# Supplementary material for: A direct effect of perception on action when grasping a cup
Source: Sci Rep. 2018 Jan 9;8:171. doi: 10.1038/s41598-017-18591-5 (PMC5760564; doi:10.1038/s41598-017-18591-5)
Supplement: Supplementary file 6 — Supplementary Information [file 41598_2017_18591_MOESM6_ESM.zip › SciRep_Data/S02instruct/S02_100instruct_Tr52.dat]

+1000000000000.00000000	+0.00000000	+0.00000000	+0.00000000	+0.00000000	+0.00000000	+0.00000000	+0	+0.00000000	+0.00000000	+0.00000000	+0.00000000	+0.00000000	+0.00000000	+0	+0.00000000	+0.00000000	+0.00000000	+0.00000000	+0.00000000	+0.00000000	+0
+1458241124.08789990	+9.65478516	-6.78076172	-1.22167969	+36.32080078	+4.02099609	-57.89794922	+1904	+9.67675781	-5.91064453	-0.91406250	-2.17529297	-6.87744141	+14.21630859	+1852	+6.77636719	-9.76904297	-0.75146484	+55.50292969	+7.07519531	-18.69873047	+1484
+1458241124.09620000	+9.65478516	-6.78076172	-1.22167969	+36.32080078	+4.02099609	-57.89794922	+1904	+9.67675781	-5.91064453	-0.91406250	-2.19726563	-6.89941406	+14.23828125	+1852	+6.77636719	-9.76904297	-0.74707031	+55.50292969	+7.07519531	-18.72070313	+1484
+1458241124.10040000	+9.65478516	-6.78076172	-1.22167969	+36.32080078	+4.02099609	-57.89794922	+1908	+9.67675781	-5.91064453	-0.91406250	-2.19726563	-6.89941406	+14.23828125	+1852	+6.78076172	-9.76904297	-0.74707031	+55.50292969	+7.07519531	-18.72070313	+1484
+1458241124.10870000	+9.65478516	-6.78076172	-1.22167969	+36.32080078	+4.02099609	-57.89794922	+1908	+9.67675781	-5.91064453	-0.91406250	-2.19726563	-6.89941406	+14.23828125	+1852	+6.78076172	-9.76904297	-0.74707031	+55.52490234	+7.07519531	-18.72070313	+1484
+1458241124.11290000	+9.65478516	-6.77636719	-1.22167969	+36.32080078	+4.02099609	-57.89794922	+1908	+9.67675781	-5.91064453	-0.91406250	-2.19726563	-6.89941406	+14.23828125	+1852	+6.78076172	-9.76904297	-0.74707031	+55.52490234	+7.07519531	-18.72070313	+1484
+1458241124.12120010	+9.65478516	-6.77636719	-1.22167969	+36.32080078	+3.99902344	-57.91992188	+1908	+9.67675781	-5.91064453	-0.91406250	-2.21923828	-6.92138672	+14.23828125	+1852	+6.78076172	-9.76904297	-0.74707031	+55.50292969	+7.07519531	-18.72070313	+1484
+1458241124.12540010	+9.65478516	-6.77636719	-1.22167969	+36.32080078	+3.99902344	-57.91992188	+1908	+9.67675781	-5.91064453	-0.91406250	-2.21923828	-6.92138672	+14.23828125	+1852	+6.78076172	-9.76904297	-0.74707031	+55.50292969	+7.07519531	-18.72070313	+1484
+1458241131.30979990	+9.71191406	-6.81591797	-1.15576172	+35.81542969	+2.81250000	-57.63427734	+2028	+9.73828125	-5.93701172	-0.83935547	-2.50488281	-8.28369141	+14.28222656	+1980	+6.82031250	-9.80419922	-0.71191406	+54.93164063	+6.81152344	-19.62158203	+1504
+1458241131.31810000	+9.71630859	-6.81591797	-1.15576172	+35.81542969	+2.81250000	-57.63427734	+2028	+9.73828125	-5.93701172	-0.84375000	-2.50488281	-8.28369141	+14.28222656	+1980	+6.82470703	-9.79980469	-0.71191406	+54.95361328	+6.83349609	-19.62158203	+1508
+1458241131.32640000	+9.71191406	-6.81152344	-1.15576172	+35.81542969	+2.83447266	-57.63427734	+2028	+9.73828125	-5.93701172	-0.84375000	-2.50488281	-8.28369141	+14.28222656	+1980	+6.82031250	-9.80419922	-0.71191406	+54.93164063	+6.81152344	-19.62158203	+1508
+1458241131.33480000	+9.71191406	-6.81152344	-1.15576172	+35.81542969	+2.83447266	-57.63427734	+2028	+9.73828125	-5.93701172	-0.84375000	-2.50488281	-8.28369141	+14.28222656	+1980	+6.82031250	-9.80419922	-0.71191406	+54.93164063	+6.81152344	-19.59960938	+1508
+1458241131.34310010	+9.71191406	-6.81152344	-1.15576172	+35.81542969	+2.83447266	-57.65625000	+2028	+9.73828125	-5.93261719	-0.83935547	-2.50488281	-8.26171875	+14.28222656	+1980	+6.81591797	-9.80419922	-0.71630859	+54.90966797	+6.81152344	-19.59960938	+1508
+1458241131.35139990	+9.71191406	-6.81152344	-1.15576172	+35.81542969	+2.85644531	-57.65625000	+2028	+9.73828125	-5.93261719	-0.83935547	-2.50488281	-8.26171875	+14.26025391	+1980	+6.81591797	-9.80419922	-0.71630859	+54.88769531	+6.78955078	-19.57763672	+1508
+1458241131.35980010	+9.71191406	-6.81152344	-1.15576172	+35.81542969	+2.85644531	-57.65625000	+2028	+9.73828125	-5.93261719	-0.83935547	-2.50488281	-8.26171875	+14.26025391	+1980	+6.81152344	-9.80859375	-0.72070313	+54.86572266	+6.78955078	-19.57763672	+1508
+1458241131.36809990	+9.71191406	-6.81152344	-1.15576172	+35.81542969	+2.85644531	-57.65625000	+2028	+9.73828125	-5.93261719	-0.83935547	-2.50488281	-8.26171875	+14.23828125	+1980	+6.81152344	-9.80859375	-0.72070313	+54.84375000	+6.78955078	-19.55566406	+1508
+1458241131.37640000	+9.71191406	-6.81152344	-1.15576172	+35.81542969	+2.85644531	-57.65625000	+2028	+9.73828125	-5.93261719	-0.83935547	-2.50488281	-8.26171875	+14.23828125	+1980	+6.81152344	-9.80859375	-0.72070313	+54.84375000	+6.78955078	-19.55566406	+1508
+1458241131.38480000	+9.71191406	-6.81152344	-1.15576172	+35.81542969	+2.87841797	-57.65625000	+2028	+9.73828125	-5.93261719	-0.83935547	-2.50488281	-8.26171875	+14.23828125	+1976	+6.80712891	-9.80859375	-0.72070313	+54.84375000	+6.78955078	-19.55566406	+1508
+1458241131.39310000	+9.71191406	-6.81152344	-1.15576172	+35.81542969	+2.87841797	-57.65625000	+2028	+9.73828125	-5.93261719	-0.83935547	-2.50488281	-8.26171875	+14.23828125	+1976	+6.81152344	-9.80859375	-0.72070313	+54.84375000	+6.78955078	-19.55566406	+1504
+1458241131.40140010	+9.71191406	-6.81152344	-1.15576172	+35.79345703	+2.87841797	-57.65625000	+2028	+9.73828125	-5.93261719	-0.84375000	-2.50488281	-8.26171875	+14.23828125	+1976	+6.81152344	-9.80859375	-0.72070313	+54.84375000	+6.78955078	-19.55566406	+1504
+1458241131.43059990	+9.71191406	-6.81152344	-1.15576172	+35.79345703	+2.87841797	-57.65625000	+2028	+9.73828125	-5.93261719	-0.84375000	-2.50488281	-8.26171875	+14.26025391	+1976	+6.81591797	-9.80419922	-0.71630859	+54.88769531	+6.78955078	-19.57763672	+1504
+1458241131.43890000	+9.71191406	-6.81152344	-1.15576172	+35.79345703	+2.87841797	-57.65625000	+2028	+9.73828125	-5.93261719	-0.84375000	-2.52685547	-8.23974609	+14.28222656	+1976	+6.81591797	-9.80419922	-0.71630859	+54.88769531	+6.78955078	-19.57763672	+1504
+1458241131.44720010	+9.71191406	-6.81152344	-1.15576172	+35.79345703	+2.87841797	-57.65625000	+2028	+9.73828125	-5.93701172	-0.84375000	-2.52685547	-8.23974609	+14.28222656	+1976	+6.81591797	-9.80419922	-0.71630859	+54.88769531	+6.78955078	-19.57763672	+1504
+1458241131.45560000	+9.71191406	-6.81152344	-1.15576172	+35.77148438	+2.87841797	-57.65625000	+2028	+9.73828125	-5.93701172	-0.84375000	-2.52685547	-8.23974609	+14.28222656	+1976	+6.81152344	-9.80419922	-0.71630859	+54.86572266	+6.78955078	-19.57763672	+1504
+1458241131.46390010	+9.71191406	-6.81152344	-1.15576172	+35.77148438	+2.87841797	-57.65625000	+2028	+9.73828125	-5.93701172	-0.84375000	-2.52685547	-8.23974609	+14.28222656	+1976	+6.81152344	-9.80419922	-0.71630859	+54.86572266	+6.78955078	-19.57763672	+1504
+1458241131.47219990	+9.71191406	-6.81152344	-1.15576172	+35.77148438	+2.87841797	-57.67822266	+2028	+9.73828125	-5.93701172	-0.84375000	-2.52685547	-8.23974609	+14.28222656	+1976	+6.81152344	-9.80859375	-0.72070313	+54.86572266	+6.78955078	-19.57763672	+1504
+1458241131.48050000	+9.71191406	-6.81152344	-1.15576172	+35.77148438	+2.90039063	-57.67822266	+2028	+9.73828125	-5.93701172	-0.84375000	-2.52685547	-8.23974609	+14.28222656	+1972	+6.80712891	-9.80859375	-0.72070313	+54.84375000	+6.78955078	-19.55566406	+1504
+1458241131.48889990	+9.71191406	-6.81152344	-1.15576172	+35.74951172	+2.90039063	-57.67822266	+2024	+9.73828125	-5.93701172	-0.84375000	-2.52685547	-8.23974609	+14.28222656	+1972	+6.80712891	-9.80859375	-0.72070313	+54.84375000	+6.76757813	-19.55566406	+1500
+1458241131.49720000	+9.71191406	-6.81152344	-1.16015625	+35.74951172	+2.90039063	-57.67822266	+2024	+9.73828125	-5.93701172	-0.84375000	-2.52685547	-8.21777344	+14.28222656	+1972	+6.80712891	-9.80859375	-0.72070313	+54.82177734	+6.76757813	-19.55566406	+1500
+1458241131.50550010	+9.71191406	-6.81152344	-1.16015625	+35.74951172	+2.90039063	-57.67822266	+2024	+9.73828125	-5.93701172	-0.84375000	-2.52685547	-8.21777344	+14.28222656	+1972	+6.80712891	-9.80859375	-0.72070313	+54.82177734	+6.76757813	-19.55566406	+1500
+1458241131.51390000	+9.71191406	-6.81152344	-1.16015625	+35.72753906	+2.92236328	-57.67822266	+2024	+9.73828125	-5.93701172	-0.84375000	-2.52685547	-8.21777344	+14.28222656	+1972	+6.80712891	-9.80859375	-0.72070313	+54.84375000	+6.76757813	-19.55566406	+1500
+1458241131.54300000	+9.71191406	-6.81591797	-1.16015625	+35.68359375	+2.94433594	-57.70019531	+2024	+9.73828125	-5.93701172	-0.84814453	-2.54882813	-8.17382813	+14.32617188	+1972	+6.80712891	-9.80419922	-0.71630859	+54.86572266	+6.78955078	-19.59960938	+1500
+1458241131.55550000	+9.71191406	-6.82031250	-1.16455078	+35.66162109	+2.96630859	-57.70019531	+2024	+9.73828125	-5.94140625	-0.84814453	-2.54882813	-8.17382813	+14.32617188	+1972	+6.80712891	-9.80419922	-0.71630859	+54.86572266	+6.81152344	-19.59960938	+1500
+1458241131.56380010	+9.70751953	-6.82031250	-1.16455078	+35.63964844	+3.01025391	-57.72216797	+2024	+9.73828125	-5.94140625	-0.84814453	-2.52685547	-8.15185547	+14.32617188	+1972	+6.80712891	-9.80419922	-0.71630859	+54.86572266	+6.81152344	-19.59960938	+1500
+1458241131.56800010	+9.70751953	-6.82031250	-1.16894531	+35.61767578	+3.03222656	-57.74414063	+2024	+9.73388672	-5.94140625	-0.85253906	-2.52685547	-8.15185547	+14.32617188	+1972	+6.80712891	-9.80419922	-0.71630859	+54.86572266	+6.81152344	-19.59960938	+1500
+1458241131.57629990	+9.70751953	-6.82031250	-1.17333984	+35.59570313	+3.07617188	-57.76611328	+2024	+9.73388672	-5.94140625	-0.85253906	-2.52685547	-8.12988281	+14.32617188	+1972	+6.80712891	-9.80419922	-0.71630859	+54.86572266	+6.81152344	-19.57763672	+1500
+1458241131.58470010	+9.70312500	-6.82470703	-1.17773438	+35.55175781	+3.14208984	-57.81005859	+2024	+9.73388672	-5.94140625	-0.85253906	-2.50488281	-8.12988281	+14.30419922	+1972	+6.80273438	-9.80419922	-0.72070313	+54.84375000	+6.81152344	-19.57763672	+1500
+1458241131.59299990	+9.69873047	-6.82470703	-1.18212891	+35.50781250	+3.20800781	-57.87597656	+2024	+9.73388672	-5.94140625	-0.85693359	-2.48291016	-8.10791016	+14.26025391	+1972	+6.79833984	-9.80419922	-0.72070313	+54.82177734	+6.81152344	-19.55566406	+1500
+1458241131.60130000	+9.69433594	-6.82910156	-1.18652344	+35.46386719	+3.29589844	-57.94189453	+2024	+9.73388672	-5.94580078	-0.86132813	-2.46093750	-8.08593750	+14.21630859	+1972	+6.79394531	-9.80859375	-0.72509766	+54.77783203	+6.78955078	-19.55566406	+1500
+1458241131.60970000	+9.68994141	-6.83349609	-1.19091797	+35.46386719	+3.36181641	-58.02978516	+2024	+9.72949219	-5.94580078	-0.87011719	-2.39501953	-8.04199219	+14.12841797	+1972	+6.78955078	-9.80859375	-0.72949219	+54.77783203	+6.81152344	-19.53369141	+1500
+1458241131.61800000	+9.68994141	-6.83349609	-1.19531250	+35.44189453	+3.42773438	-58.09570313	+2024	+9.72949219	-5.95019531	-0.87451172	-2.32910156	-8.02001953	+14.04052734	+1972	+6.78955078	-9.80859375	-0.72949219	+54.77783203	+6.81152344	-19.55566406	+1496
+1458241131.62630010	+9.68994141	-6.83789063	-1.19970703	+35.46386719	+3.47167969	-58.18359375	+2020	+9.72509766	-5.95458984	-0.88769531	-2.21923828	-7.97607422	+13.93066406	+1968	+6.78955078	-9.80859375	-0.72949219	+54.77783203	+6.83349609	-19.55566406	+1492
+1458241131.63459990	+9.68994141	-6.84228516	-1.20410156	+35.48583984	+3.51562500	-58.27148438	+2016	+9.72070313	-5.95458984	-0.90087891	-2.10937500	-7.95410156	+13.84277344	+1968	+6.79394531	-9.80859375	-0.72949219	+54.82177734	+6.87744141	-19.59960938	+1492
+1458241131.64710000	+9.68994141	-6.84228516	-1.21289063	+35.55175781	+3.60351563	-58.38134766	+2012	+9.71630859	-5.95898438	-0.91406250	-1.93359375	-7.93212891	+13.71093750	+1960	+6.79833984	-9.80419922	-0.72509766	+54.90966797	+6.94335938	-19.64355469	+1492
+1458241131.65960000	+9.68554688	-6.84667969	-1.22607422	+35.63964844	+3.71337891	-58.51318359	+2008	+9.70751953	-5.95898438	-0.93164063	-1.75781250	-7.88818359	+13.57910156	+1952	+6.80712891	-9.79980469	-0.72070313	+54.99755859	+7.00927734	-19.68750000	+1496
+1458241131.66800000	+9.68554688	-6.84667969	-1.23046875	+35.70556641	+3.80126953	-58.60107422	+2004	+9.70312500	-5.95898438	-0.93603516	-1.64794922	-7.86621094	+13.46923828	+1948	+6.80712891	-9.79980469	-0.71630859	+55.06347656	+7.07519531	-19.70947266	+1496
+1458241131.67630000	+9.67675781	-6.84228516	-1.23925781	+35.77148438	+3.91113281	-58.71093750	+2000	+9.69433594	-5.95898438	-0.94482422	-1.53808594	-7.84423828	+13.33740234	+1940	+6.81152344	-9.79541016	-0.71630859	+55.12939453	+7.11914063	-19.73144531	+1500
+1458241131.68460010	+9.67236328	-6.84228516	-1.24804688	+35.85937500	+4.02099609	-58.82080078	+1996	+9.68994141	-5.95898438	-0.95361328	-1.42822266	-7.80029297	+13.20556641	+1928	+6.80712891	-9.79541016	-0.72070313	+55.15136719	+7.18505859	-19.73144531	+1500
+1458241131.69300010	+9.66357422	-6.84228516	-1.25683594	+35.92529297	+4.15283203	-58.93066406	+1988	+9.68554688	-5.95898438	-0.95800781	-1.31835938	-7.77832031	+13.05175781	+1920	+6.80273438	-9.79980469	-0.72509766	+55.17333984	+7.22900391	-19.68750000	+1504
+1458241131.70129990	+9.65478516	-6.83789063	-1.26562500	+35.96923828	+4.28466797	-59.01855469	+1980	+9.67675781	-5.95898438	-0.96679688	-1.20849609	-7.73437500	+12.91992188	+1912	+6.78955078	-9.79980469	-0.73388672	+55.17333984	+7.27294922	-19.62158203	+1508
+1458241131.70960000	+9.65039063	-6.83789063	-1.27880859	+36.03515625	+4.37255859	-59.12841797	+1972	+9.67236328	-5.96337891	-0.97558594	-1.12060547	-7.71240234	+12.81005859	+1904	+6.78076172	-9.80419922	-0.74707031	+55.15136719	+7.31689453	-19.55566406	+1512
+1458241131.71380000	+9.64599609	-6.83789063	-1.28320313	+36.05712891	+4.43847656	-59.17236328	+1968	+9.66796875	-5.96337891	-0.97998047	-1.07666016	-7.71240234	+12.74414063	+1904	+6.77636719	-9.80419922	-0.75146484	+55.15136719	+7.36083984	-19.51171875	+1512
+1458241131.72210000	+9.64160156	-6.83789063	-1.29199219	+36.10107422	+4.52636719	-59.23828125	+1956	+9.66357422	-5.96337891	-0.98876953	-1.01074219	-7.66845703	+12.67822266	+1896	+6.76757813	-9.80419922	-0.75585938	+55.15136719	+7.42675781	-19.42382813	+1512
+1458241131.72630000	+9.64160156	-6.83789063	-1.30078125	+36.10107422	+4.57031250	-59.26025391	+1952	+9.66357422	-5.96337891	-0.99316406	-0.98876953	-7.64648438	+12.65625000	+1892	+6.76757813	-9.80419922	-0.76025391	+55.15136719	+7.47070313	-19.40185547	+1508
+1458241131.73460010	+9.63720703	-6.84228516	-1.30957031	+36.14501953	+4.63623047	-59.30419922	+1944	+9.65917969	-5.96777344	-1.00634766	-0.94482422	-7.60253906	+12.61230469	+1884	+6.76318359	-9.80419922	-0.76025391	+55.17333984	+7.55859375	-19.31396484	+1508
+1458241131.75130010	+9.63720703	-6.84667969	-1.33154297	+36.18896484	+4.74609375	-59.34814453	+1924	+9.65039063	-5.97216797	-1.02832031	-0.87890625	-7.53662109	+12.61230469	+1868	+6.77197266	-9.79101563	-0.76025391	+55.30517578	+7.75634766	-19.18212891	+1504
+1458241131.75959990	+9.63720703	-6.85107422	-1.34033203	+36.21093750	+4.79003906	-59.34814453	+1916	+9.65039063	-5.97216797	-1.04150391	-0.85693359	-7.49267578	+12.63427734	+1860	+6.78076172	-9.78662109	-0.75585938	+55.39306641	+7.88818359	-19.11621094	+1504
+1458241131.76790000	+9.63720703	-6.85107422	-1.34912109	+36.23291016	+4.81201172	-59.34814453	+1904	+9.64599609	-5.97656250	-1.05029297	-0.83496094	-7.44873047	+12.63427734	+1852	+6.78515625	-9.77783203	-0.75146484	+55.45898438	+7.99804688	-19.05029297	+1504
+1458241131.77630000	+9.63281250	-6.85546875	-1.35351563	+36.25488281	+4.83398438	-59.34814453	+1896	+9.64160156	-5.97656250	-1.05908203	-0.79101563	-7.40478516	+12.65625000	+1840	+6.78955078	-9.77343750	-0.75146484	+55.52490234	+8.10791016	-18.96240234	+1504
+1458241131.78040000	+9.63281250	-6.85546875	-1.35791016	+36.27685547	+4.83398438	-59.34814453	+1892	+9.64160156	-5.97656250	-1.06347656	-0.79101563	-7.40478516	+12.65625000	+1836	+6.79394531	-9.76904297	-0.75146484	+55.54687500	+8.17382813	-18.91845703	+1504
+1458241131.78460000	+9.63281250	-6.85546875	-1.36230469	+36.29882813	+4.85595703	-59.34814453	+1888	+9.63720703	-5.97656250	-1.06787109	-0.76904297	-7.38281250	+12.63427734	+1828	+6.79394531	-9.76904297	-0.75585938	+55.56884766	+8.19580078	-18.85253906	+1504
+1458241131.79290010	+9.62841797	-6.85546875	-1.36669922	+36.32080078	+4.85595703	-59.34814453	+1876	+9.63281250	-5.98095703	-1.07226563	-0.70312500	-7.38281250	+12.61230469	+1820	+6.78955078	-9.76904297	-0.76025391	+55.54687500	+8.26171875	-18.76464844	+1504
+1458241131.79710010	+9.62841797	-6.85546875	-1.37109375	+36.34277344	+4.87792969	-59.34814453	+1872	+9.63281250	-5.98095703	-1.07226563	-0.68115234	-7.36083984	+12.59033203	+1812	+6.78515625	-9.76904297	-0.76464844	+55.52490234	+8.28369141	-18.69873047	+1504
+1458241131.80539990	+9.61962891	-6.85546875	-1.37548828	+36.38671875	+4.87792969	-59.37011719	+1860	+9.62841797	-5.98095703	-1.07666016	-0.61523438	-7.38281250	+12.54638672	+1804	+6.77636719	-9.77343750	-0.77343750	+55.45898438	+8.28369141	-18.61083984	+1508
+1458241131.80960010	+9.61962891	-6.85546875	-1.37548828	+36.38671875	+4.87792969	-59.37011719	+1856	+9.62841797	-5.98095703	-1.07666016	-0.59326172	-7.38281250	+12.52441406	+1800	+6.77197266	-9.77343750	-0.77783203	+55.43701172	+8.28369141	-18.56689453	+1504
+1458241131.81789990	+9.61523438	-6.85107422	-1.37988281	+36.43066406	+4.87792969	-59.39208984	+1848	+9.62402344	-5.98095703	-1.08105469	-0.50537109	-7.40478516	+12.45849609	+1788	+6.75878906	-9.77783203	-0.78662109	+55.37109375	+8.26171875	-18.50097656	+1504
+1458241131.82209990	+9.61083984	-6.85107422	-1.37988281	+36.45263672	+4.87792969	-59.41406250	+1840	+9.62402344	-5.98095703	-1.08105469	-0.48339844	-7.42675781	+12.41455078	+1784	+6.75439453	-9.78222656	-0.79101563	+55.32714844	+8.26171875	-18.47900391	+1504
+1458241131.83040000	+9.60644531	-6.85107422	-1.38427734	+36.49658203	+4.87792969	-59.43603516	+1832	+9.61962891	-5.98095703	-1.08105469	-0.39550781	-7.47070313	+12.34863281	+1780	+6.75000000	-9.78662109	-0.79541016	+55.28320313	+8.26171875	-18.45703125	+1500
+1458241131.83460000	+9.60644531	-6.85107422	-1.38427734	+36.49658203	+4.87792969	-59.45800781	+1828	+9.61962891	-5.98095703	-1.08105469	-0.37353516	-7.47070313	+12.32666016	+1776	+6.74560547	-9.78662109	-0.79980469	+55.26123047	+8.26171875	-18.43505859	+1496
+1458241131.84290000	+9.60205078	-6.85107422	-1.38427734	+36.54052734	+4.85595703	-59.50195313	+1820	+9.61962891	-5.98095703	-1.08544922	-0.30761719	-7.51464844	+12.28271484	+1776	+6.74121094	-9.78662109	-0.80419922	+55.21728516	+8.26171875	-18.41308594	+1488
+1458241131.84710000	+9.60205078	-6.85107422	-1.38427734	+36.56250000	+4.83398438	-59.52392578	+1816	+9.61962891	-5.98095703	-1.08544922	-0.26367188	-7.53662109	+12.26074219	+1772	+6.74121094	-9.79101563	-0.80419922	+55.21728516	+8.26171875	-18.41308594	+1488
+1458241131.85120010	+9.60205078	-6.85107422	-1.38867188	+36.56250000	+4.83398438	-59.54589844	+1816	+9.61523438	-5.98095703	-1.08544922	-0.24169922	-7.55859375	+12.26074219	+1772	+6.74121094	-9.79101563	-0.80419922	+55.21728516	+8.26171875	-18.43505859	+1484
+1458241131.85960010	+9.60205078	-6.85107422	-1.38867188	+36.58447266	+4.81201172	-59.56787109	+1808	+9.61523438	-5.98095703	-1.08984375	-0.19775391	-7.60253906	+12.23876953	+1768	+6.74121094	-9.79101563	-0.80419922	+55.21728516	+8.28369141	-18.43505859	+1476
+1458241131.86789990	+9.60644531	-6.85546875	-1.38867188	+36.60644531	+4.79003906	-59.61181641	+1800	+9.61523438	-5.98095703	-1.09423828	-0.13183594	-7.62451172	+12.23876953	+1760	+6.74560547	-9.79101563	-0.80419922	+55.21728516	+8.30566406	-18.45703125	+1472
+1458241131.88039990	+9.60644531	-6.85986328	-1.39306641	+36.65039063	+4.79003906	-59.65576172	+1796	+9.61523438	-5.98535156	-1.09863281	-0.04394531	-7.64648438	+12.23876953	+1752	+6.74560547	-9.78662109	-0.79980469	+55.26123047	+8.32763672	-18.47900391	+1464
+1458241131.88870000	+9.60644531	-6.86425781	-1.39746094	+36.67236328	+4.79003906	-59.67773438	+1792	+9.61083984	-5.98535156	-1.10302734	+0.00000000	-7.64648438	+12.21679688	+1748	+6.75000000	-9.78662109	-0.79541016	+55.28320313	+8.37158203	-18.50097656	+1464
+1458241131.89290000	+9.60644531	-6.86425781	-1.39746094	+36.69433594	+4.79003906	-59.69970703	+1788	+9.61083984	-5.98535156	-1.10742188	+0.02197266	-7.64648438	+12.21679688	+1744	+6.75439453	-9.78662109	-0.79541016	+55.30517578	+8.37158203	-18.52294922	+1460
+1458241131.89700010	+9.60644531	-6.86425781	-1.40185547	+36.71630859	+4.79003906	-59.69970703	+1788	+9.61083984	-5.98974609	-1.10742188	+0.06591797	-7.64648438	+12.19482422	+1744	+6.75878906	-9.78662109	-0.79541016	+55.32714844	+8.41552734	-18.54492188	+1460
+1458241131.90540000	+9.60644531	-6.86865234	-1.40185547	+36.73828125	+4.81201172	-59.74365234	+1788	+9.60644531	-5.98974609	-1.11181641	+0.15380859	-7.64648438	+12.17285156	+1736	+6.76318359	-9.78662109	-0.79101563	+55.39306641	+8.45947266	-18.56689453	+1460
+1458241131.90949990	+9.60644531	-6.86865234	-1.40625000	+36.76025391	+4.83398438	-59.76562500	+1784	+9.60644531	-5.98974609	-1.11621094	+0.19775391	-7.64648438	+12.15087891	+1736	+6.76318359	-9.78662109	-0.79101563	+55.41503906	+8.48144531	-18.58886719	+1460
+1458241131.91790010	+9.60205078	-6.86865234	-1.40625000	+36.80419922	+4.85595703	-59.80957031	+1784	+9.60205078	-5.98974609	-1.11621094	+0.28564453	-7.64648438	+12.08496094	+1728	+6.76757813	-9.78662109	-0.79101563	+55.45898438	+8.52539063	-18.61083984	+1460
+1458241131.92199990	+9.60205078	-6.86865234	-1.41064453	+36.82617188	+4.87792969	-59.83154297	+1780	+9.60205078	-5.98974609	-1.11621094	+0.32958984	-7.64648438	+12.04101563	+1724	+6.76757813	-9.79101563	-0.79101563	+55.48095703	+8.54736328	-18.61083984	+1460
+1458241131.92619990	+9.59765625	-6.86865234	-1.41064453	+36.87011719	+4.89990234	-59.85351563	+1780	+9.60205078	-5.98535156	-1.11621094	+0.37353516	-7.64648438	+11.99707031	+1724	+6.76757813	-9.79101563	-0.79541016	+55.48095703	+8.56933594	-18.61083984	+1460
+1458241131.93450000	+9.59765625	-6.86865234	-1.41503906	+36.91406250	+4.92187500	-59.91943359	+1776	+9.59765625	-5.98535156	-1.12060547	+0.48339844	-7.66845703	+11.93115234	+1716	+6.76318359	-9.79980469	-0.79980469	+55.48095703	+8.59130859	-18.61083984	+1460
+1458241131.93870000	+9.59326172	-6.86425781	-1.41503906	+36.95800781	+4.94384766	-59.94140625	+1772	+9.59765625	-5.98535156	-1.12060547	+0.52734375	-7.66845703	+11.90917969	+1712	+6.76318359	-9.79980469	-0.80419922	+55.45898438	+8.59130859	-18.61083984	+1460
+1458241131.94700000	+9.59326172	-6.86425781	-1.41503906	+37.00195313	+4.94384766	-60.02929688	+1768	+9.59765625	-5.98095703	-1.12060547	+0.61523438	-7.71240234	+11.84326172	+1712	+6.75878906	-9.80859375	-0.81298828	+55.43701172	+8.59130859	-18.61083984	+1460
+1458241131.95120000	+9.59326172	-6.86425781	-1.41503906	+37.04589844	+4.94384766	-60.05126953	+1768	+9.59765625	-5.98095703	-1.12060547	+0.65917969	-7.73437500	+11.82128906	+1712	+6.75439453	-9.81298828	-0.81738281	+55.41503906	+8.56933594	-18.61083984	+1460
+1458241131.95950010	+9.59326172	-6.85986328	-1.41503906	+37.08984375	+4.94384766	-60.13916016	+1764	+9.59765625	-5.98095703	-1.12060547	+0.74707031	-7.77832031	+11.79931641	+1712	+6.75439453	-9.81738281	-0.82177734	+55.39306641	+8.54736328	-18.67675781	+1456
+1458241131.96779990	+9.59326172	-6.85986328	-1.41503906	+37.15576172	+4.89990234	-60.20507813	+1764	+9.59765625	-5.97656250	-1.12060547	+0.83496094	-7.82226563	+11.77734375	+1712	+6.75878906	-9.81738281	-0.82177734	+55.41503906	+8.54736328	-18.74267578	+1448
+1458241131.97620010	+9.59765625	-6.85546875	-1.41064453	+37.22167969	+4.83398438	-60.27099609	+1760	+9.60205078	-5.97656250	-1.12060547	+0.90087891	-7.91015625	+11.77734375	+1712	+6.76757813	-9.81738281	-0.82177734	+55.48095703	+8.52539063	-18.85253906	+1448
+1458241131.98029990	+9.60205078	-6.85546875	-1.41064453	+37.24365234	+4.81201172	-60.31494141	+1760	+9.60205078	-5.97656250	-1.12060547	+0.94482422	-7.95410156	+11.79931641	+1712	+6.77636719	-9.81738281	-0.81738281	+55.52490234	+8.52539063	-18.94042969	+1448
+1458241131.98869990	+9.60644531	-6.85546875	-1.41064453	+37.30957031	+4.74609375	-60.38085938	+1760	+9.60644531	-5.97656250	-1.12060547	+1.01074219	-8.04199219	+11.79931641	+1708	+6.79394531	-9.81298828	-0.80859375	+55.63476563	+8.50341797	-19.11621094	+1448
+1458241131.99280000	+9.61083984	-6.85107422	-1.41064453	+37.35351563	+4.70214844	-60.40283203	+1760	+9.60644531	-5.97216797	-1.12060547	+1.05468750	-8.10791016	+11.82128906	+1708	+6.80273438	-9.80859375	-0.80419922	+55.67871094	+8.50341797	-19.20410156	+1452
+1458241131.99700000	+9.61523438	-6.85107422	-1.40625000	+37.37548828	+4.65820313	-60.44677734	+1760	+9.60644531	-5.97216797	-1.12060547	+1.09863281	-8.15185547	+11.84326172	+1704	+6.81591797	-9.80859375	-0.79980469	+55.74462891	+8.48144531	-19.29199219	+1456
+1458241132.00530000	+9.62402344	-6.84667969	-1.40625000	+37.46337891	+4.57031250	-60.51269531	+1760	+9.61083984	-5.96777344	-1.11621094	+1.20849609	-8.28369141	+11.86523438	+1700	+6.83789063	-9.80419922	-0.78662109	+55.89843750	+8.45947266	-19.48974609	+1460
+1458241132.00950000	+9.62841797	-6.84667969	-1.40185547	+37.50732422	+4.50439453	-60.55664063	+1760	+9.61083984	-5.96777344	-1.11621094	+1.25244141	-8.37158203	+11.88720703	+1700	+6.84667969	-9.79980469	-0.78222656	+55.96435547	+8.43750000	-19.62158203	+1464
+1458241132.01780010	+9.63281250	-6.84228516	-1.39746094	+37.61718750	+4.39453125	-60.66650391	+1764	+9.61523438	-5.96337891	-1.11181641	+1.38427734	-8.54736328	+11.88720703	+1696	+6.86865234	-9.79541016	-0.77783203	+56.07421875	+8.34960938	-19.81933594	+1472
+1458241132.02200010	+9.63720703	-6.83789063	-1.39746094	+37.66113281	+4.32861328	-60.71044922	+1764	+9.61962891	-5.95898438	-1.10742188	+1.45019531	-8.63525391	+11.90917969	+1696	+6.87744141	-9.79541016	-0.77343750	+56.11816406	+8.30566406	-19.92919922	+1472
+1458241132.03029990	+9.64599609	-6.83349609	-1.38867188	+37.79296875	+4.19677734	-60.82031250	+1768	+9.62402344	-5.95019531	-1.10302734	+1.60400391	-8.81103516	+11.90917969	+1692	+6.88623047	-9.79980469	-0.77783203	+56.16210938	+8.15185547	-20.14892578	+1476
+1458241132.03449990	+9.65039063	-6.82910156	-1.38427734	+37.85888672	+4.13085938	-60.88623047	+1768	+9.62402344	-5.94580078	-1.09863281	+1.69189453	-8.92089844	+11.90917969	+1692	+6.89062500	-9.79980469	-0.78222656	+56.16210938	+8.04199219	-20.23681641	+1476
+1458241132.03860000	+9.65478516	-6.82470703	-1.38427734	+37.92480469	+4.04296875	-60.95214844	+1772	+9.62841797	-5.94140625	-1.09423828	+1.77978516	-9.03076172	+11.90917969	+1692	+6.89501953	-9.80419922	-0.78662109	+56.14013672	+7.95410156	-20.34667969	+1476
+1458241132.04699990	+9.66357422	-6.81152344	-1.37109375	+38.03466797	+3.86718750	-61.10595703	+1776	+9.63720703	-5.93261719	-1.08105469	+1.95556641	-9.27246094	+11.90917969	+1696	+6.89941406	-9.81298828	-0.79980469	+56.09619141	+7.69042969	-20.58837891	+1472
+1458241132.05950000	+9.67675781	-6.79394531	-1.35351563	+38.23242188	+3.53759766	-61.34765625	+1784	+9.65039063	-5.91503906	-1.06347656	+2.21923828	-9.66796875	+11.90917969	+1704	+6.90820313	-9.82617188	-0.82177734	+55.96435547	+7.25097656	-20.98388672	+1468
+1458241132.06780000	+9.68994141	-6.77636719	-1.34033203	+38.38623047	+3.27392578	-61.52343750	+1792	+9.65917969	-5.90185547	-1.04589844	+2.39501953	-9.99755859	+11.95312500	+1716	+6.92138672	-9.82617188	-0.83056641	+55.92041016	+6.92138672	-21.31347656	+1460
+1458241132.07200000	+9.69873047	-6.76757813	-1.33154297	+38.45214844	+3.09814453	-61.63330078	+1800	+9.66796875	-5.89306641	-1.03710938	+2.50488281	-10.17333984	+11.97509766	+1720	+6.93017578	-9.83056641	-0.83935547	+55.89843750	+6.74560547	-21.53320313	+1460
+1458241132.08030010	+9.71630859	-6.75439453	-1.31396484	+38.60595703	+2.72460938	-61.85302734	+1812	+9.68115234	-5.87988281	-1.01953125	+2.70263672	-10.56884766	+12.04101563	+1732	+6.96093750	-9.82617188	-0.83935547	+55.94238281	+6.45996094	-21.99462891	+1456
+1458241132.08450010	+9.72949219	-6.74560547	-1.30078125	+38.69384766	+2.50488281	-62.00683594	+1820	+9.69433594	-5.87109375	-1.01074219	+2.81250000	-10.83251953	+12.10693359	+1740	+6.97851563	-9.82617188	-0.83935547	+55.98632813	+6.30615234	-22.28027344	+1456
+1458241132.09279990	+9.75585938	-6.72802734	-1.27880859	+38.86962891	+2.04345703	-62.24853516	+1836	+9.71191406	-5.85791016	-0.99316406	+3.01025391	-11.29394531	+12.23876953	+1756	+7.02246094	-9.82177734	-0.83056641	+56.14013672	+6.02050781	-22.82958984	+1460
+1458241132.09690000	+9.77343750	-6.71923828	-1.26562500	+38.95751953	+1.75781250	-62.40234375	+1848	+9.72509766	-5.84912109	-0.97998047	+3.14208984	-11.60156250	+12.32666016	+1764	+7.04882813	-9.81738281	-0.82617188	+56.20605469	+5.86669922	-23.15917969	+1464
+1458241132.10110000	+9.78662109	-6.71044922	-1.25244141	+39.04541016	+1.49414063	-62.55615234	+1860	+9.73388672	-5.84033203	-0.97119141	+3.25195313	-11.88720703	+12.41455078	+1772	+7.07519531	-9.81298828	-0.82177734	+56.31591797	+5.71289063	-23.46679688	+1468
+1458241132.10940000	+9.81738281	-6.69726563	-1.23046875	+39.26513672	+0.94482422	-62.86376953	+1884	+9.76025391	-5.82275391	-0.94921875	+3.51562500	-12.48046875	+12.59033203	+1788	+7.13232422	-9.80419922	-0.81298828	+56.53564453	+5.44921875	-24.14794922	+1476
+1458241132.11360000	+9.83496094	-6.68847656	-1.21728516	+39.37500000	+0.68115234	-63.01757813	+1896	+9.77343750	-5.81835938	-0.93603516	+3.62548828	-12.76611328	+12.67822266	+1796	+7.15869141	-9.79980469	-0.80419922	+56.64550781	+5.31738281	-24.49951172	+1484
+1458241132.12190010	+9.86572266	-6.67089844	-1.19091797	+39.61669922	+0.13183594	-63.34716797	+1924	+9.79541016	-5.80078125	-0.91845703	+3.88916016	-13.35937500	+12.81005859	+1816	+7.21142578	-9.79541016	-0.79101563	+56.84326172	+5.03173828	-25.18066406	+1496
+1458241132.12610010	+9.88330078	-6.66210938	-1.17773438	+39.74853516	-0.13183594	-63.52294922	+1936	+9.80859375	-5.78759766	-0.90527344	+4.04296875	-13.66699219	+12.87597656	+1824	+7.23779297	-9.79101563	-0.78662109	+56.93115234	+4.87792969	-25.55419922	+1500
+1458241132.13030000	+9.89648438	-6.65332031	-1.16894531	+39.90234375	-0.37353516	-63.67675781	+1948	+9.81738281	-5.77880859	-0.89648438	+4.17480469	-13.93066406	+12.94189453	+1832	+7.26416016	-9.79101563	-0.78662109	+57.04101563	+4.70214844	-25.88378906	+1504
+1458241132.13860010	+9.92724609	-6.63134766	-1.14257813	+40.18798828	-0.87890625	-64.02832031	+1976	+9.84375000	-5.75683594	-0.87451172	+4.50439453	-14.52392578	+13.00781250	+1852	+7.30810547	-9.79101563	-0.78662109	+57.17285156	+4.37255859	-26.56494141	+1512
+1458241132.14280010	+9.94042969	-6.61816406	-1.13378906	+40.34179688	-1.12060547	-64.20410156	+1992	+9.85253906	-5.74804688	-0.86572266	+4.65820313	-14.80957031	+13.02978516	+1864	+7.33007813	-9.79101563	-0.79101563	+57.21679688	+4.19677734	-26.89453125	+1512
+1458241132.14689990	+9.95800781	-6.60498047	-1.12060547	+40.51757813	-1.36230469	-64.42382813	+2004	+9.86572266	-5.73486328	-0.85693359	+4.81201172	-15.11718750	+13.02978516	+1876	+7.34765625	-9.79101563	-0.79541016	+57.28271484	+4.04296875	-27.24609375	+1512
+1458241132.15529990	+9.98876953	-6.57861328	-1.09863281	+40.84716797	-1.82373047	-64.81933594	+2032	+9.89208984	-5.71289063	-0.83496094	+5.14160156	-15.71044922	+13.00781250	+1896	+7.38281250	-9.79541016	-0.80419922	+57.30468750	+3.66943359	-27.92724609	+1516
+1458241132.15940000	+10.00195313	-6.56542969	-1.08544922	+41.02294922	-2.06542969	-65.01708984	+2048	+9.90527344	-5.69970703	-0.82617188	+5.27343750	-15.99609375	+12.98583984	+1904	+7.40039063	-9.79980469	-0.81298828	+57.32666016	+3.49365234	-28.25683594	+1516
+1458241132.16779990	+10.03271484	-6.53466797	-1.06787109	+41.35253906	-2.52685547	-65.43457031	+2072	+9.93164063	-5.67333984	-0.80419922	+5.60302734	-16.61132813	+12.94189453	+1924	+7.43115234	-9.79980469	-0.83056641	+57.30468750	+3.09814453	-28.89404297	+1516
+1458241132.17190000	+10.05029297	-6.52148438	-1.05468750	+41.50634766	-2.76855469	-65.65429688	+2088	+9.94921875	-5.66015625	-0.79541016	+5.73486328	-16.91894531	+12.91992188	+1936	+7.44873047	-9.79980469	-0.83496094	+57.30468750	+2.92236328	-29.22363281	+1512
+1458241132.18020010	+10.08105469	-6.49072266	-1.03271484	+41.85791016	-3.22998047	-66.09375000	+2116	+9.97558594	-5.63818359	-0.77343750	+5.99853516	-17.53417969	+12.85400391	+1956	+7.48388672	-9.79980469	-0.85253906	+57.30468750	+2.57080078	-29.86083984	+1512
+1458241132.18440010	+10.10302734	-6.47753906	-1.02392578	+41.98974609	-3.47167969	-66.31347656	+2128	+9.99316406	-5.62500000	-0.76464844	+6.10839844	-17.86376953	+12.85400391	+1964	+7.50585938	-9.79541016	-0.85693359	+57.32666016	+2.41699219	-30.21240234	+1508
+1458241132.18860010	+10.12060547	-6.46435547	-1.01513672	+42.12158203	-3.69140625	-66.51123047	+2140	+10.00634766	-5.61181641	-0.75585938	+6.21826172	-18.12744141	+12.83203125	+1976	+7.52783203	-9.79541016	-0.86572266	+57.32666016	+2.26318359	-30.49804688	+1508
+1458241132.19689990	+10.15576172	-6.43798828	-0.99755859	+42.36328125	-4.08691406	-66.88476563	+2164	+10.04150391	-5.58984375	-0.74267578	+6.39404297	-18.67675781	+12.83203125	+1992	+7.57617188	-9.78222656	-0.87011719	+57.37060547	+1.99951172	-31.11328125	+1508
+1458241132.20110010	+10.17773438	-6.42480469	-0.99316406	+42.47314453	-4.26269531	-67.03857422	+2176	+10.05468750	-5.57666016	-0.73828125	+6.45996094	-18.89648438	+12.85400391	+2004	+7.60693359	-9.77343750	-0.87890625	+57.43652344	+1.86767578	-31.35498047	+1508
+1458241132.20520000	+10.19531250	-6.41162109	-0.98876953	+42.58300781	-4.43847656	-67.19238281	+2184	+10.07226563	-5.56787109	-0.73388672	+6.54785156	-19.13818359	+12.87597656	+2012	+7.63330078	-9.76464844	-0.87451172	+57.50244141	+1.80175781	-31.64062500	+1512
+1458241132.21359990	+10.23925781	-6.38964844	-0.98437500	+42.73681641	-4.74609375	-67.45605469	+2208	+10.10742188	-5.54589844	-0.72949219	+6.61376953	-19.51171875	+12.96386719	+2024	+7.70361328	-9.73828125	-0.87890625	+57.67822266	+1.69189453	-32.12402344	+1520
+1458241132.21770000	+10.25683594	-6.37646484	-0.98437500	+42.82470703	-4.85595703	-67.56591797	+2216	+10.12500000	-5.53710938	-0.72949219	+6.65771484	-19.66552734	+12.98583984	+2032	+7.73437500	-9.72509766	-0.87451172	+57.74414063	+1.66992188	-32.36572266	+1524
+1458241132.22610000	+10.30078125	-6.35449219	-0.99316406	+42.89062500	-5.00976563	-67.67578125	+2236	+10.16455078	-5.51513672	-0.73828125	+6.67968750	-19.84130859	+13.11767578	+2048	+7.80468750	-9.69433594	-0.87451172	+57.91992188	+1.66992188	-32.69531250	+1536
+1458241132.23020010	+10.32275391	-6.34130859	-1.00195313	+42.93457031	-5.03173828	-67.69775391	+2248	+10.18212891	-5.50195313	-0.74707031	+6.70166016	-19.88525391	+13.18359375	+2056	+7.83984375	-9.67675781	-0.87890625	+58.00781250	+1.69189453	-32.80517578	+1544
+1458241132.23860000	+10.37109375	-6.32373047	-1.01953125	+42.95654297	-5.07568359	-67.74169922	+2272	+10.22167969	-5.48437500	-0.76464844	+6.65771484	-19.92919922	+13.29345703	+2072	+7.91015625	-9.64160156	-0.88769531	+58.16162109	+1.75781250	-33.00292969	+1560
+1458241132.24270010	+10.39306641	-6.30615234	-1.03271484	+42.97851563	-5.07568359	-67.74169922	+2284	+10.24804688	-5.46679688	-0.77783203	+6.65771484	-19.92919922	+13.33740234	+2084	+7.94091797	-9.61962891	-0.89208984	+58.20556641	+1.80175781	-33.06884766	+1568
+1458241132.25099990	+10.44580078	-6.28417969	-1.05908203	+42.93457031	-5.00976563	-67.78564453	+2304	+10.29638672	-5.44921875	-0.80419922	+6.56982422	-19.90722656	+13.38134766	+2100	+8.00683594	-9.58447266	-0.90966797	+58.22753906	+1.91162109	-33.15673828	+1584
+1458241132.25519990	+10.47216797	-6.27099609	-1.07226563	+42.93457031	-4.96582031	-67.76367188	+2312	+10.32275391	-5.43164063	-0.82177734	+6.56982422	-19.84130859	+13.42529297	+2112	+8.03320313	-9.56689453	-0.92724609	+58.20556641	+1.95556641	-33.11279297	+1592
+1458241132.27189990	+10.58642578	-6.21826172	-1.13378906	+42.67089844	-4.79003906	-67.82958984	+2344	+10.43261719	-5.38330078	-0.88330078	+6.24023438	-19.70947266	+13.35937500	+2140	+8.13867188	-9.50097656	-1.01513672	+57.87597656	+2.06542969	-32.93701172	+1624
+1458241132.28020000	+10.65234375	-6.17871094	-1.16455078	+42.53906250	-4.70214844	-67.91748047	+2352	+10.50292969	-5.34814453	-0.91406250	+6.10839844	-19.73144531	+13.24951172	+2156	+8.18261719	-9.46142578	-1.06787109	+57.56835938	+2.10937500	-32.82714844	+1632
+1458241132.28440000	+10.68310547	-6.16992188	-1.17773438	+42.38525391	-4.68017578	-67.96142578	+2356	+10.53808594	-5.33935547	-0.93164063	+5.93261719	-19.70947266	+13.18359375	+2160	+8.20898438	-9.44824219	-1.09423828	+57.39257813	+2.10937500	-32.78320313	+1632
+1458241132.28850010	+10.71826172	-6.15234375	-1.19531250	+42.27539063	-4.63623047	-67.98339844	+2360	+10.57324219	-5.32177734	-0.94921875	+5.82275391	-19.70947266	+13.13964844	+2168	+8.23095703	-9.42626953	-1.12500000	+57.19482422	+2.13134766	-32.69531250	+1636
+1458241132.29690000	+10.78857422	-6.12158203	-1.22607422	+41.98974609	-4.59228516	-68.02734375	+2368	+10.64794922	-5.29101563	-0.97998047	+5.49316406	-19.70947266	+13.02978516	+2188	+8.28369141	-9.38232422	-1.18652344	+56.79931641	+2.13134766	-32.54150391	+1640
+1458241132.30100010	+10.82812500	-6.09960938	-1.24365234	+41.83593750	-4.57031250	-68.04931641	+2376	+10.68750000	-5.27343750	-0.99755859	+5.31738281	-19.70947266	+12.98583984	+2196	+8.31445313	-9.35595703	-1.21728516	+56.62353516	+2.13134766	-32.45361328	+1644
+1458241132.30940010	+10.90722656	-6.06445313	-1.27441406	+41.50634766	-4.57031250	-68.07128906	+2396	+10.77099609	-5.23828125	-1.02392578	+4.85595703	-19.77539063	+12.94189453	+2220	+8.38476563	-9.30322266	-1.26562500	+56.27197266	+2.15332031	-32.36572266	+1656
+1458241132.31349990	+10.94677734	-6.04687500	-1.29638672	+41.33056641	-4.57031250	-68.02734375	+2404	+10.81494141	-5.22070313	-1.04150391	+4.61425781	-19.77539063	+12.91992188	+2236	+8.41992188	-9.26806641	-1.29638672	+56.11816406	+2.15332031	-32.27783203	+1664
+1458241132.31769990	+10.99072266	-6.02490234	-1.30957031	+41.15478516	-4.59228516	-68.04931641	+2416	+10.86328125	-5.19873047	-1.05029297	+4.37255859	-19.81933594	+12.89794922	+2248	+8.45947266	-9.23730469	-1.31396484	+55.94238281	+2.17529297	-32.23388672	+1668
+1458241132.32189990	+11.03466797	-6.01171875	-1.32714844	+40.93505859	-4.59228516	-67.96142578	+2428	+10.90722656	-5.18554688	-1.06787109	+3.99902344	-19.77539063	+12.96386719	+2264	+8.50341797	-9.20214844	-1.33154297	+55.78857422	+2.17529297	-32.18994141	+1676
+1458241132.33020000	+11.12695313	-5.96777344	-1.36230469	+40.56152344	-4.63623047	-67.80761719	+2448	+10.99951172	-5.13720703	-1.10302734	+3.33984375	-19.77539063	+13.09570313	+2292	+8.60009766	-9.12304688	-1.37109375	+55.54687500	+2.15332031	-32.10205078	+1692
+1458241132.33430000	+11.17089844	-5.94580078	-1.38427734	+40.34179688	-4.63623047	-67.63183594	+2456	+11.04785156	-5.12402344	-1.12060547	+2.85644531	-19.73144531	+13.18359375	+2304	+8.64843750	-9.07910156	-1.38867188	+55.41503906	+2.13134766	-32.03613281	+1700
+1458241132.33850000	+11.21923828	-5.92382813	-1.40625000	+40.14404297	-4.63623047	-67.45605469	+2464	+11.09619141	-5.09765625	-1.13818359	+2.41699219	-19.68750000	+13.29345703	+2320	+8.70117188	-9.03515625	-1.41064453	+55.32714844	+2.10937500	-31.94824219	+1712
+1458241132.34270000	+11.26757813	-5.90185547	-1.41943359	+39.94628906	-4.68017578	-67.36816406	+2472	+11.14453125	-5.07128906	-1.14697266	+1.97753906	-19.70947266	+13.40332031	+2332	+8.75390625	-8.98681641	-1.41943359	+55.21728516	+2.08740234	-31.92626953	+1720
+1458241132.34680010	+11.31591797	-5.87548828	-1.43701172	+39.79248047	-4.72412109	-67.14843750	+2480	+11.19726563	-5.04492188	-1.16455078	+1.49414063	-19.66552734	+13.55712891	+2348	+8.80664063	-8.93847656	-1.43701172	+55.08544922	+2.04345703	-31.86035156	+1728
+1458241132.35520010	+11.41699219	-5.82714844	-1.47216797	+39.41894531	-4.74609375	-66.73095703	+2488	+11.29833984	-4.98779297	-1.19531250	+0.50537109	-19.51171875	+13.88671875	+2380	+8.91210938	-8.83740234	-1.46777344	+54.82177734	+1.93359375	-31.66259766	+1748
+1458241132.35929990	+11.46533203	-5.79638672	-1.49414063	+39.26513672	-4.74609375	-66.42333984	+2492	+11.35107422	-4.95703125	-1.21289063	-0.04394531	-19.37988281	+14.08447266	+2396	+8.96484375	-8.78906250	-1.48535156	+54.66796875	+1.86767578	-31.53076172	+1756
+1458241132.36350010	+11.51806641	-5.77001953	-1.51611328	+39.11132813	-4.74609375	-66.11572266	+2496	+11.40380859	-4.92187500	-1.23486328	-0.57128906	-19.22607422	+14.28222656	+2412	+9.01318359	-8.73632813	-1.50732422	+54.51416016	+1.77978516	-31.35498047	+1768
+1458241132.36770010	+11.56640625	-5.73925781	-1.52929688	+38.95751953	-4.74609375	-65.85205078	+2500	+11.45654297	-4.88671875	-1.24365234	-1.09863281	-19.11621094	+14.45800781	+2428	+9.06591797	-8.68359375	-1.52490234	+54.36035156	+1.69189453	-31.20117188	+1776
+1458241132.37179990	+11.61474609	-5.70410156	-1.54687500	+38.82568359	-4.76806641	-65.52246094	+2504	+11.51367188	-4.82958984	-1.26123047	-1.42822266	-18.98437500	+14.65576172	+2448	+9.10986328	-8.63525391	-1.55126953	+54.14062500	+1.58203125	-30.98144531	+1788
+1458241132.37599990	+11.66748047	-5.66894531	-1.56445313	+38.69384766	-4.72412109	-65.17089844	+2508	+11.57080078	-4.79003906	-1.27441406	-1.84570313	-18.80859375	+14.85351563	+2464	+9.15380859	-8.58251953	-1.57763672	+53.89892578	+1.49414063	-30.73974609	+1796
+1458241132.38430000	+11.76416016	-5.60302734	-1.58642578	+38.38623047	-4.72412109	-64.53369141	+2516	+11.67626953	-4.68457031	-1.30957031	-2.35107422	-18.39111328	+15.11718750	+2500	+9.23291016	-8.48583984	-1.62597656	+53.32763672	+1.27441406	-30.23437500	+1816
+1458241132.38850000	+11.81689453	-5.56787109	-1.59960938	+38.25439453	-4.70214844	-64.13818359	+2524	+11.73779297	-4.63183594	-1.32714844	-2.52685547	-18.12744141	+15.24902344	+2520	+9.27246094	-8.43750000	-1.65673828	+53.02001953	+1.14257813	-29.92675781	+1828
+1458241132.39270000	+11.86962891	-5.53271484	-1.60839844	+38.12255859	-4.70214844	-63.80859375	+2532	+11.79052734	-4.57470703	-1.34472656	-2.68066406	-17.84179688	+15.33691406	+2540	+9.30761719	-8.38476563	-1.68750000	+52.69042969	+1.01074219	-29.61914063	+1840
+1458241132.39680000	+11.91357422	-5.49755859	-1.61718750	+37.90283203	-4.65820313	-63.43505859	+2540	+11.84765625	-4.49121094	-1.35791016	-2.50488281	-17.64404297	+15.40283203	+2560	+9.34277344	-8.34082031	-1.71826172	+52.29492188	+0.87890625	-29.24560547	+1852
+1458241132.40510010	+12.01904297	-5.41845703	-1.63037109	+37.52929688	-4.61425781	-62.66601563	+2564	+11.95312500	-4.36376953	-1.38867188	-2.30712891	-17.13867188	+15.44677734	+2600	+9.41748047	-8.23974609	-1.77978516	+51.56982422	+0.59326172	-28.56445313	+1876
+1458241132.40930010	+12.06738281	-5.38330078	-1.63476563	+37.30957031	-4.59228516	-62.29248047	+2580	+12.01025391	-4.26269531	-1.39746094	-1.77978516	-16.96289063	+15.44677734	+2624	+9.44824219	-8.19580078	-1.81054688	+51.13037109	+0.43945313	-28.23486328	+1888
+1458241132.41350010	+12.12011719	-5.34814453	-1.63916016	+37.06787109	-4.57031250	-61.91894531	+2596	+12.06738281	-4.18359375	-1.40625000	-1.38427734	-16.76513672	+15.40283203	+2640	+9.48779297	-8.13867188	-1.84130859	+50.73486328	+0.28564453	-27.90527344	+1904
+1458241132.42179990	+12.22558594	-5.27343750	-1.64355469	+36.56250000	-4.52636719	-61.12792969	+2632	+12.17285156	-4.01220703	-1.43261719	-0.32958984	-16.32568359	+15.24902344	+2680	+9.56250000	-8.03759766	-1.88964844	+49.87792969	-0.02197266	-27.29003906	+1928
+1458241132.42600010	+12.27832031	-5.23388672	-1.64794922	+36.27685547	-4.50439453	-60.66650391	+2652	+12.22119141	-3.92431641	-1.44580078	+0.28564453	-16.14990234	+15.18310547	+2700	+9.60644531	-7.97607422	-1.91601563	+49.50439453	-0.21972656	-26.98242188	+1944
+1458241132.43010000	+12.33105469	-5.19433594	-1.64794922	+36.01318359	-4.46044922	-60.24902344	+2672	+12.27392578	-3.83642578	-1.45458984	+0.87890625	-15.97412109	+15.09521484	+2716	+9.65039063	-7.91455078	-1.93359375	+49.13085938	-0.41748047	-26.71875000	+1960
+1458241132.43429990	+12.38378906	-5.15039063	-1.65234375	+35.79345703	-4.41650391	-59.78759766	+2692	+12.32226563	-3.73095703	-1.45898438	+1.71386719	-15.86425781	+15.02929688	+2736	+9.69433594	-7.86181641	-1.95117188	+48.71337891	-0.59326172	-26.45507813	+1976
+1458241132.43849990	+12.43652344	-5.11083984	-1.65234375	+35.52978516	-4.41650391	-59.32617188	+2716	+12.37060547	-3.63867188	-1.46337891	+2.43896484	-15.77636719	+14.96337891	+2752	+9.74267578	-7.79150391	-1.96875000	+48.38378906	-0.79101563	-26.23535156	+1992
+1458241132.44260000	+12.49365234	-5.07128906	-1.65234375	+35.26611328	-4.39453125	-58.86474609	+2736	+12.41894531	-3.55078125	-1.46777344	+3.14208984	-15.66650391	+14.87548828	+2764	+9.79541016	-7.72558594	-1.97753906	+48.07617188	-1.03271484	-26.05957031	+2004
+1458241132.44680000	+12.55078125	-5.01855469	-1.65673828	+35.11230469	-4.37255859	-58.38134766	+2756	+12.46728516	-3.44970703	-1.47216797	+3.97705078	-15.60058594	+14.80957031	+2780	+9.84375000	-7.65966797	-1.98632813	+47.70263672	-1.23046875	-25.90576172	+2016
+1458241132.45100000	+12.60791016	-4.97900391	-1.65673828	+34.89257813	-4.35058594	-57.87597656	+2776	+12.51123047	-3.35742188	-1.47656250	+4.79003906	-15.53466797	+14.74365234	+2792	+9.90087891	-7.58496094	-1.99511719	+47.41699219	-1.45019531	-25.75195313	+2032
+1458241132.45510010	+12.66064453	-4.93945313	-1.66552734	+34.67285156	-4.28466797	-57.32666016	+2792	+12.55957031	-3.26513672	-1.47656250	+5.58105469	-15.49072266	+14.69970703	+2804	+9.95800781	-7.51025391	-1.99951172	+47.13134766	-1.69189453	-25.59814453	+2048
+1458241132.45930000	+12.71777344	-4.88671875	-1.66992188	+34.58496094	-4.24072266	-56.82128906	+2812	+12.60791016	-3.16845703	-1.48095703	+6.41601563	-15.44677734	+14.65576172	+2816	+10.01074219	-7.44433594	-2.00390625	+46.77978516	-1.88964844	-25.46630859	+2060
+1458241132.46350000	+12.77050781	-4.83837891	-1.66992188	+34.45312500	-4.24072266	-56.29394531	+2828	+12.65185547	-3.07617188	-1.48095703	+7.20703125	-15.42480469	+14.61181641	+2828	+10.06787109	-7.36523438	-2.01269531	+46.51611328	-2.13134766	-25.31250000	+2076
+1458241132.46760010	+12.82763672	-4.79443359	-1.67871094	+34.34326172	-4.21875000	-55.74462891	+2844	+12.70019531	-2.98388672	-1.47656250	+7.99804688	-15.42480469	+14.58984375	+2836	+10.12500000	-7.29052734	-2.01269531	+46.27441406	-2.37304688	-25.20263672	+2088
+1458241132.47600010	+12.93310547	-4.68896484	-1.67431641	+34.25537109	-4.28466797	-54.75585938	+2876	+12.78808594	-2.80371094	-1.46337891	+9.58007813	-15.49072266	+14.50195313	+2856	+10.23046875	-7.14111328	-2.02148438	+45.65917969	-2.79052734	-24.96093750	+2112
+1458241132.48009990	+12.98583984	-4.64062500	-1.67871094	+34.16748047	-4.26269531	-54.20654297	+2888	+12.83642578	-2.71582031	-1.45898438	+10.37109375	-15.55664063	+14.45800781	+2864	+10.28320313	-7.06640625	-2.02587891	+45.39550781	-3.01025391	-24.82910156	+2124
+1458241132.48429990	+13.03857422	-4.58789063	-1.67871094	+34.14550781	-4.30664063	-53.72314453	+2900	+12.88476563	-2.62792969	-1.45019531	+11.11816406	-15.62255859	+14.41406250	+2872	+10.32714844	-6.99609375	-2.03027344	+45.04394531	-3.20800781	-24.67529297	+2136
+1458241132.49260000	+13.13964844	-4.48242188	-1.68310547	+34.10156250	-4.35058594	-52.73437500	+2928	+12.97705078	-2.45654297	-1.42822266	+12.61230469	-15.77636719	+14.30419922	+2888	+10.42822266	-6.85546875	-2.04785156	+44.40673828	-3.58154297	-24.32373047	+2156
+1458241132.49679990	+13.18798828	-4.42529297	-1.67871094	+34.10156250	-4.39453125	-52.31689453	+2940	+13.02099609	-2.37744141	-1.41503906	+13.24951172	-15.88623047	+14.21630859	+2896	+10.46337891	-6.79394531	-2.05664063	+44.01123047	-3.71337891	-24.14794922	+2164
+1458241132.50090000	+13.23632813	-4.37255859	-1.67431641	+34.07958984	-4.48242188	-51.89941406	+2956	+13.06494141	-2.29833984	-1.39746094	+13.93066406	-16.01806641	+14.15039063	+2904	+10.50732422	-6.72802734	-2.06982422	+43.65966797	-3.88916016	-23.95019531	+2172
+1458241132.50510000	+13.28466797	-4.31982422	-1.66992188	+34.03564453	-4.52636719	-51.45996094	+2968	+13.10888672	-2.21044922	-1.38427734	+14.58984375	-16.14990234	+14.08447266	+2912	+10.55126953	-6.66210938	-2.08300781	+43.33007813	-4.02099609	-23.75244141	+2184
+1458241132.50930000	+13.32861328	-4.26269531	-1.66113281	+34.01367188	-4.63623047	-51.10839844	+2984	+13.15283203	-2.13574219	-1.36230469	+15.16113281	-16.32568359	+13.97460938	+2920	+10.58642578	-6.60498047	-2.09619141	+42.93457031	-4.15283203	-23.53271484	+2192
+1458241132.51340010	+13.37255859	-4.21435547	-1.65234375	+33.96972656	-4.72412109	-50.77880859	+3000	+13.19677734	-2.05664063	-1.34033203	+15.75439453	-16.50146484	+13.86474609	+2932	+10.62158203	-6.54785156	-2.10937500	+42.56103516	-4.26269531	-23.33496094	+2200
+1458241132.51760010	+13.41650391	-4.16162109	-1.65673828	+33.92578125	-4.72412109	-50.36132813	+3016	+13.24072266	-1.97753906	-1.32275391	+16.32568359	-16.67724609	+13.75488281	+2940	+10.66113281	-6.48632813	-2.12695313	+42.18750000	-4.37255859	-23.09326172	+2212
+1458241132.52589990	+13.50439453	-4.04736328	-1.64355469	+33.90380859	-4.85595703	-49.76806641	+3060	+13.32421875	-1.82812500	-1.27441406	+17.27050781	-17.09472656	+13.49121094	+2960	+10.73583984	-6.37207031	-2.16210938	+41.48437500	-4.59228516	-22.71972656	+2228
+1458241132.53010010	+13.54833984	-3.99023438	-1.64355469	+33.88183594	-4.87792969	-49.41650391	+3084	+13.36376953	-1.75341797	-1.25683594	+17.75390625	-17.27050781	+13.40332031	+2972	+10.77539063	-6.31494141	-2.17529297	+41.15478516	-4.68017578	-22.52197266	+2240
+1458241132.53430010	+13.58789063	-3.93310547	-1.63476563	+33.90380859	-4.96582031	-49.17480469	+3112	+13.40771484	-1.68310547	-1.23486328	+18.12744141	-17.51220703	+13.27148438	+2984	+10.80615234	-6.25781250	-2.19287109	+40.82519531	-4.76806641	-22.36816406	+2248
+1458241132.53839990	+13.63183594	-3.87597656	-1.62158203	+33.88183594	-5.09765625	-48.95507813	+3140	+13.44726563	-1.60839844	-1.20849609	+18.52294922	-17.75390625	+13.13964844	+2996	+10.84570313	-6.19628906	-2.20605469	+40.56152344	-4.87792969	-22.21435547	+2260
+1458241132.54259990	+13.67578125	-3.82324219	-1.62158203	+33.85986328	-5.16357422	-48.66943359	+3164	+13.48681641	-1.53369141	-1.18652344	+18.91845703	-17.99560547	+13.02978516	+3008	+10.88964844	-6.13476563	-2.21923828	+40.31982422	-4.98779297	-22.08251953	+2268
+1458241132.54679990	+13.71972656	-3.76171875	-1.61279297	+33.94775391	-5.27343750	-48.47167969	+3192	+13.52636719	-1.46337891	-1.16455078	+19.22607422	-18.23730469	+12.89794922	+3016	+10.92919922	-6.07324219	-2.22802734	+40.10009766	-5.09765625	-22.01660156	+2280
+1458241132.55510000	+13.80322266	-3.64746094	-1.61279297	+34.01367188	-5.36132813	-48.05419922	+3248	+13.60546875	-1.32714844	-1.12500000	+19.77539063	-18.72070313	+12.65625000	+3040	+11.02148438	-5.94580078	-2.24121094	+39.74853516	-5.33935547	-21.88476563	+2300
+1458241132.55920000	+13.84716797	-3.58154297	-1.61279297	+34.14550781	-5.42724609	-47.87841797	+3276	+13.64501953	-1.26123047	-1.11181641	+19.99511719	-18.91845703	+12.56835938	+3048	+11.06103516	-5.87988281	-2.24121094	+39.59472656	-5.47119141	-21.88476563	+2312
+1458241132.56340000	+13.89111328	-3.52441406	-1.60839844	+34.21142578	-5.58105469	-47.68066406	+3300	+13.68017578	-1.19091797	-1.09423828	+20.21484375	-19.11621094	+12.48046875	+3056	+11.11376953	-5.80957031	-2.24121094	+39.52880859	-5.62500000	-21.88476563	+2324
+1458241132.57170010	+13.98339844	-3.40136719	-1.60839844	+34.43115234	-5.84472656	-47.28515625	+3344	+13.75488281	-1.05908203	-1.07226563	+20.54443359	-19.51171875	+12.34863281	+3068	+11.21044922	-5.66455078	-2.23681641	+39.41894531	-5.93261719	-21.95068359	+2348
+1458241132.57590010	+14.02294922	-3.34423828	-1.60400391	+34.56298828	-5.95458984	-47.13134766	+3360	+13.79443359	-0.99755859	-1.05908203	+20.65429688	-19.70947266	+12.30468750	+3076	+11.25878906	-5.59423828	-2.23242188	+39.37500000	-6.08642578	-21.97265625	+2364
+1458241132.58010010	+14.06689453	-3.28271484	-1.60839844	+34.67285156	-6.04248047	-46.95556641	+3376	+13.82958984	-0.93603516	-1.04589844	+20.76416016	-19.92919922	+12.23876953	+3080	+11.30712891	-5.52392578	-2.22363281	+39.35302734	-6.24023438	-22.06054688	+2376
+1458241132.58419990	+14.11083984	-3.21679688	-1.61279297	+34.84863281	-6.15234375	-46.77978516	+3392	+13.86914063	-0.87451172	-1.03710938	+20.83007813	-20.08300781	+12.21679688	+3084	+11.35546875	-5.44921875	-2.21484375	+39.35302734	-6.41601563	-22.12646484	+2392
+1458241132.58839990	+14.15478516	-3.15966797	-1.61718750	+34.95849609	-6.26220703	-46.60400391	+3404	+13.90429688	-0.81738281	-1.02832031	+20.85205078	-20.21484375	+12.19482422	+3088	+11.40380859	-5.37890625	-2.20605469	+39.33105469	-6.56982422	-22.17041016	+2404
+1458241132.59670000	+14.23388672	-3.03222656	-1.62158203	+35.26611328	-6.48193359	-46.25244141	+3420	+13.97460938	-0.70312500	-1.01074219	+20.83007813	-20.52246094	+12.21679688	+3096	+11.49609375	-5.23828125	-2.19287109	+39.28710938	-6.83349609	-22.25830078	+2428
+1458241132.60089990	+14.27343750	-2.97509766	-1.62597656	+35.39794922	-6.61376953	-46.07666016	+3428	+14.01416016	-0.64599609	-1.00195313	+20.80810547	-20.67626953	+12.23876953	+3096	+11.54443359	-5.17236328	-2.18847656	+39.26513672	-6.94335938	-22.28027344	+2440
+1458241132.60509990	+14.31298828	-2.91357422	-1.62597656	+35.52978516	-6.74560547	-45.92285156	+3436	+14.04931641	-0.58447266	-0.98876953	+20.76416016	-20.85205078	+12.23876953	+3104	+11.58837891	-5.10644531	-2.18408203	+39.24316406	-7.07519531	-22.30224609	+2448
+1458241132.60920000	+14.35253906	-2.85205078	-1.62158203	+35.68359375	-6.89941406	-45.74707031	+3440	+14.08447266	-0.53173828	-0.97558594	+20.67626953	-21.00585938	+12.26074219	+3108	+11.62792969	-5.04052734	-2.18408203	+39.22119141	-7.18505859	-22.30224609	+2456
+1458241132.61340000	+14.38769531	-2.79052734	-1.62597656	+35.81542969	-7.00927734	-45.61523438	+3448	+14.11962891	-0.47900391	-0.96240234	+20.54443359	-21.15966797	+12.28271484	+3112	+11.66748047	-4.98339844	-2.17968750	+39.11132813	-7.27294922	-22.30224609	+2464
+1458241132.62170000	+14.45800781	-2.67187500	-1.62158203	+36.07910156	-7.22900391	-45.37353516	+3464	+14.18994141	-0.37353516	-0.93164063	+20.28076172	-21.53320313	+12.30468750	+3124	+11.73779297	-4.86914063	-2.18847656	+38.93554688	-7.38281250	-22.23632813	+2476
+1458241132.62590000	+14.49316406	-2.61474609	-1.61279297	+36.18896484	-7.38281250	-45.26367188	+3476	+14.22509766	-0.32519531	-0.91406250	+20.12695313	-21.68701172	+12.34863281	+3132	+11.77294922	-4.82080078	-2.19287109	+38.80371094	-7.44873047	-22.19238281	+2480
+1458241132.63010000	+14.52392578	-2.55761719	-1.60839844	+36.29882813	-7.51464844	-45.13183594	+3488	+14.26025391	-0.27246094	-0.89648438	+19.97314453	-21.86279297	+12.37060547	+3140	+11.80810547	-4.77246094	-2.20166016	+38.67187500	-7.47070313	-22.10449219	+2488
+1458241132.63420010	+14.55468750	-2.50048828	-1.60400391	+36.40869141	-7.69042969	-45.02197266	+3500	+14.29101563	-0.21972656	-0.87890625	+19.79736328	-22.08251953	+12.37060547	+3152	+11.83886719	-4.71972656	-2.21484375	+38.54003906	-7.49267578	-22.03857422	+2492
+1458241132.63840010	+14.58105469	-2.44335938	-1.59521484	+36.51855469	-7.84423828	-44.93408203	+3516	+14.32617188	-0.16699219	-0.85693359	+19.62158203	-22.30224609	+12.37060547	+3160	+11.86962891	-4.67138672	-2.22363281	+38.40820313	-7.53662109	-21.97265625	+2500
+1458241132.65089990	+14.67333984	-2.27636719	-1.56445313	+36.82617188	-8.32763672	-44.73632813	+3576	+14.42724609	-0.02197266	-0.78662109	+19.02832031	-22.98339844	+12.37060547	+3200	+11.96191406	-4.53515625	-2.25439453	+38.01269531	-7.66845703	-21.81884766	+2516
+1458241132.65500000	+14.69970703	-2.22363281	-1.55566406	+36.89208984	-8.48144531	-44.67041016	+3596	+14.45800781	+0.02197266	-0.76464844	+18.80859375	-23.20312500	+12.34863281	+3212	+11.99267578	-4.49121094	-2.26318359	+37.85888672	-7.71240234	-21.77490234	+2520
+1458241132.66339990	+14.75683594	-2.11816406	-1.53369141	+37.08984375	-8.78906250	-44.56054688	+3644	+14.52392578	+0.11865234	-0.72509766	+18.39111328	-23.64257813	+12.37060547	+3240	+12.05859375	-4.39013672	-2.27636719	+37.70507813	-7.86621094	-21.75292969	+2532
+1458241132.67170000	+14.81396484	-2.00390625	-1.51171875	+37.28759766	-9.09667969	-44.42871094	+3692	+14.58544922	+0.21533203	-0.68115234	+17.95166016	-24.08203125	+12.39257813	+3272	+12.12011719	-4.28466797	-2.28076172	+37.59521484	-8.06396484	-21.77490234	+2540
+1458241132.67590000	+14.84033203	-1.95556641	-1.49853516	+37.35351563	-9.27246094	-44.38476563	+3712	+14.61621094	+0.25927734	-0.65917969	+17.68798828	-24.30175781	+12.39257813	+3284	+12.15527344	-4.23193359	-2.28515625	+37.55126953	-8.17382813	-21.79687500	+2548
+1458241132.68000010	+14.87109375	-1.90283203	-1.48974609	+37.44140625	-9.42626953	-44.34082031	+3736	+14.64697266	+0.29882813	-0.63720703	+17.42431641	-24.54345703	+12.41455078	+3300	+12.19042969	-4.17919922	-2.27636719	+37.55126953	-8.34960938	-21.88476563	+2552
+1458241132.68420000	+14.90185547	-1.84570313	-1.47656250	+37.57324219	-9.58007813	-44.27490234	+3756	+14.67773438	+0.34277344	-0.62402344	+17.16064453	-24.74121094	+12.48046875	+3312	+12.22558594	-4.11767578	-2.26318359	+37.57324219	-8.52539063	-21.97265625	+2564
+1458241132.69250010	+14.95458984	-1.74902344	-1.45898438	+37.74902344	-9.90966797	-44.16503906	+3784	+14.73486328	+0.42187500	-0.58886719	+16.52343750	-25.11474609	+12.63427734	+3336	+12.29589844	-4.00341797	-2.24121094	+37.66113281	-8.87695313	-22.14843750	+2580
+1458241132.69670010	+14.98535156	-1.69189453	-1.44580078	+37.88085938	-10.08544922	-44.07714844	+3800	+14.76562500	+0.46142578	-0.57128906	+16.19384766	-25.29052734	+12.74414063	+3352	+12.33105469	-3.93750000	-2.22802734	+37.72705078	-9.07470703	-22.23632813	+2592
+1458241132.70090010	+15.01171875	-1.64355469	-1.43701172	+38.01269531	-10.28320313	-44.01123047	+3812	+14.79199219	+0.50097656	-0.55371094	+15.84228516	-25.48828125	+12.87597656	+3364	+12.36621094	-3.88037109	-2.21484375	+37.79296875	-9.27246094	-22.30224609	+2600
+1458241132.70499990	+15.03808594	-1.59082031	-1.42822266	+38.12255859	-10.45898438	-43.90136719	+3820	+14.81835938	+0.53613281	-0.53613281	+15.44677734	-25.68603516	+13.02978516	+3380	+12.39697266	-3.81884766	-2.19726563	+37.85888672	-9.49218750	-22.41210938	+2612
+1458241132.71339990	+15.09082031	-1.48535156	-1.39746094	+38.45214844	-10.94238281	-43.81347656	+3828	+14.86669922	+0.61083984	-0.49658203	+14.65576172	-26.08154297	+13.35937500	+3412	+12.46289063	-3.70019531	-2.16210938	+38.01269531	-9.90966797	-22.58789063	+2628
+1458241132.71750000	+15.11279297	-1.44140625	-1.38427734	+38.58398438	-11.16210938	-43.76953125	+3832	+14.89306641	+0.64160156	-0.47460938	+14.19433594	-26.30126953	+13.55712891	+3424	+12.49804688	-3.64306641	-2.14453125	+38.05664063	-10.08544922	-22.69775391	+2636
+1458241132.72170000	+15.13916016	-1.38867188	-1.36669922	+38.78173828	-11.40380859	-43.72558594	+3836	+14.91943359	+0.67675781	-0.45263672	+13.75488281	-26.49902344	+13.75488281	+3440	+12.52441406	-3.58593750	-2.13134766	+38.14453125	-10.26123047	-22.74169922	+2644
+1458241132.72580000	+15.16113281	-1.34033203	-1.35351563	+38.93554688	-11.66748047	-43.65966797	+3836	+14.94580078	+0.70751953	-0.43505859	+13.29345703	-26.67480469	+13.97460938	+3456	+12.55517578	-3.53759766	-2.11376953	+38.16650391	-10.43701172	-22.80761719	+2648
+1458241132.73000000	+15.17871094	-1.28759766	-1.34033203	+39.08935547	-11.88720703	-43.57177734	+3836	+14.96777344	+0.73828125	-0.41308594	+12.83203125	-26.85058594	+14.19433594	+3468	+12.58154297	-3.48925781	-2.10498047	+38.16650391	-10.56884766	-22.82958984	+2652
+1458241132.73830010	+15.20947266	-1.18652344	-1.30957031	+39.48486328	-12.45849609	-43.50585938	+3840	+15.00732422	+0.79980469	-0.36474609	+11.86523438	-27.29003906	+14.65576172	+3504	+12.62988281	-3.40136719	-2.09619141	+38.14453125	-10.78857422	-22.82958984	+2656
+1458241132.74250010	+15.22705078	-1.14257813	-1.28759766	+39.66064453	-12.74414063	-43.48388672	+3844	+15.02929688	+0.82617188	-0.33837891	+11.38183594	-27.50976563	+14.87548828	+3524	+12.65625000	-3.35742188	-2.09179688	+38.10058594	-10.87646484	-22.82958984	+2656
+1458241132.74670000	+15.24462891	-1.08984375	-1.27001953	+39.88037109	-13.02978516	-43.46191406	+3848	+15.05126953	+0.85693359	-0.31201172	+10.92041016	-27.72949219	+15.11718750	+3544	+12.67822266	-3.31787109	-2.09179688	+38.05664063	-10.96435547	-22.78564453	+2656
+1458241132.75079990	+15.25781250	-1.04589844	-1.25244141	+40.05615234	-13.31542969	-43.43994141	+3852	+15.07324219	+0.88330078	-0.28125000	+10.39306641	-27.94921875	+15.35888672	+3560	+12.69580078	-3.29150391	-2.09179688	+37.94677734	-11.00830078	-22.74169922	+2652
+1458241132.75920010	+15.28417969	-0.96240234	-1.21728516	+40.42968750	-13.88671875	-43.37402344	+3868	+15.11718750	+0.93603516	-0.22412109	+9.36035156	-28.38867188	+15.86425781	+3600	+12.73535156	-3.22998047	-2.10498047	+37.74902344	-11.03027344	-22.63183594	+2652
+1458241132.76329990	+15.29736328	-0.91845703	-1.19970703	+40.60546875	-14.15039063	-43.30810547	+3876	+15.13476563	+0.96240234	-0.19775391	+8.81103516	-28.56445313	+16.14990234	+3620	+12.75292969	-3.20361328	-2.10937500	+37.63916016	-11.05224609	-22.54394531	+2652
+1458241132.77169990	+15.31933594	-0.83496094	-1.17333984	+40.95703125	-14.72167969	-43.15429688	+3900	+15.16992188	+1.01074219	-0.14501953	+7.66845703	-28.95996094	+16.76513672	+3668	+12.78808594	-3.14648438	-2.12255859	+37.41943359	-11.05224609	-22.36816406	+2648
+1458241132.77580000	+15.32812500	-0.79980469	-1.15576172	+41.11083984	-14.98535156	-43.06640625	+3916	+15.19189453	+1.02832031	-0.11865234	+7.00927734	-29.13574219	+17.09472656	+3688	+12.80566406	-3.12011719	-2.13134766	+37.28759766	-11.05224609	-22.25830078	+2648
+1458241132.78000000	+15.34570313	-0.76464844	-1.13818359	+41.26464844	-15.31494141	-43.00048828	+3928	+15.21386719	+1.05029297	-0.08789063	+6.35009766	-29.33349609	+17.46826172	+3712	+12.82324219	-3.09375000	-2.12695313	+37.15576172	-11.07421875	-22.21435547	+2648
+1458241132.78420000	+15.36328125	-0.72949219	-1.12500000	+41.41845703	-15.57861328	-42.86865234	+3944	+15.23583984	+1.06787109	-0.05712891	+5.64697266	-29.48730469	+17.84179688	+3732	+12.84082031	-3.06738281	-2.12695313	+37.08984375	-11.07421875	-22.12646484	+2644
+1458241132.79250000	+15.39404297	-0.66796875	-1.09863281	+41.68212891	-16.10595703	-42.58300781	+3968	+15.27978516	+1.10302734	-0.00878906	+4.15283203	-29.72900391	+18.72070313	+3776	+12.87597656	-3.01025391	-2.12255859	+36.91406250	-11.11816406	-21.99462891	+2644
+1458241132.79660010	+15.40722656	-0.63281250	-1.09423828	+41.81396484	-16.32568359	-42.38525391	+3980	+15.29736328	+1.11621094	+0.01318359	+3.33984375	-29.79492188	+19.20410156	+3796	+12.89355469	-2.97949219	-2.11816406	+36.87011719	-11.14013672	-21.90673828	+2648
+1458241132.80080010	+15.42041016	-0.59765625	-1.08984375	+41.92382813	-16.56738281	-42.14355469	+3992	+15.31494141	+1.12500000	+0.03076172	+2.46093750	-29.83886719	+19.73144531	+3816	+12.91113281	-2.93994141	-2.10937500	+36.87011719	-11.18408203	-21.81884766	+2648
+1458241132.80500010	+15.43798828	-0.56689453	-1.08105469	+42.07763672	-16.80908203	-41.94580078	+4004	+15.33691406	+1.13378906	+0.04833984	+1.56005859	-29.86083984	+20.30273438	+3836	+12.93310547	-2.90478516	-2.09619141	+36.84814453	-11.27197266	-21.77490234	+2652
+1458241132.80909990	+15.45556641	-0.53173828	-1.07666016	+42.16552734	-17.02880859	-41.72607422	+4012	+15.35449219	+1.13818359	+0.06591797	+0.61523438	-29.88281250	+20.87402344	+3860	+12.95068359	-2.86083984	-2.07861328	+36.89208984	-11.35986328	-21.70898438	+2660
+1458241132.81750010	+15.48632813	-0.47900391	-1.05908203	+42.34130859	-17.49023438	-41.26464844	+4020	+15.39843750	+1.14257813	+0.10107422	-1.36230469	-29.86083984	+22.08251953	+3896	+12.99023438	-2.79052734	-2.04345703	+36.91406250	-11.51367188	-21.64306641	+2672
+1458241132.82160000	+15.50390625	-0.45263672	-1.05908203	+42.40722656	-17.62207031	-41.00097656	+4020	+15.42041016	+1.14697266	+0.11425781	-2.35107422	-29.79492188	+22.69775391	+3912	+13.00781250	-2.74658203	-2.02148438	+36.95800781	-11.60156250	-21.59912109	+2676
+1458241132.82579990	+15.52148438	-0.42187500	-1.06347656	+42.47314453	-17.75390625	-40.69335938	+4016	+15.43798828	+1.14697266	+0.12304688	-3.38378906	-29.68505859	+23.35693359	+3928	+13.02539063	-2.71142578	-1.99951172	+37.00195313	-11.68945313	-21.55517578	+2684
+1458241132.82999990	+15.53466797	-0.38671875	-1.05908203	+42.56103516	-17.88574219	-40.42968750	+4016	+15.45556641	+1.14257813	+0.13183594	-4.43847656	-29.55322266	+23.99414063	+3948	+13.04296875	-2.67187500	-1.98193359	+37.02392578	-11.77734375	-21.51123047	+2688
+1458241132.83410000	+15.54345703	-0.36035156	-1.06347656	+42.60498047	-17.99560547	-40.14404297	+4012	+15.47314453	+1.14257813	+0.14501953	-5.49316406	-29.44335938	+24.65332031	+3964	+13.06054688	-2.63232422	-1.96435547	+37.06787109	-11.84326172	-21.44531250	+2692
+1458241132.83830000	+15.55664063	-0.33398438	-1.06347656	+42.64892578	-18.08349609	-39.85839844	+4008	+15.49072266	+1.13378906	+0.15380859	-6.59179688	-29.31152344	+25.33447266	+3984	+13.07812500	-2.59716797	-1.95117188	+37.06787109	-11.90917969	-21.40136719	+2696
+1458241132.84660010	+15.58300781	-0.28564453	-1.05908203	+42.71484375	-18.28125000	-39.35302734	+4000	+15.53027344	+1.11621094	+0.18457031	-8.78906250	-29.06982422	+26.69677734	+4020	+13.10888672	-2.53564453	-1.92041016	+37.06787109	-11.99707031	-21.26953125	+2704
+1458241132.85080000	+15.59619141	-0.26367188	-1.05468750	+42.71484375	-18.32519531	-39.13330078	+3996	+15.55224609	+1.10302734	+0.19775391	-9.88769531	-28.93798828	+27.37792969	+4040	+13.12646484	-2.51367188	-1.90722656	+37.00195313	-12.04101563	-21.20361328	+2708
+1458241132.85500000	+15.60498047	-0.24169922	-1.05029297	+42.73681641	-18.34716797	-38.93554688	+3996	+15.56982422	+1.09423828	+0.21533203	-11.00830078	-28.80615234	+28.03710938	+4060	+13.13964844	-2.49169922	-1.89843750	+36.93603516	-12.01904297	-21.11572266	+2704
+1458241132.86330010	+15.62695313	-0.20654297	-1.05468750	+42.71484375	-18.28125000	-38.47412109	+3992	+15.60498047	+1.07226563	+0.25488281	-13.18359375	-28.54248047	+29.42138672	+4100	+13.16162109	-2.46093750	-1.89843750	+36.69433594	-11.95312500	-20.87402344	+2700
+1458241132.86750010	+15.63574219	-0.18896484	-1.05029297	+42.71484375	-18.25927734	-38.27636719	+3992	+15.62255859	+1.05908203	+0.27685547	-14.30419922	-28.38867188	+30.12451172	+4120	+13.17480469	-2.44775391	-1.90283203	+36.56250000	-11.86523438	-20.72021484	+2696
+1458241132.87159990	+15.64013672	-0.17138672	-1.04150391	+42.67089844	-18.23730469	-38.10058594	+3992	+15.64013672	+1.04589844	+0.30761719	-15.42480469	-28.32275391	+30.87158203	+4140	+13.18359375	-2.43896484	-1.90722656	+36.38671875	-11.79931641	-20.58837891	+2696
+1458241132.87990000	+15.65771484	-0.15380859	-1.01953125	+42.58300781	-18.14941406	-37.83691406	+4000	+15.67968750	+1.00634766	+0.37353516	-17.77587891	-28.14697266	+32.36572266	+4188	+13.20117188	-2.43017578	-1.92041016	+36.01318359	-11.64550781	-20.32470703	+2684
+1458241132.88410000	+15.66650391	-0.14501953	-1.01074219	+42.49511719	-18.03955078	-37.68310547	+4004	+15.70166016	+0.99316406	+0.40869141	-18.91845703	-28.05908203	+33.11279297	+4212	+13.21435547	-2.42138672	-1.92480469	+35.81542969	-11.57958984	-20.19287109	+2680
+1458241132.88829990	+15.67968750	-0.13623047	-1.00634766	+42.42919922	-17.90771484	-37.52929688	+4008	+15.71923828	+0.97558594	+0.43945313	-20.08300781	-27.90527344	+33.88183594	+4232	+13.22314453	-2.42138672	-1.93359375	+35.61767578	-11.51367188	-20.03906250	+2676
+1458241132.89240000	+15.68847656	-0.12304688	-0.99755859	+42.38525391	-17.77587891	-37.41943359	+4016	+15.73681641	+0.95800781	+0.47021484	-21.22558594	-27.72949219	+34.62890625	+4256	+13.23193359	-2.42138672	-1.94238281	+35.39794922	-11.42578125	-19.88525391	+2672
+1458241132.90080000	+15.70166016	-0.10546875	-0.98437500	+42.20947266	-17.38037109	-37.04589844	+4040	+15.76757813	+0.91406250	+0.53613281	-23.62060547	-27.42187500	+36.23291016	+4304	+13.24951172	-2.40820313	-1.95556641	+35.02441406	-11.31591797	-19.62158203	+2664
+1458241132.90490010	+15.71044922	-0.09228516	-0.97558594	+42.14355469	-17.22656250	-36.91406250	+4052	+15.78515625	+0.88769531	+0.57128906	-24.85107422	-27.20214844	+37.02392578	+4328	+13.25830078	-2.39941406	-1.95556641	+34.87060547	-11.31591797	-19.48974609	+2660
+1458241132.90910010	+15.71923828	-0.08789063	-0.96679688	+42.05566406	-17.02880859	-36.73828125	+4064	+15.79833984	+0.87011719	+0.60644531	-26.05957031	-27.00439453	+37.85888672	+4352	+13.26708984	-2.39062500	-1.95556641	+34.73876953	-11.33789063	-19.40185547	+2660
+1458241132.91330000	+15.72363281	-0.07910156	-0.96240234	+41.94580078	-16.83105469	-36.56250000	+4080	+15.81591797	+0.84375000	+0.63720703	-27.26806641	-26.76269531	+38.64990234	+4376	+13.27587891	-2.37744141	-1.95117188	+34.60693359	-11.38183594	-19.31396484	+2656
+1458241132.91739990	+15.73681641	-0.07031250	-0.95361328	+41.85791016	-16.61132813	-36.43066406	+4092	+15.82910156	+0.81738281	+0.65917969	-28.49853516	-26.45507813	+39.44091797	+4400	+13.28906250	-2.36425781	-1.93798828	+34.49707031	-11.44775391	-19.24804688	+2656
+1458241132.92160010	+15.75000000	-0.06152344	-0.95361328	+41.79199219	-16.34765625	-36.21093750	+4104	+15.84228516	+0.78662109	+0.68115234	-29.72900391	-26.08154297	+40.18798828	+4420	+13.30224609	-2.34667969	-1.92480469	+34.43115234	-11.55761719	-19.18212891	+2660
+1458241132.92580010	+15.76318359	-0.04833984	-0.95361328	+41.72607422	-16.08398438	-35.99121094	+4112	+15.85107422	+0.76025391	+0.68994141	-30.91552734	-25.66406250	+40.91308594	+4440	+13.31103516	-2.32910156	-1.91162109	+34.38720703	-11.66748047	-19.13818359	+2664
+1458241132.92989990	+15.77197266	-0.03515625	-0.95800781	+41.66015625	-15.79833984	-35.77148438	+4124	+15.85986328	+0.73388672	+0.70312500	-32.08007813	-25.22460938	+41.61621094	+4460	+13.32421875	-2.30712891	-1.89404297	+34.34326172	-11.79931641	-19.07226563	+2668
+1458241132.93409990	+15.77636719	-0.02197266	-0.95800781	+41.59423828	-15.55664063	-35.57373047	+4132	+15.86425781	+0.70751953	+0.71630859	-33.28857422	-24.80712891	+42.34130859	+4480	+13.33740234	-2.28076172	-1.87646484	+34.34326172	-11.95312500	-19.02832031	+2676
+1458241132.93829990	+15.78515625	-0.00878906	-0.95361328	+41.52832031	-15.33691406	-35.37597656	+4136	+15.86865234	+0.68115234	+0.72949219	-34.49707031	-24.34570313	+43.04443359	+4500	+13.34619141	-2.25439453	-1.85449219	+34.34326172	-12.10693359	-19.00634766	+2680
+1458241132.94240000	+15.79394531	+0.00439453	-0.95361328	+41.44042969	-15.09521484	-35.15625000	+4140	+15.87304688	+0.65039063	+0.73828125	-35.68359375	-23.86230469	+43.72558594	+4520	+13.35937500	-2.23242188	-1.83251953	+34.34326172	-12.28271484	-18.98437500	+2692
+1458241132.94660000	+15.80712891	+0.01757813	-0.95361328	+41.39648438	-14.89746094	-34.98046875	+4144	+15.87744141	+0.61962891	+0.74267578	-36.87011719	-23.31298828	+44.34082031	+4540	+13.36816406	-2.20166016	-1.80615234	+34.38720703	-12.48046875	-18.96240234	+2700
+1458241132.95070000	+15.82031250	+0.03076172	-0.94482422	+41.35253906	-14.67773438	-34.82666016	+4148	+15.88183594	+0.59326172	+0.74267578	-38.01269531	-22.74169922	+44.91210938	+4556	+13.38134766	-2.17968750	-1.77978516	+34.38720703	-12.65625000	-18.94042969	+2708
+1458241132.95490000	+15.82910156	+0.03955078	-0.94921875	+41.28662109	-14.41406250	-34.65087891	+4148	+15.88623047	+0.57128906	+0.74707031	-39.13330078	-22.21435547	+45.46142578	+4572	+13.39013672	-2.16210938	-1.76220703	+34.36523438	-12.78808594	-18.91845703	+2716
+1458241132.95910000	+15.83789063	+0.05273438	-0.94482422	+41.26464844	-14.23828125	-34.51904297	+4152	+15.88623047	+0.54492188	+0.74707031	-40.25390625	-21.64306641	+45.98876953	+4588	+13.39892578	-2.14013672	-1.74462891	+34.36523438	-12.91992188	-18.87451172	+2724
+1458241132.96320010	+15.84667969	+0.06591797	-0.93603516	+41.24267578	-14.06250000	-34.40917969	+4156	+15.89062500	+0.51855469	+0.74267578	-41.33056641	-21.02783203	+46.45019531	+4600	+13.40771484	-2.12255859	-1.72705078	+34.34326172	-13.05175781	-18.83056641	+2728
+1458241132.96740010	+15.85107422	+0.07470703	-0.93603516	+41.19873047	-13.86474609	-34.23339844	+4156	+15.89062500	+0.49658203	+0.74707031	-42.40722656	-20.47851563	+46.93359375	+4616	+13.41650391	-2.10937500	-1.71826172	+34.32128906	-13.13964844	-18.76464844	+2732
+1458241132.97160010	+15.85546875	+0.08789063	-0.92724609	+41.17675781	-13.73291016	-34.16748047	+4164	+15.88623047	+0.47460938	+0.75146484	-43.48388672	-19.95117188	+47.41699219	+4632	+13.42529297	-2.09179688	-1.70947266	+34.27734375	-13.22753906	-18.72070313	+2736
+1458241132.97569990	+15.85986328	+0.09228516	-0.91406250	+41.13281250	-13.62304688	-34.14550781	+4168	+15.89062500	+0.45263672	+0.75585938	-44.53857422	-19.40185547	+47.83447266	+4648	+13.42968750	-2.09179688	-1.70068359	+34.16748047	-13.29345703	-18.65478516	+2740
+1458241132.98410010	+15.86865234	+0.09667969	-0.88769531	+41.04492188	-13.35937500	-34.10156250	+4176	+15.89941406	+0.41748047	+0.77783203	-46.60400391	-18.32519531	+48.69140625	+4676	+13.44287109	-2.08740234	-1.70068359	+33.94775391	-13.29345703	-18.50097656	+2736
+1458241132.98819990	+15.87304688	+0.09667969	-0.87011719	+41.00097656	-13.24951172	-34.10156250	+4180	+15.90380859	+0.40429688	+0.78222656	-47.57080078	-17.77587891	+49.04296875	+4688	+13.44726563	-2.09179688	-1.70068359	+33.77197266	-13.29345703	-18.41308594	+2736
+1458241132.99239990	+15.87304688	+0.09667969	-0.86572266	+40.93505859	-13.09570313	-34.05761719	+4184	+15.90820313	+0.39111328	+0.79101563	-48.53759766	-17.24853516	+49.37255859	+4700	+13.45166016	-2.10058594	-1.70947266	+33.59619141	-13.22753906	-18.32519531	+2736
+1458241132.99659990	+15.87304688	+0.09667969	-0.85693359	+40.89111328	-12.98583984	-34.05761719	+4188	+15.90820313	+0.37792969	+0.80419922	-49.48242188	-16.76513672	+49.72412109	+4712	+13.45605469	-2.10937500	-1.72265625	+33.42041016	-13.11767578	-18.19335938	+2740
+1458241133.00070000	+15.87304688	+0.09667969	-0.84375000	+40.84716797	-12.87597656	-34.05761719	+4192	+15.90820313	+0.36474609	+0.81298828	-50.44921875	-16.23779297	+50.07568359	+4724	+13.45605469	-2.11376953	-1.73583984	+33.24462891	-13.02978516	-18.06152344	+2740
+1458241133.00490000	+15.86865234	+0.10107422	-0.83935547	+40.82519531	-12.76611328	-34.03564453	+4196	+15.91259766	+0.35156250	+0.82177734	-51.39404297	-15.71044922	+50.38330078	+4732	+13.46044922	-2.12255859	-1.74462891	+33.06884766	-12.94189453	-17.95166016	+2740
+1458241133.00910000	+15.86425781	+0.10107422	-0.82617188	+40.78125000	-12.67822266	-34.03564453	+4204	+15.91259766	+0.34277344	+0.83496094	-52.31689453	-15.18310547	+50.69091797	+4744	+13.46044922	-2.13134766	-1.75781250	+32.91503906	-12.85400391	-17.81982422	+2736
+1458241133.01320000	+15.86425781	+0.10107422	-0.81738281	+40.71533203	-12.61230469	-34.01367188	+4208	+15.91259766	+0.32519531	+0.83935547	-53.23974609	-14.65576172	+50.97656250	+4756	+13.46044922	-2.14013672	-1.77099609	+32.73925781	-12.74414063	-17.68798828	+2736
+1458241133.01740000	+15.86425781	+0.09667969	-0.80859375	+40.64941406	-12.50244141	-33.96972656	+4216	+15.91699219	+0.31201172	+0.84814453	-54.14062500	-14.10644531	+51.24023438	+4764	+13.46044922	-2.14892578	-1.77539063	+32.56347656	-12.67822266	-17.60009766	+2736
+1458241133.02160000	+15.86425781	+0.09228516	-0.80419922	+40.60546875	-12.39257813	-33.92578125	+4224	+15.91699219	+0.30322266	+0.84814453	-55.01953125	-13.55712891	+51.45996094	+4772	+13.46484375	-2.15332031	-1.78417969	+32.43164063	-12.59033203	-17.46826172	+2732
+1458241133.02570010	+15.86425781	+0.09667969	-0.80419922	+40.56152344	-12.30468750	-33.83789063	+4232	+15.91699219	+0.28564453	+0.84814453	-55.89843750	-12.94189453	+51.65771484	+4776	+13.46484375	-2.15332031	-1.79296875	+32.34375000	-12.50244141	-17.33642578	+2728
+1458241133.02990010	+15.85986328	+0.09667969	-0.80419922	+40.51757813	-12.19482422	-33.70605469	+4244	+15.91699219	+0.27246094	+0.83935547	-56.75537109	-12.30468750	+51.81152344	+4784	+13.46484375	-2.15332031	-1.79736328	+32.23388672	-12.43652344	-17.20458984	+2724
+1458241133.03399990	+15.85986328	+0.10107422	-0.80859375	+40.49560547	-12.08496094	-33.59619141	+4252	+15.90820313	+0.25488281	+0.83496094	-57.61230469	-11.66748047	+51.96533203	+4792	+13.46484375	-2.14892578	-1.80175781	+32.18994141	-12.39257813	-17.09472656	+2720
+1458241133.03819990	+15.85546875	+0.10546875	-0.81298828	+40.47363281	-11.99707031	-33.44238281	+4260	+15.90820313	+0.23291016	+0.82177734	-58.51318359	-11.00830078	+52.07519531	+4800	+13.46484375	-2.14013672	-1.80175781	+32.16796875	-12.34863281	-16.98486328	+2720
+1458241133.04239990	+15.85986328	+0.10986328	-0.81738281	+40.45166016	-11.93115234	-33.31054688	+4268	+15.90820313	+0.21093750	+0.80859375	-59.41406250	-10.30517578	+52.20703125	+4812	+13.46484375	-2.13134766	-1.79736328	+32.14599609	-12.37060547	-16.87500000	+2716
+1458241133.04650000	+15.86425781	+0.11865234	-0.81738281	+40.45166016	-11.86523438	-33.17871094	+4276	+15.90820313	+0.18896484	+0.79541016	-60.27099609	-9.60205078	+52.29492188	+4820	+13.46484375	-2.11816406	-1.78857422	+32.16796875	-12.41455078	-16.78710938	+2716
+1458241133.05069990	+15.86865234	+0.11865234	-0.81738281	+40.40771484	-11.82128906	-33.02490234	+4280	+15.90380859	+0.16259766	+0.77343750	-61.14990234	-8.85498047	+52.33886719	+4828	+13.46484375	-2.10498047	-1.77978516	+32.18994141	-12.43652344	-16.69921875	+2720
+1458241133.05489990	+15.87744141	+0.12304688	-0.82177734	+40.38574219	-11.71142578	-32.87109375	+4284	+15.90380859	+0.13623047	+0.75585938	-62.02880859	-8.12988281	+52.36083984	+4836	+13.46484375	-2.09179688	-1.77099609	+32.21191406	-12.48046875	-16.61132813	+2720
+1458241133.05900000	+15.88183594	+0.12304688	-0.83056641	+40.36376953	-11.62353516	-32.69531250	+4284	+15.90380859	+0.10546875	+0.73388672	-62.92968750	-7.36083984	+52.38281250	+4844	+13.46484375	-2.07421875	-1.76220703	+32.23388672	-12.52441406	-16.52343750	+2724
+1458241133.06320000	+15.88623047	+0.13183594	-0.83935547	+40.36376953	-11.53564453	-32.51953125	+4288	+15.89941406	+0.07910156	+0.70751953	-63.83056641	-6.56982422	+52.33886719	+4852	+13.46484375	-2.05664063	-1.74902344	+32.29980469	-12.59033203	-16.45751953	+2728
+1458241133.06740000	+15.89062500	+0.13623047	-0.84375000	+40.36376953	-11.44775391	-32.36572266	+4288	+15.89941406	+0.05273438	+0.68115234	-64.70947266	-5.77880859	+52.31689453	+4864	+13.46484375	-2.03906250	-1.74023438	+32.34375000	-12.63427734	-16.36962891	+2732
+1458241133.07150010	+15.89501953	+0.14062500	-0.84814453	+40.36376953	-11.40380859	-32.23388672	+4284	+15.89501953	+0.02197266	+0.66357422	-65.65429688	-5.03173828	+52.33886719	+4872	+13.46484375	-2.02148438	-1.73144531	+32.38769531	-12.70019531	-16.28173828	+2736
+1458241133.07570000	+15.89941406	+0.14501953	-0.84814453	+40.34179688	-11.35986328	-32.14599609	+4276	+15.89501953	-0.00439453	+0.64160156	-66.57714844	-4.26269531	+52.29492188	+4880	+13.46484375	-2.00830078	-1.71826172	+32.40966797	-12.76611328	-16.21582031	+2740
+1458241133.07990000	+15.90820313	+0.14501953	-0.84814453	+40.31982422	-11.31591797	-32.05810547	+4272	+15.89501953	-0.03076172	+0.62841797	-67.47802734	-3.51562500	+52.31689453	+4884	+13.46484375	-1.99511719	-1.70947266	+32.43164063	-12.81005859	-16.12792969	+2744
+1458241133.08400010	+15.91259766	+0.14501953	-0.84375000	+40.27587891	-11.29394531	-31.99218750	+4268	+15.89501953	-0.06152344	+0.61523438	-68.46679688	-2.76855469	+52.31689453	+4892	+13.46484375	-1.98193359	-1.70068359	+32.43164063	-12.85400391	-16.06201172	+2748
+1458241133.08820010	+15.92138672	+0.14501953	-0.83935547	+40.25390625	-11.25000000	-31.94824219	+4260	+15.89501953	-0.08789063	+0.60205078	-69.41162109	-1.99951172	+52.29492188	+4896	+13.46923828	-1.97753906	-1.69189453	+32.38769531	-12.89794922	-15.99609375	+2752
+1458241133.09240010	+15.92138672	+0.14062500	-0.84375000	+40.20996094	-11.14013672	-31.90429688	+4252	+15.89501953	-0.11425781	+0.58886719	-70.35644531	-1.25244141	+52.27294922	+4900	+13.46923828	-1.97314453	-1.69189453	+32.34375000	-12.87597656	-15.88623047	+2752
+1458241133.09649990	+15.91699219	+0.13623047	-0.84375000	+40.16601563	-11.07421875	-31.88232422	+4248	+15.89501953	-0.14501953	+0.58447266	-71.34521484	-0.50537109	+52.27294922	+4904	+13.46923828	-1.96875000	-1.69628906	+32.27783203	-12.85400391	-15.79833984	+2752
+1458241133.10069990	+15.91699219	+0.13623047	-0.84814453	+40.10009766	-10.98632813	-31.88232422	+4244	+15.89062500	-0.16699219	+0.57128906	-72.29003906	+0.24169922	+52.25097656	+4908	+13.46923828	-1.97314453	-1.70068359	+32.16796875	-12.83203125	-15.71044922	+2752
+1458241133.10480000	+15.91699219	+0.13183594	-0.84375000	+40.05615234	-10.92041016	-31.90429688	+4240	+15.89062500	-0.18457031	+0.57128906	-73.21289063	+0.98876953	+52.25097656	+4908	+13.46923828	-1.97753906	-1.70947266	+32.05810547	-12.78808594	-15.60058594	+2756
+1458241133.10900000	+15.91699219	+0.12744141	-0.83935547	+39.99023438	-10.92041016	-31.94824219	+4236	+15.88623047	-0.21093750	+0.57568359	-74.17968750	+1.71386719	+52.29492188	+4912	+13.46923828	-1.98193359	-1.71826172	+31.92626953	-12.74414063	-15.51269531	+2756
+1458241133.11319990	+15.91259766	+0.11865234	-0.82617188	+39.92431641	-10.87646484	-32.05810547	+4236	+15.88623047	-0.23291016	+0.57568359	-75.14648438	+2.48291016	+52.29492188	+4912	+13.46484375	-1.99072266	-1.72705078	+31.77246094	-12.67822266	-15.40283203	+2760
+1458241133.11730000	+15.91259766	+0.10986328	-0.81738281	+39.83642578	-10.83251953	-32.14599609	+4236	+15.88623047	-0.25488281	+0.58007813	-76.11328125	+3.22998047	+52.31689453	+4912	+13.46484375	-2.00390625	-1.74023438	+31.59667969	-12.59033203	-15.29296875	+2760
+1458241133.12150000	+15.90820313	+0.10107422	-0.81298828	+39.74853516	-10.76660156	-32.23388672	+4240	+15.88183594	-0.27685547	+0.58007813	-77.03613281	+3.99902344	+52.27294922	+4912	+13.46484375	-2.01708984	-1.75341797	+31.42089844	-12.52441406	-15.18310547	+2764
+1458241133.12570000	+15.90820313	+0.09228516	-0.80859375	+39.63867188	-10.67871094	-32.29980469	+4240	+15.87744141	-0.29882813	+0.57568359	-78.00292969	+4.79003906	+52.16308594	+4912	+13.46484375	-2.03027344	-1.76660156	+31.22314453	-12.43652344	-15.09521484	+2764
+1458241133.12980010	+15.90380859	+0.08349609	-0.80859375	+39.52880859	-10.56884766	-32.38769531	+4248	+15.87304688	-0.32519531	+0.57568359	-78.94775391	+5.58105469	+52.07519531	+4908	+13.46044922	-2.03906250	-1.78417969	+31.04736328	-12.34863281	-14.96337891	+2768
+1458241133.13400010	+15.89941406	+0.07031250	-0.80419922	+39.41894531	-10.43701172	-32.49755859	+4252	+15.86425781	-0.33837891	+0.57568359	-79.82666016	+6.35009766	+52.00927734	+4908	+13.46044922	-2.05224609	-1.79736328	+30.84960938	-12.28271484	-14.87548828	+2768
+1458241133.13820000	+15.89501953	+0.06152344	-0.79980469	+39.28710938	-10.32714844	-32.60742188	+4260	+15.85546875	-0.36474609	+0.57128906	-80.74951172	+7.14111328	+51.87744141	+4908	+13.46044922	-2.06542969	-1.81494141	+30.67382813	-12.19482422	-14.76562500	+2768
+1458241133.14229990	+15.89062500	+0.05273438	-0.79541016	+39.17724609	-10.21728516	-32.73925781	+4268	+15.85546875	-0.38671875	+0.56250000	-81.67236328	+7.95410156	+51.70166016	+4908	+13.46044922	-2.07421875	-1.82812500	+30.49804688	-12.15087891	-14.67773438	+2764
+1458241133.14650010	+15.89062500	+0.03955078	-0.78662109	+39.04541016	-10.06347656	-32.87109375	+4280	+15.84667969	-0.39990234	+0.55371094	-82.50732422	+8.72314453	+51.52587891	+4908	+13.45605469	-2.08740234	-1.84130859	+30.32226563	-12.10693359	-14.58984375	+2764
+1458241133.15070010	+15.89062500	+0.03076172	-0.78222656	+38.91357422	-9.90966797	-33.02490234	+4292	+15.84228516	-0.43066406	+0.54492188	-83.43017578	+9.49218750	+51.32812500	+4908	+13.45605469	-2.09179688	-1.85009766	+30.16845703	-12.06298828	-14.50195313	+2760
+1458241133.15479990	+15.89501953	+0.01757813	-0.77783203	+38.78173828	-9.73388672	-33.17871094	+4300	+15.83789063	-0.45703125	+0.52294922	-84.37500000	+10.26123047	+51.04248047	+4912	+13.45605469	-2.10058594	-1.85449219	+30.03662109	-12.04101563	-14.43603516	+2752
+1458241133.15899990	+15.89941406	+0.00439453	-0.78222656	+38.62792969	-9.40429688	-33.33251953	+4312	+15.82910156	-0.47460938	+0.50976563	-85.18798828	+10.98632813	+50.77880859	+4912	+13.45605469	-2.10498047	-1.85888672	+29.90478516	-12.06298828	-14.39208984	+2748
+1458241133.16319990	+15.89941406	+0.00000000	-0.79101563	+38.51806641	-9.09667969	-33.44238281	+4324	+15.82031250	-0.50537109	+0.48779297	-86.06689453	+11.73339844	+50.47119141	+4916	+13.45605469	-2.10498047	-1.86328125	+29.81689453	-12.06298828	-14.34814453	+2744
+1458241133.16730000	+15.90820313	-0.00439453	-0.80419922	+38.43017578	-8.78906250	-33.55224609	+4328	+15.81591797	-0.53613281	+0.45703125	-86.96777344	+12.45849609	+50.07568359	+4920	+13.45605469	-2.10498047	-1.86328125	+29.75097656	-12.10693359	-14.32617188	+2736
+1458241133.17150000	+15.91699219	-0.01318359	-0.80859375	+38.32031250	-8.43750000	-33.72802734	+4332	+15.81152344	-0.55371094	+0.43505859	-87.75878906	+13.13964844	+49.81201172	+4920	+13.46044922	-2.10058594	-1.85888672	+29.70703125	-12.15087891	-14.30419922	+2732
+1458241133.17569990	+15.92138672	-0.02197266	-0.81738281	+38.23242188	-8.12988281	-33.92578125	+4336	+15.80273438	-0.58447266	+0.41308594	-88.59375000	+13.82080078	+49.50439453	+4924	+13.46044922	-2.09619141	-1.85449219	+29.66308594	-12.21679688	-14.30419922	+2728
+1458241133.17980000	+15.93457031	-0.03515625	-0.82177734	+38.12255859	-7.77832031	-34.16748047	+4336	+15.80273438	-0.61523438	+0.38232422	-89.47265625	+14.47998047	+49.15283203	+4928	+13.46484375	-2.09179688	-1.84570313	+29.64111328	-12.28271484	-14.32617188	+2728
+1458241133.18400000	+15.94775391	-0.03955078	-0.83056641	+38.05664063	-7.38281250	-34.38720703	+4340	+15.79833984	-0.64160156	+0.36035156	-90.24169922	+15.11718750	+48.86718750	+4932	+13.46923828	-2.08740234	-1.83691406	+29.64111328	-12.34863281	-14.34814453	+2728
+1458241133.18810010	+15.96093750	-0.05273438	-0.84375000	+37.96875000	-6.98730469	-34.62890625	+4340	+15.79833984	-0.67236328	+0.33837891	-91.05468750	+15.73242188	+48.55957031	+4932	+13.46923828	-2.08300781	-1.82373047	+29.64111328	-12.43652344	-14.39208984	+2728
+1458241133.19230010	+15.96972656	-0.06152344	-0.86132813	+37.88085938	-6.48193359	-34.87060547	+4340	+15.79394531	-0.70312500	+0.30322266	-91.91162109	+16.32568359	+48.16406250	+4936	+13.47363281	-2.07861328	-1.81494141	+29.64111328	-12.48046875	-14.41406250	+2728
+1458241133.19650010	+15.97851563	-0.07031250	-0.87890625	+37.83691406	-6.04248047	-35.17822266	+4340	+15.78515625	-0.72509766	+0.27685547	-92.65869141	+16.89697266	+47.87841797	+4936	+13.47802734	-2.07421875	-1.81054688	+29.64111328	-12.54638672	-14.45800781	+2732
+1458241133.20059990	+15.98730469	-0.08349609	-0.89208984	+37.77099609	-5.60302734	-35.48583984	+4340	+15.78076172	-0.74707031	+0.25048828	-93.40576172	+17.46826172	+47.59277344	+4940	+13.48242188	-2.07421875	-1.80175781	+29.64111328	-12.59033203	-14.52392578	+2732
+1458241133.20479990	+15.99609375	-0.09667969	-0.90966797	+37.68310547	-5.11962891	-35.81542969	+4344	+15.78076172	-0.76904297	+0.22412109	-94.17480469	+18.03955078	+47.26318359	+4940	+13.48681641	-2.07421875	-1.79736328	+29.64111328	-12.63427734	-14.58984375	+2732
+1458241133.20900010	+16.00048828	-0.10986328	-0.91406250	+37.63916016	-4.72412109	-36.21093750	+4344	+15.77636719	-0.79101563	+0.20654297	-94.87792969	+18.58886719	+47.08740234	+4936	+13.49121094	-2.07861328	-1.78857422	+29.64111328	-12.67822266	-14.63378906	+2732
+1458241133.21310000	+16.00488281	-0.12744141	-0.91845703	+37.57324219	-4.32861328	-36.65039063	+4344	+15.77636719	-0.81298828	+0.18896484	-95.58105469	+19.09423828	+46.88964844	+4936	+13.49560547	-2.08300781	-1.78417969	+29.59716797	-12.70019531	-14.72167969	+2736
+1458241133.21729990	+16.00927734	-0.14501953	-0.92724609	+37.48535156	-3.86718750	-37.08984375	+4344	+15.77197266	-0.83056641	+0.17138672	-96.28417969	+19.57763672	+46.64794922	+4932	+13.50439453	-2.09179688	-1.78417969	+29.57519531	-12.70019531	-14.78759766	+2740
+1458241133.22149990	+16.01367188	-0.15820313	-0.93603516	+37.48535156	-3.42773438	-37.52929688	+4344	+15.76757813	-0.84375000	+0.15380859	-96.94335938	+20.03906250	+46.47216797	+4924	+13.50878906	-2.10498047	-1.78417969	+29.50927734	-12.70019531	-14.89746094	+2744
+1458241133.22560000	+16.01367188	-0.17578125	-0.94482422	+37.44140625	-3.01025391	-37.96875000	+4340	+15.76757813	-0.85693359	+0.14062500	-97.55859375	+20.47851563	+46.29638672	+4920	+13.51318359	-2.12255859	-1.78857422	+29.44335938	-12.65625000	-14.98535156	+2748
+1458241133.22980000	+16.01367188	-0.19335938	-0.96679688	+37.39746094	-2.54882813	-38.34228516	+4344	+15.76318359	-0.87011719	+0.11865234	-98.21777344	+20.91796875	+46.05468750	+4912	+13.52197266	-2.14453125	-1.79736328	+29.35546875	-12.61230469	-15.07324219	+2752
+1458241133.23400000	+16.00488281	-0.20654297	-0.97558594	+37.41943359	-2.17529297	-38.80371094	+4344	+15.75878906	-0.87451172	+0.10546875	-98.76708984	+21.33544922	+45.94482422	+4904	+13.53076172	-2.17529297	-1.81054688	+29.22363281	-12.50244141	-15.22705078	+2764
+1458241133.24230000	+16.00048828	-0.24169922	-0.99316406	+37.39746094	-1.45019531	-39.66064453	+4352	+15.75439453	-0.89208984	+0.07470703	-99.90966797	+22.10449219	+45.65917969	+4892	+13.54833984	-2.24121094	-1.84570313	+28.95996094	-12.26074219	-15.46875000	+2780
+1458241133.24650000	+16.00048828	-0.25488281	-1.00195313	+37.46337891	-1.14257813	-40.10009766	+4360	+15.75000000	-0.89648438	+0.06591797	-100.39306641	+22.45605469	+45.54931641	+4884	+13.55712891	-2.28955078	-1.87207031	+28.76220703	-12.08496094	-15.66650391	+2796
+1458241133.25060010	+15.99609375	-0.27246094	-1.00634766	+37.48535156	-0.83496094	-40.51757813	+4368	+15.75000000	-0.90966797	+0.05273438	-100.92041016	+22.78564453	+45.43945313	+4880	+13.56591797	-2.32470703	-1.89404297	+28.63037109	-11.95312500	-15.82031250	+2804
+1458241133.25480010	+15.99609375	-0.29003906	-1.02392578	+37.50732422	-0.48339844	-40.89111328	+4384	+15.74560547	-0.92285156	+0.03515625	-101.49169922	+23.07128906	+45.28564453	+4876	+13.57031250	-2.35986328	-1.91162109	+28.49853516	-11.82128906	-15.95214844	+2812
+1458241133.25889990	+15.99609375	-0.30322266	-1.04589844	+37.59521484	-0.15380859	-41.22070313	+4396	+15.74560547	-0.92724609	+0.01757813	-101.93115234	+23.33496094	+45.15380859	+4872	+13.57910156	-2.39941406	-1.93359375	+28.41064453	-11.68945313	-16.10595703	+2820
+1458241133.26309990	+15.99169922	-0.31640625	-1.06347656	+37.68310547	+0.15380859	-41.52832031	+4412	+15.74121094	-0.94042969	+0.00000000	-102.41455078	+23.59863281	+45.02197266	+4872	+13.58789063	-2.42578125	-1.95117188	+28.36669922	-11.60156250	-16.25976563	+2824
+1458241133.26729990	+15.99169922	-0.33398438	-1.08984375	+37.74902344	+0.48339844	-41.79199219	+4432	+15.74121094	-0.95800781	-0.02197266	-102.91992188	+23.84033203	+44.84619141	+4872	+13.59228516	-2.44775391	-1.96875000	+28.30078125	-11.51367188	-16.39160156	+2828
+1458241133.27140000	+15.99169922	-0.34277344	-1.10302734	+37.88085938	+0.70312500	-42.12158203	+4448	+15.74121094	-0.96679688	-0.03955078	-103.33740234	+24.08203125	+44.71435547	+4868	+13.60107422	-2.46972656	-1.97753906	+28.30078125	-11.46972656	-16.54541016	+2828
+1458241133.27560000	+15.99169922	-0.36035156	-1.11621094	+37.96875000	+0.90087891	-42.42919922	+4460	+15.74121094	-0.98876953	-0.06152344	-103.82080078	+24.30175781	+44.58251953	+4868	+13.60986328	-2.49169922	-1.98632813	+28.32275391	-11.42578125	-16.72119141	+2832
+1458241133.27979990	+16.00048828	-0.37353516	-1.13818359	+38.05664063	+1.12060547	-42.69287109	+4476	+15.74560547	-1.01513672	-0.08349609	-104.32617188	+24.47753906	+44.42871094	+4868	+13.61865234	-2.50927734	-1.99072266	+28.34472656	-11.44775391	-16.89697266	+2832
+1458241133.28390000	+16.00927734	-0.38671875	-1.15576172	+38.18847656	+1.31835938	-42.95654297	+4488	+15.74560547	-1.03271484	-0.10546875	-104.74365234	+24.63134766	+44.25292969	+4868	+13.62744141	-2.52246094	-1.99072266	+28.41064453	-11.49169922	-17.09472656	+2832
+1458241133.28810000	+16.02246094	-0.40429688	-1.17773438	+38.29833984	+1.53808594	-43.19824219	+4496	+15.74560547	-1.05908203	-0.13183594	-105.20507813	+24.76318359	+44.05517578	+4868	+13.63623047	-2.53564453	-1.98632813	+28.49853516	-11.53564453	-17.29248047	+2836
+1458241133.29230000	+16.03125000	-0.42187500	-1.20849609	+38.40820313	+1.77978516	-43.41796875	+4504	+15.74560547	-1.08984375	-0.15820313	-105.68847656	+24.87304688	+43.87939453	+4868	+13.64501953	-2.54882813	-1.98632813	+28.58642578	-11.57958984	-17.49023438	+2836
+1458241133.29640010	+16.04003906	-0.43505859	-1.23046875	+38.51806641	+1.95556641	-43.65966797	+4512	+15.74560547	-1.11181641	-0.18457031	-106.10595703	+24.98291016	+43.68164063	+4868	+13.65380859	-2.55761719	-1.98193359	+28.69628906	-11.62353516	-17.70996094	+2840
+1458241133.30060010	+16.04443359	-0.45263672	-1.25244141	+38.62792969	+2.13134766	-43.92333984	+4512	+15.74560547	-1.13818359	-0.21093750	-106.52343750	+25.07080078	+43.50585938	+4868	+13.66259766	-2.56640625	-1.97753906	+28.80615234	-11.71142578	-17.92968750	+2844
+1458241133.30480000	+16.05761719	-0.46582031	-1.27880859	+38.75976563	+2.30712891	-44.12109375	+4512	+15.74560547	-1.16455078	-0.24169922	-106.94091797	+25.11474609	+43.30810547	+4864	+13.67138672	-2.57519531	-1.97314453	+28.93798828	-11.77734375	-18.14941406	+2848
+1458241133.30890010	+16.06640625	-0.47900391	-1.29199219	+38.86962891	+2.39501953	-44.40673828	+4508	+15.75000000	-1.18652344	-0.26806641	-107.27050781	+25.18066406	+43.15429688	+4860	+13.68017578	-2.58398438	-1.96875000	+29.04785156	-11.86523438	-18.36914063	+2856
+1458241133.31310010	+16.07958984	-0.50097656	-1.30957031	+38.95751953	+2.48291016	-44.71435547	+4504	+15.75000000	-1.21728516	-0.29443359	-107.66601563	+25.20263672	+42.97851563	+4860	+13.68896484	-2.59716797	-1.96435547	+29.13574219	-11.93115234	-18.61083984	+2860
+1458241133.31730010	+16.08837891	-0.51855469	-1.33593750	+39.06738281	+2.63671875	-45.00000000	+4500	+15.74560547	-1.24804688	-0.31640625	-108.03955078	+25.20263672	+42.84667969	+4856	+13.69335938	-2.61035156	-1.96435547	+29.24560547	-11.97509766	-18.83056641	+2868
+1458241133.32139990	+16.09716797	-0.54052734	-1.35791016	+39.13330078	+2.79052734	-45.28564453	+4492	+15.74560547	-1.26562500	-0.33837891	-108.30322266	+25.18066406	+42.71484375	+4852	+13.70214844	-2.62792969	-1.96435547	+29.31152344	-12.01904297	-19.05029297	+2876
+1458241133.32559990	+16.10595703	-0.56250000	-1.38427734	+39.22119141	+2.94433594	-45.57128906	+4484	+15.75000000	-1.28759766	-0.36035156	-108.58886719	+25.15869141	+42.58300781	+4848	+13.71093750	-2.64550781	-1.96435547	+29.37744141	-12.04101563	-19.29199219	+2888
+1458241133.32979990	+16.11035156	-0.58007813	-1.41943359	+39.30908203	+3.14208984	-45.81298828	+4480	+15.75000000	-1.30517578	-0.38671875	-108.89648438	+25.09277344	+42.40722656	+4844	+13.71533203	-2.66748047	-1.97753906	+29.44335938	-11.99707031	-19.46777344	+2900
+1458241133.34220000	+16.11035156	-0.64160156	-1.49853516	+39.52880859	+3.49365234	-46.77978516	+4464	+15.74560547	-1.35351563	-0.44824219	-109.48974609	+24.93896484	+42.14355469	+4832	+13.72851563	-2.75537109	-2.03466797	+29.39941406	-11.73339844	-20.01708984	+2940
+1458241133.34640000	+16.11035156	-0.66357422	-1.52490234	+39.59472656	+3.62548828	-47.10937500	+4464	+15.74560547	-1.36230469	-0.46582031	-109.62158203	+24.87304688	+42.09960938	+4824	+13.73291016	-2.78613281	-2.06103516	+29.37744141	-11.57958984	-20.19287109	+2956
+1458241133.35060000	+16.11035156	-0.68994141	-1.55126953	+39.61669922	+3.75732422	-47.46093750	+4468	+15.75000000	-1.37988281	-0.47900391	-109.75341797	+24.80712891	+42.07763672	+4820	+13.73291016	-2.83447266	-2.08740234	+29.26757813	-11.40380859	-20.36865234	+2972
+1458241133.35890010	+16.09716797	-0.74707031	-1.62158203	+39.68261719	+4.10888672	-48.05419922	+4480	+15.75000000	-1.40625000	-0.51416016	-110.03906250	+24.65332031	+41.96777344	+4816	+13.73730469	-2.92236328	-2.15771484	+29.09179688	-10.96435547	-20.65429688	+3008
+1458241133.36310010	+16.09277344	-0.76904297	-1.66113281	+39.72656250	+4.28466797	-48.31787109	+4492	+15.75439453	-1.41943359	-0.53173828	-110.17089844	+24.56542969	+41.90185547	+4816	+13.73730469	-2.96630859	-2.19287109	+29.00390625	-10.72265625	-20.78613281	+3024
+1458241133.36719990	+16.08398438	-0.79541016	-1.69628906	+39.77050781	+4.46044922	-48.58154297	+4504	+15.75439453	-1.43261719	-0.55371094	-110.30273438	+24.45556641	+41.83593750	+4816	+13.73730469	-3.01464844	-2.22802734	+28.91601563	-10.48095703	-20.93994141	+3036
+1458241133.37140010	+16.07958984	-0.81738281	-1.73583984	+39.85839844	+4.61425781	-48.84521484	+4520	+15.75439453	-1.44140625	-0.57128906	-110.41259766	+24.38964844	+41.77001953	+4816	+13.73291016	-3.05859375	-2.26757813	+28.82812500	-10.19531250	-21.07177734	+3052
+1458241133.37560010	+16.07080078	-0.84814453	-1.77099609	+39.88037109	+4.76806641	-49.08691406	+4540	+15.75878906	-1.45898438	-0.59326172	-110.52246094	+24.30175781	+41.70410156	+4816	+13.73291016	-3.10253906	-2.30712891	+28.74023438	-9.93164063	-21.18164063	+3064
+1458241133.37969990	+16.07519531	-0.87890625	-1.80615234	+39.90234375	+4.87792969	-49.37255859	+4556	+15.75878906	-1.47216797	-0.61523438	-110.65429688	+24.21386719	+41.66015625	+4820	+13.73291016	-3.15087891	-2.33789063	+28.65234375	-9.71191406	-21.35742188	+3076
+1458241133.38389990	+16.07519531	-0.91406250	-1.84570313	+39.94628906	+5.05371094	-49.57031250	+4576	+15.76318359	-1.48974609	-0.63281250	-110.76416016	+24.12597656	+41.59423828	+4820	+13.73291016	-3.19921875	-2.36865234	+28.60839844	-9.49218750	-21.51123047	+3084
+1458241133.38809990	+16.07519531	-0.94482422	-1.88964844	+39.96826172	+5.22949219	-49.76806641	+4596	+15.76318359	-1.50732422	-0.65478516	-110.87402344	+24.03808594	+41.52832031	+4824	+13.73291016	-3.23876953	-2.39941406	+28.58642578	-9.27246094	-21.66503906	+3092
+1458241133.39220000	+16.07958984	-0.97998047	-1.93359375	+39.99023438	+5.40527344	-49.94384766	+4616	+15.76757813	-1.52929688	-0.68554688	-111.02783203	+23.95019531	+41.44042969	+4828	+13.73730469	-3.28271484	-2.42578125	+28.56445313	-9.07470703	-21.81884766	+3100
+1458241133.39640000	+16.07958984	-1.01074219	-1.98193359	+40.05615234	+5.62500000	-50.05371094	+4636	+15.77197266	-1.55126953	-0.71630859	-111.20361328	+23.84033203	+41.30859375	+4832	+13.73730469	-3.32226563	-2.45214844	+28.56445313	-8.87695313	-21.99462891	+3108
+1458241133.40060000	+16.08398438	-1.04589844	-2.03906250	+40.10009766	+5.82275391	-50.11962891	+4652	+15.77636719	-1.57763672	-0.75585938	-111.37939453	+23.73046875	+41.17675781	+4840	+13.73730469	-3.34863281	-2.47412109	+28.63037109	-8.72314453	-22.12646484	+3112
+1458241133.40470000	+16.10156250	-1.08105469	-2.08740234	+40.16601563	+5.95458984	-50.22949219	+4664	+15.77636719	-1.60839844	-0.79541016	-111.57714844	+23.59863281	+41.02294922	+4848	+13.74609375	-3.37939453	-2.49169922	+28.69628906	-8.59130859	-22.30224609	+3116
+1458241133.40890000	+16.11035156	-1.11181641	-2.13134766	+40.20996094	+6.08642578	-50.33935547	+4672	+15.78515625	-1.65234375	-0.85253906	-111.86279297	+23.44482422	+40.82519531	+4860	+13.75048828	-3.41015625	-2.50488281	+28.76220703	-8.50341797	-22.50000000	+3120
+1458241133.41300010	+16.12353516	-1.15576172	-2.17968750	+40.23193359	+6.21826172	-50.44921875	+4680	+15.78955078	-1.69628906	-0.90527344	-112.14843750	+23.29101563	+40.64941406	+4872	+13.75488281	-3.43652344	-2.52246094	+28.82812500	-8.41552734	-22.69775391	+3120
+1458241133.41720010	+16.14111328	-1.19531250	-2.22802734	+40.25390625	+6.35009766	-50.55908203	+4680	+15.79394531	-1.74023438	-0.96240234	-112.41210938	+23.15917969	+40.47363281	+4880	+13.76367188	-3.46728516	-2.53125000	+28.91601563	-8.34960938	-22.89550781	+3124
+1458241133.42140010	+16.15429688	-1.23486328	-2.28076172	+40.29785156	+6.52587891	-50.62500000	+4680	+15.79833984	-1.81054688	-1.04150391	-112.82958984	+22.91748047	+40.20996094	+4900	+13.77246094	-3.49804688	-2.54003906	+28.98193359	-8.28369141	-23.11523438	+3128
+1458241133.42549990	+16.17187500	-1.27441406	-2.33789063	+40.34179688	+6.67968750	-50.69091797	+4676	+15.80273438	-1.86767578	-1.11621094	-113.15917969	+22.74169922	+39.99023438	+4912	+13.78125000	-3.52441406	-2.55322266	+29.09179688	-8.21777344	-23.29101563	+3132
+1458241133.42969990	+16.18945313	-1.31396484	-2.39941406	+40.40771484	+6.85546875	-50.71289063	+4668	+15.80712891	-1.92041016	-1.18212891	-113.48876953	+22.56591797	+39.79248047	+4924	+13.79003906	-3.55078125	-2.57080078	+29.20166016	-8.12988281	-23.46679688	+3136
+1458241133.43390010	+16.20263672	-1.35351563	-2.45214844	+40.42968750	+6.98730469	-50.80078125	+4660	+15.81152344	-1.98632813	-1.26562500	-113.86230469	+22.32421875	+39.57275391	+4936	+13.79882813	-3.58154297	-2.59277344	+29.24560547	-8.02001953	-23.64257813	+3144
+1458241133.43800000	+16.21582031	-1.39746094	-2.50927734	+40.47363281	+7.11914063	-50.88867188	+4648	+15.81591797	-2.04345703	-1.33154297	-114.16992188	+22.14843750	+39.39697266	+4948	+13.80761719	-3.61669922	-2.61035156	+29.28955078	-7.93212891	-23.81835938	+3156
+1458241133.44219990	+16.23339844	-1.44140625	-2.56201172	+40.49560547	+7.22900391	-50.97656250	+4632	+15.82031250	-2.09619141	-1.38867188	-114.41162109	+21.99462891	+39.30908203	+4956	+13.81640625	-3.65185547	-2.63232422	+29.33349609	-7.82226563	-24.01611328	+3164
+1458241133.44639990	+16.24658203	-1.48535156	-2.61035156	+40.49560547	+7.31689453	-51.10839844	+4616	+15.82470703	-2.15332031	-1.44580078	-114.67529297	+21.84082031	+39.22119141	+4964	+13.82519531	-3.69140625	-2.65869141	+29.33349609	-7.71240234	-24.19189453	+3172
+1458241133.45050000	+16.25976563	-1.53808594	-2.65869141	+40.47363281	+7.42675781	-51.28417969	+4600	+15.83349609	-2.20166016	-1.49414063	-114.87304688	+21.66503906	+39.15527344	+4968	+13.83398438	-3.74414063	-2.68066406	+29.28955078	-7.58056641	-24.38964844	+3184
+1458241133.45470000	+16.27294922	-1.58642578	-2.71582031	+40.47363281	+7.55859375	-51.41601563	+4588	+15.83789063	-2.25000000	-1.54248047	-115.07080078	+21.51123047	+39.11132813	+4972	+13.84277344	-3.79248047	-2.72021484	+29.24560547	-7.38281250	-24.52148438	+3200
+1458241133.45890000	+16.27734375	-1.63916016	-2.76855469	+40.47363281	+7.71240234	-51.54785156	+4576	+15.83789063	-2.30273438	-1.59521484	-115.29052734	+21.35742188	+39.04541016	+4980	+13.84716797	-3.85400391	-2.76416016	+29.13574219	-7.14111328	-24.65332031	+3216
+1458241133.46300010	+16.28613281	-1.69189453	-2.82568359	+40.47363281	+7.86621094	-51.70166016	+4568	+15.84667969	-2.35107422	-1.64794922	-115.46630859	+21.20361328	+38.95751953	+4988	+13.85156250	-3.91552734	-2.80810547	+29.00390625	-6.89941406	-24.78515625	+3232
+1458241133.46720000	+16.29052734	-1.74462891	-2.87841797	+40.45166016	+7.97607422	-51.85546875	+4560	+15.85546875	-2.39941406	-1.68750000	-115.59814453	+21.07177734	+38.95751953	+4992	+13.85595703	-3.97705078	-2.86083984	+28.89404297	-6.63574219	-24.89501953	+3252
+1458241133.47140000	+16.29052734	-1.80175781	-2.91796875	+40.40771484	+8.02001953	-52.07519531	+4556	+15.86425781	-2.44775391	-1.72265625	-115.72998047	+20.96191406	+38.97949219	+4996	+13.85595703	-4.04736328	-2.91357422	+28.71826172	-6.35009766	-25.02685547	+3268
+1458241133.47550010	+16.29052734	-1.86328125	-2.96191406	+40.34179688	+8.10791016	-52.29492188	+4560	+15.87304688	-2.49169922	-1.75781250	-115.83984375	+20.85205078	+39.00146484	+5004	+13.85595703	-4.12207031	-2.96630859	+28.49853516	-6.04248047	-25.15869141	+3288
+1458241133.47970010	+16.29931641	-1.92480469	-3.00146484	+40.29785156	+8.17382813	-52.53662109	+4564	+15.88623047	-2.54003906	-1.78857422	-115.94970703	+20.76416016	+39.06738281	+5008	+13.86035156	-4.20117188	-3.01904297	+28.30078125	-5.75683594	-25.29052734	+3308
+1458241133.48390010	+16.30371094	-1.98193359	-3.04541016	+40.25390625	+8.26171875	-52.75634766	+4572	+15.89941406	-2.59277344	-1.81933594	-116.05957031	+20.65429688	+39.08935547	+5016	+13.86474609	-4.28027344	-3.07177734	+28.10302734	-5.44921875	-25.42236328	+3324
+1458241133.48799990	+16.30810547	-2.04785156	-3.09375000	+40.18798828	+8.32763672	-52.95410156	+4588	+15.90820313	-2.64550781	-1.85449219	-116.19140625	+20.56640625	+39.11132813	+5028	+13.86474609	-4.35937500	-3.12890625	+27.90527344	-5.14160156	-25.55419922	+3344
+1458241133.49219990	+16.31250000	-2.11376953	-3.13330078	+40.14404297	+8.39355469	-53.19580078	+4604	+15.92578125	-2.70263672	-1.88525391	-116.32324219	+20.47851563	+39.13330078	+5036	+13.86914063	-4.44287109	-3.18603516	+27.68554688	-4.85595703	-25.66406250	+3360
+1458241133.49630000	+16.31250000	-2.17968750	-3.17724609	+40.07812500	+8.45947266	-53.39355469	+4624	+15.93457031	-2.75976563	-1.92041016	-116.47705078	+20.41259766	+39.15527344	+5048	+13.86914063	-4.52636719	-3.23876953	+27.46582031	-4.54833984	-25.79589844	+3380
+1458241133.50050000	+16.31689453	-2.24121094	-3.22119141	+40.03417969	+8.50341797	-53.56933594	+4648	+15.94775391	-2.81689453	-1.95117188	-116.60888672	+20.34667969	+39.15527344	+5060	+13.86914063	-4.60107422	-3.29589844	+27.29003906	-4.26269531	-25.90576172	+3396
+1458241133.50469990	+16.33007813	-2.30712891	-3.26074219	+39.99023438	+8.50341797	-53.76708984	+4672	+15.96972656	-2.87841797	-1.98632813	-116.76269531	+20.30273438	+39.15527344	+5072	+13.87792969	-4.67578125	-3.33984375	+27.11425781	-4.08691406	-26.08154297	+3408
+1458241133.50880000	+16.34326172	-2.37744141	-3.30468750	+39.94628906	+8.50341797	-53.96484375	+4696	+15.98291016	-2.93994141	-2.02587891	-116.91650391	+20.25878906	+39.15527344	+5088	+13.88232422	-4.75048828	-3.37939453	+26.96044922	-3.88916016	-26.25732422	+3416
+1458241133.51300000	+16.35205078	-2.44335938	-3.34423828	+39.88037109	+8.50341797	-54.16259766	+4720	+16.00048828	-3.01025391	-2.06103516	-117.13623047	+20.21484375	+39.15527344	+5104	+13.89111328	-4.82080078	-3.42333984	+26.85058594	-3.71337891	-26.41113281	+3428
+1458241133.51720000	+16.37402344	-2.51367188	-3.38378906	+39.83642578	+8.45947266	-54.38232422	+4744	+16.01367188	-3.08496094	-2.10058594	-117.33398438	+20.17089844	+39.15527344	+5116	+13.90429688	-4.89111328	-3.45410156	+26.74072266	-3.62548828	-26.63085938	+3436
+1458241133.52130010	+16.39599609	-2.58398438	-3.43652344	+39.79248047	+8.50341797	-54.49218750	+4768	+16.02685547	-3.16406250	-2.14453125	-117.57568359	+20.12695313	+39.08935547	+5132	+13.91748047	-4.96142578	-3.48046875	+26.63085938	-3.51562500	-26.82861328	+3444
+1458241133.52550010	+16.41796875	-2.65429688	-3.48925781	+39.77050781	+8.54736328	-54.58007813	+4784	+16.04003906	-3.24316406	-2.18847656	-117.83935547	+20.08300781	+39.02343750	+5148	+13.93505859	-5.01855469	-3.51123047	+26.58691406	-3.44970703	-27.02636719	+3448
+1458241133.52970000	+16.44433594	-2.72460938	-3.54199219	+39.72656250	+8.52539063	-54.68994141	+4800	+16.05761719	-3.32226563	-2.24560547	-118.12500000	+20.03906250	+38.91357422	+5168	+13.95263672	-5.08007813	-3.52880859	+26.56494141	-3.42773438	-27.24609375	+3448
+1458241133.53379990	+16.46630859	-2.80371094	-3.59472656	+39.66064453	+8.54736328	-54.77783203	+4816	+16.07080078	-3.40576172	-2.30273438	-118.38867188	+19.97314453	+38.78173828	+5184	+13.97460938	-5.14160156	-3.55078125	+26.52099609	-3.40576172	-27.46582031	+3452
+1458241133.53800010	+16.48828125	-2.87402344	-3.65185547	+39.61669922	+8.52539063	-54.84375000	+4828	+16.08398438	-3.48925781	-2.35986328	-118.67431641	+19.92919922	+38.67187500	+5204	+13.99218750	-5.19433594	-3.56835938	+26.49902344	-3.40576172	-27.68554688	+3456
+1458241133.54220010	+16.51904297	-2.95312500	-3.69580078	+39.57275391	+8.45947266	-54.99755859	+4832	+16.09716797	-3.57714844	-2.41259766	-118.91601563	+19.90722656	+38.58398438	+5216	+14.01855469	-5.25146484	-3.58154297	+26.47705078	-3.44970703	-27.92724609	+3456
+1458241133.54629990	+16.55419922	-3.03222656	-3.75292969	+39.50683594	+8.45947266	-55.06347656	+4832	+16.11035156	-3.66503906	-2.46972656	-119.20166016	+19.88525391	+38.47412109	+5232	+14.04492188	-5.31298828	-3.59033203	+26.45507813	-3.47167969	-28.16894531	+3456
+1458241133.55049990	+16.58496094	-3.11572266	-3.81005859	+39.44091797	+8.50341797	-55.12939453	+4828	+16.12792969	-3.75292969	-2.52685547	-119.48730469	+19.81933594	+38.34228516	+5248	+14.06689453	-5.37451172	-3.60791016	+26.45507813	-3.47167969	-28.41064453	+3456
+1458241133.55469990	+16.61132813	-3.19921875	-3.86279297	+39.35302734	+8.50341797	-55.23925781	+4824	+16.14111328	-3.84521484	-2.57958984	-119.75097656	+19.77539063	+38.27636719	+5260	+14.09326172	-5.43603516	-3.62109375	+26.43310547	-3.47167969	-28.65234375	+3460
+1458241133.55880000	+16.63330078	-3.28710938	-3.91992188	+39.22119141	+8.56933594	-55.28320313	+4820	+16.15429688	-3.93750000	-2.63671875	-120.01464844	+19.70947266	+38.12255859	+5276	+14.11523438	-5.50195313	-3.64306641	+26.34521484	-3.42773438	-28.85009766	+3464
+1458241133.56300000	+16.65966797	-3.37060547	-3.97705078	+39.15527344	+8.61328125	-55.32714844	+4816	+16.16748047	-4.02099609	-2.69384766	-120.23437500	+19.66552734	+37.99072266	+5292	+14.14160156	-5.57666016	-3.66503906	+26.27929688	-3.38378906	-29.02587891	+3468
+1458241133.56710000	+16.68164063	-3.45849609	-4.02978516	+39.04541016	+8.63525391	-55.39306641	+4808	+16.18505859	-4.10888672	-2.74218750	-120.43212891	+19.64355469	+37.92480469	+5304	+14.15917969	-5.64697266	-3.69140625	+26.19140625	-3.31787109	-29.20166016	+3472
+1458241133.57130000	+16.70361328	-3.54638672	-4.07373047	+38.91357422	+8.63525391	-55.50292969	+4800	+16.20263672	-4.19677734	-2.79052734	-120.65185547	+19.62158203	+37.81494141	+5316	+14.17675781	-5.72607422	-3.72216797	+26.05957031	-3.20800781	-29.35546875	+3476
+1458241133.57550000	+16.72119141	-3.63867188	-4.12646484	+38.80371094	+8.67919922	-55.59082031	+4796	+16.22460938	-4.28466797	-2.84326172	-120.82763672	+19.57763672	+37.70507813	+5328	+14.18994141	-5.81835938	-3.76171875	+25.88378906	-3.03222656	-29.50927734	+3488
+1458241133.57960010	+16.73437500	-3.73095703	-4.15722656	+38.67187500	+8.67919922	-55.76660156	+4792	+16.24658203	-4.37255859	-2.86523438	-120.93750000	+19.57763672	+37.77099609	+5340	+14.20751953	-5.91503906	-3.79687500	+25.70800781	-2.87841797	-29.66308594	+3496
+1458241133.58380010	+16.74755859	-3.82324219	-4.19677734	+38.54003906	+8.74511719	-55.89843750	+4792	+16.26855469	-4.46044922	-2.89599609	-121.06933594	+19.55566406	+37.72705078	+5348	+14.21630859	-6.01611328	-3.84521484	+25.46630859	-2.63671875	-29.75097656	+3508
+1458241133.58800010	+16.76074219	-3.91552734	-4.24072266	+38.43017578	+8.81103516	-56.00830078	+4796	+16.29492188	-4.54394531	-2.92675781	-121.15722656	+19.55566406	+37.68310547	+5360	+14.22509766	-6.12597656	-3.89355469	+25.20263672	-2.35107422	-29.83886719	+3520
+1458241133.59209990	+16.76953125	-4.00341797	-4.28027344	+38.32031250	+8.87695313	-56.11816406	+4804	+16.32128906	-4.62744141	-2.94873047	-121.24511719	+19.55566406	+37.70507813	+5372	+14.22949219	-6.23583984	-3.94628906	+24.91699219	-2.06542969	-29.92675781	+3536
+1458241133.59629990	+16.77392578	-4.10009766	-4.31982422	+38.18847656	+8.96484375	-56.22802734	+4820	+16.34765625	-4.71533203	-2.97949219	-121.33300781	+19.55566406	+37.63916016	+5384	+14.22949219	-6.35449219	-4.01220703	+24.63134766	-1.71386719	-29.92675781	+3556
+1458241133.60050010	+16.77832031	-4.18798828	-4.35937500	+38.05664063	+9.03076172	-56.33789063	+4840	+16.37402344	-4.79882813	-3.00585938	-121.39892578	+19.55566406	+37.59521484	+5396	+14.22949219	-6.46875000	-4.07373047	+24.32373047	-1.38427734	-29.94873047	+3572
+1458241133.60460000	+16.78710938	-4.28027344	-4.38574219	+37.94677734	+9.03076172	-56.49169922	+4860	+16.40478516	-4.88671875	-3.01904297	-121.44287109	+19.62158203	+37.61718750	+5404	+14.22949219	-6.58300781	-4.13085938	+24.03808594	-1.07666016	-29.99267578	+3588
+1458241133.60879990	+16.79589844	-4.37695313	-4.41650391	+37.83691406	+9.07470703	-56.62353516	+4884	+16.43554688	-4.97460938	-3.03662109	-121.53076172	+19.66552734	+37.61718750	+5416	+14.23388672	-6.70605469	-4.18798828	+23.73046875	-0.74707031	-30.01464844	+3604
+1458241133.61299990	+16.80908203	-4.46484375	-4.44726563	+37.74902344	+9.09667969	-56.75537109	+4912	+16.46630859	-5.06689453	-3.05419922	-121.57470703	+19.68750000	+37.59521484	+5428	+14.23388672	-6.82470703	-4.24951172	+23.46679688	-0.41748047	-30.03662109	+3616
+1458241133.61710000	+16.82226563	-4.56152344	-4.47363281	+37.66113281	+9.09667969	-56.93115234	+4944	+16.49707031	-5.15917969	-3.07177734	-121.64062500	+19.73144531	+37.57324219	+5440	+14.23828125	-6.94335938	-4.29785156	+23.15917969	-0.13183594	-30.10253906	+3632
+1458241133.62130000	+16.83984375	-4.66259766	-4.51318359	+37.52929688	+9.18457031	-56.99707031	+4980	+16.52783203	-5.25146484	-3.09814453	-121.72851563	+19.75341797	+37.48535156	+5456	+14.24267578	-7.06640625	-4.35058594	+22.87353516	+0.15380859	-30.12451172	+3644
+1458241133.62550000	+16.85302734	-4.75927734	-4.55273438	+37.41943359	+9.22851563	-57.06298828	+5012	+16.55859375	-5.35253906	-3.12011719	-121.83837891	+19.81933594	+37.41943359	+5472	+14.24707031	-7.17626953	-4.40332031	+22.65380859	+0.39550781	-30.14648438	+3652
+1458241133.62960000	+16.87060547	-4.86035156	-4.59228516	+37.30957031	+9.27246094	-57.15087891	+5048	+16.58935547	-5.45800781	-3.15087891	-121.99218750	+19.86328125	+37.30957031	+5488	+14.25585938	-7.28613281	-4.44726563	+22.43408203	+0.61523438	-30.19042969	+3664
+1458241133.63380000	+16.88818359	-4.96582031	-4.63623047	+37.17773438	+9.31640625	-57.19482422	+5084	+16.61572266	-5.56787109	-3.18603516	-122.18994141	+19.92919922	+37.19970703	+5504	+14.26904297	-7.39160156	-4.48242188	+22.25830078	+0.79101563	-30.25634766	+3668
+1458241133.63800000	+16.91015625	-5.07128906	-4.68017578	+37.06787109	+9.31640625	-57.23876953	+5112	+16.64208984	-5.67773438	-3.21679688	-122.34375000	+19.99511719	+37.08984375	+5520	+14.28662109	-7.47949219	-4.51757813	+22.14843750	+0.90087891	-30.32226563	+3668
+1458241133.64210010	+16.94531250	-5.17675781	-4.71533203	+36.93603516	+9.22851563	-57.34863281	+5140	+16.66845703	-5.78320313	-3.25634766	-122.49755859	+20.06103516	+36.97998047	+5536	+14.30859375	-7.57177734	-4.53515625	+22.01660156	+0.92285156	-30.45410156	+3668
+1458241133.64630010	+16.98046875	-5.29541016	-4.75488281	+36.76025391	+9.20654297	-57.41455078	+5160	+16.69042969	-5.90185547	-3.29150391	-122.71728516	+20.10498047	+36.87011719	+5548	+14.33935547	-7.66406250	-4.54394531	+21.90673828	+0.90087891	-30.62988281	+3664
+1458241133.65039990	+17.01562500	-5.40527344	-4.79443359	+36.62841797	+9.18457031	-57.48046875	+5176	+16.71679688	-6.02490234	-3.33105469	-122.93701172	+20.17089844	+36.78222656	+5564	+14.37011719	-7.75195313	-4.54833984	+21.81884766	+0.87890625	-30.80566406	+3660
+1458241133.65459990	+17.05078125	-5.51953125	-4.83837891	+36.47460938	+9.16259766	-57.54638672	+5188	+16.73876953	-6.14794922	-3.37939453	-123.17871094	+20.21484375	+36.65039063	+5580	+14.40087891	-7.83984375	-4.55712891	+21.73095703	+0.87890625	-30.95947266	+3656
+1458241133.65879990	+17.08593750	-5.63818359	-4.89111328	+36.27685547	+9.16259766	-57.56835938	+5192	+16.76074219	-6.27978516	-3.42333984	-123.44238281	+20.23681641	+36.51855469	+5592	+14.43603516	-7.92773438	-4.56591797	+21.66503906	+0.83496094	-31.13525391	+3652
+1458241133.66290000	+17.12548828	-5.75683594	-4.94384766	+36.12304688	+9.14062500	-57.59033203	+5192	+16.78271484	-6.40283203	-3.47167969	-123.68408203	+20.30273438	+36.43066406	+5604	+14.47119141	-8.00244141	-4.56591797	+21.64306641	+0.74707031	-31.31103516	+3644
+1458241133.66710000	+17.16064453	-5.87548828	-4.98339844	+35.94726563	+9.07470703	-57.65625000	+5188	+16.80029297	-6.52148438	-3.52001953	-123.90380859	+20.36865234	+36.29882813	+5612	+14.51074219	-8.08154297	-4.57470703	+21.59912109	+0.65917969	-31.46484375	+3636
+1458241133.67129990	+17.19580078	-6.00292969	-5.01416016	+35.72753906	+8.96484375	-57.78808594	+5176	+16.81787109	-6.65332031	-3.55517578	-124.14550781	+20.43457031	+36.29882813	+5620	+14.54589844	-8.16503906	-4.57031250	+21.53320313	+0.57128906	-31.70654297	+3628
+1458241133.67540000	+17.23535156	-6.11279297	-5.04931641	+35.57373047	+8.87695313	-57.91992188	+5156	+16.83544922	-6.77197266	-3.59472656	-124.32128906	+20.50048828	+36.29882813	+5628	+14.58105469	-8.25732422	-4.57031250	+21.42333984	+0.46142578	-31.94824219	+3620
+1458241133.67960000	+17.27490234	-6.23144531	-5.07568359	+35.41992188	+8.74511719	-58.07373047	+5136	+16.86181641	-6.89501953	-3.62548828	-124.47509766	+20.56640625	+36.34277344	+5632	+14.61181641	-8.34960938	-4.57470703	+21.33544922	+0.39550781	-32.18994141	+3608
+1458241133.68380000	+17.31445313	-6.35449219	-5.10644531	+35.20019531	+8.65722656	-58.22753906	+5108	+16.88818359	-7.02246094	-3.65625000	-124.67285156	+20.63232422	+36.36474609	+5632	+14.64257813	-8.44628906	-4.58349609	+21.18164063	+0.37353516	-32.38769531	+3600
+1458241133.68790010	+17.35839844	-6.46875000	-5.14160156	+35.04638672	+8.61328125	-58.35937500	+5084	+16.91455078	-7.14111328	-3.69580078	-124.82666016	+20.67626953	+36.38671875	+5632	+14.67333984	-8.55615234	-4.59667969	+20.98388672	+0.37353516	-32.60742188	+3592
+1458241133.69210000	+17.38037109	-6.58300781	-5.16796875	+34.87060547	+8.56933594	-58.46923828	+5056	+16.93652344	-7.25976563	-3.71777344	-124.98046875	+20.74218750	+36.45263672	+5628	+14.68652344	-8.66162109	-4.62744141	+20.80810547	+0.46142578	-32.73925781	+3584
+1458241133.69630000	+17.40234375	-6.70605469	-5.18994141	+34.65087891	+8.50341797	-58.64501953	+5036	+16.95849609	-7.38281250	-3.73535156	-125.11230469	+20.80810547	+36.56250000	+5628	+14.70410156	-8.78027344	-4.66699219	+20.54443359	+0.59326172	-32.87109375	+3576
+1458241133.70040010	+17.42431641	-6.81152344	-5.21191406	+34.49707031	+8.43750000	-58.82080078	+5016	+16.98925781	-7.48388672	-3.75292969	-125.15625000	+20.91796875	+36.69433594	+5620	+14.70849609	-8.90771484	-4.70654297	+20.25878906	+0.72509766	-33.02490234	+3572
+1458241133.70460010	+17.44189453	-6.91699219	-5.22509766	+34.34326172	+8.34960938	-59.01855469	+5000	+17.02441406	-7.58496094	-3.76171875	-125.17822266	+21.00585938	+36.87011719	+5616	+14.71289063	-9.03515625	-4.75048828	+19.95117188	+0.87890625	-33.15673828	+3564
+1458241133.70880010	+17.46386719	-7.02685547	-5.23388672	+34.16748047	+8.26171875	-59.26025391	+4988	+17.05957031	-7.69482422	-3.76611328	-125.24414063	+21.11572266	+37.06787109	+5612	+14.71289063	-9.17138672	-4.79882813	+19.57763672	+1.05468750	-33.28857422	+3560
+1458241133.71289990	+17.48583984	-7.13232422	-5.24707031	+34.01367188	+8.19580078	-59.50195313	+4980	+17.09472656	-7.80029297	-3.77929688	-125.26611328	+21.15966797	+37.22167969	+5608	+14.70410156	-9.31640625	-4.85156250	+19.18212891	+1.29638672	-33.42041016	+3556
+1458241133.71709990	+17.50341797	-7.23779297	-5.25146484	+33.85986328	+8.12988281	-59.74365234	+4980	+17.12988281	-7.90576172	-3.77929688	-125.28808594	+21.22558594	+37.44140625	+5604	+14.69091797	-9.46142578	-4.91308594	+18.78662109	+1.56005859	-33.53027344	+3556
+1458241133.72120000	+17.51660156	-7.35205078	-5.26464844	+33.64013672	+8.10791016	-59.94140625	+4988	+17.16943359	-8.01562500	-3.78369141	-125.35400391	+21.29150391	+37.59521484	+5604	+14.68652344	-9.60205078	-4.97900391	+18.41308594	+1.86767578	-33.57421875	+3556
+1458241133.72540000	+17.52978516	-7.45751953	-5.27783203	+33.48632813	+8.08593750	-60.09521484	+4996	+17.21337891	-8.11669922	-3.78808594	-125.37597656	+21.35742188	+37.74902344	+5596	+14.67773438	-9.74267578	-5.04931641	+18.03955078	+2.13134766	-33.61816406	+3552
+1458241133.72960000	+17.53857422	-7.56298828	-5.29541016	+33.31054688	+8.06396484	-60.24902344	+5012	+17.24853516	-8.21337891	-3.79687500	-125.41992188	+21.42333984	+37.88085938	+5592	+14.66015625	-9.88330078	-5.11523438	+17.64404297	+2.41699219	-33.64013672	+3552
+1458241133.73370000	+17.54736328	-7.66845703	-5.30859375	+33.09082031	+8.04199219	-60.44677734	+5036	+17.28808594	-8.31445313	-3.81005859	-125.48583984	+21.46728516	+38.01269531	+5588	+14.65136719	-10.02392578	-5.17675781	+17.24853516	+2.65869141	-33.70605469	+3548
+1458241133.73790000	+17.55615234	-7.77392578	-5.31738281	+32.89306641	+7.95410156	-60.64453125	+5064	+17.32324219	-8.41992188	-3.81445313	-125.55175781	+21.53320313	+38.18847656	+5588	+14.63818359	-10.15576172	-5.23828125	+16.91894531	+2.90039063	-33.77197266	+3540
+1458241133.74210000	+17.57812500	-7.88378906	-5.31738281	+32.69531250	+7.84423828	-60.88623047	+5092	+17.35839844	-8.52978516	-3.82763672	-125.63964844	+21.57714844	+38.34228516	+5584	+14.63378906	-10.28759766	-5.28222656	+16.54541016	+3.07617188	-33.90380859	+3532
+1458241133.74620010	+17.60888672	-7.99804688	-5.33935547	+32.47558594	+7.80029297	-61.01806641	+5120	+17.39794922	-8.64843750	-3.84521484	-125.79345703	+21.59912109	+38.43017578	+5580	+14.64257813	-10.41064453	-5.32177734	+16.25976563	+3.18603516	-33.99169922	+3520
+1458241133.75040010	+17.63525391	-8.12109375	-5.36132813	+32.23388672	+7.75634766	-61.14990234	+5144	+17.42871094	-8.77148438	-3.87158203	-125.99121094	+21.59912109	+38.47412109	+5576	+14.65136719	-10.52050781	-5.36132813	+16.04003906	+3.31787109	-34.07958984	+3504
+1458241133.75460000	+17.66601563	-8.24414063	-5.38330078	+32.01416016	+7.71240234	-61.30371094	+5168	+17.45947266	-8.89013672	-3.90234375	-126.18896484	+21.57714844	+38.49609375	+5568	+14.66455078	-10.63476563	-5.38769531	+15.77636719	+3.38378906	-34.18945313	+3488
+1458241133.75869990	+17.69677734	-8.38037109	-5.41845703	+31.70654297	+7.73437500	-61.36962891	+5192	+17.49023438	-9.01757813	-3.93750000	-126.45263672	+21.55517578	+38.49609375	+5564	+14.69091797	-10.73583984	-5.40966797	+15.60058594	+3.40576172	-34.32128906	+3468
+1458241133.76290010	+17.73193359	-8.50781250	-5.44482422	+31.39892578	+7.64648438	-61.43554688	+5208	+17.51220703	-9.14941406	-3.96826172	-126.71630859	+21.55517578	+38.51806641	+5560	+14.72607422	-10.81933594	-5.42724609	+15.46875000	+3.38378906	-34.43115234	+3440
+1458241133.76710010	+17.76708984	-8.63964844	-5.48437500	+31.11328125	+7.60253906	-61.50146484	+5220	+17.53417969	-9.28564453	-4.01220703	-127.02392578	+21.53320313	+38.49609375	+5552	+14.75683594	-10.90722656	-5.42285156	+15.29296875	+3.25195313	-34.62890625	+3420
+1458241133.77119990	+17.80664063	-8.77587891	-5.52832031	+30.82763672	+7.53662109	-61.56738281	+5220	+17.55615234	-9.42626953	-4.05615234	-127.35351563	+21.51123047	+38.49609375	+5540	+14.80078125	-10.99072266	-5.40966797	+15.18310547	+3.09814453	-34.82666016	+3396
+1458241133.77539990	+17.84619141	-8.91650391	-5.56787109	+30.52001953	+7.47070313	-61.63330078	+5216	+17.57373047	-9.56689453	-4.10449219	-127.70507813	+21.44531250	+38.45214844	+5528	+14.84472656	-11.06103516	-5.39648438	+15.11718750	+2.92236328	-35.04638672	+3372
+1458241133.77959990	+17.89892578	-9.06591797	-5.59863281	+30.21240234	+7.36083984	-61.76513672	+5200	+17.59570313	-9.71630859	-4.14404297	-128.03466797	+21.40136719	+38.45214844	+5512	+14.89746094	-11.13574219	-5.37890625	+15.02929688	+2.74658203	-35.26611328	+3348
+1458241133.78370000	+17.95605469	-9.22851563	-5.63378906	+29.83886719	+7.27294922	-61.87500000	+5172	+17.61767578	-9.86572266	-4.19238281	-128.38623047	+21.33544922	+38.43017578	+5496	+14.95458984	-11.20605469	-5.36572266	+14.96337891	+2.57080078	-35.48583984	+3324
+1458241133.78790000	+18.00878906	-9.37792969	-5.67333984	+29.50927734	+7.25097656	-61.96289063	+5140	+17.63525391	-10.01074219	-4.24072266	-128.73779297	+21.26953125	+38.38623047	+5476	+15.00732422	-11.28515625	-5.34375000	+14.87548828	+2.37304688	-35.74951172	+3296
+1458241133.79210000	+18.04394531	-9.51855469	-5.73046875	+29.17968750	+7.29492188	-61.96289063	+5104	+17.65283203	-10.15136719	-4.28906250	-129.06738281	+21.18164063	+38.36425781	+5452	+15.05566406	-11.35546875	-5.33496094	+14.78759766	+2.24121094	-35.92529297	+3264
+1458241133.79620000	+18.07470703	-9.66357422	-5.77441406	+28.85009766	+7.29492188	-62.05078125	+5060	+17.67041016	-10.29199219	-4.32861328	-129.37500000	+21.09375000	+38.36425781	+5424	+15.09521484	-11.43457031	-5.32617188	+14.65576172	+2.10937500	-36.14501953	+3240
+1458241133.80040000	+18.10986328	-9.79541016	-5.81835938	+28.54248047	+7.25097656	-62.13867188	+5012	+17.68798828	-10.42822266	-4.37255859	-129.66064453	+21.02783203	+38.38623047	+5392	+15.13476563	-11.52246094	-5.31298828	+14.47998047	+1.95556641	-36.36474609	+3216
+1458241133.80450010	+18.14501953	-9.93603516	-5.85351563	+28.23486328	+7.20703125	-62.27050781	+4956	+17.70996094	-10.56884766	-4.41210938	-129.92431641	+20.98388672	+38.43017578	+5360	+15.16992188	-11.60156250	-5.32617188	+14.34814453	+1.88964844	-36.51855469	+3188
+1458241133.80870010	+18.18896484	-10.07226563	-5.87109375	+27.90527344	+7.09716797	-62.53417969	+4900	+17.73632813	-10.70068359	-4.43847656	-130.16601563	+20.91796875	+38.54003906	+5324	+15.19628906	-11.68945313	-5.33935547	+14.12841797	+1.84570313	-36.76025391	+3164
+1458241133.81290010	+18.22851563	-10.20410156	-5.90185547	+27.61962891	+7.11914063	-62.75390625	+4840	+17.76708984	-10.82373047	-4.47363281	-130.31982422	+20.83007813	+38.60595703	+5288	+15.21386719	-11.80810547	-5.34814453	+13.82080078	+1.84570313	-37.02392578	+3144
+1458241133.81699990	+18.24169922	-10.32714844	-5.93261719	+27.33398438	+7.20703125	-62.95166016	+4788	+17.79785156	-10.93798828	-4.50000000	-130.45166016	+20.72021484	+38.71582031	+5248	+15.21826172	-11.91796875	-5.39648438	+13.53515625	+1.97753906	-37.17773438	+3128
+1458241133.82119990	+18.26367188	-10.44580078	-5.95898438	+27.07031250	+7.25097656	-63.19335938	+4736	+17.83740234	-11.05224609	-4.52197266	-130.56152344	+20.63232422	+38.86962891	+5208	+15.21826172	-12.04541016	-5.45361328	+13.16162109	+2.17529297	-37.33154297	+3112
+1458241133.82540010	+18.29443359	-10.54687500	-5.98095703	+26.87255859	+7.29492188	-63.45703125	+4684	+17.87255859	-11.15771484	-4.53955078	-130.60546875	+20.54443359	+39.02343750	+5164	+15.20947266	-12.18603516	-5.51074219	+12.72216797	+2.37304688	-37.50732422	+3096
+1458241133.82950000	+18.30322266	-10.63476563	-6.01611328	+26.69677734	+7.38281250	-63.63281250	+4640	+17.90332031	-11.25439453	-4.56591797	-130.69335938	+20.45654297	+39.13330078	+5120	+15.18310547	-12.31787109	-5.58984375	+12.28271484	+2.65869141	-37.57324219	+3088
+1458241133.83369990	+18.31640625	-10.73144531	-6.03808594	+26.47705078	+7.44873047	-63.89648438	+4604	+17.93847656	-11.34667969	-4.58349609	-130.73730469	+20.36865234	+39.30908203	+5080	+15.15234375	-12.45410156	-5.66894531	+11.84326172	+2.94433594	-37.68310547	+3076
+1458241133.83789990	+18.32519531	-10.82373047	-6.06005859	+26.23535156	+7.51464844	-64.18212891	+4576	+17.97802734	-11.43896484	-4.60546875	-130.78125000	+20.25878906	+39.48486328	+5036	+15.11718750	-12.59472656	-5.75244141	+11.35986328	+3.25195313	-37.81494141	+3068
+1458241133.84200000	+18.34277344	-10.92480469	-6.06884766	+26.01562500	+7.53662109	-64.53369141	+4556	+18.02197266	-11.53564453	-4.62304688	-130.78125000	+20.17089844	+39.66064453	+4996	+15.08642578	-12.74414063	-5.84033203	+10.87646484	+3.55957031	-37.94677734	+3064
+1458241133.84620000	+18.37353516	-11.02587891	-6.07763672	+25.79589844	+7.55859375	-64.88525391	+4536	+18.07031250	-11.62792969	-4.64062500	-130.78125000	+20.06103516	+39.90234375	+4956	+15.06005859	-12.88916016	-5.92822266	+10.43701172	+3.86718750	-38.07861328	+3056
+1458241133.85040000	+18.39550781	-11.11816406	-6.09082031	+25.59814453	+7.62451172	-65.21484375	+4524	+18.11425781	-11.71142578	-4.65380859	-130.75927734	+19.92919922	+40.12207031	+4916	+15.02929688	-13.03417969	-6.02050781	+9.95361328	+4.21875000	-38.23242188	+3048
+1458241133.85450010	+18.40869141	-11.21044922	-6.11279297	+25.37841797	+7.73437500	-65.50048828	+4520	+18.15380859	-11.79492188	-4.68457031	-130.78125000	+19.77539063	+40.25390625	+4876	+14.98974609	-13.18359375	-6.10400391	+9.47021484	+4.52636719	-38.40820313	+3040
+1458241133.85870000	+18.41748047	-11.30712891	-6.15234375	+25.11474609	+7.91015625	-65.67626953	+4524	+18.18896484	-11.88281250	-4.72412109	-130.84716797	+19.64355469	+40.34179688	+4840	+14.96777344	-13.31542969	-6.19189453	+9.07470703	+4.83398438	-38.49609375	+3036
+1458241133.86290000	+18.43066406	-11.40380859	-6.18750000	+24.87304688	+7.95410156	-65.87402344	+4528	+18.21533203	-11.98388672	-4.76367188	-130.97900391	+19.48974609	+40.45166016	+4804	+14.94580078	-13.42968750	-6.27539063	+8.70117188	+5.07568359	-38.58398438	+3024
+1458241133.86700010	+18.46142578	-11.51806641	-6.20947266	+24.58740234	+7.95410156	-66.13769531	+4532	+18.24169922	-12.08496094	-4.81201172	-131.13281250	+19.31396484	+40.51757813	+4772	+14.93261719	-13.55712891	-6.33691406	+8.30566406	+5.22949219	-38.75976563	+3008
+1458241133.87120010	+18.49658203	-11.63232422	-6.23583984	+24.30175781	+7.97607422	-66.42333984	+4532	+18.27246094	-12.19042969	-4.85156250	-131.28662109	+19.16015625	+40.64941406	+4740	+14.94140625	-13.66259766	-6.38525391	+8.02001953	+5.29541016	-38.95751953	+2988
+1458241133.87529990	+18.51855469	-11.76416016	-6.25341797	+23.90625000	+7.97607422	-66.73095703	+4536	+18.29003906	-12.30908203	-4.89111328	-131.46240234	+18.96240234	+40.80322266	+4708	+14.95019531	-13.75048828	-6.43359375	+7.77832031	+5.33935547	-39.17724609	+2964
+1458241133.87949990	+18.55371094	-11.90478516	-6.28857422	+23.53271484	+8.02001953	-67.03857422	+4532	+18.31640625	-12.42773438	-4.94384766	-131.68212891	+18.76464844	+40.93505859	+4676	+14.97216797	-13.85156250	-6.44238281	+7.49267578	+5.25146484	-39.50683594	+2936
+1458241133.88369990	+18.59326172	-12.04541016	-6.33691406	+23.18115234	+8.10791016	-67.23632813	+4528	+18.33398438	-12.55957031	-5.00537109	-131.92382813	+18.54492188	+41.00097656	+4640	+15.02050781	-13.93066406	-6.44677734	+7.36083984	+5.09765625	-39.77050781	+2904
+1458241133.88780000	+18.63281250	-12.19042969	-6.38964844	+22.80761719	+8.12988281	-67.43408203	+4512	+18.34716797	-12.69140625	-5.07128906	-132.20947266	+18.28125000	+41.04492188	+4608	+15.06884766	-13.99658203	-6.44677734	+7.22900391	+4.94384766	-40.05615234	+2868
+1458241133.89200000	+18.67236328	-12.33105469	-6.44238281	+22.43408203	+8.17382813	-67.63183594	+4488	+18.34716797	-12.81884766	-5.15039063	-132.53906250	+18.01757813	+41.04492188	+4576	+15.11718750	-14.06689453	-6.44677734	+7.09716797	+4.74609375	-40.34179688	+2832
+1458241133.89619990	+18.70751953	-12.48486328	-6.49511719	+22.01660156	+8.21777344	-67.82958984	+4460	+18.35156250	-12.94628906	-5.22949219	-132.84667969	+17.73193359	+41.04492188	+4544	+15.17431641	-14.12402344	-6.43359375	+7.00927734	+4.52636719	-40.64941406	+2792
+1458241133.90030000	+18.74267578	-12.63427734	-6.54345703	+21.55517578	+8.26171875	-68.07128906	+4420	+18.34716797	-13.09130859	-5.29980469	-133.22021484	+17.46826172	+41.11083984	+4508	+15.23583984	-14.17675781	-6.41601563	+6.94335938	+4.21875000	-40.97900391	+2752
+1458241133.90450000	+18.78222656	-12.79248047	-6.60498047	+21.11572266	+8.30566406	-68.31298828	+4376	+18.34277344	-13.24511719	-5.36572266	-133.57177734	+17.18261719	+41.22070313	+4472	+15.30175781	-14.22949219	-6.38964844	+6.85546875	+3.88916016	-41.33056641	+2712
+1458241133.90870000	+18.83056641	-12.94189453	-6.65332031	+20.74218750	+8.30566406	-68.64257813	+4316	+18.34277344	-13.39453125	-5.42285156	-133.87939453	+16.87500000	+41.41845703	+4428	+15.37207031	-14.27783203	-6.35449219	+6.81152344	+3.51562500	-41.74804688	+2668
+1458241133.91280010	+18.87011719	-13.08691406	-6.70166016	+20.34667969	+8.34960938	-68.99414063	+4252	+18.34716797	-13.51757813	-5.48876953	-134.09912109	+16.54541016	+41.52832031	+4380	+15.43359375	-14.33496094	-6.32373047	+6.72363281	+3.20800781	-42.18750000	+2628
+1458241133.91700010	+18.90087891	-13.23193359	-6.75439453	+19.95117188	+8.43750000	-69.32373047	+4184	+18.35156250	-13.63623047	-5.55468750	-134.34082031	+16.21582031	+41.66015625	+4336	+15.49072266	-14.38330078	-6.31933594	+6.67968750	+2.98828125	-42.53906250	+2588
+1458241133.92120000	+18.93603516	-13.37695313	-6.80712891	+19.53369141	+8.52539063	-69.63134766	+4108	+18.36474609	-13.75488281	-5.62500000	-134.53857422	+15.86425781	+41.77001953	+4288	+15.54345703	-14.44042969	-6.31933594	+6.56982422	+2.81250000	-42.86865234	+2552
+1458241133.92529990	+18.97558594	-13.51318359	-6.87744141	+19.16015625	+8.70117188	-69.91699219	+4028	+18.37353516	-13.87792969	-5.69091797	-134.75830078	+15.53466797	+41.87988281	+4236	+15.58300781	-14.52392578	-6.31933594	+6.41601563	+2.63671875	-43.24218750	+2524
+1458241133.92950010	+18.98437500	-13.63183594	-6.93457031	+18.76464844	+8.85498047	-70.15869141	+3948	+18.36035156	-13.98779297	-5.74804688	-134.97802734	+15.18310547	+42.03369141	+4188	+15.60937500	-14.58984375	-6.36328125	+6.26220703	+2.61474609	-43.48388672	+2496
+1458241133.93370010	+19.00634766	-13.74169922	-6.96533203	+18.41308594	+8.96484375	-70.57617188	+3868	+18.36914063	-14.09326172	-5.78320313	-135.10986328	+14.83154297	+42.27539063	+4132	+15.61376953	-14.67333984	-6.40283203	+5.99853516	+2.61474609	-43.83544922	+2468
+1458241133.93779990	+19.01953125	-13.84277344	-6.99609375	+18.08349609	+9.09667969	-71.01562500	+3792	+18.38232422	-14.17236328	-5.82714844	-135.17578125	+14.47998047	+42.49511719	+4080	+15.60498047	-14.77880859	-6.44238281	+5.66894531	+2.68066406	-44.18701172	+2448
+1458241133.94199990	+19.02832031	-13.94384766	-7.02685547	+17.75390625	+9.25048828	-71.45507813	+3724	+18.40869141	-14.26025391	-5.84472656	-135.21972656	+14.17236328	+42.84667969	+4024	+15.59179688	-14.87548828	-6.51708984	+5.36132813	+2.85644531	-44.49462891	+2436
+1458241133.94619990	+19.05029297	-14.03173828	-7.04882813	+17.44628906	+9.38232422	-71.89453125	+3656	+18.44824219	-14.33935547	-5.86230469	-135.21972656	+13.84277344	+43.19824219	+3968	+15.56542969	-14.98095703	-6.60058594	+5.00976563	+3.07617188	-44.78027344	+2420
+1458241133.95030000	+19.06347656	-14.11523438	-7.09277344	+17.20458984	+9.64599609	-72.31201172	+3596	+18.48779297	-14.40527344	-5.88867188	-135.19775391	+13.46923828	+43.46191406	+3916	+15.52587891	-15.11279297	-6.69287109	+4.59228516	+3.40576172	-45.08789063	+2408
+1458241133.95450000	+19.06347656	-14.18994141	-7.11474609	+16.91894531	+9.88769531	-72.72949219	+3544	+18.51855469	-14.46240234	-5.91503906	-135.17578125	+13.09570313	+43.70361328	+3868	+15.47314453	-15.23583984	-6.81152344	+4.19677734	+3.84521484	-45.32958984	+2400
+1458241133.95860000	+19.07226563	-14.26025391	-7.13671875	+16.63330078	+10.15136719	-73.14697266	+3504	+18.56250000	-14.51953125	-5.94140625	-135.15380859	+12.70019531	+43.94531250	+3820	+15.41601563	-15.36328125	-6.93457031	+3.75732422	+4.30664063	-45.52734375	+2396
+1458241133.96280000	+19.06787109	-14.33496094	-7.15869141	+16.32568359	+10.39306641	-73.56445313	+3476	+18.59765625	-14.58984375	-5.95458984	-135.17578125	+12.34863281	+44.25292969	+3776	+15.35009766	-15.49072266	-7.05761719	+3.29589844	+4.74609375	-45.74707031	+2392
+1458241133.96700000	+19.06347656	-14.40527344	-7.18066406	+15.99609375	+10.65673828	-73.98193359	+3456	+18.63281250	-14.66015625	-5.96337891	-135.19775391	+11.99707031	+44.60449219	+3732	+15.28417969	-15.61376953	-7.17187500	+2.83447266	+5.18554688	-46.01074219	+2396
+1458241133.97110010	+19.06347656	-14.46240234	-7.19824219	+15.75439453	+10.89843750	-74.42138672	+3440	+18.66796875	-14.73486328	-5.96777344	-135.24169922	+11.66748047	+44.97802734	+3692	+15.22705078	-15.72802734	-7.28173828	+2.43896484	+5.55908203	-46.27441406	+2396
+1458241133.97530010	+19.05908203	-14.52392578	-7.20703125	+15.49072266	+11.09619141	-74.88281250	+3432	+18.70751953	-14.79199219	-5.98095703	-135.26367188	+11.27197266	+45.28564453	+3652	+15.16552734	-15.83789063	-7.39599609	+2.04345703	+6.02050781	-46.51611328	+2404
+1458241133.97950010	+19.07666016	-14.59423828	-7.22460938	+15.24902344	+11.29394531	-75.38818359	+3432	+18.75585938	-14.85791016	-6.00732422	-135.26367188	+10.83251953	+45.59326172	+3612	+15.11279297	-15.96093750	-7.48388672	+1.60400391	+6.35009766	-46.88964844	+2412
+1458241133.98359990	+19.09863281	-14.67333984	-7.26855469	+14.96337891	+11.57958984	-75.76171875	+3436	+18.80419922	-14.92822266	-6.04248047	-135.30761719	+10.41503906	+45.81298828	+3576	+15.09082031	-16.06640625	-7.57177734	+1.29638672	+6.63574219	-47.15332031	+2416
+1458241133.98779990	+19.11181641	-14.77001953	-7.31250000	+14.61181641	+11.84326172	-76.15722656	+3440	+18.83935547	-15.02929688	-6.06445313	-135.46142578	+9.99755859	+46.09863281	+3536	+15.06884766	-16.15869141	-7.65966797	+0.98876953	+6.92138672	-47.41699219	+2420
+1458241133.99200010	+19.11181641	-14.86669922	-7.35644531	+14.26025391	+12.12890625	-76.53076172	+3448	+18.85253906	-15.11718750	-6.10839844	-135.65917969	+9.58007813	+46.29638672	+3504	+15.04687500	-16.26416016	-7.70361328	+0.61523438	+7.05322266	-47.79052734	+2424
+1458241133.99609990	+19.11181641	-14.96337891	-7.41357422	+13.88671875	+12.43652344	-76.83837891	+3456	+18.85253906	-15.21386719	-6.16113281	-135.90087891	+9.14062500	+46.45019531	+3472	+15.05566406	-16.33447266	-7.73876953	+0.41748047	+7.07519531	-48.09814453	+2420
+1458241134.00029990	+19.11621094	-15.06884766	-7.44873047	+13.49121094	+12.54638672	-77.21191406	+3456	+18.84814453	-15.31494141	-6.21386719	-136.18652344	+8.70117188	+46.58203125	+3440	+15.07763672	-16.37841797	-7.76074219	+0.26367188	+7.00927734	-48.40576172	+2404
+1458241134.00449990	+19.15136719	-15.19189453	-7.50585938	+13.13964844	+12.67822266	-77.62939453	+3448	+18.85253906	-15.42919922	-6.27978516	-136.47216797	+8.26171875	+46.73583984	+3408	+15.11718750	-16.43994141	-7.74755859	+0.06591797	+6.76757813	-48.84521484	+2392
+1458241134.00860000	+19.18212891	-15.31933594	-7.57177734	+12.76611328	+12.83203125	-78.00292969	+3428	+18.84814453	-15.54345703	-6.34570313	-136.75781250	+7.80029297	+46.88964844	+3376	+15.17431641	-16.48828125	-7.72998047	-0.02197266	+6.48193359	-49.26269531	+2376
+1458241134.01280000	+19.21289063	-15.45556641	-7.64648438	+12.39257813	+13.02978516	-78.37646484	+3400	+18.84375000	-15.66650391	-6.40722656	-137.06542969	+7.33886719	+47.04345703	+3344	+15.23144531	-16.53662109	-7.71240234	-0.13183594	+6.21826172	-49.68017578	+2360
+1458241134.01700000	+19.23046875	-15.58740234	-7.72119141	+11.99707031	+13.22753906	-78.75000000	+3364	+18.82177734	-15.78076172	-6.49072266	-137.39501953	+6.87744141	+47.10937500	+3316	+15.29296875	-16.59375000	-7.66845703	-0.28564453	+5.84472656	-50.16357422	+2344
+1458241134.02110000	+19.25244141	-15.72363281	-7.81347656	+11.62353516	+13.46923828	-78.99169922	+3316	+18.79980469	-15.88623047	-6.59179688	-137.72460938	+6.41601563	+47.08740234	+3292	+15.36767578	-16.63769531	-7.62011719	-0.37353516	+5.44921875	-50.55908203	+2332
+1458241134.02530000	+19.27441406	-15.85986328	-7.90576172	+11.22802734	+13.68896484	-79.25537109	+3260	+18.77343750	-16.00927734	-6.69287109	-138.07617188	+5.95458984	+47.06542969	+3268	+15.44677734	-16.68164063	-7.56738281	-0.48339844	+5.00976563	-50.97656250	+2324
+1458241134.02940010	+19.29199219	-16.00048828	-7.98486328	+10.81054688	+13.84277344	-79.51904297	+3200	+18.73828125	-16.13671875	-6.77636719	-138.49365234	+5.53710938	+47.08740234	+3244	+15.51708984	-16.71240234	-7.54101563	-0.52734375	+4.63623047	-51.32812500	+2312
+1458241134.03360010	+19.30517578	-16.13232422	-8.04638672	+10.41503906	+13.95263672	-79.89257813	+3136	+18.70312500	-16.25537109	-6.85546875	-138.84521484	+5.14160156	+47.15332031	+3220	+15.57861328	-16.74316406	-7.51025391	-0.61523438	+4.28466797	-51.72363281	+2300
+1458241134.03780010	+19.32275391	-16.26416016	-8.11669922	+10.04150391	+14.10644531	-80.24414063	+3076	+18.66796875	-16.36083984	-6.93457031	-139.17480469	+4.74609375	+47.21923828	+3192	+15.63134766	-16.79150391	-7.47949219	-0.72509766	+3.93310547	-52.14111328	+2288
+1458241134.04189990	+19.33154297	-16.39160156	-8.18701172	+9.68994141	+14.28222656	-80.61767578	+3016	+18.64160156	-16.46630859	-7.01367188	-139.48242188	+4.35058594	+47.30712891	+3168	+15.68408203	-16.83105469	-7.46191406	-0.81298828	+3.64746094	-52.55859375	+2276
+1458241134.04609990	+19.36230469	-16.50146484	-8.25732422	+9.44824219	+14.43603516	-80.96923828	+2952	+18.63720703	-16.55859375	-7.09277344	-139.68017578	+3.99902344	+47.37304688	+3140	+15.71484375	-16.89697266	-7.45312500	-1.03271484	+3.42773438	-52.99804688	+2264
+1458241134.05029990	+19.37548828	-16.60693359	-8.34960938	+9.16259766	+14.80957031	-81.29882813	+2900	+18.63720703	-16.64208984	-7.17626953	-139.87792969	+3.62548828	+47.41699219	+3116	+15.73681641	-17.00244141	-7.46191406	-1.31835938	+3.33984375	-53.41552734	+2256
+1458241134.05440000	+19.35791016	-16.70800781	-8.41113281	+8.78906250	+15.09521484	-81.58447266	+2844	+18.63281250	-16.72558594	-7.22460938	-140.07568359	+3.31787109	+47.57080078	+3088	+15.73681641	-17.07714844	-7.52343750	-1.53808594	+3.49365234	-53.70117188	+2252
+1458241134.05859990	+19.34912109	-16.78710938	-8.44628906	+8.48144531	+15.31494141	-81.93603516	+2792	+18.63720703	-16.79589844	-7.27294922	-140.22949219	+3.01025391	+47.70263672	+3056	+15.71923828	-17.16503906	-7.58056641	-1.80175781	+3.66943359	-54.05273438	+2248
+1458241134.06279990	+19.34472656	-16.86181641	-8.48144531	+8.19580078	+15.51269531	-82.30957031	+2740	+18.63720703	-16.86181641	-7.32128906	-140.38330078	+2.72460938	+47.83447266	+3028	+15.69726563	-17.26611328	-7.64208984	-2.08740234	+3.86718750	-54.42626953	+2244
+1458241134.06690000	+19.34033203	-16.93212891	-8.52539063	+7.91015625	+15.73242188	-82.68310547	+2696	+18.64599609	-16.93212891	-7.35205078	-140.53710938	+2.46093750	+48.01025391	+3000	+15.65771484	-17.34082031	-7.73876953	-2.32910156	+4.21875000	-54.71191406	+2244
+1458241134.07110000	+19.33593750	-16.98925781	-8.54296875	+7.71240234	+15.88623047	-83.14453125	+2652	+18.67236328	-16.98486328	-7.36083984	-140.60302734	+2.19726563	+48.31787109	+2968	+15.59179688	-17.43750000	-7.83105469	-2.68066406	+4.61425781	-55.08544922	+2240
+1458241134.07530000	+19.31835938	-17.03759766	-8.56494141	+7.44873047	+16.17187500	-83.60595703	+2616	+18.71191406	-17.02441406	-7.37402344	-140.60302734	+1.95556641	+48.62548828	+2932	+15.51708984	-17.55175781	-7.94531250	-3.05419922	+5.14160156	-55.45898438	+2240
+1458241134.07940010	+19.29199219	-17.09033203	-8.58691406	+7.16308594	+16.43554688	-84.11132813	+2580	+18.76025391	-17.06396484	-7.37402344	-140.58105469	+1.69189453	+48.97705078	+2904	+15.45117188	-17.67480469	-8.05078125	-3.40576172	+5.64697266	-55.87646484	+2244
+1458241134.08360000	+19.27880859	-17.12988281	-8.62207031	+6.92138672	+16.69921875	-84.50683594	+2552	+18.81298828	-17.10351563	-7.39160156	-140.58105469	+1.45019531	+49.26269531	+2872	+15.39404297	-17.79345703	-8.16064453	-3.71337891	+6.15234375	-56.22802734	+2252
+1458241134.08780000	+19.27441406	-17.16943359	-8.65283203	+6.72363281	+16.94091797	-84.88037109	+2532	+18.85253906	-17.15625000	-7.40917969	-140.60302734	+1.16455078	+49.50439453	+2844	+15.32812500	-17.90332031	-8.27050781	-4.02099609	+6.67968750	-56.60156250	+2264
+1458241134.09190010	+19.26123047	-17.20898438	-8.68359375	+6.48193359	+17.18261719	-85.25390625	+2528	+18.88330078	-17.20019531	-7.43115234	-140.66894531	+0.90087891	+49.74609375	+2820	+15.25781250	-18.00000000	-8.38037109	-4.35058594	+7.20703125	-56.95312500	+2280
+1458241134.09610010	+19.23925781	-17.25292969	-8.70996094	+6.19628906	+17.42431641	-85.67138672	+2532	+18.91406250	-17.25292969	-7.44433594	-140.73486328	+0.59326172	+50.00976563	+2796	+15.19628906	-18.07910156	-8.48583984	-4.57031250	+7.71240234	-57.28271484	+2296
+1458241134.10030010	+19.22607422	-17.31005859	-8.70556641	+5.86669922	+17.44628906	-86.15478516	+2552	+18.94482422	-17.31445313	-7.44433594	-140.84472656	+0.32958984	+50.38330078	+2780	+15.14355469	-18.14062500	-8.56933594	-4.76806641	+8.06396484	-57.65625000	+2304
+1458241134.10439990	+19.23046875	-17.36279297	-8.73632813	+5.64697266	+17.57812500	-86.66015625	+2568	+18.97558594	-17.37597656	-7.47070313	-140.95458984	+0.04394531	+50.66894531	+2760	+15.11279297	-18.23730469	-8.61328125	-5.03173828	+8.21777344	-58.16162109	+2312
+1458241134.10859990	+19.23046875	-17.41992188	-8.78466797	+5.42724609	+17.75390625	-87.09960938	+2592	+19.00195313	-17.43750000	-7.49267578	-141.04248047	-0.24169922	+50.97656250	+2744	+15.10839844	-18.31640625	-8.65722656	-5.18554688	+8.32763672	-58.57910156	+2316
+1458241134.11270000	+19.23046875	-17.48144531	-8.83740234	+5.18554688	+17.95166016	-87.53906250	+2616	+19.01513672	-17.51660156	-7.52343750	-141.19628906	-0.61523438	+51.26220703	+2728	+15.10400391	-18.37353516	-8.69677734	-5.36132813	+8.43750000	-59.01855469	+2320
+1458241134.11690000	+19.25244141	-17.56494141	-8.88134766	+4.92187500	+18.08349609	-88.06640625	+2632	+19.01953125	-17.59130859	-7.58935547	-141.37207031	-1.01074219	+51.43798828	+2724	+15.11718750	-18.46142578	-8.69238281	-5.58105469	+8.34960938	-59.58984375	+2324
+1458241134.12109990	+19.26562500	-17.67041016	-8.95166016	+4.57031250	+18.32519531	-88.48388672	+2652	+19.00634766	-17.69238281	-7.67285156	-141.63574219	-1.45019531	+51.52587891	+2724	+15.17871094	-18.51416016	-8.68798828	-5.60302734	+8.17382813	-60.00732422	+2324
+1458241134.12520000	+19.30078125	-17.79785156	-9.00439453	+4.24072266	+18.34716797	-88.94531250	+2656	+18.97998047	-17.80664063	-7.74316406	-141.96533203	-1.84570313	+51.70166016	+2724	+15.25341797	-18.54052734	-8.66162109	-5.60302734	+7.80029297	-60.44677734	+2324
+1458241134.12940000	+19.31835938	-17.90771484	-9.08349609	+3.95507813	+18.45703125	-89.31884766	+2652	+18.93603516	-17.90771484	-7.83984375	-142.33886719	-2.26318359	+51.74560547	+2728	+15.32812500	-18.57568359	-8.60449219	-5.66894531	+7.33886719	-60.93017578	+2320
+1458241134.13360000	+19.33154297	-18.02197266	-9.15820313	+3.64746094	+18.58886719	-89.78027344	+2640	+18.90087891	-18.00000000	-7.92333984	-142.62451172	-2.65869141	+51.87744141	+2724	+15.40722656	-18.60205078	-8.54736328	-5.71289063	+6.83349609	-61.39160156	+2316
+1458241134.13770010	+19.34033203	-18.14062500	-9.22412109	+3.27392578	+18.65478516	-90.26367188	+2624	+18.85253906	-18.10546875	-8.00683594	-142.95410156	-3.07617188	+52.00927734	+2728	+15.48193359	-18.62841797	-8.48583984	-5.75683594	+6.30615234	-61.85302734	+2304
+1458241134.14190010	+19.37988281	-18.28564453	-9.27685547	+2.90039063	+18.67675781	-90.87890625	+2600	+18.81298828	-18.21972656	-8.09033203	-143.26171875	-3.53759766	+52.16308594	+2728	+15.57421875	-18.66796875	-8.42431641	-5.82275391	+5.73486328	-62.38037109	+2292
+1458241134.14610000	+19.42822266	-18.42187500	-9.33837891	+2.59277344	+18.69873047	-91.42822266	+2572	+18.77343750	-18.32958984	-8.17382813	-143.56933594	-3.97705078	+52.31689453	+2732	+15.67968750	-18.69873047	-8.36279297	-5.82275391	+5.14160156	-62.84179688	+2284
+1458241134.15019990	+19.46337891	-18.56250000	-9.42187500	+2.28515625	+18.87451172	-91.95556641	+2548	+18.72949219	-18.42626953	-8.27050781	-143.83300781	-4.48242188	+52.42675781	+2736	+15.77197266	-18.74267578	-8.31884766	-5.84472656	+4.65820313	-63.28125000	+2272
+1458241134.15440010	+19.47656250	-18.69873047	-9.48779297	+1.91162109	+19.00634766	-92.43896484	+2524	+18.68115234	-18.52294922	-8.35839844	-144.14062500	-4.98779297	+52.53662109	+2740	+15.84667969	-18.76904297	-8.27929688	-5.88867188	+4.24072266	-63.65478516	+2264
+1458241134.15860010	+19.48974609	-18.83056641	-9.55371094	+1.53808594	+19.16015625	-92.87841797	+2504	+18.64160156	-18.61083984	-8.45947266	-144.42626953	-5.42724609	+52.58056641	+2748	+15.90380859	-18.80859375	-8.24414063	-5.99853516	+3.86718750	-64.05029297	+2248
+1458241134.16269990	+19.50292969	-18.96240234	-9.61083984	+1.14257813	+19.24804688	-93.36181641	+2480	+18.61083984	-18.70312500	-8.55175781	-144.71191406	-5.84472656	+52.66845703	+2748	+15.96093750	-18.86572266	-8.21337891	-6.13037109	+3.51562500	-64.44580078	+2236
+1458241134.16689990	+19.49853516	-19.08105469	-9.66357422	+0.70312500	+19.33593750	-93.82324219	+2452	+18.58447266	-18.79980469	-8.60888672	-144.99755859	-6.21826172	+52.86621094	+2748	+15.99609375	-18.89208984	-8.23535156	-6.21826172	+3.36181641	-64.70947266	+2216
+1458241134.17109990	+19.51611328	-19.14697266	-9.67236328	+0.48339844	+19.29199219	-94.37255859	+2420	+18.58886719	-18.86132813	-8.63525391	-145.10742188	-6.52587891	+53.19580078	+2740	+16.00048828	-18.94921875	-8.24853516	-6.41601563	+3.22998047	-65.17089844	+2196
+1458241134.17520000	+19.52050781	-19.20410156	-9.70751953	+0.26367188	+19.44580078	-94.92187500	+2388	+18.58447266	-18.90087891	-8.66601563	-145.21728516	-6.92138672	+53.48144531	+2732	+15.99169922	-19.04150391	-8.28808594	-6.63574219	+3.31787109	-65.61035156	+2188
+1458241134.17940000	+19.52929688	-19.27441406	-9.71630859	-0.04394531	+19.53369141	-95.51513672	+2364	+18.60205078	-18.95800781	-8.67480469	-145.30517578	-7.31689453	+53.85498047	+2724	+15.96972656	-19.11621094	-8.36279297	-6.81152344	+3.55957031	-65.98388672	+2184
+1458241134.18350010	+19.54248047	-19.33154297	-9.72509766	-0.28564453	+19.57763672	-96.04248047	+2344	+18.63281250	-19.01513672	-8.69677734	-145.39306641	-7.69042969	+54.18457031	+2716	+15.93457031	-19.20410156	-8.44189453	-7.05322266	+3.86718750	-66.42333984	+2184
+1458241134.18770000	+19.54687500	-19.38427734	-9.74707031	-0.54931641	+19.75341797	-96.56982422	+2328	+18.67675781	-19.06347656	-8.71875000	-145.45898438	-8.04199219	+54.51416016	+2708	+15.89941406	-19.30957031	-8.54296875	-7.27294922	+4.28466797	-66.79687500	+2188
+1458241134.19190000	+19.52050781	-19.41503906	-9.76464844	-0.87890625	+19.97314453	-97.05322266	+2316	+18.71630859	-19.10742188	-8.71875000	-145.54687500	-8.34960938	+54.88769531	+2700	+15.83349609	-19.37988281	-8.67041016	-7.47070313	+4.87792969	-67.10449219	+2196
+1458241134.19600010	+19.49414063	-19.42382813	-9.76464844	-1.12060547	+20.10498047	-97.49267578	+2308	+18.76464844	-19.12939453	-8.69677734	-145.56884766	-8.59130859	+55.30517578	+2700	+15.75000000	-19.45458984	-8.78906250	-7.71240234	+5.47119141	-67.47802734	+2208
+1458241134.20020010	+19.47216797	-19.42382813	-9.75146484	-1.38427734	+20.17089844	-98.02001953	+2300	+18.81298828	-19.15576172	-8.66601563	-145.63476563	-8.85498047	+55.81054688	+2700	+15.65771484	-19.52929688	-8.89892578	-7.97607422	+6.02050781	-67.91748047	+2216
+1458241134.20440010	+19.46777344	-19.42382813	-9.72949219	-1.60400391	+20.19287109	-98.61328125	+2300	+18.86132813	-19.18212891	-8.63964844	-145.67871094	-9.11865234	+56.31591797	+2696	+15.58300781	-19.61718750	-9.01318359	-8.19580078	+6.54785156	-68.37890625	+2232
+1458241134.20849990	+19.46777344	-19.41943359	-9.70312500	-1.82373047	+20.17089844	-99.22851563	+2304	+18.91406250	-19.20410156	-8.61328125	-145.70068359	-9.40429688	+56.86523438	+2696	+15.51708984	-19.69189453	-9.12304688	-8.37158203	+7.05322266	-68.86230469	+2248
+1458241134.21269990	+19.46337891	-19.41943359	-9.67675781	-2.02148438	+20.21484375	-99.90966797	+2316	+18.97119141	-19.22167969	-8.58691406	-145.72265625	-9.73388672	+57.39257813	+2696	+15.44677734	-19.76220703	-9.23291016	-8.52539063	+7.60253906	-69.34570313	+2272
+1458241134.21690010	+19.46777344	-19.42382813	-9.66357422	-2.21923828	+20.30273438	-100.59082031	+2340	+19.02392578	-19.23925781	-8.56494141	-145.74462891	-10.08544922	+57.91992188	+2700	+15.38085938	-19.83691406	-9.31201172	-8.72314453	+8.04199219	-69.87304688	+2296
+1458241134.22100000	+19.45898438	-19.44580078	-9.67675781	-2.48291016	+20.45654297	-101.22802734	+2368	+19.06787109	-19.27441406	-8.55175781	-145.85449219	-10.45898438	+58.38134766	+2700	+15.34130859	-19.88964844	-9.40429688	-8.83300781	+8.43750000	-70.26855469	+2324
+1458241134.22519990	+19.45898438	-19.48974609	-9.67675781	-2.81250000	+20.50048828	-101.86523438	+2404	+19.10302734	-19.32275391	-8.53857422	-146.00830078	-10.78857422	+58.90869141	+2704	+15.31054688	-19.92041016	-9.47021484	-8.89892578	+8.67919922	-70.68603516	+2340
+1458241134.22939990	+19.46337891	-19.52929688	-9.67675781	-3.09814453	+20.50048828	-102.52441406	+2440	+19.12060547	-19.35791016	-8.54736328	-146.16210938	-11.16210938	+59.34814453	+2704	+15.29736328	-19.97314453	-9.49658203	-9.05273438	+8.74511719	-71.19140625	+2356
+1458241134.23350000	+19.45458984	-19.58642578	-9.67675781	-3.47167969	+20.54443359	-103.22753906	+2480	+19.12939453	-19.38867188	-8.55175781	-146.33789063	-11.53564453	+59.80957031	+2704	+15.30615234	-20.00830078	-9.52294922	-9.07470703	+8.74511719	-71.63085938	+2368
+1458241134.23770000	+19.46337891	-19.65673828	-9.66796875	-3.82324219	+20.47851563	-103.97460938	+2512	+19.12500000	-19.43261719	-8.55615234	-146.55761719	-11.95312500	+60.31494141	+2704	+15.31933594	-20.03027344	-9.50097656	-9.16259766	+8.48144531	-72.18017578	+2372
+1458241134.24190000	+19.49853516	-19.74023438	-9.69873047	-4.04296875	+20.47851563	-104.74365234	+2532	+19.12500000	-19.48095703	-8.58251953	-146.75537109	-12.41455078	+60.77636719	+2708	+15.36767578	-20.10937500	-9.43505859	-9.31640625	+7.97607422	-72.88330078	+2384
+1458241134.24600010	+19.54248047	-19.85449219	-9.76904297	-4.35058594	+20.54443359	-105.51269531	+2548	+19.11181641	-19.55126953	-8.63085938	-147.01904297	-12.91992188	+61.21582031	+2712	+15.45117188	-20.16210938	-9.37353516	-9.33837891	+7.40478516	-73.45458984	+2396
+1458241134.25020000	+19.57324219	-19.98193359	-9.83935547	-4.68017578	+20.65429688	-106.30371094	+2560	+19.09423828	-19.62597656	-8.68359375	-147.28271484	-13.46923828	+61.61132813	+2720	+15.53466797	-20.20166016	-9.32080078	-9.36035156	+6.89941406	-74.00390625	+2400
+1458241134.25440000	+19.59082031	-20.11816406	-9.89648438	-5.05371094	+20.74218750	-107.07275391	+2560	+19.06787109	-19.69189453	-8.74511719	-147.54638672	-14.01855469	+61.98486328	+2724	+15.60937500	-20.23681641	-9.25488281	-9.38232422	+6.35009766	-74.53125000	+2400
+1458241134.25850010	+19.60400391	-20.27636719	-9.97119141	-5.53710938	+20.87402344	-107.84179688	+2556	+19.02392578	-19.76220703	-8.81103516	-147.85400391	-14.61181641	+62.33642578	+2732	+15.67968750	-20.26757813	-9.20654297	-9.42626953	+5.88867188	-74.97070313	+2396
+1458241134.26270010	+19.61718750	-20.43896484	-10.03710938	-5.99853516	+20.96191406	-108.61083984	+2540	+18.97558594	-19.84130859	-8.86816406	-148.20556641	-15.18310547	+62.73193359	+2736	+15.75878906	-20.31152344	-9.12744141	-9.49218750	+5.22949219	-75.45410156	+2388
+1458241134.26679990	+19.62158203	-20.58837891	-10.13378906	-6.41601563	+21.09375000	-109.31396484	+2528	+18.92724609	-19.92480469	-8.93408203	-148.57910156	-15.73242188	+63.14941406	+2740	+15.83789063	-20.36425781	-9.04833984	-9.58007813	+4.52636719	-76.00341797	+2376
+1458241134.27099990	+19.63476563	-20.71582031	-10.21289063	-6.76757813	+21.15966797	-110.10498047	+2508	+18.89208984	-19.99072266	-8.99121094	-148.86474609	-16.30371094	+63.63281250	+2740	+15.90820313	-20.41699219	-8.96044922	-9.64599609	+3.84521484	-76.59667969	+2360
+1458241134.27519990	+19.62597656	-20.83447266	-10.29638672	-7.09716797	+21.33544922	-110.89599609	+2488	+18.86132813	-20.04785156	-9.04833984	-149.10644531	-16.87500000	+64.07226563	+2740	+15.96533203	-20.47851563	-8.89013672	-9.75585938	+3.31787109	-77.21191406	+2344
+1458241134.27930000	+19.63037109	-20.96630859	-10.34912109	-7.49267578	+21.42333984	-111.77490234	+2468	+18.83935547	-20.10498047	-9.09228516	-149.34814453	-17.46826172	+64.57763672	+2740	+16.01367188	-20.52685547	-8.84619141	-9.79980469	+2.87841797	-77.78320313	+2328
+1458241134.28350000	+19.65234375	-21.08496094	-10.39746094	-7.80029297	+21.44531250	-112.60986328	+2444	+18.82177734	-20.16650391	-9.13623047	-149.58984375	-18.03955078	+65.10498047	+2740	+16.05322266	-20.57958984	-8.80664063	-9.90966797	+2.48291016	-78.39843750	+2308
+1458241134.28769990	+19.65234375	-21.18603516	-10.44580078	-8.17382813	+21.59912109	-113.46679688	+2424	+18.80859375	-20.21484375	-9.18457031	-149.80957031	-18.61083984	+65.61035156	+2736	+16.08837891	-20.64990234	-8.79785156	-9.95361328	+2.30712891	-78.96972656	+2292
+1458241134.29180000	+19.61279297	-21.27392578	-10.46337891	-8.70117188	+21.68701172	-114.27978516	+2404	+18.79101563	-20.25878906	-9.20654297	-150.07324219	-19.13818359	+66.15966797	+2732	+16.09277344	-20.67626953	-8.82421875	-9.95361328	+2.32910156	-79.40917969	+2272
+1458241134.29600000	+19.59082031	-21.31347656	-10.44580078	-9.00878906	+21.66503906	-114.98291016	+2384	+18.79541016	-20.27636719	-9.21972656	-150.22705078	-19.57763672	+66.70898438	+2720	+16.07080078	-20.70703125	-8.84179688	-9.99755859	+2.41699219	-79.95849609	+2252
+1458241134.30020000	+19.57324219	-21.32666016	-10.43261719	-9.29443359	+21.66503906	-115.72998047	+2360	+18.79980469	-20.28955078	-9.22851563	-150.38085938	-20.01708984	+67.25830078	+2708	+16.04443359	-20.75537109	-8.86816406	-10.06347656	+2.57080078	-80.55175781	+2240
+1458241134.30430010	+19.55566406	-21.33984375	-10.39746094	-9.60205078	+21.57714844	-116.47705078	+2344	+18.82177734	-20.31152344	-9.20214844	-150.57861328	-20.39062500	+67.98339844	+2700	+16.00048828	-20.79052734	-8.91650391	-10.10742188	+2.83447266	-81.12304688	+2228
+1458241134.30850010	+19.56005859	-21.32226563	-10.34033203	-9.75585938	+21.42333984	-117.18017578	+2332	+18.87451172	-20.32031250	-9.15820313	-150.68847656	-20.69824219	+68.68652344	+2700	+15.95654297	-20.81689453	-8.95166016	-10.10742188	+3.07617188	-81.78222656	+2212
+1458241134.31270000	+19.55126953	-21.29150391	-10.27880859	-9.90966797	+21.29150391	-117.94921875	+2320	+18.94482422	-20.30712891	-9.11865234	-150.71044922	-20.98388672	+69.38964844	+2700	+15.90380859	-20.85205078	-9.01757813	-10.08544922	+3.53759766	-82.44140625	+2212
+1458241134.31680010	+19.54248047	-21.26074219	-10.18212891	-10.15136719	+21.07177734	-118.76220703	+2316	+19.01074219	-20.27636719	-9.08789063	-150.71044922	-21.26953125	+70.04882813	+2700	+15.83789063	-20.86962891	-9.09667969	-10.06347656	+4.10888672	-83.03466797	+2216
+1458241134.32100010	+19.54248047	-21.23437500	-10.09863281	-10.34912109	+20.87402344	-119.39941406	+2316	+19.06347656	-20.25439453	-9.07910156	-150.73242188	-21.53320313	+70.55419922	+2700	+15.76757813	-20.88720703	-9.19335938	-10.04150391	+4.76806641	-83.56201172	+2228
+1458241134.32520010	+19.55126953	-21.20361328	-10.01953125	-10.54687500	+20.69824219	-120.03662109	+2316	+19.10742188	-20.25000000	-9.07470703	-150.79833984	-21.79687500	+71.05957031	+2700	+15.69726563	-20.89599609	-9.27685547	-10.01953125	+5.33935547	-84.08935547	+2240
+1458241134.32929990	+19.54248047	-21.15527344	-9.95361328	-10.74462891	+20.56640625	-120.58593750	+2320	+19.14697266	-20.25439453	-9.04394531	-150.93017578	-22.03857422	+71.63085938	+2700	+15.62255859	-20.90039063	-9.34716797	-10.04150391	+5.86669922	-84.57275391	+2256
+1458241134.33349990	+19.52050781	-21.10253906	-9.90087891	-10.89843750	+20.45654297	-121.02539063	+2332	+19.19970703	-20.24121094	-9.01318359	-150.99609375	-22.21435547	+72.11425781	+2704	+15.55224609	-20.88720703	-9.42187500	-10.01953125	+6.39404297	-85.01220703	+2276
+1458241134.33769990	+19.51171875	-21.04980469	-9.83935547	-11.00830078	+20.28076172	-121.44287109	+2348	+19.26562500	-20.23242188	-8.97363281	-151.04003906	-22.34619141	+72.64160156	+2712	+15.48632813	-20.86962891	-9.47460938	-9.99755859	+6.78955078	-85.45166016	+2292
+1458241134.34180000	+19.53369141	-21.00585938	-9.77343750	-11.03027344	+20.03906250	-121.94824219	+2372	+19.33154297	-20.21044922	-8.95605469	-151.04003906	-22.52197266	+73.10302734	+2716	+15.45117188	-20.89599609	-9.48779297	-9.99755859	+7.00927734	-86.02294922	+2312
+1458241134.34600000	+19.55566406	-20.99267578	-9.73828125	-11.11816406	+19.86328125	-122.38769531	+2396	+19.37988281	-20.20166016	-8.96044922	-151.04003906	-22.69775391	+73.47656250	+2716	+15.44677734	-20.92236328	-9.51416016	-9.97558594	+7.14111328	-86.44042969	+2336
+1458241134.35010000	+19.58203125	-21.00585938	-9.71191406	-11.25000000	+19.75341797	-122.84912109	+2420	+19.41943359	-20.21044922	-8.97363281	-151.10595703	-22.93945313	+73.80615234	+2712	+15.43798828	-20.93994141	-9.52734375	-9.97558594	+7.22900391	-86.87988281	+2356
+1458241134.35430000	+19.59521484	-21.01464844	-9.71630859	-11.38183594	+19.75341797	-123.28857422	+2440	+19.43701172	-20.22363281	-9.00439453	-151.19384766	-23.22509766	+74.06982422	+2708	+15.43798828	-20.97070313	-9.50976563	-10.06347656	+7.16308594	-87.36328125	+2380
+1458241134.35850000	+19.59082031	-21.04541016	-9.76025391	-11.57958984	+19.90722656	-123.57421875	+2460	+19.43701172	-20.24560547	-9.04394531	-151.28173828	-23.48876953	+74.22363281	+2704	+15.45117188	-20.98828125	-9.51855469	-10.10742188	+7.11914063	-87.58300781	+2396
+1458241134.36260010	+19.58642578	-21.10253906	-9.81738281	-11.79931641	+20.03906250	-123.81591797	+2480	+19.42822266	-20.28515625	-9.09228516	-151.43554688	-23.77441406	+74.35546875	+2708	+15.48632813	-21.00146484	-9.48779297	-10.15136719	+6.78955078	-87.82470703	+2416
+1458241134.36680010	+19.59521484	-21.17285156	-9.88769531	-11.97509766	+20.19287109	-124.07958984	+2488	+19.40625000	-20.32910156	-9.14062500	-151.63330078	-24.10400391	+74.48730469	+2708	+15.54345703	-21.04541016	-9.42187500	-10.21728516	+6.26220703	-88.17626953	+2432
+1458241134.37100010	+19.60400391	-21.23437500	-9.94482422	-12.10693359	+20.28076172	-124.34326172	+2492	+19.37988281	-20.37304688	-9.18017578	-151.80908203	-24.36767578	+74.61914063	+2704	+15.60498047	-21.08056641	-9.36474609	-10.23925781	+5.77880859	-88.41796875	+2440
+1458241134.37509990	+19.62158203	-21.30908203	-10.00634766	-12.23876953	+20.39062500	-124.65087891	+2488	+19.34912109	-20.41699219	-9.21972656	-151.98486328	-24.67529297	+74.75097656	+2704	+15.66210938	-21.12451172	-9.30322266	-10.30517578	+5.25146484	-88.68164063	+2444
+1458241134.37930010	+19.63916016	-21.38378906	-10.08105469	-12.34863281	+20.54443359	-124.98046875	+2480	+19.31396484	-20.46533203	-9.27685547	-152.16064453	-25.02685547	+74.86083984	+2708	+15.73242188	-21.18164063	-9.23730469	-10.39306641	+4.68017578	-88.98925781	+2448
+1458241134.38350010	+19.65673828	-21.46728516	-10.18212891	-12.43652344	+20.74218750	-125.26611328	+2476	+19.27441406	-20.50927734	-9.33837891	-152.31445313	-25.35644531	+74.92675781	+2716	+15.78955078	-21.22998047	-9.18457031	-10.48095703	+4.21875000	-89.18701172	+2440
+1458241134.38759990	+19.66992188	-21.55957031	-10.29638672	-12.54638672	+21.02783203	-125.55175781	+2476	+19.22607422	-20.56201172	-9.41308594	-152.46826172	-25.72998047	+74.92675781	+2724	+15.85107422	-21.28710938	-9.13623047	-10.56884766	+3.69140625	-89.40673828	+2432
+1458241134.39179990	+19.66552734	-21.65625000	-10.40185547	-12.74414063	+21.31347656	-125.81542969	+2472	+19.16894531	-20.61914063	-9.47021484	-152.68798828	-26.10351563	+74.99267578	+2736	+15.90380859	-21.33105469	-9.07910156	-10.67871094	+3.18603516	-89.60449219	+2420
+1458241134.39599990	+19.66552734	-21.73535156	-10.48535156	-12.89794922	+21.53320313	-126.10107422	+2464	+19.10742188	-20.67626953	-9.50976563	-152.90771484	-26.45507813	+75.03662109	+2748	+15.94335938	-21.36181641	-9.02636719	-10.81054688	+2.72460938	-89.75830078	+2404
+1458241134.40010000	+19.66113281	-21.80566406	-10.55566406	-13.02978516	+21.70898438	-126.38671875	+2456	+19.05029297	-20.72460938	-9.54492188	-153.14941406	-26.74072266	+75.12451172	+2764	+15.98291016	-21.40136719	-8.97802734	-10.92041016	+2.28515625	-89.91210938	+2388
+1458241134.40430000	+19.66552734	-21.87597656	-10.61279297	-13.16162109	+21.81884766	-126.67236328	+2444	+18.99755859	-20.77294922	-9.57568359	-153.36914063	-27.02636719	+75.23437500	+2776	+16.01367188	-21.43212891	-8.95166016	-10.98632813	+1.93359375	-90.02197266	+2364
+1458241134.40850000	+19.68310547	-21.91113281	-10.64794922	-13.18359375	+21.84082031	-126.95800781	+2432	+18.96240234	-20.80371094	-9.59765625	-153.54492188	-27.26806641	+75.36621094	+2784	+16.04003906	-21.46289063	-8.92968750	-11.05224609	+1.66992188	-90.19775391	+2340
+1458241134.41260000	+19.70068359	-21.93310547	-10.68310547	-13.18359375	+21.90673828	-127.24365234	+2416	+18.93603516	-20.81689453	-9.61523438	-153.65478516	-27.48779297	+75.49804688	+2792	+16.05761719	-21.49365234	-8.92529297	-11.07421875	+1.51611328	-90.37353516	+2316
+1458241134.41680000	+19.70507813	-21.94189453	-10.69189453	-13.22753906	+21.92871094	-127.52929688	+2400	+18.91406250	-20.83007813	-9.61962891	-153.76464844	-27.66357422	+75.69580078	+2796	+16.05761719	-21.50683594	-8.93408203	-11.09619141	+1.51611328	-90.54931641	+2292
+1458241134.42090010	+19.70947266	-21.94189453	-10.68750000	-13.27148438	+21.92871094	-127.72705078	+2388	+18.90527344	-20.83447266	-9.61962891	-153.85253906	-27.79541016	+75.84960938	+2800	+16.04882813	-21.51562500	-8.94287109	-11.11816406	+1.58203125	-90.70312500	+2276
+1458241134.42510010	+19.70507813	-21.92871094	-10.67871094	-13.33740234	+21.90673828	-127.92480469	+2376	+18.90527344	-20.83447266	-9.61523438	-153.94042969	-27.90527344	+76.00341797	+2800	+16.03564453	-21.52441406	-8.96484375	-11.09619141	+1.73583984	-90.87890625	+2260
+1458241134.42930010	+19.70068359	-21.90673828	-10.64794922	-13.42529297	+21.81884766	-128.10058594	+2368	+18.90527344	-20.82568359	-9.59765625	-154.02832031	-27.97119141	+76.20117188	+2800	+16.00927734	-21.51123047	-9.00000000	-11.07421875	+1.97753906	-91.01074219	+2248
+1458241134.43339990	+19.70068359	-21.87597656	-10.60839844	-13.44726563	+21.73095703	-128.23242188	+2364	+18.91845703	-20.81250000	-9.56689453	-154.07226563	-27.99316406	+76.39892578	+2804	+15.98291016	-21.49804688	-9.03076172	-11.05224609	+2.24121094	-91.09863281	+2236
+1458241134.43759990	+19.70507813	-21.83642578	-10.55126953	-13.46923828	+21.55517578	-128.34228516	+2364	+18.94042969	-20.79052734	-9.51855469	-154.13818359	-27.94921875	+76.66259766	+2804	+15.94775391	-21.47607422	-9.07470703	-11.00830078	+2.57080078	-91.20849609	+2228
+1458241134.44180010	+19.71386719	-21.78808594	-10.48535156	-13.46923828	+21.37939453	-128.47412109	+2368	+18.97558594	-20.75976563	-9.47900391	-154.13818359	-27.88330078	+76.90429688	+2804	+15.90820313	-21.45410156	-9.12304688	-10.94238281	+2.96630859	-91.31835938	+2220
+1458241134.44590000	+19.71826172	-21.74414063	-10.43701172	-13.46923828	+21.22558594	-128.56201172	+2368	+19.01074219	-20.73339844	-9.44824219	-154.11621094	-27.81738281	+77.10205078	+2800	+15.86865234	-21.43212891	-9.17578125	-10.87646484	+3.38378906	-91.42822266	+2216
+1458241134.45009990	+19.72705078	-21.69580078	-10.38427734	-13.44726563	+21.07177734	-128.62792969	+2372	+19.04589844	-20.70263672	-9.43066406	-154.07226563	-27.77343750	+77.25585938	+2792	+15.82470703	-21.40576172	-9.22851563	-10.78857422	+3.84521484	-91.56005859	+2216
+1458241134.45429990	+19.73144531	-21.64306641	-10.33154297	-13.44726563	+20.91796875	-128.69384766	+2376	+19.08544922	-20.67187500	-9.40429688	-154.02832031	-27.70751953	+77.40966797	+2784	+15.78076172	-21.37500000	-9.28125000	-10.70068359	+4.30664063	-91.69189453	+2220
+1458241134.45840000	+19.73144531	-21.59912109	-10.28759766	-13.46923828	+20.83007813	-128.73779297	+2380	+19.11621094	-20.64550781	-9.38232422	-153.98437500	-27.64160156	+77.51953125	+2772	+15.71923828	-21.33105469	-9.35595703	-10.61279297	+4.96582031	-91.77978516	+2232
+1458241134.46260000	+19.72705078	-21.56396484	-10.24365234	-13.49121094	+20.69824219	-128.75976563	+2388	+19.14697266	-20.62353516	-9.35156250	-153.96240234	-27.57568359	+77.67333984	+2760	+15.66210938	-21.28710938	-9.42187500	-10.54687500	+5.51513672	-91.82373047	+2248
+1458241134.46680000	+19.72705078	-21.52880859	-10.20410156	-13.51318359	+20.58837891	-128.78173828	+2396	+19.17773438	-20.60595703	-9.32519531	-153.96240234	-27.50976563	+77.80517578	+2744	+15.61376953	-21.25634766	-9.47460938	-10.52490234	+5.95458984	-91.88964844	+2264
+1458241134.47090010	+19.72705078	-21.50683594	-10.17333984	-13.53515625	+20.50048828	-128.80371094	+2408	+19.19970703	-20.58837891	-9.31201172	-153.94042969	-27.46582031	+77.87109375	+2724	+15.58300781	-21.22558594	-9.52294922	-10.45898438	+6.37207031	-91.91162109	+2280
+1458241134.47510000	+19.72705078	-21.48486328	-10.14697266	-13.55712891	+20.41259766	-128.82568359	+2416	+19.21728516	-20.57958984	-9.30322266	-153.91845703	-27.42187500	+77.93701172	+2704	+15.56542969	-21.19482422	-9.55371094	-10.37109375	+6.61376953	-91.93359375	+2292
+1458241134.47930000	+19.73583984	-21.47167969	-10.12939453	-13.55712891	+20.34667969	-128.84765625	+2432	+19.23486328	-20.57080078	-9.29882813	-153.89648438	-27.42187500	+77.98095703	+2684	+15.57421875	-21.18603516	-9.55810547	-10.32714844	+6.67968750	-92.02148438	+2300
+1458241134.48340010	+19.74023438	-21.47167969	-10.12500000	-13.55712891	+20.32470703	-128.89160156	+2440	+19.24365234	-20.56201172	-9.30761719	-153.87451172	-27.42187500	+77.98095703	+2660	+15.59619141	-21.19482422	-9.55371094	-10.30517578	+6.63574219	-92.06542969	+2312
+1458241134.48760010	+19.74023438	-21.48486328	-10.12939453	-13.60107422	+20.34667969	-128.91357422	+2448	+19.24365234	-20.56201172	-9.31640625	-153.87451172	-27.44384766	+77.95898438	+2640	+15.63574219	-21.20800781	-9.54492188	-10.28320313	+6.50390625	-92.06542969	+2324
+1458241134.49180010	+19.74023438	-21.50244141	-10.14697266	-13.62304688	+20.39062500	-128.93554688	+2460	+19.23925781	-20.56640625	-9.32958984	-153.89648438	-27.48779297	+77.93701172	+2616	+15.67968750	-21.22119141	-9.52734375	-10.26123047	+6.28417969	-92.06542969	+2332
+1458241134.49589990	+19.74023438	-21.52001953	-10.16455078	-13.64501953	+20.43457031	-128.95751953	+2468	+19.23046875	-20.57080078	-9.34277344	-153.89648438	-27.53173828	+77.91503906	+2596	+15.70605469	-21.22998047	-9.51855469	-10.26123047	+6.17431641	-92.06542969	+2336
+1458241134.50009990	+19.74023438	-21.54638672	-10.18652344	-13.68896484	+20.47851563	-128.97949219	+2476	+19.22167969	-20.57958984	-9.35156250	-153.91845703	-27.57568359	+77.89306641	+2580	+15.73242188	-21.23876953	-9.50097656	-10.26123047	+5.99853516	-92.04345703	+2340
+1458241134.50420000	+19.74023438	-21.57714844	-10.21289063	-13.73291016	+20.54443359	-129.00146484	+2480	+19.20849609	-20.58837891	-9.36914063	-153.94042969	-27.61962891	+77.84912109	+2560	+15.77197266	-21.25195313	-9.47900391	-10.26123047	+5.75683594	-92.02148438	+2344
+1458241134.50840000	+19.74023438	-21.59912109	-10.23046875	-13.75488281	+20.58837891	-129.02343750	+2480	+19.19531250	-20.59716797	-9.38232422	-153.96240234	-27.66357422	+77.80517578	+2544	+15.78955078	-21.25634766	-9.47021484	-10.28320313	+5.64697266	-92.02148438	+2340
+1458241134.51259990	+19.74023438	-21.62548828	-10.25244141	-13.75488281	+20.65429688	-129.04541016	+2480	+19.18212891	-20.60156250	-9.39990234	-153.96240234	-27.72949219	+77.73925781	+2532	+15.81152344	-21.26513672	-9.45703125	-10.28320313	+5.51513672	-92.02148438	+2340
+1458241134.51670000	+19.74023438	-21.64746094	-10.27880859	-13.77685547	+20.72021484	-129.06738281	+2480	+19.16894531	-20.61035156	-9.41748047	-153.98437500	-27.77343750	+77.69531250	+2516	+15.83349609	-21.27392578	-9.43945313	-10.28320313	+5.38330078	-92.02148438	+2336
+1458241134.52090000	+19.74462891	-21.68701172	-10.32275391	-13.77685547	+20.83007813	-129.11132813	+2476	+19.15136719	-20.61914063	-9.43066406	-154.00634766	-27.83935547	+77.65136719	+2504	+15.88183594	-21.29150391	-9.41308594	-10.28320313	+5.05371094	-91.99951172	+2332
+1458241134.52510000	+19.74023438	-21.72656250	-10.36669922	-13.79882813	+20.96191406	-129.13330078	+2476	+19.13818359	-20.62792969	-9.44824219	-154.02832031	-27.88330078	+77.60742188	+2492	+15.93017578	-21.30908203	-9.38671875	-10.28320313	+4.76806641	-91.95556641	+2328
+1458241134.52920010	+19.73583984	-21.76171875	-10.41064453	-13.82080078	+21.09375000	-129.15527344	+2476	+19.12500000	-20.63671875	-9.45703125	-154.05029297	-27.92724609	+77.56347656	+2484	+15.96972656	-21.32226563	-9.36474609	-10.30517578	+4.50439453	-91.88964844	+2320
+1458241134.53340010	+19.73144531	-21.81445313	-10.47216797	-13.82080078	+21.29150391	-129.17724609	+2476	+19.11181641	-20.64111328	-9.47021484	-154.07226563	-27.94921875	+77.51953125	+2472	+16.04003906	-21.33984375	-9.31640625	-10.37109375	+3.95507813	-91.77978516	+2316
+1458241134.53760000	+19.72265625	-21.84960938	-10.51611328	-13.79882813	+21.44531250	-129.17724609	+2468	+19.10302734	-20.64550781	-9.47900391	-154.07226563	-27.97119141	+77.47558594	+2460	+16.08837891	-21.35302734	-9.27685547	-10.41503906	+3.58154297	-91.69189453	+2308
+1458241134.54169990	+19.71826172	-21.86718750	-10.55126953	-13.77685547	+21.57714844	-129.17724609	+2464	+19.08984375	-20.65429688	-9.48779297	-154.09423828	-27.99316406	+77.45361328	+2452	+16.11914063	-21.35302734	-9.25488281	-10.41503906	+3.36181641	-91.60400391	+2296
+1458241134.54590010	+19.71826172	-21.87158203	-10.57763672	-13.71093750	+21.66503906	-129.15527344	+2452	+19.08544922	-20.65429688	-9.49218750	-154.09423828	-28.01513672	+77.43164063	+2444	+16.12792969	-21.34863281	-9.25048828	-10.43701172	+3.27392578	-91.53808594	+2284
+1458241134.55010010	+19.71826172	-21.85839844	-10.59521484	-13.64501953	+21.75292969	-129.13330078	+2440	+19.07666016	-20.65869141	-9.49658203	-154.11621094	-28.01513672	+77.40966797	+2432	+16.12353516	-21.34423828	-9.26367188	-10.48095703	+3.31787109	-91.47216797	+2268
+1458241134.55419990	+19.70947266	-21.83642578	-10.59960938	-13.57910156	+21.84082031	-129.08935547	+2428	+19.07226563	-20.65869141	-9.49658203	-154.11621094	-28.01513672	+77.38769531	+2424	+16.09716797	-21.33105469	-9.28564453	-10.50292969	+3.51562500	-91.38427734	+2260
+1458241134.55839990	+19.70947266	-21.81884766	-10.59960938	-13.53515625	+21.86279297	-129.04541016	+2412	+19.07226563	-20.65869141	-9.49658203	-154.11621094	-28.01513672	+77.38769531	+2416	+16.08398438	-21.32226563	-9.29443359	-10.50292969	+3.62548828	-91.34033203	+2252
+1458241134.56259990	+19.70068359	-21.79687500	-10.59521484	-13.51318359	+21.88476563	-129.00146484	+2396	+19.07226563	-20.65869141	-9.49218750	-154.13818359	-27.99316406	+77.36572266	+2404	+16.06201172	-21.30908203	-9.31201172	-10.52490234	+3.77929688	-91.29638672	+2244
+1458241134.56670000	+19.69628906	-21.76611328	-10.58203125	-13.46923828	+21.88476563	-128.93554688	+2384	+19.07226563	-20.65869141	-9.49218750	-154.13818359	-27.97119141	+77.36572266	+2396	+16.03564453	-21.29589844	-9.32958984	-10.52490234	+3.97705078	-91.25244141	+2240
+1458241134.57090000	+19.69628906	-21.75732422	-10.57324219	-13.46923828	+21.88476563	-128.91357422	+2368	+19.07666016	-20.65429688	-9.48779297	-154.13818359	-27.94921875	+77.36572266	+2388	+16.02685547	-21.29150391	-9.33398438	-10.52490234	+4.02099609	-91.23046875	+2232
+1458241134.57500000	+19.69628906	-21.74853516	-10.56884766	-13.46923828	+21.88476563	-128.89160156	+2356	+19.07666016	-20.65429688	-9.47900391	-154.13818359	-27.92724609	+77.34375000	+2384	+16.01806641	-21.28710938	-9.33837891	-10.54687500	+4.08691406	-91.20849609	+2224
+1458241134.57920000	+19.69189453	-21.73535156	-10.56005859	-13.44726563	+21.86279297	-128.86962891	+2340	+19.08105469	-20.65429688	-9.47460938	-154.13818359	-27.90527344	+77.34375000	+2376	+16.00927734	-21.28271484	-9.34277344	-10.54687500	+4.15283203	-91.20849609	+2216
+1458241134.58340000	+19.69189453	-21.72216797	-10.55566406	-13.42529297	+21.86279297	-128.84765625	+2328	+19.08105469	-20.64990234	-9.46582031	-154.13818359	-27.86132813	+77.34375000	+2368	+15.97851563	-21.27392578	-9.36474609	-10.56884766	+4.35058594	-91.16455078	+2216
+1458241134.58750010	+19.69189453	-21.70898438	-10.54687500	-13.42529297	+21.86279297	-128.82568359	+2316	+19.08544922	-20.64990234	-9.45703125	-154.13818359	-27.81738281	+77.32177734	+2364	+15.95214844	-21.26513672	-9.38232422	-10.59082031	+4.54833984	-91.09863281	+2216
+1458241134.59170010	+19.68750000	-21.70019531	-10.53808594	-13.42529297	+21.84082031	-128.78173828	+2304	+19.09423828	-20.64550781	-9.44824219	-154.13818359	-27.77343750	+77.29980469	+2356	+15.92578125	-21.25195313	-9.39550781	-10.61279297	+4.72412109	-91.03271484	+2220
+1458241134.59590010	+19.67871094	-21.66064453	-10.51611328	-13.40332031	+21.84082031	-128.64990234	+2296	+19.10302734	-20.63671875	-9.42626953	-154.11621094	-27.61962891	+77.18994141	+2356	+15.82910156	-21.22119141	-9.45703125	-10.72265625	+5.38330078	-90.76904297	+2240
+1458241134.59999990	+19.66992188	-21.62988281	-10.49414063	-13.38134766	+21.81884766	-128.51806641	+2284	+19.11181641	-20.63232422	-9.40429688	-154.09423828	-27.46582031	+77.08007813	+2352	+15.75439453	-21.19482422	-9.49658203	-10.83251953	+5.84472656	-90.50537109	+2260
+1458241134.60419990	+19.66113281	-21.59912109	-10.47656250	-13.35937500	+21.81884766	-128.34228516	+2272	+19.11621094	-20.62792969	-9.38671875	-154.09423828	-27.33398438	+76.94824219	+2344	+15.70605469	-21.18603516	-9.52294922	-10.92041016	+6.13037109	-90.28564453	+2276
+1458241134.60840010	+19.64355469	-21.55957031	-10.45898438	-13.33740234	+21.84082031	-128.03466797	+2264	+19.12060547	-20.62792969	-9.36035156	-154.05029297	-27.04833984	+76.66259766	+2340	+15.67529297	-21.17285156	-9.53173828	-11.00830078	+6.30615234	-89.97802734	+2292
+1458241134.61250000	+19.62597656	-21.53320313	-10.45019531	-13.31542969	+21.86279297	-127.74902344	+2252	+19.11621094	-20.62792969	-9.34716797	-154.00634766	-26.82861328	+76.33300781	+2336	+15.67529297	-21.16845703	-9.52734375	-11.07421875	+6.30615234	-89.71435547	+2300
+1458241134.61669990	+19.60839844	-21.52001953	-10.45019531	-13.29345703	+21.92871094	-127.46337891	+2244	+19.10742188	-20.62792969	-9.34716797	-153.94042969	-26.67480469	+75.98144531	+2332	+15.69287109	-21.16845703	-9.50097656	-11.11816406	+6.15234375	-89.47265625	+2308
+1458241134.62089990	+19.59082031	-21.51562500	-10.47216797	-13.24951172	+22.06054688	-127.11181641	+2236	+19.07666016	-20.63232422	-9.36914063	-153.83056641	-26.49902344	+75.43212891	+2332	+15.71484375	-21.17285156	-9.47460938	-11.18408203	+5.97656250	-89.27490234	+2316
+1458241134.62500000	+19.57324219	-21.52441406	-10.50732422	-13.22753906	+22.19238281	-126.76025391	+2228	+19.04589844	-20.63671875	-9.40429688	-153.74267578	-26.36718750	+74.90478516	+2336	+15.75439453	-21.17724609	-9.44384766	-11.20605469	+5.71289063	-89.05517578	+2324
+1458241134.62920000	+19.55566406	-21.54199219	-10.54248047	-13.20556641	+22.32421875	-126.38671875	+2220	+19.00634766	-20.64111328	-9.44824219	-153.63281250	-26.25732422	+74.37744141	+2340	+15.79833984	-21.17724609	-9.41308594	-11.22802734	+5.42724609	-88.76953125	+2324
+1458241134.63340000	+19.53369141	-21.56835938	-10.58203125	-13.16162109	+22.45605469	-125.99121094	+2208	+18.96240234	-20.63671875	-9.50097656	-153.50097656	-26.14746094	+73.78417969	+2344	+15.85107422	-21.17285156	-9.37792969	-11.25000000	+5.07568359	-88.46191406	+2320
+1458241134.63750000	+19.51611328	-21.59033203	-10.61718750	-13.11767578	+22.54394531	-125.59570313	+2196	+18.92285156	-20.62792969	-9.54931641	-153.39111328	-26.03759766	+73.25683594	+2348	+15.89941406	-21.16406250	-9.34277344	-11.25000000	+4.74609375	-88.15429688	+2312
+1458241134.64170000	+19.50732422	-21.61230469	-10.64794922	-13.07373047	+22.63183594	-125.24414063	+2184	+18.88330078	-20.61914063	-9.58447266	-153.28125000	-25.92773438	+72.81738281	+2352	+15.94335938	-21.15087891	-9.30322266	-11.27197266	+4.41650391	-87.82470703	+2300
+1458241134.64590000	+19.50732422	-21.62988281	-10.67431641	-12.96386719	+22.67578125	-124.82666016	+2168	+18.86132813	-20.60595703	-9.60644531	-153.14941406	-25.79589844	+72.42187500	+2352	+16.00927734	-21.12451172	-9.24609375	-11.29394531	+3.93310547	-87.38525391	+2292
+1458241134.65000010	+19.50732422	-21.62988281	-10.70068359	-12.85400391	+22.74169922	-124.45312500	+2152	+18.84814453	-20.58398438	-9.62841797	-152.99560547	-25.66406250	+72.00439453	+2348	+16.06201172	-21.10253906	-9.20654297	-11.31591797	+3.62548828	-86.94580078	+2280
+1458241134.65420010	+19.50732422	-21.62548828	-10.70507813	-12.76611328	+22.78564453	-124.07958984	+2132	+18.84375000	-20.55322266	-9.64160156	-152.81982422	-25.48828125	+71.60888672	+2348	+16.09277344	-21.06298828	-9.19775391	-11.27197266	+3.51562500	-86.48437500	+2260
+1458241134.65829990	+19.51171875	-21.60351563	-10.69628906	-12.63427734	+22.80761719	-123.61816406	+2120	+18.85253906	-20.51806641	-9.65039063	-152.62207031	-25.29052734	+71.21337891	+2348	+16.10156250	-21.00585938	-9.20654297	-11.29394531	+3.58154297	-85.91308594	+2240
+1458241134.66249990	+19.51611328	-21.56396484	-10.66992188	-12.50244141	+22.78564453	-123.15673828	+2108	+18.87011719	-20.47412109	-9.64599609	-152.42431641	-25.02685547	+70.83984375	+2348	+16.08398438	-20.96630859	-9.23730469	-11.31591797	+3.80126953	-85.38574219	+2220
+1458241134.66669990	+19.52050781	-21.52001953	-10.63476563	-12.37060547	+22.69775391	-122.67333984	+2096	+18.89648438	-20.43457031	-9.61962891	-152.27050781	-24.71923828	+70.55419922	+2348	+16.04443359	-20.91796875	-9.28564453	-11.33789063	+4.15283203	-84.88037109	+2200
+1458241134.67080000	+19.53369141	-21.45410156	-10.56005859	-12.21679688	+22.50000000	-122.10205078	+2092	+18.93603516	-20.37304688	-9.57568359	-152.07275391	-24.30175781	+70.26855469	+2352	+16.00048828	-20.86083984	-9.33398438	-11.29394531	+4.57031250	-84.41894531	+2184
+1458241134.67500000	+19.54248047	-21.37060547	-10.48535156	-12.06298828	+22.34619141	-121.61865234	+2096	+18.98437500	-20.30712891	-9.52734375	-151.83105469	-23.88427734	+70.00488281	+2356	+15.95214844	-20.79492188	-9.39111328	-11.22802734	+5.07568359	-84.02343750	+2164
+1458241134.67919990	+19.55126953	-21.28271484	-10.40185547	-11.90917969	+22.19238281	-121.15722656	+2104	+19.04589844	-20.24560547	-9.46142578	-151.61132813	-23.46679688	+69.80712891	+2364	+15.89501953	-20.73779297	-9.44384766	-11.16210938	+5.62500000	-83.64990234	+2152
+1458241134.68330000	+19.56445313	-21.17285156	-10.31396484	-11.68945313	+22.03857422	-120.58593750	+2116	+19.12060547	-20.17968750	-9.39111328	-151.34765625	-22.98339844	+69.54345703	+2372	+15.82470703	-20.69384766	-9.50976563	-11.16210938	+6.24023438	-83.25439453	+2148
+1458241134.68750000	+19.57763672	-21.06298828	-10.23486328	-11.46972656	+21.90673828	-120.01464844	+2128	+19.19531250	-20.13134766	-9.32080078	-151.12792969	-22.50000000	+69.32373047	+2380	+15.75000000	-20.66308594	-9.58007813	-11.20605469	+6.87744141	-82.83691406	+2152
+1458241134.69170000	+19.58203125	-20.95312500	-10.16894531	-11.25000000	+21.84082031	-119.44335938	+2144	+19.25244141	-20.07861328	-9.26367188	-150.90820313	-22.03857422	+69.03808594	+2384	+15.66210938	-20.63232422	-9.66796875	-11.25000000	+7.58056641	-82.37548828	+2164
+1458241134.69580010	+19.56445313	-20.82568359	-10.09863281	-11.05224609	+21.81884766	-118.74023438	+2168	+19.30957031	-20.01708984	-9.20654297	-150.68847656	-21.51123047	+68.66455078	+2392	+15.58300781	-20.57519531	-9.76904297	-11.18408203	+8.30566406	-81.78222656	+2180
+1458241134.70000000	+19.56005859	-20.72460938	-10.02832031	-10.85449219	+21.70898438	-118.12500000	+2200	+19.35791016	-19.95996094	-9.15380859	-150.46875000	-21.00585938	+68.31298828	+2396	+15.51269531	-20.50927734	-9.84814453	-11.11816406	+8.89892578	-81.23291016	+2196
+1458241134.70420000	+19.56884766	-20.62792969	-9.97558594	-10.59082031	+21.57714844	-117.53173828	+2236	+19.41064453	-19.91162109	-9.10107422	-150.24902344	-20.52246094	+67.98339844	+2400	+15.46875000	-20.46533203	-9.87890625	-11.09619141	+9.25048828	-80.79345703	+2208
+1458241134.70830010	+19.57763672	-20.54443359	-9.94042969	-10.32714844	+21.48925781	-116.93847656	+2276	+19.45458984	-19.86328125	-9.04394531	-150.07324219	-20.01708984	+67.67578125	+2408	+15.44238281	-20.42578125	-9.89648438	-11.05224609	+9.49218750	-80.33203125	+2216
+1458241134.71250010	+19.59082031	-20.47851563	-9.92724609	-10.06347656	+21.46728516	-116.32324219	+2316	+19.47216797	-19.84570313	-9.00000000	-149.94140625	-19.59960938	+67.36816406	+2412	+15.43359375	-20.38183594	-9.89208984	-11.00830078	+9.58007813	-79.87060547	+2228
+1458241134.71670010	+19.60839844	-20.41699219	-9.94042969	-9.71191406	+21.55517578	-115.72998047	+2356	+19.47216797	-19.82373047	-8.99121094	-149.80957031	-19.27001953	+66.90673828	+2412	+15.44677734	-20.35986328	-9.86572266	-10.96435547	+9.51416016	-79.47509766	+2240
+1458241134.72079990	+19.61718750	-20.37744141	-9.97998047	-9.44824219	+21.73095703	-115.13671875	+2392	+19.45019531	-19.81494141	-9.00878906	-149.69970703	-18.98437500	+66.35742188	+2416	+15.49511719	-20.33349609	-9.84814453	-10.87646484	+9.38232422	-78.96972656	+2252
+1458241134.72499990	+19.63476563	-20.36425781	-10.01074219	-9.18457031	+21.79687500	-114.54345703	+2416	+19.42822266	-19.80615234	-9.03515625	-149.61181641	-18.67675781	+65.78613281	+2420	+15.55224609	-20.30273438	-9.80859375	-10.78857422	+9.11865234	-78.46435547	+2268
+1458241134.72910000	+19.66113281	-20.35986328	-10.05468750	-8.92089844	+21.86279297	-113.92822266	+2432	+19.39746094	-19.79296875	-9.05712891	-149.54589844	-18.34716797	+65.19287109	+2424	+15.61376953	-20.27197266	-9.74707031	-10.76660156	+8.70117188	-77.93701172	+2280
+1458241134.73330000	+19.67871094	-20.36425781	-10.09863281	-8.70117188	+21.88476563	-113.33496094	+2440	+19.35351563	-19.77099609	-9.07470703	-149.47998047	-17.99560547	+64.64355469	+2424	+15.69726563	-20.22363281	-9.66357422	-10.67871094	+8.17382813	-77.36572266	+2292
+1458241134.73750000	+19.70068359	-20.37304688	-10.15576172	-8.43750000	+21.95068359	-112.71972656	+2440	+19.29638672	-19.75781250	-9.09228516	-149.43603516	-17.70996094	+64.07226563	+2424	+15.77636719	-20.16210938	-9.57128906	-10.61279297	+7.58056641	-76.81640625	+2300
+1458241134.74160000	+19.72705078	-20.38623047	-10.21289063	-8.12988281	+22.01660156	-112.10449219	+2436	+19.24365234	-19.74462891	-9.12304688	-149.37011719	-17.46826172	+63.52294922	+2432	+15.87304688	-20.11376953	-9.45703125	-10.52490234	+6.92138672	-76.33300781	+2308
+1458241134.74580000	+19.76660156	-20.39501953	-10.27001953	-7.82226563	+22.06054688	-111.46728516	+2432	+19.20849609	-19.73144531	-9.16259766	-149.28222656	-17.20458984	+62.90771484	+2436	+15.98291016	-20.06542969	-9.32519531	-10.45898438	+6.15234375	-75.78369141	+2316
+1458241134.75000000	+19.79736328	-20.39941406	-10.32714844	-7.49267578	+22.14843750	-110.85205078	+2428	+19.17333984	-19.71826172	-9.21093750	-149.17236328	-16.94091797	+62.27050781	+2444	+16.07519531	-20.03466797	-9.20654297	-10.41503906	+5.51513672	-75.30029297	+2320
+1458241134.75410010	+19.82373047	-20.39941406	-10.37988281	-7.20703125	+22.23632813	-110.19287109	+2420	+19.12939453	-19.69189453	-9.23730469	-149.10644531	-16.65527344	+61.65527344	+2448	+16.13671875	-19.98193359	-9.13183594	-10.37109375	+5.07568359	-74.70703125	+2320
+1458241134.75830010	+19.84570313	-20.39501953	-10.43701172	-6.89941406	+22.32421875	-109.44580078	+2412	+19.08105469	-19.66113281	-9.26367188	-149.01855469	-16.34765625	+60.99609375	+2452	+16.20263672	-19.91162109	-9.06152344	-10.30517578	+4.65820313	-74.00390625	+2320
+1458241134.76659990	+19.85009766	-20.36425781	-10.52050781	-6.41601563	+22.47802734	-107.97363281	+2384	+19.03710938	-19.56884766	-9.29003906	-148.75488281	-15.62255859	+59.74365234	+2456	+16.27294922	-19.77099609	-8.97363281	-10.15136719	+4.24072266	-72.70751953	+2304
+1458241134.77080010	+19.86328125	-20.29833984	-10.52050781	-6.06445313	+22.39013672	-107.16064453	+2372	+19.05029297	-19.50292969	-9.27685547	-148.53515625	-15.16113281	+59.21630859	+2460	+16.25976563	-19.69628906	-8.92089844	-10.12939453	+4.15283203	-72.18017578	+2292
+1458241134.77500010	+19.87207031	-20.20166016	-10.52050781	-5.64697266	+22.39013672	-106.36962891	+2364	+19.06787109	-19.44140625	-9.25488281	-148.31542969	-14.74365234	+58.73291016	+2464	+16.23779297	-19.66113281	-8.89013672	-10.12939453	+4.21875000	-71.69677734	+2276
+1458241134.77909990	+19.87646484	-20.10058594	-10.50292969	-5.25146484	+22.39013672	-105.64453125	+2352	+19.08544922	-19.37548828	-9.21972656	-148.11767578	-14.32617188	+58.27148438	+2468	+16.20263672	-19.60400391	-8.91210938	-10.01953125	+4.50439453	-71.16943359	+2264
+1458241134.78329990	+19.88525391	-19.96875000	-10.46777344	-4.79003906	+22.36816406	-104.83154297	+2344	+19.11621094	-19.30078125	-9.18457031	-147.87597656	-13.86474609	+57.76611328	+2476	+16.15869141	-19.56005859	-8.93847656	-9.97558594	+4.83398438	-70.72998047	+2248
+1458241134.78749990	+19.87207031	-19.84130859	-10.43261719	-4.39453125	+22.41210938	-104.12841797	+2336	+19.15576172	-19.21289063	-9.15820313	-147.59033203	-13.40332031	+57.23876953	+2488	+16.10595703	-19.52929688	-8.99121094	-9.90966797	+5.33935547	-70.22460938	+2240
+1458241134.79160000	+19.83251953	-19.70068359	-10.38427734	-4.08691406	+22.41210938	-103.38134766	+2324	+19.19970703	-19.11621094	-9.09667969	-147.32666016	-12.89794922	+56.79931641	+2500	+16.02246094	-19.47216797	-9.07031250	-9.84375000	+5.99853516	-69.65332031	+2240
+1458241134.79580000	+19.78857422	-19.52490234	-10.31835938	-3.69140625	+22.39013672	-102.56835938	+2316	+19.25244141	-19.00634766	-9.01318359	-147.01904297	-12.32666016	+56.35986328	+2512	+15.92578125	-19.41503906	-9.14941406	-9.82177734	+6.70166016	-69.08203125	+2236
+1458241134.80000000	+19.75781250	-19.35351563	-10.24804688	-3.25195313	+22.32421875	-101.77734375	+2312	+19.29199219	-18.91406250	-8.92529297	-146.77734375	-11.79931641	+56.03027344	+2524	+15.82031250	-19.36230469	-9.21972656	-9.79980469	+7.33886719	-68.53271484	+2236
+1458241134.80830000	+19.73144531	-19.00195313	-10.08984375	-2.24121094	+22.10449219	-100.37109375	+2320	+19.36230469	-18.71191406	-8.78466797	-146.22802734	-10.76660156	+55.28320313	+2540	+15.64453125	-19.27441406	-9.32519531	-9.71191406	+8.45947266	-67.56591797	+2232
+1458241134.81240010	+19.70947266	-18.83935547	-9.99316406	-1.77978516	+21.97265625	-99.82177734	+2332	+19.39746094	-18.61083984	-8.71435547	-145.94238281	-10.28320313	+54.95361328	+2552	+15.56103516	-19.22607422	-9.37792969	-9.62402344	+8.98681641	-67.12646484	+2236
+1458241134.81660010	+19.69189453	-18.68554688	-9.91406250	-1.34033203	+21.86279297	-99.29443359	+2352	+19.42382813	-18.50976563	-8.64843750	-145.65673828	-9.82177734	+54.58007813	+2564	+15.48193359	-19.19091797	-9.42187500	-9.60205078	+9.49218750	-66.68701172	+2244
+1458241134.82080010	+19.65673828	-18.56250000	-9.87451172	-1.01074219	+21.88476563	-98.61328125	+2372	+19.42822266	-18.41748047	-8.59570313	-145.43701172	-9.40429688	+54.18457031	+2572	+15.42480469	-19.14257813	-9.48339844	-9.49218750	+9.97558594	-66.09375000	+2256
+1458241134.82489990	+19.62597656	-18.46582031	-9.83496094	-0.72509766	+21.81884766	-97.97607422	+2400	+19.42822266	-18.34277344	-8.53857422	-145.28320313	-8.98681641	+53.81103516	+2576	+15.37646484	-19.07666016	-9.52294922	-9.38232422	+10.30517578	-65.50048828	+2264
+1458241134.82909990	+19.59960938	-18.37353516	-9.81738281	-0.37353516	+21.81884766	-97.29492188	+2428	+19.41064453	-18.25488281	-8.52539063	-145.10742188	-8.61328125	+53.32763672	+2580	+15.34570313	-19.02832031	-9.50976563	-9.36035156	+10.41503906	-65.03906250	+2264
+1458241134.83330010	+19.57763672	-18.28564453	-9.80419922	-0.04394531	+21.79687500	-96.65771484	+2452	+19.39306641	-18.16259766	-8.50341797	-144.90966797	-8.23974609	+52.88818359	+2580	+15.35009766	-18.95361328	-9.48779297	-9.16259766	+10.39306641	-64.48974609	+2272
+1458241134.83740000	+19.57763672	-18.20214844	-9.77343750	+0.30761719	+21.64306641	-96.06445313	+2480	+19.35791016	-18.10107422	-8.47265625	-144.82177734	-7.91015625	+52.51464844	+2576	+15.36328125	-18.85693359	-9.43066406	-8.94287109	+10.21728516	-64.00634766	+2284
+1458241134.84579990	+19.63476563	-18.10986328	-9.75146484	+1.01074219	+21.35742188	-95.03173828	+2500	+19.30078125	-18.01318359	-8.45947266	-144.64599609	-7.31689453	+51.76757813	+2564	+15.48193359	-18.72070313	-9.27246094	-8.52539063	+9.42626953	-63.14941406	+2300
+1458241134.84990000	+19.64794922	-18.10986328	-9.75585938	+1.18652344	+21.29150391	-94.54833984	+2492	+19.27001953	-17.96923828	-8.45947266	-144.58007813	-7.07519531	+51.37207031	+2556	+15.55664063	-18.62841797	-9.19335938	-8.23974609	+9.00878906	-62.64404297	+2308
+1458241134.85410000	+19.63916016	-18.09667969	-9.78662109	+1.36230469	+21.29150391	-93.97705078	+2476	+19.22607422	-17.91650391	-8.49023438	-144.47021484	-6.85546875	+50.88867188	+2556	+15.63134766	-18.53613281	-9.10107422	-7.95410156	+8.54736328	-62.16064453	+2316
+1458241134.85830000	+19.63916016	-18.07910156	-9.83056641	+1.56005859	+21.33544922	-93.33984375	+2460	+19.18212891	-17.87255859	-8.52978516	-144.40429688	-6.67968750	+50.36132813	+2556	+15.72802734	-18.42626953	-8.99560547	-7.60253906	+8.04199219	-61.61132813	+2320
+1458241134.86240010	+19.64794922	-18.04394531	-9.87890625	+1.86767578	+21.35742188	-92.63671875	+2444	+19.13378906	-17.83300781	-8.56494141	-144.38232422	-6.43798828	+49.85595703	+2552	+15.81591797	-18.32080078	-8.88134766	-7.27294922	+7.47070313	-61.12792969	+2320
+1458241134.86660000	+19.66552734	-18.01318359	-9.89648438	+2.13134766	+21.24755859	-91.97753906	+2424	+19.08544922	-17.79785156	-8.57812500	-144.38232422	-6.17431641	+49.43847656	+2544	+15.89501953	-18.21093750	-8.77587891	-6.94335938	+6.92138672	-60.64453125	+2320
+1458241134.87080000	+19.70068359	-17.96044922	-9.87890625	+2.48291016	+21.02783203	-91.45019531	+2400	+19.06347656	-17.74511719	-8.56494141	-144.27246094	-5.88867188	+49.13085938	+2536	+15.97851563	-18.08789063	-8.65722656	-6.56982422	+6.35009766	-60.20507813	+2320
+1458241134.87490010	+19.71826172	-17.91650391	-9.84814453	+2.72460938	+20.85205078	-91.01074219	+2376	+19.04150391	-17.69677734	-8.55175781	-144.18457031	-5.64697266	+48.82324219	+2528	+16.04882813	-17.99121094	-8.56494141	-6.19628906	+5.97656250	-59.76562500	+2320
+1458241134.87910010	+19.72705078	-17.87255859	-9.82617188	+2.96630859	+20.72021484	-90.57128906	+2352	+19.01953125	-17.64843750	-8.53417969	-144.07470703	-5.40527344	+48.51562500	+2524	+16.11914063	-17.88134766	-8.49462891	-5.75683594	+5.69091797	-59.32617188	+2320
+1458241134.88739990	+19.75341797	-17.74072266	-9.80419922	+3.60351563	+20.56640625	-89.51660156	+2308	+18.99316406	-17.52978516	-8.52539063	-143.78906250	-4.87792969	+47.74658203	+2520	+16.19824219	-17.73632813	-8.36718750	-5.16357422	+5.29541016	-58.55712891	+2324
+1458241134.89159990	+19.72705078	-17.64404297	-9.77343750	+3.86718750	+20.54443359	-88.92333984	+2284	+18.97558594	-17.45068359	-8.48583984	-143.63525391	-4.54833984	+47.41699219	+2520	+16.19384766	-17.63964844	-8.34521484	-4.81201172	+5.38330078	-58.07373047	+2316
+1458241134.89570000	+19.71386719	-17.49023438	-9.69433594	+4.32861328	+20.41259766	-88.35205078	+2268	+18.97998047	-17.34082031	-8.42431641	-143.37158203	-4.17480469	+47.15332031	+2524	+16.17187500	-17.55175781	-8.31884766	-4.54833984	+5.49316406	-57.70019531	+2308
+1458241134.89990000	+19.69189453	-17.34521484	-9.61083984	+4.74609375	+20.25878906	-87.86865234	+2252	+18.98437500	-17.23535156	-8.35839844	-143.10791016	-3.82324219	+46.88964844	+2524	+16.14111328	-17.49902344	-8.29687500	-4.30664063	+5.66894531	-57.32666016	+2292
+1458241134.90409990	+19.66992188	-17.20898438	-9.50537109	+5.11962891	+20.03906250	-87.42919922	+2236	+18.99755859	-17.13427734	-8.26611328	-142.86621094	-3.44970703	+46.73583984	+2532	+16.10156250	-17.43310547	-8.30126953	-4.06494141	+5.93261719	-56.93115234	+2284
+1458241134.90820000	+19.65673828	-17.04638672	-9.36914063	+5.58105469	+19.75341797	-87.01171875	+2232	+19.03271484	-17.01123047	-8.15185547	-142.47070313	-2.98828125	+46.60400391	+2544	+16.04882813	-17.38037109	-8.30126953	-3.86718750	+6.19628906	-56.57958984	+2272
+1458241134.91240000	+19.63037109	-16.89697266	-9.26806641	+5.99853516	+19.64355469	-86.63818359	+2228	+19.06347656	-16.88378906	-8.04638672	-142.07519531	-2.59277344	+46.47216797	+2560	+15.98291016	-17.34960938	-8.31445313	-3.71337891	+6.59179688	-56.22802734	+2268
+1458241134.91660000	+19.58642578	-16.73876953	-9.16699219	+6.41601563	+19.62158203	-86.24267578	+2220	+19.08544922	-16.74755859	-7.93652344	-141.67968750	-2.19726563	+46.34033203	+2572	+15.90380859	-17.30566406	-8.33203125	-3.53759766	+7.03125000	-55.87646484	+2264
+1458241134.92490010	+19.52050781	-16.37841797	-9.00000000	+7.51464844	+19.55566406	-85.12207031	+2244	+19.12060547	-16.46630859	-7.74316406	-140.88867188	-1.40625000	+45.90087891	+2588	+15.76757813	-17.20898438	-8.37597656	-3.14208984	+7.86621094	-55.01953125	+2264
+1458241134.92910000	+19.48095703	-16.20703125	-8.89453125	+7.99804688	+19.44580078	-84.63867188	+2280	+19.12939453	-16.33007813	-7.63769531	-140.51513672	-1.01074219	+45.68115234	+2600	+15.68847656	-17.15625000	-8.38037109	-3.01025391	+8.21777344	-54.58007813	+2268
+1458241134.93319990	+19.45019531	-16.03564453	-8.78906250	+8.48144531	+19.31396484	-84.13330078	+2332	+19.16015625	-16.18066406	-7.52343750	-140.03173828	-0.59326172	+45.57128906	+2620	+15.62255859	-17.09033203	-8.38037109	-2.76855469	+8.50341797	-54.11865234	+2268
+1458241134.93740010	+19.41503906	-15.89941406	-8.67480469	+8.92089844	+19.13818359	-83.69384766	+2392	+19.17773438	-16.04882813	-7.39599609	-139.65820313	-0.19775391	+45.50537109	+2640	+15.56542969	-17.01123047	-8.37597656	-2.52685547	+8.76708984	-53.65722656	+2272
+1458241134.94160010	+19.40625000	-15.77636719	-8.58691406	+9.38232422	+18.98437500	-83.32031250	+2452	+19.19531250	-15.92578125	-7.28613281	-139.26269531	+0.17578125	+45.39550781	+2664	+15.53027344	-16.96289063	-8.33642578	-2.32910156	+8.83300781	-53.32763672	+2276
+1458241134.94569990	+19.39746094	-15.66210938	-8.52539063	+9.84375000	+18.91845703	-82.79296875	+2512	+19.19970703	-15.80712891	-7.20263672	-138.91113281	+0.52734375	+45.19775391	+2680	+15.52148438	-16.89257813	-8.30126953	-2.02148438	+8.85498047	-52.86621094	+2292
+1458241134.94989990	+19.39306641	-15.54345703	-8.46826172	+10.32714844	+18.85253906	-82.28759766	+2572	+19.19091797	-15.71484375	-7.11914063	-138.62548828	+0.85693359	+45.00000000	+2696	+15.50830078	-16.80029297	-8.25732422	-1.71386719	+8.85498047	-52.40478516	+2304
+1458241134.95409990	+19.38867188	-15.42919922	-8.40673828	+10.83251953	+18.78662109	-81.80419922	+2628	+19.16894531	-15.61376953	-7.06640625	-138.38378906	+1.14257813	+44.69238281	+2712	+15.51269531	-16.72558594	-8.17382813	-1.45019531	+8.67919922	-52.07519531	+2320
+1458241134.95820000	+19.38427734	-15.31494141	-8.36279297	+11.31591797	+18.78662109	-81.23291016	+2680	+19.14697266	-15.51708984	-7.02246094	-138.16406250	+1.42822266	+44.31884766	+2724	+15.54785156	-16.61572266	-8.08593750	-0.98876953	+8.41552734	-51.61376953	+2344
+1458241134.96650000	+19.40185547	-15.18310547	-8.23974609	+12.08496094	+18.34716797	-80.24414063	+2748	+19.08544922	-15.37646484	-6.92138672	-137.85644531	+2.04345703	+43.76953125	+2744	+15.64453125	-16.37402344	-7.86181641	-0.08789063	+7.60253906	-50.82275391	+2376
+1458241134.97070000	+19.41503906	-15.12158203	-8.17822266	+12.43652344	+18.10546875	-79.80468750	+2764	+19.05468750	-15.30175781	-6.86425781	-137.68066406	+2.35107422	+43.50585938	+2756	+15.70166016	-16.25976563	-7.73437500	+0.35156250	+7.11914063	-50.47119141	+2388
+1458241134.97490000	+19.41064453	-15.05566406	-8.12109375	+12.76611328	+17.90771484	-79.34326172	+2776	+19.01513672	-15.24462891	-6.80273438	-137.54882813	+2.65869141	+43.28613281	+2764	+15.75000000	-16.13671875	-7.60693359	+0.79101563	+6.63574219	-50.11962891	+2396
+1458241134.97900010	+19.41943359	-14.98974609	-8.07275391	+13.13964844	+17.75390625	-78.94775391	+2776	+18.97998047	-15.18310547	-6.76757813	-137.43896484	+2.92236328	+43.02246094	+2768	+15.81152344	-16.02246094	-7.46630859	+1.25244141	+6.10839844	-49.85595703	+2404
+1458241134.98320010	+19.44140625	-14.91064453	-8.02001953	+13.55712891	+17.57812500	-78.55224609	+2768	+18.94921875	-15.12158203	-6.74121094	-137.30712891	+3.22998047	+42.71484375	+2768	+15.88183594	-15.89501953	-7.32568359	+1.77978516	+5.53710938	-49.54833984	+2408
+1458241134.98740010	+19.45898438	-14.84472656	-7.96289063	+13.95263672	+17.40234375	-78.15673828	+2752	+18.91406250	-15.06005859	-6.71484375	-137.17529297	+3.49365234	+42.38525391	+2764	+15.94775391	-15.78076172	-7.18945313	+2.28515625	+5.03173828	-49.24072266	+2416
+1458241134.99569990	+19.44580078	-14.68652344	-7.81787109	+14.63378906	+16.91894531	-77.45361328	+2704	+18.83496094	-14.91943359	-6.60937500	-136.88964844	+4.08691406	+41.87988281	+2764	+16.02685547	-15.52587891	-6.95654297	+3.27392578	+4.21875000	-48.62548828	+2416
+1458241134.99990010	+19.43261719	-14.59863281	-7.74316406	+14.98535156	+16.69921875	-77.12402344	+2680	+18.80419922	-14.83593750	-6.54785156	-136.69189453	+4.43847656	+41.70410156	+2768	+16.05761719	-15.42480469	-6.83789063	+3.71337891	+3.82324219	-48.36181641	+2416
+1458241135.00399990	+19.40625000	-14.50195313	-7.68164063	+15.31494141	+16.50146484	-76.77246094	+2652	+18.78222656	-14.75683594	-6.46435547	-136.45019531	+4.76806641	+41.61621094	+2772	+16.07958984	-15.31054688	-6.75439453	+4.19677734	+3.55957031	-48.05419922	+2412
+1458241135.00819990	+19.39746094	-14.38330078	-7.59375000	+15.75439453	+16.21582031	-76.50878906	+2636	+18.77783203	-14.65576172	-6.36767578	-136.07666016	+5.14160156	+41.61621094	+2784	+16.07519531	-15.21386719	-6.67529297	+4.57031250	+3.31787109	-47.81250000	+2404
+1458241135.01239990	+19.37548828	-14.25585938	-7.51904297	+16.19384766	+16.08398438	-76.26708984	+2620	+18.77783203	-14.54589844	-6.27978516	-135.70312500	+5.44921875	+41.57226563	+2796	+16.06201172	-15.14794922	-6.60058594	+4.87792969	+3.18603516	-47.59277344	+2392
+1458241135.01650000	+19.34472656	-14.12841797	-7.43554688	+16.63330078	+15.93017578	-76.02539063	+2612	+18.76904297	-14.43164063	-6.17871094	-135.32958984	+5.75683594	+41.55029297	+2812	+16.03125000	-15.07324219	-6.56103516	+5.18554688	+3.18603516	-47.26318359	+2372
+1458241135.02490000	+19.29199219	-13.84716797	-7.25537109	+17.57812500	+15.62255859	-75.60791016	+2616	+18.76904297	-14.18554688	-5.98095703	-134.47265625	+6.43798828	+41.50634766	+2848	+15.96093750	-14.95898438	-6.48632813	+5.71289063	+3.22998047	-46.77978516	+2336
+1458241135.02900000	+19.23486328	-13.69775391	-7.17187500	+18.01757813	+15.46875000	-75.32226563	+2636	+18.76464844	-14.05371094	-5.85791016	-134.03320313	+6.76757813	+41.55029297	+2876	+15.90380859	-14.89306641	-6.48632813	+5.95458984	+3.40576172	-46.42822266	+2312
+1458241135.03320000	+19.18652344	-13.53515625	-7.07519531	+18.50097656	+15.27099609	-75.10253906	+2668	+18.76904297	-13.90869141	-5.72607422	-133.48388672	+7.09716797	+41.66015625	+2912	+15.83349609	-14.84033203	-6.48632813	+6.15234375	+3.60351563	-46.09863281	+2292
+1458241135.03730010	+19.13378906	-13.37695313	-6.97851563	+18.98437500	+15.09521484	-74.88281250	+2712	+18.77783203	-13.76806641	-5.59423828	-132.93457031	+7.42675781	+41.79199219	+2952	+15.75878906	-14.79638672	-6.48632813	+6.30615234	+3.80126953	-45.79101563	+2272
+1458241135.04150010	+19.08984375	-13.22314453	-6.88183594	+19.46777344	+14.91943359	-74.72900391	+2768	+18.78662109	-13.63183594	-5.47119141	-132.40722656	+7.73437500	+41.90185547	+2992	+15.68847656	-14.75683594	-6.47753906	+6.45996094	+3.95507813	-45.52734375	+2256
+1458241135.04979990	+19.02832031	-12.93310547	-6.71923828	+20.45654297	+14.61181641	-74.31152344	+2892	+18.80419922	-13.35058594	-5.23388672	-131.33056641	+8.32763672	+42.09960938	+3076	+15.57421875	-14.66015625	-6.43798828	+6.83349609	+4.15283203	-45.02197266	+2236
+1458241135.05399990	+18.98437500	-12.80126953	-6.62695313	+20.87402344	+14.45800781	-74.13574219	+2964	+18.79980469	-13.21435547	-5.12841797	-130.82519531	+8.59130859	+42.14355469	+3120	+15.51269531	-14.61621094	-6.41162109	+7.00927734	+4.24072266	-44.78027344	+2232
+1458241135.05819990	+18.93603516	-12.67382813	-6.54345703	+21.26953125	+14.32617188	-73.89404297	+3044	+18.78662109	-13.07812500	-5.03613281	-130.38574219	+8.85498047	+42.12158203	+3164	+15.47314453	-14.55468750	-6.39404297	+7.25097656	+4.30664063	-44.45068359	+2232
+1458241135.06230000	+18.89648438	-12.55078125	-6.45117188	+21.66503906	+14.08447266	-73.69628906	+3124	+18.77343750	-12.95507813	-4.93945313	-129.94628906	+9.16259766	+42.12158203	+3208	+15.43798828	-14.47119141	-6.37207031	+7.55859375	+4.32861328	-44.12109375	+2240
+1458241135.06649990	+18.86132813	-12.43212891	-6.37207031	+22.03857422	+13.86474609	-73.49853516	+3204	+18.75585938	-12.83203125	-4.85595703	-129.52880859	+9.42626953	+42.09960938	+3252	+15.41162109	-14.39648438	-6.31494141	+7.82226563	+4.19677734	-43.87939453	+2252
+1458241135.07069990	+18.83496094	-12.31347656	-6.30175781	+22.45605469	+13.66699219	-73.21289063	+3280	+18.73828125	-12.70898438	-4.77246094	-129.08935547	+9.68994141	+42.12158203	+3300	+15.39843750	-14.30419922	-6.24902344	+8.19580078	+4.04296875	-43.61572266	+2268
+1458241135.07480000	+18.80419922	-12.21240234	-6.23144531	+22.80761719	+13.44726563	-72.97119141	+3352	+18.71630859	-12.59912109	-4.68457031	-128.69384766	+9.93164063	+42.14355469	+3348	+15.38964844	-14.19433594	-6.17871094	+8.59130859	+3.82324219	-43.39599609	+2292
+1458241135.08320000	+18.78662109	-12.04101563	-6.09082031	+23.51074219	+13.02978516	-72.57568359	+3480	+18.65917969	-12.39257813	-4.56591797	-128.03466797	+10.39306641	+41.98974609	+3428	+15.43798828	-13.99218750	-5.96337891	+9.47021484	+3.01025391	-43.13232422	+2348
+1458241135.08730010	+18.77343750	-11.95751953	-6.02490234	+23.81835938	+12.81005859	-72.35595703	+3528	+18.61962891	-12.30029297	-4.51318359	-127.77099609	+10.61279297	+41.87988281	+3468	+15.47314453	-13.86474609	-5.85351563	+10.01953125	+2.57080078	-42.95654297	+2376
+1458241135.09150000	+18.75146484	-11.86962891	-5.96777344	+24.12597656	+12.61230469	-72.09228516	+3572	+18.57128906	-12.20361328	-4.47363281	-127.55126953	+10.83251953	+41.74804688	+3504	+15.50390625	-13.73291016	-5.75244141	+10.54687500	+2.17529297	-42.78076172	+2400
+1458241135.09570000	+18.72949219	-11.77734375	-5.91064453	+24.47753906	+12.41455078	-71.80664063	+3608	+18.52734375	-12.10693359	-4.42968750	-127.28759766	+11.05224609	+41.61621094	+3540	+15.53906250	-13.58789063	-5.65136719	+11.14013672	+1.75781250	-42.56103516	+2424
+1458241135.09980010	+18.71191406	-11.67626953	-5.84912109	+24.82910156	+12.17285156	-71.54296875	+3644	+18.47900391	-12.01464844	-4.38134766	-127.04589844	+11.27197266	+41.50634766	+3576	+15.56982422	-13.43847656	-5.54589844	+11.73339844	+1.31835938	-42.36328125	+2448
+1458241135.10400010	+18.69433594	-11.57958984	-5.78759766	+25.15869141	+11.90917969	-71.32324219	+3672	+18.42626953	-11.92675781	-4.33300781	-126.80419922	+11.49169922	+41.41845703	+3616	+15.60498047	-13.29785156	-5.43603516	+12.30468750	+0.83496094	-42.20947266	+2468
+1458241135.10820010	+18.68994141	-11.46533203	-5.72167969	+25.59814453	+11.64550781	-71.12548828	+3696	+18.38671875	-11.82568359	-4.27587891	-126.51855469	+11.71142578	+41.37451172	+3656	+15.64013672	-13.15722656	-5.31738281	+12.89794922	+0.35156250	-42.12158203	+2488
+1458241135.11649990	+18.65478516	-11.24121094	-5.59863281	+26.38916016	+11.27197266	-70.68603516	+3728	+18.29443359	-11.62353516	-4.16601563	-125.96923828	+12.15087891	+41.28662109	+3736	+15.68408203	-12.89794922	-5.11962891	+13.97460938	-0.43945313	-41.87988281	+2524
+1458241135.12060000	+18.63281250	-11.12695313	-5.54150391	+26.80664063	+11.07421875	-70.44433594	+3740	+18.25048828	-11.51806641	-4.11328125	-125.70556641	+12.39257813	+41.19873047	+3776	+15.70166016	-12.76611328	-5.04052734	+14.50195313	-0.76904297	-41.68212891	+2540
+1458241135.12480000	+18.60644531	-10.99951172	-5.47998047	+27.20214844	+10.92041016	-70.20263672	+3752	+18.21093750	-11.40380859	-4.06494141	-125.39794922	+12.63427734	+41.11083984	+3820	+15.70605469	-12.65185547	-4.97021484	+14.94140625	-1.03271484	-41.48437500	+2552
+1458241135.12899990	+18.56250000	-10.86328125	-5.41845703	+27.59765625	+10.74462891	-69.93896484	+3768	+18.16259766	-11.28515625	-3.99902344	-125.09033203	+12.87597656	+41.08886719	+3864	+15.69287109	-12.52880859	-4.92626953	+15.38085938	-1.16455078	-41.19873047	+2556
+1458241135.13310000	+18.52294922	-10.71386719	-5.34375000	+28.08105469	+10.54687500	-69.76318359	+3788	+18.12744141	-11.15332031	-3.92431641	-124.67285156	+13.13964844	+41.08886719	+3916	+15.66650391	-12.42333984	-4.88232422	+15.73242188	-1.27441406	-40.95703125	+2564
+1458241135.13730000	+18.48779297	-10.56005859	-5.27343750	+28.60839844	+10.37109375	-69.56542969	+3812	+18.09228516	-11.01708984	-3.85400391	-124.25537109	+13.40332031	+41.08886719	+3968	+15.63134766	-12.33544922	-4.83837891	+16.01806641	-1.38427734	-40.75927734	+2568
+1458241135.14150000	+18.44824219	-10.40185547	-5.19433594	+29.09179688	+10.19531250	-69.38964844	+3844	+18.05712891	-10.87646484	-3.76611328	-123.79394531	+13.66699219	+41.17675781	+4024	+15.59179688	-12.25195313	-4.81201172	+16.28173828	-1.42822266	-40.51757813	+2568
+1458241135.14980010	+18.36474609	-10.09423828	-5.05371094	+30.10253906	+9.95361328	-68.95019531	+3920	+18.01318359	-10.59521484	-3.61230469	-122.89306641	+14.19433594	+41.22070313	+4132	+15.50830078	-12.10693359	-4.77246094	+16.67724609	-1.38427734	-39.94628906	+2568
+1458241135.15400000	+18.30761719	-9.94042969	-4.97900391	+30.56396484	+9.86572266	-68.75244141	+3964	+17.97802734	-10.45019531	-3.52001953	-122.43164063	+14.45800781	+41.28662109	+4192	+15.44677734	-12.03662109	-4.77246094	+16.83105469	-1.25244141	-39.61669922	+2572
+1458241135.15809990	+18.24609375	-9.78662109	-4.91748047	+31.02539063	+9.82177734	-68.46679688	+4016	+17.95166016	-10.30078125	-3.44091797	-121.97021484	+14.69970703	+41.26464844	+4252	+15.38525391	-11.96191406	-4.77685547	+16.98486328	-1.12060547	-39.24316406	+2584
+1458241135.16230010	+18.18896484	-9.62402344	-4.86035156	+31.53076172	+9.75585938	-68.20312500	+4076	+17.92089844	-10.14697266	-3.36621094	-121.48681641	+14.94140625	+41.24267578	+4308	+15.32812500	-11.88720703	-4.77685547	+17.16064453	-1.01074219	-38.89160156	+2592
+1458241135.16650010	+18.13183594	-9.46582031	-4.79882813	+32.05810547	+9.71191406	-67.93945313	+4140	+17.89013672	-9.99316406	-3.29150391	-121.00341797	+15.16113281	+41.22070313	+4368	+15.27539063	-11.81250000	-4.76367188	+17.31445313	-0.92285156	-38.56201172	+2604
+1458241135.17059990	+18.07910156	-9.30761719	-4.74169922	+32.56347656	+9.64599609	-67.69775391	+4208	+17.85937500	-9.84814453	-3.22119141	-120.56396484	+15.35888672	+41.19873047	+4428	+15.22705078	-11.73779297	-4.75488281	+17.49023438	-0.87890625	-38.27636719	+2620
+1458241135.17479990	+18.02197266	-9.15380859	-4.68457031	+33.04687500	+9.60205078	-67.47802734	+4280	+17.82421875	-9.70751953	-3.15527344	-120.14648438	+15.55664063	+41.15478516	+4484	+15.17431641	-11.65429688	-4.74169922	+17.66601563	-0.79101563	-37.99072266	+2636
+1458241135.18310000	+17.92968750	-8.88134766	-4.58789063	+33.94775391	+9.60205078	-66.97265625	+4424	+17.74951172	-9.45263672	-3.01464844	-119.39941406	+15.84228516	+41.11083984	+4596	+15.09960938	-11.48730469	-4.67578125	+18.10546875	-0.81298828	-37.50732422	+2676
+1458241135.18730000	+17.88134766	-8.74951172	-4.55712891	+34.38720703	+9.64599609	-66.66503906	+4492	+17.71435547	-9.31640625	-2.95312500	-119.04785156	+15.95214844	+41.02294922	+4648	+15.07324219	-11.37744141	-4.64501953	+18.41308594	-0.85693359	-37.22167969	+2704
+1458241135.19140010	+17.83300781	-8.61767578	-4.53076172	+34.82666016	+9.71191406	-66.33544922	+4560	+17.67041016	-9.18457031	-2.91357422	-118.74023438	+16.04003906	+40.84716797	+4700	+15.05126953	-11.27197266	-4.59667969	+18.72070313	-0.96679688	-37.02392578	+2732
+1458241135.19560000	+17.78027344	-8.49902344	-4.50439453	+35.17822266	+9.77783203	-66.07177734	+4624	+17.62207031	-9.05712891	-2.87841797	-118.47656250	+16.10595703	+40.67138672	+4752	+15.04248047	-11.16210938	-4.53955078	+19.07226563	-1.12060547	-36.84814453	+2764
+1458241135.19980000	+17.73632813	-8.37597656	-4.46923828	+35.55175781	+9.77783203	-65.83007813	+4684	+17.56933594	-8.94287109	-2.83886719	-118.23486328	+16.17187500	+40.53955078	+4800	+15.03808594	-11.02587891	-4.47802734	+19.51171875	-1.34033203	-36.67236328	+2804
+1458241135.20390010	+17.70117188	-8.25732422	-4.43847656	+35.94726563	+9.77783203	-65.61035156	+4740	+17.51660156	-8.82861328	-2.81250000	-118.01513672	+16.23779297	+40.36376953	+4848	+15.04248047	-10.89404297	-4.39453125	+19.92919922	-1.62597656	-36.60644531	+2844
+1458241135.20810010	+17.67480469	-8.14746094	-4.40771484	+36.27685547	+9.79980469	-65.41259766	+4788	+17.46826172	-8.72753906	-2.77734375	-117.83935547	+16.25976563	+40.25390625	+4892	+15.05566406	-10.75781250	-4.30664063	+20.43457031	-1.95556641	-36.56250000	+2884
+1458241135.21639990	+17.61767578	-7.93212891	-4.35058594	+36.93603516	+9.84375000	-65.03906250	+4864	+17.35839844	-8.51660156	-2.72460938	-117.46582031	+16.21582031	+39.96826172	+4980	+15.06884766	-10.47656250	-4.13085938	+21.40136719	-2.59277344	-36.49658203	+2964
+1458241135.22059990	+17.58691406	-7.83105469	-4.32421875	+37.19970703	+9.90966797	-64.86328125	+4892	+17.31005859	-8.41552734	-2.69824219	-117.33398438	+16.19384766	+39.79248047	+5024	+15.08203125	-10.33593750	-4.04296875	+21.88476563	-2.90039063	-36.43066406	+3004
+1458241135.22890000	+17.52539063	-7.60693359	-4.27587891	+37.85888672	+10.01953125	-64.46777344	+4932	+17.20898438	-8.18701172	-2.66308594	-116.93847656	+16.14990234	+39.44091797	+5112	+15.10400391	-10.04150391	-3.87597656	+22.93945313	-3.53759766	-36.32080078	+3080
+1458241135.23309990	+17.49902344	-7.49707031	-4.24511719	+38.14453125	+10.04150391	-64.33593750	+4948	+17.16064453	-8.08154297	-2.64550781	-116.76269531	+16.10595703	+39.26513672	+5156	+15.10839844	-9.90087891	-3.79687500	+23.42285156	-3.84521484	-36.29882813	+3116
+1458241135.24140000	+17.43750000	-7.26855469	-4.16601563	+38.75976563	+10.06347656	-64.18212891	+4972	+17.06396484	-7.85742188	-2.59716797	-116.32324219	+16.01806641	+39.06738281	+5244	+15.09960938	-9.64160156	-3.64746094	+24.25781250	-4.30664063	-36.21093750	+3184
+1458241135.24560000	+17.40673828	-7.15869141	-4.12646484	+39.04541016	+10.06347656	-64.11621094	+4980	+17.02441406	-7.75195313	-2.56201172	-116.12548828	+15.95214844	+39.00146484	+5288	+15.08642578	-9.51855469	-3.58593750	+24.63134766	-4.50439453	-36.14501953	+3216
+1458241135.24980000	+17.38037109	-7.04003906	-4.09130859	+39.39697266	+10.17333984	-64.00634766	+4984	+16.98925781	-7.62890625	-2.53125000	-115.83984375	+15.88623047	+38.91357422	+5332	+15.06884766	-9.41308594	-3.52880859	+24.91699219	-4.65820313	-36.05712891	+3244
+1458241135.25390010	+17.34082031	-6.91699219	-4.05615234	+39.74853516	+10.26123047	-63.89648438	+4996	+16.94970703	-7.50585938	-2.49169922	-115.55419922	+15.79833984	+38.86962891	+5380	+15.04248047	-9.30761719	-3.48925781	+25.20263672	-4.70214844	-35.90332031	+3268
+1458241135.25810000	+17.29687500	-6.79833984	-4.01660156	+40.05615234	+10.34912109	-63.80859375	+5008	+16.91015625	-7.38720703	-2.46093750	-115.29052734	+15.73242188	+38.75976563	+5428	+15.01171875	-9.21533203	-3.46289063	+25.40039063	-4.72412109	-35.70556641	+3292
+1458241135.26640010	+17.20898438	-6.55224609	-3.93310547	+40.71533203	+10.48095703	-63.63281250	+5044	+16.84423828	-7.12792969	-2.38623047	-114.63134766	+15.62255859	+38.67187500	+5524	+14.93261719	-9.03955078	-3.42333984	+25.70800781	-4.70214844	-35.28808594	+3328
+1458241135.27060010	+17.16943359	-6.43359375	-3.88476563	+41.02294922	+10.52490234	-63.63281250	+5064	+16.80908203	-7.00488281	-2.34228516	-114.30175781	+15.57861328	+38.69384766	+5568	+14.89306641	-8.95605469	-3.41455078	+25.83984375	-4.63623047	-35.06835938	+3348
+1458241135.27469990	+17.12988281	-6.31054688	-3.84082031	+41.37451172	+10.59082031	-63.61083984	+5092	+16.77392578	-6.87744141	-2.29394531	-113.95019531	+15.49072266	+38.71582031	+5620	+14.84472656	-8.88134766	-3.40136719	+25.92773438	-4.57031250	-34.87060547	+3368
+1458241135.27889990	+17.09033203	-6.18750000	-3.79248047	+41.70410156	+10.63476563	-63.61083984	+5124	+16.74755859	-6.75000000	-2.24560547	-113.59863281	+15.40283203	+38.75976563	+5668	+14.80078125	-8.81103516	-3.38818359	+26.01562500	-4.52636719	-34.69482422	+3388
+1458241135.28720000	+17.00244141	-5.95898438	-3.70898438	+42.29736328	+10.76660156	-63.52294922	+5192	+16.69042969	-6.51269531	-2.15332031	-112.96142578	+15.27099609	+38.82568359	+5760	+14.71728516	-8.66601563	-3.36621094	+26.16943359	-4.41650391	-34.25537109	+3432
+1458241135.29140000	+16.96289063	-5.84472656	-3.67382813	+42.60498047	+10.83251953	-63.47900391	+5232	+16.65527344	-6.39404297	-2.11816406	-112.65380859	+15.20507813	+38.78173828	+5800	+14.67333984	-8.59130859	-3.35742188	+26.27929688	-4.37255859	-34.01367188	+3456
+1458241135.29559990	+16.91894531	-5.73486328	-3.63867188	+42.89062500	+10.92041016	-63.41308594	+5272	+16.62011719	-6.27978516	-2.08300781	-112.39013672	+15.13916016	+38.78173828	+5840	+14.63818359	-8.51220703	-3.34863281	+26.38916016	-4.32861328	-33.79394531	+3484
+1458241135.29970000	+16.87939453	-5.62500000	-3.59472656	+43.17626953	+10.89843750	-63.39111328	+5312	+16.58496094	-6.16113281	-2.04785156	-112.08251953	+15.07324219	+38.82568359	+5884	+14.60302734	-8.42431641	-3.33984375	+26.58691406	-4.32861328	-33.59619141	+3512
+1458241135.30390000	+16.84863281	-5.51953125	-3.55957031	+43.48388672	+10.87646484	-63.34716797	+5352	+16.55419922	-6.05126953	-2.01708984	-111.77490234	+15.02929688	+38.82568359	+5920	+14.57666016	-8.33642578	-3.30908203	+26.76269531	-4.41650391	-33.46435547	+3540
+1458241135.31220010	+16.78271484	-5.31738281	-3.49804688	+44.03320313	+10.87646484	-63.25927734	+5420	+16.48828125	-5.84472656	-1.95117188	-111.24755859	+14.91943359	+38.89160156	+5992	+14.53271484	-8.13867188	-3.23876953	+27.29003906	-4.65820313	-33.28857422	+3604
+1458241135.31640010	+16.76074219	-5.21630859	-3.46728516	+44.31884766	+10.87646484	-63.21533203	+5452	+16.45751953	-5.74804688	-1.93359375	-111.04980469	+14.87548828	+38.82568359	+6020	+14.51953125	-8.04199219	-3.19042969	+27.59765625	-4.83398438	-33.26660156	+3636
+1458241135.32060000	+16.73437500	-5.12402344	-3.44970703	+44.60449219	+10.92041016	-63.08349609	+5480	+16.41796875	-5.66015625	-1.92480469	-110.87402344	+14.80957031	+38.73779297	+6044	+14.51513672	-7.93652344	-3.14208984	+27.94921875	-5.03173828	-33.22265625	+3672
+1458241135.32890010	+16.68603516	-4.94384766	-3.41455078	+45.13183594	+10.87646484	-62.84179688	+5516	+16.35205078	-5.47558594	-1.90722656	-110.50048828	+14.74365234	+38.56201172	+6088	+14.51074219	-7.70361328	-3.03662109	+28.78417969	-5.51513672	-33.17871094	+3740
+1458241135.33719990	+16.64648438	-4.75927734	-3.38378906	+45.70312500	+10.81054688	-62.62207031	+5532	+16.27734375	-5.29980469	-1.88525391	-110.12695313	+14.65576172	+38.43017578	+6128	+14.50195313	-7.46630859	-2.92675781	+29.66308594	-6.04248047	-33.24462891	+3808
+1458241135.34139990	+16.63330078	-4.66699219	-3.36181641	+46.01074219	+10.76660156	-62.57812500	+5536	+16.25097656	-5.21630859	-1.87207031	-109.92919922	+14.63378906	+38.40820313	+6144	+14.50634766	-7.34765625	-2.86083984	+30.12451172	-6.35009766	-33.33251953	+3840
+1458241135.34550000	+16.62011719	-4.57910156	-3.34423828	+46.29638672	+10.74462891	-62.49023438	+5532	+16.22021484	-5.13720703	-1.86328125	-109.75341797	+14.58984375	+38.34228516	+6156	+14.51074219	-7.23339844	-2.79492188	+30.58593750	-6.63574219	-33.39843750	+3868
+1458241135.34970000	+16.60253906	-4.49560547	-3.32666016	+46.56005859	+10.72265625	-62.38037109	+5524	+16.19384766	-5.05371094	-1.85888672	-109.59960938	+14.54589844	+38.25439453	+6164	+14.51074219	-7.12353516	-2.73779297	+31.02539063	-6.92138672	-33.46435547	+3896
+1458241135.35800000	+16.56298828	-4.32861328	-3.28710938	+47.06542969	+10.70068359	-62.22656250	+5500	+16.13232422	-4.89990234	-1.83251953	-109.24804688	+14.45800781	+38.14453125	+6180	+14.50195313	-6.91259766	-2.64111328	+31.83837891	-7.33886719	-33.46435547	+3940
+1458241135.36220000	+16.54541016	-4.23632813	-3.26953125	+47.37304688	+10.67871094	-62.11669922	+5484	+16.10595703	-4.81201172	-1.81933594	-109.02832031	+14.43603516	+38.07861328	+6188	+14.49755859	-6.82031250	-2.60156250	+32.16796875	-7.51464844	-33.46435547	+3956
+1458241135.36640000	+16.52783203	-4.14843750	-3.23876953	+47.65869141	+10.61279297	-62.07275391	+5468	+16.08398438	-4.72412109	-1.78857422	-108.76464844	+14.41406250	+38.14453125	+6196	+14.48876953	-6.72363281	-2.56201172	+32.51953125	-7.69042969	-33.42041016	+3972
+1458241135.37050010	+16.50585938	-4.06054688	-3.20361328	+47.94433594	+10.54687500	-62.07275391	+5456	+16.06201172	-4.64062500	-1.76220703	-108.52294922	+14.39208984	+38.16650391	+6204	+14.47558594	-6.64013672	-2.53125000	+32.80517578	-7.82226563	-33.37646484	+3984
+1458241135.37470010	+16.48388672	-3.97705078	-3.16845703	+48.20800781	+10.50292969	-62.07275391	+5444	+16.04443359	-4.55712891	-1.73144531	-108.28125000	+14.37011719	+38.18847656	+6208	+14.45361328	-6.56542969	-2.50048828	+33.02490234	-7.91015625	-33.33251953	+3996
+1458241135.38299990	+16.43554688	-3.81005859	-3.08056641	+48.69140625	+10.39306641	-62.16064453	+5424	+16.00927734	-4.39013672	-1.66552734	-107.77587891	+14.34814453	+38.29833984	+6216	+14.41406250	-6.43359375	-2.46533203	+33.39843750	-7.97607422	-33.11279297	+4008
+1458241135.38720010	+16.41357422	-3.72656250	-3.04101563	+48.97705078	+10.34912109	-62.18261719	+5420	+15.99609375	-4.30664063	-1.63476563	-107.51220703	+14.34814453	+38.29833984	+6220	+14.39208984	-6.37646484	-2.45654297	+33.53027344	-7.97607422	-32.95898438	+4012
+1458241135.39140010	+16.38281250	-3.64306641	-2.99707031	+49.21875000	+10.28320313	-62.22656250	+5416	+15.97851563	-4.22314453	-1.59521484	-107.22656250	+14.34814453	+38.38623047	+6220	+14.36572266	-6.32373047	-2.44775391	+33.64013672	-7.95410156	-32.78320313	+4012
+1458241135.39549990	+16.35205078	-3.55957031	-2.95312500	+49.50439453	+10.21728516	-62.24853516	+5420	+15.96093750	-4.13964844	-1.55566406	-106.94091797	+14.34814453	+38.43017578	+6224	+14.33496094	-6.27099609	-2.44775391	+33.72802734	-7.88818359	-32.58544922	+4016
+1458241135.39969990	+16.32128906	-3.47607422	-2.90917969	+49.76806641	+10.12939453	-62.24853516	+5424	+15.94335938	-4.05175781	-1.51611328	-106.65527344	+14.37011719	+38.47412109	+6224	+14.30859375	-6.21826172	-2.44775391	+33.81591797	-7.84423828	-32.36572266	+4020
+1458241135.40800000	+16.27294922	-3.31787109	-2.80810547	+50.29541016	+9.95361328	-62.35839844	+5440	+15.92138672	-3.88916016	-1.44140625	-106.06201172	+14.43603516	+38.60595703	+6220	+14.26025391	-6.11718750	-2.43017578	+34.03564453	-7.77832031	-32.01416016	+4028
+1458241135.41220000	+16.24658203	-3.24316406	-2.75976563	+50.53710938	+9.84375000	-62.40234375	+5448	+15.90820313	-3.81445313	-1.40185547	-105.82031250	+14.45800781	+38.64990234	+6216	+14.23388672	-6.06445313	-2.42578125	+34.14550781	-7.75634766	-31.83837891	+4032
+1458241135.41640000	+16.22460938	-3.16845703	-2.71582031	+50.80078125	+9.75585938	-62.44628906	+5460	+15.89941406	-3.74414063	-1.36669922	-105.55664063	+14.47998047	+38.69384766	+6208	+14.21630859	-6.01611328	-2.40820313	+34.29931641	-7.77832031	-31.72851563	+4040
+1458241135.42470000	+16.18066406	-3.02343750	-2.64990234	+51.32812500	+9.64599609	-62.31445313	+5476	+15.86865234	-3.60351563	-1.31396484	-105.09521484	+14.54589844	+38.60595703	+6188	+14.18115234	-5.89746094	-2.37744141	+34.62890625	-7.80029297	-31.42089844	+4056
+1458241135.42880010	+16.16748047	-2.95312500	-2.61474609	+51.59179688	+9.55810547	-62.27050781	+5484	+15.85986328	-3.53320313	-1.28320313	-104.87548828	+14.58984375	+38.58398438	+6176	+14.17236328	-5.83593750	-2.35107422	+34.87060547	-7.88818359	-31.31103516	+4068
+1458241135.43300010	+16.14990234	-2.88720703	-2.58398438	+51.83349609	+9.49218750	-62.20458984	+5492	+15.84667969	-3.46728516	-1.25244141	-104.65576172	+14.63378906	+38.58398438	+6164	+14.16357422	-5.77441406	-2.32031250	+35.09033203	-7.97607422	-31.22314453	+4080
+1458241135.43720010	+16.13671875	-2.82128906	-2.55322266	+52.07519531	+9.38232422	-62.11669922	+5492	+15.83349609	-3.41015625	-1.22607422	-104.45800781	+14.67773438	+38.60595703	+6152	+14.15478516	-5.69531250	-2.28955078	+35.39794922	-8.08593750	-31.13525391	+4096
+1458241135.44549990	+16.12353516	-2.69384766	-2.49169922	+52.53662109	+9.18457031	-61.98486328	+5488	+15.81152344	-3.30029297	-1.18212891	-104.15039063	+14.74365234	+38.47412109	+6112	+14.15917969	-5.55029297	-2.19287109	+36.03515625	-8.48144531	-31.17919922	+4128
+1458241135.44970010	+16.11914063	-2.63671875	-2.46533203	+52.75634766	+9.11865234	-61.87500000	+5480	+15.80273438	-3.24755859	-1.16455078	-104.04052734	+14.76562500	+38.38623047	+6092	+14.15917969	-5.47558594	-2.14013672	+36.38671875	-8.67919922	-31.17919922	+4144
+1458241135.45380000	+16.11914063	-2.58398438	-2.43457031	+52.95410156	+9.00878906	-61.80908203	+5468	+15.79394531	-3.19921875	-1.14697266	-103.90869141	+14.78759766	+38.32031250	+6072	+14.16357422	-5.40087891	-2.08740234	+36.73828125	-8.87695313	-31.22314453	+4160
+1458241135.45799990	+16.11474609	-2.53125000	-2.40820313	+53.12988281	+8.94287109	-61.69921875	+5452	+15.78515625	-3.15087891	-1.12939453	-103.77685547	+14.83154297	+38.25439453	+6052	+14.16796875	-5.32617188	-2.03906250	+37.06787109	-9.07470703	-31.22314453	+4176
+1458241135.46219990	+16.11474609	-2.47412109	-2.38623047	+53.32763672	+8.85498047	-61.58935547	+5432	+15.77197266	-3.10253906	-1.11181641	-103.66699219	+14.85351563	+38.18847656	+6028	+14.16796875	-5.24707031	-1.99072266	+37.41943359	-9.25048828	-31.20117188	+4192
+1458241135.47050000	+16.11474609	-2.37304688	-2.32031250	+53.67919922	+8.61328125	-61.45751953	+5384	+15.75439453	-3.01025391	-1.07226563	-103.42529297	+14.94140625	+38.10058594	+5984	+14.17675781	-5.10205078	-1.90283203	+38.07861328	-9.62402344	-31.20117188	+4216
+1458241135.47470000	+16.11035156	-2.32470703	-2.28515625	+53.83300781	+8.50341797	-61.45751953	+5360	+15.74560547	-2.96630859	-1.05029297	-103.31542969	+14.96337891	+38.07861328	+5960	+14.17675781	-5.04052734	-1.85888672	+38.36425781	-9.77783203	-31.20117188	+4224
+1458241135.47880010	+16.11035156	-2.28076172	-2.24560547	+53.96484375	+8.37158203	-61.45751953	+5332	+15.74121094	-2.92236328	-1.02392578	-103.18359375	+14.98535156	+38.10058594	+5940	+14.17675781	-4.97900391	-1.81494141	+38.62792969	-9.93164063	-31.22314453	+4232
+1458241135.48300000	+16.11035156	-2.23242188	-2.21044922	+54.09667969	+8.23974609	-61.43554688	+5304	+15.73242188	-2.88281250	-0.99755859	-103.07373047	+15.00732422	+38.07861328	+5916	+14.17675781	-4.92187500	-1.77539063	+38.84765625	-10.04150391	-31.17919922	+4240
+1458241135.49130010	+16.10595703	-2.14892578	-2.14453125	+54.36035156	+8.08593750	-61.36962891	+5244	+15.72363281	-2.79492188	-0.94921875	-102.81005859	+15.07324219	+38.05664063	+5872	+14.16796875	-4.82958984	-1.72265625	+39.17724609	-10.15136719	-31.02539063	+4244
+1458241135.49550010	+16.09716797	-2.10498047	-2.10498047	+54.49218750	+7.97607422	-61.39160156	+5220	+15.71484375	-2.75097656	-0.91406250	-102.67822266	+15.09521484	+38.12255859	+5852	+14.15917969	-4.79443359	-1.70947266	+39.24316406	-10.15136719	-30.91552734	+4244
+1458241135.49959990	+16.08398438	-2.06103516	-2.06103516	+54.62402344	+7.84423828	-61.43554688	+5196	+15.71044922	-2.70703125	-0.88330078	-102.52441406	+15.11718750	+38.21044922	+5832	+14.14599609	-4.76367188	-1.69628906	+39.30908203	-10.15136719	-30.78369141	+4244
+1458241135.50379990	+16.07519531	-2.01708984	-2.02148438	+54.75585938	+7.71240234	-61.47949219	+5176	+15.70605469	-2.66308594	-0.84375000	-102.34863281	+15.16113281	+38.29833984	+5816	+14.14160156	-4.73291016	-1.69189453	+39.35302734	-10.12939453	-30.65185547	+4240
+1458241135.50799990	+16.06201172	-1.97314453	-1.98193359	+54.90966797	+7.60253906	-61.52343750	+5156	+15.70166016	-2.61914063	-0.80419922	-102.19482422	+15.18310547	+38.40820313	+5796	+14.12841797	-4.71093750	-1.68310547	+39.35302734	-10.10742188	-30.52001953	+4232
+1458241135.51210000	+16.05322266	-1.93359375	-1.93798828	+54.99755859	+7.51464844	-61.56738281	+5140	+15.69726563	-2.57958984	-0.76464844	-102.04101563	+15.20507813	+38.51806641	+5780	+14.11523438	-4.69335938	-1.67871094	+39.30908203	-10.06347656	-30.38818359	+4228
+1458241135.52049990	+16.02685547	-1.85888672	-1.86767578	+55.21728516	+7.36083984	-61.63330078	+5120	+15.69287109	-2.50488281	-0.68994141	-101.77734375	+15.27099609	+38.71582031	+5748	+14.08886719	-4.66259766	-1.66992188	+39.22119141	-9.93164063	-30.10253906	+4216
+1458241135.52880000	+16.00048828	-1.77978516	-1.80615234	+55.48095703	+7.20703125	-61.58935547	+5112	+15.69287109	-2.43017578	-0.61523438	-101.51367188	+15.31494141	+38.89160156	+5716	+14.07128906	-4.62744141	-1.66992188	+39.15527344	-9.79980469	-29.75097656	+4204
+1458241135.53710010	+15.96972656	-1.70947266	-1.74462891	+55.65673828	+7.05322266	-61.58935547	+5108	+15.67968750	-2.35986328	-0.55371094	-101.29394531	+15.38085938	+39.00146484	+5688	+14.04931641	-4.58789063	-1.66552734	+39.11132813	-9.68994141	-29.44335938	+4196
+1458241135.54130010	+15.96533203	-1.67871094	-1.70947266	+55.76660156	+6.96533203	-61.63330078	+5112	+15.68408203	-2.32910156	-0.51855469	-101.18408203	+15.40283203	+39.06738281	+5676	+14.04492188	-4.56591797	-1.65234375	+39.11132813	-9.71191406	-29.37744141	+4196
+1458241135.54550000	+15.96093750	-1.64794922	-1.68750000	+55.85449219	+6.92138672	-61.56738281	+5112	+15.68408203	-2.29833984	-0.48779297	-101.09619141	+15.42480469	+39.11132813	+5660	+14.04492188	-4.54394531	-1.63476563	+39.15527344	-9.73388672	-29.26757813	+4192
+1458241135.54959990	+15.95654297	-1.62158203	-1.66552734	+55.92041016	+6.87744141	-61.52343750	+5112	+15.68408203	-2.27636719	-0.45703125	-101.05224609	+15.44677734	+39.15527344	+5648	+14.04492188	-4.51318359	-1.61718750	+39.22119141	-9.73388672	-29.17968750	+4196
+1458241135.55380010	+15.95654297	-1.59521484	-1.64355469	+55.98632813	+6.85546875	-61.43554688	+5108	+15.68408203	-2.25439453	-0.43505859	-101.03027344	+15.46875000	+39.13330078	+5632	+14.04492188	-4.48242188	-1.59521484	+39.28710938	-9.79980469	-29.11376953	+4196
+1458241135.56209990	+15.95214844	-1.55126953	-1.61279297	+56.05224609	+6.78955078	-61.23779297	+5104	+15.68408203	-2.21044922	-0.40869141	-101.00830078	+15.49072266	+38.97949219	+5600	+14.04931641	-4.40332031	-1.54687500	+39.55078125	-9.90966797	-28.95996094	+4204
+1458241135.56629990	+15.95654297	-1.52490234	-1.59521484	+56.09619141	+6.72363281	-61.14990234	+5096	+15.68408203	-2.19287109	-0.39550781	-100.98632813	+15.51269531	+38.89160156	+5580	+14.05810547	-4.35937500	-1.51171875	+39.70458984	-10.01953125	-28.91601563	+4212
+1458241135.57049990	+15.96533203	-1.50292969	-1.58203125	+56.14013672	+6.67968750	-61.04003906	+5084	+15.68408203	-2.17089844	-0.38232422	-100.98632813	+15.51269531	+38.84765625	+5564	+14.06250000	-4.31982422	-1.47656250	+39.88037109	-10.12939453	-28.89404297	+4220
+1458241135.57460000	+15.96972656	-1.48535156	-1.56445313	+56.14013672	+6.63574219	-60.95214844	+5072	+15.68408203	-2.15771484	-0.36914063	-101.00830078	+15.53466797	+38.80371094	+5548	+14.06689453	-4.27587891	-1.44140625	+40.03417969	-10.23925781	-28.89404297	+4224
+1458241135.57880000	+15.97851563	-1.46777344	-1.54687500	+56.16210938	+6.59179688	-60.88623047	+5060	+15.68408203	-2.14453125	-0.35595703	-101.03027344	+15.53466797	+38.73779297	+5532	+14.07568359	-4.23193359	-1.40185547	+40.20996094	-10.39306641	-28.89404297	+4232
+1458241135.58710000	+16.00048828	-1.43261719	-1.51611328	+56.14013672	+6.52587891	-60.68847656	+5020	+15.69287109	-2.11816406	-0.33398438	-101.05224609	+15.51269531	+38.60595703	+5496	+14.09326172	-4.15722656	-1.32714844	+40.47363281	-10.63476563	-28.87207031	+4248
+1458241135.59130000	+16.00927734	-1.41943359	-1.50732422	+56.14013672	+6.50390625	-60.55664063	+4996	+15.69726563	-2.10498047	-0.32519531	-101.09619141	+15.51269531	+38.51806641	+5480	+14.10205078	-4.12207031	-1.29638672	+40.60546875	-10.72265625	-28.80615234	+4252
+1458241135.59540010	+16.01806641	-1.40625000	-1.49414063	+56.09619141	+6.48193359	-60.46875000	+4972	+15.69726563	-2.09179688	-0.31640625	-101.11816406	+15.49072266	+38.45214844	+5464	+14.10205078	-4.08691406	-1.27001953	+40.67138672	-10.78857422	-28.76220703	+4256
+1458241135.59960010	+16.02246094	-1.39306641	-1.47656250	+56.07421875	+6.43798828	-60.38085938	+4948	+15.69287109	-2.07421875	-0.30761719	-101.11816406	+15.49072266	+38.40820313	+5448	+14.10644531	-4.06054688	-1.23925781	+40.73730469	-10.87646484	-28.74023438	+4256
+1458241135.60789990	+16.03564453	-1.36230469	-1.44580078	+56.03027344	+6.32812500	-60.27099609	+4896	+15.70166016	-2.04785156	-0.27685547	-101.11816406	+15.42480469	+38.38623047	+5420	+14.11083984	-4.01220703	-1.19970703	+40.78125000	-11.00830078	-28.60839844	+4260
+1458241135.61630010	+16.04443359	-1.33593750	-1.40625000	+55.94238281	+6.28417969	-60.24902344	+4852	+15.71044922	-2.01708984	-0.23730469	-101.07421875	+15.35888672	+38.45214844	+5396	+14.10644531	-3.99462891	-1.17333984	+40.62744141	-11.03027344	-28.41064453	+4252
+1458241135.62040000	+16.04443359	-1.32714844	-1.38867188	+55.89843750	+6.26220703	-60.22705078	+4832	+15.71484375	-2.00390625	-0.21093750	-101.05224609	+15.33691406	+38.51806641	+5388	+14.10205078	-3.99462891	-1.17333984	+40.49560547	-10.98632813	-28.30078125	+4248
+1458241135.62879990	+16.04003906	-1.30078125	-1.35351563	+55.78857422	+6.21826172	-60.20507813	+4804	+15.71923828	-1.96875000	-0.17138672	-100.98632813	+15.24902344	+38.60595703	+5372	+14.09326172	-3.99462891	-1.17773438	+40.16601563	-10.87646484	-27.97119141	+4236
+1458241135.63710000	+16.03125000	-1.27441406	-1.31835938	+55.70068359	+6.17431641	-60.24902344	+4784	+15.72363281	-1.93798828	-0.12744141	-100.92041016	+15.16113281	+38.78173828	+5364	+14.08007813	-4.00341797	-1.18652344	+39.81445313	-10.76660156	-27.72949219	+4228
+1458241135.64540000	+16.02246094	-1.25244141	-1.27880859	+55.56884766	+6.10839844	-60.31494141	+4784	+15.73242188	-1.90722656	-0.07470703	-100.81054688	+15.07324219	+39.00146484	+5364	+14.07128906	-4.01220703	-1.20410156	+39.48486328	-10.65673828	-27.48779297	+4224
+1458241135.64960000	+16.01806641	-1.24365234	-1.26123047	+55.50292969	+6.06445313	-60.35888672	+4788	+15.73681641	-1.89843750	-0.04394531	-100.78857422	+15.05126953	+39.13330078	+5364	+14.06689453	-4.02099609	-1.20849609	+39.28710938	-10.59082031	-27.37792969	+4220
+1458241135.65370010	+16.01806641	-1.23486328	-1.24365234	+55.43701172	+6.06445313	-60.38085938	+4792	+15.74121094	-1.88525391	-0.02636719	-100.76660156	+15.00732422	+39.22119141	+5364	+14.06250000	-4.02978516	-1.21728516	+39.08935547	-10.54687500	-27.24609375	+4220
+1458241135.65790010	+16.01367188	-1.22607422	-1.23046875	+55.37109375	+6.06445313	-60.38085938	+4800	+15.74121094	-1.87646484	-0.00439453	-100.76660156	+14.96337891	+39.30908203	+5364	+14.06250000	-4.03417969	-1.21728516	+38.93554688	-10.50292969	-27.15820313	+4216
+1458241135.66619990	+16.01367188	-1.21289063	-1.20849609	+55.23925781	+6.02050781	-60.38085938	+4820	+15.74560547	-1.85888672	+0.02636719	-100.76660156	+14.91943359	+39.41894531	+5368	+14.05810547	-4.02539063	-1.22167969	+38.73779297	-10.45898438	-27.00439453	+4208
+1458241135.67039990	+16.01367188	-1.20410156	-1.19531250	+55.17333984	+5.99853516	-60.35888672	+4828	+15.75000000	-1.85449219	+0.03515625	-100.76660156	+14.91943359	+39.46289063	+5368	+14.06250000	-4.02099609	-1.21728516	+38.67187500	-10.45898438	-26.96044922	+4208
+1458241135.67459990	+16.01806641	-1.19970703	-1.18652344	+55.10742188	+5.97656250	-60.35888672	+4840	+15.75439453	-1.85009766	+0.04394531	-100.78857422	+14.89746094	+39.50683594	+5368	+14.06250000	-4.00781250	-1.20849609	+38.62792969	-10.50292969	-26.93847656	+4208
+1458241135.67870000	+16.02246094	-1.19531250	-1.17333984	+55.01953125	+5.93261719	-60.35888672	+4848	+15.75439453	-1.85009766	+0.05273438	-100.83251953	+14.87548828	+39.52880859	+5368	+14.06689453	-3.99462891	-1.19531250	+38.60595703	-10.54687500	-26.93847656	+4208
+1458241135.68290000	+16.03125000	-1.19091797	-1.16455078	+54.95361328	+5.91064453	-60.33691406	+4856	+15.75878906	-1.84570313	+0.06152344	-100.87646484	+14.87548828	+39.57275391	+5368	+14.07128906	-3.98144531	-1.17773438	+38.60595703	-10.63476563	-26.98242188	+4212
+1458241135.69120000	+16.04443359	-1.18652344	-1.15576172	+54.77783203	+5.86669922	-60.22705078	+4868	+15.76757813	-1.85009766	+0.06591797	-101.00830078	+14.85351563	+39.57275391	+5368	+14.08886719	-3.93750000	-1.13818359	+38.71582031	-10.81054688	-27.04833984	+4216
+1458241135.69540000	+16.05322266	-1.18652344	-1.15576172	+54.71191406	+5.86669922	-60.16113281	+4868	+15.77197266	-1.85009766	+0.06152344	-101.07421875	+14.85351563	+39.50683594	+5364	+14.09326172	-3.91113281	-1.11621094	+38.78173828	-10.92041016	-27.11425781	+4220
+1458241135.69960000	+16.06640625	-1.18212891	-1.15576172	+54.62402344	+5.84472656	-60.09521484	+4868	+15.77636719	-1.85009766	+0.05273438	-101.14013672	+14.85351563	+39.44091797	+5364	+14.10205078	-3.88476563	-1.08984375	+38.86962891	-11.03027344	-27.15820313	+4228
+1458241135.70370010	+16.07519531	-1.17773438	-1.15576172	+54.55810547	+5.84472656	-60.00732422	+4864	+15.78076172	-1.85449219	+0.04394531	-101.20605469	+14.85351563	+39.37500000	+5364	+14.11083984	-3.85839844	-1.06787109	+38.97949219	-11.11816406	-27.20214844	+4232
+1458241135.70790000	+16.08837891	-1.17773438	-1.15136719	+54.49218750	+5.80078125	-59.94140625	+4856	+15.78515625	-1.85449219	+0.03515625	-101.27197266	+14.85351563	+39.33105469	+5364	+14.11962891	-3.82763672	-1.05029297	+39.06738281	-11.22802734	-27.26806641	+4236
+1458241135.71210000	+16.09716797	-1.17333984	-1.15136719	+54.40429688	+5.77880859	-59.91943359	+4848	+15.78955078	-1.85888672	+0.03076172	-101.35986328	+14.85351563	+39.28710938	+5360	+14.12402344	-3.80566406	-1.02832031	+39.15527344	-11.33789063	-27.33398438	+4240
+1458241135.71620010	+16.10595703	-1.17333984	-1.14697266	+54.33837891	+5.75683594	-59.87548828	+4836	+15.79394531	-1.85888672	+0.02636719	-101.42578125	+14.83154297	+39.24316406	+5356	+14.13281250	-3.78369141	-1.01074219	+39.19921875	-11.40380859	-27.39990234	+4244
+1458241135.72460010	+16.12353516	-1.16894531	-1.14697266	+54.18457031	+5.73486328	-59.78759766	+4812	+15.80273438	-1.85888672	+0.00878906	-101.55761719	+14.80957031	+39.11132813	+5352	+14.14160156	-3.75292969	-0.98437500	+39.26513672	-11.53564453	-27.44384766	+4244
+1458241135.72869990	+16.12792969	-1.16894531	-1.15136719	+54.14062500	+5.75683594	-59.72167969	+4804	+15.80273438	-1.85888672	+0.00000000	-101.62353516	+14.80957031	+39.02343750	+5348	+14.14599609	-3.73974609	-0.97998047	+39.26513672	-11.53564453	-27.42187500	+4244
+1458241135.73289990	+16.12792969	-1.16455078	-1.15136719	+54.09667969	+5.73486328	-59.69970703	+4792	+15.80712891	-1.85449219	-0.00439453	-101.66748047	+14.78759766	+38.97949219	+5344	+14.14599609	-3.73095703	-0.98437500	+39.24316406	-11.53564453	-27.39990234	+4244
+1458241135.73700000	+16.13232422	-1.16015625	-1.15136719	+54.05273438	+5.73486328	-59.69970703	+4780	+15.80712891	-1.85009766	-0.00878906	-101.68945313	+14.78759766	+38.93554688	+5340	+14.14160156	-3.72656250	-0.98876953	+39.17724609	-11.51367188	-27.35595703	+4240
+1458241135.74120000	+16.13232422	-1.15136719	-1.14697266	+54.00878906	+5.71289063	-59.72167969	+4772	+15.81152344	-1.84570313	-0.01318359	-101.71142578	+14.76562500	+38.93554688	+5340	+14.14160156	-3.72656250	-0.99755859	+39.08935547	-11.49169922	-27.31201172	+4236
+1458241135.74540000	+16.13232422	-1.14697266	-1.14257813	+53.98681641	+5.69091797	-59.74365234	+4764	+15.81152344	-1.84130859	-0.00878906	-101.71142578	+14.76562500	+38.93554688	+5336	+14.14160156	-3.72656250	-1.00634766	+39.00146484	-11.44775391	-27.24609375	+4236
+1458241135.75370000	+16.12353516	-1.13818359	-1.13378906	+53.92089844	+5.64697266	-59.83154297	+4752	+15.81591797	-1.82812500	+0.00000000	-101.71142578	+14.72167969	+38.97949219	+5336	+14.13281250	-3.74414063	-1.03271484	+38.73779297	-11.33789063	-27.13623047	+4236
+1458241135.75790000	+16.12353516	-1.13378906	-1.12939453	+53.87695313	+5.62500000	-59.85351563	+4752	+15.81591797	-1.81933594	+0.00439453	-101.68945313	+14.69970703	+39.02343750	+5336	+14.13281250	-3.75292969	-1.04589844	+38.62792969	-11.27197266	-27.04833984	+4236
+1458241135.76200010	+16.11914063	-1.12939453	-1.12500000	+53.85498047	+5.62500000	-59.89746094	+4752	+15.82031250	-1.81054688	+0.00878906	-101.66748047	+14.69970703	+39.06738281	+5336	+14.12841797	-3.76171875	-1.06347656	+38.47412109	-11.20605469	-26.98242188	+4232
+1458241135.76620010	+16.11474609	-1.12500000	-1.12500000	+53.83300781	+5.58105469	-59.94140625	+4756	+15.82031250	-1.79736328	+0.01757813	-101.62353516	+14.67773438	+39.13330078	+5340	+14.12402344	-3.77050781	-1.08105469	+38.34228516	-11.11816406	-26.89453125	+4232
+1458241135.77040000	+16.11035156	-1.11621094	-1.12060547	+53.83300781	+5.55908203	-59.98535156	+4760	+15.82031250	-1.78857422	+0.02636719	-101.60156250	+14.67773438	+39.19921875	+5344	+14.11962891	-3.77929688	-1.09863281	+38.21044922	-11.07421875	-26.82861328	+4232
+1458241135.77449990	+16.10595703	-1.11181641	-1.11181641	+53.81103516	+5.51513672	-60.02929688	+4768	+15.82031250	-1.77978516	+0.03955078	-101.55761719	+14.67773438	+39.28710938	+5348	+14.11523438	-3.78808594	-1.11621094	+38.07861328	-11.00830078	-26.74072266	+4232
+1458241135.78290010	+16.09716797	-1.10302734	-1.09863281	+53.74511719	+5.42724609	-60.13916016	+4784	+15.82470703	-1.76660156	+0.06152344	-101.46972656	+14.67773438	+39.48486328	+5352	+14.11083984	-3.80566406	-1.14257813	+37.83691406	-10.92041016	-26.63085938	+4224
+1458241135.78699990	+16.09716797	-1.09863281	-1.09423828	+53.72314453	+5.36132813	-60.18310547	+4796	+15.82910156	-1.75781250	+0.07470703	-101.42578125	+14.69970703	+39.59472656	+5356	+14.11083984	-3.81005859	-1.15576172	+37.74902344	-10.89843750	-26.58691406	+4220
+1458241135.79119990	+16.09277344	-1.09423828	-1.08544922	+53.70117188	+5.29541016	-60.22705078	+4808	+15.82910156	-1.75341797	+0.08349609	-101.40380859	+14.72167969	+39.66064453	+5360	+14.10644531	-3.81445313	-1.16455078	+37.66113281	-10.89843750	-26.54296875	+4212
+1458241135.79539990	+16.09277344	-1.08984375	-1.08105469	+53.67919922	+5.25146484	-60.24902344	+4816	+15.83349609	-1.74902344	+0.09228516	-101.35986328	+14.72167969	+39.74853516	+5364	+14.10644531	-3.81445313	-1.16894531	+37.59521484	-10.89843750	-26.49902344	+4208
+1458241135.79950000	+16.09277344	-1.08544922	-1.07666016	+53.63525391	+5.16357422	-60.27099609	+4828	+15.83349609	-1.74462891	+0.09667969	-101.33789063	+14.76562500	+39.83642578	+5364	+14.11083984	-3.81005859	-1.17333984	+37.55126953	-10.94238281	-26.47705078	+4200
+1458241135.80370000	+16.09277344	-1.08105469	-1.07226563	+53.61328125	+5.09765625	-60.27099609	+4840	+15.83349609	-1.74023438	+0.10546875	-101.33789063	+14.78759766	+39.90234375	+5368	+14.11083984	-3.80566406	-1.17333984	+37.55126953	-10.98632813	-26.47705078	+4192
+1458241135.80780010	+16.09716797	-1.07666016	-1.06787109	+53.56933594	+4.98779297	-60.27099609	+4848	+15.83789063	-1.74023438	+0.10986328	-101.31591797	+14.83154297	+39.94628906	+5368	+14.11523438	-3.79248047	-1.16894531	+37.55126953	-11.05224609	-26.47705078	+4188
+1458241135.81620000	+16.10595703	-1.06787109	-1.05468750	+53.50341797	+4.79003906	-60.27099609	+4860	+15.84228516	-1.74023438	+0.11425781	-101.29394531	+14.91943359	+40.05615234	+5364	+14.12402344	-3.76171875	-1.15136719	+37.66113281	-11.27197266	-26.52099609	+4180
+1458241135.82030010	+16.11035156	-1.06787109	-1.05029297	+53.45947266	+4.65820313	-60.24902344	+4868	+15.84228516	-1.74023438	+0.11425781	-101.27197266	+14.96337891	+40.10009766	+5364	+14.12841797	-3.74414063	-1.13818359	+37.72705078	-11.40380859	-26.54296875	+4180
+1458241135.82450010	+16.11474609	-1.06787109	-1.04589844	+53.39355469	+4.54833984	-60.20507813	+4868	+15.84667969	-1.74023438	+0.11425781	-101.25000000	+15.00732422	+40.12207031	+5360	+14.13720703	-3.72216797	-1.12500000	+37.83691406	-11.53564453	-26.58691406	+4176
+1458241135.82870010	+16.12353516	-1.06347656	-1.04150391	+53.34960938	+4.41650391	-60.16113281	+4868	+15.84667969	-1.74023438	+0.10986328	-101.25000000	+15.07324219	+40.12207031	+5360	+14.14160156	-3.70019531	-1.10742188	+37.92480469	-11.68945313	-26.63085938	+4176
+1458241135.83279990	+16.12792969	-1.06347656	-1.03710938	+53.30566406	+4.28466797	-60.11718750	+4864	+15.84667969	-1.74462891	+0.10986328	-101.22802734	+15.11718750	+40.14404297	+5356	+14.14599609	-3.66943359	-1.09423828	+38.05664063	-11.84326172	-26.65283203	+4176
+1458241135.84120010	+16.13671875	-1.05908203	-1.03271484	+53.19580078	+4.02099609	-60.00732422	+4852	+15.84667969	-1.74462891	+0.10107422	-101.16210938	+15.24902344	+40.20996094	+5352	+14.15478516	-3.62548828	-1.06347656	+38.25439453	-12.10693359	-26.69677734	+4176
+1458241135.84530000	+16.14550781	-1.05908203	-1.02832031	+53.15185547	+3.86718750	-59.96337891	+4844	+15.85107422	-1.74902344	+0.10107422	-101.09619141	+15.31494141	+40.25390625	+5348	+14.15917969	-3.60351563	-1.05029297	+38.34228516	-12.23876953	-26.71875000	+4176
+1458241135.84949990	+16.14990234	-1.05468750	-1.01953125	+53.10791016	+3.71337891	-59.94140625	+4836	+15.85107422	-1.74902344	+0.09667969	-101.03027344	+15.35888672	+40.29785156	+5344	+14.15917969	-3.59033203	-1.03710938	+38.40820313	-12.37060547	-26.74072266	+4176
+1458241135.85369990	+16.14990234	-1.05468750	-1.01074219	+53.06396484	+3.58154297	-59.91943359	+4828	+15.85107422	-1.74902344	+0.09667969	-100.94238281	+15.40283203	+40.34179688	+5336	+14.15917969	-3.58154297	-1.03271484	+38.43017578	-12.43652344	-26.74072266	+4172
+1458241135.86200000	+16.14990234	-1.05468750	-0.99755859	+53.02001953	+3.33984375	-59.89746094	+4812	+15.85107422	-1.74462891	+0.10546875	-100.63476563	+15.46875000	+40.53955078	+5332	+14.15478516	-3.57714844	-1.03271484	+38.36425781	-12.48046875	-26.65283203	+4160
+1458241135.86620000	+16.14550781	-1.05468750	-0.99316406	+52.99804688	+3.22998047	-59.87548828	+4804	+15.85107422	-1.74462891	+0.11425781	-100.48095703	+15.46875000	+40.64941406	+5328	+14.15478516	-3.57714844	-1.04150391	+38.29833984	-12.48046875	-26.60888672	+4156
+1458241135.87030010	+16.14550781	-1.05029297	-0.98437500	+52.99804688	+3.14208984	-59.87548828	+4800	+15.84667969	-1.74023438	+0.12744141	-100.23925781	+15.44677734	+40.82519531	+5328	+14.15039063	-3.58154297	-1.05029297	+38.23242188	-12.45849609	-26.56494141	+4156
+1458241135.87450000	+16.14111328	-1.05029297	-0.97558594	+52.99804688	+3.03222656	-59.89746094	+4796	+15.84667969	-1.73583984	+0.14501953	-99.99755859	+15.42480469	+40.97900391	+5332	+14.14599609	-3.59033203	-1.05908203	+38.14453125	-12.45849609	-26.52099609	+4152
+1458241135.87870000	+16.13671875	-1.04589844	-0.96679688	+52.99804688	+2.92236328	-59.91943359	+4796	+15.84667969	-1.73144531	+0.16699219	-99.75585938	+15.35888672	+41.15478516	+5332	+14.14160156	-3.60351563	-1.06787109	+38.05664063	-12.43652344	-26.45507813	+4148
+1458241135.88280010	+16.13232422	-1.04150391	-0.95800781	+53.02001953	+2.83447266	-59.94140625	+4800	+15.85107422	-1.72265625	+0.19335938	-99.38232422	+15.24902344	+41.39648438	+5336	+14.13720703	-3.60791016	-1.07666016	+37.96875000	-12.41455078	-26.43310547	+4148
+1458241135.89109990	+16.12353516	-1.04150391	-0.93603516	+53.04199219	+2.63671875	-60.00732422	+4804	+15.85546875	-1.71386719	+0.24169922	-98.78906250	+14.98535156	+41.79199219	+5348	+14.13281250	-3.62988281	-1.09423828	+37.79296875	-12.34863281	-26.34521484	+4140
+1458241135.89529990	+16.11914063	-1.03710938	-0.93164063	+53.06396484	+2.54882813	-60.00732422	+4812	+15.85986328	-1.70507813	+0.26806641	-98.37158203	+14.80957031	+42.01171875	+5352	+14.12841797	-3.63867188	-1.10302734	+37.72705078	-12.32666016	-26.30126953	+4136
+1458241135.89949990	+16.11474609	-1.03710938	-0.92285156	+53.08593750	+2.46093750	-60.00732422	+4816	+15.85986328	-1.70068359	+0.29443359	-98.06396484	+14.65576172	+42.18750000	+5360	+14.12841797	-3.64746094	-1.11181641	+37.63916016	-12.30468750	-26.25732422	+4136
+1458241135.90360000	+16.11035156	-1.03271484	-0.91845703	+53.12988281	+2.35107422	-60.00732422	+4824	+15.86425781	-1.69628906	+0.31201172	-97.77832031	+14.50195313	+42.31933594	+5364	+14.12402344	-3.65625000	-1.11621094	+37.57324219	-12.28271484	-26.23535156	+4132
+1458241135.90780000	+16.11035156	-1.02832031	-0.90966797	+53.17382813	+2.24121094	-60.00732422	+4836	+15.86865234	-1.69189453	+0.32519531	-97.44873047	+14.32617188	+42.45117188	+5368	+14.12402344	-3.66503906	-1.12500000	+37.50732422	-12.28271484	-26.21337891	+4124
+1458241135.91199990	+16.10595703	-1.02392578	-0.90087891	+53.21777344	+2.10937500	-59.98535156	+4844	+15.86865234	-1.69189453	+0.33837891	-97.18505859	+14.15039063	+42.53906250	+5372	+14.11962891	-3.66943359	-1.12939453	+37.46337891	-12.28271484	-26.19140625	+4120
+1458241135.92030000	+16.10595703	-1.01953125	-0.89208984	+53.32763672	+1.80175781	-59.91943359	+4864	+15.87744141	-1.69189453	+0.34716797	-96.74560547	+13.84277344	+42.60498047	+5376	+14.11962891	-3.67822266	-1.13378906	+37.37548828	-12.32666016	-26.14746094	+4108
+1458241135.92450000	+16.10595703	-1.01953125	-0.88769531	+53.39355469	+1.62597656	-59.85351563	+4872	+15.88183594	-1.69189453	+0.34716797	-96.56982422	+13.71093750	+42.62695313	+5376	+14.11523438	-3.67822266	-1.13818359	+37.35351563	-12.37060547	-26.14746094	+4104
+1458241135.92860010	+16.10595703	-1.01513672	-0.88330078	+53.43750000	+1.45019531	-59.74365234	+4876	+15.88183594	-1.69628906	+0.33837891	-96.39404297	+13.60107422	+42.58300781	+5376	+14.11962891	-3.67822266	-1.13818359	+37.33154297	-12.41455078	-26.12548828	+4096
+1458241135.93280010	+16.11035156	-1.01074219	-0.88330078	+53.52539063	+1.20849609	-59.61181641	+4880	+15.88183594	-1.70507813	+0.32958984	-96.30615234	+13.49121094	+42.53906250	+5376	+14.11962891	-3.67382813	-1.13378906	+37.35351563	-12.48046875	-26.12548828	+4092
+1458241135.93700000	+16.11474609	-1.01074219	-0.88330078	+53.61328125	+0.96679688	-59.47998047	+4884	+15.88183594	-1.70947266	+0.32080078	-96.19628906	+13.40332031	+42.51708984	+5376	+14.11962891	-3.66943359	-1.12939453	+37.35351563	-12.56835938	-26.12548828	+4088
+1458241135.94109990	+16.12353516	-1.01074219	-0.88769531	+53.67919922	+0.72509766	-59.32617188	+4884	+15.88183594	-1.71386719	+0.31640625	-96.06445313	+13.31542969	+42.49511719	+5376	+14.11962891	-3.66064453	-1.12500000	+37.39746094	-12.65625000	-26.12548828	+4084
+1458241135.94950010	+16.14111328	-1.00634766	-0.89208984	+53.81103516	+0.13183594	-58.93066406	+4876	+15.88623047	-1.73144531	+0.29882813	-95.91064453	+13.13964844	+42.42919922	+5376	+14.12841797	-3.63867188	-1.10302734	+37.50732422	-12.94189453	-26.16943359	+4084
+1458241135.95359990	+16.14990234	-1.01074219	-0.89648438	+53.87695313	-0.10986328	-58.75488281	+4868	+15.88623047	-1.73583984	+0.29003906	-95.80078125	+13.07373047	+42.40722656	+5372	+14.13281250	-3.62548828	-1.09423828	+37.57324219	-13.07373047	-26.16943359	+4088
+1458241135.95779990	+16.15869141	-1.01513672	-0.90087891	+53.89892578	-0.39550781	-58.55712891	+4856	+15.88623047	-1.74023438	+0.28564453	-95.71289063	+13.02978516	+42.40722656	+5372	+14.13720703	-3.61230469	-1.08105469	+37.63916016	-13.24951172	-26.19140625	+4088
+1458241135.96199990	+16.16308594	-1.01513672	-0.90087891	+53.94287109	-0.65917969	-58.38134766	+4848	+15.88623047	-1.74902344	+0.28125000	-95.62500000	+12.98583984	+42.40722656	+5368	+14.14160156	-3.59472656	-1.07226563	+37.70507813	-13.42529297	-26.19140625	+4092
+1458241135.96610000	+16.16748047	-1.01953125	-0.90527344	+53.96484375	-0.92285156	-58.20556641	+4836	+15.88623047	-1.75341797	+0.28125000	-95.53710938	+12.94189453	+42.45117188	+5368	+14.14599609	-3.58593750	-1.06347656	+37.74902344	-13.57910156	-26.16943359	+4092
+1458241135.97030000	+16.17187500	-1.01953125	-0.90087891	+54.00878906	-1.20849609	-58.07373047	+4824	+15.88623047	-1.75781250	+0.28564453	-95.40527344	+12.89794922	+42.53906250	+5368	+14.15039063	-3.57275391	-1.05468750	+37.79296875	-13.73291016	-26.14746094	+4096
+1458241135.97860000	+16.17187500	-1.02392578	-0.88769531	+54.07470703	-1.77978516	-57.85400391	+4800	+15.89062500	-1.75781250	+0.30761719	-95.05371094	+12.78808594	+42.75878906	+5372	+14.15478516	-3.56396484	-1.05029297	+37.74902344	-13.97460938	-26.05957031	+4092
+1458241135.98280000	+16.17187500	-1.02832031	-0.87890625	+54.11865234	-2.06542969	-57.76611328	+4796	+15.89501953	-1.74902344	+0.32519531	-94.81201172	+12.74414063	+42.93457031	+5376	+14.15478516	-3.56835938	-1.05468750	+37.68310547	-14.06250000	-25.99365234	+4092
+1458241135.98690010	+16.17187500	-1.02832031	-0.86572266	+54.14062500	-2.35107422	-57.70019531	+4792	+15.89941406	-1.74902344	+0.34277344	-94.57031250	+12.67822266	+43.11035156	+5380	+14.15478516	-3.57714844	-1.05908203	+37.57324219	-14.12841797	-25.90576172	+4092
+1458241135.99110010	+16.16748047	-1.03271484	-0.85253906	+54.18457031	-2.65869141	-57.63427734	+4788	+15.89941406	-1.74462891	+0.36035156	-94.35058594	+12.59033203	+43.24218750	+5384	+14.15478516	-3.59033203	-1.06787109	+37.44140625	-14.15039063	-25.79589844	+4096
+1458241135.99530010	+16.16308594	-1.03271484	-0.83935547	+54.22851563	-2.94433594	-57.56835938	+4788	+15.89941406	-1.73583984	+0.37792969	-93.99902344	+12.52441406	+43.46191406	+5392	+14.15478516	-3.60351563	-1.08544922	+37.30957031	-14.17236328	-25.70800781	+4100
+1458241135.99939990	+16.15429688	-1.02832031	-0.82617188	+54.29443359	-3.27392578	-57.48046875	+4792	+15.90380859	-1.73583984	+0.39990234	-93.69140625	+12.43652344	+43.70361328	+5400	+14.15039063	-3.61669922	-1.09863281	+37.17773438	-14.17236328	-25.57617188	+4100
+1458241136.00780010	+16.13671875	-1.02392578	-0.79980469	+54.42626953	-3.91113281	-57.32666016	+4804	+15.90820313	-1.71826172	+0.44824219	-92.92236328	+12.21679688	+44.20898438	+5420	+14.14160156	-3.65185547	-1.13378906	+36.87011719	-14.19433594	-25.35644531	+4104
+1458241136.01189990	+16.13232422	-1.02392578	-0.78662109	+54.51416016	-4.24072266	-57.26074219	+4816	+15.91259766	-1.71826172	+0.47900391	-92.54882813	+12.10693359	+44.47265625	+5432	+14.14160156	-3.66503906	-1.15136719	+36.71630859	-14.19433594	-25.24658203	+4104
+1458241136.01609990	+16.12353516	-1.02392578	-0.76904297	+54.58007813	-4.57031250	-57.19482422	+4824	+15.91699219	-1.71386719	+0.49218750	-92.19726563	+11.95312500	+44.64843750	+5440	+14.13720703	-3.68261719	-1.16455078	+36.56250000	-14.21630859	-25.13671875	+4104
+1458241136.02029990	+16.11914063	-1.02392578	-0.75585938	+54.64599609	-4.89990234	-57.10693359	+4840	+15.92138672	-1.70507813	+0.50976563	-91.71386719	+11.82128906	+44.89013672	+5452	+14.13281250	-3.70019531	-1.18212891	+36.40869141	-14.23828125	-25.04882813	+4104
+1458241136.02440000	+16.11474609	-1.01953125	-0.74267578	+54.71191406	-5.20751953	-57.01904297	+4852	+15.92578125	-1.70947266	+0.52734375	-91.31835938	+11.66748047	+45.15380859	+5464	+14.13281250	-3.71337891	-1.19970703	+36.29882813	-14.26025391	-24.93896484	+4100
+1458241136.02860000	+16.11035156	-1.01953125	-0.73388672	+54.77783203	-5.51513672	-56.88720703	+4864	+15.92578125	-1.71386719	+0.53173828	-90.94482422	+11.49169922	+45.28564453	+5472	+14.12841797	-3.72656250	-1.21289063	+36.18896484	-14.30419922	-24.85107422	+4096
+1458241136.03280000	+16.11035156	-1.01513672	-0.73388672	+54.84375000	-5.82275391	-56.73339844	+4876	+15.92578125	-1.70947266	+0.54052734	-90.43945313	+11.31591797	+45.50537109	+5480	+14.12841797	-3.73095703	-1.22607422	+36.12304688	-14.37011719	-24.76318359	+4092
+1458241136.04110000	+16.10595703	-1.01513672	-0.72949219	+54.97558594	-6.41601563	-56.42578125	+4900	+15.93457031	-1.72265625	+0.54931641	-89.58251953	+10.92041016	+45.83496094	+5500	+14.12841797	-3.73095703	-1.23486328	+36.10107422	-14.56787109	-24.67529297	+4076
+1458241136.04520010	+16.10595703	-1.01513672	-0.72070313	+55.01953125	-6.70166016	-56.27197266	+4908	+15.93896484	-1.72265625	+0.55371094	-89.05517578	+10.70068359	+46.05468750	+5504	+14.13281250	-3.72656250	-1.23486328	+36.14501953	-14.69970703	-24.65332031	+4068
+1458241136.04940010	+16.11035156	-1.01513672	-0.71630859	+55.06347656	-7.00927734	-56.11816406	+4912	+15.93896484	-1.73144531	+0.55810547	-88.57177734	+10.48095703	+46.25244141	+5516	+14.13720703	-3.71777344	-1.22607422	+36.18896484	-14.83154297	-24.67529297	+4064
+1458241136.05360010	+16.11474609	-1.01074219	-0.71191406	+55.12939453	-7.27294922	-55.98632813	+4916	+15.94335938	-1.74462891	+0.55371094	-88.11035156	+10.23925781	+46.38427734	+5524	+14.13720703	-3.70898438	-1.22167969	+36.27685547	-14.98535156	-24.67529297	+4060
+1458241136.05769990	+16.11914063	-1.01513672	-0.70751953	+55.15136719	-7.51464844	-55.81054688	+4920	+15.94335938	-1.74462891	+0.54931641	-87.56103516	+9.97558594	+46.53808594	+5532	+14.14160156	-3.69580078	-1.21289063	+36.36474609	-15.13916016	-24.69726563	+4060
+1458241136.06189990	+16.11914063	-1.01074219	-0.70751953	+55.17333984	-7.75634766	-55.63476563	+4916	+15.94335938	-1.75781250	+0.54492188	-87.05566406	+9.73388672	+46.69189453	+5540	+14.14599609	-3.67822266	-1.20410156	+36.47460938	-15.29296875	-24.71923828	+4056
+1458241136.07020000	+16.12353516	-1.01513672	-0.70751953	+55.21728516	-8.21777344	-55.30517578	+4912	+15.94335938	-1.77099609	+0.54492188	-85.95703125	+9.20654297	+47.06542969	+5556	+14.15478516	-3.64746094	-1.18212891	+36.76025391	-15.62255859	-24.76318359	+4060
+1458241136.07439990	+16.12792969	-1.01074219	-0.70312500	+55.23925781	-8.41552734	-55.15136719	+4904	+15.94775391	-1.77978516	+0.55371094	-85.38574219	+8.92089844	+47.30712891	+5564	+14.15917969	-3.62988281	-1.17333984	+36.87011719	-15.77636719	-24.80712891	+4060
+1458241136.07859990	+16.12792969	-1.01074219	-0.69433594	+55.26123047	-8.63525391	-55.06347656	+4900	+15.95214844	-1.78417969	+0.56250000	-84.79248047	+8.61328125	+47.54882813	+5572	+14.16357422	-3.61669922	-1.16015625	+37.00195313	-15.93017578	-24.82910156	+4060
+1458241136.08270000	+16.13232422	-1.01074219	-0.68115234	+55.28320313	-8.83300781	-54.97558594	+4892	+15.95214844	-1.78417969	+0.57128906	-84.13330078	+8.30566406	+47.81250000	+5580	+14.16796875	-3.60351563	-1.15136719	+37.11181641	-16.06201172	-24.85107422	+4064
+1458241136.08690000	+16.13232422	-1.01074219	-0.67236328	+55.28320313	-8.98681641	-54.88769531	+4888	+15.95654297	-1.78857422	+0.58447266	-83.49609375	+7.97607422	+48.05419922	+5588	+14.16796875	-3.59472656	-1.14257813	+37.19970703	-16.17187500	-24.85107422	+4064
+1458241136.09520010	+16.12792969	-1.01513672	-0.65478516	+55.23925781	-9.25048828	-54.71191406	+4872	+15.95654297	-1.78417969	+0.61523438	-82.13378906	+7.27294922	+48.60351563	+5604	+14.17236328	-3.58593750	-1.13818359	+37.30957031	-16.32568359	-24.82910156	+4064
+1458241136.10360000	+16.11914063	-1.01953125	-0.63720703	+55.19531250	-9.47021484	-54.53613281	+4864	+15.96533203	-1.77978516	+0.65478516	-80.68359375	+6.52587891	+49.19677734	+5620	+14.16796875	-3.59472656	-1.14697266	+37.30957031	-16.39160156	-24.71923828	+4064
+1458241136.11190010	+16.11035156	-1.01953125	-0.61523438	+55.15136719	-9.64599609	-54.42626953	+4860	+15.97412109	-1.76220703	+0.72070313	-79.03564453	+5.64697266	+49.96582031	+5644	+14.16357422	-3.60791016	-1.16894531	+37.26562500	-16.36962891	-24.58740234	+4064
+1458241136.12019990	+16.10156250	-1.02392578	-0.59326172	+55.08544922	-9.75585938	-54.31640625	+4864	+15.98730469	-1.73144531	+0.78222656	-77.23388672	+4.70214844	+50.58105469	+5668	+14.15478516	-3.63867188	-1.19091797	+37.13378906	-16.30371094	-24.41162109	+4068
+1458241136.12850000	+16.08837891	-1.02832031	-0.58447266	+54.99755859	-9.84375000	-54.07470703	+4876	+16.00048828	-1.71386719	+0.82617188	-75.43212891	+3.64746094	+51.06445313	+5692	+14.14599609	-3.66943359	-1.22167969	+36.97998047	-16.17187500	-24.21386719	+4072
+1458241136.13689990	+16.07519531	-1.03710938	-0.58007813	+54.88769531	-9.93164063	-53.76708984	+4888	+16.01367188	-1.67431641	+0.89208984	-73.27880859	+2.41699219	+51.70166016	+5720	+14.13281250	-3.70458984	-1.26123047	+36.82617188	-15.99609375	-23.95019531	+4076
+1458241136.14520000	+16.06640625	-1.03710938	-0.57128906	+54.79980469	-10.08544922	-53.34960938	+4908	+16.03125000	-1.63476563	+0.94482422	-71.03759766	+1.05468750	+52.11914063	+5744	+14.11962891	-3.73535156	-1.29638672	+36.69433594	-15.79833984	-23.66455078	+4076
+1458241136.15350010	+16.06201172	-1.04589844	-0.57568359	+54.64599609	-10.23925781	-52.80029297	+4924	+16.05322266	-1.61279297	+0.97998047	-68.73046875	-0.41748047	+52.31689453	+5760	+14.10644531	-3.76171875	-1.32275391	+36.67236328	-15.64453125	-23.42285156	+4076
+1458241136.15770010	+16.05761719	-1.05468750	-0.58007813	+54.51416016	-10.32714844	-52.36083984	+4936	+16.05761719	-1.58203125	+0.99755859	-67.36816406	-1.23046875	+52.38281250	+5772	+14.09765625	-3.77050781	-1.33154297	+36.71630859	-15.53466797	-23.26904297	+4072
+1458241136.16599990	+16.06201172	-1.05908203	-0.60205078	+54.31640625	-10.50292969	-51.50390625	+4952	+16.07519531	-1.56005859	+1.01074219	-64.81933594	-2.83447266	+52.29492188	+5784	+14.08886719	-3.76611328	-1.34033203	+36.91406250	-15.42480469	-23.02734375	+4060
+1458241136.17440010	+16.06640625	-1.06787109	-0.61083984	+54.05273438	-10.78857422	-50.51513672	+4956	+16.07958984	-1.52050781	+1.03271484	-62.05078125	-4.65820313	+52.25097656	+5796	+14.08007813	-3.74414063	-1.32714844	+37.30957031	-15.33691406	-22.82958984	+4056
+1458241136.18269990	+16.07519531	-1.08105469	-0.61962891	+53.74511719	-11.00830078	-49.65820313	+4948	+16.09277344	-1.47216797	+1.04150391	-59.15039063	-6.45996094	+51.92138672	+5804	+14.07568359	-3.71337891	-1.29199219	+37.74902344	-15.31494141	-22.74169922	+4052
+1458241136.19100000	+16.07958984	-1.09423828	-0.63720703	+53.43750000	-11.09619141	-48.77929688	+4936	+16.09716797	-1.42382813	+1.02832031	-56.11816406	-8.21777344	+51.35009766	+5812	+14.06689453	-3.69140625	-1.26123047	+38.14453125	-15.24902344	-22.60986328	+4048
+1458241136.19930010	+16.07958984	-1.11181641	-0.64599609	+53.08593750	-11.16210938	-47.94433594	+4916	+16.09277344	-1.36230469	+1.01953125	-53.04199219	-9.97558594	+50.75683594	+5824	+14.05371094	-3.67382813	-1.24365234	+38.49609375	-15.05126953	-22.41210938	+4040
+1458241136.20350000	+16.07519531	-1.11621094	-0.65039063	+52.93212891	-11.11816406	-47.61474609	+4904	+16.09716797	-1.32275391	+1.02392578	-51.43798828	-10.85449219	+50.44921875	+5824	+14.04492188	-3.66943359	-1.23925781	+38.60595703	-14.94140625	-22.30224609	+4032
+1458241136.21180010	+16.07080078	-1.13378906	-0.64599609	+52.62451172	-11.07421875	-47.10937500	+4880	+16.09716797	-1.25244141	+1.01074219	-48.40576172	-12.45849609	+49.65820313	+5828	+14.02294922	-3.68261719	-1.23486328	+38.75976563	-14.63378906	-22.08251953	+4024
+1458241136.22429990	+16.04443359	-1.16455078	-0.67236328	+52.22900391	-10.61279297	-46.34033203	+4856	+16.09716797	-1.12939453	+0.98437500	-43.87939453	-14.54589844	+48.22998047	+5836	+13.97460938	-3.73974609	-1.27441406	+38.69384766	-13.95263672	-21.57714844	+4024
+1458241136.23270010	+16.01367188	-1.18652344	-0.68554688	+52.00927734	-10.28320313	-45.94482422	+4848	+16.08398438	-1.06347656	+0.97558594	-41.11083984	-15.79833984	+47.28515625	+5832	+13.93505859	-3.79248047	-1.30957031	+38.58398438	-13.40332031	-21.18164063	+4028
+1458241136.24099990	+15.98291016	-1.21289063	-0.68994141	+51.83349609	-9.93164063	-45.68115234	+4852	+16.07958984	-0.97998047	+0.96679688	-38.32031250	-16.89697266	+46.27441406	+5828	+13.89111328	-3.84960938	-1.34033203	+38.47412109	-12.89794922	-20.83007813	+4024
+1458241136.24519990	+15.96972656	-1.21728516	-0.69433594	+51.83349609	-9.73388672	-45.52734375	+4852	+16.07519531	-0.95361328	+0.95361328	-37.04589844	-17.31445313	+45.72509766	+5824	+13.87353516	-3.87597656	-1.35351563	+38.47412109	-12.65625000	-20.67626953	+4020
+1458241136.25350000	+15.93457031	-1.24365234	-0.71630859	+51.72363281	-9.29443359	-45.19775391	+4864	+16.06201172	-0.89208984	+0.92724609	-34.54101563	-18.10546875	+44.60449219	+5812	+13.83398438	-3.93750000	-1.37548828	+38.38623047	-12.19482422	-20.36865234	+4016
+1458241136.26180010	+15.89941406	-1.26123047	-0.73828125	+51.74560547	-8.92089844	-44.86816406	+4880	+16.03564453	-0.84814453	+0.89648438	-32.12402344	-18.74267578	+43.46191406	+5800	+13.79882813	-3.98144531	-1.38867188	+38.45214844	-11.75537109	-20.08300781	+4000
+1458241136.27020000	+15.87304688	-1.27880859	-0.75585938	+51.83349609	-8.61328125	-44.53857422	+4888	+16.00927734	-0.80419922	+0.87451172	-29.72900391	-19.31396484	+42.38525391	+5784	+13.76806641	-4.00341797	-1.37548828	+38.71582031	-11.49169922	-19.92919922	+3984
+1458241136.27850010	+15.84228516	-1.30078125	-0.76904297	+51.92138672	-8.30566406	-44.20898438	+4892	+15.98291016	-0.77343750	+0.84375000	-27.42187500	-19.81933594	+41.28662109	+5760	+13.73730469	-4.02099609	-1.34472656	+39.04541016	-11.29394531	-19.88525391	+3968
+1458241136.28679990	+15.82470703	-1.31396484	-0.79541016	+52.14111328	-8.04199219	-43.83544922	+4884	+15.95214844	-0.73388672	+0.79980469	-25.04882813	-20.06103516	+40.18798828	+5736	+13.71093750	-4.02539063	-1.29638672	+39.50683594	-11.16210938	-19.88525391	+3952
+1458241136.29510000	+15.79394531	-1.33154297	-0.82177734	+52.33886719	-7.80029297	-43.43994141	+4868	+15.91259766	-0.70312500	+0.75585938	-22.76367188	-20.30273438	+39.15527344	+5708	+13.68896484	-4.02539063	-1.25683594	+40.01220703	-11.05224609	-19.90722656	+3940
+1458241136.30349990	+15.76318359	-1.34472656	-0.84375000	+52.55859375	-7.62451172	-43.11035156	+4836	+15.87304688	-0.67675781	+0.71191406	-20.54443359	-20.41259766	+38.25439453	+5672	+13.65820313	-4.01660156	-1.20849609	+40.56152344	-10.94238281	-19.95117188	+3924
+1458241136.31180000	+15.73681641	-1.36230469	-0.85253906	+52.84423828	-7.53662109	-42.89062500	+4796	+15.83349609	-0.65478516	+0.66796875	-18.47900391	-20.45654297	+37.41943359	+5632	+13.62744141	-4.02099609	-1.16015625	+41.08886719	-10.85449219	-20.06103516	+3916
+1458241136.31600000	+15.71923828	-1.37548828	-0.86572266	+52.93212891	-7.47070313	-42.73681641	+4772	+15.81152344	-0.64160156	+0.65039063	-17.44628906	-20.50048828	+37.04589844	+5612	+13.61425781	-4.02978516	-1.14697266	+41.28662109	-10.76660156	-20.06103516	+3912
+1458241136.32430010	+15.67968750	-1.39746094	-0.87451172	+53.15185547	-7.42675781	-42.56103516	+4728	+15.77197266	-0.61962891	+0.61523438	-15.53466797	-20.45654297	+36.34277344	+5568	+13.57470703	-4.05175781	-1.12060547	+41.63818359	-10.61279297	-20.10498047	+3904
