# Supplementary material for: A direct effect of perception on action when grasping a cup
Source: Sci Rep. 2018 Jan 9;8:171. doi: 10.1038/s41598-017-18591-5 (PMC5760564; doi:10.1038/s41598-017-18591-5)
Supplement: Supplementary file 6 — Supplementary Information [file 41598_2017_18591_MOESM6_ESM.zip › SciRep_Data/S02instruct/S02_100instruct_Tr53.dat]

+1000000000000.00000000	+0.00000000	+0.00000000	+0.00000000	+0.00000000	+0.00000000	+0.00000000	+0	+0.00000000	+0.00000000	+0.00000000	+0.00000000	+0.00000000	+0.00000000	+0	+0.00000000	+0.00000000	+0.00000000	+0.00000000	+0.00000000	+0.00000000	+0
+1458241136.33260010	+15.62695313	-1.42382813	-0.88769531	+53.37158203	-7.40478516	-42.40722656	+4684	+15.72363281	-0.60205078	+0.58447266	-13.73291016	-20.47851563	+35.72753906	+5520	+13.53076172	-4.08251953	-1.12060547	+41.94580078	-10.32714844	-20.01708984	+3892
+1458241136.34100010	+15.56542969	-1.45458984	-0.88330078	+53.56933594	-7.47070313	-42.36328125	+4644	+15.67529297	-0.59326172	+0.57128906	-12.06298828	-20.58837891	+35.17822266	+5468	+13.47802734	-4.14404297	-1.12939453	+42.07763672	-10.04150391	-19.97314453	+3884
+1458241136.34929990	+15.51269531	-1.48974609	-0.87011719	+53.74511719	-7.64648438	-42.49511719	+4612	+15.63134766	-0.58007813	+0.56689453	-10.37109375	-20.74218750	+34.65087891	+5412	+13.42529297	-4.21435547	-1.14257813	+42.16552734	-9.75585938	-19.90722656	+3880
+1458241136.35340000	+15.48193359	-1.50732422	-0.86572266	+53.81103516	-7.69042969	-42.51708984	+4600	+15.60498047	-0.57568359	+0.56689453	-9.53613281	-20.80810547	+34.36523438	+5384	+13.39453125	-4.25390625	-1.15576172	+42.16552734	-9.58007813	-19.81933594	+3880
+1458241136.36180000	+15.41601563	-1.54687500	-0.85253906	+53.92089844	-7.88818359	-42.64892578	+4584	+15.55664063	-0.56250000	+0.56689453	-7.82226563	-21.00585938	+33.77197266	+5328	+13.33740234	-4.32861328	-1.18212891	+42.23144531	-9.25048828	-19.73144531	+3872
+1458241136.37010000	+15.35888672	-1.58203125	-0.83935547	+54.07470703	-8.12988281	-42.80273438	+4576	+15.49511719	-0.55810547	+0.57128906	-6.10839844	-21.20361328	+33.17871094	+5272	+13.27587891	-4.39453125	-1.20410156	+42.34130859	-8.98681641	-19.68750000	+3864
+1458241136.37840010	+15.30615234	-1.62597656	-0.81298828	+54.16259766	-8.43750000	-43.04443359	+4572	+15.43359375	-0.55810547	+0.58007813	-4.39453125	-21.46728516	+32.51953125	+5212	+13.21875000	-4.46923828	-1.21289063	+42.49511719	-8.74511719	-19.73144531	+3848
+1458241144.07509990	+9.61962891	-6.32373047	-0.79980469	+55.28320313	-6.41601563	-63.58886719	+2212	+9.47021484	-5.53271484	-0.40429688	+7.42675781	-15.93017578	+18.39111328	+1928	+7.30371094	-10.17333984	-0.47021484	+61.87500000	+2.59277344	-31.15722656	+1512
+1458241144.08349990	+9.61962891	-6.32373047	-0.79541016	+55.28320313	-6.41601563	-63.58886719	+2212	+9.47021484	-5.53271484	-0.40429688	+7.42675781	-15.93017578	+18.36914063	+1928	+7.29931641	-10.17333984	-0.47460938	+61.83105469	+2.59277344	-31.13525391	+1512
+1458241144.08760000	+9.61962891	-6.32373047	-0.79541016	+55.28320313	-6.39404297	-63.61083984	+2212	+9.47021484	-5.53271484	-0.40429688	+7.42675781	-15.93017578	+18.36914063	+1928	+7.29492188	-10.17333984	-0.47460938	+61.80908203	+2.57080078	-31.11328125	+1512
+1458241144.09590010	+9.61962891	-6.32373047	-0.79541016	+55.28320313	-6.39404297	-63.58886719	+2212	+9.47021484	-5.53271484	-0.40429688	+7.42675781	-15.93017578	+18.36914063	+1928	+7.29052734	-10.17773438	-0.47900391	+61.76513672	+2.54882813	-31.11328125	+1512
+1458241144.10010000	+9.61962891	-6.32373047	-0.79541016	+55.28320313	-6.39404297	-63.58886719	+2212	+9.47021484	-5.53271484	-0.40429688	+7.42675781	-15.93017578	+18.36914063	+1928	+7.29052734	-10.17773438	-0.47900391	+61.76513672	+2.54882813	-31.09130859	+1508
+1458241144.10840010	+9.61962891	-6.32373047	-0.79541016	+55.28320313	-6.39404297	-63.58886719	+2212	+9.47021484	-5.53271484	-0.40429688	+7.42675781	-15.93017578	+18.39111328	+1928	+7.29052734	-10.17773438	-0.47900391	+61.78710938	+2.54882813	-31.11328125	+1508
+1458241144.11260010	+9.61962891	-6.32373047	-0.79541016	+55.28320313	-6.41601563	-63.58886719	+2212	+9.47021484	-5.53271484	-0.40429688	+7.42675781	-15.93017578	+18.39111328	+1928	+7.29492188	-10.17773438	-0.47900391	+61.78710938	+2.54882813	-31.11328125	+1508
+1458241144.11680010	+9.61962891	-6.32373047	-0.79541016	+55.28320313	-6.41601563	-63.58886719	+2212	+9.47021484	-5.53271484	-0.40429688	+7.42675781	-15.93017578	+18.39111328	+1928	+7.29492188	-10.17333984	-0.47460938	+61.78710938	+2.57080078	-31.11328125	+1504
+1458241144.12509990	+9.61962891	-6.32373047	-0.79980469	+55.28320313	-6.41601563	-63.58886719	+2212	+9.47021484	-5.53271484	-0.40429688	+7.42675781	-15.93017578	+18.39111328	+1928	+7.29492188	-10.17333984	-0.47460938	+61.80908203	+2.57080078	-31.11328125	+1504
+1458241144.12930010	+9.61962891	-6.32373047	-0.79980469	+55.28320313	-6.41601563	-63.58886719	+2212	+9.47021484	-5.53271484	-0.40429688	+7.42675781	-15.93017578	+18.39111328	+1928	+7.29931641	-10.17333984	-0.47460938	+61.80908203	+2.57080078	-31.13525391	+1504
+1458241144.13340000	+9.61962891	-6.32373047	-0.79980469	+55.28320313	-6.41601563	-63.58886719	+2212	+9.47021484	-5.53271484	-0.40429688	+7.42675781	-15.93017578	+18.39111328	+1928	+7.29931641	-10.17333984	-0.47460938	+61.83105469	+2.57080078	-31.13525391	+1504
+1458241144.14179990	+9.61962891	-6.32373047	-0.79980469	+55.28320313	-6.41601563	-63.58886719	+2212	+9.47021484	-5.53271484	-0.40429688	+7.42675781	-15.93017578	+18.41308594	+1928	+7.29931641	-10.17333984	-0.47021484	+61.85302734	+2.59277344	-31.13525391	+1504
+1458241144.14590000	+9.61962891	-6.32373047	-0.79980469	+55.28320313	-6.41601563	-63.58886719	+2212	+9.47021484	-5.53271484	-0.40429688	+7.42675781	-15.93017578	+18.41308594	+1928	+7.30371094	-10.17333984	-0.47021484	+61.85302734	+2.59277344	-31.13525391	+1504
+1458241144.15010000	+9.61962891	-6.32373047	-0.79980469	+55.28320313	-6.41601563	-63.58886719	+2212	+9.47021484	-5.53271484	-0.40429688	+7.42675781	-15.93017578	+18.41308594	+1928	+7.30371094	-10.17333984	-0.47021484	+61.85302734	+2.59277344	-31.13525391	+1504
+1458241144.15840010	+9.61962891	-6.32812500	-0.79980469	+55.28320313	-6.41601563	-63.58886719	+2212	+9.47021484	-5.53271484	-0.40429688	+7.42675781	-15.93017578	+18.41308594	+1928	+7.30371094	-10.17333984	-0.47021484	+61.87500000	+2.59277344	-31.13525391	+1504
+1458241144.16260000	+9.61962891	-6.32812500	-0.79980469	+55.28320313	-6.41601563	-63.58886719	+2212	+9.47021484	-5.53271484	-0.40429688	+7.42675781	-15.93017578	+18.41308594	+1928	+7.30371094	-10.17333984	-0.47021484	+61.87500000	+2.59277344	-31.13525391	+1504
+1458241144.17090010	+9.61962891	-6.32812500	-0.79980469	+55.28320313	-6.41601563	-63.58886719	+2212	+9.47021484	-5.53271484	-0.40429688	+7.42675781	-15.93017578	+18.41308594	+1928	+7.30371094	-10.17333984	-0.47021484	+61.87500000	+2.59277344	-31.13525391	+1504
+1458241144.17510010	+9.61962891	-6.32812500	-0.79980469	+55.28320313	-6.41601563	-63.58886719	+2212	+9.47021484	-5.53271484	-0.40429688	+7.42675781	-15.93017578	+18.41308594	+1928	+7.30371094	-10.17333984	-0.47021484	+61.85302734	+2.59277344	-31.13525391	+1504
+1458241144.17919990	+9.61962891	-6.32812500	-0.79980469	+55.28320313	-6.41601563	-63.58886719	+2212	+9.47021484	-5.53271484	-0.40429688	+7.42675781	-15.93017578	+18.41308594	+1928	+7.30371094	-10.17333984	-0.47021484	+61.85302734	+2.59277344	-31.13525391	+1504
+1458241144.18759990	+9.61962891	-6.32812500	-0.79541016	+55.28320313	-6.41601563	-63.58886719	+2212	+9.47021484	-5.53271484	-0.40429688	+7.40478516	-15.93017578	+18.41308594	+1928	+7.29931641	-10.17333984	-0.47021484	+61.85302734	+2.59277344	-31.13525391	+1500
+1458241144.19170000	+9.61962891	-6.32812500	-0.79541016	+55.26123047	-6.41601563	-63.58886719	+2212	+9.47021484	-5.53271484	-0.40429688	+7.40478516	-15.93017578	+18.41308594	+1928	+7.29931641	-10.17333984	-0.47021484	+61.83105469	+2.59277344	-31.13525391	+1500
+1458241144.20420000	+9.61962891	-6.32373047	-0.79541016	+55.28320313	-6.41601563	-63.58886719	+2212	+9.47021484	-5.53271484	-0.40429688	+7.40478516	-15.93017578	+18.41308594	+1928	+7.29931641	-10.17333984	-0.47460938	+61.83105469	+2.57080078	-31.11328125	+1500
+1458241144.21260000	+9.61962891	-6.32373047	-0.79541016	+55.28320313	-6.41601563	-63.58886719	+2212	+9.47021484	-5.53710938	-0.40429688	+7.40478516	-15.93017578	+18.41308594	+1928	+7.29931641	-10.17333984	-0.47460938	+61.80908203	+2.57080078	-31.11328125	+1500
+1458241144.21670010	+9.61962891	-6.32373047	-0.79541016	+55.28320313	-6.41601563	-63.58886719	+2212	+9.47021484	-5.53710938	-0.40429688	+7.40478516	-15.93017578	+18.41308594	+1928	+7.29931641	-10.17333984	-0.47460938	+61.80908203	+2.57080078	-31.11328125	+1496
+1458241144.22510000	+9.61962891	-6.32373047	-0.79980469	+55.28320313	-6.41601563	-63.58886719	+2212	+9.47021484	-5.53710938	-0.40429688	+7.40478516	-15.93017578	+18.41308594	+1928	+7.29931641	-10.17333984	-0.47460938	+61.80908203	+2.57080078	-31.11328125	+1496
+1458241144.22919990	+9.61962891	-6.32373047	-0.79980469	+55.28320313	-6.41601563	-63.56689453	+2212	+9.47021484	-5.53710938	-0.40429688	+7.40478516	-15.93017578	+18.41308594	+1928	+7.29931641	-10.17333984	-0.47460938	+61.83105469	+2.57080078	-31.13525391	+1496
+1458241144.23760010	+9.61962891	-6.32373047	-0.79980469	+55.28320313	-6.41601563	-63.56689453	+2212	+9.47021484	-5.53710938	-0.40429688	+7.40478516	-15.93017578	+18.41308594	+1928	+7.29931641	-10.17333984	-0.47021484	+61.83105469	+2.59277344	-31.13525391	+1496
+1458241144.24169990	+9.61962891	-6.32373047	-0.79980469	+55.28320313	-6.41601563	-63.56689453	+2212	+9.47021484	-5.53710938	-0.40429688	+7.40478516	-15.93017578	+18.41308594	+1928	+7.29931641	-10.17333984	-0.47021484	+61.83105469	+2.59277344	-31.13525391	+1496
+1458241144.25000000	+9.61962891	-6.32373047	-0.79980469	+55.28320313	-6.41601563	-63.56689453	+2212	+9.47021484	-5.53710938	-0.40429688	+7.40478516	-15.93017578	+18.41308594	+1928	+7.30371094	-10.17333984	-0.47021484	+61.85302734	+2.59277344	-31.13525391	+1496
+1458241144.25420000	+9.61962891	-6.32373047	-0.79980469	+55.28320313	-6.41601563	-63.56689453	+2212	+9.47021484	-5.53710938	-0.40429688	+7.40478516	-15.93017578	+18.41308594	+1928	+7.30371094	-10.17333984	-0.47021484	+61.85302734	+2.59277344	-31.13525391	+1496
+1458241144.25840000	+9.61962891	-6.32812500	-0.79980469	+55.28320313	-6.41601563	-63.56689453	+2212	+9.47021484	-5.53710938	-0.40429688	+7.40478516	-15.93017578	+18.41308594	+1928	+7.30371094	-10.17333984	-0.47021484	+61.85302734	+2.59277344	-31.13525391	+1496
+1458241144.26250000	+9.61962891	-6.32812500	-0.79980469	+55.28320313	-6.41601563	-63.56689453	+2212	+9.47021484	-5.53710938	-0.40429688	+7.40478516	-15.93017578	+18.41308594	+1928	+7.30371094	-10.17333984	-0.46582031	+61.85302734	+2.61474609	-31.15722656	+1496
+1458241144.27090000	+9.61962891	-6.32812500	-0.79980469	+55.28320313	-6.41601563	-63.54492188	+2216	+9.47021484	-5.53271484	-0.40429688	+7.40478516	-15.95214844	+18.41308594	+1928	+7.30371094	-10.17333984	-0.46582031	+61.87500000	+2.61474609	-31.15722656	+1496
+1458241144.27500010	+9.61962891	-6.32812500	-0.79980469	+55.28320313	-6.41601563	-63.54492188	+2216	+9.47021484	-5.53271484	-0.40429688	+7.40478516	-15.95214844	+18.41308594	+1928	+7.30371094	-10.17333984	-0.46582031	+61.87500000	+2.61474609	-31.15722656	+1496
+1458241144.28340010	+9.61962891	-6.32812500	-0.79980469	+55.28320313	-6.41601563	-63.54492188	+2216	+9.47021484	-5.53271484	-0.40429688	+7.40478516	-15.95214844	+18.41308594	+1928	+7.30371094	-10.17333984	-0.46582031	+61.87500000	+2.61474609	-31.15722656	+1496
+1458241144.28749990	+9.61962891	-6.32812500	-0.79980469	+55.28320313	-6.41601563	-63.54492188	+2216	+9.47021484	-5.53271484	-0.40429688	+7.40478516	-15.95214844	+18.41308594	+1928	+7.30371094	-10.17333984	-0.46582031	+61.87500000	+2.61474609	-31.15722656	+1496
+1458241144.29169990	+9.61962891	-6.32812500	-0.79980469	+55.28320313	-6.41601563	-63.54492188	+2216	+9.47021484	-5.53271484	-0.40429688	+7.40478516	-15.95214844	+18.41308594	+1928	+7.30371094	-10.17333984	-0.46582031	+61.87500000	+2.61474609	-31.15722656	+1496
+1458241144.30000000	+9.61962891	-6.32812500	-0.79980469	+55.26123047	-6.41601563	-63.54492188	+2216	+9.47021484	-5.53271484	-0.40429688	+7.40478516	-15.95214844	+18.41308594	+1928	+7.30371094	-10.17333984	-0.46582031	+61.85302734	+2.61474609	-31.13525391	+1496
+1458241144.30419990	+9.61962891	-6.32812500	-0.79980469	+55.26123047	-6.41601563	-63.54492188	+2216	+9.47021484	-5.53271484	-0.40429688	+7.40478516	-15.95214844	+18.41308594	+1928	+7.30371094	-10.17333984	-0.47021484	+61.85302734	+2.59277344	-31.13525391	+1496
+1458241144.31250000	+9.61962891	-6.32812500	-0.79980469	+55.26123047	-6.39404297	-63.54492188	+2216	+9.47021484	-5.53710938	-0.40429688	+7.40478516	-15.95214844	+18.41308594	+1928	+7.29931641	-10.17333984	-0.47021484	+61.85302734	+2.59277344	-31.13525391	+1496
+1458241144.31670000	+9.61962891	-6.32812500	-0.79980469	+55.26123047	-6.39404297	-63.54492188	+2216	+9.47021484	-5.53710938	-0.40429688	+7.40478516	-15.95214844	+18.41308594	+1928	+7.29931641	-10.17333984	-0.47021484	+61.83105469	+2.59277344	-31.13525391	+1496
+1458241144.32500000	+9.61962891	-6.32812500	-0.79980469	+55.26123047	-6.39404297	-63.54492188	+2216	+9.47021484	-5.53710938	-0.40429688	+7.40478516	-15.93017578	+18.41308594	+1928	+7.29931641	-10.17333984	-0.47021484	+61.83105469	+2.59277344	-31.13525391	+1496
+1458241144.33330010	+9.61962891	-6.32812500	-0.79980469	+55.26123047	-6.39404297	-63.54492188	+2216	+9.47021484	-5.53710938	-0.40429688	+7.40478516	-15.93017578	+18.41308594	+1932	+7.29931641	-10.17333984	-0.47021484	+61.83105469	+2.59277344	-31.11328125	+1496
+1458241144.33750010	+9.61962891	-6.32812500	-0.79980469	+55.26123047	-6.39404297	-63.54492188	+2216	+9.47021484	-5.53710938	-0.40429688	+7.40478516	-15.93017578	+18.39111328	+1932	+7.29931641	-10.17333984	-0.47021484	+61.83105469	+2.59277344	-31.11328125	+1496
+1458241144.34579990	+9.61962891	-6.32812500	-0.79980469	+55.26123047	-6.39404297	-63.54492188	+2216	+9.47021484	-5.53710938	-0.40429688	+7.40478516	-15.93017578	+18.39111328	+1932	+7.29931641	-10.17333984	-0.47021484	+61.83105469	+2.59277344	-31.11328125	+1496
+1458241144.34999990	+9.61962891	-6.32812500	-0.79980469	+55.26123047	-6.39404297	-63.54492188	+2216	+9.47021484	-5.53710938	-0.40429688	+7.40478516	-15.93017578	+18.39111328	+1932	+7.29931641	-10.17333984	-0.47021484	+61.83105469	+2.59277344	-31.13525391	+1496
+1458241144.35830000	+9.61962891	-6.32812500	-0.79980469	+55.26123047	-6.37207031	-63.54492188	+2216	+9.47021484	-5.53710938	-0.40429688	+7.40478516	-15.95214844	+18.39111328	+1932	+7.29931641	-10.17333984	-0.47021484	+61.83105469	+2.59277344	-31.13525391	+1496
+1458241144.36250000	+9.61962891	-6.32812500	-0.79980469	+55.26123047	-6.37207031	-63.54492188	+2216	+9.47021484	-5.53710938	-0.40429688	+7.40478516	-15.95214844	+18.39111328	+1932	+7.29931641	-10.17333984	-0.47021484	+61.83105469	+2.59277344	-31.13525391	+1496
+1458241144.36669990	+9.61962891	-6.32812500	-0.79980469	+55.26123047	-6.37207031	-63.54492188	+2216	+9.47021484	-5.53710938	-0.40429688	+7.40478516	-15.95214844	+18.39111328	+1932	+7.29931641	-10.17333984	-0.47021484	+61.85302734	+2.59277344	-31.13525391	+1496
+1458241144.37080000	+9.61962891	-6.32812500	-0.79980469	+55.26123047	-6.37207031	-63.54492188	+2216	+9.47021484	-5.53710938	-0.40429688	+7.40478516	-15.95214844	+18.39111328	+1932	+7.30371094	-10.17333984	-0.47021484	+61.85302734	+2.61474609	-31.13525391	+1496
+1458241144.37500000	+9.61962891	-6.32812500	-0.79980469	+55.26123047	-6.37207031	-63.54492188	+2216	+9.47021484	-5.53710938	-0.40429688	+7.40478516	-15.95214844	+18.39111328	+1932	+7.30371094	-10.17333984	-0.47021484	+61.85302734	+2.61474609	-31.13525391	+1496
+1458241144.38330010	+9.61962891	-6.32812500	-0.79980469	+55.23925781	-6.37207031	-63.54492188	+2216	+9.47021484	-5.53710938	-0.40429688	+7.40478516	-15.95214844	+18.39111328	+1932	+7.30371094	-10.17333984	-0.46582031	+61.85302734	+2.61474609	-31.15722656	+1496
+1458241144.38750000	+9.61962891	-6.32812500	-0.79980469	+55.23925781	-6.37207031	-63.54492188	+2216	+9.47021484	-5.53710938	-0.40429688	+7.40478516	-15.95214844	+18.39111328	+1932	+7.30371094	-10.17333984	-0.46582031	+61.87500000	+2.61474609	-31.15722656	+1496
+1458241144.39170000	+9.61962891	-6.32812500	-0.79980469	+55.23925781	-6.37207031	-63.54492188	+2216	+9.47021484	-5.53710938	-0.40429688	+7.40478516	-15.95214844	+18.39111328	+1932	+7.30371094	-10.17333984	-0.46582031	+61.87500000	+2.61474609	-31.15722656	+1496
+1458241144.39580010	+9.61962891	-6.32812500	-0.79980469	+55.23925781	-6.37207031	-63.54492188	+2216	+9.47021484	-5.53710938	-0.40429688	+7.40478516	-15.95214844	+18.39111328	+1932	+7.30371094	-10.17333984	-0.46582031	+61.87500000	+2.61474609	-31.15722656	+1500
+1458241144.40000010	+9.61962891	-6.32812500	-0.79980469	+55.23925781	-6.37207031	-63.54492188	+2216	+9.47021484	-5.53710938	-0.40429688	+7.40478516	-15.95214844	+18.39111328	+1932	+7.30371094	-10.17333984	-0.46582031	+61.87500000	+2.61474609	-31.15722656	+1500
+1458241144.40409990	+9.61962891	-6.32812500	-0.79980469	+55.23925781	-6.37207031	-63.54492188	+2216	+9.47021484	-5.53710938	-0.40429688	+7.40478516	-15.95214844	+18.39111328	+1932	+7.30371094	-10.17333984	-0.46582031	+61.87500000	+2.61474609	-31.15722656	+1500
+1458241144.41249990	+9.61962891	-6.32812500	-0.79980469	+55.23925781	-6.37207031	-63.56689453	+2216	+9.47021484	-5.53710938	-0.40429688	+7.42675781	-15.95214844	+18.39111328	+1928	+7.30371094	-10.17333984	-0.46582031	+61.87500000	+2.61474609	-31.15722656	+1500
+1458241144.41660000	+9.61962891	-6.32812500	-0.79980469	+55.23925781	-6.37207031	-63.56689453	+2216	+9.47021484	-5.53710938	-0.40429688	+7.42675781	-15.95214844	+18.39111328	+1928	+7.30371094	-10.17333984	-0.46582031	+61.85302734	+2.61474609	-31.15722656	+1500
+1458241144.42080000	+9.61523438	-6.32812500	-0.79980469	+55.23925781	-6.37207031	-63.56689453	+2216	+9.47021484	-5.53710938	-0.40429688	+7.42675781	-15.95214844	+18.39111328	+1928	+7.30371094	-10.17333984	-0.46582031	+61.85302734	+2.61474609	-31.15722656	+1500
+1458241144.42500000	+9.61523438	-6.32812500	-0.79980469	+55.23925781	-6.37207031	-63.56689453	+2216	+9.47021484	-5.53710938	-0.40429688	+7.42675781	-15.95214844	+18.39111328	+1928	+7.30371094	-10.17333984	-0.47021484	+61.85302734	+2.61474609	-31.15722656	+1500
+1458241144.42910000	+9.61523438	-6.32812500	-0.79980469	+55.23925781	-6.35009766	-63.56689453	+2216	+9.47021484	-5.53710938	-0.40429688	+7.42675781	-15.95214844	+18.36914063	+1928	+7.30371094	-10.17333984	-0.47021484	+61.85302734	+2.61474609	-31.13525391	+1500
+1458241144.43750000	+9.61523438	-6.32812500	-0.79980469	+55.23925781	-6.35009766	-63.56689453	+2216	+9.47021484	-5.53710938	-0.40429688	+7.42675781	-15.95214844	+18.36914063	+1928	+7.29931641	-10.17333984	-0.47021484	+61.83105469	+2.61474609	-31.13525391	+1500
+1458241144.44160010	+9.61523438	-6.32812500	-0.79980469	+55.23925781	-6.35009766	-63.56689453	+2216	+9.47021484	-5.53710938	-0.40429688	+7.42675781	-15.95214844	+18.36914063	+1928	+7.29931641	-10.17333984	-0.47021484	+61.83105469	+2.61474609	-31.13525391	+1500
+1458241144.44580010	+9.61523438	-6.32812500	-0.79980469	+55.23925781	-6.35009766	-63.56689453	+2216	+9.47021484	-5.53710938	-0.40429688	+7.42675781	-15.95214844	+18.36914063	+1928	+7.29931641	-10.17333984	-0.47021484	+61.83105469	+2.61474609	-31.13525391	+1500
+1458241144.45000000	+9.61523438	-6.32812500	-0.79980469	+55.23925781	-6.35009766	-63.56689453	+2216	+9.47021484	-5.53710938	-0.40429688	+7.42675781	-15.95214844	+18.36914063	+1928	+7.29931641	-10.17333984	-0.47021484	+61.83105469	+2.61474609	-31.13525391	+1500
+1458241144.45409990	+9.61523438	-6.32812500	-0.79980469	+55.23925781	-6.35009766	-63.56689453	+2216	+9.47021484	-5.53710938	-0.40429688	+7.42675781	-15.95214844	+18.36914063	+1928	+7.29931641	-10.17773438	-0.47021484	+61.83105469	+2.61474609	-31.13525391	+1500
+1458241144.45830010	+9.61523438	-6.32812500	-0.79980469	+55.23925781	-6.35009766	-63.56689453	+2216	+9.47021484	-5.53710938	-0.40429688	+7.42675781	-15.95214844	+18.36914063	+1928	+7.29931641	-10.17773438	-0.47021484	+61.83105469	+2.61474609	-31.13525391	+1496
+1458241144.46250010	+9.61523438	-6.32812500	-0.79980469	+55.21728516	-6.35009766	-63.56689453	+2216	+9.47021484	-5.53710938	-0.40429688	+7.42675781	-15.95214844	+18.36914063	+1928	+7.29931641	-10.17333984	-0.47021484	+61.83105469	+2.61474609	-31.13525391	+1496
+1458241144.46659990	+9.61523438	-6.32812500	-0.79980469	+55.21728516	-6.32812500	-63.56689453	+2216	+9.47021484	-5.53710938	-0.40429688	+7.42675781	-15.95214844	+18.36914063	+1928	+7.29931641	-10.17333984	-0.47021484	+61.83105469	+2.61474609	-31.13525391	+1496
+1458241144.47079990	+9.61523438	-6.32812500	-0.79980469	+55.21728516	-6.32812500	-63.56689453	+2216	+9.47021484	-5.53710938	-0.40429688	+7.42675781	-15.95214844	+18.36914063	+1928	+7.29931641	-10.17333984	-0.47021484	+61.83105469	+2.61474609	-31.13525391	+1496
+1458241144.47910000	+9.61523438	-6.32812500	-0.79980469	+55.21728516	-6.32812500	-63.56689453	+2216	+9.47021484	-5.53710938	-0.40429688	+7.42675781	-15.95214844	+18.36914063	+1928	+7.29931641	-10.17333984	-0.47021484	+61.85302734	+2.61474609	-31.13525391	+1496
+1458241144.48330000	+9.61523438	-6.32812500	-0.79980469	+55.21728516	-6.32812500	-63.56689453	+2216	+9.47021484	-5.53710938	-0.40429688	+7.42675781	-15.95214844	+18.36914063	+1928	+7.29931641	-10.17333984	-0.47021484	+61.85302734	+2.61474609	-31.13525391	+1496
+1458241144.48740010	+9.61523438	-6.32812500	-0.79980469	+55.21728516	-6.32812500	-63.56689453	+2216	+9.47021484	-5.53710938	-0.40429688	+7.42675781	-15.95214844	+18.36914063	+1928	+7.30371094	-10.17333984	-0.47021484	+61.85302734	+2.61474609	-31.13525391	+1496
+1458241144.49160000	+9.61523438	-6.32812500	-0.79980469	+55.21728516	-6.32812500	-63.56689453	+2216	+9.47021484	-5.53710938	-0.40429688	+7.42675781	-15.95214844	+18.36914063	+1928	+7.30371094	-10.17333984	-0.47021484	+61.85302734	+2.63671875	-31.13525391	+1496
+1458241144.49580000	+9.61523438	-6.32812500	-0.79980469	+55.21728516	-6.32812500	-63.56689453	+2216	+9.47021484	-5.53710938	-0.40429688	+7.42675781	-15.95214844	+18.36914063	+1928	+7.30371094	-10.17333984	-0.46582031	+61.87500000	+2.63671875	-31.15722656	+1496
+1458241144.49990010	+9.61523438	-6.32812500	-0.79980469	+55.21728516	-6.32812500	-63.56689453	+2216	+9.47021484	-5.53710938	-0.40429688	+7.42675781	-15.95214844	+18.36914063	+1928	+7.30371094	-10.17333984	-0.46582031	+61.87500000	+2.63671875	-31.15722656	+1496
+1458241144.50410010	+9.61523438	-6.32812500	-0.79980469	+55.21728516	-6.32812500	-63.56689453	+2216	+9.47021484	-5.53710938	-0.40429688	+7.42675781	-15.95214844	+18.36914063	+1928	+7.30371094	-10.17333984	-0.46582031	+61.87500000	+2.63671875	-31.15722656	+1496
+1458241144.51239990	+9.61523438	-6.32812500	-0.79980469	+55.21728516	-6.32812500	-63.56689453	+2220	+9.47021484	-5.53710938	-0.40429688	+7.42675781	-15.95214844	+18.34716797	+1928	+7.30371094	-10.17333984	-0.46582031	+61.87500000	+2.63671875	-31.15722656	+1496
+1458241144.51659990	+9.61523438	-6.32812500	-0.79980469	+55.21728516	-6.32812500	-63.56689453	+2220	+9.47021484	-5.53710938	-0.40429688	+7.42675781	-15.95214844	+18.34716797	+1928	+7.30810547	-10.17333984	-0.46582031	+61.89697266	+2.63671875	-31.15722656	+1496
+1458241144.52080010	+9.61523438	-6.32812500	-0.79980469	+55.21728516	-6.32812500	-63.56689453	+2220	+9.47021484	-5.53710938	-0.40429688	+7.42675781	-15.95214844	+18.34716797	+1928	+7.30810547	-10.17333984	-0.46582031	+61.89697266	+2.63671875	-31.15722656	+1496
+1458241144.52490000	+9.61523438	-6.32812500	-0.79980469	+55.21728516	-6.32812500	-63.56689453	+2220	+9.47021484	-5.53710938	-0.40429688	+7.42675781	-15.95214844	+18.34716797	+1928	+7.30810547	-10.17333984	-0.46582031	+61.89697266	+2.63671875	-31.15722656	+1496
+1458241144.52909990	+9.61523438	-6.32812500	-0.79980469	+55.21728516	-6.32812500	-63.56689453	+2220	+9.47021484	-5.53710938	-0.40429688	+7.42675781	-15.95214844	+18.34716797	+1928	+7.30371094	-10.17333984	-0.46582031	+61.87500000	+2.63671875	-31.15722656	+1496
+1458241144.53329990	+9.61523438	-6.32812500	-0.79980469	+55.21728516	-6.32812500	-63.56689453	+2220	+9.47021484	-5.53710938	-0.40429688	+7.42675781	-15.95214844	+18.34716797	+1928	+7.30371094	-10.17333984	-0.46582031	+61.87500000	+2.63671875	-31.15722656	+1496
+1458241144.53740000	+9.61523438	-6.32812500	-0.79980469	+55.21728516	-6.32812500	-63.56689453	+2220	+9.47021484	-5.53710938	-0.40429688	+7.42675781	-15.97412109	+18.34716797	+1928	+7.30371094	-10.17333984	-0.46582031	+61.87500000	+2.63671875	-31.15722656	+1496
+1458241144.54160000	+9.61523438	-6.32812500	-0.79980469	+55.21728516	-6.32812500	-63.56689453	+2220	+9.47021484	-5.53710938	-0.40429688	+7.42675781	-15.97412109	+18.34716797	+1928	+7.30371094	-10.17333984	-0.46582031	+61.87500000	+2.63671875	-31.15722656	+1496
+1458241144.54580000	+9.61523438	-6.32812500	-0.79980469	+55.21728516	-6.32812500	-63.56689453	+2220	+9.47021484	-5.53710938	-0.40429688	+7.42675781	-15.97412109	+18.34716797	+1928	+7.30371094	-10.17333984	-0.47021484	+61.87500000	+2.63671875	-31.15722656	+1496
+1458241144.54990010	+9.61523438	-6.32812500	-0.79980469	+55.21728516	-6.32812500	-63.56689453	+2220	+9.47021484	-5.53710938	-0.40429688	+7.42675781	-15.97412109	+18.32519531	+1928	+7.30371094	-10.17333984	-0.47021484	+61.85302734	+2.61474609	-31.13525391	+1496
+1458241144.55410000	+9.61523438	-6.32812500	-0.79980469	+55.21728516	-6.30615234	-63.56689453	+2220	+9.47021484	-5.53710938	-0.40429688	+7.42675781	-15.97412109	+18.32519531	+1928	+7.30371094	-10.17333984	-0.47021484	+61.85302734	+2.61474609	-31.13525391	+1496
+1458241144.55819990	+9.61523438	-6.32812500	-0.79980469	+55.21728516	-6.30615234	-63.56689453	+2220	+9.47021484	-5.53710938	-0.40429688	+7.42675781	-15.97412109	+18.32519531	+1928	+7.29931641	-10.17773438	-0.47021484	+61.85302734	+2.61474609	-31.13525391	+1496
+1458241144.56240010	+9.61523438	-6.32812500	-0.79980469	+55.21728516	-6.30615234	-63.56689453	+2220	+9.47021484	-5.53710938	-0.40429688	+7.42675781	-15.97412109	+18.32519531	+1928	+7.29931641	-10.17773438	-0.47021484	+61.85302734	+2.61474609	-31.13525391	+1496
+1458241144.56660010	+9.61523438	-6.32812500	-0.79980469	+55.21728516	-6.30615234	-63.56689453	+2216	+9.47021484	-5.53710938	-0.40429688	+7.42675781	-15.97412109	+18.30322266	+1928	+7.29931641	-10.17773438	-0.47021484	+61.85302734	+2.61474609	-31.13525391	+1496
+1458241144.57069990	+9.61523438	-6.32812500	-0.79980469	+55.21728516	-6.30615234	-63.58886719	+2216	+9.47021484	-5.53710938	-0.40429688	+7.42675781	-15.97412109	+18.30322266	+1928	+7.29931641	-10.17773438	-0.47021484	+61.85302734	+2.61474609	-31.13525391	+1496
+1458241144.57489990	+9.61523438	-6.32812500	-0.79980469	+55.21728516	-6.30615234	-63.58886719	+2216	+9.47021484	-5.53710938	-0.40429688	+7.42675781	-15.97412109	+18.28125000	+1928	+7.29931641	-10.17773438	-0.47021484	+61.83105469	+2.61474609	-31.13525391	+1492
+1458241144.57909990	+9.61523438	-6.32812500	-0.79980469	+55.21728516	-6.30615234	-63.58886719	+2216	+9.47021484	-5.53710938	-0.40429688	+7.42675781	-15.97412109	+18.28125000	+1928	+7.29931641	-10.17773438	-0.47021484	+61.83105469	+2.61474609	-31.13525391	+1492
+1458241144.58320000	+9.61523438	-6.32812500	-0.79980469	+55.21728516	-6.30615234	-63.58886719	+2216	+9.47021484	-5.53710938	-0.40429688	+7.42675781	-15.97412109	+18.28125000	+1924	+7.29931641	-10.17773438	-0.47021484	+61.85302734	+2.61474609	-31.13525391	+1492
+1458241144.58740000	+9.61523438	-6.32812500	-0.79980469	+55.21728516	-6.30615234	-63.58886719	+2216	+9.47021484	-5.53710938	-0.40429688	+7.42675781	-15.97412109	+18.28125000	+1924	+7.29931641	-10.17773438	-0.47021484	+61.85302734	+2.61474609	-31.13525391	+1492
+1458241144.59159990	+9.61523438	-6.33251953	-0.79980469	+55.21728516	-6.30615234	-63.58886719	+2216	+9.47021484	-5.53710938	-0.40429688	+7.42675781	-15.97412109	+18.25927734	+1924	+7.29931641	-10.17773438	-0.47021484	+61.85302734	+2.61474609	-31.13525391	+1492
+1458241144.59570000	+9.61523438	-6.33251953	-0.79980469	+55.21728516	-6.30615234	-63.58886719	+2216	+9.47021484	-5.53710938	-0.40429688	+7.42675781	-15.97412109	+18.25927734	+1924	+7.29931641	-10.17773438	-0.47021484	+61.85302734	+2.61474609	-31.13525391	+1492
+1458241144.59990000	+9.61523438	-6.33251953	-0.79980469	+55.21728516	-6.30615234	-63.58886719	+2216	+9.47021484	-5.53710938	-0.40429688	+7.42675781	-15.97412109	+18.25927734	+1924	+7.30371094	-10.17773438	-0.47021484	+61.85302734	+2.61474609	-31.15722656	+1492
+1458241144.60410000	+9.61523438	-6.33251953	-0.79980469	+55.23925781	-6.30615234	-63.58886719	+2216	+9.47021484	-5.53710938	-0.40429688	+7.42675781	-15.97412109	+18.25927734	+1924	+7.30371094	-10.17773438	-0.47021484	+61.87500000	+2.63671875	-31.15722656	+1492
+1458241144.60820010	+9.61523438	-6.33251953	-0.79980469	+55.23925781	-6.30615234	-63.58886719	+2216	+9.47021484	-5.53710938	-0.40429688	+7.42675781	-15.97412109	+18.25927734	+1924	+7.30371094	-10.17333984	-0.46582031	+61.87500000	+2.63671875	-31.15722656	+1492
+1458241144.61240010	+9.61523438	-6.33251953	-0.79980469	+55.23925781	-6.30615234	-63.58886719	+2216	+9.47021484	-5.53710938	-0.40429688	+7.42675781	-15.97412109	+18.25927734	+1924	+7.30371094	-10.17333984	-0.46582031	+61.87500000	+2.63671875	-31.15722656	+1492
+1458241144.61660000	+9.61523438	-6.33251953	-0.79980469	+55.23925781	-6.30615234	-63.58886719	+2216	+9.47021484	-5.53710938	-0.40429688	+7.42675781	-15.97412109	+18.25927734	+1924	+7.30371094	-10.17333984	-0.46582031	+61.87500000	+2.63671875	-31.15722656	+1492
+1458241144.62069990	+9.61523438	-6.33251953	-0.79980469	+55.23925781	-6.30615234	-63.58886719	+2216	+9.47021484	-5.53710938	-0.40869141	+7.42675781	-15.97412109	+18.23730469	+1924	+7.30810547	-10.17333984	-0.46582031	+61.89697266	+2.63671875	-31.15722656	+1492
+1458241144.62490010	+9.61523438	-6.33251953	-0.79980469	+55.23925781	-6.30615234	-63.58886719	+2216	+9.47021484	-5.53710938	-0.40869141	+7.42675781	-15.97412109	+18.23730469	+1924	+7.30810547	-10.17333984	-0.46582031	+61.89697266	+2.63671875	-31.17919922	+1492
+1458241144.62899990	+9.61523438	-6.33251953	-0.79980469	+55.23925781	-6.30615234	-63.58886719	+2216	+9.47021484	-5.53710938	-0.40869141	+7.42675781	-15.97412109	+18.23730469	+1924	+7.30810547	-10.17333984	-0.46582031	+61.89697266	+2.63671875	-31.17919922	+1492
+1458241144.63319990	+9.61962891	-6.33251953	-0.79980469	+55.23925781	-6.30615234	-63.58886719	+2216	+9.47021484	-5.53710938	-0.40869141	+7.42675781	-15.97412109	+18.23730469	+1924	+7.30810547	-10.17333984	-0.46582031	+61.89697266	+2.63671875	-31.17919922	+1492
+1458241144.63739990	+9.61962891	-6.33251953	-0.79980469	+55.23925781	-6.30615234	-63.58886719	+2216	+9.47021484	-5.53710938	-0.40869141	+7.42675781	-15.97412109	+18.23730469	+1920	+7.30810547	-10.17333984	-0.46582031	+61.89697266	+2.63671875	-31.17919922	+1492
+1458241144.64150000	+9.61962891	-6.33251953	-0.79980469	+55.23925781	-6.30615234	-63.58886719	+2216	+9.47021484	-5.53710938	-0.40869141	+7.42675781	-15.97412109	+18.23730469	+1920	+7.30810547	-10.17333984	-0.46582031	+61.89697266	+2.63671875	-31.17919922	+1492
+1458241144.64570000	+9.61962891	-6.33251953	-0.79980469	+55.23925781	-6.30615234	-63.58886719	+2216	+9.47021484	-5.53710938	-0.40869141	+7.44873047	-15.97412109	+18.23730469	+1920	+7.30810547	-10.17333984	-0.46582031	+61.89697266	+2.63671875	-31.17919922	+1492
+1458241144.64990000	+9.61962891	-6.33251953	-0.79980469	+55.23925781	-6.30615234	-63.58886719	+2216	+9.47021484	-5.53710938	-0.40869141	+7.44873047	-15.97412109	+18.23730469	+1920	+7.30810547	-10.17333984	-0.46582031	+61.89697266	+2.63671875	-31.17919922	+1492
+1458241144.65400000	+9.61962891	-6.33251953	-0.79980469	+55.23925781	-6.30615234	-63.58886719	+2216	+9.47021484	-5.53710938	-0.40869141	+7.44873047	-15.97412109	+18.21533203	+1920	+7.30810547	-10.17333984	-0.46582031	+61.89697266	+2.63671875	-31.17919922	+1492
+1458241144.65820000	+9.61962891	-6.32812500	-0.79980469	+55.23925781	-6.30615234	-63.58886719	+2216	+9.47021484	-5.53710938	-0.40869141	+7.44873047	-15.97412109	+18.21533203	+1920	+7.30810547	-10.17333984	-0.46582031	+61.89697266	+2.63671875	-31.15722656	+1492
+1458241144.66240000	+9.61962891	-6.32812500	-0.79980469	+55.23925781	-6.30615234	-63.58886719	+2216	+9.47021484	-5.53710938	-0.40429688	+7.44873047	-15.97412109	+18.21533203	+1920	+7.30371094	-10.17333984	-0.46582031	+61.87500000	+2.61474609	-31.15722656	+1492
+1458241144.66650010	+9.61962891	-6.32812500	-0.79980469	+55.23925781	-6.30615234	-63.58886719	+2216	+9.47021484	-5.53710938	-0.40429688	+7.44873047	-15.97412109	+18.21533203	+1920	+7.30371094	-10.17333984	-0.46582031	+61.87500000	+2.61474609	-31.15722656	+1496
+1458241144.67070010	+9.61962891	-6.32812500	-0.79980469	+55.23925781	-6.30615234	-63.58886719	+2216	+9.47021484	-5.53710938	-0.40429688	+7.44873047	-15.99609375	+18.21533203	+1920	+7.30371094	-10.17333984	-0.47021484	+61.87500000	+2.61474609	-31.15722656	+1496
+1458241144.67490010	+9.61962891	-6.32812500	-0.79980469	+55.23925781	-6.30615234	-63.58886719	+2216	+9.47021484	-5.53710938	-0.40429688	+7.44873047	-15.99609375	+18.21533203	+1920	+7.30371094	-10.17333984	-0.47021484	+61.85302734	+2.61474609	-31.15722656	+1496
+1458241144.67899990	+9.61962891	-6.32812500	-0.79980469	+55.23925781	-6.30615234	-63.58886719	+2216	+9.47460938	-5.53710938	-0.40429688	+7.44873047	-15.99609375	+18.21533203	+1920	+7.30371094	-10.17333984	-0.47021484	+61.85302734	+2.59277344	-31.15722656	+1496
+1458241144.68319990	+9.61962891	-6.32812500	-0.79980469	+55.23925781	-6.30615234	-63.58886719	+2216	+9.47460938	-5.53710938	-0.40429688	+7.44873047	-15.99609375	+18.21533203	+1920	+7.30371094	-10.17333984	-0.47021484	+61.85302734	+2.59277344	-31.15722656	+1492
+1458241144.68740010	+9.61962891	-6.32812500	-0.79980469	+55.23925781	-6.30615234	-63.58886719	+2216	+9.47460938	-5.53710938	-0.40429688	+7.42675781	-15.99609375	+18.21533203	+1920	+7.30371094	-10.17333984	-0.47021484	+61.85302734	+2.59277344	-31.15722656	+1492
+1458241144.69149990	+9.61962891	-6.32812500	-0.79980469	+55.23925781	-6.30615234	-63.58886719	+2216	+9.47460938	-5.53271484	-0.40429688	+7.42675781	-15.99609375	+18.21533203	+1920	+7.30371094	-10.17333984	-0.47021484	+61.83105469	+2.59277344	-31.15722656	+1492
+1458241144.69569990	+9.61962891	-6.32812500	-0.79980469	+55.23925781	-6.32812500	-63.58886719	+2216	+9.47460938	-5.53271484	-0.40429688	+7.42675781	-16.01806641	+18.21533203	+1920	+7.30371094	-10.17333984	-0.47021484	+61.83105469	+2.57080078	-31.15722656	+1492
+1458241144.69989990	+9.61962891	-6.32812500	-0.79980469	+55.23925781	-6.32812500	-63.58886719	+2216	+9.47460938	-5.53271484	-0.40429688	+7.42675781	-16.01806641	+18.21533203	+1920	+7.30371094	-10.17333984	-0.47021484	+61.83105469	+2.57080078	-31.15722656	+1492
+1458241144.70400000	+9.61962891	-6.32812500	-0.79980469	+55.23925781	-6.32812500	-63.58886719	+2216	+9.47460938	-5.53271484	-0.39990234	+7.42675781	-16.04003906	+18.21533203	+1920	+7.30371094	-10.17333984	-0.47021484	+61.83105469	+2.57080078	-31.15722656	+1492
+1458241144.70820000	+9.61962891	-6.32812500	-0.79980469	+55.23925781	-6.32812500	-63.56689453	+2216	+9.47460938	-5.53271484	-0.39990234	+7.40478516	-16.04003906	+18.21533203	+1920	+7.30371094	-10.17333984	-0.47021484	+61.83105469	+2.54882813	-31.15722656	+1492
+1458241144.71230010	+9.61962891	-6.32812500	-0.79980469	+55.23925781	-6.35009766	-63.56689453	+2216	+9.47460938	-5.53271484	-0.39990234	+7.40478516	-16.06201172	+18.23730469	+1924	+7.30371094	-10.17333984	-0.47021484	+61.83105469	+2.54882813	-31.17919922	+1492
+1458241144.71650000	+9.61962891	-6.32373047	-0.79541016	+55.23925781	-6.37207031	-63.54492188	+2216	+9.47900391	-5.52832031	-0.39550781	+7.38281250	-16.08398438	+18.25927734	+1924	+7.30810547	-10.17333984	-0.47021484	+61.83105469	+2.52685547	-31.17919922	+1492
+1458241144.72070000	+9.62402344	-6.32373047	-0.79541016	+55.23925781	-6.41601563	-63.54492188	+2220	+9.47900391	-5.52832031	-0.39550781	+7.36083984	-16.10595703	+18.28125000	+1924	+7.30810547	-10.16894531	-0.47021484	+61.83105469	+2.50488281	-31.20117188	+1496
+1458241144.72480010	+9.62402344	-6.32373047	-0.79541016	+55.23925781	-6.45996094	-63.52294922	+2220	+9.48339844	-5.52392578	-0.39111328	+7.33886719	-16.14990234	+18.30322266	+1924	+7.31250000	-10.16894531	-0.46582031	+61.83105469	+2.48291016	-31.22314453	+1496
+1458241144.72900010	+9.62841797	-6.31933594	-0.79101563	+55.23925781	-6.54785156	-63.45703125	+2220	+9.48339844	-5.51953125	-0.38671875	+7.29492188	-16.19384766	+18.34716797	+1928	+7.31689453	-10.16455078	-0.46582031	+61.85302734	+2.43896484	-31.24511719	+1500
+1458241144.73320010	+9.63281250	-6.31494141	-0.78662109	+55.21728516	-6.63574219	-63.41308594	+2224	+9.48779297	-5.51513672	-0.38671875	+7.25097656	-16.23779297	+18.41308594	+1932	+7.32568359	-10.16015625	-0.46142578	+61.85302734	+2.39501953	-31.26708984	+1504
+1458241144.73729990	+9.63720703	-6.31054688	-0.78662109	+55.21728516	-6.72363281	-63.36914063	+2228	+9.49218750	-5.51074219	-0.38232422	+7.20703125	-16.28173828	+18.43505859	+1932	+7.33007813	-10.15576172	-0.46142578	+61.85302734	+2.35107422	-31.28906250	+1508
+1458241144.74149990	+9.64160156	-6.30615234	-0.77783203	+55.21728516	-6.87744141	-63.30322266	+2232	+9.49658203	-5.50634766	-0.37353516	+7.14111328	-16.36962891	+18.50097656	+1936	+7.33886719	-10.14697266	-0.45703125	+61.83105469	+2.26318359	-31.33300781	+1512
+1458241144.74569990	+9.64599609	-6.30175781	-0.77343750	+55.21728516	-6.98730469	-63.21533203	+2236	+9.50097656	-5.50195313	-0.36914063	+7.07519531	-16.41357422	+18.56689453	+1940	+7.34326172	-10.14257813	-0.45703125	+61.80908203	+2.15332031	-31.35498047	+1516
+1458241144.74980000	+9.65039063	-6.29296875	-0.76904297	+55.23925781	-7.09716797	-63.17138672	+2240	+9.50537109	-5.49755859	-0.36474609	+7.00927734	-16.47949219	+18.61083984	+1944	+7.34765625	-10.13818359	-0.45703125	+61.78710938	+2.06542969	-31.37695313	+1520
+1458241144.75399990	+9.65478516	-6.28857422	-0.76025391	+55.26123047	-7.22900391	-63.08349609	+2244	+9.50976563	-5.49316406	-0.36035156	+6.94335938	-16.52343750	+18.65478516	+1948	+7.35205078	-10.13378906	-0.46142578	+61.72119141	+1.91162109	-31.37695313	+1524
+1458241144.75819990	+9.65478516	-6.27978516	-0.75585938	+55.28320313	-7.33886719	-63.01757813	+2248	+9.51416016	-5.48876953	-0.35156250	+6.89941406	-16.58935547	+18.69873047	+1952	+7.35205078	-10.12500000	-0.46582031	+61.65527344	+1.77978516	-31.37695313	+1528
+1458241144.76230000	+9.65917969	-6.27539063	-0.75146484	+55.30517578	-7.44873047	-62.97363281	+2256	+9.51855469	-5.48437500	-0.34716797	+6.83349609	-16.65527344	+18.74267578	+1956	+7.35644531	-10.12500000	-0.47021484	+61.58935547	+1.64794922	-31.37695313	+1528
+1458241144.76650000	+9.66357422	-6.26660156	-0.74267578	+55.32714844	-7.55859375	-62.90771484	+2260	+9.51855469	-5.47998047	-0.33837891	+6.76757813	-16.74316406	+18.78662109	+1960	+7.35205078	-10.12060547	-0.47900391	+61.50146484	+1.49414063	-31.37695313	+1532
+1458241144.77070000	+9.66796875	-6.25781250	-0.73828125	+55.37109375	-7.64648438	-62.86376953	+2264	+9.52734375	-5.47119141	-0.33398438	+6.70166016	-16.80908203	+18.83056641	+1964	+7.35205078	-10.11621094	-0.48339844	+61.41357422	+1.34033203	-31.35498047	+1532
+1458241144.77480010	+9.67236328	-6.25341797	-0.72949219	+55.39306641	-7.75634766	-62.81982422	+2272	+9.53173828	-5.46679688	-0.32519531	+6.65771484	-16.89697266	+18.87451172	+1968	+7.35205078	-10.11621094	-0.49218750	+61.30371094	+1.18652344	-31.35498047	+1532
+1458241144.77900000	+9.67675781	-6.24462891	-0.72509766	+55.41503906	-7.88818359	-62.73193359	+2276	+9.53613281	-5.46240234	-0.31640625	+6.56982422	-17.00683594	+18.91845703	+1976	+7.35205078	-10.11621094	-0.50097656	+61.21582031	+1.03271484	-31.35498047	+1532
+1458241144.78309990	+9.68115234	-6.24023438	-0.71630859	+55.45898438	-8.02001953	-62.64404297	+2280	+9.54052734	-5.45800781	-0.31201172	+6.50390625	-17.09472656	+18.98437500	+1980	+7.35205078	-10.11181641	-0.50976563	+61.10595703	+0.85693359	-31.37695313	+1532
+1458241144.78730010	+9.68994141	-6.23144531	-0.71191406	+55.50292969	-8.15185547	-62.55615234	+2288	+9.54931641	-5.44921875	-0.30322266	+6.43798828	-17.20458984	+19.05029297	+1988	+7.35644531	-10.10742188	-0.51416016	+61.04003906	+0.70312500	-31.37695313	+1532
+1458241144.79150010	+9.69873047	-6.22265625	-0.70312500	+55.52490234	-8.32763672	-62.46826172	+2292	+9.55810547	-5.44482422	-0.29003906	+6.30615234	-17.35839844	+19.16015625	+1996	+7.36083984	-10.10302734	-0.52294922	+60.93017578	+0.50537109	-31.42089844	+1532
+1458241144.79559990	+9.70751953	-6.21386719	-0.69433594	+55.54687500	-8.48144531	-62.35839844	+2300	+9.56689453	-5.43603516	-0.28125000	+6.21826172	-17.49023438	+19.24804688	+2008	+7.36962891	-10.09863281	-0.52734375	+60.86425781	+0.32958984	-31.46484375	+1532
+1458241144.79979990	+9.71630859	-6.20507813	-0.68554688	+55.59082031	-8.65722656	-62.27050781	+2308	+9.57568359	-5.42724609	-0.26806641	+6.15234375	-17.66601563	+19.35791016	+2016	+7.37841797	-10.09423828	-0.53173828	+60.79833984	+0.15380859	-31.53076172	+1532
+1458241144.80399990	+9.72949219	-6.19628906	-0.67675781	+55.59082031	-8.85498047	-62.13867188	+2316	+9.58886719	-5.42285156	-0.25488281	+5.99853516	-17.84179688	+19.48974609	+2024	+7.39160156	-10.08544922	-0.53613281	+60.73242188	-0.04394531	-31.61865234	+1532
+1458241144.80810000	+9.73828125	-6.18750000	-0.66796875	+55.61279297	-9.05273438	-62.00683594	+2324	+9.60205078	-5.40966797	-0.24609375	+5.88867188	-17.99560547	+19.64355469	+2036	+7.40917969	-10.07666016	-0.53613281	+60.68847656	-0.24169922	-31.70654297	+1536
+1458241144.81230000	+9.75146484	-6.17871094	-0.65917969	+55.63476563	-9.22851563	-61.89697266	+2332	+9.61523438	-5.40087891	-0.23291016	+5.77880859	-18.17138672	+19.77539063	+2048	+7.42675781	-10.06787109	-0.53613281	+60.64453125	-0.43945313	-31.79443359	+1536
+1458241144.81649990	+9.76904297	-6.17431641	-0.65039063	+55.59082031	-9.44824219	-61.72119141	+2340	+9.62402344	-5.39648438	-0.22412109	+5.58105469	-18.34716797	+19.95117188	+2060	+7.45312500	-10.05468750	-0.53613281	+60.60058594	-0.65917969	-31.92626953	+1544
+1458241144.82060000	+9.78222656	-6.16113281	-0.64160156	+55.61279297	-9.64599609	-61.54541016	+2352	+9.64160156	-5.38330078	-0.21093750	+5.47119141	-18.50097656	+20.10498047	+2072	+7.47509766	-10.04150391	-0.53173828	+60.57861328	-0.87890625	-32.03613281	+1548
+1458241144.82480000	+9.79541016	-6.15234375	-0.63281250	+55.63476563	-9.82177734	-61.41357422	+2364	+9.65478516	-5.37011719	-0.19775391	+5.33935547	-18.69873047	+20.28076172	+2084	+7.50146484	-10.02832031	-0.53173828	+60.55664063	-1.07666016	-32.14599609	+1556
+1458241144.82900000	+9.81298828	-6.14355469	-0.62402344	+55.59082031	-10.01953125	-61.25976563	+2376	+9.66796875	-5.36572266	-0.18896484	+5.16357422	-18.87451172	+20.43457031	+2100	+7.52783203	-10.01513672	-0.53173828	+60.53466797	-1.31835938	-32.29980469	+1564
+1458241144.83310010	+9.83056641	-6.13476563	-0.61523438	+55.59082031	-10.19531250	-61.08398438	+2388	+9.68554688	-5.35253906	-0.17578125	+5.00976563	-19.05029297	+20.61035156	+2116	+7.55419922	-9.99755859	-0.53173828	+60.49072266	-1.51611328	-32.40966797	+1572
+1458241144.83730010	+9.84375000	-6.12158203	-0.60644531	+55.56884766	-10.34912109	-60.93017578	+2400	+9.69873047	-5.33935547	-0.16259766	+4.85595703	-19.22607422	+20.78613281	+2132	+7.57617188	-9.98437500	-0.53173828	+60.42480469	-1.73583984	-32.49755859	+1580
+1458241144.84150000	+9.86132813	-6.11718750	-0.59765625	+55.52490234	-10.52490234	-60.73242188	+2412	+9.71630859	-5.33056641	-0.15380859	+4.68017578	-19.37988281	+20.98388672	+2148	+7.60253906	-9.97119141	-0.53173828	+60.38085938	-1.95556641	-32.58544922	+1588
+1458241144.84559990	+9.87890625	-6.10400391	-0.59326172	+55.50292969	-10.65673828	-60.53466797	+2428	+9.73388672	-5.32177734	-0.14062500	+4.50439453	-19.53369141	+21.15966797	+2164	+7.62451172	-9.95800781	-0.53613281	+60.29296875	-2.17529297	-32.67333984	+1596
+1458241144.84980010	+9.89648438	-6.09082031	-0.58886719	+55.48095703	-10.81054688	-60.31494141	+2440	+9.75146484	-5.30859375	-0.13183594	+4.35058594	-19.68750000	+21.33544922	+2180	+7.64208984	-9.94482422	-0.54492188	+60.22705078	-2.39501953	-32.69531250	+1608
+1458241144.85400010	+9.91406250	-6.08203125	-0.58007813	+55.43701172	-10.92041016	-60.13916016	+2452	+9.76464844	-5.29541016	-0.11865234	+4.19677734	-19.84130859	+21.51123047	+2196	+7.66406250	-9.92724609	-0.55371094	+60.11718750	-2.63671875	-32.73925781	+1616
+1458241144.85809990	+9.93164063	-6.06884766	-0.57568359	+55.39306641	-11.03027344	-59.94140625	+2468	+9.78222656	-5.28222656	-0.10986328	+4.04296875	-19.97314453	+21.68701172	+2216	+7.67724609	-9.91406250	-0.56250000	+60.00732422	-2.85644531	-32.76123047	+1624
+1458241144.86229990	+9.94921875	-6.05566406	-0.57128906	+55.37109375	-11.14013672	-59.69970703	+2480	+9.79980469	-5.26904297	-0.09667969	+3.88916016	-20.10498047	+21.86279297	+2236	+7.69042969	-9.90087891	-0.57568359	+59.85351563	-3.07617188	-32.73925781	+1632
+1458241144.86640000	+9.96679688	-6.04687500	-0.56689453	+55.30517578	-11.22802734	-59.50195313	+2496	+9.82177734	-5.25585938	-0.08789063	+3.75732422	-20.23681641	+21.99462891	+2252	+7.70361328	-9.88769531	-0.58886719	+59.72167969	-3.29589844	-32.71728516	+1640
+1458241144.87060000	+9.97998047	-6.03369141	-0.56250000	+55.26123047	-11.29394531	-59.28222656	+2508	+9.83935547	-5.24267578	-0.07910156	+3.62548828	-20.34667969	+22.14843750	+2272	+7.71240234	-9.87451172	-0.60644531	+59.54589844	-3.49365234	-32.67333984	+1648
+1458241144.87480000	+9.99755859	-6.02050781	-0.56250000	+55.19531250	-11.33789063	-59.04052734	+2520	+9.85693359	-5.22949219	-0.07031250	+3.49365234	-20.43457031	+22.28027344	+2288	+7.72119141	-9.86132813	-0.62402344	+59.37011719	-3.71337891	-32.58544922	+1652
+1458241144.87890010	+10.01513672	-6.01171875	-0.56250000	+55.10742188	-11.38183594	-58.79882813	+2528	+9.87451172	-5.21191406	-0.06152344	+3.42773438	-20.52246094	+22.41210938	+2308	+7.72998047	-9.84814453	-0.64160156	+59.21630859	-3.91113281	-32.51953125	+1656
+1458241144.88310000	+10.03271484	-5.99853516	-0.56250000	+55.04150391	-11.40380859	-58.55712891	+2540	+9.89208984	-5.19433594	-0.05273438	+3.33984375	-20.61035156	+22.54394531	+2324	+7.73876953	-9.83496094	-0.65917969	+59.04052734	-4.13085938	-32.40966797	+1660
+1458241144.88730000	+10.05029297	-5.98535156	-0.56689453	+54.97558594	-11.44775391	-58.29345703	+2552	+9.90966797	-5.18115234	-0.04833984	+3.25195313	-20.65429688	+22.65380859	+2344	+7.74755859	-9.82177734	-0.68115234	+58.84277344	-4.30664063	-32.29980469	+1664
+1458241144.89140010	+10.06787109	-5.97216797	-0.57128906	+54.84375000	-11.44775391	-58.05175781	+2560	+9.92724609	-5.15917969	-0.03955078	+3.22998047	-20.74218750	+22.76367188	+2360	+7.75634766	-9.80419922	-0.70312500	+58.68896484	-4.50439453	-32.18994141	+1668
+1458241144.89560010	+10.08544922	-5.95898438	-0.57128906	+54.75585938	-11.46972656	-57.81005859	+2572	+9.94482422	-5.14160156	-0.03515625	+3.18603516	-20.78613281	+22.85156250	+2376	+7.76074219	-9.78662109	-0.72509766	+58.51318359	-4.68017578	-32.03613281	+1672
+1458241144.89980010	+10.10302734	-5.94580078	-0.57568359	+54.64599609	-11.46972656	-57.54638672	+2580	+9.96679688	-5.12402344	-0.02636719	+3.14208984	-20.83007813	+22.93945313	+2392	+7.76953125	-9.76904297	-0.73828125	+58.33740234	-4.81201172	-31.92626953	+1672
+1458241144.90389990	+10.12500000	-5.93701172	-0.58007813	+54.47021484	-11.46972656	-57.26074219	+2588	+9.98437500	-5.10205078	-0.02197266	+3.12011719	-20.85205078	+23.02734375	+2408	+7.78710938	-9.75146484	-0.75585938	+58.20556641	-4.96582031	-31.79443359	+1672
+1458241144.90809990	+10.14257813	-5.92822266	-0.58447266	+54.31640625	-11.46972656	-56.97509766	+2600	+10.00195313	-5.08007813	-0.01757813	+3.12011719	-20.85205078	+23.11523438	+2424	+7.79589844	-9.73388672	-0.77343750	+58.02978516	-5.09765625	-31.61865234	+1676
+1458241144.91230010	+10.16455078	-5.91503906	-0.58886719	+54.16259766	-11.46972656	-56.68945313	+2608	+10.02392578	-5.06250000	-0.01318359	+3.14208984	-20.83007813	+23.18115234	+2436	+7.80908203	-9.71191406	-0.78662109	+57.87597656	-5.20751953	-31.46484375	+1676
+1458241144.91640000	+10.18652344	-5.90625000	-0.59765625	+53.94287109	-11.44775391	-56.38183594	+2616	+10.04150391	-5.04052734	-0.01318359	+3.12011719	-20.80810547	+23.26904297	+2448	+7.82666016	-9.68554688	-0.80419922	+57.76611328	-5.33935547	-31.31103516	+1680
+1458241144.92059990	+10.20849609	-5.89306641	-0.60205078	+53.76708984	-11.44775391	-56.09619141	+2624	+10.06347656	-5.01416016	-0.01318359	+3.12011719	-20.76416016	+23.33496094	+2464	+7.84423828	-9.65917969	-0.82177734	+57.65625000	-5.44921875	-31.09130859	+1688
+1458241144.92479990	+10.23046875	-5.87988281	-0.60644531	+53.59130859	-11.42578125	-55.81054688	+2632	+10.08544922	-4.99218750	-0.00878906	+3.16406250	-20.69824219	+23.40087891	+2476	+7.86621094	-9.63281250	-0.82617188	+57.54638672	-5.51513672	-30.93750000	+1688
+1458241144.92890000	+10.25683594	-5.87548828	-0.61523438	+53.30566406	-11.40380859	-55.50292969	+2640	+10.10742188	-4.97021484	-0.00878906	+3.12011719	-20.63232422	+23.46679688	+2484	+7.89257813	-9.60205078	-0.83496094	+57.48046875	-5.58105469	-30.76171875	+1696
+1458241144.93310000	+10.27880859	-5.86230469	-0.61962891	+53.06396484	-11.38183594	-55.17333984	+2648	+10.12939453	-4.94384766	-0.00878906	+3.16406250	-20.54443359	+23.51074219	+2496	+7.91455078	-9.57568359	-0.84375000	+57.37060547	-5.64697266	-30.54199219	+1704
+1458241144.93720010	+10.30957031	-5.84912109	-0.62841797	+52.84423828	-11.33789063	-54.84375000	+2660	+10.15576172	-4.91748047	-0.00878906	+3.20800781	-20.41259766	+23.55468750	+2508	+7.93652344	-9.54052734	-0.84814453	+57.26074219	-5.66894531	-30.34423828	+1708
+1458241144.94140010	+10.33593750	-5.84472656	-0.63281250	+52.51464844	-11.29394531	-54.53613281	+2664	+10.18212891	-4.89990234	-0.00878906	+3.12011719	-20.30273438	+23.57666016	+2516	+7.96728516	-9.50976563	-0.85253906	+57.17285156	-5.69091797	-30.14648438	+1716
+1458241144.94560000	+10.36669922	-5.83154297	-0.63720703	+52.22900391	-11.22802734	-54.22851563	+2676	+10.20849609	-4.86914063	-0.01318359	+3.14208984	-20.14892578	+23.59863281	+2528	+7.99365234	-9.47900391	-0.86132813	+57.04101563	-5.71289063	-29.88281250	+1728
+1458241144.94970010	+10.39746094	-5.81835938	-0.64599609	+51.96533203	-11.16210938	-53.87695313	+2684	+10.23925781	-4.83837891	-0.01757813	+3.16406250	-19.97314453	+23.62060547	+2536	+8.01562500	-9.44384766	-0.86572266	+56.93115234	-5.73486328	-29.61914063	+1736
+1458241144.95390010	+10.42382813	-5.81396484	-0.65478516	+51.59179688	-11.07421875	-53.56933594	+2692	+10.26562500	-4.81640625	-0.02197266	+3.07617188	-19.81933594	+23.59863281	+2544	+8.04638672	-9.40869141	-0.87011719	+56.77734375	-5.75683594	-29.37744141	+1748
+1458241144.95810010	+10.45458984	-5.79638672	-0.65917969	+51.30615234	-11.00830078	-53.26171875	+2704	+10.30078125	-4.78564453	-0.02197266	+3.07617188	-19.66552734	+23.57666016	+2556	+8.07275391	-9.36914063	-0.87890625	+56.62353516	-5.75683594	-29.09179688	+1756
+1458241144.96219990	+10.49414063	-5.78320313	-0.66796875	+50.99853516	-10.92041016	-52.95410156	+2712	+10.33154297	-4.75488281	-0.02636719	+3.07617188	-19.48974609	+23.55468750	+2564	+8.09472656	-9.33398438	-0.88330078	+56.46972656	-5.77880859	-28.85009766	+1768
+1458241144.96639990	+10.52490234	-5.77880859	-0.67236328	+50.60302734	-10.81054688	-52.69042969	+2720	+10.36669922	-4.73291016	-0.02636719	+2.98828125	-19.35791016	+23.46679688	+2572	+8.12548828	-9.29882813	-0.88769531	+56.29394531	-5.77880859	-28.58642578	+1780
+1458241144.97059990	+10.56005859	-5.76123047	-0.67675781	+50.25146484	-10.70068359	-52.40478516	+2732	+10.40185547	-4.69775391	-0.02636719	+2.98828125	-19.24804688	+23.40087891	+2580	+8.14746094	-9.26367188	-0.89208984	+56.05224609	-5.77880859	-28.34472656	+1792
+1458241144.97470000	+10.59960938	-5.74804688	-0.68554688	+49.92187500	-10.59082031	-52.11914063	+2740	+10.43701172	-4.66699219	-0.03076172	+2.98828125	-19.07226563	+23.31298828	+2588	+8.16943359	-9.22412109	-0.90087891	+55.81054688	-5.82275391	-28.05908203	+1804
+1458241144.97890000	+10.63476563	-5.73925781	-0.68994141	+49.48242188	-10.45898438	-51.85546875	+2748	+10.47216797	-4.64062500	-0.03515625	+2.90039063	-18.96240234	+23.20312500	+2592	+8.19140625	-9.19335938	-0.91406250	+55.52490234	-5.84472656	-27.77343750	+1812
+1458241144.98309990	+10.66992188	-5.72167969	-0.69433594	+49.10888672	-10.37109375	-51.63574219	+2760	+10.51171875	-4.60546875	-0.03076172	+2.85644531	-18.87451172	+23.09326172	+2600	+8.21337891	-9.15820313	-0.92285156	+55.23925781	-5.88867188	-27.53173828	+1824
+1458241144.98720000	+10.71386719	-5.70849609	-0.69873047	+48.73535156	-10.26123047	-51.37207031	+2768	+10.55126953	-4.57031250	-0.03515625	+2.83447266	-18.76464844	+23.00537109	+2608	+8.23535156	-9.11865234	-0.93603516	+54.95361328	-5.97656250	-27.24609375	+1836
+1458241144.99140000	+10.74902344	-5.69531250	-0.70312500	+48.29589844	-10.15136719	-51.15234375	+2780	+10.59082031	-4.53955078	-0.03515625	+2.76855469	-18.72070313	+22.87353516	+2612	+8.25732422	-9.08349609	-0.95361328	+54.62402344	-6.02050781	-26.96044922	+1844
+1458241144.99560000	+10.78857422	-5.67773438	-0.70751953	+47.87841797	-10.06347656	-50.93261719	+2788	+10.63037109	-4.50439453	-0.03076172	+2.74658203	-18.67675781	+22.74169922	+2620	+8.27929688	-9.04394531	-0.96240234	+54.29443359	-6.08642578	-26.76269531	+1856
+1458241144.99970010	+10.83251953	-5.66455078	-0.70751953	+47.48291016	-9.97558594	-50.75683594	+2800	+10.67431641	-4.46923828	-0.02636719	+2.72460938	-18.65478516	+22.63183594	+2628	+8.30566406	-9.00439453	-0.97998047	+53.96484375	-6.17431641	-26.52099609	+1868
+1458241145.00390010	+10.87207031	-5.64697266	-0.70751953	+47.06542969	-9.90966797	-50.55908203	+2808	+10.71386719	-4.43408203	-0.02636719	+2.65869141	-18.63281250	+22.52197266	+2632	+8.32763672	-8.96923828	-0.99316406	+53.61328125	-6.26220703	-26.25732422	+1876
+1458241145.00810000	+10.91162109	-5.62939453	-0.70751953	+46.64794922	-9.84375000	-50.38330078	+2820	+10.75341797	-4.39892578	-0.02197266	+2.61474609	-18.61083984	+22.39013672	+2640	+8.35400391	-8.92968750	-1.01074219	+53.26171875	-6.32812500	-26.03759766	+1888
+1458241145.01220010	+10.95556641	-5.61181641	-0.71191406	+46.20849609	-9.79980469	-50.16357422	+2828	+10.80175781	-4.35937500	-0.01757813	+2.59277344	-18.61083984	+22.28027344	+2644	+8.37597656	-8.88574219	-1.02392578	+52.93212891	-6.41601563	-25.77392578	+1900
+1458241145.01640010	+10.99511719	-5.58984375	-0.71191406	+45.81298828	-9.73388672	-49.92187500	+2840	+10.84130859	-4.32421875	-0.01757813	+2.54882813	-18.56689453	+22.19238281	+2652	+8.40234375	-8.84619141	-1.04150391	+52.58056641	-6.48193359	-25.53222656	+1908
+1458241145.02049990	+11.03906250	-5.57226563	-0.71630859	+45.41748047	-9.73388672	-49.72412109	+2852	+10.88525391	-4.28466797	-0.01318359	+2.50488281	-18.52294922	+22.12646484	+2656	+8.43310547	-8.79785156	-1.05908203	+52.27294922	-6.54785156	-25.26855469	+1920
+1458241145.02469990	+11.08300781	-5.55468750	-0.71630859	+45.02197266	-9.73388672	-49.52636719	+2864	+10.93359375	-4.24511719	-0.00878906	+2.46093750	-18.52294922	+22.03857422	+2664	+8.46386719	-8.74951172	-1.06787109	+51.98730469	-6.59179688	-25.07080078	+1932
+1458241145.02889990	+11.12695313	-5.52392578	-0.71191406	+44.71435547	-9.75585938	-49.32861328	+2876	+10.97753906	-4.20556641	-0.00878906	+2.43896484	-18.47900391	+21.99462891	+2668	+8.49462891	-8.70117188	-1.07666016	+51.67968750	-6.63574219	-24.85107422	+1944
+1458241145.03300000	+11.17089844	-5.50634766	-0.70751953	+44.36279297	-9.82177734	-49.15283203	+2888	+11.02148438	-4.16601563	-0.00439453	+2.39501953	-18.43505859	+21.92871094	+2676	+8.53417969	-8.64843750	-1.08984375	+51.39404297	-6.65771484	-24.58740234	+1956
+1458241145.03720000	+11.21484375	-5.48437500	-0.70751953	+44.01123047	-9.90966797	-48.95507813	+2900	+11.06982422	-4.12646484	+0.00000000	+2.35107422	-18.41308594	+21.88476563	+2684	+8.56933594	-8.59130859	-1.09423828	+51.15234375	-6.67968750	-24.38964844	+1968
+1458241145.04140000	+11.26318359	-5.45361328	-0.70751953	+43.76953125	-9.99755859	-48.71337891	+2912	+11.11816406	-4.08251953	+0.00000000	+2.30712891	-18.32519531	+21.86279297	+2688	+8.60449219	-8.53857422	-1.09863281	+50.88867188	-6.67968750	-24.16992188	+1980
+1458241145.04550000	+11.31152344	-5.42724609	-0.70751953	+43.50585938	-10.12939453	-48.49365234	+2924	+11.16650391	-4.04296875	+0.00000000	+2.28515625	-18.23730469	+21.84082031	+2696	+8.64843750	-8.48144531	-1.10742188	+50.66894531	-6.67968750	-23.90625000	+1996
+1458241145.04970000	+11.35546875	-5.40527344	-0.70751953	+43.19824219	-10.28320313	-48.20800781	+2936	+11.21484375	-3.99902344	+0.00000000	+2.24121094	-18.14941406	+21.84082031	+2700	+8.68798828	-8.41992188	-1.11181641	+50.47119141	-6.65771484	-23.68652344	+2008
+1458241145.05390000	+11.39941406	-5.37011719	-0.70751953	+43.04443359	-10.45898438	-47.98828125	+2948	+11.26318359	-3.95507813	+0.00000000	+2.21923828	-18.06152344	+21.84082031	+2708	+8.72753906	-8.35839844	-1.11181641	+50.22949219	-6.61376953	-23.46679688	+2020
+1458241145.05800010	+11.44775391	-5.33935547	-0.70312500	+42.86865234	-10.72265625	-47.79052734	+2960	+11.31152344	-3.91113281	-0.00439453	+2.19726563	-17.95166016	+21.84082031	+2716	+8.77587891	-8.29248047	-1.11621094	+50.03173828	-6.59179688	-23.24707031	+2036
+1458241145.06220010	+11.49169922	-5.30859375	-0.70312500	+42.67089844	-10.96435547	-47.54882813	+2972	+11.35986328	-3.86718750	-0.00439453	+2.15332031	-17.86376953	+21.86279297	+2720	+8.81982422	-8.22656250	-1.11621094	+49.87792969	-6.54785156	-23.02734375	+2052
+1458241145.06640010	+11.54003906	-5.26904297	-0.69873047	+42.60498047	-11.22802734	-47.32910156	+2984	+11.40820313	-3.82324219	-0.00439453	+2.15332031	-17.75390625	+21.88476563	+2728	+8.85937500	-8.16503906	-1.11621094	+49.65820313	-6.50390625	-22.80761719	+2064
+1458241145.07049990	+11.58837891	-5.23388672	-0.69433594	+42.47314453	-11.55761719	-47.15332031	+2996	+11.45654297	-3.77929688	-0.00439453	+2.13134766	-17.64404297	+21.90673828	+2736	+8.90332031	-8.09912109	-1.12060547	+49.46044922	-6.43798828	-22.56591797	+2080
+1458241145.07470010	+11.63232422	-5.20312500	-0.70312500	+42.31933594	-11.84326172	-46.86767578	+3008	+11.50927734	-3.73535156	-0.00878906	+2.08740234	-17.53417969	+21.92871094	+2740	+8.94287109	-8.03320313	-1.12060547	+49.28466797	-6.39404297	-22.32421875	+2092
+1458241145.07890010	+11.67626953	-5.16357422	-0.70312500	+42.25341797	-12.17285156	-46.64794922	+3016	+11.55761719	-3.68701172	-0.00878906	+2.10937500	-17.40234375	+21.95068359	+2748	+8.98242188	-7.97167969	-1.12500000	+49.02099609	-6.30615234	-22.06054688	+2108
+1458241145.08299990	+11.72021484	-5.12841797	-0.70312500	+42.16552734	-12.52441406	-46.45019531	+3024	+11.60595703	-3.64306641	-0.00878906	+2.08740234	-17.29248047	+21.99462891	+2756	+9.02197266	-7.90576172	-1.12939453	+48.82324219	-6.26220703	-21.81884766	+2120
+1458241145.08719990	+11.75976563	-5.08886719	-0.70751953	+42.05566406	-12.87597656	-46.20849609	+3036	+11.65429688	-3.59472656	-0.01318359	+2.08740234	-17.16064453	+22.03857422	+2760	+9.06152344	-7.83544922	-1.13818359	+48.60351563	-6.19628906	-21.55517578	+2136
+1458241145.09130000	+11.80371094	-5.04931641	-0.70312500	+41.98974609	-13.24951172	-46.03271484	+3048	+11.70263672	-3.54638672	-0.01318359	+2.10937500	-17.07275391	+22.06054688	+2768	+9.09667969	-7.77832031	-1.14697266	+48.33984375	-6.13037109	-21.26953125	+2144
+1458241145.09550000	+11.84326172	-5.00976563	-0.70312500	+41.92382813	-13.64501953	-45.87890625	+3056	+11.75537109	-3.49804688	-0.01318359	+2.10937500	-16.98486328	+22.08251953	+2772	+9.13183594	-7.71240234	-1.15576172	+48.07617188	-6.06445313	-20.98388672	+2156
+1458241145.09970000	+11.88720703	-4.97021484	-0.70312500	+41.83593750	-13.99658203	-45.68115234	+3064	+11.80371094	-3.45410156	-0.01318359	+2.08740234	-16.89697266	+22.12646484	+2776	+9.16259766	-7.65087891	-1.16455078	+47.81250000	-5.97656250	-20.69824219	+2168
+1458241145.10380010	+11.92675781	-4.93066406	-0.70751953	+41.74804688	-14.34814453	-45.50537109	+3072	+11.85205078	-3.40136719	-0.01318359	+2.13134766	-16.80908203	+22.14843750	+2780	+9.19335938	-7.59375000	-1.17773438	+47.48291016	-5.88867188	-20.36865234	+2180
+1458241145.10800000	+11.96630859	-4.89550781	-0.70751953	+41.63818359	-14.69970703	-45.32958984	+3080	+11.90039063	-3.35302734	-0.01318359	+2.13134766	-16.74316406	+22.17041016	+2784	+9.22412109	-7.53662109	-1.19531250	+47.19726563	-5.82275391	-20.06103516	+2188
+1458241145.11220000	+12.00585938	-4.85595703	-0.71191406	+41.50634766	-15.05126953	-45.13183594	+3088	+11.94873047	-3.30908203	-0.01318359	+2.13134766	-16.65527344	+22.19238281	+2788	+9.25488281	-7.47509766	-1.20849609	+46.88964844	-5.71289063	-19.75341797	+2200
+1458241145.11630010	+12.04101563	-4.82080078	-0.71191406	+41.37451172	-15.40283203	-44.97802734	+3092	+11.99707031	-3.25634766	-0.01318359	+2.17529297	-16.56738281	+22.21435547	+2792	+9.27685547	-7.42675781	-1.22167969	+46.51611328	-5.62500000	-19.42382813	+2204
+1458241145.12050010	+12.08056641	-4.78125000	-0.71191406	+41.24267578	-15.73242188	-44.82421875	+3100	+12.04541016	-3.20800781	-0.00878906	+2.19726563	-16.50146484	+22.23632813	+2796	+9.30761719	-7.36523438	-1.23925781	+46.20849609	-5.53710938	-19.09423828	+2212
+1458241145.12470010	+12.12451172	-4.74169922	-0.71191406	+41.13281250	-16.06201172	-44.67041016	+3108	+12.09375000	-3.15966797	-0.00878906	+2.21923828	-16.45751953	+22.28027344	+2800	+9.33837891	-7.30810547	-1.25244141	+45.92285156	-5.42724609	-18.78662109	+2220
+1458241145.12879990	+12.15966797	-4.70214844	-0.71191406	+40.95703125	-16.41357422	-44.51660156	+3112	+12.14208984	-3.10693359	-0.00439453	+2.26318359	-16.41357422	+22.30224609	+2804	+9.36474609	-7.25537109	-1.27001953	+45.54931641	-5.31738281	-18.47900391	+2224
+1458241145.13299990	+12.19921875	-4.66699219	-0.71630859	+40.78125000	-16.72119141	-44.36279297	+3124	+12.19042969	-3.05859375	+0.00000000	+2.28515625	-16.39160156	+22.32421875	+2808	+9.39550781	-7.19384766	-1.28320313	+45.26367188	-5.20751953	-18.14941406	+2232
+1458241145.13720010	+12.24316406	-4.62744141	-0.71630859	+40.60546875	-17.00683594	-44.20898438	+3132	+12.23876953	-3.01025391	+0.00439453	+2.28515625	-16.34765625	+22.34619141	+2812	+9.43066406	-7.13671875	-1.29638672	+44.97802734	-5.09765625	-17.88574219	+2240
+1458241145.14130000	+12.28271484	-4.59228516	-0.71630859	+40.38574219	-17.31445313	-44.05517578	+3140	+12.28710938	-2.95312500	+0.00878906	+2.37304688	-16.30371094	+22.36816406	+2820	+9.45703125	-7.08398438	-1.30517578	+44.62646484	-4.98779297	-17.60009766	+2240
+1458241145.14549990	+12.32226563	-4.55273438	-0.71630859	+40.18798828	-17.57812500	-43.85742188	+3152	+12.33544922	-2.90917969	+0.01318359	+2.39501953	-16.28173828	+22.41210938	+2824	+9.49218750	-7.02246094	-1.31835938	+44.36279297	-4.87792969	-17.31445313	+2248
+1458241145.14969990	+12.36621094	-4.51757813	-0.72070313	+39.96826172	-17.86376953	-43.70361328	+3164	+12.38378906	-2.85644531	+0.01318359	+2.39501953	-16.21582031	+22.45605469	+2832	+9.52734375	-6.96093750	-1.32275391	+44.12109375	-4.76806641	-17.07275391	+2248
+1458241145.15380000	+12.40576172	-4.47802734	-0.72070313	+39.72656250	-18.12744141	-43.50585938	+3176	+12.42773438	-2.80371094	+0.01757813	+2.48291016	-16.19384766	+22.50000000	+2840	+9.55810547	-6.90820313	-1.33154297	+43.81347656	-4.65820313	-16.85302734	+2252
+1458241145.15800000	+12.44970703	-4.43847656	-0.72509766	+39.50683594	-18.36914063	-43.30810547	+3188	+12.47607422	-2.75537109	+0.02197266	+2.50488281	-16.17187500	+22.56591797	+2844	+9.59765625	-6.84228516	-1.33593750	+43.61572266	-4.57031250	-16.61132813	+2256
+1458241145.16220000	+12.49365234	-4.40332031	-0.72509766	+39.26513672	-18.63281250	-43.13232422	+3200	+12.52441406	-2.70703125	+0.02636719	+2.52685547	-16.14990234	+22.63183594	+2852	+9.64160156	-6.77197266	-1.33593750	+43.41796875	-4.50439453	-16.41357422	+2260
+1458241145.16630010	+12.53759766	-4.36376953	-0.72509766	+39.02343750	-18.87451172	-42.95654297	+3208	+12.57275391	-2.64990234	+0.03076172	+2.61474609	-16.12792969	+22.69775391	+2860	+9.67675781	-6.71484375	-1.34033203	+43.15429688	-4.39453125	-16.23779297	+2260
+1458241145.17050000	+12.58154297	-4.32861328	-0.72509766	+38.75976563	-19.09423828	-42.75878906	+3220	+12.62109375	-2.60156250	+0.03076172	+2.65869141	-16.08398438	+22.76367188	+2864	+9.71630859	-6.64453125	-1.34033203	+43.00048828	-4.30664063	-16.04003906	+2260
+1458241145.17459990	+12.62988281	-4.28906250	-0.72949219	+38.47412109	-19.31396484	-42.58300781	+3228	+12.67382813	-2.55322266	+0.03515625	+2.68066406	-16.04003906	+22.85156250	+2868	+9.76025391	-6.57861328	-1.33593750	+42.82470703	-4.24072266	-15.88623047	+2264
+1458241145.17880010	+12.67382813	-4.25390625	-0.72949219	+38.21044922	-19.53369141	-42.38525391	+3236	+12.72216797	-2.50048828	+0.03515625	+2.74658203	-15.99609375	+22.93945313	+2876	+9.79980469	-6.51708984	-1.33154297	+42.58300781	-4.15283203	-15.73242188	+2264
+1458241145.18300010	+12.71777344	-4.21435547	-0.73388672	+37.94677734	-19.73144531	-42.16552734	+3248	+12.77050781	-2.45214844	+0.03515625	+2.79052734	-15.95214844	+23.00537109	+2880	+9.83935547	-6.44677734	-1.33154297	+42.42919922	-4.08691406	-15.57861328	+2268
+1458241145.18709990	+12.76171875	-4.17480469	-0.73828125	+37.66113281	-19.92919922	-41.94580078	+3256	+12.81445313	-2.40380859	+0.03076172	+2.83447266	-15.88623047	+23.09326172	+2888	+9.88330078	-6.37646484	-1.32714844	+42.27539063	-4.04296875	-15.42480469	+2268
+1458241145.19129990	+12.80566406	-4.13525391	-0.73828125	+37.41943359	-20.12695313	-41.77001953	+3264	+12.86279297	-2.34667969	+0.03076172	+2.90039063	-15.84228516	+23.18115234	+2896	+9.92285156	-6.31494141	-1.32714844	+42.05566406	-3.95507813	-15.24902344	+2264
+1458241145.19549990	+12.84960938	-4.10009766	-0.73828125	+37.15576172	-20.32470703	-41.59423828	+3272	+12.91113281	-2.30273438	+0.03076172	+2.94433594	-15.79833984	+23.26904297	+2904	+9.96240234	-6.24902344	-1.32714844	+41.87988281	-3.88916016	-15.09521484	+2264
+1458241145.19960000	+12.89355469	-4.06054688	-0.74267578	+36.87011719	-20.50048828	-41.41845703	+3280	+12.95947266	-2.25439453	+0.03076172	+2.96630859	-15.75439453	+23.33496094	+2908	+10.00634766	-6.18310547	-1.32275391	+41.72607422	-3.82324219	-14.94140625	+2264
+1458241145.20380000	+12.93750000	-4.02099609	-0.74267578	+36.62841797	-20.72021484	-41.28662109	+3284	+13.00781250	-2.20166016	+0.03515625	+3.05419922	-15.73242188	+23.42285156	+2916	+10.04150391	-6.12158203	-1.32275391	+41.48437500	-3.73535156	-14.78759766	+2264
+1458241145.20799990	+12.98144531	-3.99023438	-0.74267578	+36.34277344	-20.89599609	-41.13281250	+3292	+13.05615234	-2.15332031	+0.03515625	+3.07617188	-15.68847656	+23.48876953	+2920	+10.08105469	-6.06445313	-1.32275391	+41.26464844	-3.66943359	-14.63378906	+2260
+1458241145.21210000	+13.02539063	-3.95507813	-0.74267578	+36.05712891	-21.02783203	-40.95703125	+3300	+13.10009766	-2.10937500	+0.03515625	+3.09814453	-15.62255859	+23.53271484	+2928	+10.12060547	-6.00292969	-1.32714844	+41.06689453	-3.58154297	-14.43603516	+2260
+1458241145.21630000	+13.06494141	-3.91552734	-0.74267578	+35.79345703	-21.20361328	-40.84716797	+3308	+13.14843750	-2.05664063	+0.03515625	+3.16406250	-15.57861328	+23.57666016	+2936	+10.15136719	-5.95019531	-1.33154297	+40.78125000	-3.47167969	-14.23828125	+2260
+1458241145.22050000	+13.10888672	-3.88037109	-0.74267578	+35.52978516	-21.35742188	-40.73730469	+3316	+13.19238281	-2.01269531	+0.03515625	+3.20800781	-15.55664063	+23.64257813	+2944	+10.19091797	-5.89306641	-1.34033203	+40.53955078	-3.38378906	-14.06250000	+2256
+1458241145.22460010	+13.15283203	-3.84521484	-0.74707031	+35.24414063	-21.48925781	-40.64941406	+3324	+13.24072266	-1.96435547	+0.03515625	+3.25195313	-15.51269531	+23.68652344	+2952	+10.22607422	-5.83593750	-1.34912109	+40.29785156	-3.29589844	-13.86474609	+2260
+1458241145.22880010	+13.19238281	-3.81005859	-0.74267578	+35.00244141	-21.64306641	-40.58349609	+3336	+13.28466797	-1.91162109	+0.03955078	+3.33984375	-15.51269531	+23.70849609	+2964	+10.25683594	-5.78759766	-1.35791016	+39.99023438	-3.18603516	-13.66699219	+2256
+1458241145.23300000	+13.23193359	-3.77929688	-0.73828125	+34.71679688	-21.79687500	-40.53955078	+3348	+13.33300781	-1.86767578	+0.04394531	+3.36181641	-15.49072266	+23.75244141	+2972	+10.29199219	-5.73925781	-1.36669922	+39.72656250	-3.07617188	-13.46923828	+2256
+1458241145.23709990	+13.27587891	-3.74853516	-0.73828125	+34.43115234	-21.90673828	-40.49560547	+3360	+13.37695313	-1.82373047	+0.04833984	+3.38378906	-15.49072266	+23.77441406	+2980	+10.32714844	-5.69091797	-1.37548828	+39.46289063	-2.96630859	-13.29345703	+2256
+1458241145.24130010	+13.31542969	-3.71337891	-0.73388672	+34.16748047	-22.01660156	-40.47363281	+3372	+13.42089844	-1.77539063	+0.05273438	+3.44970703	-15.49072266	+23.79638672	+2992	+10.35791016	-5.64697266	-1.38427734	+39.13330078	-2.85644531	-13.09570313	+2252
+1458241145.24540000	+13.35937500	-3.68261719	-0.73388672	+33.88183594	-22.10449219	-40.42968750	+3384	+13.46923828	-1.73144531	+0.05712891	+3.49365234	-15.51269531	+23.79638672	+3004	+10.39306641	-5.59863281	-1.39306641	+38.86962891	-2.74658203	-12.94189453	+2252
+1458241145.24959990	+13.40332031	-3.65185547	-0.72949219	+33.59619141	-22.19238281	-40.42968750	+3400	+13.51318359	-1.68750000	+0.06152344	+3.51562500	-15.49072266	+23.81835938	+3016	+10.43261719	-5.55468750	-1.40185547	+38.60595703	-2.65869141	-12.76611328	+2252
+1458241145.25379990	+13.44287109	-3.61669922	-0.72509766	+33.33251953	-22.28027344	-40.42968750	+3416	+13.55712891	-1.63476563	+0.06591797	+3.62548828	-15.49072266	+23.84033203	+3028	+10.46337891	-5.51074219	-1.41503906	+38.27636719	-2.52685547	-12.59033203	+2248
+1458241145.25790000	+13.48242188	-3.58593750	-0.72070313	+33.02490234	-22.36816406	-40.40771484	+3436	+13.60107422	-1.59082031	+0.07031250	+3.66943359	-15.49072266	+23.86230469	+3040	+10.49853516	-5.46240234	-1.42382813	+38.03466797	-2.43896484	-12.41455078	+2248
+1458241145.26210000	+13.52636719	-3.55517578	-0.71630859	+32.73925781	-22.43408203	-40.42968750	+3452	+13.64941406	-1.54248047	+0.07031250	+3.71337891	-15.49072266	+23.88427734	+3056	+10.53808594	-5.41406250	-1.42822266	+37.79296875	-2.35107422	-12.28271484	+2248
+1458241145.26630000	+13.56591797	-3.52441406	-0.71630859	+32.45361328	-22.50000000	-40.42968750	+3472	+13.69335938	-1.49414063	+0.07910156	+3.80126953	-15.51269531	+23.90625000	+3068	+10.57324219	-5.37011719	-1.43261719	+37.52929688	-2.26318359	-12.17285156	+2244
+1458241145.27040000	+13.60986328	-3.49365234	-0.71191406	+32.14599609	-22.54394531	-40.40771484	+3488	+13.73730469	-1.45019531	+0.08349609	+3.82324219	-15.51269531	+23.92822266	+3080	+10.61279297	-5.32177734	-1.43701172	+37.33154297	-2.19726563	-12.04101563	+2244
+1458241145.27460000	+13.65380859	-3.46289063	-0.71191406	+31.86035156	-22.58789063	-40.42968750	+3508	+13.78564453	-1.40625000	+0.08349609	+3.84521484	-15.51269531	+23.95019531	+3092	+10.65234375	-5.26904297	-1.43701172	+37.11181641	-2.13134766	-11.95312500	+2244
+1458241145.27880000	+13.69775391	-3.43212891	-0.71191406	+31.57470703	-22.58789063	-40.40771484	+3528	+13.82958984	-1.35791016	+0.08349609	+3.91113281	-15.46875000	+23.97216797	+3108	+10.68750000	-5.22509766	-1.43701172	+36.89208984	-2.08740234	-11.86523438	+2244
+1458241145.28290010	+13.74169922	-3.40136719	-0.71191406	+31.24511719	-22.63183594	-40.38574219	+3548	+13.87353516	-1.31396484	+0.08349609	+3.95507813	-15.42480469	+24.01611328	+3120	+10.73144531	-5.16796875	-1.43701172	+36.71630859	-2.04345703	-11.77734375	+2248
+1458241145.28710010	+13.78564453	-3.37500000	-0.71191406	+30.91552734	-22.63183594	-40.36376953	+3564	+13.91748047	-1.27001953	+0.07910156	+3.97705078	-15.38085938	+24.06005859	+3132	+10.77539063	-5.11523438	-1.43261719	+36.56250000	-1.99951172	-11.71142578	+2252
+1458241145.29130010	+13.82958984	-3.33984375	-0.71630859	+30.60791016	-22.63183594	-40.31982422	+3584	+13.96142578	-1.22607422	+0.07910156	+4.04296875	-15.33691406	+24.10400391	+3148	+10.81494141	-5.06250000	-1.42822266	+36.38671875	-1.97753906	-11.64550781	+2256
+1458241145.29539990	+13.87353516	-3.31347656	-0.72070313	+30.27832031	-22.63183594	-40.27587891	+3604	+14.00097656	-1.18652344	+0.07470703	+4.04296875	-15.29296875	+24.12597656	+3160	+10.85888672	-5.00976563	-1.42382813	+36.25488281	-1.93359375	-11.57958984	+2264
+1458241145.29959990	+13.91748047	-3.28710938	-0.72070313	+29.94873047	-22.63183594	-40.25390625	+3620	+14.04492188	-1.14257813	+0.07470703	+4.04296875	-15.24902344	+24.16992188	+3172	+10.90283203	-4.95263672	-1.41503906	+36.12304688	-1.91162109	-11.55761719	+2272
+1458241145.30380010	+13.96582031	-3.25195313	-0.72509766	+29.66308594	-22.60986328	-40.20996094	+3636	+14.08886719	-1.10302734	+0.07031250	+4.06494141	-15.22705078	+24.21386719	+3188	+10.94238281	-4.89550781	-1.40625000	+35.96923828	-1.91162109	-11.51367188	+2280
+1458241145.30790000	+14.00976563	-3.22998047	-0.72949219	+29.31152344	-22.58789063	-40.18798828	+3652	+14.13720703	-1.06787109	+0.07031250	+4.02099609	-15.18310547	+24.21386719	+3200	+10.98632813	-4.84277344	-1.39746094	+35.81542969	-1.88964844	-11.46972656	+2288
+1458241145.31209990	+14.05371094	-3.20800781	-0.73388672	+28.93798828	-22.52197266	-40.16601563	+3668	+14.17675781	-1.02832031	+0.06591797	+3.99902344	-15.11718750	+24.23583984	+3212	+11.03027344	-4.79443359	-1.39306641	+35.68359375	-1.86767578	-11.42578125	+2296
+1458241145.31629990	+14.09765625	-3.18164063	-0.73388672	+28.65234375	-22.47802734	-40.14404297	+3688	+14.22070313	-0.98876953	+0.06152344	+4.02099609	-15.05126953	+24.23583984	+3228	+11.06982422	-4.74169922	-1.38427734	+35.50781250	-1.84570313	-11.38183594	+2304
+1458241145.32040000	+14.14160156	-3.15527344	-0.73828125	+28.30078125	-22.43408203	-40.12207031	+3704	+14.26025391	-0.95361328	+0.05273438	+3.99902344	-15.00732422	+24.25781250	+3240	+11.10937500	-4.68896484	-1.37988281	+35.35400391	-1.82373047	-11.33789063	+2312
+1458241145.32460000	+14.18554688	-3.13330078	-0.74267578	+27.97119141	-22.39013672	-40.12207031	+3716	+14.30419922	-0.91845703	+0.05273438	+3.99902344	-14.94140625	+24.25781250	+3256	+11.15332031	-4.64062500	-1.37548828	+35.22216797	-1.80175781	-11.27197266	+2324
+1458241145.32870010	+14.22949219	-3.10693359	-0.73828125	+27.68554688	-22.36816406	-40.14404297	+3736	+14.34814453	-0.87890625	+0.05273438	+3.97705078	-14.94140625	+24.23583984	+3272	+11.19287109	-4.58789063	-1.37109375	+35.04638672	-1.75781250	-11.20605469	+2332
+1458241145.33710000	+14.31298828	-3.06738281	-0.73388672	+27.02636719	-22.28027344	-40.23193359	+3768	+14.43164063	-0.81738281	+0.05712891	+3.88916016	-14.94140625	+24.12597656	+3300	+11.27197266	-4.50878906	-1.36669922	+34.62890625	-1.69189453	-11.07421875	+2344
+1458241145.34120010	+14.35253906	-3.04101563	-0.73388672	+26.76269531	-22.23632813	-40.29785156	+3784	+14.47558594	-0.77783203	+0.05712891	+3.91113281	-14.94140625	+24.06005859	+3316	+11.31152344	-4.46484375	-1.37109375	+34.40917969	-1.62597656	-11.00830078	+2352
+1458241145.34540010	+14.39648438	-3.02343750	-0.72949219	+26.43310547	-22.19238281	-40.36376953	+3800	+14.51953125	-0.74707031	+0.05712891	+3.88916016	-14.91943359	+23.99414063	+3332	+11.34667969	-4.42968750	-1.37109375	+34.16748047	-1.56005859	-10.92041016	+2356
+1458241145.35369990	+14.47119141	-2.97509766	-0.72070313	+25.88378906	-22.08251953	-40.51757813	+3840	+14.60302734	-0.67675781	+0.06152344	+3.84521484	-14.87548828	+23.81835938	+3368	+11.42138672	-4.35937500	-1.38427734	+33.68408203	-1.38427734	-10.70068359	+2364
+1458241145.35789990	+14.51074219	-2.95751953	-0.71191406	+25.59814453	-22.03857422	-40.60546875	+3864	+14.64697266	-0.64599609	+0.06152344	+3.82324219	-14.87548828	+23.73046875	+3388	+11.46093750	-4.32861328	-1.38867188	+33.44238281	-1.29638672	-10.56884766	+2364
+1458241145.36620000	+14.58984375	-2.90917969	-0.69873047	+25.11474609	-21.97265625	-40.78125000	+3908	+14.72607422	-0.57128906	+0.07031250	+3.75732422	-14.87548828	+23.55468750	+3428	+11.53125000	-4.26269531	-1.40185547	+32.95898438	-1.09863281	-10.37109375	+2368
+1458241145.37040000	+14.62939453	-2.89160156	-0.68994141	+24.85107422	-21.92871094	-40.86914063	+3932	+14.77001953	-0.54052734	+0.07470703	+3.69140625	-14.87548828	+23.46679688	+3448	+11.57080078	-4.23193359	-1.41064453	+32.69531250	-1.01074219	-10.26123047	+2372
+1458241145.37459990	+14.66015625	-2.87402344	-0.68115234	+24.56542969	-21.88476563	-40.97900391	+3956	+14.80957031	-0.51416016	+0.07910156	+3.62548828	-14.87548828	+23.37890625	+3472	+11.60595703	-4.20556641	-1.41503906	+32.40966797	-0.92285156	-10.15136719	+2372
+1458241145.38290000	+14.73486328	-2.82568359	-0.67675781	+24.12597656	-21.73095703	-41.08886719	+4008	+14.89306641	-0.44824219	+0.07910156	+3.47167969	-14.76562500	+23.22509766	+3512	+11.68066406	-4.13964844	-1.42382813	+31.99218750	-0.72509766	-9.97558594	+2372
+1458241145.38710000	+14.77001953	-2.80371094	-0.67236328	+23.86230469	-21.64306641	-41.11083984	+4036	+14.93261719	-0.41308594	+0.07470703	+3.38378906	-14.69970703	+23.18115234	+3536	+11.72021484	-4.10888672	-1.42822266	+31.79443359	-0.63720703	-9.86572266	+2372
+1458241145.39540000	+14.84472656	-2.75537109	-0.67236328	+23.44482422	-21.48925781	-41.08886719	+4092	+15.01611328	-0.35595703	+0.06591797	+3.12011719	-14.54589844	+23.11523438	+3584	+11.79492188	-4.03417969	-1.43261719	+31.46484375	-0.50537109	-9.73388672	+2376
+1458241145.39949990	+14.88427734	-2.73779297	-0.66796875	+23.20312500	-21.42333984	-41.11083984	+4116	+15.05126953	-0.32958984	+0.06591797	+2.94433594	-14.52392578	+23.11523438	+3604	+11.83447266	-3.99462891	-1.42382813	+31.28906250	-0.46142578	-9.68994141	+2384
+1458241145.40370010	+14.92382813	-2.71142578	-0.67236328	+23.00537109	-21.29150391	-41.06689453	+4144	+15.09521484	-0.30322266	+0.06591797	+2.81250000	-14.43603516	+23.11523438	+3628	+11.87402344	-3.95507813	-1.41943359	+31.17919922	-0.46142578	-9.66796875	+2392
+1458241145.41199990	+14.99853516	-2.67187500	-0.68115234	+22.52197266	-21.02783203	-40.91308594	+4192	+15.17871094	-0.25488281	+0.05273438	+2.43896484	-14.23828125	+23.18115234	+3672	+11.95312500	-3.87158203	-1.40185547	+30.93750000	-0.43945313	-9.64599609	+2408
+1458241145.41619990	+15.03369141	-2.64550781	-0.68994141	+22.34619141	-20.87402344	-40.82519531	+4216	+15.21826172	-0.22851563	+0.04394531	+2.28515625	-14.12841797	+23.20312500	+3696	+11.99267578	-3.82324219	-1.39306641	+30.87158203	-0.43945313	-9.62402344	+2420
+1458241145.42450000	+15.11279297	-2.61035156	-0.70751953	+21.86279297	-20.58837891	-40.58349609	+4260	+15.29296875	-0.18017578	+0.02636719	+1.86767578	-13.93066406	+23.31298828	+3744	+12.07177734	-3.73535156	-1.37109375	+30.69580078	-0.46142578	-9.62402344	+2448
+1458241145.42870000	+15.15234375	-2.58398438	-0.71630859	+21.68701172	-20.43457031	-40.45166016	+4280	+15.33251953	-0.14941406	+0.02197266	+1.73583984	-13.86474609	+23.37890625	+3768	+12.11132813	-3.68701172	-1.35791016	+30.65185547	-0.48339844	-9.62402344	+2464
+1458241145.43700000	+15.22705078	-2.54443359	-0.72949219	+21.26953125	-20.12695313	-40.23193359	+4316	+15.40722656	-0.11425781	+0.01757813	+1.31835938	-13.75488281	+23.48876953	+3808	+12.18603516	-3.60791016	-1.34033203	+30.45410156	-0.54931641	-9.64599609	+2492
+1458241145.44120000	+15.26660156	-2.51367188	-0.73388672	+21.13769531	-19.97314453	-40.10009766	+4332	+15.44677734	-0.08789063	+0.01318359	+1.18652344	-13.71093750	+23.53271484	+3832	+12.22558594	-3.56396484	-1.32714844	+30.38818359	-0.57128906	-9.64599609	+2508
+1458241145.44540000	+15.30175781	-2.49609375	-0.73828125	+20.93994141	-19.84130859	-39.99023438	+4348	+15.48632813	-0.06591797	+0.01318359	+1.03271484	-13.64501953	+23.57666016	+3852	+12.26074219	-3.52880859	-1.31835938	+30.25634766	-0.59326172	-9.66796875	+2524
+1458241145.45370010	+15.37207031	-2.45214844	-0.74707031	+20.58837891	-19.51171875	-39.74853516	+4384	+15.55224609	-0.00878906	+0.00878906	+0.83496094	-13.57910156	+23.64257813	+3900	+12.33544922	-3.45849609	-1.31835938	+30.01464844	-0.54931641	-9.60205078	+2548
+1458241145.45790000	+15.40722656	-2.43017578	-0.75146484	+20.43457031	-19.35791016	-39.63867188	+4400	+15.58300781	+0.00878906	+0.00878906	+0.70312500	-13.57910156	+23.66455078	+3924	+12.37060547	-3.43212891	-1.31835938	+29.83886719	-0.52734375	-9.58007813	+2560
+1458241145.46620010	+15.47314453	-2.37744141	-0.74267578	+20.21484375	-19.16015625	-39.50683594	+4440	+15.64892578	+0.06591797	+0.02636719	+0.57128906	-13.68896484	+23.68652344	+3972	+12.44091797	-3.37500000	-1.32714844	+29.53125000	-0.46142578	-9.51416016	+2580
+1458241145.47040010	+15.50390625	-2.35546875	-0.73388672	+20.08300781	-19.05029297	-39.46289063	+4460	+15.68408203	+0.08789063	+0.03955078	+0.50537109	-13.75488281	+23.66455078	+4000	+12.47607422	-3.35742188	-1.33154297	+29.28955078	-0.41748047	-9.47021484	+2584
+1458241145.47449990	+15.53466797	-2.33789063	-0.72949219	+19.92919922	-18.94042969	-39.39697266	+4484	+15.71044922	+0.10986328	+0.04833984	+0.46142578	-13.82080078	+23.66455078	+4024	+12.51123047	-3.33984375	-1.34472656	+29.04785156	-0.35156250	-9.42626953	+2588
+1458241145.48280000	+15.59179688	-2.29394531	-0.71630859	+19.73144531	-18.72070313	-39.28710938	+4536	+15.77197266	+0.16259766	+0.06591797	+0.39550781	-13.93066406	+23.64257813	+4080	+12.57714844	-3.30468750	-1.36669922	+28.65234375	-0.19775391	-9.33837891	+2600
+1458241145.48700000	+15.62255859	-2.27197266	-0.71630859	+19.62158203	-18.58886719	-39.19921875	+4564	+15.79833984	+0.18896484	+0.07470703	+0.35156250	-13.97460938	+23.62060547	+4108	+12.61230469	-3.29150391	-1.37988281	+28.43261719	-0.10986328	-9.25048828	+2604
+1458241145.49530010	+15.67529297	-2.22363281	-0.70312500	+19.46777344	-18.41308594	-39.06738281	+4628	+15.85107422	+0.23730469	+0.09667969	+0.28564453	-14.19433594	+23.59863281	+4168	+12.67822266	-3.25634766	-1.40625000	+28.08105469	+0.00000000	-9.18457031	+2608
+1458241145.49950000	+15.70166016	-2.20605469	-0.69873047	+19.37988281	-18.32519531	-39.00146484	+4664	+15.87744141	+0.26367188	+0.10986328	+0.24169922	-14.28222656	+23.62060547	+4200	+12.70898438	-3.23876953	-1.41503906	+27.86132813	+0.04394531	-9.16259766	+2608
+1458241145.50780010	+15.75878906	-2.16210938	-0.68554688	+19.24804688	-18.21533203	-38.84765625	+4732	+15.93457031	+0.30322266	+0.12304688	+0.02197266	-14.39208984	+23.64257813	+4260	+12.77490234	-3.19921875	-1.42382813	+27.59765625	+0.06591797	-9.16259766	+2608
+1458241145.51200010	+15.78515625	-2.14453125	-0.68554688	+19.13818359	-18.12744141	-38.73779297	+4764	+15.95654297	+0.32519531	+0.12744141	-0.08789063	-14.43603516	+23.68652344	+4288	+12.80566406	-3.18164063	-1.42822266	+27.42187500	+0.06591797	-9.16259766	+2608
+1458241145.52029990	+15.84228516	-2.10058594	-0.69433594	+19.00634766	-17.90771484	-38.47412109	+4828	+16.00488281	+0.35156250	+0.13623047	-0.52734375	-14.47998047	+23.81835938	+4348	+12.86718750	-3.12451172	-1.42822266	+27.29003906	+0.00000000	-9.20654297	+2616
+1458241145.52449990	+15.86865234	-2.07861328	-0.69873047	+18.94042969	-17.79785156	-38.29833984	+4860	+16.03125000	+0.36914063	+0.13623047	-0.72509766	-14.47998047	+23.92822266	+4380	+12.89794922	-3.09814453	-1.42382813	+27.22412109	-0.06591797	-9.25048828	+2624
+1458241145.52870010	+15.89941406	-2.04785156	-0.69873047	+18.94042969	-17.77587891	-38.16650391	+4888	+16.05322266	+0.37792969	+0.13623047	-1.05468750	-14.47998047	+24.01611328	+4408	+12.93310547	-3.05859375	-1.41943359	+27.22412109	-0.17578125	-9.31640625	+2632
+1458241145.53699990	+15.95214844	-2.01269531	-0.68994141	+18.78662109	-17.68798828	-37.90283203	+4936	+16.10595703	+0.40429688	+0.13623047	-1.69189453	-14.50195313	+24.27978516	+4464	+12.99023438	-3.00146484	-1.39306641	+27.13623047	-0.39550781	-9.47021484	+2656
+1458241145.54119990	+15.98291016	-1.99072266	-0.69433594	+18.76464844	-17.62207031	-37.72705078	+4956	+16.13232422	+0.40429688	+0.13623047	-2.15332031	-14.47998047	+24.43359375	+4492	+13.01660156	-2.96191406	-1.37988281	+27.15820313	-0.52734375	-9.55810547	+2672
+1458241145.54530000	+16.00927734	-1.97314453	-0.69433594	+18.72070313	-17.55615234	-37.57324219	+4972	+16.15869141	+0.41308594	+0.13183594	-2.59277344	-14.45800781	+24.58740234	+4520	+13.04736328	-2.93115234	-1.36230469	+27.13623047	-0.68115234	-9.64599609	+2688
+1458241145.54950000	+16.03564453	-1.95117188	-0.70312500	+18.65478516	-17.42431641	-37.41943359	+4988	+16.18066406	+0.42187500	+0.12744141	-3.03222656	-14.41406250	+24.76318359	+4548	+13.07373047	-2.90039063	-1.35351563	+27.11425781	-0.79101563	-9.71191406	+2704
+1458241145.55370000	+16.06201172	-1.92919922	-0.70751953	+18.65478516	-17.35839844	-37.26562500	+5004	+16.20263672	+0.42187500	+0.12744141	-3.55957031	-14.41406250	+24.91699219	+4572	+13.10009766	-2.86523438	-1.34472656	+27.11425781	-0.92285156	-9.77783203	+2720
+1458241145.55780010	+16.08398438	-1.90722656	-0.71191406	+18.61083984	-17.27050781	-37.13378906	+5016	+16.22460938	+0.42626953	+0.12744141	-4.06494141	-14.39208984	+25.09277344	+4600	+13.12646484	-2.83886719	-1.33154297	+27.09228516	-1.05468750	-9.84375000	+2736
+1458241145.56609990	+16.13232422	-1.86328125	-0.70751953	+18.58886719	-17.20458984	-36.89208984	+5036	+16.26855469	+0.43505859	+0.13183594	-5.16357422	-14.43603516	+25.48828125	+4652	+13.17919922	-2.77734375	-1.31396484	+27.02636719	-1.27441406	-9.97558594	+2768
+1458241145.57030010	+16.15869141	-1.85449219	-0.69873047	+18.54492188	-17.18261719	-36.82617188	+5048	+16.29492188	+0.43505859	+0.13623047	-5.73486328	-14.45800781	+25.66406250	+4680	+13.20556641	-2.76416016	-1.30517578	+26.93847656	-1.40625000	-10.04150391	+2784
+1458241145.57450010	+16.17626953	-1.84130859	-0.69873047	+18.50097656	-17.11669922	-36.78222656	+5060	+16.31689453	+0.43505859	+0.14501953	-6.32812500	-14.50195313	+25.83984375	+4708	+13.22753906	-2.75097656	-1.30957031	+26.82861328	-1.45019531	-10.08544922	+2796
+1458241145.57859990	+16.19824219	-1.82812500	-0.69433594	+18.47900391	-17.05078125	-36.71630859	+5072	+16.34326172	+0.43066406	+0.15380859	-6.92138672	-14.58984375	+26.01562500	+4736	+13.24951172	-2.73339844	-1.31396484	+26.71875000	-1.49414063	-10.12939453	+2808
+1458241145.58279990	+16.22021484	-1.81494141	-0.69433594	+18.47900391	-16.96289063	-36.67236328	+5080	+16.36962891	+0.43066406	+0.16259766	-7.53662109	-14.65576172	+26.19140625	+4768	+13.27587891	-2.72460938	-1.31396484	+26.56494141	-1.56005859	-10.17333984	+2820
+1458241145.58699990	+16.23779297	-1.79736328	-0.69433594	+18.45703125	-16.87500000	-36.65039063	+5092	+16.38720703	+0.42626953	+0.17138672	-8.15185547	-14.69970703	+26.34521484	+4796	+13.29785156	-2.72021484	-1.33154297	+26.38916016	-1.53808594	-10.15136719	+2832
+1458241145.59110000	+16.25097656	-1.78417969	-0.68554688	+18.45703125	-16.85302734	-36.65039063	+5108	+16.40478516	+0.42626953	+0.18896484	-8.76708984	-14.85351563	+26.52099609	+4828	+13.31982422	-2.71142578	-1.34472656	+26.23535156	-1.53808594	-10.17333984	+2840
+1458241145.59949990	+16.28173828	-1.77539063	-0.65917969	+18.36914063	-16.83105469	-36.73828125	+5148	+16.43994141	+0.41308594	+0.22851563	-10.04150391	-15.16113281	+26.87255859	+4896	+13.36376953	-2.71582031	-1.37988281	+25.81787109	-1.51611328	-10.23925781	+2852
+1458241145.60360000	+16.29931641	-1.76220703	-0.64160156	+18.39111328	-16.83105469	-36.76025391	+5168	+16.46191406	+0.40869141	+0.25488281	-10.63476563	-15.38085938	+27.07031250	+4932	+13.38574219	-2.71582031	-1.39306641	+25.64208984	-1.53808594	-10.28320313	+2860
+1458241145.60780000	+16.31689453	-1.75781250	-0.62841797	+18.36914063	-16.78710938	-36.82617188	+5192	+16.48388672	+0.39990234	+0.28125000	-11.27197266	-15.62255859	+27.24609375	+4964	+13.40771484	-2.72021484	-1.40185547	+25.44433594	-1.58203125	-10.34912109	+2860
+1458241145.61200000	+16.33007813	-1.75341797	-0.61523438	+18.34716797	-16.74316406	-36.89208984	+5220	+16.49707031	+0.39111328	+0.30322266	-11.93115234	-15.79833984	+27.39990234	+5000	+13.42529297	-2.72460938	-1.42382813	+25.22460938	-1.58203125	-10.37109375	+2864
+1458241145.62030010	+16.35205078	-1.73583984	-0.60205078	+18.32519531	-16.54541016	-36.93603516	+5272	+16.52783203	+0.38232422	+0.34716797	-13.09570313	-16.19384766	+27.77343750	+5072	+13.46484375	-2.72460938	-1.45458984	+24.89501953	-1.66992188	-10.50292969	+2868
+1458241145.62450000	+16.36083984	-1.73144531	-0.58886719	+18.32519531	-16.50146484	-36.95800781	+5304	+16.54101563	+0.37353516	+0.36914063	-13.71093750	-16.36962891	+27.99316406	+5104	+13.48242188	-2.72460938	-1.46777344	+24.71923828	-1.73583984	-10.56884766	+2872
+1458241145.62859990	+16.37402344	-1.71826172	-0.57128906	+18.36914063	-16.45751953	-37.00195313	+5332	+16.54980469	+0.36914063	+0.39550781	-14.30419922	-16.63330078	+28.23486328	+5140	+13.50439453	-2.71582031	-1.47216797	+24.63134766	-1.86767578	-10.67871094	+2872
+1458241145.63689990	+16.40039063	-1.70068359	-0.53613281	+18.39111328	-16.41357422	-37.08984375	+5392	+16.57617188	+0.34716797	+0.44824219	-15.53466797	-17.11669922	+28.71826172	+5204	+13.54394531	-2.70263672	-1.47656250	+24.43359375	-2.19726563	-10.94238281	+2876
+1458241145.64109990	+16.42236328	-1.68750000	-0.52734375	+18.43505859	-16.25976563	-37.06787109	+5416	+16.58935547	+0.34277344	+0.46582031	-16.08398438	-17.29248047	+28.93798828	+5236	+13.56152344	-2.68945313	-1.47216797	+24.41162109	-2.46093750	-11.09619141	+2884
+1458241145.64529990	+16.43554688	-1.67431641	-0.52734375	+18.47900391	-16.08398438	-37.02392578	+5440	+16.60253906	+0.33398438	+0.47900391	-16.67724609	-17.42431641	+29.20166016	+5264	+13.58349609	-2.67187500	-1.46337891	+24.41162109	-2.70263672	-11.25000000	+2892
+1458241145.64940000	+16.44433594	-1.66113281	-0.52294922	+18.52294922	-15.90820313	-36.97998047	+5464	+16.61132813	+0.32519531	+0.48779297	-17.29248047	-17.51220703	+29.46533203	+5288	+13.59667969	-2.65429688	-1.45458984	+24.41162109	-2.96630859	-11.40380859	+2900
+1458241145.65360000	+16.45751953	-1.64355469	-0.52294922	+18.61083984	-15.75439453	-36.93603516	+5484	+16.62011719	+0.31201172	+0.49218750	-17.95166016	-17.62207031	+29.75097656	+5316	+13.61425781	-2.63232422	-1.44580078	+24.45556641	-3.25195313	-11.53564453	+2916
+1458241145.65780000	+16.46630859	-1.62597656	-0.51855469	+18.69873047	-15.60058594	-36.89208984	+5500	+16.62890625	+0.30322266	+0.50097656	-18.58886719	-17.73193359	+30.08056641	+5340	+13.63183594	-2.60595703	-1.43261719	+24.49951172	-3.51562500	-11.68945313	+2928
+1458241145.66190000	+16.48388672	-1.60839844	-0.51416016	+18.78662109	-15.46875000	-36.84814453	+5516	+16.63769531	+0.29882813	+0.51416016	-19.24804688	-17.81982422	+30.43212891	+5364	+13.64941406	-2.58398438	-1.41943359	+24.54345703	-3.82324219	-11.86523438	+2944
+1458241145.67030000	+16.51464844	-1.56884766	-0.50097656	+19.07226563	-15.16113281	-36.78222656	+5536	+16.66406250	+0.26806641	+0.52734375	-20.76416016	-17.95166016	+31.13525391	+5408	+13.68457031	-2.53564453	-1.38867188	+24.69726563	-4.48242188	-12.19482422	+2980
+1458241145.67440010	+16.52783203	-1.55566406	-0.50097656	+19.18212891	-14.94140625	-36.76025391	+5544	+16.67285156	+0.25488281	+0.53173828	-21.51123047	-17.97363281	+31.50878906	+5428	+13.70214844	-2.51806641	-1.37548828	+24.74121094	-4.79003906	-12.37060547	+2996
+1458241145.67860010	+16.54101563	-1.53369141	-0.50537109	+19.37988281	-14.72167969	-36.73828125	+5548	+16.67724609	+0.22851563	+0.52734375	-22.41210938	-17.95166016	+31.86035156	+5448	+13.71972656	-2.49609375	-1.36669922	+24.78515625	-5.05371094	-12.50244141	+3016
+1458241145.68280010	+16.55419922	-1.51611328	-0.50976563	+19.55566406	-14.50195313	-36.69433594	+5552	+16.69042969	+0.22412109	+0.52294922	-23.20312500	-17.88574219	+32.23388672	+5464	+13.73291016	-2.48291016	-1.36230469	+24.80712891	-5.29541016	-12.63427734	+3032
+1458241145.68689990	+16.55859375	-1.49414063	-0.51855469	+19.73144531	-14.23828125	-36.67236328	+5556	+16.69482422	+0.21972656	+0.52734375	-24.03808594	-17.86376953	+32.69531250	+5484	+13.75048828	-2.46533203	-1.35791016	+24.82910156	-5.51513672	-12.76611328	+3044
+1458241145.69109990	+16.56298828	-1.47216797	-0.50976563	+19.95117188	-14.15039063	-36.71630859	+5560	+16.69921875	+0.18896484	+0.53613281	-25.07080078	-17.84179688	+33.15673828	+5504	+13.76367188	-2.45214844	-1.36230469	+24.85107422	-5.69091797	-12.85400391	+3060
+1458241145.69939990	+16.57617188	-1.44580078	-0.49658203	+20.34667969	-13.86474609	-36.89208984	+5564	+16.71679688	+0.16259766	+0.56250000	-27.09228516	-17.84179688	+34.14550781	+5544	+13.79443359	-2.45214844	-1.37548828	+24.71923828	-5.97656250	-13.07373047	+3084
+1458241145.70359990	+16.58496094	-1.42382813	-0.48339844	+20.61035156	-13.79882813	-37.00195313	+5564	+16.72119141	+0.13183594	+0.58007813	-28.25683594	-17.81982422	+34.62890625	+5564	+13.80761719	-2.45214844	-1.38427734	+24.67529297	-6.10839844	-13.18359375	+3092
+1458241145.70779990	+16.59375000	-1.41064453	-0.47460938	+20.85205078	-13.68896484	-37.17773438	+5568	+16.72998047	+0.11865234	+0.58886719	-29.35546875	-17.73193359	+35.11230469	+5584	+13.82080078	-2.46093750	-1.39306641	+24.56542969	-6.19628906	-13.27148438	+3104
+1458241145.71610000	+16.59375000	-1.37988281	-0.46142578	+21.35742188	-13.42529297	-37.55126953	+5584	+16.72998047	+0.07470703	+0.63281250	-31.79443359	-17.66601563	+36.25488281	+5628	+13.84716797	-2.47851563	-1.43261719	+24.34570313	-6.30615234	-13.46923828	+3124
+1458241145.72020010	+16.59375000	-1.36669922	-0.44824219	+21.62109375	-13.38134766	-37.77099609	+5592	+16.73437500	+0.06591797	+0.65478516	-33.02490234	-17.55615234	+36.84814453	+5648	+13.86035156	-2.49169922	-1.45458984	+24.21386719	-6.32812500	-13.55712891	+3132
+1458241145.72440000	+16.59375000	-1.34912109	-0.44384766	+21.88476563	-13.27148438	-37.99072266	+5600	+16.73876953	+0.06152344	+0.68554688	-34.25537109	-17.49023438	+37.50732422	+5672	+13.86914063	-2.50048828	-1.47656250	+24.10400391	-6.37207031	-13.66699219	+3140
+1458241145.73270010	+16.59375000	-1.31835938	-0.40429688	+22.43408203	-13.29345703	-38.56201172	+5628	+16.73876953	+0.00439453	+0.75146484	-37.24365234	-17.22656250	+38.89160156	+5720	+13.89111328	-2.52246094	-1.51171875	+23.92822266	-6.48193359	-13.93066406	+3148
+1458241145.73690010	+16.59814453	-1.30078125	-0.39550781	+22.71972656	-13.22753906	-38.86962891	+5640	+16.74316406	-0.01318359	+0.78222656	-38.69384766	-17.02880859	+39.61669922	+5744	+13.89990234	-2.53564453	-1.52490234	+23.81835938	-6.56982422	-14.08447266	+3152
+1458241145.74110010	+16.60253906	-1.28759766	-0.38671875	+22.98339844	-13.18359375	-39.11132813	+5656	+16.73876953	-0.05273438	+0.81298828	-40.36376953	-16.80908203	+40.36376953	+5772	+13.91308594	-2.54003906	-1.53808594	+23.79638672	-6.67968750	-14.26025391	+3152
+1458241145.74519990	+16.60693359	-1.26562500	-0.37792969	+23.29101563	-13.11767578	-39.39697266	+5668	+16.73876953	-0.06591797	+0.83935547	-41.90185547	-16.47949219	+41.13281250	+5792	+13.92626953	-2.54443359	-1.54687500	+23.79638672	-6.78955078	-14.43603516	+3152
+1458241145.74939990	+16.60693359	-1.24804688	-0.37353516	+23.62060547	-13.00781250	-39.68261719	+5680	+16.73437500	-0.07910156	+0.86132813	-43.41796875	-16.06201172	+41.90185547	+5812	+13.93505859	-2.54443359	-1.55126953	+23.77441406	-6.92138672	-14.61181641	+3152
+1458241145.75359990	+16.61132813	-1.23046875	-0.37353516	+23.90625000	-12.91992188	-39.96826172	+5696	+16.72558594	-0.11425781	+0.88330078	-45.19775391	-15.62255859	+42.71484375	+5840	+13.94384766	-2.54003906	-1.56005859	+23.84033203	-7.05322266	-14.78759766	+3152
+1458241145.75770000	+16.60693359	-1.20849609	-0.36914063	+24.21386719	-12.81005859	-40.23193359	+5708	+16.71679688	-0.14501953	+0.89648438	-46.91162109	-15.07324219	+43.48388672	+5860	+13.95263672	-2.53125000	-1.56445313	+23.92822266	-7.18505859	-14.96337891	+3152
+1458241145.76609990	+16.62011719	-1.16015625	-0.37353516	+24.87304688	-12.59033203	-40.73730469	+5724	+16.70800781	-0.21093750	+0.90087891	-50.33935547	-13.73291016	+44.93408203	+5896	+13.97460938	-2.50488281	-1.54687500	+24.14794922	-7.64648438	-15.38085938	+3160
+1458241145.77020000	+16.62451172	-1.13378906	-0.37792969	+25.20263672	-12.43652344	-40.97900391	+5732	+16.70800781	-0.24609375	+0.89208984	-52.07519531	-12.94189453	+45.57128906	+5912	+13.98339844	-2.49169922	-1.53808594	+24.30175781	-7.84423828	-15.57861328	+3168
+1458241145.77440000	+16.63330078	-1.11181641	-0.38232422	+25.53222656	-12.28271484	-41.19873047	+5736	+16.70361328	-0.28125000	+0.87451172	-53.76708984	-12.08496094	+46.18652344	+5928	+13.99218750	-2.47412109	-1.52490234	+24.43359375	-8.10791016	-15.79833984	+3176
+1458241145.77860000	+16.63769531	-1.08984375	-0.39550781	+25.86181641	-12.06298828	-41.41845703	+5736	+16.69042969	-0.31201172	+0.85693359	-55.41503906	-11.20605469	+46.75781250	+5944	+14.00097656	-2.45654297	-1.51611328	+24.60937500	-8.28369141	-15.97412109	+3184
+1458241145.78270010	+16.64208984	-1.06787109	-0.40869141	+26.14746094	-11.86523438	-41.59423828	+5736	+16.68164063	-0.35156250	+0.82177734	-57.06298828	-10.23925781	+47.21923828	+5964	+14.00976563	-2.43457031	-1.50732422	+24.80712891	-8.48144531	-16.14990234	+3196
+1458241145.79099990	+16.65087891	-1.02392578	-0.43945313	+26.69677734	-11.46972656	-41.90185547	+5728	+16.65966797	-0.41748047	+0.74707031	-60.18310547	-8.30566406	+48.01025391	+5996	+14.02294922	-2.39501953	-1.48974609	+25.15869141	-8.83300781	-16.45751953	+3216
+1458241145.79520010	+16.65087891	-1.00634766	-0.45263672	+26.93847656	-11.27197266	-42.05566406	+5720	+16.65087891	-0.47021484	+0.69873047	-61.76513672	-7.31689453	+48.31787109	+6016	+14.03173828	-2.38183594	-1.48535156	+25.29052734	-8.96484375	-16.58935547	+3228
+1458241145.79940010	+16.65527344	-0.98876953	-0.45703125	+27.20214844	-11.14013672	-42.20947266	+5708	+16.65087891	-0.51855469	+0.65478516	-63.34716797	-6.37207031	+48.55957031	+6028	+14.03613281	-2.36865234	-1.48095703	+25.40039063	-9.14062500	-16.74316406	+3240
+1458241145.80349990	+16.65966797	-0.97558594	-0.46142578	+27.39990234	-10.98632813	-42.38525391	+5692	+16.64208984	-0.53613281	+0.61523438	-64.57763672	-5.44921875	+48.82324219	+6036	+14.04492188	-2.35986328	-1.47216797	+25.53222656	-9.25048828	-16.87500000	+3248
+1458241145.81189990	+16.66406250	-0.95361328	-0.47900391	+27.75146484	-10.63476563	-42.69287109	+5664	+16.63330078	-0.61523438	+0.52734375	-67.23632813	-3.71337891	+49.15283203	+6060	+14.05810547	-2.35986328	-1.47656250	+25.62011719	-9.40429688	-17.11669922	+3268
+1458241145.81600000	+16.66406250	-0.95361328	-0.48779297	+27.83935547	-10.48095703	-42.86865234	+5652	+16.62011719	-0.62841797	+0.49218750	-68.29101563	-2.92236328	+49.35058594	+6064	+14.06250000	-2.35986328	-1.49414063	+25.62011719	-9.38232422	-17.20458984	+3276
+1458241145.82020000	+16.65966797	-0.94921875	-0.49218750	+27.94921875	-10.34912109	-43.06640625	+5640	+16.61132813	-0.65917969	+0.45703125	-69.43359375	-2.17529297	+49.46044922	+6072	+14.06689453	-2.37304688	-1.50732422	+25.57617188	-9.36035156	-17.29248047	+3288
+1458241145.82439990	+16.65527344	-0.94042969	-0.50097656	+28.08105469	-10.21728516	-43.24218750	+5628	+16.61132813	-0.69433594	+0.42626953	-70.57617188	-1.47216797	+49.59228516	+6080	+14.07568359	-2.38183594	-1.52490234	+25.55419922	-9.33837891	-17.35839844	+3296
+1458241145.82850000	+16.65087891	-0.93603516	-0.50097656	+28.14697266	-10.15136719	-43.43994141	+5620	+16.60693359	-0.69873047	+0.40869141	-71.36718750	-0.85693359	+49.81201172	+6076	+14.08007813	-2.39501953	-1.54248047	+25.46630859	-9.29443359	-17.44628906	+3304
+1458241145.83690000	+16.64208984	-0.93603516	-0.49658203	+28.27880859	-9.95361328	-43.90136719	+5608	+16.60693359	-0.74267578	+0.38232422	-73.14697266	+0.24169922	+50.14160156	+6076	+14.08886719	-2.43896484	-1.58203125	+25.22460938	-9.18457031	-17.64404297	+3324
+1458241145.84100010	+16.64208984	-0.94042969	-0.49658203	+28.30078125	-9.86572266	-44.12109375	+5604	+16.59814453	-0.74267578	+0.37353516	-73.76220703	+0.74707031	+50.31738281	+6072	+14.09326172	-2.46093750	-1.60400391	+25.09277344	-9.09667969	-17.73193359	+3332
+1458241145.84520010	+16.63769531	-0.94482422	-0.49218750	+28.32275391	-9.79980469	-44.34082031	+5608	+16.59814453	-0.75585938	+0.36474609	-74.46533203	+1.20849609	+50.44921875	+6072	+14.09765625	-2.48730469	-1.63037109	+24.96093750	-9.00878906	-17.81982422	+3340
+1458241145.84940000	+16.63330078	-0.94921875	-0.49658203	+28.34472656	-9.66796875	-44.53857422	+5612	+16.59375000	-0.76904297	+0.35156250	-75.16845703	+1.62597656	+50.55908203	+6072	+14.10205078	-2.50927734	-1.65234375	+24.85107422	-8.92089844	-17.90771484	+3348
+1458241145.85770010	+16.62451172	-0.94921875	-0.51855469	+28.38867188	-9.42626953	-44.86816406	+5628	+16.58935547	-0.78222656	+0.33837891	-76.24511719	+2.39501953	+50.82275391	+6068	+14.11083984	-2.54882813	-1.70507813	+24.63134766	-8.72314453	-18.03955078	+3356
+1458241145.86190010	+16.62451172	-0.95361328	-0.52294922	+28.43261719	-9.36035156	-45.04394531	+5640	+16.58935547	-0.79980469	+0.32958984	-76.83837891	+2.76855469	+50.91064453	+6068	+14.11523438	-2.56640625	-1.71826172	+24.54345703	-8.67919922	-18.14941406	+3356
+1458241145.86599990	+16.62451172	-0.95361328	-0.52734375	+28.43261719	-9.25048828	-45.19775391	+5648	+16.58935547	-0.79980469	+0.32080078	-77.25585938	+3.09814453	+50.97656250	+6064	+14.11962891	-2.57958984	-1.73583984	+24.47753906	-8.63525391	-18.21533203	+3352
+1458241145.87019990	+16.62890625	-0.96240234	-0.53613281	+28.43261719	-9.14062500	-45.30761719	+5660	+16.58935547	-0.81298828	+0.30322266	-77.73925781	+3.42773438	+51.02050781	+6060	+14.12402344	-2.59277344	-1.74902344	+24.41162109	-8.56933594	-18.28125000	+3352
+1458241145.87430000	+16.63330078	-0.96679688	-0.54931641	+28.41064453	-9.03076172	-45.39550781	+5672	+16.59375000	-0.83056641	+0.28564453	-78.24462891	+3.71337891	+51.02050781	+6064	+14.12402344	-2.60595703	-1.76220703	+24.34570313	-8.54736328	-18.36914063	+3352
+1458241145.88270000	+16.64648438	-0.97998047	-0.58886719	+28.36669922	-8.70117188	-45.43945313	+5696	+16.58935547	-0.85693359	+0.23730469	-79.14550781	+4.26269531	+50.88867188	+6068	+14.13281250	-2.61035156	-1.77978516	+24.34570313	-8.50341797	-18.45703125	+3344
+1458241145.88680010	+16.65087891	-0.98437500	-0.61523438	+28.34472656	-8.52539063	-45.39550781	+5704	+16.58935547	-0.88769531	+0.20214844	-79.65087891	+4.52636719	+50.75683594	+6072	+14.13720703	-2.61035156	-1.78417969	+24.38964844	-8.52539063	-18.52294922	+3340
+1458241145.89100000	+16.65966797	-0.98437500	-0.63720703	+28.32275391	-8.37158203	-45.35156250	+5712	+16.58496094	-0.90087891	+0.16699219	-80.06835938	+4.79003906	+50.64697266	+6072	+14.13720703	-2.60595703	-1.78857422	+24.41162109	-8.52539063	-18.56689453	+3336
+1458241145.89520000	+16.66406250	-0.99316406	-0.66357422	+28.27880859	-8.19580078	-45.30761719	+5716	+16.58935547	-0.93164063	+0.13183594	-80.52978516	+4.98779297	+50.49316406	+6076	+14.14160156	-2.60156250	-1.78857422	+24.45556641	-8.54736328	-18.61083984	+3336
+1458241145.90350010	+16.68164063	-1.01074219	-0.71191406	+28.16894531	-7.88818359	-45.17578125	+5720	+16.59375000	-0.97998047	+0.06152344	-81.36474609	+5.31738281	+50.22949219	+6080	+14.15039063	-2.58837891	-1.78857422	+24.56542969	-8.59130859	-18.67675781	+3332
+1458241145.90770010	+16.69482422	-1.01953125	-0.73828125	+28.12500000	-7.73437500	-45.08789063	+5720	+16.59375000	-1.01074219	+0.03076172	-81.78222656	+5.44921875	+50.07568359	+6080	+14.15478516	-2.58398438	-1.78857422	+24.58740234	-8.61328125	-18.72070313	+3332
+1458241145.91179990	+16.70361328	-1.02832031	-0.76464844	+28.03710938	-7.55859375	-45.00000000	+5716	+16.59375000	-1.04150391	-0.00439453	-82.22167969	+5.53710938	+49.92187500	+6084	+14.15917969	-2.58398438	-1.79296875	+24.63134766	-8.63525391	-18.76464844	+3336
+1458241145.91599990	+16.71240234	-1.03710938	-0.79541016	+27.99316406	-7.40478516	-44.91210938	+5712	+16.59814453	-1.06347656	-0.03076172	-82.57324219	+5.62500000	+49.81201172	+6088	+14.15917969	-2.57958984	-1.79296875	+24.65332031	-8.63525391	-18.80859375	+3336
+1458241145.92020010	+16.72119141	-1.05029297	-0.82177734	+27.90527344	-7.22900391	-44.82421875	+5708	+16.59814453	-1.08984375	-0.06152344	-82.92480469	+5.69091797	+49.70214844	+6088	+14.16357422	-2.57958984	-1.79736328	+24.67529297	-8.63525391	-18.85253906	+3340
+1458241145.92849990	+16.73876953	-1.07226563	-0.87890625	+27.77343750	-6.94335938	-44.67041016	+5692	+16.60693359	-1.13378906	-0.10986328	-83.56201172	+5.69091797	+49.57031250	+6088	+14.17236328	-2.57958984	-1.81054688	+24.71923828	-8.61328125	-18.91845703	+3344
+1458241145.93269990	+16.74755859	-1.08544922	-0.90087891	+27.68554688	-6.81152344	-44.60449219	+5684	+16.61132813	-1.15136719	-0.12304688	-83.80371094	+5.66894531	+49.54833984	+6088	+14.17675781	-2.58837891	-1.81933594	+24.67529297	-8.61328125	-18.96240234	+3348
+1458241145.93680000	+16.75634766	-1.09863281	-0.92724609	+27.59765625	-6.67968750	-44.58251953	+5676	+16.61572266	-1.16894531	-0.13183594	-84.06738281	+5.58105469	+49.59228516	+6088	+14.18115234	-2.60156250	-1.83251953	+24.63134766	-8.54736328	-19.00634766	+3356
+1458241145.94100000	+16.76513672	-1.11621094	-0.94921875	+27.50976563	-6.56982422	-44.56054688	+5668	+16.62451172	-1.17773438	-0.13623047	-84.24316406	+5.51513672	+49.65820313	+6088	+14.18554688	-2.61914063	-1.85449219	+24.54345703	-8.45947266	-19.07226563	+3364
+1458241145.94510010	+16.77392578	-1.13378906	-0.96679688	+27.42187500	-6.48193359	-44.58251953	+5660	+16.63330078	-1.18652344	-0.13623047	-84.41894531	+5.42724609	+49.74609375	+6084	+14.18994141	-2.64111328	-1.87646484	+24.43359375	-8.37158203	-19.13818359	+3376
+1458241145.95350000	+16.78271484	-1.17333984	-1.00634766	+27.26806641	-6.30615234	-44.69238281	+5652	+16.64208984	-1.20410156	-0.15380859	-84.72656250	+5.18554688	+49.83398438	+6088	+14.20312500	-2.69824219	-1.93798828	+24.12597656	-8.08593750	-19.27001953	+3396
+1458241145.95760010	+16.78271484	-1.19091797	-1.01953125	+27.18017578	-6.26220703	-44.78027344	+5652	+16.64648438	-1.20410156	-0.15380859	-84.83642578	+5.07568359	+49.94384766	+6088	+14.20751953	-2.73339844	-1.97314453	+23.95019531	-7.93212891	-19.33593750	+3408
+1458241145.96180010	+16.78710938	-1.20849609	-1.03271484	+27.11425781	-6.24023438	-44.89013672	+5656	+16.65527344	-1.20849609	-0.15820313	-84.94628906	+4.94384766	+50.03173828	+6088	+14.21191406	-2.76855469	-2.00830078	+23.77441406	-7.77832031	-19.40185547	+3420
+1458241145.96600010	+16.79150391	-1.22607422	-1.04150391	+27.04833984	-6.24023438	-45.02197266	+5660	+16.66406250	-1.20849609	-0.15380859	-85.03417969	+4.79003906	+50.16357422	+6088	+14.22070313	-2.80810547	-2.04785156	+23.57666016	-7.58056641	-19.48974609	+3428
+1458241145.97009990	+16.79150391	-1.24804688	-1.05029297	+27.00439453	-6.24023438	-45.15380859	+5668	+16.67285156	-1.21289063	-0.15380859	-85.14404297	+4.65820313	+50.29541016	+6088	+14.22509766	-2.84765625	-2.08300781	+23.40087891	-7.44873047	-19.57763672	+3436
+1458241145.97849990	+16.80029297	-1.28759766	-1.07226563	+26.89453125	-6.17431641	-45.46142578	+5696	+16.69042969	-1.22167969	-0.18017578	-85.36376953	+4.39453125	+50.31738281	+6096	+14.23828125	-2.92236328	-2.15332031	+23.04931641	-7.14111328	-19.75341797	+3452
+1458241145.98260000	+16.80468750	-1.30517578	-1.08544922	+26.85058594	-6.15234375	-45.57128906	+5716	+16.69921875	-1.23486328	-0.20214844	-85.49560547	+4.28466797	+50.29541016	+6100	+14.24267578	-2.94873047	-2.18408203	+22.93945313	-7.03125000	-19.84130859	+3456
+1458241145.98680000	+16.80908203	-1.32275391	-1.09863281	+26.80664063	-6.10839844	-45.65917969	+5732	+16.70361328	-1.24804688	-0.22412109	-85.64941406	+4.17480469	+50.25146484	+6108	+14.24707031	-2.97949219	-2.21044922	+22.82958984	-6.96533203	-19.90722656	+3456
+1458241145.99099990	+16.80908203	-1.34033203	-1.12060547	+26.76269531	-6.04248047	-45.72509766	+5752	+16.71240234	-1.25683594	-0.24609375	-85.78125000	+4.04296875	+50.25146484	+6112	+14.25146484	-3.00146484	-2.23242188	+22.74169922	-6.89941406	-19.99511719	+3460
+1458241145.99510000	+16.80908203	-1.35351563	-1.14257813	+26.71875000	-5.95458984	-45.74707031	+5772	+16.71679688	-1.27880859	-0.26806641	-85.95703125	+3.93310547	+50.22949219	+6120	+14.26025391	-3.01904297	-2.25439453	+22.69775391	-6.87744141	-20.08300781	+3460
+1458241146.00350000	+16.83105469	-1.38867188	-1.19091797	+26.65283203	-5.75683594	-45.79101563	+5804	+16.72998047	-1.31835938	-0.33398438	-86.30859375	+3.75732422	+50.07568359	+6136	+14.27343750	-3.04541016	-2.27197266	+22.65380859	-6.96533203	-20.30273438	+3456
+1458241146.00760010	+16.84423828	-1.40625000	-1.21728516	+26.63085938	-5.62500000	-45.76904297	+5816	+16.73437500	-1.34912109	-0.37353516	-86.55029297	+3.66943359	+49.94384766	+6148	+14.28222656	-3.05859375	-2.27636719	+22.65380859	-7.03125000	-20.41259766	+3452
+1458241146.02010010	+16.87500000	-1.45898438	-1.31835938	+26.49902344	-5.14160156	-45.65917969	+5844	+16.73876953	-1.43701172	-0.49218750	-87.16552734	+3.47167969	+49.57031250	+6180	+14.30419922	-3.07617188	-2.29394531	+22.74169922	-7.29492188	-20.74218750	+3456
+1458241146.02430010	+16.88818359	-1.47656250	-1.35351563	+26.45507813	-5.00976563	-45.59326172	+5844	+16.73876953	-1.46777344	-0.52734375	-87.38525391	+3.40576172	+49.46044922	+6192	+14.31298828	-3.07617188	-2.29394531	+22.80761719	-7.40478516	-20.85205078	+3456
+1458241146.02839990	+16.89697266	-1.49414063	-1.38427734	+26.43310547	-4.89990234	-45.57128906	+5840	+16.74316406	-1.49853516	-0.55810547	-87.58300781	+3.36181641	+49.41650391	+6200	+14.32177734	-3.07617188	-2.29394531	+22.85156250	-7.55859375	-21.00585938	+3456
+1458241146.03679990	+16.92333984	-1.53369141	-1.44140625	+26.36718750	-4.65820313	-45.54931641	+5832	+16.74755859	-1.55566406	-0.61962891	-87.95654297	+3.25195313	+49.32861328	+6220	+14.33935547	-3.08935547	-2.30273438	+22.91748047	-7.77832031	-21.24755859	+3468
+1458241146.04090000	+16.93652344	-1.55126953	-1.47216797	+26.34521484	-4.54833984	-45.57128906	+5820	+16.75195313	-1.58203125	-0.65039063	-88.13232422	+3.20800781	+49.28466797	+6228	+14.34814453	-3.09814453	-2.30712891	+22.93945313	-7.86621094	-21.37939453	+3472
+1458241146.04510000	+16.95410156	-1.57324219	-1.50292969	+26.34521484	-4.43847656	-45.59326172	+5812	+16.75634766	-1.60839844	-0.68115234	-88.26416016	+3.18603516	+49.21875000	+6236	+14.35693359	-3.11132813	-2.31591797	+22.93945313	-7.95410156	-21.51123047	+3480
+1458241146.04930000	+16.95849609	-1.59082031	-1.53369141	+26.34521484	-4.28466797	-45.61523438	+5800	+16.75634766	-1.63037109	-0.70751953	-88.41796875	+3.14208984	+49.21875000	+6244	+14.36572266	-3.12451172	-2.33349609	+22.91748047	-7.95410156	-21.64306641	+3492
+1458241146.05760000	+16.96728516	-1.63037109	-1.58642578	+26.32324219	-4.17480469	-45.79101563	+5780	+16.76513672	-1.66552734	-0.74267578	-88.57177734	+3.09814453	+49.30664063	+6260	+14.37890625	-3.17285156	-2.38183594	+22.80761719	-7.95410156	-21.90673828	+3516
+1458241146.06180000	+16.97167969	-1.64794922	-1.60839844	+26.32324219	-4.10888672	-45.87890625	+5772	+16.76953125	-1.67431641	-0.75146484	-88.61572266	+3.07617188	+49.41650391	+6260	+14.38769531	-3.19921875	-2.40820313	+22.74169922	-7.93212891	-22.03857422	+3528
+1458241146.06590010	+16.97607422	-1.66552734	-1.62597656	+26.34521484	-4.10888672	-46.01074219	+5760	+16.77832031	-1.67871094	-0.76025391	-88.61572266	+3.07617188	+49.50439453	+6264	+14.39208984	-3.22998047	-2.44335938	+22.65380859	-7.86621094	-22.17041016	+3540
+1458241146.07010010	+16.98046875	-1.69189453	-1.64355469	+26.36718750	-4.08691406	-46.16455078	+5756	+16.78710938	-1.68310547	-0.76904297	-88.63769531	+3.05419922	+49.61425781	+6268	+14.40087891	-3.26953125	-2.47412109	+22.50000000	-7.80029297	-22.30224609	+3552
+1458241146.07430010	+16.98046875	-1.71386719	-1.66113281	+26.36718750	-4.04296875	-46.31835938	+5756	+16.79589844	-1.69189453	-0.77343750	-88.63769531	+3.01025391	+49.72412109	+6272	+14.40527344	-3.30908203	-2.51367188	+22.36816406	-7.66845703	-22.43408203	+3564
+1458241146.07839990	+16.98046875	-1.73583984	-1.68310547	+26.41113281	-3.97705078	-46.47216797	+5760	+16.80029297	-1.69628906	-0.77783203	-88.63769531	+2.98828125	+49.81201172	+6272	+14.40966797	-3.34863281	-2.55761719	+22.23632813	-7.51464844	-22.56591797	+3576
+1458241146.08680010	+16.97607422	-1.77978516	-1.72705078	+26.45507813	-3.86718750	-46.69189453	+5776	+16.81347656	-1.70507813	-0.79980469	-88.57177734	+2.98828125	+49.96582031	+6280	+14.41845703	-3.42773438	-2.64111328	+21.95068359	-7.25097656	-22.78564453	+3596
+1458241146.09089990	+16.97167969	-1.80175781	-1.74902344	+26.49902344	-3.84521484	-46.80175781	+5788	+16.81787109	-1.70507813	-0.80859375	-88.52783203	+2.96630859	+50.03173828	+6284	+14.41845703	-3.46728516	-2.68505859	+21.84082031	-7.11914063	-22.89550781	+3604
+1458241146.09920000	+16.96728516	-1.85009766	-1.78417969	+26.49902344	-3.84521484	-47.02148438	+5820	+16.83105469	-1.71826172	-0.82617188	-88.50585938	+2.96630859	+50.22949219	+6296	+14.42285156	-3.54638672	-2.75976563	+21.59912109	-6.92138672	-23.13720703	+3616
+1458241146.10340000	+16.97167969	-1.87207031	-1.80175781	+26.54296875	-3.82324219	-47.10937500	+5836	+16.83984375	-1.72705078	-0.84375000	-88.48388672	+2.96630859	+50.27343750	+6300	+14.42724609	-3.58154297	-2.79492188	+21.51123047	-6.83349609	-23.26904297	+3620
+1458241146.10760000	+16.98046875	-1.89404297	-1.82373047	+26.60888672	-3.77929688	-47.15332031	+5856	+16.84863281	-1.74462891	-0.85693359	-88.50585938	+2.96630859	+50.29541016	+6308	+14.43164063	-3.61230469	-2.82568359	+21.44531250	-6.74560547	-23.40087891	+3620
+1458241146.11170010	+16.98486328	-1.91162109	-1.84570313	+26.65283203	-3.73535156	-47.21923828	+5872	+16.85302734	-1.76220703	-0.88769531	-88.57177734	+2.96630859	+50.22949219	+6316	+14.43603516	-3.64306641	-2.85205078	+21.37939453	-6.72363281	-23.53271484	+3624
+1458241146.11590000	+16.99365234	-1.93798828	-1.87646484	+26.67480469	-3.62548828	-47.24121094	+5892	+16.85742188	-1.78417969	-0.92285156	-88.61572266	+2.96630859	+50.16357422	+6328	+14.44042969	-3.66943359	-2.87402344	+21.35742188	-6.72363281	-23.66455078	+3624
+1458241146.12010000	+16.99804688	-1.95556641	-1.91162109	+26.71875000	-3.55957031	-47.21923828	+5908	+16.85742188	-1.81054688	-0.95800781	-88.70361328	+2.96630859	+50.09765625	+6340	+14.44482422	-3.68701172	-2.89599609	+21.37939453	-6.72363281	-23.77441406	+3620
+1458241146.12420010	+17.01123047	-1.97753906	-1.93798828	+26.74072266	-3.53759766	-47.17529297	+5920	+16.86621094	-1.83691406	-0.99755859	-88.76953125	+2.98828125	+50.03173828	+6352	+14.45361328	-3.70458984	-2.90917969	+21.40136719	-6.78955078	-23.90625000	+3620
+1458241146.12840010	+17.02441406	-1.99951172	-1.96435547	+26.76269531	-3.53759766	-47.17529297	+5928	+16.87060547	-1.86328125	-1.03710938	-88.85742188	+2.98828125	+49.96582031	+6364	+14.46240234	-3.71777344	-2.91357422	+21.44531250	-6.92138672	-24.06005859	+3616
+1458241146.13260010	+17.03759766	-2.01708984	-1.98632813	+26.82861328	-3.53759766	-47.17529297	+5932	+16.87500000	-1.89843750	-1.07226563	-88.98925781	+2.98828125	+49.92187500	+6372	+14.47119141	-3.73535156	-2.92236328	+21.48925781	-7.03125000	-24.23583984	+3612
+1458241146.13669990	+17.05517578	-2.03466797	-2.01269531	+26.91650391	-3.51562500	-47.19726563	+5936	+16.87500000	-1.93798828	-1.12060547	-89.12109375	+2.98828125	+49.81201172	+6384	+14.47998047	-3.74853516	-2.92675781	+21.55517578	-7.18505859	-24.41162109	+3612
+1458241146.14089990	+17.07275391	-2.05224609	-2.04345703	+26.96044922	-3.47167969	-47.21923828	+5932	+16.87939453	-1.97753906	-1.16894531	-89.27490234	+2.94433594	+49.70214844	+6400	+14.48876953	-3.76171875	-2.92675781	+21.62109375	-7.31689453	-24.58740234	+3612
+1458241146.14510010	+17.09033203	-2.07421875	-2.06982422	+26.98242188	-3.44970703	-47.21923828	+5928	+16.88378906	-2.01269531	-1.21289063	-89.40673828	+2.92236328	+49.61425781	+6408	+14.50195313	-3.77050781	-2.93115234	+21.68701172	-7.49267578	-24.76318359	+3612
+1458241146.15339990	+17.11669922	-2.12255859	-2.13574219	+27.02636719	-3.38378906	-47.24121094	+5912	+16.89257813	-2.08300781	-1.30957031	-89.64843750	+2.85644531	+49.46044922	+6428	+14.52392578	-3.79248047	-2.94433594	+21.84082031	-7.75634766	-25.11474609	+3616
+1458241146.15759990	+17.12548828	-2.14453125	-2.16650391	+27.04833984	-3.40576172	-47.28515625	+5904	+16.89257813	-2.11376953	-1.35351563	-89.75830078	+2.81250000	+49.43847656	+6436	+14.53271484	-3.81005859	-2.94873047	+21.88476563	-7.91015625	-25.31250000	+3616
+1458241146.16170000	+17.13867188	-2.16210938	-2.19726563	+27.09228516	-3.38378906	-47.32910156	+5888	+16.90136719	-2.14892578	-1.38867188	-89.86816406	+2.74658203	+49.46044922	+6444	+14.54589844	-3.82763672	-2.96630859	+21.95068359	-8.02001953	-25.51025391	+3624
+1458241146.16590000	+17.15185547	-2.18847656	-2.21923828	+27.11425781	-3.44970703	-47.46093750	+5872	+16.90576172	-2.17968750	-1.41503906	-89.93408203	+2.68066406	+49.54833984	+6448	+14.55468750	-3.84521484	-2.97949219	+21.95068359	-8.12988281	-25.72998047	+3628
+1458241146.17010000	+17.16503906	-2.21923828	-2.23681641	+27.11425781	-3.49365234	-47.63671875	+5856	+16.91455078	-2.21044922	-1.44580078	-90.02197266	+2.57080078	+49.61425781	+6452	+14.56347656	-3.88037109	-2.99267578	+21.90673828	-8.23974609	-25.97167969	+3636
+1458241146.17420010	+17.16943359	-2.25000000	-2.26757813	+27.09228516	-3.47167969	-47.79052734	+5844	+16.91894531	-2.23681641	-1.47216797	-90.08789063	+2.48291016	+49.68017578	+6456	+14.57226563	-3.91113281	-3.01904297	+21.88476563	-8.23974609	-26.19140625	+3648
+1458241146.17840000	+17.17382813	-2.28515625	-2.28955078	+27.07031250	-3.49365234	-47.96630859	+5836	+16.92773438	-2.26318359	-1.49853516	-90.13183594	+2.37304688	+49.76806641	+6460	+14.57666016	-3.95068359	-3.05419922	+21.79687500	-8.21777344	-26.38916016	+3660
+1458241146.18249990	+17.17822266	-2.32470703	-2.31591797	+27.02636719	-3.49365234	-48.16406250	+5828	+16.94091797	-2.28515625	-1.52490234	-90.15380859	+2.26318359	+49.87792969	+6464	+14.58544922	-3.99902344	-3.08935547	+21.68701172	-8.19580078	-26.60888672	+3672
+1458241146.18670010	+17.17822266	-2.36425781	-2.34228516	+26.98242188	-3.49365234	-48.36181641	+5824	+16.94970703	-2.30273438	-1.54248047	-90.15380859	+2.13134766	+50.03173828	+6464	+14.58984375	-4.04296875	-3.13330078	+21.57714844	-8.12988281	-26.82861328	+3688
+1458241146.19090010	+17.17822266	-2.40380859	-2.36425781	+26.91650391	-3.53759766	-48.60351563	+5824	+16.95849609	-2.32031250	-1.55566406	-90.13183594	+2.02148438	+50.20751953	+6464	+14.58544922	-4.09570313	-3.18164063	+21.40136719	-8.04199219	-27.04833984	+3700
+1458241146.19499990	+17.17382813	-2.43896484	-2.38183594	+26.89453125	-3.58154297	-48.88916016	+5824	+16.96289063	-2.34667969	-1.56884766	-90.15380859	+1.88964844	+50.38330078	+6468	+14.58544922	-4.15722656	-3.22558594	+21.22558594	-7.95410156	-27.29003906	+3716
+1458241146.19919990	+17.18261719	-2.47412109	-2.39941406	+26.87255859	-3.64746094	-49.15283203	+5832	+16.97607422	-2.37304688	-1.57763672	-90.17578125	+1.77978516	+50.60302734	+6472	+14.58984375	-4.21435547	-3.27392578	+21.04980469	-7.86621094	-27.55371094	+3732
+1458241146.20339990	+17.18701172	-2.51367188	-2.42138672	+26.82861328	-3.64746094	-49.41650391	+5840	+16.98925781	-2.39501953	-1.59082031	-90.17578125	+1.64794922	+50.75683594	+6476	+14.58984375	-4.28027344	-3.32226563	+20.83007813	-7.73437500	-27.79541016	+3744
+1458241146.21170000	+17.19580078	-2.61914063	-2.46533203	+26.65283203	-3.64746094	-49.94384766	+5876	+17.01562500	-2.44775391	-1.62158203	-90.21972656	+1.38427734	+51.02050781	+6484	+14.58984375	-4.41210938	-3.42333984	+20.41259766	-7.47070313	-28.30078125	+3772
+1458241146.21589990	+17.20019531	-2.66748047	-2.49609375	+26.56494141	-3.58154297	-50.16357422	+5900	+17.02441406	-2.47412109	-1.64355469	-90.24169922	+1.25244141	+51.10839844	+6488	+14.58984375	-4.47802734	-3.47167969	+20.21484375	-7.33886719	-28.54248047	+3784
+1458241146.22000000	+17.20019531	-2.71142578	-2.52685547	+26.49902344	-3.55957031	-50.38330078	+5924	+17.02880859	-2.51367188	-1.66552734	-90.30761719	+1.12060547	+51.21826172	+6496	+14.58984375	-4.53515625	-3.52441406	+20.03906250	-7.22900391	-28.76220703	+3796
+1458241146.22420000	+17.21337891	-2.75537109	-2.54882813	+26.45507813	-3.55957031	-50.60302734	+5948	+17.04199219	-2.55322266	-1.68750000	-90.41748047	+0.98876953	+51.30615234	+6504	+14.59423828	-4.59228516	-3.55957031	+19.88525391	-7.18505859	-29.04785156	+3800
+1458241146.22840000	+17.22216797	-2.80371094	-2.58398438	+26.38916016	-3.49365234	-50.77880859	+5972	+17.05078125	-2.59716797	-1.71826172	-90.50537109	+0.87890625	+51.35009766	+6516	+14.59863281	-4.65380859	-3.59472656	+19.73144531	-7.11914063	-29.28955078	+3808
+1458241146.23250010	+17.23095703	-2.85644531	-2.61914063	+26.32324219	-3.42773438	-50.93261719	+6000	+17.06396484	-2.64550781	-1.74902344	-90.63720703	+0.74707031	+51.39404297	+6524	+14.59863281	-4.70214844	-3.63427734	+19.62158203	-7.05322266	-29.53125000	+3812
+1458241146.23670010	+17.25292969	-2.90917969	-2.64990234	+26.23535156	-3.40576172	-51.13037109	+6024	+17.07714844	-2.69384766	-1.78417969	-90.76904297	+0.61523438	+51.39404297	+6536	+14.61181641	-4.75488281	-3.65625000	+19.51171875	-7.11914063	-29.83886719	+3816
+1458241146.24090000	+17.27490234	-2.96191406	-2.69384766	+26.14746094	-3.27392578	-51.21826172	+6048	+17.09033203	-2.74658203	-1.82812500	-90.92285156	+0.48339844	+51.35009766	+6548	+14.62939453	-4.80322266	-3.67822266	+19.42382813	-7.14111328	-30.10253906	+3816
+1458241146.24499990	+17.29687500	-3.01904297	-2.74658203	+26.05957031	-3.16406250	-51.30615234	+6068	+17.09912109	-2.80810547	-1.87207031	-91.12060547	+0.35156250	+51.28417969	+6560	+14.64257813	-4.84277344	-3.70019531	+19.40185547	-7.18505859	-30.34423828	+3816
+1458241146.24920010	+17.31884766	-3.07617188	-2.79052734	+25.94970703	-3.05419922	-51.39404297	+6088	+17.11230469	-2.87402344	-1.92480469	-91.31835938	+0.21972656	+51.17431641	+6572	+14.66015625	-4.88232422	-3.71777344	+19.37988281	-7.27294922	-30.60791016	+3812
+1458241146.25330000	+17.33642578	-3.13769531	-2.84326172	+25.83984375	-2.92236328	-51.48193359	+6100	+17.11669922	-2.93994141	-1.97753906	-91.53808594	+0.08789063	+51.08642578	+6588	+14.67333984	-4.92187500	-3.73535156	+19.33593750	-7.31689453	-30.84960938	+3808
+1458241146.25749990	+17.35400391	-3.19042969	-2.89160156	+25.77392578	-2.81250000	-51.54785156	+6112	+17.12548828	-3.00585938	-2.03027344	-91.73583984	-0.04394531	+50.97656250	+6600	+14.69091797	-4.95263672	-3.75732422	+19.33593750	-7.38281250	-31.06933594	+3808
+1458241146.26169990	+17.38037109	-3.24316406	-2.94433594	+25.70800781	-2.72460938	-51.59179688	+6116	+17.13867188	-3.07617188	-2.08300781	-91.95556641	-0.17578125	+50.91064453	+6616	+14.71289063	-4.98779297	-3.77050781	+19.35791016	-7.49267578	-31.33300781	+3800
+1458241146.27000000	+17.43310547	-3.37060547	-3.05419922	+25.46630859	-2.50488281	-51.78955078	+6112	+17.16503906	-3.22119141	-2.20166016	-92.41699219	-0.48339844	+50.69091797	+6640	+14.75683594	-5.07128906	-3.79687500	+19.31396484	-7.69042969	-31.86035156	+3792
+1458241146.27420000	+17.45947266	-3.43652344	-3.10693359	+25.35644531	-2.37304688	-51.89941406	+6108	+17.17822266	-3.29150391	-2.25878906	-92.61474609	-0.65917969	+50.55908203	+6652	+14.77880859	-5.11523438	-3.81445313	+19.29199219	-7.73437500	-32.12402344	+3788
+1458241146.27830000	+17.48583984	-3.51123047	-3.16406250	+25.20263672	-2.24121094	-52.05322266	+6100	+17.19140625	-3.36181641	-2.31152344	-92.83447266	-0.83496094	+50.49316406	+6664	+14.79638672	-5.16357422	-3.84082031	+19.22607422	-7.75634766	-32.36572266	+3788
+1458241146.28250000	+17.51220703	-3.57714844	-3.22119141	+25.09277344	-2.10937500	-52.18505859	+6088	+17.20458984	-3.43212891	-2.36425781	-93.03222656	-1.01074219	+50.44921875	+6676	+14.81835938	-5.21630859	-3.86718750	+19.16015625	-7.77832031	-32.60742188	+3784
+1458241146.28670000	+17.52978516	-3.63867188	-3.27832031	+25.00488281	-1.93359375	-52.29492188	+6076	+17.21777344	-3.50244141	-2.42138672	-93.22998047	-1.20849609	+50.38330078	+6688	+14.84033203	-5.26464844	-3.90673828	+19.11621094	-7.73437500	-32.82714844	+3784
+1458241146.29080010	+17.53857422	-3.70898438	-3.32666016	+24.87304688	-1.86767578	-52.53662109	+6064	+17.23095703	-3.57714844	-2.46972656	-93.44970703	-1.40625000	+50.36132813	+6700	+14.84912109	-5.33056641	-3.94189453	+18.94042969	-7.66845703	-33.11279297	+3788
+1458241146.29500010	+17.55615234	-3.77929688	-3.37500000	+24.74121094	-1.77978516	-52.77832031	+6052	+17.24853516	-3.63867188	-2.51806641	-93.60351563	-1.62597656	+50.36132813	+6712	+14.86230469	-5.40527344	-3.98583984	+18.76464844	-7.60253906	-33.39843750	+3792
+1458241146.29920010	+17.57812500	-3.84960938	-3.41894531	+24.60937500	-1.71386719	-53.08593750	+6044	+17.27490234	-3.70019531	-2.56201172	-93.73535156	-1.86767578	+50.40527344	+6720	+14.87548828	-5.47998047	-4.02978516	+18.58886719	-7.49267578	-33.70605469	+3800
+1458241146.30329990	+17.59570313	-3.92871094	-3.45849609	+24.45556641	-1.64794922	-53.39355469	+6036	+17.30566406	-3.76611328	-2.60156250	-93.91113281	-2.10937500	+50.49316406	+6728	+14.88867188	-5.56347656	-4.08251953	+18.34716797	-7.36083984	-34.03564453	+3804
+1458241146.31170010	+17.63525391	-4.08251953	-3.54638672	+24.19189453	-1.42822266	-54.09667969	+6032	+17.36279297	-3.88037109	-2.67626953	-94.15283203	-2.63671875	+50.66894531	+6744	+14.90625000	-5.75683594	-4.19677734	+17.81982422	-6.98730469	-34.69482422	+3828
+1458241146.31580000	+17.64843750	-4.16601563	-3.59033203	+24.01611328	-1.31835938	-54.47021484	+6040	+17.38476563	-3.94189453	-2.70703125	-94.30664063	-2.90039063	+50.80078125	+6752	+14.90625000	-5.86230469	-4.26269531	+17.49023438	-6.72363281	-35.02441406	+3840
+1458241146.31999990	+17.65722656	-4.24072266	-3.62988281	+23.88427734	-1.25244141	-54.82177734	+6048	+17.41552734	-4.00341797	-2.73779297	-94.46044922	-3.16406250	+50.95458984	+6760	+14.90625000	-5.95898438	-4.33300781	+17.20458984	-6.48193359	-35.35400391	+3856
+1458241146.32419990	+17.67480469	-4.31542969	-3.66943359	+23.77441406	-1.20849609	-55.21728516	+6060	+17.45068359	-4.06054688	-2.76855469	-94.57031250	-3.44970703	+51.13037109	+6768	+14.91503906	-6.06005859	-4.39013672	+16.94091797	-6.28417969	-35.72753906	+3868
+1458241146.32830000	+17.68798828	-4.39453125	-3.70019531	+23.62060547	-1.18652344	-55.63476563	+6076	+17.48144531	-4.12646484	-2.79492188	-94.72412109	-3.73535156	+51.28417969	+6776	+14.91943359	-6.16552734	-4.45605469	+16.63330078	-6.06445313	-36.10107422	+3880
+1458241146.33250000	+17.70556641	-4.47802734	-3.73095703	+23.46679688	-1.16455078	-56.07421875	+6096	+17.51660156	-4.18798828	-2.83007813	-94.87792969	-4.02099609	+51.45996094	+6780	+14.91943359	-6.27099609	-4.51757813	+16.32568359	-5.82275391	-36.49658203	+3892
+1458241146.33660010	+17.73632813	-4.57031250	-3.75732422	+23.29101563	-1.20849609	-56.55761719	+6120	+17.55615234	-4.25390625	-2.85644531	-95.00976563	-4.32861328	+51.65771484	+6788	+14.92822266	-6.38085938	-4.57470703	+16.01806641	-5.66894531	-36.93603516	+3904
+1458241146.34080000	+17.76708984	-4.66259766	-3.79687500	+23.11523438	-1.12060547	-56.95312500	+6148	+17.59130859	-4.32421875	-2.88720703	-95.20751953	-4.61425781	+51.81152344	+6796	+14.93701172	-6.49072266	-4.63183594	+15.71044922	-5.47119141	-37.30957031	+3920
+1458241146.34500000	+17.79345703	-4.75048828	-3.84082031	+22.96142578	-1.07666016	-57.32666016	+6172	+17.62646484	-4.39892578	-2.92236328	-95.40527344	-4.92187500	+51.98730469	+6808	+14.94580078	-6.58300781	-4.69335938	+15.49072266	-5.27343750	-37.68310547	+3928
+1458241146.34910010	+17.82421875	-4.83398438	-3.88476563	+22.82958984	-1.03271484	-57.65625000	+6200	+17.65722656	-4.47363281	-2.96191406	-95.60302734	-5.20751953	+52.14111328	+6820	+14.95898438	-6.67968750	-4.74169922	+15.24902344	-5.18554688	-38.07861328	+3936
+1458241146.35750010	+17.87255859	-5.02294922	-3.98144531	+22.43408203	-0.96679688	-58.38134766	+6252	+17.71435547	-4.64501953	-3.04101563	-96.08642578	-5.80078125	+52.47070313	+6844	+14.98974609	-6.85107422	-4.83837891	+14.87548828	-5.00976563	-38.84765625	+3948
+1458241146.36159990	+17.91650391	-5.12402344	-4.02099609	+22.21435547	-1.03271484	-58.79882813	+6272	+17.74951172	-4.74169922	-3.09375000	-96.37207031	-6.10839844	+52.58056641	+6860	+15.01611328	-6.93457031	-4.86474609	+14.69970703	-5.07568359	-39.28710938	+3952
+1458241146.36579990	+17.96044922	-5.22949219	-4.07373047	+22.01660156	-1.03271484	-59.12841797	+6288	+17.77587891	-4.84277344	-3.15087891	-96.70166016	-6.41601563	+52.66845703	+6876	+15.04687500	-7.01806641	-4.89550781	+14.54589844	-5.11962891	-39.68261719	+3948
+1458241146.36999990	+18.01318359	-5.33056641	-4.12646484	+21.81884766	-1.03271484	-59.45800781	+6300	+17.80664063	-4.94824219	-3.21240234	-97.00927734	-6.72363281	+52.77832031	+6892	+15.08203125	-7.09277344	-4.93066406	+14.43603516	-5.18554688	-40.10009766	+3944
+1458241146.37410000	+18.06152344	-5.43603516	-4.19677734	+21.64306641	-0.98876953	-59.76562500	+6304	+17.83740234	-5.04931641	-3.27832031	-97.31689453	-7.05322266	+52.84423828	+6908	+15.11718750	-7.17187500	-4.95263672	+14.30419922	-5.29541016	-40.51757813	+3940
+1458241146.37830000	+18.10986328	-5.55468750	-4.27587891	+21.37939453	-0.90087891	-60.07324219	+6308	+17.86376953	-5.15917969	-3.34863281	-97.64648438	-7.40478516	+52.93212891	+6924	+15.15234375	-7.25097656	-4.97900391	+14.19433594	-5.38330078	-40.93505859	+3932
+1458241146.38249990	+18.14941406	-5.66894531	-4.35058594	+21.13769531	-0.85693359	-60.38085938	+6304	+17.88574219	-5.27783203	-3.41455078	-97.99804688	-7.73437500	+53.04199219	+6944	+15.18750000	-7.32128906	-5.00537109	+14.10644531	-5.53710938	-41.33056641	+3924
+1458241146.38660000	+18.19335938	-5.77880859	-4.42968750	+20.91796875	-0.81298828	-60.71044922	+6296	+17.90771484	-5.39648438	-3.49365234	-98.37158203	-8.08593750	+53.08593750	+6964	+15.23144531	-7.39160156	-5.03173828	+14.01855469	-5.66894531	-41.74804688	+3912
+1458241146.39080000	+18.23730469	-5.89746094	-4.50000000	+20.67626953	-0.81298828	-61.08398438	+6280	+17.92968750	-5.51953125	-3.57275391	-98.74511719	-8.45947266	+53.17382813	+6980	+15.26660156	-7.47070313	-5.06250000	+13.90869141	-5.82275391	-42.23144531	+3900
+1458241146.39500000	+18.28125000	-6.01611328	-4.57470703	+20.45654297	-0.81298828	-61.47949219	+6260	+17.95166016	-5.63378906	-3.65185547	-99.07470703	-8.83300781	+53.28369141	+6996	+15.30615234	-7.55419922	-5.08886719	+13.82080078	-5.95458984	-42.71484375	+3888
+1458241146.39910010	+18.33398438	-6.13916016	-4.64501953	+20.25878906	-0.85693359	-61.91894531	+6236	+17.98681641	-5.75683594	-3.71777344	-99.42626953	-9.22851563	+53.48144531	+7008	+15.35009766	-7.63769531	-5.11962891	+13.71093750	-6.10839844	-43.19824219	+3872
+1458241146.40330000	+18.38232422	-6.26660156	-4.71533203	+20.01708984	-0.87890625	-62.35839844	+6204	+18.01757813	-5.88427734	-3.78808594	-99.77783203	-9.64599609	+53.63525391	+7020	+15.38525391	-7.73437500	-5.15478516	+13.53515625	-6.21826172	-43.70361328	+3860
+1458241146.40739990	+18.43505859	-6.38964844	-4.79443359	+19.81933594	-0.87890625	-62.84179688	+6172	+18.05273438	-5.98974609	-3.86279297	-100.06347656	-10.06347656	+53.81103516	+7028	+15.42480469	-7.84423828	-5.19433594	+13.33740234	-6.28417969	-44.23095703	+3852
+1458241146.41160010	+18.46582031	-6.50390625	-4.86914063	+19.64355469	-0.83496094	-63.30322266	+6144	+18.08349609	-6.09960938	-3.92431641	-100.32714844	-10.50292969	+54.03076172	+7032	+15.45117188	-7.94531250	-5.24707031	+13.16162109	-6.28417969	-44.75830078	+3840
+1458241146.41580010	+18.49658203	-6.62695313	-4.93945313	+19.44580078	-0.81298828	-63.85253906	+6112	+18.11865234	-6.20947266	-3.98583984	-100.61279297	-10.94238281	+54.25048828	+7040	+15.46875000	-8.05957031	-5.29980469	+12.89794922	-6.24023438	-45.30761719	+3836
+1458241146.41989990	+18.52294922	-6.74560547	-5.00537109	+19.27001953	-0.81298828	-64.40185547	+6084	+18.15380859	-6.31494141	-4.04736328	-100.87646484	-11.35986328	+54.47021484	+7044	+15.49072266	-8.17822266	-5.36132813	+12.65625000	-6.17431641	-45.87890625	+3828
+1458241146.42409990	+18.55810547	-6.86425781	-5.04492188	+19.09423828	-0.94482422	-65.03906250	+6052	+18.20214844	-6.42041016	-4.09130859	-101.14013672	-11.82128906	+54.86572266	+7040	+15.50390625	-8.29687500	-5.42724609	+12.41455078	-6.08642578	-46.45019531	+3820
+1458241146.42829990	+18.59326172	-6.98291016	-5.08007813	+18.91845703	-1.09863281	-65.67626953	+6028	+18.24609375	-6.53466797	-4.13525391	-101.42578125	-12.26074219	+55.17333984	+7040	+15.51708984	-8.42871094	-5.50195313	+12.12890625	-5.93261719	-46.99951172	+3816
+1458241146.43240000	+18.62841797	-7.09716797	-5.12402344	+18.80859375	-1.18652344	-66.33544922	+6004	+18.30322266	-6.62695313	-4.18798828	-101.60156250	-12.70019531	+55.48095703	+7032	+15.52587891	-8.56494141	-5.58544922	+11.82128906	-5.71289063	-47.59277344	+3812
+1458241146.43660000	+18.66357422	-7.21142578	-5.15039063	+18.72070313	-1.34033203	-67.03857422	+5988	+18.36035156	-6.72363281	-4.20996094	-101.82128906	-13.16162109	+55.96435547	+7020	+15.52587891	-8.70117188	-5.65576172	+11.49169922	-5.53710938	-48.22998047	+3808
+1458241146.44080000	+18.69873047	-7.33007813	-5.19433594	+18.58886719	-1.38427734	-67.67578125	+5976	+18.42187500	-6.81591797	-4.24511719	-101.99707031	-13.57910156	+56.31591797	+7008	+15.53027344	-8.84179688	-5.73486328	+11.16210938	-5.29541016	-48.77929688	+3808
+1458241146.44490000	+18.72949219	-7.43994141	-5.23828125	+18.47900391	-1.45019531	-68.31298828	+5972	+18.47900391	-6.90820313	-4.28027344	-102.17285156	-14.01855469	+56.66748047	+6992	+15.53027344	-8.97802734	-5.82275391	+10.85449219	-5.03173828	-49.35058594	+3812
+1458241146.44910000	+18.76025391	-7.55419922	-5.25585938	+18.36914063	-1.60400391	-68.99414063	+5968	+18.53613281	-7.00048828	-4.31103516	-102.34863281	-14.43603516	+57.06298828	+6980	+15.52587891	-9.10986328	-5.90625000	+10.52490234	-4.76806641	-49.92187500	+3816
+1458241146.45330000	+18.79101563	-7.66845703	-5.29101563	+18.21533203	-1.66992188	-69.58740234	+5976	+18.58886719	-7.10156250	-4.35498047	-102.56835938	-14.85351563	+57.32666016	+6964	+15.52587891	-9.23730469	-6.00292969	+10.26123047	-4.46044922	-50.40527344	+3824
+1458241146.45740010	+18.82177734	-7.78271484	-5.32617188	+18.10546875	-1.80175781	-70.18066406	+5984	+18.64599609	-7.20703125	-4.39892578	-102.78808594	-15.24902344	+57.63427734	+6948	+15.52587891	-9.35595703	-6.09521484	+9.99755859	-4.15283203	-50.88867188	+3832
+1458241146.46160010	+18.87011719	-7.90136719	-5.34814453	+17.99560547	-1.99951172	-70.81787109	+5992	+18.71191406	-7.31250000	-4.43408203	-103.02978516	-15.62255859	+58.02978516	+6932	+15.53027344	-9.48339844	-6.16113281	+9.71191406	-4.02099609	-51.45996094	+3836
+1458241146.46580000	+18.91845703	-8.02880859	-5.39648438	+17.84179688	-2.06542969	-71.34521484	+6004	+18.76904297	-7.42236328	-4.48681641	-103.22753906	-15.99609375	+58.27148438	+6908	+15.54345703	-9.60205078	-6.23583984	+9.44824219	-3.84521484	-51.96533203	+3836
+1458241146.46989990	+18.95800781	-8.15185547	-5.45361328	+17.70996094	-2.13134766	-71.87255859	+6016	+18.82617188	-7.53662109	-4.54394531	-103.44726563	-16.39160156	+58.49121094	+6888	+15.55664063	-9.71191406	-6.31054688	+9.22851563	-3.66943359	-52.44873047	+3840
+1458241146.47410010	+19.00634766	-8.27929688	-5.50634766	+17.57812500	-2.19726563	-72.39990234	+6028	+18.87451172	-7.65087891	-4.60546875	-103.68896484	-16.78710938	+58.71093750	+6868	+15.57421875	-9.83496094	-6.36328125	+8.94287109	-3.62548828	-52.99804688	+3840
+1458241146.47830010	+19.05029297	-8.41552734	-5.58984375	+17.35839844	-2.08740234	-72.79541016	+6040	+18.91845703	-7.77832031	-4.68017578	-103.93066406	-17.16064453	+58.82080078	+6852	+15.60498047	-9.94042969	-6.42919922	+8.76708984	-3.53759766	-53.41552734	+3840
+1458241146.48239990	+19.09423828	-8.55615234	-5.66894531	+17.13867188	-2.08740234	-73.16894531	+6048	+18.96240234	-7.91455078	-4.75488281	-104.23828125	-17.55615234	+58.95263672	+6832	+15.63574219	-10.03271484	-6.48632813	+8.59130859	-3.53759766	-53.83300781	+3832
+1458241146.48659990	+19.14257813	-8.70556641	-5.75244141	+16.91894531	-2.10937500	-73.56445313	+6052	+18.99316406	-8.05517578	-4.84277344	-104.52392578	-17.92968750	+59.01855469	+6816	+15.67089844	-10.12939453	-6.52587891	+8.39355469	-3.62548828	-54.31640625	+3816
+1458241146.49070000	+19.19091797	-8.86376953	-5.84912109	+16.65527344	-2.06542969	-73.93798828	+6048	+19.01953125	-8.19580078	-4.94384766	-104.83154297	-18.32519531	+59.04052734	+6800	+15.71484375	-10.22167969	-6.56982422	+8.23974609	-3.73535156	-54.75585938	+3800
+1458241146.49490000	+19.23046875	-9.01757813	-5.95019531	+16.39160156	-2.02148438	-74.31152344	+6036	+19.04589844	-8.34521484	-5.04492188	-105.13916016	-18.72070313	+59.04052734	+6780	+15.75439453	-10.31396484	-6.60498047	+8.06396484	-3.86718750	-55.23925781	+3776
+1458241146.49910000	+19.27880859	-9.17138672	-6.05126953	+16.14990234	-1.95556641	-74.72900391	+6016	+19.07226563	-8.49902344	-5.14160156	-105.49072266	-19.11621094	+59.12841797	+6760	+15.80712891	-10.41943359	-6.63134766	+7.88818359	-4.08691406	-55.76660156	+3748
+1458241146.50320010	+19.32714844	-9.33837891	-6.16113281	+15.88623047	-1.86767578	-75.10253906	+5984	+19.09863281	-8.65722656	-5.23388672	-105.82031250	-19.53369141	+59.19433594	+6736	+15.85986328	-10.52050781	-6.65771484	+7.71240234	-4.30664063	-56.27197266	+3720
+1458241146.50740000	+19.37548828	-9.49658203	-6.28417969	+15.64453125	-1.66992188	-75.49804688	+5948	+19.12060547	-8.81103516	-5.33496094	-106.14990234	-19.97314453	+59.23828125	+6712	+15.91259766	-10.63037109	-6.68408203	+7.49267578	-4.52636719	-56.82128906	+3684
+1458241146.51160000	+19.41064453	-9.65917969	-6.39404297	+15.38085938	-1.53808594	-75.91552734	+5908	+19.13378906	-8.96484375	-5.42724609	-106.45751953	-20.45654297	+59.30419922	+6692	+15.95214844	-10.73583984	-6.72363281	+7.29492188	-4.68017578	-57.32666016	+3648
+1458241146.51570010	+19.45019531	-9.82177734	-6.49951172	+15.13916016	-1.42822266	-76.37695313	+5856	+19.15136719	-9.12304688	-5.52392578	-106.78710938	-20.93994141	+59.34814453	+6668	+15.99609375	-10.83691406	-6.75878906	+7.09716797	-4.83398438	-57.83203125	+3612
+1458241146.51990010	+19.48974609	-9.97119141	-6.60058594	+14.91943359	-1.36230469	-76.83837891	+5800	+19.16894531	-9.26806641	-5.61621094	-107.11669922	-21.40136719	+59.43603516	+6644	+16.04003906	-10.95117188	-6.79833984	+6.89941406	-5.00976563	-58.38134766	+3576
+1458241146.52410010	+19.52490234	-10.12060547	-6.68408203	+14.72167969	-1.31835938	-77.36572266	+5736	+19.18212891	-9.41308594	-5.69531250	-107.44628906	-21.84082031	+59.58984375	+6616	+16.07519531	-11.05664063	-6.84228516	+6.72363281	-5.11962891	-58.90869141	+3536
+1458241146.52819990	+19.56445313	-10.26562500	-6.75878906	+14.54589844	-1.31835938	-77.98095703	+5668	+19.20849609	-9.55371094	-5.77001953	-107.77587891	-22.30224609	+59.78759766	+6588	+16.10595703	-11.18408203	-6.88183594	+6.45996094	-5.25146484	-59.58984375	+3500
+1458241146.53239990	+19.59960938	-10.40185547	-6.84667969	+14.43603516	-1.20849609	-78.59619141	+5600	+19.23486328	-9.68115234	-5.85351563	-107.99560547	-22.78564453	+59.94140625	+6556	+16.13232422	-11.32470703	-6.93457031	+6.21826172	-5.27343750	-60.29296875	+3464
+1458241146.53660010	+19.62158203	-10.53808594	-6.90820313	+14.30419922	-1.14257813	-79.27734375	+5532	+19.27001953	-9.81298828	-5.89746094	-108.28125000	-23.31298828	+60.29296875	+6520	+16.14550781	-11.45654297	-6.99169922	+5.95458984	-5.22949219	-60.95214844	+3436
+1458241146.54070000	+19.66113281	-10.65673828	-6.95654297	+14.23828125	-1.14257813	-79.98046875	+5464	+19.31835938	-9.94921875	-5.95019531	-108.58886719	-23.81835938	+60.57861328	+6488	+16.15869141	-11.58837891	-7.06201172	+5.71289063	-5.11962891	-61.61132813	+3404
+1458241146.54909990	+19.73144531	-10.86328125	-7.03564453	+14.28222656	-1.14257813	-81.43066406	+5336	+19.41064453	-10.16455078	-6.04687500	-109.05029297	-24.78515625	+61.19384766	+6408	+16.16308594	-11.86083984	-7.22021484	+5.25146484	-4.74609375	-62.92968750	+3348
+1458241146.55320000	+19.75781250	-10.95556641	-7.05761719	+14.30419922	-1.18652344	-82.22167969	+5284	+19.45458984	-10.26562500	-6.09521484	-109.24804688	-25.24658203	+61.47949219	+6372	+16.15429688	-11.99267578	-7.30371094	+5.03173828	-4.50439453	-63.63281250	+3324
+1458241146.55740000	+19.78417969	-11.05224609	-7.06640625	+14.32617188	-1.29638672	-83.01269531	+5244	+19.49414063	-10.36230469	-6.13916016	-109.46777344	-25.70800781	+61.78710938	+6332	+16.14550781	-12.12451172	-7.38720703	+4.81201172	-4.26269531	-64.35791016	+3304
+1458241146.56150010	+19.81494141	-11.15332031	-7.07080078	+14.34814453	-1.40625000	-83.86962891	+5208	+19.55126953	-10.46777344	-6.17431641	-109.70947266	-26.16943359	+62.20458984	+6292	+16.13671875	-12.25634766	-7.46191406	+4.61425781	-4.04296875	-65.12695313	+3288
+1458241146.56570010	+19.85009766	-11.25000000	-7.07958984	+14.39208984	-1.51611328	-84.68261719	+5180	+19.61718750	-10.57324219	-6.21386719	-109.95117188	-26.60888672	+62.55615234	+6248	+16.13232422	-12.37939453	-7.54541016	+4.41650391	-3.77929688	-65.80810547	+3280
+1458241146.56990000	+19.88525391	-11.34667969	-7.10156250	+14.45800781	-1.51611328	-85.51757813	+5156	+19.68750000	-10.67431641	-6.26220703	-110.14892578	-27.07031250	+62.88574219	+6204	+16.11914063	-12.51123047	-7.63769531	+4.19677734	-3.47167969	-66.48925781	+3276
+1458241146.57399990	+19.92041016	-11.44335938	-7.11035156	+14.54589844	-1.56005859	-86.37451172	+5140	+19.74462891	-10.77099609	-6.30175781	-110.34667969	-27.53173828	+63.23730469	+6156	+16.10595703	-12.64746094	-7.71240234	+3.97705078	-3.20800781	-67.21435547	+3276
+1458241146.57820010	+19.95556641	-11.54003906	-7.14550781	+14.61181641	-1.49414063	-87.09960938	+5132	+19.80175781	-10.87207031	-6.35888672	-110.54443359	-27.99316406	+63.45703125	+6116	+16.10595703	-12.76171875	-7.80029297	+3.82324219	-2.92236328	-67.78564453	+3280
+1458241146.58240010	+19.98632813	-11.64990234	-7.16308594	+14.61181641	-1.58203125	-87.84667969	+5128	+19.83691406	-10.99511719	-6.41162109	-110.87402344	-28.45458984	+63.72070313	+6076	+16.10156250	-12.86718750	-7.87939453	+3.64746094	-2.72460938	-68.40087891	+3288
+1458241146.58649990	+20.01708984	-11.75976563	-7.19384766	+14.63378906	-1.62597656	-88.61572266	+5128	+19.86328125	-11.11376953	-6.48632813	-111.18164063	-28.91601563	+63.87451172	+6036	+16.10156250	-12.98583984	-7.94091797	+3.42773438	-2.59277344	-69.03808594	+3292
+1458241146.59069990	+20.04785156	-11.88720703	-7.24218750	+14.56787109	-1.58203125	-89.31884766	+5124	+19.88964844	-11.23242188	-6.56103516	-111.46728516	-29.37744141	+64.09423828	+6000	+16.11474609	-13.09570313	-8.01562500	+3.27392578	-2.48291016	-69.60937500	+3296
+1458241146.59489990	+20.06982422	-12.03662109	-7.28613281	+14.43603516	-1.56005859	-90.08789063	+5124	+19.91601563	-11.35546875	-6.64013672	-111.75292969	-29.86083984	+64.27001953	+5960	+16.12353516	-13.19677734	-8.07714844	+3.07617188	-2.43896484	-70.22460938	+3292
+1458241146.59900000	+20.10937500	-12.19482422	-7.35205078	+14.32617188	-1.49414063	-90.87890625	+5120	+19.95117188	-11.49169922	-6.71484375	-112.06054688	-30.34423828	+64.48974609	+5920	+16.14550781	-13.32861328	-8.10351563	+2.81250000	-2.57080078	-70.92773438	+3288
+1458241146.60320000	+20.14013672	-12.36621094	-7.45312500	+14.15039063	-1.27441406	-91.47216797	+5112	+19.97753906	-11.63671875	-6.81152344	-112.39013672	-30.84960938	+64.62158203	+5884	+16.18505859	-13.43847656	-8.14306641	+2.63671875	-2.72460938	-71.45507813	+3276
+1458241146.60739990	+20.16210938	-12.52880859	-7.56738281	+13.99658203	-1.05468750	-92.06542969	+5092	+19.98193359	-11.80371094	-6.90820313	-112.80761719	-31.42089844	+64.73144531	+5848	+16.21582031	-13.55273438	-8.18261719	+2.41699219	-2.83447266	-72.00439453	+3252
+1458241146.61150000	+20.17968750	-12.69580078	-7.67724609	+13.79882813	-0.83496094	-92.65869141	+5068	+19.95556641	-11.96191406	-7.01806641	-113.20312500	-31.97021484	+64.70947266	+5820	+16.24658203	-13.67138672	-8.22656250	+2.17529297	-2.98828125	-72.55371094	+3228
+1458241146.61570000	+20.20166016	-12.86718750	-7.80029297	+13.60107422	-0.57128906	-93.22998047	+5036	+19.93359375	-12.11132813	-7.13232422	-113.55468750	-32.54150391	+64.70947266	+5788	+16.29492188	-13.77685547	-8.26611328	+1.99951172	-3.16406250	-73.05908203	+3192
+1458241146.61990000	+20.20605469	-13.06054688	-7.91015625	+13.27148438	-0.39550781	-93.84521484	+4996	+19.90722656	-12.26953125	-7.24218750	-113.95019531	-33.09082031	+64.75341797	+5764	+16.33447266	-13.88671875	-8.28808594	+1.77978516	-3.47167969	-73.63037109	+3148
+1458241146.62400010	+20.20166016	-13.26269531	-8.02001953	+12.94189453	-0.19775391	-94.50439453	+4940	+19.88525391	-12.42773438	-7.34765625	-114.36767578	-33.68408203	+64.86328125	+5736	+16.37402344	-14.00097656	-8.30126953	+1.53808594	-3.82324219	-74.22363281	+3096
+1458241146.62820010	+20.21484375	-13.45605469	-8.12109375	+12.65625000	-0.04394531	-95.16357422	+4876	+19.87207031	-12.58593750	-7.45312500	-114.76318359	-34.27734375	+64.97314453	+5704	+16.41357422	-14.11523438	-8.30566406	+1.31835938	-4.19677734	-74.86083984	+3040
+1458241146.63240000	+20.22363281	-13.62304688	-8.24414063	+12.43652344	+0.21972656	-95.80078125	+4804	+19.86328125	-12.72656250	-7.56298828	-115.09277344	-34.87060547	+65.06103516	+5676	+16.45312500	-14.22509766	-8.33203125	+1.14257813	-4.43847656	-75.45410156	+2980
+1458241146.63649990	+20.22802734	-13.79443359	-8.33642578	+12.21679688	+0.43945313	-96.50390625	+4724	+19.85009766	-12.86718750	-7.65087891	-115.46630859	-35.48583984	+65.25878906	+5648	+16.48828125	-14.33496094	-8.36279297	+0.96679688	-4.65820313	-76.04736328	+2916
+1458241146.64070010	+20.24121094	-13.96142578	-8.44628906	+11.99707031	+0.68115234	-97.11914063	+4640	+19.84130859	-13.00341797	-7.74755859	-115.77392578	-36.07910156	+65.36865234	+5616	+16.52783203	-14.44482422	-8.39355469	+0.81298828	-4.85595703	-76.64062500	+2860
+1458241146.64479990	+20.25000000	-14.11083984	-8.56054688	+11.79931641	+0.96679688	-97.71240234	+4548	+19.82812500	-13.13525391	-7.84423828	-116.08154297	-36.67236328	+65.47851563	+5588	+16.56738281	-14.56787109	-8.42871094	+0.63720703	-5.03173828	-77.27783203	+2808
+1458241146.64899990	+20.23242188	-14.25585938	-8.63085938	+11.51367188	+1.14257813	-98.34960938	+4456	+19.80615234	-13.26269531	-7.92773438	-116.45507813	-37.24365234	+65.65429688	+5564	+16.57177734	-14.66455078	-8.48144531	+0.50537109	-5.05371094	-77.82714844	+2756
+1458241146.65319990	+20.25000000	-14.37011719	-8.67480469	+11.40380859	+1.20849609	-99.05273438	+4360	+19.81054688	-13.37255859	-8.00244141	-116.78466797	-37.81494141	+65.87402344	+5536	+16.57617188	-14.76562500	-8.51660156	+0.39550781	-5.09765625	-78.50830078	+2704
+1458241146.65730000	+20.26757813	-14.46679688	-8.71875000	+11.33789063	+1.29638672	-99.77783203	+4268	+19.83691406	-13.45166016	-8.08154297	-117.00439453	-38.32031250	+66.18164063	+5500	+16.58496094	-14.85791016	-8.56494141	+0.35156250	-5.05371094	-79.18945313	+2656
+1458241146.66150000	+20.28515625	-14.55908203	-8.72314453	+11.25000000	+1.31835938	-100.56884766	+4180	+19.88525391	-13.53515625	-8.12109375	-117.29003906	-38.82568359	+66.66503906	+5460	+16.58935547	-14.94580078	-8.60888672	+0.30761719	-5.00976563	-79.84863281	+2612
+1458241146.66570000	+20.31591797	-14.64257813	-8.72753906	+11.22802734	+1.31835938	-101.29394531	+4100	+19.94677734	-13.60986328	-8.16943359	-117.53173828	-39.30908203	+67.10449219	+5412	+16.58496094	-15.03808594	-8.64843750	+0.24169922	-4.92187500	-80.57373047	+2568
+1458241146.66980000	+20.34228516	-14.69531250	-8.74072266	+11.27197266	+1.40625000	-102.01904297	+4020	+19.99951172	-13.68017578	-8.21777344	-117.77343750	-39.81445313	+67.50000000	+5368	+16.57617188	-15.15234375	-8.71435547	+0.15380859	-4.63623047	-81.29882813	+2540
+1458241146.67400000	+20.36425781	-14.74365234	-8.72753906	+11.25000000	+1.42822266	-102.74414063	+3956	+20.04345703	-13.75927734	-8.23535156	-118.12500000	-40.31982422	+68.02734375	+5324	+16.54541016	-15.24023438	-8.79785156	+0.10986328	-4.21875000	-81.97998047	+2516
+1458241146.67820000	+20.40380859	-14.78320313	-8.72753906	+11.27197266	+1.45019531	-103.35937500	+3900	+20.10498047	-13.82958984	-8.26611328	-118.43261719	-40.80322266	+68.46679688	+5280	+16.52783203	-15.31933594	-8.89013672	+0.13183594	-3.77929688	-82.57324219	+2496
+1458241146.68230010	+20.44335938	-14.83593750	-8.72753906	+11.27197266	+1.47216797	-103.99658203	+3856	+20.17529297	-13.89550781	-8.28808594	-118.74023438	-41.22070313	+68.97216797	+5228	+16.50585938	-15.40283203	-8.96484375	+0.10986328	-3.44970703	-83.18847656	+2488
+1458241146.68650010	+20.46972656	-14.87548828	-8.71875000	+11.27197266	+1.47216797	-104.61181641	+3824	+20.24121094	-13.95263672	-8.33203125	-119.00390625	-41.66015625	+69.38964844	+5176	+16.47949219	-15.48193359	-9.02197266	+0.04394531	-3.16406250	-83.82568359	+2488
+1458241146.69070010	+20.50048828	-14.91503906	-8.70996094	+11.27197266	+1.47216797	-105.22705078	+3800	+20.31152344	-14.00976563	-8.37158203	-119.24560547	-42.07763672	+69.85107422	+5120	+16.45312500	-15.55664063	-9.08349609	+0.00000000	-2.87841797	-84.41894531	+2500
+1458241146.69479990	+20.52246094	-14.96337891	-8.68798828	+11.20605469	+1.45019531	-105.90820313	+3788	+20.36865234	-14.08447266	-8.41113281	-119.57519531	-42.58300781	+70.29052734	+5064	+16.40478516	-15.63134766	-9.14062500	-0.08789063	-2.52685547	-85.03417969	+2524
+1458241146.69899990	+20.56201172	-15.02050781	-8.66601563	+11.18408203	+1.40625000	-106.61132813	+3784	+20.42578125	-14.16796875	-8.42431641	-120.03662109	-43.06640625	+70.86181641	+5008	+16.38281250	-15.72363281	-9.19775391	-0.19775391	-2.24121094	-85.73730469	+2556
+1458241146.70320010	+20.59716797	-15.09960938	-8.69238281	+11.03027344	+1.49414063	-107.16064453	+3776	+20.47851563	-14.25146484	-8.45068359	-120.45410156	-43.52783203	+71.36718750	+4952	+16.37402344	-15.80273438	-9.28564453	-0.28564453	-1.91162109	-86.19873047	+2592
+1458241146.70729990	+20.62792969	-15.20507813	-8.72314453	+10.83251953	+1.62597656	-107.68798828	+3772	+20.52246094	-14.34814453	-8.48583984	-120.82763672	-44.05517578	+71.74072266	+4896	+16.35644531	-15.89501953	-9.35156250	-0.41748047	-1.69189453	-86.70410156	+2624
+1458241146.71149990	+20.64990234	-15.30615234	-8.79345703	+10.63476563	+1.84570313	-108.12744141	+3772	+20.54003906	-14.42724609	-8.56054688	-121.09130859	-44.58251953	+71.91650391	+4844	+16.34765625	-16.00048828	-9.39990234	-0.61523438	-1.56005859	-87.29736328	+2656
+1458241146.71560000	+20.65429688	-15.43359375	-8.89013672	+10.28320313	+2.19726563	-108.50097656	+3776	+20.53564453	-14.52392578	-8.63964844	-121.39892578	-45.13183594	+72.04833984	+4804	+16.35644531	-16.08398438	-9.46582031	-0.72509766	-1.45019531	-87.64892578	+2680
+1458241146.71980000	+20.64990234	-15.59179688	-8.96484375	+9.84375000	+2.37304688	-108.96240234	+3776	+20.52246094	-14.65576172	-8.71435547	-121.86035156	-45.70312500	+72.26806641	+4764	+16.35205078	-16.16748047	-9.49218750	-0.94482422	-1.56005859	-88.11035156	+2696
+1458241146.72400000	+20.65429688	-15.75000000	-9.06591797	+9.47021484	+2.59277344	-109.42382813	+3760	+20.50048828	-14.78759766	-8.80224609	-122.29980469	-46.27441406	+72.42187500	+4724	+16.36962891	-16.28173828	-9.50976563	-1.20849609	-1.80175781	-88.65966797	+2700
+1458241146.72810010	+20.65869141	-15.90820313	-9.17578125	+9.07470703	+2.85644531	-109.86328125	+3740	+20.47412109	-14.90625000	-8.89013672	-122.71728516	-46.84570313	+72.61962891	+4688	+16.39599609	-16.39160156	-9.53613281	-1.47216797	-2.04345703	-89.12109375	+2692
+1458241146.73230000	+20.65429688	-16.08398438	-9.28564453	+8.65722656	+3.14208984	-110.34667969	+3704	+20.43457031	-15.02929688	-8.98242188	-123.06884766	-47.50488281	+72.70751953	+4656	+16.41796875	-16.51025391	-9.56689453	-1.75781250	-2.28515625	-89.60449219	+2672
+1458241146.73650000	+20.65429688	-16.26855469	-9.39550781	+8.21777344	+3.40576172	-110.83007813	+3660	+20.39062500	-15.16113281	-9.05712891	-123.57421875	-48.16406250	+72.92724609	+4632	+16.44433594	-16.63769531	-9.58886719	-2.04345703	-2.54882813	-90.13183594	+2640
+1458241146.74060010	+20.65429688	-16.46630859	-9.53173828	+7.71240234	+3.75732422	-111.22558594	+3608	+20.34228516	-15.30175781	-9.14941406	-123.99169922	-48.80126953	+72.99316406	+4608	+16.48388672	-16.75195313	-9.61962891	-2.28515625	-2.81250000	-90.52734375	+2604
+1458241146.74480010	+20.64990234	-16.65527344	-9.66357422	+7.20703125	+4.08691406	-111.64306641	+3560	+20.30273438	-15.44238281	-9.24169922	-124.45312500	-49.39453125	+73.12500000	+4588	+16.53222656	-16.87060547	-9.65039063	-2.50488281	-3.14208984	-90.92285156	+2572
+1458241146.74900010	+20.61914063	-16.83105469	-9.80859375	+6.67968750	+4.46044922	-112.01660156	+3512	+20.24121094	-15.56542969	-9.34277344	-124.80468750	-49.98779297	+73.12500000	+4576	+16.55419922	-16.98046875	-9.67675781	-2.79052734	-3.42773438	-91.25244141	+2540
+1458241146.75309990	+20.59716797	-16.98046875	-9.93164063	+6.30615234	+4.74609375	-112.41210938	+3460	+20.18847656	-15.67968750	-9.44824219	-125.09033203	-50.55908203	+73.12500000	+4564	+16.57617188	-17.09033203	-9.68554688	-3.05419922	-3.77929688	-91.73583984	+2508
+1458241146.75729990	+20.57958984	-17.12109375	-10.03271484	+5.91064453	+4.92187500	-112.87353516	+3404	+20.13134766	-15.80273438	-9.54052734	-125.52978516	-51.10839844	+73.23486328	+4552	+16.59814453	-17.21337891	-9.69873047	-3.33984375	-4.08691406	-92.21923828	+2480
+1458241146.76149990	+20.56640625	-17.27490234	-10.08544922	+5.47119141	+4.96582031	-113.42285156	+3340	+20.09619141	-15.94335938	-9.58447266	-126.25488281	-51.65771484	+73.71826172	+4536	+16.60693359	-17.31884766	-9.71630859	-3.58154297	-4.32861328	-92.68066406	+2452
+1458241146.76560000	+20.57958984	-17.39355469	-10.11181641	+5.20751953	+4.89990234	-113.95019531	+3272	+20.09179688	-16.06640625	-9.63281250	-126.82617188	-52.11914063	+74.13574219	+4512	+16.62451172	-17.42431641	-9.72509766	-3.77929688	-4.61425781	-93.20800781	+2420
+1458241146.76979990	+20.58398438	-17.47265625	-10.17333984	+5.00976563	+5.05371094	-114.43359375	+3204	+20.10058594	-16.15869141	-9.68994141	-127.24365234	-52.58056641	+74.48730469	+4484	+16.65966797	-17.51660156	-9.78222656	-3.84521484	-4.59228516	-93.62548828	+2392
+1458241146.77399990	+20.57080078	-17.54736328	-10.20849609	+4.72412109	+5.18554688	-114.89501953	+3140	+20.10498047	-16.24218750	-9.72070313	-127.77099609	-52.99804688	+74.94873047	+4460	+16.65966797	-17.57373047	-9.82617188	-3.86718750	-4.48242188	-93.97705078	+2364
+1458241146.77810000	+20.56201172	-17.60449219	-10.23925781	+4.50439453	+5.27343750	-115.26855469	+3076	+20.12255859	-16.33007813	-9.76464844	-128.16650391	-53.39355469	+75.23437500	+4428	+16.66845703	-17.63085938	-9.85693359	-3.86718750	-4.39453125	-94.43847656	+2336
+1458241146.78230000	+20.56201172	-17.65283203	-10.26123047	+4.28466797	+5.27343750	-115.68603516	+3012	+20.14892578	-16.41357422	-9.79541016	-128.69384766	-53.67919922	+75.71777344	+4392	+16.66406250	-17.70556641	-9.88769531	-3.91113281	-4.21875000	-94.94384766	+2312
+1458241146.78650000	+20.54882813	-17.70556641	-10.23046875	+4.02099609	+5.16357422	-116.14746094	+2952	+20.18408203	-16.49707031	-9.81298828	-129.30908203	-53.98681641	+76.28906250	+4356	+16.63769531	-17.75390625	-9.93164063	-3.95507813	-3.97705078	-95.38330078	+2292
+1458241146.79060010	+20.56640625	-17.70117188	-10.16894531	+3.99902344	+4.89990234	-116.58691406	+2892	+20.25000000	-16.55419922	-9.81738281	-129.81445313	-54.20654297	+76.94824219	+4308	+16.60693359	-17.80224609	-9.95361328	-3.95507813	-3.73535156	-95.91064453	+2268
+1458241146.79480000	+20.58837891	-17.67919922	-10.12500000	+4.04296875	+4.76806641	-117.00439453	+2836	+20.30712891	-16.61132813	-9.82177734	-130.34179688	-54.44824219	+77.56347656	+4256	+16.58496094	-17.82861328	-10.00634766	-3.88916016	-3.36181641	-96.39404297	+2248
+1458241146.79889990	+20.61474609	-17.65722656	-10.08105469	+4.13085938	+4.65820313	-117.44384766	+2784	+20.38183594	-16.67724609	-9.80859375	-130.97900391	-54.66796875	+78.33251953	+4204	+16.57177734	-17.85498047	-10.04150391	-3.77929688	-2.98828125	-96.92138672	+2232
+1458241146.80310010	+20.63671875	-17.65283203	-10.06347656	+4.13085938	+4.61425781	-117.75146484	+2740	+20.45654297	-16.74316406	-9.80419922	-131.57226563	-54.86572266	+79.03564453	+4148	+16.55859375	-17.87255859	-10.08544922	-3.64746094	-2.59277344	-97.38281250	+2216
+1458241146.80730010	+20.64990234	-17.65722656	-10.05468750	+4.08691406	+4.63623047	-118.08105469	+2700	+20.54003906	-16.79589844	-9.81298828	-132.01171875	-55.10742188	+79.60693359	+4084	+16.52783203	-17.90771484	-10.12939453	-3.60351563	-2.17529297	-97.86621094	+2208
+1458241146.81139990	+20.65429688	-17.66162109	-10.04589844	+4.02099609	+4.70214844	-118.43261719	+2676	+20.60156250	-16.83984375	-9.82177734	-132.42919922	-55.32714844	+80.09033203	+4020	+16.48388672	-17.93847656	-10.17773438	-3.60351563	-1.69189453	-98.30566406	+2212
+1458241146.81559990	+20.64990234	-17.67480469	-10.05468750	+3.93310547	+4.79003906	-118.67431641	+2660	+20.63671875	-16.88378906	-9.83056641	-132.80273438	-55.52490234	+80.50781250	+3956	+16.43994141	-17.96044922	-10.24365234	-3.62548828	-1.20849609	-98.67919922	+2224
+1458241146.81979990	+20.65429688	-17.70556641	-10.05029297	+3.82324219	+4.76806641	-118.98193359	+2656	+20.66748047	-16.94970703	-9.83496094	-133.33007813	-55.76660156	+81.03515625	+3896	+16.40039063	-17.99121094	-10.26562500	-3.69140625	-0.98876953	-99.14062500	+2244
+1458241146.82390000	+20.66748047	-17.73193359	-10.06347656	+3.80126953	+4.81201172	-119.28955078	+2652	+20.69824219	-17.02441406	-9.87451172	-133.81347656	-56.03027344	+81.43066406	+3832	+16.39599609	-18.05273438	-10.27441406	-3.73535156	-0.90087891	-99.68994141	+2268
+1458241146.82810000	+20.67626953	-17.76269531	-10.08105469	+3.75732422	+4.87792969	-119.59716797	+2656	+20.72460938	-17.07714844	-9.90087891	-134.25292969	-56.25000000	+81.91406250	+3768	+16.39160156	-18.10546875	-10.30517578	-3.77929688	-0.81298828	-100.08544922	+2292
+1458241146.83229990	+20.67626953	-17.81982422	-10.10742188	+3.69140625	+5.03173828	-119.92675781	+2660	+20.74658203	-17.14746094	-9.93164063	-134.69238281	-56.55761719	+82.37548828	+3704	+16.37841797	-18.16259766	-10.32714844	-3.88916016	-0.74707031	-100.52490234	+2316
+1458241146.83640000	+20.68945313	-17.89453125	-10.16455078	+3.62548828	+5.22949219	-120.27832031	+2672	+20.75097656	-17.21337891	-9.97119141	-135.13183594	-56.88720703	+82.77099609	+3648	+16.39160156	-18.25048828	-10.35351563	-3.99902344	-0.79101563	-100.98632813	+2332
+1458241146.84060000	+20.68066406	-18.00439453	-10.26123047	+3.42773438	+5.60302734	-120.56396484	+2684	+20.72460938	-17.30566406	-10.01953125	-135.54931641	-57.23876953	+83.01269531	+3604	+16.41357422	-18.32958984	-10.41064453	-4.13085938	-0.76904297	-101.27197266	+2340
+1458241146.84480000	+20.66748047	-18.15820313	-10.36230469	+3.12011719	+5.91064453	-120.87158203	+2688	+20.68505859	-17.41113281	-10.08544922	-136.05468750	-57.65625000	+83.23242188	+3564	+16.43115234	-18.43945313	-10.42382813	-4.37255859	-1.05468750	-101.66748047	+2340
+1458241146.84890010	+20.64550781	-18.31640625	-10.47656250	+2.79052734	+6.26220703	-121.15722656	+2684	+20.61914063	-17.51660156	-10.17773438	-136.38427734	-58.11767578	+83.25439453	+3536	+16.45312500	-18.56689453	-10.42822266	-4.63623047	-1.38427734	-102.06298828	+2332
+1458241146.85310010	+20.61914063	-18.47460938	-10.58642578	+2.50488281	+6.59179688	-121.50878906	+2668	+20.55761719	-17.60009766	-10.26562500	-136.66992188	-58.57910156	+83.27636719	+3512	+16.47070313	-18.69433594	-10.45458984	-4.96582031	-1.71386719	-102.34863281	+2316
+1458241146.85730000	+20.60156250	-18.62841797	-10.69189453	+2.28515625	+6.89941406	-121.86035156	+2640	+20.48730469	-17.70117188	-10.34472656	-137.08740234	-58.99658203	+83.43017578	+3492	+16.48388672	-18.81738281	-10.47656250	-5.29541016	-2.08740234	-102.63427734	+2296
+1458241146.86139990	+20.58837891	-18.78662109	-10.78857422	+2.06542969	+7.16308594	-122.25585938	+2608	+20.41699219	-17.81542969	-10.41503906	-137.63671875	-59.41406250	+83.67187500	+3476	+16.50585938	-18.95361328	-10.48974609	-5.62500000	-2.50488281	-102.98583984	+2276
+1458241146.86560010	+20.57958984	-18.94921875	-10.89843750	+1.88964844	+7.44873047	-122.62939453	+2580	+20.35107422	-17.92968750	-10.48535156	-138.14208984	-59.80957031	+83.91357422	+3460	+16.54101563	-19.08105469	-10.48974609	-5.91064453	-2.94433594	-103.33740234	+2252
+1458241146.86970000	+20.56201172	-19.12060547	-11.00830078	+1.66992188	+7.77832031	-122.98095703	+2556	+20.28076172	-18.04394531	-10.56884766	-138.55957031	-60.24902344	+84.00146484	+3452	+16.57177734	-19.21728516	-10.51611328	-6.17431641	-3.27392578	-103.66699219	+2228
+1458241146.87389990	+20.53564453	-19.29638672	-11.11816406	+1.40625000	+8.10791016	-123.33251953	+2540	+20.20605469	-18.15820313	-10.65234375	-138.97705078	-60.73242188	+84.08935547	+3448	+16.57617188	-19.33593750	-10.53808594	-6.48193359	-3.53759766	-103.97460938	+2204
+1458241146.87809990	+20.52246094	-19.45458984	-11.21923828	+1.18652344	+8.39355469	-123.64013672	+2524	+20.13574219	-18.26806641	-10.74902344	-139.26269531	-61.21582031	+84.04541016	+3448	+16.58056641	-19.44140625	-10.56005859	-6.74560547	-3.75732422	-104.19433594	+2176
+1458241146.88220000	+20.51367188	-19.58642578	-11.31591797	+1.01074219	+8.65722656	-123.96972656	+2508	+20.06982422	-18.37353516	-10.83691406	-139.59228516	-61.63330078	+84.08935547	+3444	+16.58496094	-19.56005859	-10.58642578	-7.05322266	-3.95507813	-104.43603516	+2152
+1458241146.88640000	+20.49169922	-19.70068359	-11.39062500	+0.83496094	+8.87695313	-124.25537109	+2488	+20.01269531	-18.48339844	-10.89843750	-140.09765625	-62.00683594	+84.30908203	+3436	+16.56298828	-19.65234375	-10.60839844	-7.36083984	-4.10888672	-104.65576172	+2116
+1458241146.89060000	+20.48730469	-19.76220703	-11.43017578	+0.79101563	+8.96484375	-124.51904297	+2464	+19.98632813	-18.56689453	-10.94238281	-140.53710938	-62.29248047	+84.63867188	+3424	+16.55419922	-19.72705078	-10.58642578	-7.51464844	-4.30664063	-105.02929688	+2084
+1458241146.89470010	+20.47412109	-19.81054688	-11.46533203	+0.79101563	+9.09667969	-124.80468750	+2440	+19.97753906	-18.63281250	-10.97753906	-140.99853516	-62.55615234	+85.03417969	+3408	+16.55419922	-19.78417969	-10.60400391	-7.60253906	-4.28466797	-105.40283203	+2044
+1458241146.89890000	+20.46972656	-19.87207031	-11.45214844	+0.70312500	+9.11865234	-125.17822266	+2420	+19.99951172	-18.70751953	-10.98632813	-141.65771484	-62.75390625	+85.69335938	+3388	+16.54541016	-19.82812500	-10.60839844	-7.64648438	-4.19677734	-105.75439453	+2012
+1458241146.90310000	+20.48291016	-19.92041016	-11.43457031	+0.63720703	+9.07470703	-125.46386719	+2404	+20.02587891	-18.78662109	-10.99951172	-142.25097656	-62.92968750	+86.28662109	+3364	+16.54541016	-19.85888672	-10.59960938	-7.62451172	-4.15283203	-106.12792969	+1976
+1458241146.90720010	+20.49609375	-19.94677734	-11.40820313	+0.59326172	+9.05273438	-125.74951172	+2388	+20.05664063	-18.85693359	-11.01708984	-142.82226563	-63.10546875	+86.83593750	+3332	+16.54541016	-19.88964844	-10.60400391	-7.58056641	-3.95507813	-106.50146484	+1948
+1458241146.91140010	+20.50927734	-19.95556641	-11.38183594	+0.54931641	+9.05273438	-126.03515625	+2368	+20.09619141	-18.91845703	-11.02587891	-143.37158203	-63.28125000	+87.42919922	+3304	+16.53222656	-19.89404297	-10.62158203	-7.49267578	-3.64746094	-106.83105469	+1928
+1458241146.91560010	+20.51806641	-19.94677734	-11.35107422	+0.57128906	+9.03076172	-126.27685547	+2352	+20.14453125	-18.95361328	-11.02587891	-143.85498047	-63.41308594	+88.02246094	+3268	+16.52343750	-19.88085938	-10.63476563	-7.36083984	-3.33984375	-107.13867188	+1904
+1458241146.91969990	+20.53564453	-19.92919922	-11.29833984	+0.59326172	+8.92089844	-126.56250000	+2340	+20.21923828	-18.99316406	-11.00830078	-144.44824219	-63.45703125	+88.81347656	+3236	+16.50585938	-19.86328125	-10.63476563	-7.20703125	-3.05419922	-107.49023438	+1888
+1458241146.92389990	+20.55761719	-19.91601563	-11.22363281	+0.59326172	+8.74511719	-126.87011719	+2328	+20.30273438	-19.03271484	-10.96875000	-145.17333984	-63.39111328	+89.75830078	+3204	+16.49267578	-19.84570313	-10.61718750	-7.09716797	-2.83447266	-107.88574219	+1876
+1458241146.92810010	+20.57958984	-19.89843750	-11.14013672	+0.59326172	+8.54736328	-127.17773438	+2316	+20.38183594	-19.07226563	-10.92041016	-145.94238281	-63.30322266	+90.74707031	+3172	+16.47509766	-19.83691406	-10.59521484	-6.98730469	-2.63671875	-108.30322266	+1868
+1458241146.93220000	+20.60156250	-19.88525391	-11.04785156	+0.59326172	+8.30566406	-127.50732422	+2312	+20.46093750	-19.11621094	-10.87207031	-146.71142578	-63.25927734	+91.73583984	+3136	+16.46191406	-19.81933594	-10.56884766	-6.85546875	-2.43896484	-108.72070313	+1872
+1458241146.93639990	+20.63232422	-19.87207031	-10.96435547	+0.63720703	+8.08593750	-127.85888672	+2312	+20.54003906	-19.15136719	-10.83691406	-147.39257813	-63.23730469	+92.61474609	+3104	+16.47070313	-19.81054688	-10.55566406	-6.67968750	-2.24121094	-109.16015625	+1888
+1458241146.94059990	+20.66308594	-19.86767578	-10.90283203	+0.63720703	+7.93212891	-128.18847656	+2320	+20.60595703	-19.18652344	-10.81494141	-147.94189453	-63.21533203	+93.36181641	+3068	+16.48388672	-19.79736328	-10.57763672	-6.48193359	-1.97753906	-109.46777344	+1920
+1458241146.94470000	+20.69824219	-19.87646484	-10.85009766	+0.65917969	+7.77832031	-128.51806641	+2332	+20.66748047	-19.23925781	-10.79736328	-148.55712891	-63.21533203	+94.13085938	+3028	+16.48388672	-19.81054688	-10.57324219	-6.41601563	-1.88964844	-109.77539063	+1956
+1458241146.94890000	+20.72900391	-19.88525391	-10.81054688	+0.65917969	+7.66845703	-128.80371094	+2348	+20.71142578	-19.28759766	-10.78417969	-149.08447266	-63.19335938	+94.76806641	+2992	+16.48828125	-19.84570313	-10.56884766	-6.41601563	-1.88964844	-110.10498047	+1996
+1458241146.95300010	+20.74218750	-19.90722656	-10.77978516	+0.61523438	+7.60253906	-129.11132813	+2364	+20.72900391	-19.33593750	-10.77539063	-149.58984375	-63.21533203	+95.33935547	+2956	+16.47949219	-19.88964844	-10.57763672	-6.48193359	-1.88964844	-110.32470703	+2036
+1458241146.95720010	+20.74658203	-19.95556641	-10.74023438	+0.50537109	+7.47070313	-129.46289063	+2388	+20.73339844	-19.39746094	-10.76660156	-150.18310547	-63.23730469	+95.95458984	+2920	+16.47949219	-19.93798828	-10.56445313	-6.61376953	-2.06542969	-110.58837891	+2080
+1458241146.96140000	+20.75537109	-20.02148438	-10.72705078	+0.41748047	+7.36083984	-129.79248047	+2404	+20.72900391	-19.46337891	-10.77539063	-150.71044922	-63.30322266	+96.45996094	+2888	+16.50146484	-20.02587891	-10.54687500	-6.74560547	-2.39501953	-110.91796875	+2116
+1458241146.96550010	+20.75976563	-20.11376953	-10.74902344	+0.26367188	+7.31689453	-130.14404297	+2416	+20.71142578	-19.53369141	-10.79296875	-151.19384766	-63.36914063	+96.87744141	+2856	+16.52783203	-20.11816406	-10.55126953	-6.92138672	-2.70263672	-111.13769531	+2140
+1458241146.96970010	+20.75537109	-20.21923828	-10.79296875	+0.10986328	+7.38281250	-130.45166016	+2424	+20.67626953	-19.61279297	-10.82373047	-151.67724609	-63.52294922	+97.22900391	+2832	+16.54541016	-20.24121094	-10.55566406	-7.18505859	-3.03222656	-111.35742188	+2148
+1458241146.97390010	+20.74658203	-20.33789063	-10.86328125	-0.02197266	+7.49267578	-130.73730469	+2424	+20.62353516	-19.68750000	-10.87646484	-152.05078125	-63.74267578	+97.44873047	+2816	+16.55859375	-20.37304688	-10.57763672	-7.49267578	-3.36181641	-111.55517578	+2152
+1458241146.97799990	+20.72021484	-20.48730469	-10.95996094	-0.26367188	+7.73437500	-131.00097656	+2420	+20.55322266	-19.76660156	-10.94238281	-152.31445313	-64.00634766	+97.49267578	+2804	+16.56738281	-20.50488281	-10.61279297	-7.82226563	-3.62548828	-111.68701172	+2152
+1458241146.98219990	+20.68066406	-20.65429688	-11.05664063	-0.54931641	+7.95410156	-131.28662109	+2408	+20.47851563	-19.85449219	-11.01708984	-152.60009766	-64.27001953	+97.49267578	+2796	+16.57177734	-20.64550781	-10.65234375	-8.19580078	-3.95507813	-111.79687500	+2148
+1458241146.98639990	+20.62792969	-20.83007813	-11.15771484	-0.90087891	+8.17382813	-131.55029297	+2392	+20.38623047	-19.94677734	-11.08740234	-152.88574219	-64.55566406	+97.49267578	+2792	+16.56298828	-20.78613281	-10.68310547	-8.63525391	-4.28466797	-111.90673828	+2140
+1458241146.99050000	+20.57080078	-21.01464844	-11.25878906	-1.25244141	+8.37158203	-131.85791016	+2376	+20.30712891	-20.03466797	-11.14892578	-153.21533203	-64.79736328	+97.55859375	+2788	+16.54541016	-20.92675781	-10.70068359	-9.07470703	-4.65820313	-112.06054688	+2132
+1458241146.99470000	+20.51806641	-21.17724609	-11.34667969	-1.56005859	+8.54736328	-132.14355469	+2356	+20.22802734	-20.11376953	-11.21484375	-153.52294922	-65.08300781	+97.60253906	+2792	+16.52343750	-21.06738281	-10.72705078	-9.53613281	-4.96582031	-112.21435547	+2116
+1458241146.99889990	+20.47851563	-21.33544922	-11.43017578	-1.84570313	+8.70117188	-132.45117188	+2340	+20.15771484	-20.19726563	-11.26757813	-153.94042969	-65.34667969	+97.77832031	+2800	+16.50146484	-21.20361328	-10.76220703	-9.93164063	-5.20751953	-112.34619141	+2096
+1458241147.00300000	+20.44775391	-21.48486328	-11.52246094	-2.06542969	+8.87695313	-132.73681641	+2324	+20.10937500	-20.26757813	-11.32031250	-154.24804688	-65.58837891	+97.93212891	+2804	+16.49267578	-21.33105469	-10.79736328	-10.23925781	-5.44921875	-112.56591797	+2072
+1458241147.00720000	+20.41259766	-21.61669922	-11.62792969	-2.28515625	+9.14062500	-132.97851563	+2308	+20.07421875	-20.32910156	-11.36865234	-154.55566406	-65.80810547	+98.08593750	+2808	+16.49267578	-21.44091797	-10.85449219	-10.45898438	-5.51513672	-112.71972656	+2048
+1458241147.01140000	+20.36865234	-21.75292969	-11.69384766	-2.59277344	+9.33837891	-133.22021484	+2296	+20.04345703	-20.39501953	-11.39501953	-154.97314453	-65.98388672	+98.34960938	+2812	+16.47509766	-21.51562500	-10.90722656	-10.65673828	-5.47119141	-112.80761719	+2028
+1458241147.01550010	+20.34667969	-21.84960938	-11.71582031	-2.81250000	+9.42626953	-133.43994141	+2280	+20.02587891	-20.45654297	-11.40380859	-155.39062500	-66.13769531	+98.65722656	+2812	+16.45312500	-21.56835938	-10.92919922	-10.78857422	-5.38330078	-112.96142578	+2008
+1458241147.01970010	+20.33349609	-21.91992188	-11.71142578	-3.03222656	+9.40429688	-133.68164063	+2264	+20.02148438	-20.50488281	-11.40820313	-155.87402344	-66.22558594	+99.05273438	+2812	+16.43994141	-21.59912109	-10.95996094	-10.85449219	-5.25146484	-113.13720703	+1984
+1458241147.02379990	+20.32910156	-21.96826172	-11.68505859	-3.22998047	+9.29443359	-133.92333984	+2252	+20.04345703	-20.55761719	-11.38183594	-156.51123047	-66.24755859	+99.66796875	+2812	+16.43115234	-21.61230469	-10.98632813	-10.83251953	-5.03173828	-113.31298828	+1960
+1458241147.02800010	+20.34228516	-21.98144531	-11.64111328	-3.29589844	+9.11865234	-134.14306641	+2236	+20.08740234	-20.59277344	-11.34228516	-157.14843750	-66.20361328	+100.39306641	+2812	+16.43115234	-21.59912109	-10.99072266	-10.72265625	-4.89990234	-113.53271484	+1936
+1458241147.03220010	+20.35986328	-21.98144531	-11.59277344	-3.33984375	+8.98681641	-134.36279297	+2224	+20.14892578	-20.61474609	-11.28076172	-157.80761719	-66.11572266	+101.20605469	+2816	+16.43994141	-21.57275391	-10.99511719	-10.52490234	-4.68017578	-113.77441406	+1920
+1458241147.03629990	+20.38623047	-21.97265625	-11.52685547	-3.36181641	+8.81103516	-134.60449219	+2216	+20.22802734	-20.63232422	-11.21044922	-158.51074219	-65.98388672	+102.10693359	+2820	+16.45751953	-21.53320313	-10.99072266	-10.26123047	-4.43847656	-114.03808594	+1908
+1458241147.04049990	+20.40820313	-21.96386719	-11.47412109	-3.38378906	+8.67919922	-134.78027344	+2208	+20.29833984	-20.65869141	-11.14453125	-159.16992188	-65.85205078	+102.89794922	+2828	+16.47070313	-21.49365234	-10.98632813	-9.99755859	-4.21875000	-114.25781250	+1900
+1458241147.04469990	+20.43896484	-21.95068359	-11.40820313	-3.38378906	+8.50341797	-134.95605469	+2204	+20.37744141	-20.68945313	-11.07861328	-159.87304688	-65.69824219	+103.73291016	+2832	+16.48828125	-21.44970703	-10.98193359	-9.73388672	-3.97705078	-114.47753906	+1900
+1458241147.04880000	+20.46093750	-21.92871094	-11.33349609	-3.40576172	+8.28369141	-135.13183594	+2200	+20.44775391	-20.71582031	-11.01269531	-160.55419922	-65.56640625	+104.52392578	+2836	+16.50585938	-21.39257813	-10.97314453	-9.47021484	-3.71337891	-114.69726563	+1904
+1458241147.05300000	+20.48291016	-21.90673828	-11.26757813	-3.42773438	+8.10791016	-135.26367188	+2196	+20.51806641	-20.73779297	-10.93798828	-161.23535156	-65.41259766	+105.35888672	+2840	+16.52343750	-21.33105469	-10.96435547	-9.20654297	-3.47167969	-114.89501953	+1916
+1458241147.05720000	+20.50488281	-21.88037109	-11.18847656	-3.42773438	+7.86621094	-135.43945313	+2200	+20.59277344	-20.76416016	-10.85888672	-161.93847656	-65.21484375	+106.21582031	+2844	+16.53662109	-21.26953125	-10.93359375	-8.96484375	-3.31787109	-115.13671875	+1928
+1458241147.06130000	+20.53564453	-21.85400391	-11.10937500	-3.38378906	+7.64648438	-135.59326172	+2204	+20.66748047	-20.78613281	-10.79296875	-162.57568359	-65.06103516	+107.00683594	+2844	+16.55859375	-21.22558594	-10.89404297	-8.72314453	-3.22998047	-115.42236328	+1952
+1458241147.06550000	+20.55761719	-21.83642578	-11.05224609	-3.36181641	+7.44873047	-135.74707031	+2212	+20.73779297	-20.81250000	-10.73144531	-163.19091797	-64.88525391	+107.77587891	+2840	+16.58496094	-21.18164063	-10.85888672	-8.48144531	-3.20800781	-115.66406250	+1976
+1458241147.06970000	+20.57519531	-21.82763672	-10.99511719	-3.33984375	+7.29492188	-135.92285156	+2216	+20.79052734	-20.84765625	-10.68310547	-163.80615234	-64.79736328	+108.47900391	+2832	+16.61572266	-21.15527344	-10.81933594	-8.26171875	-3.22998047	-115.90576172	+2004
+1458241147.07380010	+20.59277344	-21.83203125	-10.95556641	-3.31787109	+7.18505859	-136.07666016	+2216	+20.82568359	-20.88281250	-10.66113281	-164.31152344	-64.75341797	+109.00634766	+2820	+16.65087891	-21.14208984	-10.78857422	-8.10791016	-3.31787109	-116.12548828	+2036
+1458241147.07800010	+20.60156250	-21.84521484	-10.93359375	-3.33984375	+7.14111328	-136.20849609	+2220	+20.83447266	-20.92675781	-10.65673828	-164.72900391	-64.79736328	+109.40185547	+2808	+16.67285156	-21.15966797	-10.79296875	-8.08593750	-3.36181641	-116.21337891	+2060
+1458241147.08220010	+20.60595703	-21.87597656	-10.92919922	-3.38378906	+7.11914063	-136.31835938	+2216	+20.82568359	-20.97949219	-10.66992188	-165.12451172	-64.88525391	+109.70947266	+2796	+16.68603516	-21.20800781	-10.79736328	-8.19580078	-3.49365234	-116.30126953	+2088
+1458241147.08629990	+20.60156250	-21.91992188	-10.93798828	-3.42773438	+7.14111328	-136.42822266	+2216	+20.79931641	-21.03662109	-10.70068359	-165.45410156	-65.01708984	+109.88525391	+2788	+16.69042969	-21.28271484	-10.80615234	-8.39355469	-3.69140625	-116.36718750	+2112
+1458241147.09050010	+20.59716797	-21.96386719	-10.95556641	-3.49365234	+7.16308594	-136.51611328	+2208	+20.76855469	-21.08056641	-10.73583984	-165.69580078	-65.14892578	+109.99511719	+2780	+16.69042969	-21.34423828	-10.81494141	-8.59130859	-3.88916016	-116.41113281	+2136
+1458241147.09470010	+20.58398438	-22.02539063	-10.98193359	-3.55957031	+7.22900391	-136.62597656	+2204	+20.72900391	-21.12451172	-10.77539063	-165.89355469	-65.32470703	+110.06103516	+2772	+16.69042969	-21.42333984	-10.82373047	-8.83300781	-4.13085938	-116.45507813	+2152
+1458241147.09879990	+20.56640625	-22.10009766	-11.02148438	-3.64746094	+7.33886719	-136.75781250	+2192	+20.68505859	-21.16406250	-10.82812500	-166.04736328	-65.50048828	+110.06103516	+2768	+16.69042969	-21.51562500	-10.83691406	-9.07470703	-4.41650391	-116.49902344	+2168
+1458241147.10299990	+20.55322266	-22.19238281	-11.08300781	-3.73535156	+7.51464844	-136.86767578	+2184	+20.63232422	-21.20800781	-10.88525391	-166.13525391	-65.72021484	+109.99511719	+2764	+16.69042969	-21.61230469	-10.85888672	-9.33837891	-4.68017578	-116.52099609	+2180
+1458241147.10710000	+20.53125000	-22.28906250	-11.16210938	-3.82324219	+7.73437500	-136.97753906	+2168	+20.57080078	-21.25634766	-10.95117188	-166.20117188	-65.96191406	+109.84130859	+2764	+16.68603516	-21.72216797	-10.89843750	-9.64599609	-4.92187500	-116.52099609	+2188
+1458241147.11130000	+20.50488281	-22.39013672	-11.24560547	-3.93310547	+7.95410156	-137.06542969	+2156	+20.50048828	-21.30908203	-11.02148438	-166.28906250	-66.22558594	+109.66552734	+2764	+16.66845703	-21.83642578	-10.94238281	-9.97558594	-5.11962891	-116.49902344	+2192
+1458241147.11550000	+20.46972656	-22.51318359	-11.34667969	-4.06494141	+8.23974609	-137.17529297	+2148	+20.44335938	-21.34863281	-11.08300781	-166.26708984	-66.44531250	+109.46777344	+2764	+16.64208984	-21.97705078	-10.99072266	-10.43701172	-5.38330078	-116.47705078	+2196
+1458241147.11960010	+20.43457031	-22.62304688	-11.44775391	-4.17480469	+8.52539063	-137.24121094	+2136	+20.38623047	-21.38818359	-11.14013672	-166.22314453	-66.64306641	+109.24804688	+2760	+16.61572266	-22.10888672	-11.03466797	-10.85449219	-5.62500000	-116.45507813	+2196
+1458241147.12380000	+20.40380859	-22.73730469	-11.53125000	-4.30664063	+8.74511719	-137.32910156	+2128	+20.34228516	-21.42333984	-11.18847656	-166.22314453	-66.79687500	+109.07226563	+2760	+16.58056641	-22.23193359	-11.06982422	-11.27197266	-5.84472656	-116.43310547	+2188
+1458241147.12800000	+20.39062500	-22.84716797	-11.59716797	-4.37255859	+8.92089844	-137.46093750	+2116	+20.31152344	-21.45410156	-11.21923828	-166.24511719	-66.88476563	+108.96240234	+2752	+16.54980469	-22.35498047	-11.07861328	-11.62353516	-6.15234375	-116.52099609	+2180
+1458241147.13210010	+20.37744141	-22.92626953	-11.64990234	-4.39453125	+9.05273438	-137.59277344	+2104	+20.28515625	-21.48046875	-11.24121094	-166.28906250	-66.97265625	+108.91845703	+2744	+16.54101563	-22.43847656	-11.10058594	-11.82128906	-6.32812500	-116.56494141	+2164
+1458241147.13630010	+20.37304688	-22.99218750	-11.66748047	-4.43847656	+9.14062500	-137.74658203	+2088	+20.26318359	-21.51123047	-11.25439453	-166.42089844	-67.03857422	+108.96240234	+2736	+16.53662109	-22.49121094	-11.10498047	-11.90917969	-6.39404297	-116.63085938	+2144
+1458241147.14459990	+20.40380859	-23.06250000	-11.66308594	-4.41650391	+9.11865234	-137.96630859	+2064	+20.26318359	-21.56396484	-11.25439453	-166.70654297	-67.08251953	+109.16015625	+2724	+16.55419922	-22.52636719	-11.09619141	-11.84326172	-6.35009766	-116.80664063	+2112
+1458241147.14879990	+20.42138672	-23.07568359	-11.63232422	-4.43847656	+9.05273438	-138.05419922	+2060	+20.27197266	-21.59033203	-11.24121094	-166.86035156	-67.03857422	+109.29199219	+2716	+16.56298828	-22.51757813	-11.07861328	-11.73339844	-6.24023438	-116.89453125	+2100
+1458241147.15300010	+20.43896484	-23.07128906	-11.59277344	-4.43847656	+8.96484375	-138.12011719	+2056	+20.28955078	-21.60791016	-11.22363281	-167.01416016	-66.99462891	+109.44580078	+2708	+16.56738281	-22.49560547	-11.06103516	-11.64550781	-6.15234375	-116.93847656	+2092
+1458241147.15710000	+20.46093750	-23.05371094	-11.53564453	-4.41650391	+8.81103516	-138.18603516	+2056	+20.31152344	-21.62109375	-11.19726563	-167.16796875	-66.90673828	+109.62158203	+2704	+16.58056641	-22.46044922	-11.03466797	-11.49169922	-6.08642578	-117.00439453	+2088
+1458241147.16129990	+20.49169922	-23.03173828	-11.46093750	-4.35058594	+8.59130859	-138.25195313	+2060	+20.33789063	-21.63867188	-11.16650391	-167.36572266	-66.79687500	+109.86328125	+2700	+16.59375000	-22.41210938	-10.99951172	-11.27197266	-5.99853516	-117.09228516	+2088
+1458241147.16549990	+20.51367188	-23.01416016	-11.41699219	-4.30664063	+8.45947266	-138.29589844	+2064	+20.36865234	-21.64746094	-11.13574219	-167.56347656	-66.70898438	+110.10498047	+2700	+16.60693359	-22.38134766	-10.97753906	-11.16210938	-5.93261719	-117.15820313	+2088
+1458241147.16960000	+20.54443359	-22.99218750	-11.36425781	-4.26269531	+8.30566406	-138.33984375	+2072	+20.39941406	-21.66064453	-11.09619141	-167.76123047	-66.59912109	+110.36865234	+2696	+16.61572266	-22.35058594	-10.95556641	-11.00830078	-5.86669922	-117.20214844	+2088
+1458241147.17380000	+20.57080078	-22.96142578	-11.31152344	-4.21875000	+8.15185547	-138.38378906	+2080	+20.43457031	-21.66943359	-11.06103516	-167.95898438	-66.51123047	+110.61035156	+2696	+16.62890625	-22.31103516	-10.93359375	-10.85449219	-5.75683594	-117.26806641	+2092
+1458241147.17800000	+20.58837891	-22.93945313	-11.27197266	-4.17480469	+8.04199219	-138.40576172	+2084	+20.46972656	-21.67822266	-11.02587891	-168.11279297	-66.40136719	+110.83007813	+2696	+16.64648438	-22.24511719	-10.90283203	-10.59082031	-5.55908203	-117.35595703	+2104
+1458241147.18210010	+20.60595703	-22.91748047	-11.23242188	-4.15283203	+7.93212891	-138.40576172	+2092	+20.50048828	-21.68701172	-10.99511719	-168.24462891	-66.29150391	+111.00585938	+2692	+16.65966797	-22.17919922	-10.86767578	-10.34912109	-5.40527344	-117.42187500	+2112
+1458241147.18630000	+20.62353516	-22.89111328	-11.19287109	-4.10888672	+7.80029297	-138.42773438	+2096	+20.53125000	-21.69140625	-10.96435547	-168.33251953	-66.20361328	+111.15966797	+2692	+16.66845703	-22.12207031	-10.83251953	-10.15136719	-5.25146484	-117.46582031	+2128
+1458241147.19460010	+20.66308594	-22.84277344	-11.11816406	-3.99902344	+7.58056641	-138.40576172	+2112	+20.58398438	-21.70019531	-10.91162109	-168.50830078	-66.04980469	+111.42333984	+2684	+16.66406250	-21.94189453	-10.73144531	-9.60205078	-4.81201172	-117.59765625	+2160
+1458241147.19880010	+20.68066406	-22.81640625	-11.08740234	-3.93310547	+7.47070313	-138.40576172	+2120	+20.60156250	-21.70458984	-10.88964844	-168.57421875	-65.98388672	+111.51123047	+2680	+16.66406250	-21.89794922	-10.70068359	-9.44824219	-4.68017578	-117.66357422	+2172
+1458241147.20289990	+20.69824219	-22.79443359	-11.06542969	-3.88916016	+7.38281250	-138.38378906	+2128	+20.61474609	-21.71337891	-10.87646484	-168.59619141	-65.96191406	+111.57714844	+2672	+16.65527344	-21.88476563	-10.69189453	-9.40429688	-4.57031250	-117.68554688	+2180
+1458241147.20709990	+20.71142578	-22.78125000	-11.04785156	-3.82324219	+7.33886719	-138.38378906	+2132	+20.62353516	-21.71777344	-10.87207031	-168.59619141	-65.96191406	+111.57714844	+2664	+16.64208984	-21.90673828	-10.69628906	-9.47021484	-4.52636719	-117.66357422	+2188
+1458241147.21129990	+20.72021484	-22.77246094	-11.04345703	-3.80126953	+7.31689453	-138.33984375	+2136	+20.62353516	-21.72216797	-10.87646484	-168.57421875	-65.96191406	+111.53320313	+2656	+16.62011719	-21.95507813	-10.71386719	-9.60205078	-4.52636719	-117.61962891	+2196
+1458241147.21540000	+20.72021484	-22.77246094	-11.04785156	-3.75732422	+7.31689453	-138.31787109	+2136	+20.61474609	-21.72656250	-10.88085938	-168.50830078	-66.00585938	+111.46728516	+2648	+16.60693359	-21.98583984	-10.73144531	-9.71191406	-4.54833984	-117.57568359	+2200
+1458241147.21960000	+20.72021484	-22.77685547	-11.05664063	-3.75732422	+7.33886719	-138.29589844	+2140	+20.60595703	-21.73535156	-10.89404297	-168.46435547	-66.04980469	+111.37939453	+2644	+16.58935547	-22.02978516	-10.74902344	-9.84375000	-4.59228516	-117.50976563	+2204
+1458241147.22379990	+20.72021484	-22.78125000	-11.06982422	-3.73535156	+7.36083984	-138.27392578	+2144	+20.58837891	-21.74414063	-10.90722656	-168.39843750	-66.11572266	+111.26953125	+2640	+16.57177734	-22.07812500	-10.76660156	-10.01953125	-4.65820313	-117.46582031	+2204
+1458241147.23210000	+20.71582031	-22.79443359	-11.08740234	-3.71337891	+7.42675781	-138.22998047	+2148	+20.56201172	-21.75732422	-10.92919922	-168.31054688	-66.22558594	+111.11572266	+2628	+16.55859375	-22.11328125	-10.77978516	-10.12939453	-4.72412109	-117.44384766	+2196
+1458241147.23630000	+20.71142578	-22.80322266	-11.10058594	-3.71337891	+7.44873047	-138.22998047	+2152	+20.54443359	-21.76171875	-10.94677734	-168.26660156	-66.26953125	+111.00585938	+2624	+16.55419922	-22.13525391	-10.78417969	-10.19531250	-4.76806641	-117.42187500	+2192
+1458241147.24040010	+20.70703125	-22.81201172	-11.11376953	-3.71337891	+7.49267578	-138.20800781	+2156	+20.53125000	-21.77050781	-10.95996094	-168.20068359	-66.33544922	+110.91796875	+2620	+16.54541016	-22.17480469	-10.79736328	-10.30517578	-4.83398438	-117.39990234	+2184
+1458241147.24460010	+20.70263672	-22.82080078	-11.12695313	-3.69140625	+7.53662109	-138.20800781	+2156	+20.51367188	-21.77490234	-10.97753906	-168.13476563	-66.40136719	+110.80810547	+2620	+16.53222656	-22.20996094	-10.81494141	-10.39306641	-4.87792969	-117.37792969	+2180
+1458241147.24880000	+20.69824219	-22.82958984	-11.14453125	-3.69140625	+7.58056641	-138.18603516	+2160	+20.49609375	-21.77929688	-10.99072266	-168.09082031	-66.46728516	+110.72021484	+2616	+16.52343750	-22.24511719	-10.83251953	-10.50292969	-4.92187500	-117.33398438	+2172
+1458241147.25289990	+20.69384766	-22.84716797	-11.17529297	-3.66943359	+7.66845703	-138.14208984	+2164	+20.47412109	-21.78808594	-11.01269531	-167.98095703	-66.53320313	+110.54443359	+2616	+16.48828125	-22.35058594	-10.87207031	-10.81054688	-5.11962891	-117.24609375	+2164
+1458241147.25710010	+20.68505859	-22.86035156	-11.20166016	-3.62548828	+7.73437500	-138.09814453	+2168	+20.45214844	-21.79248047	-11.03466797	-167.89306641	-66.62109375	+110.41259766	+2616	+16.46191406	-22.43408203	-10.89843750	-11.03027344	-5.25146484	-117.15820313	+2156
+1458241147.26120000	+20.68066406	-22.86914063	-11.22363281	-3.60351563	+7.80029297	-138.07617188	+2172	+20.43896484	-21.79687500	-11.04785156	-167.80517578	-66.68701172	+110.25878906	+2616	+16.43994141	-22.48681641	-10.92041016	-11.16210938	-5.33935547	-117.11425781	+2140
+1458241147.26539990	+20.67626953	-22.88232422	-11.25000000	-3.51562500	+7.86621094	-138.03222656	+2172	+20.42138672	-21.80126953	-11.06982422	-167.67333984	-66.73095703	+110.10498047	+2616	+16.42236328	-22.51757813	-10.93798828	-11.22802734	-5.38330078	-117.07031250	+2120
+1458241147.27370000	+20.68505859	-22.87792969	-11.27197266	-3.36181641	+7.91015625	-137.94433594	+2172	+20.39941406	-21.80126953	-11.09619141	-167.43164063	-66.81884766	+109.77539063	+2620	+16.41796875	-22.49560547	-10.95996094	-11.03027344	-5.18554688	-117.00439453	+2080
+1458241147.27790000	+20.69384766	-22.86474609	-11.26757813	-3.27392578	+7.88818359	-137.90039063	+2172	+20.39501953	-21.79687500	-11.10498047	-167.29980469	-66.84082031	+109.64355469	+2620	+16.42236328	-22.46923828	-10.96435547	-10.94238281	-5.09765625	-116.98242188	+2060
+1458241147.28210000	+20.70703125	-22.83837891	-11.25439453	-3.16406250	+7.84423828	-137.85644531	+2176	+20.39941406	-21.79248047	-11.10937500	-167.18994141	-66.84082031	+109.51171875	+2620	+16.42675781	-22.43408203	-10.96435547	-10.81054688	-4.96582031	-116.96044922	+2048
+1458241147.28620000	+20.72021484	-22.80761719	-11.23681641	-3.07617188	+7.77832031	-137.79052734	+2176	+20.40380859	-21.78808594	-11.11376953	-167.05810547	-66.81884766	+109.37988281	+2624	+16.43115234	-22.39013672	-10.95996094	-10.65673828	-4.83398438	-116.93847656	+2036
+1458241147.29040000	+20.72900391	-22.78564453	-11.21923828	-3.01025391	+7.71240234	-137.76855469	+2180	+20.41259766	-21.77929688	-11.10937500	-166.94824219	-66.79687500	+109.29199219	+2624	+16.43554688	-22.37695313	-10.95556641	-10.61279297	-4.79003906	-116.93847656	+2020
+1458241147.29460000	+20.74218750	-22.75927734	-11.19287109	-2.94433594	+7.64648438	-137.74658203	+2180	+20.42578125	-21.77050781	-11.10937500	-166.83837891	-66.75292969	+109.20410156	+2628	+16.43554688	-22.35937500	-10.95117188	-10.56884766	-4.74609375	-116.93847656	+2008
+1458241147.29870010	+20.75537109	-22.73730469	-11.16650391	-2.87841797	+7.55859375	-137.72460938	+2184	+20.43896484	-21.75732422	-11.10058594	-166.75048828	-66.73095703	+109.13818359	+2632	+16.43554688	-22.34179688	-10.94677734	-10.50292969	-4.70214844	-116.93847656	+2000
+1458241147.30710010	+20.77734375	-22.69335938	-11.12255859	-2.76855469	+7.42675781	-137.65869141	+2188	+20.47412109	-21.73974609	-11.08740234	-166.55273438	-66.62109375	+108.98437500	+2636	+16.44433594	-22.27148438	-10.93798828	-10.26123047	-4.48242188	-116.91650391	+1984
+1458241147.31119990	+20.78613281	-22.66699219	-11.10058594	-2.72460938	+7.36083984	-137.61474609	+2188	+20.48730469	-21.72656250	-11.08300781	-166.42089844	-66.57714844	+108.89648438	+2640	+16.44873047	-22.23632813	-10.93359375	-10.15136719	-4.39453125	-116.89453125	+1980
+1458241147.31539990	+20.79052734	-22.63183594	-11.07421875	-2.63671875	+7.29492188	-137.52685547	+2192	+20.50927734	-21.70458984	-11.07421875	-166.20117188	-66.53320313	+108.72070313	+2640	+16.46191406	-22.13085938	-10.92480469	-9.82177734	-4.06494141	-116.80664063	+1988
+1458241147.31960010	+20.79492188	-22.60546875	-11.05224609	-2.59277344	+7.22900391	-137.46093750	+2196	+20.52685547	-21.68701172	-11.06982422	-166.00341797	-66.48925781	+108.54492188	+2644	+16.46630859	-22.05615234	-10.90722656	-9.58007813	-3.86718750	-116.74072266	+1996
+1458241147.32370000	+20.79931641	-22.58789063	-11.03906250	-2.54882813	+7.20703125	-137.37304688	+2196	+20.53564453	-21.66943359	-11.06982422	-165.78369141	-66.44531250	+108.34716797	+2644	+16.46630859	-22.00341797	-10.89843750	-9.42626953	-3.73535156	-116.67480469	+2008
+1458241147.32789990	+20.79492188	-22.57031250	-11.02587891	-2.50488281	+7.16308594	-137.24121094	+2196	+20.54882813	-21.64306641	-11.06542969	-165.47607422	-66.42333984	+108.06152344	+2644	+16.46630859	-21.96386719	-10.89404297	-9.31640625	-3.64746094	-116.56494141	+2016
+1458241147.33209990	+20.78173828	-22.56591797	-11.03027344	-2.48291016	+7.18505859	-137.13134766	+2200	+20.54882813	-21.62109375	-11.06542969	-165.21240234	-66.40136719	+107.79785156	+2644	+16.46630859	-21.95068359	-10.89843750	-9.25048828	-3.64746094	-116.43310547	+2024
+1458241147.34040000	+20.74658203	-22.58349609	-11.06982422	-2.48291016	+7.29492188	-136.84570313	+2212	+20.52246094	-21.57714844	-11.08300781	-164.55322266	-66.46728516	+107.09472656	+2644	+16.47949219	-21.97705078	-10.90722656	-9.27246094	-3.82324219	-116.23535156	+2040
+1458241147.34450010	+20.72021484	-22.60107422	-11.10937500	-2.46093750	+7.42675781	-136.66992188	+2224	+20.49169922	-21.55517578	-11.10498047	-164.15771484	-66.55517578	+106.65527344	+2648	+16.48388672	-22.00781250	-10.91601563	-9.33837891	-3.95507813	-116.14746094	+2048
+1458241147.34870000	+20.69384766	-22.62304688	-11.15771484	-2.48291016	+7.55859375	-136.49414063	+2236	+20.45654297	-21.53320313	-11.12255859	-163.78417969	-66.62109375	+106.19384766	+2648	+16.48388672	-22.04296875	-10.92919922	-9.44824219	-4.08691406	-116.01562500	+2052
+1458241147.35290000	+20.65869141	-22.64501953	-11.21923828	-2.48291016	+7.75634766	-136.29638672	+2248	+20.39941406	-21.51123047	-11.14892578	-163.34472656	-66.75292969	+105.62255859	+2656	+16.48388672	-22.06494141	-10.93359375	-9.53613281	-4.19677734	-115.94970703	+2056
+1458241147.35700010	+20.62353516	-22.67138672	-11.28076172	-2.48291016	+7.91015625	-136.09863281	+2260	+20.34228516	-21.48925781	-11.16650391	-162.92724609	-66.84082031	+105.09521484	+2660	+16.48388672	-22.08691406	-10.94238281	-9.62402344	-4.30664063	-115.86181641	+2060
+1458241147.36120010	+20.59277344	-22.70214844	-11.33349609	-2.48291016	+8.04199219	-135.90087891	+2272	+20.28515625	-21.47607422	-11.17968750	-162.57568359	-66.92871094	+104.65576172	+2664	+16.47949219	-22.11328125	-10.95117188	-9.71191406	-4.41650391	-115.75195313	+2060
+1458241147.36540010	+20.56640625	-22.73291016	-11.38623047	-2.43896484	+8.12988281	-135.68115234	+2280	+20.22363281	-21.45410156	-11.18408203	-162.15820313	-66.99462891	+104.10644531	+2672	+16.47509766	-22.14404297	-10.95996094	-9.84375000	-4.63623047	-115.59814453	+2056
+1458241147.37369990	+20.54003906	-22.74169922	-11.46533203	-2.26318359	+8.28369141	-135.24169922	+2292	+20.12255859	-21.40136719	-11.18847656	-161.30126953	-67.03857422	+103.09570313	+2680	+16.47949219	-22.18359375	-10.98632813	-10.04150391	-4.94384766	-115.22460938	+2044
+1458241147.37789990	+20.52685547	-22.71972656	-11.49609375	-2.10937500	+8.34960938	-134.95605469	+2300	+20.08300781	-21.36621094	-11.18408203	-160.75195313	-67.01660156	+102.48046875	+2688	+16.47949219	-22.18798828	-11.00830078	-10.12939453	-5.14160156	-114.87304688	+2032
+1458241147.38200000	+20.53125000	-22.68017578	-11.51367188	-1.95556641	+8.34960938	-134.64843750	+2304	+20.06542969	-21.32666016	-11.17089844	-160.24658203	-66.92871094	+101.93115234	+2692	+16.47509766	-22.16601563	-11.02587891	-10.19531250	-5.22949219	-114.52148438	+2020
+1458241147.38620000	+20.54003906	-22.63183594	-11.50488281	-1.80175781	+8.28369141	-134.36279297	+2308	+20.06542969	-21.28710938	-11.14453125	-159.80712891	-66.77490234	+101.49169922	+2696	+16.46630859	-22.12207031	-11.04785156	-10.19531250	-5.22949219	-114.14794922	+2008
+1458241147.39039990	+20.57080078	-22.54833984	-11.46533203	-1.56005859	+8.10791016	-134.05517578	+2316	+20.08740234	-21.23876953	-11.09619141	-159.36767578	-66.53320313	+101.09619141	+2708	+16.46191406	-22.03417969	-11.06103516	-10.10742188	-5.14160156	-113.75244141	+1996
+1458241147.39450000	+20.60595703	-22.44726563	-11.39941406	-1.29638672	+7.86621094	-133.76953125	+2324	+20.13134766	-21.17724609	-11.03906250	-158.90625000	-66.24755859	+100.74462891	+2716	+16.45751953	-21.92871094	-11.06982422	-9.93164063	-4.98779297	-113.40087891	+1988
+1458241147.39870000	+20.64990234	-22.33300781	-11.32031250	-1.01074219	+7.58056641	-133.50585938	+2336	+20.20166016	-21.11132813	-10.98632813	-158.42285156	-65.91796875	+100.41503906	+2724	+16.46191406	-21.81884766	-11.06542969	-9.68994141	-4.76806641	-113.11523438	+1980
+1458241147.40290000	+20.71582031	-22.19677734	-11.21923828	-0.68115234	+7.25097656	-133.17626953	+2356	+20.29394531	-21.03222656	-10.93359375	-157.85156250	-65.56640625	+100.06347656	+2732	+16.47509766	-21.70898438	-11.06103516	-9.40429688	-4.54833984	-112.87353516	+1972
+1458241147.40700010	+20.77734375	-22.05175781	-11.12255859	-0.32958984	+6.92138672	-132.86865234	+2372	+20.39062500	-20.95751953	-10.88525391	-157.25830078	-65.21484375	+99.68994141	+2736	+16.48388672	-21.59472656	-11.05224609	-9.09667969	-4.28466797	-112.63183594	+1972
+1458241147.41529990	+20.89160156	-21.70019531	-10.92919922	+0.39550781	+6.37207031	-132.09960938	+2408	+20.57958984	-20.78173828	-10.80175781	-155.91796875	-64.53369141	+98.76708984	+2728	+16.48388672	-21.31787109	-11.05664063	-8.45947266	-3.55957031	-112.03857422	+1984
+1458241147.41950010	+20.93554688	-21.53320313	-10.81933594	+0.70312500	+6.08642578	-131.72607422	+2432	+20.66748047	-20.70263672	-10.76220703	-155.23681641	-64.20410156	+98.26171875	+2720	+16.47070313	-21.17724609	-11.04785156	-8.15185547	-3.22998047	-111.68701172	+1992
+1458241147.42370010	+20.97949219	-21.38818359	-10.73144531	+1.01074219	+5.77880859	-131.35253906	+2456	+20.74658203	-20.61914063	-10.74023438	-154.51171875	-63.87451172	+97.66845703	+2708	+16.46630859	-21.06298828	-11.03906250	-7.88818359	-2.96630859	-111.40136719	+2000
+1458241147.42779990	+21.02343750	-21.25195313	-10.63916016	+1.29638672	+5.44921875	-130.97900391	+2484	+20.83007813	-20.52685547	-10.72265625	-153.69873047	-63.54492188	+97.05322266	+2692	+16.46191406	-20.93115234	-11.03027344	-7.55859375	-2.72460938	-111.00585938	+2020
+1458241147.43199990	+21.05859375	-21.15087891	-10.56884766	+1.51611328	+5.20751953	-130.64941406	+2508	+20.88720703	-20.44335938	-10.71386719	-152.92968750	-63.30322266	+96.43798828	+2676	+16.46191406	-20.83007813	-11.00830078	-7.31689453	-2.59277344	-110.67626953	+2040
+1458241147.43619990	+21.08056641	-21.06298828	-10.55126953	+1.73583984	+5.11962891	-130.27587891	+2528	+20.92675781	-20.36425781	-10.72265625	-152.11669922	-63.10546875	+95.71289063	+2664	+16.47509766	-20.75976563	-10.98193359	-7.14111328	-2.59277344	-110.43457031	+2064
+1458241147.44030000	+21.07177734	-21.01464844	-10.58203125	+1.82373047	+5.20751953	-129.85839844	+2544	+20.93994141	-20.28955078	-10.74902344	-151.19384766	-62.97363281	+94.81201172	+2652	+16.48828125	-20.72021484	-10.98193359	-7.05322266	-2.61474609	-110.06103516	+2080
+1458241147.44450000	+21.04541016	-21.00585938	-10.63916016	+1.80175781	+5.31738281	-129.44091797	+2556	+20.92675781	-20.23681641	-10.78857422	-150.33691406	-62.88574219	+93.88916016	+2644	+16.50146484	-20.70703125	-10.97314453	-7.03125000	-2.76855469	-109.70947266	+2092
+1458241147.44870000	+21.00585938	-21.01904297	-10.71386719	+1.71386719	+5.47119141	-128.97949219	+2568	+20.87402344	-20.18847656	-10.84130859	-149.41406250	-62.84179688	+92.79052734	+2636	+16.51025391	-20.70263672	-10.97753906	-7.09716797	-2.98828125	-109.29199219	+2100
+1458241147.45700000	+20.91796875	-21.07177734	-10.85009766	+1.53808594	+5.71289063	-128.18847656	+2572	+20.73779297	-20.08300781	-10.97314453	-147.45849609	-62.75390625	+90.37353516	+2632	+16.51025391	-20.71142578	-11.01269531	-7.36083984	-3.47167969	-108.34716797	+2104
+1458241147.46120000	+20.87841797	-21.11132813	-10.93359375	+1.45019531	+5.80078125	-127.79296875	+2572	+20.66308594	-20.04345703	-11.03027344	-146.55761719	-62.68798828	+89.20898438	+2636	+16.51025391	-20.73779297	-11.01269531	-7.55859375	-3.84521484	-107.92968750	+2100
+1458241147.46530010	+20.83886719	-21.15966797	-11.02587891	+1.36230469	+5.91064453	-127.37548828	+2568	+20.58398438	-20.00390625	-11.09179688	-145.61279297	-62.60009766	+88.00048828	+2640	+16.51904297	-20.77294922	-11.00830078	-7.77832031	-4.30664063	-107.49023438	+2092
+1458241147.46950010	+20.79931641	-21.20361328	-11.13574219	+1.25244141	+6.08642578	-126.93603516	+2568	+20.50048828	-19.95996094	-11.15332031	-144.66796875	-62.53417969	+86.79199219	+2648	+16.54101563	-20.80371094	-11.01269531	-7.95410156	-4.70214844	-107.02880859	+2080
+1458241147.47370000	+20.74658203	-21.24316406	-11.23681641	+1.09863281	+6.24023438	-126.47460938	+2568	+20.40820313	-19.91162109	-11.21044922	-143.72314453	-62.46826172	+85.58349609	+2656	+16.54541016	-20.80810547	-11.02148438	-8.10791016	-4.98779297	-106.52343750	+2064
+1458241147.48200010	+20.64550781	-21.28271484	-11.41699219	+0.83496094	+6.50390625	-125.52978516	+2564	+20.24560547	-19.79296875	-11.32910156	-141.59179688	-62.22656250	+82.85888672	+2672	+16.54101563	-20.77734375	-11.06542969	-8.48144531	-5.47119141	-105.22705078	+2024
+1458241147.48620010	+20.59716797	-21.28710938	-11.46972656	+0.68115234	+6.52587891	-125.09033203	+2560	+20.18408203	-19.73583984	-11.36425781	-140.73486328	-62.02880859	+81.73828125	+2676	+16.52343750	-20.73779297	-11.07861328	-8.63525391	-5.60302734	-104.58984375	+1996
+1458241147.49029990	+20.57080078	-21.26074219	-11.49609375	+0.59326172	+6.43798828	-124.62890625	+2548	+20.12695313	-19.66992188	-11.37304688	-139.89990234	-61.74316406	+80.66162109	+2676	+16.51904297	-20.66748047	-11.05224609	-8.63525391	-5.77880859	-104.04052734	+1968
+1458241147.49449990	+20.55761719	-21.19482422	-11.50927734	+0.57128906	+6.32812500	-124.14550781	+2540	+20.09619141	-19.57763672	-11.37304688	-139.13085938	-61.41357422	+79.76074219	+2676	+16.53222656	-20.57519531	-11.04785156	-8.48144531	-5.77880859	-103.55712891	+1944
+1458241147.49860000	+20.54882813	-21.11132813	-11.49609375	+0.57128906	+6.17431641	-123.70605469	+2532	+20.09619141	-19.48974609	-11.34667969	-138.53759766	-61.08398438	+79.16748047	+2680	+16.54101563	-20.46093750	-11.04785156	-8.26171875	-5.62500000	-103.05175781	+1924
+1458241147.50280000	+20.55322266	-21.00146484	-11.46093750	+0.63720703	+5.97656250	-123.22265625	+2528	+20.13574219	-19.37988281	-11.30273438	-137.92236328	-60.64453125	+78.66210938	+2692	+16.55859375	-20.33789063	-11.03906250	-7.95410156	-5.44921875	-102.63427734	+1908
+1458241147.50700000	+20.55761719	-20.86523438	-11.42578125	+0.68115234	+5.80078125	-122.76123047	+2524	+20.18847656	-19.26562500	-11.25878906	-137.28515625	-60.22705078	+78.15673828	+2704	+16.57177734	-20.21044922	-11.03906250	-7.62451172	-5.14160156	-102.23876953	+1896
+1458241147.51110010	+20.55322266	-20.72021484	-11.35986328	+0.68115234	+5.62500000	-122.34375000	+2524	+20.24121094	-19.14257813	-11.20166016	-136.66992188	-59.80957031	+77.67333984	+2712	+16.56738281	-20.06103516	-11.04345703	-7.29492188	-4.74609375	-101.77734375	+1888
+1458241147.51530000	+20.56201172	-20.52685547	-11.25878906	+0.74707031	+5.33935547	-121.88232422	+2528	+20.29394531	-19.00195313	-11.13574219	-135.98876953	-59.37011719	+77.14599609	+2724	+16.55859375	-19.89404297	-11.04785156	-6.92138672	-4.30664063	-101.33789063	+1884
+1458241147.52360010	+20.61035156	-20.11816406	-11.03027344	+1.03271484	+4.68017578	-121.04736328	+2536	+20.43457031	-18.72509766	-10.96875000	-135.02197266	-58.35937500	+76.66259766	+2748	+16.52783203	-19.56884766	-11.04785156	-6.15234375	-3.47167969	-100.43701172	+1872
+1458241147.52780010	+20.64550781	-19.86767578	-10.90283203	+1.31835938	+4.30664063	-120.54199219	+2548	+20.52685547	-18.56689453	-10.87207031	-134.60449219	-57.81005859	+76.61865234	+2760	+16.51904297	-19.39746094	-11.04345703	-5.69091797	-3.07617188	-100.01953125	+1876
+1458241147.53200010	+20.67187500	-19.64355469	-10.79736328	+1.56005859	+4.02099609	-120.10253906	+2560	+20.61035156	-18.41748047	-10.77978516	-134.09912109	-57.30468750	+76.50878906	+2772	+16.50585938	-19.24365234	-11.03466797	-5.29541016	-2.68066406	-99.64599609	+1880
+1458241147.53609990	+20.69384766	-19.43701172	-10.71386719	+1.80175781	+3.80126953	-119.66308594	+2576	+20.67626953	-18.25927734	-10.70507813	-133.50585938	-56.86523438	+76.28906250	+2780	+16.49267578	-19.10302734	-11.03466797	-4.92187500	-2.30712891	-99.31640625	+1904
+1458241147.54029990	+20.70703125	-19.23046875	-10.64794922	+1.95556641	+3.64746094	-119.17968750	+2600	+20.73779297	-18.10107422	-10.63916016	-132.80273438	-56.42578125	+75.91552734	+2788	+16.47509766	-18.95800781	-11.06982422	-4.59228516	-1.84570313	-98.74511719	+1944
+1458241147.54450010	+20.71582031	-19.06787109	-10.59521484	+2.06542969	+3.51562500	-118.74023438	+2628	+20.78173828	-17.96923828	-10.57763672	-132.23144531	-56.03027344	+75.58593750	+2796	+16.44873047	-18.83496094	-11.08740234	-4.39453125	-1.56005859	-98.23974609	+1984
+1458241147.54860000	+20.71582031	-18.90966797	-10.56884766	+2.17529297	+3.47167969	-118.27880859	+2664	+20.80371094	-17.83300781	-10.53808594	-131.57226563	-55.63476563	+75.08056641	+2796	+16.43115234	-18.74267578	-11.08740234	-4.24072266	-1.42822266	-97.77832031	+2020
+1458241147.55279990	+20.70703125	-18.75585938	-10.57324219	+2.28515625	+3.51562500	-117.75146484	+2696	+20.79931641	-17.68798828	-10.49853516	-130.89111328	-55.26123047	+74.55322266	+2800	+16.42236328	-18.64599609	-11.10058594	-4.13085938	-1.31835938	-97.22900391	+2056
+1458241147.55699990	+20.69824219	-18.64599609	-10.56884766	+2.35107422	+3.44970703	-117.22412109	+2728	+20.78613281	-17.57373047	-10.45458984	-130.36376953	-54.86572266	+74.15771484	+2804	+16.41796875	-18.56250000	-11.08300781	-4.04296875	-1.40625000	-96.72363281	+2084
+1458241147.56530000	+20.69384766	-18.47021484	-10.69628906	+2.57080078	+3.60351563	-116.10351563	+2768	+20.72021484	-17.35839844	-10.43701172	-129.13330078	-54.11865234	+73.03710938	+2820	+16.45312500	-18.43945313	-11.08300781	-3.91113281	-1.75781250	-95.69091797	+2108
+1458241147.56940010	+20.67187500	-18.40869141	-10.78857422	+2.54882813	+3.84521484	-115.55419922	+2772	+20.65869141	-17.27050781	-10.45458984	-128.47412109	-53.87695313	+72.24609375	+2828	+16.47070313	-18.38671875	-11.08300781	-3.91113281	-1.95556641	-95.11962891	+2100
+1458241147.57360010	+20.63232422	-18.35156250	-10.88525391	+2.50488281	+4.10888672	-115.00488281	+2764	+20.57080078	-17.18261719	-10.48095703	-127.74902344	-53.67919922	+71.30126953	+2848	+16.48388672	-18.33837891	-11.06982422	-3.95507813	-2.21923828	-94.57031250	+2076
+1458241147.57780000	+20.59716797	-18.29443359	-10.99072266	+2.46093750	+4.41650391	-114.38964844	+2752	+20.46533203	-17.08593750	-10.52929688	-126.91406250	-53.41552734	+70.18066406	+2872	+16.50585938	-18.27685547	-11.06982422	-4.02099609	-2.48291016	-93.86718750	+2056
+1458241147.58189990	+20.56201172	-18.24609375	-11.10058594	+2.39501953	+4.68017578	-113.75244141	+2728	+20.38183594	-16.99365234	-10.56445313	-126.16699219	-53.08593750	+69.21386719	+2896	+16.53662109	-18.21972656	-11.06542969	-4.04296875	-2.76855469	-93.18603516	+2032
+1458241147.58610010	+20.52246094	-18.18896484	-11.21484375	+2.32910156	+4.98779297	-113.07128906	+2704	+20.29394531	-16.89257813	-10.60400391	-125.44189453	-52.73437500	+68.26904297	+2928	+16.54980469	-18.14501953	-11.06103516	-4.08691406	-3.01025391	-92.46093750	+2004
+1458241147.59439990	+20.46533203	-18.00878906	-11.40820313	+2.48291016	+5.47119141	-111.73095703	+2660	+20.15332031	-16.66406250	-10.67431641	-123.90380859	-52.00927734	+66.40136719	+2988	+16.58496094	-17.95605469	-11.00830078	-3.99902344	-3.55957031	-91.09863281	+1948
+1458241147.60279990	+20.42138672	-17.78466797	-11.52246094	+2.68066406	+5.80078125	-110.45654297	+2612	+20.02148438	-16.45751953	-10.70947266	-122.47558594	-51.30615234	+64.57763672	+3056	+16.61132813	-17.74511719	-10.97753906	-3.73535156	-3.80126953	-89.84619141	+1900
+1458241147.60690000	+20.40820313	-17.63964844	-11.57958984	+2.83447266	+6.04248047	-109.79736328	+2592	+19.97753906	-16.30810547	-10.74462891	-121.55273438	-50.88867188	+63.54492188	+3092	+16.63769531	-17.64404297	-10.99511719	-3.51562500	-3.71337891	-89.18701172	+1884
+1458241147.61529990	+20.35986328	-17.27490234	-11.57519531	+3.27392578	+6.41601563	-108.45703125	+2548	+19.95117188	-15.95654297	-10.76220703	-119.68505859	-49.98779297	+61.76513672	+3176	+16.61132813	-17.34960938	-10.97753906	-2.90039063	-3.33984375	-87.89062500	+1860
+1458241147.62360000	+20.34228516	-16.84863281	-11.46093750	+3.91113281	+6.39404297	-107.31445313	+2516	+20.00390625	-15.60498047	-10.68310547	-118.25683594	-48.93310547	+60.84228516	+3248	+16.56738281	-17.05517578	-10.96435547	-2.15332031	-2.74658203	-86.77001953	+1844
+1458241147.63190010	+20.36425781	-16.31689453	-11.25000000	+4.92187500	+6.15234375	-106.23779297	+2520	+20.09619141	-15.19628906	-10.56884766	-116.67480469	-47.85644531	+60.02929688	+3312	+16.51904297	-16.72998047	-10.92041016	-1.14257813	-2.10937500	-85.86914063	+1836
+1458241147.63610010	+20.35986328	-16.06201172	-11.13574219	+5.42724609	+6.10839844	-105.79833984	+2536	+20.13134766	-14.99853516	-10.51611328	-115.90576172	-47.41699219	+59.56787109	+3344	+16.47949219	-16.57617188	-10.90722656	-0.61523438	-1.71386719	-85.42968750	+1840
+1458241147.64439990	+20.36425781	-15.53466797	-10.90283203	+6.50390625	+5.93261719	-104.76562500	+2620	+20.24121094	-14.57666016	-10.39746094	-114.32373047	-46.34033203	+58.86474609	+3408	+16.40917969	-16.27294922	-10.88964844	+0.37353516	-0.94482422	-84.41894531	+1856
+1458241147.65269990	+20.34667969	-15.03808594	-10.72705078	+7.55859375	+5.82275391	-103.71093750	+2744	+20.31152344	-14.13720703	-10.30078125	-112.71972656	-45.24169922	+58.18359375	+3460	+16.31250000	-15.93896484	-10.87207031	+1.36230469	-0.17578125	-83.29833984	+1924
+1458241147.66109990	+20.33789063	-14.59863281	-10.53369141	+8.54736328	+5.49316406	-102.83203125	+2892	+20.32470703	-13.77685547	-10.16015625	-111.59912109	-44.38476563	+57.76611328	+3500	+16.24658203	-15.62695313	-10.77099609	+2.30712891	-0.06591797	-82.46337891	+2024
+1458241147.66940000	+20.31591797	-14.22949219	-10.42382813	+9.40429688	+5.44921875	-101.82128906	+3024	+20.32031250	-13.41210938	-10.04150391	-110.30273438	-43.52783203	+57.15087891	+3540	+16.22900391	-15.33691406	-10.70068359	+3.18603516	-0.02197266	-81.36474609	+2128
+1458241147.67360000	+20.28955078	-14.05371094	-10.41064453	+9.79980469	+5.53710938	-101.25000000	+3088	+20.28515625	-13.22314453	-10.03710938	-109.51171875	-43.06640625	+56.53564453	+3560	+16.21142578	-15.20947266	-10.66992188	+3.49365234	-0.06591797	-80.81542969	+2176
+1458241147.68190000	+20.23681641	-13.76367188	-10.41943359	+10.37109375	+5.73486328	-99.97558594	+3188	+20.16650391	-12.91992188	-10.01953125	-108.25927734	-42.25341797	+55.41503906	+3604	+16.22460938	-14.91064453	-10.60839844	+4.24072266	-0.39550781	-79.47509766	+2252
+1458241147.69020010	+20.17089844	-13.48681641	-10.43261719	+10.89843750	+5.84472656	-98.67919922	+3244	+20.01269531	-12.66064453	-9.95361328	-107.29248047	-41.52832031	+54.49218750	+3636	+16.26855469	-14.62500000	-10.47216797	+4.85595703	-1.18652344	-78.24462891	+2300
+1458241147.69860010	+20.08300781	-13.24951172	-10.44140625	+11.29394531	+6.06445313	-97.47070313	+3260	+19.86328125	-12.38818359	-9.88330078	-106.23779297	-40.84716797	+53.52539063	+3676	+16.30810547	-14.34375000	-10.34033203	+5.44921875	-1.91162109	-77.01416016	+2304
+1458241147.70689990	+20.02587891	-12.99462891	-10.46337891	+11.75537109	+6.28417969	-96.17431641	+3248	+19.72265625	-12.10693359	-9.84814453	-105.02929688	-39.96826172	+52.33886719	+3732	+16.36083984	-14.06689453	-10.23486328	+6.04248047	-2.59277344	-75.67382813	+2272
+1458241147.71519990	+19.93359375	-12.70019531	-10.44140625	+12.17285156	+6.43798828	-94.79003906	+3224	+19.58203125	-11.83447266	-9.75585938	-104.01855469	-39.11132813	+51.39404297	+3792	+16.36523438	-13.75488281	-10.12500000	+6.59179688	-3.09814453	-74.22363281	+2232
+1458241147.72770000	+19.80615234	-12.22558594	-10.28759766	+12.91992188	+6.35009766	-92.90039063	+3188	+19.43261719	-11.39062500	-9.50976563	-102.78808594	-37.70507813	+50.77880859	+3912	+16.36083984	-13.26708984	-9.92285156	+7.64648438	-3.77929688	-72.24609375	+2176
+1458241147.73600010	+19.72705078	-11.84326172	-10.12500000	+13.57910156	+6.19628906	-91.73583984	+3192	+19.40625000	-11.00390625	-9.30322266	-101.66748047	-36.62841797	+50.60302734	+4020	+16.31689453	-12.95507813	-9.83935547	+8.39355469	-3.77929688	-70.92773438	+2152
+1458241147.74440000	+19.69628906	-11.43017578	-9.92724609	+14.43603516	+5.82275391	-90.57128906	+3228	+19.40185547	-10.63037109	-9.09228516	-100.63476563	-35.50781250	+50.53710938	+4132	+16.25537109	-12.64306641	-9.77783203	+9.16259766	-3.64746094	-69.60937500	+2152
+1458241147.75270010	+19.60400391	-10.99511719	-9.68115234	+15.24902344	+5.40527344	-89.42871094	+3300	+19.38867188	-10.24804688	-8.83300781	-99.73388672	-34.45312500	+50.73486328	+4248	+16.15429688	-12.30468750	-9.70751953	+9.97558594	-3.42773438	-68.26904297	+2176
+1458241147.75690010	+19.56005859	-10.77099609	-9.54931641	+15.68847656	+5.11962891	-88.90136719	+3352	+19.39306641	-10.04150391	-8.69238281	-99.25048828	-33.90380859	+50.99853516	+4312	+16.10156250	-12.15087891	-9.65917969	+10.34912109	-3.38378906	-67.67578125	+2196
+1458241147.76519990	+19.51171875	-10.34033203	-9.29443359	+16.61132813	+4.48242188	-87.95654297	+3476	+19.40625000	-9.63281250	-8.43750000	-98.21777344	-32.87109375	+51.41601563	+4424	+16.01367188	-11.86083984	-9.59765625	+11.07421875	-3.31787109	-66.46728516	+2256
+1458241147.77350000	+19.45898438	-9.93164063	-9.04394531	+17.51220703	+3.82324219	-87.03369141	+3620	+19.38867188	-9.25048828	-8.20458984	-97.16308594	-31.97021484	+51.65771484	+4528	+15.92578125	-11.57958984	-9.51855469	+11.73339844	-3.33984375	-65.32470703	+2340
+1458241147.78189990	+19.39306641	-9.56250000	-8.82421875	+18.25927734	+3.22998047	-86.15478516	+3764	+19.34912109	-8.90771484	-7.98046875	-96.28417969	-31.13525391	+51.96533203	+4624	+15.85546875	-11.29394531	-9.42187500	+12.37060547	-3.60351563	-64.16015625	+2444
+1458241147.79020000	+19.30957031	-9.21533203	-8.63085938	+18.91845703	+2.70263672	-85.23193359	+3900	+19.27001953	-8.58251953	-7.78710938	-95.42724609	-30.34423828	+52.16308594	+4700	+15.82031250	-11.03027344	-9.29003906	+12.91992188	-4.19677734	-63.17138672	+2548
+1458241147.80270000	+19.22167969	-8.78906250	-8.38037109	+19.73144531	+1.86767578	-84.04541016	+4072	+19.12500000	-8.13427734	-7.52343750	-94.21875000	-29.35546875	+52.38281250	+4812	+15.83349609	-10.62597656	-9.02197266	+13.77685547	-5.71289063	-61.89697266	+2696
+1458241147.81100010	+19.16015625	-8.54736328	-8.23974609	+20.12695313	+1.42822266	-83.23242188	+4148	+18.99755859	-7.88818359	-7.36083984	-93.55957031	-28.78417969	+52.38281250	+4876	+15.84667969	-10.35791016	-8.82861328	+14.32617188	-6.78955078	-61.06201172	+2768
+1458241147.81929990	+19.07226563	-8.31884766	-8.11230469	+20.43457031	+1.03271484	-82.39746094	+4196	+18.86132813	-7.64208984	-7.21142578	-92.94433594	-28.16894531	+52.36083984	+4944	+15.87304688	-10.07666016	-8.62646484	+14.89746094	-7.93212891	-60.24902344	+2820
+1458241147.82769990	+19.00634766	-8.07714844	-7.95849609	+20.87402344	+0.52734375	-81.65039063	+4232	+18.73388672	-7.39160156	-7.05322266	-92.32910156	-27.50976563	+52.44873047	+5016	+15.89941406	-9.80859375	-8.41113281	+15.46875000	-9.14062500	-59.54589844	+2852
+1458241147.83600000	+18.94042969	-7.83544922	-7.79589844	+21.35742188	+0.02197266	-80.99121094	+4252	+18.62841797	-7.14111328	-6.88623047	-91.64794922	-26.96044922	+52.62451172	+5092	+15.90820313	-9.54492188	-8.21337891	+16.08398438	-10.12939453	-58.84277344	+2872
+1458241147.84430000	+18.87890625	-7.58496094	-7.63330078	+21.88476563	-0.41748047	-80.31005859	+4260	+18.53613281	-6.89501953	-6.71484375	-91.01074219	-26.32324219	+52.71240234	+5172	+15.90820313	-9.29882813	-8.04199219	+16.65527344	-10.89843750	-58.13964844	+2880
+1458241147.85270000	+18.78222656	-7.30810547	-7.42236328	+22.47802734	-0.96679688	-79.71679688	+4284	+18.44384766	-6.63574219	-6.53466797	-90.35156250	-25.68603516	+52.88818359	+5256	+15.86425781	-9.05712891	-7.89257813	+17.13867188	-11.44775391	-57.37060547	+2880
+1458241147.86100010	+18.70312500	-7.00488281	-7.19824219	+23.24707031	-1.60400391	-79.23339844	+4328	+18.38232422	-6.34130859	-6.34130859	-89.53857422	-25.04882813	+53.26171875	+5348	+15.81152344	-8.83740234	-7.75634766	+17.64404297	-11.84326172	-56.73339844	+2888
+1458241147.86929990	+18.63720703	-6.71044922	-6.96533203	+24.08203125	-2.24121094	-78.85986328	+4388	+18.34277344	-6.06445313	-6.12597656	-88.79150391	-24.52148438	+53.70117188	+5440	+15.75000000	-8.63964844	-7.63330078	+18.10546875	-12.08496094	-56.14013672	+2896
+1458241147.87350010	+18.59765625	-6.56103516	-6.83349609	+24.47753906	-2.59277344	-78.72802734	+4428	+18.32080078	-5.93261719	-6.00732422	-88.43994141	-24.32373047	+53.98681641	+5488	+15.71044922	-8.54296875	-7.58056641	+18.32519531	-12.12890625	-55.83251953	+2904
+1458241147.88179990	+18.50976563	-6.28857422	-6.59179688	+25.15869141	-3.18603516	-78.42041016	+4524	+18.26806641	-5.67333984	-5.79199219	-87.71484375	-23.84033203	+54.38232422	+5576	+15.63574219	-8.35400391	-7.48388672	+18.69873047	-12.21679688	-55.15136719	+2932
+1458241147.89010000	+18.42626953	-6.02050781	-6.35888672	+25.88378906	-3.82324219	-78.13476563	+4640	+18.21533203	-5.41845703	-5.57666016	-87.01171875	-23.42285156	+54.84375000	+5664	+15.56542969	-8.16943359	-7.36962891	+19.11621094	-12.37060547	-54.58007813	+2980
+1458241147.89850000	+18.36035156	-5.77880859	-6.11279297	+26.54296875	-4.57031250	-77.98095703	+4772	+18.16259766	-5.19433594	-5.33935547	-86.41845703	-23.13720703	+55.45898438	+5748	+15.50390625	-7.98925781	-7.23339844	+19.51171875	-12.65625000	-54.11865234	+3044
+1458241147.90680000	+18.29443359	-5.58105469	-5.91943359	+26.96044922	-5.05371094	-77.65136719	+4896	+18.10107422	-5.00097656	-5.12841797	-85.86914063	-22.78564453	+55.85449219	+5824	+15.46875000	-7.80029297	-7.10156250	+19.92919922	-12.96386719	-53.50341797	+3112
+1458241147.91510010	+18.23291016	-5.39648438	-5.74365234	+27.35595703	-5.44921875	-77.25585938	+5016	+18.02197266	-4.82519531	-4.93945313	-85.36376953	-22.41210938	+56.14013672	+5888	+15.44677734	-7.61572266	-6.93457031	+20.34667969	-13.44726563	-52.93212891	+3184
+1458241147.91930010	+18.19775391	-5.30859375	-5.66455078	+27.53173828	-5.66894531	-76.97021484	+5068	+17.97363281	-4.74169922	-4.85595703	-85.10009766	-22.21435547	+56.22802734	+5920	+15.43798828	-7.51025391	-6.85546875	+20.56640625	-13.71093750	-52.58056641	+3220
+1458241147.92759990	+18.15820313	-5.15039063	-5.51074219	+27.81738281	-6.13037109	-76.44287109	+5164	+17.89013672	-4.59228516	-4.68017578	-84.66064453	-21.79687500	+56.46972656	+5980	+15.44238281	-7.32128906	-6.65771484	+21.00585938	-14.43603516	-52.07519531	+3288
+1458241147.93600010	+18.11425781	-5.00976563	-5.37890625	+28.08105469	-6.45996094	-75.87158203	+5232	+17.81542969	-4.44726563	-4.51318359	-84.24316406	-21.33544922	+56.71142578	+6040	+15.45117188	-7.12353516	-6.45556641	+21.48925781	-15.16113281	-51.52587891	+3344
+1458241147.94429990	+18.07470703	-4.86474609	-5.27783203	+28.34472656	-6.61376953	-75.10253906	+5276	+17.73632813	-4.31103516	-4.39013672	-83.73779297	-20.74218750	+56.55761719	+6088	+15.46435547	-6.93017578	-6.27099609	+21.92871094	-15.77636719	-50.84472656	+3384
+1458241147.94849990	+18.05273438	-4.78564453	-5.21630859	+28.49853516	-6.72363281	-74.75097656	+5296	+17.69677734	-4.24072266	-4.32421875	-83.47412109	-20.45654297	+56.53564453	+6112	+15.46435547	-6.83349609	-6.17871094	+22.17041016	-16.06201172	-50.51513672	+3400
+1458241147.95680000	+18.00439453	-4.63183594	-5.10205078	+28.80615234	-6.96533203	-74.02587891	+5320	+17.61767578	-4.09570313	-4.19677734	-82.96875000	-19.86328125	+56.49169922	+6164	+15.45996094	-6.65332031	-6.00732422	+22.54394531	-16.54541016	-49.87792969	+3424
+1458241147.96510000	+17.96484375	-4.48242188	-4.95263672	+29.15771484	-7.33886719	-73.45458984	+5340	+17.56933594	-3.95068359	-4.05175781	-82.48535156	-19.31396484	+56.60156250	+6212	+15.45117188	-6.48632813	-5.83593750	+22.93945313	-16.96289063	-49.32861328	+3440
+1458241147.97340010	+17.92089844	-4.31982422	-4.81201172	+29.61914063	-7.53662109	-72.94921875	+5364	+17.52978516	-3.80126953	-3.91552734	-81.89208984	-18.78662109	+56.64550781	+6260	+15.43359375	-6.34130859	-5.69970703	+23.31298828	-17.16064453	-48.77929688	+3452
+1458241147.98180010	+17.87255859	-4.15283203	-4.66259766	+30.12451172	-7.77832031	-72.48779297	+5396	+17.49023438	-3.64746094	-3.77050781	-81.34277344	-18.28125000	+56.71142578	+6308	+15.38964844	-6.21826172	-5.58984375	+23.51074219	-17.11669922	-48.20800781	+3456
+1458241147.99009990	+17.81103516	-3.99023438	-4.47802734	+30.58593750	-8.19580078	-72.15820313	+5440	+17.46386719	-3.48925781	-3.60351563	-80.79345703	-17.81982422	+56.97509766	+6352	+15.34130859	-6.11718750	-5.48876953	+23.68652344	-17.05078125	-47.68066406	+3464
+1458241147.99840000	+17.75830078	-3.82763672	-4.28906250	+31.09130859	-8.59130859	-71.91650391	+5504	+17.44189453	-3.33984375	-3.42333984	-80.28808594	-17.46826172	+57.32666016	+6396	+15.29736328	-6.01611328	-5.39208984	+23.86230469	-16.94091797	-47.24121094	+3484
+1458241148.00679990	+17.70996094	-3.67822266	-4.12207031	+31.61865234	-8.89892578	-71.63085938	+5568	+17.42431641	-3.20361328	-3.26953125	-79.78271484	-17.02880859	+57.48046875	+6424	+15.25341797	-5.92822266	-5.30419922	+24.01611328	-16.74316406	-46.71386719	+3508
+1458241148.01510000	+17.65283203	-3.53759766	-3.95947266	+32.08007813	-9.16259766	-71.30126953	+5644	+17.39794922	-3.07177734	-3.11132813	-79.29931641	-16.63330078	+57.67822266	+6448	+15.20947266	-5.84033203	-5.21191406	+24.12597656	-16.58935547	-46.18652344	+3536
+1458241148.02340010	+17.60888672	-3.41015625	-3.80566406	+32.47558594	-9.51416016	-70.92773438	+5716	+17.37597656	-2.94873047	-2.95751953	-78.83789063	-16.21582031	+57.94189453	+6464	+15.17431641	-5.73046875	-5.10644531	+24.34570313	-16.58935547	-45.63720703	+3576
+1458241148.03169990	+17.56494141	-3.29150391	-3.66503906	+32.84912109	-9.77783203	-70.48828125	+5780	+17.34521484	-2.84326172	-2.82568359	-78.42041016	-15.73242188	+57.98583984	+6472	+15.15673828	-5.61181641	-4.98779297	+24.65332031	-16.67724609	-45.08789063	+3620
+1458241148.04010010	+17.53857422	-3.18603516	-3.55078125	+33.20068359	-9.93164063	-69.96093750	+5836	+17.31005859	-2.75537109	-2.71582031	-78.04687500	-15.24902344	+57.94189453	+6476	+15.15673828	-5.47998047	-4.84277344	+25.02685547	-16.94091797	-44.56054688	+3668
+1458241148.04839990	+17.51220703	-3.08935547	-3.46289063	+33.44238281	-10.01953125	-69.27978516	+5868	+17.27490234	-2.66308594	-2.61474609	-77.62939453	-14.69970703	+57.85400391	+6472	+15.16113281	-5.33056641	-4.70214844	+25.51025391	-17.24853516	-43.94531250	+3712
+1458241148.05670000	+17.47705078	-2.99707031	-3.37939453	+33.70605469	-10.15136719	-68.57666016	+5884	+17.22216797	-2.57519531	-2.51806641	-77.23388672	-14.12841797	+57.74414063	+6472	+15.16113281	-5.17675781	-4.55273438	+26.01562500	-17.57812500	-43.35205078	+3752
+1458241148.06510000	+17.46386719	-2.89599609	-3.27832031	+34.01367188	-10.34912109	-67.93945313	+5892	+17.18261719	-2.50048828	-2.43017578	-76.86035156	-13.57910156	+57.61230469	+6472	+15.17431641	-5.02294922	-4.39453125	+26.58691406	-18.01757813	-42.82470703	+3784
+1458241148.06920000	+17.45947266	-2.85205078	-3.23437500	+34.14550781	-10.41503906	-67.60986328	+5888	+17.16064453	-2.46093750	-2.38623047	-76.66259766	-13.29345703	+57.54638672	+6472	+15.18310547	-4.95703125	-4.31982422	+26.82861328	-18.19335938	-42.58300781	+3800
+1458241148.07760000	+17.42871094	-2.76855469	-3.14648438	+34.40917969	-10.50292969	-66.95068359	+5876	+17.12109375	-2.38183594	-2.28955078	-76.28906250	-12.72216797	+57.45849609	+6472	+15.17871094	-4.82958984	-4.17919922	+27.26806641	-18.43505859	-42.05566406	+3816
+1458241148.08590010	+17.40234375	-2.66308594	-3.05419922	+34.73876953	-10.61279297	-66.29150391	+5864	+17.08593750	-2.29833984	-2.19287109	-75.87158203	-12.12890625	+57.37060547	+6476	+15.17431641	-4.71093750	-4.06494141	+27.70751953	-18.54492188	-41.48437500	+3828
+1458241148.09419990	+17.36718750	-2.56201172	-2.92675781	+35.13427734	-10.89843750	-65.87402344	+5856	+17.05078125	-2.21923828	-2.08300781	-75.52001953	-11.62353516	+57.45849609	+6480	+15.14794922	-4.62744141	-3.96386719	+27.92724609	-18.54492188	-41.02294922	+3832
+1458241148.11089990	+17.29687500	-2.36865234	-2.66308594	+35.92529297	-11.38183594	-65.17089844	+5872	+17.01123047	-2.05224609	-1.81933594	-74.72900391	-10.67871094	+57.78808594	+6492	+15.09082031	-4.52197266	-3.80126953	+28.14697266	-18.21533203	-40.10009766	+3840
+1458241148.11920000	+17.24853516	-2.27197266	-2.53125000	+36.32080078	-11.62353516	-64.88525391	+5900	+16.98925781	-1.97314453	-1.67871094	-74.37744141	-10.26123047	+58.00781250	+6496	+15.05126953	-4.48242188	-3.74853516	+28.14697266	-17.92968750	-39.59472656	+3844
+1458241148.12750010	+17.21337891	-2.18408203	-2.39501953	+36.73828125	-11.90917969	-64.64355469	+5936	+16.97607422	-1.89843750	-1.54248047	-74.04785156	-9.84375000	+58.24951172	+6492	+15.02050781	-4.44287109	-3.68261719	+28.19091797	-17.73193359	-39.15527344	+3856
+1458241148.13590000	+17.17822266	-2.10937500	-2.26318359	+37.08984375	-12.21679688	-64.40185547	+5976	+16.96289063	-1.82373047	-1.40185547	-73.69628906	-9.47021484	+58.51318359	+6488	+14.99414063	-4.40771484	-3.60791016	+28.23486328	-17.60009766	-38.78173828	+3872
+1458241148.14420010	+17.15185547	-2.03466797	-2.15771484	+37.37548828	-12.34863281	-63.98437500	+6020	+16.94091797	-1.76220703	-1.28759766	-73.36669922	-9.03076172	+58.60107422	+6480	+14.97656250	-4.35498047	-3.53320313	+28.36669922	-17.51220703	-38.32031250	+3892
+1458241148.15249990	+17.12548828	-1.96435547	-2.07861328	+37.66113281	-12.43652344	-63.47900391	+6056	+16.91455078	-1.70507813	-1.20410156	-73.05908203	-8.52539063	+58.57910156	+6464	+14.96777344	-4.28906250	-3.44091797	+28.58642578	-17.53417969	-37.88085938	+3920
+1458241148.16090010	+17.10791016	-1.90283203	-1.99951172	+37.88085938	-12.61230469	-62.90771484	+6080	+16.89257813	-1.66552734	-1.11621094	-72.83935547	-8.06396484	+58.62304688	+6452	+14.96337891	-4.20556641	-3.33544922	+28.91601563	-17.70996094	-37.50732422	+3948
+1458241148.16919990	+17.10351563	-1.84570313	-1.94677734	+38.07861328	-12.63427734	-62.20458984	+6088	+16.86621094	-1.62597656	-1.05029297	-72.59765625	-7.51464844	+58.51318359	+6436	+14.97216797	-4.11328125	-3.21679688	+29.33349609	-17.95166016	-37.11181641	+3976
+1458241148.17750000	+17.09472656	-1.78857422	-1.90283203	+38.29833984	-12.65625000	-61.47949219	+6084	+16.83544922	-1.59960938	-1.01074219	-72.37792969	-6.92138672	+58.31542969	+6420	+14.98095703	-4.02099609	-3.10253906	+29.79492188	-18.14941406	-36.69433594	+4004
+1458241148.18580010	+17.09033203	-1.73144531	-1.86767578	+38.49609375	-12.65625000	-60.71044922	+6064	+16.80908203	-1.57324219	-0.97119141	-72.15820313	-6.32812500	+58.11767578	+6408	+14.98974609	-3.92431641	-2.99707031	+30.27832031	-18.30322266	-36.25488281	+4024
+1458241148.19420000	+17.09033203	-1.67431641	-1.81933594	+38.71582031	-12.74414063	-60.02929688	+6036	+16.78710938	-1.54687500	-0.92285156	-71.91650391	-5.73486328	+57.98583984	+6396	+14.98974609	-3.84082031	-2.89599609	+30.67382813	-18.39111328	-35.81542969	+4036
+1458241148.21079990	+17.08154297	-1.57324219	-1.69189453	+39.26513672	-12.98583984	-58.95263672	+5980	+16.76074219	-1.48535156	-0.80419922	-71.30126953	-4.72412109	+57.87597656	+6388	+14.98535156	-3.72656250	-2.74218750	+31.33300781	-18.23730469	-34.98046875	+4044
+1458241148.22330000	+17.05517578	-1.50292969	-1.57763672	+39.68261719	-13.24951172	-58.38134766	+5952	+16.75634766	-1.41503906	-0.70751953	-70.66406250	-4.08691406	+57.78808594	+6384	+14.95898438	-3.69140625	-2.68505859	+31.53076172	-17.75390625	-34.27734375	+4036
+1458241148.23169990	+17.03759766	-1.45019531	-1.49414063	+40.05615234	-13.44726563	-58.09570313	+5952	+16.76074219	-1.36230469	-0.61962891	-70.13671875	-3.82324219	+57.89794922	+6388	+14.93701172	-3.69140625	-2.65429688	+31.57470703	-17.35839844	-33.85986328	+4032
+1458241148.24000000	+17.02001953	-1.40185547	-1.41943359	+40.42968750	-13.60107422	-57.81005859	+5960	+16.75634766	-1.30957031	-0.54052734	-69.56542969	-3.58154297	+57.87597656	+6384	+14.91503906	-3.69580078	-2.63232422	+31.59667969	-16.91894531	-33.42041016	+4036
+1458241148.24830010	+16.99804688	-1.36230469	-1.35791016	+40.73730469	-13.66699219	-57.45849609	+5976	+16.75634766	-1.25244141	-0.47021484	-68.95019531	-3.40576172	+57.76611328	+6384	+14.89746094	-3.69580078	-2.61474609	+31.66259766	-16.47949219	-32.95898438	+4036
+1458241148.25670000	+16.97167969	-1.31396484	-1.31396484	+41.06689453	-13.68896484	-57.01904297	+6000	+16.75634766	-1.20410156	-0.41308594	-68.29101563	-3.22998047	+57.63427734	+6380	+14.87548828	-3.68701172	-2.60156250	+31.79443359	-16.04003906	-32.47558594	+4044
+1458241148.26500010	+16.96289063	-1.27001953	-1.27441406	+41.39648438	-13.73291016	-56.51367188	+6024	+16.75634766	-1.15576172	-0.35595703	-67.60986328	-3.09814453	+57.45849609	+6372	+14.87109375	-3.66943359	-2.55761719	+32.03613281	-15.77636719	-32.10205078	+4060
+1458241148.27329990	+16.95849609	-1.23046875	-1.24804688	+41.68212891	-13.71093750	-55.92041016	+6040	+16.75195313	-1.12939453	-0.31201172	-66.99462891	-2.98828125	+57.21679688	+6364	+14.86669922	-3.63867188	-2.50488281	+32.38769531	-15.55664063	-31.70654297	+4080
+1458241148.28160000	+16.94970703	-1.19531250	-1.24365234	+41.94580078	-13.62304688	-55.19531250	+6052	+16.73876953	-1.09863281	-0.30322266	-66.29150391	-2.76855469	+56.73339844	+6352	+14.87109375	-3.57714844	-2.44775391	+32.93701172	-15.38085938	-31.26708984	+4104
+1458241148.29000000	+16.94970703	-1.16015625	-1.24365234	+42.23144531	-13.62304688	-54.44824219	+6048	+16.73437500	-1.07666016	-0.29443359	-65.63232422	-2.57080078	+56.31591797	+6336	+14.87988281	-3.51123047	-2.37304688	+33.59619141	-15.29296875	-30.87158203	+4128
+1458241148.29830000	+16.95410156	-1.12500000	-1.23046875	+42.53906250	-13.68896484	-53.76708984	+6036	+16.72119141	-1.06347656	-0.28125000	-64.99511719	-2.41699219	+55.92041016	+6316	+14.88867188	-3.44091797	-2.29394531	+34.25537109	-15.22705078	-30.54199219	+4152
+1458241148.32329990	+16.96289063	-1.01074219	-1.17773438	+43.63769531	-14.08447266	-52.11914063	+5952	+16.69921875	-0.99316406	-0.26367188	-62.90771484	-1.86767578	+54.58007813	+6280	+14.91503906	-3.27392578	-2.09619141	+36.27685547	-14.76562500	-29.48730469	+4188
+1458241148.33160000	+16.96289063	-0.97119141	-1.13378906	+44.07714844	-14.41406250	-51.87744141	+5920	+16.69921875	-0.96240234	-0.23291016	-62.18261719	-1.80175781	+54.33837891	+6276	+14.91503906	-3.25634766	-2.04345703	+36.69433594	-14.52392578	-29.17968750	+4188
+1458241148.33990000	+16.94970703	-0.93603516	-1.08984375	+44.49462891	-14.63378906	-51.74560547	+5896	+16.69921875	-0.92724609	-0.19335938	-61.47949219	-1.77978516	+54.09667969	+6272	+14.90625000	-3.26074219	-2.03027344	+36.97998047	-14.08447266	-28.76220703	+4180
+1458241148.34830000	+16.93652344	-0.89208984	-1.04589844	+44.95605469	-14.87548828	-51.61376953	+5880	+16.70361328	-0.88330078	-0.15820313	-60.75439453	-1.73583984	+53.85498047	+6272	+14.89746094	-3.26953125	-2.03027344	+37.17773438	-13.57910156	-28.30078125	+4176
+1458241148.35660000	+16.91455078	-0.85253906	-1.00195313	+45.37353516	-15.13916016	-51.54785156	+5876	+16.70800781	-0.84375000	-0.10107422	-60.07324219	-1.75781250	+53.72314453	+6272	+14.87988281	-3.29589844	-2.04345703	+37.26562500	-13.02978516	-27.81738281	+4176
+1458241148.36490010	+16.90136719	-0.81738281	-0.94921875	+45.79101563	-15.44677734	-51.54785156	+5888	+16.71240234	-0.80859375	-0.04833984	-59.43603516	-1.77978516	+53.61328125	+6268	+14.86669922	-3.32666016	-2.04345703	+37.30957031	-12.59033203	-27.37792969	+4180
+1458241148.37330010	+16.89257813	-0.79980469	-0.89648438	+46.07666016	-15.68847656	-51.50390625	+5900	+16.72558594	-0.78222656	+0.00000000	-58.84277344	-1.77978516	+53.48144531	+6264	+14.85351563	-3.35302734	-2.04345703	+37.37548828	-12.10693359	-26.93847656	+4184
+1458241148.38159990	+16.87939453	-0.77783203	-0.87011719	+46.34033203	-15.82031250	-51.28417969	+5920	+16.72998047	-0.76025391	+0.03515625	-58.27148438	-1.71386719	+53.26171875	+6256	+14.84912109	-3.36181641	-2.05224609	+37.48535156	-11.62353516	-26.45507813	+4192
+1458241148.38990000	+16.87500000	-0.74707031	-0.85253906	+46.62597656	-15.93017578	-50.97656250	+5940	+16.72998047	-0.74707031	+0.05712891	-57.74414063	-1.58203125	+52.97607422	+6244	+14.84912109	-3.36181641	-2.02587891	+37.70507813	-11.35986328	-26.08154297	+4196
+1458241148.39829990	+16.87500000	-0.73828125	-0.83496094	+46.77978516	-16.08398438	-50.66894531	+5948	+16.72998047	-0.74267578	+0.07910156	-57.23876953	-1.47216797	+52.75634766	+6232	+14.85351563	-3.34423828	-1.98193359	+38.03466797	-11.20605469	-25.81787109	+4208
+1458241148.40660000	+16.89257813	-0.72949219	-0.82177734	+46.91162109	-16.14990234	-50.22949219	+5948	+16.73437500	-0.73828125	+0.08789063	-56.75537109	-1.29638672	+52.44873047	+6216	+14.87109375	-3.31347656	-1.91601563	+38.47412109	-11.16210938	-25.59814453	+4224
+1458241148.41910000	+16.90576172	-0.70312500	-0.83935547	+47.13134766	-16.06201172	-49.41650391	+5932	+16.72119141	-0.73828125	+0.06152344	-56.03027344	-0.87890625	+51.78955078	+6204	+14.89746094	-3.24755859	-1.81933594	+39.22119141	-11.11816406	-25.31250000	+4252
+1458241148.42740010	+16.91894531	-0.68554688	-0.83935547	+47.30712891	-16.06201172	-48.95507813	+5904	+16.72119141	-0.73388672	+0.05712891	-55.56884766	-0.68115234	+51.50390625	+6192	+14.91503906	-3.19921875	-1.74462891	+39.74853516	-11.16210938	-25.15869141	+4268
+1458241148.43989990	+16.94970703	-0.67675781	-0.81738281	+47.50488281	-16.06201172	-48.47167969	+5852	+16.72119141	-0.72949219	+0.05712891	-54.86572266	-0.41748047	+51.02050781	+6180	+14.94140625	-3.15087891	-1.65234375	+40.38574219	-11.09619141	-24.93896484	+4284
+1458241148.44820000	+16.95410156	-0.65478516	-0.80859375	+47.70263672	-15.97412109	-48.14208984	+5816	+16.72119141	-0.71191406	+0.04833984	-54.33837891	-0.21972656	+50.66894531	+6176	+14.95019531	-3.13769531	-1.61718750	+40.67138672	-10.94238281	-24.69726563	+4288
+1458241148.45660000	+16.94531250	-0.64599609	-0.79101563	+47.85644531	-15.93017578	-47.92236328	+5784	+16.72119141	-0.69873047	+0.06152344	-53.87695313	-0.15380859	+50.44921875	+6176	+14.95019531	-3.14208984	-1.60839844	+40.78125000	-10.67871094	-24.36767578	+4284
+1458241148.46490000	+16.94091797	-0.64160156	-0.75146484	+48.01025391	-15.97412109	-47.85644531	+5760	+16.73437500	-0.67675781	+0.10107422	-53.37158203	-0.19775391	+50.38330078	+6176	+14.95019531	-3.15966797	-1.60839844	+40.82519531	-10.34912109	-24.01611328	+4284
+1458241148.47320010	+16.93652344	-0.63720703	-0.70751953	+48.20800781	-15.97412109	-47.87841797	+5752	+16.74755859	-0.65917969	+0.14501953	-52.88818359	-0.24169922	+50.25146484	+6180	+14.94580078	-3.20361328	-1.61718750	+40.71533203	-9.97558594	-23.64257813	+4296
+1458241148.48160000	+16.91894531	-0.63281250	-0.67675781	+48.36181641	-15.90820313	-47.76855469	+5752	+16.75195313	-0.64160156	+0.17578125	-52.44873047	-0.21972656	+50.09765625	+6180	+14.93701172	-3.24316406	-1.64355469	+40.60546875	-9.53613281	-23.15917969	+4308
+1458241148.49400000	+16.89257813	-0.63281250	-0.62841797	+48.58154297	-15.88623047	-47.61474609	+5772	+16.76074219	-0.62402344	+0.26806641	-51.78955078	-0.37353516	+50.14160156	+6188	+14.92382813	-3.29589844	-1.67431641	+40.51757813	-8.98681641	-22.50000000	+4324
+1458241148.50239990	+16.89257813	-0.62402344	-0.58447266	+48.77929688	-15.90820313	-47.54882813	+5792	+16.76953125	-0.61962891	+0.32080078	-51.37207031	-0.39550781	+50.09765625	+6192	+14.92382813	-3.32226563	-1.66552734	+40.51757813	-8.76708984	-22.19238281	+4332
+1458241148.51070000	+16.88818359	-0.61962891	-0.55810547	+48.95507813	-15.86425781	-47.30712891	+5812	+16.76513672	-0.62841797	+0.35595703	-51.02050781	-0.30761719	+50.00976563	+6196	+14.92382813	-3.33105469	-1.64794922	+40.67138672	-8.63525391	-21.88476563	+4336
+1458241148.51900010	+16.87939453	-0.60644531	-0.55371094	+49.15283203	-15.75439453	-46.86767578	+5828	+16.75634766	-0.63281250	+0.37792969	-50.64697266	-0.13183594	+49.85595703	+6196	+14.92822266	-3.31347656	-1.61718750	+40.95703125	-8.56933594	-21.62109375	+4348
+1458241148.52740000	+16.88818359	-0.59326172	-0.54492188	+49.35058594	-15.77636719	-46.45019531	+5836	+16.75195313	-0.64160156	+0.39550781	-50.27343750	+0.08789063	+49.74609375	+6200	+14.93701172	-3.27832031	-1.55126953	+41.39648438	-8.67919922	-21.53320313	+4372
+1458241148.53990010	+16.90136719	-0.56689453	-0.53173828	+49.65820313	-15.71044922	-45.79101563	+5832	+16.74316406	-0.65917969	+0.40429688	-49.70214844	+0.57128906	+49.48242188	+6200	+14.95019531	-3.21679688	-1.43701172	+42.09960938	-8.89892578	-21.44531250	+4408
+1458241148.54819990	+16.90576172	-0.55371094	-0.54052734	+49.79003906	-15.62255859	-45.19775391	+5812	+16.73437500	-0.66357422	+0.39111328	-49.28466797	+1.01074219	+49.24072266	+6200	+14.95898438	-3.17285156	-1.36669922	+42.60498047	-9.05273438	-21.35742188	+4436
+1458241148.55650000	+16.90576172	-0.54492188	-0.53613281	+49.92187500	-15.64453125	-44.78027344	+5788	+16.72998047	-0.66357422	+0.38671875	-48.88916016	+1.40625000	+49.02099609	+6200	+14.95898438	-3.13769531	-1.30517578	+43.00048828	-9.16259766	-21.22558594	+4456
+1458241148.56900000	+16.91455078	-0.53613281	-0.51855469	+50.11962891	-15.62255859	-44.34082031	+5748	+16.72998047	-0.65478516	+0.39111328	-48.25195313	+1.97753906	+48.73535156	+6196	+14.95898438	-3.11572266	-1.22607422	+43.43994141	-9.22851563	-21.02783203	+4484
+1458241148.57320000	+16.90576172	-0.53613281	-0.51416016	+50.14160156	-15.55664063	-44.20898438	+5732	+16.72998047	-0.65039063	+0.39990234	-48.03222656	+2.13134766	+48.66943359	+6196	+14.95458984	-3.12011719	-1.22167969	+43.50585938	-9.16259766	-20.85205078	+4488
+1458241148.58150010	+16.89697266	-0.54052734	-0.49658203	+50.20751953	-15.51269531	-44.05517578	+5716	+16.72998047	-0.63720703	+0.41308594	-47.61474609	+2.46093750	+48.49365234	+6192	+14.94580078	-3.14208984	-1.22167969	+43.50585938	-8.96484375	-20.47851563	+4496
+1458241148.58979990	+16.87939453	-0.54492188	-0.47900391	+50.27343750	-15.42480469	-43.96728516	+5704	+16.72558594	-0.61962891	+0.43066406	-47.17529297	+2.72460938	+48.33984375	+6192	+14.93261719	-3.17724609	-1.24365234	+43.41796875	-8.67919922	-20.01708984	+4508
+1458241148.59820010	+16.86621094	-0.55371094	-0.44384766	+50.31738281	-15.40283203	-44.07714844	+5712	+16.72998047	-0.61523438	+0.46582031	-46.80175781	+2.90039063	+48.22998047	+6196	+14.91503906	-3.22119141	-1.27441406	+43.24218750	-8.34960938	-19.55566406	+4524
+1458241148.60649990	+16.85302734	-0.56250000	-0.42187500	+50.33935547	-15.33691406	-44.07714844	+5720	+16.73437500	-0.60205078	+0.50097656	-46.38427734	+3.05419922	+48.12011719	+6200	+14.90185547	-3.26953125	-1.30078125	+43.08837891	-8.02001953	-19.09423828	+4532
+1458241148.61480000	+16.83984375	-0.57128906	-0.40869141	+50.33935547	-15.22705078	-44.01123047	+5740	+16.73876953	-0.58886719	+0.51855469	-45.92285156	+3.22998047	+47.96630859	+6204	+14.88427734	-3.31347656	-1.34033203	+42.91259766	-7.64648438	-18.56689453	+4544
+1458241148.62730000	+16.82666016	-0.57568359	-0.39550781	+50.33935547	-15.16113281	-43.83544922	+5768	+16.73437500	-0.58007813	+0.54052734	-45.15380859	+3.44970703	+47.72460938	+6212	+14.86669922	-3.33984375	-1.36230469	+42.93457031	-7.25097656	-17.95166016	+4540
+1458241148.63570000	+16.82666016	-0.57568359	-0.38232422	+50.29541016	-15.18310547	-43.61572266	+5788	+16.73437500	-0.58886719	+0.54492188	-44.62646484	+3.60351563	+47.52685547	+6220	+14.85351563	-3.33544922	-1.34912109	+43.11035156	-7.11914063	-17.68798828	+4532
+1458241148.64400010	+16.83544922	-0.57568359	-0.39550781	+50.20751953	-15.13916016	-43.19824219	+5796	+16.73437500	-0.57568359	+0.54052734	-43.83544922	+3.71337891	+47.35107422	+6224	+14.85791016	-3.31347656	-1.31396484	+43.41796875	-7.09716797	-17.46826172	+4532
+1458241148.65229990	+16.84863281	-0.57128906	-0.42187500	+50.07568359	-15.07324219	-42.60498047	+5800	+16.72119141	-0.55810547	+0.50976563	-42.97851563	+3.88916016	+47.04345703	+6236	+14.85791016	-3.26953125	-1.27441406	+43.81347656	-7.11914063	-17.27050781	+4540
+1458241148.66059990	+16.85742188	-0.56689453	-0.44384766	+49.89990234	-15.07324219	-42.01171875	+5792	+16.71240234	-0.55371094	+0.48339844	-42.07763672	+3.97705078	+46.82373047	+6244	+14.85351563	-3.22558594	-1.21728516	+44.25292969	-7.18505859	-17.13867188	+4548
+1458241148.66899990	+16.87939453	-0.56250000	-0.46142578	+49.70214844	-15.05126953	-41.41845703	+5764	+16.70800781	-0.53173828	+0.47021484	-40.95703125	+3.91113281	+46.64794922	+6252	+14.85791016	-3.18603516	-1.15576172	+44.64843750	-7.29492188	-17.05078125	+4560
+1458241148.67730000	+16.88818359	-0.57128906	-0.49218750	+49.43847656	-14.89746094	-40.82519531	+5736	+16.69921875	-0.50976563	+0.44384766	-39.79248047	+3.82324219	+46.40625000	+6264	+14.85351563	-3.15527344	-1.12060547	+44.95605469	-7.29492188	-16.83105469	+4564
+1458241148.68560000	+16.88818359	-0.57128906	-0.52734375	+49.15283203	-14.67773438	-40.25390625	+5708	+16.69482422	-0.48779297	+0.43066406	-38.58398438	+3.60351563	+46.20849609	+6268	+14.84912109	-3.14208984	-1.10742188	+45.15380859	-7.20703125	-16.54541016	+4564
+1458241148.69400000	+16.88818359	-0.58007813	-0.54052734	+48.95507813	-14.54589844	-39.92431641	+5672	+16.69042969	-0.46582031	+0.44384766	-37.30957031	+3.14208984	+46.14257813	+6272	+14.83593750	-3.15087891	-1.10742188	+45.15380859	-7.03125000	-16.19384766	+4564
+1458241148.69810010	+16.88378906	-0.58886719	-0.54052734	+48.82324219	-14.45800781	-39.81445313	+5660	+16.69042969	-0.45703125	+0.44824219	-36.69433594	+2.92236328	+46.09863281	+6276	+14.82714844	-3.16845703	-1.12060547	+45.08789063	-6.89941406	-15.97412109	+4564
+1458241148.71059990	+16.86621094	-0.61523438	-0.56689453	+48.49365234	-14.04052734	-39.44091797	+5636	+16.69482422	-0.42626953	+0.50537109	-34.76074219	+1.86767578	+46.01074219	+6280	+14.80517578	-3.23437500	-1.17333984	+44.80224609	-6.45996094	-15.31494141	+4572
+1458241148.72309990	+16.83544922	-0.63281250	-0.59326172	+48.36181641	-13.62304688	-39.08935547	+5640	+16.69042969	-0.39550781	+0.56689453	-32.82714844	+0.70312500	+45.98876953	+6280	+14.76562500	-3.31347656	-1.25683594	+44.40673828	-5.91064453	-14.54589844	+4584
+1458241148.73140000	+16.81787109	-0.63720703	-0.60644531	+48.42773438	-13.44726563	-38.89160156	+5648	+16.69042969	-0.37792969	+0.61962891	-31.55273438	-0.19775391	+46.01074219	+6280	+14.74804688	-3.36181641	-1.30078125	+44.18701172	-5.60302734	-14.12841797	+4580
+1458241148.73980000	+16.80468750	-0.65039063	-0.63281250	+48.47167969	-13.22753906	-38.56201172	+5664	+16.69042969	-0.36035156	+0.65039063	-30.27832031	-0.98876953	+45.92285156	+6272	+14.72607422	-3.40136719	-1.33154297	+44.03320313	-5.36132813	-13.79882813	+4576
+1458241148.74810000	+16.78710938	-0.65478516	-0.67675781	+48.62548828	-13.05175781	-38.01269531	+5684	+16.68603516	-0.34277344	+0.66357422	-28.98193359	-1.64794922	+45.83496094	+6264	+14.71289063	-3.41894531	-1.35351563	+44.03320313	-5.18554688	-13.51318359	+4560
+1458241148.75640010	+16.77392578	-0.64160156	-0.72509766	+48.99902344	-13.02978516	-37.33154297	+5700	+16.66845703	-0.32080078	+0.66357422	-27.72949219	-2.24121094	+45.74707031	+6252	+14.69531250	-3.41894531	-1.36230469	+44.14306641	-5.07568359	-13.29345703	+4540
+1458241148.76060010	+16.76953125	-0.63720703	-0.74707031	+49.15283203	-13.09570313	-36.97998047	+5704	+16.66406250	-0.31201172	+0.65917969	-27.09228516	-2.48291016	+45.68115234	+6248	+14.69091797	-3.41015625	-1.35351563	+44.27490234	-5.07568359	-13.24951172	+4532
+1458241148.76889990	+16.76953125	-0.61962891	-0.79980469	+49.68017578	-13.27148438	-36.07910156	+5704	+16.65087891	-0.29003906	+0.64599609	-25.83984375	-2.98828125	+45.59326172	+6232	+14.68652344	-3.38378906	-1.31835938	+44.58251953	-5.16357422	-13.27148438	+4524
+1458241148.77729990	+16.76074219	-0.60644531	-0.84814453	+50.16357422	-13.55712891	-35.20019531	+5688	+16.64208984	-0.27685547	+0.62402344	-24.63134766	-3.40576172	+45.46142578	+6224	+14.68212891	-3.35302734	-1.27441406	+44.93408203	-5.27343750	-13.31542969	+4516
+1458241148.78559990	+16.74316406	-0.58447266	-0.89208984	+50.71289063	-13.97460938	-34.27734375	+5656	+16.62451172	-0.25927734	+0.59765625	-23.44482422	-3.80126953	+45.30761719	+6212	+14.67773438	-3.31787109	-1.23925781	+45.32958984	-5.38330078	-13.31542969	+4516
+1458241148.79390000	+16.72558594	-0.55810547	-0.91406250	+51.35009766	-14.52392578	-33.44238281	+5616	+16.60693359	-0.24169922	+0.59326172	-22.28027344	-4.39453125	+45.19775391	+6196	+14.66894531	-3.28271484	-1.20410156	+45.68115234	-5.47119141	-13.33740234	+4512
+1458241148.80230000	+16.69921875	-0.54492188	-0.92724609	+51.98730469	-15.16113281	-32.67333984	+5564	+16.60253906	-0.21972656	+0.59765625	-21.11572266	-5.03173828	+45.06591797	+6180	+14.66015625	-3.26513672	-1.17333984	+45.96679688	-5.55908203	-13.35937500	+4508
+1458241148.81060000	+16.66845703	-0.53613281	-0.93603516	+52.58056641	-15.77636719	-31.90429688	+5508	+16.59814453	-0.21093750	+0.60644531	-20.03906250	-5.71289063	+44.84619141	+6164	+14.64697266	-3.27392578	-1.16015625	+46.09863281	-5.53710938	-13.29345703	+4500
+1458241148.82310010	+16.59814453	-0.52294922	-0.94042969	+53.48144531	-16.83105469	-30.91552734	+5432	+16.58496094	-0.18017578	+0.63720703	-18.41308594	-6.85546875	+44.49462891	+6144	+14.62060547	-3.30908203	-1.18652344	+46.09863281	-5.33935547	-12.94189453	+4492
+1458241148.83970000	+16.50585938	-0.51416016	-0.91406250	+54.62402344	-18.39111328	-29.97070313	+5360	+16.57617188	-0.15820313	+0.68994141	-16.52343750	-8.34960938	+43.92333984	+6112	+14.57666016	-3.40136719	-1.25244141	+45.83496094	-5.00976563	-12.48046875	+4488
+1458241148.84809990	+16.45751953	-0.50976563	-0.91406250	+55.12939453	-19.09423828	-29.46533203	+5332	+16.56738281	-0.14062500	+0.70312500	-15.57861328	-8.94287109	+43.57177734	+6100	+14.55468750	-3.44531250	-1.29199219	+45.70312500	-4.79003906	-12.17285156	+4480
+1458241148.85640000	+16.40478516	-0.50097656	-0.90966797	+55.63476563	-19.84130859	-29.00390625	+5312	+16.54980469	-0.12744141	+0.70751953	-14.76562500	-9.42626953	+43.26416016	+6084	+14.53271484	-3.48046875	-1.33154297	+45.65917969	-4.61425781	-11.93115234	+4468
+1458241148.86470010	+16.36962891	-0.48339844	-0.89648438	+56.20605469	-20.56640625	-28.65234375	+5292	+16.54541016	-0.11425781	+0.71191406	-13.95263672	-9.86572266	+42.97851563	+6068	+14.51513672	-3.50683594	-1.35351563	+45.65917969	-4.50439453	-11.79931641	+4452
+1458241148.87310000	+16.33886719	-0.46142578	-0.88330078	+56.75537109	-21.20361328	-28.32275391	+5272	+16.53222656	-0.10986328	+0.70312500	-13.18359375	-10.17333984	+42.69287109	+6048	+14.50195313	-3.52001953	-1.35791016	+45.76904297	-4.43847656	-11.73339844	+4428
+1458241148.88140010	+16.30810547	-0.43945313	-0.89208984	+57.26074219	-21.73095703	-27.86132813	+5248	+16.51025391	-0.09228516	+0.67675781	-12.37060547	-10.30517578	+42.40722656	+6036	+14.48876953	-3.51123047	-1.34912109	+46.01074219	-4.43847656	-11.77734375	+4404
+1458241148.88969990	+16.27734375	-0.40869141	-0.89208984	+57.83203125	-22.23632813	-27.50976563	+5216	+16.49707031	-0.07910156	+0.65478516	-11.60156250	-10.45898438	+42.20947266	+6024	+14.48437500	-3.48486328	-1.32275391	+46.40625000	-4.50439453	-11.88720703	+4388
+1458241148.89800000	+16.25976563	-0.36914063	-0.87890625	+58.46923828	-22.69775391	-27.33398438	+5176	+16.48388672	-0.07031250	+0.63720703	-10.89843750	-10.61279297	+42.05566406	+6004	+14.47558594	-3.45410156	-1.28759766	+46.82373047	-4.59228516	-12.06298828	+4376
+1458241148.90640000	+16.24218750	-0.34716797	-0.86572266	+58.99658203	-23.04931641	-27.22412109	+5128	+16.47949219	-0.05273438	+0.61962891	-10.17333984	-10.70068359	+41.90185547	+5980	+14.47119141	-3.42333984	-1.23925781	+47.24121094	-4.70214844	-12.32666016	+4372
+1458241148.91470000	+16.21582031	-0.33398438	-0.87011719	+59.41406250	-23.26904297	-27.09228516	+5076	+16.46630859	-0.03955078	+0.60644531	-9.49218750	-10.78857422	+41.74804688	+5964	+14.46679688	-3.39697266	-1.20849609	+47.65869141	-4.76806641	-12.50244141	+4368
+1458241148.92300010	+16.19384766	-0.30761719	-0.86572266	+59.87548828	-23.42285156	-27.07031250	+5020	+16.45751953	-0.02636719	+0.59765625	-8.89892578	-10.89843750	+41.68212891	+5940	+14.45800781	-3.37500000	-1.18652344	+48.01025391	-4.79003906	-12.63427734	+4360
+1458241148.92720010	+16.18066406	-0.30761719	-0.86132813	+60.05126953	-23.53271484	-27.18017578	+4992	+16.45312500	-0.02636719	+0.59765625	-8.65722656	-11.00830078	+41.63818359	+5928	+14.45361328	-3.37060547	-1.18212891	+48.12011719	-4.76806641	-12.67822266	+4356
+1458241148.93549990	+16.15869141	-0.30761719	-0.84814453	+60.35888672	-23.55468750	-27.39990234	+4940	+16.45312500	-0.01757813	+0.60644531	-8.15185547	-11.20605469	+41.48437500	+5900	+14.44042969	-3.38378906	-1.18652344	+48.25195313	-4.70214844	-12.72216797	+4344
+1458241148.93969990	+16.14550781	-0.32080078	-0.84814453	+60.40283203	-23.51074219	-27.50976563	+4916	+16.44873047	-0.01318359	+0.61083984	-7.93212891	-11.31591797	+41.39648438	+5892	+14.43603516	-3.39257813	-1.19091797	+48.25195313	-4.65820313	-12.72216797	+4340
+1458241148.94800000	+16.11914063	-0.32519531	-0.86132813	+60.53466797	-23.35693359	-27.70751953	+4880	+16.44433594	-0.00439453	+0.61523438	-7.49267578	-11.51367188	+41.19873047	+5868	+14.42285156	-3.42333984	-1.21289063	+48.25195313	-4.52636719	-12.65625000	+4336
+1458241148.95219990	+16.10595703	-0.33837891	-0.86572266	+60.53466797	-23.26904297	-27.81738281	+4864	+16.43994141	-0.00439453	+0.61962891	-7.29492188	-11.64550781	+41.08886719	+5856	+14.41845703	-3.43652344	-1.23486328	+48.20800781	-4.43847656	-12.61230469	+4332
+1458241148.96050000	+16.08398438	-0.34716797	-0.87451172	+60.64453125	-23.07128906	-28.14697266	+4840	+16.43115234	-0.00439453	+0.62402344	-6.92138672	-11.88720703	+40.86914063	+5832	+14.40087891	-3.47607422	-1.27441406	+48.12011719	-4.26269531	-12.48046875	+4328
+1458241148.96470000	+16.07519531	-0.36035156	-0.87451172	+60.60058594	-22.93945313	-28.32275391	+4832	+16.42675781	+0.00000000	+0.63281250	-6.70166016	-12.04101563	+40.75927734	+5820	+14.39648438	-3.49365234	-1.29199219	+48.07617188	-4.19677734	-12.43652344	+4324
+1458241148.97300000	+16.06201172	-0.37353516	-0.87890625	+60.60058594	-22.65380859	-28.67431641	+4820	+16.42236328	+0.00000000	+0.63281250	-6.30615234	-12.28271484	+40.47363281	+5796	+14.38330078	-3.52880859	-1.31835938	+47.96630859	-4.06494141	-12.34863281	+4316
+1458241148.97720000	+16.05761719	-0.38671875	-0.88769531	+60.53466797	-22.47802734	-28.78417969	+4816	+16.41796875	+0.00000000	+0.62841797	-6.08642578	-12.34863281	+40.31982422	+5784	+14.37890625	-3.54638672	-1.33154297	+47.90039063	-3.99902344	-12.32666016	+4308
+1458241148.98550010	+16.05322266	-0.38671875	-0.90087891	+60.51269531	-22.17041016	-29.02587891	+4812	+16.40478516	+0.00439453	+0.61523438	-5.64697266	-12.50244141	+40.05615234	+5764	+14.36572266	-3.56396484	-1.35351563	+47.90039063	-3.88916016	-12.26074219	+4292
+1458241148.98970010	+16.05322266	-0.38671875	-0.90527344	+60.51269531	-22.06054688	-29.15771484	+4804	+16.39599609	+0.00878906	+0.61083984	-5.42724609	-12.61230469	+39.94628906	+5752	+14.36572266	-3.56835938	-1.35791016	+47.90039063	-3.84521484	-12.26074219	+4284
+1458241148.99379990	+16.05322266	-0.38671875	-0.90966797	+60.51269531	-21.92871094	-29.26757813	+4800	+16.39160156	+0.00878906	+0.61083984	-5.20751953	-12.72216797	+39.81445313	+5740	+14.36132813	-3.56835938	-1.36230469	+47.94433594	-3.82324219	-12.28271484	+4272
+1458241149.00219990	+16.06201172	-0.38671875	-0.90527344	+60.53466797	-21.77490234	-29.53125000	+4788	+16.38720703	+0.01318359	+0.59765625	-4.72412109	-12.89794922	+39.59472656	+5720	+14.35693359	-3.56396484	-1.35351563	+48.05419922	-3.84521484	-12.39257813	+4252
+1458241149.00630000	+16.06640625	-0.38232422	-0.90087891	+60.55664063	-21.70898438	-29.64111328	+4780	+16.38281250	+0.01757813	+0.58886719	-4.46044922	-12.96386719	+39.48486328	+5708	+14.35693359	-3.55957031	-1.34033203	+48.16406250	-3.86718750	-12.48046875	+4248
+1458241149.03130010	+16.08398438	-0.36474609	-0.89648438	+60.73242188	-21.51123047	-30.16845703	+4708	+16.35205078	+0.03515625	+0.55371094	-2.96630859	-13.60107422	+38.78173828	+5644	+14.35693359	-3.48046875	-1.25683594	+48.93310547	-4.06494141	-13.02978516	+4232
+1458241149.03550000	+16.08398438	-0.36474609	-0.89208984	+60.75439453	-21.51123047	-30.30029297	+4692	+16.34765625	+0.03955078	+0.55371094	-2.72460938	-13.75488281	+38.62792969	+5632	+14.36132813	-3.46728516	-1.24365234	+49.06494141	-4.08691406	-13.13964844	+4228
+1458241149.04380010	+16.08398438	-0.36474609	-0.87451172	+60.86425781	-21.59912109	-30.65185547	+4660	+16.34326172	+0.04833984	+0.54052734	-2.26318359	-13.97460938	+38.34228516	+5608	+14.36132813	-3.44970703	-1.21728516	+49.30664063	-4.15283203	-13.31542969	+4228
+1458241149.04800010	+16.08398438	-0.36035156	-0.87011719	+60.90820313	-21.62109375	-30.80566406	+4644	+16.33886719	+0.05273438	+0.54052734	-1.99951172	-14.12841797	+38.18847656	+5596	+14.36132813	-3.44091797	-1.21289063	+49.39453125	-4.17480469	-13.35937500	+4224
+1458241149.05629990	+16.07519531	-0.36474609	-0.84814453	+61.01806641	-21.77490234	-31.37695313	+4620	+16.32568359	+0.05712891	+0.54492188	-1.66992188	-14.47998047	+37.83691406	+5576	+14.35693359	-3.43652344	-1.21289063	+49.54833984	-4.15283203	-13.42529297	+4212
+1458241149.06049990	+16.07080078	-0.36914063	-0.83496094	+61.04003906	-21.84082031	-31.64062500	+4608	+16.32568359	+0.06152344	+0.55371094	-1.47216797	-14.67773438	+37.66113281	+5568	+14.35253906	-3.44091797	-1.21728516	+49.57031250	-4.13085938	-13.44726563	+4208
+1458241149.06880000	+16.05322266	-0.38671875	-0.79101563	+61.08398438	-22.10449219	-32.60742188	+4600	+16.32568359	+0.06591797	+0.56250000	-1.23046875	-14.96337891	+37.33154297	+5548	+14.34814453	-3.45849609	-1.23486328	+49.57031250	-4.08691406	-13.44726563	+4204
+1458241149.07300000	+16.04882813	-0.39550781	-0.77783203	+61.10595703	-22.19238281	-32.98095703	+4596	+16.32128906	+0.07031250	+0.57128906	-1.07666016	-15.16113281	+37.15576172	+5540	+14.34375000	-3.47167969	-1.25244141	+49.54833984	-4.04296875	-13.42529297	+4200
+1458241149.08130000	+16.04003906	-0.40869141	-0.73828125	+61.04003906	-22.41210938	-33.92578125	+4596	+16.31250000	+0.06152344	+0.56689453	-1.03271484	-15.27099609	+36.80419922	+5528	+14.33056641	-3.50244141	-1.29199219	+49.46044922	-3.93310547	-13.33740234	+4196
+1458241149.08960010	+16.03125000	-0.41748047	-0.70751953	+60.99609375	-22.67578125	-34.82666016	+4600	+16.30810547	+0.05273438	+0.57128906	-1.05468750	-15.40283203	+36.49658203	+5516	+14.32177734	-3.53320313	-1.33154297	+49.35058594	-3.82324219	-13.24951172	+4192
