# Supplementary material for: A direct effect of perception on action when grasping a cup
Source: Sci Rep. 2018 Jan 9;8:171. doi: 10.1038/s41598-017-18591-5 (PMC5760564; doi:10.1038/s41598-017-18591-5)
Supplement: Supplementary file 6 — Supplementary Information [file 41598_2017_18591_MOESM6_ESM.zip › SciRep_Data/S02instruct/S02_100instruct_Tr54.dat]

+1000000000000.00000000	+0.00000000	+0.00000000	+0.00000000	+0.00000000	+0.00000000	+0.00000000	+0	+0.00000000	+0.00000000	+0.00000000	+0.00000000	+0.00000000	+0.00000000	+0	+0.00000000	+0.00000000	+0.00000000	+0.00000000	+0.00000000	+0.00000000	+0
+1458241149.09380010	+16.02685547	-0.42626953	-0.68554688	+60.95214844	-22.82958984	-35.33203125	+4608	+16.30810547	+0.05273438	+0.57128906	-1.09863281	-15.44677734	+36.36474609	+5512	+14.31738281	-3.55078125	-1.35351563	+49.30664063	-3.77929688	-13.22753906	+4188
+1458241149.10209990	+16.03125000	-0.44384766	-0.64160156	+60.82031250	-23.15917969	-36.29882813	+4628	+16.31250000	+0.04394531	+0.57568359	-1.25244141	-15.53466797	+36.16699219	+5504	+14.30859375	-3.57714844	-1.38427734	+49.19677734	-3.75732422	-13.24951172	+4176
+1458241149.10630010	+16.03125000	-0.44384766	-0.62402344	+60.77636719	-23.31298828	-36.73828125	+4636	+16.31250000	+0.03955078	+0.57128906	-1.38427734	-15.46875000	+36.07910156	+5500	+14.30419922	-3.58593750	-1.39746094	+49.19677734	-3.75732422	-13.27148438	+4168
+1458241149.11459990	+16.04003906	-0.44384766	-0.59765625	+60.66650391	-23.62060547	-37.52929688	+4652	+16.30810547	+0.03076172	+0.56250000	-1.62597656	-15.35888672	+35.94726563	+5492	+14.29980469	-3.59033203	-1.40625000	+49.21875000	-3.77929688	-13.38134766	+4152
+1458241149.12290000	+16.04882813	-0.43945313	-0.57128906	+60.53466797	-23.97216797	-38.23242188	+4660	+16.30371094	+0.02197266	+0.54492188	-1.97753906	-15.18310547	+35.88134766	+5488	+14.29980469	-3.57714844	-1.40185547	+49.35058594	-3.88916016	-13.55712891	+4136
+1458241149.12710000	+16.05322266	-0.43505859	-0.56250000	+60.46875000	-24.14794922	-38.49609375	+4660	+16.30371094	+0.01757813	+0.54052734	-2.08740234	-15.11718750	+35.88134766	+5484	+14.30419922	-3.56835938	-1.38867188	+49.46044922	-3.95507813	-13.66699219	+4132
+1458241149.13540010	+16.06201172	-0.43945313	-0.54052734	+60.31494141	-24.47753906	-39.08935547	+4660	+16.30810547	+0.00878906	+0.53173828	-2.43896484	-14.96337891	+35.88134766	+5476	+14.30859375	-3.54199219	-1.35791016	+49.65820313	-4.13085938	-13.93066406	+4128
+1458241156.69050000	+9.83935547	-6.33691406	-0.77343750	+40.95703125	-5.31738281	-62.68798828	+2376	+9.80419922	-5.51513672	-0.58447266	+3.20800781	-12.12890625	+16.04003906	+2020	+7.07958984	-9.55371094	-0.71630859	+56.44775391	+3.38378906	-24.25781250	+1680
+1458241156.69470000	+9.83935547	-6.33691406	-0.77343750	+40.95703125	-5.31738281	-62.68798828	+2376	+9.80419922	-5.51513672	-0.58007813	+3.20800781	-12.12890625	+16.04003906	+2020	+7.07519531	-9.55371094	-0.71630859	+56.44775391	+3.38378906	-24.25781250	+1676
+1458241156.69880010	+9.83935547	-6.33691406	-0.77343750	+40.95703125	-5.31738281	-62.68798828	+2376	+9.80419922	-5.51513672	-0.58007813	+3.18603516	-12.12890625	+16.04003906	+2020	+7.07519531	-9.55371094	-0.71630859	+56.42578125	+3.38378906	-24.25781250	+1676
+1458241156.70300010	+9.83935547	-6.33691406	-0.77343750	+40.95703125	-5.31738281	-62.68798828	+2376	+9.80419922	-5.51513672	-0.58007813	+3.18603516	-12.15087891	+16.06201172	+2020	+7.07958984	-9.55371094	-0.71630859	+56.44775391	+3.36181641	-24.25781250	+1672
+1458241156.70720010	+9.83935547	-6.33691406	-0.76904297	+40.95703125	-5.33935547	-62.68798828	+2376	+9.80419922	-5.51513672	-0.58007813	+3.18603516	-12.15087891	+16.06201172	+2020	+7.07958984	-9.55371094	-0.71630859	+56.44775391	+3.38378906	-24.27978516	+1672
+1458241156.71129990	+9.83935547	-6.33691406	-0.76904297	+40.93505859	-5.33935547	-62.68798828	+2376	+9.80859375	-5.51513672	-0.58007813	+3.18603516	-12.15087891	+16.06201172	+2020	+7.07958984	-9.55371094	-0.71630859	+56.44775391	+3.38378906	-24.27978516	+1672
+1458241156.71550010	+9.83935547	-6.33691406	-0.76904297	+40.93505859	-5.33935547	-62.66601563	+2376	+9.80859375	-5.51513672	-0.58007813	+3.18603516	-12.15087891	+16.08398438	+2020	+7.08398438	-9.55371094	-0.71191406	+56.46972656	+3.38378906	-24.27978516	+1672
+1458241156.71970010	+9.83935547	-6.33691406	-0.76904297	+40.93505859	-5.33935547	-62.66601563	+2376	+9.80859375	-5.51513672	-0.58007813	+3.18603516	-12.15087891	+16.08398438	+2020	+7.08398438	-9.55371094	-0.71191406	+56.46972656	+3.38378906	-24.27978516	+1668
+1458241156.72379990	+9.84375000	-6.33691406	-0.76904297	+40.93505859	-5.36132813	-62.66601563	+2376	+9.80859375	-5.51513672	-0.58007813	+3.18603516	-12.15087891	+16.10595703	+2020	+7.08398438	-9.54931641	-0.71191406	+56.49169922	+3.38378906	-24.30175781	+1668
+1458241156.72799990	+9.84375000	-6.33691406	-0.76904297	+40.93505859	-5.36132813	-62.66601563	+2376	+9.80859375	-5.51513672	-0.58007813	+3.16406250	-12.17285156	+16.12792969	+2020	+7.08837891	-9.54931641	-0.71191406	+56.49169922	+3.38378906	-24.30175781	+1668
+1458241156.73219990	+9.84375000	-6.33691406	-0.76904297	+40.93505859	-5.38330078	-62.66601563	+2376	+9.80859375	-5.51513672	-0.58007813	+3.16406250	-12.17285156	+16.12792969	+2020	+7.08837891	-9.54931641	-0.70751953	+56.51367188	+3.38378906	-24.32373047	+1668
+1458241156.73630000	+9.84375000	-6.34130859	-0.76904297	+40.93505859	-5.38330078	-62.64404297	+2380	+9.80859375	-5.51513672	-0.58007813	+3.16406250	-12.17285156	+16.14990234	+2020	+7.09277344	-9.54931641	-0.70751953	+56.53564453	+3.40576172	-24.32373047	+1668
+1458241156.74050000	+9.84375000	-6.34130859	-0.76904297	+40.93505859	-5.40527344	-62.64404297	+2380	+9.80859375	-5.51513672	-0.58007813	+3.16406250	-12.19482422	+16.17187500	+2020	+7.09716797	-9.54492188	-0.70312500	+56.55761719	+3.40576172	-24.34570313	+1672
+1458241156.74470000	+9.84375000	-6.34130859	-0.76904297	+40.93505859	-5.40527344	-62.64404297	+2380	+9.80859375	-5.51513672	-0.58007813	+3.14208984	-12.19482422	+16.19384766	+2020	+7.09716797	-9.54492188	-0.70312500	+56.55761719	+3.40576172	-24.36767578	+1672
+1458241156.74880000	+9.84814453	-6.34130859	-0.76904297	+40.93505859	-5.42724609	-62.64404297	+2380	+9.80859375	-5.51513672	-0.58007813	+3.14208984	-12.19482422	+16.21582031	+2020	+7.10156250	-9.54492188	-0.69873047	+56.60156250	+3.40576172	-24.38964844	+1672
+1458241156.75300000	+9.84814453	-6.34130859	-0.76904297	+40.93505859	-5.44921875	-62.62207031	+2384	+9.81298828	-5.51513672	-0.58007813	+3.14208984	-12.19482422	+16.21582031	+2024	+7.10595703	-9.54052734	-0.69873047	+56.60156250	+3.40576172	-24.38964844	+1672
+1458241156.75720000	+9.84814453	-6.33691406	-0.76904297	+40.93505859	-5.44921875	-62.62207031	+2384	+9.81298828	-5.51513672	-0.58007813	+3.14208984	-12.21679688	+16.21582031	+2024	+7.10595703	-9.54052734	-0.69433594	+56.60156250	+3.40576172	-24.41162109	+1676
+1458241156.76130010	+9.84814453	-6.33691406	-0.76904297	+40.93505859	-5.44921875	-62.62207031	+2388	+9.81298828	-5.51513672	-0.58007813	+3.14208984	-12.21679688	+16.23779297	+2024	+7.10595703	-9.54052734	-0.69433594	+56.60156250	+3.40576172	-24.41162109	+1676
+1458241156.76550010	+9.84814453	-6.33691406	-0.76904297	+40.93505859	-5.47119141	-62.62207031	+2388	+9.81298828	-5.51513672	-0.58007813	+3.14208984	-12.21679688	+16.23779297	+2024	+7.10595703	-9.54052734	-0.69873047	+56.60156250	+3.38378906	-24.41162109	+1676
+1458241156.76959990	+9.84814453	-6.33691406	-0.76904297	+40.93505859	-5.47119141	-62.62207031	+2388	+9.81298828	-5.51513672	-0.58007813	+3.14208984	-12.21679688	+16.23779297	+2024	+7.10595703	-9.54052734	-0.69873047	+56.57958984	+3.38378906	-24.41162109	+1676
+1458241156.77379990	+9.84814453	-6.33691406	-0.76904297	+40.93505859	-5.47119141	-62.62207031	+2392	+9.81298828	-5.51513672	-0.58007813	+3.14208984	-12.21679688	+16.23779297	+2028	+7.10156250	-9.54052734	-0.69873047	+56.57958984	+3.36181641	-24.41162109	+1676
+1458241156.77800010	+9.84814453	-6.33691406	-0.76464844	+40.93505859	-5.47119141	-62.62207031	+2392	+9.81298828	-5.51513672	-0.57568359	+3.12011719	-12.21679688	+16.21582031	+2028	+7.10156250	-9.54492188	-0.69873047	+56.55761719	+3.36181641	-24.38964844	+1676
+1458241156.78210000	+9.84814453	-6.33691406	-0.76464844	+40.93505859	-5.49316406	-62.62207031	+2392	+9.81298828	-5.51513672	-0.57568359	+3.12011719	-12.21679688	+16.21582031	+2028	+7.10156250	-9.54492188	-0.70312500	+56.53564453	+3.33984375	-24.38964844	+1676
+1458241156.78629990	+9.84814453	-6.33691406	-0.76464844	+40.93505859	-5.49316406	-62.62207031	+2396	+9.81298828	-5.51513672	-0.57568359	+3.12011719	-12.21679688	+16.21582031	+2028	+7.10156250	-9.54492188	-0.70312500	+56.53564453	+3.33984375	-24.38964844	+1676
+1458241156.79049990	+9.84814453	-6.33691406	-0.76464844	+40.93505859	-5.49316406	-62.62207031	+2396	+9.81298828	-5.51513672	-0.57568359	+3.12011719	-12.23876953	+16.21582031	+2028	+7.09716797	-9.54492188	-0.70312500	+56.51367188	+3.31787109	-24.38964844	+1676
+1458241156.79460000	+9.84814453	-6.33691406	-0.76464844	+40.93505859	-5.49316406	-62.62207031	+2396	+9.81298828	-5.51074219	-0.57568359	+3.12011719	-12.23876953	+16.21582031	+2032	+7.09716797	-9.54492188	-0.70312500	+56.51367188	+3.31787109	-24.36767578	+1676
+1458241156.79880000	+9.84814453	-6.33691406	-0.76464844	+40.93505859	-5.49316406	-62.62207031	+2396	+9.81298828	-5.51074219	-0.57568359	+3.12011719	-12.23876953	+16.21582031	+2032	+7.09716797	-9.54492188	-0.70751953	+56.49169922	+3.31787109	-24.36767578	+1676
+1458241156.80300000	+9.84814453	-6.33691406	-0.76464844	+40.93505859	-5.49316406	-62.62207031	+2400	+9.81298828	-5.51074219	-0.57568359	+3.12011719	-12.23876953	+16.21582031	+2032	+7.09716797	-9.54492188	-0.70751953	+56.49169922	+3.31787109	-24.36767578	+1676
+1458241156.80710010	+9.84814453	-6.33691406	-0.76464844	+40.93505859	-5.49316406	-62.62207031	+2400	+9.81298828	-5.51074219	-0.57128906	+3.12011719	-12.23876953	+16.21582031	+2032	+7.09716797	-9.54492188	-0.70751953	+56.49169922	+3.29589844	-24.36767578	+1676
+1458241156.81130000	+9.84814453	-6.33251953	-0.76464844	+40.93505859	-5.51513672	-62.62207031	+2400	+9.81298828	-5.51074219	-0.57128906	+3.12011719	-12.23876953	+16.21582031	+2032	+7.09716797	-9.54492188	-0.70751953	+56.46972656	+3.29589844	-24.36767578	+1672
+1458241156.81550000	+9.84814453	-6.33251953	-0.76464844	+40.93505859	-5.51513672	-62.62207031	+2400	+9.81298828	-5.51074219	-0.57128906	+3.12011719	-12.23876953	+16.21582031	+2032	+7.09277344	-9.54492188	-0.70751953	+56.46972656	+3.29589844	-24.36767578	+1672
+1458241156.81960010	+9.84814453	-6.33251953	-0.76464844	+40.93505859	-5.51513672	-62.62207031	+2404	+9.81298828	-5.51074219	-0.57128906	+3.12011719	-12.23876953	+16.21582031	+2036	+7.09277344	-9.54492188	-0.70751953	+56.46972656	+3.29589844	-24.36767578	+1672
+1458241156.82380010	+9.84814453	-6.33251953	-0.76464844	+40.93505859	-5.53710938	-62.62207031	+2404	+9.81298828	-5.51074219	-0.57128906	+3.12011719	-12.26074219	+16.21582031	+2036	+7.09716797	-9.54492188	-0.70751953	+56.46972656	+3.27392578	-24.36767578	+1672
+1458241156.82800010	+9.84814453	-6.33251953	-0.76464844	+40.93505859	-5.53710938	-62.60009766	+2404	+9.81298828	-5.51074219	-0.57128906	+3.12011719	-12.26074219	+16.21582031	+2036	+7.09716797	-9.54492188	-0.70751953	+56.46972656	+3.27392578	-24.38964844	+1672
+1458241156.83209990	+9.84814453	-6.33251953	-0.76464844	+40.93505859	-5.53710938	-62.60009766	+2408	+9.81298828	-5.51074219	-0.57128906	+3.12011719	-12.26074219	+16.23779297	+2036	+7.09716797	-9.54492188	-0.70751953	+56.46972656	+3.27392578	-24.38964844	+1668
+1458241156.83629990	+9.84814453	-6.33251953	-0.76464844	+40.93505859	-5.55908203	-62.60009766	+2408	+9.81298828	-5.51074219	-0.57128906	+3.12011719	-12.26074219	+16.23779297	+2036	+7.09716797	-9.54492188	-0.70751953	+56.49169922	+3.27392578	-24.38964844	+1668
+1458241156.84050010	+9.84814453	-6.33251953	-0.76464844	+40.93505859	-5.55908203	-62.60009766	+2408	+9.81738281	-5.51074219	-0.57128906	+3.12011719	-12.26074219	+16.23779297	+2036	+7.09716797	-9.54492188	-0.70751953	+56.49169922	+3.27392578	-24.41162109	+1668
+1458241156.84460000	+9.84814453	-6.33251953	-0.76025391	+40.93505859	-5.58105469	-62.60009766	+2408	+9.81738281	-5.51074219	-0.57128906	+3.12011719	-12.28271484	+16.25976563	+2040	+7.10156250	-9.54492188	-0.70312500	+56.49169922	+3.27392578	-24.41162109	+1668
+1458241156.84879990	+9.84814453	-6.33251953	-0.76025391	+40.93505859	-5.58105469	-62.57812500	+2412	+9.81738281	-5.51074219	-0.57128906	+3.12011719	-12.28271484	+16.25976563	+2040	+7.10156250	-9.54492188	-0.70312500	+56.51367188	+3.27392578	-24.41162109	+1668
+1458241156.85290000	+9.84814453	-6.33251953	-0.76025391	+40.93505859	-5.60302734	-62.57812500	+2412	+9.81738281	-5.51074219	-0.57128906	+3.12011719	-12.28271484	+16.28173828	+2040	+7.10156250	-9.54052734	-0.70312500	+56.51367188	+3.25195313	-24.43359375	+1672
+1458241156.85710000	+9.85253906	-6.33251953	-0.76025391	+40.93505859	-5.60302734	-62.57812500	+2412	+9.81738281	-5.51074219	-0.57128906	+3.12011719	-12.28271484	+16.28173828	+2040	+7.10595703	-9.54052734	-0.70312500	+56.53564453	+3.25195313	-24.43359375	+1672
+1458241156.86130000	+9.85253906	-6.33251953	-0.76025391	+40.93505859	-5.62500000	-62.57812500	+2416	+9.81738281	-5.51074219	-0.57128906	+3.12011719	-12.30468750	+16.28173828	+2040	+7.10595703	-9.54052734	-0.70312500	+56.53564453	+3.25195313	-24.45556641	+1672
+1458241156.86540010	+9.85253906	-6.33251953	-0.76025391	+40.95703125	-5.62500000	-62.57812500	+2416	+9.81738281	-5.51074219	-0.57128906	+3.12011719	-12.30468750	+16.28173828	+2044	+7.11035156	-9.54052734	-0.69873047	+56.55761719	+3.25195313	-24.45556641	+1672
+1458241156.86960010	+9.85253906	-6.33251953	-0.76025391	+40.95703125	-5.62500000	-62.57812500	+2416	+9.81738281	-5.51074219	-0.57128906	+3.12011719	-12.30468750	+16.30371094	+2044	+7.11035156	-9.54052734	-0.69873047	+56.55761719	+3.25195313	-24.47753906	+1672
+1458241156.87380000	+9.85253906	-6.33251953	-0.76025391	+40.95703125	-5.64697266	-62.57812500	+2416	+9.81738281	-5.51074219	-0.57128906	+3.12011719	-12.30468750	+16.30371094	+2044	+7.11035156	-9.54052734	-0.69873047	+56.55761719	+3.22998047	-24.47753906	+1672
+1458241156.87789990	+9.85253906	-6.33251953	-0.76025391	+40.95703125	-5.64697266	-62.57812500	+2420	+9.81738281	-5.51074219	-0.57128906	+3.12011719	-12.30468750	+16.30371094	+2044	+7.11035156	-9.54052734	-0.69873047	+56.55761719	+3.22998047	-24.47753906	+1672
+1458241156.88210010	+9.85253906	-6.33251953	-0.76025391	+40.95703125	-5.64697266	-62.57812500	+2420	+9.81738281	-5.51074219	-0.57128906	+3.12011719	-12.32666016	+16.30371094	+2044	+7.11035156	-9.54052734	-0.70312500	+56.55761719	+3.22998047	-24.47753906	+1672
+1458241156.88630010	+9.85253906	-6.33251953	-0.76025391	+40.95703125	-5.64697266	-62.57812500	+2420	+9.81738281	-5.51074219	-0.57128906	+3.12011719	-12.32666016	+16.30371094	+2048	+7.11035156	-9.54052734	-0.70312500	+56.55761719	+3.20800781	-24.47753906	+1672
+1458241156.89039990	+9.85253906	-6.33251953	-0.76025391	+40.95703125	-5.64697266	-62.57812500	+2420	+9.81738281	-5.51074219	-0.56689453	+3.12011719	-12.32666016	+16.30371094	+2048	+7.11035156	-9.54052734	-0.70312500	+56.53564453	+3.20800781	-24.47753906	+1672
+1458241156.89459990	+9.85253906	-6.33251953	-0.76025391	+40.97900391	-5.64697266	-62.57812500	+2420	+9.81738281	-5.51074219	-0.56689453	+3.12011719	-12.32666016	+16.30371094	+2048	+7.11035156	-9.54052734	-0.70312500	+56.53564453	+3.18603516	-24.47753906	+1672
+1458241156.89879990	+9.85253906	-6.33251953	-0.76025391	+40.97900391	-5.64697266	-62.57812500	+2420	+9.81738281	-5.50634766	-0.56689453	+3.14208984	-12.32666016	+16.30371094	+2048	+7.11035156	-9.54492188	-0.70751953	+56.51367188	+3.18603516	-24.45556641	+1672
+1458241156.90290000	+9.85253906	-6.33251953	-0.76025391	+40.97900391	-5.64697266	-62.57812500	+2420	+9.81738281	-5.50634766	-0.56689453	+3.14208984	-12.32666016	+16.30371094	+2048	+7.10595703	-9.54492188	-0.70751953	+56.51367188	+3.16406250	-24.45556641	+1672
+1458241156.90710000	+9.85253906	-6.33251953	-0.76025391	+40.97900391	-5.64697266	-62.57812500	+2420	+9.81738281	-5.50634766	-0.56689453	+3.14208984	-12.32666016	+16.28173828	+2048	+7.10595703	-9.54492188	-0.70751953	+56.49169922	+3.16406250	-24.45556641	+1672
+1458241156.91129990	+9.85253906	-6.33251953	-0.76025391	+40.97900391	-5.64697266	-62.57812500	+2420	+9.81738281	-5.50634766	-0.56689453	+3.14208984	-12.32666016	+16.28173828	+2048	+7.10595703	-9.54492188	-0.70751953	+56.49169922	+3.14208984	-24.45556641	+1672
+1458241156.91540000	+9.85253906	-6.33251953	-0.75585938	+40.97900391	-5.64697266	-62.57812500	+2420	+9.81738281	-5.50634766	-0.56689453	+3.14208984	-12.32666016	+16.28173828	+2052	+7.10156250	-9.54492188	-0.71191406	+56.46972656	+3.14208984	-24.43359375	+1672
+1458241156.91960000	+9.85253906	-6.33251953	-0.75585938	+41.00097656	-5.64697266	-62.57812500	+2424	+9.81738281	-5.50634766	-0.56689453	+3.14208984	-12.32666016	+16.28173828	+2052	+7.10156250	-9.54931641	-0.71191406	+56.46972656	+3.14208984	-24.43359375	+1672
+1458241156.92380000	+9.85253906	-6.33251953	-0.75585938	+41.00097656	-5.66894531	-62.57812500	+2424	+9.81738281	-5.50634766	-0.56689453	+3.14208984	-12.32666016	+16.28173828	+2052	+7.10156250	-9.54931641	-0.71191406	+56.44775391	+3.12011719	-24.43359375	+1672
+1458241156.92790010	+9.85253906	-6.33251953	-0.75585938	+41.00097656	-5.66894531	-62.57812500	+2424	+9.81738281	-5.50634766	-0.56689453	+3.14208984	-12.32666016	+16.28173828	+2052	+7.10156250	-9.54931641	-0.71191406	+56.44775391	+3.12011719	-24.43359375	+1672
+1458241156.93210010	+9.85253906	-6.33251953	-0.75585938	+41.00097656	-5.66894531	-62.57812500	+2424	+9.81738281	-5.50634766	-0.56689453	+3.16406250	-12.32666016	+16.28173828	+2052	+7.10156250	-9.54931641	-0.71630859	+56.44775391	+3.12011719	-24.43359375	+1668
+1458241156.93619990	+9.85253906	-6.32812500	-0.75585938	+41.00097656	-5.66894531	-62.57812500	+2424	+9.81738281	-5.50634766	-0.56689453	+3.16406250	-12.32666016	+16.28173828	+2052	+7.10156250	-9.54931641	-0.71630859	+56.44775391	+3.12011719	-24.43359375	+1668
+1458241156.94039990	+9.85253906	-6.32812500	-0.75585938	+41.00097656	-5.66894531	-62.57812500	+2424	+9.81738281	-5.50634766	-0.56689453	+3.16406250	-12.32666016	+16.28173828	+2052	+7.10156250	-9.54931641	-0.71630859	+56.44775391	+3.12011719	-24.43359375	+1668
+1458241156.94460010	+9.85253906	-6.32812500	-0.75585938	+41.00097656	-5.66894531	-62.57812500	+2424	+9.81738281	-5.50634766	-0.56689453	+3.16406250	-12.32666016	+16.28173828	+2052	+7.10156250	-9.54931641	-0.71630859	+56.46972656	+3.12011719	-24.43359375	+1664
+1458241156.94870000	+9.85253906	-6.32812500	-0.75585938	+41.02294922	-5.66894531	-62.57812500	+2424	+9.81738281	-5.50634766	-0.56689453	+3.16406250	-12.32666016	+16.28173828	+2052	+7.10156250	-9.54931641	-0.71191406	+56.46972656	+3.12011719	-24.43359375	+1664
+1458241156.95289990	+9.85253906	-6.32812500	-0.75585938	+41.02294922	-5.66894531	-62.57812500	+2424	+9.81738281	-5.50634766	-0.56689453	+3.16406250	-12.32666016	+16.28173828	+2052	+7.10595703	-9.54931641	-0.71191406	+56.49169922	+3.12011719	-24.45556641	+1664
+1458241156.95709990	+9.85253906	-6.32812500	-0.75585938	+41.02294922	-5.66894531	-62.57812500	+2424	+9.81738281	-5.50634766	-0.56689453	+3.16406250	-12.32666016	+16.28173828	+2052	+7.10595703	-9.54931641	-0.71191406	+56.49169922	+3.12011719	-24.45556641	+1664
+1458241156.96120000	+9.85253906	-6.32812500	-0.75585938	+41.02294922	-5.66894531	-62.57812500	+2424	+9.81738281	-5.50634766	-0.56689453	+3.18603516	-12.32666016	+16.28173828	+2052	+7.10595703	-9.54931641	-0.71191406	+56.51367188	+3.14208984	-24.45556641	+1664
+1458241156.96540000	+9.85253906	-6.32812500	-0.76025391	+41.02294922	-5.66894531	-62.57812500	+2424	+9.81738281	-5.50634766	-0.56689453	+3.18603516	-12.32666016	+16.28173828	+2052	+7.11035156	-9.54931641	-0.71191406	+56.53564453	+3.14208984	-24.45556641	+1664
+1458241156.96960000	+9.85253906	-6.32812500	-0.76025391	+41.02294922	-5.66894531	-62.57812500	+2424	+9.81738281	-5.50634766	-0.56689453	+3.18603516	-12.32666016	+16.28173828	+2052	+7.11035156	-9.54931641	-0.70751953	+56.53564453	+3.14208984	-24.47753906	+1664
+1458241156.97370000	+9.85253906	-6.32812500	-0.76025391	+41.02294922	-5.66894531	-62.57812500	+2424	+9.81738281	-5.50634766	-0.56689453	+3.18603516	-12.32666016	+16.28173828	+2052	+7.11035156	-9.54931641	-0.70751953	+56.55761719	+3.14208984	-24.47753906	+1664
+1458241156.97790000	+9.85253906	-6.32812500	-0.76025391	+41.04492188	-5.66894531	-62.57812500	+2424	+9.81738281	-5.50634766	-0.56689453	+3.18603516	-12.32666016	+16.28173828	+2052	+7.11474609	-9.54931641	-0.70751953	+56.55761719	+3.16406250	-24.47753906	+1664
+1458241156.98210000	+9.85253906	-6.33251953	-0.76025391	+41.04492188	-5.66894531	-62.57812500	+2424	+9.81738281	-5.50634766	-0.56689453	+3.18603516	-12.32666016	+16.28173828	+2052	+7.11474609	-9.54492188	-0.70751953	+56.57958984	+3.16406250	-24.47753906	+1664
+1458241156.98620010	+9.85253906	-6.33251953	-0.76025391	+41.04492188	-5.66894531	-62.57812500	+2424	+9.81738281	-5.50634766	-0.56689453	+3.20800781	-12.32666016	+16.28173828	+2052	+7.11474609	-9.54492188	-0.70312500	+56.60156250	+3.16406250	-24.49951172	+1664
+1458241156.99040010	+9.85253906	-6.33251953	-0.76025391	+41.04492188	-5.66894531	-62.57812500	+2424	+9.81738281	-5.50634766	-0.56689453	+3.20800781	-12.32666016	+16.28173828	+2052	+7.11474609	-9.54492188	-0.70312500	+56.60156250	+3.16406250	-24.49951172	+1664
+1458241156.99460010	+9.85253906	-6.33251953	-0.76025391	+41.04492188	-5.66894531	-62.57812500	+2424	+9.81738281	-5.50634766	-0.56689453	+3.20800781	-12.32666016	+16.28173828	+2052	+7.11474609	-9.54492188	-0.70312500	+56.60156250	+3.18603516	-24.49951172	+1664
+1458241156.99869990	+9.85253906	-6.33251953	-0.76025391	+41.06689453	-5.66894531	-62.57812500	+2424	+9.81738281	-5.50634766	-0.56689453	+3.20800781	-12.32666016	+16.28173828	+2052	+7.11474609	-9.54492188	-0.70312500	+56.62353516	+3.18603516	-24.49951172	+1664
+1458241157.00289990	+9.85253906	-6.33251953	-0.76025391	+41.06689453	-5.66894531	-62.57812500	+2424	+9.81738281	-5.50634766	-0.56689453	+3.22998047	-12.32666016	+16.28173828	+2052	+7.11474609	-9.54492188	-0.70312500	+56.62353516	+3.18603516	-24.49951172	+1664
+1458241157.00700000	+9.85253906	-6.33251953	-0.76025391	+41.06689453	-5.66894531	-62.57812500	+2424	+9.81738281	-5.50634766	-0.56689453	+3.22998047	-12.32666016	+16.28173828	+2052	+7.11474609	-9.54931641	-0.70312500	+56.62353516	+3.18603516	-24.49951172	+1664
+1458241157.01120000	+9.85253906	-6.33251953	-0.76025391	+41.06689453	-5.64697266	-62.57812500	+2424	+9.81738281	-5.50634766	-0.56689453	+3.25195313	-12.32666016	+16.25976563	+2052	+7.11474609	-9.54931641	-0.70312500	+56.62353516	+3.18603516	-24.47753906	+1664
+1458241157.01539990	+9.85253906	-6.32812500	-0.76025391	+41.06689453	-5.64697266	-62.57812500	+2424	+9.81738281	-5.50634766	-0.56689453	+3.25195313	-12.32666016	+16.25976563	+2052	+7.11474609	-9.54931641	-0.70312500	+56.60156250	+3.18603516	-24.47753906	+1664
+1458241157.01950000	+9.85253906	-6.32812500	-0.76025391	+41.08886719	-5.64697266	-62.57812500	+2424	+9.81738281	-5.50634766	-0.56689453	+3.27392578	-12.32666016	+16.25976563	+2052	+7.11474609	-9.54931641	-0.70751953	+56.60156250	+3.18603516	-24.47753906	+1660
+1458241157.02370000	+9.85253906	-6.32812500	-0.76025391	+41.08886719	-5.64697266	-62.57812500	+2424	+9.81738281	-5.50634766	-0.56689453	+3.27392578	-12.32666016	+16.23779297	+2052	+7.11035156	-9.54931641	-0.70751953	+56.60156250	+3.18603516	-24.45556641	+1660
+1458241157.02790000	+9.85253906	-6.32812500	-0.76025391	+41.08886719	-5.64697266	-62.57812500	+2424	+9.81738281	-5.50634766	-0.56689453	+3.29589844	-12.32666016	+16.23779297	+2052	+7.11035156	-9.54931641	-0.70751953	+56.60156250	+3.18603516	-24.45556641	+1660
+1458241157.03200010	+9.85253906	-6.32812500	-0.76025391	+41.08886719	-5.62500000	-62.57812500	+2424	+9.81738281	-5.50634766	-0.56689453	+3.29589844	-12.32666016	+16.23779297	+2048	+7.11035156	-9.54931641	-0.70751953	+56.57958984	+3.18603516	-24.45556641	+1660
+1458241157.03620000	+9.84814453	-6.32812500	-0.76025391	+41.11083984	-5.62500000	-62.57812500	+2424	+9.81738281	-5.50634766	-0.56689453	+3.31787109	-12.30468750	+16.21582031	+2048	+7.11035156	-9.55371094	-0.71191406	+56.57958984	+3.18603516	-24.43359375	+1660
+1458241157.04040000	+9.84814453	-6.32812500	-0.76025391	+41.11083984	-5.62500000	-62.57812500	+2420	+9.81738281	-5.50634766	-0.56689453	+3.31787109	-12.30468750	+16.21582031	+2048	+7.10595703	-9.55371094	-0.71191406	+56.57958984	+3.16406250	-24.43359375	+1660
+1458241157.04450010	+9.84814453	-6.32812500	-0.76025391	+41.11083984	-5.62500000	-62.57812500	+2420	+9.81738281	-5.50195313	-0.57128906	+3.31787109	-12.30468750	+16.21582031	+2048	+7.10595703	-9.55371094	-0.71191406	+56.57958984	+3.16406250	-24.43359375	+1660
+1458241157.04870010	+9.84814453	-6.32812500	-0.76025391	+41.13281250	-5.60302734	-62.57812500	+2420	+9.81298828	-5.50195313	-0.57128906	+3.33984375	-12.30468750	+16.21582031	+2048	+7.10595703	-9.55371094	-0.71191406	+56.57958984	+3.16406250	-24.41162109	+1660
+1458241157.05290010	+9.84814453	-6.32812500	-0.76025391	+41.13281250	-5.60302734	-62.57812500	+2420	+9.81298828	-5.50195313	-0.57128906	+3.33984375	-12.30468750	+16.21582031	+2048	+7.10595703	-9.55371094	-0.71191406	+56.57958984	+3.18603516	-24.41162109	+1660
+1458241157.05699990	+9.84814453	-6.32812500	-0.76025391	+41.13281250	-5.60302734	-62.55615234	+2420	+9.81298828	-5.50195313	-0.57128906	+3.36181641	-12.30468750	+16.21582031	+2044	+7.10595703	-9.55371094	-0.71191406	+56.57958984	+3.18603516	-24.41162109	+1656
+1458241157.06119990	+9.84814453	-6.32812500	-0.76025391	+41.13281250	-5.60302734	-62.55615234	+2420	+9.81298828	-5.50195313	-0.57128906	+3.36181641	-12.28271484	+16.21582031	+2044	+7.10595703	-9.55371094	-0.71191406	+56.57958984	+3.18603516	-24.41162109	+1656
+1458241157.06539990	+9.84814453	-6.32812500	-0.76025391	+41.15478516	-5.60302734	-62.55615234	+2420	+9.81298828	-5.50195313	-0.57128906	+3.36181641	-12.28271484	+16.21582031	+2044	+7.10595703	-9.55371094	-0.71191406	+56.57958984	+3.18603516	-24.41162109	+1656
+1458241157.06950000	+9.84814453	-6.32812500	-0.76464844	+41.15478516	-5.60302734	-62.55615234	+2420	+9.81298828	-5.50195313	-0.57128906	+3.38378906	-12.28271484	+16.21582031	+2044	+7.10595703	-9.55371094	-0.71191406	+56.60156250	+3.18603516	-24.41162109	+1656
+1458241157.07370000	+9.84814453	-6.32812500	-0.76464844	+41.15478516	-5.60302734	-62.53417969	+2420	+9.81298828	-5.50195313	-0.57128906	+3.38378906	-12.28271484	+16.21582031	+2044	+7.11035156	-9.55371094	-0.71191406	+56.60156250	+3.20800781	-24.41162109	+1656
+1458241157.07789990	+9.84814453	-6.32812500	-0.76464844	+41.15478516	-5.60302734	-62.53417969	+2420	+9.81298828	-5.50195313	-0.57128906	+3.38378906	-12.28271484	+16.21582031	+2044	+7.11035156	-9.55371094	-0.70751953	+56.62353516	+3.20800781	-24.41162109	+1656
+1458241157.08200000	+9.84814453	-6.32812500	-0.76464844	+41.15478516	-5.60302734	-62.53417969	+2420	+9.81298828	-5.50195313	-0.57128906	+3.38378906	-12.28271484	+16.21582031	+2044	+7.11035156	-9.55371094	-0.70751953	+56.62353516	+3.20800781	-24.41162109	+1656
+1458241157.08620000	+9.84814453	-6.32812500	-0.76464844	+41.17675781	-5.60302734	-62.53417969	+2420	+9.81298828	-5.50195313	-0.57128906	+3.38378906	-12.28271484	+16.23779297	+2044	+7.11035156	-9.55371094	-0.70751953	+56.64550781	+3.22998047	-24.43359375	+1656
+1458241157.09030010	+9.84814453	-6.32812500	-0.76464844	+41.17675781	-5.60302734	-62.51220703	+2420	+9.81298828	-5.50195313	-0.57128906	+3.38378906	-12.30468750	+16.23779297	+2040	+7.11474609	-9.54931641	-0.70751953	+56.64550781	+3.22998047	-24.43359375	+1656
+1458241157.09450010	+9.84814453	-6.32812500	-0.76464844	+41.17675781	-5.60302734	-62.51220703	+2420	+9.81298828	-5.50195313	-0.57128906	+3.38378906	-12.30468750	+16.23779297	+2040	+7.11474609	-9.54931641	-0.70312500	+56.66748047	+3.22998047	-24.43359375	+1660
+1458241157.09870000	+9.85253906	-6.32812500	-0.76464844	+41.17675781	-5.60302734	-62.51220703	+2420	+9.81298828	-5.50634766	-0.57128906	+3.38378906	-12.30468750	+16.23779297	+2040	+7.11474609	-9.54931641	-0.70312500	+56.68945313	+3.25195313	-24.43359375	+1660
+1458241157.10279990	+9.85253906	-6.32812500	-0.76464844	+41.17675781	-5.60302734	-62.51220703	+2420	+9.81298828	-5.50634766	-0.57128906	+3.38378906	-12.30468750	+16.23779297	+2040	+7.11474609	-9.54931641	-0.70312500	+56.68945313	+3.25195313	-24.43359375	+1660
+1458241157.10700010	+9.85253906	-6.32812500	-0.76464844	+41.19873047	-5.60302734	-62.49023438	+2420	+9.81298828	-5.50634766	-0.57128906	+3.38378906	-12.30468750	+16.23779297	+2040	+7.11914063	-9.54931641	-0.70312500	+56.68945313	+3.25195313	-24.43359375	+1660
+1458241157.11120010	+9.85253906	-6.32812500	-0.76464844	+41.19873047	-5.60302734	-62.49023438	+2420	+9.81298828	-5.50634766	-0.57128906	+3.38378906	-12.30468750	+16.23779297	+2040	+7.11914063	-9.54931641	-0.70312500	+56.71142578	+3.25195313	-24.43359375	+1660
+1458241157.11529990	+9.85253906	-6.32812500	-0.76464844	+41.19873047	-5.60302734	-62.49023438	+2420	+9.81298828	-5.50634766	-0.57128906	+3.38378906	-12.30468750	+16.23779297	+2040	+7.11914063	-9.54931641	-0.70312500	+56.71142578	+3.25195313	-24.43359375	+1660
+1458241157.11949990	+9.85253906	-6.32812500	-0.76464844	+41.19873047	-5.60302734	-62.49023438	+2420	+9.81298828	-5.50634766	-0.57128906	+3.38378906	-12.30468750	+16.23779297	+2040	+7.11914063	-9.54931641	-0.70312500	+56.71142578	+3.25195313	-24.43359375	+1660
+1458241157.12369990	+9.85253906	-6.32812500	-0.76464844	+41.19873047	-5.60302734	-62.49023438	+2420	+9.81298828	-5.50634766	-0.57128906	+3.38378906	-12.30468750	+16.23779297	+2040	+7.11914063	-9.54931641	-0.70312500	+56.71142578	+3.25195313	-24.43359375	+1660
+1458241157.12780000	+9.85253906	-6.32812500	-0.76464844	+41.19873047	-5.60302734	-62.49023438	+2420	+9.81298828	-5.50634766	-0.57128906	+3.38378906	-12.30468750	+16.23779297	+2040	+7.11914063	-9.54931641	-0.70312500	+56.71142578	+3.25195313	-24.43359375	+1660
+1458241157.13200000	+9.85253906	-6.32812500	-0.76464844	+41.22070313	-5.60302734	-62.49023438	+2420	+9.81298828	-5.50634766	-0.57128906	+3.38378906	-12.30468750	+16.23779297	+2040	+7.11474609	-9.54931641	-0.70312500	+56.68945313	+3.25195313	-24.41162109	+1660
+1458241157.13620000	+9.85253906	-6.32812500	-0.76464844	+41.22070313	-5.60302734	-62.49023438	+2420	+9.81298828	-5.50634766	-0.57128906	+3.38378906	-12.30468750	+16.23779297	+2040	+7.11474609	-9.54931641	-0.70312500	+56.68945313	+3.25195313	-24.41162109	+1660
+1458241157.14030000	+9.85253906	-6.32812500	-0.76464844	+41.22070313	-5.60302734	-62.49023438	+2420	+9.81298828	-5.50634766	-0.57128906	+3.38378906	-12.30468750	+16.23779297	+2040	+7.11474609	-9.54931641	-0.70312500	+56.68945313	+3.25195313	-24.41162109	+1660
+1458241157.14450000	+9.85253906	-6.32812500	-0.76464844	+41.22070313	-5.60302734	-62.49023438	+2420	+9.81298828	-5.50634766	-0.57128906	+3.38378906	-12.30468750	+16.23779297	+2040	+7.11474609	-9.54931641	-0.70312500	+56.66748047	+3.25195313	-24.41162109	+1660
+1458241157.14870000	+9.84814453	-6.32812500	-0.76464844	+41.22070313	-5.60302734	-62.49023438	+2420	+9.81298828	-5.50634766	-0.57128906	+3.38378906	-12.30468750	+16.23779297	+2040	+7.11474609	-9.55371094	-0.70751953	+56.66748047	+3.25195313	-24.38964844	+1660
+1458241157.15280010	+9.84814453	-6.32812500	-0.76464844	+41.22070313	-5.60302734	-62.49023438	+2420	+9.81298828	-5.50634766	-0.57128906	+3.38378906	-12.30468750	+16.23779297	+2040	+7.11474609	-9.55371094	-0.70751953	+56.66748047	+3.25195313	-24.38964844	+1660
+1458241157.15700010	+9.84814453	-6.32812500	-0.76464844	+41.22070313	-5.60302734	-62.49023438	+2420	+9.81298828	-5.50634766	-0.57128906	+3.36181641	-12.30468750	+16.23779297	+2040	+7.11035156	-9.55371094	-0.70751953	+56.66748047	+3.22998047	-24.38964844	+1660
+1458241157.16109990	+9.84814453	-6.32812500	-0.76464844	+41.22070313	-5.60302734	-62.49023438	+2420	+9.81298828	-5.50634766	-0.56689453	+3.36181641	-12.30468750	+16.23779297	+2040	+7.11035156	-9.55371094	-0.70751953	+56.64550781	+3.22998047	-24.38964844	+1660
+1458241157.16529990	+9.84814453	-6.32373047	-0.76464844	+41.22070313	-5.60302734	-62.46826172	+2420	+9.81298828	-5.50634766	-0.56689453	+3.36181641	-12.32666016	+16.23779297	+2036	+7.11035156	-9.55371094	-0.70751953	+56.64550781	+3.22998047	-24.38964844	+1660
+1458241157.16950010	+9.84814453	-6.32373047	-0.76464844	+41.22070313	-5.60302734	-62.46826172	+2420	+9.81298828	-5.50634766	-0.56689453	+3.36181641	-12.32666016	+16.23779297	+2036	+7.11035156	-9.55371094	-0.70751953	+56.64550781	+3.22998047	-24.38964844	+1660
+1458241157.17360000	+9.84814453	-6.32373047	-0.76464844	+41.22070313	-5.60302734	-62.46826172	+2420	+9.81298828	-5.50634766	-0.56689453	+3.36181641	-12.32666016	+16.23779297	+2036	+7.11035156	-9.55371094	-0.70751953	+56.64550781	+3.22998047	-24.36767578	+1660
+1458241157.17779990	+9.84814453	-6.32373047	-0.76464844	+41.22070313	-5.60302734	-62.46826172	+2420	+9.81298828	-5.50634766	-0.56689453	+3.36181641	-12.32666016	+16.23779297	+2036	+7.11035156	-9.55371094	-0.70751953	+56.64550781	+3.22998047	-24.36767578	+1656
+1458241157.18199990	+9.84814453	-6.32373047	-0.76464844	+41.22070313	-5.62500000	-62.46826172	+2420	+9.81298828	-5.50634766	-0.56689453	+3.36181641	-12.32666016	+16.23779297	+2036	+7.11035156	-9.55371094	-0.70751953	+56.64550781	+3.22998047	-24.36767578	+1656
+1458241157.18610000	+9.84814453	-6.32373047	-0.76464844	+41.22070313	-5.62500000	-62.46826172	+2420	+9.81298828	-5.50634766	-0.56689453	+3.36181641	-12.32666016	+16.23779297	+2036	+7.11035156	-9.55371094	-0.70751953	+56.64550781	+3.22998047	-24.36767578	+1656
+1458241157.19030000	+9.85253906	-6.32373047	-0.76464844	+41.22070313	-5.62500000	-62.46826172	+2420	+9.81298828	-5.50634766	-0.56689453	+3.36181641	-12.32666016	+16.23779297	+2036	+7.11035156	-9.55371094	-0.70751953	+56.64550781	+3.22998047	-24.38964844	+1656
+1458241157.19450000	+9.85253906	-6.32373047	-0.76464844	+41.22070313	-5.62500000	-62.46826172	+2420	+9.81298828	-5.50634766	-0.56689453	+3.33984375	-12.32666016	+16.23779297	+2036	+7.11035156	-9.55371094	-0.70751953	+56.64550781	+3.22998047	-24.38964844	+1656
+1458241157.19860010	+9.85253906	-6.32812500	-0.76464844	+41.22070313	-5.62500000	-62.46826172	+2420	+9.81298828	-5.50634766	-0.56689453	+3.33984375	-12.32666016	+16.23779297	+2036	+7.11035156	-9.55371094	-0.70751953	+56.64550781	+3.22998047	-24.38964844	+1656
+1458241157.20280000	+9.85253906	-6.32812500	-0.76464844	+41.22070313	-5.62500000	-62.46826172	+2420	+9.81298828	-5.50634766	-0.56689453	+3.33984375	-12.32666016	+16.23779297	+2036	+7.11474609	-9.55371094	-0.70751953	+56.64550781	+3.22998047	-24.38964844	+1656
+1458241157.20700000	+9.85253906	-6.32812500	-0.76464844	+41.24267578	-5.62500000	-62.46826172	+2420	+9.81298828	-5.50634766	-0.56689453	+3.33984375	-12.34863281	+16.23779297	+2036	+7.11474609	-9.54931641	-0.70751953	+56.64550781	+3.22998047	-24.38964844	+1656
+1458241157.21110010	+9.85253906	-6.32812500	-0.76464844	+41.24267578	-5.64697266	-62.46826172	+2420	+9.81298828	-5.50634766	-0.56689453	+3.31787109	-12.34863281	+16.25976563	+2036	+7.11474609	-9.54931641	-0.70751953	+56.66748047	+3.22998047	-24.41162109	+1656
+1458241157.21530010	+9.85253906	-6.32812500	-0.76464844	+41.24267578	-5.64697266	-62.46826172	+2420	+9.81298828	-5.50634766	-0.56689453	+3.31787109	-12.34863281	+16.25976563	+2036	+7.11474609	-9.54931641	-0.70751953	+56.66748047	+3.22998047	-24.41162109	+1656
+1458241157.21950010	+9.85253906	-6.32812500	-0.76464844	+41.24267578	-5.64697266	-62.46826172	+2420	+9.81298828	-5.50634766	-0.56689453	+3.29589844	-12.34863281	+16.25976563	+2036	+7.11474609	-9.54931641	-0.70751953	+56.66748047	+3.22998047	-24.41162109	+1656
+1458241157.22359990	+9.85253906	-6.32812500	-0.76464844	+41.24267578	-5.64697266	-62.46826172	+2420	+9.81298828	-5.50634766	-0.56689453	+3.29589844	-12.37060547	+16.28173828	+2040	+7.11474609	-9.54931641	-0.70751953	+56.66748047	+3.22998047	-24.41162109	+1656
+1458241157.22779990	+9.85253906	-6.32812500	-0.76464844	+41.24267578	-5.66894531	-62.46826172	+2420	+9.81738281	-5.50634766	-0.56689453	+3.27392578	-12.39257813	+16.28173828	+2040	+7.11914063	-9.54931641	-0.70312500	+56.66748047	+3.22998047	-24.41162109	+1656
+1458241157.23200010	+9.85253906	-6.32812500	-0.76464844	+41.24267578	-5.66894531	-62.46826172	+2420	+9.81738281	-5.50634766	-0.56250000	+3.25195313	-12.39257813	+16.30371094	+2040	+7.11914063	-9.54931641	-0.70312500	+56.66748047	+3.20800781	-24.43359375	+1656
+1458241157.23610000	+9.85253906	-6.32812500	-0.76025391	+41.24267578	-5.69091797	-62.46826172	+2420	+9.81738281	-5.50634766	-0.56250000	+3.22998047	-12.41455078	+16.30371094	+2040	+7.11914063	-9.54931641	-0.70312500	+56.66748047	+3.20800781	-24.43359375	+1656
+1458241157.24029990	+9.85253906	-6.32373047	-0.76025391	+41.24267578	-5.69091797	-62.46826172	+2420	+9.81738281	-5.50634766	-0.56250000	+3.20800781	-12.43652344	+16.30371094	+2040	+7.11914063	-9.54931641	-0.70312500	+56.66748047	+3.20800781	-24.43359375	+1656
+1458241157.24440000	+9.85253906	-6.32373047	-0.76025391	+41.24267578	-5.69091797	-62.46826172	+2424	+9.81738281	-5.50195313	-0.56250000	+3.18603516	-12.45849609	+16.32568359	+2044	+7.11914063	-9.54931641	-0.70312500	+56.64550781	+3.18603516	-24.43359375	+1656
+1458241157.24860000	+9.85253906	-6.32373047	-0.76025391	+41.26464844	-5.71289063	-62.46826172	+2424	+9.82177734	-5.50195313	-0.55810547	+3.16406250	-12.48046875	+16.32568359	+2044	+7.11914063	-9.54931641	-0.70751953	+56.64550781	+3.18603516	-24.43359375	+1656
+1458241157.25280000	+9.85253906	-6.32373047	-0.76025391	+41.26464844	-5.73486328	-62.49023438	+2424	+9.82177734	-5.50195313	-0.55810547	+3.12011719	-12.50244141	+16.32568359	+2044	+7.11914063	-9.54931641	-0.70751953	+56.62353516	+3.16406250	-24.43359375	+1656
+1458241157.25690010	+9.85253906	-6.32373047	-0.76025391	+41.28662109	-5.73486328	-62.49023438	+2424	+9.82177734	-5.50195313	-0.55371094	+3.09814453	-12.52441406	+16.32568359	+2048	+7.11474609	-9.54931641	-0.70751953	+56.60156250	+3.14208984	-24.43359375	+1656
+1458241157.26110010	+9.85693359	-6.32373047	-0.75585938	+41.28662109	-5.75683594	-62.49023438	+2424	+9.82177734	-5.50195313	-0.55371094	+3.05419922	-12.54638672	+16.30371094	+2048	+7.11474609	-9.54931641	-0.71191406	+56.57958984	+3.12011719	-24.43359375	+1656
+1458241157.26530000	+9.85693359	-6.32373047	-0.75585938	+41.30859375	-5.77880859	-62.49023438	+2428	+9.82617188	-5.49755859	-0.54931641	+3.03222656	-12.56835938	+16.30371094	+2052	+7.11474609	-9.55371094	-0.71191406	+56.53564453	+3.09814453	-24.43359375	+1656
+1458241157.26939990	+9.85693359	-6.31933594	-0.75585938	+41.33056641	-5.80078125	-62.49023438	+2428	+9.82617188	-5.49755859	-0.54931641	+2.98828125	-12.59033203	+16.30371094	+2052	+7.11474609	-9.55371094	-0.71191406	+56.51367188	+3.05419922	-24.43359375	+1656
+1458241157.27360010	+9.85693359	-6.31933594	-0.75146484	+41.35253906	-5.82275391	-62.49023438	+2428	+9.82617188	-5.49755859	-0.54492188	+2.94433594	-12.63427734	+16.30371094	+2052	+7.11035156	-9.55371094	-0.71630859	+56.46972656	+3.01025391	-24.45556641	+1656
+1458241157.27780010	+9.85693359	-6.31933594	-0.75146484	+41.37451172	-5.86669922	-62.49023438	+2428	+9.83056641	-5.49316406	-0.54052734	+2.90039063	-12.65625000	+16.30371094	+2056	+7.11035156	-9.55371094	-0.71630859	+56.42578125	+2.96630859	-24.45556641	+1656
+1458241157.28189990	+9.85693359	-6.31494141	-0.74707031	+41.39648438	-5.88867188	-62.49023438	+2432	+9.83056641	-5.49316406	-0.54052734	+2.83447266	-12.70019531	+16.32568359	+2056	+7.11035156	-9.55371094	-0.72070313	+56.40380859	+2.94433594	-24.47753906	+1656
+1458241157.28609990	+9.86132813	-6.31494141	-0.74707031	+41.44042969	-5.93261719	-62.46826172	+2432	+9.83496094	-5.48876953	-0.53613281	+2.76855469	-12.74414063	+16.32568359	+2060	+7.11035156	-9.55371094	-0.72070313	+56.35986328	+2.87841797	-24.49951172	+1656
+1458241157.29029990	+9.86132813	-6.31054688	-0.74267578	+41.46240234	-5.99853516	-62.46826172	+2436	+9.83496094	-5.48876953	-0.53613281	+2.70263672	-12.76611328	+16.34765625	+2064	+7.11035156	-9.55371094	-0.72070313	+56.33789063	+2.83447266	-24.52148438	+1652
+1458241157.29440000	+9.86132813	-6.31054688	-0.74267578	+41.50634766	-6.06445313	-62.44628906	+2436	+9.83935547	-5.48437500	-0.53173828	+2.61474609	-12.81005859	+16.39160156	+2064	+7.11474609	-9.55371094	-0.72070313	+56.31591797	+2.79052734	-24.54345703	+1652
+1458241157.29860000	+9.86572266	-6.30615234	-0.73828125	+41.57226563	-6.15234375	-62.42431641	+2440	+9.83935547	-5.48437500	-0.52734375	+2.50488281	-12.85400391	+16.41357422	+2068	+7.11914063	-9.55371094	-0.72070313	+56.29394531	+2.72460938	-24.58740234	+1652
+1458241157.30279990	+9.87011719	-6.30615234	-0.73388672	+41.63818359	-6.24023438	-62.40234375	+2444	+9.84375000	-5.47998047	-0.52734375	+2.39501953	-12.89794922	+16.47949219	+2072	+7.12353516	-9.54931641	-0.71630859	+56.29394531	+2.68066406	-24.65332031	+1652
+1458241157.30690000	+9.87011719	-6.30175781	-0.72949219	+41.68212891	-6.32812500	-62.35839844	+2448	+9.84814453	-5.47558594	-0.52734375	+2.28515625	-12.91992188	+16.52343750	+2076	+7.13232422	-9.54492188	-0.71630859	+56.29394531	+2.63671875	-24.69726563	+1652
+1458241157.31110000	+9.87890625	-6.29736328	-0.72509766	+41.77001953	-6.45996094	-62.29248047	+2452	+9.84814453	-5.47558594	-0.52294922	+2.10937500	-12.96386719	+16.58935547	+2080	+7.14111328	-9.54052734	-0.71191406	+56.31591797	+2.57080078	-24.76318359	+1656
+1458241157.31520010	+9.88330078	-6.29296875	-0.72509766	+41.85791016	-6.56982422	-62.22656250	+2456	+9.85253906	-5.47119141	-0.52294922	+1.97753906	-13.00781250	+16.65527344	+2084	+7.14990234	-9.53613281	-0.70751953	+56.31591797	+2.52685547	-24.80712891	+1660
+1458241157.31940010	+9.88769531	-6.29296875	-0.72070313	+41.92382813	-6.70166016	-62.16064453	+2464	+9.85693359	-5.46679688	-0.51855469	+1.82373047	-13.05175781	+16.72119141	+2088	+7.15869141	-9.53173828	-0.70312500	+56.33789063	+2.46093750	-24.87304688	+1664
+1458241157.32360010	+9.89208984	-6.28857422	-0.71630859	+42.01171875	-6.85546875	-62.05078125	+2468	+9.86132813	-5.46679688	-0.51416016	+1.62597656	-13.09570313	+16.78710938	+2096	+7.17187500	-9.52734375	-0.69873047	+56.35986328	+2.39501953	-24.91699219	+1668
+1458241157.32769990	+9.89648438	-6.28417969	-0.71191406	+42.09960938	-6.98730469	-61.96289063	+2476	+9.86572266	-5.46240234	-0.50976563	+1.45019531	-13.13964844	+16.85302734	+2100	+7.18066406	-9.52294922	-0.69873047	+56.38183594	+2.32910156	-24.98291016	+1672
+1458241157.33189990	+9.90087891	-6.27978516	-0.70751953	+42.18750000	-7.09716797	-61.85302734	+2480	+9.87011719	-5.45800781	-0.50537109	+1.27441406	-13.18359375	+16.91894531	+2104	+7.18945313	-9.51855469	-0.69433594	+56.38183594	+2.26318359	-25.00488281	+1676
+1458241157.33610010	+9.90527344	-6.27539063	-0.70751953	+42.27539063	-7.22900391	-61.72119141	+2488	+9.87451172	-5.45361328	-0.50097656	+1.03271484	-13.20556641	+16.98486328	+2112	+7.19384766	-9.51416016	-0.69433594	+56.35986328	+2.17529297	-25.02685547	+1676
+1458241157.34019990	+9.90966797	-6.27099609	-0.70312500	+42.38525391	-7.33886719	-61.58935547	+2492	+9.87890625	-5.44921875	-0.49658203	+0.83496094	-13.24951172	+17.05078125	+2116	+7.20263672	-9.50976563	-0.69873047	+56.33789063	+2.08740234	-25.04882813	+1680
+1458241157.34439990	+9.91406250	-6.26660156	-0.70312500	+42.47314453	-7.42675781	-61.45751953	+2500	+9.88330078	-5.44482422	-0.49218750	+0.63720703	-13.29345703	+17.11669922	+2124	+7.20703125	-9.50537109	-0.69873047	+56.29394531	+1.99951172	-25.04882813	+1684
+1458241157.34859990	+9.91845703	-6.25781250	-0.69873047	+42.58300781	-7.53662109	-61.32568359	+2508	+9.88769531	-5.44042969	-0.48339844	+0.37353516	-13.35937500	+17.18261719	+2132	+7.21142578	-9.50537109	-0.70751953	+56.25000000	+1.88964844	-25.02685547	+1684
+1458241157.35270000	+9.92285156	-6.25341797	-0.69873047	+42.67089844	-7.62451172	-61.19384766	+2512	+9.89208984	-5.43164063	-0.47460938	+0.15380859	-13.40332031	+17.22656250	+2136	+7.21142578	-9.50097656	-0.71191406	+56.18408203	+1.75781250	-25.00488281	+1688
+1458241157.35690000	+9.92724609	-6.24902344	-0.69433594	+42.78076172	-7.69042969	-61.06201172	+2516	+9.89648438	-5.42724609	-0.46582031	-0.06591797	-13.46923828	+17.27050781	+2144	+7.21142578	-9.50097656	-0.72070313	+56.11816406	+1.64794922	-24.98291016	+1688
+1458241157.36110000	+9.93164063	-6.24023438	-0.69433594	+42.86865234	-7.73437500	-60.90820313	+2524	+9.90527344	-5.42285156	-0.46142578	-0.30761719	-13.53515625	+17.33642578	+2148	+7.21142578	-9.50097656	-0.72949219	+56.03027344	+1.51611328	-24.93896484	+1688
+1458241157.36520000	+9.93603516	-6.23583984	-0.69433594	+42.97851563	-7.77832031	-60.73242188	+2528	+9.90966797	-5.41406250	-0.45263672	-0.52734375	-13.57910156	+17.40234375	+2156	+7.21142578	-9.50097656	-0.73828125	+55.94238281	+1.38427734	-24.91699219	+1688
+1458241157.36940000	+9.94042969	-6.22705078	-0.69433594	+43.08837891	-7.82226563	-60.55664063	+2532	+9.91406250	-5.40527344	-0.44384766	-0.74707031	-13.64501953	+17.46826172	+2164	+7.21142578	-9.50097656	-0.74707031	+55.85449219	+1.23046875	-24.87304688	+1688
+1458241157.37360000	+9.94921875	-6.22265625	-0.69433594	+43.15429688	-7.84423828	-60.35888672	+2536	+9.92285156	-5.39648438	-0.43505859	-0.96679688	-13.71093750	+17.55615234	+2168	+7.21142578	-9.49658203	-0.76025391	+55.74462891	+1.07666016	-24.80712891	+1688
+1458241157.37770010	+9.95361328	-6.21386719	-0.69433594	+43.26416016	-7.84423828	-60.16113281	+2540	+9.92724609	-5.38330078	-0.43066406	-1.16455078	-13.75488281	+17.64404297	+2176	+7.21142578	-9.49658203	-0.77343750	+55.65673828	+0.92285156	-24.76318359	+1688
+1458241157.38190010	+9.96240234	-6.20507813	-0.69433594	+43.35205078	-7.86621094	-59.98535156	+2544	+9.93603516	-5.37451172	-0.42187500	-1.38427734	-13.84277344	+17.73193359	+2180	+7.21582031	-9.49218750	-0.78222656	+55.59082031	+0.76904297	-24.71923828	+1688
+1458241157.38610010	+9.96679688	-6.20068359	-0.69433594	+43.39599609	-7.86621094	-59.78759766	+2544	+9.94482422	-5.36132813	-0.41308594	-1.51611328	-13.90869141	+17.84179688	+2188	+7.22021484	-9.48779297	-0.79541016	+55.50292969	+0.59326172	-24.67529297	+1688
+1458241157.39019990	+9.97558594	-6.19189453	-0.69873047	+43.46191406	-7.86621094	-59.56787109	+2548	+9.95361328	-5.34814453	-0.40429688	-1.64794922	-13.99658203	+17.95166016	+2196	+7.22460938	-9.48339844	-0.80419922	+55.43701172	+0.41748047	-24.65332031	+1684
+1458241157.39439990	+9.98876953	-6.18750000	-0.69873047	+43.52783203	-7.84423828	-59.34814453	+2552	+9.95800781	-5.33935547	-0.39550781	-1.80175781	-14.06250000	+18.06152344	+2204	+7.22900391	-9.47900391	-0.81298828	+55.39306641	+0.26367188	-24.63134766	+1684
+1458241157.39850000	+10.00195313	-6.18310547	-0.70312500	+43.52783203	-7.80029297	-59.10644531	+2556	+9.96679688	-5.31738281	-0.38671875	-1.84570313	-14.10644531	+18.21533203	+2212	+7.24218750	-9.47021484	-0.82177734	+55.34912109	+0.08789063	-24.63134766	+1684
+1458241157.40269990	+10.01074219	-6.17871094	-0.70751953	+43.52783203	-7.77832031	-58.86474609	+2560	+9.97558594	-5.29980469	-0.38232422	-1.88964844	-14.15039063	+18.36914063	+2216	+7.25537109	-9.46142578	-0.83056641	+55.32714844	-0.06591797	-24.63134766	+1684
+1458241157.40689990	+10.02832031	-6.16992188	-0.71191406	+43.54980469	-7.73437500	-58.64501953	+2564	+9.98437500	-5.28222656	-0.37792969	-1.93359375	-14.19433594	+18.52294922	+2224	+7.27294922	-9.45263672	-0.83935547	+55.30517578	-0.24169922	-24.63134766	+1684
+1458241157.41100000	+10.04150391	-6.16992188	-0.71630859	+43.50585938	-7.71240234	-58.38134766	+2568	+9.99755859	-5.25585938	-0.36914063	-1.82373047	-14.26025391	+18.69873047	+2232	+7.29052734	-9.43945313	-0.84375000	+55.32714844	-0.43945313	-24.65332031	+1688
+1458241157.41520000	+10.05908203	-6.16113281	-0.72070313	+43.46191406	-7.66845703	-58.16162109	+2572	+10.00634766	-5.23388672	-0.36474609	-1.75781250	-14.32617188	+18.85253906	+2240	+7.31250000	-9.42626953	-0.85253906	+55.32714844	-0.61523438	-24.69726563	+1692
+1458241157.41940000	+10.07666016	-6.15673828	-0.72509766	+43.43994141	-7.64648438	-57.91992188	+2580	+10.01513672	-5.21191406	-0.35595703	-1.66992188	-14.39208984	+19.02832031	+2248	+7.33447266	-9.41308594	-0.85693359	+55.34912109	-0.79101563	-24.74121094	+1692
+1458241157.42350010	+10.09423828	-6.15673828	-0.72949219	+43.35205078	-7.60253906	-57.70019531	+2584	+10.02832031	-5.18115234	-0.35156250	-1.47216797	-14.45800781	+19.18212891	+2256	+7.36083984	-9.39550781	-0.86132813	+55.37109375	-0.98876953	-24.82910156	+1696
+1458241157.42770000	+10.11621094	-6.14794922	-0.73388672	+43.28613281	-7.55859375	-57.50244141	+2588	+10.04150391	-5.15478516	-0.34277344	-1.29638672	-14.52392578	+19.35791016	+2260	+7.38720703	-9.38232422	-0.86132813	+55.39306641	-1.16455078	-24.91699219	+1700
+1458241157.43190000	+10.13378906	-6.14355469	-0.74267578	+43.22021484	-7.53662109	-57.26074219	+2592	+10.05029297	-5.12841797	-0.33837891	-1.09863281	-14.56787109	+19.53369141	+2268	+7.41357422	-9.36474609	-0.87011719	+55.41503906	-1.34033203	-24.96093750	+1704
+1458241157.43600010	+10.15576172	-6.14355469	-0.75146484	+43.11035156	-7.47070313	-57.08496094	+2596	+10.05908203	-5.10205078	-0.33398438	-0.87890625	-14.63378906	+19.66552734	+2272	+7.43994141	-9.35156250	-0.87890625	+55.39306641	-1.56005859	-25.02685547	+1712
+1458241157.44020010	+10.17773438	-6.13476563	-0.75146484	+43.02246094	-7.47070313	-56.90917969	+2600	+10.07226563	-5.07128906	-0.32958984	-0.61523438	-14.74365234	+19.79736328	+2276	+7.46630859	-9.33398438	-0.88769531	+55.39306641	-1.75781250	-25.13671875	+1716
+1458241157.44440010	+10.20410156	-6.13037109	-0.76464844	+42.95654297	-7.44873047	-56.71142578	+2608	+10.08544922	-5.04052734	-0.32519531	-0.35156250	-14.78759766	+19.95117188	+2284	+7.49267578	-9.31640625	-0.89648438	+55.37109375	-1.97753906	-25.20263672	+1720
+1458241157.44849990	+10.22167969	-6.12597656	-0.76904297	+42.84667969	-7.42675781	-56.60156250	+2612	+10.09863281	-5.01416016	-0.32080078	-0.13183594	-14.87548828	+20.03906250	+2284	+7.51464844	-9.30322266	-0.90966797	+55.32714844	-2.17529297	-25.29052734	+1728
+1458241157.45269990	+10.24804688	-6.11718750	-0.76904297	+42.75878906	-7.44873047	-56.49169922	+2616	+10.10742188	-4.98779297	-0.31640625	+0.13183594	-15.00732422	+20.12695313	+2288	+7.53662109	-9.29003906	-0.91845703	+55.26123047	-2.37304688	-25.40039063	+1728
+1458241157.45689990	+10.27001953	-6.11279297	-0.77783203	+42.69287109	-7.44873047	-56.33789063	+2620	+10.12500000	-4.95263672	-0.31201172	+0.41748047	-15.11718750	+20.23681641	+2292	+7.55859375	-9.27685547	-0.93603516	+55.19531250	-2.59277344	-25.46630859	+1736
+1458241157.46100000	+10.29638672	-6.10839844	-0.78662109	+42.58300781	-7.44873047	-56.27197266	+2620	+10.13378906	-4.93066406	-0.30761719	+0.65917969	-15.22705078	+20.30273438	+2292	+7.58056641	-9.26367188	-0.95361328	+55.10742188	-2.79052734	-25.55419922	+1736
+1458241157.46519990	+10.32275391	-6.09960938	-0.78662109	+42.51708984	-7.47070313	-56.22802734	+2624	+10.14697266	-4.89990234	-0.30322266	+0.92285156	-15.38085938	+20.34667969	+2292	+7.59814453	-9.25048828	-0.96679688	+54.99755859	-2.98828125	-25.66406250	+1740
+1458241157.46930000	+10.34472656	-6.09082031	-0.79541016	+42.42919922	-7.51464844	-56.11816406	+2628	+10.16455078	-4.86474609	-0.30322266	+1.23046875	-15.49072266	+20.41259766	+2292	+7.62011719	-9.24169922	-0.99316406	+54.86572266	-3.20800781	-25.70800781	+1740
+1458241157.47350000	+10.37109375	-6.08203125	-0.79980469	+42.34130859	-7.55859375	-56.09619141	+2628	+10.17773438	-4.83837891	-0.30322266	+1.47216797	-15.62255859	+20.43457031	+2288	+7.63769531	-9.23291016	-1.01513672	+54.71191406	-3.40576172	-25.77392578	+1740
+1458241157.47770000	+10.39746094	-6.07324219	-0.80419922	+42.27539063	-7.64648438	-56.14013672	+2632	+10.19091797	-4.80761719	-0.29882813	+1.73583984	-15.82031250	+20.43457031	+2288	+7.65966797	-9.21972656	-1.03710938	+54.60205078	-3.60351563	-25.90576172	+1744
+1458241157.48180010	+10.42382813	-6.06445313	-0.81298828	+42.20947266	-7.71240234	-56.09619141	+2636	+10.20849609	-4.77685547	-0.30322266	+2.04345703	-15.95214844	+20.43457031	+2284	+7.68164063	-9.20654297	-1.06347656	+54.47021484	-3.82324219	-25.99365234	+1744
+1458241157.48600010	+10.45019531	-6.05566406	-0.81738281	+42.09960938	-7.80029297	-56.16210938	+2636	+10.22607422	-4.74169922	-0.30322266	+2.32910156	-16.17187500	+20.39062500	+2280	+7.69921875	-9.19775391	-1.08544922	+54.31640625	-3.97705078	-26.10351563	+1740
+1458241157.49020000	+10.48095703	-6.04687500	-0.81738281	+42.03369141	-7.93212891	-56.25000000	+2636	+10.24804688	-4.70654297	-0.30322266	+2.63671875	-16.41357422	+20.30273438	+2276	+7.72558594	-9.18017578	-1.10742188	+54.16259766	-4.15283203	-26.25732422	+1740
+1458241157.49429990	+10.51171875	-6.03369141	-0.82617188	+41.96777344	-8.04199219	-56.27197266	+2640	+10.26562500	-4.67138672	-0.30761719	+2.92236328	-16.61132813	+20.23681641	+2276	+7.74755859	-9.16699219	-1.13378906	+54.00878906	-4.35058594	-26.36718750	+1736
+1458241157.49850010	+10.54248047	-6.02929688	-0.83056641	+41.83593750	-8.17382813	-56.38183594	+2640	+10.29638672	-4.63183594	-0.31640625	+3.31787109	-16.94091797	+20.03906250	+2272	+7.77392578	-9.15820313	-1.16015625	+53.83300781	-4.50439453	-26.52099609	+1732
+1458241157.50270010	+10.57763672	-6.01611328	-0.83496094	+41.77001953	-8.32763672	-56.53564453	+2640	+10.31835938	-4.58789063	-0.32080078	+3.64746094	-17.24853516	+19.86328125	+2268	+7.80468750	-9.14062500	-1.18212891	+53.70117188	-4.65820313	-26.69677734	+1732
+1458241157.50679990	+10.61279297	-6.00292969	-0.84814453	+41.70410156	-8.48144531	-56.60156250	+2644	+10.34472656	-4.55273438	-0.33837891	+3.97705078	-17.44628906	+19.70947266	+2268	+7.83984375	-9.12304688	-1.20849609	+53.59130859	-4.83398438	-26.85058594	+1728
+1458241157.51099990	+10.64794922	-5.99853516	-0.85253906	+41.55029297	-8.63525391	-56.75537109	+2644	+10.37548828	-4.51318359	-0.35595703	+4.28466797	-17.79785156	+19.40185547	+2268	+7.87060547	-9.10986328	-1.23046875	+53.43750000	-4.96582031	-27.04833984	+1724
+1458241157.51519990	+10.68310547	-5.98535156	-0.85693359	+41.46240234	-8.83300781	-56.93115234	+2648	+10.40185547	-4.47363281	-0.36474609	+4.59228516	-18.10546875	+19.13818359	+2264	+7.91015625	-9.08789063	-1.25683594	+53.32763672	-5.09765625	-27.26806641	+1724
+1458241157.51930000	+10.72705078	-5.97216797	-0.87011719	+41.37451172	-9.00878906	-57.08496094	+2652	+10.43261719	-4.43847656	-0.38671875	+4.87792969	-18.32519531	+18.91845703	+2268	+7.94970703	-9.06591797	-1.27880859	+53.23974609	-5.25146484	-27.50976563	+1720
+1458241157.52350000	+10.76660156	-5.96777344	-0.87890625	+41.19873047	-9.20654297	-57.28271484	+2652	+10.45898438	-4.40771484	-0.40429688	+5.09765625	-18.63281250	+18.61083984	+2264	+7.99365234	-9.04833984	-1.30078125	+53.10791016	-5.36132813	-27.77343750	+1716
+1458241157.52769990	+10.80615234	-5.95458984	-0.88769531	+41.06689453	-9.40429688	-57.50244141	+2656	+10.48535156	-4.37255859	-0.42187500	+5.38330078	-18.94042969	+18.30322266	+2264	+8.04199219	-9.02197266	-1.31835938	+53.02001953	-5.47119141	-28.03710938	+1716
+1458241157.53180000	+10.85449219	-5.94580078	-0.90087891	+40.93505859	-9.60205078	-57.67822266	+2660	+10.52050781	-4.33300781	-0.44384766	+5.69091797	-19.18212891	+18.03955078	+2264	+8.09033203	-8.99560547	-1.34033203	+52.93212891	-5.62500000	-28.30078125	+1716
+1458241157.53600000	+10.89843750	-5.93701172	-0.91406250	+40.71533203	-9.79980469	-57.89794922	+2664	+10.55126953	-4.30664063	-0.46582031	+5.86669922	-19.48974609	+17.70996094	+2264	+8.13867188	-8.96923828	-1.36230469	+52.80029297	-5.73486328	-28.58642578	+1712
+1458241157.54020000	+10.94677734	-5.92382813	-0.92724609	+40.56152344	-9.99755859	-58.11767578	+2668	+10.58203125	-4.26708984	-0.48779297	+6.15234375	-19.81933594	+17.38037109	+2268	+8.19140625	-8.93847656	-1.38427734	+52.73437500	-5.84472656	-28.89404297	+1716
+1458241157.54430010	+10.99511719	-5.91503906	-0.94921875	+40.40771484	-10.21728516	-58.31542969	+2672	+10.62158203	-4.22314453	-0.51855469	+6.43798828	-20.10498047	+17.07275391	+2272	+8.24853516	-8.90771484	-1.41064453	+52.64648438	-5.99853516	-29.15771484	+1720
+1458241157.54850010	+11.04345703	-5.91064453	-0.96240234	+40.16601563	-10.43701172	-58.57910156	+2676	+10.65234375	-4.19238281	-0.54052734	+6.65771484	-20.43457031	+16.72119141	+2272	+8.30126953	-8.88134766	-1.43701172	+52.51464844	-6.10839844	-29.46533203	+1724
+1458241157.55259990	+11.09619141	-5.89746094	-0.97558594	+39.96826172	-10.63476563	-58.82080078	+2684	+10.69189453	-4.15283203	-0.56689453	+6.94335938	-20.78613281	+16.36962891	+2276	+8.35839844	-8.85058594	-1.45898438	+52.40478516	-6.26220703	-29.79492188	+1728
+1458241157.55679990	+11.14892578	-5.88427734	-0.99316406	+39.77050781	-10.85449219	-59.08447266	+2688	+10.73144531	-4.11328125	-0.59326172	+7.22900391	-21.13769531	+16.04003906	+2280	+8.41552734	-8.81542969	-1.48974609	+52.29492188	-6.41601563	-30.08056641	+1732
+1458241157.56100010	+11.20166016	-5.87988281	-1.01074219	+39.48486328	-11.09619141	-59.37011719	+2692	+10.77099609	-4.07812500	-0.61962891	+7.47070313	-21.51123047	+15.68847656	+2280	+8.46826172	-8.78906250	-1.52050781	+52.09716797	-6.54785156	-30.38818359	+1736
+1458241157.56510000	+11.25878906	-5.87109375	-1.02392578	+39.24316406	-11.29394531	-59.65576172	+2696	+10.81054688	-4.03417969	-0.64599609	+7.77832031	-21.86279297	+15.31494141	+2284	+8.52539063	-8.75830078	-1.55126953	+51.96533203	-6.70166016	-30.71777344	+1740
+1458241157.56929990	+11.31152344	-5.85791016	-1.04589844	+38.97949219	-11.53564453	-59.91943359	+2700	+10.85449219	-3.99462891	-0.67675781	+8.08593750	-22.21435547	+14.96337891	+2288	+8.58251953	-8.72314453	-1.59082031	+51.81152344	-6.89941406	-30.98144531	+1752
+1458241157.57349990	+11.36425781	-5.84912109	-1.06347656	+38.69384766	-11.75537109	-60.24902344	+2708	+10.89404297	-3.95507813	-0.70751953	+8.34960938	-22.60986328	+14.58984375	+2292	+8.63085938	-8.69677734	-1.63037109	+51.56982422	-7.05322266	-31.26708984	+1756
+1458241157.57760000	+11.42138672	-5.83593750	-1.08105469	+38.43017578	-11.97509766	-60.55664063	+2716	+10.93798828	-3.91113281	-0.73828125	+8.67919922	-23.00537109	+14.19433594	+2300	+8.68359375	-8.66162109	-1.66992188	+51.37207031	-7.22900391	-31.57470703	+1768
+1458241157.58180000	+11.48291016	-5.81835938	-1.09863281	+38.16650391	-12.23876953	-60.88623047	+2728	+10.98632813	-3.86718750	-0.76904297	+9.03076172	-23.40087891	+13.79882813	+2304	+8.73632813	-8.62646484	-1.71386719	+51.15234375	-7.44873047	-31.83837891	+1776
+1458241157.58600000	+11.53564453	-5.80957031	-1.11181641	+37.83691406	-12.50244141	-61.25976563	+2736	+11.03466797	-3.82763672	-0.79980469	+9.36035156	-23.84033203	+13.35937500	+2308	+8.78466797	-8.60449219	-1.76220703	+50.84472656	-7.62451172	-32.12402344	+1788
+1458241157.59010000	+11.59716797	-5.79638672	-1.12939453	+37.52929688	-12.72216797	-61.61132813	+2748	+11.07861328	-3.77929688	-0.83496094	+9.73388672	-24.25781250	+12.91992188	+2312	+8.83740234	-8.56933594	-1.81054688	+50.60302734	-7.82226563	-32.43164063	+1800
+1458241157.59430000	+11.65429688	-5.77880859	-1.14697266	+37.24365234	-12.98583984	-61.98486328	+2764	+11.13134766	-3.73535156	-0.86572266	+10.12939453	-24.67529297	+12.45849609	+2320	+8.89013672	-8.53857422	-1.86328125	+50.33935547	-8.04199219	-32.69531250	+1812
+1458241157.59850000	+11.71142578	-5.76562500	-1.16455078	+36.89208984	-13.24951172	-62.33642578	+2784	+11.17968750	-3.69140625	-0.90087891	+10.50292969	-25.11474609	+11.99707031	+2324	+8.93408203	-8.51220703	-1.91162109	+49.96582031	-8.21777344	-33.00292969	+1824
+1458241157.60260010	+11.77294922	-5.74804688	-1.18212891	+36.56250000	-13.51318359	-62.68798828	+2804	+11.22802734	-3.64306641	-0.93603516	+10.92041016	-25.53222656	+11.51367188	+2332	+8.98681641	-8.47705078	-1.96875000	+49.72412109	-8.41552734	-33.31054688	+1844
+1458241157.60680010	+11.83447266	-5.73046875	-1.20410156	+36.23291016	-13.77685547	-63.06152344	+2824	+11.28076172	-3.59472656	-0.97558594	+11.38183594	-25.94970703	+10.98632813	+2340	+9.03955078	-8.44628906	-2.02148438	+49.46044922	-8.65722656	-33.59619141	+1860
+1458241157.61100010	+11.89599609	-5.71289063	-1.22167969	+35.90332031	-14.06250000	-63.43505859	+2848	+11.32910156	-3.55078125	-1.01074219	+11.79931641	-26.41113281	+10.48095703	+2348	+9.08789063	-8.41552734	-2.07861328	+49.08691406	-8.85498047	-33.92578125	+1876
+1458241157.61509990	+11.95312500	-5.69531250	-1.23925781	+35.55175781	-14.34814453	-63.80859375	+2872	+11.38183594	-3.50244141	-1.05029297	+12.26074219	-26.82861328	+9.90966797	+2356	+9.14062500	-8.38037109	-2.13574219	+48.82324219	-9.09667969	-34.25537109	+1900
+1458241157.61929990	+12.01904297	-5.67333984	-1.25683594	+35.20019531	-14.67773438	-64.22607422	+2900	+11.43896484	-3.44970703	-1.08544922	+12.78808594	-27.31201172	+9.31640625	+2368	+9.20214844	-8.34521484	-2.18847656	+48.55957031	-9.33837891	-34.62890625	+1920
+1458241157.62340000	+12.08496094	-5.65576172	-1.27441406	+34.82666016	-15.00732422	-64.59960938	+2928	+11.49169922	-3.40136719	-1.12500000	+13.22753906	-27.72949219	+8.74511719	+2376	+9.25488281	-8.31445313	-2.23681641	+48.22998047	-9.55810547	-35.04638672	+1940
+1458241157.62760000	+12.14648438	-5.63818359	-1.29199219	+34.45312500	-15.31494141	-64.97314453	+2956	+11.54443359	-3.35302734	-1.16894531	+13.73291016	-28.14697266	+8.15185547	+2384	+9.32080078	-8.27050781	-2.29394531	+48.01025391	-9.82177734	-35.41992188	+1964
+1458241157.63179990	+12.21240234	-5.62060547	-1.31396484	+34.05761719	-15.64453125	-65.36865234	+2984	+11.60595703	-3.30029297	-1.20410156	+14.28222656	-28.63037109	+7.49267578	+2392	+9.38671875	-8.23095703	-2.34228516	+47.81250000	-10.08544922	-35.85937500	+1984
+1458241157.63590000	+12.27832031	-5.59863281	-1.33593750	+33.68408203	-15.97412109	-65.72021484	+3012	+11.66308594	-3.25634766	-1.24804688	+14.72167969	-29.04785156	+6.89941406	+2404	+9.44824219	-8.19580078	-2.39062500	+47.52685547	-10.34912109	-36.32080078	+2004
+1458241157.64010000	+12.34423828	-5.57666016	-1.35791016	+33.28857422	-16.30371094	-66.07177734	+3044	+11.71582031	-3.20361328	-1.29638672	+15.22705078	-29.42138672	+6.26220703	+2416	+9.51855469	-8.14746094	-2.44335938	+47.35107422	-10.63476563	-36.76025391	+2032
+1458241157.64430000	+12.41015625	-5.55908203	-1.37548828	+32.89306641	-16.69921875	-66.46728516	+3068	+11.78173828	-3.15087891	-1.33154297	+15.77636719	-29.92675781	+5.58105469	+2424	+9.59765625	-8.09912109	-2.48730469	+47.21923828	-10.94238281	-37.28759766	+2052
+1458241157.64840010	+12.47607422	-5.53710938	-1.39306641	+32.49755859	-17.09472656	-66.84082031	+3096	+11.83886719	-3.10693359	-1.37548828	+16.21582031	-30.34423828	+4.94384766	+2432	+9.66796875	-8.05517578	-2.53125000	+46.99951172	-11.25000000	-37.83691406	+2072
+1458241157.65260000	+12.54199219	-5.51953125	-1.41503906	+32.08007813	-17.46826172	-67.21435547	+3120	+11.90039063	-3.05419922	-1.42382813	+16.72119141	-30.73974609	+4.28466797	+2444	+9.74707031	-8.00244141	-2.57958984	+46.88964844	-11.57958984	-38.32031250	+2092
+1458241157.65680000	+12.61230469	-5.50195313	-1.43261719	+31.64062500	-17.90771484	-67.63183594	+3144	+11.96630859	-3.00585938	-1.45898438	+17.27050781	-31.26708984	+3.51562500	+2452	+9.83056641	-7.94970703	-2.61914063	+46.77978516	-11.93115234	-38.89160156	+2112
+1458241157.66090010	+12.67822266	-5.47558594	-1.45019531	+31.22314453	-18.32519531	-68.00537109	+3172	+12.02783203	-2.95751953	-1.50292969	+17.68798828	-31.66259766	+2.87841797	+2460	+9.90087891	-7.90576172	-2.65869141	+46.60400391	-12.26074219	-39.48486328	+2128
+1458241157.66510010	+12.74414063	-5.45800781	-1.47216797	+30.78369141	-18.72070313	-68.35693359	+3192	+12.09375000	-2.90917969	-1.55126953	+18.14941406	-32.03613281	+2.19726563	+2472	+9.98437500	-7.84863281	-2.70703125	+46.49414063	-12.61230469	-40.01220703	+2148
+1458241157.66930010	+12.81005859	-5.44042969	-1.48974609	+30.34423828	-19.16015625	-68.75244141	+3216	+12.15966797	-2.86083984	-1.58642578	+18.65478516	-32.54150391	+1.42822266	+2476	+10.07226563	-7.79589844	-2.75097656	+46.38427734	-12.98583984	-40.58349609	+2160
+1458241157.67339990	+12.87158203	-5.41406250	-1.50732422	+29.90478516	-19.59960938	-69.10400391	+3236	+12.22558594	-2.81250000	-1.63037109	+19.05029297	-32.95898438	+0.76904297	+2488	+10.14257813	-7.74755859	-2.79052734	+46.18652344	-13.35937500	-41.15478516	+2172
+1458241157.67759990	+12.93750000	-5.39208984	-1.52490234	+29.44335938	-20.01708984	-69.45556641	+3260	+12.29150391	-2.76855469	-1.67871094	+19.48974609	-33.33251953	+0.06591797	+2496	+10.22167969	-7.69042969	-2.84326172	+46.05468750	-13.73291016	-41.66015625	+2192
+1458241157.68179990	+13.00341797	-5.37011719	-1.53808594	+29.00390625	-20.52246094	-69.87304688	+3276	+12.36181641	-2.72021484	-1.70507813	+19.97314453	-33.88183594	-0.74707031	+2504	+10.30957031	-7.63769531	-2.88720703	+45.94482422	-14.15039063	-42.25341797	+2204
+1458241157.68590000	+13.06494141	-5.34375000	-1.54687500	+28.56445313	-21.02783203	-70.26855469	+3296	+12.42773438	-2.66748047	-1.74902344	+20.39062500	-34.29931641	-1.42822266	+2516	+10.37988281	-7.58935547	-2.93115234	+45.74707031	-14.54589844	-42.84667969	+2212
+1458241157.69010000	+13.13085938	-5.32177734	-1.56005859	+28.12500000	-21.48925781	-70.66406250	+3316	+12.49804688	-2.62353516	-1.79296875	+20.80810547	-34.69482422	-2.15332031	+2524	+10.45458984	-7.53662109	-2.98828125	+45.57128906	-14.89746094	-43.35205078	+2224
+1458241157.69429990	+13.18798828	-5.29980469	-1.56445313	+27.66357422	-21.97265625	-71.10351563	+3336	+12.56835938	-2.57519531	-1.81933594	+21.29150391	-35.24414063	-3.01025391	+2532	+10.53369141	-7.48828125	-3.03662109	+45.39550781	-15.29296875	-43.90136719	+2236
+1458241157.69840000	+13.24951172	-5.26904297	-1.57763672	+27.24609375	-22.47802734	-71.47705078	+3360	+12.63867188	-2.52685547	-1.85888672	+21.70898438	-35.68359375	-3.73535156	+2544	+10.59521484	-7.44433594	-3.08935547	+45.13183594	-15.66650391	-44.42871094	+2248
+1458241157.70260000	+13.31103516	-5.23828125	-1.59082031	+26.82861328	-22.93945313	-71.85058594	+3384	+12.70898438	-2.48291016	-1.90283203	+22.12646484	-36.07910156	-4.48242188	+2556	+10.66552734	-7.39599609	-3.15087891	+44.91210938	-16.01806641	-44.89013672	+2260
+1458241157.70670010	+13.36816406	-5.20751953	-1.59521484	+26.38916016	-23.44482422	-72.26806641	+3408	+12.77929688	-2.43457031	-1.92480469	+22.58789063	-36.65039063	-5.33935547	+2564	+10.73583984	-7.35205078	-3.20800781	+44.69238281	-16.36962891	-45.41748047	+2276
+1458241157.71090010	+13.42529297	-5.16796875	-1.59521484	+26.03759766	-23.99414063	-72.68554688	+3436	+12.84960938	-2.38183594	-1.95996094	+23.00537109	-37.08984375	-6.08642578	+2580	+10.79296875	-7.30810547	-3.26513672	+44.42871094	-16.72119141	-45.92285156	+2288
+1458241157.71510000	+13.48242188	-5.13720703	-1.60400391	+25.64208984	-24.52148438	-73.10302734	+3464	+12.91992188	-2.33789063	-1.99951172	+23.42285156	-37.52929688	-6.87744141	+2596	+10.85888672	-7.25976563	-3.33105469	+44.16503906	-17.05078125	-46.36230469	+2308
+1458241157.71919990	+13.54394531	-5.10644531	-1.60400391	+25.24658203	-25.07080078	-73.56445313	+3492	+12.99023438	-2.28955078	-2.01708984	+23.88427734	-38.12255859	-7.77832031	+2608	+10.92480469	-7.22021484	-3.38378906	+43.96728516	-17.38037109	-46.95556641	+2324
+1458241157.72340010	+13.60107422	-5.06250000	-1.60400391	+24.96093750	-25.64208984	-74.00390625	+3524	+13.06494141	-2.23242188	-2.04785156	+24.32373047	-38.58398438	-8.52539063	+2624	+10.98632813	-7.17626953	-3.44091797	+43.70361328	-17.73193359	-47.48291016	+2340
+1458241157.72760010	+13.65820313	-5.02734375	-1.60839844	+24.63134766	-26.16943359	-74.44335938	+3560	+13.13525391	-2.18847656	-2.08300781	+24.69726563	-39.04541016	-9.31640625	+2640	+11.04785156	-7.13232422	-3.50683594	+43.46191406	-18.03955078	-47.92236328	+2360
+1458241157.73169990	+13.71533203	-4.99218750	-1.60839844	+24.30175781	-26.69677734	-74.88281250	+3592	+13.20996094	-2.14453125	-2.09619141	+25.13671875	-39.63867188	-10.21728516	+2652	+11.11816406	-7.09277344	-3.55957031	+43.26416016	-18.36914063	-48.51562500	+2380
+1458241157.73589990	+13.76806641	-4.94384766	-1.61279297	+24.06005859	-27.26806641	-75.32226563	+3628	+13.28027344	-2.09179688	-2.12695313	+25.53222656	-40.10009766	-10.96435547	+2672	+11.17529297	-7.04882813	-3.61230469	+43.04443359	-18.69873047	-49.04296875	+2400
+1458241157.74009990	+13.82519531	-4.90869141	-1.61718750	+23.77441406	-27.79541016	-75.73974609	+3664	+13.35058594	-2.04785156	-2.15771484	+25.86181641	-40.58349609	-11.73339844	+2688	+11.24121094	-7.00048828	-3.67822266	+42.84667969	-19.00634766	-49.50439453	+2428
+1458241157.74420000	+13.88232422	-4.87353516	-1.62158203	+23.48876953	-28.34472656	-76.17919922	+3700	+13.42089844	-2.00390625	-2.17529297	+26.25732422	-41.17675781	-12.61230469	+2704	+11.31591797	-6.95654297	-3.71777344	+42.73681641	-19.35791016	-50.16357422	+2448
+1458241157.74840000	+13.93505859	-4.82519531	-1.62158203	+23.31298828	-28.93798828	-76.61865234	+3740	+13.49560547	-1.95117188	-2.20166016	+26.60888672	-41.66015625	-13.33740234	+2724	+11.38623047	-6.90380859	-3.76611328	+42.60498047	-19.73144531	-50.73486328	+2472
+1458241157.75260000	+13.99218750	-4.79003906	-1.62597656	+23.04931641	-29.50927734	-77.08007813	+3776	+13.56591797	-1.91162109	-2.23242188	+26.91650391	-42.12158203	-14.08447266	+2740	+11.45654297	-6.85546875	-3.81884766	+42.49511719	-20.06103516	-51.24023438	+2496
+1458241157.75670000	+14.04931641	-4.75927734	-1.62597656	+22.80761719	-30.10253906	-77.56347656	+3812	+13.63623047	-1.87207031	-2.24560547	+27.26806641	-42.73681641	-14.96337891	+2752	+11.53564453	-6.80712891	-3.84960938	+42.45117188	-20.45654297	-51.98730469	+2516
+1458241157.76090000	+14.10205078	-4.71533203	-1.63916016	+22.60986328	-30.65185547	-77.91503906	+3848	+13.70654297	-1.82373047	-2.27197266	+27.57568359	-43.19824219	-15.62255859	+2772	+11.61474609	-6.75439453	-3.88476563	+42.40722656	-20.87402344	-52.60253906	+2532
+1458241157.76510000	+14.15917969	-4.68896484	-1.65234375	+22.32421875	-31.15722656	-78.28857422	+3880	+13.77685547	-1.78857422	-2.30273438	+27.81738281	-43.65966797	-16.32568359	+2792	+11.69824219	-6.70166016	-3.92871094	+42.36328125	-21.26953125	-53.15185547	+2552
+1458241157.76920010	+14.21191406	-4.65820313	-1.66113281	+22.06054688	-31.70654297	-78.68408203	+3912	+13.84277344	-1.75341797	-2.31591797	+28.10302734	-44.20898438	-17.13867188	+2804	+11.78173828	-6.64453125	-3.95507813	+42.36328125	-21.68701172	-53.83300781	+2568
+1458241157.77340010	+14.26025391	-4.61865234	-1.67431641	+21.84082031	-32.23388672	-79.01367188	+3944	+13.91308594	-1.70507813	-2.34667969	+28.38867188	-44.64843750	-17.77587891	+2824	+11.86523438	-6.58300781	-3.98583984	+42.38525391	-22.14843750	-54.44824219	+2580
+1458241157.77749990	+14.31298828	-4.59228516	-1.68750000	+21.55517578	-32.76123047	-79.36523438	+3976	+13.97900391	-1.66992188	-2.37744141	+28.60839844	-45.06591797	-18.45703125	+2840	+11.94873047	-6.52587891	-4.02099609	+42.38525391	-22.58789063	-55.01953125	+2592
+1458241157.78169990	+14.36572266	-4.56152344	-1.69189453	+21.29150391	-33.35449219	-79.76074219	+4000	+14.04492188	-1.63916016	-2.39062500	+28.89404297	-45.61523438	-19.27001953	+2852	+12.03662109	-6.47314453	-4.04296875	+42.42919922	-23.04931641	-55.72265625	+2600
+1458241157.78590010	+14.41845703	-4.52636719	-1.70068359	+21.04980469	-33.90380859	-80.04638672	+4024	+14.11083984	-1.59082031	-2.41259766	+29.17968750	-46.03271484	-19.88525391	+2872	+12.12011719	-6.41162109	-4.06494141	+42.47314453	-23.55468750	-56.31591797	+2608
+1458241157.79000000	+14.47119141	-4.50000000	-1.71826172	+20.74218750	-34.38720703	-80.33203125	+4048	+14.17675781	-1.56005859	-2.44335938	+29.44335938	-46.42822266	-20.58837891	+2888	+12.20361328	-6.35888672	-4.10009766	+42.47314453	-23.99414063	-56.86523438	+2612
+1458241157.79419990	+14.51513672	-4.47802734	-1.72265625	+20.45654297	-34.98046875	-80.68359375	+4068	+14.24267578	-1.52490234	-2.45214844	+29.77294922	-46.93359375	-21.40136719	+2904	+12.28710938	-6.30175781	-4.11767578	+42.49511719	-24.43359375	-57.50244141	+2612
+1458241157.79839990	+14.56347656	-4.44726563	-1.73144531	+20.14892578	-35.46386719	-80.92529297	+4092	+14.30859375	-1.47656250	-2.47851563	+30.08056641	-47.28515625	-22.03857422	+2924	+12.37060547	-6.24023438	-4.14404297	+42.51708984	-24.91699219	-58.05175781	+2612
+1458241157.80250000	+14.61181641	-4.41650391	-1.74902344	+19.84130859	-35.92529297	-81.14501953	+4112	+14.37011719	-1.44140625	-2.50488281	+30.36621094	-47.61474609	-22.71972656	+2940	+12.44970703	-6.19189453	-4.17919922	+42.49511719	-25.33447266	-58.55712891	+2612
+1458241157.80670000	+14.65576172	-4.38134766	-1.74902344	+19.55566406	-36.49658203	-81.47460938	+4132	+14.43164063	-1.40625000	-2.51367188	+30.73974609	-48.05419922	-23.55468750	+2956	+12.52441406	-6.13916016	-4.20117188	+42.47314453	-25.72998047	-59.10644531	+2612
+1458241157.81090000	+14.69970703	-4.34179688	-1.74902344	+19.31396484	-37.04589844	-81.73828125	+4156	+14.49316406	-1.35791016	-2.52685547	+31.13525391	-48.40576172	-24.25781250	+2976	+12.59472656	-6.07763672	-4.23193359	+42.47314453	-26.16943359	-59.56787109	+2612
+1458241157.81500010	+14.74365234	-4.30664063	-1.75341797	+19.07226563	-37.55126953	-82.00195313	+4176	+14.55468750	-1.32275391	-2.54443359	+31.50878906	-48.73535156	-25.00488281	+2996	+12.66503906	-6.03369141	-4.27148438	+42.38525391	-26.49902344	-60.02929688	+2612
+1458241157.81920000	+14.78759766	-4.27148438	-1.74023438	+18.87451172	-38.16650391	-82.35351563	+4200	+14.61621094	-1.27880859	-2.54443359	+31.99218750	-49.17480469	-25.92773438	+3016	+12.73095703	-5.98974609	-4.29345703	+42.34130859	-26.85058594	-60.55664063	+2612
+1458241157.82340000	+14.83154297	-4.22314453	-1.73144531	+18.67675781	-38.71582031	-82.61718750	+4224	+14.68212891	-1.23046875	-2.55322266	+32.43164063	-49.48242188	-26.65283203	+3040	+12.79687500	-5.93701172	-4.32421875	+42.29736328	-27.20214844	-60.99609375	+2616
+1458241157.82750010	+14.87988281	-4.18359375	-1.72705078	+18.47900391	-39.22119141	-82.90283203	+4248	+14.74365234	-1.19091797	-2.56201172	+32.87109375	-49.79003906	-27.44384766	+3060	+12.86279297	-5.89746094	-4.35937500	+42.18750000	-27.46582031	-61.41357422	+2620
+1458241157.83170010	+14.91943359	-4.14404297	-1.70947266	+18.32519531	-39.79248047	-83.25439453	+4276	+14.80078125	-1.14697266	-2.55322266	+33.39843750	-50.18554688	-28.36669922	+3084	+12.91992188	-5.85791016	-4.38574219	+42.12158203	-27.70751953	-61.89697266	+2628
+1458241157.83590010	+14.95898438	-4.09130859	-1.69628906	+18.21533203	-40.34179688	-83.54003906	+4308	+14.86230469	-1.08984375	-2.55322266	+33.92578125	-50.47119141	-29.13574219	+3108	+12.97705078	-5.80517578	-4.42089844	+42.07763672	-27.99316406	-62.27050781	+2640
+1458241157.83999990	+15.00292969	-4.04736328	-1.68310547	+18.10546875	-40.86914063	-83.84765625	+4340	+14.92382813	-1.04589844	-2.55761719	+34.38720703	-50.75683594	-29.92675781	+3132	+13.03417969	-5.77001953	-4.45605469	+41.96777344	-28.21289063	-62.64404297	+2652
+1458241157.84419990	+15.04248047	-3.99902344	-1.66113281	+18.01757813	-41.44042969	-84.19921875	+4372	+14.98095703	-1.00195313	-2.54443359	+34.93652344	-51.13037109	-30.82763672	+3160	+13.09570313	-5.73046875	-4.48242188	+41.92382813	-28.45458984	-63.10546875	+2664
+1458241157.84840010	+15.08203125	-3.94189453	-1.63916016	+17.99560547	-42.01171875	-84.52880859	+4408	+15.03808594	-0.94921875	-2.54003906	+35.46386719	-51.43798828	-31.59667969	+3188	+13.15283203	-5.67773438	-4.50878906	+41.90185547	-28.71826172	-63.50097656	+2684
+1458241157.85669990	+15.16113281	-3.85839844	-1.59521484	+17.88574219	-43.15429688	-85.25390625	+4480	+15.15234375	-0.86132813	-2.51806641	+36.51855469	-52.09716797	-33.33251953	+3240	+13.26708984	-5.60742188	-4.55273438	+41.83593750	-29.17968750	-64.40185547	+2724
+1458241157.86080000	+15.20068359	-3.80566406	-1.57763672	+17.86376953	-43.65966797	-85.53955078	+4516	+15.21386719	-0.80859375	-2.51367188	+37.04589844	-52.36083984	-34.07958984	+3268	+13.32861328	-5.55468750	-4.57031250	+41.85791016	-29.44335938	-64.79736328	+2748
+1458241157.86500000	+15.24023438	-3.77050781	-1.56005859	+17.77587891	-44.16503906	-85.82519531	+4552	+15.26660156	-0.76904297	-2.50927734	+37.50732422	-52.62451172	-34.82666016	+3292	+13.39013672	-5.51513672	-4.59228516	+41.85791016	-29.70703125	-65.19287109	+2772
+1458241157.86920000	+15.27539063	-3.73095703	-1.54687500	+17.66601563	-44.67041016	-86.13281250	+4584	+15.31933594	-0.72949219	-2.49609375	+37.96875000	-52.91015625	-35.61767578	+3320	+13.45166016	-5.47119141	-4.59667969	+41.87988281	-30.01464844	-65.67626953	+2796
+1458241157.87330010	+15.31054688	-3.68261719	-1.53369141	+17.62207031	-45.15380859	-86.37451172	+4620	+15.36767578	-0.67675781	-2.49169922	+38.45214844	-53.15185547	-36.29882813	+3344	+13.51318359	-5.41406250	-4.60986328	+41.96777344	-30.34423828	-66.04980469	+2820
+1458241157.87750010	+15.34570313	-3.64746094	-1.52490234	+17.49023438	-45.63720703	-86.61621094	+4652	+15.42041016	-0.64599609	-2.48730469	+38.84765625	-53.39355469	-37.02392578	+3368	+13.57470703	-5.37011719	-4.61865234	+41.96777344	-30.67382813	-66.44531250	+2844
+1458241157.88170000	+15.38085938	-3.61669922	-1.50732422	+17.35839844	-46.16455078	-86.85791016	+4680	+15.46875000	-0.61523438	-2.47851563	+39.28710938	-53.65722656	-37.79296875	+3392	+13.64062500	-5.32177734	-4.61865234	+42.05566406	-31.06933594	-66.95068359	+2872
+1458241157.88579990	+15.41601563	-3.58154297	-1.49853516	+17.24853516	-46.64794922	-87.03369141	+4708	+15.51708984	-0.57128906	-2.47412109	+39.70458984	-53.87695313	-38.45214844	+3416	+13.70654297	-5.26464844	-4.61425781	+42.18750000	-31.50878906	-67.36816406	+2896
+1458241157.89000010	+15.44677734	-3.55517578	-1.49414063	+17.02880859	-47.08740234	-87.20947266	+4732	+15.56103516	-0.54492188	-2.47412109	+40.10009766	-54.09667969	-39.15527344	+3440	+13.77685547	-5.21630859	-4.60986328	+42.27539063	-31.94824219	-67.80761719	+2920
+1458241157.89420010	+15.47753906	-3.53320313	-1.48535156	+16.80908203	-47.54882813	-87.38525391	+4756	+15.60498047	-0.51416016	-2.46533203	+40.51757813	-54.31640625	-39.90234375	+3460	+13.84277344	-5.16357422	-4.60107422	+42.38525391	-32.38769531	-68.26904297	+2940
+1458241157.89829990	+15.50830078	-3.50244141	-1.48535156	+16.61132813	-47.96630859	-87.47314453	+4776	+15.64892578	-0.47460938	-2.46533203	+40.91308594	-54.49218750	-40.51757813	+3484	+13.91308594	-5.10205078	-4.59667969	+42.51708984	-32.84912109	-68.64257813	+2960
+1458241157.90249990	+15.53906250	-3.48046875	-1.48974609	+16.34765625	-48.36181641	-87.53906250	+4796	+15.69287109	-0.44824219	-2.46533203	+41.26464844	-54.66796875	-41.17675781	+3504	+13.97460938	-5.05371094	-4.59228516	+42.58300781	-33.31054688	-69.03808594	+2972
+1458241157.90669990	+15.56103516	-3.45849609	-1.48535156	+16.08398438	-48.80126953	-87.62695313	+4812	+15.72802734	-0.41748047	-2.46093750	+41.66015625	-54.84375000	-41.87988281	+3528	+14.03613281	-5.00537109	-4.58349609	+42.67089844	-33.75000000	-69.43359375	+2988
+1458241157.91500000	+15.61376953	-3.40576172	-1.47216797	+15.57861328	-49.68017578	-87.71484375	+4848	+15.80273438	-0.35595703	-2.44775391	+42.45117188	-55.19531250	-43.22021484	+3576	+14.15917969	-4.89990234	-4.56591797	+42.86865234	-34.67285156	-70.20263672	+3004
+1458241157.91919990	+15.63574219	-3.38818359	-1.45898438	+15.31494141	-50.18554688	-87.82470703	+4864	+15.83789063	-0.32958984	-2.43017578	+42.93457031	-55.41503906	-44.03320313	+3604	+14.21630859	-4.85156250	-4.55712891	+42.97851563	-35.11230469	-70.59814453	+3012
+1458241157.92750000	+15.69287109	-3.33105469	-1.44140625	+14.83154297	-51.04248047	-87.86865234	+4892	+15.92138672	-0.26367188	-2.40820313	+43.87939453	-55.74462891	-45.43945313	+3652	+14.33056641	-4.75927734	-4.54394531	+43.15429688	-35.94726563	-71.34521484	+3020
+1458241157.93580010	+15.73242188	-3.26953125	-1.40185547	+14.47998047	-51.94335938	-88.02246094	+4924	+15.99169922	-0.18457031	-2.36425781	+44.97802734	-56.11816406	-46.97753906	+3712	+14.42285156	-4.67138672	-4.53515625	+43.30810547	-36.62841797	-72.02636719	+3028
+1458241157.94409990	+15.77636719	-3.20361328	-1.35351563	+14.21630859	-52.93212891	-88.19824219	+4964	+16.06201172	-0.11425781	-2.31152344	+46.07666016	-56.51367188	-48.55957031	+3772	+14.51074219	-4.60546875	-4.53076172	+43.39599609	-37.17773438	-72.75146484	+3040
+1458241157.95250010	+15.82470703	-3.12890625	-1.27441406	+14.08447266	-54.00878906	-88.43994141	+5012	+16.13671875	-0.03076172	-2.24121094	+47.35107422	-56.93115234	-50.20751953	+3836	+14.59423828	-4.53955078	-4.52636719	+43.52783203	-37.66113281	-73.47656250	+3060
+1458241157.96079990	+15.87304688	-3.05419922	-1.19531250	+14.08447266	-55.01953125	-88.76953125	+5064	+16.21142578	+0.05712891	-2.14892578	+48.77929688	-57.39257813	-51.96533203	+3900	+14.67333984	-4.47363281	-4.51318359	+43.72558594	-38.07861328	-74.24560547	+3092
+1458241157.96910000	+15.91699219	-2.97509766	-1.12060547	+14.08447266	-55.98632813	-89.05517578	+5116	+16.28173828	+0.13623047	-2.06542969	+50.05371094	-57.83203125	-53.59130859	+3964	+14.74804688	-4.42529297	-4.50439453	+43.83544922	-38.40820313	-74.97070313	+3136
+1458241157.97750000	+15.95654297	-2.90039063	-1.03710938	+14.06250000	-56.95312500	-89.27490234	+5176	+16.34326172	+0.21093750	-1.98632813	+51.26220703	-58.20556641	-55.10742188	+4024	+14.81396484	-4.35937500	-4.49560547	+44.01123047	-38.75976563	-75.56396484	+3192
+1458241157.98160000	+15.97851563	-2.87402344	-0.99755859	+14.01855469	-57.43652344	-89.40673828	+5204	+16.37402344	+0.24609375	-1.94238281	+51.85546875	-58.42529297	-55.89843750	+4052	+14.85351563	-4.32861328	-4.48242188	+44.09912109	-39.00146484	-75.91552734	+3220
+1458241157.99000000	+16.02246094	-2.81689453	-0.93164063	+13.86474609	-58.29345703	-89.53857422	+5256	+16.43554688	+0.31201172	-1.85449219	+53.06396484	-58.84277344	-57.41455078	+4112	+14.92822266	-4.25830078	-4.46044922	+44.31884766	-39.48486328	-76.50878906	+3284
+1458241157.99830010	+16.05322266	-2.76855469	-0.89648438	+13.49121094	-58.93066406	-89.45068359	+5304	+16.48828125	+0.36474609	-1.80175781	+53.92089844	-59.08447266	-58.60107422	+4164	+15.00732422	-4.18798828	-4.43408203	+44.49462891	-40.03417969	-77.01416016	+3348
+1458241158.00250010	+16.07080078	-2.75976563	-0.88769531	+13.16162109	-59.19433594	-89.29687500	+5324	+16.51025391	+0.38232422	-1.78417969	+54.20654297	-59.19433594	-59.10644531	+4184	+15.04248047	-4.15283203	-4.42529297	+44.56054688	-40.34179688	-77.16796875	+3376
+1458241158.01079990	+16.09277344	-2.73779297	-0.87890625	+12.43652344	-59.69970703	-88.94531250	+5360	+16.54541016	+0.41308594	-1.76220703	+54.64599609	-59.34814453	-59.91943359	+4232	+15.11718750	-4.06933594	-4.39453125	+44.69238281	-41.02294922	-77.49755859	+3428
+1458241158.01910000	+16.11474609	-2.73339844	-0.87011719	+11.64550781	-60.20507813	-88.57177734	+5388	+16.58056641	+0.43945313	-1.74023438	+55.10742188	-59.50195313	-60.77636719	+4276	+15.18310547	-3.99023438	-4.36376953	+44.82421875	-41.74804688	-77.82714844	+3472
+1458241158.02329990	+16.12792969	-2.72021484	-0.87011719	+11.22802734	-60.40283203	-88.33007813	+5404	+16.60253906	+0.45703125	-1.73144531	+55.30517578	-59.56787109	-61.12792969	+4300	+15.22265625	-3.95068359	-4.35058594	+44.91210938	-42.12158203	-77.95898438	+3488
+1458241158.03160000	+16.14111328	-2.72021484	-0.87451172	+10.37109375	-60.75439453	-87.86865234	+5428	+16.63330078	+0.47460938	-1.71826172	+55.61279297	-59.63378906	-61.83105469	+4348	+15.28857422	-3.88476563	-4.32421875	+44.95605469	-42.75878906	-78.22265625	+3512
+1458241158.03990010	+16.15869141	-2.70263672	-0.87451172	+9.62402344	-61.12792969	-87.38525391	+5456	+16.65966797	+0.50097656	-1.72265625	+55.74462891	-59.63378906	-62.31445313	+4396	+15.35009766	-3.81005859	-4.30224609	+45.04394531	-43.35205078	-78.46435547	+3528
+1458241158.04830000	+16.18066406	-2.68066406	-0.84375000	+9.07470703	-61.72119141	-87.07763672	+5492	+16.69482422	+0.53173828	-1.69189453	+56.25000000	-59.76562500	-63.17138672	+4448	+15.39843750	-3.74414063	-4.27587891	+45.19775391	-43.85742188	-78.77197266	+3540
+1458241158.05660010	+16.19824219	-2.64550781	-0.78662109	+8.74511719	-62.40234375	-86.96777344	+5536	+16.72998047	+0.57568359	-1.63916016	+56.97509766	-59.96337891	-64.18212891	+4508	+15.44677734	-3.70019531	-4.24951172	+45.35156250	-44.23095703	-79.23339844	+3556
+1458241158.06489990	+16.22021484	-2.59277344	-0.72070313	+8.63525391	-63.10546875	-86.90185547	+5584	+16.77392578	+0.62402344	-1.57763672	+57.72216797	-60.13916016	-65.19287109	+4564	+15.49951172	-3.66503906	-4.21875000	+45.54931641	-44.51660156	-79.76074219	+3572
+1458241158.07329990	+16.23779297	-2.53125000	-0.63720703	+8.67919922	-63.89648438	-86.98974609	+5636	+16.80908203	+0.68554688	-1.49853516	+58.71093750	-60.38085938	-66.40136719	+4620	+15.53027344	-3.62109375	-4.19677734	+45.79101563	-44.69238281	-80.31005859	+3596
+1458241158.07740000	+16.24658203	-2.50048828	-0.59326172	+8.72314453	-64.31396484	-87.03369141	+5664	+16.82666016	+0.71630859	-1.45898438	+59.19433594	-60.51269531	-66.99462891	+4648	+15.54785156	-3.60791016	-4.17919922	+45.92285156	-44.78027344	-80.61767578	+3612
+1458241158.08570000	+16.26855469	-2.43896484	-0.49658203	+8.85498047	-65.12695313	-87.18750000	+5720	+16.87060547	+0.78222656	-1.36230469	+60.29296875	-60.84228516	-68.26904297	+4704	+15.58300781	-3.57275391	-4.14843750	+46.20849609	-44.93408203	-81.23291016	+3652
+1458241158.09410000	+16.28173828	-2.38623047	-0.41308594	+8.96484375	-65.87402344	-87.34130859	+5772	+16.90576172	+0.83935547	-1.27001953	+61.36962891	-61.14990234	-69.58740234	+4756	+15.61376953	-3.55078125	-4.10888672	+46.51611328	-45.10986328	-81.93603516	+3700
+1458241158.09820010	+16.29052734	-2.35546875	-0.37792969	+8.98681641	-66.15966797	-87.36328125	+5796	+16.91894531	+0.87011719	-1.23046875	+61.85302734	-61.28173828	-70.13671875	+4780	+15.63574219	-3.52880859	-4.09570313	+46.66992188	-45.19775391	-82.19970703	+3728
+1458241158.10660000	+16.29931641	-2.32031250	-0.32519531	+8.83300781	-66.66503906	-87.29736328	+5836	+16.94531250	+0.90966797	-1.16455078	+62.55615234	-61.50146484	-71.08154297	+4824	+15.66210938	-3.49365234	-4.06054688	+46.88964844	-45.46142578	-82.68310547	+3784
+1458241158.11490010	+16.30371094	-2.29833984	-0.29003906	+8.45947266	-67.10449219	-87.09960938	+5868	+16.96728516	+0.94042969	-1.11181641	+63.19335938	-61.74316406	-71.93847656	+4860	+15.68408203	-3.44970703	-4.03417969	+47.04345703	-45.72509766	-82.99072266	+3840
+1458241158.12319990	+16.30810547	-2.29394531	-0.28125000	+7.86621094	-67.34619141	-86.74804688	+5888	+16.98046875	+0.94921875	-1.08105469	+63.43505859	-61.91894531	-72.48779297	+4892	+15.72802734	-3.41015625	-3.99462891	+47.21923828	-46.18652344	-83.34228516	+3896
+1458241158.12739990	+16.31250000	-2.29833984	-0.28125000	+7.51464844	-67.43408203	-86.55029297	+5896	+16.98486328	+0.94921875	-1.06787109	+63.52294922	-61.98486328	-72.75146484	+4908	+15.74560547	-3.39257813	-3.97265625	+47.26318359	-46.42822266	-83.49609375	+3916
+1458241158.13570000	+16.30810547	-2.31152344	-0.29882813	+6.76757813	-67.52197266	-86.11083984	+5912	+16.99365234	+0.94921875	-1.06347656	+63.56689453	-62.07275391	-73.05908203	+4936	+15.77636719	-3.34863281	-3.94628906	+47.30712891	-46.88964844	-83.62792969	+3956
+1458241158.14410000	+16.30371094	-2.33789063	-0.31201172	+5.88867188	-67.63183594	-85.62744141	+5928	+16.99804688	+0.93164063	-1.05908203	+63.43505859	-62.16064453	-73.30078125	+4964	+15.79833984	-3.30468750	-3.91992188	+47.26318359	-47.35107422	-83.64990234	+3980
+1458241158.15240000	+16.30371094	-2.35546875	-0.32958984	+5.11962891	-67.71972656	-85.18798828	+5940	+16.99804688	+0.91845703	-1.05468750	+63.41308594	-62.29248047	-73.56445313	+4996	+15.82470703	-3.26953125	-3.88916016	+47.28515625	-47.81250000	-83.80371094	+3996
+1458241158.16070010	+16.30810547	-2.36865234	-0.32519531	+4.57031250	-67.91748047	-84.92431641	+5944	+17.00683594	+0.90966797	-1.03271484	+63.58886719	-62.44628906	-74.00390625	+5032	+15.85107422	-3.23437500	-3.85400391	+47.37304688	-48.20800781	-84.00146484	+4004
+1458241158.16899990	+16.30810547	-2.36425781	-0.31201172	+4.19677734	-68.15917969	-84.74853516	+5948	+17.01123047	+0.90966797	-1.00634766	+63.83056641	-62.62207031	-74.50927734	+5064	+15.87744141	-3.20800781	-3.82324219	+47.41699219	-48.51562500	-84.19921875	+4008
+1458241158.17319990	+16.30810547	-2.35546875	-0.29003906	+4.06494141	-68.35693359	-84.72656250	+5952	+17.01562500	+0.91406250	-0.98876953	+64.00634766	-62.70996094	-74.77294922	+5084	+15.88183594	-3.19921875	-3.81005859	+47.43896484	-48.60351563	-84.30908203	+4008
+1458241158.18150000	+16.31250000	-2.32910156	-0.23730469	+4.04296875	-68.84033203	-84.77050781	+5968	+17.02441406	+0.92724609	-0.94042969	+64.55566406	-62.97363281	-75.45410156	+5120	+15.89501953	-3.17724609	-3.78369141	+47.54882813	-48.73535156	-84.63867188	+4012
+1458241158.18989990	+16.32128906	-2.28515625	-0.16259766	+4.26269531	-69.38964844	-84.94628906	+5988	+17.03320313	+0.95361328	-0.87011719	+65.32470703	-63.28125000	-76.35498047	+5164	+15.90820313	-3.16845703	-3.74853516	+47.74658203	-48.84521484	-85.10009766	+4020
+1458241158.19820000	+16.32568359	-2.23242188	-0.07470703	+4.72412109	-69.98291016	-85.31982422	+6016	+17.04638672	+0.97998047	-0.79980469	+66.15966797	-63.61083984	-77.23388672	+5204	+15.91699219	-3.16406250	-3.71777344	+47.94433594	-48.82324219	-85.58349609	+4040
+1458241158.20650010	+16.33007813	-2.17968750	+0.00439453	+5.09765625	-70.55419922	-85.62744141	+6044	+17.05957031	+1.01074219	-0.73388672	+66.95068359	-63.94042969	-78.06884766	+5244	+15.92138672	-3.15527344	-3.69140625	+48.09814453	-48.75732422	-86.02294922	+4064
+1458241158.21070000	+16.33007813	-2.15771484	+0.03955078	+5.29541016	-70.79589844	-85.78125000	+6060	+17.06835938	+1.05908203	-0.64599609	+68.18115234	-64.46777344	-79.32128906	+5276	+15.92138672	-3.15087891	-3.68261719	+48.16406250	-48.73535156	-86.22070313	+4080
+1458241158.21900010	+16.33447266	-2.11376953	+0.10986328	+5.71289063	-71.25732422	-86.15478516	+6084	+17.07714844	+1.08984375	-0.56689453	+69.10400391	-64.92919922	-80.24414063	+5316	+15.92578125	-3.14648438	-3.65625000	+48.33984375	-48.71337891	-86.63818359	+4120
+1458241158.22740010	+16.33886719	-2.08740234	+0.15380859	+6.06445313	-71.60888672	-86.46240234	+6104	+17.08154297	+1.10742188	-0.51855469	+69.80712891	-65.34667969	-80.94726563	+5348	+15.93017578	-3.13330078	-3.63427734	+48.44970703	-48.71337891	-86.98974609	+4164
+1458241158.23569990	+16.33447266	-2.06542969	+0.17138672	+6.19628906	-71.74072266	-86.63818359	+6116	+17.08154297	+1.11621094	-0.50537109	+70.07080078	-65.67626953	-81.25488281	+5372	+15.93896484	-3.12451172	-3.62109375	+48.49365234	-48.77929688	-87.18750000	+4204
+1458241158.24400000	+16.33007813	-2.07421875	+0.16259766	+6.04248047	-71.76269531	-86.68212891	+6124	+17.07275391	+1.10742188	-0.50097656	+70.20263672	-66.02783203	-81.45263672	+5396	+15.94775391	-3.09814453	-3.61230469	+48.44970703	-48.91113281	-87.18750000	+4240
+1458241158.24819990	+16.33007813	-2.07861328	+0.15380859	+5.95458984	-71.74072266	-86.68212891	+6128	+17.06835938	+1.10302734	-0.50097656	+70.26855469	-66.18164063	-81.54052734	+5412	+15.95214844	-3.08935547	-3.61230469	+48.42773438	-48.99902344	-87.18750000	+4256
+1458241158.25650000	+16.32568359	-2.09619141	+0.12744141	+5.80078125	-71.67480469	-86.72607422	+6136	+17.05957031	+1.08544922	-0.50537109	+70.35644531	-66.51123047	-81.80419922	+5436	+15.96533203	-3.06298828	-3.59912109	+48.38378906	-49.24072266	-87.16552734	+4280
+1458241158.26480010	+16.33007813	-2.11376953	+0.09667969	+5.62500000	-71.56494141	-86.79199219	+6140	+17.05078125	+1.05908203	-0.51855469	+70.26855469	-66.79687500	-81.87011719	+5464	+15.97851563	-3.04101563	-3.59472656	+48.31787109	-49.46044922	-87.09960938	+4296
+1458241158.27320000	+16.32568359	-2.13574219	+0.06152344	+5.49316406	-71.43310547	-86.90185547	+6140	+17.04199219	+1.03271484	-0.53173828	+70.22460938	-67.08251953	-82.02392578	+5496	+15.98730469	-3.01025391	-3.59033203	+48.20800781	-49.68017578	-86.96777344	+4300
+1458241158.27729990	+16.32128906	-2.14453125	+0.04833984	+5.47119141	-71.38916016	-87.01171875	+6140	+17.03759766	+1.01953125	-0.53613281	+70.22460938	-67.23632813	-82.11181641	+5508	+15.99169922	-2.99707031	-3.58593750	+48.16406250	-49.79003906	-86.90185547	+4296
+1458241158.28570010	+16.32128906	-2.15771484	+0.03076172	+5.58105469	-71.36718750	-87.34130859	+6132	+17.03320313	+0.99755859	-0.54052734	+70.29052734	-67.52197266	-82.37548828	+5536	+16.00048828	-2.96630859	-3.58154297	+48.09814453	-49.98779297	-86.83593750	+4292
+1458241158.29399990	+16.32568359	-2.15332031	+0.03076172	+6.04248047	-71.45507813	-87.93457031	+6124	+17.02880859	+0.99316406	-0.53613281	+70.57617188	-67.82958984	-82.77099609	+5560	+16.00927734	-2.94433594	-3.57275391	+48.07617188	-50.11962891	-86.87988281	+4280
+1458241158.29819990	+16.33007813	-2.14453125	+0.03955078	+6.39404297	-71.54296875	-88.35205078	+6120	+17.02880859	+0.99755859	-0.52294922	+70.83984375	-68.00537109	-83.07861328	+5576	+16.00927734	-2.93994141	-3.56835938	+48.05419922	-50.14160156	-86.94580078	+4272
+1458241158.30650000	+16.33007813	-2.11816406	+0.06591797	+7.31689453	-71.76269531	-89.29687500	+6120	+17.03320313	+1.00634766	-0.49218750	+71.36718750	-68.35693359	-83.64990234	+5604	+16.00927734	-2.92675781	-3.55957031	+48.05419922	-50.09765625	-87.05566406	+4264
+1458241158.31480000	+16.33007813	-2.06982422	+0.10986328	+8.59130859	-72.07031250	-90.54931641	+6124	+17.03759766	+1.02392578	-0.46142578	+72.04833984	-68.77441406	-84.33105469	+5632	+16.00488281	-2.91796875	-3.55517578	+48.07617188	-49.98779297	-87.25341797	+4256
+1458241158.32310010	+16.33447266	-2.01708984	+0.16259766	+10.21728516	-72.42187500	-92.08740234	+6136	+17.04638672	+1.05468750	-0.41308594	+73.01513672	-69.27978516	-85.23193359	+5660	+16.00048828	-2.91357422	-3.54199219	+48.16406250	-49.85595703	-87.60498047	+4256
+1458241158.33150010	+16.34326172	-1.95996094	+0.21533203	+11.99707031	-72.72949219	-93.75732422	+6152	+17.05517578	+1.07226563	-0.36474609	+74.00390625	-69.85107422	-86.19873047	+5684	+15.99609375	-2.91357422	-3.52441406	+48.22998047	-49.65820313	-87.95654297	+4268
+1458241158.33979990	+16.33886719	-1.91162109	+0.25927734	+13.86474609	-72.99316406	-95.60302734	+6164	+17.06396484	+1.09423828	-0.31640625	+75.14648438	-70.51025391	-87.25341797	+5700	+15.98730469	-2.91357422	-3.51123047	+48.27392578	-49.43847656	-88.26416016	+4288
+1458241158.34809990	+16.33886719	-1.87646484	+0.28564453	+15.46875000	-73.12500000	-97.22900391	+6172	+17.06835938	+1.10302734	-0.28125000	+76.13525391	-71.25732422	-88.17626953	+5712	+15.98291016	-2.90917969	-3.49804688	+48.31787109	-49.30664063	-88.52783203	+4316
+1458241158.35229990	+16.34326172	-1.86767578	+0.29443359	+16.21582031	-73.19091797	-98.04199219	+6176	+17.06835938	+1.10302734	-0.26367188	+76.70654297	-71.63085938	-88.74755859	+5716	+15.97851563	-2.90478516	-3.48925781	+48.31787109	-49.26269531	-88.63769531	+4332
+1458241158.36060000	+16.34765625	-1.86328125	+0.29443359	+17.02880859	-73.16894531	-98.94287109	+6172	+17.06396484	+1.08984375	-0.24169922	+77.60742188	-72.39990234	-89.64843750	+5724	+15.98291016	-2.89599609	-3.47167969	+48.29589844	-49.26269531	-88.74755859	+4360
+1458241158.36900000	+16.34765625	-1.86328125	+0.28125000	+17.49023438	-73.12500000	-99.49218750	+6168	+17.05957031	+1.07226563	-0.24169922	+78.20068359	-73.05908203	-90.26367188	+5724	+15.99169922	-2.87841797	-3.46728516	+48.14208984	-49.30664063	-88.63769531	+4384
+1458241158.37310000	+16.35205078	-1.87207031	+0.27685547	+17.77587891	-73.05908203	-99.86572266	+6168	+17.05078125	+1.05908203	-0.24609375	+78.44238281	-73.38867188	-90.52734375	+5728	+15.99169922	-2.87402344	-3.46728516	+48.05419922	-49.35058594	-88.54980469	+4392
+1458241158.38150000	+16.35205078	-1.88525391	+0.25488281	+18.34716797	-72.94921875	-100.65673828	+6164	+17.03320313	+1.04150391	-0.25488281	+78.96972656	-74.04785156	-91.07666016	+5728	+15.99609375	-2.85205078	-3.46728516	+47.83447266	-49.48242188	-88.33007813	+4404
+1458241158.38980010	+16.35644531	-1.90722656	+0.21533203	+19.07226563	-72.75146484	-101.68945313	+6160	+17.02001953	+1.02392578	-0.25927734	+79.76074219	-74.72900391	-91.88964844	+5732	+16.00048828	-2.83447266	-3.46289063	+47.63671875	-49.63623047	-88.11035156	+4404
+1458241158.39389990	+16.36083984	-1.92041016	+0.19775391	+19.40185547	-72.66357422	-102.19482422	+6160	+17.01562500	+1.01953125	-0.25927734	+80.11230469	-75.03662109	-92.24121094	+5732	+16.00048828	-2.82568359	-3.46289063	+47.52685547	-49.70214844	-87.97851563	+4400
+1458241158.40229990	+16.36083984	-1.94677734	+0.15380859	+20.23681641	-72.48779297	-103.42529297	+6148	+17.00683594	+1.01074219	-0.27246094	+80.72753906	-75.67382813	-92.87841797	+5736	+16.00488281	-2.80810547	-3.46289063	+47.26318359	-49.83398438	-87.69287109	+4392
+1458241158.41059990	+16.36083984	-1.95556641	+0.12744141	+21.18164063	-72.37792969	-104.63378906	+6136	+16.99804688	+1.01074219	-0.27685547	+81.80419922	-76.37695313	-93.95507813	+5740	+16.00048828	-2.78613281	-3.46728516	+46.99951172	-49.94384766	-87.42919922	+4372
+1458241158.42730000	+16.36523438	-1.92919922	+0.13183594	+23.92822266	-72.59765625	-107.68798828	+6104	+17.00683594	+1.04150391	-0.22851563	+86.13281250	-77.91503906	-98.30566406	+5748	+15.99169922	-2.76416016	-3.45849609	+46.71386719	-50.05371094	-87.34130859	+4328
+1458241158.43560000	+16.36083984	-1.88964844	+0.16699219	+25.88378906	-72.83935547	-109.64355469	+6100	+17.01562500	+1.05908203	-0.20654297	+88.74755859	-78.66210938	-100.94238281	+5752	+15.98730469	-2.75976563	-3.45410156	+46.64794922	-50.00976563	-87.42919922	+4312
+1458241158.44390010	+16.36083984	-1.84570313	+0.21533203	+28.10302734	-73.14697266	-111.81884766	+6100	+17.02441406	+1.07226563	-0.18017578	+91.97753906	-79.43115234	-104.23828125	+5752	+15.97851563	-2.75976563	-3.44970703	+46.62597656	-49.92187500	-87.62695313	+4304
+1458241158.44810010	+16.36523438	-1.82373047	+0.23730469	+29.31152344	-73.30078125	-113.00537109	+6104	+17.02880859	+1.07666016	-0.15380859	+94.28466797	-79.80468750	-106.61132813	+5756	+15.97851563	-2.75537109	-3.44091797	+46.64794922	-49.89990234	-87.75878906	+4304
+1458241158.45639990	+16.36523438	-1.77978516	+0.29003906	+31.77246094	-73.56445313	-115.46630859	+6108	+17.04638672	+1.08544922	-0.10986328	+99.18457031	-80.46386719	-111.66503906	+5756	+15.97412109	-2.75537109	-3.42773438	+46.73583984	-49.85595703	-88.08837891	+4308
+1458241158.46479990	+16.36523438	-1.74902344	+0.33837891	+34.25537109	-73.78417969	-117.99316406	+6112	+17.05957031	+1.08544922	-0.08349609	+103.97460938	-81.05712891	-116.63085938	+5752	+15.97412109	-2.75537109	-3.41455078	+46.77978516	-49.79003906	-88.39599609	+4320
+1458241158.47309990	+16.36523438	-1.72705078	+0.36035156	+36.29882813	-73.82812500	-120.16845703	+6112	+17.05957031	+1.08105469	-0.07470703	+108.69873047	-81.58447266	-121.55273438	+5744	+15.97851563	-2.75097656	-3.40576172	+46.73583984	-49.79003906	-88.59375000	+4336
+1458241158.47720000	+16.36523438	-1.73144531	+0.36474609	+37.11181641	-73.82812500	-121.13525391	+6108	+17.05957031	+1.07226563	-0.07031250	+111.40136719	-81.82617188	-124.40917969	+5744	+15.97412109	-2.74658203	-3.40576172	+46.69189453	-49.81201172	-88.61572266	+4344
+1458241158.48560000	+16.36083984	-1.75341797	+0.34716797	+38.21044922	-73.71826172	-122.60742188	+6104	+17.05957031	+1.05029297	-0.06591797	+116.78466797	-82.19970703	-130.10009766	+5740	+15.97851563	-2.72900391	-3.40576172	+46.53808594	-49.92187500	-88.59375000	+4356
+1458241158.49390010	+16.36083984	-1.78417969	+0.31640625	+38.97949219	-73.56445313	-123.79394531	+6100	+17.05957031	+1.02832031	-0.07910156	+122.08007813	-82.52929688	-135.74707031	+5740	+15.98730469	-2.71582031	-3.41455078	+46.29638672	-50.07568359	-88.43994141	+4364
+1458241158.50219990	+16.35644531	-1.81933594	+0.26806641	+39.28710938	-73.30078125	-124.58496094	+6096	+17.04638672	+1.01074219	-0.11425781	+126.62841797	-82.88085938	-140.58105469	+5740	+15.99169922	-2.69824219	-3.43212891	+45.94482422	-50.22949219	-88.11035156	+4364
+1458241158.50640010	+16.35205078	-1.84130859	+0.24169922	+39.33105469	-73.16894531	-124.84863281	+6096	+17.03759766	+1.00195313	-0.12744141	+129.30908203	-82.99072266	-143.41552734	+5740	+15.99169922	-2.68505859	-3.44531250	+45.72509766	-50.31738281	-87.89062500	+4364
+1458241158.51469990	+16.34765625	-1.88085938	+0.18457031	+39.39697266	-72.92724609	-125.35400391	+6092	+17.02441406	+0.97998047	-0.14941406	+134.89013672	-83.16650391	-149.32617188	+5744	+15.99169922	-2.66748047	-3.46728516	+45.30761719	-50.47119141	-87.51708984	+4352
+1458241158.52309990	+16.33886719	-1.90722656	+0.14501953	+39.70458984	-72.77343750	-126.05712891	+6080	+17.02441406	+0.96240234	-0.16259766	+140.77880859	-83.23242188	-155.52246094	+5744	+15.99169922	-2.64990234	-3.48486328	+44.91210938	-50.66894531	-87.16552734	+4336
+1458241158.53140000	+16.33447266	-1.91601563	+0.11865234	+40.27587891	-72.66357422	-126.87011719	+6068	+17.02001953	+0.96679688	-0.17138672	+146.88720703	-83.23242188	-161.82861328	+5748	+15.99169922	-2.64111328	-3.50244141	+44.56054688	-50.77880859	-86.94580078	+4312
+1458241158.53970000	+16.33447266	-1.90722656	+0.11425781	+41.17675781	-72.61962891	-127.88085938	+6052	+17.02001953	+0.97558594	-0.17578125	+152.75390625	-83.18847656	-167.82714844	+5756	+15.99169922	-2.63671875	-3.51123047	+44.27490234	-50.84472656	-86.83593750	+4292
+1458241158.54810000	+16.33007813	-1.87646484	+0.13183594	+42.49511719	-72.70751953	-129.22119141	+6044	+17.02441406	+0.98876953	-0.14501953	+159.06005859	-82.88085938	-174.26513672	+5760	+15.98730469	-2.63232422	-3.51123047	+44.14306641	-50.86669922	-86.90185547	+4272
+1458241158.55640010	+16.33007813	-1.84130859	+0.17138672	+44.20898438	-72.83935547	-130.89111328	+6044	+17.04199219	+1.00195313	-0.10986328	+164.83886719	-82.46337891	+179.82421875	+5764	+15.98730469	-2.63671875	-3.49365234	+44.16503906	-50.86669922	-87.20947266	+4264
+1458241158.56049990	+16.33447266	-1.81933594	+0.19775391	+45.08789063	-72.90527344	-131.72607422	+6044	+17.05517578	+1.01513672	-0.09228516	+167.43164063	-82.30957031	+177.20947266	+5764	+15.99169922	-2.63671875	-3.48486328	+44.18701172	-50.86669922	-87.38525391	+4264
+1458241158.56890010	+16.33886719	-1.77539063	+0.24609375	+46.93359375	-73.03710938	-133.46191406	+6052	+17.06835938	+1.03271484	-0.06152344	+172.13378906	-81.91406250	+172.46337891	+5760	+15.99169922	-2.64111328	-3.46728516	+44.25292969	-50.80078125	-87.71484375	+4272
+1458241158.57719990	+16.34326172	-1.73583984	+0.29443359	+48.64746094	-73.12500000	-135.08789063	+6056	+17.07275391	+1.04589844	-0.03076172	+176.11083984	-81.51855469	+168.44238281	+5752	+15.98730469	-2.64550781	-3.45410156	+44.31884766	-50.73486328	-88.04443359	+4288
+1458241158.58550000	+16.34765625	-1.70507813	+0.33837891	+50.14160156	-73.21289063	-136.53808594	+6056	+17.08154297	+1.05468750	-0.00439453	+179.73632813	-81.10107422	+164.70703125	+5744	+15.98730469	-2.64111328	-3.43652344	+44.34082031	-50.73486328	-88.30810547	+4308
+1458241158.59390000	+16.35205078	-1.69189453	+0.36474609	+51.24023438	-73.21289063	-137.68066406	+6052	+17.08593750	+1.04589844	+0.00878906	-177.36328125	-80.74951172	+161.65283203	+5736	+15.98730469	-2.64111328	-3.41894531	+44.29687500	-50.77880859	-88.43994141	+4332
+1458241158.59800000	+16.35644531	-1.69189453	+0.36914063	+51.56982422	-73.16894531	-138.03222656	+6048	+17.08154297	+1.04150391	+0.00439453	-176.06689453	-80.68359375	+160.31250000	+5728	+15.98730469	-2.63671875	-3.41894531	+44.20898438	-50.77880859	-88.37402344	+4344
+1458241158.60640000	+16.36083984	-1.69628906	+0.36474609	+51.89941406	-73.08105469	-138.49365234	+6040	+17.06835938	+1.02832031	-0.01757813	-173.71582031	-80.57373047	+157.78564453	+5728	+15.98291016	-2.61914063	-3.43212891	+43.92333984	-50.82275391	-88.06640625	+4360
+1458241158.61470010	+16.35644531	-1.71826172	+0.34277344	+51.74560547	-72.94921875	-138.51562500	+6032	+17.05078125	+1.00195313	-0.04833984	-171.58447266	-80.48583984	+155.41259766	+5732	+15.97412109	-2.60156250	-3.44091797	+43.61572266	-50.91064453	-87.69287109	+4372
+1458241158.62299990	+16.35644531	-1.74902344	+0.31201172	+51.37207031	-72.81738281	-138.40576172	+6028	+17.04199219	+0.97119141	-0.07910156	-169.67285156	-80.44189453	+153.28125000	+5740	+15.96972656	-2.57958984	-3.45410156	+43.24218750	-51.04248047	-87.20947266	+4376
+1458241158.63130000	+16.35205078	-1.78417969	+0.27685547	+50.91064453	-72.64160156	-138.16406250	+6028	+17.02880859	+0.94921875	-0.11425781	-168.00292969	-80.39794922	+151.41357422	+5752	+15.96533203	-2.55761719	-3.47167969	+42.82470703	-51.15234375	-86.63818359	+4372
+1458241158.63969990	+16.34765625	-1.81494141	+0.23730469	+50.38330078	-72.48779297	-137.85644531	+6024	+17.01562500	+0.93164063	-0.14941406	-166.42089844	-80.41992188	+149.67773438	+5768	+15.96093750	-2.52685547	-3.49365234	+42.31933594	-51.26220703	-85.95703125	+4364
+1458241158.64380000	+16.34765625	-1.82812500	+0.21533203	+50.16357422	-72.39990234	-137.74658203	+6020	+17.01123047	+0.92285156	-0.15820313	-165.60791016	-80.35400391	+148.79882813	+5772	+15.95654297	-2.51367188	-3.50683594	+42.07763672	-51.30615234	-85.60546875	+4352
+1458241158.65220000	+16.34326172	-1.85009766	+0.18896484	+49.94384766	-72.31201172	-137.74658203	+6016	+17.01123047	+0.91406250	-0.16259766	-164.24560547	-80.15625000	+147.34863281	+5784	+15.95214844	-2.48291016	-3.52001953	+41.61621094	-51.41601563	-84.96826172	+4332
+1458241158.66050000	+16.33886719	-1.85888672	+0.17578125	+50.11962891	-72.26806641	-138.03222656	+6008	+17.02001953	+0.90966797	-0.14501953	-163.23486328	-79.84863281	+146.29394531	+5796	+15.94775391	-2.46093750	-3.52880859	+41.33056641	-51.48193359	-84.61669922	+4300
+1458241158.66470000	+16.33886719	-1.85449219	+0.17578125	+50.31738281	-72.24609375	-138.25195313	+6000	+17.02441406	+0.91845703	-0.13183594	-162.68554688	-79.67285156	+145.78857422	+5800	+15.94775391	-2.45214844	-3.52880859	+41.24267578	-51.50390625	-84.52880859	+4288
+1458241158.67300010	+16.33886719	-1.84130859	+0.18457031	+50.95458984	-72.26806641	-138.86718750	+5996	+17.02880859	+0.94482422	-0.10546875	-161.60888672	-79.29931641	+144.79980469	+5808	+15.94335938	-2.44335938	-3.53320313	+41.13281250	-51.45996094	-84.46289063	+4260
+1458241158.68129990	+16.33886719	-1.81494141	+0.20214844	+51.85546875	-72.33398438	-139.72412109	+5992	+17.03759766	+0.96240234	-0.07470703	-160.62011719	-78.88183594	+143.85498047	+5812	+15.93896484	-2.43896484	-3.53320313	+41.13281250	-51.41601563	-84.55078125	+4236
+1458241158.68969990	+16.34326172	-1.77978516	+0.23291016	+53.10791016	-72.42187500	-140.86669922	+5996	+17.04638672	+0.98876953	-0.04394531	-159.80712891	-78.42041016	+143.15185547	+5812	+15.93896484	-2.43457031	-3.52880859	+41.17675781	-51.37207031	-84.70458984	+4220
+1458241158.69380000	+16.34765625	-1.75781250	+0.25048828	+53.74511719	-72.48779297	-141.41601563	+6000	+17.05078125	+1.00634766	-0.03515625	-159.38964844	-78.22265625	+142.82226563	+5808	+15.93896484	-2.43457031	-3.52880859	+41.22070313	-51.35009766	-84.81445313	+4216
+1458241158.70219990	+16.35205078	-1.71826172	+0.27246094	+54.95361328	-72.55371094	-142.47070313	+6004	+17.05517578	+1.03271484	-0.02197266	-158.55468750	-77.84912109	+142.09716797	+5796	+15.93896484	-2.43017578	-3.52880859	+41.26464844	-51.30615234	-84.96826172	+4208
+1458241158.71050000	+16.36083984	-1.68310547	+0.28564453	+55.89843750	-72.57568359	-143.30566406	+6004	+17.05078125	+1.05468750	-0.03515625	-157.63183594	-77.62939453	+141.19628906	+5788	+15.93896484	-2.42138672	-3.54199219	+41.24267578	-51.24023438	-85.03417969	+4208
+1458241158.71460010	+16.36083984	-1.66992188	+0.28564453	+56.31591797	-72.59765625	-143.70117188	+6004	+17.04638672	+1.05908203	-0.04833984	-157.23632813	-77.51953125	+140.80078125	+5784	+15.93457031	-2.41699219	-3.55078125	+41.19873047	-51.21826172	-85.03417969	+4208
+1458241158.72300000	+16.36523438	-1.66113281	+0.25927734	+56.62353516	-72.55371094	-144.00878906	+6004	+17.04199219	+1.05908203	-0.08789063	-156.46728516	-77.38769531	+140.00976563	+5780	+15.93457031	-2.39941406	-3.58154297	+41.04492188	-51.19628906	-84.88037109	+4216
+1458241158.73130010	+16.36962891	-1.66992188	+0.20654297	+56.27197266	-72.44384766	-143.76708984	+6004	+17.03320313	+1.05468750	-0.14062500	-155.76416016	-77.36572266	+139.21875000	+5784	+15.93457031	-2.38183594	-3.62109375	+40.73730469	-51.21826172	-84.52880859	+4220
+1458241158.73959990	+16.37402344	-1.69628906	+0.11865234	+55.30517578	-72.26806641	-142.97607422	+6008	+17.02001953	+1.04150391	-0.21093750	-154.84130859	-77.43164063	+138.18603516	+5792	+15.93017578	-2.35986328	-3.66943359	+40.31982422	-51.19628906	-84.00146484	+4224
+1458241158.74799990	+16.37402344	-1.73583984	+0.02197266	+54.05273438	-72.09228516	-141.96533203	+6012	+17.01123047	+1.01513672	-0.28125000	-154.02832031	-77.51953125	+137.17529297	+5800	+15.92578125	-2.33349609	-3.72656250	+39.83642578	-51.21826172	-83.36425781	+4220
+1458241158.75210000	+16.37402344	-1.75341797	-0.02636719	+53.41552734	-71.98242188	-141.41601563	+6016	+17.01123047	+1.01074219	-0.31640625	-153.61083984	-77.56347656	+136.71386719	+5804	+15.92578125	-2.32031250	-3.75732422	+39.57275391	-51.24023438	-83.03466797	+4216
+1458241158.76050000	+16.38281250	-1.78417969	-0.12744141	+52.07519531	-71.78466797	-140.27343750	+6012	+17.01123047	+1.00634766	-0.37353516	-152.73193359	-77.60742188	+135.74707031	+5808	+15.92138672	-2.29394531	-3.81884766	+39.04541016	-51.26220703	-82.35351563	+4204
+1458241158.76880000	+16.39160156	-1.79736328	-0.22851563	+50.86669922	-71.60888672	-139.15283203	+6004	+17.01123047	+1.00195313	-0.43945313	-151.61132813	-77.73925781	+134.53857422	+5812	+15.92138672	-2.27197266	-3.88476563	+38.54003906	-51.21826172	-81.69433594	+4184
+1458241158.77300000	+16.39160156	-1.80175781	-0.26367188	+50.44921875	-71.56494141	-138.75732422	+5996	+17.01562500	+1.00195313	-0.47021484	-151.08398438	-77.80517578	+133.98925781	+5816	+15.92138672	-2.25878906	-3.91992188	+38.29833984	-51.17431641	-81.43066406	+4168
+1458241158.78130010	+16.40478516	-1.77978516	-0.32519531	+49.89990234	-71.49902344	-138.09814453	+5984	+17.02880859	+1.03271484	-0.52294922	-149.78759766	-77.89306641	+132.75878906	+5820	+15.92138672	-2.23681641	-3.98144531	+37.99072266	-51.04248047	-81.01318359	+4144
+1458241158.78959990	+16.42236328	-1.74462891	-0.36474609	+49.70214844	-71.49902344	-137.70263672	+5968	+17.04638672	+1.06787109	-0.57568359	-148.49121094	-77.98095703	+131.57226563	+5824	+15.92138672	-2.21923828	-4.03857422	+37.81494141	-50.88867188	-80.83740234	+4116
+1458241158.79380010	+16.43554688	-1.71826172	-0.37792969	+49.74609375	-71.52099609	-137.61474609	+5960	+17.05957031	+1.08984375	-0.59765625	-147.81005859	-78.00292969	+130.95703125	+5824	+15.92138672	-2.21044922	-4.06494141	+37.79296875	-50.77880859	-80.81542969	+4104
+1458241158.80209990	+16.45751953	-1.65673828	-0.39990234	+49.92187500	-71.56494141	-137.46093750	+5948	+17.07714844	+1.13818359	-0.65039063	-146.38183594	-78.11279297	+129.70458984	+5820	+15.92578125	-2.19287109	-4.12646484	+37.77099609	-50.49316406	-80.79345703	+4088
+1458241158.81040000	+16.47949219	-1.59082031	-0.41748047	+50.14160156	-71.60888672	-137.32910156	+5936	+17.09472656	+1.19970703	-0.70751953	-144.77783203	-78.26660156	+128.32031250	+5816	+15.92578125	-2.16650391	-4.19677734	+37.79296875	-50.09765625	-80.77148438	+4080
+1458241158.81460000	+16.49267578	-1.55566406	-0.42626953	+50.27343750	-71.63085938	-137.28515625	+5928	+17.10351563	+1.23046875	-0.73828125	-144.05273438	-78.31054688	+127.66113281	+5812	+15.92578125	-2.14892578	-4.23193359	+37.81494141	-49.89990234	-80.77148438	+4076
+1458241158.82290010	+16.51904297	-1.48095703	-0.45263672	+50.42724609	-71.65283203	-137.06542969	+5920	+17.12109375	+1.29199219	-0.80419922	-142.49267578	-78.48632813	+126.34277344	+5808	+15.92578125	-2.10937500	-4.31982422	+37.88085938	-49.48242188	-80.72753906	+4084
+1458241158.83130000	+16.54980469	-1.41503906	-0.49658203	+50.36132813	-71.58691406	-136.66992188	+5908	+17.13427734	+1.34912109	-0.87890625	-140.99853516	-78.68408203	+125.04638672	+5800	+15.92578125	-2.06982422	-4.41650391	+37.83691406	-49.04296875	-80.52978516	+4092
+1458241158.83960010	+16.57617188	-1.35791016	-0.56689453	+49.87792969	-71.38916016	-135.87890625	+5900	+17.14306641	+1.40185547	-0.96679688	-139.50439453	-78.92578125	+123.72802734	+5792	+15.92138672	-2.01269531	-4.52197266	+37.66113281	-48.62548828	-80.09033203	+4104
+1458241158.84789990	+16.60693359	-1.31396484	-0.67675781	+48.91113281	-71.05957031	-134.71435547	+5892	+17.14306641	+1.45019531	-1.06787109	-137.98828125	-79.25537109	+122.32177734	+5784	+15.91699219	-1.95556641	-4.62744141	+37.41943359	-48.36181641	-79.51904297	+4108
+1458241158.85630010	+16.62890625	-1.28320313	-0.80419922	+47.79052734	-70.64208984	-133.48388672	+5884	+17.13867188	+1.48974609	-1.17333984	-136.80175781	-79.56298828	+121.20117188	+5776	+15.91699219	-1.89843750	-4.72412109	+37.15576172	-48.14208984	-78.92578125	+4100
+1458241158.86040000	+16.64208984	-1.27001953	-0.89208984	+47.02148438	-70.33447266	-132.69287109	+5880	+17.13427734	+1.50732422	-1.23046875	-136.20849609	-79.73876953	+120.62988281	+5776	+15.91699219	-1.87207031	-4.76806641	+37.02392578	-48.05419922	-78.64013672	+4092
+1458241158.86870000	+16.65966797	-1.25244141	-1.05908203	+45.65917969	-69.69726563	-131.30859375	+5868	+17.12548828	+1.56005859	-1.34033203	-135.04394531	-80.11230469	+119.61914063	+5772	+15.91699219	-1.81054688	-4.86914063	+36.76025391	-47.85644531	-78.00292969	+4072
+1458241158.87710000	+16.67285156	-1.22607422	-1.22607422	+44.53857422	-69.06005859	-130.20996094	+5848	+17.11230469	+1.61279297	-1.45458984	-133.94531250	-80.46386719	+118.65234375	+5776	+15.91259766	-1.74462891	-4.96582031	+36.58447266	-47.65869141	-77.47558594	+4040
+1458241158.88540010	+16.68603516	-1.18212891	-1.37109375	+44.01123047	-68.51074219	-129.61669922	+5828	+17.10791016	+1.67871094	-1.55566406	-133.37402344	-80.77148438	+118.23486328	+5780	+15.90380859	-1.67431641	-5.05810547	+36.51855469	-47.46093750	-77.10205078	+4000
+1458241158.88960000	+16.69042969	-1.15136719	-1.43261719	+43.94531250	-68.29101563	-129.48486328	+5812	+17.10351563	+1.72265625	-1.59960938	-133.22021484	-80.90332031	+118.21289063	+5780	+15.90380859	-1.63916016	-5.10205078	+36.56250000	-47.35107422	-77.01416016	+3980
+1458241158.89790010	+16.69921875	-1.07226563	-1.51611328	+44.34082031	-67.96142578	-129.70458984	+5780	+17.09912109	+1.81494141	-1.68310547	-133.11035156	-81.14501953	+118.41064453	+5784	+15.89941406	-1.57324219	-5.18554688	+36.82617188	-47.04345703	-77.08007813	+3936
+1458241158.90619990	+16.70361328	-0.96240234	-1.57324219	+45.21972656	-67.76367188	-130.27587891	+5748	+17.09472656	+1.92919922	-1.75781250	-133.06640625	-81.38671875	+118.76220703	+5792	+15.89501953	-1.51171875	-5.26025391	+37.26562500	-46.71386719	-77.36572266	+3892
+1458241158.91459990	+16.71240234	-0.83496094	-1.59082031	+46.69189453	-67.69775391	-131.35253906	+5712	+17.09912109	+2.04345703	-1.80615234	-134.01123047	-81.49658203	+120.05859375	+5792	+15.88183594	-1.42382813	-5.34814453	+38.14453125	-46.23046875	-78.17871094	+3868
+1458241158.92290000	+16.72119141	-0.68994141	-1.60400391	+48.31787109	-67.67578125	-132.53906250	+5676	+17.10351563	+2.16210938	-1.85009766	-135.26367188	-81.60644531	+121.68457031	+5792	+15.88183594	-1.36230469	-5.39208984	+38.89160156	-45.92285156	-78.94775391	+3840
+1458241158.93120000	+16.72558594	-0.54931641	-1.61279297	+49.94384766	-67.60986328	-133.74755859	+5636	+17.10351563	+2.28076172	-1.88964844	-136.75781250	-81.71630859	+123.55224609	+5788	+15.88183594	-1.30517578	-5.43164063	+39.68261719	-45.63720703	-79.73876953	+3820
+1458241158.93950010	+16.72998047	-0.41308594	-1.62158203	+51.63574219	-67.54394531	-135.06591797	+5600	+17.09912109	+2.38623047	-1.93359375	-138.42773438	-81.84814453	+125.52978516	+5780	+15.87304688	-1.23486328	-5.47119141	+40.42968750	-45.37353516	-80.37597656	+3812
+1458241158.94370010	+16.72998047	-0.35156250	-1.63916016	+52.27294922	-67.45605469	-135.54931641	+5580	+17.09912109	+2.43896484	-1.95117188	-139.35058594	-81.91406250	+126.56250000	+5772	+15.87304688	-1.19970703	-5.48876953	+40.75927734	-45.30761719	-80.66162109	+3808
+1458241158.95199990	+16.72998047	-0.23730469	-1.68310547	+53.39355469	-67.25830078	-136.40625000	+5544	+17.09033203	+2.53125000	-1.98193359	-141.65771484	-81.93603516	+129.13330078	+5764	+15.86865234	-1.12060547	-5.53710938	+41.30859375	-45.13183594	-81.05712891	+3800
+1458241158.96040010	+16.72119141	-0.15380859	-1.74902344	+54.09667969	-66.92871094	-136.97753906	+5500	+17.07275391	+2.61474609	-2.03027344	-143.72314453	-82.08984375	+131.39648438	+5752	+15.88183594	-1.05029297	-5.58105469	+41.72607422	-45.08789063	-81.32080078	+3788
+1458241158.96869990	+16.71240234	-0.09228516	-1.83251953	+54.47021484	-66.53320313	-137.30712891	+5460	+17.05078125	+2.69384766	-2.08740234	-145.56884766	-82.28759766	+133.41796875	+5744	+15.88183594	-0.96679688	-5.63378906	+41.98974609	-45.06591797	-81.32080078	+3772
+1458241158.97700000	+16.69921875	-0.03515625	-1.92480469	+54.64599609	-66.09375000	-137.43896484	+5416	+17.02001953	+2.76855469	-2.14892578	-147.45849609	-82.50732422	+135.50537109	+5740	+15.87744141	-0.87890625	-5.69531250	+42.16552734	-45.04394531	-81.14501953	+3744
+1458241158.98120000	+16.69482422	-0.01318359	-1.96875000	+54.73388672	-65.91796875	-137.52685547	+5396	+17.00683594	+2.80810547	-2.17089844	-148.49121094	-82.55126953	+136.58203125	+5736	+15.87304688	-0.83935547	-5.72167969	+42.23144531	-45.06591797	-81.07910156	+3724
+1458241158.98950000	+16.68164063	+0.03955078	-2.05664063	+54.82177734	-65.50048828	-137.57080078	+5348	+16.98046875	+2.87841797	-2.22802734	-150.24902344	-82.74902344	+138.51562500	+5732	+15.87744141	-0.75585938	-5.77001953	+42.40722656	-45.13183594	-80.96923828	+3676
+1458241158.99790000	+16.66845703	+0.09667969	-2.13134766	+55.08544922	-65.14892578	-137.79052734	+5304	+16.94970703	+2.95751953	-2.28515625	-151.87500000	-82.99072266	+140.31738281	+5732	+15.86865234	-0.67236328	-5.80957031	+42.64892578	-45.15380859	-80.92529297	+3620
+1458241159.00620010	+16.65527344	+0.17138672	-2.18408203	+55.50292969	-64.88525391	-138.05419922	+5264	+16.91455078	+3.04101563	-2.34228516	-153.25927734	-83.21044922	+141.92138672	+5732	+15.85986328	-0.58447266	-5.85351563	+42.93457031	-45.08789063	-80.90332031	+3564
+1458241159.01449990	+16.64208984	+0.26367188	-2.21044922	+56.22802734	-64.75341797	-138.53759766	+5232	+16.89257813	+3.12890625	-2.37304688	-154.86328125	-83.29833984	+143.76708984	+5732	+15.84228516	-0.50976563	-5.86669922	+43.43994141	-45.04394531	-81.23291016	+3504
+1458241159.01869990	+16.63769531	+0.31640625	-2.20605469	+56.77734375	-64.75341797	-138.93310547	+5216	+16.88378906	+3.17724609	-2.37744141	-155.72021484	-83.27636719	+144.75585938	+5732	+15.83789063	-0.47460938	-5.87109375	+43.74755859	-45.02197266	-81.47460938	+3476
+1458241159.02700000	+16.63330078	+0.42626953	-2.18847656	+57.94189453	-64.79736328	-139.79003906	+5184	+16.87060547	+3.27392578	-2.39062500	-157.30224609	-83.32031250	+146.57958984	+5728	+15.83789063	-0.40429688	-5.86669922	+44.47265625	-44.95605469	-82.13378906	+3424
+1458241159.03530000	+16.62890625	+0.54931641	-2.14453125	+59.43603516	-64.95117188	-140.93261719	+5160	+16.85742188	+3.37939453	-2.39501953	-158.92822266	-83.27636719	+148.49121094	+5724	+15.82470703	-0.33398438	-5.85791016	+45.28564453	-44.80224609	-82.83691406	+3388
+1458241159.04370000	+16.62011719	+0.67675781	-2.09179688	+60.97412109	-65.10498047	-142.07519531	+5136	+16.84423828	+3.47167969	-2.38623047	-160.55419922	-83.18847656	+150.38085938	+5720	+15.81591797	-0.26806641	-5.84033203	+46.07666016	-44.69238281	-83.58398438	+3368
+1458241159.05200000	+16.61132813	+0.79541016	-2.03466797	+62.57812500	-65.30273438	-143.32763672	+5112	+16.83105469	+3.56835938	-2.35107422	-162.29003906	-82.92480469	+152.38037109	+5724	+15.80712891	-0.20214844	-5.80517578	+46.95556641	-44.64843750	-84.44091797	+3360
+1458241159.05620000	+16.61132813	+0.84814453	-2.00390625	+63.36914063	-65.39062500	-143.98681641	+5096	+16.82666016	+3.61230469	-2.33789063	-162.99316406	-82.81494141	+153.21533203	+5724	+15.81152344	-0.17138672	-5.78759766	+47.35107422	-44.69238281	-84.90234375	+3360
+1458241159.06450010	+16.60693359	+0.94921875	-1.95556641	+64.73144531	-65.50048828	-145.10742188	+5056	+16.80908203	+3.70019531	-2.32470703	-164.31152344	-82.70507813	+154.79736328	+5724	+15.81591797	-0.10107422	-5.77001953	+48.01025391	-44.64843750	-85.40771484	+3360
+1458241159.07279990	+16.58935547	+1.03271484	-1.93798828	+65.67626953	-65.50048828	-145.85449219	+5012	+16.78271484	+3.77490234	-2.29833984	-165.76171875	-82.50732422	+156.44531250	+5724	+15.81591797	-0.03515625	-5.76562500	+48.49365234	-44.64843750	-85.73730469	+3364
+1458241159.07699990	+16.58056641	+1.05908203	-1.93359375	+66.02783203	-65.47851563	-146.16210938	+4992	+16.76513672	+3.81005859	-2.28955078	-166.44287109	-82.41943359	+157.21435547	+5728	+15.80712891	+0.00000000	-5.76562500	+48.64746094	-44.69238281	-85.78125000	+3364
+1458241159.08530000	+16.56738281	+1.10742188	-1.94677734	+66.35742188	-65.36865234	-146.44775391	+4952	+16.73437500	+3.86718750	-2.27636719	-167.45361328	-82.30957031	+158.37890625	+5732	+15.81152344	+0.07031250	-5.76562500	+48.84521484	-44.86816406	-85.75927734	+3360
+1458241159.09360000	+16.54980469	+1.13378906	-1.97753906	+66.44531250	-65.19287109	-146.57958984	+4920	+16.70800781	+3.91552734	-2.26757813	-168.61816406	-82.17773438	+159.63134766	+5736	+15.81591797	+0.13623047	-5.77880859	+48.93310547	-45.00000000	-85.56152344	+3348
+1458241159.10200000	+16.53222656	+1.15576172	-2.02148438	+66.24755859	-64.97314453	-146.40380859	+4900	+16.67724609	+3.95507813	-2.27197266	-169.69482422	-82.24365234	+160.81787109	+5740	+15.81591797	+0.21093750	-5.80957031	+48.86718750	-45.06591797	-85.10009766	+3320
+1458241159.11030010	+16.51464844	+1.17773438	-2.06542969	+65.96191406	-64.77539063	-146.14013672	+4888	+16.64648438	+3.99023438	-2.26757813	-170.63964844	-82.19970703	+161.82861328	+5748	+15.80273438	+0.26806641	-5.82714844	+48.80126953	-45.15380859	-84.72656250	+3280
+1458241159.11859990	+16.49267578	+1.19531250	-2.10498047	+65.69824219	-64.57763672	-145.87646484	+4888	+16.61572266	+4.02978516	-2.26318359	-171.29882813	-82.15576172	+162.59765625	+5760	+15.79833984	+0.33398438	-5.83593750	+48.80126953	-45.26367188	-84.41894531	+3236
+1458241159.12280010	+16.48828125	+1.20410156	-2.11816406	+65.61035156	-64.51171875	-145.78857422	+4888	+16.60693359	+4.05175781	-2.25878906	-171.58447266	-82.17773438	+162.92724609	+5768	+15.79833984	+0.35595703	-5.83593750	+48.82324219	-45.30761719	-84.33105469	+3208
+1458241159.13109990	+16.47509766	+1.24365234	-2.13574219	+65.56640625	-64.42382813	-145.63476563	+4892	+16.58935547	+4.08691406	-2.25000000	-172.08984375	-82.17773438	+163.49853516	+5780	+15.79833984	+0.40869141	-5.83593750	+48.95507813	-45.32958984	-84.24316406	+3160
+1458241159.13949990	+16.46630859	+1.28759766	-2.13134766	+65.74218750	-64.40185547	-145.65673828	+4896	+16.58056641	+4.13085938	-2.22802734	-172.26562500	-82.13378906	+163.80615234	+5796	+15.79394531	+0.44824219	-5.82714844	+49.17480469	-45.28564453	-84.30908203	+3116
+1458241159.14780000	+16.46191406	+1.34033203	-2.10498047	+66.09375000	-64.48974609	-145.83251953	+4904	+16.56738281	+4.18798828	-2.19726563	-171.95800781	-82.06787109	+163.69628906	+5816	+15.78515625	+0.49218750	-5.80078125	+49.52636719	-45.24169922	-84.52880859	+3084
+1458241159.15200000	+16.45751953	+1.37109375	-2.08740234	+66.33544922	-64.55566406	-145.96435547	+4908	+16.56298828	+4.21435547	-2.17529297	-171.76025391	-82.02392578	+163.58642578	+5828	+15.78076172	+0.50976563	-5.77880859	+49.74609375	-45.21972656	-84.72656250	+3076
+1458241159.16030000	+16.45751953	+1.44140625	-2.03906250	+66.99462891	-64.73144531	-146.33789063	+4916	+16.56298828	+4.27148438	-2.12695313	-171.21093750	-81.87011719	+163.21289063	+5848	+15.78076172	+0.55810547	-5.73046875	+50.31738281	-45.15380859	-85.25390625	+3068
+1458241159.16860010	+16.46191406	+1.51611328	-1.98632813	+67.69775391	-64.92919922	-146.75537109	+4920	+16.56298828	+4.32861328	-2.07861328	-170.52978516	-81.76025391	+162.72949219	+5864	+15.77636719	+0.59326172	-5.68652344	+50.84472656	-45.04394531	-85.71533203	+3080
+1458241159.17280010	+16.46191406	+1.56005859	-1.95117188	+68.09326172	-65.06103516	-146.97509766	+4920	+16.55859375	+4.35498047	-2.05224609	-170.15625000	-81.71630859	+162.44384766	+5872	+15.77197266	+0.61523438	-5.66015625	+51.13037109	-44.97802734	-85.97900391	+3092
+1458241159.18109990	+16.46191406	+1.63476563	-1.88964844	+68.79638672	-65.28076172	-147.37060547	+4916	+16.54980469	+4.40771484	-1.99951172	-169.36523438	-81.62841797	+161.82861328	+5888	+15.76318359	+0.65917969	-5.61621094	+51.52587891	-44.95605469	-86.28662109	+3132
+1458241159.18940000	+16.46630859	+1.70507813	-1.83691406	+69.38964844	-65.50048828	-147.63427734	+4904	+16.54541016	+4.45166016	-1.95556641	-168.53027344	-81.54052734	+161.16943359	+5896	+15.75878906	+0.69873047	-5.58544922	+51.76757813	-44.95605469	-86.37451172	+3172
+1458241159.19779990	+16.46191406	+1.76220703	-1.80175781	+69.67529297	-65.63232422	-147.67822266	+4888	+16.53222656	+4.48242188	-1.92480469	-167.91503906	-81.54052734	+160.66406250	+5904	+15.75878906	+0.72949219	-5.57666016	+51.81152344	-44.97802734	-86.24267578	+3208
+1458241159.20610000	+16.45751953	+1.79296875	-1.78857422	+69.60937500	-65.72021484	-147.43652344	+4864	+16.51464844	+4.50439453	-1.90283203	-167.38769531	-81.60644531	+160.20263672	+5908	+15.75000000	+0.76904297	-5.58544922	+51.63574219	-45.02197266	-85.75927734	+3236
+1458241159.21440010	+16.44873047	+1.80615234	-1.78857422	+69.34570313	-65.72021484	-147.08496094	+4844	+16.49267578	+4.51757813	-1.89843750	-166.92626953	-81.71630859	+159.78515625	+5912	+15.74121094	+0.79980469	-5.59423828	+51.43798828	-45.06591797	-85.31982422	+3252
+1458241159.22280000	+16.43994141	+1.80615234	-1.80175781	+68.95019531	-65.69824219	-146.66748047	+4828	+16.47070313	+4.52636719	-1.89843750	-166.39892578	-81.82617188	+159.27978516	+5920	+15.73681641	+0.83056641	-5.60742188	+51.15234375	-45.15380859	-84.79248047	+3260
+1458241159.22690010	+16.43554688	+1.80615234	-1.81054688	+68.73046875	-65.67626953	-146.42578125	+4824	+16.46191406	+4.52636719	-1.89404297	-166.11328125	-81.87011719	+158.99414063	+5920	+15.73681641	+0.84814453	-5.61621094	+50.99853516	-45.19775391	-84.48486328	+3260
+1458241159.23530010	+16.43115234	+1.80175781	-1.82812500	+68.31298828	-65.63232422	-146.00830078	+4820	+16.44433594	+4.53076172	-1.89843750	-165.60791016	-82.00195313	+158.46679688	+5928	+15.72802734	+0.88330078	-5.63378906	+50.62500000	-45.28564453	-83.75976563	+3244
+1458241159.24359990	+16.42236328	+1.79296875	-1.84130859	+67.91748047	-65.58837891	-145.61279297	+4816	+16.42675781	+4.53076172	-1.90283203	-165.03662109	-82.13378906	+157.87353516	+5940	+15.71923828	+0.91845703	-5.65136719	+50.29541016	-45.35156250	-83.07861328	+3220
+1458241159.25190000	+16.41796875	+1.78857422	-1.85009766	+67.58789063	-65.56640625	-145.28320313	+4820	+16.41357422	+4.53955078	-1.89843750	-164.22363281	-82.22167969	+157.01660156	+5948	+15.71044922	+0.94921875	-5.64257813	+50.11962891	-45.43945313	-82.66113281	+3184
+1458241159.26020000	+16.41357422	+1.78857422	-1.85009766	+67.32421875	-65.56640625	-144.97558594	+4820	+16.40917969	+4.54833984	-1.88085938	-163.21289063	-82.22167969	+155.96191406	+5960	+15.71484375	+0.96240234	-5.62060547	+50.18554688	-45.43945313	-82.66113281	+3152
+1458241159.26860000	+16.40917969	+1.80175781	-1.84570313	+67.14843750	-65.58837891	-144.71191406	+4824	+16.40478516	+4.56591797	-1.85449219	-162.09228516	-82.22167969	+154.84130859	+5972	+15.71923828	+0.97119141	-5.59423828	+50.38330078	-45.41748047	-82.81494141	+3124
+1458241159.27270010	+16.40917969	+1.81494141	-1.83251953	+67.08251953	-65.63232422	-144.60205078	+4828	+16.40917969	+4.57910156	-1.83691406	-161.38916016	-82.19970703	+154.20410156	+5980	+15.71484375	+0.97558594	-5.58105469	+50.47119141	-45.37353516	-82.92480469	+3116
+1458241159.28110000	+16.40917969	+1.84570313	-1.80175781	+67.12646484	-65.76416016	-144.47021484	+4840	+16.40917969	+4.60986328	-1.79736328	-160.00488281	-82.15576172	+152.90771484	+5996	+15.71044922	+0.97998047	-5.54589844	+50.73486328	-45.26367188	-83.18847656	+3116
+1458241159.28940010	+16.41357422	+1.90283203	-1.74462891	+67.36816406	-65.96191406	-144.42626953	+4852	+16.42236328	+4.64941406	-1.75341797	-158.40087891	-82.06787109	+151.43554688	+6008	+15.71044922	+0.98876953	-5.51074219	+50.99853516	-45.19775391	-83.51806641	+3128
+1458241159.29769990	+16.42236328	+1.96875000	-1.68310547	+67.71972656	-66.18164063	-144.47021484	+4860	+16.43115234	+4.68017578	-1.70947266	-157.21435547	-82.06787109	+150.42480469	+6020	+15.71044922	+0.99316406	-5.47998047	+51.28417969	-45.04394531	-83.80371094	+3148
+1458241159.30609990	+16.42675781	+2.01708984	-1.63037109	+67.91748047	-66.35742188	-144.47021484	+4856	+16.43115234	+4.71093750	-1.68750000	-156.13769531	-82.17773438	+149.54589844	+6024	+15.70605469	+0.99755859	-5.46240234	+51.41601563	-44.89013672	-83.89160156	+3180
+1458241159.31440000	+16.42236328	+2.05224609	-1.59960938	+67.87353516	-66.42333984	-144.29443359	+4848	+16.43115234	+4.73291016	-1.68310547	-155.17089844	-82.30957031	+148.68896484	+6028	+15.69287109	+1.01074219	-5.45361328	+51.41601563	-44.75830078	-83.78173828	+3212
+1458241159.31859990	+16.42236328	+2.05664063	-1.59521484	+67.74169922	-66.42333984	-144.09667969	+4840	+16.43115234	+4.73730469	-1.68750000	-154.73144531	-82.41943359	+148.29345703	+6028	+15.68847656	+1.01513672	-5.45800781	+51.35009766	-44.73632813	-83.64990234	+3228
+1458241159.32270000	+16.42236328	+2.06103516	-1.59960938	+67.54394531	-66.40136719	-143.89892578	+4832	+16.42675781	+4.73730469	-1.69189453	-154.37988281	-82.50732422	+147.94189453	+6032	+15.68847656	+1.02392578	-5.46240234	+51.28417969	-44.71435547	-83.49609375	+3240
+1458241159.33100010	+16.41796875	+2.05224609	-1.62158203	+66.95068359	-66.29150391	-143.32763672	+4824	+16.42236328	+4.72851563	-1.71386719	-153.80859375	-82.72705078	+147.34863281	+6036	+15.68847656	+1.03710938	-5.47998047	+51.04248047	-44.71435547	-83.05664063	+3260
+1458241159.33520010	+16.41357422	+2.04345703	-1.63476563	+66.68701172	-66.22558594	-143.06396484	+4820	+16.41796875	+4.72412109	-1.72265625	-153.58886719	-82.81494141	+147.10693359	+6036	+15.68408203	+1.04150391	-5.48876953	+50.93261719	-44.71435547	-82.81494141	+3264
+1458241159.34349990	+16.40478516	+2.02148438	-1.66992188	+65.98388672	-66.04980469	-142.40478516	+4828	+16.40478516	+4.71093750	-1.74902344	-153.01757813	-83.01269531	+146.44775391	+6044	+15.67968750	+1.05468750	-5.51513672	+50.58105469	-44.71435547	-82.22167969	+3264
+1458241159.34770010	+16.40039063	+2.00830078	-1.68750000	+65.67626953	-65.98388672	-142.14111328	+4828	+16.40039063	+4.70654297	-1.75781250	-152.77587891	-83.05664063	+146.16210938	+6048	+15.67529297	+1.06347656	-5.52832031	+50.36132813	-44.75830078	-81.82617188	+3256
+1458241159.35599990	+16.39599609	+1.98193359	-1.72265625	+65.06103516	-65.80810547	-141.56982422	+4840	+16.39160156	+4.68896484	-1.77099609	-152.27050781	-83.14453125	+145.54687500	+6060	+15.67089844	+1.08105469	-5.54150391	+50.05371094	-44.84619141	-81.27685547	+3232
+1458241159.36019990	+16.39599609	+1.97314453	-1.73583984	+64.81933594	-65.74218750	-141.35009766	+4848	+16.38720703	+4.68457031	-1.77539063	-152.09472656	-83.14453125	+145.32714844	+6060	+15.66650391	+1.08984375	-5.54589844	+49.89990234	-44.91210938	-81.01318359	+3212
+1458241159.36850000	+16.39160156	+1.95117188	-1.76220703	+64.37988281	-65.61035156	-140.91064453	+4860	+16.37841797	+4.67578125	-1.78417969	-151.56738281	-83.16650391	+144.73388672	+6068	+15.66650391	+1.10302734	-5.55468750	+49.74609375	-44.97802734	-80.66162109	+3168
+1458241159.37270000	+16.39160156	+1.94238281	-1.77099609	+64.20410156	-65.54443359	-140.73486328	+4868	+16.37402344	+4.67578125	-1.78417969	-151.32568359	-83.16650391	+144.44824219	+6068	+15.66210938	+1.10302734	-5.55029297	+49.72412109	-44.97802734	-80.59570313	+3144
+1458241159.38100000	+16.38720703	+1.93359375	-1.78417969	+63.96240234	-65.47851563	-140.49316406	+4876	+16.36523438	+4.67138672	-1.77978516	-150.75439453	-83.10058594	+143.83300781	+6072	+15.65332031	+1.10742188	-5.54150391	+49.81201172	-44.95605469	-80.61767578	+3104
+1458241159.38940000	+16.39160156	+1.93359375	-1.77539063	+63.91845703	-65.45654297	-140.40527344	+4884	+16.36083984	+4.67578125	-1.76660156	-149.94140625	-83.01269531	+143.04199219	+6080	+15.65332031	+1.10302734	-5.51953125	+49.96582031	-44.97802734	-80.85937500	+3080
+1458241159.39350010	+16.39160156	+1.93798828	-1.77099609	+63.98437500	-65.47851563	-140.42724609	+4888	+16.36083984	+4.68017578	-1.76220703	-149.52392578	-82.96875000	+142.64648438	+6080	+15.64892578	+1.10302734	-5.50634766	+50.09765625	-44.95605469	-81.03515625	+3072
+1458241159.40179990	+16.39160156	+1.95117188	-1.74462891	+64.22607422	-65.54443359	-140.55908203	+4896	+16.35644531	+4.69775391	-1.73583984	-148.33740234	-82.81494141	+141.54785156	+6084	+15.64892578	+1.09863281	-5.48876953	+50.27343750	-44.91210938	-81.27685547	+3060
+1458241159.40599990	+16.39599609	+1.96435547	-1.72705078	+64.37988281	-65.58837891	-140.66894531	+4896	+16.35644531	+4.70654297	-1.72705078	-147.76611328	-82.74902344	+141.04248047	+6088	+15.64892578	+1.09863281	-5.47998047	+50.38330078	-44.86816406	-81.40869141	+3056
+1458241159.41430000	+16.39599609	+1.99072266	-1.68310547	+64.81933594	-65.72021484	-140.99853516	+4904	+16.36083984	+4.72851563	-1.69628906	-146.29394531	-82.59521484	+139.79003906	+6088	+15.64013672	+1.08984375	-5.46240234	+50.62500000	-44.75830078	-81.73828125	+3064
+1458241159.42269990	+16.39599609	+2.02148438	-1.63037109	+65.28076172	-65.85205078	-141.37207031	+4904	+16.36523438	+4.75048828	-1.66992188	-144.88769531	-82.50732422	+138.58154297	+6084	+15.63134766	+1.08105469	-5.43164063	+50.93261719	-44.67041016	-82.17773438	+3088
+1458241159.42680000	+16.40039063	+2.03466797	-1.60839844	+65.50048828	-65.91796875	-141.54785156	+4900	+16.36962891	+4.75927734	-1.66113281	-144.20654297	-82.48535156	+138.03222656	+6080	+15.63134766	+1.07226563	-5.41406250	+51.08642578	-44.60449219	-82.35351563	+3104
+1458241159.43520000	+16.39599609	+2.05224609	-1.56884766	+65.74218750	-66.00585938	-141.78955078	+4892	+16.37402344	+4.76806641	-1.65673828	-143.04199219	-82.52929688	+137.10937500	+6068	+15.62695313	+1.06347656	-5.40087891	+51.19628906	-44.49462891	-82.52929688	+3136
+1458241159.43930010	+16.39599609	+2.05664063	-1.55566406	+65.74218750	-66.00585938	-141.81152344	+4884	+16.37402344	+4.76806641	-1.66113281	-142.62451172	-82.57324219	+136.80175781	+6060	+15.61816406	+1.05908203	-5.40527344	+51.17431641	-44.40673828	-82.46337891	+3152
+1458241159.44770000	+16.39160156	+2.05224609	-1.54687500	+65.54443359	-65.98388672	-141.72363281	+4868	+16.36962891	+4.75048828	-1.67431641	-141.98730469	-82.72705078	+136.29638672	+6048	+15.61376953	+1.05468750	-5.41406250	+51.04248047	-44.36279297	-82.24365234	+3176
+1458241159.45600010	+16.39160156	+2.03906250	-1.55566406	+65.12695313	-65.89599609	-141.45996094	+4856	+16.36523438	+4.72851563	-1.69189453	-141.52587891	-82.92480469	+135.98876953	+6044	+15.60937500	+1.05029297	-5.42285156	+50.84472656	-44.38476563	-81.93603516	+3192
+1458241159.46020010	+16.38720703	+2.03027344	-1.56445313	+64.88525391	-65.83007813	-141.28417969	+4852	+16.36083984	+4.71972656	-1.70507813	-141.28417969	-83.03466797	+135.81298828	+6040	+15.61376953	+1.05468750	-5.43164063	+50.75683594	-44.38476563	-81.78222656	+3192
+1458241159.46849990	+16.38720703	+2.00390625	-1.59082031	+64.24804688	-65.67626953	-140.84472656	+4848	+16.35205078	+4.69775391	-1.73144531	-141.10839844	-83.29833984	+135.81298828	+6036	+15.61376953	+1.05468750	-5.44482422	+50.53710938	-44.38476563	-81.43066406	+3188
+1458241159.47270010	+16.38720703	+1.99072266	-1.60400391	+63.94042969	-65.58837891	-140.60302734	+4844	+16.34326172	+4.68457031	-1.74462891	-141.21826172	-83.47412109	+136.03271484	+6036	+15.61376953	+1.05029297	-5.45800781	+50.36132813	-44.40673828	-81.14501953	+3184
+1458241159.48099990	+16.38281250	+1.96875000	-1.63476563	+63.25927734	-65.41259766	-140.09765625	+4848	+16.33007813	+4.66699219	-1.76220703	-141.63574219	-83.78173828	+136.62597656	+6036	+15.60937500	+1.05029297	-5.47558594	+50.09765625	-44.40673828	-80.66162109	+3156
+1458241159.48510000	+16.38281250	+1.95556641	-1.65234375	+62.88574219	-65.32470703	-139.83398438	+4848	+16.33007813	+4.65380859	-1.77099609	-141.96533203	-83.97949219	+137.06542969	+6036	+15.60937500	+1.05029297	-5.47998047	+49.96582031	-44.42871094	-80.39794922	+3140
+1458241159.49350000	+16.38281250	+1.93359375	-1.68310547	+62.27050781	-65.14892578	-139.35058594	+4856	+16.32568359	+4.65820313	-1.77978516	-143.04199219	-84.33105469	+138.42773438	+6032	+15.61816406	+1.03710938	-5.47998047	+49.94384766	-44.40673828	-80.28808594	+3104
+1458241159.49760010	+16.38281250	+1.92480469	-1.69189453	+61.94091797	-65.06103516	-139.08691406	+4856	+16.32128906	+4.66259766	-1.77539063	-143.98681641	-84.55078125	+139.54833984	+6032	+15.61816406	+1.02832031	-5.47558594	+49.98779297	-44.36279297	-80.35400391	+3088
+1458241159.50180010	+16.38281250	+1.92041016	-1.70507813	+61.67724609	-64.99511719	-138.84521484	+4856	+16.32128906	+4.67138672	-1.77539063	-144.97558594	-84.79248047	+140.69091797	+6028	+15.62255859	+1.01953125	-5.47119141	+50.07568359	-44.31884766	-80.44189453	+3072
+1458241159.51009990	+16.38281250	+1.92041016	-1.71386719	+61.23779297	-64.88525391	-138.47167969	+4856	+16.33007813	+4.68896484	-1.76220703	-148.53515625	-85.29785156	+144.58007813	+6028	+15.61816406	+1.00195313	-5.45800781	+50.27343750	-44.16503906	-80.66162109	+3052
+1458241159.51430010	+16.38281250	+1.92480469	-1.70947266	+61.10595703	-64.88525391	-138.33984375	+4856	+16.33447266	+4.70214844	-1.75781250	-150.66650391	-85.56152344	+146.84326172	+6028	+15.61376953	+0.98876953	-5.44482422	+50.42724609	-44.09912109	-80.85937500	+3048
+1458241159.52259990	+16.38281250	+1.93798828	-1.69189453	+60.99609375	-64.90722656	-138.18603516	+4860	+16.35644531	+4.73291016	-1.74462891	-157.23632813	-86.13281250	+153.69873047	+6028	+15.61376953	+0.97119141	-5.42285156	+50.73486328	-43.94531250	-81.25488281	+3056
+1458241159.52679990	+16.38720703	+1.95117188	-1.67871094	+60.99609375	-64.92919922	-138.14208984	+4860	+16.36083984	+4.75048828	-1.74023438	-161.67480469	-86.39648438	+158.26904297	+6024	+15.61376953	+0.95800781	-5.40966797	+50.88867188	-43.87939453	-81.45263672	+3060
+1458241159.53510000	+16.38720703	+1.97753906	-1.63916016	+61.06201172	-65.03906250	-138.05419922	+4860	+16.36962891	+4.78125000	-1.72705078	-174.50683594	-86.85791016	+171.34277344	+6020	+15.61376953	+0.93164063	-5.38330078	+51.30615234	-43.65966797	-81.95800781	+3088
+1458241159.53930000	+16.38720703	+1.99072266	-1.62158203	+61.06201172	-65.10498047	-137.98828125	+4860	+16.37402344	+4.79003906	-1.72265625	+177.27539063	-87.05566406	+179.62646484	+6016	+15.60937500	+0.91845703	-5.37011719	+51.50390625	-43.54980469	-82.17773438	+3104
+1458241159.54760000	+16.38720703	+2.00830078	-1.58203125	+60.93017578	-65.23681641	-137.74658203	+4852	+16.38281250	+4.80322266	-1.72265625	+156.66503906	-87.20947266	-159.63134766	+6008	+15.60498047	+0.90087891	-5.35253906	+51.78955078	-43.39599609	-82.44140625	+3144
+1458241159.55180000	+16.38720703	+2.01708984	-1.56445313	+60.79833984	-65.30273438	-137.54882813	+4848	+16.38720703	+4.80761719	-1.72705078	+145.37109375	-87.12158203	-148.33740234	+6000	+15.60058594	+0.89648438	-5.34375000	+51.89941406	-43.33007813	-82.46337891	+3164
+1458241159.56010010	+16.38720703	+2.02148438	-1.54248047	+60.22705078	-65.41259766	-136.86767578	+4832	+16.38720703	+4.81640625	-1.73583984	+124.73876953	-86.61621094	-127.66113281	+5996	+15.60937500	+0.88769531	-5.34375000	+51.98730469	-43.30810547	-82.41943359	+3192
+1458241159.56430010	+16.38720703	+2.01269531	-1.54687500	+59.74365234	-65.41259766	-136.34033203	+4824	+16.38720703	+4.81640625	-1.74462891	+116.08154297	-86.24267578	-119.00390625	+5992	+15.61376953	+0.88769531	-5.34814453	+51.96533203	-43.30810547	-82.28759766	+3204
+1458241159.57259990	+16.38720703	+1.98632813	-1.56884766	+58.38134766	-65.39062500	-134.89013672	+4816	+16.37841797	+4.80761719	-1.77099609	+103.20556641	-85.23193359	-106.08398438	+5992	+15.61816406	+0.89208984	-5.36572266	+51.89941406	-43.28613281	-81.91406250	+3216
+1458241159.58090000	+16.38720703	+1.94238281	-1.60400391	+56.64550781	-65.34667969	-133.06640625	+4816	+16.36962891	+4.79003906	-1.80175781	+94.24072266	-84.04541016	-97.16308594	+6004	+15.61376953	+0.90087891	-5.38769531	+51.76757813	-43.30810547	-81.43066406	+3216
+1458241159.58509990	+16.39160156	+1.91601563	-1.63476563	+55.41503906	-65.30273438	-131.72607422	+4820	+16.36523438	+4.78564453	-1.82373047	+90.43945313	-83.38623047	-93.33984375	+6008	+15.61376953	+0.90966797	-5.39648438	+51.70166016	-43.35205078	-81.16699219	+3212
+1458241159.59760000	+16.39599609	+1.84570313	-1.73144531	+51.67968750	-65.17089844	-127.52929688	+4836	+16.35644531	+4.77246094	-1.88085938	+82.70507813	-81.25488281	-85.58349609	+6032	+15.62255859	+0.91406250	-5.43164063	+51.54785156	-43.39599609	-80.52978516	+3172
+1458241159.60590000	+16.40039063	+1.81933594	-1.78417969	+49.28466797	-65.12695313	-124.69482422	+4848	+16.35205078	+4.78125000	-1.92041016	+79.05761719	-79.76074219	-81.80419922	+6044	+15.62255859	+0.91406250	-5.45361328	+51.52587891	-43.33007813	-80.17822266	+3132
+1458241159.61430000	+16.39599609	+1.80615234	-1.80175781	+46.97753906	-65.32470703	-121.81640625	+4852	+16.36083984	+4.79443359	-1.95117188	+76.09130859	-78.17871094	-78.68408203	+6060	+15.60937500	+0.90087891	-5.45800781	+51.63574219	-43.26416016	-80.20019531	+3092
+1458241159.61840010	+16.40039063	+1.81054688	-1.79736328	+46.03271484	-65.45654297	-120.58593750	+4852	+16.36962891	+4.79882813	-1.95117188	+75.43212891	-77.43164063	-77.98095703	+6064	+15.60498047	+0.89208984	-5.45800781	+51.74560547	-43.22021484	-80.26611328	+3076
+1458241159.62680010	+16.40917969	+1.82812500	-1.77978516	+44.05517578	-65.78613281	-117.99316406	+4852	+16.39160156	+4.83398438	-1.96875000	+73.49853516	-75.73974609	-75.78369141	+6076	+15.60498047	+0.88330078	-5.45800781	+51.81152344	-43.19824219	-80.35400391	+3044
+1458241159.63089990	+16.41357422	+1.83691406	-1.75781250	+43.13232422	-65.98388672	-116.80664063	+4852	+16.40917969	+4.85595703	-1.95556641	+73.21289063	-74.94873047	-75.36621094	+6080	+15.60498047	+0.87890625	-5.45361328	+51.85546875	-43.15429688	-80.41992188	+3028
+1458241159.63920000	+16.41357422	+1.84570313	-1.71826172	+41.06689453	-66.35742188	-114.30175781	+4844	+16.43115234	+4.89550781	-1.95117188	+72.11425781	-73.21289063	-74.04785156	+6088	+15.60058594	+0.86572266	-5.44921875	+51.98730469	-43.06640625	-80.57373047	+3008
+1458241159.64759990	+16.41357422	+1.86328125	-1.67431641	+38.86962891	-66.75292969	-111.70898438	+4840	+16.46191406	+4.93505859	-1.94677734	+71.32324219	-71.41113281	-73.01513672	+6092	+15.58740234	+0.84375000	-5.44482422	+52.20703125	-42.95654297	-80.81542969	+2996
+1458241159.65170000	+16.41796875	+1.86328125	-1.65234375	+37.70507813	-66.92871094	-110.39062500	+4832	+16.47509766	+4.95263672	-1.94238281	+71.03759766	-70.51025391	-72.66357422	+6092	+15.58300781	+0.82617188	-5.44042969	+52.31689453	-42.89062500	-80.96923828	+2996
+1458241159.66010000	+16.43115234	+1.85449219	-1.63476563	+34.95849609	-67.08251953	-107.42431641	+4816	+16.50146484	+4.97900391	-1.95556641	+70.35644531	-68.62060547	-71.80664063	+6092	+15.56982422	+0.78662109	-5.42285156	+52.60253906	-42.71484375	-81.32080078	+3004
+1458241159.66420010	+16.43994141	+1.84130859	-1.63476563	+33.44238281	-67.10449219	-105.88623047	+4804	+16.51025391	+4.99218750	-1.95996094	+70.11474609	-67.69775391	-71.47705078	+6092	+15.56542969	+0.76464844	-5.41845703	+52.73437500	-42.62695313	-81.45263672	+3016
+1458241159.67260000	+16.43994141	+1.81054688	-1.65673828	+30.32226563	-66.90673828	-102.72216797	+4788	+16.51904297	+5.01416016	-2.01269531	+69.25781250	-65.74218750	-70.40039063	+6096	+15.54785156	+0.72509766	-5.41845703	+52.88818359	-42.45117188	-81.54052734	+3036
+1458241159.69339990	+16.46191406	+1.67431641	-1.83251953	+22.63183594	-65.43457031	-95.38330078	+4788	+16.52343750	+4.99658203	-2.24560547	+66.86279297	-61.08398438	-67.56591797	+6132	+15.52587891	+0.66796875	-5.47558594	+52.53662109	-42.23144531	-80.66162109	+3092
+1458241159.70170000	+16.46630859	+1.61279297	-1.92919922	+20.10498047	-64.55566406	-93.09814453	+4800	+16.51904297	+4.98779297	-2.35107422	+66.22558594	-59.52392578	-66.70898438	+6144	+15.52148438	+0.65039063	-5.51074219	+52.25097656	-42.16552734	-80.06835938	+3096
+1458241159.71000000	+16.46630859	+1.55566406	-2.03027344	+18.17138672	-63.67675781	-91.38427734	+4812	+16.50585938	+4.96142578	-2.49169922	+65.28076172	-58.05175781	-65.56640625	+6164	+15.50830078	+0.64160156	-5.55908203	+51.89941406	-42.05566406	-79.36523438	+3088
+1458241159.71840000	+16.47070313	+1.51171875	-2.11376953	+16.78710938	-62.88574219	-90.17578125	+4824	+16.50146484	+4.94384766	-2.60595703	+64.62158203	-56.77734375	-64.70947266	+6180	+15.49511719	+0.62402344	-5.60742188	+51.59179688	-41.90185547	-78.77197266	+3068
+1458241159.72250010	+16.47070313	+1.49414063	-2.14892578	+16.32568359	-62.57812500	-89.78027344	+4828	+16.50146484	+4.93066406	-2.65869141	+64.42382813	-56.29394531	-64.44580078	+6184	+15.49072266	+0.61083984	-5.62500000	+51.43798828	-41.79199219	-78.55224609	+3052
+1458241159.73090000	+16.47509766	+1.46777344	-2.20166016	+15.68847656	-61.96289063	-89.25292969	+4828	+16.49707031	+4.93066406	-2.75097656	+64.11621094	-55.34912109	-63.89648438	+6184	+15.48193359	+0.58007813	-5.66894531	+51.24023438	-41.52832031	-78.24462891	+3020
+1458241159.73499990	+16.47509766	+1.46337891	-2.21484375	+15.53466797	-61.80908203	-89.12109375	+4824	+16.49707031	+4.92626953	-2.78173828	+64.11621094	-54.99755859	-63.78662109	+6180	+15.47753906	+0.56250000	-5.68652344	+51.19628906	-41.33056641	-78.15673828	+3000
+1458241159.74340010	+16.47949219	+1.45458984	-2.23242188	+15.42480469	-61.45751953	-89.03320313	+4812	+16.50146484	+4.92187500	-2.84765625	+63.91845703	-54.36035156	-63.41308594	+6172	+15.45556641	+0.52294922	-5.71728516	+51.13037109	-40.89111328	-78.11279297	+2968
+1458241159.74749990	+16.47949219	+1.45019531	-2.23242188	+15.44677734	-61.34765625	-89.05517578	+4804	+16.50585938	+4.91308594	-2.86962891	+63.94042969	-54.16259766	-63.36914063	+6164	+15.44677734	+0.50097656	-5.73046875	+51.13037109	-40.69335938	-78.13476563	+2952
+1458241159.75589990	+16.48388672	+1.45458984	-2.23242188	+15.68847656	-61.14990234	-89.25292969	+4788	+16.51464844	+4.92187500	-2.90039063	+64.02832031	-53.81103516	-63.28125000	+6144	+15.42480469	+0.44824219	-5.74804688	+51.17431641	-40.20996094	-78.33251953	+2932
+1458241159.76000000	+16.48828125	+1.45458984	-2.22802734	+15.86425781	-61.08398438	-89.38476563	+4776	+16.51904297	+4.93505859	-2.91796875	+64.09423828	-53.63525391	-63.19335938	+6132	+15.41601563	+0.42187500	-5.75683594	+51.19628906	-39.96826172	-78.44238281	+2924
+1458241159.76840000	+16.49707031	+1.45458984	-2.21923828	+16.25976563	-60.93017578	-89.71435547	+4752	+16.53662109	+4.93066406	-2.95751953	+64.00634766	-53.32763672	-62.92968750	+6108	+15.39404297	+0.36914063	-5.77441406	+51.24023438	-39.44091797	-78.64013672	+2912
+1458241159.77670000	+16.49707031	+1.45458984	-2.21484375	+16.65527344	-60.73242188	-90.06591797	+4728	+16.54101563	+4.91748047	-2.99267578	+63.83056641	-53.08593750	-62.64404297	+6084	+15.36328125	+0.31201172	-5.79638672	+51.28417969	-38.82568359	-78.77197266	+2916
+1458241159.78090000	+16.50146484	+1.45019531	-2.21923828	+16.89697266	-60.60058594	-90.26367188	+4712	+16.54541016	+4.90429688	-3.02343750	+63.58886719	-52.93212891	-62.33642578	+6076	+15.35009766	+0.28564453	-5.80517578	+51.26220703	-38.56201172	-78.83789063	+2920
+1458241159.79749990	+16.51464844	+1.41064453	-2.26318359	+17.81982422	-59.78759766	-91.14257813	+4668	+16.56298828	+4.84277344	-3.17724609	+62.49023438	-52.36083984	-60.99609375	+6036	+15.30175781	+0.17578125	-5.85791016	+50.95458984	-37.57324219	-78.59619141	+2948
+1458241159.80170010	+16.51904297	+1.39306641	-2.29394531	+18.01757813	-59.47998047	-91.36230469	+4660	+16.56298828	+4.81201172	-3.22558594	+62.07275391	-52.18505859	-60.53466797	+6028	+15.29296875	+0.15380859	-5.87988281	+50.80078125	-37.35351563	-78.37646484	+2952
+1458241159.81419990	+16.52783203	+1.30078125	-2.42578125	+18.58886719	-58.13964844	-92.02148438	+4656	+16.55859375	+4.71533203	-3.38378906	+60.64453125	-51.67968750	-59.08447266	+6016	+15.26220703	+0.07910156	-5.94580078	+50.20751953	-36.78222656	-77.56347656	+2952
+1458241159.82250000	+16.53662109	+1.22167969	-2.54443359	+18.91845703	-57.06298828	-92.39501953	+4660	+16.55859375	+4.64501953	-3.49365234	+59.61181641	-51.39404297	-58.02978516	+6004	+15.24462891	+0.02636719	-5.98974609	+49.72412109	-36.45263672	-76.94824219	+2940
+1458241159.83080010	+16.54101563	+1.13818359	-2.65869141	+19.18212891	-56.05224609	-92.72460938	+4664	+16.55419922	+4.56591797	-3.60791016	+58.55712891	-51.15234375	-56.93115234	+5992	+15.23144531	-0.03076172	-6.03808594	+49.24072266	-36.10107422	-76.31103516	+2912
+1458241159.83500000	+16.54101563	+1.09423828	-2.72021484	+19.35791016	-55.50292969	-92.87841797	+4668	+16.55419922	+4.51757813	-3.66943359	+57.94189453	-51.02050781	-56.31591797	+5984	+15.21826172	-0.06152344	-6.06005859	+48.97705078	-35.88134766	-75.95947266	+2900
+1458241159.84330010	+16.54101563	+1.02832031	-2.81689453	+19.70947266	-54.60205078	-93.16406250	+4664	+16.54541016	+4.42968750	-3.77050781	+56.79931641	-50.86669922	-55.15136719	+5964	+15.19628906	-0.13183594	-6.09960938	+48.51562500	-35.48583984	-75.41015625	+2864
+1458241159.84750010	+16.54541016	+1.00195313	-2.85205078	+19.95117188	-54.25048828	-93.31787109	+4660	+16.54541016	+4.37255859	-3.81445313	+56.16210938	-50.91064453	-54.55810547	+5956	+15.17871094	-0.17578125	-6.11279297	+48.29589844	-35.28808594	-75.19042969	+2844
+1458241159.85579990	+16.54980469	+0.94921875	-2.89160156	+20.52246094	-53.70117188	-93.66943359	+4640	+16.54980469	+4.29785156	-3.85839844	+55.30517578	-51.10839844	-53.72314453	+5916	+15.15673828	-0.26367188	-6.13037109	+47.98828125	-34.84863281	-74.99267578	+2808
+1458241159.85999990	+16.54980469	+0.92724609	-2.90039063	+20.83007813	-53.48144531	-93.86718750	+4628	+16.55859375	+4.24951172	-3.87158203	+54.84375000	-51.26220703	-53.28369141	+5896	+15.14355469	-0.30322266	-6.13476563	+47.85644531	-34.62890625	-74.90478516	+2792
+1458241159.86830000	+16.55419922	+0.89208984	-2.91357422	+21.53320313	-53.06396484	-94.24072266	+4596	+16.56298828	+4.17480469	-3.88037109	+54.09667969	-51.61376953	-52.55859375	+5844	+15.11279297	-0.39990234	-6.14794922	+47.61474609	-34.07958984	-74.81689453	+2772
+1458241159.87249990	+16.55419922	+0.87451172	-2.90917969	+21.95068359	-52.86621094	-94.46044922	+4576	+16.56298828	+4.13964844	-3.87158203	+53.76708984	-51.85546875	-52.22900391	+5820	+15.09082031	-0.45263672	-6.15234375	+47.48291016	-33.79394531	-74.77294922	+2764
+1458241159.88080000	+16.55419922	+0.84375000	-2.90039063	+22.67578125	-52.55859375	-94.83398438	+4544	+16.57177734	+4.05175781	-3.84960938	+52.97607422	-52.36083984	-51.54785156	+5772	+15.05126953	-0.54931641	-6.15234375	+47.26318359	-33.26660156	-74.75097656	+2760
+1458241159.88500000	+16.55859375	+0.82617188	-2.89599609	+23.07128906	-52.36083984	-95.00976563	+4528	+16.58496094	+4.01220703	-3.84082031	+52.58056641	-52.62451172	-51.19628906	+5748	+15.02929688	-0.60205078	-6.15234375	+47.15332031	-33.00292969	-74.70703125	+2760
+1458241159.89330010	+16.55859375	+0.77783203	-2.88720703	+23.75244141	-51.98730469	-95.33935547	+4508	+16.59814453	+3.92431641	-3.81884766	+51.72363281	-53.12988281	-50.40527344	+5696	+14.98974609	-0.70312500	-6.14794922	+46.88964844	-32.45361328	-74.64111328	+2772
+1458241159.90159990	+16.55859375	+0.72070313	-2.90917969	+24.30175781	-51.28417969	-95.47119141	+4492	+16.60253906	+3.82324219	-3.82324219	+50.58105469	-53.48144531	-49.32861328	+5648	+14.95019531	-0.79980469	-6.16552734	+46.51611328	-31.83837891	-74.24560547	+2792
+1458241159.91000010	+16.55419922	+0.65039063	-2.94873047	+24.67529297	-50.49316406	-95.44921875	+4488	+16.60253906	+3.70019531	-3.83642578	+49.10888672	-53.81103516	-47.96630859	+5604	+14.90625000	-0.89648438	-6.17431641	+46.07666016	-31.28906250	-73.71826172	+2812
+1458241159.92660000	+16.55419922	+0.43945313	-3.09375000	+24.60937500	-48.40576172	-94.85595703	+4488	+16.61132813	+3.41015625	-3.91992188	+45.24169922	-54.20654297	-44.36279297	+5536	+14.84033203	-1.08544922	-6.20068359	+44.89013672	-30.34423828	-72.20214844	+2832
+1458241159.93080000	+16.55419922	+0.37792969	-3.13330078	+24.49951172	-47.87841797	-94.63623047	+4488	+16.61132813	+3.32666016	-3.94189453	+44.09912109	-54.31640625	-43.35205078	+5516	+14.82275391	-1.13378906	-6.20068359	+44.56054688	-30.14648438	-71.76269531	+2832
+1458241159.93910000	+16.54980469	+0.25927734	-3.23437500	+24.14794922	-46.51611328	-93.93310547	+4488	+16.60253906	+3.16406250	-4.00781250	+41.57226563	-54.27246094	-40.89111328	+5480	+14.78759766	-1.22167969	-6.21386719	+43.83544922	-29.61914063	-70.64208984	+2824
+1458241159.94330000	+16.54980469	+0.19335938	-3.27392578	+23.92822266	-45.96679688	-93.58154297	+4484	+16.59814453	+3.07617188	-4.02978516	+40.23193359	-54.31640625	-39.63867188	+5464	+14.76562500	-1.27001953	-6.20947266	+43.46191406	-29.39941406	-70.11474609	+2812
+1458241159.94740010	+16.54980469	+0.13183594	-3.31787109	+23.68652344	-45.32958984	-93.16406250	+4480	+16.59375000	+2.99267578	-4.05175781	+38.86962891	-54.31640625	-38.34228516	+5444	+14.74365234	-1.30957031	-6.20947266	+43.08837891	-29.15771484	-69.49951172	+2800
+1458241159.95580010	+16.55419922	+0.00439453	-3.38818359	+23.24707031	-44.12109375	-92.35107422	+4468	+16.59814453	+2.81689453	-4.08251953	+36.10107422	-54.40429688	-35.72753906	+5400	+14.70410156	-1.41943359	-6.20507813	+42.34130859	-28.60839844	-68.40087891	+2772
+1458241159.95989990	+16.55859375	-0.05273438	-3.42773438	+22.98339844	-43.48388672	-91.86767578	+4460	+16.59814453	+2.73339844	-4.09570313	+34.65087891	-54.38232422	-34.32128906	+5372	+14.68212891	-1.46337891	-6.20068359	+41.96777344	-28.30078125	-67.78564453	+2756
+1458241159.96830010	+16.55859375	-0.16259766	-3.48046875	+22.52197266	-42.34130859	-90.92285156	+4440	+16.58935547	+2.57958984	-4.10009766	+31.86035156	-54.38232422	-31.55273438	+5316	+14.62939453	-1.56884766	-6.19189453	+41.24267578	-27.59765625	-66.59912109	+2724
+1458241159.97240000	+16.55859375	-0.21533203	-3.49365234	+22.32421875	-41.81396484	-90.43945313	+4432	+16.58056641	+2.50048828	-4.09570313	+30.52001953	-54.33837891	-30.16845703	+5288	+14.59863281	-1.62158203	-6.18310547	+40.89111328	-27.22412109	-65.98388672	+2712
+1458241159.97659990	+16.55859375	-0.26367188	-3.50683594	+22.12646484	-41.28662109	-89.93408203	+4420	+16.58056641	+2.43017578	-4.09130859	+29.15771484	-54.29443359	-28.76220703	+5256	+14.56347656	-1.67871094	-6.17871094	+40.51757813	-26.80664063	-65.41259766	+2700
+1458241159.98079990	+16.55419922	-0.31201172	-3.50683594	+21.95068359	-40.84716797	-89.45068359	+4412	+16.58056641	+2.35546875	-4.06494141	+27.83935547	-54.36035156	-27.44384766	+5232	+14.52392578	-1.74023438	-6.17431641	+40.18798828	-26.38916016	-64.84130859	+2692
+1458241159.98910000	+16.55419922	-0.39990234	-3.50244141	+21.64306641	-39.96826172	-88.46191406	+4396	+16.58056641	+2.21484375	-4.02978516	+25.24658203	-54.22851563	-24.78515625	+5176	+14.45361328	-1.85449219	-6.16552734	+39.52880859	-25.48828125	-63.69873047	+2680
+1458241159.99330000	+16.54980469	-0.44384766	-3.49365234	+21.46728516	-39.52880859	-87.97851563	+4392	+16.57617188	+2.14892578	-3.99462891	+24.10400391	-54.25048828	-23.59863281	+5152	+14.40966797	-1.91601563	-6.15673828	+39.19921875	-25.02685547	-63.12744141	+2680
+1458241159.99740000	+16.54980469	-0.48779297	-3.49365234	+21.31347656	-39.04541016	-87.47314453	+4392	+16.57177734	+2.08740234	-3.97265625	+22.93945313	-54.07470703	-22.32421875	+5120	+14.36572266	-1.97314453	-6.15673828	+38.89160156	-24.52148438	-62.49023438	+2684
+1458241160.00580000	+16.53222656	-0.58447266	-3.48486328	+20.91796875	-38.14453125	-86.39648438	+4396	+16.55859375	+1.96435547	-3.92871094	+20.74218750	-53.72314453	-19.92919922	+5060	+14.27343750	-2.09619141	-6.15234375	+38.21044922	-23.51074219	-61.28173828	+2696
+1458241160.00990010	+16.52343750	-0.62841797	-3.47607422	+20.72021484	-37.68310547	-85.84716797	+4400	+16.54541016	+1.90722656	-3.91113281	+19.66552734	-53.41552734	-18.74267578	+5032	+14.22949219	-2.15332031	-6.14794922	+37.90283203	-23.02734375	-60.64453125	+2704
+1458241160.01819990	+16.50146484	-0.73828125	-3.47167969	+20.28076172	-36.73828125	-84.77050781	+4420	+16.52783203	+1.76660156	-3.87597656	+17.60009766	-52.86621094	-16.58935547	+4980	+14.13720703	-2.27636719	-6.12597656	+37.26562500	-22.12646484	-59.45800781	+2724
+1458241160.02239990	+16.48828125	-0.79541016	-3.48046875	+20.03906250	-36.18896484	-84.17724609	+4428	+16.51904297	+1.70068359	-3.86718750	+16.56738281	-52.47070313	-15.49072266	+4948	+14.09765625	-2.32470703	-6.11718750	+37.00195313	-21.68701172	-58.77685547	+2732
+1458241160.03070000	+16.46191406	-0.92285156	-3.49804688	+19.44580078	-35.04638672	-83.01269531	+4452	+16.48828125	+1.56445313	-3.84960938	+14.72167969	-51.61376953	-13.51318359	+4884	+14.00976563	-2.43457031	-6.08642578	+36.43066406	-20.89599609	-57.50244141	+2748
+1458241160.03490000	+16.44433594	-0.98437500	-3.52001953	+19.16015625	-34.40917969	-82.35351563	+4464	+16.47070313	+1.50292969	-3.84960938	+13.84277344	-51.06445313	-12.56835938	+4852	+13.97021484	-2.48291016	-6.06884766	+36.18896484	-20.54443359	-56.82128906	+2756
+1458241160.03909990	+16.42236328	-1.05908203	-3.54199219	+18.80859375	-33.77197266	-81.71630859	+4472	+16.44873047	+1.42822266	-3.85400391	+12.96386719	-50.51513672	-11.64550781	+4820	+13.92626953	-2.53125000	-6.04687500	+35.92529297	-20.21484375	-56.14013672	+2760
+1458241160.04320000	+16.40039063	-1.12939453	-3.56396484	+18.47900391	-33.11279297	-81.07910156	+4484	+16.42675781	+1.35351563	-3.85400391	+12.06298828	-49.98779297	-10.72265625	+4792	+13.88671875	-2.57519531	-6.01611328	+35.68359375	-19.95117188	-55.50292969	+2760
+1458241160.04740000	+16.38281250	-1.19531250	-3.58593750	+18.17138672	-32.47558594	-80.41992188	+4488	+16.40478516	+1.27880859	-3.85839844	+11.18408203	-49.41650391	-9.79980469	+4760	+13.85156250	-2.61474609	-5.98095703	+35.50781250	-19.73144531	-54.86572266	+2760
+1458241160.05160000	+16.36083984	-1.26562500	-3.60351563	+17.88574219	-31.83837891	-79.80468750	+4488	+16.37841797	+1.20410156	-3.86279297	+10.37109375	-48.84521484	-8.96484375	+4732	+13.81201172	-2.65869141	-5.94580078	+35.35400391	-19.48974609	-54.25048828	+2756
+1458241160.05990000	+16.31250000	-1.39306641	-3.64746094	+17.38037109	-30.54199219	-78.57421875	+4484	+16.32568359	+1.06347656	-3.85400391	+8.87695313	-47.76855469	-7.38281250	+4664	+13.73730469	-2.72900391	-5.87109375	+35.06835938	-19.05029297	-53.02001953	+2740
+1458241160.06410000	+16.29052734	-1.45898438	-3.67382813	+17.13867188	-29.88281250	-77.95898438	+4480	+16.29931641	+0.99755859	-3.84521484	+8.17382813	-47.19726563	-6.61376953	+4632	+13.69775391	-2.77294922	-5.83593750	+34.91455078	-18.80859375	-52.42675781	+2732
+1458241160.06820010	+16.25976563	-1.52050781	-3.68701172	+16.94091797	-29.26757813	-77.36572266	+4472	+16.25976563	+0.93164063	-3.84082031	+7.51464844	-46.64794922	-5.88867188	+4600	+13.65380859	-2.81689453	-5.79638672	+34.78271484	-18.56689453	-51.83349609	+2720
+1458241160.07240010	+16.23339844	-1.57763672	-3.69580078	+16.76513672	-28.69628906	-76.79443359	+4460	+16.22900391	+0.86572266	-3.83203125	+6.87744141	-46.09863281	-5.16357422	+4572	+13.60986328	-2.85205078	-5.75244141	+34.71679688	-18.36914063	-51.26220703	+2704
+1458241160.07660010	+16.20263672	-1.63037109	-3.70458984	+16.65527344	-28.12500000	-76.22314453	+4448	+16.18945313	+0.80419922	-3.82324219	+6.28417969	-45.54931641	-4.50439453	+4540	+13.56591797	-2.89599609	-5.70849609	+34.62890625	-18.12744141	-50.75683594	+2692
+1458241160.08069990	+16.16748047	-1.68310547	-3.70898438	+16.54541016	-27.57568359	-75.69580078	+4432	+16.15429688	+0.74267578	-3.80126953	+5.71289063	-45.08789063	-3.84521484	+4516	+13.51757813	-2.93994141	-5.66455078	+34.56298828	-17.88574219	-50.25146484	+2676
+1458241160.08909990	+16.11035156	-1.77099609	-3.69580078	+16.52343750	-26.63085938	-74.70703125	+4392	+16.08837891	+0.63281250	-3.75292969	+4.70214844	-44.18701172	-2.59277344	+4460	+13.41650391	-3.02783203	-5.58984375	+34.47509766	-17.33642578	-49.24072266	+2648
+1458241160.09320000	+16.07080078	-1.81054688	-3.67822266	+16.54541016	-26.19140625	-74.26757813	+4380	+16.04882813	+0.58007813	-3.71777344	+4.26269531	-43.79150391	-1.99951172	+4436	+13.35937500	-3.08056641	-5.55029297	+34.40917969	-16.98486328	-48.77929688	+2636
+1458241160.09740000	+16.03125000	-1.84570313	-3.66064453	+16.63330078	-25.77392578	-73.82812500	+4364	+16.01367188	+0.53173828	-3.69140625	+3.84521484	-43.33007813	-1.42822266	+4412	+13.30224609	-3.12890625	-5.51513672	+34.40917969	-16.65527344	-48.27392578	+2620
+1458241160.10570000	+15.94775391	-1.91601563	-3.62109375	+16.80908203	-24.91699219	-72.97119141	+4344	+15.93017578	+0.42626953	-3.62109375	+3.03222656	-42.49511719	-0.37353516	+4368	+13.17919922	-3.24755859	-5.44482422	+34.27734375	-15.88623047	-47.39501953	+2604
+1458241160.10990000	+15.90380859	-1.94238281	-3.59472656	+16.98486328	-24.54345703	-72.57568359	+4336	+15.89062500	+0.38232422	-3.58593750	+2.70263672	-42.07763672	+0.15380859	+4344	+13.11328125	-3.29589844	-5.40966797	+34.29931641	-15.51269531	-46.88964844	+2596
+1458241160.11400010	+15.85546875	-1.97753906	-3.56835938	+17.11669922	-24.16992188	-72.20214844	+4332	+15.84667969	+0.32958984	-3.54638672	+2.32910156	-41.68212891	+0.65917969	+4324	+13.04736328	-3.35742188	-5.37890625	+34.23339844	-15.09521484	-46.42822266	+2592
+1458241160.11820010	+15.81152344	-2.00830078	-3.53759766	+17.27050781	-23.81835938	-71.87255859	+4332	+15.80712891	+0.27685547	-3.50244141	+1.97753906	-41.33056641	+1.14257813	+4308	+12.98144531	-3.42333984	-5.33935547	+34.21142578	-14.69970703	-46.05468750	+2592
+1458241160.12649990	+15.72363281	-2.06542969	-3.47607422	+17.70996094	-23.09326172	-71.14746094	+4332	+15.72363281	+0.17138672	-3.42773438	+1.31835938	-40.47363281	+2.10937500	+4264	+12.85400391	-3.53759766	-5.26904297	+34.23339844	-13.90869141	-45.08789063	+2588
+1458241160.13070010	+15.67089844	-2.10498047	-3.44970703	+17.90771484	-22.71972656	-70.81787109	+4332	+15.67968750	+0.11865234	-3.38818359	+0.98876953	-40.10009766	+2.57080078	+4248	+12.78808594	-3.60351563	-5.22509766	+34.21142578	-13.53515625	-44.69238281	+2592
+1458241160.13490010	+15.62255859	-2.13134766	-3.42773438	+18.12744141	-22.32421875	-70.44433594	+4336	+15.63134766	+0.07031250	-3.35302734	+0.70312500	-39.63867188	+3.03222656	+4228	+12.72216797	-3.65185547	-5.18554688	+34.29931641	-13.16162109	-44.18701172	+2592
+1458241160.13899990	+15.57421875	-2.17089844	-3.40576172	+18.30322266	-21.92871094	-70.09277344	+4336	+15.58300781	+0.00878906	-3.32226563	+0.35156250	-39.15527344	+3.49365234	+4212	+12.65625000	-3.70898438	-5.15039063	+34.32128906	-12.76611328	-43.68164063	+2596
+1458241160.14319990	+15.52148438	-2.20605469	-3.38378906	+18.50097656	-21.53320313	-69.76318359	+4340	+15.53466797	-0.05273438	-3.28271484	+0.00000000	-38.73779297	+3.93310547	+4196	+12.59472656	-3.76171875	-5.09326172	+34.38720703	-12.48046875	-43.30810547	+2600
+1458241160.15150000	+15.42480469	-2.27636719	-3.33544922	+19.00634766	-20.83007813	-69.10400391	+4336	+15.43359375	-0.16699219	-3.22119141	-0.61523438	-37.79296875	+4.81201172	+4160	+12.47167969	-3.85839844	-4.99658203	+34.62890625	-11.88720703	-42.38525391	+2604
+1458241160.15570000	+15.37646484	-2.32031250	-3.31347656	+19.22607422	-20.45654297	-68.81835938	+4336	+15.38525391	-0.22851563	-3.18603516	-0.94482422	-37.37548828	+5.25146484	+4144	+12.41894531	-3.91113281	-4.93505859	+34.76074219	-11.64550781	-42.05566406	+2608
+1458241160.15990000	+15.32812500	-2.34667969	-3.30029297	+19.55566406	-20.08300781	-68.48876953	+4324	+15.33691406	-0.28564453	-3.15966797	-1.25244141	-36.82617188	+5.69091797	+4120	+12.36621094	-3.94628906	-4.87353516	+34.98046875	-11.44775391	-41.61621094	+2604
+1458241160.16400000	+15.27978516	-2.39062500	-3.28271484	+19.81933594	-19.68750000	-68.18115234	+4316	+15.28417969	-0.35156250	-3.13769531	-1.58203125	-36.29882813	+6.10839844	+4104	+12.31347656	-3.99462891	-4.81640625	+35.17822266	-11.18408203	-41.22070313	+2604
+1458241160.16820000	+15.22705078	-2.43017578	-3.27392578	+20.08300781	-19.27001953	-67.87353516	+4300	+15.22705078	-0.41748047	-3.10693359	-1.93359375	-35.81542969	+6.52587891	+4084	+12.26074219	-4.03857422	-4.75048828	+35.39794922	-10.98632813	-40.89111328	+2604
+1458241160.17240000	+15.17871094	-2.45214844	-3.25195313	+20.50048828	-18.96240234	-67.60986328	+4284	+15.17431641	-0.47900391	-3.08056641	-2.24121094	-35.28808594	+6.92138672	+4068	+12.20800781	-4.07373047	-4.68457031	+35.68359375	-10.78857422	-40.51757813	+2600
+1458241160.18070010	+15.06884766	-2.52685547	-3.21679688	+21.20361328	-18.30322266	-67.14843750	+4244	+15.06005859	-0.61083984	-3.02783203	-2.94433594	-34.29931641	+7.77832031	+4028	+12.10693359	-4.15722656	-4.55273438	+36.21093750	-10.34912109	-39.88037109	+2592
+1458241160.18479990	+15.02050781	-2.54443359	-3.19482422	+21.73095703	-18.08349609	-66.95068359	+4216	+15.00732422	-0.67236328	-3.00146484	-3.31787109	-33.77197266	+8.21777344	+4008	+12.05419922	-4.19238281	-4.48681641	+36.56250000	-10.17333984	-39.57275391	+2580
+1458241160.18899990	+14.96777344	-2.57958984	-3.17285156	+22.21435547	-17.81982422	-66.79687500	+4188	+14.95019531	-0.73828125	-2.97949219	-3.69140625	-33.24462891	+8.61328125	+3988	+12.00146484	-4.24072266	-4.42529297	+36.84814453	-9.90966797	-39.28710938	+2576
+1458241160.19320010	+14.90625000	-2.60595703	-3.15527344	+22.69775391	-17.49023438	-66.66503906	+4156	+14.89306641	-0.80419922	-2.94873047	-4.10888672	-32.80517578	+9.07470703	+3968	+11.95312500	-4.28466797	-4.35498047	+37.17773438	-9.64599609	-39.04541016	+2572
+1458241160.19730000	+14.84912109	-2.61914063	-3.12451172	+23.35693359	-17.31445313	-66.53320313	+4124	+14.84033203	-0.87011719	-2.92236328	-4.52636719	-32.29980469	+9.49218750	+3952	+11.89599609	-4.32861328	-4.29345703	+37.52929688	-9.38232422	-38.75976563	+2560
+1458241160.20149990	+14.79199219	-2.64550781	-3.09814453	+23.92822266	-17.11669922	-66.46728516	+4092	+14.78320313	-0.94042969	-2.89599609	-4.96582031	-31.79443359	+9.93164063	+3932	+11.84326172	-4.37695313	-4.24072266	+37.83691406	-9.07470703	-38.47412109	+2556
+1458241160.20569990	+14.72607422	-2.67187500	-3.07617188	+24.49951172	-16.83105469	-66.37939453	+4060	+14.72167969	-1.00634766	-2.86083984	-5.44921875	-31.35498047	+10.41503906	+3912	+11.79052734	-4.42968750	-4.17919922	+38.16650391	-8.74511719	-38.23242188	+2548
+1458241160.21400000	+14.60302734	-2.69824219	-3.00585938	+25.94970703	-16.58935547	-66.33544922	+3996	+14.60742188	-1.14257813	-2.79931641	-6.50390625	-30.45410156	+11.35986328	+3876	+11.66748047	-4.53076172	-4.07373047	+38.82568359	-8.02001953	-37.66113281	+2536
+1458241160.21820000	+14.53271484	-2.72021484	-2.97070313	+26.63085938	-16.43554688	-66.33544922	+3968	+14.55029297	-1.21289063	-2.75976563	-7.07519531	-30.08056641	+11.88720703	+3860	+11.61035156	-4.59228516	-4.01660156	+39.15527344	-7.64648438	-37.46337891	+2532
+1458241160.22230010	+14.47119141	-2.72021484	-2.93115234	+27.46582031	-16.36962891	-66.35742188	+3936	+14.49316406	-1.28320313	-2.72460938	-7.69042969	-29.66308594	+12.39257813	+3844	+11.54443359	-4.64501953	-3.96386719	+39.48486328	-7.27294922	-37.19970703	+2528
+1458241160.22650000	+14.40527344	-2.73779297	-2.89160156	+28.21289063	-16.25976563	-66.40136719	+3912	+14.44042969	-1.35791016	-2.68945313	-8.30566406	-29.26757813	+12.87597656	+3828	+11.48291016	-4.71093750	-3.91992188	+39.81445313	-6.85546875	-36.89208984	+2524
+1458241160.23070000	+14.33496094	-2.75976563	-2.85205078	+28.93798828	-16.14990234	-66.46728516	+3888	+14.37890625	-1.42382813	-2.64990234	-8.92089844	-28.89404297	+13.40332031	+3812	+11.42578125	-4.77246094	-3.87158203	+40.12207031	-6.43798828	-36.67236328	+2528
+1458241160.23900010	+14.19873047	-2.78173828	-2.77734375	+30.54199219	-15.95214844	-66.53320313	+3840	+14.25585938	-1.56445313	-2.57519531	-10.17333984	-28.12500000	+14.39208984	+3780	+11.29394531	-4.89111328	-3.78369141	+40.80322266	-5.60302734	-36.07910156	+2524
+1458241160.24320010	+14.12841797	-2.79931641	-2.73779297	+31.26708984	-15.86425781	-66.59912109	+3824	+14.19873047	-1.63037109	-2.53564453	-10.76660156	-27.77343750	+14.87548828	+3768	+11.24121094	-4.95263672	-3.73095703	+41.15478516	-5.25146484	-35.85937500	+2528
+1458241160.24729990	+14.06250000	-2.80810547	-2.69824219	+32.03613281	-15.77636719	-66.62109375	+3800	+14.13720703	-1.69189453	-2.49609375	-11.33789063	-27.42187500	+15.35888672	+3752	+11.17529297	-5.01416016	-3.68261719	+41.50634766	-4.87792969	-35.59570313	+2532
+1458241160.25149990	+13.99658203	-2.82568359	-2.66308594	+32.76123047	-15.66650391	-66.66503906	+3784	+14.07568359	-1.76660156	-2.45654297	-11.93115234	-27.09228516	+15.77636719	+3736	+11.11376953	-5.07568359	-3.64306641	+41.87988281	-4.50439453	-35.31005859	+2532
+1458241160.25560000	+13.93066406	-2.84326172	-2.61474609	+33.48632813	-15.62255859	-66.75292969	+3768	+14.01416016	-1.83251953	-2.41699219	-12.45849609	-26.78466797	+16.14990234	+3724	+11.06103516	-5.13720703	-3.59033203	+42.25341797	-4.17480469	-35.13427734	+2540
+1458241160.26399990	+13.79882813	-2.88720703	-2.55322266	+34.69482422	-15.27099609	-66.70898438	+3732	+13.89111328	-1.94677734	-2.35107422	-13.18359375	-26.03759766	+16.85302734	+3692	+10.95117188	-5.24707031	-3.49365234	+43.06640625	-3.55957031	-34.62890625	+2544
+1458241160.26810000	+13.73730469	-2.90917969	-2.51367188	+35.28808594	-15.13916016	-66.73095703	+3716	+13.82958984	-2.00830078	-2.31591797	-13.49121094	-25.70800781	+17.07275391	+3676	+10.90283203	-5.30419922	-3.43652344	+43.50585938	-3.29589844	-34.45312500	+2548
+1458241160.27230000	+13.67578125	-2.93554688	-2.48730469	+35.77148438	-14.89746094	-66.64306641	+3696	+13.76806641	-2.04785156	-2.28515625	-13.57910156	-25.31250000	+17.35839844	+3656	+10.85009766	-5.35693359	-3.37939453	+43.90136719	-3.05419922	-34.25537109	+2552
+1458241160.27650000	+13.61425781	-2.96191406	-2.46533203	+36.25488281	-14.63378906	-66.53320313	+3672	+13.70214844	-2.10937500	-2.25439453	-13.73291016	-24.93896484	+17.53417969	+3644	+10.80175781	-5.40527344	-3.33105469	+44.38476563	-2.81250000	-34.01367188	+2552
+1458241160.28060010	+13.55712891	-2.98828125	-2.43017578	+36.71630859	-14.45800781	-66.51123047	+3652	+13.64062500	-2.16650391	-2.22363281	-13.84277344	-24.63134766	+17.62207031	+3628	+10.76220703	-5.45361328	-3.26513672	+44.86816406	-2.63671875	-33.88183594	+2552
+1458241160.28900000	+13.43847656	-3.05419922	-2.38183594	+37.37548828	-13.88671875	-66.24755859	+3604	+13.52197266	-2.25878906	-2.17089844	-13.62304688	-23.86230469	+17.84179688	+3592	+10.67431641	-5.55029297	-3.15527344	+45.76904297	-2.24121094	-33.53027344	+2548
+1458241160.29310010	+13.38134766	-3.08935547	-2.35107422	+37.70507813	-13.64501953	-66.20361328	+3584	+13.46044922	-2.31152344	-2.14013672	-13.49121094	-23.53271484	+17.81982422	+3576	+10.63916016	-5.59423828	-3.09375000	+46.25244141	-2.08740234	-33.39843750	+2548
+1458241160.30150010	+13.27148438	-3.16406250	-2.31591797	+38.10058594	-12.91992188	-65.83007813	+3528	+13.34179688	-2.39062500	-2.09619141	-12.83203125	-22.71972656	+17.84179688	+3536	+10.55566406	-5.69091797	-2.97949219	+47.13134766	-1.75781250	-33.04687500	+2540
+1458241160.30559990	+13.21875000	-3.19921875	-2.28515625	+38.29833984	-12.61230469	-65.69824219	+3500	+13.28466797	-2.43896484	-2.06982422	-12.52441406	-22.36816406	+17.79785156	+3520	+10.52050781	-5.73486328	-2.92236328	+47.59277344	-1.62597656	-32.89306641	+2532
+1458241160.30979990	+13.16162109	-3.23876953	-2.26318359	+38.45214844	-12.28271484	-65.54443359	+3468	+13.22314453	-2.46972656	-2.04345703	-12.08496094	-22.01660156	+17.77587891	+3500	+10.47656250	-5.78320313	-2.86962891	+47.96630859	-1.45019531	-32.73925781	+2528
+1458241160.31399990	+13.10449219	-3.27832031	-2.24121094	+38.60595703	-11.93115234	-65.36865234	+3440	+13.16601563	-2.51806641	-2.02148438	-11.71142578	-21.64306641	+17.73193359	+3484	+10.43701172	-5.83154297	-2.81689453	+48.38378906	-1.29638672	-32.54150391	+2520
+1458241160.31810000	+13.05615234	-3.31787109	-2.21044922	+38.75976563	-11.64550781	-65.28076172	+3412	+13.11328125	-2.56640625	-1.99072266	-11.33789063	-21.33544922	+17.64404297	+3468	+10.39746094	-5.87988281	-2.76416016	+48.80126953	-1.16455078	-32.36572266	+2512
+1458241160.32230000	+13.00341797	-3.35742188	-2.18408203	+38.86962891	-11.33789063	-65.14892578	+3384	+13.05615234	-2.60156250	-1.96435547	-10.83251953	-21.00585938	+17.60009766	+3448	+10.35351563	-5.93261719	-2.71582031	+49.08691406	-0.98876953	-32.18994141	+2504
+1458241160.33060000	+12.90234375	-3.44091797	-2.13134766	+39.06738281	-10.67871094	-64.90722656	+3332	+12.95068359	-2.68945313	-1.91162109	-9.95361328	-20.34667969	+17.46826172	+3412	+10.27001953	-6.03369141	-2.62792969	+49.76806641	-0.68115234	-31.77246094	+2488
+1458241160.33480000	+12.84960938	-3.48046875	-2.10498047	+39.17724609	-10.37109375	-64.79736328	+3308	+12.89794922	-2.72460938	-1.88085938	-9.47021484	-20.08300781	+17.40234375	+3396	+10.22167969	-6.09521484	-2.58837891	+49.98779297	-0.50537109	-31.53076172	+2480
+1458241160.33890010	+12.79687500	-3.52001953	-2.07861328	+39.28710938	-10.06347656	-64.68750000	+3284	+12.84521484	-2.76855469	-1.85449219	-9.03076172	-19.79736328	+17.33642578	+3380	+10.17333984	-6.14794922	-2.55322266	+50.27343750	-0.37353516	-31.28906250	+2472
+1458241160.34310010	+12.74853516	-3.55957031	-2.04785156	+39.37500000	-9.79980469	-64.59960938	+3264	+12.79687500	-2.80810547	-1.81933594	-8.56933594	-19.55566406	+17.27050781	+3364	+10.13378906	-6.20068359	-2.51367188	+50.53710938	-0.24169922	-31.04736328	+2464
+1458241160.34730010	+12.70019531	-3.59472656	-2.01708984	+39.50683594	-9.53613281	-64.53369141	+3244	+12.74414063	-2.84765625	-1.78857422	-8.10791016	-19.31396484	+17.20458984	+3348	+10.08105469	-6.26220703	-2.47851563	+50.71289063	-0.08789063	-30.80566406	+2460
+1458241160.35560010	+12.60351563	-3.67822266	-1.95996094	+39.72656250	-9.03076172	-64.40185547	+3212	+12.65185547	-2.93115234	-1.73144531	-7.20703125	-18.85253906	+17.05078125	+3316	+9.98876953	-6.37207031	-2.41259766	+51.17431641	+0.15380859	-30.32226563	+2444
+1458241160.35980010	+12.55517578	-3.71777344	-1.92919922	+39.88037109	-8.78906250	-64.33593750	+3196	+12.60351563	-2.96630859	-1.70068359	-6.72363281	-18.63281250	+16.98486328	+3300	+9.94042969	-6.43359375	-2.38183594	+51.32812500	+0.30761719	-30.08056641	+2440
+1458241160.36389990	+12.50683594	-3.75292969	-1.90283203	+39.99023438	-8.54736328	-64.24804688	+3184	+12.55517578	-3.00585938	-1.67431641	-6.26220703	-18.41308594	+16.94091797	+3288	+9.89648438	-6.48632813	-2.35107422	+51.54785156	+0.41748047	-29.83886719	+2432
+1458241160.36809990	+12.45849609	-3.79248047	-1.87646484	+40.10009766	-8.32763672	-64.13818359	+3172	+12.51123047	-3.04541016	-1.64355469	-5.82275391	-18.19335938	+16.87500000	+3272	+9.85253906	-6.53906250	-2.32031250	+51.76757813	+0.50537109	-29.59716797	+2424
+1458241160.37229990	+12.41015625	-3.82763672	-1.85009766	+40.27587891	-8.10791016	-64.05029297	+3160	+12.46289063	-3.08056641	-1.61718750	-5.33935547	-17.97363281	+16.83105469	+3256	+9.80419922	-6.60058594	-2.28955078	+51.92138672	+0.61523438	-29.37744141	+2420
+1458241160.37640000	+12.36621094	-3.86718750	-1.82373047	+40.40771484	-7.93212891	-63.94042969	+3148	+12.41455078	-3.12011719	-1.59082031	-4.87792969	-17.75390625	+16.78710938	+3240	+9.76464844	-6.64892578	-2.25878906	+52.18505859	+0.68115234	-29.17968750	+2416
+1458241160.38480000	+12.27832031	-3.93750000	-1.77978516	+40.71533203	-7.55859375	-63.72070313	+3128	+12.32226563	-3.19042969	-1.54248047	-3.95507813	-17.31445313	+16.72119141	+3208	+9.68554688	-6.75439453	-2.18847656	+52.62451172	+0.83496094	-28.82812500	+2404
+1458241160.38890000	+12.23437500	-3.97705078	-1.75781250	+40.86914063	-7.40478516	-63.61083984	+3116	+12.27832031	-3.22998047	-1.52050781	-3.51562500	-17.09472656	+16.69921875	+3192	+9.65039063	-6.79833984	-2.15771484	+52.88818359	+0.90087891	-28.67431641	+2396
+1458241160.39310000	+12.19042969	-4.01220703	-1.73583984	+41.00097656	-7.25097656	-63.45703125	+3104	+12.22998047	-3.26953125	-1.50292969	-3.09814453	-16.85302734	+16.67724609	+3176	+9.61962891	-6.84228516	-2.12255859	+53.17382813	+0.94482422	-28.52050781	+2388
+1458241160.39730000	+12.15087891	-4.04736328	-1.71826172	+41.17675781	-7.09716797	-63.30322266	+3088	+12.18164063	-3.30029297	-1.48095703	-2.63671875	-16.63330078	+16.67724609	+3160	+9.58447266	-6.89501953	-2.08300781	+53.39355469	+1.01074219	-28.41064453	+2380
+1458241160.40140010	+12.10693359	-4.08251953	-1.70068359	+41.33056641	-6.96533203	-63.14941406	+3072	+12.13769531	-3.33544922	-1.46337891	-2.17529297	-16.41357422	+16.67724609	+3140	+9.55371094	-6.93457031	-2.04785156	+53.72314453	+1.05468750	-28.30078125	+2372
+1458241160.40560010	+12.06738281	-4.11767578	-1.68750000	+41.48437500	-6.83349609	-62.97363281	+3056	+12.09375000	-3.37060547	-1.44580078	-1.75781250	-16.17187500	+16.69921875	+3124	+9.52734375	-6.96972656	-2.01269531	+54.03076172	+1.09863281	-28.19091797	+2360
+1458241160.40969990	+12.02343750	-4.15283203	-1.66992188	+41.66015625	-6.70166016	-62.81982422	+3040	+12.04541016	-3.40136719	-1.42822266	-1.31835938	-15.97412109	+16.72119141	+3104	+9.49658203	-7.01806641	-1.97314453	+54.29443359	+1.14257813	-28.12500000	+2352
+1458241160.41389990	+11.98388672	-4.18359375	-1.65673828	+41.83593750	-6.59179688	-62.66601563	+3020	+11.99707031	-3.43652344	-1.41503906	-0.90087891	-15.75439453	+16.72119141	+3084	+9.47021484	-7.05322266	-1.93798828	+54.60205078	+1.18652344	-28.03710938	+2340
+1458241160.41810010	+11.94433594	-4.21875000	-1.64355469	+41.98974609	-6.48193359	-62.49023438	+3000	+11.95312500	-3.46728516	-1.39746094	-0.50537109	-15.53466797	+16.74316406	+3064	+9.44384766	-7.09277344	-1.90283203	+54.90966797	+1.23046875	-27.97119141	+2328
+1458241160.42220000	+11.90478516	-4.25390625	-1.62597656	+42.16552734	-6.39404297	-62.35839844	+2980	+11.90917969	-3.50244141	-1.38427734	-0.10986328	-15.33691406	+16.76513672	+3044	+9.41308594	-7.13671875	-1.86328125	+55.15136719	+1.29638672	-27.90527344	+2320
+1458241160.42639990	+11.86523438	-4.28466797	-1.61279297	+42.34130859	-6.30615234	-62.20458984	+2960	+11.86523438	-3.53320313	-1.36669922	+0.30761719	-15.13916016	+16.76513672	+3020	+9.38671875	-7.17187500	-1.82812500	+55.45898438	+1.36230469	-27.81738281	+2304
+1458241160.43059990	+11.82568359	-4.31542969	-1.59960938	+42.51708984	-6.19628906	-62.02880859	+2936	+11.82128906	-3.55957031	-1.35351563	+0.70312500	-14.94140625	+16.78710938	+3000	+9.36035156	-7.21142578	-1.80175781	+55.74462891	+1.38427734	-27.70751953	+2292
+1458241160.43470000	+11.78613281	-4.34619141	-1.58642578	+42.69287109	-6.10839844	-61.89697266	+2912	+11.77734375	-3.59033203	-1.33593750	+1.07666016	-14.76562500	+16.80908203	+2980	+9.32958984	-7.25097656	-1.77099609	+55.96435547	+1.45019531	-27.64160156	+2280
+1458241160.43890000	+11.74658203	-4.37695313	-1.57324219	+42.86865234	-6.02050781	-61.76513672	+2892	+11.73339844	-3.62109375	-1.32275391	+1.45019531	-14.61181641	+16.80908203	+2956	+9.30322266	-7.29052734	-1.74023438	+56.20605469	+1.51611328	-27.57568359	+2264
+1458241160.44310000	+11.70703125	-4.40771484	-1.56005859	+43.04443359	-5.93261719	-61.63330078	+2868	+11.69384766	-3.64746094	-1.30957031	+1.82373047	-14.41406250	+16.80908203	+2936	+9.27246094	-7.32568359	-1.71826172	+56.44775391	+1.56005859	-27.44384766	+2248
+1458241160.44720010	+11.66748047	-4.43847656	-1.54687500	+43.22021484	-5.86669922	-61.54541016	+2848	+11.64990234	-3.67822266	-1.29638672	+2.17529297	-14.28222656	+16.80908203	+2912	+9.23730469	-7.36962891	-1.69189453	+56.62353516	+1.60400391	-27.33398438	+2236
+1458241160.45140000	+11.62792969	-4.46923828	-1.52929688	+43.39599609	-5.80078125	-61.45751953	+2824	+11.60595703	-3.70458984	-1.28320313	+2.52685547	-14.12841797	+16.78710938	+2892	+9.20214844	-7.40917969	-1.66992188	+56.79931641	+1.66992188	-27.22412109	+2220
+1458241160.45560000	+11.58837891	-4.49560547	-1.51611328	+43.57177734	-5.71289063	-61.34765625	+2804	+11.56640625	-3.73095703	-1.26562500	+2.90039063	-13.97460938	+16.78710938	+2868	+9.16699219	-7.45312500	-1.65234375	+56.97509766	+1.71386719	-27.07031250	+2208
+1458241160.45970010	+11.54882813	-4.52197266	-1.50292969	+43.74755859	-5.64697266	-61.25976563	+2784	+11.52685547	-3.75732422	-1.25244141	+3.20800781	-13.84277344	+16.76513672	+2848	+9.12744141	-7.49707031	-1.63476563	+57.10693359	+1.77978516	-26.93847656	+2192
+1458241160.46390010	+11.50927734	-4.54833984	-1.48974609	+43.92333984	-5.55908203	-61.17187500	+2764	+11.48730469	-3.78369141	-1.23925781	+3.53759766	-13.73291016	+16.74316406	+2828	+9.09228516	-7.53662109	-1.61718750	+57.23876953	+1.82373047	-26.80664063	+2180
+1458241160.46810010	+11.46972656	-4.57470703	-1.47656250	+44.09912109	-5.49316406	-61.08398438	+2748	+11.44775391	-3.80566406	-1.22607422	+3.86718750	-13.57910156	+16.74316406	+2808	+9.05273438	-7.58056641	-1.60839844	+57.37060547	+1.84570313	-26.63085938	+2164
+1458241160.47219990	+11.43017578	-4.60107422	-1.46777344	+44.25292969	-5.42724609	-61.01806641	+2732	+11.40820313	-3.83203125	-1.21289063	+4.17480469	-13.44726563	+16.72119141	+2788	+9.00878906	-7.62451172	-1.59521484	+57.45849609	+1.88964844	-26.47705078	+2152
+1458241160.47639990	+11.39501953	-4.62744141	-1.45019531	+44.40673828	-5.36132813	-60.95214844	+2716	+11.36865234	-3.85839844	-1.19970703	+4.46044922	-13.33740234	+16.69921875	+2768	+8.96923828	-7.66406250	-1.58203125	+57.54638672	+1.93359375	-26.34521484	+2140
+1458241160.48060010	+11.35546875	-4.64941406	-1.44140625	+44.58251953	-5.31738281	-60.86425781	+2704	+11.32910156	-3.88037109	-1.18652344	+4.76806641	-13.20556641	+16.69921875	+2748	+8.92968750	-7.70361328	-1.57324219	+57.65625000	+1.95556641	-26.19140625	+2128
+1458241160.48470000	+11.32031250	-4.67578125	-1.42822266	+44.71435547	-5.25146484	-60.79833984	+2688	+11.28955078	-3.90673828	-1.17773438	+5.00976563	-13.09570313	+16.69921875	+2732	+8.89013672	-7.74316406	-1.56005859	+57.72216797	+1.97753906	-26.05957031	+2116
+1458241160.48889990	+11.28076172	-4.69775391	-1.41503906	+44.89013672	-5.20751953	-60.73242188	+2676	+11.25439453	-3.92871094	-1.16455078	+5.29541016	-12.98583984	+16.69921875	+2712	+8.85498047	-7.78271484	-1.54687500	+57.83203125	+2.02148438	-25.92773438	+2104
+1458241160.49300000	+11.24560547	-4.71972656	-1.40625000	+45.02197266	-5.16357422	-60.64453125	+2664	+11.21923828	-3.95068359	-1.15576172	+5.55908203	-12.87597656	+16.69921875	+2692	+8.81542969	-7.81787109	-1.53808594	+57.91992188	+2.02148438	-25.79589844	+2088
+1458241160.49720000	+11.21044922	-4.74609375	-1.39746094	+45.15380859	-5.11962891	-60.55664063	+2652	+11.17968750	-3.97705078	-1.14697266	+5.77880859	-12.76611328	+16.72119141	+2676	+8.78027344	-7.85742188	-1.52490234	+57.98583984	+2.06542969	-25.68603516	+2076
+1458241160.50140000	+11.17529297	-4.76806641	-1.38867188	+45.28564453	-5.07568359	-60.46875000	+2640	+11.14453125	-3.99902344	-1.13378906	+6.02050781	-12.65625000	+16.76513672	+2660	+8.74511719	-7.89257813	-1.51611328	+58.09570313	+2.08740234	-25.57617188	+2064
+1458241160.50550010	+11.14013672	-4.79003906	-1.37988281	+45.41748047	-5.05371094	-60.38085938	+2628	+11.10937500	-4.02099609	-1.12939453	+6.24023438	-12.54638672	+16.80908203	+2640	+8.70996094	-7.92333984	-1.50292969	+58.20556641	+2.08740234	-25.48828125	+2052
+1458241160.50970010	+11.10498047	-4.81201172	-1.37109375	+45.50537109	-5.00976563	-60.29296875	+2616	+11.07421875	-4.04296875	-1.12060547	+6.43798828	-12.41455078	+16.85302734	+2624	+8.67919922	-7.95410156	-1.48535156	+58.29345703	+2.13134766	-25.42236328	+2040
+1458241160.51390000	+11.07421875	-4.83398438	-1.36230469	+45.63720703	-5.00976563	-60.20507813	+2604	+11.03906250	-4.06494141	-1.11621094	+6.63574219	-12.32666016	+16.89697266	+2608	+8.65283203	-7.98046875	-1.47216797	+58.44726563	+2.15332031	-25.33447266	+2024
+1458241160.51799990	+11.04345703	-4.85156250	-1.35791016	+45.74707031	-4.98779297	-60.09521484	+2592	+11.00390625	-4.08691406	-1.10742188	+6.83349609	-12.23876953	+16.96289063	+2588	+8.62646484	-8.00683594	-1.45458984	+58.57910156	+2.17529297	-25.29052734	+2012
+1458241160.52220010	+11.01269531	-4.87353516	-1.34912109	+45.85693359	-4.96582031	-60.00732422	+2580	+10.96875000	-4.10888672	-1.09863281	+7.00927734	-12.12890625	+17.02880859	+2572	+8.60009766	-8.03759766	-1.43701172	+58.73291016	+2.21923828	-25.24658203	+2000
+1458241160.52640010	+10.97753906	-4.89550781	-1.34472656	+45.96679688	-4.94384766	-59.89746094	+2564	+10.93359375	-4.13085938	-1.09423828	+7.20703125	-12.04101563	+17.09472656	+2552	+8.57373047	-8.05957031	-1.41943359	+58.88671875	+2.26318359	-25.20263672	+1984
+1458241160.53049990	+10.94677734	-4.91748047	-1.34033203	+46.07666016	-4.92187500	-59.78759766	+2548	+10.90283203	-4.14843750	-1.08984375	+7.38281250	-11.93115234	+17.18261719	+2532	+8.55175781	-8.08154297	-1.40185547	+59.04052734	+2.30712891	-25.15869141	+1976
+1458241160.53469990	+10.91601563	-4.93945313	-1.33593750	+46.18652344	-4.89990234	-59.69970703	+2532	+10.86767578	-4.17041016	-1.08544922	+7.53662109	-11.82128906	+17.24853516	+2516	+8.52539063	-8.10791016	-1.38427734	+59.17236328	+2.35107422	-25.11474609	+1964
+1458241160.53889990	+10.88525391	-4.95703125	-1.33154297	+46.29638672	-4.89990234	-59.61181641	+2516	+10.83251953	-4.18798828	-1.08105469	+7.71240234	-11.73339844	+17.33642578	+2496	+8.50781250	-8.12988281	-1.36669922	+59.34814453	+2.39501953	-25.07080078	+1956
+1458241160.54300000	+10.85449219	-4.97460938	-1.33154297	+46.42822266	-4.89990234	-59.50195313	+2496	+10.80175781	-4.20556641	-1.07666016	+7.88818359	-11.64550781	+17.42431641	+2476	+8.48583984	-8.14746094	-1.35351563	+59.52392578	+2.43896484	-25.02685547	+1944
+1458241160.54720000	+10.82373047	-4.99218750	-1.32714844	+46.56005859	-4.87792969	-59.41406250	+2476	+10.76660156	-4.22314453	-1.07226563	+8.04199219	-11.55761719	+17.49023438	+2456	+8.46386719	-8.16943359	-1.33593750	+59.67773438	+2.50488281	-24.98291016	+1936
+1458241160.55139990	+10.79736328	-5.01416016	-1.32275391	+46.69189453	-4.87792969	-59.34814453	+2456	+10.73583984	-4.24072266	-1.06787109	+8.19580078	-11.49169922	+17.53417969	+2436	+8.43750000	-8.19140625	-1.32275391	+59.80957031	+2.57080078	-24.93896484	+1932
+1458241160.55550000	+10.76660156	-5.03173828	-1.32275391	+46.80175781	-4.85595703	-59.23828125	+2436	+10.70507813	-4.25830078	-1.06347656	+8.34960938	-11.40380859	+17.60009766	+2416	+8.41552734	-8.21337891	-1.30957031	+59.96337891	+2.61474609	-24.87304688	+1924
+1458241160.55970000	+10.73583984	-5.04492188	-1.31835938	+46.95556641	-4.83398438	-59.17236328	+2416	+10.66992188	-4.27587891	-1.06347656	+8.50341797	-11.33789063	+17.66601563	+2396	+8.38916016	-8.23974609	-1.29638672	+60.07324219	+2.68066406	-24.80712891	+1916
+1458241160.56380010	+10.70507813	-5.06250000	-1.31835938	+47.10937500	-4.83398438	-59.10644531	+2396	+10.63916016	-4.28906250	-1.05908203	+8.65722656	-11.27197266	+17.70996094	+2372	+8.36279297	-8.26171875	-1.28320313	+60.18310547	+2.74658203	-24.76318359	+1912
+1458241160.56800010	+10.67431641	-5.08007813	-1.31835938	+47.24121094	-4.81201172	-59.01855469	+2376	+10.60839844	-4.30224609	-1.05468750	+8.81103516	-11.18408203	+17.77587891	+2352	+8.33642578	-8.28369141	-1.27880859	+60.29296875	+2.76855469	-24.65332031	+1904
+1458241160.57220010	+10.64355469	-5.09326172	-1.31396484	+47.39501953	-4.81201172	-58.97460938	+2356	+10.57763672	-4.31982422	-1.05468750	+8.94287109	-11.11816406	+17.81982422	+2332	+8.31005859	-8.31005859	-1.27441406	+60.35888672	+2.81250000	-24.54345703	+1900
+1458241160.57629990	+10.61718750	-5.10644531	-1.30957031	+47.54882813	-4.81201172	-58.93066406	+2336	+10.54687500	-4.33300781	-1.05029297	+9.07470703	-11.07421875	+17.86376953	+2312	+8.27929688	-8.33203125	-1.27001953	+60.42480469	+2.85644531	-24.45556641	+1896
+1458241160.58049990	+10.58642578	-5.11962891	-1.30957031	+47.72460938	-4.79003906	-58.86474609	+2316	+10.51611328	-4.34619141	-1.04589844	+9.22851563	-11.00830078	+17.90771484	+2296	+8.24853516	-8.35839844	-1.27001953	+60.49072266	+2.87841797	-24.34570313	+1888
+1458241160.58470010	+10.55566406	-5.13281250	-1.30957031	+47.85644531	-4.79003906	-58.84277344	+2300	+10.48535156	-4.36376953	-1.04150391	+9.31640625	-10.98632813	+17.92968750	+2276	+8.21777344	-8.38476563	-1.26562500	+60.53466797	+2.92236328	-24.23583984	+1880
+1458241160.58880000	+10.52929688	-5.14599609	-1.30517578	+48.01025391	-4.79003906	-58.79882813	+2280	+10.45898438	-4.37255859	-1.03710938	+9.44824219	-10.94238281	+17.95166016	+2260	+8.18701172	-8.40673828	-1.26562500	+60.55664063	+2.94433594	-24.14794922	+1876
+1458241160.59299990	+10.50292969	-5.15917969	-1.30517578	+48.16406250	-4.79003906	-58.77685547	+2264	+10.43261719	-4.38574219	-1.03710938	+9.58007813	-10.89843750	+17.97363281	+2240	+8.15185547	-8.43310547	-1.26562500	+60.57861328	+2.96630859	-24.03808594	+1868
+1458241160.59719990	+10.47216797	-5.17675781	-1.30078125	+48.25195313	-4.79003906	-58.73291016	+2252	+10.40185547	-4.40332031	-1.03271484	+9.64599609	-10.87646484	+17.99560547	+2224	+8.12109375	-8.45947266	-1.26562500	+60.57861328	+2.96630859	-23.90625000	+1864
+1458241160.60130000	+10.44580078	-5.18554688	-1.30078125	+48.40576172	-4.79003906	-58.71093750	+2236	+10.37548828	-4.41210938	-1.03271484	+9.75585938	-10.85449219	+18.01757813	+2208	+8.09033203	-8.48144531	-1.26562500	+60.60058594	+2.98828125	-23.81835938	+1856
+1458241160.60550000	+10.42382813	-5.19433594	-1.30078125	+48.55957031	-4.81201172	-58.66699219	+2224	+10.34912109	-4.42529297	-1.02832031	+9.84375000	-10.81054688	+18.06152344	+2192	+8.05957031	-8.50341797	-1.27001953	+60.62255859	+2.98828125	-23.70849609	+1848
+1458241160.60970000	+10.39306641	-5.20751953	-1.29638672	+48.64746094	-4.81201172	-58.66699219	+2212	+10.32275391	-4.43847656	-1.02392578	+9.88769531	-10.81054688	+18.08349609	+2180	+8.03320313	-8.52539063	-1.27001953	+60.62255859	+2.98828125	-23.62060547	+1840
+1458241160.61380000	+10.37109375	-5.21630859	-1.29638672	+48.75732422	-4.83398438	-58.64501953	+2200	+10.29638672	-4.45166016	-1.02392578	+9.97558594	-10.78857422	+18.08349609	+2164	+8.00244141	-8.54296875	-1.27001953	+60.62255859	+2.98828125	-23.53271484	+1828
+1458241160.61800000	+10.34912109	-5.22509766	-1.29199219	+48.88916016	-4.83398438	-58.64501953	+2188	+10.27441406	-4.46044922	-1.01953125	+10.04150391	-10.78857422	+18.10546875	+2148	+7.97607422	-8.56494141	-1.27001953	+60.64453125	+3.01025391	-23.46679688	+1820
+1458241160.62220000	+10.32275391	-5.24267578	-1.29199219	+48.93310547	-4.85595703	-58.62304688	+2176	+10.24804688	-4.47363281	-1.01953125	+10.06347656	-10.76660156	+18.12744141	+2136	+7.95410156	-8.58251953	-1.26562500	+60.64453125	+3.03222656	-23.42285156	+1812
+1458241160.62630010	+10.30078125	-5.25146484	-1.29199219	+49.02099609	-4.85595703	-58.57910156	+2164	+10.22607422	-4.48681641	-1.01513672	+10.12939453	-10.76660156	+18.17138672	+2120	+7.93212891	-8.60009766	-1.26562500	+60.66650391	+3.03222656	-23.35693359	+1800
+1458241160.63050010	+10.27880859	-5.26025391	-1.29199219	+49.10888672	-4.87792969	-58.55712891	+2156	+10.20410156	-4.49560547	-1.01513672	+10.19531250	-10.74462891	+18.19335938	+2108	+7.91015625	-8.61328125	-1.26123047	+60.71044922	+3.07617188	-23.33496094	+1792
+1458241160.63470010	+10.25683594	-5.27343750	-1.29199219	+49.15283203	-4.87792969	-58.53515625	+2144	+10.18212891	-4.50878906	-1.01513672	+10.19531250	-10.72265625	+18.21533203	+2096	+7.88818359	-8.63085938	-1.25244141	+60.73242188	+3.09814453	-23.29101563	+1784
+1458241160.63879990	+10.23925781	-5.28662109	-1.29199219	+49.21875000	-4.87792969	-58.49121094	+2132	+10.16015625	-4.51757813	-1.01513672	+10.23925781	-10.67871094	+18.25927734	+2080	+7.87500000	-8.63964844	-1.24804688	+60.79833984	+3.12011719	-23.26904297	+1772
+1458241160.64299990	+10.22167969	-5.29541016	-1.29199219	+49.28466797	-4.87792969	-58.46923828	+2120	+10.13818359	-4.53076172	-1.01513672	+10.28320313	-10.67871094	+18.28125000	+2068	+7.85742188	-8.65283203	-1.24365234	+60.86425781	+3.16406250	-23.24707031	+1764
+1458241160.64710000	+10.19970703	-5.30859375	-1.29199219	+49.30664063	-4.87792969	-58.42529297	+2108	+10.12060547	-4.53955078	-1.01513672	+10.28320313	-10.65673828	+18.32519531	+2052	+7.84423828	-8.66162109	-1.23486328	+60.95214844	+3.22998047	-23.24707031	+1756
+1458241160.65130000	+10.18212891	-5.31738281	-1.29199219	+49.35058594	-4.87792969	-58.38134766	+2096	+10.09863281	-4.54833984	-1.01074219	+10.32714844	-10.61279297	+18.34716797	+2040	+7.82666016	-8.67041016	-1.22607422	+61.01806641	+3.27392578	-23.22509766	+1748
+1458241160.65549990	+10.16455078	-5.32617188	-1.29199219	+49.39453125	-4.85595703	-58.33740234	+2080	+10.08105469	-4.55712891	-1.01074219	+10.34912109	-10.56884766	+18.36914063	+2024	+7.81347656	-8.67919922	-1.21289063	+61.08398438	+3.36181641	-23.24707031	+1744
+1458241160.65960000	+10.14697266	-5.33935547	-1.29199219	+49.41650391	-4.85595703	-58.29345703	+2068	+10.05908203	-4.57031250	-1.01074219	+10.34912109	-10.52490234	+18.41308594	+2008	+7.80029297	-8.68798828	-1.20410156	+61.14990234	+3.42773438	-23.24707031	+1736
+1458241160.66380000	+10.12939453	-5.34814453	-1.29199219	+49.43847656	-4.83398438	-58.22753906	+2052	+10.04150391	-4.57910156	-1.01074219	+10.39306641	-10.48095703	+18.43505859	+1996	+7.79150391	-8.69677734	-1.19531250	+61.23779297	+3.49365234	-23.22509766	+1732
+1458241160.66800000	+10.11181641	-5.35693359	-1.29199219	+49.48242188	-4.79003906	-58.16162109	+2036	+10.02392578	-4.58789063	-1.01513672	+10.41503906	-10.41503906	+18.47900391	+1980	+7.77832031	-8.70556641	-1.18652344	+61.30371094	+3.55957031	-23.20312500	+1724
+1458241160.67210010	+10.09423828	-5.37011719	-1.29199219	+49.48242188	-4.76806641	-58.09570313	+2020	+10.00634766	-4.59667969	-1.01513672	+10.41503906	-10.37109375	+18.50097656	+1964	+7.76074219	-8.71435547	-1.17773438	+61.36962891	+3.62548828	-23.18115234	+1720
+1458241160.67630000	+10.07666016	-5.37451172	-1.29638672	+49.52636719	-4.72412109	-58.05175781	+2008	+9.98876953	-4.60107422	-1.01513672	+10.43701172	-10.30517578	+18.52294922	+1948	+7.74755859	-8.72314453	-1.17333984	+61.43554688	+3.66943359	-23.13720703	+1716
+1458241160.68050000	+10.05908203	-5.38330078	-1.29638672	+49.54833984	-4.70214844	-57.98583984	+1988	+9.97119141	-4.60986328	-1.01074219	+10.48095703	-10.26123047	+18.54492188	+1936	+7.73437500	-8.73193359	-1.16894531	+61.47949219	+3.73535156	-23.11523438	+1712
+1458241160.68460010	+10.04589844	-5.39208984	-1.29638672	+49.57031250	-4.68017578	-57.94189453	+1972	+9.95361328	-4.61865234	-1.01074219	+10.48095703	-10.21728516	+18.56689453	+1920	+7.71679688	-8.74072266	-1.16015625	+61.52343750	+3.80126953	-23.07128906	+1708
+1458241160.68880010	+10.02832031	-5.40087891	-1.29638672	+49.59228516	-4.63623047	-57.89794922	+1960	+9.94042969	-4.62744141	-1.01074219	+10.50292969	-10.15136719	+18.56689453	+1908	+7.69921875	-8.74951172	-1.15576172	+61.52343750	+3.84521484	-23.02734375	+1704
+1458241160.69300010	+10.01074219	-5.40527344	-1.29638672	+49.63623047	-4.59228516	-57.83203125	+1944	+9.92285156	-4.63183594	-1.01074219	+10.52490234	-10.08544922	+18.58886719	+1892	+7.68164063	-8.76269531	-1.15576172	+61.52343750	+3.88916016	-22.93945313	+1700
+1458241160.69709990	+9.99755859	-5.41406250	-1.29638672	+49.63623047	-4.54833984	-57.78808594	+1928	+9.90527344	-4.64062500	-1.01074219	+10.50292969	-10.01953125	+18.58886719	+1880	+7.65966797	-8.77148438	-1.15136719	+61.52343750	+3.93310547	-22.87353516	+1692
+1458241160.70129990	+9.97998047	-5.41845703	-1.29638672	+49.68017578	-4.50439453	-57.72216797	+1916	+9.89208984	-4.64501953	-1.01074219	+10.52490234	-9.95361328	+18.61083984	+1868	+7.64208984	-8.78466797	-1.15136719	+61.50146484	+3.95507813	-22.76367188	+1688
+1458241160.70549990	+9.96679688	-5.42285156	-1.29638672	+49.70214844	-4.46044922	-57.67822266	+1904	+9.87890625	-4.64941406	-1.00634766	+10.56884766	-9.90966797	+18.61083984	+1856	+7.62011719	-8.79345703	-1.15576172	+61.47949219	+3.95507813	-22.65380859	+1684
+1458241160.70960000	+9.94921875	-5.43164063	-1.29199219	+49.72412109	-4.41650391	-57.61230469	+1892	+9.86132813	-4.65820313	-1.00634766	+10.56884766	-9.84375000	+18.61083984	+1844	+7.59814453	-8.80224609	-1.15576172	+61.45751953	+3.97705078	-22.54394531	+1680
+1458241160.71380000	+9.93164063	-5.43603516	-1.29199219	+49.74609375	-4.37255859	-57.56835938	+1884	+9.84814453	-4.66259766	-1.00634766	+10.56884766	-9.77783203	+18.61083984	+1836	+7.57617188	-8.81103516	-1.15576172	+61.41357422	+3.97705078	-22.43408203	+1676
+1458241160.71790000	+9.91845703	-5.44042969	-1.28759766	+49.76806641	-4.35058594	-57.54638672	+1872	+9.83496094	-4.66699219	-1.00195313	+10.59082031	-9.73388672	+18.61083984	+1824	+7.55419922	-8.82421875	-1.15576172	+61.39160156	+3.99902344	-22.32421875	+1672
+1458241160.72210000	+9.90527344	-5.44482422	-1.28759766	+49.79003906	-4.30664063	-57.50244141	+1868	+9.82177734	-4.67578125	-0.99755859	+10.56884766	-9.66796875	+18.61083984	+1816	+7.53222656	-8.83300781	-1.15576172	+61.34765625	+4.02099609	-22.23632813	+1668
+1458241160.72630000	+9.89208984	-5.44921875	-1.28759766	+49.81201172	-4.26269531	-57.43652344	+1860	+9.80859375	-4.68017578	-0.99755859	+10.59082031	-9.60205078	+18.61083984	+1808	+7.51025391	-8.84179688	-1.15576172	+61.32568359	+4.02099609	-22.10449219	+1660
+1458241160.73040010	+9.87890625	-5.45361328	-1.28320313	+49.83398438	-4.24072266	-57.39257813	+1852	+9.79541016	-4.68457031	-0.99316406	+10.59082031	-9.53613281	+18.61083984	+1800	+7.49267578	-8.85058594	-1.15576172	+61.28173828	+4.04296875	-21.99462891	+1656
+1458241160.73460010	+9.86572266	-5.45800781	-1.28320313	+49.83398438	-4.19677734	-57.32666016	+1848	+9.78662109	-4.68896484	-0.99316406	+10.59082031	-9.47021484	+18.63281250	+1792	+7.47509766	-8.85498047	-1.15136719	+61.25976563	+4.04296875	-21.86279297	+1648
+1458241160.73880000	+9.85253906	-5.46240234	-1.27880859	+49.85595703	-4.17480469	-57.28271484	+1844	+9.77343750	-4.69335938	-0.98876953	+10.61279297	-9.38232422	+18.65478516	+1784	+7.45751953	-8.85937500	-1.15136719	+61.25976563	+4.04296875	-21.75292969	+1644
+1458241160.74289990	+9.83935547	-5.46679688	-1.27441406	+49.87792969	-4.15283203	-57.23876953	+1840	+9.76025391	-4.69335938	-0.98437500	+10.61279297	-9.33837891	+18.65478516	+1780	+7.44433594	-8.86376953	-1.14697266	+61.28173828	+4.06494141	-21.66503906	+1636
+1458241160.74710010	+9.82617188	-5.47119141	-1.27001953	+49.89990234	-4.13085938	-57.19482422	+1836	+9.75146484	-4.69775391	-0.97998047	+10.61279297	-9.27246094	+18.67675781	+1772	+7.43115234	-8.86816406	-1.13818359	+61.30371094	+4.10888672	-21.59912109	+1632
+1458241160.75130010	+9.81738281	-5.47119141	-1.26562500	+49.92187500	-4.10888672	-57.12890625	+1828	+9.73828125	-4.70214844	-0.97558594	+10.63476563	-9.20654297	+18.69873047	+1764	+7.42236328	-8.87255859	-1.12939453	+61.34765625	+4.13085938	-21.51123047	+1628
+1458241160.75539990	+9.80419922	-5.47558594	-1.26123047	+49.94384766	-4.06494141	-57.08496094	+1824	+9.72949219	-4.70654297	-0.97119141	+10.63476563	-9.16259766	+18.72070313	+1760	+7.40917969	-8.87255859	-1.12060547	+61.39160156	+4.17480469	-21.44531250	+1624
+1458241160.75959990	+9.79541016	-5.47998047	-1.25683594	+49.96582031	-4.06494141	-57.01904297	+1820	+9.71630859	-4.71093750	-0.96679688	+10.63476563	-9.09667969	+18.74267578	+1752	+7.40478516	-8.87695313	-1.10742188	+61.45751953	+4.21875000	-21.37939453	+1620
+1458241160.76379990	+9.78662109	-5.48437500	-1.25244141	+50.00976563	-4.04296875	-56.95312500	+1812	+9.70751953	-4.71093750	-0.96240234	+10.65673828	-9.03076172	+18.78662109	+1744	+7.40039063	-8.87695313	-1.09863281	+61.54541016	+4.26269531	-21.31347656	+1620
+1458241160.76790000	+9.77783203	-5.48437500	-1.24804688	+50.03173828	-4.02099609	-56.88720703	+1808	+9.69873047	-4.71093750	-0.95800781	+10.67871094	-8.98681641	+18.80859375	+1736	+7.39599609	-8.87695313	-1.08544922	+61.63330078	+4.30664063	-21.26953125	+1616
+1458241160.77210000	+9.76904297	-5.48876953	-1.24365234	+50.07568359	-3.99902344	-56.82128906	+1800	+9.68554688	-4.71533203	-0.95361328	+10.67871094	-8.92089844	+18.83056641	+1728	+7.39160156	-8.87695313	-1.07226563	+61.72119141	+4.35058594	-21.22558594	+1616
+1458241160.77630000	+9.76025391	-5.48876953	-1.23925781	+50.11962891	-3.99902344	-56.77734375	+1792	+9.67675781	-4.71533203	-0.94921875	+10.70068359	-8.87695313	+18.85253906	+1720	+7.38720703	-8.87255859	-1.06347656	+61.80908203	+4.41650391	-21.18164063	+1616
+1458241160.78040000	+9.75146484	-5.48876953	-1.23486328	+50.16357422	-3.97705078	-56.71142578	+1780	+9.66796875	-4.71533203	-0.94482422	+10.72265625	-8.81103516	+18.89648438	+1712	+7.38281250	-8.87255859	-1.05029297	+61.91894531	+4.46044922	-21.13769531	+1616
+1458241160.78460000	+9.74267578	-5.49316406	-1.23046875	+50.18554688	-3.97705078	-56.66748047	+1772	+9.65917969	-4.71972656	-0.93603516	+10.74462891	-8.76708984	+18.89648438	+1704	+7.38281250	-8.87255859	-1.03710938	+62.00683594	+4.52636719	-21.09375000	+1616
+1458241160.78880000	+9.73388672	-5.49316406	-1.22607422	+50.25146484	-3.95507813	-56.62353516	+1760	+9.65039063	-4.71972656	-0.93164063	+10.76660156	-8.72314453	+18.89648438	+1696	+7.37841797	-8.87255859	-1.02392578	+62.09472656	+4.57031250	-21.04980469	+1616
+1458241160.79290010	+9.72509766	-5.49316406	-1.22607422	+50.29541016	-3.93310547	-56.55761719	+1748	+9.64160156	-4.71972656	-0.93164063	+10.78857422	-8.65722656	+18.91845703	+1684	+7.37402344	-8.87255859	-1.01513672	+62.18261719	+4.63623047	-20.98388672	+1620
+1458241160.79710010	+9.72070313	-5.49755859	-1.22167969	+50.31738281	-3.88916016	-56.49169922	+1740	+9.63720703	-4.71972656	-0.92724609	+10.78857422	-8.63525391	+18.91845703	+1676	+7.36962891	-8.87255859	-1.00634766	+62.24853516	+4.68017578	-20.93994141	+1620
+1458241160.80119990	+9.71191406	-5.49755859	-1.21728516	+50.36132813	-3.86718750	-56.44775391	+1728	+9.63281250	-4.71972656	-0.92724609	+10.81054688	-8.61328125	+18.91845703	+1664	+7.36523438	-8.87255859	-0.99755859	+62.31445313	+4.74609375	-20.87402344	+1624
+1458241160.80539990	+9.70312500	-5.49755859	-1.21728516	+50.40527344	-3.82324219	-56.38183594	+1716	+9.62841797	-4.71972656	-0.92285156	+10.83251953	-8.56933594	+18.91845703	+1656	+7.35644531	-8.87255859	-0.99316406	+62.35839844	+4.79003906	-20.80810547	+1624
+1458241160.80960010	+9.69433594	-5.50195313	-1.21728516	+50.42724609	-3.77929688	-56.35986328	+1704	+9.62402344	-4.72412109	-0.92285156	+10.83251953	-8.52539063	+18.89648438	+1648	+7.35205078	-8.87695313	-0.98876953	+62.40234375	+4.81201172	-20.72021484	+1628
+1458241160.81370000	+9.68994141	-5.50195313	-1.21289063	+50.44921875	-3.73535156	-56.31591797	+1696	+9.61523438	-4.72412109	-0.92285156	+10.83251953	-8.45947266	+18.89648438	+1640	+7.34326172	-8.88134766	-0.98437500	+62.40234375	+4.87792969	-20.65429688	+1628
+1458241160.81789990	+9.68115234	-5.50195313	-1.21728516	+50.49316406	-3.69140625	-56.25000000	+1684	+9.61083984	-4.72412109	-0.92285156	+10.83251953	-8.41552734	+18.87451172	+1628	+7.33447266	-8.88134766	-0.98437500	+62.42431641	+4.92187500	-20.56640625	+1628
+1458241160.82209990	+9.67675781	-5.50634766	-1.21728516	+50.47119141	-3.62548828	-56.22802734	+1676	+9.60644531	-4.72851563	-0.92285156	+10.83251953	-8.34960938	+18.83056641	+1620	+7.32568359	-8.88574219	-0.98437500	+62.40234375	+4.96582031	-20.50048828	+1632
+1458241160.82620000	+9.67236328	-5.50634766	-1.21728516	+50.47119141	-3.55957031	-56.20605469	+1668	+9.59765625	-4.72851563	-0.92285156	+10.83251953	-8.28369141	+18.80859375	+1616	+7.31250000	-8.89013672	-0.97998047	+62.38037109	+5.00976563	-20.41259766	+1632
+1458241160.83040000	+9.66357422	-5.50634766	-1.21728516	+50.49316406	-3.49365234	-56.16210938	+1664	+9.59326172	-4.73291016	-0.92285156	+10.81054688	-8.21777344	+18.76464844	+1608	+7.30371094	-8.89453125	-0.98437500	+62.33642578	+5.03173828	-20.30273438	+1632
+1458241160.83460000	+9.65917969	-5.51074219	-1.22167969	+50.47119141	-3.42773438	-56.11816406	+1660	+9.58886719	-4.73291016	-0.92285156	+10.81054688	-8.15185547	+18.74267578	+1600	+7.29492188	-8.90332031	-0.98437500	+62.29248047	+5.07568359	-20.21484375	+1632
+1458241160.83870010	+9.65478516	-5.51513672	-1.22607422	+50.44921875	-3.36181641	-56.09619141	+1656	+9.58447266	-4.73730469	-0.92724609	+10.78857422	-8.08593750	+18.69873047	+1596	+7.28173828	-8.90771484	-0.98876953	+62.24853516	+5.11962891	-20.10498047	+1632
+1458241160.84290000	+9.65039063	-5.51513672	-1.22607422	+50.44921875	-3.29589844	-56.05224609	+1652	+9.58447266	-4.74169922	-0.92724609	+10.76660156	-8.02001953	+18.65478516	+1592	+7.27294922	-8.91210938	-0.98876953	+62.20458984	+5.16357422	-20.01708984	+1632
+1458241160.84710000	+9.64599609	-5.51953125	-1.23046875	+50.42724609	-3.22998047	-56.03027344	+1652	+9.58007813	-4.74169922	-0.93164063	+10.74462891	-7.95410156	+18.63281250	+1588	+7.26416016	-8.91650391	-0.98876953	+62.16064453	+5.18554688	-19.92919922	+1632
+1458241160.85120010	+9.64160156	-5.51953125	-1.23486328	+50.40527344	-3.16406250	-56.00830078	+1648	+9.57568359	-4.74609375	-0.93164063	+10.72265625	-7.91015625	+18.58886719	+1584	+7.25537109	-8.92089844	-0.99316406	+62.09472656	+5.22949219	-19.84130859	+1628
+1458241160.85540010	+9.64160156	-5.52392578	-1.23486328	+50.38330078	-3.09814453	-55.98632813	+1648	+9.57568359	-4.74609375	-0.93603516	+10.67871094	-7.84423828	+18.54492188	+1580	+7.24658203	-8.92529297	-0.99316406	+62.05078125	+5.27343750	-19.75341797	+1628
+1458241160.85960010	+9.63720703	-5.52832031	-1.23925781	+50.33935547	-3.05419922	-55.96435547	+1648	+9.57568359	-4.75048828	-0.94042969	+10.65673828	-7.80029297	+18.50097656	+1576	+7.23779297	-8.92968750	-0.99316406	+62.00683594	+5.31738281	-19.68750000	+1624
+1458241160.86369990	+9.63720703	-5.53271484	-1.23925781	+50.31738281	-3.01025391	-55.96435547	+1648	+9.57128906	-4.75488281	-0.94042969	+10.63476563	-7.75634766	+18.47900391	+1572	+7.23339844	-8.92968750	-0.99316406	+61.96289063	+5.36132813	-19.62158203	+1624
+1458241160.86789990	+9.63281250	-5.53271484	-1.24365234	+50.27343750	-2.94433594	-55.94238281	+1644	+9.57128906	-4.75488281	-0.94482422	+10.59082031	-7.71240234	+18.45703125	+1572	+7.22900391	-8.93408203	-0.99316406	+61.91894531	+5.42724609	-19.55566406	+1620
+1458241160.87200000	+9.63281250	-5.53710938	-1.24365234	+50.25146484	-2.92236328	-55.92041016	+1644	+9.57128906	-4.75927734	-0.94482422	+10.56884766	-7.69042969	+18.43505859	+1568	+7.22460938	-8.93408203	-0.99316406	+61.89697266	+5.47119141	-19.48974609	+1616
+1458241160.87620000	+9.63281250	-5.54150391	-1.24804688	+50.20751953	-2.87841797	-55.89843750	+1644	+9.57128906	-4.75927734	-0.94921875	+10.54687500	-7.64648438	+18.41308594	+1564	+7.22021484	-8.93408203	-0.99316406	+61.87500000	+5.51513672	-19.44580078	+1612
+1458241160.88039990	+9.63281250	-5.54150391	-1.24804688	+50.18554688	-2.85644531	-55.87646484	+1644	+9.56689453	-4.76367188	-0.94921875	+10.52490234	-7.62451172	+18.39111328	+1564	+7.22021484	-8.93408203	-0.98876953	+61.87500000	+5.55908203	-19.40185547	+1608
+1458241160.88450000	+9.63281250	-5.54589844	-1.25244141	+50.16357422	-2.83447266	-55.87646484	+1640	+9.56689453	-4.76367188	-0.94921875	+10.50292969	-7.60253906	+18.36914063	+1560	+7.22021484	-8.93408203	-0.98876953	+61.87500000	+5.60302734	-19.35791016	+1608
+1458241160.88870000	+9.63281250	-5.54589844	-1.25244141	+50.11962891	-2.81250000	-55.87646484	+1640	+9.56689453	-4.76367188	-0.94921875	+10.45898438	-7.58056641	+18.34716797	+1556	+7.22021484	-8.93408203	-0.98437500	+61.85302734	+5.66894531	-19.33593750	+1604
+1458241160.89290000	+9.63281250	-5.55029297	-1.25244141	+50.09765625	-2.81250000	-55.85449219	+1636	+9.56689453	-4.76806641	-0.95361328	+10.43701172	-7.55859375	+18.34716797	+1556	+7.22021484	-8.93408203	-0.97998047	+61.85302734	+5.71289063	-19.29199219	+1604
+1458241160.89700010	+9.63281250	-5.55029297	-1.25244141	+50.07568359	-2.79052734	-55.85449219	+1636	+9.56689453	-4.76806641	-0.95361328	+10.41503906	-7.55859375	+18.32519531	+1552	+7.22460938	-8.93408203	-0.97558594	+61.85302734	+5.75683594	-19.27001953	+1604
+1458241160.90120010	+9.63281250	-5.55468750	-1.25244141	+50.05371094	-2.79052734	-55.85449219	+1632	+9.56689453	-4.76806641	-0.95361328	+10.39306641	-7.53662109	+18.32519531	+1548	+7.22460938	-8.93408203	-0.97119141	+61.85302734	+5.82275391	-19.24804688	+1604
+1458241160.90540000	+9.63281250	-5.55468750	-1.25244141	+50.00976563	-2.76855469	-55.83251953	+1628	+9.56689453	-4.77246094	-0.95361328	+10.37109375	-7.51464844	+18.30322266	+1548	+7.22460938	-8.92968750	-0.96679688	+61.85302734	+5.86669922	-19.20410156	+1604
+1458241160.90949990	+9.63281250	-5.55468750	-1.25244141	+49.98779297	-2.76855469	-55.83251953	+1628	+9.56689453	-4.77246094	-0.95800781	+10.32714844	-7.51464844	+18.30322266	+1544	+7.22460938	-8.92968750	-0.96240234	+61.85302734	+5.91064453	-19.18212891	+1604
+1458241160.91370010	+9.63281250	-5.55908203	-1.25683594	+49.96582031	-2.76855469	-55.83251953	+1624	+9.56689453	-4.77685547	-0.95800781	+10.28320313	-7.49267578	+18.28125000	+1540	+7.22460938	-8.92529297	-0.95800781	+61.85302734	+5.97656250	-19.13818359	+1604
+1458241160.91790010	+9.63281250	-5.55908203	-1.25683594	+49.94384766	-2.74658203	-55.83251953	+1620	+9.56689453	-4.77685547	-0.95800781	+10.23925781	-7.47070313	+18.28125000	+1540	+7.22460938	-8.92529297	-0.95361328	+61.83105469	+6.02050781	-19.11621094	+1604
+1458241160.92199990	+9.63281250	-5.56347656	-1.25683594	+49.87792969	-2.72460938	-55.81054688	+1616	+9.57128906	-4.78125000	-0.96240234	+10.15136719	-7.44873047	+18.25927734	+1536	+7.22460938	-8.92529297	-0.94921875	+61.80908203	+6.06445313	-19.07226563	+1608
+1458241160.92619990	+9.63281250	-5.56787109	-1.25683594	+49.79003906	-2.72460938	-55.81054688	+1616	+9.57128906	-4.78564453	-0.96240234	+10.06347656	-7.40478516	+18.23730469	+1536	+7.22021484	-8.92529297	-0.94482422	+61.76513672	+6.13037109	-19.02832031	+1608
+1458241160.93039990	+9.63281250	-5.57226563	-1.25683594	+49.72412109	-2.70263672	-55.78857422	+1612	+9.57128906	-4.79003906	-0.96240234	+9.97558594	-7.38281250	+18.21533203	+1532	+7.21582031	-8.92529297	-0.94482422	+61.69921875	+6.17431641	-18.96240234	+1612
+1458241160.93450000	+9.63281250	-5.58544922	-1.25683594	+49.54833984	-2.63671875	-55.76660156	+1608	+9.57568359	-4.82519531	-0.97998047	+9.29443359	-7.11914063	+18.03955078	+1540	+7.20703125	-8.92529297	-0.94042969	+61.63330078	+6.21826172	-18.87451172	+1612
+1458241160.93870000	+9.63281250	-5.59423828	-1.26123047	+49.39453125	-2.59277344	-55.74462891	+1608	+9.57568359	-4.83837891	-0.98437500	+9.05273438	-7.03125000	+17.97363281	+1540	+7.20263672	-8.92968750	-0.94042969	+61.56738281	+6.24023438	-18.78662109	+1616
+1458241160.94289990	+9.63281250	-5.60302734	-1.26123047	+49.24072266	-2.54882813	-55.70068359	+1604	+9.57568359	-4.84277344	-0.98437500	+8.89892578	-6.98730469	+17.95166016	+1536	+7.18945313	-8.92968750	-0.94482422	+61.47949219	+6.28417969	-18.69873047	+1620
+1458241160.94700000	+9.62841797	-5.61621094	-1.26123047	+49.02099609	-2.46093750	-55.67871094	+1600	+9.57568359	-4.85156250	-0.98437500	+8.78906250	-6.94335938	+17.92968750	+1536	+7.18066406	-8.93408203	-0.94482422	+61.36962891	+6.32812500	-18.58886719	+1620
+1458241160.95120000	+9.62841797	-5.62500000	-1.26123047	+48.82324219	-2.39501953	-55.65673828	+1600	+9.57128906	-4.85595703	-0.98876953	+8.67919922	-6.89941406	+17.88574219	+1532	+7.16748047	-8.93847656	-0.94921875	+61.25976563	+6.35009766	-18.47900391	+1624
+1458241160.95950010	+9.61962891	-5.64697266	-1.26562500	+48.49365234	-2.26318359	-55.59082031	+1596	+9.57128906	-4.86914063	-0.98876953	+8.43750000	-6.78955078	+17.84179688	+1532	+7.13232422	-8.95166016	-0.95361328	+60.99609375	+6.43798828	-18.21533203	+1632
+1458241160.96370010	+9.61962891	-5.65576172	-1.26562500	+48.33984375	-2.19726563	-55.56884766	+1596	+9.57128906	-4.87353516	-0.98876953	+8.30566406	-6.72363281	+17.81982422	+1532	+7.11914063	-8.95605469	-0.95800781	+60.86425781	+6.48193359	-18.08349609	+1636
+1458241160.96779990	+9.61523438	-5.66015625	-1.26562500	+48.18603516	-2.13134766	-55.54687500	+1596	+9.57128906	-4.88232422	-0.99316406	+8.19580078	-6.65771484	+17.77587891	+1532	+7.10156250	-8.96044922	-0.96240234	+60.75439453	+6.50390625	-17.92968750	+1636
+1458241160.97199990	+9.61083984	-5.66894531	-1.26562500	+48.05419922	-2.06542969	-55.50292969	+1600	+9.56689453	-4.89111328	-0.99316406	+8.06396484	-6.61376953	+17.77587891	+1536	+7.08837891	-8.96923828	-0.96679688	+60.62255859	+6.54785156	-17.77587891	+1636
+1458241160.97620010	+9.60644531	-5.67773438	-1.27001953	+47.94433594	-2.02148438	-55.48095703	+1600	+9.56689453	-4.89550781	-0.99316406	+7.93212891	-6.54785156	+17.75390625	+1536	+7.07080078	-8.97363281	-0.97119141	+60.49072266	+6.59179688	-17.62207031	+1636
+1458241160.98029990	+9.60205078	-5.68212891	-1.27001953	+47.81250000	-1.95556641	-55.45898438	+1600	+9.56689453	-4.90429688	-0.99755859	+7.80029297	-6.50390625	+17.73193359	+1540	+7.05761719	-8.97802734	-0.97119141	+60.40283203	+6.63574219	-17.49023438	+1636
+1458241160.98449990	+9.60205078	-5.69091797	-1.27001953	+47.68066406	-1.91162109	-55.43701172	+1604	+9.56689453	-4.90869141	-0.99755859	+7.66845703	-6.43798828	+17.70996094	+1540	+7.04443359	-8.98242188	-0.97119141	+60.29296875	+6.70166016	-17.33642578	+1636
+1458241160.98869990	+9.59765625	-5.69970703	-1.27001953	+47.54882813	-1.86767578	-55.41503906	+1604	+9.56250000	-4.91748047	-0.99755859	+7.51464844	-6.39404297	+17.68798828	+1544	+7.03125000	-8.98681641	-0.97119141	+60.18310547	+6.76757813	-17.20458984	+1632
+1458241160.99280000	+9.59326172	-5.70849609	-1.27441406	+47.41699219	-1.82373047	-55.37109375	+1608	+9.56250000	-4.92626953	-0.99755859	+7.38281250	-6.35009766	+17.66601563	+1544	+7.02246094	-8.98681641	-0.97119141	+60.09521484	+6.83349609	-17.07275391	+1632
+1458241161.00120000	+9.58886719	-5.72607422	-1.27441406	+47.13134766	-1.73583984	-55.32714844	+1608	+9.56250000	-4.94384766	-1.00195313	+7.07519531	-6.24023438	+17.66601563	+1548	+7.00488281	-8.99121094	-0.96679688	+59.96337891	+6.96533203	-16.80908203	+1628
+1458241161.00530000	+9.58886719	-5.73486328	-1.27880859	+46.99951172	-1.69189453	-55.28320313	+1612	+9.56689453	-4.95263672	-1.00634766	+6.92138672	-6.19628906	+17.64404297	+1548	+7.00048828	-8.99121094	-0.96240234	+59.89746094	+7.03125000	-16.69921875	+1624
+1458241161.00950000	+9.58886719	-5.74365234	-1.27880859	+46.84570313	-1.64794922	-55.26123047	+1612	+9.56689453	-4.96142578	-1.00634766	+6.74560547	-6.15234375	+17.64404297	+1552	+6.99609375	-8.99121094	-0.95800781	+59.83154297	+7.11914063	-16.58935547	+1624
+1458241161.01370000	+9.58447266	-5.75244141	-1.27880859	+46.69189453	-1.60400391	-55.23925781	+1612	+9.56689453	-4.97021484	-1.00634766	+6.59179688	-6.10839844	+17.64404297	+1552	+6.99169922	-8.99121094	-0.94921875	+59.78759766	+7.18505859	-16.50146484	+1624
+1458241161.01780010	+9.58447266	-5.76123047	-1.27880859	+46.53808594	-1.56005859	-55.21728516	+1608	+9.56689453	-4.97460938	-1.01074219	+6.43798828	-6.06445313	+17.64404297	+1552	+6.98730469	-8.99121094	-0.94482422	+59.74365234	+7.27294922	-16.39160156	+1620
+1458241161.02200010	+9.58447266	-5.77441406	-1.28320313	+46.36230469	-1.51611328	-55.21728516	+1608	+9.56689453	-4.98779297	-1.01074219	+6.26220703	-6.04248047	+17.62207031	+1552	+6.98291016	-8.99121094	-0.94042969	+59.67773438	+7.33886719	-16.30371094	+1620
+1458241161.02609990	+9.58447266	-5.78320313	-1.28320313	+46.20849609	-1.47216797	-55.19531250	+1604	+9.57128906	-4.99658203	-1.01074219	+6.10839844	-5.99853516	+17.60009766	+1552	+6.97851563	-8.99121094	-0.93164063	+59.61181641	+7.42675781	-16.21582031	+1620
+1458241161.03449990	+9.58447266	-5.80517578	-1.28320313	+45.87890625	-1.38427734	-55.17333984	+1596	+9.57128906	-5.01416016	-1.01513672	+5.80078125	-5.91064453	+17.57812500	+1548	+6.96972656	-8.99121094	-0.92285156	+59.45800781	+7.55859375	-16.04003906	+1620
+1458241161.03860000	+9.58007813	-5.81396484	-1.28320313	+45.72509766	-1.34033203	-55.17333984	+1592	+9.57128906	-5.01855469	-1.01513672	+5.64697266	-5.88867188	+17.55615234	+1548	+6.96533203	-8.99121094	-0.91845703	+59.39208984	+7.62451172	-15.95214844	+1620
+1458241161.04279990	+9.58007813	-5.82275391	-1.28320313	+45.57128906	-1.29638672	-55.17333984	+1588	+9.57568359	-5.02734375	-1.01953125	+5.51513672	-5.84472656	+17.55615234	+1548	+6.96093750	-8.99121094	-0.91406250	+59.32617188	+7.69042969	-15.86425781	+1620
+1458241161.04699990	+9.58007813	-5.83154297	-1.28320313	+45.41748047	-1.25244141	-55.17333984	+1584	+9.57568359	-5.03613281	-1.01953125	+5.38330078	-5.82275391	+17.51220703	+1544	+6.95214844	-8.99121094	-0.91406250	+59.26025391	+7.73437500	-15.77636719	+1620
+1458241161.05110000	+9.58007813	-5.84033203	-1.28320313	+45.28564453	-1.20849609	-55.19531250	+1580	+9.57568359	-5.04052734	-1.01953125	+5.25146484	-5.80078125	+17.49023438	+1544	+6.94335938	-8.99121094	-0.90966797	+59.15039063	+7.77832031	-15.71044922	+1620
+1458241161.05530000	+9.58007813	-5.84912109	-1.28320313	+45.15380859	-1.14257813	-55.19531250	+1576	+9.57568359	-5.04931641	-1.01953125	+5.14160156	-5.75683594	+17.44628906	+1540	+6.93457031	-8.99560547	-0.90966797	+59.06250000	+7.82226563	-15.62255859	+1620
+1458241161.05950000	+9.57568359	-5.85351563	-1.28320313	+45.04394531	-1.09863281	-55.21728516	+1572	+9.58007813	-5.05371094	-1.01953125	+5.05371094	-5.73486328	+17.40234375	+1540	+6.92578125	-9.00000000	-0.91406250	+58.97460938	+7.84423828	-15.55664063	+1620
+1458241161.06360010	+9.57568359	-5.85791016	-1.28320313	+44.93408203	-1.03271484	-55.23925781	+1568	+9.58007813	-5.06250000	-1.01953125	+4.94384766	-5.69091797	+17.35839844	+1540	+6.91699219	-9.00000000	-0.91406250	+58.86474609	+7.88818359	-15.49072266	+1620
+1458241161.07200000	+9.57568359	-5.86669922	-1.28320313	+44.75830078	-0.94482422	-55.23925781	+1564	+9.58007813	-5.06689453	-1.02392578	+4.79003906	-5.62500000	+17.29248047	+1540	+6.89941406	-9.00878906	-0.91845703	+58.68896484	+7.93212891	-15.35888672	+1620
+1458241161.07610010	+9.57128906	-5.87109375	-1.28320313	+44.67041016	-0.90087891	-55.26123047	+1560	+9.58007813	-5.07128906	-1.02392578	+4.70214844	-5.58105469	+17.24853516	+1540	+6.89062500	-9.00878906	-0.91845703	+58.62304688	+7.93212891	-15.31494141	+1620
+1458241161.08030010	+9.57128906	-5.87548828	-1.28320313	+44.60449219	-0.83496094	-55.26123047	+1560	+9.58007813	-5.07568359	-1.02392578	+4.63623047	-5.55908203	+17.22656250	+1540	+6.88183594	-9.01318359	-0.92285156	+58.53515625	+7.95410156	-15.24902344	+1616
+1458241161.08450010	+9.57128906	-5.87548828	-1.28320313	+44.53857422	-0.79101563	-55.28320313	+1560	+9.58007813	-5.08007813	-1.02392578	+4.59228516	-5.53710938	+17.18261719	+1540	+6.87744141	-9.01318359	-0.92285156	+58.46923828	+7.95410156	-15.20507813	+1616
+1458241161.08859990	+9.56689453	-5.87988281	-1.28320313	+44.47265625	-0.76904297	-55.28320313	+1560	+9.58007813	-5.08007813	-1.02392578	+4.52636719	-5.51513672	+17.16064453	+1540	+6.86865234	-9.01757813	-0.92724609	+58.40332031	+7.97607422	-15.18310547	+1612
+1458241161.09279990	+9.56689453	-5.87988281	-1.28320313	+44.40673828	-0.72509766	-55.28320313	+1564	+9.58007813	-5.08447266	-1.02392578	+4.48242188	-5.49316406	+17.11669922	+1540	+6.85986328	-9.01757813	-0.92724609	+58.33740234	+7.97607422	-15.13916016	+1612
+1458241161.09699990	+9.56689453	-5.88427734	-1.28320313	+44.36279297	-0.68115234	-55.28320313	+1564	+9.58007813	-5.08447266	-1.02392578	+4.43847656	-5.44921875	+17.09472656	+1544	+6.85546875	-9.02197266	-0.92724609	+58.29345703	+7.99804688	-15.11718750	+1608
+1458241161.10110000	+9.56689453	-5.88427734	-1.28320313	+44.31884766	-0.63720703	-55.28320313	+1568	+9.58007813	-5.08447266	-1.02832031	+4.39453125	-5.42724609	+17.09472656	+1544	+6.85107422	-9.02197266	-0.92724609	+58.24951172	+7.99804688	-15.09521484	+1604
+1458241161.10529990	+9.56250000	-5.88427734	-1.28320313	+44.27490234	-0.61523438	-55.28320313	+1568	+9.58007813	-5.08886719	-1.02832031	+4.35058594	-5.40527344	+17.07275391	+1548	+6.84667969	-9.02197266	-0.93164063	+58.22753906	+8.02001953	-15.09521484	+1600
+1458241161.11360000	+9.56250000	-5.88427734	-1.28320313	+44.18701172	-0.57128906	-55.26123047	+1572	+9.58007813	-5.08886719	-1.02832031	+4.26269531	-5.36132813	+17.05078125	+1552	+6.84228516	-9.01757813	-0.92724609	+58.20556641	+8.02001953	-15.07324219	+1592
+1458241161.11780000	+9.56250000	-5.88427734	-1.28320313	+44.14306641	-0.54931641	-55.23925781	+1576	+9.58007813	-5.08886719	-1.02832031	+4.21875000	-5.33935547	+17.05078125	+1552	+6.84228516	-9.01757813	-0.92724609	+58.20556641	+8.04199219	-15.09521484	+1588
+1458241161.12190010	+9.56250000	-5.88867188	-1.28320313	+44.12109375	-0.52734375	-55.23925781	+1576	+9.58447266	-5.08886719	-1.02832031	+4.19677734	-5.31738281	+17.05078125	+1552	+6.84228516	-9.01757813	-0.92724609	+58.20556641	+8.06396484	-15.09521484	+1588
+1458241161.12610010	+9.56250000	-5.88867188	-1.28320313	+44.07714844	-0.52734375	-55.23925781	+1576	+9.58447266	-5.08886719	-1.02832031	+4.15283203	-5.29541016	+17.05078125	+1552	+6.84228516	-9.01318359	-0.92285156	+58.20556641	+8.06396484	-15.11718750	+1584
+1458241161.13030000	+9.56689453	-5.88867188	-1.28320313	+44.03320313	-0.50537109	-55.21728516	+1580	+9.58447266	-5.08886719	-1.02832031	+4.13085938	-5.29541016	+17.05078125	+1556	+6.84228516	-9.00878906	-0.91845703	+58.22753906	+8.08593750	-15.11718750	+1584
+1458241161.13439990	+9.56689453	-5.88867188	-1.28320313	+44.01123047	-0.50537109	-55.19531250	+1580	+9.58447266	-5.08886719	-1.03271484	+4.08691406	-5.27343750	+17.05078125	+1556	+6.84667969	-9.00878906	-0.91845703	+58.24951172	+8.10791016	-15.13916016	+1584
+1458241161.13860010	+9.56689453	-5.88867188	-1.28320313	+43.96728516	-0.48339844	-55.19531250	+1580	+9.58447266	-5.08886719	-1.03271484	+4.06494141	-5.25146484	+17.05078125	+1556	+6.84667969	-9.00439453	-0.91406250	+58.27148438	+8.10791016	-15.16113281	+1584
+1458241161.14280010	+9.56689453	-5.88867188	-1.28320313	+43.94531250	-0.48339844	-55.17333984	+1580	+9.58447266	-5.08886719	-1.03271484	+4.04296875	-5.25146484	+17.05078125	+1556	+6.85107422	-9.00000000	-0.90966797	+58.31542969	+8.12988281	-15.18310547	+1584
+1458241161.15109990	+9.57128906	-5.88867188	-1.28320313	+43.87939453	-0.46142578	-55.15136719	+1576	+9.58886719	-5.08886719	-1.03271484	+3.99902344	-5.22949219	+17.05078125	+1552	+6.85986328	-8.99121094	-0.90527344	+58.38134766	+8.15185547	-15.24902344	+1584
+1458241161.15529990	+9.57128906	-5.88867188	-1.28320313	+43.85742188	-0.46142578	-55.15136719	+1572	+9.58886719	-5.08886719	-1.03271484	+3.97705078	-5.22949219	+17.05078125	+1552	+6.86425781	-8.99121094	-0.90087891	+58.40332031	+8.15185547	-15.27099609	+1588
+1458241161.15940000	+9.57128906	-5.88867188	-1.28320313	+43.83544922	-0.46142578	-55.15136719	+1572	+9.58886719	-5.08886719	-1.03271484	+3.95507813	-5.22949219	+17.05078125	+1548	+6.86425781	-8.98681641	-0.89648438	+58.42529297	+8.15185547	-15.29296875	+1588
+1458241161.16360000	+9.57128906	-5.88867188	-1.28320313	+43.81347656	-0.43945313	-55.15136719	+1568	+9.58886719	-5.08886719	-1.03271484	+3.95507813	-5.22949219	+17.02880859	+1548	+6.86865234	-8.98242188	-0.89208984	+58.46923828	+8.17382813	-15.31494141	+1592
+1458241161.16779990	+9.57128906	-5.88867188	-1.28320313	+43.81347656	-0.43945313	-55.15136719	+1564	+9.59326172	-5.08886719	-1.03271484	+3.93310547	-5.22949219	+17.02880859	+1548	+6.87304688	-8.98242188	-0.89208984	+58.49121094	+8.17382813	-15.33691406	+1592
+1458241161.17190000	+9.57568359	-5.88867188	-1.28320313	+43.79150391	-0.43945313	-55.15136719	+1560	+9.59326172	-5.08886719	-1.02832031	+3.93310547	-5.22949219	+17.00683594	+1544	+6.87304688	-8.97802734	-0.88769531	+58.51318359	+8.15185547	-15.35888672	+1592
+1458241161.18020010	+9.57568359	-5.88867188	-1.28320313	+43.76953125	-0.41748047	-55.17333984	+1556	+9.59326172	-5.08447266	-1.02832031	+3.91113281	-5.25146484	+16.98486328	+1540	+6.87744141	-8.97802734	-0.88769531	+58.53515625	+8.15185547	-15.40283203	+1596
+1458241161.18440010	+9.57568359	-5.88867188	-1.28320313	+43.76953125	-0.41748047	-55.19531250	+1552	+9.59326172	-5.08447266	-1.02832031	+3.91113281	-5.25146484	+16.96289063	+1540	+6.87744141	-8.97363281	-0.88769531	+58.53515625	+8.12988281	-15.40283203	+1596
+1458241161.18860010	+9.57568359	-5.88867188	-1.28320313	+43.74755859	-0.41748047	-55.19531250	+1552	+9.59765625	-5.08447266	-1.02832031	+3.91113281	-5.27343750	+16.94091797	+1536	+6.87744141	-8.97363281	-0.88769531	+58.53515625	+8.12988281	-15.42480469	+1596
+1458241161.19269990	+9.57568359	-5.88867188	-1.27880859	+43.74755859	-0.41748047	-55.21728516	+1548	+9.59765625	-5.08447266	-1.02392578	+3.91113281	-5.27343750	+16.91894531	+1536	+6.87744141	-8.97363281	-0.88769531	+58.51318359	+8.10791016	-15.42480469	+1596
+1458241161.19689990	+9.57568359	-5.88867188	-1.27880859	+43.74755859	-0.39550781	-55.23925781	+1548	+9.59765625	-5.08447266	-1.02392578	+3.91113281	-5.29541016	+16.87500000	+1536	+6.87744141	-8.97802734	-0.88769531	+58.51318359	+8.10791016	-15.42480469	+1596
+1458241161.20110010	+9.57568359	-5.88867188	-1.27880859	+43.72558594	-0.39550781	-55.26123047	+1548	+9.59765625	-5.08447266	-1.02392578	+3.91113281	-5.29541016	+16.85302734	+1536	+6.87744141	-8.97802734	-0.88769531	+58.49121094	+8.08593750	-15.44677734	+1596
+1458241161.20520000	+9.57568359	-5.88867188	-1.27880859	+43.72558594	-0.39550781	-55.28320313	+1544	+9.59765625	-5.08447266	-1.01953125	+3.93310547	-5.31738281	+16.83105469	+1536	+6.87304688	-8.97802734	-0.88769531	+58.49121094	+8.08593750	-15.44677734	+1600
+1458241161.20939990	+9.57568359	-5.88867188	-1.27441406	+43.72558594	-0.37353516	-55.30517578	+1544	+9.60205078	-5.08447266	-1.01953125	+3.93310547	-5.33935547	+16.78710938	+1536	+6.87304688	-8.97802734	-0.88769531	+58.49121094	+8.06396484	-15.44677734	+1600
+1458241161.21770000	+9.58007813	-5.88867188	-1.27441406	+43.70361328	-0.37353516	-55.37109375	+1548	+9.60205078	-5.08447266	-1.01953125	+3.93310547	-5.36132813	+16.72119141	+1540	+6.87304688	-8.97802734	-0.88769531	+58.46923828	+8.06396484	-15.44677734	+1600
+1458241161.22190000	+9.58007813	-5.88867188	-1.27001953	+43.70361328	-0.37353516	-55.41503906	+1548	+9.60644531	-5.08447266	-1.01513672	+3.93310547	-5.40527344	+16.69921875	+1540	+6.87304688	-8.97802734	-0.88769531	+58.44726563	+8.04199219	-15.46875000	+1600
+1458241161.22610000	+9.58007813	-5.89306641	-1.27001953	+43.68164063	-0.37353516	-55.45898438	+1552	+9.60644531	-5.08886719	-1.01513672	+3.93310547	-5.42724609	+16.65527344	+1540	+6.87304688	-8.98242188	-0.88769531	+58.44726563	+8.04199219	-15.46875000	+1600
+1458241161.23020010	+9.58007813	-5.89306641	-1.26562500	+43.68164063	-0.37353516	-55.48095703	+1552	+9.61083984	-5.08886719	-1.01074219	+3.93310547	-5.44921875	+16.63330078	+1544	+6.87304688	-8.98242188	-0.88769531	+58.42529297	+8.02001953	-15.49072266	+1600
+1458241161.23440000	+9.58447266	-5.89746094	-1.26562500	+43.65966797	-0.37353516	-55.54687500	+1556	+9.61083984	-5.08886719	-1.01074219	+3.93310547	-5.49316406	+16.58935547	+1548	+6.87304688	-8.98242188	-0.88769531	+58.40332031	+7.99804688	-15.51269531	+1600
+1458241161.23860000	+9.58447266	-5.89746094	-1.26123047	+43.65966797	-0.37353516	-55.59082031	+1560	+9.61523438	-5.09326172	-1.01074219	+3.93310547	-5.51513672	+16.54541016	+1548	+6.87304688	-8.98681641	-0.89208984	+58.38134766	+7.97607422	-15.53466797	+1600
+1458241161.24270010	+9.58886719	-5.90185547	-1.26123047	+43.63769531	-0.37353516	-55.65673828	+1564	+9.61523438	-5.09326172	-1.00634766	+3.93310547	-5.55908203	+16.52343750	+1552	+6.87304688	-8.98681641	-0.88769531	+58.35937500	+7.95410156	-15.57861328	+1600
+1458241161.24690010	+9.58886719	-5.90185547	-1.25683594	+43.63769531	-0.39550781	-55.72265625	+1564	+9.61962891	-5.09765625	-1.00634766	+3.93310547	-5.60302734	+16.47949219	+1552	+6.87304688	-8.99121094	-0.88769531	+58.31542969	+7.93212891	-15.66650391	+1600
+1458241161.25519990	+9.59765625	-5.91064453	-1.25244141	+43.61572266	-0.43945313	-55.85449219	+1572	+9.62402344	-5.10205078	-1.00195313	+3.93310547	-5.69091797	+16.43554688	+1556	+6.88183594	-8.99560547	-0.87890625	+58.29345703	+7.88818359	-15.84228516	+1604
+1458241161.25939990	+9.60205078	-5.91503906	-1.24804688	+43.61572266	-0.43945313	-55.92041016	+1572	+9.62841797	-5.10205078	-1.00195313	+3.95507813	-5.73486328	+16.41357422	+1560	+6.89062500	-8.99560547	-0.87451172	+58.27148438	+7.86621094	-15.97412109	+1608
+1458241161.26350000	+9.60644531	-5.91503906	-1.24804688	+43.61572266	-0.46142578	-55.98632813	+1572	+9.62841797	-5.10644531	-0.99755859	+3.95507813	-5.77880859	+16.39160156	+1560	+6.89501953	-9.00000000	-0.86572266	+58.29345703	+7.84423828	-16.10595703	+1612
+1458241161.26770000	+9.61083984	-5.91943359	-1.24365234	+43.63769531	-0.48339844	-56.03027344	+1572	+9.63281250	-5.10644531	-0.99755859	+3.95507813	-5.82275391	+16.36962891	+1560	+6.90380859	-9.00000000	-0.85693359	+58.29345703	+7.84423828	-16.21582031	+1616
+1458241161.27189990	+9.61523438	-5.92382813	-1.24365234	+43.63769531	-0.50537109	-56.07421875	+1572	+9.63281250	-5.11083984	-0.99755859	+3.97705078	-5.86669922	+16.34765625	+1560	+6.91259766	-9.00000000	-0.85253906	+58.33740234	+7.84423828	-16.32568359	+1624
+1458241161.28020000	+9.61962891	-5.92822266	-1.23925781	+43.65966797	-0.52734375	-56.18408203	+1572	+9.63720703	-5.11523438	-0.99755859	+3.99902344	-5.93261719	+16.32568359	+1560	+6.93017578	-9.00439453	-0.83935547	+58.38134766	+7.86621094	-16.52343750	+1632
+1458241161.28440000	+9.62402344	-5.92822266	-1.23925781	+43.68164063	-0.52734375	-56.22802734	+1572	+9.63720703	-5.11523438	-0.99755859	+4.02099609	-5.95458984	+16.30371094	+1560	+6.93457031	-9.00439453	-0.83496094	+58.42529297	+7.88818359	-16.58935547	+1640
+1458241161.28850010	+9.62402344	-5.93261719	-1.23925781	+43.70361328	-0.52734375	-56.25000000	+1572	+9.64160156	-5.11962891	-0.99755859	+4.04296875	-5.97656250	+16.28173828	+1556	+6.93896484	-9.00439453	-0.83056641	+58.42529297	+7.91015625	-16.65527344	+1644
+1458241161.29270010	+9.62402344	-5.93261719	-1.23925781	+43.72558594	-0.52734375	-56.29394531	+1572	+9.64160156	-5.11962891	-0.99755859	+4.06494141	-5.99853516	+16.23779297	+1556	+6.93896484	-9.00878906	-0.82617188	+58.44726563	+7.91015625	-16.69921875	+1648
+1458241161.29690000	+9.62841797	-5.93261719	-1.23925781	+43.74755859	-0.50537109	-56.31591797	+1572	+9.64160156	-5.11962891	-0.99755859	+4.08691406	-5.99853516	+16.21582031	+1556	+6.93896484	-9.01318359	-0.82617188	+58.44726563	+7.91015625	-16.72119141	+1648
+1458241161.30520010	+9.62841797	-5.93701172	-1.23925781	+43.79150391	-0.48339844	-56.35986328	+1572	+9.64160156	-5.12402344	-0.99755859	+4.13085938	-5.97656250	+16.17187500	+1556	+6.93896484	-9.02197266	-0.82617188	+58.42529297	+7.91015625	-16.74316406	+1656
+1458241161.30940010	+9.62402344	-5.93701172	-1.23925781	+43.81347656	-0.46142578	-56.38183594	+1576	+9.64160156	-5.12402344	-0.99755859	+4.15283203	-5.97656250	+16.14990234	+1556	+6.93896484	-9.02636719	-0.83056641	+58.42529297	+7.91015625	-16.74316406	+1656
+1458241161.31349990	+9.62402344	-5.93701172	-1.23925781	+43.83544922	-0.43945313	-56.40380859	+1576	+9.64160156	-5.12402344	-1.00195313	+4.19677734	-5.95458984	+16.10595703	+1556	+6.93457031	-9.03076172	-0.83496094	+58.40332031	+7.91015625	-16.72119141	+1660
+1458241161.31769990	+9.62402344	-5.93701172	-1.23925781	+43.85742188	-0.41748047	-56.40380859	+1576	+9.63720703	-5.12841797	-1.00195313	+4.21875000	-5.93261719	+16.08398438	+1556	+6.93017578	-9.03515625	-0.83496094	+58.38134766	+7.91015625	-16.72119141	+1664
+1458241161.32189990	+9.62402344	-5.94140625	-1.24365234	+43.87939453	-0.37353516	-56.42578125	+1576	+9.63720703	-5.12841797	-1.00195313	+4.24072266	-5.93261719	+16.06201172	+1556	+6.92578125	-9.03955078	-0.83935547	+58.38134766	+7.91015625	-16.69921875	+1664
+1458241161.32600000	+9.61962891	-5.94140625	-1.24365234	+43.90136719	-0.35156250	-56.42578125	+1576	+9.63720703	-5.12841797	-1.00634766	+4.28466797	-5.88867188	+16.04003906	+1560	+6.92138672	-9.04394531	-0.84375000	+58.35937500	+7.91015625	-16.67724609	+1668
+1458241161.33430000	+9.61523438	-5.94140625	-1.24804688	+43.94531250	-0.28564453	-56.42578125	+1576	+9.63281250	-5.12841797	-1.01074219	+4.35058594	-5.84472656	+15.97412109	+1564	+6.91259766	-9.05273438	-0.84814453	+58.33740234	+7.93212891	-16.63330078	+1668
+1458241161.33850000	+9.61523438	-5.94140625	-1.24804688	+43.96728516	-0.24169922	-56.42578125	+1580	+9.63281250	-5.13281250	-1.01074219	+4.39453125	-5.80078125	+15.95214844	+1564	+6.91259766	-9.05712891	-0.85253906	+58.35937500	+7.93212891	-16.61132813	+1668
+1458241161.34270000	+9.61083984	-5.94140625	-1.24804688	+44.01123047	-0.19775391	-56.42578125	+1580	+9.63281250	-5.13281250	-1.01513672	+4.41650391	-5.75683594	+15.93017578	+1568	+6.90820313	-9.06152344	-0.85253906	+58.35937500	+7.93212891	-16.58935547	+1668
+1458241161.34680010	+9.61083984	-5.94140625	-1.25244141	+44.03320313	-0.17578125	-56.42578125	+1584	+9.62841797	-5.13281250	-1.01513672	+4.46044922	-5.73486328	+15.93017578	+1572	+6.90820313	-9.06591797	-0.85693359	+58.40332031	+7.95410156	-16.56738281	+1668
+1458241161.35100010	+9.61083984	-5.94140625	-1.25244141	+44.07714844	-0.13183594	-56.42578125	+1584	+9.62841797	-5.13281250	-1.01953125	+4.50439453	-5.69091797	+15.90820313	+1572	+6.90820313	-9.06591797	-0.85693359	+58.42529297	+7.97607422	-16.54541016	+1668
+1458241161.35520010	+9.60644531	-5.94140625	-1.25683594	+44.09912109	-0.10986328	-56.42578125	+1588	+9.62402344	-5.13281250	-1.01953125	+4.54833984	-5.64697266	+15.88623047	+1576	+6.90820313	-9.07031250	-0.85693359	+58.46923828	+7.99804688	-16.54541016	+1664
+1458241161.35929990	+9.60644531	-5.94140625	-1.25683594	+44.14306641	-0.06591797	-56.42578125	+1588	+9.62402344	-5.13281250	-1.02392578	+4.61425781	-5.62500000	+15.86425781	+1576	+6.90820313	-9.07031250	-0.85253906	+58.51318359	+8.02001953	-16.54541016	+1664
+1458241161.36350010	+9.60644531	-5.94140625	-1.26123047	+44.18701172	-0.02197266	-56.40380859	+1592	+9.61962891	-5.13281250	-1.02832031	+4.65820313	-5.58105469	+15.86425781	+1580	+6.90820313	-9.07031250	-0.85253906	+58.57910156	+8.06396484	-16.54541016	+1664
+1458241161.37179990	+9.60205078	-5.94140625	-1.26562500	+44.29687500	+0.04394531	-56.40380859	+1596	+9.61523438	-5.13281250	-1.03271484	+4.76806641	-5.53710938	+15.84228516	+1580	+6.91699219	-9.07031250	-0.84375000	+58.73291016	+8.12988281	-16.58935547	+1664
+1458241161.37599990	+9.60205078	-5.94140625	-1.26562500	+44.34082031	+0.06591797	-56.40380859	+1596	+9.61523438	-5.13281250	-1.03271484	+4.83398438	-5.51513672	+15.84228516	+1580	+6.92138672	-9.07031250	-0.83935547	+58.79882813	+8.15185547	-16.58935547	+1664
+1458241161.38019990	+9.60205078	-5.93701172	-1.26562500	+44.38476563	+0.08789063	-56.38183594	+1596	+9.61083984	-5.12841797	-1.03271484	+4.87792969	-5.49316406	+15.84228516	+1580	+6.92578125	-9.06591797	-0.83496094	+58.88671875	+8.19580078	-16.61132813	+1668
+1458241161.38430000	+9.60205078	-5.93701172	-1.27001953	+44.42871094	+0.10986328	-56.38183594	+1596	+9.61083984	-5.12841797	-1.03710938	+4.92187500	-5.49316406	+15.84228516	+1580	+6.93457031	-9.06591797	-0.83056641	+58.97460938	+8.21777344	-16.65527344	+1668
+1458241161.38850000	+9.60205078	-5.93701172	-1.27001953	+44.47265625	+0.10986328	-56.38183594	+1596	+9.61083984	-5.12841797	-1.03710938	+4.94384766	-5.49316406	+15.84228516	+1576	+6.93896484	-9.06152344	-0.82617188	+59.04052734	+8.23974609	-16.67724609	+1672
+1458241161.39270000	+9.60205078	-5.93701172	-1.27001953	+44.51660156	+0.13183594	-56.38183594	+1592	+9.61083984	-5.12841797	-1.03710938	+4.98779297	-5.51513672	+15.84228516	+1572	+6.94335938	-9.06152344	-0.82177734	+59.12841797	+8.28369141	-16.69921875	+1672
+1458241161.39680000	+9.60205078	-5.93701172	-1.27001953	+44.56054688	+0.13183594	-56.38183594	+1592	+9.61083984	-5.12841797	-1.03710938	+5.00976563	-5.51513672	+15.84228516	+1572	+6.94775391	-9.05712891	-0.81738281	+59.19433594	+8.28369141	-16.72119141	+1676
+1458241161.40520000	+9.60205078	-5.93261719	-1.27441406	+44.60449219	+0.13183594	-56.40380859	+1588	+9.61083984	-5.12402344	-1.03710938	+5.05371094	-5.53710938	+15.84228516	+1564	+6.95654297	-9.05712891	-0.81298828	+59.28222656	+8.30566406	-16.76513672	+1680
+1458241161.40930010	+9.60205078	-5.93261719	-1.27441406	+44.62646484	+0.13183594	-56.40380859	+1584	+9.61083984	-5.12402344	-1.03710938	+5.07568359	-5.55908203	+15.84228516	+1560	+6.96093750	-9.05273438	-0.80859375	+59.32617188	+8.32763672	-16.76513672	+1684
+1458241161.41350010	+9.60644531	-5.93261719	-1.27441406	+44.64843750	+0.10986328	-56.40380859	+1580	+9.61083984	-5.12402344	-1.03710938	+5.09765625	-5.55908203	+15.84228516	+1556	+6.96093750	-9.05273438	-0.80859375	+59.34814453	+8.30566406	-16.76513672	+1684
+1458241161.41759990	+9.60644531	-5.93261719	-1.27441406	+44.67041016	+0.10986328	-56.40380859	+1580	+9.61083984	-5.11962891	-1.03271484	+5.09765625	-5.58105469	+15.84228516	+1556	+6.96093750	-9.05273438	-0.80859375	+59.37011719	+8.30566406	-16.76513672	+1688
+1458241161.42179990	+9.60644531	-5.93261719	-1.27441406	+44.67041016	+0.10986328	-56.42578125	+1576	+9.61083984	-5.11962891	-1.03271484	+5.11962891	-5.58105469	+15.84228516	+1552	+6.96093750	-9.05273438	-0.80859375	+59.39208984	+8.28369141	-16.76513672	+1688
+1458241161.42600010	+9.60644531	-5.92822266	-1.27441406	+44.69238281	+0.10986328	-56.42578125	+1576	+9.61083984	-5.11962891	-1.03271484	+5.11962891	-5.60302734	+15.84228516	+1548	+6.96093750	-9.05273438	-0.80859375	+59.39208984	+8.28369141	-16.76513672	+1688
+1458241161.43010000	+9.60644531	-5.92822266	-1.27001953	+44.69238281	+0.10986328	-56.42578125	+1572	+9.61083984	-5.11962891	-1.03271484	+5.11962891	-5.60302734	+15.84228516	+1548	+6.96093750	-9.05273438	-0.81298828	+59.39208984	+8.26171875	-16.74316406	+1688
+1458241161.43429990	+9.60644531	-5.92822266	-1.27001953	+44.69238281	+0.10986328	-56.42578125	+1572	+9.61083984	-5.11523438	-1.03271484	+5.11962891	-5.62500000	+15.84228516	+1544	+6.96093750	-9.05273438	-0.81298828	+59.39208984	+8.23974609	-16.74316406	+1692
+1458241161.44260000	+9.60644531	-5.92822266	-1.27001953	+44.71435547	+0.08789063	-56.44775391	+1568	+9.61083984	-5.11523438	-1.02832031	+5.14160156	-5.62500000	+15.82031250	+1544	+6.95654297	-9.05712891	-0.81738281	+59.37011719	+8.21777344	-16.72119141	+1692
+1458241161.44680000	+9.60644531	-5.92822266	-1.27001953	+44.71435547	+0.08789063	-56.44775391	+1568	+9.61083984	-5.11523438	-1.02832031	+5.14160156	-5.64697266	+15.82031250	+1544	+6.95654297	-9.05712891	-0.81738281	+59.37011719	+8.19580078	-16.69921875	+1692
+1458241161.45100000	+9.60205078	-5.92382813	-1.27001953	+44.71435547	+0.08789063	-56.44775391	+1564	+9.61083984	-5.11523438	-1.02832031	+5.14160156	-5.64697266	+15.82031250	+1540	+6.95654297	-9.05712891	-0.82177734	+59.34814453	+8.17382813	-16.69921875	+1692
+1458241161.45510010	+9.60205078	-5.92382813	-1.27001953	+44.71435547	+0.06591797	-56.46972656	+1564	+9.61083984	-5.11083984	-1.02832031	+5.14160156	-5.64697266	+15.82031250	+1540	+6.95214844	-9.05712891	-0.82177734	+59.34814453	+8.17382813	-16.67724609	+1692
+1458241161.45930000	+9.60205078	-5.92382813	-1.27001953	+44.71435547	+0.06591797	-56.46972656	+1564	+9.61083984	-5.11083984	-1.02832031	+5.14160156	-5.64697266	+15.82031250	+1540	+6.95214844	-9.05712891	-0.82177734	+59.34814453	+8.15185547	-16.67724609	+1692
+1458241161.46350000	+9.60205078	-5.92382813	-1.26562500	+44.73632813	+0.06591797	-56.46972656	+1564	+9.61083984	-5.11083984	-1.02392578	+5.16357422	-5.66894531	+15.82031250	+1540	+6.95214844	-9.05712891	-0.82617188	+59.32617188	+8.12988281	-16.65527344	+1692
+1458241161.46760010	+9.60205078	-5.92382813	-1.26562500	+44.73632813	+0.04394531	-56.46972656	+1564	+9.61083984	-5.11083984	-1.02392578	+5.16357422	-5.66894531	+15.79833984	+1540	+6.94775391	-9.05712891	-0.82617188	+59.32617188	+8.12988281	-16.65527344	+1692
+1458241161.47600010	+9.60205078	-5.91943359	-1.26562500	+44.75830078	+0.02197266	-56.49169922	+1564	+9.61083984	-5.10644531	-1.02392578	+5.16357422	-5.69091797	+15.82031250	+1544	+6.94775391	-9.05712891	-0.83056641	+59.32617188	+8.08593750	-16.63330078	+1692
+1458241161.48009990	+9.60205078	-5.91943359	-1.26123047	+44.75830078	+0.00000000	-56.49169922	+1564	+9.61083984	-5.10644531	-1.01953125	+5.16357422	-5.71289063	+15.82031250	+1544	+6.94775391	-9.05712891	-0.83056641	+59.34814453	+8.06396484	-16.61132813	+1692
+1458241161.48429990	+9.60205078	-5.91503906	-1.26123047	+44.75830078	-0.02197266	-56.51367188	+1568	+9.61083984	-5.10205078	-1.01953125	+5.18554688	-5.73486328	+15.82031250	+1544	+6.94775391	-9.05273438	-0.83056641	+59.34814453	+8.04199219	-16.61132813	+1692
+1458241161.48840000	+9.60205078	-5.91503906	-1.25683594	+44.78027344	-0.04394531	-56.53564453	+1568	+9.60644531	-5.10205078	-1.01513672	+5.18554688	-5.77880859	+15.82031250	+1544	+6.94775391	-9.05273438	-0.83056641	+59.37011719	+8.02001953	-16.61132813	+1688
+1458241161.49260000	+9.60205078	-5.91064453	-1.25683594	+44.80224609	-0.06591797	-56.53564453	+1568	+9.60644531	-5.09765625	-1.01513672	+5.18554688	-5.80078125	+15.84228516	+1548	+6.94775391	-9.05273438	-0.83056641	+59.39208984	+8.02001953	-16.63330078	+1688
+1458241161.49679990	+9.60205078	-5.91064453	-1.25244141	+44.80224609	-0.13183594	-56.55761719	+1572	+9.60644531	-5.09765625	-1.01074219	+5.20751953	-5.84472656	+15.84228516	+1548	+6.94775391	-9.04833984	-0.83056641	+59.43603516	+7.99804688	-16.63330078	+1688
+1458241161.50510000	+9.60205078	-5.90625000	-1.24804688	+44.84619141	-0.21972656	-56.57958984	+1572	+9.61083984	-5.08886719	-1.00634766	+5.20751953	-5.93261719	+15.88623047	+1552	+6.95214844	-9.04394531	-0.82617188	+59.50195313	+7.95410156	-16.65527344	+1692
+1458241161.50930000	+9.60644531	-5.90185547	-1.24804688	+44.84619141	-0.26367188	-56.60156250	+1572	+9.61083984	-5.08886719	-1.00195313	+5.20751953	-5.97656250	+15.90820313	+1552	+6.95654297	-9.03955078	-0.82617188	+59.54589844	+7.93212891	-16.67724609	+1692
+1458241161.51340010	+9.60644531	-5.89746094	-1.24365234	+44.86816406	-0.32958984	-56.60156250	+1572	+9.61083984	-5.08447266	-0.99755859	+5.22949219	-6.04248047	+15.93017578	+1552	+6.96093750	-9.03515625	-0.82177734	+59.56787109	+7.91015625	-16.69921875	+1692
+1458241161.52180000	+9.60644531	-5.89306641	-1.23925781	+44.89013672	-0.43945313	-56.64550781	+1568	+9.61083984	-5.08007813	-0.99316406	+5.22949219	-6.15234375	+15.97412109	+1552	+6.96533203	-9.02636719	-0.81738281	+59.65576172	+7.86621094	-16.76513672	+1696
+1458241161.53010010	+9.61083984	-5.88867188	-1.23486328	+44.89013672	-0.52734375	-56.68945313	+1568	+9.61523438	-5.07568359	-0.98876953	+5.20751953	-6.24023438	+15.99609375	+1548	+6.97412109	-9.02197266	-0.81738281	+59.69970703	+7.82226563	-16.83105469	+1700
+1458241161.53430010	+9.61523438	-5.88867188	-1.23046875	+44.89013672	-0.57128906	-56.71142578	+1568	+9.61523438	-5.07568359	-0.98437500	+5.20751953	-6.28417969	+16.01806641	+1548	+6.97412109	-9.01757813	-0.81298828	+59.72167969	+7.77832031	-16.85302734	+1704
+1458241161.53839990	+9.61523438	-5.88867188	-1.23046875	+44.89013672	-0.61523438	-56.71142578	+1568	+9.61523438	-5.07128906	-0.97998047	+5.20751953	-6.32812500	+16.01806641	+1548	+6.97412109	-9.01757813	-0.81298828	+59.72167969	+7.75634766	-16.87500000	+1704
+1458241161.54259990	+9.61523438	-5.88427734	-1.22607422	+44.89013672	-0.63720703	-56.73339844	+1568	+9.61962891	-5.07128906	-0.97998047	+5.20751953	-6.37207031	+16.04003906	+1548	+6.97851563	-9.01757813	-0.81298828	+59.74365234	+7.71240234	-16.89697266	+1704
+1458241161.54679990	+9.61523438	-5.88427734	-1.22607422	+44.89013672	-0.68115234	-56.75537109	+1568	+9.61962891	-5.07128906	-0.97558594	+5.20751953	-6.41601563	+16.04003906	+1544	+6.97851563	-9.01318359	-0.81298828	+59.74365234	+7.69042969	-16.91894531	+1704
+1458241161.55090000	+9.61962891	-5.88427734	-1.22167969	+44.89013672	-0.70312500	-56.77734375	+1568	+9.61962891	-5.07128906	-0.97558594	+5.20751953	-6.45996094	+16.04003906	+1544	+6.97851563	-9.01318359	-0.81298828	+59.72167969	+7.64648438	-16.94091797	+1704
+1458241161.55929990	+9.61962891	-5.87988281	-1.21728516	+44.89013672	-0.76904297	-56.82128906	+1564	+9.62402344	-5.06689453	-0.97119141	+5.18554688	-6.52587891	+16.01806641	+1544	+6.97412109	-9.01318359	-0.81738281	+59.67773438	+7.58056641	-16.98486328	+1704
+1458241161.56340000	+9.61962891	-5.87988281	-1.21728516	+44.91210938	-0.79101563	-56.84326172	+1564	+9.62402344	-5.06689453	-0.96679688	+5.18554688	-6.54785156	+16.01806641	+1544	+6.97412109	-9.01757813	-0.81738281	+59.65576172	+7.53662109	-16.98486328	+1704
+1458241161.56760000	+9.61962891	-5.87988281	-1.21289063	+44.91210938	-0.81298828	-56.86523438	+1564	+9.62402344	-5.06689453	-0.96679688	+5.18554688	-6.56982422	+16.01806641	+1548	+6.96972656	-9.01757813	-0.82177734	+59.63378906	+7.51464844	-17.00683594	+1704
+1458241161.57170010	+9.61962891	-5.87988281	-1.21289063	+44.91210938	-0.83496094	-56.88720703	+1564	+9.62402344	-5.06689453	-0.96240234	+5.18554688	-6.59179688	+16.01806641	+1548	+6.96972656	-9.01757813	-0.82177734	+59.61181641	+7.47070313	-17.00683594	+1704
+1458241161.57590010	+9.62402344	-5.87548828	-1.21289063	+44.91210938	-0.83496094	-56.90917969	+1568	+9.62402344	-5.06689453	-0.96240234	+5.18554688	-6.63574219	+15.99609375	+1548	+6.96972656	-9.01757813	-0.82177734	+59.58984375	+7.44873047	-17.00683594	+1704
+1458241161.58419990	+9.62402344	-5.87548828	-1.20849609	+44.93408203	-0.87890625	-56.95312500	+1568	+9.62841797	-5.06689453	-0.95800781	+5.18554688	-6.67968750	+15.99609375	+1552	+6.96533203	-9.02197266	-0.82617188	+59.54589844	+7.38281250	-17.02880859	+1704
+1458241161.58839990	+9.62402344	-5.87548828	-1.20410156	+44.93408203	-0.90087891	-56.97509766	+1572	+9.62841797	-5.06689453	-0.95800781	+5.18554688	-6.70166016	+15.99609375	+1552	+6.96533203	-9.02197266	-0.82617188	+59.52392578	+7.36083984	-17.02880859	+1704
+1458241161.59260010	+9.62402344	-5.87548828	-1.20410156	+44.93408203	-0.90087891	-56.99707031	+1572	+9.62841797	-5.06689453	-0.95800781	+5.20751953	-6.70166016	+15.99609375	+1556	+6.96093750	-9.02197266	-0.83056641	+59.52392578	+7.33886719	-17.05078125	+1700
+1458241161.59670000	+9.62402344	-5.87109375	-1.20410156	+44.95605469	-0.92285156	-57.01904297	+1576	+9.62841797	-5.06250000	-0.95361328	+5.20751953	-6.72363281	+15.97412109	+1556	+6.96093750	-9.02197266	-0.83056641	+59.50195313	+7.33886719	-17.05078125	+1700
+1458241161.60089990	+9.62402344	-5.87109375	-1.20410156	+44.95605469	-0.94482422	-57.01904297	+1576	+9.62841797	-5.06250000	-0.95361328	+5.20751953	-6.74560547	+15.99609375	+1556	+6.96093750	-9.02197266	-0.83056641	+59.50195313	+7.31689453	-17.07275391	+1696
+1458241161.60920000	+9.62841797	-5.87109375	-1.19970703	+44.97802734	-0.96679688	-57.04101563	+1580	+9.62841797	-5.06250000	-0.95361328	+5.20751953	-6.76757813	+15.99609375	+1560	+6.96533203	-9.02197266	-0.82617188	+59.52392578	+7.31689453	-17.09472656	+1696
+1458241161.61340000	+9.62841797	-5.87109375	-1.19970703	+45.00000000	-0.96679688	-57.06298828	+1580	+9.62841797	-5.06250000	-0.95361328	+5.20751953	-6.78955078	+15.99609375	+1560	+6.96533203	-9.02197266	-0.82617188	+59.54589844	+7.29492188	-17.09472656	+1692
+1458241161.61760000	+9.62841797	-5.87109375	-1.19970703	+45.00000000	-0.98876953	-57.06298828	+1580	+9.62841797	-5.06250000	-0.95361328	+5.20751953	-6.78955078	+15.99609375	+1564	+6.96972656	-9.02197266	-0.82617188	+59.56787109	+7.29492188	-17.11669922	+1692
+1458241161.62170000	+9.62841797	-5.87109375	-1.19970703	+45.00000000	-0.98876953	-57.08496094	+1584	+9.62841797	-5.06250000	-0.95361328	+5.22949219	-6.81152344	+15.99609375	+1564	+6.96972656	-9.01757813	-0.82617188	+59.56787109	+7.31689453	-17.13867188	+1692
+1458241161.63010000	+9.62841797	-5.87109375	-1.19970703	+45.02197266	-1.01074219	-57.08496094	+1584	+9.62841797	-5.06250000	-0.94921875	+5.22949219	-6.81152344	+16.01806641	+1564	+6.97412109	-9.01757813	-0.82177734	+59.61181641	+7.31689453	-17.16064453	+1692
+1458241161.63420010	+9.63281250	-5.87109375	-1.19970703	+45.04394531	-1.03271484	-57.10693359	+1584	+9.62841797	-5.06250000	-0.94921875	+5.22949219	-6.83349609	+16.01806641	+1564	+6.97412109	-9.01757813	-0.82177734	+59.63378906	+7.31689453	-17.16064453	+1692
+1458241161.63840010	+9.63281250	-5.87109375	-1.19970703	+45.04394531	-1.03271484	-57.10693359	+1580	+9.62841797	-5.06250000	-0.94921875	+5.22949219	-6.83349609	+16.01806641	+1564	+6.97851563	-9.01757813	-0.82177734	+59.63378906	+7.31689453	-17.18261719	+1692
+1458241161.64249990	+9.63281250	-5.87109375	-1.19970703	+45.06591797	-1.05468750	-57.10693359	+1580	+9.63281250	-5.06250000	-0.94921875	+5.22949219	-6.85546875	+16.04003906	+1564	+6.97851563	-9.01757813	-0.81738281	+59.65576172	+7.31689453	-17.18261719	+1692
+1458241161.64669990	+9.63281250	-5.87109375	-1.19970703	+45.06591797	-1.05468750	-57.10693359	+1580	+9.63281250	-5.06250000	-0.94921875	+5.25146484	-6.85546875	+16.04003906	+1564	+6.97851563	-9.01757813	-0.81738281	+59.67773438	+7.31689453	-17.18261719	+1692
+1458241161.65089990	+9.63281250	-5.86669922	-1.19531250	+45.06591797	-1.07666016	-57.12890625	+1580	+9.63281250	-5.06250000	-0.94921875	+5.25146484	-6.85546875	+16.04003906	+1564	+6.98291016	-9.01318359	-0.81738281	+59.67773438	+7.31689453	-17.20458984	+1692
+1458241161.65920000	+9.63281250	-5.86669922	-1.19531250	+45.08789063	-1.07666016	-57.12890625	+1576	+9.63281250	-5.06250000	-0.94921875	+5.25146484	-6.87744141	+16.04003906	+1564	+6.98291016	-9.01318359	-0.81738281	+59.69970703	+7.31689453	-17.22656250	+1692
+1458241161.66339990	+9.63281250	-5.86669922	-1.19531250	+45.10986328	-1.09863281	-57.15087891	+1576	+9.63281250	-5.06250000	-0.94921875	+5.25146484	-6.89941406	+16.04003906	+1564	+6.98730469	-9.01318359	-0.81298828	+59.72167969	+7.31689453	-17.22656250	+1692
+1458241161.66750000	+9.63281250	-5.86669922	-1.19531250	+45.10986328	-1.09863281	-57.15087891	+1576	+9.63281250	-5.06250000	-0.94921875	+5.27343750	-6.89941406	+16.04003906	+1564	+6.98730469	-9.01318359	-0.81298828	+59.72167969	+7.31689453	-17.22656250	+1692
+1458241161.67170000	+9.63281250	-5.86669922	-1.19531250	+45.13183594	-1.09863281	-57.17285156	+1576	+9.63281250	-5.06250000	-0.94921875	+5.27343750	-6.89941406	+16.04003906	+1564	+6.98730469	-9.01318359	-0.81298828	+59.74365234	+7.31689453	-17.24853516	+1692
+1458241161.67590000	+9.63281250	-5.86669922	-1.19531250	+45.13183594	-1.09863281	-57.17285156	+1576	+9.63281250	-5.06250000	-0.94921875	+5.27343750	-6.92138672	+16.04003906	+1564	+6.98730469	-9.01318359	-0.81298828	+59.74365234	+7.31689453	-17.24853516	+1692
+1458241161.68000010	+9.63281250	-5.86669922	-1.19531250	+45.13183594	-1.12060547	-57.17285156	+1576	+9.63281250	-5.06250000	-0.94921875	+5.27343750	-6.92138672	+16.04003906	+1564	+6.98730469	-9.01318359	-0.81298828	+59.74365234	+7.29492188	-17.24853516	+1692
+1458241161.68840000	+9.63281250	-5.86669922	-1.19091797	+45.15380859	-1.12060547	-57.19482422	+1576	+9.63281250	-5.06250000	-0.94482422	+5.29541016	-6.94335938	+16.04003906	+1560	+6.98730469	-9.01318359	-0.81738281	+59.74365234	+7.29492188	-17.24853516	+1692
+1458241161.69250010	+9.63281250	-5.86230469	-1.19091797	+45.17578125	-1.12060547	-57.21679688	+1576	+9.63281250	-5.05810547	-0.94482422	+5.29541016	-6.94335938	+16.04003906	+1560	+6.98730469	-9.01757813	-0.81738281	+59.74365234	+7.27294922	-17.24853516	+1692
+1458241161.69670010	+9.63281250	-5.86230469	-1.19091797	+45.17578125	-1.12060547	-57.21679688	+1576	+9.63281250	-5.05810547	-0.94482422	+5.29541016	-6.94335938	+16.01806641	+1560	+6.98730469	-9.01757813	-0.81738281	+59.74365234	+7.27294922	-17.24853516	+1688
