# Supplementary material for: A direct effect of perception on action when grasping a cup
Source: Sci Rep. 2018 Jan 9;8:171. doi: 10.1038/s41598-017-18591-5 (PMC5760564; doi:10.1038/s41598-017-18591-5)
Supplement: Supplementary file 6 — Supplementary Information [file 41598_2017_18591_MOESM6_ESM.zip › SciRep_Data/S02instruct/S02_100instruct_Tr55.dat]

+1000000000000.00000000	+0.00000000	+0.00000000	+0.00000000	+0.00000000	+0.00000000	+0.00000000	+0	+0.00000000	+0.00000000	+0.00000000	+0.00000000	+0.00000000	+0.00000000	+0	+0.00000000	+0.00000000	+0.00000000	+0.00000000	+0.00000000	+0.00000000	+0
+1458241161.70090010	+9.63281250	-5.86230469	-1.19091797	+45.19775391	-1.14257813	-57.23876953	+1576	+9.63281250	-5.05810547	-0.94482422	+5.31738281	-6.96533203	+16.01806641	+1560	+6.98291016	-9.01757813	-0.81738281	+59.74365234	+7.25097656	-17.24853516	+1688
+1458241161.70499990	+9.63281250	-5.86230469	-1.19091797	+45.19775391	-1.14257813	-57.23876953	+1576	+9.62841797	-5.05810547	-0.94482422	+5.31738281	-6.96533203	+16.01806641	+1564	+6.98291016	-9.01757813	-0.81738281	+59.74365234	+7.25097656	-17.24853516	+1688
+1458241161.70919990	+9.63281250	-5.86230469	-1.19091797	+45.21972656	-1.14257813	-57.23876953	+1576	+9.62841797	-5.05810547	-0.94482422	+5.31738281	-6.96533203	+16.01806641	+1564	+6.98291016	-9.01757813	-0.82177734	+59.74365234	+7.22900391	-17.24853516	+1688
+1458241161.71750000	+9.62841797	-5.85791016	-1.19091797	+45.24169922	-1.14257813	-57.23876953	+1576	+9.62841797	-5.05810547	-0.94482422	+5.33935547	-6.98730469	+16.01806641	+1564	+6.98291016	-9.01757813	-0.82177734	+59.74365234	+7.20703125	-17.24853516	+1688
+1458241161.72170000	+9.62841797	-5.85791016	-1.18652344	+45.24169922	-1.16455078	-57.26074219	+1576	+9.62841797	-5.05810547	-0.94042969	+5.33935547	-6.98730469	+16.01806641	+1564	+6.98291016	-9.01757813	-0.82177734	+59.74365234	+7.20703125	-17.24853516	+1688
+1458241161.72580000	+9.62841797	-5.85791016	-1.18652344	+45.26367188	-1.16455078	-57.26074219	+1576	+9.62841797	-5.05371094	-0.94042969	+5.33935547	-6.98730469	+16.01806641	+1564	+6.98291016	-9.01757813	-0.82177734	+59.76562500	+7.18505859	-17.24853516	+1684
+1458241161.73000000	+9.62841797	-5.85351563	-1.18652344	+45.28564453	-1.16455078	-57.26074219	+1580	+9.62841797	-5.05371094	-0.94042969	+5.36132813	-6.98730469	+16.01806641	+1564	+6.98291016	-9.01757813	-0.82177734	+59.78759766	+7.18505859	-17.24853516	+1684
+1458241165.40759990	+9.69433594	-5.72167969	-1.02392578	+49.92187500	-6.37207031	-56.99707031	+1664	+9.64160156	-4.94824219	-0.72070313	+4.79003906	-9.86572266	+19.57763672	+1560	+7.11474609	-8.99560547	-0.78222656	+60.64453125	+5.31738281	-18.47900391	+1788
+1458241165.41179990	+9.69433594	-5.72167969	-1.01953125	+49.92187500	-6.37207031	-56.99707031	+1664	+9.64160156	-4.94824219	-0.72070313	+4.79003906	-9.86572266	+19.57763672	+1560	+7.11035156	-9.00000000	-0.78662109	+60.62255859	+5.31738281	-18.47900391	+1788
+1458241165.42010000	+9.69433594	-5.72167969	-1.01953125	+49.94384766	-6.35009766	-56.99707031	+1664	+9.64160156	-4.94824219	-0.72070313	+4.79003906	-9.86572266	+19.55566406	+1564	+7.10595703	-9.00439453	-0.79101563	+60.55664063	+5.27343750	-18.45703125	+1788
+1458241165.42430000	+9.69433594	-5.72167969	-1.01953125	+49.94384766	-6.35009766	-57.01904297	+1664	+9.64160156	-4.94824219	-0.72070313	+4.79003906	-9.86572266	+19.55566406	+1564	+7.10156250	-9.00439453	-0.79541016	+60.53466797	+5.25146484	-18.43505859	+1788
+1458241165.42840000	+9.68994141	-5.72167969	-1.01953125	+49.94384766	-6.35009766	-57.01904297	+1664	+9.64160156	-4.94824219	-0.72070313	+4.79003906	-9.86572266	+19.53369141	+1564	+7.09716797	-9.00878906	-0.79541016	+60.49072266	+5.25146484	-18.43505859	+1788
+1458241165.43260000	+9.68994141	-5.72167969	-1.01953125	+49.94384766	-6.35009766	-57.01904297	+1664	+9.64160156	-4.94824219	-0.72070313	+4.79003906	-9.86572266	+19.53369141	+1564	+7.09277344	-9.00878906	-0.79980469	+60.44677734	+5.20751953	-18.41308594	+1788
+1458241165.43670010	+9.68994141	-5.72167969	-1.01953125	+49.94384766	-6.35009766	-57.01904297	+1664	+9.64160156	-4.94824219	-0.72070313	+4.79003906	-9.88769531	+19.53369141	+1564	+7.08837891	-9.01318359	-0.80419922	+60.40283203	+5.20751953	-18.41308594	+1788
+1458241165.44510010	+9.68994141	-5.72167969	-1.01953125	+49.94384766	-6.35009766	-57.04101563	+1664	+9.64160156	-4.94824219	-0.72070313	+4.79003906	-9.88769531	+19.51171875	+1568	+7.08398438	-9.01757813	-0.80859375	+60.35888672	+5.16357422	-18.39111328	+1784
+1458241165.44919990	+9.68994141	-5.72167969	-1.01953125	+49.94384766	-6.35009766	-57.04101563	+1664	+9.64160156	-4.94824219	-0.71630859	+4.79003906	-9.88769531	+19.51171875	+1568	+7.08398438	-9.01757813	-0.80859375	+60.33691406	+5.16357422	-18.39111328	+1780
+1458241165.45339990	+9.68994141	-5.72167969	-1.01953125	+49.94384766	-6.35009766	-57.04101563	+1664	+9.64160156	-4.94824219	-0.71630859	+4.79003906	-9.88769531	+19.51171875	+1572	+7.08398438	-9.01757813	-0.80859375	+60.33691406	+5.16357422	-18.41308594	+1776
+1458241165.45760010	+9.68994141	-5.72167969	-1.01953125	+49.94384766	-6.35009766	-57.06298828	+1664	+9.64160156	-4.94824219	-0.71630859	+4.79003906	-9.90966797	+19.51171875	+1572	+7.08398438	-9.01757813	-0.80859375	+60.35888672	+5.16357422	-18.41308594	+1776
+1458241165.46589990	+9.68994141	-5.72167969	-1.01953125	+49.96582031	-6.37207031	-57.06298828	+1664	+9.64160156	-4.94824219	-0.71630859	+4.79003906	-9.90966797	+19.51171875	+1576	+7.08837891	-9.01757813	-0.80419922	+60.38085938	+5.18554688	-18.45703125	+1772
+1458241165.47009990	+9.68994141	-5.72167969	-1.01953125	+49.96582031	-6.37207031	-57.06298828	+1664	+9.64160156	-4.94824219	-0.71630859	+4.79003906	-9.90966797	+19.53369141	+1576	+7.09277344	-9.01318359	-0.80419922	+60.40283203	+5.18554688	-18.45703125	+1768
+1458241165.47420000	+9.68994141	-5.72167969	-1.01953125	+49.96582031	-6.37207031	-57.06298828	+1664	+9.64160156	-4.94824219	-0.71630859	+4.79003906	-9.90966797	+19.53369141	+1576	+7.09277344	-9.01318359	-0.79980469	+60.40283203	+5.18554688	-18.47900391	+1768
+1458241165.47840000	+9.69433594	-5.72167969	-1.01953125	+49.96582031	-6.39404297	-57.06298828	+1664	+9.64599609	-4.94824219	-0.71630859	+4.79003906	-9.93164063	+19.53369141	+1576	+7.09716797	-9.01318359	-0.79980469	+60.42480469	+5.18554688	-18.47900391	+1764
+1458241165.48670010	+9.69433594	-5.72167969	-1.01513672	+49.96582031	-6.39404297	-57.06298828	+1664	+9.64599609	-4.94824219	-0.71630859	+4.79003906	-9.93164063	+19.53369141	+1576	+7.09716797	-9.01318359	-0.79541016	+60.44677734	+5.20751953	-18.50097656	+1764
+1458241165.49090000	+9.69433594	-5.72167969	-1.01513672	+49.96582031	-6.41601563	-57.06298828	+1664	+9.64599609	-4.94824219	-0.71630859	+4.79003906	-9.93164063	+19.55566406	+1576	+7.10156250	-9.00878906	-0.79541016	+60.46875000	+5.20751953	-18.50097656	+1764
+1458241165.49510000	+9.69433594	-5.72167969	-1.01513672	+49.96582031	-6.41601563	-57.06298828	+1664	+9.64599609	-4.94824219	-0.71630859	+4.79003906	-9.93164063	+19.55566406	+1576	+7.10156250	-9.00878906	-0.79541016	+60.46875000	+5.20751953	-18.52294922	+1760
+1458241165.49920010	+9.69433594	-5.72167969	-1.01513672	+49.96582031	-6.41601563	-57.06298828	+1664	+9.64599609	-4.94824219	-0.71630859	+4.79003906	-9.95361328	+19.55566406	+1576	+7.10595703	-9.00878906	-0.79541016	+60.49072266	+5.20751953	-18.52294922	+1760
+1458241165.50760010	+9.69433594	-5.72167969	-1.01513672	+49.96582031	-6.43798828	-57.06298828	+1664	+9.64599609	-4.94824219	-0.71630859	+4.79003906	-9.95361328	+19.57763672	+1576	+7.10595703	-9.00878906	-0.79101563	+60.51269531	+5.20751953	-18.54492188	+1760
+1458241165.51169990	+9.69433594	-5.72167969	-1.01513672	+49.96582031	-6.43798828	-57.06298828	+1668	+9.64599609	-4.94824219	-0.71630859	+4.79003906	-9.95361328	+19.57763672	+1576	+7.10595703	-9.00439453	-0.79101563	+60.51269531	+5.20751953	-18.54492188	+1760
+1458241165.51589990	+9.69433594	-5.72167969	-1.01513672	+49.96582031	-6.43798828	-57.06298828	+1668	+9.64599609	-4.94824219	-0.71630859	+4.79003906	-9.95361328	+19.57763672	+1576	+7.11035156	-9.00439453	-0.79101563	+60.53466797	+5.20751953	-18.54492188	+1760
+1458241165.52000000	+9.69433594	-5.72167969	-1.01513672	+49.98779297	-6.43798828	-57.06298828	+1668	+9.64599609	-4.94824219	-0.71630859	+4.79003906	-9.95361328	+19.57763672	+1576	+7.11035156	-9.00439453	-0.79101563	+60.53466797	+5.20751953	-18.54492188	+1756
+1458241165.52420000	+9.69433594	-5.72167969	-1.01513672	+49.98779297	-6.43798828	-57.06298828	+1668	+9.64599609	-4.94824219	-0.71630859	+4.81201172	-9.97558594	+19.57763672	+1576	+7.11035156	-9.00439453	-0.79101563	+60.53466797	+5.20751953	-18.54492188	+1756
+1458241165.52839990	+9.69433594	-5.72167969	-1.01513672	+49.98779297	-6.43798828	-57.06298828	+1668	+9.64599609	-4.94824219	-0.71630859	+4.81201172	-9.97558594	+19.57763672	+1576	+7.11035156	-9.00439453	-0.79101563	+60.53466797	+5.20751953	-18.54492188	+1756
+1458241165.53670000	+9.69433594	-5.72167969	-1.01513672	+49.98779297	-6.43798828	-57.06298828	+1668	+9.64599609	-4.94824219	-0.71630859	+4.81201172	-9.97558594	+19.57763672	+1576	+7.11035156	-9.00439453	-0.79101563	+60.53466797	+5.18554688	-18.54492188	+1756
+1458241165.54090000	+9.69433594	-5.72167969	-1.01513672	+49.98779297	-6.45996094	-57.06298828	+1668	+9.64599609	-4.94824219	-0.71630859	+4.81201172	-9.97558594	+19.57763672	+1576	+7.10595703	-9.00439453	-0.79101563	+60.51269531	+5.18554688	-18.54492188	+1756
+1458241165.54500010	+9.69433594	-5.72167969	-1.01513672	+49.98779297	-6.45996094	-57.06298828	+1668	+9.64599609	-4.94824219	-0.71630859	+4.81201172	-9.97558594	+19.57763672	+1576	+7.10595703	-9.00439453	-0.79101563	+60.51269531	+5.18554688	-18.54492188	+1756
+1458241165.54920010	+9.69433594	-5.72167969	-1.01513672	+49.98779297	-6.45996094	-57.06298828	+1668	+9.64599609	-4.94824219	-0.71630859	+4.81201172	-9.97558594	+19.57763672	+1576	+7.10595703	-9.00439453	-0.79541016	+60.51269531	+5.18554688	-18.54492188	+1756
+1458241165.55340000	+9.69433594	-5.72167969	-1.01513672	+49.98779297	-6.45996094	-57.06298828	+1668	+9.64599609	-4.94824219	-0.71630859	+4.81201172	-9.97558594	+19.57763672	+1576	+7.10595703	-9.00439453	-0.79541016	+60.51269531	+5.18554688	-18.54492188	+1756
+1458241165.55749990	+9.69433594	-5.72167969	-1.01513672	+49.98779297	-6.45996094	-57.06298828	+1672	+9.64599609	-4.94824219	-0.71191406	+4.81201172	-9.97558594	+19.57763672	+1576	+7.10595703	-9.00439453	-0.79541016	+60.51269531	+5.18554688	-18.54492188	+1752
+1458241165.56170010	+9.69433594	-5.72167969	-1.01513672	+49.98779297	-6.45996094	-57.06298828	+1672	+9.64599609	-4.94824219	-0.71191406	+4.81201172	-9.97558594	+19.59960938	+1576	+7.10595703	-9.00439453	-0.79541016	+60.51269531	+5.16357422	-18.54492188	+1752
+1458241165.56590010	+9.69433594	-5.72167969	-1.01513672	+49.98779297	-6.45996094	-57.06298828	+1672	+9.64599609	-4.94824219	-0.71191406	+4.81201172	-9.97558594	+19.59960938	+1576	+7.10595703	-9.00439453	-0.79541016	+60.51269531	+5.16357422	-18.54492188	+1752
+1458241165.56999990	+9.69433594	-5.72167969	-1.01513672	+49.98779297	-6.45996094	-57.06298828	+1672	+9.64599609	-4.94384766	-0.71191406	+4.81201172	-9.99755859	+19.59960938	+1576	+7.10595703	-9.00439453	-0.79541016	+60.51269531	+5.16357422	-18.54492188	+1752
+1458241165.57419990	+9.69433594	-5.72167969	-1.01513672	+49.98779297	-6.45996094	-57.04101563	+1672	+9.64599609	-4.94384766	-0.71191406	+4.81201172	-9.99755859	+19.59960938	+1576	+7.10595703	-9.00439453	-0.79541016	+60.51269531	+5.16357422	-18.54492188	+1752
+1458241165.57839990	+9.69433594	-5.72167969	-1.01513672	+50.00976563	-6.45996094	-57.04101563	+1672	+9.64599609	-4.94384766	-0.71191406	+4.81201172	-9.99755859	+19.59960938	+1580	+7.10595703	-9.00439453	-0.79101563	+60.51269531	+5.16357422	-18.54492188	+1752
+1458241165.58250000	+9.69433594	-5.72167969	-1.01513672	+50.00976563	-6.48193359	-57.04101563	+1672	+9.64599609	-4.94384766	-0.71191406	+4.81201172	-9.99755859	+19.59960938	+1580	+7.11035156	-9.00439453	-0.79101563	+60.51269531	+5.16357422	-18.54492188	+1752
+1458241165.58670000	+9.69433594	-5.72167969	-1.01513672	+50.00976563	-6.48193359	-57.04101563	+1672	+9.64599609	-4.94384766	-0.71191406	+4.81201172	-9.99755859	+19.59960938	+1580	+7.11035156	-9.00439453	-0.79101563	+60.53466797	+5.16357422	-18.56689453	+1752
+1458241165.59080000	+9.69433594	-5.72167969	-1.01513672	+50.00976563	-6.48193359	-57.04101563	+1672	+9.64599609	-4.94384766	-0.71191406	+4.81201172	-9.99755859	+19.62158203	+1580	+7.11035156	-9.00439453	-0.79101563	+60.53466797	+5.16357422	-18.56689453	+1752
+1458241165.59500000	+9.69873047	-5.72167969	-1.01513672	+50.00976563	-6.48193359	-57.04101563	+1672	+9.64599609	-4.94384766	-0.71191406	+4.81201172	-10.01953125	+19.62158203	+1580	+7.11035156	-9.00439453	-0.79101563	+60.53466797	+5.16357422	-18.56689453	+1752
+1458241165.59920000	+9.69873047	-5.72167969	-1.01513672	+50.00976563	-6.50390625	-57.04101563	+1672	+9.64599609	-4.94384766	-0.71191406	+4.81201172	-10.01953125	+19.62158203	+1580	+7.11035156	-9.00439453	-0.79101563	+60.55664063	+5.16357422	-18.56689453	+1756
+1458241165.60330010	+9.69873047	-5.72167969	-1.01513672	+50.00976563	-6.50390625	-57.04101563	+1672	+9.64599609	-4.94384766	-0.71191406	+4.81201172	-10.01953125	+19.64355469	+1580	+7.11474609	-9.00000000	-0.79101563	+60.55664063	+5.16357422	-18.58886719	+1756
+1458241165.60750010	+9.69873047	-5.72167969	-1.01513672	+50.00976563	-6.50390625	-57.01904297	+1672	+9.64599609	-4.94384766	-0.71191406	+4.81201172	-10.04150391	+19.64355469	+1576	+7.11474609	-9.00000000	-0.78662109	+60.57861328	+5.18554688	-18.58886719	+1756
+1458241165.61170010	+9.69873047	-5.72167969	-1.01513672	+50.00976563	-6.52587891	-57.01904297	+1672	+9.64599609	-4.94384766	-0.71191406	+4.81201172	-10.04150391	+19.66552734	+1576	+7.11474609	-9.00000000	-0.78662109	+60.57861328	+5.18554688	-18.58886719	+1756
+1458241165.61579990	+9.69873047	-5.72167969	-1.01513672	+50.00976563	-6.52587891	-57.01904297	+1672	+9.64599609	-4.94384766	-0.71191406	+4.81201172	-10.04150391	+19.66552734	+1576	+7.11914063	-9.00000000	-0.78662109	+60.57861328	+5.18554688	-18.61083984	+1760
+1458241165.61999990	+9.69873047	-5.72167969	-1.01513672	+50.00976563	-6.54785156	-56.99707031	+1672	+9.64599609	-4.94384766	-0.71191406	+4.79003906	-10.06347656	+19.68750000	+1576	+7.11914063	-9.00000000	-0.78662109	+60.60058594	+5.18554688	-18.61083984	+1760
+1458241165.62420010	+9.69873047	-5.72167969	-1.01513672	+50.03173828	-6.54785156	-56.99707031	+1672	+9.64599609	-4.94384766	-0.71191406	+4.79003906	-10.06347656	+19.68750000	+1576	+7.11914063	-9.00000000	-0.78662109	+60.60058594	+5.18554688	-18.61083984	+1760
+1458241165.62830000	+9.69873047	-5.72167969	-1.01513672	+50.03173828	-6.54785156	-56.99707031	+1672	+9.65039063	-4.94384766	-0.71191406	+4.79003906	-10.06347656	+19.68750000	+1576	+7.11914063	-9.00000000	-0.78222656	+60.60058594	+5.18554688	-18.61083984	+1760
+1458241165.63249990	+9.69873047	-5.72167969	-1.01953125	+50.03173828	-6.54785156	-56.97509766	+1676	+9.65039063	-4.94384766	-0.71191406	+4.79003906	-10.06347656	+19.70947266	+1576	+7.11914063	-9.00000000	-0.78222656	+60.60058594	+5.18554688	-18.63281250	+1764
+1458241165.63669990	+9.69873047	-5.71728516	-1.01953125	+50.03173828	-6.54785156	-56.97509766	+1676	+9.65039063	-4.94384766	-0.70751953	+4.79003906	-10.06347656	+19.70947266	+1572	+7.11914063	-9.00000000	-0.78222656	+60.60058594	+5.18554688	-18.63281250	+1764
+1458241165.64080000	+9.69873047	-5.71728516	-1.01953125	+50.03173828	-6.54785156	-56.97509766	+1676	+9.65039063	-4.94384766	-0.70751953	+4.79003906	-10.06347656	+19.70947266	+1572	+7.11914063	-9.00000000	-0.78222656	+60.60058594	+5.18554688	-18.61083984	+1764
+1458241165.64500000	+9.69873047	-5.71728516	-1.01953125	+50.03173828	-6.56982422	-56.97509766	+1676	+9.65039063	-4.94384766	-0.70751953	+4.79003906	-10.06347656	+19.70947266	+1572	+7.11914063	-9.00000000	-0.78662109	+60.60058594	+5.16357422	-18.61083984	+1764
+1458241165.64920000	+9.69873047	-5.71728516	-1.01953125	+50.03173828	-6.56982422	-56.97509766	+1676	+9.65039063	-4.94384766	-0.70751953	+4.79003906	-10.08544922	+19.70947266	+1572	+7.11914063	-9.00000000	-0.78662109	+60.60058594	+5.16357422	-18.61083984	+1764
+1458241165.65330000	+9.69873047	-5.71728516	-1.01953125	+50.03173828	-6.56982422	-56.95312500	+1676	+9.65039063	-4.94384766	-0.70751953	+4.79003906	-10.08544922	+19.70947266	+1572	+7.11914063	-9.00000000	-0.78662109	+60.60058594	+5.16357422	-18.61083984	+1764
+1458241165.65750000	+9.69873047	-5.71728516	-1.01953125	+50.03173828	-6.56982422	-56.95312500	+1676	+9.65039063	-4.94384766	-0.70751953	+4.79003906	-10.08544922	+19.70947266	+1572	+7.11914063	-9.00000000	-0.78662109	+60.60058594	+5.16357422	-18.61083984	+1764
+1458241165.66170000	+9.69873047	-5.71728516	-1.01953125	+50.05371094	-6.56982422	-56.95312500	+1676	+9.65039063	-4.94384766	-0.70751953	+4.79003906	-10.08544922	+19.70947266	+1572	+7.11914063	-9.00000000	-0.78662109	+60.57861328	+5.16357422	-18.61083984	+1768
+1458241165.66580010	+9.69873047	-5.71728516	-1.01953125	+50.05371094	-6.56982422	-56.95312500	+1676	+9.65039063	-4.94384766	-0.70751953	+4.79003906	-10.08544922	+19.70947266	+1572	+7.11914063	-9.00000000	-0.78662109	+60.57861328	+5.16357422	-18.61083984	+1768
+1458241165.67000010	+9.69873047	-5.71728516	-1.01953125	+50.05371094	-6.56982422	-56.95312500	+1676	+9.65039063	-4.94384766	-0.70751953	+4.79003906	-10.06347656	+19.70947266	+1572	+7.11914063	-9.00000000	-0.78662109	+60.57861328	+5.16357422	-18.61083984	+1768
+1458241165.67409990	+9.69873047	-5.71728516	-1.01953125	+50.05371094	-6.56982422	-56.95312500	+1676	+9.65039063	-4.94384766	-0.70751953	+4.79003906	-10.06347656	+19.70947266	+1572	+7.11914063	-9.00000000	-0.78662109	+60.57861328	+5.16357422	-18.61083984	+1768
+1458241165.67829990	+9.69873047	-5.71728516	-1.01953125	+50.05371094	-6.56982422	-56.95312500	+1676	+9.65039063	-4.94384766	-0.70751953	+4.79003906	-10.06347656	+19.70947266	+1572	+7.11914063	-9.00000000	-0.78662109	+60.57861328	+5.14160156	-18.61083984	+1768
+1458241165.68249990	+9.69873047	-5.71728516	-1.01953125	+50.05371094	-6.56982422	-56.95312500	+1676	+9.65039063	-4.94384766	-0.70751953	+4.79003906	-10.06347656	+19.70947266	+1572	+7.11914063	-9.00000000	-0.78662109	+60.57861328	+5.14160156	-18.61083984	+1768
+1458241165.68660000	+9.69873047	-5.71728516	-1.01953125	+50.05371094	-6.56982422	-56.95312500	+1676	+9.65039063	-4.94384766	-0.70751953	+4.79003906	-10.06347656	+19.70947266	+1572	+7.11914063	-9.00000000	-0.78662109	+60.57861328	+5.14160156	-18.61083984	+1768
+1458241165.69080000	+9.69873047	-5.71728516	-1.01953125	+50.05371094	-6.56982422	-56.95312500	+1676	+9.65039063	-4.94384766	-0.70751953	+4.79003906	-10.08544922	+19.70947266	+1572	+7.11914063	-9.00000000	-0.78662109	+60.57861328	+5.14160156	-18.61083984	+1768
+1458241165.69499990	+9.69873047	-5.71728516	-1.01953125	+50.05371094	-6.56982422	-56.95312500	+1676	+9.65039063	-4.94384766	-0.70751953	+4.79003906	-10.08544922	+19.70947266	+1572	+7.11914063	-9.00000000	-0.78662109	+60.57861328	+5.14160156	-18.61083984	+1768
+1458241165.69910000	+9.69873047	-5.71728516	-1.01953125	+50.05371094	-6.56982422	-56.93115234	+1676	+9.65039063	-4.94384766	-0.70751953	+4.79003906	-10.08544922	+19.70947266	+1572	+7.11914063	-9.00000000	-0.78662109	+60.57861328	+5.14160156	-18.61083984	+1768
+1458241165.70330000	+9.69873047	-5.71728516	-1.01953125	+50.05371094	-6.56982422	-56.93115234	+1676	+9.65039063	-4.94384766	-0.70751953	+4.79003906	-10.08544922	+19.70947266	+1572	+7.11914063	-9.00000000	-0.78662109	+60.57861328	+5.14160156	-18.61083984	+1768
+1458241165.70750000	+9.69873047	-5.71728516	-1.01953125	+50.05371094	-6.56982422	-56.93115234	+1676	+9.65039063	-4.94384766	-0.70751953	+4.79003906	-10.08544922	+19.70947266	+1572	+7.11914063	-9.00000000	-0.78662109	+60.57861328	+5.14160156	-18.61083984	+1768
+1458241165.71160010	+9.69873047	-5.71728516	-1.01953125	+50.05371094	-6.56982422	-56.93115234	+1676	+9.65039063	-4.94384766	-0.70751953	+4.79003906	-10.08544922	+19.70947266	+1572	+7.11914063	-9.00000000	-0.78662109	+60.57861328	+5.14160156	-18.61083984	+1768
+1458241165.71580000	+9.69873047	-5.71728516	-1.01953125	+50.05371094	-6.56982422	-56.93115234	+1680	+9.65039063	-4.94384766	-0.70751953	+4.79003906	-10.08544922	+19.73144531	+1572	+7.11914063	-9.00000000	-0.78662109	+60.57861328	+5.16357422	-18.61083984	+1768
+1458241165.72000000	+9.69873047	-5.71728516	-1.01953125	+50.05371094	-6.56982422	-56.93115234	+1680	+9.65039063	-4.94384766	-0.70751953	+4.79003906	-10.08544922	+19.73144531	+1572	+7.11914063	-9.00000000	-0.78662109	+60.60058594	+5.16357422	-18.61083984	+1768
+1458241165.72410010	+9.69873047	-5.71728516	-1.01953125	+50.05371094	-6.56982422	-56.93115234	+1680	+9.65039063	-4.94384766	-0.70751953	+4.79003906	-10.08544922	+19.73144531	+1572	+7.11914063	-9.00000000	-0.78662109	+60.60058594	+5.16357422	-18.61083984	+1768
+1458241165.72830010	+9.69873047	-5.71728516	-1.01953125	+50.05371094	-6.56982422	-56.93115234	+1680	+9.65039063	-4.94384766	-0.70751953	+4.79003906	-10.08544922	+19.73144531	+1572	+7.12353516	-9.00000000	-0.78662109	+60.60058594	+5.16357422	-18.61083984	+1768
+1458241165.73250010	+9.69873047	-5.71728516	-1.01953125	+50.05371094	-6.56982422	-56.90917969	+1680	+9.65039063	-4.94384766	-0.70751953	+4.79003906	-10.08544922	+19.73144531	+1572	+7.12353516	-9.00000000	-0.78222656	+60.60058594	+5.16357422	-18.61083984	+1768
+1458241165.73659990	+9.69873047	-5.71728516	-1.01953125	+50.05371094	-6.59179688	-56.90917969	+1680	+9.65039063	-4.94384766	-0.70751953	+4.79003906	-10.08544922	+19.73144531	+1572	+7.12353516	-9.00000000	-0.78222656	+60.62255859	+5.16357422	-18.63281250	+1768
+1458241165.74079990	+9.69873047	-5.71728516	-1.01953125	+50.05371094	-6.59179688	-56.90917969	+1680	+9.65039063	-4.94384766	-0.70751953	+4.79003906	-10.08544922	+19.73144531	+1572	+7.12353516	-9.00000000	-0.78222656	+60.62255859	+5.16357422	-18.63281250	+1768
+1458241165.74490000	+9.69873047	-5.71728516	-1.01953125	+50.05371094	-6.59179688	-56.90917969	+1680	+9.65039063	-4.94384766	-0.70751953	+4.79003906	-10.08544922	+19.73144531	+1572	+7.12353516	-9.00000000	-0.78222656	+60.62255859	+5.16357422	-18.63281250	+1768
+1458241165.74910000	+9.69873047	-5.71728516	-1.01953125	+50.05371094	-6.59179688	-56.90917969	+1680	+9.65039063	-4.94384766	-0.70751953	+4.79003906	-10.08544922	+19.73144531	+1572	+7.12353516	-9.00000000	-0.78222656	+60.62255859	+5.16357422	-18.63281250	+1772
+1458241165.75330000	+9.69873047	-5.71728516	-1.01953125	+50.05371094	-6.59179688	-56.90917969	+1680	+9.65039063	-4.94384766	-0.70751953	+4.79003906	-10.08544922	+19.73144531	+1572	+7.12353516	-9.00000000	-0.78222656	+60.62255859	+5.16357422	-18.63281250	+1772
+1458241165.75740000	+9.69873047	-5.71728516	-1.01953125	+50.07568359	-6.59179688	-56.90917969	+1680	+9.65039063	-4.94384766	-0.70751953	+4.79003906	-10.08544922	+19.73144531	+1572	+7.12353516	-9.00000000	-0.78222656	+60.62255859	+5.16357422	-18.63281250	+1772
+1458241165.76160000	+9.69873047	-5.71728516	-1.01953125	+50.07568359	-6.56982422	-56.90917969	+1680	+9.65039063	-4.94384766	-0.70751953	+4.79003906	-10.08544922	+19.73144531	+1572	+7.12353516	-9.00000000	-0.78222656	+60.62255859	+5.16357422	-18.61083984	+1772
+1458241165.76580000	+9.69873047	-5.71728516	-1.01953125	+50.07568359	-6.56982422	-56.90917969	+1680	+9.65039063	-4.94384766	-0.70751953	+4.79003906	-10.08544922	+19.73144531	+1572	+7.12353516	-9.00000000	-0.78222656	+60.62255859	+5.16357422	-18.61083984	+1772
+1458241165.76990010	+9.69873047	-5.71728516	-1.01953125	+50.07568359	-6.56982422	-56.90917969	+1680	+9.65039063	-4.94384766	-0.70751953	+4.79003906	-10.08544922	+19.73144531	+1568	+7.12353516	-9.00000000	-0.78222656	+60.62255859	+5.16357422	-18.61083984	+1772
+1458241165.77410010	+9.69873047	-5.71728516	-1.01953125	+50.07568359	-6.56982422	-56.90917969	+1680	+9.65039063	-4.94384766	-0.70751953	+4.79003906	-10.08544922	+19.73144531	+1568	+7.12353516	-9.00000000	-0.78222656	+60.62255859	+5.16357422	-18.61083984	+1772
+1458241165.77830000	+9.69873047	-5.71728516	-1.01953125	+50.07568359	-6.56982422	-56.90917969	+1680	+9.65039063	-4.94384766	-0.70751953	+4.79003906	-10.08544922	+19.73144531	+1568	+7.12353516	-9.00000000	-0.78222656	+60.60058594	+5.16357422	-18.61083984	+1772
+1458241165.78239990	+9.69873047	-5.71728516	-1.01953125	+50.07568359	-6.56982422	-56.90917969	+1680	+9.64599609	-4.94384766	-0.70751953	+4.79003906	-10.08544922	+19.73144531	+1568	+7.11914063	-9.00000000	-0.78662109	+60.60058594	+5.16357422	-18.61083984	+1772
+1458241165.78660010	+9.69873047	-5.71728516	-1.01953125	+50.07568359	-6.56982422	-56.90917969	+1680	+9.64599609	-4.94384766	-0.70751953	+4.79003906	-10.08544922	+19.73144531	+1568	+7.11914063	-9.00000000	-0.78662109	+60.60058594	+5.16357422	-18.61083984	+1772
+1458241165.79080010	+9.69873047	-5.71728516	-1.01953125	+50.07568359	-6.56982422	-56.90917969	+1680	+9.64599609	-4.94384766	-0.70751953	+4.79003906	-10.08544922	+19.73144531	+1568	+7.11914063	-9.00000000	-0.78662109	+60.60058594	+5.16357422	-18.61083984	+1772
+1458241165.79489990	+9.69873047	-5.71728516	-1.01953125	+50.07568359	-6.56982422	-56.90917969	+1680	+9.64599609	-4.94384766	-0.70751953	+4.79003906	-10.08544922	+19.73144531	+1568	+7.11914063	-9.00000000	-0.78662109	+60.60058594	+5.16357422	-18.61083984	+1772
+1458241165.79909990	+9.69873047	-5.71728516	-1.01953125	+50.07568359	-6.56982422	-56.90917969	+1680	+9.64599609	-4.94384766	-0.70751953	+4.79003906	-10.08544922	+19.73144531	+1568	+7.11914063	-9.00000000	-0.78662109	+60.60058594	+5.16357422	-18.58886719	+1772
+1458241165.80329990	+9.69873047	-5.71728516	-1.01953125	+50.07568359	-6.56982422	-56.90917969	+1680	+9.64599609	-4.94384766	-0.70751953	+4.79003906	-10.08544922	+19.73144531	+1568	+7.11914063	-9.00000000	-0.78662109	+60.60058594	+5.16357422	-18.58886719	+1772
+1458241165.80740000	+9.69873047	-5.71728516	-1.01953125	+50.07568359	-6.56982422	-56.90917969	+1680	+9.64599609	-4.94384766	-0.70751953	+4.79003906	-10.08544922	+19.73144531	+1568	+7.11914063	-9.00000000	-0.78662109	+60.60058594	+5.16357422	-18.58886719	+1772
+1458241165.81160000	+9.69873047	-5.71728516	-1.01953125	+50.07568359	-6.56982422	-56.90917969	+1680	+9.64599609	-4.94384766	-0.70751953	+4.79003906	-10.08544922	+19.73144531	+1568	+7.11914063	-9.00000000	-0.78662109	+60.60058594	+5.16357422	-18.58886719	+1772
+1458241165.81580000	+9.69873047	-5.71728516	-1.01953125	+50.07568359	-6.56982422	-56.90917969	+1680	+9.64599609	-4.94384766	-0.70751953	+4.79003906	-10.08544922	+19.73144531	+1572	+7.11914063	-9.00000000	-0.78662109	+60.60058594	+5.16357422	-18.58886719	+1772
+1458241165.81990000	+9.69873047	-5.71728516	-1.01953125	+50.07568359	-6.56982422	-56.90917969	+1680	+9.64599609	-4.94384766	-0.70751953	+4.79003906	-10.08544922	+19.73144531	+1572	+7.11914063	-9.00000000	-0.78662109	+60.60058594	+5.16357422	-18.58886719	+1772
+1458241165.82410000	+9.69873047	-5.71728516	-1.01953125	+50.07568359	-6.56982422	-56.90917969	+1680	+9.64599609	-4.94384766	-0.70751953	+4.79003906	-10.08544922	+19.73144531	+1572	+7.11914063	-9.00000000	-0.78662109	+60.60058594	+5.16357422	-18.61083984	+1772
+1458241165.82820010	+9.69873047	-5.71728516	-1.01513672	+50.07568359	-6.56982422	-56.90917969	+1680	+9.64599609	-4.94384766	-0.70751953	+4.79003906	-10.08544922	+19.73144531	+1572	+7.11914063	-9.00000000	-0.78662109	+60.60058594	+5.16357422	-18.61083984	+1772
+1458241165.83240010	+9.69873047	-5.71728516	-1.01513672	+50.07568359	-6.56982422	-56.90917969	+1680	+9.64599609	-4.94384766	-0.70751953	+4.79003906	-10.08544922	+19.73144531	+1572	+7.11914063	-9.00000000	-0.78222656	+60.60058594	+5.16357422	-18.61083984	+1772
+1458241165.83660010	+9.69873047	-5.71728516	-1.01513672	+50.07568359	-6.56982422	-56.90917969	+1680	+9.64599609	-4.94384766	-0.70751953	+4.79003906	-10.08544922	+19.73144531	+1572	+7.11914063	-9.00000000	-0.78222656	+60.60058594	+5.18554688	-18.61083984	+1772
+1458241165.84069990	+9.69873047	-5.71728516	-1.01513672	+50.07568359	-6.56982422	-56.90917969	+1680	+9.64599609	-4.94384766	-0.70751953	+4.79003906	-10.08544922	+19.73144531	+1572	+7.12353516	-9.00000000	-0.78222656	+60.62255859	+5.18554688	-18.61083984	+1772
+1458241165.84489990	+9.69873047	-5.71728516	-1.01513672	+50.09765625	-6.59179688	-56.90917969	+1680	+9.64599609	-4.94384766	-0.70751953	+4.79003906	-10.08544922	+19.73144531	+1568	+7.12353516	-9.00000000	-0.78222656	+60.62255859	+5.18554688	-18.61083984	+1772
+1458241165.84910010	+9.69873047	-5.71728516	-1.01513672	+50.09765625	-6.59179688	-56.90917969	+1680	+9.64599609	-4.94384766	-0.70751953	+4.76806641	-10.08544922	+19.73144531	+1568	+7.12353516	-9.00000000	-0.78222656	+60.62255859	+5.18554688	-18.61083984	+1772
+1458241165.85320000	+9.69873047	-5.71728516	-1.01513672	+50.09765625	-6.59179688	-56.90917969	+1680	+9.64599609	-4.94384766	-0.70751953	+4.76806641	-10.08544922	+19.73144531	+1568	+7.12353516	-9.00000000	-0.78222656	+60.62255859	+5.18554688	-18.63281250	+1772
+1458241165.85739990	+9.69873047	-5.71728516	-1.01513672	+50.09765625	-6.59179688	-56.90917969	+1680	+9.64599609	-4.94384766	-0.70751953	+4.76806641	-10.08544922	+19.73144531	+1568	+7.12353516	-9.00000000	-0.78222656	+60.62255859	+5.18554688	-18.63281250	+1776
+1458241165.86159990	+9.69873047	-5.71728516	-1.01513672	+50.09765625	-6.59179688	-56.90917969	+1680	+9.64599609	-4.94384766	-0.70751953	+4.76806641	-10.08544922	+19.73144531	+1568	+7.12353516	-9.00000000	-0.78222656	+60.62255859	+5.18554688	-18.63281250	+1776
+1458241165.86570000	+9.69873047	-5.71728516	-1.01513672	+50.09765625	-6.59179688	-56.90917969	+1680	+9.64599609	-4.94384766	-0.70751953	+4.76806641	-10.08544922	+19.73144531	+1568	+7.12353516	-9.00000000	-0.78222656	+60.64453125	+5.18554688	-18.63281250	+1776
+1458241165.86990000	+9.69873047	-5.71728516	-1.01513672	+50.09765625	-6.59179688	-56.90917969	+1680	+9.64599609	-4.94384766	-0.70751953	+4.76806641	-10.08544922	+19.73144531	+1568	+7.12353516	-9.00000000	-0.78222656	+60.64453125	+5.18554688	-18.63281250	+1776
+1458241165.87410000	+9.69873047	-5.71728516	-1.01513672	+50.09765625	-6.59179688	-56.90917969	+1680	+9.64599609	-4.94384766	-0.70751953	+4.76806641	-10.08544922	+19.73144531	+1568	+7.12353516	-9.00000000	-0.78222656	+60.64453125	+5.18554688	-18.63281250	+1776
+1458241165.87820010	+9.69873047	-5.71728516	-1.01513672	+50.09765625	-6.59179688	-56.90917969	+1680	+9.64599609	-4.94384766	-0.70751953	+4.76806641	-10.08544922	+19.73144531	+1568	+7.12353516	-9.00000000	-0.78222656	+60.62255859	+5.18554688	-18.63281250	+1776
+1458241165.88240000	+9.69873047	-5.71728516	-1.01513672	+50.09765625	-6.59179688	-56.90917969	+1680	+9.64599609	-4.94384766	-0.70751953	+4.76806641	-10.08544922	+19.73144531	+1568	+7.12353516	-9.00000000	-0.78222656	+60.62255859	+5.18554688	-18.63281250	+1776
+1458241165.88660000	+9.69873047	-5.71728516	-1.01513672	+50.09765625	-6.59179688	-56.90917969	+1680	+9.64599609	-4.94384766	-0.70751953	+4.76806641	-10.08544922	+19.73144531	+1568	+7.12353516	-9.00000000	-0.78222656	+60.62255859	+5.18554688	-18.63281250	+1776
+1458241165.89070010	+9.69873047	-5.71728516	-1.01513672	+50.09765625	-6.59179688	-56.90917969	+1680	+9.64599609	-4.94384766	-0.70751953	+4.76806641	-10.08544922	+19.73144531	+1568	+7.12353516	-9.00000000	-0.78222656	+60.62255859	+5.18554688	-18.63281250	+1776
+1458241165.89490010	+9.69873047	-5.71728516	-1.01513672	+50.09765625	-6.59179688	-56.90917969	+1680	+9.64599609	-4.94384766	-0.70751953	+4.76806641	-10.08544922	+19.73144531	+1568	+7.12353516	-9.00000000	-0.78222656	+60.62255859	+5.18554688	-18.63281250	+1776
+1458241165.89899990	+9.69873047	-5.71728516	-1.01513672	+50.09765625	-6.59179688	-56.90917969	+1680	+9.64599609	-4.94384766	-0.70751953	+4.76806641	-10.08544922	+19.73144531	+1568	+7.12353516	-9.00000000	-0.78222656	+60.60058594	+5.18554688	-18.63281250	+1776
+1458241165.90319990	+9.69873047	-5.71728516	-1.01513672	+50.09765625	-6.59179688	-56.90917969	+1680	+9.64599609	-4.94384766	-0.70751953	+4.76806641	-10.08544922	+19.73144531	+1564	+7.12353516	-9.00439453	-0.78222656	+60.60058594	+5.18554688	-18.63281250	+1776
+1458241165.90739990	+9.69873047	-5.71728516	-1.01513672	+50.09765625	-6.59179688	-56.90917969	+1680	+9.64599609	-4.94384766	-0.70751953	+4.76806641	-10.08544922	+19.73144531	+1564	+7.12353516	-9.00439453	-0.78222656	+60.60058594	+5.18554688	-18.63281250	+1776
+1458241165.91150000	+9.69873047	-5.71728516	-1.01513672	+50.09765625	-6.59179688	-56.90917969	+1680	+9.64599609	-4.94384766	-0.70751953	+4.76806641	-10.08544922	+19.73144531	+1564	+7.11914063	-9.00439453	-0.78222656	+60.60058594	+5.18554688	-18.63281250	+1776
+1458241165.91570000	+9.69873047	-5.71728516	-1.01513672	+50.11962891	-6.59179688	-56.90917969	+1680	+9.64599609	-4.94384766	-0.70751953	+4.76806641	-10.08544922	+19.73144531	+1564	+7.11914063	-9.00439453	-0.78222656	+60.57861328	+5.18554688	-18.63281250	+1776
+1458241165.91989990	+9.69873047	-5.71728516	-1.01513672	+50.11962891	-6.59179688	-56.90917969	+1680	+9.64599609	-4.94384766	-0.70751953	+4.76806641	-10.08544922	+19.73144531	+1564	+7.11914063	-9.00439453	-0.78222656	+60.57861328	+5.16357422	-18.63281250	+1776
+1458241165.92400000	+9.69873047	-5.71728516	-1.01513672	+50.11962891	-6.59179688	-56.90917969	+1680	+9.64599609	-4.94384766	-0.70751953	+4.76806641	-10.08544922	+19.73144531	+1564	+7.11914063	-9.00439453	-0.78222656	+60.57861328	+5.16357422	-18.63281250	+1776
+1458241165.92820000	+9.69873047	-5.71728516	-1.01513672	+50.11962891	-6.59179688	-56.90917969	+1680	+9.64599609	-4.94384766	-0.70751953	+4.76806641	-10.08544922	+19.73144531	+1564	+7.11914063	-9.00439453	-0.78222656	+60.57861328	+5.16357422	-18.63281250	+1776
+1458241165.93240000	+9.69873047	-5.71728516	-1.01513672	+50.11962891	-6.59179688	-56.93115234	+1680	+9.64599609	-4.94384766	-0.70751953	+4.76806641	-10.08544922	+19.73144531	+1564	+7.11914063	-9.00439453	-0.78222656	+60.57861328	+5.16357422	-18.65478516	+1776
+1458241165.93650010	+9.69873047	-5.71728516	-1.01513672	+50.11962891	-6.59179688	-56.93115234	+1680	+9.64599609	-4.94384766	-0.70751953	+4.76806641	-10.08544922	+19.73144531	+1564	+7.12353516	-9.00439453	-0.78222656	+60.57861328	+5.16357422	-18.65478516	+1776
+1458241165.94070010	+9.69873047	-5.71728516	-1.01513672	+50.11962891	-6.61376953	-56.93115234	+1680	+9.64599609	-4.94384766	-0.70751953	+4.76806641	-10.10742188	+19.73144531	+1564	+7.12353516	-9.00439453	-0.78222656	+60.57861328	+5.14160156	-18.65478516	+1776
+1458241165.94490000	+9.69873047	-5.71728516	-1.01513672	+50.11962891	-6.61376953	-56.93115234	+1680	+9.65039063	-4.94384766	-0.70751953	+4.76806641	-10.10742188	+19.73144531	+1564	+7.12353516	-9.00439453	-0.78222656	+60.57861328	+5.14160156	-18.67675781	+1776
+1458241165.94899990	+9.69873047	-5.71728516	-1.01513672	+50.11962891	-6.61376953	-56.93115234	+1680	+9.65039063	-4.94384766	-0.70751953	+4.74609375	-10.12939453	+19.73144531	+1564	+7.12792969	-9.00000000	-0.78222656	+60.57861328	+5.14160156	-18.69873047	+1776
+1458241165.95320010	+9.69873047	-5.71728516	-1.01513672	+50.11962891	-6.63574219	-56.93115234	+1680	+9.65039063	-4.94384766	-0.70751953	+4.74609375	-10.12939453	+19.75341797	+1564	+7.12792969	-9.00000000	-0.78222656	+60.60058594	+5.11962891	-18.72070313	+1776
+1458241165.95740010	+9.70312500	-5.71728516	-1.01074219	+50.11962891	-6.65771484	-56.95312500	+1680	+9.65039063	-4.94384766	-0.70312500	+4.74609375	-10.17333984	+19.75341797	+1568	+7.13232422	-9.00000000	-0.77783203	+60.60058594	+5.09765625	-18.76464844	+1780
+1458241165.96149990	+9.70312500	-5.71728516	-1.01074219	+50.11962891	-6.67968750	-56.95312500	+1680	+9.65039063	-4.94384766	-0.70312500	+4.72412109	-10.19531250	+19.77539063	+1568	+7.13671875	-8.99560547	-0.77783203	+60.62255859	+5.07568359	-18.80859375	+1780
+1458241165.96569990	+9.70312500	-5.71728516	-1.01074219	+50.11962891	-6.70166016	-56.97509766	+1680	+9.65478516	-4.94384766	-0.69873047	+4.72412109	-10.23925781	+19.79736328	+1568	+7.14111328	-8.99560547	-0.77343750	+60.62255859	+5.05371094	-18.83056641	+1784
+1458241165.96989990	+9.70751953	-5.71289063	-1.00634766	+50.11962891	-6.74560547	-56.99707031	+1684	+9.65478516	-4.94384766	-0.69433594	+4.70214844	-10.30517578	+19.81933594	+1568	+7.14550781	-8.99121094	-0.77343750	+60.62255859	+5.00976563	-18.89648438	+1784
+1458241165.97400000	+9.70751953	-5.71289063	-1.00195313	+50.14160156	-6.81152344	-57.01904297	+1688	+9.65917969	-4.93945313	-0.68994141	+4.68017578	-10.39306641	+19.84130859	+1568	+7.14990234	-8.99121094	-0.77343750	+60.62255859	+4.94384766	-18.96240234	+1788
+1458241165.97820000	+9.71191406	-5.71289063	-0.99755859	+50.14160156	-6.87744141	-57.04101563	+1688	+9.66357422	-4.93945313	-0.68554688	+4.65820313	-10.45898438	+19.88525391	+1568	+7.15869141	-8.98681641	-0.77343750	+60.62255859	+4.89990234	-19.02832031	+1788
+1458241165.98230000	+9.71630859	-5.70849609	-0.99316406	+50.14160156	-6.98730469	-57.10693359	+1692	+9.66796875	-4.93505859	-0.67675781	+4.61425781	-10.59082031	+19.92919922	+1572	+7.16308594	-8.98681641	-0.77343750	+60.60058594	+4.79003906	-19.11621094	+1792
+1458241165.98650000	+9.72509766	-5.70849609	-0.98876953	+50.16357422	-7.09716797	-57.15087891	+1696	+9.67675781	-4.93066406	-0.67236328	+4.57031250	-10.70068359	+19.95117188	+1576	+7.16748047	-8.98242188	-0.77343750	+60.55664063	+4.68017578	-19.20410156	+1792
+1458241165.99070000	+9.72949219	-5.70410156	-0.97998047	+50.18554688	-7.20703125	-57.17285156	+1700	+9.68115234	-4.93066406	-0.66796875	+4.54833984	-10.78857422	+19.99511719	+1576	+7.17187500	-8.98242188	-0.77783203	+60.51269531	+4.57031250	-19.27001953	+1796
+1458241165.99480010	+9.73388672	-5.70410156	-0.97558594	+50.18554688	-7.36083984	-57.21679688	+1704	+9.68554688	-4.92626953	-0.65917969	+4.48242188	-10.89843750	+20.03906250	+1580	+7.17187500	-8.98242188	-0.78222656	+60.42480469	+4.41650391	-19.35791016	+1796
+1458241165.99900010	+9.73828125	-5.69970703	-0.96679688	+50.20751953	-7.49267578	-57.26074219	+1712	+9.69433594	-4.92187500	-0.65039063	+4.43847656	-11.00830078	+20.06103516	+1588	+7.17626953	-8.98242188	-0.79101563	+60.33691406	+4.26269531	-19.42382813	+1796
+1458241166.00320010	+9.74707031	-5.69531250	-0.96240234	+50.25146484	-7.62451172	-57.30468750	+1716	+9.69873047	-4.91748047	-0.64599609	+4.39453125	-11.11816406	+20.10498047	+1592	+7.17626953	-8.98242188	-0.79541016	+60.27099609	+4.10888672	-19.48974609	+1800
+1458241166.00729990	+9.75585938	-5.69091797	-0.95361328	+50.27343750	-7.80029297	-57.32666016	+1720	+9.70751953	-4.91748047	-0.63720703	+4.32861328	-11.22802734	+20.12695313	+1596	+7.18066406	-8.98242188	-0.80419922	+60.13916016	+3.91113281	-19.55566406	+1800
+1458241166.01149990	+9.76025391	-5.68652344	-0.94921875	+50.31738281	-7.97607422	-57.34863281	+1728	+9.71191406	-4.91308594	-0.62841797	+4.26269531	-11.33789063	+20.17089844	+1604	+7.18505859	-8.98242188	-0.81298828	+60.05126953	+3.73535156	-19.62158203	+1796
+1458241166.01570010	+9.76904297	-5.68212891	-0.94042969	+50.36132813	-8.12988281	-57.37060547	+1732	+9.72070313	-4.90869141	-0.61962891	+4.19677734	-11.46972656	+20.21484375	+1612	+7.18945313	-8.97802734	-0.81738281	+59.96337891	+3.58154297	-19.70947266	+1796
+1458241166.01979990	+9.77783203	-5.67773438	-0.93164063	+50.40527344	-8.34960938	-57.39257813	+1740	+9.73388672	-4.90869141	-0.61083984	+4.06494141	-11.62353516	+20.28076172	+1620	+7.19384766	-8.97802734	-0.82617188	+59.83154297	+3.38378906	-19.81933594	+1796
+1458241166.02399990	+9.79101563	-5.66894531	-0.92724609	+50.47119141	-8.56933594	-57.39257813	+1744	+9.74267578	-4.89990234	-0.60205078	+3.95507813	-11.75537109	+20.34667969	+1628	+7.20263672	-8.97802734	-0.83056641	+59.74365234	+3.20800781	-19.92919922	+1796
+1458241166.02819990	+9.80419922	-5.66455078	-0.91845703	+50.53710938	-8.78906250	-57.39257813	+1752	+9.75585938	-4.89550781	-0.59326172	+3.86718750	-11.90917969	+20.43457031	+1636	+7.21142578	-8.97363281	-0.83496094	+59.65576172	+3.01025391	-20.03906250	+1792
+1458241166.03230000	+9.81738281	-5.66015625	-0.90966797	+50.58105469	-9.07470703	-57.39257813	+1760	+9.76904297	-4.89550781	-0.58007813	+3.64746094	-12.10693359	+20.56640625	+1644	+7.22900391	-8.96923828	-0.84375000	+59.54589844	+2.76855469	-20.19287109	+1792
+1458241166.03650000	+9.83056641	-5.65576172	-0.90087891	+50.66894531	-9.36035156	-57.37060547	+1768	+9.78222656	-4.88671875	-0.57128906	+3.51562500	-12.30468750	+20.67626953	+1656	+7.24658203	-8.96484375	-0.84375000	+59.50195313	+2.57080078	-20.36865234	+1796
+1458241166.04070000	+9.84814453	-5.64697266	-0.89208984	+50.75683594	-9.64599609	-57.39257813	+1780	+9.79980469	-4.87792969	-0.55810547	+3.38378906	-12.52441406	+20.78613281	+1664	+7.26416016	-8.95605469	-0.84814453	+59.43603516	+2.35107422	-20.52246094	+1796
+1458241166.04480000	+9.86572266	-5.64257813	-0.88330078	+50.84472656	-10.04150391	-57.37060547	+1788	+9.81298828	-4.87792969	-0.54492188	+3.14208984	-12.72216797	+20.91796875	+1672	+7.29052734	-8.94726563	-0.85253906	+59.34814453	+2.08740234	-20.74218750	+1800
+1458241166.04900000	+9.88330078	-5.63378906	-0.87451172	+50.93261719	-10.34912109	-57.37060547	+1800	+9.83056641	-4.86474609	-0.53173828	+2.96630859	-12.96386719	+21.04980469	+1680	+7.31689453	-8.93408203	-0.85253906	+59.30419922	+1.86767578	-20.98388672	+1800
+1458241166.05310010	+9.90527344	-5.62500000	-0.86572266	+51.04248047	-10.67871094	-57.34863281	+1808	+9.85253906	-4.85595703	-0.52294922	+2.76855469	-13.18359375	+21.22558594	+1688	+7.33886719	-8.92529297	-0.85693359	+59.23828125	+1.62597656	-21.18164063	+1804
+1458241166.05730010	+9.92285156	-5.62060547	-0.85693359	+51.08642578	-11.03027344	-57.34863281	+1820	+9.87011719	-4.85156250	-0.50976563	+2.52685547	-13.44726563	+21.35742188	+1696	+7.36523438	-8.91650391	-0.86132813	+59.12841797	+1.38427734	-21.40136719	+1808
+1458241166.06150010	+9.94482422	-5.61181641	-0.84814453	+51.21826172	-11.38183594	-57.34863281	+1832	+9.88769531	-4.84277344	-0.49658203	+2.32910156	-13.73291016	+21.51123047	+1704	+7.39160156	-8.90332031	-0.86572266	+59.06250000	+1.14257813	-21.68701172	+1808
+1458241166.06559990	+9.97119141	-5.60302734	-0.84375000	+51.32812500	-11.73339844	-57.32666016	+1844	+9.91406250	-4.82958984	-0.48779297	+2.13134766	-13.99658203	+21.70898438	+1712	+7.42236328	-8.89453125	-0.87451172	+58.99658203	+0.83496094	-21.90673828	+1816
+1458241166.06979990	+9.98876953	-5.59863281	-0.83496094	+51.39404297	-12.06298828	-57.37060547	+1852	+9.93164063	-4.82080078	-0.47460938	+1.88964844	-14.32617188	+21.86279297	+1720	+7.44873047	-8.88574219	-0.88769531	+58.88671875	+0.54931641	-22.17041016	+1820
+1458241166.07399990	+10.01513672	-5.58544922	-0.82617188	+51.50390625	-12.39257813	-57.43652344	+1868	+9.95800781	-4.80322266	-0.45703125	+1.71386719	-14.69970703	+22.01660156	+1728	+7.47949219	-8.86816406	-0.89208984	+58.77685547	+0.26367188	-22.50000000	+1820
+1458241166.07810000	+10.04589844	-5.57226563	-0.82617188	+51.63574219	-12.74414063	-57.41455078	+1880	+9.97998047	-4.79003906	-0.45263672	+1.49414063	-15.00732422	+22.21435547	+1736	+7.51025391	-8.85498047	-0.90966797	+58.68896484	-0.08789063	-22.76367188	+1828
+1458241166.08229990	+10.06787109	-5.57226563	-0.81738281	+51.67968750	-13.05175781	-57.52441406	+1892	+10.00634766	-4.77246094	-0.43505859	+1.36230469	-15.40283203	+22.32421875	+1748	+7.54101563	-8.85058594	-0.92724609	+58.53515625	-0.39550781	-23.04931641	+1828
+1458241166.08649990	+10.09863281	-5.55908203	-0.80859375	+51.76757813	-13.38134766	-57.65625000	+1908	+10.03271484	-4.75927734	-0.42187500	+1.25244141	-15.82031250	+22.45605469	+1760	+7.57177734	-8.83740234	-0.93603516	+58.38134766	-0.70312500	-23.44482422	+1832
+1458241166.09060000	+10.12939453	-5.54589844	-0.81298828	+51.87744141	-13.66699219	-57.65625000	+1920	+10.05908203	-4.74169922	-0.42187500	+1.09863281	-16.12792969	+22.63183594	+1768	+7.60253906	-8.82421875	-0.96240234	+58.22753906	-1.07666016	-23.73046875	+1836
+1458241166.09480000	+10.15576172	-5.54150391	-0.80859375	+51.85546875	-13.93066406	-57.85400391	+1932	+10.08544922	-4.71972656	-0.40869141	+1.07666016	-16.56738281	+22.67578125	+1780	+7.62890625	-8.81982422	-0.98876953	+58.00781250	-1.40625000	-24.06005859	+1836
+1458241166.09900000	+10.19091797	-5.52832031	-0.79980469	+51.94335938	-14.23828125	-58.05175781	+1948	+10.11621094	-4.69775391	-0.39550781	+1.05468750	-17.05078125	+22.74169922	+1796	+7.66406250	-8.80664063	-1.00634766	+57.83203125	-1.75781250	-24.47753906	+1836
+1458241166.10310010	+10.22607422	-5.51074219	-0.80859375	+52.00927734	-14.47998047	-58.13964844	+1960	+10.14697266	-4.67578125	-0.39990234	+1.03271484	-17.38037109	+22.82958984	+1804	+7.69482422	-8.79785156	-1.04150391	+57.65625000	-2.15332031	-24.78515625	+1840
+1458241166.10730000	+10.25683594	-5.51074219	-0.80419922	+51.92138672	-14.72167969	-58.40332031	+1972	+10.17333984	-4.64941406	-0.39111328	+1.09863281	-17.88574219	+22.80761719	+1820	+7.72558594	-8.79345703	-1.07226563	+57.39257813	-2.48291016	-25.15869141	+1836
+1458241166.11150000	+10.29199219	-5.49755859	-0.80419922	+51.94335938	-14.96337891	-58.66699219	+1984	+10.20410156	-4.62304688	-0.38232422	+1.18652344	-18.41308594	+22.78564453	+1832	+7.75634766	-8.78027344	-1.10302734	+57.19482422	-2.81250000	-25.59814453	+1832
+1458241166.11560010	+10.33593750	-5.48437500	-0.81738281	+51.92138672	-15.18310547	-58.82080078	+2000	+10.23925781	-4.60107422	-0.39550781	+1.25244141	-18.74267578	+22.78564453	+1848	+7.79150391	-8.77148438	-1.14257813	+56.97509766	-3.16406250	-25.97167969	+1828
+1458241166.11980010	+10.37109375	-5.48876953	-0.82177734	+51.76757813	-15.38085938	-59.15039063	+2008	+10.27001953	-4.57031250	-0.39990234	+1.40625000	-19.24804688	+22.65380859	+1860	+7.82226563	-8.76708984	-1.17773438	+56.68945313	-3.44970703	-26.38916016	+1824
+1458241166.12400010	+10.41503906	-5.47558594	-0.82617188	+51.70166016	-15.57861328	-59.47998047	+2020	+10.30517578	-4.53955078	-0.39990234	+1.60400391	-19.75341797	+22.52197266	+1872	+7.86181641	-8.75390625	-1.21728516	+56.46972656	-3.75732422	-26.82861328	+1816
+1458241166.12809990	+10.45898438	-5.46240234	-0.84375000	+51.61376953	-15.73242188	-59.72167969	+2036	+10.34033203	-4.50878906	-0.42187500	+1.77978516	-20.10498047	+22.43408203	+1892	+7.90136719	-8.74511719	-1.26123047	+56.25000000	-4.08691406	-27.22412109	+1812
+1458241166.13229990	+10.49853516	-5.46679688	-0.85693359	+51.39404297	-15.88623047	-60.09521484	+2048	+10.37548828	-4.48681641	-0.43505859	+1.93359375	-20.58837891	+22.21435547	+1904	+7.93652344	-8.74072266	-1.30078125	+55.94238281	-4.32861328	-27.68554688	+1804
+1458241166.13640000	+10.54248047	-5.45361328	-0.87011719	+51.26220703	-16.04003906	-60.46875000	+2060	+10.41064453	-4.45166016	-0.44824219	+2.17529297	-21.07177734	+21.97265625	+1920	+7.98046875	-8.72314453	-1.34912109	+55.74462891	-4.59228516	-28.10302734	+1804
+1458241166.14060000	+10.59521484	-5.44482422	-0.89648438	+51.13037109	-16.14990234	-60.75439453	+2080	+10.45019531	-4.41650391	-0.47900391	+2.39501953	-21.40136719	+21.77490234	+1944	+8.02441406	-8.70996094	-1.39306641	+55.54687500	-4.85595703	-28.54248047	+1804
+1458241166.14479990	+10.64355469	-5.44482422	-0.91845703	+50.86669922	-16.25976563	-61.14990234	+2096	+10.48974609	-4.39013672	-0.50537109	+2.59277344	-21.86279297	+21.48925781	+1960	+8.06835938	-8.70117188	-1.43701172	+55.28320313	-5.03173828	-29.02587891	+1800
+1458241166.14890000	+10.69189453	-5.43603516	-0.94482422	+50.66894531	-16.36962891	-61.54541016	+2116	+10.52929688	-4.35058594	-0.53173828	+2.85644531	-22.28027344	+21.15966797	+1980	+8.12109375	-8.67919922	-1.48535156	+55.10742188	-5.22949219	-29.46533203	+1808
+1458241166.15310000	+10.74902344	-5.43164063	-0.97558594	+50.44921875	-16.43554688	-61.87500000	+2136	+10.57324219	-4.31542969	-0.57568359	+3.12011719	-22.60986328	+20.87402344	+2000	+8.17382813	-8.66162109	-1.53369141	+54.95361328	-5.40527344	-29.92675781	+1812
+1458241166.15730000	+10.80175781	-5.43164063	-1.01074219	+50.14160156	-16.50146484	-62.24853516	+2156	+10.61718750	-4.28906250	-0.61083984	+3.29589844	-23.00537109	+20.52246094	+2020	+8.22216797	-8.64404297	-1.57763672	+54.71191406	-5.55908203	-30.43212891	+1816
+1458241166.16140010	+10.85888672	-5.42285156	-1.04589844	+49.89990234	-16.56738281	-62.62207031	+2180	+10.65673828	-4.24951172	-0.65478516	+3.58154297	-23.37890625	+20.12695313	+2040	+8.28369141	-8.62207031	-1.62597656	+54.55810547	-5.71289063	-30.84960938	+1824
+1458241166.16560010	+10.91601563	-5.41406250	-1.08105469	+49.65820313	-16.63330078	-63.01757813	+2200	+10.70947266	-4.20996094	-0.70312500	+3.88916016	-23.68652344	+19.75341797	+2064	+8.34521484	-8.59570313	-1.67431641	+54.42626953	-5.84472656	-31.31103516	+1832
+1458241166.16980000	+10.97314453	-5.40966797	-1.12500000	+49.32861328	-16.67724609	-63.36914063	+2224	+10.75341797	-4.17480469	-0.75585938	+4.10888672	-24.03808594	+19.33593750	+2084	+8.40234375	-8.57812500	-1.72265625	+54.22851563	-5.95458984	-31.81640625	+1836
+1458241166.17389990	+11.03466797	-5.40087891	-1.16894531	+49.04296875	-16.69921875	-63.69873047	+2248	+10.79736328	-4.13525391	-0.80859375	+4.43847656	-24.34570313	+18.87451172	+2108	+8.46826172	-8.54736328	-1.77539063	+54.09667969	-6.08642578	-32.21191406	+1848
+1458241166.17810010	+11.09619141	-5.39208984	-1.20849609	+48.75732422	-16.74316406	-64.09423828	+2268	+10.85009766	-4.09130859	-0.86572266	+4.76806641	-24.67529297	+18.41308594	+2128	+8.53417969	-8.51660156	-1.82373047	+53.98681641	-6.19628906	-32.69531250	+1856
+1458241166.18230010	+11.16210938	-5.38330078	-1.25683594	+48.42773438	-16.76513672	-64.42382813	+2292	+10.89843750	-4.05175781	-0.92285156	+5.09765625	-24.98291016	+17.92968750	+2148	+8.59570313	-8.49023438	-1.87646484	+53.78906250	-6.28417969	-33.17871094	+1864
+1458241166.18639990	+11.22363281	-5.37451172	-1.30957031	+48.09814453	-16.76513672	-64.73144531	+2312	+10.94677734	-4.00781250	-0.98437500	+5.47119141	-25.26855469	+17.42431641	+2168	+8.66601563	-8.45947266	-1.92919922	+53.65722656	-6.39404297	-33.59619141	+1876
+1458241166.19059990	+11.29394531	-5.36132813	-1.34912109	+47.79052734	-16.78710938	-65.14892578	+2332	+11.00390625	-3.96386719	-1.04150391	+5.88867188	-25.59814453	+16.87500000	+2188	+8.73632813	-8.42871094	-1.98193359	+53.52539063	-6.50390625	-34.05761719	+1884
+1458241166.19479990	+11.35546875	-5.34814453	-1.39746094	+47.41699219	-16.80908203	-65.45654297	+2352	+11.05224609	-3.91552734	-1.10302734	+6.30615234	-25.88378906	+16.34765625	+2208	+8.79785156	-8.40234375	-2.03906250	+53.30566406	-6.61376953	-34.51904297	+1892
+1458241166.19890000	+11.42138672	-5.33496094	-1.45019531	+47.06542969	-16.80908203	-65.74218750	+2376	+11.10498047	-3.86718750	-1.16894531	+6.76757813	-26.14746094	+15.79833984	+2228	+8.86816406	-8.36279297	-2.09619141	+53.15185547	-6.72363281	-34.91455078	+1904
+1458241166.20310000	+11.49169922	-5.31738281	-1.48974609	+46.73583984	-16.85302734	-66.15966797	+2396	+11.16210938	-3.81884766	-1.23046875	+7.29492188	-26.47705078	+15.18310547	+2244	+8.93847656	-8.32763672	-2.15771484	+52.99804688	-6.87744141	-35.33203125	+1916
+1458241166.20720010	+11.55761719	-5.29541016	-1.53808594	+46.36230469	-16.87500000	-66.48925781	+2416	+11.21484375	-3.76611328	-1.29199219	+7.82226563	-26.78466797	+14.58984375	+2264	+9.00000000	-8.29687500	-2.21484375	+52.75634766	-6.98730469	-35.77148438	+1924
+1458241166.21140000	+11.62792969	-5.27783203	-1.59082031	+45.98876953	-16.87500000	-66.77490234	+2440	+11.26757813	-3.70898438	-1.35791016	+8.39355469	-27.07031250	+13.95263672	+2280	+9.06591797	-8.26171875	-2.28515625	+52.55859375	-7.11914063	-36.14501953	+1940
+1458241166.21560000	+11.69384766	-5.25585938	-1.62597656	+45.63720703	-16.91894531	-67.21435547	+2460	+11.32910156	-3.65625000	-1.41064453	+9.03076172	-27.44384766	+13.24951172	+2296	+9.13183594	-8.22656250	-2.34228516	+52.36083984	-7.27294922	-36.60644531	+1948
+1458241166.21970010	+11.76416016	-5.22949219	-1.66992188	+45.26367188	-16.96289063	-67.54394531	+2484	+11.38623047	-3.59912109	-1.47216797	+9.64599609	-27.75146484	+12.61230469	+2312	+9.19335938	-8.20019531	-2.40820313	+52.07519531	-7.42675781	-37.02392578	+1960
+1458241166.22390010	+11.83886719	-5.20312500	-1.71386719	+44.86816406	-16.98486328	-67.82958984	+2508	+11.43896484	-3.54199219	-1.53808594	+10.30517578	-28.01513672	+11.95312500	+2328	+9.25927734	-8.16064453	-2.47851563	+51.85546875	-7.58056641	-37.35351563	+1976
+1458241166.22810010	+11.90478516	-5.18115234	-1.74462891	+44.47265625	-17.05078125	-68.26904297	+2528	+11.50488281	-3.48046875	-1.58642578	+11.03027344	-28.43261719	+11.22802734	+2344	+9.32519531	-8.12548828	-2.54443359	+51.63574219	-7.75634766	-37.77099609	+1988
+1458241166.23219990	+11.97509766	-5.14599609	-1.78417969	+44.07714844	-17.11669922	-68.57666016	+2556	+11.55761719	-3.41894531	-1.64794922	+11.71142578	-28.71826172	+10.56884766	+2356	+9.38232422	-8.09033203	-2.61474609	+51.32812500	-7.91015625	-38.16650391	+2000
+1458241166.23639990	+12.04541016	-5.11962891	-1.82373047	+43.65966797	-17.18261719	-68.88427734	+2584	+11.61914063	-3.35742188	-1.70947266	+12.41455078	-28.98193359	+9.88769531	+2372	+9.44384766	-8.05078125	-2.68945313	+51.08642578	-8.10791016	-38.47412109	+2020
+1458241166.24060010	+12.11572266	-5.08886719	-1.85009766	+43.26416016	-17.29248047	-69.30175781	+2612	+11.68505859	-3.29150391	-1.75341797	+13.20556641	-29.44335938	+9.11865234	+2384	+9.51416016	-8.01123047	-2.75097656	+50.86669922	-8.30566406	-38.93554688	+2036
+1458241166.24470000	+12.18603516	-5.04931641	-1.88085938	+42.89062500	-17.40234375	-69.63134766	+2640	+11.74218750	-3.22998047	-1.80615234	+13.88671875	-29.75097656	+8.43750000	+2400	+9.57568359	-7.97607422	-2.81689453	+50.58105469	-8.50341797	-39.35302734	+2052
+1458241166.24889990	+12.26074219	-5.01855469	-1.92041016	+42.47314453	-17.49023438	-69.91699219	+2668	+11.80371094	-3.16845703	-1.86767578	+14.61181641	-30.01464844	+7.75634766	+2412	+9.64160156	-7.93212891	-2.89160156	+50.36132813	-8.70117188	-39.68261719	+2072
+1458241166.25309990	+12.33105469	-4.98779297	-1.93798828	+42.03369141	-17.66601563	-70.33447266	+2696	+11.87402344	-3.10253906	-1.90722656	+15.40283203	-30.47607422	+6.96533203	+2424	+9.71191406	-7.88818359	-2.94873047	+50.16357422	-8.92089844	-40.16601563	+2088
+1458241166.25720000	+12.40136719	-4.94824219	-1.96875000	+41.63818359	-17.79785156	-70.59814453	+2728	+11.93554688	-3.03662109	-1.95996094	+16.06201172	-30.76171875	+6.30615234	+2436	+9.77783203	-7.84863281	-3.01025391	+49.87792969	-9.14062500	-40.60546875	+2108
+1458241166.26140000	+12.47607422	-4.91748047	-2.00390625	+41.17675781	-17.92968750	-70.83984375	+2756	+11.99707031	-2.97509766	-2.02148438	+16.72119141	-31.00341797	+5.64697266	+2452	+9.85253906	-7.80029297	-3.08056641	+49.70214844	-9.38232422	-40.95703125	+2132
+1458241166.26560000	+12.54638672	-4.88671875	-2.02587891	+40.71533203	-18.12744141	-71.19140625	+2784	+12.06738281	-2.90917969	-2.05664063	+17.44628906	-31.46484375	+4.89990234	+2460	+9.92724609	-7.74755859	-3.13330078	+49.52636719	-9.64599609	-41.46240234	+2148
+1458241166.26970010	+12.61669922	-4.84277344	-2.05664063	+40.31982422	-18.30322266	-71.43310547	+2816	+12.13330078	-2.84765625	-2.10498047	+18.06152344	-31.75048828	+4.26269531	+2472	+10.00195313	-7.69921875	-3.18603516	+49.32861328	-9.90966797	-41.92382813	+2168
+1458241166.27390000	+12.69140625	-4.81201172	-2.08740234	+39.85839844	-18.47900391	-71.65283203	+2844	+12.19921875	-2.78613281	-2.16210938	+18.65478516	-32.03613281	+3.60351563	+2484	+10.08105469	-7.64208984	-3.24755859	+49.17480469	-10.19531250	-42.31933594	+2192
+1458241166.27810000	+12.76611328	-4.78125000	-2.10937500	+39.37500000	-18.72070313	-71.96044922	+2868	+12.26953125	-2.72460938	-2.19287109	+19.33593750	-32.47558594	+2.83447266	+2496	+10.16894531	-7.58935547	-3.28710938	+49.06494141	-10.50292969	-42.91259766	+2208
+1458241166.28220010	+12.83642578	-4.73730469	-2.13574219	+38.97949219	-18.94042969	-72.15820313	+2896	+12.33544922	-2.66308594	-2.24121094	+19.88525391	-32.78320313	+2.21923828	+2504	+10.24804688	-7.53222656	-3.33105469	+48.93310547	-10.83251953	-43.43994141	+2224
+1458241166.28640010	+12.91113281	-4.71093750	-2.16650391	+38.47412109	-19.13818359	-72.35595703	+2920	+12.40136719	-2.60595703	-2.28955078	+20.41259766	-33.04687500	+1.56005859	+2516	+10.33593750	-7.47509766	-3.37939453	+48.82324219	-11.14013672	-43.92333984	+2244
+1458241166.29049990	+12.98583984	-4.68017578	-2.18847656	+37.99072266	-19.40185547	-72.59765625	+2940	+12.47167969	-2.54443359	-2.32031250	+20.98388672	-33.48632813	+0.81298828	+2524	+10.42822266	-7.41796875	-3.41894531	+48.73535156	-11.49169922	-44.49462891	+2260
+1458241166.29469990	+13.05615234	-4.63623047	-2.21484375	+37.59521484	-19.66552734	-72.79541016	+2964	+12.54199219	-2.48730469	-2.36425781	+21.48925781	-33.79394531	+0.19775391	+2536	+10.51171875	-7.35644531	-3.45849609	+48.62548828	-11.86523438	-45.04394531	+2272
+1458241166.29889990	+13.12646484	-4.60986328	-2.24121094	+37.11181641	-19.90722656	-72.97119141	+2984	+12.61230469	-2.43017578	-2.41259766	+21.95068359	-34.07958984	-0.46142578	+2548	+10.60400391	-7.29492188	-3.50244141	+48.53759766	-12.23876953	-45.52734375	+2284
+1458241166.30300000	+13.19677734	-4.57910156	-2.26318359	+36.62841797	-20.19287109	-73.21289063	+3004	+12.68261719	-2.36865234	-2.43896484	+22.47802734	-34.54101563	-1.20849609	+2556	+10.69628906	-7.23339844	-3.53759766	+48.44970703	-12.63427734	-46.12060547	+2296
+1458241166.30720000	+13.27148438	-4.53515625	-2.28076172	+36.25488281	-20.52246094	-73.43261719	+3024	+12.75292969	-2.30712891	-2.47412109	+22.96142578	-34.89257813	-1.86767578	+2564	+10.77978516	-7.17187500	-3.56835938	+48.36181641	-13.02978516	-46.69189453	+2304
+1458241166.31139990	+13.34179688	-4.50439453	-2.29833984	+35.83740234	-20.83007813	-73.67431641	+3040	+12.81884766	-2.25439453	-2.51367188	+23.42285156	-35.24414063	-2.57080078	+2572	+10.86767578	-7.11035156	-3.61230469	+48.27392578	-13.42529297	-47.21923828	+2316
+1458241166.31550000	+13.40771484	-4.47363281	-2.31152344	+35.37597656	-21.15966797	-73.95996094	+3056	+12.88916016	-2.19726563	-2.53564453	+23.92822266	-35.72753906	-3.38378906	+2580	+10.95996094	-7.04882813	-3.64306641	+48.18603516	-13.84277344	-47.81250000	+2320
+1458241166.31970000	+13.47802734	-4.42968750	-2.32031250	+35.09033203	-21.55517578	-74.26757813	+3072	+12.96386719	-2.13574219	-2.56201172	+24.38964844	-36.10107422	-4.08691406	+2592	+11.03906250	-6.98730469	-3.67822266	+48.07617188	-14.28222656	-48.40576172	+2324
+1458241166.32390000	+13.55273438	-4.39453125	-2.33349609	+34.69482422	-21.90673828	-74.57519531	+3088	+13.03417969	-2.07861328	-2.59716797	+24.85107422	-36.49658203	-4.83398438	+2600	+11.12255859	-6.93457031	-3.71777344	+47.96630859	-14.67773438	-48.95507813	+2332
+1458241166.32800010	+13.61425781	-4.35937500	-2.33789063	+34.29931641	-22.30224609	-74.90478516	+3104	+13.10449219	-2.02148438	-2.61035156	+25.33447266	-37.00195313	-5.66894531	+2608	+11.20605469	-6.87744141	-3.75292969	+47.83447266	-15.07324219	-49.50439453	+2336
+1458241166.33220010	+13.68017578	-4.31103516	-2.33349609	+34.07958984	-22.76367188	-75.32226563	+3128	+13.17480469	-1.95996094	-2.63232422	+25.81787109	-37.46337891	-6.45996094	+2620	+11.27636719	-6.82031250	-3.79248047	+47.68066406	-15.49072266	-50.05371094	+2344
+1458241166.33640000	+13.74609375	-4.27148438	-2.32910156	+33.77197266	-23.22509766	-75.71777344	+3152	+13.24511719	-1.90722656	-2.64990234	+26.30126953	-37.92480469	-7.27294922	+2628	+11.35107422	-6.76757813	-3.84082031	+47.52685547	-15.88623047	-50.53710938	+2352
+1458241166.34050010	+13.81201172	-4.23193359	-2.32470703	+33.48632813	-23.68652344	-76.15722656	+3180	+13.31103516	-1.85009766	-2.65869141	+26.80664063	-38.49609375	-8.19580078	+2636	+11.43017578	-6.71044922	-3.87597656	+47.39501953	-16.28173828	-51.13037109	+2360
+1458241166.34470010	+13.87353516	-4.17480469	-2.30712891	+33.35449219	-24.23583984	-76.64062500	+3212	+13.38574219	-1.78417969	-2.67187500	+27.31201172	-39.00146484	-9.03076172	+2648	+11.49609375	-6.65771484	-3.91552734	+47.26318359	-16.69921875	-51.70166016	+2368
+1458241166.34890010	+13.93945313	-4.13085938	-2.29394531	+33.13476563	-24.78515625	-77.14599609	+3240	+13.45166016	-1.73144531	-2.68505859	+27.81738281	-39.48486328	-9.93164063	+2656	+11.56201172	-6.60937500	-3.95947266	+47.08740234	-17.07275391	-52.20703125	+2380
+1458241166.35299990	+13.99658203	-4.09130859	-2.27636719	+32.91503906	-25.31250000	-77.67333984	+3276	+13.52197266	-1.67431641	-2.68066406	+28.36669922	-40.10009766	-10.89843750	+2672	+11.63671875	-6.56103516	-3.99023438	+46.93359375	-17.46826172	-52.82226563	+2392
+1458241166.35719990	+14.05810547	-4.03417969	-2.25878906	+32.80517578	-25.92773438	-78.22265625	+3316	+13.59228516	-1.60839844	-2.68945313	+28.91601563	-40.62744141	-11.77734375	+2688	+11.70263672	-6.50830078	-4.02978516	+46.80175781	-17.88574219	-53.39355469	+2408
+1458241166.36130000	+14.11962891	-3.99023438	-2.23681641	+32.65136719	-26.49902344	-78.75000000	+3352	+13.66259766	-1.55566406	-2.69384766	+29.42138672	-41.15478516	-12.72216797	+2700	+11.76855469	-6.45996094	-4.07373047	+46.66992188	-18.25927734	-53.92089844	+2424
+1458241166.36550000	+14.17236328	-3.94628906	-2.21484375	+32.47558594	-27.09228516	-79.32128906	+3392	+13.72851563	-1.50292969	-2.68945313	+29.94873047	-41.77001953	-13.73291016	+2716	+11.83886719	-6.41162109	-4.10449219	+46.56005859	-18.65478516	-54.55810547	+2440
+1458241166.36970000	+14.22949219	-3.88916016	-2.19287109	+32.40966797	-27.72949219	-79.84863281	+3436	+13.79443359	-1.44140625	-2.69384766	+30.52001953	-42.29736328	-14.63378906	+2732	+11.90478516	-6.35449219	-4.13525391	+46.47216797	-19.09423828	-55.12939453	+2460
+1458241166.37380000	+14.28662109	-3.84521484	-2.17089844	+32.25585938	-28.34472656	-80.39794922	+3476	+13.86035156	-1.38867188	-2.70263672	+31.04736328	-42.80273438	-15.60058594	+2748	+11.97070313	-6.30615234	-4.17480469	+46.36230469	-19.48974609	-55.65673828	+2484
+1458241166.37800000	+14.33935547	-3.80566406	-2.14892578	+32.10205078	-28.98193359	-80.96923828	+3516	+13.92626953	-1.33154297	-2.68945313	+31.64062500	-43.41796875	-16.67724609	+2764	+12.04980469	-6.25781250	-4.19238281	+46.31835938	-19.92919922	-56.38183594	+2504
+1458241166.38220000	+14.39208984	-3.75292969	-2.12695313	+32.01416016	-29.61914063	-81.47460938	+3560	+13.99218750	-1.27001953	-2.69384766	+32.18994141	-43.92333984	-17.55615234	+2784	+12.12451172	-6.20068359	-4.20996094	+46.31835938	-20.43457031	-57.01904297	+2524
+1458241166.38630010	+14.44921875	-3.71777344	-2.11376953	+31.81640625	-30.21240234	-82.00195313	+3596	+14.05810547	-1.22167969	-2.70263672	+32.69531250	-44.38476563	-18.52294922	+2796	+12.19921875	-6.14794922	-4.23632813	+46.27441406	-20.87402344	-57.61230469	+2548
+1458241166.39050010	+14.50195313	-3.68261719	-2.08740234	+31.64062500	-30.87158203	-82.55126953	+3636	+14.11962891	-1.17773438	-2.69384766	+33.26660156	-44.93408203	-19.59960938	+2816	+12.27832031	-6.09521484	-4.24511719	+46.29638672	-21.35742188	-58.33740234	+2568
+1458241166.39470010	+14.55029297	-3.64306641	-2.07421875	+31.46484375	-31.44287109	-82.96875000	+3672	+14.18554688	-1.11621094	-2.70263672	+33.79394531	-45.35156250	-20.47851563	+2836	+12.36181641	-6.03369141	-4.25830078	+46.34033203	-21.88476563	-58.93066406	+2588
+1458241166.39879990	+14.59863281	-3.61230469	-2.06542969	+31.22314453	-32.01416016	-83.38623047	+3704	+14.24267578	-1.07666016	-2.71142578	+34.25537109	-45.74707031	-21.40136719	+2848	+12.44091797	-5.97656250	-4.28027344	+46.36230469	-22.39013672	-59.50195313	+2608
+1458241166.40300010	+14.64697266	-3.58154297	-2.05224609	+31.00341797	-32.60742188	-83.82568359	+3736	+14.30419922	-1.03271484	-2.70263672	+34.80468750	-46.25244141	-22.45605469	+2868	+12.52441406	-5.91503906	-4.28027344	+46.42822266	-22.91748047	-60.20507813	+2628
+1458241166.40720010	+14.69531250	-3.54199219	-2.04345703	+30.78369141	-33.20068359	-84.19921875	+3764	+14.36572266	-0.97998047	-2.70703125	+35.31005859	-46.60400391	-23.31298828	+2884	+12.60791016	-5.84912109	-4.28466797	+46.51611328	-23.51074219	-60.79833984	+2648
+1458241166.41129990	+14.74804688	-3.51562500	-2.03906250	+30.52001953	-33.72802734	-84.57275391	+3792	+14.42724609	-0.93603516	-2.72021484	+35.77148438	-46.93359375	-24.21386719	+2896	+12.68701172	-5.79199219	-4.29785156	+46.53808594	-24.01611328	-61.36962891	+2660
+1458241166.41549990	+14.79638672	-3.49365234	-2.01269531	+30.27832031	-34.38720703	-85.05615234	+3820	+14.48876953	-0.89648438	-2.70703125	+36.36474609	-47.39501953	-25.26855469	+2916	+12.77490234	-5.73486328	-4.29345703	+46.62597656	-24.56542969	-62.05078125	+2672
+1458241166.41969990	+14.84472656	-3.46289063	-2.00390625	+30.01464844	-34.93652344	-85.38574219	+3844	+14.55029297	-0.83935547	-2.71582031	+36.87011719	-47.68066406	-26.10351563	+2932	+12.85839844	-5.67333984	-4.29345703	+46.71386719	-25.13671875	-62.60009766	+2684
+1458241166.42380000	+14.88867188	-3.43652344	-1.99511719	+29.70703125	-35.46386719	-85.69335938	+3864	+14.61181641	-0.80419922	-2.72021484	+37.28759766	-47.96630859	-26.98242188	+2948	+12.93750000	-5.61621094	-4.30224609	+46.73583984	-25.64208984	-63.12744141	+2692
+1458241166.42800000	+14.93701172	-3.41015625	-1.97753906	+29.44335938	-36.03515625	-86.06689453	+3888	+14.66894531	-0.76904297	-2.71142578	+37.81494141	-48.33984375	-27.99316406	+2964	+13.01660156	-5.55908203	-4.30664063	+46.77978516	-26.14746094	-63.67675781	+2696
+1458241166.43220000	+14.98095703	-3.37939453	-1.96435547	+29.17968750	-36.60644531	-86.35253906	+3912	+14.73046875	-0.71630859	-2.71582031	+38.29833984	-48.60351563	-28.82812500	+2984	+13.08691406	-5.49316406	-4.31103516	+46.82373047	-26.67480469	-64.16015625	+2700
+1458241166.43630000	+15.02490234	-3.34863281	-1.95556641	+28.87207031	-37.13378906	-86.66015625	+3932	+14.78759766	-0.67675781	-2.71582031	+38.75976563	-48.84521484	-29.66308594	+3000	+13.16162109	-5.44042969	-4.32421875	+46.80175781	-27.11425781	-64.59960938	+2700
+1458241166.44050000	+15.06884766	-3.32226563	-1.92480469	+28.63037109	-37.79296875	-87.05566406	+3960	+14.84472656	-0.63720703	-2.70263672	+39.33105469	-49.19677734	-30.67382813	+3020	+13.22753906	-5.38769531	-4.32861328	+46.80175781	-27.57568359	-65.10498047	+2704
+1458241166.44460010	+15.11279297	-3.28710938	-1.89843750	+28.38867188	-38.38623047	-87.34130859	+3984	+14.90625000	-0.58447266	-2.69384766	+39.88037109	-49.43847656	-31.53076172	+3040	+13.29785156	-5.33056641	-4.33300781	+46.82373047	-28.05908203	-65.54443359	+2704
+1458241166.44880010	+15.15673828	-3.25634766	-1.88085938	+28.12500000	-38.95751953	-87.64892578	+4008	+14.96777344	-0.54052734	-2.68945313	+40.40771484	-49.68017578	-32.40966797	+3060	+13.35937500	-5.29101563	-4.34619141	+46.73583984	-28.45458984	-65.98388672	+2704
+1458241166.45300010	+15.20068359	-3.22558594	-1.84130859	+27.90527344	-39.59472656	-88.02246094	+4036	+15.02490234	-0.49658203	-2.66748047	+41.02294922	-49.98779297	-33.44238281	+3084	+13.42089844	-5.24267578	-4.35498047	+46.69189453	-28.80615234	-66.42333984	+2708
+1458241166.45709990	+15.24023438	-3.18603516	-1.81054688	+27.70751953	-40.23193359	-88.33007813	+4068	+15.08642578	-0.44384766	-2.65429688	+41.59423828	-50.22949219	-34.29931641	+3108	+13.47802734	-5.19433594	-4.36816406	+46.64794922	-29.17968750	-66.79687500	+2712
+1458241166.46129990	+15.28417969	-3.15087891	-1.77978516	+27.46582031	-40.82519531	-88.61572266	+4100	+15.14794922	-0.39990234	-2.64111328	+42.14355469	-50.44921875	-35.20019531	+3128	+13.53076172	-5.15917969	-4.38574219	+46.53808594	-29.50927734	-67.14843750	+2716
+1458241166.46550010	+15.32373047	-3.11572266	-1.74023438	+27.24609375	-41.48437500	-88.94531250	+4132	+15.20507813	-0.35595703	-2.61474609	+42.75878906	-50.71289063	-36.18896484	+3156	+13.58349609	-5.11962891	-4.39892578	+46.42822266	-29.81689453	-67.54394531	+2724
+1458241166.46960000	+15.36328125	-3.07617188	-1.70507813	+27.04833984	-42.09960938	-89.20898438	+4168	+15.26220703	-0.30761719	-2.59277344	+43.35205078	-50.93261719	-37.06787109	+3180	+13.63183594	-5.07568359	-4.41210938	+46.36230469	-30.14648438	-67.89550781	+2736
+1458241166.47379990	+15.40283203	-3.04101563	-1.66992188	+26.78466797	-42.73681641	-89.45068359	+4200	+15.31933594	-0.26367188	-2.57519531	+43.94531250	-51.15234375	-37.99072266	+3204	+13.68017578	-5.04052734	-4.42968750	+46.25244141	-30.43212891	-68.22509766	+2748
+1458241166.47799990	+15.44238281	-3.01025391	-1.62597656	+26.56494141	-43.41796875	-89.75830078	+4240	+15.37207031	-0.21972656	-2.54443359	+44.58251953	-51.39404297	-39.00146484	+3232	+13.73291016	-5.00537109	-4.43847656	+46.18652344	-30.71777344	-68.66455078	+2768
+1458241166.48210000	+15.48193359	-2.97070313	-1.59082031	+26.34521484	-44.03320313	-89.95605469	+4276	+15.43359375	-0.16259766	-2.52246094	+45.21972656	-51.61376953	-39.88037109	+3260	+13.78125000	-4.96142578	-4.44726563	+46.16455078	-31.04736328	-68.99414063	+2788
+1458241166.48630000	+15.51708984	-2.93994141	-1.56005859	+26.05957031	-44.62646484	-90.13183594	+4312	+15.49072266	-0.12304688	-2.50048828	+45.81298828	-51.78955078	-40.82519531	+3284	+13.82958984	-4.92626953	-4.46044922	+46.07666016	-31.31103516	-69.34570313	+2808
+1458241166.49050000	+15.55224609	-2.91357422	-1.52929688	+25.75195313	-45.19775391	-90.32958984	+4348	+15.54345703	-0.08349609	-2.47412109	+46.40625000	-51.98730469	-41.77001953	+3308	+13.88232422	-4.89550781	-4.46484375	+46.01074219	-31.59667969	-69.78515625	+2832
+1458241166.49460010	+15.58740234	-2.87402344	-1.49853516	+25.51025391	-45.76904297	-90.43945313	+4388	+15.59619141	-0.03515625	-2.46093750	+46.95556641	-52.11914063	-42.60498047	+3336	+13.93066406	-4.85595703	-4.47363281	+45.98876953	-31.92626953	-70.11474609	+2860
+1458241166.49880000	+15.61816406	-2.85205078	-1.47216797	+25.15869141	-46.31835938	-90.57128906	+4420	+15.64892578	+0.00000000	-2.44335938	+47.46093750	-52.22900391	-43.43994141	+3360	+13.98339844	-4.81640625	-4.48242188	+45.92285156	-32.23388672	-70.44433594	+2888
+1458241166.50300000	+15.65332031	-2.83007813	-1.44580078	+24.78515625	-46.88964844	-90.68115234	+4456	+15.69287109	+0.03515625	-2.43017578	+47.94433594	-52.36083984	-44.27490234	+3384	+14.03613281	-4.78125000	-4.48242188	+45.92285156	-32.56347656	-70.83984375	+2916
+1458241166.50710010	+15.68408203	-2.80371094	-1.42822266	+24.43359375	-47.39501953	-90.68115234	+4492	+15.74560547	+0.07470703	-2.41699219	+48.42773438	-52.47070313	-45.06591797	+3408	+14.09326172	-4.73291016	-4.48242188	+45.96679688	-32.93701172	-71.16943359	+2948
+1458241166.51130010	+15.71044922	-2.79052734	-1.41503906	+23.97216797	-47.87841797	-90.68115234	+4524	+15.79394531	+0.10546875	-2.40380859	+48.91113281	-52.58056641	-45.87890625	+3432	+14.14599609	-4.69335938	-4.48681641	+45.96679688	-33.31054688	-71.52099609	+2976
+1458241166.51550010	+15.73681641	-2.77294922	-1.40185547	+23.53271484	-48.33984375	-90.68115234	+4552	+15.83789063	+0.13623047	-2.39501953	+49.35058594	-52.69042969	-46.69189453	+3452	+14.20312500	-4.65380859	-4.47363281	+46.01074219	-33.70605469	-71.98242188	+3008
+1458241166.51959990	+15.76757813	-2.75097656	-1.39746094	+23.13720703	-48.77929688	-90.65917969	+4584	+15.88623047	+0.17578125	-2.39062500	+49.74609375	-52.73437500	-47.37304688	+3476	+14.26904297	-4.60546875	-4.46923828	+46.09863281	-34.14550781	-72.31201172	+3036
+1458241166.52379990	+15.79394531	-2.74218750	-1.39306641	+22.65380859	-49.19677734	-90.61523438	+4608	+15.93017578	+0.19775391	-2.39062500	+50.09765625	-52.77832031	-48.05419922	+3500	+14.32617188	-4.56152344	-4.46484375	+46.14257813	-34.54101563	-72.66357422	+3060
+1458241166.52790000	+15.82031250	-2.73779297	-1.38427734	+22.17041016	-49.61425781	-90.59326172	+4636	+15.96972656	+0.21972656	-2.39062500	+50.40527344	-52.82226563	-48.75732422	+3520	+14.38769531	-4.52197266	-4.46044922	+46.18652344	-34.93652344	-73.01513672	+3080
+1458241166.53210000	+15.84667969	-2.72460938	-1.37988281	+21.73095703	-50.03173828	-90.52734375	+4664	+16.00488281	+0.24609375	-2.39062500	+50.73486328	-52.84423828	-49.39453125	+3544	+14.44482422	-4.47363281	-4.45605469	+46.25244141	-35.37597656	-73.32275391	+3100
+1458241166.53629990	+15.87304688	-2.71582031	-1.37548828	+21.22558594	-50.44921875	-90.46142578	+4688	+16.04443359	+0.26806641	-2.39062500	+51.02050781	-52.88818359	-50.03173828	+3568	+14.50195313	-4.42968750	-4.45166016	+46.29638672	-35.77148438	-73.63037109	+3116
+1458241166.54040000	+15.89501953	-2.71142578	-1.37109375	+20.74218750	-50.84472656	-90.41748047	+4712	+16.08398438	+0.29443359	-2.38623047	+51.32812500	-52.95410156	-50.71289063	+3592	+14.55908203	-4.38134766	-4.44287109	+46.36230469	-36.18896484	-73.98193359	+3132
+1458241166.54460000	+15.92138672	-2.69384766	-1.36669922	+20.32470703	-51.28417969	-90.35156250	+4740	+16.12353516	+0.32080078	-2.38623047	+51.65771484	-53.04199219	-51.35009766	+3616	+14.61621094	-4.33300781	-4.43847656	+46.47216797	-36.60644531	-74.28955078	+3144
+1458241166.54880000	+15.94775391	-2.68505859	-1.36230469	+19.88525391	-51.65771484	-90.30761719	+4764	+16.16748047	+0.34277344	-2.38183594	+51.96533203	-53.10791016	-51.98730469	+3640	+14.67773438	-4.29345703	-4.43408203	+46.51611328	-36.97998047	-74.61914063	+3152
+1458241166.55290010	+15.97412109	-2.68066406	-1.35351563	+19.46777344	-52.07519531	-90.32958984	+4788	+16.20263672	+0.36035156	-2.36865234	+52.29492188	-53.21777344	-52.71240234	+3664	+14.72607422	-4.25390625	-4.42968750	+46.60400391	-37.33154297	-74.94873047	+3160
+1458241166.55710010	+16.00048828	-2.66308594	-1.34472656	+19.07226563	-52.49267578	-90.28564453	+4812	+16.24218750	+0.38671875	-2.36425781	+52.60253906	-53.26171875	-53.30566406	+3692	+14.77880859	-4.20996094	-4.42529297	+46.64794922	-37.68310547	-75.23437500	+3164
+1458241166.56130000	+16.02685547	-2.65429688	-1.34033203	+18.65478516	-52.86621094	-90.24169922	+4840	+16.27734375	+0.41308594	-2.35986328	+52.86621094	-53.32763672	-53.87695313	+3720	+14.83154297	-4.17919922	-4.42529297	+46.66992188	-37.99072266	-75.52001953	+3172
+1458241166.56539990	+16.04882813	-2.64111328	-1.31835938	+18.30322266	-53.34960938	-90.28564453	+4868	+16.30810547	+0.43505859	-2.34228516	+53.17382813	-53.45947266	-54.53613281	+3748	+14.87548828	-4.13964844	-4.42968750	+46.69189453	-38.23242188	-75.71777344	+3176
+1458241166.56960010	+16.07519531	-2.61914063	-1.29638672	+18.01757813	-53.81103516	-90.28564453	+4896	+16.34765625	+0.46582031	-2.32031250	+53.56933594	-53.59130859	-55.17333984	+3780	+14.91503906	-4.10009766	-4.43408203	+46.73583984	-38.49609375	-75.98144531	+3180
+1458241166.57380010	+16.10156250	-2.59716797	-1.27441406	+17.73193359	-54.27246094	-90.28564453	+4928	+16.38720703	+0.49658203	-2.29833984	+53.96484375	-53.74511719	-55.83251953	+3812	+14.95898438	-4.07373047	-4.43847656	+46.73583984	-38.71582031	-76.26708984	+3188
+1458241166.57789990	+16.12353516	-2.57519531	-1.24365234	+17.44628906	-54.77783203	-90.32958984	+4960	+16.42675781	+0.52734375	-2.26757813	+54.40429688	-53.94287109	-56.57958984	+3848	+14.99414063	-4.04736328	-4.43847656	+46.75781250	-38.91357422	-76.59667969	+3200
+1458241166.58629990	+16.17626953	-2.52246094	-1.19091797	+16.91894531	-55.70068359	-90.28564453	+5024	+16.50585938	+0.59765625	-2.21484375	+55.19531250	-54.27246094	-57.81005859	+3912	+15.07324219	-3.99462891	-4.44726563	+46.77978516	-39.28710938	-77.12402344	+3224
+1458241166.59460000	+16.22460938	-2.46972656	-1.12500000	+16.47949219	-56.68945313	-90.35156250	+5100	+16.57617188	+0.66357422	-2.15332031	+56.03027344	-54.60205078	-59.06250000	+3984	+15.13916016	-3.94189453	-4.46044922	+46.75781250	-39.52880859	-77.58544922	+3260
+1458241166.59870000	+16.24658203	-2.44775391	-1.09423828	+16.19384766	-57.15087891	-90.28564453	+5136	+16.60693359	+0.69873047	-2.12255859	+56.42578125	-54.77783203	-59.63378906	+4020	+15.16552734	-3.91992188	-4.46484375	+46.71386719	-39.68261719	-77.82714844	+3284
+1458241166.60290000	+16.26855469	-2.42578125	-1.05908203	+15.88623047	-57.63427734	-90.21972656	+5172	+16.63769531	+0.72949219	-2.09179688	+56.82128906	-54.95361328	-60.22705078	+4056	+15.20068359	-3.89794922	-4.46923828	+46.71386719	-39.83642578	-78.09082031	+3308
+1458241166.60710000	+16.29052734	-2.39501953	-1.02392578	+15.62255859	-58.13964844	-90.10986328	+5212	+16.67285156	+0.76904297	-2.06103516	+57.26074219	-55.15136719	-60.79833984	+4092	+15.23144531	-3.87158203	-4.47363281	+46.73583984	-40.01220703	-78.31054688	+3336
+1458241166.61120010	+16.30810547	-2.38183594	-0.98876953	+15.27099609	-58.62304688	-90.02197266	+5248	+16.70800781	+0.79541016	-2.02587891	+57.63427734	-55.34912109	-61.36962891	+4128	+15.26220703	-3.84960938	-4.47363281	+46.71386719	-40.18798828	-78.53027344	+3368
+1458241166.61540010	+16.33007813	-2.36865234	-0.95800781	+14.91943359	-59.06250000	-89.91210938	+5284	+16.73876953	+0.81738281	-1.99951172	+58.00781250	-55.52490234	-61.94091797	+4160	+15.29736328	-3.83203125	-4.47363281	+46.69189453	-40.38574219	-78.79394531	+3396
+1458241166.62369990	+16.36962891	-2.35107422	-0.91845703	+14.06250000	-59.80957031	-89.47265625	+5348	+16.79589844	+0.86572266	-1.95117188	+58.62304688	-55.81054688	-62.86376953	+4224	+15.36328125	-3.77490234	-4.47363281	+46.66992188	-40.84716797	-79.14550781	+3460
+1458241166.62789990	+16.38281250	-2.35107422	-0.90527344	+13.51318359	-60.13916016	-89.20898438	+5380	+16.81787109	+0.87890625	-1.94238281	+58.79882813	-55.94238281	-63.19335938	+4256	+15.39843750	-3.75292969	-4.47363281	+46.64794922	-41.08886719	-79.32128906	+3492
+1458241166.63210010	+16.39599609	-2.34228516	-0.89648438	+13.05175781	-60.46875000	-88.92333984	+5408	+16.83984375	+0.90087891	-1.92480469	+59.06250000	-56.07421875	-63.56689453	+4288	+15.43359375	-3.71337891	-4.47363281	+46.66992188	-41.37451172	-79.43115234	+3524
+1458241166.63620000	+16.40917969	-2.34667969	-0.88330078	+12.45849609	-60.82031250	-88.61572266	+5436	+16.86181641	+0.90966797	-1.91162109	+59.26025391	-56.25000000	-63.96240234	+4316	+15.46875000	-3.68261719	-4.46923828	+46.66992188	-41.68212891	-79.56298828	+3552
+1458241166.64039990	+16.42675781	-2.35986328	-0.88330078	+11.79931641	-61.08398438	-88.19824219	+5460	+16.87939453	+0.91845703	-1.90722656	+59.37011719	-56.38183594	-64.24804688	+4348	+15.50830078	-3.65185547	-4.46484375	+46.64794922	-42.03369141	-79.69482422	+3576
+1458241166.64459990	+16.43994141	-2.35986328	-0.88769531	+11.18408203	-61.34765625	-87.80273438	+5484	+16.90136719	+0.93164063	-1.89843750	+59.61181641	-56.55761719	-64.62158203	+4380	+15.54785156	-3.61230469	-4.45605469	+46.66992188	-42.42919922	-79.82666016	+3600
+1458241166.64870000	+16.45312500	-2.37304688	-0.89208984	+10.52490234	-61.58935547	-87.40722656	+5508	+16.91894531	+0.93164063	-1.88525391	+59.80957031	-56.73339844	-64.99511719	+4408	+15.58740234	-3.58154297	-4.45166016	+46.69189453	-42.78076172	-79.93652344	+3620
+1458241166.65290000	+16.46191406	-2.39062500	-0.90087891	+9.88769531	-61.80908203	-87.05566406	+5528	+16.92773438	+0.93164063	-1.88525391	+59.87548828	-56.88720703	-65.23681641	+4440	+15.61816406	-3.55078125	-4.44726563	+46.66992188	-43.11035156	-80.04638672	+3632
+1458241166.65710000	+16.47070313	-2.39501953	-0.90966797	+9.31640625	-62.00683594	-86.63818359	+5548	+16.94091797	+0.94042969	-1.88085938	+60.02929688	-57.08496094	-65.54443359	+4468	+15.65771484	-3.51123047	-4.44287109	+46.66992188	-43.48388672	-80.11230469	+3648
+1458241166.66120000	+16.48388672	-2.40380859	-0.92285156	+8.70117188	-62.20458984	-86.22070313	+5568	+16.95410156	+0.94042969	-1.88085938	+60.16113281	-57.28271484	-65.80810547	+4500	+15.69287109	-3.48046875	-4.43847656	+46.64794922	-43.83544922	-80.17822266	+3660
+1458241166.66540000	+16.48828125	-2.41259766	-0.93164063	+8.06396484	-62.38037109	-85.80322266	+5588	+16.95849609	+0.94482422	-1.88085938	+60.22705078	-57.50244141	-66.00585938	+4528	+15.71923828	-3.44531250	-4.43847656	+46.62597656	-44.16503906	-80.22216797	+3668
+1458241166.67370010	+16.50146484	-2.41259766	-0.94042969	+7.07519531	-62.90771484	-85.03417969	+5620	+16.98046875	+0.95800781	-1.85009766	+60.79833984	-58.11767578	-66.84082031	+4596	+15.78076172	-3.38818359	-4.42968750	+46.60400391	-44.80224609	-80.41992188	+3676
+1458241166.67790010	+16.51025391	-2.40820313	-0.93603516	+6.67968750	-63.19335938	-84.74853516	+5632	+16.98925781	+0.95800781	-1.83251953	+61.06201172	-58.46923828	-67.23632813	+4632	+15.80712891	-3.35742188	-4.42968750	+46.60400391	-45.08789063	-80.52978516	+3680
+1458241166.68199990	+16.52343750	-2.40380859	-0.93164063	+6.32812500	-63.47900391	-84.46289063	+5648	+17.00683594	+0.96679688	-1.81054688	+61.41357422	-58.84277344	-67.71972656	+4664	+15.83349609	-3.32666016	-4.42089844	+46.66992188	-45.39550781	-80.70556641	+3684
+1458241166.68619990	+16.53222656	-2.39062500	-0.93164063	+6.04248047	-63.74267578	-84.22119141	+5664	+17.01562500	+0.97998047	-1.78417969	+61.83105469	-59.26025391	-68.22509766	+4700	+15.86425781	-3.31347656	-4.41210938	+46.69189453	-45.63720703	-80.92529297	+3688
+1458241166.69039990	+16.53662109	-2.37744141	-0.91406250	+5.80078125	-64.09423828	-84.04541016	+5684	+17.02441406	+0.99316406	-1.75341797	+62.27050781	-59.69970703	-68.75244141	+4732	+15.88183594	-3.29150391	-4.41210938	+46.73583984	-45.81298828	-81.12304688	+3692
+1458241166.69450000	+16.54541016	-2.35986328	-0.88769531	+5.62500000	-64.48974609	-83.86962891	+5708	+17.03759766	+1.01074219	-1.71826172	+62.81982422	-60.16113281	-69.36767578	+4768	+15.89941406	-3.27392578	-4.40771484	+46.75781250	-45.96679688	-81.29882813	+3700
+1458241166.69870000	+16.55419922	-2.33349609	-0.86132813	+5.51513672	-64.88525391	-83.71582031	+5732	+17.05078125	+1.02832031	-1.67871094	+63.36914063	-60.64453125	-69.96093750	+4800	+15.91699219	-3.26074219	-4.40771484	+46.75781250	-46.09863281	-81.47460938	+3708
+1458241166.70289990	+16.56738281	-2.30712891	-0.83056641	+5.49316406	-65.30273438	-83.64990234	+5756	+17.06396484	+1.04150391	-1.63476563	+64.02832031	-61.17187500	-70.66406250	+4832	+15.93457031	-3.24755859	-4.40771484	+46.80175781	-46.20849609	-81.67236328	+3716
+1458241166.70700000	+16.57617188	-2.28076172	-0.79541016	+5.49316406	-65.74218750	-83.60595703	+5784	+17.07714844	+1.05908203	-1.58203125	+64.75341797	-61.69921875	-71.47705078	+4864	+15.94775391	-3.23437500	-4.39892578	+46.91162109	-46.36230469	-81.97998047	+3732
+1458241166.71120000	+16.58496094	-2.25439453	-0.76025391	+5.53710938	-66.18164063	-83.60595703	+5808	+17.09033203	+1.08105469	-1.52929688	+65.54443359	-62.24853516	-72.31201172	+4896	+15.96533203	-3.22119141	-4.39013672	+47.02148438	-46.45019531	-82.30957031	+3748
+1458241166.71950010	+16.60693359	-2.19726563	-0.68115234	+5.71289063	-67.06054688	-83.73779297	+5864	+17.11669922	+1.11621094	-1.43261719	+66.95068359	-63.23730469	-73.80615234	+4956	+16.00488281	-3.19921875	-4.36376953	+47.26318359	-46.66992188	-82.96875000	+3788
+1458241166.72370000	+16.61572266	-2.17529297	-0.64599609	+5.77880859	-67.47802734	-83.80371094	+5888	+17.12988281	+1.13818359	-1.39306641	+67.58789063	-63.69873047	-74.46533203	+4980	+16.01806641	-3.19042969	-4.35498047	+47.32910156	-46.75781250	-83.25439453	+3812
+1458241166.72790000	+16.62451172	-2.14892578	-0.61083984	+5.88867188	-67.82958984	-83.89160156	+5916	+17.13867188	+1.15576172	-1.34472656	+68.40087891	-64.16015625	-75.32226563	+5004	+16.03125000	-3.18603516	-4.35058594	+47.37304688	-46.82373047	-83.49609375	+3836
+1458241166.73200010	+16.62890625	-2.12255859	-0.58447266	+6.02050781	-68.20312500	-84.00146484	+5940	+17.14746094	+1.17333984	-1.30517578	+68.95019531	-64.48974609	-75.89355469	+5024	+16.04443359	-3.17724609	-4.34619141	+47.41699219	-46.88964844	-83.67187500	+3860
+1458241166.73620010	+16.63769531	-2.10498047	-0.55371094	+6.10839844	-68.57666016	-84.11132813	+5960	+17.15625000	+1.18212891	-1.26562500	+69.56542969	-64.88525391	-76.59667969	+5048	+16.05322266	-3.15966797	-4.34619141	+47.43896484	-46.97753906	-83.84765625	+3888
+1458241166.74449990	+16.65527344	-2.06982422	-0.51855469	+6.28417969	-69.12597656	-84.33105469	+6000	+17.16943359	+1.19531250	-1.20849609	+70.42236328	-65.52246094	-77.60742188	+5084	+16.08837891	-3.12451172	-4.32421875	+47.57080078	-47.30712891	-84.24316406	+3944
+1458241166.74869990	+16.65527344	-2.06103516	-0.50097656	+6.35009766	-69.38964844	-84.48486328	+6016	+17.17382813	+1.19970703	-1.19091797	+70.72998047	-65.80810547	-78.00292969	+5100	+16.10156250	-3.10693359	-4.31103516	+47.59277344	-47.46093750	-84.39697266	+3968
+1458241166.75700000	+16.65966797	-2.05224609	-0.50976563	+6.43798828	-69.65332031	-84.79248047	+6040	+17.17822266	+1.20849609	-1.16894531	+71.23535156	-66.24755859	-78.68408203	+5136	+16.13671875	-3.07617188	-4.30664063	+47.48291016	-47.81250000	-84.48486328	+4012
+1458241166.76530000	+16.66406250	-2.05664063	-0.54492188	+6.43798828	-69.74121094	-85.12207031	+6064	+17.18261719	+1.20410156	-1.16015625	+71.34521484	-66.59912109	-79.03564453	+5168	+16.15869141	-3.03222656	-4.31103516	+47.24121094	-48.14208984	-84.33105469	+4044
+1458241166.76950000	+16.66406250	-2.05664063	-0.56250000	+6.50390625	-69.78515625	-85.31982422	+6072	+17.18261719	+1.19970703	-1.16015625	+71.36718750	-66.86279297	-79.27734375	+5184	+16.16748047	-3.00585938	-4.31542969	+47.15332031	-48.31787109	-84.26513672	+4056
+1458241166.77780010	+16.65966797	-2.06542969	-0.60205078	+6.81152344	-69.87304688	-85.93505859	+6092	+17.17822266	+1.19091797	-1.17333984	+71.25732422	-67.21435547	-79.43115234	+5224	+16.18505859	-2.95751953	-4.31103516	+46.97753906	-48.71337891	-84.15527344	+4072
+1458241166.78620000	+16.65966797	-2.07861328	-0.64160156	+7.22900391	-69.91699219	-86.74804688	+6104	+17.18261719	+1.18212891	-1.18212891	+71.23535156	-67.58789063	-79.67285156	+5264	+16.21142578	-2.91796875	-4.30664063	+46.80175781	-49.04296875	-84.08935547	+4076
+1458241166.79029990	+16.65966797	-2.08740234	-0.65917969	+7.58056641	-69.93896484	-87.27539063	+6112	+17.18261719	+1.18212891	-1.18212891	+71.23535156	-67.80761719	-79.82666016	+5280	+16.21582031	-2.90039063	-4.30664063	+46.71386719	-49.15283203	-84.04541016	+4076
+1458241166.79870010	+16.65527344	-2.08300781	-0.68994141	+8.41552734	-70.00488281	-88.37402344	+6120	+17.18701172	+1.19091797	-1.16455078	+71.80664063	-68.40087891	-80.57373047	+5320	+16.22460938	-2.86523438	-4.30664063	+46.56005859	-49.32861328	-84.00146484	+4072
+1458241166.80279990	+16.65087891	-2.07861328	-0.68554688	+8.96484375	-70.15869141	-89.07714844	+6124	+17.18701172	+1.19091797	-1.16015625	+71.91650391	-68.73046875	-80.74951172	+5336	+16.22900391	-2.84326172	-4.30664063	+46.51611328	-49.39453125	-83.97949219	+4068
+1458241166.81119990	+16.65527344	-2.05224609	-0.65478516	+10.39306641	-70.59814453	-90.68115234	+6132	+17.20019531	+1.20410156	-1.11181641	+73.16894531	-69.58740234	-82.15576172	+5376	+16.23779297	-2.81689453	-4.28906250	+46.56005859	-49.50439453	-84.22119141	+4060
+1458241166.81530000	+16.65966797	-2.03466797	-0.62402344	+11.31591797	-70.88378906	-91.66992188	+6144	+17.20458984	+1.21728516	-1.08105469	+73.87207031	-70.07080078	-82.90283203	+5396	+16.24218750	-2.80371094	-4.28027344	+46.62597656	-49.52636719	-84.39697266	+4060
+1458241166.81950000	+16.65966797	-2.01269531	-0.59326172	+12.21679688	-71.14746094	-92.61474609	+6152	+17.20898438	+1.23486328	-1.04150391	+74.88281250	-70.57617188	-83.91357422	+5412	+16.24658203	-2.79492188	-4.26708984	+46.71386719	-49.52636719	-84.61669922	+4064
+1458241166.82780000	+16.66845703	-1.96435547	-0.52734375	+14.17236328	-71.67480469	-94.61425781	+6172	+17.22216797	+1.25683594	-0.96679688	+76.88232422	-71.65283203	-85.95703125	+5448	+16.25537109	-2.77734375	-4.24072266	+46.88964844	-49.48242188	-85.05615234	+4072
+1458241166.83200000	+16.67285156	-1.93359375	-0.48779297	+15.24902344	-71.98242188	-95.69091797	+6188	+17.23095703	+1.27001953	-0.92724609	+78.11279297	-72.22412109	-87.20947266	+5464	+16.25537109	-2.76855469	-4.23193359	+46.97753906	-49.43847656	-85.27587891	+4076
+1458241166.84030010	+16.68164063	-1.87207031	-0.40429688	+17.46826172	-72.57568359	-97.86621094	+6216	+17.23535156	+1.29638672	-0.84814453	+80.59570313	-73.36669922	-89.71435547	+5492	+16.25976563	-2.75097656	-4.20556641	+47.17529297	-49.39453125	-85.75927734	+4100
+1458241166.84450010	+16.68603516	-1.84130859	-0.36474609	+18.58886719	-72.83935547	-98.94287109	+6228	+17.23535156	+1.30517578	-0.80859375	+81.95800781	-73.93798828	-91.09863281	+5508	+16.25976563	-2.74218750	-4.18798828	+47.28515625	-49.37255859	-86.00097656	+4112
+1458241166.85279990	+16.69482422	-1.79736328	-0.30322266	+20.76416016	-73.25683594	-101.20605469	+6248	+17.24414063	+1.32275391	-0.74267578	+84.83642578	-75.01464844	-94.06494141	+5532	+16.26416016	-2.72900391	-4.15722656	+47.46093750	-49.39453125	-86.46240234	+4144
+1458241166.85700010	+16.69482422	-1.77099609	-0.28125000	+21.79687500	-73.36669922	-102.21679688	+6256	+17.24414063	+1.33593750	-0.71630859	+86.24267578	-75.52001953	-95.47119141	+5540	+16.26855469	-2.72460938	-4.14404297	+47.48291016	-49.37255859	-86.61621094	+4164
+1458241166.86529990	+16.69921875	-1.75781250	-0.26367188	+23.57666016	-73.47656250	-104.15039063	+6260	+17.24414063	+1.33154297	-0.68994141	+88.54980469	-76.53076172	-97.93212891	+5556	+16.27294922	-2.70703125	-4.13085938	+47.41699219	-49.41650391	-86.74804688	+4200
+1458241166.86949990	+16.69921875	-1.74902344	-0.26806641	+24.47753906	-73.49853516	-105.11718750	+6264	+17.23535156	+1.32275391	-0.68115234	+89.84619141	-77.01416016	-99.31640625	+5564	+16.27734375	-2.69824219	-4.12646484	+47.32910156	-49.46044922	-86.70410156	+4216
+1458241166.87780000	+16.69482422	-1.76660156	-0.28564453	+26.16943359	-73.38867188	-107.11669922	+6268	+17.22656250	+1.30078125	-0.68115234	+92.30712891	-77.98095703	-102.04101563	+5580	+16.27734375	-2.67626953	-4.11767578	+47.06542969	-49.61425781	-86.57226563	+4244
+1458241166.88200000	+16.69482422	-1.77539063	-0.29882813	+27.07031250	-73.27880859	-108.12744141	+6268	+17.22216797	+1.29638672	-0.68554688	+93.84521484	-78.44238281	-103.68896484	+5588	+16.28173828	-2.67187500	-4.11767578	+46.91162109	-49.70214844	-86.44042969	+4256
+1458241166.88610010	+16.69482422	-1.79736328	-0.31640625	+27.97119141	-73.16894531	-109.22607422	+6268	+17.22216797	+1.27880859	-0.68994141	+95.51513672	-78.92578125	-105.53466797	+5596	+16.28173828	-2.66308594	-4.11767578	+46.71386719	-49.81201172	-86.26464844	+4264
+1458241166.89450000	+16.68603516	-1.84130859	-0.37353516	+29.72900391	-72.77343750	-111.37939453	+6276	+17.21337891	+1.23925781	-0.71191406	+98.87695313	-79.87060547	-109.27001953	+5612	+16.29052734	-2.64550781	-4.12207031	+46.27441406	-49.98779297	-85.89111328	+4272
+1458241166.89860010	+16.68164063	-1.85888672	-0.39990234	+30.71777344	-72.57568359	-112.54394531	+6276	+17.20898438	+1.22167969	-0.72070313	+101.25000000	-80.35400391	-111.84082031	+5620	+16.29052734	-2.63671875	-4.12646484	+46.03271484	-50.07568359	-85.64941406	+4276
+1458241166.90689990	+16.67285156	-1.89404297	-0.43945313	+32.98095703	-72.24609375	-115.15869141	+6272	+17.19580078	+1.17773438	-0.74267578	+106.78710938	-81.27685547	-117.83935547	+5640	+16.29492188	-2.61914063	-4.13085938	+45.54931641	-50.27343750	-85.18798828	+4276
+1458241166.91529990	+16.66845703	-1.92480469	-0.46142578	+35.70556641	-71.96044922	-118.19091797	+6260	+17.20019531	+1.14697266	-0.74267578	+114.98291016	-82.06787109	-126.51855469	+5652	+16.29931641	-2.60156250	-4.13525391	+45.08789063	-50.44921875	-84.79248047	+4264
+1458241166.92360000	+16.66845703	-1.92919922	-0.46142578	+38.75976563	-71.65283203	-121.39892578	+6248	+17.20458984	+1.12060547	-0.73388672	+125.44189453	-82.66113281	-137.46093750	+5664	+16.30810547	-2.58837891	-4.12646484	+44.69238281	-50.60302734	-84.52880859	+4248
+1458241166.92779990	+16.66845703	-1.92041016	-0.45263672	+40.45166016	-71.56494141	-123.11279297	+6240	+17.20898438	+1.11181641	-0.72070313	+131.55029297	-82.81494141	-143.78906250	+5672	+16.31250000	-2.58398438	-4.12646484	+44.53857422	-50.64697266	-84.44091797	+4240
+1458241166.93610000	+16.66406250	-1.88964844	-0.41748047	+43.90136719	-71.36718750	-126.58447266	+6236	+17.21337891	+1.10302734	-0.70312500	+143.92089844	-82.94677734	-156.57714844	+5680	+16.31250000	-2.57519531	-4.11328125	+44.34082031	-50.69091797	-84.41894531	+4224
+1458241166.94030000	+16.66845703	-1.86767578	-0.38232422	+45.92285156	-71.34521484	-128.56201172	+6240	+17.21777344	+1.09863281	-0.67675781	+150.51269531	-82.77099609	-163.38867188	+5688	+16.31250000	-2.57519531	-4.10449219	+44.27490234	-50.69091797	-84.48486328	+4220
+1458241166.94860010	+16.68164063	-1.81054688	-0.30322266	+49.92187500	-71.23535156	-132.45117188	+6248	+17.23974609	+1.10302734	-0.64599609	+161.65283203	-82.39746094	-174.92431641	+5692	+16.31250000	-2.57519531	-4.08251953	+44.23095703	-50.66894531	-84.68261719	+4208
+1458241166.95689990	+16.69042969	-1.74902344	-0.23730469	+53.48144531	-71.01562500	-135.81298828	+6256	+17.25732422	+1.11181641	-0.61083984	+170.99121094	-81.76025391	+175.42968750	+5700	+16.31250000	-2.58398438	-4.03857422	+44.27490234	-50.51513672	-85.36376953	+4220
+1458241166.96110010	+16.69921875	-1.71826172	-0.21093750	+55.01953125	-70.88378906	-137.24121094	+6260	+17.26171875	+1.12060547	-0.60205078	+174.90234375	-81.47460938	+171.38671875	+5704	+16.30810547	-2.58398438	-4.01660156	+44.29687500	-50.47119141	-85.58349609	+4228
+1458241166.96939990	+16.70361328	-1.65673828	-0.15380859	+58.05175781	-70.66406250	-140.03173828	+6272	+17.27050781	+1.13818359	-0.57568359	-178.50585938	-80.72753906	+164.61914063	+5712	+16.29931641	-2.58398438	-4.01220703	+44.18701172	-50.31738281	-85.69335938	+4244
+1458241166.97779990	+16.71240234	-1.62597656	-0.10546875	+60.49072266	-70.42236328	-142.38281250	+6272	+17.27929688	+1.12939453	-0.55371094	-173.60595703	-79.93652344	+159.43359375	+5716	+16.28613281	-2.58398438	-4.00341797	+44.01123047	-50.29541016	-85.82519531	+4268
+1458241166.98190000	+16.71240234	-1.62158203	-0.10107422	+60.84228516	-70.35644531	-142.73437500	+6272	+17.28369141	+1.12939453	-0.54931641	-171.45263672	-79.60693359	+157.17041016	+5720	+16.28613281	-2.57958984	-4.00341797	+43.90136719	-50.31738281	-85.75927734	+4280
+1458241166.99020000	+16.71679688	-1.61279297	-0.10107422	+61.76513672	-70.09277344	-143.61328125	+6264	+17.28369141	+1.12939453	-0.54052734	-167.91503906	-78.92578125	+153.43505859	+5724	+16.28173828	-2.57080078	-4.00781250	+43.54980469	-50.33935547	-85.49560547	+4304
+1458241166.99860000	+16.71679688	-1.62158203	-0.13183594	+62.13867188	-69.76318359	-144.05273438	+6264	+17.27050781	+1.11181641	-0.54492188	-164.97070313	-78.31054688	+150.27099609	+5732	+16.27294922	-2.55322266	-4.02978516	+43.06640625	-50.36132813	-84.99023438	+4332
+1458241167.00270010	+16.71679688	-1.63476563	-0.14941406	+62.20458984	-69.60937500	-144.18457031	+6268	+17.26171875	+1.09423828	-0.54931641	-163.82812500	-78.00292969	+148.97460938	+5736	+16.26855469	-2.54443359	-4.04296875	+42.75878906	-50.44921875	-84.68261719	+4336
+1458241167.01519990	+16.71240234	-1.70068359	-0.21972656	+61.98486328	-69.19189453	-144.33837891	+6280	+17.23974609	+1.04150391	-0.55810547	-160.86181641	-77.10205078	+145.61279297	+5752	+16.25976563	-2.51806641	-4.06933594	+41.87988281	-50.71289063	-83.78173828	+4348
+1458241167.02360010	+16.70800781	-1.79736328	-0.33837891	+60.77636719	-68.70849609	-143.72314453	+6304	+17.22656250	+1.00634766	-0.56689453	-159.23583984	-76.61865234	+143.72314453	+5764	+16.26416016	-2.49609375	-4.08691406	+41.28662109	-50.91064453	-83.16650391	+4340
+1458241167.03189990	+16.70361328	-1.84130859	-0.39990234	+60.24902344	-68.59863281	-143.54736328	+6308	+17.20458984	+0.97119141	-0.58007813	-157.80761719	-76.20117188	+142.03125000	+5784	+16.25976563	-2.47851563	-4.11328125	+40.64941406	-51.06445313	-82.52929688	+4328
+1458241167.04020000	+16.69921875	-1.87646484	-0.43505859	+59.94140625	-68.59863281	-143.59130859	+6308	+17.19580078	+0.94921875	-0.59326172	-156.53320313	-75.76171875	+140.53710938	+5804	+16.25537109	-2.46093750	-4.13525391	+40.12207031	-51.19628906	-81.97998047	+4308
+1458241167.04440000	+16.70361328	-1.88964844	-0.44384766	+59.89746094	-68.64257813	-143.72314453	+6304	+17.19580078	+0.93164063	-0.59765625	-155.96191406	-75.58593750	+139.85595703	+5812	+16.25097656	-2.45214844	-4.13964844	+39.92431641	-51.26220703	-81.84814453	+4296
+1458241167.05270000	+16.70800781	-1.87207031	-0.44824219	+60.22705078	-68.77441406	-144.16259766	+6292	+17.19580078	+0.93603516	-0.59326172	-154.88525391	-75.14648438	+138.71337891	+5828	+16.25537109	-2.44335938	-4.15283203	+39.63867188	-51.32812500	-81.71630859	+4272
+1458241167.06100010	+16.71240234	-1.86328125	-0.44384766	+60.35888672	-68.84033203	-144.29443359	+6280	+17.20458984	+0.94482422	-0.59765625	-153.76464844	-74.83886719	+137.50488281	+5836	+16.25976563	-2.43457031	-4.17041016	+39.44091797	-51.26220703	-81.62841797	+4252
+1458241167.06520010	+16.71240234	-1.85449219	-0.44384766	+60.49072266	-68.88427734	-144.44824219	+6276	+17.20898438	+0.94921875	-0.59765625	-153.23730469	-74.68505859	+136.95556641	+5844	+16.25976563	-2.42578125	-4.18359375	+39.35302734	-51.19628906	-81.60644531	+4244
+1458241167.07349990	+16.71679688	-1.83251953	-0.43066406	+60.88623047	-68.99414063	-144.82177734	+6268	+17.22216797	+0.96679688	-0.60644531	-152.13867188	-74.39941406	+135.85693359	+5852	+16.25537109	-2.41259766	-4.20117188	+39.24316406	-51.06445313	-81.62841797	+4236
+1458241167.08189990	+16.72558594	-1.79736328	-0.41308594	+61.41357422	-69.16992188	-145.37109375	+6264	+17.23974609	+1.00195313	-0.59765625	-151.25976563	-74.04785156	+135.02197266	+5852	+16.25976563	-2.39941406	-4.22314453	+39.17724609	-50.91064453	-81.73828125	+4236
+1458241167.08600000	+16.73437500	-1.77539063	-0.40429688	+61.72119141	-69.25781250	-145.63476563	+6264	+17.25292969	+1.01074219	-0.59765625	-150.86425781	-73.91601563	+134.62646484	+5848	+16.25976563	-2.39062500	-4.23632813	+39.15527344	-50.82275391	-81.78222656	+4240
+1458241167.09439990	+16.75195313	-1.72265625	-0.39550781	+62.31445313	-69.43359375	-146.16210938	+6264	+17.26611328	+1.03271484	-0.62841797	-149.76562500	-73.87207031	+133.50585938	+5848	+16.26416016	-2.36865234	-4.27587891	+39.00146484	-50.55908203	-81.71630859	+4252
+1458241167.09850000	+16.76074219	-1.70068359	-0.39111328	+62.53417969	-69.49951172	-146.35986328	+6264	+17.27490234	+1.05029297	-0.65039063	-149.15039063	-73.85009766	+132.89062500	+5848	+16.25976563	-2.35107422	-4.30224609	+38.86962891	-50.40527344	-81.56250000	+4260
+1458241167.10690000	+16.78271484	-1.66113281	-0.41308594	+62.55615234	-69.54345703	-146.35986328	+6260	+17.28369141	+1.08105469	-0.69873047	-148.05175781	-73.89404297	+131.83593750	+5844	+16.25976563	-2.32031250	-4.35937500	+38.54003906	-50.18554688	-81.18896484	+4280
+1458241167.11520000	+16.80468750	-1.63476563	-0.46142578	+62.11669922	-69.45556641	-145.94238281	+6260	+17.29687500	+1.09863281	-0.76025391	-146.93115234	-74.00390625	+130.67138672	+5840	+16.25537109	-2.28955078	-4.41650391	+38.12255859	-49.98779297	-80.68359375	+4292
+1458241167.11940000	+16.81787109	-1.62597656	-0.50097656	+61.63330078	-69.36767578	-145.50292969	+6260	+17.30126953	+1.10742188	-0.80419922	-146.27197266	-74.13574219	+129.99023438	+5840	+16.25537109	-2.26757813	-4.45166016	+37.85888672	-49.87792969	-80.33203125	+4296
+1458241167.12770010	+16.83984375	-1.62597656	-0.59765625	+60.33691406	-69.06005859	-144.31640625	+6256	+17.30566406	+1.12939453	-0.90087891	-144.75585938	-74.46533203	+128.43017578	+5844	+16.25097656	-2.22363281	-4.53515625	+37.26562500	-49.61425781	-79.47509766	+4300
+1458241167.13599990	+16.86181641	-1.63476563	-0.72070313	+58.73291016	-68.66455078	-142.82226563	+6256	+17.31005859	+1.15136719	-1.01074219	-143.12988281	-74.86083984	+126.76025391	+5856	+16.23339844	-2.17529297	-4.63183594	+36.65039063	-49.28466797	-78.53027344	+4296
+1458241167.14019990	+16.87060547	-1.63916016	-0.78662109	+57.91992188	-68.42285156	-142.07519531	+6256	+17.31005859	+1.16455078	-1.06347656	-142.29492188	-75.05859375	+125.90332031	+5860	+16.22460938	-2.14453125	-4.68017578	+36.32080078	-49.10888672	-78.04687500	+4292
+1458241167.14850000	+16.89257813	-1.64355469	-0.92724609	+56.27197266	-67.89550781	-140.49316406	+6248	+17.32324219	+1.19091797	-1.17773438	-140.51513672	-75.49804688	+124.07958984	+5872	+16.21582031	-2.09179688	-4.78125000	+35.74951172	-48.77929688	-77.14599609	+4268
+1458241167.15680000	+16.91015625	-1.63476563	-1.07226563	+54.75585938	-67.30224609	-138.99902344	+6240	+17.33203125	+1.22167969	-1.28759766	-138.69140625	-75.95947266	+122.25585938	+5884	+16.20263672	-2.03906250	-4.88671875	+35.28808594	-48.29589844	-76.35498047	+4240
+1458241167.16520000	+16.93212891	-1.59960938	-1.21728516	+53.48144531	-66.70898438	-137.59277344	+6228	+17.34082031	+1.27441406	-1.40185547	-136.60400391	-76.44287109	+120.25634766	+5900	+16.18505859	-1.97753906	-5.00097656	+34.98046875	-47.70263672	-75.67382813	+4208
+1458241167.16930010	+16.94531250	-1.57324219	-1.27880859	+53.02001953	-66.42333984	-137.02148438	+6220	+17.34960938	+1.30078125	-1.45458984	-135.63720703	-76.66259766	+119.33349609	+5904	+16.17626953	-1.95117188	-5.04931641	+34.91455078	-47.41699219	-75.47607422	+4188
+1458241167.17770000	+16.97167969	-1.49853516	-1.38867188	+52.51464844	-65.93994141	-136.16455078	+6204	+17.36718750	+1.37109375	-1.55566406	-133.63769531	-77.12402344	+117.48779297	+5908	+16.15869141	-1.90283203	-5.14599609	+34.89257813	-46.80175781	-75.25634766	+4152
+1458241167.18600010	+17.00683594	-1.39746094	-1.47216797	+52.49267578	-65.50048828	-135.65917969	+6184	+17.38916016	+1.45019531	-1.64355469	-131.81396484	-77.51953125	+115.88378906	+5904	+16.15429688	-1.85449219	-5.23828125	+35.04638672	-46.16455078	-75.27832031	+4116
+1458241167.19020010	+17.02001953	-1.34033203	-1.51171875	+52.55859375	-65.30273438	-135.46142578	+6172	+17.40234375	+1.50292969	-1.68750000	-130.84716797	-77.73925781	+115.09277344	+5900	+16.14990234	-1.82812500	-5.28662109	+35.17822266	-45.81298828	-75.32226563	+4104
+1458241167.19849990	+17.05517578	-1.22167969	-1.58642578	+52.84423828	-64.88525391	-135.15380859	+6152	+17.41552734	+1.60400391	-1.77978516	-128.84765625	-78.20068359	+113.42285156	+5896	+16.12792969	-1.76220703	-5.38769531	+35.57373047	-45.04394531	-75.45410156	+4084
+1458241167.20680000	+17.08154297	-1.08544922	-1.65234375	+53.32763672	-64.48974609	-135.00000000	+6132	+17.42871094	+1.71386719	-1.87646484	-126.89208984	-78.66210938	+111.81884766	+5892	+16.11474609	-1.69189453	-5.48437500	+35.96923828	-44.36279297	-75.60791016	+4072
+1458241167.21510000	+17.10791016	-0.95800781	-1.71826172	+53.94287109	-64.09423828	-135.00000000	+6104	+17.44189453	+1.81933594	-1.95996094	-125.44189453	-79.10156250	+110.72021484	+5884	+16.10156250	-1.63037109	-5.56347656	+36.36474609	-43.85742188	-75.82763672	+4056
+1458241167.22350000	+17.12988281	-0.83935547	-1.80175781	+54.47021484	-63.58886719	-134.95605469	+6080	+17.44189453	+1.93359375	-2.05224609	-123.96972656	-79.58496094	+109.62158203	+5876	+16.09277344	-1.55126953	-5.64697266	+36.76025391	-43.37402344	-75.84960938	+4044
+1458241167.22760010	+17.13427734	-0.78222656	-1.85449219	+54.60205078	-63.30322266	-134.82421875	+6068	+17.43750000	+1.98632813	-2.10498047	-123.00292969	-79.84863281	+108.83056641	+5876	+16.08398438	-1.50732422	-5.69531250	+36.89208984	-43.15429688	-75.78369141	+4036
+1458241167.23600010	+17.13427734	-0.68115234	-1.97314453	+54.77783203	-62.68798828	-134.53857422	+6036	+17.41992188	+2.08300781	-2.21923828	-121.37695313	-80.41992188	+107.49023438	+5872	+16.06201172	-1.41943359	-5.79199219	+37.15576172	-42.78076172	-75.54199219	+4020
+1458241167.24429990	+17.12548828	-0.60644531	-2.11816406	+54.73388672	-62.02880859	-134.16503906	+6004	+17.39355469	+2.16650391	-2.32910156	-120.08056641	-80.96923828	+106.43554688	+5868	+16.04882813	-1.33154297	-5.87988281	+37.33154297	-42.56103516	-75.30029297	+3988
+1458241167.24850010	+17.12109375	-0.57128906	-2.18847656	+54.75585938	-61.69921875	-134.03320313	+5984	+17.38037109	+2.21484375	-2.37744141	-119.72900391	-81.21093750	+106.23779297	+5864	+16.04003906	-1.28759766	-5.91943359	+37.46337891	-42.49511719	-75.21240234	+3964
+1458241167.25679990	+17.09912109	-0.50097656	-2.34667969	+54.66796875	-60.97412109	-133.65966797	+5944	+17.34082031	+2.30712891	-2.50488281	-118.03710938	-81.84814453	+104.80957031	+5868	+16.02246094	-1.19531250	-6.01171875	+37.68310547	-42.27539063	-74.94873047	+3916
+1458241167.26510000	+17.07275391	-0.42626953	-2.50488281	+54.64599609	-60.31494141	-133.30810547	+5896	+17.29248047	+2.39941406	-2.63232422	-116.12548828	-82.48535156	+103.20556641	+5876	+15.99609375	-1.09863281	-6.11279297	+37.90283203	-42.05566406	-74.59716797	+3864
+1458241167.26930000	+17.05517578	-0.38671875	-2.57519531	+54.73388672	-60.00732422	-133.26416016	+5872	+17.27050781	+2.44335938	-2.68505859	-115.77392578	-82.77099609	+102.98583984	+5880	+15.97851563	-1.05468750	-6.14794922	+38.03466797	-41.98974609	-74.57519531	+3828
+1458241167.27760000	+17.02441406	-0.29882813	-2.68945313	+55.21728516	-59.54589844	-133.39599609	+5820	+17.23095703	+2.54882813	-2.77294922	-115.55419922	-83.23242188	+103.11767578	+5884	+15.94775391	-0.96679688	-6.22265625	+38.45214844	-41.83593750	-74.57519531	+3764
+1458241167.28600000	+17.00244141	-0.18017578	-2.76855469	+56.11816406	-59.17236328	-133.87939453	+5760	+17.19140625	+2.67187500	-2.85644531	-115.40039063	-83.71582031	+103.40332031	+5888	+15.93017578	-0.88769531	-6.28417969	+39.00146484	-41.70410156	-74.88281250	+3688
+1458241167.29010010	+16.98925781	-0.11425781	-2.79492188	+56.68945313	-59.06250000	-134.23095703	+5728	+17.16943359	+2.73339844	-2.88720703	-115.70800781	-83.91357422	+103.95263672	+5892	+15.91259766	-0.84375000	-6.31494141	+39.35302734	-41.55029297	-75.03662109	+3660
+1458241167.29839990	+16.97167969	+0.02636719	-2.81689453	+58.11767578	-58.95263672	-135.17578125	+5664	+17.13427734	+2.85205078	-2.93994141	-117.09228516	-84.28710938	+105.73242188	+5884	+15.88183594	-0.76904297	-6.35888672	+40.07812500	-41.33056641	-75.54199219	+3600
+1458241167.30679990	+16.95410156	+0.17138672	-2.79931641	+59.89746094	-58.97460938	-136.51611328	+5600	+17.10791016	+2.97949219	-2.96191406	-120.10253906	-84.50683594	+109.18212891	+5872	+15.85107422	-0.69873047	-6.38525391	+40.93505859	-41.13281250	-76.24511719	+3544
+1458241167.31090000	+16.94531250	+0.25048828	-2.77734375	+60.86425781	-58.99658203	-137.26318359	+5568	+17.09472656	+3.04541016	-2.96630859	-121.88232422	-84.59472656	+111.20361328	+5868	+15.83789063	-0.66357422	-6.39404297	+41.41845703	-41.06689453	-76.68457031	+3520
+1458241167.31929990	+16.92773438	+0.41308594	-2.73779297	+62.86376953	-59.04052734	-138.77929688	+5504	+17.06835938	+3.18164063	-2.96630859	-125.77148438	-84.70458984	+115.57617188	+5848	+15.82470703	-0.58886719	-6.39404297	+42.40722656	-40.95703125	-77.54150391	+3484
+1458241167.32760000	+16.90576172	+0.54492188	-2.69824219	+64.62158203	-59.08447266	-140.18554688	+5440	+17.03759766	+3.28710938	-2.97509766	-129.59472656	-84.83642578	+119.75097656	+5824	+15.80273438	-0.52294922	-6.39843750	+43.28613281	-40.86914063	-78.28857422	+3456
+1458241167.33590010	+16.87500000	+0.66357422	-2.66308594	+66.26953125	-59.08447266	-141.56982422	+5368	+17.00683594	+3.38378906	-2.97949219	-133.50585938	-84.92431641	+123.94775391	+5800	+15.77197266	-0.44824219	-6.39843750	+44.12109375	-40.80322266	-78.90380859	+3440
+1458241167.34010000	+16.86181641	+0.71630859	-2.65429688	+66.95068359	-59.08447266	-142.14111328	+5332	+16.99365234	+3.43212891	-2.98388672	-135.35156250	-84.96826172	+125.94726563	+5788	+15.76757813	-0.41308594	-6.39404297	+44.47265625	-40.86914063	-79.21142578	+3432
+1458241167.34840010	+16.82226563	+0.80859375	-2.64990234	+68.11523438	-58.97460938	-143.12988281	+5256	+16.95410156	+3.52880859	-2.99707031	-138.62548828	-85.03417969	+129.57275391	+5764	+15.75000000	-0.33398438	-6.40283203	+45.10986328	-40.95703125	-79.56298828	+3412
+1458241167.35680010	+16.77832031	+0.87890625	-2.68505859	+68.79638672	-58.77685547	-143.65722656	+5188	+16.90136719	+3.60791016	-3.02783203	-141.30615234	-85.23193359	+132.49511719	+5748	+15.73681641	-0.25488281	-6.41601563	+45.57128906	-41.08886719	-79.71679688	+3392
+1458241167.36089990	+16.75634766	+0.90087891	-2.71142578	+68.95019531	-58.66699219	-143.83300781	+5160	+16.87939453	+3.63427734	-3.04541016	-142.53662109	-85.36376953	+133.79150391	+5736	+15.72802734	-0.21533203	-6.42919922	+45.72509766	-41.15478516	-79.65087891	+3376
+1458241167.36920000	+16.70800781	+0.93603516	-2.75976563	+69.21386719	-58.46923828	-144.07470703	+5108	+16.82666016	+3.69140625	-3.08935547	-144.73388672	-85.58349609	+136.16455078	+5724	+15.70166016	-0.13623047	-6.45996094	+45.94482422	-41.30859375	-79.45312500	+3344
+1458241167.37760000	+16.66406250	+0.97558594	-2.81250000	+69.43359375	-58.24951172	-144.22851563	+5072	+16.76953125	+3.75732422	-3.12011719	-146.42578125	-85.75927734	+138.09814453	+5716	+15.67529297	-0.05712891	-6.47753906	+46.14257813	-41.48437500	-79.25537109	+3300
+1458241167.38590000	+16.62011719	+1.01074219	-2.87402344	+69.43359375	-58.00781250	-144.14062500	+5044	+16.72119141	+3.81884766	-3.15966797	-147.78808594	-86.00097656	+139.68017578	+5708	+15.66650391	+0.01757813	-6.49511719	+46.31835938	-41.66015625	-79.05761719	+3240
+1458241167.39010000	+16.59814453	+1.02832031	-2.89160156	+69.54345703	-57.96386719	-144.22851563	+5032	+16.69482422	+3.84082031	-3.16406250	-148.93066406	-86.04492188	+140.91064453	+5700	+15.65332031	+0.05273438	-6.50390625	+46.42822266	-41.70410156	-78.94775391	+3212
+1458241167.39840010	+16.56298828	+1.06787109	-2.92675781	+69.63134766	-57.83203125	-144.18457031	+5008	+16.64648438	+3.89355469	-3.17724609	-150.29296875	-86.17675781	+142.51464844	+5692	+15.62695313	+0.11425781	-6.51708984	+46.62597656	-41.74804688	-78.83789063	+3156
+1458241167.40669990	+16.53662109	+1.12060547	-2.92236328	+70.04882813	-57.85400391	-144.44824219	+4988	+16.61132813	+3.95947266	-3.16406250	-151.28173828	-86.13281250	+143.76708984	+5680	+15.59619141	+0.17578125	-6.50390625	+46.95556641	-41.81396484	-78.90380859	+3092
+1458241167.41510010	+16.51464844	+1.19970703	-2.89160156	+70.70800781	-57.96386719	-144.82177734	+4976	+16.58056641	+4.02978516	-3.12451172	-151.98486328	-85.97900391	+144.75585938	+5676	+15.57861328	+0.22412109	-6.48193359	+47.46093750	-41.83593750	-79.25537109	+3040
+1458241167.42339990	+16.50146484	+1.27880859	-2.84765625	+71.36718750	-58.11767578	-145.19531250	+4960	+16.56298828	+4.10009766	-3.07617188	-152.55615234	-85.82519531	+145.67871094	+5668	+15.56103516	+0.26367188	-6.45117188	+47.96630859	-41.79199219	-79.67285156	+2996
+1458241167.42759990	+16.49267578	+1.32275391	-2.81689453	+71.80664063	-58.24951172	-145.48095703	+4956	+16.54980469	+4.13964844	-3.04541016	-152.75390625	-85.71533203	+146.03027344	+5664	+15.54785156	+0.28125000	-6.43359375	+48.25195313	-41.74804688	-79.89257813	+2980
+1458241167.43590000	+16.47949219	+1.41064453	-2.75097656	+72.57568359	-58.46923828	-145.92041016	+4940	+16.52783203	+4.21435547	-2.97949219	-152.62207031	-85.47363281	+146.27197266	+5656	+15.51708984	+0.32080078	-6.39843750	+48.80126953	-41.66015625	-80.33203125	+2968
+1458241167.44420000	+16.46630859	+1.50292969	-2.68066406	+73.38867188	-58.73291016	-146.35986328	+4924	+16.50146484	+4.28466797	-2.92236328	-152.11669922	-85.27587891	+146.09619141	+5644	+15.49511719	+0.36035156	-6.35888672	+49.30664063	-41.61621094	-80.74951172	+2972
+1458241167.44840000	+16.46191406	+1.54248047	-2.64550781	+73.74023438	-58.84277344	-146.55761719	+4916	+16.49267578	+4.31542969	-2.89160156	-151.94091797	-85.18798828	+146.07421875	+5636	+15.48632813	+0.37353516	-6.34130859	+49.54833984	-41.59423828	-80.94726563	+2980
+1458241167.45670010	+16.44873047	+1.61718750	-2.59277344	+74.28955078	-59.06250000	-146.77734375	+4888	+16.46630859	+4.37695313	-2.83886719	-151.54541016	-85.03417969	+146.00830078	+5620	+15.46875000	+0.40869141	-6.31933594	+49.92187500	-41.55029297	-81.16699219	+2996
+1458241167.46499990	+16.43115234	+1.66992188	-2.55761719	+74.50927734	-59.17236328	-146.75537109	+4856	+16.42675781	+4.42529297	-2.80810547	-150.77636719	-85.03417969	+145.50292969	+5604	+15.44238281	+0.44384766	-6.30615234	+50.09765625	-41.52832031	-81.12304688	+3016
+1458241167.47340010	+16.40917969	+1.70507813	-2.54882813	+74.44335938	-59.23828125	-146.51367188	+4820	+16.38720703	+4.45605469	-2.79492188	-149.87548828	-85.10009766	+144.79980469	+5584	+15.42041016	+0.49218750	-6.29736328	+50.16357422	-41.57226563	-80.85937500	+3036
+1458241167.47750000	+16.39599609	+1.71386719	-2.55322266	+74.31152344	-59.26025391	-146.29394531	+4800	+16.36962891	+4.46044922	-2.79052734	-149.47998047	-85.14404297	+144.44824219	+5572	+15.41162109	+0.50976563	-6.29736328	+50.14160156	-41.66015625	-80.70556641	+3040
+1458241167.48589990	+16.37402344	+1.72265625	-2.57080078	+73.93798828	-59.23828125	-145.83251953	+4772	+16.33007813	+4.47363281	-2.79492188	-148.46923828	-85.31982422	+143.52539063	+5560	+15.40722656	+0.54931641	-6.30175781	+50.03173828	-41.77001953	-80.31005859	+3044
+1458241167.49420000	+16.35205078	+1.72265625	-2.59716797	+73.43261719	-59.17236328	-145.30517578	+4744	+16.28613281	+4.49121094	-2.80810547	-147.17285156	-85.53955078	+142.38281250	+5548	+15.39404297	+0.58447266	-6.29736328	+49.92187500	-41.90185547	-79.87060547	+3032
+1458241167.49840000	+16.34326172	+1.71826172	-2.61035156	+73.14697266	-59.15039063	-145.01953125	+4736	+16.26416016	+4.49121094	-2.81689453	-146.42578125	-85.64941406	+141.67968750	+5548	+15.38964844	+0.60644531	-6.29736328	+49.83398438	-41.96777344	-79.58496094	+3020
+1458241167.50670000	+16.32128906	+1.71386719	-2.64111328	+72.61962891	-59.08447266	-144.44824219	+4720	+16.22900391	+4.49560547	-2.82568359	-145.04150391	-85.84716797	+140.36132813	+5540	+15.37646484	+0.65039063	-6.29296875	+49.65820313	-42.14355469	-79.05761719	+2992
+1458241167.51500010	+16.29931641	+1.70507813	-2.65869141	+72.15820313	-59.06250000	-143.98681641	+4704	+16.19384766	+4.50439453	-2.82568359	-143.59130859	-85.97900391	+138.99902344	+5540	+15.36767578	+0.68554688	-6.27539063	+49.61425781	-42.31933594	-78.77197266	+2952
+1458241167.52329990	+16.28613281	+1.70507813	-2.66748047	+71.85058594	-59.06250000	-143.63525391	+4692	+16.16748047	+4.52197266	-2.81689453	-141.96533203	-86.08886719	+137.48291016	+5536	+15.36767578	+0.70751953	-6.24462891	+49.63623047	-42.42919922	-78.61816406	+2908
+1458241167.52749990	+16.27734375	+1.70947266	-2.66308594	+71.76269531	-59.08447266	-143.50341797	+4684	+16.15429688	+4.53076172	-2.80810547	-141.28417969	-86.11083984	+136.88964844	+5536	+15.35888672	+0.72509766	-6.23583984	+49.70214844	-42.40722656	-78.55224609	+2884
+1458241167.53580000	+16.26416016	+1.72705078	-2.64550781	+71.67480469	-59.17236328	-143.32763672	+4676	+16.13671875	+4.56152344	-2.77734375	-140.07568359	-86.11083984	+135.83496094	+5536	+15.34130859	+0.73828125	-6.20068359	+49.87792969	-42.40722656	-78.64013672	+2848
+1458241167.54419990	+16.25537109	+1.75781250	-2.60156250	+71.82861328	-59.34814453	-143.32763672	+4676	+16.13232422	+4.59667969	-2.72900391	-139.04296875	-86.02294922	+135.00000000	+5540	+15.32373047	+0.75146484	-6.16113281	+50.11962891	-42.36328125	-78.85986328	+2828
+1458241167.54830000	+16.25097656	+1.77978516	-2.57080078	+71.98242188	-59.45800781	-143.39355469	+4676	+16.12792969	+4.61425781	-2.70263672	-138.62548828	-85.97900391	+134.64843750	+5544	+15.31933594	+0.75146484	-6.13916016	+50.27343750	-42.31933594	-79.05761719	+2824
+1458241167.55670000	+16.24218750	+1.82812500	-2.49609375	+72.44384766	-59.72167969	-143.65722656	+4676	+16.12792969	+4.64941406	-2.64990234	-138.01025391	-85.86914063	+134.20898438	+5544	+15.30615234	+0.75146484	-6.09960938	+50.55908203	-42.18750000	-79.38720703	+2824
+1458241167.56500010	+16.24218750	+1.88085938	-2.42138672	+72.90527344	-59.96337891	-143.89892578	+4676	+16.12792969	+4.68017578	-2.60156250	-137.06542969	-85.80322266	+133.41796875	+5544	+15.28857422	+0.75585938	-6.06884766	+50.77880859	-42.05566406	-79.56298828	+2836
+1458241167.56920000	+16.23779297	+1.90722656	-2.38183594	+73.14697266	-60.07324219	-144.00878906	+4672	+16.12792969	+4.69775391	-2.57958984	-136.49414063	-85.75927734	+132.91259766	+5544	+15.27539063	+0.76025391	-6.06005859	+50.86669922	-41.96777344	-79.60693359	+2848
+1458241167.57750010	+16.22900391	+1.94238281	-2.32031250	+73.47656250	-60.24902344	-144.20654297	+4664	+16.12792969	+4.70214844	-2.54003906	-135.57128906	-85.71533203	+132.01171875	+5536	+15.25781250	+0.75585938	-6.02929688	+50.93261719	-41.90185547	-79.71679688	+2876
+1458241167.58579990	+16.22460938	+1.96435547	-2.28076172	+73.54248047	-60.33691406	-144.18457031	+4648	+16.12792969	+4.70654297	-2.51806641	-134.42871094	-85.71533203	+130.91308594	+5528	+15.25781250	+0.76025391	-6.02490234	+50.93261719	-41.87988281	-79.69482422	+2904
+1458241167.59419990	+16.22021484	+1.96875000	-2.27197266	+73.30078125	-60.29296875	-143.89892578	+4624	+16.11914063	+4.70654297	-2.50488281	-132.62695313	-85.75927734	+129.08935547	+5516	+15.25341797	+0.76464844	-6.02050781	+50.86669922	-41.85791016	-79.56298828	+2924
+1458241167.60250000	+16.21142578	+1.95556641	-2.28515625	+72.75146484	-60.18310547	-143.43750000	+4604	+16.11035156	+4.68896484	-2.50488281	-130.38574219	-85.80322266	+126.80419922	+5508	+15.24902344	+0.77343750	-6.01611328	+50.71289063	-41.83593750	-79.27734375	+2940
+1458241167.61080000	+16.20263672	+1.93798828	-2.30273438	+72.24609375	-60.05126953	-142.99804688	+4592	+16.10156250	+4.67138672	-2.50048828	-128.27636719	-85.82519531	+124.65087891	+5500	+15.24023438	+0.78662109	-6.01611328	+50.42724609	-41.83593750	-78.77197266	+2948
+1458241167.61910010	+16.20263672	+1.91601563	-2.32910156	+71.65283203	-59.87548828	-142.49267578	+4584	+16.09277344	+4.65380859	-2.50488281	-126.10107422	-85.86914063	+122.40966797	+5492	+15.23583984	+0.80419922	-6.01611328	+50.03173828	-41.85791016	-78.09082031	+2936
+1458241167.62750010	+16.19824219	+1.89404297	-2.35986328	+71.01562500	-59.69970703	-141.94335938	+4580	+16.07958984	+4.64062500	-2.50927734	-123.59619141	-85.91308594	+119.88281250	+5488	+15.23583984	+0.82177734	-6.02050781	+49.63623047	-41.85791016	-77.38769531	+2908
+1458241167.63159990	+16.19824219	+1.88525391	-2.37304688	+70.72998047	-59.61181641	-141.72363281	+4580	+16.07519531	+4.63623047	-2.50927734	-122.45361328	-85.91308594	+118.74023438	+5484	+15.22705078	+0.83056641	-6.02050781	+49.39453125	-41.83593750	-76.97021484	+2892
+1458241167.64000010	+16.19824219	+1.86767578	-2.39501953	+70.15869141	-59.45800781	-141.24023438	+4580	+16.07080078	+4.62744141	-2.50927734	-119.94873047	-85.93505859	+116.27929688	+5480	+15.22265625	+0.84814453	-6.02050781	+49.08691406	-41.74804688	-76.39892578	+2848
+1458241167.64829990	+16.19824219	+1.85449219	-2.41259766	+69.60937500	-59.30419922	-140.77880859	+4580	+16.07080078	+4.61865234	-2.50488281	-117.72949219	-85.93505859	+114.10400391	+5476	+15.21826172	+0.84814453	-6.01171875	+48.91113281	-41.68212891	-76.15722656	+2804
+1458241167.65660000	+16.20263672	+1.85009766	-2.41259766	+69.16992188	-59.19433594	-140.40527344	+4576	+16.07080078	+4.62304688	-2.49609375	-115.66406250	-85.91308594	+112.14843750	+5472	+15.21386719	+0.84375000	-6.00292969	+48.88916016	-41.52832031	-76.11328125	+2764
+1458241167.66080000	+16.20703125	+1.85449219	-2.40820313	+68.99414063	-59.15039063	-140.27343750	+4576	+16.07519531	+4.63183594	-2.49169922	-114.67529297	-85.91308594	+111.22558594	+5472	+15.20947266	+0.83935547	-5.99853516	+48.91113281	-41.44042969	-76.13525391	+2748
+1458241167.66910000	+16.21582031	+1.86767578	-2.38623047	+68.84033203	-59.12841797	-140.14160156	+4580	+16.08398438	+4.64501953	-2.48291016	-113.04931641	-85.86914063	+109.70947266	+5468	+15.20068359	+0.83056641	-5.98974609	+48.95507813	-41.24267578	-76.22314453	+2728
+1458241167.67740010	+16.22460938	+1.88964844	-2.34667969	+68.92822266	-59.19433594	-140.22949219	+4588	+16.09716797	+4.65820313	-2.46533203	-112.01660156	-85.82519531	+108.80859375	+5468	+15.19628906	+0.81738281	-5.97656250	+49.04296875	-41.06689453	-76.42089844	+2720
+1458241167.68580010	+16.23339844	+1.92041016	-2.29833984	+69.14794922	-59.26025391	-140.42724609	+4596	+16.11035156	+4.66699219	-2.45654297	-111.35742188	-85.75927734	+108.23730469	+5468	+15.19189453	+0.80419922	-5.96337891	+49.13085938	-40.93505859	-76.61865234	+2724
+1458241167.68989990	+16.23779297	+1.93359375	-2.27636719	+69.27978516	-59.30419922	-140.55908203	+4596	+16.11474609	+4.67578125	-2.44775391	-111.15966797	-85.73730469	+108.06152344	+5464	+15.19189453	+0.79980469	-5.95898438	+49.17480469	-40.86914063	-76.72851563	+2732
+1458241167.69829990	+16.24658203	+1.95117188	-2.23681641	+69.52148438	-59.37011719	-140.77880859	+4596	+16.12353516	+4.68457031	-2.43896484	-111.02783203	-85.69335938	+108.01757813	+5460	+15.18750000	+0.79101563	-5.94580078	+49.26269531	-40.75927734	-76.88232422	+2744
+1458241167.70660000	+16.25097656	+1.95996094	-2.21484375	+69.58740234	-59.37011719	-140.88867188	+4592	+16.12792969	+4.68457031	-2.43457031	-110.69824219	-85.64941406	+107.68798828	+5452	+15.18750000	+0.78662109	-5.93701172	+49.32861328	-40.69335938	-76.97021484	+2764
+1458241167.71079990	+16.25097656	+1.95996094	-2.20605469	+69.56542969	-59.37011719	-140.91064453	+4588	+16.13232422	+4.68457031	-2.43457031	-110.69824219	-85.62744141	+107.70996094	+5448	+15.18750000	+0.78662109	-5.93261719	+49.35058594	-40.67138672	-77.01416016	+2772
+1458241167.71910000	+16.25537109	+1.95117188	-2.20166016	+69.43359375	-59.32617188	-140.86669922	+4584	+16.13232422	+4.68457031	-2.43457031	-110.69824219	-85.60546875	+107.70996094	+5444	+15.19189453	+0.78662109	-5.92382813	+49.35058594	-40.67138672	-77.01416016	+2788
+1458241167.72740010	+16.25537109	+1.93798828	-2.21484375	+69.14794922	-59.23828125	-140.69091797	+4580	+16.13232422	+4.67578125	-2.43457031	-110.58837891	-85.58349609	+107.60009766	+5436	+15.19628906	+0.79101563	-5.92382813	+49.30664063	-40.71533203	-76.94824219	+2800
+1458241167.73580000	+16.25537109	+1.91601563	-2.23681641	+68.79638672	-59.15039063	-140.44921875	+4584	+16.12792969	+4.67138672	-2.43896484	-110.41259766	-85.58349609	+107.42431641	+5432	+15.20068359	+0.79541016	-5.92382813	+49.26269531	-40.73730469	-76.83837891	+2808
+1458241167.73990010	+16.25537109	+1.90722656	-2.24560547	+68.57666016	-59.08447266	-140.29541016	+4584	+16.12353516	+4.66699219	-2.44335938	-110.28076172	-85.58349609	+107.27050781	+5432	+15.20068359	+0.79980469	-5.92382813	+49.24072266	-40.75927734	-76.77246094	+2812
+1458241167.74830010	+16.25976563	+1.88525391	-2.27197266	+68.18115234	-58.99658203	-140.00976563	+4592	+16.11914063	+4.66259766	-2.44775391	-109.97314453	-85.58349609	+106.96289063	+5432	+15.20947266	+0.80419922	-5.92822266	+49.15283203	-40.82519531	-76.61865234	+2808
+1458241167.75659990	+16.25976563	+1.86328125	-2.29833984	+67.74169922	-58.88671875	-139.70214844	+4596	+16.11474609	+4.65380859	-2.45654297	-109.59960938	-85.56152344	+106.61132813	+5432	+15.21386719	+0.81298828	-5.93261719	+49.04296875	-40.91308594	-76.42089844	+2800
+1458241167.76490000	+16.25976563	+1.84570313	-2.32470703	+67.32421875	-58.79882813	-139.39453125	+4604	+16.11035156	+4.64501953	-2.46533203	-108.96240234	-85.56152344	+105.97412109	+5436	+15.21826172	+0.82177734	-5.94140625	+48.95507813	-40.97900391	-76.20117188	+2784
+1458241167.77320000	+16.25976563	+1.83251953	-2.34667969	+66.97265625	-58.75488281	-139.13085938	+4612	+16.10595703	+4.63623047	-2.47412109	-108.10546875	-85.53955078	+105.13916016	+5440	+15.22265625	+0.83056641	-5.94580078	+48.84521484	-41.02294922	-76.00341797	+2764
+1458241167.77740000	+16.25976563	+1.82812500	-2.35107422	+66.86279297	-58.77685547	-139.04296875	+4612	+16.10156250	+4.63623047	-2.47851563	-107.79785156	-85.51757813	+104.87548828	+5444	+15.22705078	+0.83056641	-5.95019531	+48.84521484	-41.02294922	-75.95947266	+2756
+1458241167.78990010	+16.26855469	+1.83691406	-2.34667969	+66.73095703	-58.84277344	-138.93310547	+4612	+16.10156250	+4.64062500	-2.47412109	-106.98486328	-85.40771484	+104.17236328	+5448	+15.23144531	+0.82177734	-5.94580078	+48.88916016	-41.00097656	-76.04736328	+2728
+1458241167.79410000	+16.26855469	+1.84130859	-2.34228516	+66.75292969	-58.88671875	-138.93310547	+4612	+16.10595703	+4.64062500	-2.46972656	-106.85302734	-85.36376953	+104.08447266	+5448	+15.23144531	+0.81738281	-5.94580078	+48.91113281	-41.00097656	-76.09130859	+2724
+1458241167.80240010	+16.27294922	+1.85449219	-2.32470703	+66.84082031	-58.97460938	-138.97705078	+4608	+16.10595703	+4.64941406	-2.45654297	-106.72119141	-85.25390625	+104.06250000	+5452	+15.23583984	+0.81298828	-5.94140625	+48.99902344	-40.95703125	-76.17919922	+2716
+1458241167.81069990	+16.27734375	+1.87207031	-2.30273438	+66.97265625	-59.10644531	-139.08691406	+4608	+16.11035156	+4.66259766	-2.43896484	-106.78710938	-85.14404297	+104.26025391	+5452	+15.23583984	+0.80859375	-5.93701172	+49.04296875	-40.93505859	-76.26708984	+2712
+1458241167.81909990	+16.28173828	+1.88525391	-2.28076172	+67.14843750	-59.21630859	-139.19677734	+4604	+16.11914063	+4.67138672	-2.41699219	-106.96289063	-85.03417969	+104.54589844	+5452	+15.23583984	+0.80419922	-5.92822266	+49.13085938	-40.89111328	-76.37695313	+2712
+1458241167.82320000	+16.28173828	+1.89404297	-2.26757813	+67.23632813	-59.28222656	-139.26269531	+4600	+16.11914063	+4.67578125	-2.40820313	-106.94091797	-84.99023438	+104.58984375	+5452	+15.24023438	+0.79980469	-5.92822266	+49.17480469	-40.89111328	-76.42089844	+2716
+1458241167.83150010	+16.28613281	+1.90283203	-2.25000000	+67.32421875	-59.37011719	-139.32861328	+4592	+16.11914063	+4.68017578	-2.39062500	-106.58935547	-84.99023438	+104.34814453	+5448	+15.24462891	+0.79541016	-5.91943359	+49.30664063	-40.84716797	-76.53076172	+2724
+1458241167.83990000	+16.29052734	+1.90722656	-2.24121094	+67.32421875	-59.43603516	-139.30664063	+4584	+16.11914063	+4.68017578	-2.38623047	-105.90820313	-85.05615234	+103.75488281	+5440	+15.24902344	+0.79101563	-5.91064453	+49.43847656	-40.84716797	-76.57470703	+2736
+1458241167.84820010	+16.29052734	+1.90283203	-2.24560547	+67.21435547	-59.45800781	-139.19677734	+4576	+16.11474609	+4.67138672	-2.39062500	-104.50195313	-85.25390625	+102.43652344	+5436	+15.25341797	+0.79101563	-5.90625000	+49.52636719	-40.86914063	-76.46484375	+2744
+1458241167.85240010	+16.29052734	+1.89843750	-2.24560547	+67.12646484	-59.43603516	-139.13085938	+4572	+16.11035156	+4.67138672	-2.39501953	-103.77685547	-85.36376953	+101.73339844	+5436	+15.25781250	+0.79541016	-5.90625000	+49.54833984	-40.89111328	-76.37695313	+2748
+1458241167.86069990	+16.29492188	+1.88964844	-2.25878906	+66.90673828	-59.41406250	-138.91113281	+4568	+16.10156250	+4.66259766	-2.42138672	-100.89843750	-85.75927734	+98.89892578	+5440	+15.26660156	+0.80419922	-5.91503906	+49.54833984	-40.95703125	-76.06933594	+2752
+1458241167.87319990	+16.29052734	+1.86767578	-2.29394531	+66.37939453	-59.28222656	-138.40576172	+4568	+16.08398438	+4.64501953	-2.47412109	-92.54882813	-86.72607422	+90.63720703	+5460	+15.26660156	+0.82617188	-5.93701172	+49.52636719	-41.06689453	-75.45410156	+2744
+1458241167.88150000	+16.29052734	+1.85009766	-2.32470703	+65.93994141	-59.17236328	-137.98828125	+4576	+16.07958984	+4.64941406	-2.50048828	-81.03515625	-87.62695313	+79.23339844	+5472	+15.27099609	+0.83935547	-5.95458984	+49.57031250	-41.08886719	-75.12451172	+2728
+1458241167.88990000	+16.29052734	+1.83691406	-2.35107422	+65.47851563	-59.06250000	-137.48291016	+4580	+16.08398438	+4.67138672	-2.50927734	-61.28173828	-88.39599609	+59.72167969	+5480	+15.27099609	+0.84375000	-5.96337891	+49.70214844	-41.06689453	-75.01464844	+2708
+1458241167.89820000	+16.28613281	+1.82812500	-2.37744141	+64.86328125	-58.93066406	-136.80175781	+4584	+16.08837891	+4.69335938	-2.52685547	-7.22900391	-88.61572266	+5.86669922	+5488	+15.27099609	+0.83496094	-5.96777344	+49.92187500	-40.95703125	-75.08056641	+2688
+1458241167.90650010	+16.28613281	+1.83251953	-2.38183594	+64.29199219	-58.93066406	-136.07666016	+4584	+16.10595703	+4.72851563	-2.49169922	+29.77294922	-88.11035156	-30.89355469	+5500	+15.26660156	+0.82177734	-5.96337891	+50.16357422	-40.82519531	-75.30029297	+2680
+1458241167.91070010	+16.28613281	+1.83691406	-2.37744141	+64.00634766	-58.95263672	-135.70312500	+4584	+16.11035156	+4.74609375	-2.48291016	+40.31982422	-87.60498047	-41.30859375	+5504	+15.26220703	+0.81298828	-5.96337891	+50.31738281	-40.75927734	-75.45410156	+2680
+1458241167.91899990	+16.29492188	+1.86328125	-2.34667969	+63.28125000	-59.19433594	-134.78027344	+4584	+16.12792969	+4.79003906	-2.45654297	+52.69042969	-86.35253906	-53.32763672	+5508	+15.26220703	+0.79541016	-5.95019531	+50.64697266	-40.62744141	-75.82763672	+2688
+1458241167.92730000	+16.29931641	+1.88525391	-2.30273438	+62.27050781	-59.54589844	-133.59375000	+4580	+16.14550781	+4.82080078	-2.44775391	+58.82080078	-84.79248047	-59.17236328	+5504	+15.25781250	+0.77343750	-5.93701172	+50.97656250	-40.47363281	-76.26708984	+2704
+1458241167.93569990	+16.30810547	+1.89843750	-2.25000000	+60.33691406	-60.11718750	-131.52832031	+4572	+16.14990234	+4.85156250	-2.45214844	+61.50146484	-82.94677734	-61.52343750	+5500	+15.24902344	+0.74707031	-5.92822266	+51.32812500	-40.29785156	-76.70654297	+2724
+1458241167.94400000	+16.32128906	+1.88525391	-2.21923828	+57.59033203	-60.73242188	-128.84765625	+4556	+16.16308594	+4.87353516	-2.46093750	+63.39111328	-80.96923828	-63.08349609	+5496	+15.24462891	+0.72509766	-5.91943359	+51.63574219	-40.16601563	-77.12402344	+2748
+1458241167.95230010	+16.33886719	+1.84130859	-2.22802734	+54.25048828	-61.23779297	-125.72753906	+4544	+16.17187500	+4.89111328	-2.49609375	+64.48974609	-78.77197266	-63.89648438	+5492	+15.24023438	+0.70312500	-5.91064453	+51.89941406	-40.07812500	-77.47558594	+2776
+1458241167.96070000	+16.35205078	+1.77099609	-2.28076172	+49.72412109	-61.47949219	-121.57470703	+4544	+16.16308594	+4.89990234	-2.57519531	+64.42382813	-76.24511719	-63.50097656	+5496	+15.23583984	+0.68994141	-5.91503906	+52.05322266	-40.01220703	-77.62939453	+2792
+1458241167.96900010	+16.36962891	+1.69628906	-2.32910156	+44.80224609	-61.69921875	-117.11425781	+4544	+16.15869141	+4.90869141	-2.65429688	+64.75341797	-73.67431641	-63.54492188	+5504	+15.22705078	+0.67675781	-5.92822266	+52.11914063	-39.99023438	-77.62939453	+2804
+1458241167.97729990	+16.38720703	+1.60400391	-2.38623047	+39.28710938	-61.76513672	-112.19238281	+4552	+16.14990234	+4.90869141	-2.74218750	+64.88525391	-71.05957031	-63.39111328	+5516	+15.21826172	+0.66796875	-5.94140625	+52.11914063	-39.96826172	-77.54150391	+2804
+1458241167.98149990	+16.39599609	+1.55126953	-2.42138672	+36.34277344	-61.67724609	-109.62158203	+4560	+16.14111328	+4.90869141	-2.79052734	+64.95117188	-69.76318359	-63.30322266	+5520	+15.21826172	+0.65917969	-5.95019531	+52.09716797	-39.99023438	-77.49755859	+2804
+1458241167.98980000	+16.40917969	+1.47216797	-2.48730469	+30.52001953	-61.36962891	-104.37011719	+4564	+16.12353516	+4.91748047	-2.89160156	+65.01708984	-67.14843750	-63.06152344	+5532	+15.20947266	+0.64599609	-5.96777344	+52.07519531	-39.96826172	-77.36572266	+2788
+1458241167.99810000	+16.40917969	+1.39306641	-2.54882813	+24.76318359	-60.82031250	-99.25048828	+4568	+16.10595703	+4.92626953	-2.96630859	+65.52246094	-64.84130859	-63.21533203	+5544	+15.19628906	+0.62841797	-5.98974609	+52.00927734	-39.92431641	-77.14599609	+2768
+1458241168.00650000	+16.41357422	+1.32275391	-2.57519531	+19.51171875	-60.27099609	-94.57031250	+4560	+16.08398438	+4.93505859	-3.04980469	+65.80810547	-62.70996094	-63.12744141	+5556	+15.17431641	+0.59765625	-6.01611328	+51.96533203	-39.79248047	-76.97021484	+2744
+1458241168.01480010	+16.40917969	+1.27441406	-2.58398438	+14.98535156	-59.58984375	-90.48339844	+4548	+16.07080078	+4.94824219	-3.11132813	+66.22558594	-60.88623047	-63.17138672	+5564	+15.14794922	+0.55810547	-6.02929688	+51.98730469	-39.59472656	-76.94824219	+2720
+1458241168.01900010	+16.40478516	+1.25683594	-2.58398438	+12.94189453	-59.26025391	-88.61572266	+4536	+16.06640625	+4.95703125	-3.12451172	+66.64306641	-60.18310547	-63.39111328	+5560	+15.13476563	+0.53173828	-6.03808594	+52.00927734	-39.41894531	-76.97021484	+2708
+1458241168.02729990	+16.39599609	+1.23046875	-2.58398438	+9.51416016	-58.44726563	-85.49560547	+4512	+16.04443359	+4.97900391	-3.16406250	+67.08251953	-58.77685547	-63.36914063	+5560	+15.10400391	+0.48339844	-6.05126953	+52.07519531	-39.04541016	-77.05810547	+2692
+1458241168.03559990	+16.37841797	+1.20849609	-2.57080078	+6.65771484	-57.76611328	-82.88085938	+4484	+16.02685547	+5.00537109	-3.18164063	+67.80761719	-57.76611328	-63.61083984	+5552	+15.06005859	+0.42626953	-6.06005859	+52.14111328	-38.58398438	-77.18994141	+2688
+1458241168.03979990	+16.37402344	+1.19531250	-2.57080078	+5.55908203	-57.37060547	-81.91406250	+4468	+16.01806641	+5.01416016	-3.20800781	+67.89550781	-57.26074219	-63.45703125	+5548	+15.03808594	+0.39990234	-6.06005859	+52.16308594	-38.36425781	-77.25585938	+2692
+1458241168.04810000	+16.36523438	+1.17773438	-2.54882813	+3.66943359	-56.77734375	-80.20019531	+4440	+16.00488281	+5.03173828	-3.23437500	+68.37890625	-56.46972656	-63.50097656	+5532	+14.99853516	+0.33837891	-6.06445313	+52.18505859	-37.88085938	-77.36572266	+2704
+1458241168.05650000	+16.35644531	+1.16455078	-2.56640625	+2.43896484	-55.94238281	-79.07958984	+4408	+15.98730469	+5.04492188	-3.28271484	+68.59863281	-55.65673828	-63.23730469	+5516	+14.96337891	+0.28564453	-6.07324219	+52.16308594	-37.44140625	-77.40966797	+2720
+1458241168.06480000	+16.34765625	+1.12500000	-2.60595703	+1.45019531	-55.06347656	-78.33251953	+4388	+15.96533203	+5.04492188	-3.35302734	+68.55468750	-54.79980469	-62.73193359	+5496	+14.92382813	+0.23291016	-6.08203125	+52.03125000	-37.04589844	-77.27783203	+2736
+1458241168.07310010	+16.33447266	+1.07666016	-2.64990234	+0.70312500	-54.25048828	-77.82714844	+4372	+15.93457031	+5.03173828	-3.44531250	+68.33496094	-53.87695313	-62.13867188	+5484	+14.88867188	+0.18896484	-6.09960938	+51.78955078	-36.71630859	-76.99218750	+2748
+1458241168.07730010	+16.33007813	+1.05029297	-2.68945313	+0.46142578	-53.74511719	-77.73925781	+4368	+15.92578125	+5.01855469	-3.49365234	+68.22509766	-53.39355469	-61.85302734	+5476	+14.87548828	+0.16259766	-6.10839844	+51.65771484	-36.58447266	-76.86035156	+2752
+1458241168.08559990	+16.32568359	+0.98876953	-2.75976563	+0.06591797	-52.86621094	-77.60742188	+4356	+15.89941406	+4.98339844	-3.61230469	+67.78564453	-52.29492188	-61.08398438	+5464	+14.84912109	+0.11425781	-6.12158203	+51.39404297	-36.36474609	-76.53076172	+2744
+1458241168.09390000	+16.31250000	+0.92285156	-2.84326172	-0.17578125	-51.92138672	-77.65136719	+4348	+15.86865234	+4.94384766	-3.72656250	+67.39013672	-51.13037109	-60.38085938	+5452	+14.81835938	+0.06591797	-6.14355469	+51.10839844	-36.14501953	-76.13525391	+2724
+1458241168.10229990	+16.29052734	+0.84375000	-2.92236328	-0.32958984	-51.02050781	-77.82714844	+4340	+15.83789063	+4.89550781	-3.84960938	+66.95068359	-49.89990234	-59.65576172	+5440	+14.78759766	+0.01318359	-6.15673828	+50.77880859	-35.92529297	-75.76171875	+2696
+1458241168.10640000	+16.28173828	+0.81298828	-2.94873047	-0.37353516	-50.71289063	-77.91503906	+4336	+15.82470703	+4.86474609	-3.90673828	+66.75292969	-49.30664063	-59.34814453	+5432	+14.76562500	-0.01318359	-6.15673828	+50.64697266	-35.83740234	-75.62988281	+2676
+1458241168.11480000	+16.26855469	+0.74267578	-2.99267578	-0.28564453	-50.14160156	-78.24462891	+4328	+15.79833984	+4.81201172	-4.00781250	+66.46728516	-48.09814453	-58.84277344	+5412	+14.73486328	-0.07910156	-6.16113281	+50.47119141	-35.59570313	-75.47607422	+2632
+1458241168.12310000	+16.25537109	+0.69433594	-3.01904297	-0.08789063	-49.70214844	-78.57421875	+4308	+15.77636719	+4.76367188	-4.10009766	+66.26953125	-46.99951172	-58.38134766	+5388	+14.70410156	-0.15380859	-6.15234375	+50.36132813	-35.31005859	-75.49804688	+2584
+1458241168.13140010	+16.23339844	+0.64599609	-3.02783203	+0.24169922	-49.35058594	-79.01367188	+4284	+15.74560547	+4.71972656	-4.16601563	+66.18164063	-46.07666016	-58.00781250	+5356	+14.65576172	-0.22851563	-6.14355469	+50.29541016	-34.87060547	-75.52001953	+2544
+1458241168.13560010	+16.22460938	+0.62841797	-3.02783203	+0.46142578	-49.19677734	-79.25537109	+4272	+15.72802734	+4.69775391	-4.18798828	+66.18164063	-45.70312500	-57.87597656	+5336	+14.62939453	-0.27685547	-6.13916016	+50.27343750	-34.65087891	-75.60791016	+2528
+1458241168.14389990	+16.20263672	+0.59326172	-3.01025391	+1.03271484	-48.97705078	-79.78271484	+4248	+15.70605469	+4.65380859	-4.22753906	+66.07177734	-45.13183594	-57.52441406	+5300	+14.58105469	-0.36035156	-6.12158203	+50.27343750	-34.16748047	-75.80566406	+2500
+1458241168.15220000	+16.18945313	+0.55371094	-2.98388672	+1.73583984	-48.80126953	-80.44189453	+4220	+15.68408203	+4.60986328	-4.26269531	+65.93994141	-44.75830078	-57.12890625	+5256	+14.52832031	-0.45703125	-6.09521484	+50.27343750	-33.59619141	-76.06933594	+2484
+1458241168.16059990	+16.16748047	+0.50976563	-2.96191406	+2.61474609	-48.44970703	-81.21093750	+4192	+15.66210938	+4.56152344	-4.28466797	+65.78613281	-44.64843750	-56.66748047	+5208	+14.47119141	-0.55371094	-6.09082031	+50.18554688	-32.93701172	-76.06933594	+2488
+1458241168.16890000	+16.14550781	+0.46582031	-2.94433594	+3.62548828	-47.98828125	-82.06787109	+4164	+15.63134766	+4.50000000	-4.31542969	+65.30273438	-44.69238281	-55.94238281	+5160	+14.41406250	-0.65039063	-6.07324219	+50.05371094	-32.27783203	-76.04736328	+2496
+1458241168.17720010	+16.13232422	+0.39990234	-2.93554688	+4.59228516	-47.46093750	-82.92480469	+4148	+15.60937500	+4.41210938	-4.35498047	+64.53369141	-44.91210938	-55.04150391	+5116	+14.35253906	-0.76025391	-6.04687500	+49.83398438	-31.66259766	-76.00341797	+2512
+1458241168.18140010	+16.12353516	+0.36914063	-2.94433594	+5.20751953	-47.02148438	-83.40820313	+4140	+15.60058594	+4.36816406	-4.37255859	+64.09423828	-45.15380859	-54.49218750	+5092	+14.32617188	-0.80859375	-6.04687500	+49.70214844	-31.33300781	-75.80566406	+2520
+1458241168.18969990	+16.11914063	+0.27685547	-2.96630859	+6.17431641	-46.16455078	-84.33105469	+4132	+15.57861328	+4.24951172	-4.42968750	+62.79785156	-45.63720703	-53.15185547	+5048	+14.26904297	-0.91406250	-6.02490234	+49.35058594	-30.69580078	-75.49804688	+2540
+1458241168.19810010	+16.11035156	+0.18896484	-3.02343750	+7.22900391	-44.95605469	-85.20996094	+4132	+15.54785156	+4.12207031	-4.48681641	+61.19384766	-46.45019531	-51.43798828	+5000	+14.21191406	-1.01953125	-6.01611328	+48.91113281	-30.01464844	-74.90478516	+2548
+1458241168.20639990	+16.11035156	+0.10546875	-3.07177734	+8.41552734	-43.79150391	-86.08886719	+4120	+15.53027344	+3.98144531	-4.54833984	+59.15039063	-47.52685547	-49.46044922	+4948	+14.16357422	-1.12500000	-5.98535156	+48.47167969	-29.44335938	-74.35546875	+2544
+1458241168.21470000	+16.11474609	-0.00878906	-3.12011719	+9.62402344	-42.51708984	-87.09960938	+4112	+15.52587891	+3.82324219	-4.60107422	+56.55761719	-48.88916016	-47.06542969	+4900	+14.11083984	-1.24365234	-5.94140625	+48.03222656	-28.82812500	-73.85009766	+2536
+1458241168.22300000	+16.11914063	-0.10546875	-3.18603516	+11.07421875	-41.00097656	-88.00048828	+4100	+15.52148438	+3.68261719	-4.63623047	+53.74511719	-50.73486328	-44.34082031	+4828	+14.06250000	-1.35791016	-5.90625000	+47.52685547	-28.10302734	-73.14697266	+2516
+1458241168.23140000	+16.11914063	-0.19335938	-3.22558594	+12.76611328	-39.55078125	-88.98925781	+4080	+15.51708984	+3.52001953	-4.66259766	+49.96582031	-52.93212891	-40.86914063	+4756	+14.00097656	-1.47216797	-5.84912109	+47.10937500	-27.31201172	-72.48779297	+2492
+1458241168.23550010	+16.11474609	-0.24169922	-3.25195313	+13.62304688	-38.73779297	-89.45068359	+4076	+15.51708984	+3.43652344	-4.66259766	+47.76855469	-54.20654297	-38.82568359	+4716	+13.97021484	-1.54248047	-5.82714844	+46.86767578	-26.87255859	-72.13623047	+2480
+1458241168.24390010	+16.11914063	-0.32519531	-3.26513672	+15.53466797	-37.28759766	-90.37353516	+4056	+15.52587891	+3.25195313	-4.64941406	+42.45117188	-56.95312500	-33.99169922	+4636	+13.90429688	-1.66552734	-5.75683594	+46.45019531	-26.03759766	-71.47705078	+2456
+1458241168.25219990	+16.11474609	-0.42187500	-3.27832031	+17.51220703	-35.74951172	-91.25244141	+4048	+15.52587891	+3.05419922	-4.60107422	+35.70556641	-59.83154297	-27.88330078	+4556	+13.82958984	-1.81494141	-5.69091797	+46.03271484	-24.98291016	-70.83984375	+2440
+1458241168.26050000	+16.10156250	-0.49218750	-3.29150391	+19.62158203	-34.12353516	-91.86767578	+4044	+15.51269531	+2.84326172	-4.52636719	+27.48779297	-62.53417969	-20.32470703	+4476	+13.74609375	-1.95556641	-5.63818359	+45.57128906	-23.86230469	-69.91699219	+2432
+1458241168.26889990	+16.07519531	-0.57568359	-3.28710938	+21.66503906	-32.54150391	-92.35107422	+4052	+15.47753906	+2.60595703	-4.41650391	+17.38037109	-64.84130859	-11.09619141	+4404	+13.65380859	-2.10058594	-5.56787109	+45.13183594	-22.76367188	-69.01611328	+2440
+1458241168.27720000	+16.04443359	-0.66796875	-3.28710938	+23.53271484	-30.95947266	-92.57080078	+4072	+15.43359375	+2.33789063	-4.28027344	+5.75683594	-66.51123047	-0.50537109	+4340	+13.55712891	-2.26318359	-5.49755859	+44.64843750	-21.66503906	-68.11523438	+2464
+1458241168.28550000	+16.01806641	-0.76464844	-3.29150391	+25.26855469	-29.37744141	-92.52685547	+4100	+15.37207031	+2.06103516	-4.16162109	-6.26220703	-66.95068359	+10.43701172	+4272	+13.46484375	-2.41259766	-5.43603516	+44.18701172	-20.61035156	-66.95068359	+2488
+1458241168.29390000	+15.96972656	-0.87890625	-3.30468750	+26.71875000	-27.77343750	-92.19726563	+4140	+15.29736328	+1.77978516	-3.99902344	-17.73193359	-66.75292969	+20.85205078	+4208	+13.36816406	-2.57080078	-5.36132813	+43.72558594	-19.64355469	-65.80810547	+2528
+1458241168.30220010	+15.92138672	-1.00195313	-3.32666016	+27.90527344	-26.23535156	-91.56005859	+4180	+15.22265625	+1.47656250	-3.84082031	-27.92724609	-65.83007813	+29.86083984	+4148	+13.27587891	-2.72460938	-5.27343750	+43.26416016	-18.83056641	-64.64355469	+2568
+1458241168.31049990	+15.87304688	-1.12500000	-3.35302734	+28.98193359	-24.78515625	-90.74707031	+4212	+15.13037109	+1.18212891	-3.72656250	-35.66162109	-64.07226563	+36.47460938	+4080	+13.19238281	-2.86962891	-5.18994141	+42.89062500	-18.10546875	-63.34716797	+2600
+1458241168.31469990	+15.84667969	-1.19531250	-3.36181641	+29.42138672	-24.12597656	-90.26367188	+4228	+15.09082031	+1.03710938	-3.62548828	-39.37500000	-63.41308594	+39.70458984	+4056	+13.15283203	-2.94433594	-5.12841797	+42.71484375	-17.84179688	-62.84179688	+2616
+1458241168.32300000	+15.78955078	-1.33154297	-3.39257813	+30.27832031	-22.74169922	-89.12109375	+4248	+15.00292969	+0.75585938	-3.51562500	-44.40673828	-61.23779297	+43.68164063	+4000	+13.07373047	-3.08496094	-5.03173828	+42.42919922	-17.27050781	-61.52343750	+2640
+1458241168.33130000	+15.71923828	-1.45898438	-3.41455078	+31.11328125	-21.53320313	-87.86865234	+4252	+14.91064453	+0.48779297	-3.35742188	-48.49365234	-59.34814453	+46.95556641	+3968	+12.99023438	-3.22119141	-4.90869141	+42.23144531	-16.80908203	-60.33691406	+2656
+1458241168.33970000	+15.64892578	-1.58642578	-3.41894531	+31.94824219	-20.50048828	-86.55029297	+4248	+14.82275391	+0.22412109	-3.20361328	-51.50390625	-57.54638672	+49.19677734	+3952	+12.91113281	-3.36181641	-4.79003906	+42.03369141	-16.30371094	-59.19433594	+2664
+1458241168.34800000	+15.57421875	-1.69628906	-3.40576172	+32.95898438	-19.64355469	-85.20996094	+4228	+14.73486328	-0.01318359	-3.08496094	-52.99804688	-55.56884766	+50.07568359	+3932	+12.82324219	-3.49804688	-4.67138672	+41.92382813	-15.82031250	-57.98583984	+2668
+1458241168.35220000	+15.52587891	-1.75781250	-3.39257813	+33.42041016	-19.24804688	-84.57275391	+4216	+14.69970703	-0.11865234	-2.97949219	-53.81103516	-54.97558594	+50.75683594	+3936	+12.77929688	-3.57275391	-4.60107422	+41.85791016	-15.57861328	-57.48046875	+2672
+1458241168.36050010	+15.42919922	-1.84570313	-3.35302734	+34.54101563	-18.63281250	-83.21044922	+4192	+14.61181641	-0.32080078	-2.85205078	-53.92089844	-53.30566406	+50.55908203	+3924	+12.67822266	-3.71777344	-4.48681641	+41.74804688	-15.02929688	-56.27197266	+2672
+1458241168.36879990	+15.31933594	-1.92919922	-3.28710938	+35.72753906	-18.25927734	-81.95800781	+4176	+14.54150391	-0.48779297	-2.67187500	-53.59130859	-52.20703125	+50.29541016	+3920	+12.56835938	-3.86279297	-4.36816406	+41.68212891	-14.47998047	-55.10742188	+2672
+1458241168.37710000	+15.20507813	-2.02148438	-3.19921875	+36.84814453	-18.06152344	-80.85937500	+4164	+14.48437500	-0.64599609	-2.50048828	-52.47070313	-51.45996094	+49.32861328	+3924	+12.44970703	-4.02539063	-4.25390625	+41.55029297	-13.88671875	-54.00878906	+2684
+1458241168.38550000	+15.09082031	-2.10058594	-3.09375000	+38.07861328	-18.03955078	-79.84863281	+4156	+14.42724609	-0.77343750	-2.35546875	-50.36132813	-50.60302734	+47.50488281	+3916	+12.32666016	-4.17919922	-4.14404297	+41.46240234	-13.29345703	-52.84423828	+2700
+1458241168.39380000	+14.95898438	-2.17089844	-2.97949219	+39.24316406	-18.17138672	-78.85986328	+4152	+14.37890625	-0.88769531	-2.18408203	-47.79052734	-50.14160156	+45.41748047	+3912	+12.19921875	-4.33740234	-4.03417969	+41.39648438	-12.74414063	-51.70166016	+2720
+1458241168.40210010	+14.82714844	-2.26318359	-2.85644531	+40.27587891	-18.47900391	-78.02490234	+4156	+14.32177734	-1.01953125	-2.03466797	-44.80224609	-49.65820313	+42.73681641	+3912	+12.07617188	-4.49121094	-3.91992188	+41.35253906	-12.23876953	-50.60302734	+2744
+1458241168.41050000	+14.69531250	-2.33789063	-2.72460938	+41.37451172	-18.94042969	-77.27783203	+4160	+14.25585938	-1.13818359	-1.90722656	-41.39648438	-48.97705078	+39.77050781	+3908	+11.94873047	-4.63183594	-3.80566406	+41.41845703	-11.77734375	-49.41650391	+2768
+1458241168.41880010	+14.56347656	-2.41699219	-2.59277344	+42.36328125	-19.46777344	-76.53076172	+4160	+14.18994141	-1.26123047	-1.77978516	-38.03466797	-48.16406250	+36.82617188	+3904	+11.83007813	-4.77246094	-3.67382813	+41.55029297	-11.42578125	-48.38378906	+2796
+1458241168.42709990	+14.42724609	-2.51367188	-2.46533203	+43.24218750	-20.06103516	-75.82763672	+4152	+14.11523438	-1.41064453	-1.67871094	-34.84863281	-47.08740234	+33.88183594	+3904	+11.71582031	-4.89990234	-3.54199219	+41.79199219	-11.03027344	-47.32910156	+2820
+1458241168.43129990	+14.35693359	-2.54882813	-2.40820313	+43.68164063	-20.34667969	-75.45410156	+4148	+14.06689453	-1.47216797	-1.63476563	-33.24462891	-46.42822266	+32.51953125	+3904	+11.65869141	-4.95263672	-3.47167969	+41.98974609	-10.87646484	-46.75781250	+2824
+1458241168.43960000	+14.22070313	-2.63671875	-2.27636719	+44.47265625	-20.98388672	-74.83886719	+4128	+13.97900391	-1.62158203	-1.54687500	-30.45410156	-45.00000000	+30.05859375	+3904	+11.54882813	-5.06689453	-3.33544922	+42.40722656	-10.52490234	-45.72509766	+2840
+1458241168.44800000	+14.08447266	-2.72021484	-2.16210938	+45.15380859	-21.51123047	-74.13574219	+4096	+13.88232422	-1.75341797	-1.47216797	-27.75146484	-43.35205078	+27.88330078	+3904	+11.43896484	-5.16796875	-3.19921875	+42.93457031	-10.15136719	-44.62646484	+2840
+1458241168.45630000	+13.94384766	-2.81250000	-2.04345703	+45.68115234	-22.01660156	-73.49853516	+4060	+13.79003906	-1.88964844	-1.39306641	-25.40039063	-41.68212891	+26.12548828	+3900	+11.32470703	-5.26904297	-3.04980469	+43.52783203	-9.75585938	-43.61572266	+2844
+1458241168.46460010	+13.80761719	-2.89160156	-1.92480469	+46.18652344	-22.39013672	-72.92724609	+4012	+13.69335938	-2.02148438	-1.32275391	-23.18115234	-39.92431641	+24.47753906	+3896	+11.21484375	-5.37011719	-2.91796875	+44.14306641	-9.27246094	-42.53906250	+2836
+1458241168.47289990	+13.66259766	-2.97509766	-1.82373047	+46.40625000	-22.54394531	-72.22412109	+3960	+13.58349609	-2.13134766	-1.24804688	-20.96191406	-38.21044922	+23.07128906	+3888	+11.08740234	-5.47119141	-2.79492188	+44.78027344	-8.74511719	-41.41845703	+2828
+1458241168.48130010	+13.52636719	-3.05419922	-1.70947266	+46.56005859	-22.60986328	-71.69677734	+3904	+13.48242188	-2.24121094	-1.17333984	-18.89648438	-36.56250000	+21.81884766	+3872	+10.95996094	-5.57226563	-2.67187500	+45.39550781	-8.17382813	-40.38574219	+2820
+1458241168.48540000	+13.46044922	-3.09375000	-1.66552734	+46.56005859	-22.50000000	-71.36718750	+3876	+13.42529297	-2.29394531	-1.13818359	-17.86376953	-35.74951172	+21.20361328	+3868	+10.89404297	-5.63378906	-2.61914063	+45.70312500	-7.84423828	-39.81445313	+2816
+1458241168.49379990	+13.31982422	-3.17724609	-1.56005859	+46.49414063	-22.21435547	-70.83984375	+3820	+13.31103516	-2.39062500	-1.07226563	-15.90820313	-34.16748047	+20.08300781	+3844	+10.75341797	-5.74804688	-2.51367188	+46.25244141	-7.20703125	-38.75976563	+2808
+1458241168.50210000	+13.18359375	-3.24316406	-1.46777344	+46.38427734	-21.66503906	-70.29052734	+3768	+13.19677734	-2.49169922	-1.01513672	-14.08447266	-32.58544922	+19.07226563	+3824	+10.61718750	-5.86230469	-2.41699219	+46.84570313	-6.56982422	-37.66113281	+2800
+1458241168.51040010	+13.05175781	-3.32226563	-1.39306641	+46.03271484	-20.89599609	-69.60937500	+3716	+13.07373047	-2.57519531	-0.95800781	-12.26074219	-31.13525391	+18.19335938	+3796	+10.46777344	-5.98095703	-2.32910156	+47.43896484	-5.93261719	-36.60644531	+2792
+1458241168.51460000	+12.98583984	-3.36181641	-1.34912109	+45.90087891	-20.47851563	-69.38964844	+3696	+13.01220703	-2.62353516	-0.93164063	-11.49169922	-30.38818359	+17.84179688	+3780	+10.40185547	-6.03808594	-2.28076172	+47.74658203	-5.60302734	-36.12304688	+2792
+1458241168.52290010	+12.85400391	-3.44091797	-1.28759766	+45.46142578	-19.42382813	-68.64257813	+3648	+12.88916016	-2.71142578	-0.88330078	-9.86572266	-28.95996094	+17.22656250	+3748	+10.26123047	-6.15234375	-2.19287109	+48.38378906	-5.00976563	-35.09033203	+2784
+1458241168.52710010	+12.78808594	-3.48046875	-1.25244141	+45.26367188	-18.87451172	-68.35693359	+3628	+12.82324219	-2.75537109	-0.86132813	-9.18457031	-28.23486328	+16.96289063	+3732	+10.19531250	-6.20507813	-2.14453125	+48.73535156	-4.72412109	-34.60693359	+2780
+1458241168.53119990	+12.72216797	-3.51562500	-1.23046875	+45.06591797	-18.28125000	-67.96142578	+3608	+12.75732422	-2.79052734	-0.84375000	-8.39355469	-27.50976563	+16.76513672	+3712	+10.12060547	-6.26220703	-2.10058594	+49.04296875	-4.43847656	-34.14550781	+2780
+1458241168.53959990	+12.59033203	-3.59912109	-1.18212891	+44.60449219	-17.00683594	-67.21435547	+3564	+12.62988281	-2.87841797	-0.80859375	-7.05322266	-26.10351563	+16.45751953	+3676	+10.00195313	-6.35449219	-2.01269531	+49.89990234	-3.91113281	-33.17871094	+2768
+1458241168.54370000	+12.52441406	-3.63427734	-1.16455078	+44.45068359	-16.39160156	-66.79687500	+3544	+12.56396484	-2.91357422	-0.79541016	-6.35009766	-25.37841797	+16.36962891	+3652	+9.93603516	-6.40722656	-1.96435547	+50.25146484	-3.66943359	-32.73925781	+2764
+1458241168.55209990	+12.39697266	-3.72216797	-1.12939453	+44.01123047	-15.07324219	-66.00585938	+3500	+12.43652344	-3.00146484	-0.76904297	-5.14160156	-23.97216797	+16.21582031	+3612	+9.82617188	-6.49072266	-1.87207031	+51.19628906	-3.18603516	-31.86035156	+2748
+1458241168.55620000	+12.33105469	-3.75732422	-1.11621094	+43.92333984	-14.41406250	-65.58837891	+3476	+12.37060547	-3.03222656	-0.75585938	-4.48242188	-23.29101563	+16.21582031	+3588	+9.76025391	-6.53906250	-1.81933594	+51.56982422	-2.96630859	-31.46484375	+2744
+1458241168.56460000	+12.20800781	-3.84082031	-1.08984375	+43.61572266	-13.13964844	-64.73144531	+3424	+12.24316406	-3.11132813	-0.73388672	-3.31787109	-21.92871094	+16.21582031	+3540	+9.66796875	-6.61376953	-1.72705078	+52.58056641	-2.57080078	-30.65185547	+2720
+1458241168.56870010	+12.14208984	-3.87158203	-1.07666016	+43.63769531	-12.56835938	-64.33593750	+3396	+12.17724609	-3.14648438	-0.72070313	-2.68066406	-21.31347656	+16.25976563	+3516	+9.60644531	-6.65771484	-1.68310547	+52.97607422	-2.35107422	-30.27832031	+2712
+1458241168.57710000	+12.01904297	-3.95507813	-1.05468750	+43.50585938	-11.46972656	-63.58886719	+3344	+12.05419922	-3.22119141	-0.69873047	-1.56005859	-20.10498047	+16.32568359	+3464	+9.51416016	-6.73242188	-1.59082031	+53.98681641	-2.02148438	-29.53125000	+2684
+1458241168.58119990	+11.96191406	-3.98144531	-1.04150391	+43.59375000	-10.96435547	-63.23730469	+3312	+11.98828125	-3.25195313	-0.68115234	-0.98876953	-19.55566406	+16.36962891	+3436	+9.45703125	-6.78076172	-1.54687500	+54.33837891	-1.84570313	-29.20166016	+2672
+1458241168.58960010	+11.84326172	-4.06054688	-1.01953125	+43.65966797	-10.01953125	-62.51220703	+3252	+11.86962891	-3.32226563	-0.65917969	+0.10986328	-18.47900391	+16.47949219	+3380	+9.36914063	-6.85986328	-1.46777344	+55.28320313	-1.53808594	-28.47656250	+2636
+1458241168.59369990	+11.78173828	-4.09130859	-1.00634766	+43.81347656	-9.62402344	-62.22656250	+3224	+11.80810547	-3.35742188	-0.64160156	+0.63720703	-18.03955078	+16.52343750	+3356	+9.31201172	-6.90820313	-1.42822266	+55.59082031	-1.36230469	-28.14697266	+2624
+1458241168.59789990	+11.72460938	-4.12207031	-0.98876953	+43.96728516	-9.25048828	-61.94091797	+3196	+11.74658203	-3.38818359	-0.62402344	+1.16455078	-17.62207031	+16.54541016	+3328	+9.26367188	-6.94775391	-1.38867188	+56.00830078	-1.23046875	-27.79541016	+2604
+1458241168.60620000	+11.61474609	-4.18798828	-0.96240234	+44.27490234	-8.56933594	-61.39160156	+3136	+11.63232422	-3.45410156	-0.59326172	+2.17529297	-16.80908203	+16.61132813	+3268	+9.16699219	-7.04003906	-1.32714844	+56.66748047	-0.94482422	-27.07031250	+2572
+1458241168.61040000	+11.55761719	-4.22314453	-0.94921875	+44.45068359	-8.26171875	-61.17187500	+3108	+11.57519531	-3.48486328	-0.58007813	+2.68066406	-16.43554688	+16.63330078	+3240	+9.11425781	-7.08398438	-1.29638672	+56.99707031	-0.79101563	-26.69677734	+2552
+1458241168.61870000	+11.45214844	-4.28906250	-0.92724609	+44.75830078	-7.69042969	-60.71044922	+3056	+11.46972656	-3.55078125	-0.55810547	+3.55957031	-15.73242188	+16.65527344	+3180	+9.01318359	-7.18505859	-1.24804688	+57.50244141	-0.50537109	-25.92773438	+2516
+1458241168.62290000	+11.40380859	-4.31982422	-0.91845703	+44.97802734	-7.42675781	-60.53466797	+3028	+11.41699219	-3.58154297	-0.54492188	+4.02099609	-15.42480469	+16.63330078	+3152	+8.96484375	-7.22900391	-1.22167969	+57.76611328	-0.35156250	-25.57617188	+2496
+1458241168.62700010	+11.35546875	-4.35058594	-0.91845703	+45.17578125	-7.14111328	-60.27099609	+3000	+11.37304688	-3.60791016	-0.54492188	+4.46044922	-15.02929688	+16.65527344	+3116	+8.91650391	-7.27294922	-1.20849609	+58.02978516	-0.21972656	-25.11474609	+2476
+1458241168.63540010	+11.25878906	-4.41650391	-0.90527344	+45.48339844	-6.63574219	-59.96337891	+2956	+11.27197266	-3.67382813	-0.53613281	+5.18554688	-14.41406250	+16.58935547	+3060	+8.81542969	-7.36962891	-1.17333984	+58.31542969	+0.13183594	-24.41162109	+2440
+1458241168.63949990	+11.21484375	-4.44726563	-0.91406250	+45.63720703	-6.35009766	-59.72167969	+2932	+11.23242188	-3.70458984	-0.54492188	+5.55908203	-14.04052734	+16.61132813	+3028	+8.77148438	-7.41357422	-1.16894531	+58.53515625	+0.26367188	-23.97216797	+2420
+1458241168.64790010	+11.12695313	-4.51757813	-0.92724609	+45.85693359	-5.82275391	-59.39208984	+2892	+11.14453125	-3.77050781	-0.55371094	+6.13037109	-13.42529297	+16.56738281	+2972	+8.67919922	-7.51025391	-1.14257813	+58.75488281	+0.68115234	-23.40087891	+2388
+1458241168.65200000	+11.09179688	-4.54833984	-0.94482422	+45.98876953	-5.53710938	-59.12841797	+2876	+11.10937500	-3.80126953	-0.57568359	+6.45996094	-13.00781250	+16.58935547	+2948	+8.63964844	-7.55419922	-1.14257813	+58.90869141	+0.83496094	-23.00537109	+2368
+1458241168.66039990	+11.01269531	-4.61865234	-0.97119141	+46.14257813	-5.00976563	-58.77685547	+2844	+11.03027344	-3.86718750	-0.60205078	+6.92138672	-12.37060547	+16.58935547	+2900	+8.56494141	-7.64648438	-1.12939453	+59.08447266	+1.27441406	-22.54394531	+2340
+1458241168.66870000	+10.94677734	-4.68457031	-1.01953125	+46.27441406	-4.46044922	-58.33740234	+2812	+10.96435547	-3.92871094	-0.65039063	+7.33886719	-11.64550781	+16.67724609	+2852	+8.49902344	-7.72998047	-1.12939453	+59.30419922	+1.66992188	-22.06054688	+2308
+1458241168.67290000	+10.91601563	-4.71533203	-1.04150391	+46.36230469	-4.21875000	-58.13964844	+2792	+10.92919922	-3.95947266	-0.67675781	+7.55859375	-11.31591797	+16.74316406	+2828	+8.47265625	-7.76513672	-1.12500000	+59.43603516	+1.86767578	-21.95068359	+2296
+1458241168.68120000	+10.85888672	-4.78564453	-1.08984375	+46.42822266	-3.73535156	-57.72216797	+2756	+10.86767578	-4.02099609	-0.72070313	+7.88818359	-10.70068359	+16.87500000	+2784	+8.42431641	-7.84423828	-1.12500000	+59.67773438	+2.24121094	-21.68701172	+2268
+1458241168.68530010	+10.83251953	-4.81201172	-1.11181641	+46.51611328	-3.51562500	-57.52441406	+2736	+10.84130859	-4.04736328	-0.74267578	+8.06396484	-10.41503906	+16.91894531	+2760	+8.40234375	-7.87939453	-1.12500000	+59.80957031	+2.43896484	-21.62109375	+2252
+1458241168.68950010	+10.81054688	-4.84277344	-1.13818359	+46.58203125	-3.31787109	-57.30468750	+2716	+10.81494141	-4.07373047	-0.76904297	+8.26171875	-10.10742188	+17.00683594	+2736	+8.38037109	-7.91455078	-1.12500000	+59.96337891	+2.61474609	-21.51123047	+2236
+1458241168.69779990	+10.75781250	-4.89990234	-1.17773438	+46.64794922	-2.92236328	-56.97509766	+2672	+10.76220703	-4.12646484	-0.81298828	+8.52539063	-9.60205078	+17.13867188	+2688	+8.34521484	-7.98486328	-1.12500000	+60.16113281	+2.94433594	-21.40136719	+2212
+1458241168.70199990	+10.73583984	-4.92626953	-1.19970703	+46.71386719	-2.76855469	-56.79931641	+2648	+10.74023438	-4.15283203	-0.83496094	+8.70117188	-9.38232422	+17.20458984	+2664	+8.32763672	-8.01562500	-1.12500000	+60.27099609	+3.07617188	-21.35742188	+2196
+1458241168.71030000	+10.69189453	-4.98339844	-1.23486328	+46.75781250	-2.48291016	-56.55761719	+2596	+10.69189453	-4.20556641	-0.86572266	+8.94287109	-9.05273438	+17.29248047	+2616	+8.29248047	-8.08154297	-1.12500000	+60.44677734	+3.33984375	-21.26953125	+2172
+1458241168.71450000	+10.66992188	-5.00976563	-1.24804688	+46.82373047	-2.37304688	-56.44775391	+2572	+10.66992188	-4.22753906	-0.87890625	+9.09667969	-8.89892578	+17.33642578	+2588	+8.27490234	-8.11230469	-1.12500000	+60.51269531	+3.44970703	-21.22558594	+2160
+1458241168.71869990	+10.64794922	-5.03613281	-1.26123047	+46.82373047	-2.26318359	-56.35986328	+2544	+10.64794922	-4.25390625	-0.89208984	+9.20654297	-8.76708984	+17.35839844	+2564	+8.25732422	-8.14746094	-1.12939453	+60.57861328	+3.55957031	-21.18164063	+2148
+1458241168.72700000	+10.61279297	-5.08007813	-1.28320313	+46.91162109	-2.10937500	-56.22802734	+2492	+10.61279297	-4.29345703	-0.91406250	+9.49218750	-8.54736328	+17.40234375	+2516	+8.21777344	-8.21337891	-1.13378906	+60.60058594	+3.69140625	-21.09375000	+2124
+1458241168.73120000	+10.59082031	-5.10644531	-1.29199219	+46.93359375	-2.02148438	-56.18408203	+2472	+10.59082031	-4.31982422	-0.92285156	+9.60205078	-8.48144531	+17.40234375	+2492	+8.20019531	-8.24414063	-1.14257813	+60.62255859	+3.73535156	-21.02783203	+2112
+1458241168.73950000	+10.55126953	-5.14599609	-1.30517578	+47.02148438	-1.95556641	-56.11816406	+2424	+10.55566406	-4.35937500	-0.93603516	+9.86572266	-8.39355469	+17.40234375	+2444	+8.15625000	-8.30566406	-1.15136719	+60.57861328	+3.82324219	-20.93994141	+2092
+1458241168.74370000	+10.53369141	-5.16796875	-1.30957031	+47.04345703	-1.91162109	-56.09619141	+2404	+10.53808594	-4.38134766	-0.94042969	+9.95361328	-8.37158203	+17.40234375	+2424	+8.13427734	-8.34082031	-1.16015625	+60.57861328	+3.82324219	-20.89599609	+2080
+1458241168.75200010	+10.49853516	-5.20751953	-1.31396484	+47.13134766	-1.86767578	-56.07421875	+2368	+10.50292969	-4.42089844	-0.94482422	+10.19531250	-8.32763672	+17.40234375	+2384	+8.08593750	-8.40234375	-1.17333984	+60.46875000	+3.84521484	-20.80810547	+2060
+1458241168.75620010	+10.47656250	-5.22949219	-1.31835938	+47.15332031	-1.86767578	-56.05224609	+2352	+10.48095703	-4.43847656	-0.94921875	+10.30517578	-8.30566406	+17.40234375	+2364	+8.06396484	-8.43310547	-1.17773438	+60.42480469	+3.84521484	-20.76416016	+2048
+1458241168.76449990	+10.44140625	-5.26464844	-1.32275391	+47.21923828	-1.86767578	-56.03027344	+2324	+10.45019531	-4.47802734	-0.95361328	+10.50292969	-8.30566406	+17.40234375	+2328	+8.02001953	-8.48583984	-1.18652344	+60.33691406	+3.84521484	-20.72021484	+2024
+1458241168.76860000	+10.42382813	-5.28222656	-1.32714844	+47.24121094	-1.88964844	-56.00830078	+2308	+10.43261719	-4.49560547	-0.95800781	+10.59082031	-8.30566406	+17.42431641	+2312	+7.99804688	-8.51220703	-1.19531250	+60.31494141	+3.82324219	-20.69824219	+2012
+1458241168.77700000	+10.38867188	-5.31738281	-1.32714844	+47.30712891	-1.91162109	-55.98632813	+2288	+10.39306641	-4.53076172	-0.95800781	+10.76660156	-8.34960938	+17.44628906	+2280	+7.95849609	-8.56494141	-1.19970703	+60.24902344	+3.82324219	-20.69824219	+1984
+1458241168.78110000	+10.37548828	-5.33496094	-1.32714844	+47.32910156	-1.93359375	-55.96435547	+2276	+10.37548828	-4.54833984	-0.95800781	+10.85449219	-8.37158203	+17.46826172	+2268	+7.94091797	-8.58691406	-1.19531250	+60.24902344	+3.82324219	-20.72021484	+1972
+1458241168.78530000	+10.35791016	-5.35253906	-1.33154297	+47.35107422	-1.97753906	-55.96435547	+2264	+10.35791016	-4.56591797	-0.95800781	+10.92041016	-8.37158203	+17.49023438	+2252	+7.92773438	-8.60888672	-1.19531250	+60.24902344	+3.82324219	-20.74218750	+1956
+1458241168.79360010	+10.32714844	-5.38769531	-1.33154297	+47.37304688	-2.04345703	-55.92041016	+2240	+10.32275391	-4.59667969	-0.95800781	+11.05224609	-8.41552734	+17.55615234	+2224	+7.89697266	-8.64843750	-1.19091797	+60.29296875	+3.84521484	-20.83007813	+1932
+1458241168.79780010	+10.30957031	-5.40527344	-1.33154297	+47.39501953	-2.08740234	-55.92041016	+2228	+10.30517578	-4.61425781	-0.95800781	+11.11816406	-8.45947266	+17.57812500	+2208	+7.88378906	-8.66601563	-1.18652344	+60.33691406	+3.84521484	-20.89599609	+1916
+1458241168.80609990	+10.27880859	-5.43603516	-1.33154297	+47.46093750	-2.17529297	-55.92041016	+2200	+10.27001953	-4.64501953	-0.95361328	+11.25000000	-8.54736328	+17.64404297	+2176	+7.86181641	-8.70117188	-1.16894531	+60.46875000	+3.86718750	-21.07177734	+1896
+1458241168.81030010	+10.26123047	-5.45361328	-1.33154297	+47.46093750	-2.21923828	-55.92041016	+2188	+10.25244141	-4.65820313	-0.95361328	+11.31591797	-8.59130859	+17.66601563	+2164	+7.84863281	-8.71875000	-1.16455078	+60.51269531	+3.86718750	-21.15966797	+1884
+1458241168.81450010	+10.24804688	-5.47119141	-1.32714844	+47.48291016	-2.28515625	-55.94238281	+2172	+10.23486328	-4.67138672	-0.94921875	+11.35986328	-8.65722656	+17.68798828	+2148	+7.83984375	-8.73632813	-1.15576172	+60.55664063	+3.88916016	-21.24755859	+1876
+1458241168.82279990	+10.21728516	-5.50195313	-1.32275391	+47.52685547	-2.39501953	-55.98632813	+2140	+10.19970703	-4.70214844	-0.94482422	+11.49169922	-8.76708984	+17.73193359	+2120	+7.81347656	-8.76708984	-1.13818359	+60.64453125	+3.88916016	-21.42333984	+1860
+1458241168.82699990	+10.19970703	-5.51513672	-1.31835938	+47.54882813	-2.43896484	-56.00830078	+2124	+10.18212891	-4.71533203	-0.94042969	+11.53564453	-8.83300781	+17.75390625	+2104	+7.80029297	-8.78466797	-1.13378906	+60.68847656	+3.88916016	-21.48925781	+1852
+1458241168.83530000	+10.16455078	-5.54589844	-1.31396484	+47.59277344	-2.54882813	-56.07421875	+2092	+10.14257813	-4.74169922	-0.93164063	+11.64550781	-8.94287109	+17.79785156	+2076	+7.76953125	-8.81982422	-1.12500000	+60.75439453	+3.84521484	-21.59912109	+1836
+1458241168.83940010	+10.14697266	-5.55908203	-1.30517578	+47.61474609	-2.59277344	-56.11816406	+2076	+10.12500000	-4.75488281	-0.92724609	+11.68945313	-9.00878906	+17.81982422	+2064	+7.74755859	-8.83740234	-1.12060547	+60.75439453	+3.84521484	-21.66503906	+1832
+1458241168.84780000	+10.10742188	-5.58544922	-1.29638672	+47.63671875	-2.65869141	-56.18408203	+2048	+10.08544922	-4.78125000	-0.91845703	+11.75537109	-9.09667969	+17.86376953	+2040	+7.70800781	-8.87695313	-1.11621094	+60.73242188	+3.77929688	-21.70898438	+1820
+1458241168.85190010	+10.08984375	-5.60302734	-1.29199219	+47.65869141	-2.68066406	-56.22802734	+2036	+10.06787109	-4.79443359	-0.90966797	+11.79931641	-9.14062500	+17.86376953	+2028	+7.68164063	-8.89892578	-1.11621094	+60.71044922	+3.75732422	-21.70898438	+1812
+1458241168.86030010	+10.05029297	-5.62939453	-1.27880859	+47.65869141	-2.72460938	-56.27197266	+2012	+10.02832031	-4.82080078	-0.90087891	+11.84326172	-9.16259766	+17.90771484	+2008	+7.62890625	-8.93847656	-1.12060547	+60.60058594	+3.66943359	-21.64306641	+1800
+1458241168.86439990	+10.02832031	-5.64257813	-1.27441406	+47.65869141	-2.74658203	-56.29394531	+2004	+10.01074219	-4.83398438	-0.89208984	+11.86523438	-9.20654297	+17.90771484	+1996	+7.60253906	-8.96044922	-1.12060547	+60.53466797	+3.62548828	-21.62109375	+1792
+1458241168.86859990	+10.01074219	-5.65576172	-1.26562500	+47.63671875	-2.74658203	-56.31591797	+1996	+9.98876953	-4.85156250	-0.88769531	+11.84326172	-9.22851563	+17.92968750	+1992	+7.57617188	-8.98242188	-1.12060547	+60.49072266	+3.55957031	-21.57714844	+1784
+1458241168.87690000	+9.96679688	-5.68212891	-1.25244141	+47.57080078	-2.76855469	-56.35986328	+1984	+9.95361328	-4.87792969	-0.87451172	+11.86523438	-9.25048828	+17.95166016	+1976	+7.51464844	-9.02197266	-1.12060547	+60.33691406	+3.47167969	-21.46728516	+1772
+1458241168.88109990	+9.94921875	-5.69970703	-1.24365234	+47.52685547	-2.76855469	-56.40380859	+1980	+9.93164063	-4.89550781	-0.86572266	+11.82128906	-9.27246094	+17.95166016	+1972	+7.48828125	-9.03955078	-1.12060547	+60.27099609	+3.42773438	-21.40136719	+1764
+1458241168.88940000	+9.90966797	-5.72607422	-1.22607422	+47.46093750	-2.79052734	-56.44775391	+1972	+9.89648438	-4.92187500	-0.84814453	+11.75537109	-9.31640625	+17.97363281	+1960	+7.43115234	-9.07910156	-1.11181641	+60.13916016	+3.36181641	-21.26953125	+1748
+1458241168.89360000	+9.89208984	-5.74365234	-1.21728516	+47.37304688	-2.79052734	-56.49169922	+1972	+9.87890625	-4.93945313	-0.83935547	+11.68945313	-9.33837891	+17.95166016	+1956	+7.40478516	-9.09667969	-1.10742188	+60.07324219	+3.31787109	-21.22558594	+1740
+1458241168.89780000	+9.87451172	-5.75683594	-1.20849609	+47.30712891	-2.81250000	-56.53564453	+1968	+9.86132813	-4.95263672	-0.83056641	+11.64550781	-9.38232422	+17.95166016	+1952	+7.37841797	-9.10986328	-1.10302734	+60.02929688	+3.27392578	-21.13769531	+1732
+1458241168.90610000	+9.83935547	-5.79199219	-1.18652344	+47.15332031	-2.83447266	-56.66748047	+1964	+9.83056641	-4.98339844	-0.81298828	+11.51367188	-9.44824219	+17.90771484	+1944	+7.33447266	-9.13623047	-1.07666016	+59.96337891	+3.25195313	-21.07177734	+1720
+1458241168.91030000	+9.82617188	-5.80517578	-1.17333984	+47.08740234	-2.85644531	-56.73339844	+1960	+9.81738281	-4.99658203	-0.79980469	+11.46972656	-9.51416016	+17.86376953	+1940	+7.31250000	-9.14941406	-1.06787109	+59.91943359	+3.22998047	-21.00585938	+1712
+1458241168.91860010	+9.79541016	-5.83593750	-1.15576172	+46.88964844	-2.87841797	-56.88720703	+1948	+9.78662109	-5.02734375	-0.78222656	+11.27197266	-9.60205078	+17.77587891	+1932	+7.27734375	-9.17138672	-1.03271484	+59.87548828	+3.27392578	-20.96191406	+1708
+1458241168.92269990	+9.78222656	-5.84912109	-1.14257813	+46.82373047	-2.90039063	-56.97509766	+1944	+9.77783203	-5.03613281	-0.77343750	+11.20605469	-9.66796875	+17.70996094	+1924	+7.26416016	-9.17578125	-1.01513672	+59.85351563	+3.29589844	-20.91796875	+1704
+1458241168.92689990	+9.77343750	-5.86230469	-1.13378906	+46.73583984	-2.90039063	-57.04101563	+1936	+9.76464844	-5.04931641	-0.76904297	+11.14013672	-9.68994141	+17.68798828	+1916	+7.24658203	-9.18457031	-0.99755859	+59.83154297	+3.33984375	-20.87402344	+1700
+1458241168.93520000	+9.75146484	-5.88867188	-1.11621094	+46.53808594	-2.90039063	-57.21679688	+1928	+9.74267578	-5.07568359	-0.75585938	+10.89843750	-9.77783203	+17.55615234	+1900	+7.22021484	-9.19775391	-0.96240234	+59.76562500	+3.42773438	-20.78613281	+1700
+1458241168.93940000	+9.74707031	-5.90185547	-1.11181641	+46.45019531	-2.90039063	-57.28271484	+1924	+9.73828125	-5.08447266	-0.74707031	+10.81054688	-9.79980469	+17.49023438	+1892	+7.20703125	-9.20214844	-0.94921875	+59.74365234	+3.47167969	-20.72021484	+1696
+1458241168.94770000	+9.73388672	-5.92382813	-1.09863281	+46.27441406	-2.87841797	-57.39257813	+1916	+9.72509766	-5.10644531	-0.73828125	+10.54687500	-9.86572266	+17.35839844	+1872	+7.18066406	-9.21093750	-0.91845703	+59.63378906	+3.60351563	-20.63232422	+1700
+1458241168.95610000	+9.72070313	-5.94580078	-1.09423828	+46.09863281	-2.85644531	-57.48046875	+1904	+9.72070313	-5.12402344	-0.73388672	+10.34912109	-9.86572266	+17.24853516	+1852	+7.15869141	-9.22412109	-0.90087891	+59.45800781	+3.69140625	-20.45654297	+1696
+1458241168.96020010	+9.72070313	-5.95458984	-1.08984375	+46.01074219	-2.83447266	-57.52441406	+1900	+9.71630859	-5.13281250	-0.72949219	+10.26123047	-9.88769531	+17.20458984	+1840	+7.14990234	-9.22412109	-0.88769531	+59.34814453	+3.73535156	-20.43457031	+1696
+1458241168.96440010	+9.71630859	-5.95898438	-1.08984375	+45.92285156	-2.83447266	-57.54638672	+1896	+9.71630859	-5.14160156	-0.72949219	+10.15136719	-9.88769531	+17.16064453	+1832	+7.13671875	-9.22851563	-0.88769531	+59.26025391	+3.75732422	-20.32470703	+1696
+1458241168.97270010	+9.71191406	-5.97216797	-1.08544922	+45.81298828	-2.81250000	-57.59033203	+1888	+9.71630859	-5.14599609	-0.72949219	+10.01953125	-9.88769531	+17.09472656	+1808	+7.11474609	-9.23730469	-0.88330078	+59.01855469	+3.77929688	-20.21484375	+1692
+1458241168.97690010	+9.71191406	-5.97656250	-1.08544922	+45.74707031	-2.79052734	-57.61230469	+1884	+9.71630859	-5.15478516	-0.72509766	+9.95361328	-9.88769531	+17.05078125	+1800	+7.10595703	-9.24169922	-0.88330078	+58.88671875	+3.75732422	-20.17089844	+1692
+1458241168.98519990	+9.71191406	-5.98095703	-1.08105469	+45.68115234	-2.79052734	-57.63427734	+1876	+9.71630859	-5.15478516	-0.72509766	+9.88769531	-9.88769531	+17.02880859	+1784	+7.08837891	-9.25048828	-0.88330078	+58.66699219	+3.73535156	-20.10498047	+1688
+1458241168.98939990	+9.71191406	-5.98095703	-1.08105469	+45.63720703	-2.79052734	-57.63427734	+1872	+9.71630859	-5.15917969	-0.72509766	+9.86572266	-9.88769531	+17.00683594	+1772	+7.07958984	-9.25488281	-0.88330078	+58.55712891	+3.69140625	-20.08300781	+1684
+1458241168.99350000	+9.71191406	-5.98535156	-1.08105469	+45.61523438	-2.79052734	-57.65625000	+1868	+9.71630859	-5.15917969	-0.72509766	+9.82177734	-9.90966797	+17.00683594	+1768	+7.07519531	-9.25488281	-0.88330078	+58.44726563	+3.66943359	-20.06103516	+1680
+1458241169.00190000	+9.71191406	-5.98535156	-1.07666016	+45.57128906	-2.79052734	-57.67822266	+1860	+9.72070313	-5.16357422	-0.72070313	+9.75585938	-9.93164063	+16.96289063	+1752	+7.06640625	-9.25927734	-0.88769531	+58.27148438	+3.58154297	-20.08300781	+1676
+1458241169.00600000	+9.71630859	-5.98974609	-1.07666016	+45.52734375	-2.81250000	-57.70019531	+1856	+9.72949219	-5.16796875	-0.71630859	+9.55810547	-9.99755859	+16.85302734	+1748	+7.06201172	-9.25927734	-0.89208984	+58.22753906	+3.53759766	-20.10498047	+1672
+1458241169.01440000	+9.72070313	-5.98974609	-1.07226563	+45.43945313	-2.85644531	-57.74414063	+1852	+9.74267578	-5.17675781	-0.70312500	+9.27246094	-10.12939453	+16.69921875	+1744	+7.06201172	-9.26367188	-0.89208984	+58.11767578	+3.47167969	-20.17089844	+1660
+1458241169.01850010	+9.72509766	-5.99414063	-1.06347656	+45.32958984	-2.92236328	-57.81005859	+1852	+9.75585938	-5.18115234	-0.68994141	+9.09667969	-10.28320313	+16.58935547	+1748	+7.06201172	-9.26367188	-0.89208984	+58.09570313	+3.44970703	-20.19287109	+1656
+1458241169.02270010	+9.73388672	-5.99414063	-1.05468750	+45.26367188	-2.98828125	-57.87597656	+1852	+9.76464844	-5.18115234	-0.68554688	+9.00878906	-10.39306641	+16.52343750	+1748	+7.06201172	-9.25927734	-0.89208984	+58.09570313	+3.40576172	-20.21484375	+1652
+1458241169.03099990	+9.75146484	-5.99414063	-1.04150391	+45.15380859	-3.14208984	-57.98583984	+1852	+9.77343750	-5.17675781	-0.67675781	+8.96484375	-10.52490234	+16.50146484	+1752	+7.06640625	-9.25927734	-0.89208984	+58.07373047	+3.36181641	-20.30273438	+1644
+1458241169.03520010	+9.75585938	-5.98974609	-1.03710938	+45.13183594	-3.20800781	-58.02978516	+1856	+9.77783203	-5.17236328	-0.67236328	+8.96484375	-10.56884766	+16.50146484	+1752	+7.06640625	-9.25927734	-0.89208984	+58.07373047	+3.33984375	-20.32470703	+1640
+1458241169.04349990	+9.76904297	-5.98535156	-1.02832031	+45.13183594	-3.33984375	-58.11767578	+1856	+9.78222656	-5.16357422	-0.66796875	+8.98681641	-10.70068359	+16.52343750	+1752	+7.07958984	-9.25488281	-0.88769531	+58.09570313	+3.27392578	-20.45654297	+1636
+1458241169.04769990	+9.77343750	-5.98095703	-1.02392578	+45.15380859	-3.40576172	-58.13964844	+1860	+9.78662109	-5.15917969	-0.66357422	+9.00878906	-10.74462891	+16.52343750	+1748	+7.08398438	-9.25048828	-0.88330078	+58.11767578	+3.22998047	-20.54443359	+1636
+1458241169.05600000	+9.78222656	-5.97656250	-1.01953125	+45.19775391	-3.47167969	-58.16162109	+1860	+9.79101563	-5.15478516	-0.65917969	+9.05273438	-10.81054688	+16.56738281	+1744	+7.11035156	-9.23730469	-0.87451172	+58.22753906	+3.09814453	-20.85205078	+1640
+1458241169.06020000	+9.78662109	-5.97216797	-1.01953125	+45.21972656	-3.51562500	-58.18359375	+1864	+9.79541016	-5.15039063	-0.65917969	+9.07470703	-10.83251953	+16.58935547	+1744	+7.12792969	-9.22851563	-0.87011719	+58.31542969	+3.03222656	-21.00585938	+1644
+1458241169.06850000	+9.79101563	-5.96777344	-1.01513672	+45.26367188	-3.55957031	-58.18359375	+1864	+9.79541016	-5.14160156	-0.65917969	+9.11865234	-10.85449219	+16.61132813	+1736	+7.16308594	-9.21093750	-0.85693359	+58.53515625	+2.87841797	-21.33544922	+1656
+1458241169.07270000	+9.79101563	-5.96777344	-1.01513672	+45.30761719	-3.58154297	-58.18359375	+1864	+9.79980469	-5.14160156	-0.65917969	+9.14062500	-10.85449219	+16.63330078	+1732	+7.17626953	-9.20214844	-0.85253906	+58.64501953	+2.81250000	-21.46728516	+1660
+1458241169.08100010	+9.79541016	-5.96337891	-1.01513672	+45.35156250	-3.60351563	-58.18359375	+1868	+9.79980469	-5.13720703	-0.65917969	+9.16259766	-10.87646484	+16.63330078	+1728	+7.19384766	-9.19335938	-0.84375000	+58.79882813	+2.74658203	-21.59912109	+1668
+1458241169.08520010	+9.79541016	-5.95898438	-1.01513672	+45.37353516	-3.60351563	-58.18359375	+1868	+9.79980469	-5.13281250	-0.65917969	+9.18457031	-10.87646484	+16.65527344	+1724	+7.19824219	-9.18896484	-0.84375000	+58.86474609	+2.72460938	-21.62109375	+1668
+1458241169.08929990	+9.79541016	-5.95898438	-1.01513672	+45.37353516	-3.60351563	-58.18359375	+1868	+9.79980469	-5.13281250	-0.65917969	+9.20654297	-10.87646484	+16.65527344	+1720	+7.20263672	-9.18457031	-0.84375000	+58.88671875	+2.70263672	-21.64306641	+1668
+1458241169.09770010	+9.79541016	-5.95458984	-1.01513672	+45.39550781	-3.60351563	-58.18359375	+1868	+9.79980469	-5.12841797	-0.65917969	+9.22851563	-10.85449219	+16.65527344	+1712	+7.20263672	-9.18457031	-0.84375000	+58.93066406	+2.65869141	-21.59912109	+1672
+1458241169.10180000	+9.79541016	-5.95458984	-1.01513672	+45.41748047	-3.60351563	-58.18359375	+1868	+9.79980469	-5.12841797	-0.65917969	+9.22851563	-10.85449219	+16.65527344	+1708	+7.19824219	-9.18457031	-0.84814453	+58.95263672	+2.65869141	-21.55517578	+1672
+1458241169.11019990	+9.79541016	-5.95458984	-1.01513672	+45.41748047	-3.60351563	-58.16162109	+1864	+9.79980469	-5.12841797	-0.65917969	+9.25048828	-10.85449219	+16.65527344	+1704	+7.19384766	-9.18457031	-0.85253906	+58.95263672	+2.63671875	-21.51123047	+1672
+1458241169.11430000	+9.79541016	-5.95458984	-1.01513672	+45.43945313	-3.60351563	-58.16162109	+1864	+9.79980469	-5.12841797	-0.65917969	+9.25048828	-10.83251953	+16.65527344	+1700	+7.19384766	-9.18457031	-0.85253906	+58.95263672	+2.63671875	-21.46728516	+1676
+1458241169.11850000	+9.79541016	-5.95458984	-1.01513672	+45.43945313	-3.58154297	-58.16162109	+1864	+9.79541016	-5.12841797	-0.65917969	+9.25048828	-10.83251953	+16.65527344	+1696	+7.18945313	-9.18457031	-0.85253906	+58.95263672	+2.63671875	-21.46728516	+1676
+1458241169.12270000	+9.79101563	-5.95458984	-1.01513672	+45.43945313	-3.58154297	-58.16162109	+1864	+9.79541016	-5.12402344	-0.65917969	+9.27246094	-10.81054688	+16.65527344	+1696	+7.18945313	-9.18896484	-0.85253906	+58.95263672	+2.63671875	-21.44531250	+1676
+1458241169.13100000	+9.79101563	-5.95019531	-1.01513672	+45.48339844	-3.53759766	-58.13964844	+1864	+9.79101563	-5.12402344	-0.65917969	+9.31640625	-10.74462891	+16.63330078	+1692	+7.18505859	-9.18896484	-0.85693359	+58.93066406	+2.63671875	-21.40136719	+1672
+1458241169.13520000	+9.78662109	-5.95019531	-1.01513672	+45.50537109	-3.49365234	-58.11767578	+1864	+9.78662109	-5.11962891	-0.65917969	+9.33837891	-10.67871094	+16.61132813	+1688	+7.18505859	-9.18896484	-0.85693359	+58.93066406	+2.63671875	-21.37939453	+1672
+1458241169.13930010	+9.78222656	-5.94580078	-1.01953125	+45.52734375	-3.47167969	-58.09570313	+1864	+9.78222656	-5.11962891	-0.66357422	+9.36035156	-10.61279297	+16.58935547	+1688	+7.18066406	-9.18896484	-0.85693359	+58.93066406	+2.63671875	-21.33544922	+1672
+1458241169.14350010	+9.77343750	-5.94580078	-1.02392578	+45.59326172	-3.33984375	-58.02978516	+1864	+9.77343750	-5.11962891	-0.66796875	+9.42626953	-10.45898438	+16.56738281	+1692	+7.17187500	-9.19335938	-0.86132813	+58.95263672	+2.68066406	-21.22558594	+1676
+1458241169.15179990	+9.75585938	-5.94140625	-1.03271484	+45.68115234	-3.14208984	-57.89794922	+1860	+9.76025391	-5.11962891	-0.67675781	+9.49218750	-10.21728516	+16.52343750	+1696	+7.15869141	-9.19335938	-0.86132813	+58.99658203	+2.74658203	-21.00585938	+1676
+1458241169.15599990	+9.74707031	-5.94140625	-1.03710938	+45.74707031	-2.98828125	-57.81005859	+1860	+9.75146484	-5.11962891	-0.68115234	+9.51416016	-10.06347656	+16.50146484	+1696	+7.14111328	-9.19775391	-0.86132813	+59.10644531	+2.90039063	-20.72021484	+1680
+1458241169.16010000	+9.73828125	-5.94140625	-1.04589844	+45.76904297	-2.87841797	-57.74414063	+1860	+9.74267578	-5.11962891	-0.68994141	+9.55810547	-9.93164063	+16.47949219	+1696	+7.13232422	-9.20214844	-0.86132813	+59.19433594	+3.01025391	-20.52246094	+1680
+1458241169.16849990	+9.72509766	-5.94580078	-1.05468750	+45.83496094	-2.70263672	-57.61230469	+1856	+9.73388672	-5.12402344	-0.69873047	+9.60205078	-9.73388672	+16.47949219	+1696	+7.12353516	-9.20214844	-0.84814453	+59.43603516	+3.27392578	-20.21484375	+1684
+1458241169.17260000	+9.71630859	-5.95019531	-1.05908203	+45.85693359	-2.61474609	-57.56835938	+1856	+9.72509766	-5.12402344	-0.70312500	+9.62402344	-9.62402344	+16.47949219	+1696	+7.11914063	-9.19775391	-0.84375000	+59.54589844	+3.40576172	-20.12695313	+1684
+1458241169.17680000	+9.71191406	-5.95019531	-1.06787109	+45.87890625	-2.54882813	-57.52441406	+1856	+9.72070313	-5.12841797	-0.71191406	+9.64599609	-9.53613281	+16.45751953	+1696	+7.11914063	-9.19775391	-0.83496094	+59.65576172	+3.49365234	-20.06103516	+1684
+1458241169.18100000	+9.70751953	-5.95458984	-1.07226563	+45.90087891	-2.48291016	-57.48046875	+1852	+9.71630859	-5.12841797	-0.71630859	+9.64599609	-9.47021484	+16.45751953	+1692	+7.11914063	-9.19775391	-0.83056641	+59.76562500	+3.60351563	-19.99511719	+1688
+1458241169.18510010	+9.70312500	-5.95458984	-1.07666016	+45.92285156	-2.39501953	-57.43652344	+1852	+9.71191406	-5.12841797	-0.72070313	+9.68994141	-9.38232422	+16.43554688	+1688	+7.11914063	-9.19775391	-0.82177734	+59.83154297	+3.69140625	-19.95117188	+1692
+1458241169.18930010	+9.69873047	-5.95898438	-1.08105469	+45.94482422	-2.32910156	-57.39257813	+1848	+9.70751953	-5.13281250	-0.72509766	+9.71191406	-9.29443359	+16.43554688	+1688	+7.11914063	-9.19775391	-0.82177734	+59.91943359	+3.77929688	-19.90722656	+1692
+1458241169.19759990	+9.68554688	-5.96337891	-1.08984375	+45.98876953	-2.19726563	-57.30468750	+1844	+9.69433594	-5.13281250	-0.73388672	+9.75585938	-9.14062500	+16.41357422	+1680	+7.11474609	-9.20214844	-0.81298828	+60.02929688	+3.91113281	-19.79736328	+1696
+1458241169.20180010	+9.68115234	-5.96337891	-1.09423828	+46.01074219	-2.13134766	-57.26074219	+1840	+9.68994141	-5.13281250	-0.73828125	+9.79980469	-9.05273438	+16.39160156	+1676	+7.11474609	-9.20214844	-0.81298828	+60.09521484	+3.97705078	-19.75341797	+1700
+1458241169.20600010	+9.67675781	-5.96337891	-1.09423828	+46.03271484	-2.06542969	-57.23876953	+1836	+9.68554688	-5.13720703	-0.73828125	+9.82177734	-8.98681641	+16.36962891	+1672	+7.11035156	-9.20214844	-0.81298828	+60.13916016	+4.02099609	-19.68750000	+1700
+1458241169.21009990	+9.67236328	-5.96777344	-1.09863281	+46.07666016	-1.99951172	-57.21679688	+1832	+9.68115234	-5.13720703	-0.74267578	+9.84375000	-8.92089844	+16.32568359	+1668	+7.10595703	-9.20654297	-0.81298828	+60.16113281	+4.06494141	-19.62158203	+1704
+1458241169.21429990	+9.66796875	-5.96777344	-1.10302734	+46.09863281	-1.93359375	-57.19482422	+1828	+9.67675781	-5.13720703	-0.74267578	+9.86572266	-8.87695313	+16.30371094	+1664	+7.09716797	-9.21093750	-0.81298828	+60.18310547	+4.08691406	-19.55566406	+1704
+1458241169.22260000	+9.65917969	-5.96777344	-1.10742188	+46.16455078	-1.82373047	-57.15087891	+1820	+9.66796875	-5.13720703	-0.74707031	+9.93164063	-8.76708984	+16.23779297	+1660	+7.08398438	-9.21533203	-0.81738281	+60.18310547	+4.15283203	-19.44580078	+1708
+1458241169.22680000	+9.65478516	-5.96777344	-1.10742188	+46.18652344	-1.77978516	-57.12890625	+1816	+9.66357422	-5.13720703	-0.75146484	+9.97558594	-8.72314453	+16.21582031	+1656	+7.07958984	-9.21972656	-0.82177734	+60.18310547	+4.15283203	-19.37988281	+1708
+1458241169.23090000	+9.65039063	-5.96777344	-1.11181641	+46.20849609	-1.73583984	-57.10693359	+1808	+9.66357422	-5.13720703	-0.75146484	+9.99755859	-8.65722656	+16.19384766	+1656	+7.07080078	-9.22412109	-0.82617188	+60.18310547	+4.15283203	-19.31396484	+1708
+1458241169.23510000	+9.65039063	-5.96777344	-1.11181641	+46.23046875	-1.69189453	-57.10693359	+1804	+9.65917969	-5.13720703	-0.75585938	+10.01953125	-8.61328125	+16.17187500	+1656	+7.06640625	-9.22851563	-0.83056641	+60.16113281	+4.15283203	-19.27001953	+1708
+1458241169.23930000	+9.64599609	-5.96337891	-1.11181641	+46.27441406	-1.64794922	-57.08496094	+1796	+9.65478516	-5.13720703	-0.75585938	+10.06347656	-8.59130859	+16.14990234	+1652	+7.06201172	-9.22851563	-0.83496094	+60.16113281	+4.15283203	-19.20410156	+1708
+1458241169.24340010	+9.64160156	-5.96337891	-1.11621094	+46.29638672	-1.62597656	-57.08496094	+1792	+9.65478516	-5.13720703	-0.75585938	+10.08544922	-8.56933594	+16.14990234	+1652	+7.05761719	-9.23291016	-0.83935547	+60.16113281	+4.15283203	-19.16015625	+1704
+1458241169.24760010	+9.64160156	-5.96337891	-1.11621094	+46.34033203	-1.60400391	-57.08496094	+1788	+9.65478516	-5.13720703	-0.75585938	+10.10742188	-8.54736328	+16.12792969	+1652	+7.05322266	-9.23291016	-0.84375000	+60.16113281	+4.15283203	-19.13818359	+1704
+1458241169.25180010	+9.63720703	-5.96337891	-1.11621094	+46.36230469	-1.58203125	-57.06298828	+1780	+9.65039063	-5.13281250	-0.75585938	+10.15136719	-8.52539063	+16.12792969	+1652	+7.04882813	-9.23730469	-0.84375000	+60.18310547	+4.15283203	-19.09423828	+1700
+1458241169.25589990	+9.63720703	-5.95898438	-1.11621094	+46.38427734	-1.56005859	-57.06298828	+1776	+9.65039063	-5.13281250	-0.75585938	+10.17333984	-8.50341797	+16.12792969	+1652	+7.04882813	-9.23730469	-0.84814453	+60.18310547	+4.13085938	-19.07226563	+1696
+1458241169.26009990	+9.63720703	-5.95898438	-1.11621094	+46.42822266	-1.53808594	-57.04101563	+1772	+9.65039063	-5.13281250	-0.75585938	+10.19531250	-8.50341797	+16.12792969	+1652	+7.04443359	-9.23730469	-0.84814453	+60.20507813	+4.13085938	-19.07226563	+1692
+1458241169.26430010	+9.63720703	-5.95898438	-1.11621094	+46.45019531	-1.53808594	-57.04101563	+1764	+9.65039063	-5.13281250	-0.75585938	+10.23925781	-8.48144531	+16.12792969	+1656	+7.04443359	-9.23730469	-0.84814453	+60.22705078	+4.13085938	-19.05029297	+1688
+1458241169.26840000	+9.63720703	-5.95458984	-1.12060547	+46.47216797	-1.53808594	-57.01904297	+1760	+9.64599609	-5.12841797	-0.75585938	+10.26123047	-8.48144531	+16.14990234	+1656	+7.04882813	-9.23730469	-0.84814453	+60.24902344	+4.13085938	-19.05029297	+1684
+1458241169.27679990	+9.63281250	-5.95019531	-1.12060547	+46.53808594	-1.53808594	-57.01904297	+1752	+9.64599609	-5.12402344	-0.75585938	+10.32714844	-8.48144531	+16.17187500	+1656	+7.05322266	-9.23730469	-0.84814453	+60.33691406	+4.13085938	-19.07226563	+1676
+1458241169.28090000	+9.63720703	-5.95019531	-1.12060547	+46.56005859	-1.56005859	-56.99707031	+1748	+9.64599609	-5.12402344	-0.75585938	+10.37109375	-8.48144531	+16.19384766	+1656	+7.05322266	-9.23730469	-0.84814453	+60.38085938	+4.13085938	-19.09423828	+1676
+1458241169.28510000	+9.63720703	-5.95019531	-1.12060547	+46.60400391	-1.56005859	-56.99707031	+1744	+9.64599609	-5.12402344	-0.75585938	+10.39306641	-8.50341797	+16.21582031	+1656	+7.05761719	-9.23291016	-0.84375000	+60.42480469	+4.13085938	-19.09423828	+1672
+1458241169.29340000	+9.63720703	-5.94580078	-1.12060547	+46.64794922	-1.58203125	-56.97509766	+1740	+9.64599609	-5.11962891	-0.75585938	+10.45898438	-8.50341797	+16.25976563	+1652	+7.06640625	-9.22851563	-0.83935547	+60.51269531	+4.15283203	-19.13818359	+1672
+1458241169.29760000	+9.63720703	-5.94580078	-1.12060547	+46.69189453	-1.60400391	-56.97509766	+1736	+9.64599609	-5.11523438	-0.75585938	+10.50292969	-8.50341797	+16.30371094	+1652	+7.07080078	-9.22851563	-0.83935547	+60.55664063	+4.15283203	-19.16015625	+1668
+1458241169.30170010	+9.63720703	-5.94140625	-1.12060547	+46.71386719	-1.60400391	-56.95312500	+1732	+9.64599609	-5.11523438	-0.75585938	+10.52490234	-8.52539063	+16.32568359	+1648	+7.07519531	-9.22412109	-0.83496094	+60.62255859	+4.17480469	-19.18212891	+1668
+1458241169.30590010	+9.63720703	-5.94140625	-1.12060547	+46.73583984	-1.62597656	-56.95312500	+1732	+9.64599609	-5.11083984	-0.75585938	+10.56884766	-8.52539063	+16.34765625	+1648	+7.07519531	-9.22412109	-0.83496094	+60.66650391	+4.17480469	-19.20410156	+1668
+1458241169.31010010	+9.64160156	-5.94140625	-1.12060547	+46.77978516	-1.64794922	-56.95312500	+1728	+9.64599609	-5.11083984	-0.75585938	+10.61279297	-8.54736328	+16.39160156	+1644	+7.07958984	-9.22412109	-0.83056641	+60.71044922	+4.17480469	-19.22607422	+1672
+1458241169.31419990	+9.64160156	-5.93701172	-1.12060547	+46.80175781	-1.64794922	-56.93115234	+1728	+9.64599609	-5.10644531	-0.75585938	+10.63476563	-8.54736328	+16.41357422	+1640	+7.08398438	-9.21972656	-0.83056641	+60.75439453	+4.19677734	-19.24804688	+1672
+1458241169.31839990	+9.64160156	-5.93701172	-1.12060547	+46.84570313	-1.66992188	-56.93115234	+1724	+9.64599609	-5.10644531	-0.75585938	+10.67871094	-8.54736328	+16.43554688	+1640	+7.08837891	-9.21972656	-0.82617188	+60.82031250	+4.19677734	-19.27001953	+1672
+1458241169.32670000	+9.64160156	-5.93261719	-1.12060547	+46.91162109	-1.66992188	-56.93115234	+1720	+9.64160156	-5.10205078	-0.75585938	+10.74462891	-8.52539063	+16.47949219	+1632	+7.09277344	-9.21533203	-0.82177734	+60.90820313	+4.21875000	-19.29199219	+1676
+1458241169.33090000	+9.64160156	-5.93261719	-1.12060547	+46.93359375	-1.66992188	-56.93115234	+1720	+9.64160156	-5.09765625	-0.75585938	+10.76660156	-8.52539063	+16.47949219	+1628	+7.09716797	-9.21533203	-0.81738281	+60.95214844	+4.21875000	-19.29199219	+1676
+1458241169.33509990	+9.64160156	-5.92822266	-1.12060547	+46.97753906	-1.66992188	-56.90917969	+1716	+9.63720703	-5.09765625	-0.75585938	+10.81054688	-8.52539063	+16.50146484	+1624	+7.10156250	-9.21093750	-0.81738281	+60.99609375	+4.21875000	-19.31396484	+1676
+1458241169.33920000	+9.63720703	-5.92822266	-1.12060547	+46.99951172	-1.66992188	-56.90917969	+1716	+9.63720703	-5.09326172	-0.75585938	+10.83251953	-8.50341797	+16.50146484	+1620	+7.10156250	-9.21093750	-0.81738281	+61.04003906	+4.21875000	-19.31396484	+1676
+1458241169.34340000	+9.63720703	-5.92382813	-1.12060547	+47.04345703	-1.66992188	-56.90917969	+1712	+9.63720703	-5.09326172	-0.75585938	+10.87646484	-8.50341797	+16.50146484	+1620	+7.10156250	-9.21093750	-0.81738281	+61.08398438	+4.21875000	-19.31396484	+1676
+1458241169.34760000	+9.63720703	-5.91943359	-1.11621094	+47.08740234	-1.64794922	-56.90917969	+1708	+9.63281250	-5.08886719	-0.75585938	+10.89843750	-8.48144531	+16.50146484	+1616	+7.10156250	-9.21093750	-0.81738281	+61.10595703	+4.21875000	-19.29199219	+1676
+1458241169.35170010	+9.63281250	-5.91943359	-1.11621094	+47.10937500	-1.64794922	-56.90917969	+1708	+9.63281250	-5.08886719	-0.75585938	+10.92041016	-8.45947266	+16.50146484	+1616	+7.10156250	-9.21093750	-0.81738281	+61.12792969	+4.21875000	-19.29199219	+1676
+1458241169.35590000	+9.62841797	-5.91503906	-1.11621094	+47.15332031	-1.62597656	-56.90917969	+1704	+9.62841797	-5.08886719	-0.75585938	+10.96435547	-8.43750000	+16.50146484	+1612	+7.09716797	-9.21093750	-0.81738281	+61.14990234	+4.21875000	-19.27001953	+1676
+1458241169.36010000	+9.62841797	-5.91503906	-1.12060547	+47.17529297	-1.60400391	-56.88720703	+1700	+9.62841797	-5.08886719	-0.76025391	+10.98632813	-8.39355469	+16.47949219	+1612	+7.09277344	-9.21093750	-0.82177734	+61.17187500	+4.21875000	-19.24804688	+1680
+1458241169.36420010	+9.62402344	-5.91503906	-1.12060547	+47.19726563	-1.58203125	-56.88720703	+1700	+9.62402344	-5.08447266	-0.76025391	+11.00830078	-8.37158203	+16.47949219	+1612	+7.09277344	-9.21533203	-0.82617188	+61.17187500	+4.19677734	-19.22607422	+1680
+1458241169.36840010	+9.61962891	-5.91064453	-1.12060547	+47.24121094	-1.56005859	-56.88720703	+1696	+9.61962891	-5.08447266	-0.76025391	+11.03027344	-8.34960938	+16.47949219	+1612	+7.08837891	-9.21533203	-0.82617188	+61.19384766	+4.19677734	-19.18212891	+1680
+1458241169.37260010	+9.61962891	-5.91064453	-1.12060547	+47.26318359	-1.53808594	-56.86523438	+1692	+9.61962891	-5.08447266	-0.76025391	+11.05224609	-8.32763672	+16.45751953	+1612	+7.08398438	-9.21533203	-0.83056641	+61.19384766	+4.17480469	-19.13818359	+1680
+1458241169.37669990	+9.61523438	-5.91064453	-1.12060547	+47.28515625	-1.51611328	-56.86523438	+1692	+9.61523438	-5.08447266	-0.76025391	+11.07421875	-8.32763672	+16.45751953	+1612	+7.07958984	-9.21533203	-0.83496094	+61.21582031	+4.17480469	-19.11621094	+1680
+1458241169.38089990	+9.61083984	-5.91064453	-1.12060547	+47.30712891	-1.49414063	-56.86523438	+1692	+9.61523438	-5.08447266	-0.76025391	+11.09619141	-8.30566406	+16.43554688	+1612	+7.07519531	-9.21972656	-0.83496094	+61.23779297	+4.15283203	-19.09423828	+1680
+1458241169.38500000	+9.61083984	-5.90625000	-1.12060547	+47.32910156	-1.49414063	-56.86523438	+1692	+9.61523438	-5.08447266	-0.76025391	+11.11816406	-8.28369141	+16.43554688	+1616	+7.07519531	-9.21972656	-0.83935547	+61.23779297	+4.15283203	-19.07226563	+1676
+1458241169.38920000	+9.61083984	-5.90625000	-1.12060547	+47.35107422	-1.47216797	-56.84326172	+1688	+9.61083984	-5.08447266	-0.76464844	+11.11816406	-8.28369141	+16.43554688	+1616	+7.07080078	-9.21972656	-0.83935547	+61.25976563	+4.15283203	-19.05029297	+1676
+1458241169.39340000	+9.60644531	-5.90625000	-1.12060547	+47.37304688	-1.47216797	-56.84326172	+1688	+9.61083984	-5.08447266	-0.76464844	+11.14013672	-8.26171875	+16.43554688	+1616	+7.07080078	-9.21972656	-0.83935547	+61.28173828	+4.15283203	-19.02832031	+1672
+1458241169.39750000	+9.60644531	-5.90625000	-1.12500000	+47.39501953	-1.47216797	-56.82128906	+1688	+9.61083984	-5.08447266	-0.76464844	+11.14013672	-8.26171875	+16.43554688	+1616	+7.07080078	-9.21972656	-0.83935547	+61.32568359	+4.15283203	-19.02832031	+1672
+1458241169.40170000	+9.60644531	-5.90625000	-1.12500000	+47.41699219	-1.47216797	-56.82128906	+1688	+9.61083984	-5.08007813	-0.76464844	+11.16210938	-8.28369141	+16.43554688	+1616	+7.07519531	-9.21972656	-0.83935547	+61.36962891	+4.15283203	-19.02832031	+1668
+1458241169.41000010	+9.60644531	-5.90625000	-1.12500000	+47.41699219	-1.49414063	-56.82128906	+1684	+9.61083984	-5.08447266	-0.76464844	+11.16210938	-8.28369141	+16.43554688	+1616	+7.07958984	-9.21533203	-0.83496094	+61.43554688	+4.17480469	-19.05029297	+1668
+1458241169.41420010	+9.60644531	-5.91064453	-1.12500000	+47.43896484	-1.49414063	-56.82128906	+1680	+9.61083984	-5.08447266	-0.76464844	+11.18408203	-8.30566406	+16.43554688	+1612	+7.07958984	-9.21533203	-0.83496094	+61.45751953	+4.17480469	-19.07226563	+1668
+1458241169.41840000	+9.60644531	-5.91064453	-1.12500000	+47.43896484	-1.51611328	-56.82128906	+1676	+9.61083984	-5.08447266	-0.76025391	+11.18408203	-8.32763672	+16.43554688	+1612	+7.08398438	-9.21533203	-0.83056641	+61.50146484	+4.19677734	-19.09423828	+1668
+1458241169.42249990	+9.61083984	-5.91064453	-1.12500000	+47.46093750	-1.51611328	-56.82128906	+1676	+9.61083984	-5.08447266	-0.76025391	+11.18408203	-8.32763672	+16.43554688	+1612	+7.08837891	-9.21533203	-0.82617188	+61.52343750	+4.19677734	-19.11621094	+1668
+1458241169.42670010	+9.61083984	-5.91064453	-1.12500000	+47.46093750	-1.51611328	-56.84326172	+1672	+9.61083984	-5.08447266	-0.76025391	+11.18408203	-8.34960938	+16.43554688	+1608	+7.09277344	-9.21093750	-0.82617188	+61.54541016	+4.21875000	-19.13818359	+1668
+1458241169.43090010	+9.61083984	-5.91064453	-1.12500000	+47.46093750	-1.53808594	-56.84326172	+1672	+9.61083984	-5.08447266	-0.76025391	+11.18408203	-8.34960938	+16.43554688	+1608	+7.09277344	-9.21093750	-0.82177734	+61.56738281	+4.21875000	-19.16015625	+1668
+1458241169.43499990	+9.61083984	-5.91064453	-1.12500000	+47.46093750	-1.53808594	-56.84326172	+1668	+9.61083984	-5.08447266	-0.76025391	+11.18408203	-8.37158203	+16.43554688	+1608	+7.09716797	-9.21093750	-0.82177734	+61.58935547	+4.24072266	-19.16015625	+1668
+1458241169.43919990	+9.61083984	-5.91064453	-1.12500000	+47.46093750	-1.53808594	-56.84326172	+1668	+9.61083984	-5.08447266	-0.76025391	+11.18408203	-8.37158203	+16.43554688	+1604	+7.09716797	-9.21093750	-0.81738281	+61.61132813	+4.24072266	-19.18212891	+1672
+1458241169.44339990	+9.61083984	-5.91064453	-1.12500000	+47.46093750	-1.53808594	-56.84326172	+1668	+9.61083984	-5.08447266	-0.76025391	+11.18408203	-8.39355469	+16.43554688	+1604	+7.09716797	-9.21093750	-0.81738281	+61.61132813	+4.24072266	-19.20410156	+1672
+1458241169.44750000	+9.61523438	-5.91064453	-1.12500000	+47.46093750	-1.56005859	-56.84326172	+1664	+9.61083984	-5.08447266	-0.76025391	+11.18408203	-8.39355469	+16.43554688	+1600	+7.10156250	-9.21093750	-0.81738281	+61.63330078	+4.24072266	-19.22607422	+1672
+1458241169.45170000	+9.61523438	-5.91064453	-1.12500000	+47.46093750	-1.56005859	-56.84326172	+1664	+9.61083984	-5.08447266	-0.76025391	+11.18408203	-8.39355469	+16.41357422	+1600	+7.10156250	-9.21093750	-0.81298828	+61.63330078	+4.26269531	-19.22607422	+1672
+1458241169.45580010	+9.61523438	-5.91064453	-1.12500000	+47.46093750	-1.56005859	-56.86523438	+1664	+9.61083984	-5.08447266	-0.76025391	+11.18408203	-8.39355469	+16.41357422	+1596	+7.10156250	-9.20654297	-0.81298828	+61.63330078	+4.26269531	-19.22607422	+1672
+1458241169.46000000	+9.61523438	-5.91064453	-1.12500000	+47.46093750	-1.56005859	-56.86523438	+1664	+9.61083984	-5.08447266	-0.76025391	+11.18408203	-8.39355469	+16.41357422	+1596	+7.10156250	-9.21093750	-0.81298828	+61.63330078	+4.26269531	-19.24804688	+1672
+1458241169.46420000	+9.61523438	-5.91064453	-1.12500000	+47.46093750	-1.56005859	-56.86523438	+1660	+9.61083984	-5.08447266	-0.75585938	+11.16210938	-8.41552734	+16.41357422	+1592	+7.10156250	-9.21093750	-0.81298828	+61.63330078	+4.26269531	-19.24804688	+1672
+1458241169.46830010	+9.61523438	-5.91064453	-1.12500000	+47.46093750	-1.56005859	-56.86523438	+1660	+9.61083984	-5.08447266	-0.75585938	+11.16210938	-8.41552734	+16.41357422	+1592	+7.10156250	-9.21093750	-0.81298828	+61.63330078	+4.26269531	-19.24804688	+1672
+1458241169.47250010	+9.61523438	-5.91064453	-1.12500000	+47.46093750	-1.56005859	-56.86523438	+1660	+9.61083984	-5.08447266	-0.75585938	+11.16210938	-8.41552734	+16.41357422	+1592	+7.10156250	-9.21093750	-0.81298828	+61.63330078	+4.26269531	-19.24804688	+1672
+1458241169.47670010	+9.61523438	-5.91064453	-1.12500000	+47.46093750	-1.56005859	-56.86523438	+1660	+9.61083984	-5.08447266	-0.75585938	+11.16210938	-8.41552734	+16.41357422	+1588	+7.10156250	-9.21093750	-0.81298828	+61.61132813	+4.24072266	-19.24804688	+1676
+1458241169.48079990	+9.61523438	-5.91064453	-1.12500000	+47.46093750	-1.56005859	-56.86523438	+1656	+9.61083984	-5.08447266	-0.75585938	+11.16210938	-8.41552734	+16.41357422	+1588	+7.10156250	-9.21093750	-0.81298828	+61.61132813	+4.24072266	-19.24804688	+1676
+1458241169.48499990	+9.61523438	-5.91064453	-1.12500000	+47.46093750	-1.56005859	-56.86523438	+1656	+9.61083984	-5.08447266	-0.75585938	+11.16210938	-8.41552734	+16.41357422	+1588	+7.10156250	-9.21093750	-0.81298828	+61.61132813	+4.24072266	-19.22607422	+1676
+1458241169.48920010	+9.61523438	-5.91064453	-1.12500000	+47.46093750	-1.56005859	-56.86523438	+1656	+9.61083984	-5.08447266	-0.75585938	+11.16210938	-8.41552734	+16.41357422	+1584	+7.09716797	-9.21093750	-0.81298828	+61.61132813	+4.24072266	-19.22607422	+1676
+1458241169.49330000	+9.61523438	-5.91064453	-1.12060547	+47.46093750	-1.56005859	-56.86523438	+1656	+9.61083984	-5.08447266	-0.75585938	+11.16210938	-8.41552734	+16.41357422	+1584	+7.09716797	-9.21093750	-0.81298828	+61.61132813	+4.24072266	-19.22607422	+1676
+1458241169.49749990	+9.61523438	-5.91064453	-1.12060547	+47.46093750	-1.56005859	-56.86523438	+1656	+9.61083984	-5.08447266	-0.75585938	+11.16210938	-8.41552734	+16.41357422	+1584	+7.09716797	-9.21093750	-0.81298828	+61.58935547	+4.24072266	-19.22607422	+1676
+1458241169.50169990	+9.61083984	-5.91064453	-1.12060547	+47.46093750	-1.56005859	-56.86523438	+1652	+9.61083984	-5.08447266	-0.75585938	+11.16210938	-8.41552734	+16.41357422	+1584	+7.09716797	-9.21093750	-0.81298828	+61.58935547	+4.24072266	-19.22607422	+1676
+1458241169.50580000	+9.61083984	-5.91064453	-1.12060547	+47.46093750	-1.56005859	-56.88720703	+1652	+9.61083984	-5.08447266	-0.75585938	+11.16210938	-8.41552734	+16.41357422	+1584	+7.09716797	-9.21093750	-0.81738281	+61.58935547	+4.24072266	-19.20410156	+1676
+1458241169.51000000	+9.61083984	-5.91064453	-1.12060547	+47.46093750	-1.56005859	-56.88720703	+1652	+9.61083984	-5.08447266	-0.75585938	+11.16210938	-8.41552734	+16.41357422	+1580	+7.09277344	-9.21093750	-0.81738281	+61.58935547	+4.24072266	-19.20410156	+1676
+1458241169.51420000	+9.61083984	-5.91064453	-1.12060547	+47.46093750	-1.56005859	-56.88720703	+1652	+9.61083984	-5.08447266	-0.75585938	+11.14013672	-8.41552734	+16.41357422	+1580	+7.09277344	-9.21093750	-0.81738281	+61.56738281	+4.24072266	-19.18212891	+1676
+1458241169.51830010	+9.61083984	-5.91064453	-1.12060547	+47.46093750	-1.56005859	-56.88720703	+1652	+9.61083984	-5.08447266	-0.75585938	+11.14013672	-8.41552734	+16.41357422	+1580	+7.09277344	-9.21093750	-0.81738281	+61.56738281	+4.24072266	-19.18212891	+1676
+1458241169.52250000	+9.61083984	-5.91064453	-1.12060547	+47.46093750	-1.56005859	-56.88720703	+1652	+9.61083984	-5.08447266	-0.75585938	+11.14013672	-8.39355469	+16.41357422	+1580	+7.09277344	-9.21533203	-0.81738281	+61.56738281	+4.24072266	-19.16015625	+1672
+1458241169.52670000	+9.61083984	-5.90625000	-1.12060547	+47.46093750	-1.56005859	-56.88720703	+1652	+9.61083984	-5.08447266	-0.75585938	+11.14013672	-8.39355469	+16.41357422	+1580	+7.08837891	-9.21093750	-0.81738281	+61.56738281	+4.24072266	-19.16015625	+1672
+1458241169.53080010	+9.61083984	-5.90625000	-1.12060547	+47.46093750	-1.56005859	-56.88720703	+1648	+9.61083984	-5.08447266	-0.75585938	+11.14013672	-8.39355469	+16.41357422	+1580	+7.08837891	-9.21093750	-0.81738281	+61.56738281	+4.24072266	-19.13818359	+1672
+1458241169.53500010	+9.61083984	-5.90625000	-1.12060547	+47.46093750	-1.56005859	-56.88720703	+1648	+9.61083984	-5.08447266	-0.75585938	+11.14013672	-8.39355469	+16.41357422	+1580	+7.08837891	-9.21093750	-0.81738281	+61.58935547	+4.24072266	-19.13818359	+1672
+1458241169.53909990	+9.61083984	-5.90625000	-1.12060547	+47.46093750	-1.58203125	-56.88720703	+1648	+9.61083984	-5.08447266	-0.75585938	+11.14013672	-8.39355469	+16.41357422	+1576	+7.08837891	-9.21093750	-0.81298828	+61.58935547	+4.24072266	-19.13818359	+1672
+1458241169.54329990	+9.61083984	-5.90625000	-1.12060547	+47.46093750	-1.58203125	-56.88720703	+1648	+9.61083984	-5.08447266	-0.75585938	+11.11816406	-8.39355469	+16.41357422	+1576	+7.09277344	-9.21093750	-0.81298828	+61.61132813	+4.24072266	-19.11621094	+1672
+1458241169.54749990	+9.61083984	-5.90625000	-1.12060547	+47.46093750	-1.58203125	-56.88720703	+1648	+9.61083984	-5.08447266	-0.75585938	+11.11816406	-8.39355469	+16.43554688	+1576	+7.09277344	-9.21093750	-0.81298828	+61.61132813	+4.26269531	-19.11621094	+1672
+1458241169.55160000	+9.61083984	-5.90625000	-1.12060547	+47.46093750	-1.58203125	-56.88720703	+1648	+9.61083984	-5.08447266	-0.75585938	+11.11816406	-8.39355469	+16.43554688	+1576	+7.09277344	-9.20654297	-0.80859375	+61.63330078	+4.26269531	-19.11621094	+1676
+1458241169.55580000	+9.61083984	-5.90625000	-1.12060547	+47.46093750	-1.58203125	-56.88720703	+1648	+9.61083984	-5.08447266	-0.75585938	+11.11816406	-8.41552734	+16.43554688	+1576	+7.09277344	-9.20654297	-0.80859375	+61.65527344	+4.28466797	-19.11621094	+1676
+1458241169.55999990	+9.61083984	-5.90625000	-1.12060547	+47.46093750	-1.60400391	-56.88720703	+1648	+9.61083984	-5.08447266	-0.75585938	+11.09619141	-8.41552734	+16.45751953	+1572	+7.09716797	-9.20654297	-0.80859375	+61.65527344	+4.28466797	-19.11621094	+1676
+1458241169.56410000	+9.61083984	-5.90625000	-1.12060547	+47.46093750	-1.60400391	-56.88720703	+1648	+9.61083984	-5.08447266	-0.75585938	+11.09619141	-8.41552734	+16.45751953	+1572	+7.09716797	-9.20214844	-0.80419922	+61.67724609	+4.28466797	-19.11621094	+1680
+1458241169.56830000	+9.61083984	-5.90625000	-1.12060547	+47.46093750	-1.60400391	-56.88720703	+1648	+9.61083984	-5.08447266	-0.75585938	+11.09619141	-8.41552734	+16.47949219	+1572	+7.09716797	-9.20214844	-0.80419922	+61.67724609	+4.28466797	-19.11621094	+1680
+1458241169.57250000	+9.61083984	-5.90625000	-1.12060547	+47.46093750	-1.60400391	-56.88720703	+1648	+9.61083984	-5.08447266	-0.75585938	+11.07421875	-8.41552734	+16.47949219	+1572	+7.09716797	-9.20214844	-0.80419922	+61.69921875	+4.28466797	-19.11621094	+1680
+1458241169.57660010	+9.61083984	-5.90625000	-1.12060547	+47.46093750	-1.62597656	-56.88720703	+1648	+9.61083984	-5.08447266	-0.75146484	+11.07421875	-8.41552734	+16.47949219	+1568	+7.09716797	-9.20214844	-0.80419922	+61.69921875	+4.28466797	-19.11621094	+1684
+1458241169.58080010	+9.61083984	-5.90625000	-1.12060547	+47.46093750	-1.62597656	-56.88720703	+1648	+9.61083984	-5.08447266	-0.75146484	+11.05224609	-8.41552734	+16.50146484	+1568	+7.09716797	-9.20214844	-0.80419922	+61.67724609	+4.28466797	-19.09423828	+1684
+1458241169.58500000	+9.61083984	-5.90625000	-1.12060547	+47.43896484	-1.62597656	-56.88720703	+1644	+9.61083984	-5.08447266	-0.75146484	+11.03027344	-8.41552734	+16.50146484	+1568	+7.09277344	-9.20214844	-0.80419922	+61.67724609	+4.28466797	-19.09423828	+1684
+1458241169.58909990	+9.61083984	-5.90625000	-1.12060547	+47.43896484	-1.62597656	-56.88720703	+1644	+9.61083984	-5.08447266	-0.75146484	+11.03027344	-8.41552734	+16.50146484	+1568	+7.09277344	-9.20214844	-0.80419922	+61.65527344	+4.28466797	-19.07226563	+1684
+1458241169.59330010	+9.61083984	-5.90625000	-1.12060547	+47.43896484	-1.62597656	-56.88720703	+1644	+9.61083984	-5.08447266	-0.75146484	+11.00830078	-8.41552734	+16.52343750	+1564	+7.09277344	-9.20214844	-0.80419922	+61.65527344	+4.28466797	-19.07226563	+1688
+1458241169.59750010	+9.61083984	-5.90625000	-1.12060547	+47.43896484	-1.62597656	-56.88720703	+1644	+9.61083984	-5.08447266	-0.75146484	+11.00830078	-8.41552734	+16.52343750	+1564	+7.08837891	-9.20214844	-0.80859375	+61.63330078	+4.26269531	-19.05029297	+1688
+1458241169.60159990	+9.61083984	-5.90625000	-1.12060547	+47.43896484	-1.64794922	-56.88720703	+1644	+9.61083984	-5.08447266	-0.75146484	+10.98632813	-8.41552734	+16.52343750	+1564	+7.08837891	-9.20214844	-0.80859375	+61.61132813	+4.26269531	-19.05029297	+1688
+1458241169.60579990	+9.61083984	-5.90625000	-1.12060547	+47.41699219	-1.64794922	-56.86523438	+1644	+9.61083984	-5.08447266	-0.74707031	+10.96435547	-8.41552734	+16.52343750	+1564	+7.08398438	-9.20654297	-0.80859375	+61.58935547	+4.24072266	-19.02832031	+1688
+1458241169.60990000	+9.61083984	-5.90625000	-1.12060547	+47.41699219	-1.64794922	-56.86523438	+1644	+9.61083984	-5.08447266	-0.74707031	+10.96435547	-8.39355469	+16.52343750	+1564	+7.08398438	-9.20654297	-0.81298828	+61.56738281	+4.24072266	-19.00634766	+1692
+1458241169.61410000	+9.61083984	-5.90625000	-1.11621094	+47.41699219	-1.64794922	-56.86523438	+1644	+9.61083984	-5.08447266	-0.74707031	+10.94238281	-8.39355469	+16.52343750	+1564	+7.07958984	-9.20654297	-0.81298828	+61.54541016	+4.24072266	-18.98437500	+1692
+1458241169.61830000	+9.61083984	-5.90625000	-1.11621094	+47.41699219	-1.64794922	-56.86523438	+1644	+9.61083984	-5.08447266	-0.74707031	+10.92041016	-8.39355469	+16.54541016	+1564	+7.07519531	-9.20654297	-0.81298828	+61.52343750	+4.21875000	-18.98437500	+1692
+1458241169.62240000	+9.61083984	-5.90625000	-1.11621094	+47.41699219	-1.64794922	-56.86523438	+1644	+9.61083984	-5.08886719	-0.74707031	+10.92041016	-8.39355469	+16.54541016	+1564	+7.07519531	-9.21093750	-0.81738281	+61.50146484	+4.21875000	-18.96240234	+1692
+1458241169.62660000	+9.61083984	-5.90625000	-1.11621094	+47.39501953	-1.64794922	-56.86523438	+1644	+9.61083984	-5.08886719	-0.74707031	+10.89843750	-8.39355469	+16.54541016	+1568	+7.07080078	-9.21093750	-0.81738281	+61.47949219	+4.21875000	-18.94042969	+1688
+1458241169.63080000	+9.61083984	-5.90625000	-1.11621094	+47.39501953	-1.64794922	-56.86523438	+1644	+9.61523438	-5.08886719	-0.74707031	+10.89843750	-8.39355469	+16.54541016	+1568	+7.07080078	-9.21093750	-0.81738281	+61.45751953	+4.19677734	-18.94042969	+1688
+1458241169.63490010	+9.61083984	-5.90625000	-1.11621094	+47.39501953	-1.64794922	-56.86523438	+1640	+9.61523438	-5.08886719	-0.74707031	+10.87646484	-8.39355469	+16.54541016	+1568	+7.07080078	-9.21093750	-0.81738281	+61.45751953	+4.19677734	-18.91845703	+1688
+1458241169.63910010	+9.61083984	-5.90625000	-1.11621094	+47.39501953	-1.66992188	-56.86523438	+1640	+9.61523438	-5.08886719	-0.74267578	+10.85449219	-8.39355469	+16.56738281	+1568	+7.06640625	-9.21093750	-0.81738281	+61.43554688	+4.19677734	-18.91845703	+1688
+1458241169.64330010	+9.61083984	-5.91064453	-1.11621094	+47.37304688	-1.66992188	-56.86523438	+1640	+9.61523438	-5.08886719	-0.74267578	+10.85449219	-8.39355469	+16.56738281	+1568	+7.06640625	-9.21093750	-0.81738281	+61.43554688	+4.19677734	-18.91845703	+1684
+1458241169.64739990	+9.61083984	-5.91064453	-1.11621094	+47.37304688	-1.66992188	-56.86523438	+1640	+9.61523438	-5.08886719	-0.74267578	+10.83251953	-8.39355469	+16.58935547	+1568	+7.07080078	-9.21093750	-0.81738281	+61.43554688	+4.19677734	-18.89648438	+1684
+1458241169.65159990	+9.61083984	-5.91064453	-1.11621094	+47.37304688	-1.66992188	-56.86523438	+1640	+9.61523438	-5.08886719	-0.74267578	+10.83251953	-8.39355469	+16.58935547	+1572	+7.07080078	-9.21093750	-0.81738281	+61.43554688	+4.21875000	-18.89648438	+1684
+1458241169.65580010	+9.61083984	-5.91064453	-1.11621094	+47.35107422	-1.69189453	-56.86523438	+1640	+9.61523438	-5.08886719	-0.74267578	+10.81054688	-8.39355469	+16.61132813	+1572	+7.07080078	-9.21093750	-0.81738281	+61.43554688	+4.21875000	-18.89648438	+1680
+1458241169.65990000	+9.61083984	-5.91064453	-1.11621094	+47.35107422	-1.69189453	-56.86523438	+1640	+9.61523438	-5.08886719	-0.74267578	+10.81054688	-8.41552734	+16.63330078	+1572	+7.07080078	-9.20654297	-0.81298828	+61.45751953	+4.21875000	-18.89648438	+1680
+1458241169.66409990	+9.61083984	-5.91064453	-1.11621094	+47.32910156	-1.71386719	-56.86523438	+1640	+9.61523438	-5.08886719	-0.74267578	+10.78857422	-8.41552734	+16.63330078	+1568	+7.07080078	-9.20654297	-0.81298828	+61.45751953	+4.21875000	-18.89648438	+1680
+1458241169.66829990	+9.61523438	-5.91064453	-1.11621094	+47.32910156	-1.71386719	-56.84326172	+1640	+9.61523438	-5.08886719	-0.74267578	+10.78857422	-8.41552734	+16.65527344	+1568	+7.07519531	-9.20654297	-0.81298828	+61.47949219	+4.24072266	-18.91845703	+1680
+1458241169.67240000	+9.61523438	-5.91064453	-1.11621094	+47.30712891	-1.73583984	-56.84326172	+1640	+9.61962891	-5.08886719	-0.74267578	+10.76660156	-8.41552734	+16.67724609	+1568	+7.07519531	-9.20654297	-0.81298828	+61.47949219	+4.24072266	-18.91845703	+1680
+1458241169.67660000	+9.61523438	-5.91064453	-1.11621094	+47.28515625	-1.75781250	-56.84326172	+1640	+9.61962891	-5.08886719	-0.74267578	+10.76660156	-8.43750000	+16.69921875	+1568	+7.07958984	-9.20214844	-0.80859375	+61.50146484	+4.24072266	-18.91845703	+1680
+1458241169.68080000	+9.61523438	-5.91064453	-1.11621094	+47.28515625	-1.75781250	-56.84326172	+1640	+9.61962891	-5.08886719	-0.74267578	+10.74462891	-8.43750000	+16.69921875	+1568	+7.07958984	-9.20214844	-0.80859375	+61.50146484	+4.24072266	-18.91845703	+1680
+1458241169.68490000	+9.61523438	-5.91064453	-1.11181641	+47.26318359	-1.77978516	-56.84326172	+1640	+9.61962891	-5.08886719	-0.74267578	+10.74462891	-8.43750000	+16.72119141	+1564	+7.07958984	-9.20214844	-0.80859375	+61.52343750	+4.24072266	-18.91845703	+1680
+1458241169.68910000	+9.61523438	-5.91503906	-1.11181641	+47.26318359	-1.80175781	-56.82128906	+1640	+9.61962891	-5.09326172	-0.73828125	+10.72265625	-8.43750000	+16.72119141	+1564	+7.08398438	-9.20214844	-0.80419922	+61.52343750	+4.24072266	-18.94042969	+1684
+1458241169.69320010	+9.61523438	-5.91503906	-1.11181641	+47.24121094	-1.80175781	-56.82128906	+1640	+9.61962891	-5.09326172	-0.73828125	+10.72265625	-8.45947266	+16.74316406	+1564	+7.08398438	-9.20214844	-0.80419922	+61.52343750	+4.24072266	-18.94042969	+1684
+1458241169.69740010	+9.61523438	-5.91503906	-1.11181641	+47.24121094	-1.82373047	-56.82128906	+1640	+9.61962891	-5.09326172	-0.73828125	+10.70068359	-8.45947266	+16.74316406	+1564	+7.08398438	-9.20214844	-0.80419922	+61.52343750	+4.24072266	-18.94042969	+1684
+1458241169.70160010	+9.61962891	-5.91503906	-1.11181641	+47.21923828	-1.84570313	-56.82128906	+1640	+9.61962891	-5.09326172	-0.73828125	+10.70068359	-8.45947266	+16.74316406	+1560	+7.08398438	-9.20214844	-0.80419922	+61.52343750	+4.24072266	-18.91845703	+1684
+1458241169.70569990	+9.61962891	-5.91503906	-1.11181641	+47.21923828	-1.86767578	-56.82128906	+1640	+9.61962891	-5.09326172	-0.73828125	+10.67871094	-8.48144531	+16.74316406	+1560	+7.08398438	-9.20214844	-0.80419922	+61.52343750	+4.24072266	-18.91845703	+1684
+1458241169.70989990	+9.61962891	-5.91503906	-1.11181641	+47.21923828	-1.86767578	-56.82128906	+1640	+9.61962891	-5.09326172	-0.73828125	+10.67871094	-8.48144531	+16.74316406	+1560	+7.08398438	-9.20214844	-0.80859375	+61.50146484	+4.21875000	-18.91845703	+1684
+1458241169.71409990	+9.61962891	-5.91503906	-1.10742188	+47.21923828	-1.88964844	-56.82128906	+1640	+9.61962891	-5.09326172	-0.73828125	+10.67871094	-8.48144531	+16.74316406	+1560	+7.08398438	-9.20214844	-0.80859375	+61.50146484	+4.21875000	-18.91845703	+1684
+1458241169.71820000	+9.61962891	-5.91503906	-1.10742188	+47.19726563	-1.88964844	-56.82128906	+1640	+9.61962891	-5.09326172	-0.73388672	+10.65673828	-8.50341797	+16.74316406	+1560	+7.07958984	-9.20214844	-0.80859375	+61.50146484	+4.19677734	-18.91845703	+1684
+1458241169.72240000	+9.61962891	-5.91503906	-1.10742188	+47.19726563	-1.91162109	-56.82128906	+1640	+9.62402344	-5.09326172	-0.73388672	+10.65673828	-8.50341797	+16.74316406	+1560	+7.07958984	-9.20214844	-0.80859375	+61.47949219	+4.19677734	-18.91845703	+1684
+1458241169.72659990	+9.61962891	-5.91503906	-1.10742188	+47.19726563	-1.91162109	-56.82128906	+1640	+9.62402344	-5.09326172	-0.73388672	+10.65673828	-8.50341797	+16.74316406	+1560	+7.07958984	-9.20214844	-0.80859375	+61.47949219	+4.19677734	-18.91845703	+1684
+1458241169.73070000	+9.61962891	-5.91503906	-1.10742188	+47.19726563	-1.93359375	-56.82128906	+1640	+9.62402344	-5.09326172	-0.73388672	+10.65673828	-8.52539063	+16.74316406	+1560	+7.07958984	-9.20214844	-0.80859375	+61.45751953	+4.19677734	-18.89648438	+1684
+1458241169.73490000	+9.61962891	-5.91503906	-1.10742188	+47.19726563	-1.93359375	-56.82128906	+1640	+9.62402344	-5.09326172	-0.73388672	+10.65673828	-8.52539063	+16.74316406	+1564	+7.07958984	-9.20214844	-0.81298828	+61.45751953	+4.17480469	-18.89648438	+1684
+1458241169.73910000	+9.61962891	-5.91064453	-1.10302734	+47.19726563	-1.95556641	-56.82128906	+1640	+9.62402344	-5.09326172	-0.73388672	+10.63476563	-8.52539063	+16.74316406	+1564	+7.07958984	-9.20214844	-0.81298828	+61.45751953	+4.17480469	-18.89648438	+1684
+1458241169.74320010	+9.61962891	-5.91064453	-1.10302734	+47.19726563	-1.95556641	-56.82128906	+1640	+9.62402344	-5.09326172	-0.72949219	+10.63476563	-8.54736328	+16.74316406	+1564	+7.07958984	-9.20214844	-0.81298828	+61.43554688	+4.17480469	-18.89648438	+1684
+1458241169.74740000	+9.61962891	-5.91064453	-1.10302734	+47.21923828	-1.97753906	-56.82128906	+1640	+9.62402344	-5.09326172	-0.72949219	+10.63476563	-8.54736328	+16.74316406	+1568	+7.07958984	-9.20214844	-0.81298828	+61.43554688	+4.15283203	-18.89648438	+1680
+1458241169.75160000	+9.61962891	-5.91064453	-1.10302734	+47.21923828	-1.99951172	-56.82128906	+1640	+9.62402344	-5.09326172	-0.72949219	+10.63476563	-8.56933594	+16.76513672	+1568	+7.07958984	-9.20214844	-0.81298828	+61.43554688	+4.15283203	-18.89648438	+1680
+1458241169.75570010	+9.61962891	-5.91064453	-1.10302734	+47.21923828	-1.99951172	-56.82128906	+1644	+9.62402344	-5.09326172	-0.72949219	+10.63476563	-8.56933594	+16.76513672	+1568	+7.07519531	-9.20654297	-0.81298828	+61.43554688	+4.15283203	-18.89648438	+1680
+1458241169.75990010	+9.61962891	-5.91064453	-1.10302734	+47.21923828	-2.02148438	-56.82128906	+1644	+9.62402344	-5.09326172	-0.72949219	+10.63476563	-8.56933594	+16.78710938	+1572	+7.07958984	-9.20654297	-0.81298828	+61.43554688	+4.15283203	-18.89648438	+1680
+1458241169.76410010	+9.61962891	-5.91064453	-1.10302734	+47.21923828	-2.04345703	-56.79931641	+1644	+9.62402344	-5.09326172	-0.72949219	+10.63476563	-8.59130859	+16.78710938	+1572	+7.07958984	-9.20654297	-0.81298828	+61.41357422	+4.13085938	-18.89648438	+1680
+1458241169.76819990	+9.61962891	-5.91064453	-1.10302734	+47.24121094	-2.06542969	-56.79931641	+1644	+9.62402344	-5.09326172	-0.72949219	+10.63476563	-8.59130859	+16.80908203	+1572	+7.07958984	-9.20654297	-0.81298828	+61.41357422	+4.13085938	-18.89648438	+1680
+1458241169.77239990	+9.62402344	-5.91064453	-1.10302734	+47.24121094	-2.08740234	-56.79931641	+1644	+9.62402344	-5.09326172	-0.72949219	+10.63476563	-8.61328125	+16.83105469	+1572	+7.07958984	-9.20654297	-0.81298828	+61.43554688	+4.13085938	-18.89648438	+1676
+1458241169.77650000	+9.62402344	-5.91064453	-1.10302734	+47.24121094	-2.10937500	-56.79931641	+1644	+9.62841797	-5.09326172	-0.72949219	+10.61279297	-8.61328125	+16.83105469	+1576	+7.07958984	-9.20214844	-0.81298828	+61.43554688	+4.13085938	-18.89648438	+1676
+1458241169.78070000	+9.62402344	-5.91064453	-1.09863281	+47.26318359	-2.13134766	-56.77734375	+1644	+9.62841797	-5.09326172	-0.72509766	+10.61279297	-8.63525391	+16.85302734	+1576	+7.07958984	-9.20214844	-0.81298828	+61.43554688	+4.13085938	-18.91845703	+1676
+1458241169.78490000	+9.62402344	-5.91064453	-1.09863281	+47.26318359	-2.15332031	-56.77734375	+1644	+9.62841797	-5.09326172	-0.72509766	+10.61279297	-8.63525391	+16.87500000	+1576	+7.08398438	-9.20214844	-0.81298828	+61.43554688	+4.13085938	-18.91845703	+1676
+1458241169.78900000	+9.62841797	-5.91503906	-1.09863281	+47.26318359	-2.17529297	-56.77734375	+1644	+9.62841797	-5.09326172	-0.72509766	+10.61279297	-8.65722656	+16.89697266	+1576	+7.08398438	-9.20214844	-0.81298828	+61.45751953	+4.13085938	-18.91845703	+1676
+1458241169.79320000	+9.62841797	-5.91503906	-1.09863281	+47.28515625	-2.19726563	-56.75537109	+1648	+9.62841797	-5.09326172	-0.72509766	+10.61279297	-8.65722656	+16.91894531	+1576	+7.08398438	-9.20214844	-0.81298828	+61.45751953	+4.13085938	-18.94042969	+1680
+1458241169.79740000	+9.62841797	-5.91503906	-1.09863281	+47.28515625	-2.21923828	-56.75537109	+1648	+9.62841797	-5.09326172	-0.72509766	+10.61279297	-8.65722656	+16.94091797	+1572	+7.08837891	-9.20214844	-0.80859375	+61.45751953	+4.13085938	-18.94042969	+1680
+1458241169.80150010	+9.62841797	-5.91503906	-1.09863281	+47.28515625	-2.26318359	-56.73339844	+1648	+9.63281250	-5.09326172	-0.72509766	+10.61279297	-8.67919922	+16.96289063	+1572	+7.08837891	-9.20214844	-0.80859375	+61.47949219	+4.13085938	-18.94042969	+1680
+1458241169.80570010	+9.63281250	-5.91503906	-1.09863281	+47.30712891	-2.28515625	-56.73339844	+1648	+9.63281250	-5.09326172	-0.72509766	+10.61279297	-8.67919922	+16.98486328	+1572	+7.09277344	-9.20214844	-0.80859375	+61.47949219	+4.13085938	-18.96240234	+1680
+1458241169.80990000	+9.63281250	-5.91503906	-1.09863281	+47.30712891	-2.28515625	-56.73339844	+1648	+9.63281250	-5.09326172	-0.72509766	+10.59082031	-8.70117188	+17.00683594	+1572	+7.09277344	-9.20214844	-0.80859375	+61.50146484	+4.13085938	-18.96240234	+1680
+1458241169.81399990	+9.63281250	-5.91503906	-1.09863281	+47.30712891	-2.30712891	-56.73339844	+1648	+9.63281250	-5.09326172	-0.72509766	+10.59082031	-8.70117188	+17.00683594	+1572	+7.09277344	-9.20214844	-0.80859375	+61.50146484	+4.13085938	-18.98437500	+1684
+1458241169.81820010	+9.63281250	-5.91503906	-1.09863281	+47.30712891	-2.32910156	-56.73339844	+1652	+9.63281250	-5.09326172	-0.72509766	+10.59082031	-8.70117188	+17.02880859	+1572	+7.09716797	-9.20214844	-0.80419922	+61.50146484	+4.13085938	-18.98437500	+1684
+1458241169.82240010	+9.63281250	-5.91503906	-1.09863281	+47.32910156	-2.35107422	-56.73339844	+1652	+9.63281250	-5.09326172	-0.72070313	+10.59082031	-8.72314453	+17.02880859	+1572	+7.09716797	-9.20214844	-0.80419922	+61.47949219	+4.13085938	-18.98437500	+1684
+1458241169.82649990	+9.63281250	-5.91503906	-1.09423828	+47.32910156	-2.35107422	-56.73339844	+1652	+9.63281250	-5.09326172	-0.72070313	+10.59082031	-8.72314453	+17.05078125	+1568	+7.09716797	-9.20214844	-0.80859375	+61.47949219	+4.10888672	-18.98437500	+1684
+1458241169.83069990	+9.63281250	-5.91503906	-1.09423828	+47.32910156	-2.37304688	-56.73339844	+1652	+9.63281250	-5.09326172	-0.72070313	+10.56884766	-8.72314453	+17.05078125	+1568	+7.09716797	-9.20214844	-0.80859375	+61.47949219	+4.10888672	-18.98437500	+1684
+1458241169.83489990	+9.63281250	-5.91503906	-1.09423828	+47.35107422	-2.37304688	-56.73339844	+1652	+9.63281250	-5.09326172	-0.72070313	+10.56884766	-8.72314453	+17.05078125	+1572	+7.09277344	-9.20214844	-0.80859375	+61.45751953	+4.10888672	-18.98437500	+1684
+1458241169.83900000	+9.63281250	-5.91503906	-1.09423828	+47.35107422	-2.39501953	-56.73339844	+1652	+9.63281250	-5.09326172	-0.72070313	+10.56884766	-8.74511719	+17.05078125	+1572	+7.09277344	-9.20214844	-0.80859375	+61.43554688	+4.08691406	-18.98437500	+1684
+1458241169.84320000	+9.63281250	-5.91503906	-1.09423828	+47.35107422	-2.41699219	-56.73339844	+1656	+9.63720703	-5.09326172	-0.72070313	+10.56884766	-8.74511719	+17.05078125	+1572	+7.09277344	-9.20654297	-0.80859375	+61.41357422	+4.08691406	-18.98437500	+1688
+1458241169.84730010	+9.63281250	-5.91503906	-1.09423828	+47.37304688	-2.41699219	-56.73339844	+1656	+9.63720703	-5.09326172	-0.71630859	+10.54687500	-8.74511719	+17.05078125	+1572	+7.09277344	-9.20654297	-0.81298828	+61.41357422	+4.06494141	-18.98437500	+1688
+1458241169.85150000	+9.63281250	-5.91503906	-1.09423828	+47.37304688	-2.43896484	-56.73339844	+1656	+9.63720703	-5.09326172	-0.71630859	+10.54687500	-8.74511719	+17.05078125	+1572	+7.08837891	-9.20654297	-0.81298828	+61.39160156	+4.06494141	-18.98437500	+1688
+1458241169.85570000	+9.63281250	-5.91503906	-1.09423828	+47.37304688	-2.43896484	-56.73339844	+1656	+9.63720703	-5.09326172	-0.71630859	+10.54687500	-8.76708984	+17.05078125	+1576	+7.08837891	-9.20654297	-0.81298828	+61.36962891	+4.04296875	-18.98437500	+1688
+1458241169.85980010	+9.63281250	-5.91503906	-1.09423828	+47.37304688	-2.46093750	-56.73339844	+1656	+9.63720703	-5.09326172	-0.71630859	+10.52490234	-8.76708984	+17.07275391	+1576	+7.08837891	-9.21093750	-0.81298828	+61.34765625	+4.04296875	-18.98437500	+1688
+1458241169.86400010	+9.63281250	-5.91503906	-1.08984375	+47.39501953	-2.46093750	-56.73339844	+1656	+9.63720703	-5.09326172	-0.71630859	+10.52490234	-8.76708984	+17.07275391	+1580	+7.08837891	-9.21093750	-0.81738281	+61.32568359	+4.02099609	-18.98437500	+1688
+1458241169.86820010	+9.63281250	-5.91503906	-1.08984375	+47.39501953	-2.48291016	-56.73339844	+1656	+9.63720703	-5.09326172	-0.71630859	+10.52490234	-8.78906250	+17.07275391	+1580	+7.08398438	-9.21093750	-0.81738281	+61.30371094	+4.02099609	-18.98437500	+1684
+1458241169.87229990	+9.63281250	-5.91503906	-1.08984375	+47.39501953	-2.50488281	-56.73339844	+1656	+9.63720703	-5.09326172	-0.71191406	+10.50292969	-8.81103516	+17.07275391	+1584	+7.08398438	-9.21093750	-0.81738281	+61.30371094	+3.99902344	-18.98437500	+1684
+1458241169.87649990	+9.63281250	-5.91503906	-1.08984375	+47.41699219	-2.52685547	-56.73339844	+1656	+9.63720703	-5.09326172	-0.71191406	+10.50292969	-8.81103516	+17.09472656	+1584	+7.08398438	-9.21093750	-0.81738281	+61.28173828	+3.99902344	-19.00634766	+1684
+1458241169.88070010	+9.63720703	-5.91503906	-1.08984375	+47.41699219	-2.54882813	-56.73339844	+1660	+9.63720703	-5.09326172	-0.71191406	+10.48095703	-8.83300781	+17.09472656	+1584	+7.08837891	-9.21533203	-0.81738281	+61.28173828	+3.97705078	-19.00634766	+1684
+1458241169.88480000	+9.63720703	-5.91503906	-1.08984375	+47.41699219	-2.57080078	-56.73339844	+1660	+9.64160156	-5.09326172	-0.71191406	+10.48095703	-8.85498047	+17.11669922	+1588	+7.08837891	-9.21533203	-0.81738281	+61.28173828	+3.97705078	-19.02832031	+1684
+1458241169.88899990	+9.63720703	-5.91503906	-1.08984375	+47.41699219	-2.59277344	-56.73339844	+1660	+9.64160156	-5.09765625	-0.71191406	+10.48095703	-8.85498047	+17.13867188	+1588	+7.08837891	-9.21093750	-0.81738281	+61.28173828	+3.97705078	-19.02832031	+1684
+1458241169.89319990	+9.63720703	-5.91503906	-1.08984375	+47.43896484	-2.61474609	-56.75537109	+1660	+9.64160156	-5.09765625	-0.71191406	+10.45898438	-8.87695313	+17.16064453	+1588	+7.09277344	-9.21093750	-0.81298828	+61.28173828	+3.97705078	-19.05029297	+1684
+1458241169.89730000	+9.64160156	-5.91503906	-1.08984375	+47.43896484	-2.63671875	-56.75537109	+1660	+9.64160156	-5.09765625	-0.70751953	+10.43701172	-8.89892578	+17.18261719	+1592	+7.09277344	-9.21093750	-0.81298828	+61.28173828	+3.97705078	-19.07226563	+1684
+1458241169.90150000	+9.64160156	-5.91503906	-1.08544922	+47.43896484	-2.65869141	-56.75537109	+1664	+9.64160156	-5.09765625	-0.70751953	+10.43701172	-8.92089844	+17.20458984	+1592	+7.09716797	-9.21093750	-0.81298828	+61.30371094	+3.95507813	-19.09423828	+1684
+1458241169.90570000	+9.64160156	-5.91503906	-1.08544922	+47.46093750	-2.68066406	-56.75537109	+1664	+9.64599609	-5.09765625	-0.70751953	+10.41503906	-8.94287109	+17.22656250	+1592	+7.10156250	-9.21093750	-0.80859375	+61.32568359	+3.97705078	-19.11621094	+1684
+1458241169.90980010	+9.64599609	-5.91503906	-1.08544922	+47.46093750	-2.72460938	-56.75537109	+1664	+9.64599609	-5.09765625	-0.70751953	+10.39306641	-8.96484375	+17.27050781	+1592	+7.10156250	-9.20654297	-0.80859375	+61.32568359	+3.97705078	-19.13818359	+1684
+1458241169.91400000	+9.64599609	-5.91503906	-1.08544922	+47.46093750	-2.74658203	-56.75537109	+1668	+9.64599609	-5.09765625	-0.70751953	+10.39306641	-8.98681641	+17.29248047	+1592	+7.10595703	-9.20654297	-0.80419922	+61.34765625	+3.97705078	-19.16015625	+1688
+1458241169.91820000	+9.64599609	-5.91503906	-1.08544922	+47.48291016	-2.76855469	-56.75537109	+1668	+9.64599609	-5.09765625	-0.70312500	+10.37109375	-9.00878906	+17.31445313	+1588	+7.11035156	-9.20654297	-0.80419922	+61.34765625	+3.97705078	-19.18212891	+1688
+1458241169.92230010	+9.65039063	-5.91503906	-1.08544922	+47.48291016	-2.79052734	-56.75537109	+1668	+9.64599609	-5.09765625	-0.70312500	+10.34912109	-9.03076172	+17.33642578	+1588	+7.11035156	-9.20654297	-0.79980469	+61.36962891	+3.97705078	-19.20410156	+1688
+1458241169.92650010	+9.65039063	-5.91503906	-1.08105469	+47.48291016	-2.81250000	-56.75537109	+1672	+9.64599609	-5.09765625	-0.70312500	+10.34912109	-9.03076172	+17.35839844	+1588	+7.11474609	-9.20654297	-0.79980469	+61.36962891	+3.97705078	-19.20410156	+1692
+1458241169.93059990	+9.65039063	-5.91503906	-1.08105469	+47.48291016	-2.81250000	-56.75537109	+1672	+9.64599609	-5.09765625	-0.70312500	+10.32714844	-9.05273438	+17.35839844	+1584	+7.11474609	-9.20654297	-0.79980469	+61.36962891	+3.97705078	-19.22607422	+1692
+1458241169.93479990	+9.65039063	-5.91503906	-1.08105469	+47.48291016	-2.83447266	-56.75537109	+1672	+9.65039063	-5.09765625	-0.70312500	+10.32714844	-9.05273438	+17.38037109	+1584	+7.11474609	-9.20654297	-0.79980469	+61.36962891	+3.97705078	-19.22607422	+1692
+1458241169.93899990	+9.65039063	-5.91503906	-1.08105469	+47.50488281	-2.83447266	-56.75537109	+1676	+9.65039063	-5.09765625	-0.70312500	+10.30517578	-9.05273438	+17.38037109	+1584	+7.11474609	-9.20654297	-0.79980469	+61.36962891	+3.97705078	-19.22607422	+1692
+1458241169.94310000	+9.65039063	-5.91503906	-1.08105469	+47.50488281	-2.83447266	-56.75537109	+1676	+9.65039063	-5.09765625	-0.70312500	+10.30517578	-9.07470703	+17.40234375	+1584	+7.11474609	-9.20654297	-0.79980469	+61.36962891	+3.97705078	-19.22607422	+1692
+1458241169.94730000	+9.65039063	-5.91503906	-1.08105469	+47.50488281	-2.85644531	-56.75537109	+1676	+9.65039063	-5.09765625	-0.70312500	+10.28320313	-9.07470703	+17.40234375	+1580	+7.11474609	-9.20654297	-0.79980469	+61.34765625	+3.97705078	-19.24804688	+1696
+1458241169.95149990	+9.65039063	-5.91503906	-1.08105469	+47.50488281	-2.85644531	-56.75537109	+1680	+9.65039063	-5.09765625	-0.70312500	+10.28320313	-9.07470703	+17.40234375	+1580	+7.11474609	-9.20654297	-0.79980469	+61.34765625	+3.97705078	-19.22607422	+1696
+1458241169.95560000	+9.65039063	-5.91503906	-1.08105469	+47.50488281	-2.85644531	-56.75537109	+1680	+9.65039063	-5.09765625	-0.70312500	+10.28320313	-9.07470703	+17.40234375	+1580	+7.11035156	-9.20654297	-0.79980469	+61.32568359	+3.97705078	-19.22607422	+1696
+1458241169.95980000	+9.65039063	-5.91503906	-1.08105469	+47.50488281	-2.85644531	-56.75537109	+1680	+9.64599609	-5.09765625	-0.69873047	+10.26123047	-9.07470703	+17.40234375	+1580	+7.11035156	-9.20654297	-0.79980469	+61.32568359	+3.95507813	-19.22607422	+1696
+1458241169.96400000	+9.65039063	-5.91503906	-1.08105469	+47.50488281	-2.85644531	-56.75537109	+1680	+9.64599609	-5.09765625	-0.69873047	+10.26123047	-9.07470703	+17.40234375	+1580	+7.11035156	-9.21093750	-0.80419922	+61.30371094	+3.95507813	-19.22607422	+1696
+1458241169.96810010	+9.65039063	-5.91064453	-1.08105469	+47.50488281	-2.85644531	-56.75537109	+1680	+9.64599609	-5.09765625	-0.69873047	+10.26123047	-9.07470703	+17.40234375	+1580	+7.10595703	-9.21093750	-0.80419922	+61.28173828	+3.95507813	-19.22607422	+1696
+1458241169.97230010	+9.65039063	-5.91064453	-1.08105469	+47.50488281	-2.85644531	-56.75537109	+1684	+9.64599609	-5.09765625	-0.69873047	+10.26123047	-9.07470703	+17.40234375	+1584	+7.10595703	-9.21093750	-0.80419922	+61.28173828	+3.95507813	-19.20410156	+1696
+1458241169.97650000	+9.65039063	-5.91064453	-1.08105469	+47.50488281	-2.85644531	-56.75537109	+1684	+9.64599609	-5.09765625	-0.69873047	+10.23925781	-9.05273438	+17.40234375	+1584	+7.10595703	-9.21093750	-0.80419922	+61.25976563	+3.93310547	-19.20410156	+1696
+1458241169.98060010	+9.65039063	-5.91064453	-1.08105469	+47.50488281	-2.85644531	-56.75537109	+1684	+9.64599609	-5.09765625	-0.69873047	+10.23925781	-9.05273438	+17.40234375	+1584	+7.10595703	-9.21093750	-0.80859375	+61.25976563	+3.93310547	-19.20410156	+1696
+1458241169.98480010	+9.65039063	-5.91064453	-1.08105469	+47.50488281	-2.85644531	-56.75537109	+1684	+9.64599609	-5.09765625	-0.69873047	+10.23925781	-9.05273438	+17.40234375	+1584	+7.10156250	-9.21093750	-0.80859375	+61.23779297	+3.93310547	-19.20410156	+1696
+1458241169.98900010	+9.65039063	-5.91064453	-1.08105469	+47.50488281	-2.85644531	-56.75537109	+1684	+9.64599609	-5.09765625	-0.69873047	+10.23925781	-9.05273438	+17.40234375	+1588	+7.10156250	-9.21093750	-0.80859375	+61.23779297	+3.93310547	-19.20410156	+1696
+1458241169.99309990	+9.65039063	-5.91064453	-1.08105469	+47.50488281	-2.85644531	-56.75537109	+1684	+9.65039063	-5.09765625	-0.69873047	+10.23925781	-9.05273438	+17.40234375	+1588	+7.10156250	-9.21093750	-0.80859375	+61.23779297	+3.93310547	-19.18212891	+1696
+1458241169.99729990	+9.65039063	-5.91064453	-1.08105469	+47.50488281	-2.85644531	-56.75537109	+1684	+9.65039063	-5.09765625	-0.69873047	+10.21728516	-9.05273438	+17.40234375	+1588	+7.10156250	-9.21093750	-0.80859375	+61.21582031	+3.93310547	-19.18212891	+1696
+1458241170.00140000	+9.65039063	-5.91503906	-1.08105469	+47.50488281	-2.85644531	-56.75537109	+1684	+9.65039063	-5.09765625	-0.69873047	+10.21728516	-9.05273438	+17.42431641	+1592	+7.10156250	-9.21093750	-0.80859375	+61.21582031	+3.93310547	-19.18212891	+1692
+1458241170.00560000	+9.65039063	-5.91503906	-1.08105469	+47.50488281	-2.85644531	-56.75537109	+1684	+9.65039063	-5.09765625	-0.69873047	+10.21728516	-9.05273438	+17.42431641	+1592	+7.10156250	-9.21533203	-0.80859375	+61.21582031	+3.93310547	-19.18212891	+1692
+1458241170.00980000	+9.65039063	-5.91503906	-1.08105469	+47.50488281	-2.85644531	-56.75537109	+1688	+9.65039063	-5.09765625	-0.69873047	+10.21728516	-9.05273438	+17.42431641	+1592	+7.10156250	-9.21093750	-0.80859375	+61.21582031	+3.93310547	-19.18212891	+1692
+1458241170.01390000	+9.65039063	-5.91503906	-1.08105469	+47.50488281	-2.85644531	-56.75537109	+1688	+9.65039063	-5.09765625	-0.69873047	+10.19531250	-9.05273438	+17.42431641	+1592	+7.10156250	-9.21093750	-0.80859375	+61.21582031	+3.93310547	-19.18212891	+1692
+1458241170.01810000	+9.65039063	-5.91503906	-1.08105469	+47.50488281	-2.85644531	-56.75537109	+1688	+9.65039063	-5.09765625	-0.70312500	+10.19531250	-9.05273438	+17.44628906	+1592	+7.10156250	-9.21093750	-0.80859375	+61.21582031	+3.93310547	-19.18212891	+1692
+1458241170.02230000	+9.65039063	-5.91503906	-1.08105469	+47.50488281	-2.85644531	-56.75537109	+1688	+9.65039063	-5.09765625	-0.70312500	+10.19531250	-9.05273438	+17.44628906	+1592	+7.10156250	-9.21093750	-0.80859375	+61.21582031	+3.93310547	-19.18212891	+1688
+1458241170.02640010	+9.65039063	-5.91503906	-1.08105469	+47.50488281	-2.85644531	-56.73339844	+1688	+9.65039063	-5.09765625	-0.70312500	+10.19531250	-9.05273438	+17.46826172	+1596	+7.10156250	-9.21093750	-0.80859375	+61.21582031	+3.93310547	-19.18212891	+1688
+1458241170.03060010	+9.65039063	-5.91503906	-1.08105469	+47.50488281	-2.85644531	-56.73339844	+1688	+9.65039063	-5.09765625	-0.70312500	+10.17333984	-9.05273438	+17.46826172	+1596	+7.10156250	-9.21093750	-0.80859375	+61.21582031	+3.93310547	-19.18212891	+1688
+1458241170.03480010	+9.65039063	-5.91503906	-1.08105469	+47.50488281	-2.85644531	-56.73339844	+1688	+9.65039063	-5.09765625	-0.70312500	+10.17333984	-9.05273438	+17.49023438	+1592	+7.10156250	-9.21093750	-0.80859375	+61.23779297	+3.93310547	-19.18212891	+1688
+1458241170.03889990	+9.65039063	-5.91503906	-1.08105469	+47.50488281	-2.85644531	-56.73339844	+1688	+9.65039063	-5.09765625	-0.70312500	+10.17333984	-9.05273438	+17.49023438	+1592	+7.10156250	-9.21093750	-0.80859375	+61.23779297	+3.95507813	-19.18212891	+1688
+1458241170.04310010	+9.65039063	-5.91503906	-1.08105469	+47.50488281	-2.87841797	-56.73339844	+1688	+9.65039063	-5.09765625	-0.70312500	+10.17333984	-9.05273438	+17.51220703	+1592	+7.10156250	-9.21093750	-0.80859375	+61.23779297	+3.95507813	-19.18212891	+1688
+1458241170.04730010	+9.65039063	-5.91503906	-1.08105469	+47.50488281	-2.87841797	-56.73339844	+1688	+9.65039063	-5.09765625	-0.70312500	+10.15136719	-9.05273438	+17.51220703	+1592	+7.10156250	-9.21093750	-0.80859375	+61.23779297	+3.95507813	-19.18212891	+1688
+1458241170.05139990	+9.65039063	-5.91503906	-1.08105469	+47.50488281	-2.87841797	-56.73339844	+1692	+9.65039063	-5.09765625	-0.70312500	+10.15136719	-9.05273438	+17.51220703	+1592	+7.10595703	-9.21093750	-0.80419922	+61.23779297	+3.95507813	-19.18212891	+1688
+1458241170.05559990	+9.65039063	-5.91503906	-1.08105469	+47.50488281	-2.87841797	-56.71142578	+1692	+9.65039063	-5.09765625	-0.70312500	+10.15136719	-9.05273438	+17.51220703	+1592	+7.10595703	-9.21093750	-0.80419922	+61.23779297	+3.95507813	-19.18212891	+1688
+1458241170.05979990	+9.65039063	-5.91503906	-1.08105469	+47.50488281	-2.87841797	-56.71142578	+1692	+9.65039063	-5.09765625	-0.70312500	+10.15136719	-9.05273438	+17.53417969	+1592	+7.10595703	-9.21093750	-0.80419922	+61.23779297	+3.95507813	-19.18212891	+1688
+1458241170.06390000	+9.65039063	-5.91503906	-1.08105469	+47.50488281	-2.87841797	-56.71142578	+1692	+9.65039063	-5.09765625	-0.70312500	+10.15136719	-9.05273438	+17.53417969	+1588	+7.10595703	-9.21093750	-0.80419922	+61.23779297	+3.95507813	-19.18212891	+1688
+1458241170.06810000	+9.65039063	-5.91503906	-1.08105469	+47.50488281	-2.87841797	-56.68945313	+1692	+9.65039063	-5.09765625	-0.70312500	+10.15136719	-9.05273438	+17.53417969	+1588	+7.10156250	-9.21093750	-0.80419922	+61.23779297	+3.95507813	-19.18212891	+1688
+1458241170.07230000	+9.65039063	-5.91503906	-1.08105469	+47.50488281	-2.87841797	-56.68945313	+1692	+9.65039063	-5.09765625	-0.70312500	+10.12939453	-9.03076172	+17.53417969	+1588	+7.10156250	-9.21093750	-0.80419922	+61.23779297	+3.97705078	-19.18212891	+1688
+1458241170.07640000	+9.65039063	-5.91503906	-1.08105469	+47.50488281	-2.85644531	-56.68945313	+1692	+9.65039063	-5.09765625	-0.70312500	+10.12939453	-9.03076172	+17.53417969	+1588	+7.10156250	-9.21093750	-0.80419922	+61.23779297	+3.97705078	-19.18212891	+1688
+1458241170.08060000	+9.65039063	-5.91503906	-1.08105469	+47.50488281	-2.85644531	-56.68945313	+1692	+9.65039063	-5.09765625	-0.70312500	+10.12939453	-9.03076172	+17.53417969	+1588	+7.10156250	-9.21093750	-0.80859375	+61.23779297	+3.97705078	-19.16015625	+1688
+1458241170.08470010	+9.65039063	-5.91503906	-1.08105469	+47.50488281	-2.85644531	-56.66748047	+1692	+9.65039063	-5.09765625	-0.70312500	+10.12939453	-9.00878906	+17.53417969	+1588	+7.10156250	-9.21093750	-0.80859375	+61.23779297	+3.97705078	-19.16015625	+1688
+1458241170.08890010	+9.65039063	-5.91503906	-1.08105469	+47.50488281	-2.85644531	-56.66748047	+1692	+9.65039063	-5.09765625	-0.70312500	+10.12939453	-9.00878906	+17.53417969	+1588	+7.10156250	-9.21093750	-0.80859375	+61.21582031	+3.97705078	-19.16015625	+1688
+1458241170.09310010	+9.65039063	-5.91503906	-1.08544922	+47.50488281	-2.85644531	-56.66748047	+1692	+9.65039063	-5.09765625	-0.70312500	+10.12939453	-9.00878906	+17.53417969	+1588	+7.09716797	-9.21093750	-0.80859375	+61.21582031	+3.97705078	-19.13818359	+1688
+1458241170.10139990	+9.65039063	-5.91503906	-1.08544922	+47.50488281	-2.83447266	-56.64550781	+1692	+9.65039063	-5.10205078	-0.70312500	+10.10742188	-8.98681641	+17.53417969	+1588	+7.09716797	-9.21093750	-0.80859375	+61.19384766	+3.97705078	-19.13818359	+1688
+1458241170.10560010	+9.65039063	-5.91503906	-1.08544922	+47.50488281	-2.83447266	-56.64550781	+1692	+9.65039063	-5.10205078	-0.70312500	+10.10742188	-8.98681641	+17.53417969	+1592	+7.09716797	-9.21533203	-0.80859375	+61.19384766	+3.97705078	-19.11621094	+1688
+1458241170.10970000	+9.64599609	-5.91503906	-1.08544922	+47.50488281	-2.83447266	-56.62353516	+1692	+9.65039063	-5.10205078	-0.70312500	+10.10742188	-8.96484375	+17.53417969	+1592	+7.09277344	-9.21533203	-0.80859375	+61.17187500	+3.97705078	-19.09423828	+1688
+1458241170.11389990	+9.64599609	-5.91943359	-1.08544922	+47.50488281	-2.81250000	-56.62353516	+1692	+9.65039063	-5.10205078	-0.70751953	+10.10742188	-8.96484375	+17.53417969	+1592	+7.09277344	-9.21533203	-0.81298828	+61.17187500	+3.99902344	-19.09423828	+1688
+1458241170.11809990	+9.64599609	-5.91943359	-1.08544922	+47.48291016	-2.81250000	-56.60156250	+1692	+9.65039063	-5.10205078	-0.70751953	+10.10742188	-8.96484375	+17.53417969	+1592	+7.08837891	-9.21533203	-0.81298828	+61.14990234	+3.99902344	-19.07226563	+1684
+1458241170.12220000	+9.64599609	-5.91943359	-1.08544922	+47.48291016	-2.81250000	-56.60156250	+1692	+9.65039063	-5.10205078	-0.70751953	+10.08544922	-8.94287109	+17.53417969	+1592	+7.08837891	-9.21533203	-0.81298828	+61.14990234	+4.02099609	-19.05029297	+1684
+1458241170.13060000	+9.64599609	-5.91943359	-1.08984375	+47.48291016	-2.79052734	-56.57958984	+1692	+9.65039063	-5.10205078	-0.70751953	+10.08544922	-8.92089844	+17.53417969	+1596	+7.08837891	-9.21533203	-0.80859375	+61.14990234	+4.04296875	-19.00634766	+1684
+1458241170.13470010	+9.64599609	-5.91943359	-1.08984375	+47.48291016	-2.79052734	-56.55761719	+1692	+9.64599609	-5.10205078	-0.70751953	+10.08544922	-8.92089844	+17.53417969	+1596	+7.08837891	-9.21533203	-0.80859375	+61.17187500	+4.06494141	-19.00634766	+1684
+1458241170.13890000	+9.64599609	-5.91943359	-1.08984375	+47.46093750	-2.79052734	-56.55761719	+1692	+9.64599609	-5.10205078	-0.70751953	+10.06347656	-8.89892578	+17.55615234	+1596	+7.08837891	-9.21533203	-0.80859375	+61.17187500	+4.08691406	-18.98437500	+1684
+1458241170.14310000	+9.64599609	-5.91943359	-1.08984375	+47.46093750	-2.76855469	-56.53564453	+1692	+9.64599609	-5.10205078	-0.70751953	+10.06347656	-8.89892578	+17.55615234	+1596	+7.08837891	-9.21533203	-0.80419922	+61.19384766	+4.13085938	-18.96240234	+1684
+1458241170.14720010	+9.64599609	-5.91943359	-1.09423828	+47.46093750	-2.76855469	-56.53564453	+1692	+9.64599609	-5.10644531	-0.71191406	+10.06347656	-8.87695313	+17.55615234	+1596	+7.08837891	-9.21093750	-0.80419922	+61.21582031	+4.15283203	-18.96240234	+1684
+1458241170.15140010	+9.64599609	-5.92382813	-1.09423828	+47.43896484	-2.76855469	-56.51367188	+1692	+9.64599609	-5.10644531	-0.71191406	+10.06347656	-8.85498047	+17.57812500	+1596	+7.09277344	-9.21093750	-0.79980469	+61.23779297	+4.19677734	-18.94042969	+1684
+1458241170.15549990	+9.64599609	-5.92382813	-1.09423828	+47.43896484	-2.74658203	-56.49169922	+1692	+9.64599609	-5.10644531	-0.71191406	+10.04150391	-8.83300781	+17.57812500	+1596	+7.09277344	-9.21093750	-0.79980469	+61.25976563	+4.21875000	-18.91845703	+1684
+1458241170.16389990	+9.64599609	-5.92382813	-1.09863281	+47.41699219	-2.72460938	-56.46972656	+1692	+9.64599609	-5.10644531	-0.71191406	+10.04150391	-8.81103516	+17.60009766	+1596	+7.09277344	-9.21093750	-0.79541016	+61.28173828	+4.28466797	-18.87451172	+1688
+1458241170.16800000	+9.64160156	-5.92382813	-1.09863281	+47.39501953	-2.70263672	-56.44775391	+1692	+9.64599609	-5.10644531	-0.71630859	+10.01953125	-8.76708984	+17.60009766	+1596	+7.09277344	-9.21093750	-0.79541016	+61.30371094	+4.32861328	-18.85253906	+1688
+1458241170.17220000	+9.64160156	-5.92382813	-1.09863281	+47.39501953	-2.70263672	-56.42578125	+1692	+9.64160156	-5.10644531	-0.71630859	+10.01953125	-8.74511719	+17.62207031	+1596	+7.09277344	-9.21093750	-0.79541016	+61.30371094	+4.35058594	-18.80859375	+1688
+1458241170.17639990	+9.64160156	-5.92822266	-1.09863281	+47.37304688	-2.68066406	-56.40380859	+1692	+9.64160156	-5.11083984	-0.71630859	+10.01953125	-8.72314453	+17.62207031	+1592	+7.08837891	-9.21093750	-0.79541016	+61.28173828	+4.37255859	-18.76464844	+1692
+1458241170.18050000	+9.64160156	-5.92822266	-1.10302734	+47.37304688	-2.65869141	-56.38183594	+1692	+9.64160156	-5.11083984	-0.71630859	+9.99755859	-8.70117188	+17.62207031	+1592	+7.08837891	-9.21093750	-0.79541016	+61.28173828	+4.37255859	-18.74267578	+1692
+1458241170.18470000	+9.64160156	-5.92822266	-1.10302734	+47.35107422	-2.63671875	-56.35986328	+1696	+9.64160156	-5.11083984	-0.72070313	+9.99755859	-8.65722656	+17.62207031	+1592	+7.08398438	-9.21093750	-0.79980469	+61.25976563	+4.39453125	-18.69873047	+1692
+1458241170.18890000	+9.63720703	-5.92822266	-1.10302734	+47.32910156	-2.61474609	-56.33789063	+1696	+9.64160156	-5.11083984	-0.72070313	+9.99755859	-8.63525391	+17.62207031	+1592	+7.07958984	-9.21533203	-0.79980469	+61.23779297	+4.39453125	-18.65478516	+1696
+1458241170.19720010	+9.63281250	-5.93261719	-1.10742188	+47.30712891	-2.54882813	-56.29394531	+1696	+9.63720703	-5.11523438	-0.72509766	+9.97558594	-8.54736328	+17.62207031	+1592	+7.07080078	-9.21972656	-0.80859375	+61.17187500	+4.41650391	-18.56689453	+1696
+1458241170.20140000	+9.63281250	-5.93261719	-1.10742188	+47.28515625	-2.52685547	-56.27197266	+1696	+9.63720703	-5.11523438	-0.72509766	+9.97558594	-8.52539063	+17.62207031	+1592	+7.06201172	-9.21972656	-0.80859375	+61.14990234	+4.41650391	-18.52294922	+1696
+1458241170.20549990	+9.63281250	-5.93261719	-1.11181641	+47.26318359	-2.48291016	-56.25000000	+1696	+9.63720703	-5.11523438	-0.72509766	+9.97558594	-8.48144531	+17.62207031	+1596	+7.05761719	-9.22412109	-0.81298828	+61.12792969	+4.41650391	-18.47900391	+1700
+1458241170.20970010	+9.62841797	-5.93261719	-1.11181641	+47.26318359	-2.46093750	-56.22802734	+1696	+9.63720703	-5.11523438	-0.72949219	+9.95361328	-8.45947266	+17.62207031	+1596	+7.05322266	-9.22412109	-0.81738281	+61.08398438	+4.39453125	-18.43505859	+1696
+1458241170.21799990	+9.62402344	-5.93261719	-1.11621094	+47.24121094	-2.39501953	-56.20605469	+1692	+9.63281250	-5.11962891	-0.72949219	+9.95361328	-8.39355469	+17.60009766	+1596	+7.04882813	-9.22851563	-0.82177734	+61.04003906	+4.39453125	-18.36914063	+1696
+1458241170.22639990	+9.62402344	-5.93261719	-1.11621094	+47.19726563	-2.35107422	-56.18408203	+1692	+9.63281250	-5.11962891	-0.72949219	+9.95361328	-8.34960938	+17.60009766	+1600	+7.04443359	-9.22851563	-0.82617188	+61.01806641	+4.41650391	-18.32519531	+1692
+1458241170.23050000	+9.62402344	-5.93701172	-1.11621094	+47.19726563	-2.32910156	-56.16210938	+1692	+9.63281250	-5.11962891	-0.72949219	+9.95361328	-8.32763672	+17.60009766	+1600	+7.04443359	-9.22851563	-0.82617188	+61.01806641	+4.41650391	-18.30322266	+1688
+1458241170.23470000	+9.61962891	-5.93701172	-1.12060547	+47.17529297	-2.30712891	-56.14013672	+1688	+9.63281250	-5.11962891	-0.73388672	+9.95361328	-8.30566406	+17.60009766	+1600	+7.04003906	-9.22851563	-0.82617188	+61.01806641	+4.41650391	-18.28125000	+1684
+1458241170.23880000	+9.61962891	-5.93701172	-1.12060547	+47.17529297	-2.30712891	-56.14013672	+1688	+9.63281250	-5.11962891	-0.73388672	+9.95361328	-8.30566406	+17.60009766	+1600	+7.04443359	-9.22851563	-0.82617188	+61.04003906	+4.41650391	-18.28125000	+1684
+1458241170.24300000	+9.61962891	-5.93701172	-1.12060547	+47.17529297	-2.28515625	-56.11816406	+1688	+9.63281250	-5.11962891	-0.73388672	+9.95361328	-8.28369141	+17.60009766	+1604	+7.04443359	-9.22851563	-0.82617188	+61.04003906	+4.43847656	-18.28125000	+1680
+1458241170.25130010	+9.61962891	-5.93701172	-1.12060547	+47.15332031	-2.28515625	-56.09619141	+1684	+9.63281250	-5.11962891	-0.73388672	+9.93164063	-8.28369141	+17.60009766	+1604	+7.04882813	-9.22412109	-0.82177734	+61.08398438	+4.46044922	-18.28125000	+1676
+1458241170.25970010	+9.62402344	-5.93701172	-1.12500000	+47.15332031	-2.26318359	-56.09619141	+1680	+9.63281250	-5.11962891	-0.73388672	+9.93164063	-8.28369141	+17.62207031	+1604	+7.04882813	-9.22412109	-0.82177734	+61.10595703	+4.48242188	-18.30322266	+1676
+1458241170.26379990	+9.62402344	-5.93701172	-1.12500000	+47.13134766	-2.26318359	-56.07421875	+1680	+9.63281250	-5.11962891	-0.73388672	+9.93164063	-8.26171875	+17.62207031	+1604	+7.05322266	-9.21972656	-0.81738281	+61.12792969	+4.48242188	-18.30322266	+1676
+1458241170.27220010	+9.62402344	-5.93701172	-1.12500000	+47.13134766	-2.26318359	-56.07421875	+1676	+9.63281250	-5.11962891	-0.73388672	+9.93164063	-8.26171875	+17.64404297	+1600	+7.05761719	-9.21972656	-0.81738281	+61.14990234	+4.50439453	-18.32519531	+1676
+1458241170.27630000	+9.62402344	-5.93701172	-1.12500000	+47.13134766	-2.26318359	-56.07421875	+1676	+9.63281250	-5.11962891	-0.73388672	+9.93164063	-8.26171875	+17.64404297	+1600	+7.05761719	-9.21972656	-0.81298828	+61.17187500	+4.52636719	-18.32519531	+1676
+1458241170.28049990	+9.62402344	-5.93701172	-1.12500000	+47.13134766	-2.26318359	-56.05224609	+1676	+9.63281250	-5.11962891	-0.73388672	+9.93164063	-8.26171875	+17.64404297	+1600	+7.05761719	-9.21533203	-0.81298828	+61.19384766	+4.52636719	-18.32519531	+1676
+1458241170.28469990	+9.62402344	-5.93701172	-1.12500000	+47.13134766	-2.26318359	-56.05224609	+1672	+9.63281250	-5.11962891	-0.73828125	+9.93164063	-8.26171875	+17.64404297	+1600	+7.06201172	-9.21533203	-0.81298828	+61.19384766	+4.54833984	-18.32519531	+1676
+1458241170.28880000	+9.62402344	-5.94140625	-1.12500000	+47.13134766	-2.26318359	-56.05224609	+1672	+9.63281250	-5.11962891	-0.73828125	+9.93164063	-8.26171875	+17.64404297	+1600	+7.06201172	-9.21533203	-0.80859375	+61.21582031	+4.54833984	-18.34716797	+1676
+1458241170.29720000	+9.62402344	-5.94140625	-1.12500000	+47.10937500	-2.26318359	-56.05224609	+1672	+9.63281250	-5.11962891	-0.73828125	+9.93164063	-8.23974609	+17.64404297	+1596	+7.06201172	-9.21533203	-0.80859375	+61.21582031	+4.57031250	-18.34716797	+1676
+1458241170.30130000	+9.62402344	-5.94140625	-1.12500000	+47.10937500	-2.26318359	-56.05224609	+1668	+9.63281250	-5.11962891	-0.73828125	+9.93164063	-8.23974609	+17.64404297	+1596	+7.06201172	-9.21533203	-0.80859375	+61.21582031	+4.57031250	-18.32519531	+1676
+1458241170.30550000	+9.62402344	-5.94140625	-1.12500000	+47.10937500	-2.24121094	-56.05224609	+1668	+9.63281250	-5.11962891	-0.73828125	+9.93164063	-8.23974609	+17.64404297	+1596	+7.06201172	-9.21533203	-0.80859375	+61.21582031	+4.57031250	-18.32519531	+1672
+1458241170.30960010	+9.62402344	-5.94140625	-1.12500000	+47.10937500	-2.24121094	-56.05224609	+1668	+9.63281250	-5.11962891	-0.73828125	+9.93164063	-8.23974609	+17.64404297	+1596	+7.06201172	-9.21533203	-0.80859375	+61.21582031	+4.57031250	-18.32519531	+1672
+1458241170.31800010	+9.62402344	-5.94140625	-1.12500000	+47.10937500	-2.24121094	-56.05224609	+1668	+9.63281250	-5.11962891	-0.73828125	+9.93164063	-8.21777344	+17.64404297	+1596	+7.05761719	-9.21533203	-0.80859375	+61.19384766	+4.57031250	-18.30322266	+1672
+1458241170.32209990	+9.62402344	-5.94140625	-1.12500000	+47.10937500	-2.24121094	-56.05224609	+1668	+9.63281250	-5.11962891	-0.73828125	+9.93164063	-8.21777344	+17.64404297	+1596	+7.05761719	-9.21533203	-0.80859375	+61.19384766	+4.57031250	-18.30322266	+1672
+1458241170.33049990	+9.62402344	-5.94140625	-1.12939453	+47.10937500	-2.21923828	-56.03027344	+1664	+9.63281250	-5.11962891	-0.73828125	+9.90966797	-8.21777344	+17.62207031	+1592	+7.05761719	-9.21972656	-0.81298828	+61.17187500	+4.57031250	-18.28125000	+1672
+1458241170.33460000	+9.62402344	-5.94140625	-1.12939453	+47.10937500	-2.21923828	-56.03027344	+1664	+9.63281250	-5.11962891	-0.73828125	+9.90966797	-8.19580078	+17.62207031	+1592	+7.05761719	-9.21972656	-0.81298828	+61.17187500	+4.57031250	-18.28125000	+1672
+1458241170.34299990	+9.62402344	-5.94140625	-1.12939453	+47.08740234	-2.21923828	-56.03027344	+1664	+9.63281250	-5.12402344	-0.73828125	+9.90966797	-8.19580078	+17.62207031	+1592	+7.05322266	-9.21972656	-0.81298828	+61.17187500	+4.54833984	-18.25927734	+1672
+1458241170.35130000	+9.62402344	-5.94140625	-1.12939453	+47.08740234	-2.19726563	-56.03027344	+1664	+9.63281250	-5.12402344	-0.73828125	+9.90966797	-8.17382813	+17.62207031	+1592	+7.05322266	-9.21972656	-0.81738281	+61.14990234	+4.54833984	-18.25927734	+1668
+1458241170.35960010	+9.62402344	-5.94140625	-1.12939453	+47.08740234	-2.19726563	-56.03027344	+1660	+9.63281250	-5.12402344	-0.73828125	+9.90966797	-8.17382813	+17.60009766	+1592	+7.05322266	-9.21972656	-0.81738281	+61.14990234	+4.57031250	-18.23730469	+1668
+1458241170.36380000	+9.61962891	-5.94140625	-1.12939453	+47.08740234	-2.19726563	-56.03027344	+1660	+9.63281250	-5.12402344	-0.73828125	+9.90966797	-8.17382813	+17.60009766	+1592	+7.05322266	-9.21972656	-0.81738281	+61.14990234	+4.57031250	-18.23730469	+1668
+1458241170.36800000	+9.61962891	-5.94140625	-1.12939453	+47.08740234	-2.19726563	-56.03027344	+1660	+9.63281250	-5.12402344	-0.73828125	+9.90966797	-8.17382813	+17.60009766	+1592	+7.05322266	-9.21972656	-0.81738281	+61.14990234	+4.57031250	-18.23730469	+1664
+1458241170.37210010	+9.61962891	-5.94140625	-1.12939453	+47.08740234	-2.19726563	-56.03027344	+1660	+9.63281250	-5.12402344	-0.74267578	+9.90966797	-8.15185547	+17.60009766	+1592	+7.05322266	-9.21972656	-0.81738281	+61.14990234	+4.57031250	-18.23730469	+1664
+1458241170.38050010	+9.62402344	-5.94140625	-1.12939453	+47.08740234	-2.19726563	-56.03027344	+1660	+9.63281250	-5.12402344	-0.74267578	+9.90966797	-8.15185547	+17.60009766	+1592	+7.05322266	-9.21972656	-0.81298828	+61.17187500	+4.57031250	-18.23730469	+1664
+1458241170.38879990	+9.62402344	-5.94140625	-1.12939453	+47.08740234	-2.19726563	-56.00830078	+1660	+9.63281250	-5.12402344	-0.74267578	+9.90966797	-8.15185547	+17.60009766	+1592	+7.05322266	-9.21972656	-0.81298828	+61.17187500	+4.59228516	-18.23730469	+1664
+1458241170.39290000	+9.62402344	-5.94140625	-1.12939453	+47.08740234	-2.19726563	-56.00830078	+1660	+9.63281250	-5.12402344	-0.74267578	+9.88769531	-8.15185547	+17.62207031	+1592	+7.05322266	-9.21972656	-0.81298828	+61.19384766	+4.59228516	-18.23730469	+1664
+1458241170.39710000	+9.62402344	-5.94140625	-1.12939453	+47.08740234	-2.19726563	-56.00830078	+1656	+9.63281250	-5.12402344	-0.74267578	+9.88769531	-8.15185547	+17.62207031	+1592	+7.05761719	-9.21972656	-0.81298828	+61.19384766	+4.59228516	-18.23730469	+1664
+1458241170.40130000	+9.62402344	-5.94140625	-1.12939453	+47.06542969	-2.19726563	-56.00830078	+1656	+9.63281250	-5.12402344	-0.74267578	+9.88769531	-8.15185547	+17.62207031	+1592	+7.05761719	-9.21972656	-0.81298828	+61.19384766	+4.59228516	-18.25927734	+1664
+1458241170.40960000	+9.62402344	-5.94140625	-1.12939453	+47.06542969	-2.19726563	-56.00830078	+1656	+9.63281250	-5.12402344	-0.74267578	+9.88769531	-8.15185547	+17.62207031	+1592	+7.05761719	-9.21533203	-0.81298828	+61.19384766	+4.61425781	-18.25927734	+1660
+1458241170.41380000	+9.62402344	-5.94140625	-1.12939453	+47.06542969	-2.19726563	-56.00830078	+1656	+9.63281250	-5.12402344	-0.74267578	+9.88769531	-8.15185547	+17.62207031	+1592	+7.05761719	-9.21533203	-0.80859375	+61.19384766	+4.61425781	-18.25927734	+1660
