# Supplementary material for: A direct effect of perception on action when grasping a cup
Source: Sci Rep. 2018 Jan 9;8:171. doi: 10.1038/s41598-017-18591-5 (PMC5760564; doi:10.1038/s41598-017-18591-5)
Supplement: Supplementary file 6 — Supplementary Information [file 41598_2017_18591_MOESM6_ESM.zip › SciRep_Data/S02instruct/S02_100instruct_Tr56.dat]

+1000000000000.00000000	+0.00000000	+0.00000000	+0.00000000	+0.00000000	+0.00000000	+0.00000000	+0	+0.00000000	+0.00000000	+0.00000000	+0.00000000	+0.00000000	+0.00000000	+0	+0.00000000	+0.00000000	+0.00000000	+0.00000000	+0.00000000	+0.00000000	+0
+1458241170.41790010	+9.62402344	-5.94140625	-1.12939453	+47.06542969	-2.19726563	-56.00830078	+1656	+9.63281250	-5.12402344	-0.74267578	+9.88769531	-8.15185547	+17.62207031	+1592	+7.05761719	-9.21533203	-0.80859375	+61.19384766	+4.61425781	-18.25927734	+1660
+1458241170.42210010	+9.62402344	-5.94140625	-1.12939453	+47.06542969	-2.19726563	-56.00830078	+1656	+9.63281250	-5.12402344	-0.74267578	+9.88769531	-8.15185547	+17.62207031	+1592	+7.05761719	-9.21533203	-0.80859375	+61.19384766	+4.61425781	-18.25927734	+1660
+1458241170.42630000	+9.62402344	-5.94140625	-1.12939453	+47.06542969	-2.19726563	-56.00830078	+1656	+9.63281250	-5.12402344	-0.74267578	+9.88769531	-8.15185547	+17.62207031	+1588	+7.05761719	-9.21533203	-0.80859375	+61.19384766	+4.61425781	-18.25927734	+1660
+1458241170.43039990	+9.62402344	-5.94140625	-1.12939453	+47.06542969	-2.19726563	-56.00830078	+1656	+9.63281250	-5.12402344	-0.74267578	+9.88769531	-8.15185547	+17.62207031	+1588	+7.05761719	-9.21533203	-0.80859375	+61.19384766	+4.61425781	-18.25927734	+1660
+1458241170.43880010	+9.62402344	-5.94140625	-1.12939453	+47.06542969	-2.19726563	-56.00830078	+1656	+9.63281250	-5.12402344	-0.74267578	+9.88769531	-8.15185547	+17.60009766	+1588	+7.05761719	-9.21972656	-0.80859375	+61.19384766	+4.61425781	-18.25927734	+1660
+1458241170.44289990	+9.62402344	-5.94140625	-1.12939453	+47.06542969	-2.19726563	-56.00830078	+1656	+9.63281250	-5.12402344	-0.74267578	+9.88769531	-8.15185547	+17.60009766	+1588	+7.05761719	-9.21972656	-0.81298828	+61.19384766	+4.61425781	-18.23730469	+1660
+1458241170.45129990	+9.62402344	-5.94140625	-1.12939453	+47.06542969	-2.17529297	-56.00830078	+1652	+9.63281250	-5.12402344	-0.74267578	+9.88769531	-8.15185547	+17.60009766	+1588	+7.05322266	-9.21972656	-0.81298828	+61.17187500	+4.59228516	-18.23730469	+1660
+1458241176.19880010	+9.65478516	-5.93701172	-1.09423828	+48.60351563	-5.05371094	-53.56933594	+1692	+9.65478516	-5.14160156	-0.65917969	+7.95410156	-9.18457031	+19.07226563	+1624	+7.07958984	-9.23291016	-0.78222656	+60.75439453	+4.35058594	-18.23730469	+1708
+1458241176.20289990	+9.65478516	-5.93701172	-1.09423828	+48.60351563	-5.05371094	-53.56933594	+1692	+9.65478516	-5.14160156	-0.65917969	+7.95410156	-9.16259766	+19.07226563	+1624	+7.07958984	-9.23291016	-0.78662109	+60.73242188	+4.32861328	-18.23730469	+1708
+1458241176.20709990	+9.65478516	-5.93701172	-1.09423828	+48.60351563	-5.05371094	-53.56933594	+1692	+9.65478516	-5.14160156	-0.65917969	+7.95410156	-9.16259766	+19.07226563	+1624	+7.07958984	-9.23730469	-0.78662109	+60.73242188	+4.32861328	-18.23730469	+1708
+1458241176.21129990	+9.65478516	-5.93701172	-1.09423828	+48.60351563	-5.05371094	-53.56933594	+1692	+9.65478516	-5.14160156	-0.65917969	+7.95410156	-9.16259766	+19.07226563	+1624	+7.07519531	-9.23730469	-0.78662109	+60.71044922	+4.32861328	-18.21533203	+1708
+1458241176.21540000	+9.65478516	-5.93701172	-1.09423828	+48.60351563	-5.05371094	-53.56933594	+1692	+9.65478516	-5.14160156	-0.65917969	+7.95410156	-9.16259766	+19.05029297	+1624	+7.07519531	-9.23730469	-0.78662109	+60.68847656	+4.30664063	-18.21533203	+1708
+1458241176.21960000	+9.65039063	-5.93701172	-1.09423828	+48.60351563	-5.05371094	-53.56933594	+1692	+9.65478516	-5.14160156	-0.65917969	+7.95410156	-9.16259766	+19.05029297	+1624	+7.07080078	-9.23730469	-0.79101563	+60.68847656	+4.30664063	-18.21533203	+1708
+1458241176.22379990	+9.65039063	-5.93701172	-1.09423828	+48.60351563	-5.03173828	-53.56933594	+1692	+9.65478516	-5.14160156	-0.65917969	+7.95410156	-9.16259766	+19.05029297	+1624	+7.07080078	-9.23730469	-0.79101563	+60.66650391	+4.30664063	-18.19335938	+1708
+1458241176.22790000	+9.65039063	-5.93701172	-1.09423828	+48.60351563	-5.03173828	-53.54736328	+1692	+9.65478516	-5.14160156	-0.65917969	+7.95410156	-9.16259766	+19.05029297	+1624	+7.06640625	-9.24169922	-0.79541016	+60.64453125	+4.28466797	-18.17138672	+1708
+1458241176.23210000	+9.65039063	-5.93701172	-1.09423828	+48.60351563	-5.03173828	-53.54736328	+1692	+9.65478516	-5.14160156	-0.65917969	+7.95410156	-9.16259766	+19.05029297	+1628	+7.06640625	-9.24169922	-0.79541016	+60.62255859	+4.28466797	-18.17138672	+1708
+1458241176.23630000	+9.65039063	-5.93701172	-1.09423828	+48.60351563	-5.03173828	-53.54736328	+1692	+9.65478516	-5.14160156	-0.65917969	+7.95410156	-9.16259766	+19.02832031	+1628	+7.06201172	-9.24169922	-0.79980469	+60.60058594	+4.26269531	-18.14941406	+1708
+1458241176.24040010	+9.65039063	-5.93701172	-1.09423828	+48.60351563	-5.03173828	-53.54736328	+1692	+9.65478516	-5.14160156	-0.65917969	+7.95410156	-9.16259766	+19.02832031	+1628	+7.06201172	-9.24609375	-0.79980469	+60.57861328	+4.26269531	-18.14941406	+1704
+1458241176.24460010	+9.65039063	-5.93701172	-1.09423828	+48.60351563	-5.03173828	-53.54736328	+1692	+9.65478516	-5.14160156	-0.65917969	+7.93212891	-9.14062500	+19.02832031	+1628	+7.05761719	-9.24609375	-0.79980469	+60.55664063	+4.26269531	-18.12744141	+1704
+1458241176.24880000	+9.65039063	-5.93701172	-1.09423828	+48.60351563	-5.03173828	-53.54736328	+1692	+9.65478516	-5.14160156	-0.65917969	+7.93212891	-9.14062500	+19.02832031	+1632	+7.05761719	-9.24609375	-0.79980469	+60.55664063	+4.26269531	-18.12744141	+1704
+1458241176.25289990	+9.65039063	-5.93701172	-1.09423828	+48.60351563	-5.03173828	-53.52539063	+1692	+9.65478516	-5.14160156	-0.65917969	+7.93212891	-9.16259766	+19.02832031	+1632	+7.05761719	-9.24609375	-0.79980469	+60.55664063	+4.26269531	-18.12744141	+1700
+1458241176.25710010	+9.65039063	-5.93701172	-1.09423828	+48.60351563	-5.03173828	-53.52539063	+1692	+9.65478516	-5.14160156	-0.65917969	+7.93212891	-9.16259766	+19.02832031	+1632	+7.05761719	-9.24609375	-0.79980469	+60.55664063	+4.26269531	-18.12744141	+1700
+1458241176.26130010	+9.65039063	-5.93701172	-1.09423828	+48.60351563	-5.03173828	-53.52539063	+1688	+9.65478516	-5.14160156	-0.65917969	+7.93212891	-9.16259766	+19.02832031	+1636	+7.06201172	-9.24609375	-0.79980469	+60.55664063	+4.26269531	-18.12744141	+1696
+1458241176.26539990	+9.65039063	-5.93701172	-1.09423828	+48.60351563	-5.05371094	-53.52539063	+1688	+9.65478516	-5.14160156	-0.65917969	+7.93212891	-9.16259766	+19.02832031	+1636	+7.06201172	-9.24609375	-0.79980469	+60.55664063	+4.26269531	-18.12744141	+1696
+1458241176.26959990	+9.65039063	-5.93701172	-1.09423828	+48.60351563	-5.05371094	-53.52539063	+1688	+9.65478516	-5.14160156	-0.65917969	+7.93212891	-9.16259766	+19.02832031	+1636	+7.06201172	-9.24609375	-0.79980469	+60.57861328	+4.26269531	-18.12744141	+1696
+1458241176.27370000	+9.65039063	-5.93701172	-1.09423828	+48.60351563	-5.05371094	-53.50341797	+1688	+9.65478516	-5.14160156	-0.65917969	+7.93212891	-9.16259766	+19.02832031	+1636	+7.06201172	-9.24609375	-0.79980469	+60.57861328	+4.26269531	-18.12744141	+1692
+1458241176.27790000	+9.65039063	-5.93701172	-1.09423828	+48.60351563	-5.05371094	-53.50341797	+1688	+9.65478516	-5.14160156	-0.65917969	+7.93212891	-9.16259766	+19.02832031	+1636	+7.06201172	-9.24609375	-0.79980469	+60.57861328	+4.26269531	-18.12744141	+1692
+1458241176.28210000	+9.65478516	-5.93701172	-1.09423828	+48.60351563	-5.05371094	-53.50341797	+1688	+9.65478516	-5.14160156	-0.65917969	+7.93212891	-9.16259766	+19.05029297	+1640	+7.06201172	-9.24169922	-0.79980469	+60.57861328	+4.28466797	-18.14941406	+1692
+1458241176.28620000	+9.65478516	-5.93701172	-1.09423828	+48.60351563	-5.07568359	-53.50341797	+1688	+9.65478516	-5.14160156	-0.65917969	+7.93212891	-9.16259766	+19.05029297	+1640	+7.06640625	-9.24169922	-0.79541016	+60.60058594	+4.28466797	-18.14941406	+1692
+1458241176.29040000	+9.65478516	-5.93701172	-1.09423828	+48.60351563	-5.07568359	-53.50341797	+1688	+9.65478516	-5.14160156	-0.65917969	+7.93212891	-9.16259766	+19.05029297	+1640	+7.06640625	-9.24169922	-0.79541016	+60.60058594	+4.28466797	-18.14941406	+1692
+1458241176.29460000	+9.65478516	-5.93701172	-1.09423828	+48.60351563	-5.07568359	-53.48144531	+1688	+9.65478516	-5.14160156	-0.65917969	+7.93212891	-9.16259766	+19.05029297	+1640	+7.06640625	-9.24169922	-0.79541016	+60.60058594	+4.28466797	-18.14941406	+1688
+1458241176.29870010	+9.65478516	-5.93701172	-1.09423828	+48.60351563	-5.07568359	-53.48144531	+1688	+9.65478516	-5.14160156	-0.65917969	+7.93212891	-9.16259766	+19.05029297	+1640	+7.06640625	-9.24169922	-0.79541016	+60.60058594	+4.28466797	-18.14941406	+1688
+1458241176.30290010	+9.65478516	-5.93701172	-1.09423828	+48.60351563	-5.09765625	-53.48144531	+1688	+9.65478516	-5.14160156	-0.65917969	+7.93212891	-9.16259766	+19.05029297	+1640	+7.06640625	-9.24169922	-0.79541016	+60.60058594	+4.28466797	-18.14941406	+1688
+1458241176.30710010	+9.65478516	-5.93701172	-1.09423828	+48.60351563	-5.09765625	-53.48144531	+1688	+9.65478516	-5.14160156	-0.65917969	+7.93212891	-9.16259766	+19.05029297	+1640	+7.06640625	-9.24169922	-0.79541016	+60.60058594	+4.28466797	-18.14941406	+1688
+1458241176.31119990	+9.65478516	-5.93701172	-1.09423828	+48.60351563	-5.09765625	-53.48144531	+1688	+9.65478516	-5.14160156	-0.65917969	+7.93212891	-9.16259766	+19.05029297	+1640	+7.06640625	-9.24169922	-0.79541016	+60.60058594	+4.28466797	-18.14941406	+1688
+1458241176.31539990	+9.65478516	-5.93701172	-1.09423828	+48.58154297	-5.09765625	-53.48144531	+1688	+9.65478516	-5.14160156	-0.65917969	+7.91015625	-9.16259766	+19.05029297	+1640	+7.06640625	-9.24169922	-0.79541016	+60.60058594	+4.28466797	-18.14941406	+1688
+1458241176.31960010	+9.65478516	-5.93701172	-1.09423828	+48.58154297	-5.09765625	-53.45947266	+1688	+9.65478516	-5.14160156	-0.65917969	+7.91015625	-9.16259766	+19.05029297	+1640	+7.06640625	-9.24169922	-0.79541016	+60.60058594	+4.28466797	-18.12744141	+1684
+1458241176.32370000	+9.65478516	-5.93701172	-1.09423828	+48.58154297	-5.09765625	-53.45947266	+1688	+9.65478516	-5.14160156	-0.65917969	+7.91015625	-9.16259766	+19.05029297	+1640	+7.06640625	-9.24169922	-0.79541016	+60.60058594	+4.28466797	-18.12744141	+1684
+1458241176.32789990	+9.65478516	-5.93701172	-1.09423828	+48.58154297	-5.09765625	-53.45947266	+1688	+9.65478516	-5.14160156	-0.65917969	+7.91015625	-9.16259766	+19.05029297	+1640	+7.06640625	-9.24169922	-0.79541016	+60.60058594	+4.28466797	-18.12744141	+1684
+1458241176.33209990	+9.65478516	-5.93701172	-1.09423828	+48.58154297	-5.09765625	-53.45947266	+1688	+9.65478516	-5.14160156	-0.65917969	+7.91015625	-9.16259766	+19.05029297	+1640	+7.06640625	-9.24169922	-0.79541016	+60.60058594	+4.28466797	-18.12744141	+1684
+1458241176.34040000	+9.65039063	-5.93701172	-1.09423828	+48.58154297	-5.09765625	-53.45947266	+1688	+9.65478516	-5.14160156	-0.65917969	+7.91015625	-9.16259766	+19.05029297	+1640	+7.06201172	-9.24169922	-0.79980469	+60.57861328	+4.28466797	-18.12744141	+1684
+1458241176.34450010	+9.65039063	-5.93701172	-1.09423828	+48.58154297	-5.09765625	-53.43750000	+1688	+9.65478516	-5.14160156	-0.65917969	+7.91015625	-9.16259766	+19.05029297	+1640	+7.06201172	-9.24169922	-0.79980469	+60.57861328	+4.28466797	-18.10546875	+1684
+1458241176.34870000	+9.65039063	-5.93701172	-1.09423828	+48.58154297	-5.09765625	-53.43750000	+1688	+9.65478516	-5.14160156	-0.65917969	+7.91015625	-9.16259766	+19.05029297	+1640	+7.06201172	-9.24169922	-0.79980469	+60.57861328	+4.28466797	-18.10546875	+1684
+1458241176.35290000	+9.65039063	-5.93701172	-1.09423828	+48.58154297	-5.07568359	-53.43750000	+1688	+9.65478516	-5.14160156	-0.65917969	+7.91015625	-9.16259766	+19.05029297	+1640	+7.06201172	-9.24609375	-0.79980469	+60.57861328	+4.28466797	-18.10546875	+1680
+1458241176.35700010	+9.65039063	-5.93701172	-1.09423828	+48.58154297	-5.07568359	-53.43750000	+1688	+9.65478516	-5.14160156	-0.65917969	+7.91015625	-9.16259766	+19.05029297	+1644	+7.06201172	-9.24609375	-0.79980469	+60.57861328	+4.28466797	-18.10546875	+1680
+1458241176.36120010	+9.65039063	-5.93701172	-1.09423828	+48.58154297	-5.07568359	-53.43750000	+1688	+9.65478516	-5.14160156	-0.65917969	+7.91015625	-9.16259766	+19.05029297	+1644	+7.06201172	-9.24609375	-0.79980469	+60.57861328	+4.28466797	-18.10546875	+1680
+1458241176.36540010	+9.65039063	-5.93701172	-1.09423828	+48.58154297	-5.07568359	-53.43750000	+1688	+9.65478516	-5.14160156	-0.65917969	+7.91015625	-9.16259766	+19.05029297	+1644	+7.06201172	-9.24169922	-0.79980469	+60.57861328	+4.28466797	-18.10546875	+1680
+1458241176.36949990	+9.65039063	-5.93701172	-1.09423828	+48.58154297	-5.09765625	-53.43750000	+1688	+9.65478516	-5.14160156	-0.65917969	+7.91015625	-9.16259766	+19.05029297	+1644	+7.06201172	-9.24169922	-0.79980469	+60.57861328	+4.28466797	-18.10546875	+1680
+1458241176.37369990	+9.65039063	-5.93701172	-1.09423828	+48.58154297	-5.09765625	-53.43750000	+1688	+9.65478516	-5.14160156	-0.65917969	+7.91015625	-9.16259766	+19.05029297	+1644	+7.06201172	-9.24169922	-0.79980469	+60.57861328	+4.28466797	-18.10546875	+1680
+1458241176.37789990	+9.65478516	-5.93701172	-1.09423828	+48.58154297	-5.09765625	-53.41552734	+1688	+9.65478516	-5.14160156	-0.65917969	+7.91015625	-9.16259766	+19.05029297	+1644	+7.06201172	-9.24169922	-0.79980469	+60.57861328	+4.28466797	-18.10546875	+1680
+1458241176.38200000	+9.65478516	-5.93701172	-1.09423828	+48.58154297	-5.09765625	-53.41552734	+1688	+9.65478516	-5.14160156	-0.65917969	+7.91015625	-9.16259766	+19.05029297	+1644	+7.06201172	-9.24169922	-0.79541016	+60.60058594	+4.28466797	-18.10546875	+1680
+1458241176.38620000	+9.65478516	-5.93701172	-1.09423828	+48.58154297	-5.09765625	-53.41552734	+1688	+9.65478516	-5.14160156	-0.65917969	+7.91015625	-9.16259766	+19.05029297	+1644	+7.06640625	-9.24169922	-0.79541016	+60.60058594	+4.28466797	-18.10546875	+1680
+1458241176.39039990	+9.65478516	-5.93701172	-1.09423828	+48.58154297	-5.09765625	-53.41552734	+1688	+9.65478516	-5.14160156	-0.65917969	+7.91015625	-9.16259766	+19.05029297	+1644	+7.06640625	-9.24169922	-0.79541016	+60.60058594	+4.30664063	-18.10546875	+1680
+1458241176.39450000	+9.65478516	-5.93701172	-1.09423828	+48.58154297	-5.09765625	-53.41552734	+1688	+9.65478516	-5.14160156	-0.65917969	+7.91015625	-9.16259766	+19.07226563	+1644	+7.06640625	-9.24169922	-0.79541016	+60.60058594	+4.30664063	-18.10546875	+1680
+1458241176.39870000	+9.65478516	-5.93701172	-1.09423828	+48.58154297	-5.09765625	-53.41552734	+1688	+9.65478516	-5.14160156	-0.65917969	+7.91015625	-9.16259766	+19.07226563	+1644	+7.06640625	-9.24169922	-0.79541016	+60.62255859	+4.30664063	-18.10546875	+1680
+1458241176.40290000	+9.65478516	-5.93701172	-1.09423828	+48.58154297	-5.09765625	-53.41552734	+1688	+9.65478516	-5.14160156	-0.65917969	+7.91015625	-9.16259766	+19.07226563	+1640	+7.06640625	-9.24169922	-0.79541016	+60.62255859	+4.30664063	-18.12744141	+1680
+1458241176.40700010	+9.65478516	-5.93701172	-1.09423828	+48.58154297	-5.09765625	-53.41552734	+1688	+9.65478516	-5.14160156	-0.65917969	+7.91015625	-9.16259766	+19.07226563	+1640	+7.06640625	-9.24169922	-0.79541016	+60.62255859	+4.30664063	-18.12744141	+1680
+1458241176.41120000	+9.65478516	-5.93701172	-1.09423828	+48.58154297	-5.11962891	-53.39355469	+1688	+9.65478516	-5.14160156	-0.65917969	+7.91015625	-9.16259766	+19.07226563	+1640	+7.06640625	-9.24169922	-0.79541016	+60.64453125	+4.30664063	-18.12744141	+1680
+1458241176.41540000	+9.65478516	-5.93701172	-1.09423828	+48.58154297	-5.11962891	-53.39355469	+1688	+9.65478516	-5.14160156	-0.65917969	+7.91015625	-9.16259766	+19.07226563	+1640	+7.07080078	-9.24169922	-0.79101563	+60.64453125	+4.32861328	-18.12744141	+1680
+1458241176.41950010	+9.65478516	-5.93701172	-1.09423828	+48.58154297	-5.11962891	-53.39355469	+1688	+9.65478516	-5.14160156	-0.65917969	+7.91015625	-9.16259766	+19.07226563	+1640	+7.07080078	-9.23730469	-0.79101563	+60.64453125	+4.32861328	-18.12744141	+1680
+1458241176.42370010	+9.65478516	-5.93701172	-1.09423828	+48.58154297	-5.11962891	-53.39355469	+1688	+9.65478516	-5.14160156	-0.65917969	+7.91015625	-9.16259766	+19.07226563	+1640	+7.07080078	-9.23730469	-0.79101563	+60.64453125	+4.32861328	-18.12744141	+1680
+1458241176.42779990	+9.65478516	-5.93701172	-1.09423828	+48.58154297	-5.11962891	-53.39355469	+1688	+9.65478516	-5.14160156	-0.65917969	+7.91015625	-9.16259766	+19.07226563	+1640	+7.07080078	-9.23730469	-0.79101563	+60.64453125	+4.32861328	-18.12744141	+1680
+1458241176.43199990	+9.65478516	-5.93701172	-1.09423828	+48.58154297	-5.11962891	-53.39355469	+1688	+9.65478516	-5.14160156	-0.65917969	+7.91015625	-9.14062500	+19.07226563	+1640	+7.07080078	-9.23730469	-0.79101563	+60.64453125	+4.32861328	-18.12744141	+1680
+1458241176.43619990	+9.65478516	-5.93701172	-1.09423828	+48.58154297	-5.11962891	-53.39355469	+1688	+9.65478516	-5.14160156	-0.65917969	+7.91015625	-9.14062500	+19.07226563	+1640	+7.07080078	-9.23730469	-0.79101563	+60.64453125	+4.32861328	-18.12744141	+1680
+1458241176.44030000	+9.65478516	-5.93701172	-1.09423828	+48.58154297	-5.11962891	-53.39355469	+1688	+9.65478516	-5.14160156	-0.65917969	+7.91015625	-9.14062500	+19.07226563	+1640	+7.07080078	-9.24169922	-0.79101563	+60.64453125	+4.32861328	-18.12744141	+1680
+1458241176.44450000	+9.65478516	-5.93701172	-1.09423828	+48.58154297	-5.11962891	-53.39355469	+1688	+9.65478516	-5.14160156	-0.65917969	+7.91015625	-9.14062500	+19.07226563	+1636	+7.07080078	-9.24169922	-0.79541016	+60.64453125	+4.32861328	-18.10546875	+1684
+1458241176.44870000	+9.65478516	-5.93701172	-1.09423828	+48.58154297	-5.09765625	-53.37158203	+1688	+9.65478516	-5.14160156	-0.65917969	+7.91015625	-9.14062500	+19.07226563	+1636	+7.06640625	-9.24169922	-0.79541016	+60.64453125	+4.32861328	-18.10546875	+1684
+1458241176.45280000	+9.65478516	-5.93701172	-1.09423828	+48.58154297	-5.09765625	-53.37158203	+1688	+9.65478516	-5.14160156	-0.65917969	+7.91015625	-9.14062500	+19.07226563	+1636	+7.06640625	-9.24169922	-0.79541016	+60.62255859	+4.32861328	-18.10546875	+1684
+1458241176.45700000	+9.65478516	-5.93701172	-1.09423828	+48.58154297	-5.09765625	-53.37158203	+1688	+9.65478516	-5.14160156	-0.65917969	+7.91015625	-9.14062500	+19.07226563	+1636	+7.06640625	-9.24169922	-0.79541016	+60.62255859	+4.32861328	-18.10546875	+1684
+1458241176.46120000	+9.65478516	-5.93701172	-1.09423828	+48.58154297	-5.09765625	-53.37158203	+1688	+9.65478516	-5.14160156	-0.65917969	+7.91015625	-9.14062500	+19.07226563	+1636	+7.06640625	-9.24169922	-0.79541016	+60.62255859	+4.32861328	-18.10546875	+1680
+1458241176.46530010	+9.65478516	-5.93701172	-1.09423828	+48.58154297	-5.09765625	-53.37158203	+1688	+9.65478516	-5.14160156	-0.65917969	+7.91015625	-9.14062500	+19.07226563	+1636	+7.06640625	-9.24169922	-0.79541016	+60.62255859	+4.32861328	-18.10546875	+1680
+1458241176.46950010	+9.65478516	-5.93701172	-1.09423828	+48.58154297	-5.09765625	-53.37158203	+1684	+9.65478516	-5.14160156	-0.65917969	+7.91015625	-9.14062500	+19.07226563	+1636	+7.06640625	-9.24169922	-0.79541016	+60.62255859	+4.32861328	-18.10546875	+1680
+1458241176.47370000	+9.65478516	-5.93701172	-1.09423828	+48.58154297	-5.09765625	-53.37158203	+1684	+9.65478516	-5.14160156	-0.65917969	+7.91015625	-9.14062500	+19.07226563	+1636	+7.06640625	-9.24169922	-0.79541016	+60.62255859	+4.32861328	-18.08349609	+1680
+1458241176.47779990	+9.65478516	-5.93701172	-1.09423828	+48.58154297	-5.09765625	-53.37158203	+1684	+9.65478516	-5.14160156	-0.65917969	+7.91015625	-9.14062500	+19.07226563	+1636	+7.06640625	-9.24169922	-0.79541016	+60.60058594	+4.32861328	-18.08349609	+1680
+1458241176.48200010	+9.65478516	-5.93701172	-1.09423828	+48.58154297	-5.09765625	-53.37158203	+1684	+9.65478516	-5.14160156	-0.65917969	+7.91015625	-9.14062500	+19.07226563	+1636	+7.06640625	-9.24169922	-0.79541016	+60.60058594	+4.32861328	-18.08349609	+1680
+1458241176.48620010	+9.65478516	-5.93701172	-1.09423828	+48.58154297	-5.09765625	-53.37158203	+1684	+9.65478516	-5.14160156	-0.65917969	+7.91015625	-9.14062500	+19.07226563	+1636	+7.06640625	-9.24169922	-0.79541016	+60.60058594	+4.32861328	-18.08349609	+1680
+1458241176.49029990	+9.65478516	-5.93701172	-1.09423828	+48.58154297	-5.09765625	-53.37158203	+1684	+9.65478516	-5.14160156	-0.65917969	+7.91015625	-9.14062500	+19.07226563	+1636	+7.06640625	-9.24169922	-0.79541016	+60.60058594	+4.32861328	-18.08349609	+1680
+1458241176.49449990	+9.65478516	-5.93701172	-1.09423828	+48.55957031	-5.09765625	-53.37158203	+1684	+9.65478516	-5.14160156	-0.65917969	+7.91015625	-9.14062500	+19.07226563	+1636	+7.06640625	-9.24169922	-0.79541016	+60.62255859	+4.32861328	-18.10546875	+1680
+1458241176.49860000	+9.65478516	-5.93701172	-1.09423828	+48.55957031	-5.09765625	-53.37158203	+1684	+9.65478516	-5.14160156	-0.65917969	+7.91015625	-9.14062500	+19.07226563	+1636	+7.06640625	-9.24169922	-0.79541016	+60.62255859	+4.32861328	-18.10546875	+1680
+1458241176.50280000	+9.65478516	-5.93701172	-1.09423828	+48.55957031	-5.09765625	-53.37158203	+1684	+9.65478516	-5.14160156	-0.65917969	+7.91015625	-9.14062500	+19.07226563	+1636	+7.06640625	-9.24169922	-0.79541016	+60.62255859	+4.32861328	-18.10546875	+1680
+1458241176.50700000	+9.65478516	-5.93701172	-1.09423828	+48.55957031	-5.09765625	-53.37158203	+1684	+9.65917969	-5.14160156	-0.65917969	+7.91015625	-9.14062500	+19.07226563	+1636	+7.06640625	-9.24169922	-0.79541016	+60.62255859	+4.32861328	-18.10546875	+1680
+1458241176.51110010	+9.65478516	-5.93701172	-1.09423828	+48.55957031	-5.09765625	-53.37158203	+1684	+9.65917969	-5.14160156	-0.65917969	+7.91015625	-9.14062500	+19.07226563	+1636	+7.06640625	-9.24169922	-0.79541016	+60.62255859	+4.35058594	-18.10546875	+1680
+1458241176.51530000	+9.65478516	-5.93701172	-1.09423828	+48.55957031	-5.09765625	-53.37158203	+1684	+9.65917969	-5.14160156	-0.65917969	+7.91015625	-9.14062500	+19.07226563	+1636	+7.06640625	-9.24169922	-0.79541016	+60.64453125	+4.35058594	-18.10546875	+1680
+1458241176.51950000	+9.65478516	-5.93701172	-1.09423828	+48.55957031	-5.09765625	-53.37158203	+1684	+9.65917969	-5.14160156	-0.65917969	+7.91015625	-9.14062500	+19.07226563	+1636	+7.07080078	-9.24169922	-0.79101563	+60.64453125	+4.35058594	-18.10546875	+1680
+1458241176.52360010	+9.65478516	-5.93701172	-1.09423828	+48.55957031	-5.09765625	-53.37158203	+1684	+9.65917969	-5.14160156	-0.65917969	+7.91015625	-9.14062500	+19.07226563	+1636	+7.07080078	-9.24169922	-0.79101563	+60.64453125	+4.35058594	-18.12744141	+1680
+1458241176.52780010	+9.65478516	-5.93701172	-1.09423828	+48.55957031	-5.09765625	-53.37158203	+1684	+9.65917969	-5.14160156	-0.65917969	+7.91015625	-9.14062500	+19.07226563	+1636	+7.07080078	-9.24169922	-0.79101563	+60.64453125	+4.35058594	-18.12744141	+1680
+1458241176.53200010	+9.65478516	-5.93701172	-1.09423828	+48.55957031	-5.09765625	-53.34960938	+1684	+9.65917969	-5.14160156	-0.65917969	+7.91015625	-9.14062500	+19.07226563	+1636	+7.07080078	-9.23730469	-0.79101563	+60.64453125	+4.35058594	-18.12744141	+1680
+1458241176.53609990	+9.65478516	-5.93701172	-1.09423828	+48.55957031	-5.09765625	-53.34960938	+1684	+9.65917969	-5.14160156	-0.65917969	+7.91015625	-9.14062500	+19.07226563	+1636	+7.07080078	-9.23730469	-0.79101563	+60.66650391	+4.35058594	-18.12744141	+1680
+1458241176.54029990	+9.65478516	-5.93701172	-1.09423828	+48.55957031	-5.09765625	-53.34960938	+1684	+9.65917969	-5.14160156	-0.65917969	+7.91015625	-9.14062500	+19.07226563	+1636	+7.07080078	-9.23730469	-0.79101563	+60.66650391	+4.37255859	-18.12744141	+1680
+1458241176.54450010	+9.65478516	-5.93701172	-1.09423828	+48.55957031	-5.09765625	-53.34960938	+1684	+9.65917969	-5.14160156	-0.65917969	+7.91015625	-9.14062500	+19.07226563	+1636	+7.07080078	-9.23730469	-0.79101563	+60.66650391	+4.37255859	-18.12744141	+1680
+1458241176.54860000	+9.65478516	-5.93701172	-1.09863281	+48.55957031	-5.09765625	-53.34960938	+1684	+9.65917969	-5.14160156	-0.65917969	+7.91015625	-9.14062500	+19.07226563	+1636	+7.07080078	-9.23730469	-0.79101563	+60.66650391	+4.37255859	-18.12744141	+1680
+1458241176.55279990	+9.65478516	-5.93701172	-1.09863281	+48.55957031	-5.09765625	-53.34960938	+1684	+9.65917969	-5.14160156	-0.65917969	+7.91015625	-9.14062500	+19.07226563	+1636	+7.07080078	-9.23730469	-0.79101563	+60.66650391	+4.37255859	-18.12744141	+1680
+1458241176.55699990	+9.65478516	-5.93701172	-1.09863281	+48.55957031	-5.09765625	-53.34960938	+1684	+9.65917969	-5.14160156	-0.65917969	+7.91015625	-9.14062500	+19.07226563	+1636	+7.07080078	-9.23730469	-0.79101563	+60.66650391	+4.37255859	-18.12744141	+1680
+1458241176.56110000	+9.65478516	-5.93701172	-1.09863281	+48.55957031	-5.09765625	-53.34960938	+1684	+9.65917969	-5.14160156	-0.65917969	+7.91015625	-9.14062500	+19.07226563	+1636	+7.07080078	-9.24169922	-0.79101563	+60.64453125	+4.37255859	-18.12744141	+1680
+1458241176.56530000	+9.65478516	-5.93701172	-1.09863281	+48.55957031	-5.07568359	-53.34960938	+1684	+9.65917969	-5.14160156	-0.65917969	+7.91015625	-9.14062500	+19.05029297	+1636	+7.07080078	-9.24169922	-0.79101563	+60.64453125	+4.37255859	-18.12744141	+1680
+1458241176.56950000	+9.65478516	-5.93701172	-1.09863281	+48.55957031	-5.07568359	-53.34960938	+1684	+9.65917969	-5.14160156	-0.65917969	+7.91015625	-9.14062500	+19.05029297	+1636	+7.07080078	-9.24169922	-0.79101563	+60.64453125	+4.35058594	-18.12744141	+1680
+1458241176.57360010	+9.65478516	-5.93701172	-1.09863281	+48.55957031	-5.07568359	-53.34960938	+1684	+9.65917969	-5.14160156	-0.65917969	+7.91015625	-9.14062500	+19.05029297	+1636	+7.07080078	-9.24169922	-0.79101563	+60.64453125	+4.35058594	-18.12744141	+1680
+1458241176.57780000	+9.65478516	-5.93701172	-1.09863281	+48.53759766	-5.07568359	-53.34960938	+1684	+9.65917969	-5.14599609	-0.65917969	+7.91015625	-9.14062500	+19.05029297	+1636	+7.07080078	-9.24169922	-0.79541016	+60.64453125	+4.35058594	-18.12744141	+1680
+1458241176.58189990	+9.65478516	-5.93701172	-1.09863281	+48.53759766	-5.07568359	-53.34960938	+1684	+9.65917969	-5.14599609	-0.65917969	+7.91015625	-9.14062500	+19.05029297	+1636	+7.06640625	-9.24169922	-0.79541016	+60.62255859	+4.35058594	-18.12744141	+1680
+1458241176.58610010	+9.65478516	-5.93701172	-1.09863281	+48.53759766	-5.07568359	-53.34960938	+1684	+9.65917969	-5.14599609	-0.65917969	+7.91015625	-9.14062500	+19.05029297	+1636	+7.06640625	-9.24169922	-0.79541016	+60.62255859	+4.35058594	-18.12744141	+1680
+1458241176.59030010	+9.65478516	-5.93701172	-1.09863281	+48.53759766	-5.07568359	-53.34960938	+1684	+9.65917969	-5.14599609	-0.65917969	+7.91015625	-9.14062500	+19.05029297	+1636	+7.06640625	-9.24169922	-0.79541016	+60.62255859	+4.35058594	-18.10546875	+1680
+1458241176.59439990	+9.65478516	-5.93701172	-1.09863281	+48.53759766	-5.07568359	-53.34960938	+1684	+9.65917969	-5.14599609	-0.65917969	+7.91015625	-9.14062500	+19.02832031	+1636	+7.06640625	-9.24169922	-0.79541016	+60.62255859	+4.35058594	-18.10546875	+1680
+1458241176.59859990	+9.65478516	-5.93701172	-1.09863281	+48.53759766	-5.07568359	-53.34960938	+1684	+9.65917969	-5.14599609	-0.65917969	+7.91015625	-9.14062500	+19.02832031	+1636	+7.06640625	-9.24169922	-0.79541016	+60.62255859	+4.35058594	-18.10546875	+1680
+1458241176.60279990	+9.65478516	-5.93701172	-1.09863281	+48.53759766	-5.05371094	-53.34960938	+1684	+9.65917969	-5.14599609	-0.65917969	+7.91015625	-9.14062500	+19.02832031	+1636	+7.06640625	-9.24169922	-0.79541016	+60.60058594	+4.35058594	-18.12744141	+1680
+1458241176.60690000	+9.65478516	-5.93701172	-1.09863281	+48.53759766	-5.05371094	-53.34960938	+1684	+9.65917969	-5.14599609	-0.65917969	+7.91015625	-9.14062500	+19.02832031	+1636	+7.06640625	-9.24169922	-0.79541016	+60.60058594	+4.35058594	-18.12744141	+1680
+1458241176.61110000	+9.65478516	-5.93701172	-1.09863281	+48.53759766	-5.05371094	-53.37158203	+1684	+9.65917969	-5.14599609	-0.65917969	+7.93212891	-9.14062500	+19.02832031	+1636	+7.06640625	-9.24169922	-0.79541016	+60.60058594	+4.35058594	-18.12744141	+1680
+1458241176.61529990	+9.65478516	-5.93701172	-1.09863281	+48.53759766	-5.05371094	-53.37158203	+1684	+9.65917969	-5.14599609	-0.65917969	+7.93212891	-9.14062500	+19.02832031	+1636	+7.06640625	-9.24169922	-0.79541016	+60.60058594	+4.35058594	-18.12744141	+1680
+1458241176.61940000	+9.65478516	-5.93701172	-1.09863281	+48.53759766	-5.05371094	-53.37158203	+1684	+9.65917969	-5.14599609	-0.65917969	+7.93212891	-9.14062500	+19.02832031	+1636	+7.06640625	-9.24169922	-0.79541016	+60.60058594	+4.35058594	-18.12744141	+1680
+1458241176.62360000	+9.65478516	-5.93701172	-1.09863281	+48.53759766	-5.05371094	-53.37158203	+1688	+9.65917969	-5.14599609	-0.65917969	+7.91015625	-9.14062500	+19.02832031	+1636	+7.06640625	-9.24169922	-0.79541016	+60.62255859	+4.35058594	-18.12744141	+1680
+1458241176.62780000	+9.65478516	-5.93701172	-1.09863281	+48.53759766	-5.05371094	-53.37158203	+1688	+9.65917969	-5.14599609	-0.65917969	+7.91015625	-9.14062500	+19.02832031	+1636	+7.06640625	-9.24169922	-0.79541016	+60.62255859	+4.35058594	-18.12744141	+1680
+1458241176.63190010	+9.65478516	-5.93701172	-1.09863281	+48.51562500	-5.05371094	-53.37158203	+1688	+9.65917969	-5.14599609	-0.65917969	+7.91015625	-9.14062500	+19.02832031	+1632	+7.07080078	-9.24169922	-0.79541016	+60.62255859	+4.35058594	-18.12744141	+1680
+1458241176.63610010	+9.65917969	-5.93701172	-1.09863281	+48.51562500	-5.07568359	-53.37158203	+1688	+9.65917969	-5.14599609	-0.65917969	+7.91015625	-9.14062500	+19.02832031	+1632	+7.07080078	-9.24169922	-0.79101563	+60.62255859	+4.35058594	-18.14941406	+1680
+1458241176.64030000	+9.65917969	-5.93701172	-1.09863281	+48.51562500	-5.07568359	-53.37158203	+1688	+9.65917969	-5.14599609	-0.65917969	+7.91015625	-9.16259766	+19.02832031	+1632	+7.07080078	-9.24169922	-0.79101563	+60.62255859	+4.35058594	-18.14941406	+1680
+1458241176.64439990	+9.65917969	-5.93701172	-1.09863281	+48.51562500	-5.07568359	-53.37158203	+1688	+9.65917969	-5.14599609	-0.65917969	+7.91015625	-9.16259766	+19.02832031	+1632	+7.07080078	-9.24169922	-0.79101563	+60.64453125	+4.35058594	-18.14941406	+1680
+1458241176.64860010	+9.65917969	-5.93701172	-1.09863281	+48.51562500	-5.07568359	-53.37158203	+1688	+9.65917969	-5.14599609	-0.65917969	+7.91015625	-9.16259766	+19.02832031	+1632	+7.07080078	-9.24169922	-0.79101563	+60.64453125	+4.35058594	-18.14941406	+1680
+1458241176.65269990	+9.65917969	-5.93701172	-1.09423828	+48.51562500	-5.07568359	-53.37158203	+1688	+9.65917969	-5.14599609	-0.65917969	+7.91015625	-9.16259766	+19.02832031	+1632	+7.07080078	-9.23730469	-0.79101563	+60.64453125	+4.35058594	-18.14941406	+1684
+1458241176.65689990	+9.65917969	-5.93701172	-1.09423828	+48.51562500	-5.07568359	-53.37158203	+1688	+9.65917969	-5.14599609	-0.65917969	+7.91015625	-9.16259766	+19.02832031	+1632	+7.07080078	-9.23730469	-0.79101563	+60.64453125	+4.35058594	-18.14941406	+1684
+1458241176.66109990	+9.65917969	-5.93701172	-1.09423828	+48.49365234	-5.07568359	-53.37158203	+1688	+9.65917969	-5.14599609	-0.65917969	+7.91015625	-9.16259766	+19.02832031	+1632	+7.07519531	-9.23730469	-0.79101563	+60.64453125	+4.35058594	-18.14941406	+1684
+1458241176.66520000	+9.65917969	-5.93701172	-1.09423828	+48.49365234	-5.07568359	-53.39355469	+1688	+9.65917969	-5.14599609	-0.65917969	+7.91015625	-9.16259766	+19.02832031	+1628	+7.07519531	-9.23730469	-0.79101563	+60.64453125	+4.35058594	-18.17138672	+1684
+1458241176.66940000	+9.65917969	-5.93701172	-1.09423828	+48.49365234	-5.07568359	-53.39355469	+1692	+9.65917969	-5.14599609	-0.65917969	+7.91015625	-9.18457031	+19.02832031	+1628	+7.07519531	-9.23730469	-0.79101563	+60.64453125	+4.35058594	-18.17138672	+1684
+1458241176.67360000	+9.65917969	-5.93701172	-1.09423828	+48.49365234	-5.07568359	-53.39355469	+1692	+9.65917969	-5.14599609	-0.65917969	+7.91015625	-9.18457031	+19.00634766	+1628	+7.07519531	-9.23730469	-0.79101563	+60.62255859	+4.32861328	-18.17138672	+1684
+1458241176.67770000	+9.65917969	-5.93701172	-1.09423828	+48.49365234	-5.07568359	-53.39355469	+1692	+9.66357422	-5.14599609	-0.65917969	+7.88818359	-9.18457031	+19.00634766	+1628	+7.07519531	-9.23730469	-0.79101563	+60.62255859	+4.32861328	-18.17138672	+1684
+1458241176.68190000	+9.65917969	-5.93701172	-1.09423828	+48.47167969	-5.07568359	-53.41552734	+1692	+9.66357422	-5.14599609	-0.65917969	+7.88818359	-9.18457031	+19.00634766	+1628	+7.07080078	-9.23730469	-0.79101563	+60.62255859	+4.32861328	-18.17138672	+1684
+1458241176.68610000	+9.65917969	-5.93701172	-1.09423828	+48.47167969	-5.07568359	-53.41552734	+1692	+9.66357422	-5.14599609	-0.65917969	+7.88818359	-9.20654297	+19.00634766	+1628	+7.07080078	-9.23730469	-0.79541016	+60.60058594	+4.30664063	-18.17138672	+1684
+1458241176.69020010	+9.65917969	-5.93701172	-1.09423828	+48.47167969	-5.09765625	-53.41552734	+1692	+9.66357422	-5.14599609	-0.65917969	+7.88818359	-9.20654297	+18.98437500	+1628	+7.07080078	-9.23730469	-0.79541016	+60.60058594	+4.30664063	-18.17138672	+1684
+1458241176.69440010	+9.65917969	-5.93701172	-1.08984375	+48.47167969	-5.09765625	-53.43750000	+1692	+9.66357422	-5.14599609	-0.65478516	+7.88818359	-9.20654297	+18.98437500	+1628	+7.07080078	-9.24169922	-0.79541016	+60.57861328	+4.28466797	-18.17138672	+1684
+1458241176.69860010	+9.65917969	-5.93701172	-1.08984375	+48.44970703	-5.09765625	-53.43750000	+1696	+9.66357422	-5.14599609	-0.65478516	+7.86621094	-9.22851563	+18.96240234	+1628	+7.07080078	-9.24169922	-0.79980469	+60.55664063	+4.28466797	-18.17138672	+1684
+1458241176.70269990	+9.65917969	-5.93701172	-1.08984375	+48.44970703	-5.09765625	-53.43750000	+1696	+9.66357422	-5.14599609	-0.65478516	+7.86621094	-9.22851563	+18.96240234	+1628	+7.06640625	-9.24169922	-0.79980469	+60.53466797	+4.26269531	-18.17138672	+1684
+1458241176.70689990	+9.65917969	-5.93701172	-1.08984375	+48.44970703	-5.09765625	-53.45947266	+1696	+9.66357422	-5.14160156	-0.65478516	+7.86621094	-9.25048828	+18.94042969	+1628	+7.06640625	-9.24169922	-0.79980469	+60.53466797	+4.24072266	-18.17138672	+1684
+1458241176.71110010	+9.65917969	-5.93701172	-1.08984375	+48.44970703	-5.09765625	-53.45947266	+1696	+9.66357422	-5.14160156	-0.65478516	+7.84423828	-9.25048828	+18.94042969	+1628	+7.06640625	-9.24169922	-0.79980469	+60.51269531	+4.21875000	-18.17138672	+1684
+1458241176.71519990	+9.66357422	-5.93701172	-1.08984375	+48.44970703	-5.09765625	-53.48144531	+1696	+9.66357422	-5.14160156	-0.65478516	+7.84423828	-9.27246094	+18.94042969	+1632	+7.06640625	-9.24169922	-0.80419922	+60.49072266	+4.21875000	-18.17138672	+1680
+1458241176.71939990	+9.66357422	-5.93701172	-1.08984375	+48.42773438	-5.11962891	-53.48144531	+1696	+9.66796875	-5.14160156	-0.65478516	+7.84423828	-9.27246094	+18.91845703	+1632	+7.06640625	-9.24169922	-0.80419922	+60.46875000	+4.19677734	-18.19335938	+1680
+1458241176.72359990	+9.66357422	-5.93701172	-1.08544922	+48.42773438	-5.11962891	-53.50341797	+1696	+9.66796875	-5.14160156	-0.65478516	+7.82226563	-9.29443359	+18.91845703	+1632	+7.06640625	-9.24169922	-0.80419922	+60.46875000	+4.17480469	-18.19335938	+1680
+1458241176.72770000	+9.66357422	-5.93701172	-1.08544922	+48.42773438	-5.14160156	-53.50341797	+1696	+9.66796875	-5.14160156	-0.65039063	+7.82226563	-9.31640625	+18.91845703	+1632	+7.07080078	-9.24169922	-0.80419922	+60.46875000	+4.15283203	-18.21533203	+1680
+1458241176.73190000	+9.66357422	-5.93701172	-1.08544922	+48.42773438	-5.14160156	-53.52539063	+1700	+9.66796875	-5.14160156	-0.65039063	+7.82226563	-9.33837891	+18.94042969	+1632	+7.07080078	-9.23730469	-0.79980469	+60.46875000	+4.15283203	-18.25927734	+1680
+1458241176.73600010	+9.66796875	-5.93701172	-1.08544922	+48.42773438	-5.16357422	-53.52539063	+1700	+9.66796875	-5.14160156	-0.65039063	+7.82226563	-9.36035156	+18.94042969	+1632	+7.07519531	-9.23730469	-0.79980469	+60.46875000	+4.13085938	-18.28125000	+1680
+1458241176.74020000	+9.66796875	-5.93701172	-1.08544922	+48.42773438	-5.18554688	-53.54736328	+1700	+9.67236328	-5.14160156	-0.65039063	+7.80029297	-9.36035156	+18.94042969	+1632	+7.07958984	-9.23730469	-0.79980469	+60.49072266	+4.13085938	-18.30322266	+1680
+1458241176.74440000	+9.66796875	-5.93701172	-1.08105469	+48.42773438	-5.20751953	-53.54736328	+1700	+9.67236328	-5.13720703	-0.65039063	+7.80029297	-9.38232422	+18.94042969	+1632	+7.08398438	-9.23291016	-0.79541016	+60.49072266	+4.13085938	-18.34716797	+1684
+1458241176.74850010	+9.67236328	-5.93701172	-1.08105469	+48.42773438	-5.20751953	-53.56933594	+1700	+9.67236328	-5.13720703	-0.65039063	+7.80029297	-9.40429688	+18.94042969	+1632	+7.08837891	-9.23291016	-0.79101563	+60.51269531	+4.10888672	-18.39111328	+1684
+1458241176.75270010	+9.67236328	-5.93261719	-1.08105469	+48.44970703	-5.25146484	-53.59130859	+1700	+9.67675781	-5.13720703	-0.65039063	+7.80029297	-9.44824219	+18.96240234	+1632	+7.09277344	-9.22851563	-0.79101563	+60.53466797	+4.10888672	-18.43505859	+1684
+1458241176.75690010	+9.67675781	-5.93261719	-1.07666016	+48.44970703	-5.27343750	-53.61328125	+1704	+9.67675781	-5.13720703	-0.64599609	+7.77832031	-9.47021484	+18.96240234	+1632	+7.09716797	-9.22851563	-0.78662109	+60.53466797	+4.08691406	-18.47900391	+1688
+1458241176.76099990	+9.67675781	-5.93261719	-1.07666016	+48.44970703	-5.29541016	-53.63525391	+1704	+9.68115234	-5.13720703	-0.64599609	+7.77832031	-9.49218750	+18.96240234	+1632	+7.10156250	-9.22412109	-0.78662109	+60.55664063	+4.08691406	-18.52294922	+1692
+1458241176.76519990	+9.68115234	-5.93261719	-1.07226563	+48.44970703	-5.33935547	-53.65722656	+1704	+9.68115234	-5.13720703	-0.64599609	+7.75634766	-9.53613281	+18.98437500	+1632	+7.10595703	-9.22412109	-0.78222656	+60.55664063	+4.06494141	-18.58886719	+1692
+1458241176.76939990	+9.68115234	-5.93261719	-1.07226563	+48.44970703	-5.38330078	-53.67919922	+1708	+9.68115234	-5.13281250	-0.64599609	+7.75634766	-9.55810547	+18.98437500	+1628	+7.11035156	-9.22412109	-0.78222656	+60.55664063	+4.02099609	-18.63281250	+1696
+1458241176.77350000	+9.68554688	-5.93261719	-1.07226563	+48.44970703	-5.40527344	-53.70117188	+1708	+9.68554688	-5.13281250	-0.64160156	+7.73437500	-9.60205078	+18.98437500	+1628	+7.11035156	-9.22412109	-0.77783203	+60.53466797	+3.99902344	-18.67675781	+1696
+1458241176.77769990	+9.68994141	-5.93261719	-1.06787109	+48.44970703	-5.44921875	-53.74511719	+1708	+9.68994141	-5.13281250	-0.64160156	+7.71240234	-9.64599609	+18.96240234	+1628	+7.11474609	-9.22412109	-0.77783203	+60.51269531	+3.95507813	-18.72070313	+1696
+1458241176.78189990	+9.68994141	-5.93261719	-1.06347656	+48.44970703	-5.49316406	-53.76708984	+1712	+9.68994141	-5.13281250	-0.63720703	+7.71240234	-9.68994141	+18.96240234	+1628	+7.11474609	-9.22412109	-0.78222656	+60.46875000	+3.91113281	-18.76464844	+1700
+1458241176.78600000	+9.69433594	-5.92822266	-1.06347656	+48.44970703	-5.53710938	-53.78906250	+1712	+9.69433594	-5.13281250	-0.63720703	+7.69042969	-9.71191406	+18.96240234	+1628	+7.11474609	-9.22412109	-0.78222656	+60.42480469	+3.86718750	-18.78662109	+1700
+1458241176.79020000	+9.69433594	-5.92822266	-1.05908203	+48.42773438	-5.58105469	-53.83300781	+1716	+9.69433594	-5.13281250	-0.63281250	+7.66845703	-9.75585938	+18.94042969	+1628	+7.11474609	-9.22412109	-0.78662109	+60.35888672	+3.80126953	-18.80859375	+1700
+1458241176.79440000	+9.69873047	-5.92822266	-1.05908203	+48.42773438	-5.62500000	-53.85498047	+1716	+9.69873047	-5.13281250	-0.62841797	+7.64648438	-9.79980469	+18.94042969	+1628	+7.11035156	-9.22412109	-0.79101563	+60.29296875	+3.73535156	-18.83056641	+1704
+1458241176.79850010	+9.69873047	-5.92822266	-1.05468750	+48.42773438	-5.66894531	-53.87695313	+1720	+9.69873047	-5.12841797	-0.62841797	+7.62451172	-9.84375000	+18.91845703	+1632	+7.11035156	-9.22851563	-0.79541016	+60.24902344	+3.66943359	-18.85253906	+1704
+1458241176.80270000	+9.69873047	-5.92822266	-1.05468750	+48.42773438	-5.69091797	-53.89892578	+1720	+9.70312500	-5.12841797	-0.62402344	+7.58056641	-9.90966797	+18.89648438	+1632	+7.10595703	-9.22851563	-0.79980469	+60.16113281	+3.60351563	-18.87451172	+1708
+1458241176.80679990	+9.70312500	-5.92382813	-1.05029297	+48.42773438	-5.73486328	-53.92089844	+1724	+9.70312500	-5.12841797	-0.61962891	+7.55859375	-9.95361328	+18.89648438	+1636	+7.10595703	-9.22851563	-0.80419922	+60.09521484	+3.53759766	-18.89648438	+1708
+1458241176.81100010	+9.70312500	-5.92382813	-1.05029297	+48.40576172	-5.77880859	-53.96484375	+1728	+9.70751953	-5.12841797	-0.61962891	+7.53662109	-9.99755859	+18.89648438	+1636	+7.10156250	-9.23291016	-0.81298828	+60.02929688	+3.47167969	-18.91845703	+1708
+1458241176.81520010	+9.70312500	-5.92382813	-1.04589844	+48.40576172	-5.82275391	-53.96484375	+1728	+9.71191406	-5.12841797	-0.61523438	+7.49267578	-10.01953125	+18.87451172	+1640	+7.10156250	-9.23291016	-0.81738281	+59.96337891	+3.40576172	-18.94042969	+1708
+1458241176.81929990	+9.70751953	-5.92382813	-1.04589844	+48.40576172	-5.86669922	-53.98681641	+1732	+9.71191406	-5.12841797	-0.61083984	+7.47070313	-10.06347656	+18.87451172	+1644	+7.09716797	-9.23291016	-0.82177734	+59.91943359	+3.36181641	-18.96240234	+1708
+1458241176.82349990	+9.70751953	-5.91943359	-1.04589844	+48.40576172	-5.88867188	-54.00878906	+1732	+9.71630859	-5.12402344	-0.61083984	+7.44873047	-10.10742188	+18.89648438	+1648	+7.10156250	-9.23291016	-0.82177734	+59.87548828	+3.29589844	-18.98437500	+1704
+1458241176.82769990	+9.71191406	-5.91943359	-1.04150391	+48.42773438	-5.95458984	-54.03076172	+1736	+9.71630859	-5.12402344	-0.60644531	+7.40478516	-10.17333984	+18.89648438	+1652	+7.10156250	-9.23291016	-0.82617188	+59.83154297	+3.25195313	-19.02832031	+1704
+1458241176.83180000	+9.71191406	-5.91943359	-1.04150391	+48.42773438	-5.99853516	-54.05273438	+1740	+9.72070313	-5.12402344	-0.60205078	+7.38281250	-10.21728516	+18.91845703	+1656	+7.10595703	-9.23291016	-0.82617188	+59.83154297	+3.20800781	-19.05029297	+1704
+1458241176.83600000	+9.71630859	-5.91943359	-1.03710938	+48.44970703	-6.04248047	-54.07470703	+1744	+9.72070313	-5.12402344	-0.60205078	+7.36083984	-10.26123047	+18.94042969	+1656	+7.11035156	-9.22851563	-0.82617188	+59.80957031	+3.18603516	-19.09423828	+1700
+1458241176.84019990	+9.72070313	-5.91503906	-1.03271484	+48.47167969	-6.08642578	-54.07470703	+1744	+9.72509766	-5.12402344	-0.59765625	+7.31689453	-10.30517578	+18.96240234	+1660	+7.11474609	-9.22851563	-0.82617188	+59.80957031	+3.14208984	-19.16015625	+1700
+1458241176.84430000	+9.72070313	-5.91503906	-1.03271484	+48.47167969	-6.15234375	-54.09667969	+1748	+9.72949219	-5.11962891	-0.59765625	+7.29492188	-10.34912109	+18.98437500	+1660	+7.12353516	-9.22412109	-0.82177734	+59.80957031	+3.12011719	-19.20410156	+1700
+1458241176.84850000	+9.72509766	-5.91503906	-1.02832031	+48.51562500	-6.19628906	-54.11865234	+1752	+9.72949219	-5.11962891	-0.59326172	+7.25097656	-10.39306641	+19.02832031	+1664	+7.12792969	-9.21972656	-0.81738281	+59.83154297	+3.09814453	-19.27001953	+1704
+1458241176.85270000	+9.72949219	-5.91503906	-1.02832031	+48.53759766	-6.26220703	-54.11865234	+1752	+9.73388672	-5.11962891	-0.59326172	+7.22900391	-10.43701172	+19.05029297	+1664	+7.13671875	-9.21533203	-0.81738281	+59.85351563	+3.07617188	-19.33593750	+1704
+1458241176.85680010	+9.73388672	-5.91064453	-1.02392578	+48.55957031	-6.32812500	-54.14062500	+1756	+9.73828125	-5.11523438	-0.58886719	+7.18505859	-10.48095703	+19.09423828	+1664	+7.14550781	-9.21093750	-0.81298828	+59.87548828	+3.05419922	-19.40185547	+1708
+1458241176.86100010	+9.73828125	-5.91064453	-1.02392578	+48.60351563	-6.39404297	-54.14062500	+1760	+9.73828125	-5.11523438	-0.58886719	+7.16308594	-10.52490234	+19.11621094	+1664	+7.15429688	-9.20654297	-0.80859375	+59.91943359	+3.03222656	-19.46777344	+1712
+1458241176.86520000	+9.74267578	-5.90625000	-1.01953125	+48.64746094	-6.45996094	-54.14062500	+1764	+9.74267578	-5.11083984	-0.58886719	+7.11914063	-10.56884766	+19.16015625	+1664	+7.16308594	-9.20654297	-0.80419922	+59.94140625	+3.03222656	-19.55566406	+1712
+1458241176.86929990	+9.74707031	-5.90625000	-1.01953125	+48.69140625	-6.52587891	-54.16259766	+1768	+9.74707031	-5.11083984	-0.58447266	+7.07519531	-10.59082031	+19.18212891	+1664	+7.17187500	-9.20214844	-0.80419922	+59.96337891	+3.01025391	-19.62158203	+1716
+1458241176.87350010	+9.75146484	-5.90625000	-1.01513672	+48.73535156	-6.61376953	-54.14062500	+1768	+9.74707031	-5.10644531	-0.58447266	+7.05322266	-10.63476563	+19.22607422	+1664	+7.18066406	-9.19775391	-0.79980469	+59.98535156	+2.98828125	-19.68750000	+1720
+1458241176.87770010	+9.75585938	-5.90185547	-1.01513672	+48.80126953	-6.67968750	-54.14062500	+1772	+9.75146484	-5.10644531	-0.58447266	+6.98730469	-10.65673828	+19.24804688	+1664	+7.18945313	-9.19335938	-0.79980469	+59.98535156	+2.94433594	-19.75341797	+1724
+1458241176.88179990	+9.76025391	-5.90185547	-1.01074219	+48.86718750	-6.76757813	-54.11865234	+1776	+9.75585938	-5.10205078	-0.58447266	+6.94335938	-10.67871094	+19.27001953	+1664	+7.19824219	-9.19335938	-0.79980469	+59.98535156	+2.92236328	-19.79736328	+1724
+1458241176.88599990	+9.76464844	-5.89746094	-1.01074219	+48.93310547	-6.83349609	-54.11865234	+1780	+9.76025391	-5.10205078	-0.58007813	+6.89941406	-10.70068359	+19.29199219	+1664	+7.20263672	-9.19335938	-0.79980469	+59.96337891	+2.87841797	-19.86328125	+1728
+1458241176.89010000	+9.76464844	-5.89306641	-1.01074219	+48.99902344	-6.94335938	-54.07470703	+1780	+9.76464844	-5.09765625	-0.58007813	+6.81152344	-10.72265625	+19.31396484	+1664	+7.20703125	-9.19335938	-0.79980469	+59.91943359	+2.81250000	-19.90722656	+1728
+1458241176.89430000	+9.76904297	-5.89306641	-1.01074219	+49.08691406	-7.03125000	-54.05273438	+1784	+9.76904297	-5.09326172	-0.58007813	+6.74560547	-10.74462891	+19.33593750	+1664	+7.21142578	-9.19335938	-0.80419922	+59.87548828	+2.74658203	-19.92919922	+1732
+1458241176.89850000	+9.77783203	-5.88867188	-1.00634766	+49.17480469	-7.11914063	-54.03076172	+1788	+9.77343750	-5.09326172	-0.58007813	+6.67968750	-10.76660156	+19.33593750	+1664	+7.21582031	-9.19335938	-0.80859375	+59.83154297	+2.68066406	-19.95117188	+1732
+1458241176.90260000	+9.78222656	-5.88427734	-1.00634766	+49.26269531	-7.25097656	-53.98681641	+1792	+9.78222656	-5.08886719	-0.57568359	+6.54785156	-10.78857422	+19.35791016	+1664	+7.21582031	-9.19335938	-0.81738281	+59.74365234	+2.59277344	-19.97314453	+1732
+1458241176.90680000	+9.78662109	-5.87988281	-1.00634766	+49.37255859	-7.36083984	-53.92089844	+1792	+9.78662109	-5.08886719	-0.57568359	+6.45996094	-10.81054688	+19.35791016	+1668	+7.22021484	-9.19775391	-0.82177734	+59.65576172	+2.52685547	-19.99511719	+1732
+1458241176.91100000	+9.79101563	-5.87548828	-1.00634766	+49.46044922	-7.47070313	-53.85498047	+1796	+9.79541016	-5.08447266	-0.57128906	+6.35009766	-10.83251953	+19.37988281	+1672	+7.22021484	-9.19775391	-0.83056641	+59.56787109	+2.43896484	-20.01708984	+1732
+1458241176.91510010	+9.79980469	-5.87109375	-1.00195313	+49.57031250	-7.62451172	-53.76708984	+1800	+9.80419922	-5.08007813	-0.57128906	+6.15234375	-10.85449219	+19.40185547	+1676	+7.22460938	-9.20214844	-0.83935547	+59.43603516	+2.32910156	-20.01708984	+1732
+1458241176.91930010	+9.80859375	-5.86669922	-1.00195313	+49.68017578	-7.77832031	-53.67919922	+1800	+9.81298828	-5.07568359	-0.56689453	+6.02050781	-10.87646484	+19.42382813	+1680	+7.22900391	-9.20214844	-0.85253906	+59.32617188	+2.21923828	-20.01708984	+1732
+1458241176.92350010	+9.81298828	-5.86230469	-1.00195313	+49.79003906	-7.93212891	-53.59130859	+1804	+9.82177734	-5.07128906	-0.56250000	+5.86669922	-10.94238281	+19.46777344	+1688	+7.23339844	-9.20654297	-0.86132813	+59.21630859	+2.10937500	-20.03906250	+1732
+1458241176.92759990	+9.82617188	-5.85791016	-0.99755859	+49.89990234	-8.12988281	-53.45947266	+1808	+9.83496094	-5.07128906	-0.55810547	+5.62500000	-11.00830078	+19.53369141	+1692	+7.23779297	-9.20654297	-0.87011719	+59.06250000	+1.97753906	-20.06103516	+1732
+1458241176.93179990	+9.83496094	-5.85351563	-0.99755859	+49.98779297	-8.32763672	-53.32763672	+1812	+9.84814453	-5.06689453	-0.54931641	+5.44921875	-11.05224609	+19.59960938	+1700	+7.24658203	-9.20654297	-0.87890625	+58.95263672	+1.86767578	-20.08300781	+1728
+1458241176.93600010	+9.84814453	-5.84912109	-0.99316406	+50.09765625	-8.50341797	-53.21777344	+1816	+9.86132813	-5.06250000	-0.54492188	+5.27343750	-11.16210938	+19.66552734	+1712	+7.25537109	-9.20654297	-0.88330078	+58.82080078	+1.73583984	-20.12695313	+1728
+1458241176.94010000	+9.86132813	-5.84472656	-0.98876953	+50.20751953	-8.76708984	-53.04199219	+1820	+9.87451172	-5.06250000	-0.53613281	+5.03173828	-11.22802734	+19.77539063	+1716	+7.26855469	-9.20654297	-0.89208984	+58.68896484	+1.60400391	-20.17089844	+1724
+1458241176.94429990	+9.87890625	-5.84033203	-0.98876953	+50.29541016	-8.96484375	-52.84423828	+1824	+9.88769531	-5.05371094	-0.53173828	+4.83398438	-11.31591797	+19.88525391	+1724	+7.28613281	-9.20654297	-0.89648438	+58.57910156	+1.47216797	-20.21484375	+1724
+1458241176.94849990	+9.89208984	-5.83593750	-0.98437500	+50.40527344	-9.18457031	-52.69042969	+1832	+9.90527344	-5.04931641	-0.52294922	+4.63623047	-11.42578125	+20.01708984	+1736	+7.29931641	-9.20214844	-0.90087891	+58.46923828	+1.34033203	-20.28076172	+1724
+1458241176.95260000	+9.90966797	-5.83154297	-0.97998047	+50.51513672	-9.47021484	-52.47070313	+1836	+9.92285156	-5.04492188	-0.51416016	+4.39453125	-11.53564453	+20.14892578	+1744	+7.32568359	-9.19335938	-0.90087891	+58.35937500	+1.16455078	-20.36865234	+1724
+1458241176.95680000	+9.92724609	-5.82275391	-0.97998047	+50.64697266	-9.71191406	-52.27294922	+1840	+9.94042969	-5.03613281	-0.50537109	+4.19677734	-11.68945313	+20.30273438	+1756	+7.34765625	-9.18896484	-0.90527344	+58.27148438	+1.01074219	-20.45654297	+1724
+1458241176.96090010	+9.94482422	-5.81835938	-0.97558594	+50.77880859	-9.95361328	-52.09716797	+1848	+9.95800781	-5.02734375	-0.49218750	+3.99902344	-11.84326172	+20.47851563	+1764	+7.36962891	-9.18017578	-0.90527344	+58.20556641	+0.85693359	-20.56640625	+1724
+1458241176.96510000	+9.96240234	-5.81396484	-0.97119141	+50.88867188	-10.19531250	-51.92138672	+1856	+9.97558594	-5.02294922	-0.48339844	+3.80126953	-11.99707031	+20.65429688	+1776	+7.40039063	-9.17138672	-0.90966797	+58.11767578	+0.68115234	-20.67626953	+1728
+1458241176.96930000	+9.98437500	-5.80517578	-0.96679688	+51.04248047	-10.43701172	-51.72363281	+1864	+9.99755859	-5.00976563	-0.47021484	+3.62548828	-12.17285156	+20.83007813	+1788	+7.42236328	-9.15820313	-0.90966797	+58.00781250	+0.50537109	-20.80810547	+1728
+1458241176.97340010	+10.00634766	-5.80078125	-0.96679688	+51.19628906	-10.70068359	-51.50390625	+1868	+10.01513672	-5.00097656	-0.46142578	+3.42773438	-12.32666016	+21.00585938	+1800	+7.44873047	-9.14941406	-0.91406250	+57.91992188	+0.32958984	-20.91796875	+1732
+1458241176.97760010	+10.02392578	-5.79638672	-0.96240234	+51.28417969	-10.94238281	-51.30615234	+1876	+10.03710938	-4.98779297	-0.44824219	+3.29589844	-12.52441406	+21.18164063	+1816	+7.47509766	-9.14062500	-0.91406250	+57.81005859	+0.13183594	-21.02783203	+1732
+1458241176.98180010	+10.04589844	-5.78759766	-0.96240234	+51.43798828	-11.20605469	-51.08642578	+1884	+10.05908203	-4.97460938	-0.43505859	+3.18603516	-12.70019531	+21.37939453	+1828	+7.50146484	-9.12744141	-0.91845703	+57.70019531	-0.06591797	-21.15966797	+1736
+1458241176.98589990	+10.06787109	-5.77441406	-0.96240234	+51.59179688	-11.44775391	-50.84472656	+1892	+10.08105469	-4.96142578	-0.42626953	+3.05419922	-12.87597656	+21.55517578	+1844	+7.52783203	-9.11865234	-0.92724609	+57.59033203	-0.28564453	-21.24755859	+1740
+1458241176.99009990	+10.08984375	-5.77441406	-0.95800781	+51.65771484	-11.68945313	-50.69091797	+1900	+10.10302734	-4.93945313	-0.41308594	+3.03222656	-13.09570313	+21.70898438	+1860	+7.55419922	-9.10546875	-0.93603516	+57.45849609	-0.50537109	-21.35742188	+1744
+1458241176.99429990	+10.11181641	-5.76562500	-0.95361328	+51.76757813	-11.95312500	-50.55908203	+1908	+10.12500000	-4.92187500	-0.39990234	+2.98828125	-13.31542969	+21.86279297	+1880	+7.57617188	-9.09667969	-0.94042969	+57.30468750	-0.74707031	-21.48925781	+1748
+1458241176.99840000	+10.13818359	-5.75683594	-0.95800781	+51.87744141	-12.17285156	-50.36132813	+1920	+10.14697266	-4.90429688	-0.38671875	+2.94433594	-13.51318359	+22.03857422	+1896	+7.59814453	-9.08349609	-0.95361328	+57.12890625	-0.98876953	-21.59912109	+1752
+1458241177.00260000	+10.16015625	-5.75683594	-0.95361328	+51.85546875	-12.39257813	-50.22949219	+1924	+10.16894531	-4.87792969	-0.37353516	+2.98828125	-13.73291016	+22.14843750	+1912	+7.62011719	-9.07470703	-0.96679688	+56.93115234	-1.23046875	-21.70898438	+1752
+1458241177.00679990	+10.18652344	-5.74804688	-0.95361328	+51.89941406	-12.61230469	-50.09765625	+1936	+10.19531250	-4.85595703	-0.36035156	+3.03222656	-13.95263672	+22.25830078	+1928	+7.64208984	-9.06152344	-0.97558594	+56.71142578	-1.47216797	-21.81884766	+1756
+1458241177.01090000	+10.21728516	-5.73486328	-0.95800781	+51.94335938	-12.81005859	-49.89990234	+1948	+10.21728516	-4.83398438	-0.35156250	+3.07617188	-14.12841797	+22.39013672	+1944	+7.65966797	-9.05273438	-0.99755859	+56.46972656	-1.73583984	-21.88476563	+1756
+1458241177.01510000	+10.24365234	-5.74365234	-0.95800781	+51.81152344	-12.98583984	-49.81201172	+1952	+10.24365234	-4.80322266	-0.33837891	+3.18603516	-14.34814453	+22.45605469	+1964	+7.68164063	-9.04394531	-1.01513672	+56.20605469	-1.99951172	-21.95068359	+1760
+1458241177.01930000	+10.27001953	-5.73486328	-0.95800781	+51.74560547	-13.18359375	-49.72412109	+1964	+10.26562500	-4.77685547	-0.32519531	+3.27392578	-14.56787109	+22.52197266	+1980	+7.69921875	-9.03076172	-1.03271484	+55.94238281	-2.26318359	-22.01660156	+1760
+1458241177.02340010	+10.30078125	-5.72607422	-0.96240234	+51.67968750	-13.35937500	-49.61425781	+1976	+10.28759766	-4.74609375	-0.31640625	+3.38378906	-14.74365234	+22.60986328	+1996	+7.71240234	-9.02197266	-1.05468750	+55.65673828	-2.52685547	-22.06054688	+1760
+1458241177.02760000	+10.32714844	-5.73046875	-0.96240234	+51.48193359	-13.51318359	-49.57031250	+1984	+10.31396484	-4.71972656	-0.30761719	+3.51562500	-14.96337891	+22.63183594	+2012	+7.73437500	-9.00878906	-1.07666016	+55.37109375	-2.76855469	-22.12646484	+1756
+1458241177.03180000	+10.35791016	-5.72167969	-0.96240234	+51.30615234	-13.66699219	-49.50439453	+1992	+10.34033203	-4.68896484	-0.29443359	+3.66943359	-15.18310547	+22.67578125	+2028	+7.74755859	-9.00000000	-1.09863281	+55.06347656	-2.98828125	-22.14843750	+1756
+1458241177.03590010	+10.39306641	-5.71289063	-0.96679688	+51.15234375	-13.82080078	-49.41650391	+2004	+10.36669922	-4.65380859	-0.29003906	+3.80126953	-15.33691406	+22.69775391	+2044	+7.76513672	-8.98681641	-1.11621094	+54.75585938	-3.20800781	-22.19238281	+1752
+1458241177.04010010	+10.42382813	-5.72167969	-0.97119141	+50.84472656	-13.93066406	-49.37255859	+2012	+10.38867188	-4.62744141	-0.28125000	+3.93310547	-15.53466797	+22.69775391	+2056	+7.78710938	-8.97363281	-1.13818359	+54.44824219	-3.42773438	-22.23632813	+1752
+1458241177.04419990	+10.45898438	-5.71289063	-0.97558594	+50.60302734	-14.04052734	-49.30664063	+2024	+10.41943359	-4.59228516	-0.27246094	+4.08691406	-15.68847656	+22.69775391	+2068	+7.80468750	-8.95605469	-1.16015625	+54.11865234	-3.64746094	-22.21435547	+1748
+1458241177.04839990	+10.49414063	-5.70849609	-0.97998047	+50.33935547	-14.15039063	-49.21875000	+2036	+10.44580078	-4.55712891	-0.26806641	+4.26269531	-15.84228516	+22.71972656	+2080	+7.82666016	-8.94287109	-1.18212891	+53.81103516	-3.82324219	-22.21435547	+1744
+1458241177.05259990	+10.52929688	-5.70849609	-0.98437500	+49.96582031	-14.26025391	-49.15283203	+2044	+10.47216797	-4.52636719	-0.26806641	+4.32861328	-15.97412109	+22.69775391	+2092	+7.84863281	-8.92529297	-1.19970703	+53.48144531	-3.99902344	-22.23632813	+1740
+1458241177.05670000	+10.56445313	-5.70410156	-0.99316406	+49.63623047	-14.34814453	-49.08691406	+2060	+10.50292969	-4.49121094	-0.26367188	+4.46044922	-16.10595703	+22.69775391	+2104	+7.87500000	-8.90332031	-1.22607422	+53.19580078	-4.15283203	-22.19238281	+1740
+1458241177.06090000	+10.60400391	-5.69970703	-0.99755859	+49.30664063	-14.41406250	-49.02099609	+2072	+10.53808594	-4.45605469	-0.26367188	+4.61425781	-16.19384766	+22.67578125	+2112	+7.90136719	-8.87695313	-1.23925781	+52.91015625	-4.28466797	-22.19238281	+1736
+1458241177.06510000	+10.64355469	-5.69970703	-1.00634766	+48.91113281	-14.50195313	-48.91113281	+2084	+10.56445313	-4.42529297	-0.26367188	+4.65820313	-16.28173828	+22.67578125	+2120	+7.93212891	-8.85498047	-1.25244141	+52.64648438	-4.39453125	-22.19238281	+1736
+1458241177.06920000	+10.68750000	-5.69531250	-1.01513672	+48.49365234	-14.54589844	-48.77929688	+2100	+10.59960938	-4.39013672	-0.26806641	+4.76806641	-16.34765625	+22.63183594	+2132	+7.96289063	-8.82861328	-1.27441406	+52.36083984	-4.50439453	-22.14843750	+1736
+1458241177.07340000	+10.73144531	-5.69091797	-1.02392578	+48.12011719	-14.58984375	-48.64746094	+2116	+10.63916016	-4.35058594	-0.27246094	+4.89990234	-16.41357422	+22.60986328	+2140	+7.99365234	-8.79785156	-1.28320313	+52.09716797	-4.59228516	-22.12646484	+1736
+1458241177.07760000	+10.77099609	-5.69091797	-1.03271484	+47.63671875	-14.63378906	-48.49365234	+2128	+10.66992188	-4.32421875	-0.27685547	+4.92187500	-16.43554688	+22.58789063	+2148	+8.02880859	-8.77148438	-1.29638672	+51.81152344	-4.68017578	-22.10449219	+1732
+1458241177.08170010	+10.81494141	-5.68652344	-1.04589844	+47.17529297	-14.65576172	-48.31787109	+2144	+10.70947266	-4.28466797	-0.28564453	+4.98779297	-16.45751953	+22.56591797	+2156	+8.06835938	-8.73632813	-1.30957031	+51.56982422	-4.74609375	-22.06054688	+1736
+1458241177.08590010	+10.86328125	-5.68212891	-1.05468750	+46.71386719	-14.69970703	-48.18603516	+2160	+10.74902344	-4.24951172	-0.29003906	+5.07568359	-16.47949219	+22.54394531	+2164	+8.10791016	-8.70117188	-1.32275391	+51.32812500	-4.83398438	-22.01660156	+1736
+1458241177.09010000	+10.90722656	-5.67773438	-1.06347656	+46.23046875	-14.74365234	-48.01025391	+2176	+10.78857422	-4.21875000	-0.29882813	+5.05371094	-16.50146484	+22.52197266	+2172	+8.14746094	-8.66601563	-1.33593750	+51.02050781	-4.87792969	-21.97265625	+1740
+1458241177.09419990	+10.95556641	-5.67333984	-1.07226563	+45.74707031	-14.76562500	-47.81250000	+2192	+10.82812500	-4.18359375	-0.30761719	+5.09765625	-16.52343750	+22.50000000	+2184	+8.18701172	-8.62646484	-1.34912109	+50.77880859	-4.94384766	-21.92871094	+1744
+1458241177.09840010	+11.00390625	-5.66894531	-1.08105469	+45.24169922	-14.78759766	-47.63671875	+2212	+10.87207031	-4.14843750	-0.31201172	+5.16357422	-16.54541016	+22.45605469	+2192	+8.22656250	-8.58691406	-1.36230469	+50.51513672	-5.00976563	-21.88476563	+1748
+1458241177.10260010	+11.05224609	-5.66455078	-1.08984375	+44.73632813	-14.80957031	-47.46093750	+2228	+10.91601563	-4.11767578	-0.32080078	+5.14160156	-16.56738281	+22.41210938	+2200	+8.26611328	-8.55615234	-1.37548828	+50.20751953	-5.05371094	-21.84082031	+1748
+1458241177.10669990	+11.10498047	-5.65576172	-1.09863281	+44.23095703	-14.85351563	-47.30712891	+2244	+10.95996094	-4.08251953	-0.32519531	+5.14160156	-16.61132813	+22.39013672	+2212	+8.31005859	-8.51660156	-1.38427734	+49.89990234	-5.11962891	-21.81884766	+1752
+1458241177.11089990	+11.15332031	-5.65136719	-1.10742188	+43.70361328	-14.87548828	-47.13134766	+2260	+11.00830078	-4.04736328	-0.33398438	+5.16357422	-16.67724609	+22.36816406	+2220	+8.34960938	-8.47705078	-1.40185547	+49.59228516	-5.20751953	-21.75292969	+1756
+1458241177.11500000	+11.20166016	-5.64257813	-1.11181641	+43.17626953	-14.91943359	-46.97753906	+2276	+11.05224609	-4.01220703	-0.33837891	+5.11962891	-16.74316406	+22.32421875	+2232	+8.38476563	-8.44189453	-1.41943359	+49.19677734	-5.29541016	-21.68701172	+1756
+1458241177.11920000	+11.25000000	-5.63378906	-1.11621094	+42.67089844	-14.98535156	-46.84570313	+2292	+11.10058594	-3.97705078	-0.34277344	+5.11962891	-16.83105469	+22.30224609	+2240	+8.42431641	-8.39794922	-1.43701172	+48.86718750	-5.38330078	-21.64306641	+1760
+1458241177.12340000	+11.30273438	-5.62060547	-1.12060547	+42.14355469	-15.05126953	-46.69189453	+2312	+11.15332031	-3.94189453	-0.34277344	+5.09765625	-16.94091797	+22.28027344	+2248	+8.46826172	-8.35839844	-1.45898438	+48.53759766	-5.47119141	-21.55517578	+1764
+1458241177.12750010	+11.35546875	-5.60742188	-1.12060547	+41.68212891	-15.11718750	-46.60400391	+2328	+11.20166016	-3.91113281	-0.34716797	+5.07568359	-17.05078125	+22.25830078	+2260	+8.50341797	-8.32324219	-1.48095703	+48.12011719	-5.55908203	-21.48925781	+1768
+1458241177.13170000	+11.40380859	-5.59863281	-1.12060547	+41.17675781	-15.20507813	-46.53808594	+2348	+11.25439453	-3.87597656	-0.34716797	+5.03173828	-17.20458984	+22.23632813	+2268	+8.53857422	-8.28369141	-1.50292969	+47.72460938	-5.64697266	-21.42333984	+1768
+1458241177.13590000	+11.45654297	-5.58544922	-1.12500000	+40.64941406	-15.27099609	-46.40625000	+2364	+11.30712891	-3.84082031	-0.34277344	+5.00976563	-17.38037109	+22.21435547	+2280	+8.57812500	-8.24414063	-1.52929688	+47.32910156	-5.75683594	-21.35742188	+1772
+1458241177.14000010	+11.50488281	-5.56787109	-1.12500000	+40.18798828	-15.38085938	-46.36230469	+2380	+11.35546875	-3.80566406	-0.34277344	+4.96582031	-17.53417969	+22.21435547	+2292	+8.60888672	-8.20898438	-1.55126953	+46.86767578	-5.84472656	-21.29150391	+1776
+1458241177.14420010	+11.55761719	-5.55468750	-1.12500000	+39.70458984	-15.49072266	-46.29638672	+2400	+11.40820313	-3.77050781	-0.33837891	+4.89990234	-17.70996094	+22.21435547	+2304	+8.64843750	-8.16943359	-1.57763672	+46.47216797	-5.95458984	-21.22558594	+1780
+1458241177.14840010	+11.61035156	-5.54150391	-1.12500000	+39.19921875	-15.57861328	-46.20849609	+2420	+11.46533203	-3.73535156	-0.33837891	+4.85595703	-17.88574219	+22.21435547	+2316	+8.68798828	-8.12988281	-1.60400391	+46.07666016	-6.06445313	-21.13769531	+1784
+1458241177.15249990	+11.65869141	-5.51513672	-1.12500000	+38.80371094	-15.68847656	-46.18652344	+2444	+11.51806641	-3.70019531	-0.33398438	+4.79003906	-18.06152344	+22.21435547	+2332	+8.72314453	-8.09033203	-1.63037109	+45.61523438	-6.13037109	-21.04980469	+1788
+1458241177.15669990	+11.71142578	-5.49755859	-1.12060547	+38.36425781	-15.82031250	-46.16455078	+2472	+11.57080078	-3.66503906	-0.33398438	+4.72412109	-18.23730469	+22.23632813	+2344	+8.76269531	-8.04638672	-1.65673828	+45.24169922	-6.21826172	-20.98388672	+1800
+1458241177.16090010	+11.76416016	-5.47998047	-1.12060547	+37.90283203	-15.95214844	-46.12060547	+2496	+11.62353516	-3.62548828	-0.32958984	+4.65820313	-18.45703125	+22.23632813	+2356	+8.80224609	-8.00244141	-1.67871094	+44.86816406	-6.30615234	-20.93994141	+1804
+1458241177.16500000	+11.81689453	-5.45361328	-1.11621094	+37.52929688	-16.10595703	-46.09863281	+2524	+11.68066406	-3.58593750	-0.32519531	+4.59228516	-18.63281250	+22.28027344	+2372	+8.84179688	-7.96289063	-1.70068359	+44.47265625	-6.37207031	-20.89599609	+1812
+1458241177.16919990	+11.86523438	-5.43164063	-1.11621094	+37.11181641	-16.23779297	-46.09863281	+2548	+11.73339844	-3.55078125	-0.32080078	+4.48242188	-18.80859375	+22.30224609	+2384	+8.88574219	-7.91455078	-1.72265625	+44.12109375	-6.45996094	-20.85205078	+1820
+1458241177.17339990	+11.91796875	-5.40966797	-1.11621094	+36.69433594	-16.36962891	-46.05468750	+2576	+11.78613281	-3.51562500	-0.31640625	+4.39453125	-18.98437500	+22.34619141	+2400	+8.93408203	-7.86621094	-1.74023438	+43.81347656	-6.52587891	-20.83007813	+1828
+1458241177.17750000	+11.97070313	-5.37890625	-1.11621094	+36.36474609	-16.50146484	-46.01074219	+2608	+11.84326172	-3.47607422	-0.31640625	+4.30664063	-19.13818359	+22.39013672	+2416	+8.97363281	-7.82226563	-1.75781250	+43.43994141	-6.59179688	-20.83007813	+1836
+1458241177.18170000	+12.02343750	-5.35253906	-1.11181641	+36.01318359	-16.65527344	-45.96679688	+2636	+11.89599609	-3.43652344	-0.31640625	+4.17480469	-19.27001953	+22.43408203	+2428	+9.02636719	-7.76513672	-1.77978516	+43.19824219	-6.65771484	-20.80810547	+1848
+1458241177.18590000	+12.07617188	-5.32617188	-1.11621094	+35.63964844	-16.78710938	-45.92285156	+2664	+11.95312500	-3.40136719	-0.31640625	+4.06494141	-19.42382813	+22.50000000	+2444	+9.07470703	-7.71240234	-1.79296875	+42.95654297	-6.72363281	-20.80810547	+1860
+1458241177.19000010	+12.12890625	-5.29101563	-1.11621094	+35.35400391	-16.96289063	-45.87890625	+2692	+12.00585938	-3.35742188	-0.31640625	+3.93310547	-19.57763672	+22.56591797	+2460	+9.12304688	-7.65966797	-1.80615234	+42.67089844	-6.78955078	-20.83007813	+1868
+1458241177.19420000	+12.18603516	-5.26025391	-1.11621094	+35.02441406	-17.11669922	-45.81298828	+2720	+12.06298828	-3.32226563	-0.31640625	+3.77929688	-19.70947266	+22.63183594	+2476	+9.18017578	-7.59814453	-1.81933594	+42.47314453	-6.85546875	-20.83007813	+1880
+1458241177.19829990	+12.23876953	-5.23388672	-1.11621094	+34.69482422	-17.24853516	-45.76904297	+2748	+12.11572266	-3.28271484	-0.31640625	+3.62548828	-19.84130859	+22.69775391	+2492	+9.23291016	-7.53662109	-1.82373047	+42.27539063	-6.92138672	-20.89599609	+1888
+1458241177.20250010	+12.29150391	-5.19433594	-1.12060547	+34.43115234	-17.40234375	-45.72509766	+2776	+12.16845703	-3.23876953	-0.31640625	+3.49365234	-19.97314453	+22.76367188	+2508	+9.28564453	-7.48388672	-1.83251953	+42.05566406	-6.98730469	-20.93994141	+1900
+1458241177.20670010	+12.34863281	-5.16357422	-1.12060547	+34.12353516	-17.55615234	-45.63720703	+2800	+12.22558594	-3.19921875	-0.31640625	+3.29589844	-20.08300781	+22.85156250	+2524	+9.34277344	-7.41796875	-1.84130859	+41.87988281	-7.05322266	-20.98388672	+1908
+1458241177.21079990	+12.40136719	-5.13281250	-1.12939453	+33.81591797	-17.66601563	-45.54931641	+2824	+12.27832031	-3.15966797	-0.32080078	+3.12011719	-20.17089844	+22.91748047	+2544	+9.39990234	-7.35644531	-1.84570313	+41.72607422	-7.11914063	-21.02783203	+1920
+1458241177.21499990	+12.45410156	-5.09326172	-1.13378906	+33.57421875	-17.79785156	-45.50537109	+2852	+12.33105469	-3.11572266	-0.32519531	+2.96630859	-20.25878906	+22.98339844	+2560	+9.44824219	-7.29492188	-1.85449219	+41.50634766	-7.16308594	-21.04980469	+1928
+1458241177.21919990	+12.50683594	-5.05810547	-1.13818359	+33.31054688	-17.95166016	-45.43945313	+2876	+12.38818359	-3.07617188	-0.32958984	+2.76855469	-20.36865234	+23.04931641	+2580	+9.50537109	-7.23339844	-1.86328125	+41.35253906	-7.22900391	-21.07177734	+1940
+1458241177.22330000	+12.55957031	-5.01855469	-1.14257813	+33.02490234	-18.06152344	-45.37353516	+2900	+12.44091797	-3.03662109	-0.32958984	+2.57080078	-20.47851563	+23.11523438	+2596	+9.56250000	-7.17187500	-1.87207031	+41.22070313	-7.29492188	-21.11572266	+1952
+1458241177.22750000	+12.61230469	-4.97900391	-1.14257813	+32.80517578	-18.21533203	-45.32958984	+2924	+12.49365234	-2.99267578	-0.32958984	+2.39501953	-20.58837891	+23.18115234	+2616	+9.61523438	-7.11035156	-1.87646484	+41.00097656	-7.36083984	-21.13769531	+1960
+1458241177.23169990	+12.66503906	-4.94824219	-1.14697266	+32.51953125	-18.34716797	-45.30761719	+2944	+12.54638672	-2.95312500	-0.33398438	+2.19726563	-20.69824219	+23.22509766	+2632	+9.66796875	-7.05322266	-1.88525391	+40.82519531	-7.40478516	-21.15966797	+1968
+1458241177.23580000	+12.71777344	-4.91308594	-1.15136719	+32.25585938	-18.43505859	-45.28564453	+2968	+12.59912109	-2.91357422	-0.33398438	+1.97753906	-20.78613281	+23.26904297	+2648	+9.72070313	-6.99169922	-1.89843750	+40.64941406	-7.47070313	-21.18164063	+1980
+1458241177.24000000	+12.76611328	-4.87353516	-1.15136719	+32.03613281	-18.56689453	-45.28564453	+2988	+12.65185547	-2.86523438	-0.33837891	+1.82373047	-20.89599609	+23.29101563	+2668	+9.76464844	-6.93457031	-1.90722656	+40.40771484	-7.49267578	-21.18164063	+1988
+1458241177.24420000	+12.81884766	-4.83837891	-1.15136719	+31.77246094	-18.67675781	-45.28564453	+3012	+12.70898438	-2.82128906	-0.33837891	+1.64794922	-20.98388672	+23.33496094	+2688	+9.81298828	-6.88183594	-1.92041016	+40.18798828	-7.53662109	-21.15966797	+1996
+1458241177.24830010	+12.86718750	-4.80322266	-1.16015625	+31.50878906	-18.76464844	-45.24169922	+3036	+12.75732422	-2.78173828	-0.33837891	+1.45019531	-21.07177734	+23.33496094	+2704	+9.86132813	-6.82470703	-1.93798828	+39.96826172	-7.55859375	-21.11572266	+2004
+1458241177.25250010	+12.91113281	-4.75927734	-1.16015625	+31.28906250	-18.87451172	-45.26367188	+3056	+12.81005859	-2.72900391	-0.33837891	+1.31835938	-21.20361328	+23.33496094	+2724	+9.90527344	-6.77636719	-1.95556641	+39.68261719	-7.55859375	-21.09375000	+2012
+1458241177.25670000	+12.95947266	-4.72412109	-1.16455078	+31.04736328	-18.96240234	-45.30761719	+3080	+12.86279297	-2.68945313	-0.33837891	+1.14257813	-21.31347656	+23.33496094	+2744	+9.94921875	-6.72363281	-1.97314453	+39.44091797	-7.58056641	-21.04980469	+2024
+1458241177.26079990	+13.00781250	-4.68896484	-1.16455078	+30.80566406	-19.07226563	-45.35156250	+3104	+12.91113281	-2.64550781	-0.34277344	+0.94482422	-21.42333984	+23.33496094	+2760	+9.99316406	-6.67089844	-1.99072266	+39.22119141	-7.60253906	-21.00585938	+2032
+1458241177.26500010	+13.05615234	-4.64501953	-1.16015625	+30.62988281	-19.18212891	-45.39550781	+3132	+12.96386719	-2.59716797	-0.34277344	+0.85693359	-21.55517578	+23.33496094	+2780	+10.03271484	-6.62255859	-2.00830078	+38.93554688	-7.60253906	-20.98388672	+2040
+1458241177.26910000	+13.10449219	-4.60986328	-1.16015625	+30.41015625	-19.29199219	-45.46142578	+3160	+13.01660156	-2.55322266	-0.34277344	+0.70312500	-21.66503906	+23.31298828	+2796	+10.07666016	-6.57421875	-2.03027344	+38.67187500	-7.60253906	-20.93994141	+2048
+1458241177.27329990	+13.14843750	-4.57470703	-1.16455078	+30.16845703	-19.35791016	-45.50537109	+3184	+13.06933594	-2.50927734	-0.34277344	+0.54931641	-21.79687500	+23.26904297	+2812	+10.12060547	-6.52587891	-2.05224609	+38.43017578	-7.60253906	-20.89599609	+2056
+1458241177.27749990	+13.19677734	-4.53515625	-1.16455078	+29.99267578	-19.44580078	-45.52734375	+3212	+13.11767578	-2.45654297	-0.34277344	+0.48339844	-21.90673828	+23.24707031	+2832	+10.16015625	-6.48193359	-2.06982422	+38.16650391	-7.58056641	-20.85205078	+2064
+1458241177.28160000	+13.24511719	-4.49560547	-1.16894531	+29.79492188	-19.53369141	-45.57128906	+3240	+13.16601563	-2.41699219	-0.34277344	+0.37353516	-22.01660156	+23.22509766	+2852	+10.20410156	-6.42919922	-2.09179688	+37.94677734	-7.58056641	-20.80810547	+2076
+1458241177.28580000	+13.28906250	-4.45605469	-1.17333984	+29.59716797	-19.59960938	-45.59326172	+3264	+13.21435547	-2.37304688	-0.34716797	+0.24169922	-22.12646484	+23.20312500	+2868	+10.24804688	-6.38085938	-2.10937500	+37.72705078	-7.58056641	-20.78613281	+2084
+1458241177.29000000	+13.33300781	-4.41210938	-1.17333984	+29.46533203	-19.68750000	-45.63720703	+3296	+13.26269531	-2.31591797	-0.35156250	+0.19775391	-22.21435547	+23.18115234	+2892	+10.28759766	-6.33251953	-2.12695313	+37.50732422	-7.58056641	-20.78613281	+2092
+1458241177.29410000	+13.38134766	-4.37255859	-1.17773438	+29.26757813	-19.77539063	-45.68115234	+3320	+13.31103516	-2.27636719	-0.35595703	+0.08789063	-22.32421875	+23.15917969	+2908	+10.33154297	-6.27978516	-2.14453125	+37.33154297	-7.58056641	-20.76416016	+2104
+1458241177.29830000	+13.42529297	-4.33740234	-1.17773438	+29.09179688	-19.86328125	-45.72509766	+3348	+13.35937500	-2.23681641	-0.35595703	-0.04394531	-22.43408203	+23.13720703	+2928	+10.37548828	-6.22705078	-2.15332031	+37.17773438	-7.60253906	-20.80810547	+2112
+1458241177.30250000	+13.47802734	-4.28906250	-1.18212891	+29.00390625	-19.95117188	-45.72509766	+3376	+13.40771484	-2.18408203	-0.36035156	-0.06591797	-22.52197266	+23.11523438	+2948	+10.41943359	-6.17431641	-2.16650391	+37.04589844	-7.62451172	-20.85205078	+2120
+1458241177.30660010	+13.52636719	-4.25390625	-1.18652344	+28.82812500	-20.03906250	-45.74707031	+3400	+13.45605469	-2.14453125	-0.36914063	-0.13183594	-22.58789063	+23.09326172	+2964	+10.46777344	-6.11718750	-2.17529297	+36.93603516	-7.62451172	-20.87402344	+2128
+1458241177.31080010	+13.57031250	-4.21875000	-1.19531250	+28.65234375	-20.08300781	-45.74707031	+3424	+13.50000000	-2.10058594	-0.37353516	-0.21972656	-22.65380859	+23.07128906	+2984	+10.51611328	-6.06005859	-2.18408203	+36.82617188	-7.64648438	-20.93994141	+2136
+1458241177.31500010	+13.61425781	-4.17480469	-1.20410156	+28.56445313	-20.14892578	-45.72509766	+3452	+13.54394531	-2.05224609	-0.38671875	-0.24169922	-22.69775391	+23.04931641	+3004	+10.56445313	-6.00292969	-2.18847656	+36.76025391	-7.69042969	-21.02783203	+2144
+1458241177.31909990	+13.65820313	-4.13525391	-1.21728516	+28.41064453	-20.19287109	-45.72509766	+3472	+13.58789063	-2.01269531	-0.39550781	-0.32958984	-22.74169922	+23.02734375	+3024	+10.61279297	-5.94580078	-2.19287109	+36.69433594	-7.73437500	-21.07177734	+2156
+1458241177.32329990	+13.70214844	-4.09570313	-1.22607422	+28.27880859	-20.23681641	-45.70312500	+3496	+13.62744141	-1.97753906	-0.40429688	-0.41748047	-22.80761719	+23.00537109	+3040	+10.66113281	-5.88427734	-2.19726563	+36.67236328	-7.77832031	-21.18164063	+2164
+1458241177.32750010	+13.75048828	-4.04736328	-1.23046875	+28.21289063	-20.30273438	-45.70312500	+3516	+13.67138672	-1.92919922	-0.41308594	-0.41748047	-22.82958984	+23.00537109	+3060	+10.70947266	-5.82275391	-2.19726563	+36.65039063	-7.82226563	-21.26953125	+2172
+1458241177.33160000	+13.79443359	-4.01220703	-1.23925781	+28.08105469	-20.36865234	-45.72509766	+3532	+13.71533203	-1.88964844	-0.42626953	-0.46142578	-22.85156250	+22.98339844	+3076	+10.75781250	-5.77001953	-2.20166016	+36.60644531	-7.84423828	-21.37939453	+2176
+1458241177.33579990	+13.83398438	-3.97705078	-1.24804688	+27.97119141	-20.39062500	-45.72509766	+3552	+13.75488281	-1.85009766	-0.43505859	-0.52734375	-22.89550781	+22.93945313	+3092	+10.80615234	-5.71289063	-2.20166016	+36.56250000	-7.86621094	-21.48925781	+2184
+1458241177.33999990	+13.87792969	-3.93310547	-1.26123047	+27.90527344	-20.43457031	-45.74707031	+3568	+13.79882813	-1.80615234	-0.44824219	-0.50537109	-22.91748047	+22.89550781	+3108	+10.85009766	-5.65576172	-2.20166016	+36.54052734	-7.91015625	-21.57714844	+2192
+1458241177.34410000	+13.92187500	-3.89355469	-1.27001953	+27.79541016	-20.45654297	-45.76904297	+3584	+13.84277344	-1.76660156	-0.45703125	-0.52734375	-22.93945313	+22.85156250	+3124	+10.89404297	-5.60302734	-2.20166016	+36.49658203	-7.93212891	-21.66503906	+2196
+1458241177.34830000	+13.96142578	-3.85839844	-1.27880859	+27.70751953	-20.43457031	-45.79101563	+3596	+13.87792969	-1.72265625	-0.47021484	-0.54931641	-22.96142578	+22.80761719	+3140	+10.93798828	-5.55029297	-2.20605469	+36.47460938	-7.93212891	-21.75292969	+2204
+1458241177.35240010	+14.00097656	-3.81445313	-1.29199219	+27.64160156	-20.45654297	-45.83496094	+3612	+13.92187500	-1.67871094	-0.48339844	-0.52734375	-22.96142578	+22.76367188	+3160	+10.97753906	-5.49755859	-2.21044922	+36.43066406	-7.93212891	-21.79687500	+2208
+1458241177.35660000	+14.03613281	-3.77490234	-1.30078125	+27.57568359	-20.45654297	-45.87890625	+3624	+13.96142578	-1.63916016	-0.50097656	-0.54931641	-22.93945313	+22.71972656	+3172	+11.01708984	-5.45361328	-2.21923828	+36.34277344	-7.91015625	-21.86279297	+2212
+1458241177.36080000	+14.07568359	-3.73535156	-1.30957031	+27.50976563	-20.45654297	-45.94482422	+3640	+13.99658203	-1.59960938	-0.50976563	-0.57128906	-22.98339844	+22.63183594	+3188	+11.05664063	-5.40966797	-2.22802734	+36.25488281	-7.86621094	-21.90673828	+2216
+1458241177.36490010	+14.11523438	-3.69140625	-1.31396484	+27.48779297	-20.50048828	-46.03271484	+3652	+14.03613281	-1.55566406	-0.51855469	-0.52734375	-23.00537109	+22.58789063	+3204	+11.09179688	-5.36132813	-2.23681641	+36.18896484	-7.84423828	-21.95068359	+2220
+1458241177.36910010	+14.15478516	-3.65625000	-1.31835938	+27.42187500	-20.52246094	-46.14257813	+3664	+14.07568359	-1.51611328	-0.52734375	-0.50537109	-23.02734375	+22.50000000	+3220	+11.12695313	-5.32617188	-2.25000000	+36.05712891	-7.77832031	-21.97265625	+2224
+1458241177.37330010	+14.18994141	-3.62109375	-1.32275391	+27.35595703	-20.52246094	-46.27441406	+3676	+14.11523438	-1.47216797	-0.53613281	-0.48339844	-23.04931641	+22.39013672	+3232	+11.15771484	-5.29101563	-2.26318359	+35.92529297	-7.71240234	-21.99462891	+2228
+1458241177.37739990	+14.22070313	-3.58154297	-1.33154297	+27.31201172	-20.52246094	-46.38427734	+3692	+14.15478516	-1.42822266	-0.54492188	-0.43945313	-23.04931641	+22.30224609	+3252	+11.18847656	-5.25585938	-2.28076172	+35.77148438	-7.62451172	-21.97265625	+2232
+1458241177.38159990	+14.25585938	-3.54638672	-1.33593750	+27.26806641	-20.50048828	-46.47216797	+3704	+14.18994141	-1.39306641	-0.55810547	-0.46142578	-23.02734375	+22.21435547	+3264	+11.21923828	-5.22070313	-2.29833984	+35.63964844	-7.51464844	-21.95068359	+2236
+1458241177.38579990	+14.28662109	-3.51123047	-1.34472656	+27.20214844	-20.47851563	-46.58203125	+3720	+14.22509766	-1.35791016	-0.56689453	-0.48339844	-23.04931641	+22.12646484	+3280	+11.25000000	-5.18994141	-2.31591797	+35.48583984	-7.42675781	-21.92871094	+2240
+1458241177.38990000	+14.32177734	-3.46728516	-1.34912109	+27.20214844	-20.47851563	-46.69189453	+3740	+14.26025391	-1.31396484	-0.57568359	-0.46142578	-23.07128906	+22.03857422	+3296	+11.28076172	-5.15039063	-2.33789063	+35.35400391	-7.31689453	-21.88476563	+2244
+1458241177.39410000	+14.35253906	-3.43652344	-1.35791016	+27.13623047	-20.50048828	-46.82373047	+3756	+14.29541016	-1.27880859	-0.58447266	-0.43945313	-23.07128906	+21.95068359	+3308	+11.30712891	-5.12402344	-2.35546875	+35.20019531	-7.20703125	-21.86279297	+2248
+1458241177.39829990	+14.38330078	-3.40576172	-1.35791016	+27.07031250	-20.52246094	-46.95556641	+3772	+14.33496094	-1.23925781	-0.59326172	-0.43945313	-23.09326172	+21.84082031	+3324	+11.33789063	-5.09326172	-2.37304688	+35.04638672	-7.09716797	-21.86279297	+2252
+1458241177.40240000	+14.41845703	-3.36621094	-1.36230469	+27.02636719	-20.54443359	-47.06542969	+3788	+14.37451172	-1.19531250	-0.60205078	-0.37353516	-23.09326172	+21.73095703	+3340	+11.36865234	-5.05810547	-2.38623047	+34.91455078	-7.00927734	-21.84082031	+2256
+1458241177.40660000	+14.44921875	-3.33984375	-1.36669922	+26.93847656	-20.54443359	-47.17529297	+3808	+14.40966797	-1.16455078	-0.61523438	-0.41748047	-23.09326172	+21.64306641	+3356	+11.39501953	-5.02734375	-2.40380859	+34.80468750	-6.92138672	-21.84082031	+2260
+1458241177.41080000	+14.47998047	-3.31347656	-1.37109375	+26.85058594	-20.54443359	-47.28515625	+3828	+14.44482422	-1.13378906	-0.62402344	-0.43945313	-23.11523438	+21.55517578	+3368	+11.42578125	-4.99658203	-2.41699219	+34.67285156	-6.85546875	-21.84082031	+2264
+1458241177.41490010	+14.51074219	-3.27832031	-1.38427734	+26.78466797	-20.50048828	-47.35107422	+3852	+14.47558594	-1.09863281	-0.63720703	-0.43945313	-23.09326172	+21.48925781	+3384	+11.45654297	-4.95703125	-2.43017578	+34.58496094	-6.76757813	-21.84082031	+2268
+1458241177.41910000	+14.54150391	-3.24755859	-1.39306641	+26.71875000	-20.50048828	-47.41699219	+3872	+14.51074219	-1.06787109	-0.64599609	-0.46142578	-23.07128906	+21.40136719	+3400	+11.49169922	-4.92187500	-2.44335938	+34.51904297	-6.72363281	-21.84082031	+2276
+1458241177.42319990	+14.57226563	-3.21679688	-1.40185547	+26.63085938	-20.50048828	-47.48291016	+3892	+14.54150391	-1.03710938	-0.66357422	-0.48339844	-23.04931641	+21.31347656	+3416	+11.52246094	-4.88232422	-2.44775391	+34.45312500	-6.70166016	-21.86279297	+2280
+1458241177.42740010	+14.60302734	-3.18603516	-1.41064453	+26.58691406	-20.52246094	-47.57080078	+3912	+14.57666016	-0.99755859	-0.67236328	-0.46142578	-23.04931641	+21.24755859	+3432	+11.55761719	-4.83837891	-2.45214844	+34.43115234	-6.70166016	-21.92871094	+2284
+1458241177.43160010	+14.63818359	-3.15966797	-1.41503906	+26.49902344	-20.56640625	-47.65869141	+3932	+14.60742188	-0.96679688	-0.68554688	-0.48339844	-23.04931641	+21.13769531	+3448	+11.59277344	-4.79882813	-2.45214844	+34.38720703	-6.70166016	-22.01660156	+2292
+1458241177.43569990	+14.66894531	-3.13769531	-1.42382813	+26.38916016	-20.61035156	-47.74658203	+3948	+14.64257813	-0.93603516	-0.69873047	-0.48339844	-23.07128906	+21.04980469	+3460	+11.62792969	-4.75488281	-2.45214844	+34.36523438	-6.72363281	-22.10449219	+2296
+1458241177.43989990	+14.69970703	-3.10693359	-1.42822266	+26.32324219	-20.63232422	-47.81250000	+3964	+14.67333984	-0.90527344	-0.71191406	-0.48339844	-23.04931641	+20.96191406	+3476	+11.66308594	-4.71093750	-2.44775391	+34.38720703	-6.76757813	-22.21435547	+2304
+1458241177.44409990	+14.73046875	-3.08056641	-1.44140625	+26.23535156	-20.65429688	-47.87841797	+3976	+14.70410156	-0.87890625	-0.72509766	-0.52734375	-23.04931641	+20.87402344	+3492	+11.70263672	-4.66699219	-2.44775391	+34.38720703	-6.81152344	-22.32421875	+2312
+1458241177.44820000	+14.76123047	-3.05419922	-1.45019531	+26.12548828	-20.65429688	-47.94433594	+3992	+14.73486328	-0.85253906	-0.74267578	-0.57128906	-23.02734375	+20.76416016	+3508	+11.73779297	-4.62304688	-2.44775391	+34.40917969	-6.85546875	-22.41210938	+2320
+1458241177.45240000	+14.79199219	-3.02343750	-1.45898438	+26.08154297	-20.69824219	-48.03222656	+4004	+14.76123047	-0.82177734	-0.75585938	-0.57128906	-23.02734375	+20.65429688	+3520	+11.77294922	-4.57470703	-2.44335938	+34.43115234	-6.89941406	-22.52197266	+2328
+1458241177.45660000	+14.81835938	-2.99707031	-1.46337891	+26.03759766	-20.76416016	-48.14208984	+4016	+14.78759766	-0.79101563	-0.76904297	-0.57128906	-23.02734375	+20.52246094	+3536	+11.80810547	-4.53515625	-2.44335938	+34.45312500	-6.96533203	-22.65380859	+2336
+1458241177.46070000	+14.84912109	-2.96630859	-1.47216797	+25.97167969	-20.80810547	-48.25195313	+4024	+14.81835938	-0.76025391	-0.78662109	-0.57128906	-23.02734375	+20.41259766	+3552	+11.83886719	-4.49121094	-2.43896484	+34.45312500	-7.03125000	-22.76367188	+2344
+1458241177.46490000	+14.87548828	-2.93554688	-1.47216797	+25.92773438	-20.89599609	-48.38378906	+4032	+14.84912109	-0.72949219	-0.79980469	-0.54931641	-23.04931641	+20.28076172	+3564	+11.87402344	-4.44726563	-2.43896484	+34.47509766	-7.09716797	-22.91748047	+2348
+1458241177.46910000	+14.91064453	-2.91357422	-1.47216797	+25.86181641	-20.98388672	-48.55957031	+4036	+14.87988281	-0.70312500	-0.81298828	-0.57128906	-23.09326172	+20.14892578	+3576	+11.90478516	-4.41650391	-2.43896484	+34.45312500	-7.14111328	-23.04931641	+2356
+1458241177.47320010	+14.93261719	-2.89160156	-1.47656250	+25.79589844	-21.02783203	-48.71337891	+4044	+14.90625000	-0.67675781	-0.82177734	-0.59326172	-23.13720703	+20.01708984	+3588	+11.93554688	-4.38134766	-2.44335938	+34.40917969	-7.16308594	-23.15917969	+2360
+1458241177.47740010	+14.96337891	-2.86083984	-1.48095703	+25.77392578	-21.07177734	-48.84521484	+4052	+14.93261719	-0.64599609	-0.83056641	-0.59326172	-23.15917969	+19.88525391	+3600	+11.96630859	-4.34619141	-2.44775391	+34.38720703	-7.16308594	-23.24707031	+2364
+1458241177.48160000	+14.98974609	-2.83447266	-1.48535156	+25.72998047	-21.11572266	-48.99902344	+4060	+14.95898438	-0.61962891	-0.84375000	-0.59326172	-23.20312500	+19.75341797	+3612	+11.99707031	-4.31542969	-2.45654297	+34.29931641	-7.16308594	-23.33496094	+2368
+1458241177.48569990	+15.01171875	-2.80810547	-1.49414063	+25.70800781	-21.13769531	-49.15283203	+4068	+14.98535156	-0.59326172	-0.85253906	-0.61523438	-23.22509766	+19.59960938	+3628	+12.02343750	-4.28906250	-2.46972656	+34.23339844	-7.14111328	-23.40087891	+2372
+1458241177.48990010	+15.03369141	-2.77734375	-1.49414063	+25.72998047	-21.20361328	-49.35058594	+4080	+15.01171875	-0.56250000	-0.86132813	-0.57128906	-23.29101563	+19.46777344	+3640	+12.04541016	-4.25830078	-2.48730469	+34.14550781	-7.09716797	-23.44482422	+2376
+1458241177.49410010	+15.06005859	-2.75097656	-1.49414063	+25.70800781	-21.26953125	-49.54833984	+4092	+15.04248047	-0.53613281	-0.87011719	-0.57128906	-23.37890625	+19.33593750	+3652	+12.06738281	-4.24072266	-2.50048828	+34.01367188	-7.05322266	-23.51074219	+2380
+1458241177.49819990	+15.08642578	-2.72460938	-1.48974609	+25.70800781	-21.35742188	-49.79003906	+4104	+15.06884766	-0.50976563	-0.87011719	-0.59326172	-23.48876953	+19.22607422	+3660	+12.08935547	-4.21875000	-2.51806641	+33.88183594	-6.98730469	-23.57666016	+2380
+1458241177.50239990	+15.10839844	-2.69384766	-1.48974609	+25.70800781	-21.40136719	-49.96582031	+4116	+15.09521484	-0.47900391	-0.87451172	-0.57128906	-23.57666016	+19.11621094	+3672	+12.11132813	-4.20117188	-2.54003906	+33.75000000	-6.92138672	-23.62060547	+2384
+1458241177.50650000	+15.13476563	-2.67187500	-1.48974609	+25.68603516	-21.42333984	-50.16357422	+4132	+15.12597656	-0.45703125	-0.87890625	-0.59326172	-23.64257813	+19.00634766	+3684	+12.13330078	-4.18359375	-2.55761719	+33.59619141	-6.85546875	-23.66455078	+2388
+1458241177.51070000	+15.15673828	-2.65429688	-1.49414063	+25.64208984	-21.44531250	-50.36132813	+4148	+15.15234375	-0.43505859	-0.87890625	-0.61523438	-23.73046875	+18.89648438	+3696	+12.15527344	-4.16601563	-2.57958984	+33.44238281	-6.76757813	-23.68652344	+2392
+1458241177.51490000	+15.17871094	-2.62353516	-1.49853516	+25.64208984	-21.46728516	-50.53710938	+4168	+15.17871094	-0.40869141	-0.88330078	-0.61523438	-23.84033203	+18.78662109	+3712	+12.17285156	-4.14843750	-2.60156250	+33.31054688	-6.67968750	-23.70849609	+2396
+1458241177.51900010	+15.19628906	-2.59716797	-1.50292969	+25.66406250	-21.48925781	-50.69091797	+4188	+15.20507813	-0.38232422	-0.88769531	-0.63720703	-23.92822266	+18.69873047	+3724	+12.19482422	-4.13085938	-2.61914063	+33.17871094	-6.61376953	-23.75244141	+2400
+1458241177.52320000	+15.21826172	-2.57080078	-1.50292969	+25.66406250	-21.55517578	-50.86669922	+4208	+15.23144531	-0.36035156	-0.88769531	-0.65917969	-24.01611328	+18.63281250	+3740	+12.21679688	-4.10888672	-2.63671875	+33.04687500	-6.56982422	-23.79638672	+2404
+1458241177.52740000	+15.24023438	-2.54003906	-1.50292969	+25.68603516	-21.62109375	-51.02050781	+4228	+15.25781250	-0.33398438	-0.89208984	-0.65917969	-24.14794922	+18.56689453	+3752	+12.23876953	-4.08691406	-2.65429688	+32.95898438	-6.52587891	-23.84033203	+2404
+1458241177.53150010	+15.26220703	-2.51806641	-1.50292969	+25.64208984	-21.66503906	-51.19628906	+4248	+15.27978516	-0.31201172	-0.89208984	-0.68115234	-24.25781250	+18.50097656	+3768	+12.26074219	-4.06494141	-2.67187500	+32.87109375	-6.50390625	-23.90625000	+2408
+1458241177.53570010	+15.28857422	-2.50048828	-1.50292969	+25.62011719	-21.73095703	-51.37207031	+4268	+15.30615234	-0.29003906	-0.89648438	-0.72509766	-24.34570313	+18.45703125	+3780	+12.28271484	-4.04736328	-2.68066406	+32.76123047	-6.50390625	-23.99414063	+2412
+1458241177.53990010	+15.31494141	-2.47412109	-1.50732422	+25.59814453	-21.77490234	-51.50390625	+4288	+15.33691406	-0.26806641	-0.90087891	-0.74707031	-24.43359375	+18.41308594	+3796	+12.30908203	-4.02099609	-2.68945313	+32.69531250	-6.54785156	-24.10400391	+2416
+1458241177.54399990	+15.33691406	-2.45214844	-1.51611328	+25.57617188	-21.81884766	-51.61376953	+4304	+15.35888672	-0.24609375	-0.90966797	-0.81298828	-24.52148438	+18.36914063	+3812	+12.33544922	-3.99023438	-2.69824219	+32.67333984	-6.59179688	-24.19189453	+2420
+1458241177.54819990	+15.35888672	-2.43017578	-1.52490234	+25.51025391	-21.81884766	-51.70166016	+4324	+15.38525391	-0.22851563	-0.92285156	-0.85693359	-24.56542969	+18.32519531	+3828	+12.36621094	-3.95947266	-2.70263672	+32.65136719	-6.65771484	-24.27978516	+2424
+1458241177.55240010	+15.38085938	-2.40820313	-1.53808594	+25.48828125	-21.86279297	-51.81152344	+4336	+15.40722656	-0.20654297	-0.93164063	-0.90087891	-24.63134766	+18.28125000	+3840	+12.39257813	-3.92431641	-2.70263672	+32.65136719	-6.74560547	-24.43359375	+2428
+1458241177.55650000	+15.40283203	-2.38623047	-1.54687500	+25.46630859	-21.92871094	-51.92138672	+4352	+15.42919922	-0.18896484	-0.94042969	-0.96679688	-24.71923828	+18.23730469	+3856	+12.41894531	-3.88916016	-2.70703125	+32.65136719	-6.87744141	-24.56542969	+2436
+1458241177.56069990	+15.42919922	-2.36425781	-1.55566406	+25.42236328	-21.99462891	-52.00927734	+4360	+15.45117188	-0.17138672	-0.95361328	-1.01074219	-24.78515625	+18.21533203	+3872	+12.44970703	-3.85400391	-2.70703125	+32.67333984	-6.98730469	-24.69726563	+2440
+1458241177.56489990	+15.45556641	-2.33789063	-1.56445313	+25.37841797	-22.08251953	-52.09716797	+4368	+15.47314453	-0.14941406	-0.96679688	-1.07666016	-24.85107422	+18.17138672	+3884	+12.47607422	-3.81445313	-2.70263672	+32.71728516	-7.14111328	-24.85107422	+2448
+1458241177.56900000	+15.48193359	-2.32470703	-1.57324219	+25.29052734	-22.12646484	-52.20703125	+4372	+15.49511719	-0.13623047	-0.98437500	-1.16455078	-24.91699219	+18.14941406	+3896	+12.50683594	-3.77929688	-2.70263672	+32.73925781	-7.29492188	-25.00488281	+2452
+1458241177.57320000	+15.50390625	-2.30712891	-1.58642578	+25.22460938	-22.17041016	-52.31689453	+4376	+15.51708984	-0.12304688	-0.99755859	-1.25244141	-24.98291016	+18.10546875	+3912	+12.53759766	-3.74414063	-2.70263672	+32.76123047	-7.42675781	-25.15869141	+2460
+1458241177.57730010	+15.53027344	-2.28955078	-1.60400391	+25.15869141	-22.19238281	-52.40478516	+4380	+15.53906250	-0.10986328	-1.01074219	-1.34033203	-25.07080078	+18.06152344	+3924	+12.56396484	-3.70898438	-2.70703125	+32.78320313	-7.55859375	-25.31250000	+2464
+1458241177.58150010	+15.55224609	-2.27197266	-1.61718750	+25.09277344	-22.21435547	-52.49267578	+4384	+15.56103516	-0.09667969	-1.02392578	-1.42822266	-25.13671875	+18.01757813	+3936	+12.59472656	-3.67382813	-2.70703125	+32.78320313	-7.69042969	-25.46630859	+2468
+1458241177.58570000	+15.57421875	-2.25000000	-1.63037109	+25.02685547	-22.25830078	-52.58056641	+4384	+15.58300781	-0.08349609	-1.03710938	-1.51611328	-25.22460938	+17.97363281	+3944	+12.62109375	-3.64306641	-2.71142578	+32.80517578	-7.80029297	-25.57617188	+2476
+1458241177.58979990	+15.59179688	-2.23242188	-1.63916016	+24.98291016	-22.32421875	-52.69042969	+4380	+15.60058594	-0.06591797	-1.05029297	-1.58203125	-25.31250000	+17.92968750	+3956	+12.64746094	-3.60791016	-2.72021484	+32.80517578	-7.91015625	-25.70800781	+2480
+1458241177.59400010	+15.61816406	-2.21484375	-1.65234375	+24.89501953	-22.36816406	-52.82226563	+4380	+15.62255859	-0.05712891	-1.05908203	-1.69189453	-25.42236328	+17.90771484	+3968	+12.66943359	-3.58154297	-2.72900391	+32.73925781	-7.99804688	-25.81787109	+2484
+1458241177.59820010	+15.63574219	-2.20166016	-1.65673828	+24.85107422	-22.45605469	-52.97607422	+4380	+15.64453125	-0.04833984	-1.06347656	-1.80175781	-25.57617188	+17.86376953	+3976	+12.69580078	-3.55957031	-2.74218750	+32.69531250	-8.06396484	-25.94970703	+2488
+1458241177.60229990	+15.65771484	-2.18408203	-1.66552734	+24.78515625	-22.50000000	-53.12988281	+4380	+15.66650391	-0.03515625	-1.06347656	-1.91162109	-25.72998047	+17.86376953	+3984	+12.71777344	-3.53320313	-2.75537109	+32.62939453	-8.10791016	-26.03759766	+2492
+1458241177.60649990	+15.67529297	-2.16650391	-1.66992188	+24.74121094	-22.54394531	-53.30566406	+4380	+15.69287109	-0.02636719	-1.06787109	-1.99951172	-25.88378906	+17.81982422	+3996	+12.73535156	-3.52441406	-2.77294922	+32.49755859	-8.10791016	-26.12548828	+2492
+1458241177.61069990	+15.69287109	-2.14892578	-1.67431641	+24.69726563	-22.60986328	-53.48144531	+4380	+15.71484375	-0.01318359	-1.06347656	-2.10937500	-26.05957031	+17.77587891	+4004	+12.75732422	-3.51123047	-2.79492188	+32.36572266	-8.08593750	-26.21337891	+2496
+1458241177.61480000	+15.71044922	-2.12695313	-1.67431641	+24.67529297	-22.65380859	-53.65722656	+4388	+15.73681641	+0.00000000	-1.06787109	-2.17529297	-26.19140625	+17.73193359	+4016	+12.77490234	-3.49804688	-2.81689453	+32.25585938	-8.04199219	-26.25732422	+2500
+1458241177.61900000	+15.72363281	-2.10937500	-1.67871094	+24.65332031	-22.69775391	-53.81103516	+4396	+15.75878906	+0.00878906	-1.06787109	-2.24121094	-26.34521484	+17.70996094	+4028	+12.78808594	-3.48925781	-2.84326172	+32.10205078	-7.99804688	-26.30126953	+2504
+1458241177.62319990	+15.74121094	-2.08740234	-1.67871094	+24.63134766	-22.78564453	-53.98681641	+4404	+15.78076172	+0.02197266	-1.06347656	-2.35107422	-26.54296875	+17.70996094	+4044	+12.80566406	-3.47607422	-2.86523438	+31.97021484	-7.95410156	-26.36718750	+2504
+1458241177.62730000	+15.75878906	-2.06982422	-1.67431641	+24.60937500	-22.87353516	-54.18457031	+4420	+15.80273438	+0.03515625	-1.05468750	-2.43896484	-26.71875000	+17.70996094	+4056	+12.82324219	-3.46289063	-2.89160156	+31.81640625	-7.88818359	-26.38916016	+2508
+1458241177.63150000	+15.77636719	-2.05224609	-1.66992188	+24.58740234	-22.96142578	-54.36035156	+4432	+15.82470703	+0.04833984	-1.05029297	-2.52685547	-26.89453125	+17.70996094	+4072	+12.83642578	-3.45849609	-2.92236328	+31.66259766	-7.80029297	-26.43310547	+2512
+1458241177.63570000	+15.79394531	-2.03466797	-1.66113281	+24.58740234	-23.04931641	-54.58007813	+4448	+15.84228516	+0.05712891	-1.04150391	-2.61474609	-27.09228516	+17.68798828	+4088	+12.84960938	-3.45410156	-2.93994141	+31.48681641	-7.73437500	-26.52099609	+2516
+1458241177.63980010	+15.81152344	-2.01269531	-1.66113281	+24.58740234	-23.09326172	-54.71191406	+4468	+15.86425781	+0.07470703	-1.03710938	-2.65869141	-27.22412109	+17.68798828	+4104	+12.86718750	-3.44531250	-2.96630859	+31.35498047	-7.66845703	-26.54296875	+2516
+1458241177.64400010	+15.82910156	-1.99511719	-1.66113281	+24.56542969	-23.15917969	-54.86572266	+4484	+15.88623047	+0.08789063	-1.03710938	-2.70263672	-27.33398438	+17.66601563	+4120	+12.88476563	-3.43212891	-2.98828125	+31.22314453	-7.60253906	-26.56494141	+2520
+1458241177.64820000	+15.85107422	-1.97753906	-1.66113281	+24.52148438	-23.20312500	-54.97558594	+4504	+15.90380859	+0.10107422	-1.03710938	-2.76855469	-27.44384766	+17.66601563	+4136	+12.90234375	-3.42333984	-3.00585938	+31.11328125	-7.55859375	-26.63085938	+2524
+1458241177.65229990	+15.86865234	-1.95556641	-1.66552734	+24.52148438	-23.22509766	-55.08544922	+4524	+15.92138672	+0.11865234	-1.04150391	-2.81250000	-27.50976563	+17.66601563	+4152	+12.91992188	-3.40576172	-3.02783203	+31.02539063	-7.53662109	-26.65283203	+2528
+1458241177.65650010	+15.88623047	-1.93798828	-1.66992188	+24.47753906	-23.26904297	-55.15136719	+4544	+15.93457031	+0.13183594	-1.04589844	-2.87841797	-27.57568359	+17.66601563	+4168	+12.93750000	-3.38378906	-3.04541016	+30.95947266	-7.51464844	-26.67480469	+2532
+1458241177.66059990	+15.90820313	-1.92480469	-1.66992188	+24.43359375	-23.33496094	-55.21728516	+4560	+15.95214844	+0.14501953	-1.05029297	-2.94433594	-27.66357422	+17.68798828	+4184	+12.95507813	-3.36181641	-3.04980469	+30.89355469	-7.55859375	-26.76269531	+2536
+1458241177.66479990	+15.93017578	-1.90283203	-1.68310547	+24.38964844	-23.33496094	-55.26123047	+4580	+15.96972656	+0.15820313	-1.05908203	-2.98828125	-27.68554688	+17.68798828	+4204	+12.97705078	-3.33544922	-3.05419922	+30.89355469	-7.60253906	-26.80664063	+2536
+1458241177.66899990	+15.94775391	-1.89404297	-1.69189453	+24.30175781	-23.33496094	-55.28320313	+4592	+15.98730469	+0.16699219	-1.06787109	-3.03222656	-27.70751953	+17.68798828	+4220	+12.99902344	-3.31347656	-3.05859375	+30.87158203	-7.64648438	-26.87255859	+2540
+1458241177.67730000	+15.99169922	-1.87207031	-1.73144531	+24.12597656	-23.24707031	-55.23925781	+4620	+16.02246094	+0.19335938	-1.09863281	-3.09814453	-27.64160156	+17.66601563	+4256	+13.04296875	-3.25634766	-3.05859375	+30.87158203	-7.82226563	-27.00439453	+2548
+1458241177.68150000	+16.00927734	-1.85888672	-1.75341797	+24.01611328	-23.18115234	-55.17333984	+4632	+16.04003906	+0.20214844	-1.12060547	-3.14208984	-27.57568359	+17.66601563	+4272	+13.06494141	-3.22558594	-3.05859375	+30.91552734	-7.91015625	-27.04833984	+2552
+1458241177.68560000	+16.03125000	-1.85009766	-1.77539063	+23.92822266	-23.13720703	-55.10742188	+4640	+16.05322266	+0.21093750	-1.13818359	-3.18603516	-27.50976563	+17.68798828	+4288	+13.08691406	-3.19042969	-3.05419922	+30.95947266	-8.02001953	-27.09228516	+2556
+1458241177.68980000	+16.04882813	-1.83691406	-1.79296875	+23.81835938	-23.09326172	-55.06347656	+4644	+16.07080078	+0.21972656	-1.15576172	-3.27392578	-27.46582031	+17.68798828	+4304	+13.10888672	-3.15966797	-3.04980469	+31.00341797	-8.15185547	-27.13623047	+2560
+1458241177.69400000	+16.06640625	-1.82812500	-1.81494141	+23.70849609	-23.04931641	-55.01953125	+4644	+16.08398438	+0.22412109	-1.17333984	-3.33984375	-27.44384766	+17.66601563	+4316	+13.13085938	-3.12890625	-3.04541016	+31.00341797	-8.23974609	-27.20214844	+2564
+1458241177.69810010	+16.08398438	-1.82373047	-1.82812500	+23.59863281	-23.02734375	-54.97558594	+4644	+16.10156250	+0.23291016	-1.18652344	-3.40576172	-27.42187500	+17.66601563	+4328	+13.14843750	-3.10253906	-3.04101563	+31.02539063	-8.34960938	-27.26806641	+2568
+1458241177.70230010	+16.10156250	-1.81054688	-1.84570313	+23.48876953	-22.98339844	-54.93164063	+4644	+16.12353516	+0.24169922	-1.19970703	-3.44970703	-27.39990234	+17.66601563	+4340	+13.17041016	-3.07177734	-3.03662109	+31.04736328	-8.45947266	-27.29003906	+2572
+1458241177.70650010	+16.12353516	-1.80615234	-1.86767578	+23.37890625	-22.91748047	-54.88769531	+4644	+16.14550781	+0.24609375	-1.21289063	-3.51562500	-27.37792969	+17.66601563	+4352	+13.19238281	-3.04980469	-3.03222656	+31.02539063	-8.52539063	-27.33398438	+2572
+1458241177.71059990	+16.13671875	-1.79736328	-1.87646484	+23.26904297	-22.89550781	-54.86572266	+4640	+16.16308594	+0.25048828	-1.22167969	-3.58154297	-27.37792969	+17.64404297	+4364	+13.20996094	-3.03222656	-3.03662109	+30.98144531	-8.56933594	-27.33398438	+2572
+1458241177.71479990	+16.15429688	-1.79296875	-1.88085938	+23.18115234	-22.91748047	-54.88769531	+4636	+16.17626953	+0.25488281	-1.23046875	-3.64746094	-27.39990234	+17.64404297	+4372	+13.22753906	-3.01025391	-3.04101563	+30.93750000	-8.59130859	-27.33398438	+2576
+1458241177.71900010	+16.16748047	-1.77978516	-1.88525391	+23.11523438	-22.93945313	-54.90966797	+4632	+16.19384766	+0.26367188	-1.23486328	-3.69140625	-27.42187500	+17.62207031	+4384	+13.24072266	-2.99707031	-3.04980469	+30.84960938	-8.61328125	-27.35595703	+2572
+1458241177.72309990	+16.18066406	-1.76660156	-1.88525391	+23.07128906	-22.98339844	-54.93164063	+4632	+16.20703125	+0.27246094	-1.23046875	-3.73535156	-27.50976563	+17.62207031	+4392	+13.25390625	-2.98388672	-3.05859375	+30.76171875	-8.61328125	-27.35595703	+2572
+1458241177.72729990	+16.18945313	-1.75341797	-1.87207031	+23.02734375	-23.09326172	-55.01953125	+4636	+16.22460938	+0.28125000	-1.22167969	-3.82324219	-27.64160156	+17.62207031	+4404	+13.26708984	-2.97509766	-3.06738281	+30.67382813	-8.59130859	-27.35595703	+2572
+1458241177.73560000	+16.21582031	-1.73583984	-1.84570313	+22.91748047	-23.29101563	-55.26123047	+4648	+16.25976563	+0.29882813	-1.19091797	-3.93310547	-27.99316406	+17.57812500	+4432	+13.28906250	-2.97070313	-3.09814453	+30.36621094	-8.48144531	-27.37792969	+2572
+1458241177.73980000	+16.22460938	-1.72265625	-1.82373047	+22.89550781	-23.42285156	-55.37109375	+4660	+16.27734375	+0.30761719	-1.17773438	-3.97705078	-28.12500000	+17.55615234	+4444	+13.30224609	-2.97070313	-3.11572266	+30.21240234	-8.41552734	-27.35595703	+2572
+1458241177.74390010	+16.23779297	-1.70947266	-1.80615234	+22.89550781	-23.53271484	-55.50292969	+4676	+16.29492188	+0.32080078	-1.16455078	-3.99902344	-28.27880859	+17.53417969	+4460	+13.31542969	-2.97070313	-3.12890625	+30.05859375	-8.37158203	-27.35595703	+2572
+1458241177.74810000	+16.24658203	-1.69628906	-1.78857422	+22.87353516	-23.64257813	-55.61279297	+4692	+16.30371094	+0.33398438	-1.15136719	-4.02099609	-28.41064453	+17.51220703	+4476	+13.32421875	-2.97070313	-3.15087891	+29.88281250	-8.28369141	-27.35595703	+2572
+1458241177.75230000	+16.25097656	-1.67871094	-1.77099609	+22.87353516	-23.75244141	-55.72265625	+4712	+16.31689453	+0.34716797	-1.13378906	-4.06494141	-28.56445313	+17.49023438	+4492	+13.33300781	-2.97070313	-3.16845703	+29.72900391	-8.21777344	-27.33398438	+2572
+1458241177.75640010	+16.25537109	-1.66552734	-1.74902344	+22.82958984	-23.90625000	-55.83251953	+4736	+16.32568359	+0.36035156	-1.11621094	-4.08691406	-28.71826172	+17.49023438	+4508	+13.34179688	-2.96630859	-3.18164063	+29.59716797	-8.15185547	-27.33398438	+2572
+1458241177.76060010	+16.26416016	-1.65234375	-1.73144531	+22.80761719	-24.03808594	-55.94238281	+4760	+16.34326172	+0.37353516	-1.09863281	-4.15283203	-28.91601563	+17.49023438	+4524	+13.35058594	-2.96630859	-3.19482422	+29.44335938	-8.10791016	-27.35595703	+2572
+1458241177.76480010	+16.27294922	-1.63916016	-1.71386719	+22.78564453	-24.12597656	-56.00830078	+4784	+16.35644531	+0.39111328	-1.08544922	-4.17480469	-29.04785156	+17.51220703	+4544	+13.36376953	-2.95751953	-3.20361328	+29.33349609	-8.08593750	-27.35595703	+2576
+1458241177.76889990	+16.28173828	-1.63037109	-1.70068359	+22.74169922	-24.21386719	-56.09619141	+4808	+16.36962891	+0.39990234	-1.06787109	-4.21875000	-29.17968750	+17.51220703	+4560	+13.37695313	-2.95312500	-3.21679688	+29.24560547	-8.06396484	-27.37792969	+2576
+1458241177.77309990	+16.29052734	-1.62158203	-1.69189453	+22.67578125	-24.27978516	-56.16210938	+4832	+16.38281250	+0.40429688	-1.05908203	-4.28466797	-29.26757813	+17.53417969	+4572	+13.38574219	-2.94873047	-3.22119141	+29.13574219	-8.06396484	-27.39990234	+2576
+1458241177.77729990	+16.30371094	-1.61279297	-1.68750000	+22.58789063	-24.27978516	-56.16210938	+4856	+16.39599609	+0.41748047	-1.06347656	-4.30664063	-29.26757813	+17.51220703	+4588	+13.40332031	-2.93554688	-3.22119141	+29.06982422	-8.08593750	-27.39990234	+2580
+1458241177.78140000	+16.30810547	-1.60400391	-1.68750000	+22.47802734	-24.30175781	-56.14013672	+4876	+16.40478516	+0.42626953	-1.06347656	-4.37255859	-29.26757813	+17.53417969	+4600	+13.41650391	-2.91796875	-3.22558594	+29.04785156	-8.12988281	-27.37792969	+2584
+1458241177.78559990	+16.31689453	-1.59960938	-1.69189453	+22.34619141	-24.30175781	-56.07421875	+4896	+16.41357422	+0.43066406	-1.06787109	-4.43847656	-29.26757813	+17.57812500	+4612	+13.42968750	-2.90039063	-3.21679688	+29.02587891	-8.21777344	-27.39990234	+2588
+1458241177.78979990	+16.32568359	-1.59521484	-1.70507813	+22.21435547	-24.25781250	-55.98632813	+4912	+16.42236328	+0.43945313	-1.07226563	-4.50439453	-29.26757813	+17.62207031	+4624	+13.44287109	-2.87841797	-3.20800781	+29.02587891	-8.32763672	-27.39990234	+2596
+1458241177.79810000	+16.35205078	-1.59082031	-1.71826172	+21.90673828	-24.21386719	-55.83251953	+4936	+16.43994141	+0.43945313	-1.07666016	-4.74609375	-29.26757813	+17.75390625	+4644	+13.47363281	-2.83007813	-3.18603516	+29.06982422	-8.54736328	-27.44384766	+2608
+1458241177.80230000	+16.36523438	-1.59082031	-1.73144531	+21.77490234	-24.16992188	-55.72265625	+4944	+16.45312500	+0.44384766	-1.08105469	-4.83398438	-29.20166016	+17.81982422	+4656	+13.48681641	-2.79931641	-3.16845703	+29.13574219	-8.70117188	-27.44384766	+2620
+1458241177.80640010	+16.38281250	-1.59082031	-1.74023438	+21.59912109	-24.12597656	-55.61279297	+4948	+16.46191406	+0.44384766	-1.08984375	-4.94384766	-29.13574219	+17.86376953	+4664	+13.50439453	-2.77734375	-3.15087891	+29.15771484	-8.83300781	-27.46582031	+2628
+1458241177.81060000	+16.39599609	-1.59521484	-1.75341797	+21.44531250	-24.06005859	-55.52490234	+4952	+16.46630859	+0.43945313	-1.09863281	-5.05371094	-29.06982422	+17.92968750	+4672	+13.51757813	-2.75097656	-3.13330078	+29.20166016	-8.96484375	-27.46582031	+2632
+1458241177.81469990	+16.40478516	-1.59521484	-1.76660156	+21.29150391	-23.99414063	-55.39306641	+4956	+16.47509766	+0.43945313	-1.10742188	-5.16357422	-29.00390625	+17.97363281	+4680	+13.53076172	-2.72900391	-3.12011719	+29.22363281	-9.09667969	-27.46582031	+2640
+1458241177.81890010	+16.41796875	-1.59521484	-1.77978516	+21.11572266	-23.92822266	-55.26123047	+4956	+16.47949219	+0.43945313	-1.11621094	-5.29541016	-28.93798828	+18.03955078	+4688	+13.54394531	-2.70263672	-3.10253906	+29.26757813	-9.20654297	-27.44384766	+2648
+1458241177.82310010	+16.42675781	-1.59521484	-1.78417969	+20.96191406	-23.92822266	-55.15136719	+4948	+16.48388672	+0.43945313	-1.11621094	-5.40527344	-28.93798828	+18.12744141	+4696	+13.55273438	-2.68066406	-3.08935547	+29.28955078	-9.31640625	-27.44384766	+2656
+1458241177.82719990	+16.43994141	-1.59082031	-1.78417969	+20.85205078	-23.97216797	-55.08544922	+4944	+16.49267578	+0.43945313	-1.10742188	-5.53710938	-28.98193359	+18.19335938	+4704	+13.56152344	-2.65429688	-3.07617188	+29.33349609	-9.42626953	-27.42187500	+2660
+1458241177.83139990	+16.45312500	-1.58642578	-1.77978516	+20.78613281	-23.99414063	-55.06347656	+4936	+16.49707031	+0.44384766	-1.09863281	-5.64697266	-29.02587891	+18.25927734	+4708	+13.57470703	-2.64111328	-3.06298828	+29.31152344	-9.51416016	-27.44384766	+2664
+1458241177.83559990	+16.46191406	-1.58203125	-1.77099609	+20.72021484	-24.01611328	-55.04150391	+4932	+16.50146484	+0.44824219	-1.08544922	-5.73486328	-29.09179688	+18.32519531	+4716	+13.58349609	-2.62792969	-3.05419922	+29.26757813	-9.58007813	-27.44384766	+2668
+1458241177.83970000	+16.47509766	-1.57324219	-1.76220703	+20.67626953	-24.08203125	-55.06347656	+4932	+16.51025391	+0.45263672	-1.07666016	-5.80078125	-29.13574219	+18.36914063	+4724	+13.58789063	-2.61914063	-3.04980469	+29.24560547	-9.60205078	-27.42187500	+2668
+1458241177.84390000	+16.48388672	-1.56445313	-1.74902344	+20.63232422	-24.14794922	-55.06347656	+4928	+16.51904297	+0.46142578	-1.06787109	-5.86669922	-29.15771484	+18.41308594	+4732	+13.60107422	-2.61474609	-3.04541016	+29.15771484	-9.62402344	-27.42187500	+2668
+1458241177.84809990	+16.48388672	-1.56005859	-1.73144531	+20.58837891	-24.21386719	-55.08544922	+4928	+16.52343750	+0.47021484	-1.05029297	-5.93261719	-29.24560547	+18.45703125	+4744	+13.60546875	-2.61035156	-3.04980469	+29.09179688	-9.58007813	-27.37792969	+2668
+1458241177.85640000	+16.48828125	-1.52929688	-1.69189453	+20.58837891	-24.41162109	-55.19531250	+4940	+16.53222656	+0.48779297	-1.00634766	-6.04248047	-29.50927734	+18.54492188	+4768	+13.60986328	-2.61035156	-3.05859375	+28.89404297	-9.49218750	-27.33398438	+2668
+1458241177.86060000	+16.49267578	-1.51171875	-1.66552734	+20.63232422	-24.54345703	-55.28320313	+4952	+16.53662109	+0.50097656	-0.97998047	-6.08642578	-29.66308594	+18.58886719	+4780	+13.61425781	-2.61035156	-3.06298828	+28.78417969	-9.44824219	-27.33398438	+2668
+1458241177.86470010	+16.49267578	-1.49853516	-1.63476563	+20.69824219	-24.69726563	-55.37109375	+4964	+16.54101563	+0.51416016	-0.95361328	-6.10839844	-29.81689453	+18.63281250	+4796	+13.61865234	-2.61035156	-3.07177734	+28.69628906	-9.38232422	-27.29003906	+2668
+1458241177.86890010	+16.49707031	-1.48535156	-1.60400391	+20.72021484	-24.85107422	-55.48095703	+4980	+16.54980469	+0.52734375	-0.92724609	-6.15234375	-29.97070313	+18.67675781	+4812	+13.62304688	-2.61914063	-3.08056641	+28.56445313	-9.31640625	-27.29003906	+2668
+1458241177.87310000	+16.49707031	-1.47216797	-1.57763672	+20.74218750	-24.98291016	-55.59082031	+4996	+16.55419922	+0.53613281	-0.90087891	-6.19628906	-30.10253906	+18.72070313	+4824	+13.62744141	-2.62353516	-3.08496094	+28.43261719	-9.25048828	-27.26806641	+2668
+1458241177.87719990	+16.49267578	-1.45898438	-1.55566406	+20.76416016	-25.04882813	-55.63476563	+5012	+16.56298828	+0.54931641	-0.87890625	-6.19628906	-30.21240234	+18.74267578	+4840	+13.63183594	-2.62792969	-3.09375000	+28.34472656	-9.18457031	-27.24609375	+2668
+1458241177.88140010	+16.49267578	-1.44580078	-1.53369141	+20.78613281	-25.13671875	-55.67871094	+5032	+16.56298828	+0.56250000	-0.85693359	-6.24023438	-30.32226563	+18.78662109	+4856	+13.63623047	-2.63232422	-3.09814453	+28.23486328	-9.11865234	-27.22412109	+2672
+1458241177.88560010	+16.49267578	-1.43701172	-1.51611328	+20.78613281	-25.22460938	-55.72265625	+5052	+16.56738281	+0.57128906	-0.83935547	-6.26220703	-30.41015625	+18.83056641	+4872	+13.63623047	-2.63232422	-3.10693359	+28.14697266	-9.07470703	-27.20214844	+2672
+1458241177.88969990	+16.49267578	-1.42382813	-1.49853516	+20.78613281	-25.29052734	-55.74462891	+5072	+16.57177734	+0.58007813	-0.82177734	-6.30615234	-30.49804688	+18.89648438	+4884	+13.64062500	-2.62792969	-3.10693359	+28.10302734	-9.03076172	-27.15820313	+2672
+1458241177.89389990	+16.48828125	-1.41503906	-1.48535156	+20.76416016	-25.35644531	-55.76660156	+5092	+16.57177734	+0.58447266	-0.79980469	-6.39404297	-30.60791016	+18.96240234	+4900	+13.64501953	-2.62353516	-3.11132813	+28.03710938	-9.00878906	-27.13623047	+2672
+1458241177.90220000	+16.49707031	-1.40185547	-1.46337891	+20.72021484	-25.42236328	-55.74462891	+5132	+16.58056641	+0.59326172	-0.76904297	-6.54785156	-30.73974609	+19.09423828	+4928	+13.65380859	-2.61035156	-3.09814453	+27.97119141	-9.07470703	-27.13623047	+2676
+1458241177.90640000	+16.50146484	-1.39746094	-1.45898438	+20.65429688	-25.42236328	-55.70068359	+5148	+16.58935547	+0.59765625	-0.76025391	-6.61376953	-30.76171875	+19.18212891	+4936	+13.66259766	-2.59716797	-3.08935547	+27.99316406	-9.11865234	-27.11425781	+2680
+1458241177.91050000	+16.50585938	-1.39746094	-1.45458984	+20.56640625	-25.40039063	-55.61279297	+5160	+16.58935547	+0.59326172	-0.75585938	-6.70166016	-30.73974609	+19.24804688	+4948	+13.67138672	-2.58398438	-3.07617188	+27.99316406	-9.20654297	-27.09228516	+2684
+1458241177.91470000	+16.51025391	-1.39746094	-1.45898438	+20.45654297	-25.33447266	-55.52490234	+5172	+16.59375000	+0.59326172	-0.75585938	-6.78955078	-30.71777344	+19.31396484	+4956	+13.67578125	-2.57080078	-3.05859375	+28.03710938	-9.27246094	-27.09228516	+2692
+1458241177.91890000	+16.51464844	-1.39746094	-1.46777344	+20.36865234	-25.26855469	-55.39306641	+5180	+16.59375000	+0.59326172	-0.75146484	-6.87744141	-30.69580078	+19.40185547	+4964	+13.68457031	-2.55322266	-3.04541016	+28.10302734	-9.36035156	-27.07031250	+2700
+1458241177.92300010	+16.51904297	-1.39746094	-1.47216797	+20.25878906	-25.20263672	-55.26123047	+5188	+16.59375000	+0.58886719	-0.75146484	-6.96533203	-30.67382813	+19.48974609	+4976	+13.68896484	-2.53125000	-3.02343750	+28.16894531	-9.49218750	-27.07031250	+2708
+1458241177.92720010	+16.52783203	-1.39746094	-1.48095703	+20.17089844	-25.13671875	-55.15136719	+5196	+16.59814453	+0.58886719	-0.75146484	-7.07519531	-30.62988281	+19.59960938	+4980	+13.69775391	-2.50927734	-3.00585938	+28.23486328	-9.62402344	-27.07031250	+2716
+1458241177.93140010	+16.53222656	-1.39746094	-1.48535156	+20.06103516	-25.09277344	-55.01953125	+5196	+16.59814453	+0.58447266	-0.74707031	-7.18505859	-30.60791016	+19.70947266	+4988	+13.70654297	-2.48730469	-2.98388672	+28.30078125	-9.75585938	-27.04833984	+2724
+1458241177.93549990	+16.54101563	-1.39746094	-1.49414063	+19.97314453	-25.02685547	-54.90966797	+5196	+16.60253906	+0.58007813	-0.74707031	-7.27294922	-30.58593750	+19.79736328	+4996	+13.71093750	-2.46533203	-2.96191406	+28.36669922	-9.88769531	-27.07031250	+2732
+1458241177.93969990	+16.54980469	-1.39746094	-1.49853516	+19.86328125	-24.96093750	-54.77783203	+5196	+16.60253906	+0.58007813	-0.74267578	-7.36083984	-30.54199219	+19.88525391	+5000	+13.71972656	-2.44335938	-2.93994141	+28.45458984	-10.01953125	-27.07031250	+2740
+1458241177.94390010	+16.55859375	-1.39746094	-1.50732422	+19.77539063	-24.89501953	-54.64599609	+5192	+16.60693359	+0.58007813	-0.74267578	-7.42675781	-30.52001953	+19.99511719	+5008	+13.72851563	-2.42578125	-2.91796875	+28.52050781	-10.12939453	-27.07031250	+2748
+1458241177.94800000	+16.56298828	-1.39746094	-1.51171875	+19.68750000	-24.82910156	-54.53613281	+5188	+16.60693359	+0.58447266	-0.73828125	-7.47070313	-30.47607422	+20.08300781	+5012	+13.73730469	-2.40820313	-2.89599609	+28.58642578	-10.23925781	-27.04833984	+2756
+1458241177.95639990	+16.57177734	-1.39306641	-1.51171875	+19.57763672	-24.78515625	-54.40429688	+5176	+16.60693359	+0.58886719	-0.72509766	-7.58056641	-30.47607422	+20.23681641	+5024	+13.74609375	-2.37744141	-2.86962891	+28.67431641	-10.39306641	-27.02636719	+2768
+1458241177.96050000	+16.57617188	-1.38427734	-1.50732422	+19.55566406	-24.78515625	-54.36035156	+5168	+16.61132813	+0.59326172	-0.71630859	-7.64648438	-30.52001953	+20.32470703	+5032	+13.75048828	-2.36425781	-2.85644531	+28.67431641	-10.43701172	-27.00439453	+2772
+1458241177.96470000	+16.58496094	-1.37988281	-1.49414063	+19.55566406	-24.82910156	-54.33837891	+5164	+16.61132813	+0.59765625	-0.69873047	-7.69042969	-30.56396484	+20.41259766	+5040	+13.75488281	-2.35546875	-2.84765625	+28.67431641	-10.45898438	-26.98242188	+2776
+1458241177.96880010	+16.58935547	-1.37109375	-1.48095703	+19.55566406	-24.89501953	-54.36035156	+5160	+16.61572266	+0.60644531	-0.68115234	-7.71240234	-30.65185547	+20.47851563	+5048	+13.75927734	-2.35546875	-2.84326172	+28.65234375	-10.48095703	-26.98242188	+2780
+1458241177.97300000	+16.59375000	-1.36669922	-1.46337891	+19.57763672	-24.96093750	-54.40429688	+5160	+16.62011719	+0.61962891	-0.65917969	-7.71240234	-30.73974609	+20.52246094	+5060	+13.76367188	-2.35546875	-2.83886719	+28.58642578	-10.43701172	-26.96044922	+2780
+1458241177.97720000	+16.59375000	-1.35791016	-1.44580078	+19.57763672	-25.02685547	-54.44824219	+5160	+16.62451172	+0.62841797	-0.64160156	-7.73437500	-30.82763672	+20.56640625	+5068	+13.76367188	-2.35546875	-2.84326172	+28.52050781	-10.39306641	-26.96044922	+2780
+1458241177.98130010	+16.59814453	-1.35351563	-1.42822266	+19.62158203	-25.11474609	-54.51416016	+5164	+16.62890625	+0.63720703	-0.62402344	-7.75634766	-30.91552734	+20.61035156	+5080	+13.76806641	-2.36425781	-2.84326172	+28.43261719	-10.32714844	-26.91650391	+2780
+1458241177.98550010	+16.59814453	-1.34472656	-1.40625000	+19.64355469	-25.20263672	-54.58007813	+5168	+16.62890625	+0.64599609	-0.60205078	-7.75634766	-31.00341797	+20.65429688	+5088	+13.76806641	-2.36865234	-2.85205078	+28.36669922	-10.26123047	-26.89453125	+2784
+1458241177.99379990	+16.59814453	-1.32714844	-1.36230469	+19.73144531	-25.40039063	-54.71191406	+5184	+16.63330078	+0.65917969	-0.55810547	-7.80029297	-31.22314453	+20.72021484	+5112	+13.76806641	-2.38183594	-2.86083984	+28.16894531	-10.10742188	-26.85058594	+2788
+1458241177.99799990	+16.59814453	-1.32275391	-1.33593750	+19.75341797	-25.53222656	-54.79980469	+5192	+16.63769531	+0.66357422	-0.53173828	-7.84423828	-31.33300781	+20.74218750	+5124	+13.76806641	-2.39062500	-2.86523438	+28.05908203	-10.04150391	-26.82861328	+2788
+1458241178.00219990	+16.60253906	-1.31396484	-1.31396484	+19.79736328	-25.64208984	-54.88769531	+5208	+16.64208984	+0.67236328	-0.50976563	-7.86621094	-31.44287109	+20.78613281	+5136	+13.77246094	-2.39941406	-2.87402344	+27.97119141	-9.97558594	-26.82861328	+2792
+1458241178.00630000	+16.60253906	-1.30517578	-1.28759766	+19.81933594	-25.72998047	-54.95361328	+5220	+16.64648438	+0.67675781	-0.48779297	-7.91015625	-31.55273438	+20.80810547	+5144	+13.77246094	-2.40380859	-2.87402344	+27.88330078	-9.90966797	-26.80664063	+2792
+1458241178.01050000	+16.60693359	-1.30078125	-1.26562500	+19.84130859	-25.83984375	-54.99755859	+5232	+16.65087891	+0.68115234	-0.47021484	-7.95410156	-31.61865234	+20.83007813	+5156	+13.77685547	-2.41259766	-2.87841797	+27.79541016	-9.86572266	-26.80664063	+2792
+1458241178.01469990	+16.60253906	-1.29638672	-1.24804688	+19.84130859	-25.90576172	-55.06347656	+5248	+16.65527344	+0.68115234	-0.45703125	-7.97607422	-31.66259766	+20.85205078	+5168	+13.77685547	-2.41699219	-2.87841797	+27.72949219	-9.82177734	-26.78466797	+2792
+1458241178.01880000	+16.60253906	-1.29199219	-1.23046875	+19.84130859	-25.97167969	-55.08544922	+5264	+16.65527344	+0.68554688	-0.44384766	-8.04199219	-31.68457031	+20.87402344	+5176	+13.78125000	-2.41699219	-2.87841797	+27.68554688	-9.79980469	-26.76269531	+2792
+1458241178.02300000	+16.60253906	-1.29199219	-1.21728516	+19.81933594	-26.01562500	-55.08544922	+5276	+16.65966797	+0.68554688	-0.43505859	-8.08593750	-31.70654297	+20.89599609	+5184	+13.78564453	-2.41259766	-2.86962891	+27.66357422	-9.82177734	-26.76269531	+2792
+1458241178.02720000	+16.60693359	-1.28759766	-1.20849609	+19.77539063	-26.03759766	-55.06347656	+5292	+16.65966797	+0.68115234	-0.42626953	-8.15185547	-31.70654297	+20.93994141	+5192	+13.79003906	-2.40820313	-2.86083984	+27.66357422	-9.86572266	-26.74072266	+2792
+1458241178.03130010	+16.61132813	-1.28320313	-1.20410156	+19.73144531	-26.03759766	-54.99755859	+5304	+16.66406250	+0.68115234	-0.42187500	-8.21777344	-31.70654297	+20.96191406	+5200	+13.79443359	-2.39941406	-2.84765625	+27.66357422	-9.90966797	-26.74072266	+2796
+1458241178.03550000	+16.61572266	-1.28320313	-1.19970703	+19.66552734	-26.03759766	-54.95361328	+5312	+16.66406250	+0.67675781	-0.41748047	-8.28369141	-31.68457031	+21.00585938	+5204	+13.79882813	-2.38623047	-2.83447266	+27.68554688	-9.99755859	-26.74072266	+2800
+1458241178.04380010	+16.62451172	-1.28759766	-1.19970703	+19.46777344	-25.97167969	-54.75585938	+5328	+16.67285156	+0.67236328	-0.42187500	-8.41552734	-31.55273438	+21.07177734	+5216	+13.81201172	-2.35986328	-2.79492188	+27.79541016	-10.19531250	-26.71875000	+2816
+1458241178.04800010	+16.62890625	-1.28759766	-1.20849609	+19.37988281	-25.88378906	-54.62402344	+5332	+16.67285156	+0.66796875	-0.42626953	-8.48144531	-31.46484375	+21.09375000	+5220	+13.82080078	-2.34228516	-2.77294922	+27.86132813	-10.32714844	-26.69677734	+2820
+1458241178.05209990	+16.63330078	-1.29199219	-1.21728516	+19.24804688	-25.81787109	-54.49218750	+5336	+16.67285156	+0.66357422	-0.43066406	-8.54736328	-31.37695313	+21.11572266	+5228	+13.82519531	-2.32470703	-2.75537109	+27.92724609	-10.43701172	-26.67480469	+2828
+1458241178.05629990	+16.63330078	-1.29199219	-1.22607422	+19.13818359	-25.72998047	-54.33837891	+5336	+16.67285156	+0.65917969	-0.43505859	-8.59130859	-31.28906250	+21.13769531	+5232	+13.83398438	-2.30712891	-2.73339844	+27.99316406	-10.54687500	-26.65283203	+2836
+1458241178.06049990	+16.63769531	-1.29638672	-1.23046875	+19.02832031	-25.66406250	-54.20654297	+5336	+16.67285156	+0.65478516	-0.43945313	-8.65722656	-31.22314453	+21.18164063	+5236	+13.83837891	-2.28955078	-2.71142578	+28.05908203	-10.67871094	-26.63085938	+2844
+1458241178.06460000	+16.64648438	-1.29638672	-1.23925781	+18.89648438	-25.59814453	-54.07470703	+5332	+16.67285156	+0.65039063	-0.43945313	-8.72314453	-31.15722656	+21.22558594	+5236	+13.84716797	-2.27197266	-2.68945313	+28.14697266	-10.78857422	-26.60888672	+2852
+1458241178.06880000	+16.65527344	-1.30078125	-1.24365234	+18.80859375	-25.55419922	-53.94287109	+5324	+16.67724609	+0.64599609	-0.43945313	-8.78906250	-31.11328125	+21.24755859	+5240	+13.85156250	-2.25878906	-2.67187500	+28.16894531	-10.89843750	-26.58691406	+2856
+1458241178.07300000	+16.65966797	-1.30078125	-1.24804688	+18.74267578	-25.48828125	-53.85498047	+5320	+16.67724609	+0.64599609	-0.43505859	-8.83300781	-31.06933594	+21.26953125	+5244	+13.85595703	-2.25000000	-2.65429688	+28.21289063	-10.96435547	-26.56494141	+2860
+1458241178.07710000	+16.65966797	-1.30517578	-1.24804688	+18.67675781	-25.44433594	-53.78906250	+5312	+16.68164063	+0.64160156	-0.43066406	-8.87695313	-31.04736328	+21.29150391	+5248	+13.86035156	-2.24121094	-2.64111328	+28.21289063	-11.00830078	-26.54296875	+2864
+1458241178.08550000	+16.66406250	-1.30517578	-1.24365234	+18.56689453	-25.37841797	-53.72314453	+5300	+16.68164063	+0.64599609	-0.42187500	-8.94287109	-31.02539063	+21.33544922	+5260	+13.86914063	-2.23681641	-2.63232422	+28.16894531	-11.00830078	-26.47705078	+2864
+1458241178.08960010	+16.66406250	-1.30517578	-1.23486328	+18.52294922	-25.37841797	-53.72314453	+5296	+16.68603516	+0.64599609	-0.40429688	-8.98681641	-31.06933594	+21.35742188	+5268	+13.86914063	-2.23681641	-2.62792969	+28.12500000	-10.98632813	-26.45507813	+2864
+1458241178.09380010	+16.66406250	-1.30517578	-1.22607422	+18.52294922	-25.42236328	-53.76708984	+5292	+16.68603516	+0.65039063	-0.38671875	-9.00878906	-31.15722656	+21.37939453	+5276	+13.87353516	-2.24560547	-2.63232422	+28.05908203	-10.92041016	-26.43310547	+2860
+1458241178.09800000	+16.66845703	-1.30078125	-1.20849609	+18.52294922	-25.48828125	-53.81103516	+5296	+16.69042969	+0.65039063	-0.36914063	-9.05273438	-31.22314453	+21.37939453	+5284	+13.87353516	-2.25439453	-2.63671875	+27.94921875	-10.85449219	-26.38916016	+2860
+1458241178.10209990	+16.66845703	-1.30078125	-1.19531250	+18.52294922	-25.53222656	-53.87695313	+5300	+16.69482422	+0.65478516	-0.35156250	-9.07470703	-31.31103516	+21.37939453	+5292	+13.87353516	-2.26318359	-2.64111328	+27.86132813	-10.78857422	-26.38916016	+2860
+1458241178.10630010	+16.66845703	-1.30078125	-1.17773438	+18.52294922	-25.59814453	-53.94287109	+5304	+16.69921875	+0.65917969	-0.33398438	-9.09667969	-31.39892578	+21.40136719	+5304	+13.87353516	-2.27636719	-2.64550781	+27.77343750	-10.70068359	-26.36718750	+2864
+1458241178.11050010	+16.66845703	-1.30078125	-1.16015625	+18.54492188	-25.64208984	-54.03076172	+5312	+16.70361328	+0.66357422	-0.31640625	-9.11865234	-31.48681641	+21.40136719	+5312	+13.87353516	-2.28955078	-2.65429688	+27.66357422	-10.61279297	-26.34521484	+2864
+1458241178.11459990	+16.66845703	-1.30078125	-1.14697266	+18.54492188	-25.68603516	-54.09667969	+5320	+16.70800781	+0.66357422	-0.29882813	-9.14062500	-31.57470703	+21.40136719	+5324	+13.87353516	-2.30273438	-2.66308594	+27.55371094	-10.50292969	-26.32324219	+2864
+1458241178.11879990	+16.66406250	-1.29638672	-1.12939453	+18.56689453	-25.75195313	-54.18457031	+5332	+16.71240234	+0.66796875	-0.27685547	-9.18457031	-31.66259766	+21.42333984	+5336	+13.87353516	-2.31152344	-2.67187500	+27.46582031	-10.41503906	-26.32324219	+2864
+1458241178.12290000	+16.66406250	-1.29638672	-1.11181641	+18.56689453	-25.79589844	-54.25048828	+5348	+16.71679688	+0.66796875	-0.26367188	-9.20654297	-31.72851563	+21.42333984	+5344	+13.87353516	-2.32470703	-2.68066406	+27.37792969	-10.32714844	-26.30126953	+2864
+1458241178.13130000	+16.65966797	-1.29638672	-1.08105469	+18.56689453	-25.94970703	-54.38232422	+5380	+16.72558594	+0.67236328	-0.23291016	-9.27246094	-31.88232422	+21.44531250	+5364	+13.87353516	-2.34228516	-2.69384766	+27.20214844	-10.17333984	-26.25732422	+2860
+1458241178.13540010	+16.65966797	-1.30078125	-1.06347656	+18.56689453	-26.01562500	-54.44824219	+5396	+16.72998047	+0.67236328	-0.21972656	-9.31640625	-31.94824219	+21.46728516	+5372	+13.87353516	-2.34667969	-2.69824219	+27.11425781	-10.12939453	-26.25732422	+2856
+1458241178.13960000	+16.66406250	-1.30078125	-1.05029297	+18.54492188	-26.03759766	-54.49218750	+5416	+16.73437500	+0.67236328	-0.21093750	-9.33837891	-31.97021484	+21.48925781	+5380	+13.87353516	-2.35107422	-2.69824219	+27.07031250	-10.08544922	-26.23535156	+2852
+1458241178.14380000	+16.66406250	-1.30517578	-1.04589844	+18.52294922	-26.05957031	-54.51416016	+5432	+16.73876953	+0.66796875	-0.20654297	-9.36035156	-31.97021484	+21.48925781	+5384	+13.87792969	-2.35107422	-2.69824219	+27.04833984	-10.06347656	-26.21337891	+2848
+1458241178.14790010	+16.66406250	-1.30517578	-1.04150391	+18.47900391	-26.05957031	-54.49218750	+5448	+16.74316406	+0.66796875	-0.20654297	-9.40429688	-31.92626953	+21.51123047	+5392	+13.87792969	-2.34667969	-2.69384766	+27.04833984	-10.06347656	-26.21337891	+2844
+1458241178.15210010	+16.66845703	-1.30957031	-1.03710938	+18.41308594	-26.03759766	-54.47021484	+5460	+16.74316406	+0.66796875	-0.20654297	-9.42626953	-31.90429688	+21.53320313	+5396	+13.88232422	-2.34228516	-2.68505859	+27.07031250	-10.08544922	-26.19140625	+2844
+1458241178.15630010	+16.66845703	-1.31396484	-1.04150391	+18.36914063	-26.01562500	-54.42626953	+5472	+16.74316406	+0.66357422	-0.21093750	-9.44824219	-31.83837891	+21.55517578	+5404	+13.88232422	-2.33349609	-2.68066406	+27.09228516	-10.12939453	-26.16943359	+2844
+1458241178.16039990	+16.67285156	-1.31396484	-1.04150391	+18.30322266	-25.99365234	-54.36035156	+5484	+16.74755859	+0.66357422	-0.21972656	-9.47021484	-31.77246094	+21.57714844	+5408	+13.88671875	-2.32031250	-2.67187500	+27.13623047	-10.17333984	-26.14746094	+2844
+1458241178.16459990	+16.67724609	-1.31835938	-1.05029297	+18.23730469	-25.94970703	-54.29443359	+5492	+16.74755859	+0.65917969	-0.22851563	-9.49218750	-31.68457031	+21.59912109	+5416	+13.88671875	-2.30712891	-2.65869141	+27.20214844	-10.23925781	-26.12548828	+2848
+1458241178.16880010	+16.68164063	-1.32275391	-1.05468750	+18.17138672	-25.90576172	-54.22851563	+5500	+16.74755859	+0.65917969	-0.23730469	-9.53613281	-31.57470703	+21.64306641	+5420	+13.89111328	-2.29394531	-2.64550781	+27.26806641	-10.32714844	-26.10351563	+2852
+1458241178.17290000	+16.68603516	-1.32714844	-1.06347656	+18.08349609	-25.86181641	-54.14062500	+5504	+16.75195313	+0.65478516	-0.25048828	-9.55810547	-31.48681641	+21.66503906	+5428	+13.89550781	-2.28076172	-2.63232422	+27.33398438	-10.39306641	-26.10351563	+2856
+1458241178.18129990	+16.69482422	-1.33593750	-1.08544922	+17.92968750	-25.70800781	-53.94287109	+5504	+16.75195313	+0.65039063	-0.27685547	-9.60205078	-31.26708984	+21.70898438	+5440	+13.89990234	-2.25000000	-2.60156250	+27.48779297	-10.56884766	-26.05957031	+2864
+1458241178.18540000	+16.69921875	-1.33593750	-1.09863281	+17.86376953	-25.64208984	-53.85498047	+5504	+16.75195313	+0.65039063	-0.29003906	-9.62402344	-31.13525391	+21.73095703	+5444	+13.90429688	-2.23242188	-2.58837891	+27.57568359	-10.63476563	-26.03759766	+2872
+1458241178.18960000	+16.70361328	-1.34033203	-1.10742188	+17.79785156	-25.57617188	-53.74511719	+5496	+16.75195313	+0.65039063	-0.30322266	-9.64599609	-31.02539063	+21.75292969	+5448	+13.90429688	-2.21484375	-2.57519531	+27.64160156	-10.72265625	-26.01562500	+2876
+1458241178.19380000	+16.70800781	-1.34033203	-1.11621094	+17.73193359	-25.51025391	-53.67919922	+5492	+16.75195313	+0.64599609	-0.31640625	-9.66796875	-30.93750000	+21.79687500	+5452	+13.90869141	-2.20166016	-2.56640625	+27.70751953	-10.78857422	-26.01562500	+2880
+1458241178.19790010	+16.70800781	-1.34033203	-1.12060547	+17.70996094	-25.48828125	-53.63525391	+5480	+16.75195313	+0.64599609	-0.32080078	-9.68994141	-30.89355469	+21.81884766	+5456	+13.90869141	-2.19287109	-2.55761719	+27.72949219	-10.83251953	-25.99365234	+2884
+1458241178.20210000	+16.71240234	-1.34033203	-1.12060547	+17.66601563	-25.48828125	-53.61328125	+5472	+16.75195313	+0.64599609	-0.32519531	-9.71191406	-30.87158203	+21.84082031	+5460	+13.91308594	-2.18847656	-2.54882813	+27.75146484	-10.87646484	-25.99365234	+2888
+1458241178.20619990	+16.71240234	-1.34033203	-1.11621094	+17.66601563	-25.51025391	-53.61328125	+5460	+16.75195313	+0.64599609	-0.32519531	-9.73388672	-30.84960938	+21.88476563	+5460	+13.91308594	-2.18847656	-2.54443359	+27.72949219	-10.89843750	-25.99365234	+2892
+1458241178.21040010	+16.71240234	-1.33593750	-1.11181641	+17.66601563	-25.53222656	-53.63525391	+5456	+16.75195313	+0.64599609	-0.32080078	-9.75585938	-30.87158203	+21.88476563	+5464	+13.91308594	-2.18847656	-2.54443359	+27.70751953	-10.87646484	-25.97167969	+2892
+1458241178.21460010	+16.71240234	-1.33593750	-1.10742188	+17.66601563	-25.55419922	-53.65722656	+5448	+16.75195313	+0.64599609	-0.31201172	-9.77783203	-30.91552734	+21.90673828	+5468	+13.91308594	-2.19287109	-2.54443359	+27.66357422	-10.85449219	-25.97167969	+2892
+1458241178.21869990	+16.71240234	-1.33593750	-1.09863281	+17.68798828	-25.59814453	-53.70117188	+5444	+16.75195313	+0.65039063	-0.30322266	-9.77783203	-30.95947266	+21.92871094	+5472	+13.91308594	-2.19726563	-2.54882813	+27.59765625	-10.78857422	-25.97167969	+2896
+1458241178.22709990	+16.70800781	-1.32714844	-1.07666016	+17.73193359	-25.70800781	-53.78906250	+5440	+16.75195313	+0.65478516	-0.28125000	-9.82177734	-31.09130859	+21.97265625	+5480	+13.91308594	-2.21044922	-2.56201172	+27.48779297	-10.70068359	-25.94970703	+2900
+1458241178.23120000	+16.70800781	-1.32714844	-1.06787109	+17.75390625	-25.77392578	-53.85498047	+5436	+16.75195313	+0.65478516	-0.26806641	-9.82177734	-31.17919922	+21.99462891	+5484	+13.91308594	-2.21923828	-2.56640625	+27.42187500	-10.65673828	-25.94970703	+2904
+1458241178.23540000	+16.70361328	-1.32275391	-1.05468750	+17.77587891	-25.86181641	-53.92089844	+5440	+16.75195313	+0.65917969	-0.25488281	-9.84375000	-31.28906250	+21.99462891	+5488	+13.91308594	-2.22802734	-2.57519531	+27.33398438	-10.59082031	-25.94970703	+2904
+1458241178.23959990	+16.70361328	-1.32275391	-1.04150391	+17.79785156	-25.90576172	-53.96484375	+5440	+16.75195313	+0.65917969	-0.24169922	-9.86572266	-31.35498047	+22.01660156	+5492	+13.91308594	-2.23681641	-2.58398438	+27.26806641	-10.52490234	-25.94970703	+2908
+1458241178.24370000	+16.70361328	-1.32275391	-1.03271484	+17.81982422	-25.97167969	-54.03076172	+5444	+16.75195313	+0.66357422	-0.22851563	-9.88769531	-31.44287109	+22.03857422	+5496	+13.90869141	-2.24560547	-2.58837891	+27.20214844	-10.48095703	-25.94970703	+2908
+1458241178.24790000	+16.69921875	-1.31835938	-1.01953125	+17.84179688	-26.03759766	-54.07470703	+5448	+16.75195313	+0.66796875	-0.21533203	-9.88769531	-31.53076172	+22.03857422	+5500	+13.90869141	-2.25439453	-2.59716797	+27.13623047	-10.41503906	-25.94970703	+2908
+1458241178.25210000	+16.69921875	-1.31396484	-1.01074219	+17.86376953	-26.10351563	-54.14062500	+5456	+16.75195313	+0.67236328	-0.20214844	-9.90966797	-31.59667969	+22.06054688	+5504	+13.90869141	-2.26318359	-2.60595703	+27.07031250	-10.37109375	-25.94970703	+2908
+1458241178.25620010	+16.69482422	-1.31396484	-0.99755859	+17.90771484	-26.19140625	-54.18457031	+5464	+16.74755859	+0.67236328	-0.18896484	-9.93164063	-31.68457031	+22.08251953	+5508	+13.90869141	-2.26757813	-2.61035156	+27.00439453	-10.30517578	-25.94970703	+2908
+1458241178.26040010	+16.69482422	-1.30957031	-0.98437500	+17.90771484	-26.25732422	-54.25048828	+5472	+16.74755859	+0.67675781	-0.17578125	-9.95361328	-31.77246094	+22.10449219	+5512	+13.90429688	-2.27636719	-2.61914063	+26.93847656	-10.26123047	-25.94970703	+2908
+1458241178.26460000	+16.69042969	-1.30517578	-0.97119141	+17.92968750	-26.34521484	-54.29443359	+5480	+16.74755859	+0.67675781	-0.16259766	-9.99755859	-31.83837891	+22.14843750	+5516	+13.90429688	-2.27636719	-2.62353516	+26.89453125	-10.23925781	-25.94970703	+2904
+1458241178.26869990	+16.69042969	-1.30517578	-0.96240234	+17.95166016	-26.41113281	-54.33837891	+5488	+16.74755859	+0.68115234	-0.15380859	-10.04150391	-31.90429688	+22.17041016	+5520	+13.90429688	-2.28076172	-2.62353516	+26.87255859	-10.23925781	-25.94970703	+2904
+1458241178.27700000	+16.69042969	-1.30078125	-0.94921875	+17.92968750	-26.49902344	-54.36035156	+5504	+16.74755859	+0.68115234	-0.14062500	-10.15136719	-31.97021484	+22.23632813	+5524	+13.90429688	-2.27636719	-2.61914063	+26.85058594	-10.26123047	-25.94970703	+2896
+1458241178.28119990	+16.69042969	-1.30078125	-0.94921875	+17.90771484	-26.49902344	-54.33837891	+5512	+16.74755859	+0.68115234	-0.14062500	-10.19531250	-31.94824219	+22.25830078	+5524	+13.90429688	-2.27197266	-2.61474609	+26.87255859	-10.30517578	-25.94970703	+2896
+1458241178.28539990	+16.69042969	-1.30078125	-0.95361328	+17.86376953	-26.47705078	-54.29443359	+5516	+16.74755859	+0.67675781	-0.14501953	-10.26123047	-31.92626953	+22.30224609	+5524	+13.90869141	-2.26318359	-2.61035156	+26.89453125	-10.34912109	-25.94970703	+2896
+1458241178.29370000	+16.69042969	-1.30078125	-0.96240234	+17.81982422	-26.45507813	-54.20654297	+5524	+16.74316406	+0.67236328	-0.16259766	-10.39306641	-31.81640625	+22.34619141	+5528	+13.90869141	-2.25439453	-2.60156250	+26.93847656	-10.41503906	-25.94970703	+2892
+1458241178.29790000	+16.69042969	-1.30078125	-0.97119141	+17.77587891	-26.43310547	-54.16259766	+5528	+16.74316406	+0.66357422	-0.17138672	-10.45898438	-31.75048828	+22.39013672	+5528	+13.90869141	-2.24560547	-2.59716797	+26.98242188	-10.45898438	-25.97167969	+2892
+1458241178.30200000	+16.69042969	-1.30078125	-0.97558594	+17.75390625	-26.41113281	-54.11865234	+5528	+16.74316406	+0.65917969	-0.18017578	-10.54687500	-31.68457031	+22.41210938	+5528	+13.90869141	-2.23681641	-2.58837891	+27.02636719	-10.52490234	-25.97167969	+2892
+1458241178.30620000	+16.69482422	-1.30078125	-0.97998047	+17.70996094	-26.38916016	-54.09667969	+5528	+16.74316406	+0.65478516	-0.18896484	-10.61279297	-31.61865234	+22.43408203	+5528	+13.91308594	-2.22802734	-2.58398438	+27.04833984	-10.56884766	-25.97167969	+2892
+1458241178.31040000	+16.69482422	-1.30517578	-0.98876953	+17.68798828	-26.36718750	-54.05273438	+5528	+16.74316406	+0.65039063	-0.20214844	-10.67871094	-31.55273438	+22.45605469	+5528	+13.91308594	-2.22363281	-2.57519531	+27.09228516	-10.63476563	-25.97167969	+2892
+1458241178.31450010	+16.69482422	-1.30517578	-0.99316406	+17.64404297	-26.32324219	-54.00878906	+5528	+16.74316406	+0.64160156	-0.21093750	-10.74462891	-31.48681641	+22.47802734	+5528	+13.91308594	-2.21044922	-2.56640625	+27.15820313	-10.70068359	-25.97167969	+2892
+1458241178.31870010	+16.69921875	-1.30517578	-0.99755859	+17.62207031	-26.30126953	-53.96484375	+5528	+16.74755859	+0.63720703	-0.21972656	-10.81054688	-31.44287109	+22.47802734	+5528	+13.91308594	-2.20166016	-2.56201172	+27.18017578	-10.76660156	-25.97167969	+2896
+1458241178.32699990	+16.69921875	-1.30957031	-1.00634766	+17.57812500	-26.27929688	-53.92089844	+5520	+16.74755859	+0.63281250	-0.22851563	-10.87646484	-31.37695313	+22.50000000	+5524	+13.91748047	-2.18847656	-2.55322266	+27.24609375	-10.83251953	-25.99365234	+2896
+1458241178.33119990	+16.69921875	-1.30957031	-1.00634766	+17.55615234	-26.27929688	-53.92089844	+5520	+16.74755859	+0.63281250	-0.22851563	-10.92041016	-31.39892578	+22.52197266	+5524	+13.91748047	-2.18408203	-2.54882813	+27.26806641	-10.87646484	-25.99365234	+2896
+1458241178.33540010	+16.69921875	-1.30957031	-1.00634766	+17.53417969	-26.30126953	-53.92089844	+5516	+16.75195313	+0.63281250	-0.22851563	-10.96435547	-31.44287109	+22.52197266	+5520	+13.91748047	-2.18408203	-2.54882813	+27.26806641	-10.87646484	-25.99365234	+2892
+1458241178.33950000	+16.69921875	-1.30957031	-1.00634766	+17.53417969	-26.32324219	-53.92089844	+5516	+16.75195313	+0.63281250	-0.22412109	-10.98632813	-31.48681641	+22.54394531	+5520	+13.91748047	-2.18408203	-2.55322266	+27.24609375	-10.87646484	-25.99365234	+2892
+1458241178.34369990	+16.69482422	-1.30957031	-1.00195313	+17.53417969	-26.34521484	-53.94287109	+5516	+16.75195313	+0.63720703	-0.21533203	-10.98632813	-31.53076172	+22.54394531	+5520	+13.91748047	-2.18847656	-2.55322266	+27.20214844	-10.85449219	-25.99365234	+2888
+1458241178.34789990	+16.69482422	-1.30957031	-0.99755859	+17.53417969	-26.36718750	-53.96484375	+5516	+16.75634766	+0.64160156	-0.20654297	-10.98632813	-31.59667969	+22.54394531	+5520	+13.91308594	-2.19287109	-2.56201172	+27.18017578	-10.81054688	-25.99365234	+2888
+1458241178.35200000	+16.69482422	-1.30517578	-0.99316406	+17.55615234	-26.41113281	-54.00878906	+5516	+16.75634766	+0.64599609	-0.20214844	-10.98632813	-31.66259766	+22.54394531	+5520	+13.91308594	-2.19287109	-2.56640625	+27.13623047	-10.76660156	-25.99365234	+2888
+1458241178.35620000	+16.69042969	-1.30517578	-0.98876953	+17.55615234	-26.45507813	-54.03076172	+5520	+16.75634766	+0.65039063	-0.18896484	-10.98632813	-31.72851563	+22.54394531	+5520	+13.91308594	-2.19726563	-2.57080078	+27.11425781	-10.74462891	-25.99365234	+2888
+1458241178.36870000	+16.68164063	-1.29638672	-0.96240234	+17.64404297	-26.63085938	-54.20654297	+5536	+16.75634766	+0.66796875	-0.15820313	-10.96435547	-31.97021484	+22.54394531	+5524	+13.90869141	-2.21044922	-2.58837891	+27.00439453	-10.63476563	-25.99365234	+2888
+1458241178.37700010	+16.67285156	-1.29199219	-0.94482422	+17.70996094	-26.76269531	-54.36035156	+5552	+16.75634766	+0.68115234	-0.14501953	-10.94238281	-32.10205078	+22.54394531	+5528	+13.90429688	-2.21923828	-2.60156250	+26.91650391	-10.54687500	-25.99365234	+2888
+1458241178.38120010	+16.66845703	-1.28759766	-0.94042969	+17.73193359	-26.80664063	-54.40429688	+5560	+16.75634766	+0.68554688	-0.14062500	-10.94238281	-32.14599609	+22.54394531	+5528	+13.90429688	-2.22363281	-2.60595703	+26.89453125	-10.50292969	-25.99365234	+2888
+1458241178.38529990	+16.66406250	-1.28759766	-0.93603516	+17.75390625	-26.82861328	-54.44824219	+5568	+16.75634766	+0.68994141	-0.13623047	-10.92041016	-32.14599609	+22.54394531	+5528	+13.89990234	-2.22802734	-2.61035156	+26.87255859	-10.48095703	-25.99365234	+2888
+1458241178.38949990	+16.66406250	-1.28320313	-0.94042969	+17.75390625	-26.82861328	-54.44824219	+5576	+16.75634766	+0.68994141	-0.14062500	-10.92041016	-32.14599609	+22.54394531	+5528	+13.89990234	-2.22802734	-2.61914063	+26.85058594	-10.43701172	-25.99365234	+2884
+1458241178.39369990	+16.66406250	-1.28320313	-0.94482422	+17.73193359	-26.80664063	-54.44824219	+5584	+16.75634766	+0.68994141	-0.14501953	-10.94238281	-32.12402344	+22.54394531	+5528	+13.89990234	-2.22802734	-2.61914063	+26.82861328	-10.43701172	-25.99365234	+2884
+1458241178.40200000	+16.66406250	-1.28320313	-0.95800781	+17.68798828	-26.76269531	-54.38232422	+5592	+16.76074219	+0.68994141	-0.15820313	-10.98632813	-32.05810547	+22.56591797	+5528	+13.89550781	-2.22363281	-2.62353516	+26.85058594	-10.43701172	-25.97167969	+2880
+1458241178.41030000	+16.66845703	-1.28759766	-0.97998047	+17.62207031	-26.65283203	-54.29443359	+5596	+16.76074219	+0.68115234	-0.17578125	-11.03027344	-31.92626953	+22.58789063	+5528	+13.89550781	-2.21484375	-2.61914063	+26.89453125	-10.50292969	-25.97167969	+2880
+1458241178.41870000	+16.66845703	-1.29199219	-1.00195313	+17.57812500	-26.54296875	-54.20654297	+5592	+16.75634766	+0.67675781	-0.19335938	-11.07421875	-31.81640625	+22.60986328	+5528	+13.89550781	-2.20605469	-2.61035156	+26.96044922	-10.56884766	-25.97167969	+2876
+1458241178.42280010	+16.66845703	-1.29638672	-1.01513672	+17.53417969	-26.49902344	-54.16259766	+5588	+16.75634766	+0.67675781	-0.20214844	-11.09619141	-31.77246094	+22.63183594	+5528	+13.89550781	-2.19726563	-2.60595703	+26.98242188	-10.61279297	-25.97167969	+2880
+1458241178.43109990	+16.67285156	-1.30078125	-1.03271484	+17.49023438	-26.43310547	-54.07470703	+5580	+16.75634766	+0.66796875	-0.21533203	-11.14013672	-31.68457031	+22.65380859	+5524	+13.89550781	-2.17968750	-2.59277344	+27.09228516	-10.72265625	-25.97167969	+2880
+1458241178.43950010	+16.67285156	-1.30078125	-1.04589844	+17.42431641	-26.36718750	-54.03076172	+5564	+16.75634766	+0.66357422	-0.22851563	-11.20605469	-31.59667969	+22.67578125	+5520	+13.89550781	-2.16650391	-2.58398438	+27.15820313	-10.85449219	-25.99365234	+2880
+1458241178.44359990	+16.67285156	-1.30517578	-1.05468750	+17.40234375	-26.34521484	-54.00878906	+5556	+16.75195313	+0.65917969	-0.23291016	-11.22802734	-31.57470703	+22.69775391	+5520	+13.89550781	-2.16210938	-2.57958984	+27.18017578	-10.89843750	-25.99365234	+2880
+1458241178.45199990	+16.67285156	-1.30517578	-1.06347656	+17.38037109	-26.32324219	-53.98681641	+5540	+16.75195313	+0.65917969	-0.24609375	-11.27197266	-31.53076172	+22.71972656	+5516	+13.89550781	-2.15771484	-2.57958984	+27.20214844	-10.94238281	-25.99365234	+2880
+1458241178.45610000	+16.67285156	-1.30517578	-1.06787109	+17.38037109	-26.34521484	-54.00878906	+5532	+16.74755859	+0.65478516	-0.24609375	-11.29394531	-31.53076172	+22.71972656	+5512	+13.89550781	-2.16210938	-2.57958984	+27.18017578	-10.92041016	-25.99365234	+2880
+1458241178.46030000	+16.67285156	-1.30078125	-1.06347656	+17.40234375	-26.36718750	-54.03076172	+5524	+16.74755859	+0.65478516	-0.24609375	-11.31591797	-31.55273438	+22.74169922	+5512	+13.89111328	-2.16650391	-2.58837891	+27.13623047	-10.92041016	-26.01562500	+2880
+1458241178.46860000	+16.66845703	-1.29638672	-1.05908203	+17.44628906	-26.47705078	-54.11865234	+5512	+16.74316406	+0.65917969	-0.23730469	-11.38183594	-31.64062500	+22.76367188	+5508	+13.89111328	-2.17529297	-2.59716797	+27.07031250	-10.85449219	-26.01562500	+2880
+1458241178.47700000	+16.66406250	-1.28759766	-1.04150391	+17.53417969	-26.63085938	-54.29443359	+5512	+16.74316406	+0.66357422	-0.22412109	-11.42578125	-31.79443359	+22.78564453	+5508	+13.88671875	-2.18847656	-2.61474609	+26.93847656	-10.76660156	-26.03759766	+2880
+1458241178.48530010	+16.65966797	-1.27880859	-1.01953125	+17.64404297	-26.80664063	-54.49218750	+5520	+16.73876953	+0.66796875	-0.20654297	-11.49169922	-31.99218750	+22.80761719	+5512	+13.88232422	-2.20605469	-2.63232422	+26.82861328	-10.67871094	-26.05957031	+2884
+1458241178.49359990	+16.65087891	-1.26562500	-0.99316406	+17.75390625	-27.09228516	-54.73388672	+5540	+16.73437500	+0.67236328	-0.17578125	-11.57958984	-32.29980469	+22.82958984	+5520	+13.87792969	-2.22363281	-2.65869141	+26.67480469	-10.56884766	-26.10351563	+2888
+1458241178.50200010	+16.65087891	-1.25683594	-0.97558594	+17.81982422	-27.29003906	-54.93164063	+5560	+16.73437500	+0.67236328	-0.15380859	-11.68945313	-32.56347656	+22.87353516	+5524	+13.87353516	-2.24121094	-2.68066406	+26.54296875	-10.52490234	-26.14746094	+2888
+1458241178.51029990	+16.65527344	-1.26123047	-0.97998047	+17.79785156	-27.35595703	-54.99755859	+5580	+16.73437500	+0.66796875	-0.14941406	-11.82128906	-32.69531250	+22.87353516	+5528	+13.87353516	-2.24121094	-2.68945313	+26.49902344	-10.56884766	-26.23535156	+2880
+1458241178.51440000	+16.65527344	-1.26562500	-0.98876953	+17.75390625	-27.33398438	-54.99755859	+5584	+16.73437500	+0.66357422	-0.15380859	-11.86523438	-32.73925781	+22.89550781	+5532	+13.87353516	-2.24121094	-2.69384766	+26.49902344	-10.61279297	-26.27929688	+2880
+1458241178.51860000	+16.65527344	-1.27001953	-0.99755859	+17.70996094	-27.31201172	-54.97558594	+5592	+16.73437500	+0.65478516	-0.15820313	-11.93115234	-32.73925781	+22.89550781	+5536	+13.87792969	-2.23242188	-2.68945313	+26.54296875	-10.70068359	-26.32324219	+2876
+1458241178.52280000	+16.65966797	-1.27441406	-1.01074219	+17.66601563	-27.29003906	-54.93164063	+5596	+16.73437500	+0.65039063	-0.16699219	-11.99707031	-32.73925781	+22.91748047	+5540	+13.87792969	-2.21923828	-2.68505859	+26.58691406	-10.81054688	-26.34521484	+2876
+1458241178.52690010	+16.66406250	-1.27880859	-1.02392578	+17.60009766	-27.26806641	-54.88769531	+5600	+16.73437500	+0.64599609	-0.18017578	-12.06298828	-32.71728516	+22.91748047	+5540	+13.88232422	-2.21044922	-2.67626953	+26.65283203	-10.92041016	-26.38916016	+2880
+1458241178.53530000	+16.67285156	-1.29199219	-1.05029297	+17.46826172	-27.20214844	-54.79980469	+5596	+16.73437500	+0.63281250	-0.20654297	-12.15087891	-32.62939453	+22.93945313	+5544	+13.88671875	-2.18408203	-2.65869141	+26.78466797	-11.16210938	-26.47705078	+2884
+1458241178.53940010	+16.67724609	-1.30078125	-1.06347656	+17.42431641	-27.15820313	-54.75585938	+5592	+16.73437500	+0.62841797	-0.21972656	-12.19482422	-32.56347656	+22.93945313	+5544	+13.89111328	-2.17089844	-2.64990234	+26.85058594	-11.29394531	-26.52099609	+2884
+1458241178.54360010	+16.67724609	-1.30517578	-1.07666016	+17.35839844	-27.11425781	-54.71191406	+5588	+16.73437500	+0.62402344	-0.23730469	-12.23876953	-32.49755859	+22.93945313	+5544	+13.89550781	-2.16210938	-2.64111328	+26.91650391	-11.40380859	-26.56494141	+2888
+1458241178.54780010	+16.68164063	-1.30957031	-1.08984375	+17.29248047	-27.07031250	-54.66796875	+5580	+16.73437500	+0.61962891	-0.25488281	-12.26074219	-32.43164063	+22.93945313	+5544	+13.89550781	-2.14892578	-2.63671875	+26.98242188	-11.49169922	-26.58691406	+2888
+1458241178.55189990	+16.68164063	-1.31396484	-1.10302734	+17.24853516	-27.02636719	-54.62402344	+5572	+16.72998047	+0.61523438	-0.26806641	-12.30468750	-32.38769531	+22.93945313	+5544	+13.89990234	-2.14013672	-2.63671875	+27.00439453	-11.55761719	-26.60888672	+2888
+1458241178.56030010	+16.68603516	-1.32275391	-1.12060547	+17.13867188	-27.00439453	-54.58007813	+5552	+16.72998047	+0.61523438	-0.29003906	-12.34863281	-32.32177734	+22.93945313	+5540	+13.90429688	-2.13134766	-2.63671875	+27.04833984	-11.64550781	-26.65283203	+2888
+1458241178.56440000	+16.69042969	-1.32714844	-1.12939453	+17.11669922	-27.00439453	-54.58007813	+5540	+16.72998047	+0.61083984	-0.29882813	-12.37060547	-32.32177734	+22.93945313	+5536	+13.90429688	-2.13134766	-2.63671875	+27.04833984	-11.66748047	-26.67480469	+2888
+1458241178.57279990	+16.69042969	-1.33154297	-1.13378906	+17.07275391	-27.07031250	-54.64599609	+5516	+16.73437500	+0.61523438	-0.30761719	-12.39257813	-32.34375000	+22.93945313	+5532	+13.90429688	-2.14013672	-2.65429688	+26.96044922	-11.60156250	-26.69677734	+2892
+1458241178.57690000	+16.69042969	-1.33593750	-1.12939453	+17.05078125	-27.09228516	-54.68994141	+5508	+16.73437500	+0.61523438	-0.30761719	-12.41455078	-32.36572266	+22.91748047	+5528	+13.90429688	-2.14892578	-2.66748047	+26.89453125	-11.55761719	-26.71875000	+2896
+1458241178.58520010	+16.69042969	-1.33593750	-1.12500000	+17.05078125	-27.20214844	-54.82177734	+5492	+16.73876953	+0.61962891	-0.30322266	-12.41455078	-32.47558594	+22.87353516	+5528	+13.90429688	-2.17089844	-2.69824219	+26.74072266	-11.38183594	-26.71875000	+2908
+1458241178.59360000	+16.68603516	-1.33593750	-1.11181641	+17.07275391	-27.35595703	-54.97558594	+5488	+16.74316406	+0.62402344	-0.29443359	-12.41455078	-32.60742188	+22.85156250	+5528	+13.90429688	-2.19726563	-2.73339844	+26.54296875	-11.18408203	-26.71875000	+2916
+1458241178.60190010	+16.68603516	-1.33593750	-1.08544922	+17.11669922	-27.53173828	-55.17333984	+5488	+16.75195313	+0.63281250	-0.27685547	-12.41455078	-32.76123047	+22.80761719	+5532	+13.90429688	-2.22802734	-2.77294922	+26.32324219	-10.96435547	-26.74072266	+2924
+1458241178.60610010	+16.68603516	-1.33593750	-1.07666016	+17.13867188	-27.61962891	-55.26123047	+5492	+16.75634766	+0.63281250	-0.27246094	-12.41455078	-32.84912109	+22.80761719	+5536	+13.90429688	-2.24560547	-2.79052734	+26.21337891	-10.85449219	-26.74072266	+2924
+1458241178.61439990	+16.68603516	-1.33593750	-1.06347656	+17.16064453	-27.70751953	-55.41503906	+5504	+16.76513672	+0.63720703	-0.26367188	-12.41455078	-32.95898438	+22.76367188	+5540	+13.90429688	-2.26757813	-2.82128906	+26.03759766	-10.67871094	-26.74072266	+2928
+1458241178.62270000	+16.69042969	-1.34033203	-1.06347656	+17.13867188	-27.75146484	-55.45898438	+5516	+16.77392578	+0.63720703	-0.26367188	-12.43652344	-33.00292969	+22.71972656	+5544	+13.90429688	-2.27636719	-2.83886719	+25.97167969	-10.59082031	-26.74072266	+2920
+1458241178.62690000	+16.69042969	-1.34472656	-1.06787109	+17.13867188	-27.75146484	-55.45898438	+5524	+16.77832031	+0.63720703	-0.26806641	-12.43652344	-33.00292969	+22.71972656	+5548	+13.90869141	-2.27636719	-2.84326172	+25.97167969	-10.59082031	-26.74072266	+2916
+1458241178.63520000	+16.69482422	-1.34912109	-1.07666016	+17.09472656	-27.72949219	-55.43701172	+5536	+16.78710938	+0.62841797	-0.28125000	-12.50244141	-32.93701172	+22.69775391	+5552	+13.91308594	-2.27197266	-2.83886719	+26.01562500	-10.63476563	-26.74072266	+2908
+1458241178.63940000	+16.69921875	-1.35351563	-1.08544922	+17.05078125	-27.70751953	-55.41503906	+5540	+16.78710938	+0.62402344	-0.29003906	-12.52441406	-32.89306641	+22.69775391	+5556	+13.91308594	-2.26318359	-2.83447266	+26.03759766	-10.67871094	-26.74072266	+2908
+1458241178.64360000	+16.70361328	-1.35351563	-1.09863281	+17.02880859	-27.64160156	-55.37109375	+5544	+16.79150391	+0.61962891	-0.30322266	-12.54638672	-32.82714844	+22.69775391	+5556	+13.91308594	-2.25878906	-2.83007813	+26.08154297	-10.72265625	-26.74072266	+2904
+1458241178.65190010	+16.70800781	-1.36230469	-1.12500000	+16.94091797	-27.53173828	-55.26123047	+5548	+16.79589844	+0.61083984	-0.32958984	-12.59033203	-32.67333984	+22.71972656	+5560	+13.91748047	-2.24121094	-2.82128906	+26.16943359	-10.81054688	-26.71875000	+2900
+1458241178.65610000	+16.71240234	-1.36669922	-1.13818359	+16.89697266	-27.46582031	-55.21728516	+5548	+16.79589844	+0.60205078	-0.34277344	-12.63427734	-32.60742188	+22.71972656	+5564	+13.92187500	-2.23242188	-2.81689453	+26.21337891	-10.85449219	-26.71875000	+2900
+1458241178.66020010	+16.71679688	-1.36669922	-1.15136719	+16.85302734	-27.39990234	-55.15136719	+5548	+16.79589844	+0.59765625	-0.36035156	-12.65625000	-32.51953125	+22.74169922	+5564	+13.92187500	-2.22363281	-2.81250000	+26.27929688	-10.92041016	-26.71875000	+2900
+1458241178.66440010	+16.71679688	-1.37109375	-1.16455078	+16.80908203	-27.35595703	-55.08544922	+5548	+16.80029297	+0.59326172	-0.37353516	-12.70019531	-32.43164063	+22.76367188	+5564	+13.92626953	-2.21923828	-2.80810547	+26.32324219	-10.94238281	-26.71875000	+2900
+1458241178.67269990	+16.72558594	-1.37548828	-1.18652344	+16.74316406	-27.24609375	-54.99755859	+5540	+16.80029297	+0.58007813	-0.39990234	-12.76611328	-32.29980469	+22.80761719	+5560	+13.92626953	-2.20605469	-2.79931641	+26.38916016	-11.03027344	-26.69677734	+2896
+1458241178.67689990	+16.72998047	-1.37988281	-1.19970703	+16.72119141	-27.20214844	-54.95361328	+5532	+16.80029297	+0.57568359	-0.41308594	-12.81005859	-32.23388672	+22.80761719	+5560	+13.93066406	-2.20166016	-2.79492188	+26.43310547	-11.07421875	-26.69677734	+2896
+1458241178.68520000	+16.73437500	-1.38427734	-1.21728516	+16.65527344	-27.11425781	-54.90966797	+5520	+16.80029297	+0.56689453	-0.43066406	-12.85400391	-32.16796875	+22.87353516	+5556	+13.93505859	-2.18847656	-2.79492188	+26.47705078	-11.14013672	-26.69677734	+2896
+1458241178.69350000	+16.73437500	-1.38867188	-1.22607422	+16.63330078	-27.11425781	-54.93164063	+5508	+16.80029297	+0.56250000	-0.43505859	-12.91992188	-32.18994141	+22.91748047	+5548	+13.93505859	-2.18408203	-2.79492188	+26.49902344	-11.16210938	-26.67480469	+2892
+1458241178.70190000	+16.72998047	-1.38867188	-1.21728516	+16.65527344	-27.20214844	-54.99755859	+5500	+16.80029297	+0.56250000	-0.42187500	-12.98583984	-32.29980469	+22.98339844	+5544	+13.93945313	-2.18847656	-2.79931641	+26.45507813	-11.14013672	-26.67480469	+2892
+1458241178.70600010	+16.72998047	-1.38867188	-1.20849609	+16.67724609	-27.24609375	-55.06347656	+5500	+16.80468750	+0.56250000	-0.41308594	-13.00781250	-32.38769531	+23.02734375	+5540	+13.93945313	-2.19287109	-2.80810547	+26.43310547	-11.11816406	-26.67480469	+2892
+1458241178.71020010	+16.72998047	-1.38867188	-1.19970703	+16.69921875	-27.31201172	-55.12939453	+5500	+16.80468750	+0.56250000	-0.40429688	-13.05175781	-32.47558594	+23.07128906	+5540	+13.93945313	-2.20166016	-2.81250000	+26.36718750	-11.07421875	-26.69677734	+2892
+1458241178.71440010	+16.72998047	-1.38427734	-1.19091797	+16.72119141	-27.35595703	-55.17333984	+5504	+16.80468750	+0.56250000	-0.39111328	-13.09570313	-32.54150391	+23.09326172	+5540	+13.94384766	-2.21044922	-2.82568359	+26.30126953	-11.00830078	-26.67480469	+2896
+1458241178.72270010	+16.72558594	-1.37988281	-1.17333984	+16.78710938	-27.48779297	-55.30517578	+5516	+16.80908203	+0.56250000	-0.36914063	-13.20556641	-32.69531250	+23.20312500	+5540	+13.94384766	-2.23242188	-2.85205078	+26.12548828	-10.85449219	-26.67480469	+2900
+1458241178.72690010	+16.72558594	-1.37988281	-1.16015625	+16.83105469	-27.55371094	-55.34912109	+5524	+16.80908203	+0.56250000	-0.35595703	-13.29345703	-32.78320313	+23.26904297	+5540	+13.94384766	-2.25000000	-2.86962891	+26.01562500	-10.76660156	-26.67480469	+2904
+1458241178.73099990	+16.72119141	-1.37548828	-1.14697266	+16.87500000	-27.64160156	-55.41503906	+5532	+16.80908203	+0.55810547	-0.34716797	-13.38134766	-32.87109375	+23.33496094	+5544	+13.94384766	-2.26318359	-2.88281250	+25.92773438	-10.67871094	-26.67480469	+2904
+1458241178.73519990	+16.72119141	-1.37548828	-1.13378906	+16.91894531	-27.70751953	-55.48095703	+5540	+16.80908203	+0.55810547	-0.33398438	-13.51318359	-32.93701172	+23.42285156	+5544	+13.94824219	-2.27636719	-2.89599609	+25.83984375	-10.63476563	-26.67480469	+2904
+1458241178.73930000	+16.72119141	-1.37109375	-1.12500000	+16.94091797	-27.77343750	-55.52490234	+5552	+16.81347656	+0.55371094	-0.32080078	-13.68896484	-33.02490234	+23.55468750	+5548	+13.94824219	-2.28515625	-2.90478516	+25.75195313	-10.59082031	-26.69677734	+2904
+1458241178.74770000	+16.72119141	-1.36230469	-1.11621094	+17.00683594	-27.81738281	-55.56884766	+5576	+16.81347656	+0.54052734	-0.30322266	-14.08447266	-33.11279297	+23.84033203	+5552	+13.95263672	-2.29394531	-2.91357422	+25.70800781	-10.56884766	-26.67480469	+2896
+1458241178.75180010	+16.72119141	-1.36230469	-1.11621094	+17.02880859	-27.83935547	-55.56884766	+5584	+16.81347656	+0.52734375	-0.29882813	-14.43603516	-33.09082031	+24.08203125	+5556	+13.95263672	-2.28955078	-2.90917969	+25.70800781	-10.59082031	-26.67480469	+2892
+1458241178.75600000	+16.72119141	-1.36230469	-1.11621094	+17.02880859	-27.81738281	-55.56884766	+5592	+16.81347656	+0.51416016	-0.30322266	-14.74365234	-33.02490234	+24.27978516	+5560	+13.95703125	-2.28515625	-2.90478516	+25.75195313	-10.63476563	-26.65283203	+2888
+1458241178.76430010	+16.72558594	-1.35791016	-1.12060547	+17.02880859	-27.79541016	-55.50292969	+5612	+16.80908203	+0.48339844	-0.32080078	-15.46875000	-32.80517578	+24.76318359	+5572	+13.96142578	-2.27197266	-2.89160156	+25.81787109	-10.74462891	-26.65283203	+2884
+1458241178.77270010	+16.72998047	-1.35791016	-1.13378906	+17.00683594	-27.72949219	-55.43701172	+5624	+16.80468750	+0.45703125	-0.34716797	-16.06201172	-32.56347656	+25.13671875	+5580	+13.96582031	-2.25878906	-2.87841797	+25.90576172	-10.87646484	-26.65283203	+2884
+1458241178.78099990	+16.73437500	-1.35791016	-1.14697266	+16.98486328	-27.66357422	-55.37109375	+5636	+16.80468750	+0.43505859	-0.38232422	-16.58935547	-32.25585938	+25.44433594	+5592	+13.96582031	-2.25000000	-2.86523438	+25.97167969	-10.96435547	-26.65283203	+2880
+1458241178.78930000	+16.73437500	-1.36230469	-1.16455078	+16.91894531	-27.59765625	-55.26123047	+5640	+16.80468750	+0.41748047	-0.39990234	-17.05078125	-32.10205078	+25.70800781	+5596	+13.97021484	-2.23681641	-2.85205078	+26.03759766	-11.07421875	-26.65283203	+2880
+1458241178.79769990	+16.74316406	-1.36669922	-1.17773438	+16.87500000	-27.53173828	-55.17333984	+5640	+16.80468750	+0.41308594	-0.39990234	-17.44628906	-32.12402344	+25.94970703	+5596	+13.97460938	-2.22802734	-2.84326172	+26.10351563	-11.16210938	-26.65283203	+2880
+1458241178.80600000	+16.74755859	-1.37109375	-1.19091797	+16.80908203	-27.53173828	-55.10742188	+5636	+16.81347656	+0.40869141	-0.37353516	-17.75390625	-32.25585938	+26.16943359	+5596	+13.97460938	-2.21923828	-2.82568359	+26.16943359	-11.29394531	-26.67480469	+2884
+1458241178.81020000	+16.75195313	-1.37548828	-1.19091797	+16.78710938	-27.53173828	-55.10742188	+5632	+16.81787109	+0.40869141	-0.36035156	-17.88574219	-32.34375000	+26.25732422	+5600	+13.97460938	-2.21484375	-2.82128906	+26.19140625	-11.33789063	-26.67480469	+2884
+1458241178.81430010	+16.75195313	-1.37548828	-1.19091797	+16.76513672	-27.57568359	-55.10742188	+5628	+16.82226563	+0.40869141	-0.34277344	-18.01757813	-32.43164063	+26.34521484	+5600	+13.97900391	-2.21484375	-2.82128906	+26.19140625	-11.35986328	-26.69677734	+2884
+1458241178.81850000	+16.75195313	-1.37988281	-1.18212891	+16.76513672	-27.64160156	-55.12939453	+5624	+16.82226563	+0.40869141	-0.32519531	-18.14941406	-32.56347656	+26.41113281	+5604	+13.97900391	-2.21484375	-2.81689453	+26.19140625	-11.38183594	-26.69677734	+2884
+1458241178.82680010	+16.74755859	-1.37988281	-1.16455078	+16.76513672	-27.77343750	-55.21728516	+5620	+16.82666016	+0.41308594	-0.27685547	-18.36914063	-32.84912109	+26.60888672	+5608	+13.97900391	-2.21923828	-2.81689453	+26.16943359	-11.40380859	-26.71875000	+2884
+1458241178.83100010	+16.74755859	-1.37988281	-1.15576172	+16.78710938	-27.83935547	-55.26123047	+5616	+16.82666016	+0.41748047	-0.24609375	-18.47900391	-33.02490234	+26.69677734	+5612	+13.97900391	-2.22363281	-2.81689453	+26.14746094	-11.40380859	-26.71875000	+2884
+1458241178.83509990	+16.74755859	-1.37988281	-1.14257813	+16.80908203	-27.92724609	-55.30517578	+5616	+16.83105469	+0.42187500	-0.21972656	-18.56689453	-33.20068359	+26.78466797	+5616	+13.97900391	-2.22802734	-2.82128906	+26.10351563	-11.40380859	-26.74072266	+2884
+1458241178.83929990	+16.74316406	-1.37548828	-1.12939453	+16.83105469	-28.01513672	-55.37109375	+5616	+16.83105469	+0.42626953	-0.19775391	-18.63281250	-33.33251953	+26.82861328	+5620	+13.97900391	-2.23242188	-2.82128906	+26.08154297	-11.40380859	-26.76269531	+2884
+1458241178.84760000	+16.73876953	-1.37548828	-1.09863281	+16.87500000	-28.21289063	-55.48095703	+5624	+16.83544922	+0.43066406	-0.16259766	-18.74267578	-33.55224609	+26.93847656	+5628	+13.97460938	-2.24560547	-2.82568359	+26.01562500	-11.40380859	-26.78466797	+2888
+1458241178.85180000	+16.73437500	-1.37109375	-1.07666016	+16.91894531	-28.38867188	-55.59082031	+5628	+16.83105469	+0.43505859	-0.14941406	-18.76464844	-33.61816406	+26.96044922	+5632	+13.97460938	-2.25000000	-2.83007813	+25.94970703	-11.40380859	-26.80664063	+2888
+1458241178.85599990	+16.72998047	-1.36669922	-1.05468750	+16.96289063	-28.54248047	-55.67871094	+5636	+16.83105469	+0.43505859	-0.13623047	-18.80859375	-33.70605469	+27.00439453	+5632	+13.97460938	-2.25878906	-2.83447266	+25.90576172	-11.40380859	-26.80664063	+2888
+1458241178.86430000	+16.72119141	-1.35791016	-1.01074219	+17.05078125	-28.82812500	-55.81054688	+5656	+16.82666016	+0.43945313	-0.12304688	-18.85253906	-33.77197266	+27.04833984	+5636	+13.97460938	-2.26757813	-2.83886719	+25.83984375	-11.44775391	-26.85058594	+2888
+1458241178.86850000	+16.71679688	-1.35351563	-0.99316406	+17.05078125	-28.93798828	-55.83251953	+5664	+16.82226563	+0.43945313	-0.11865234	-18.87451172	-33.79394531	+27.07031250	+5636	+13.97460938	-2.27197266	-2.83447266	+25.81787109	-11.49169922	-26.87255859	+2888
+1458241178.87260010	+16.71240234	-1.35351563	-0.98437500	+17.07275391	-29.02587891	-55.83251953	+5672	+16.82226563	+0.43945313	-0.11865234	-18.87451172	-33.79394531	+27.07031250	+5640	+13.97900391	-2.27197266	-2.83007813	+25.81787109	-11.55761719	-26.89453125	+2884
+1458241178.87680010	+16.71240234	-1.34912109	-0.97558594	+17.05078125	-29.04785156	-55.83251953	+5680	+16.82226563	+0.43945313	-0.12304688	-18.87451172	-33.77197266	+27.07031250	+5640	+13.97900391	-2.26757813	-2.82568359	+25.81787109	-11.62353516	-26.89453125	+2884
+1458241178.88509990	+16.70800781	-1.34912109	-0.97998047	+17.02880859	-29.04785156	-55.72265625	+5688	+16.81787109	+0.43505859	-0.13183594	-18.85253906	-33.70605469	+27.04833984	+5644	+13.98339844	-2.25439453	-2.80810547	+25.90576172	-11.77734375	-26.89453125	+2888
+1458241178.88930010	+16.70800781	-1.34472656	-0.98437500	+17.00683594	-29.02587891	-55.67871094	+5692	+16.81347656	+0.43505859	-0.13623047	-18.83056641	-33.68408203	+27.02636719	+5644	+13.98339844	-2.24560547	-2.80371094	+25.94970703	-11.84326172	-26.89453125	+2888
+1458241178.89340000	+16.70800781	-1.34472656	-0.98876953	+16.98486328	-29.00390625	-55.63476563	+5696	+16.81347656	+0.43505859	-0.14062500	-18.83056641	-33.64013672	+27.02636719	+5644	+13.98339844	-2.24121094	-2.79492188	+25.99365234	-11.93115234	-26.89453125	+2888
+1458241178.89759990	+16.70800781	-1.34912109	-0.99316406	+16.94091797	-28.98193359	-55.56884766	+5696	+16.80908203	+0.43066406	-0.14501953	-18.80859375	-33.61816406	+27.00439453	+5648	+13.98779297	-2.23242188	-2.78613281	+26.03759766	-12.01904297	-26.89453125	+2892
+1458241178.90590000	+16.71240234	-1.34912109	-1.00195313	+16.89697266	-28.91601563	-55.48095703	+5696	+16.80908203	+0.43066406	-0.14941406	-18.80859375	-33.59619141	+27.00439453	+5648	+13.99218750	-2.21484375	-2.76855469	+26.12548828	-12.15087891	-26.89453125	+2896
+1458241178.91010000	+16.71240234	-1.34912109	-1.01074219	+16.87500000	-28.89404297	-55.43701172	+5696	+16.80908203	+0.43066406	-0.14941406	-18.78662109	-33.57421875	+27.00439453	+5648	+13.99218750	-2.20605469	-2.75976563	+26.19140625	-12.21679688	-26.89453125	+2896
+1458241178.91840000	+16.71240234	-1.34912109	-1.01953125	+16.83105469	-28.82812500	-55.34912109	+5692	+16.80908203	+0.43066406	-0.15380859	-18.78662109	-33.57421875	+26.98242188	+5648	+13.99218750	-2.19287109	-2.74218750	+26.27929688	-12.34863281	-26.87255859	+2900
+1458241178.92260000	+16.71240234	-1.34912109	-1.02392578	+16.80908203	-28.80615234	-55.30517578	+5688	+16.80908203	+0.43066406	-0.15380859	-18.76464844	-33.55224609	+26.98242188	+5648	+13.99658203	-2.18408203	-2.73339844	+26.32324219	-12.41455078	-26.87255859	+2904
+1458241178.93090010	+16.71679688	-1.34912109	-1.02832031	+16.78710938	-28.78417969	-55.21728516	+5676	+16.80908203	+0.43066406	-0.15820313	-18.74267578	-33.55224609	+26.96044922	+5648	+13.99658203	-2.17529297	-2.72460938	+26.38916016	-12.48046875	-26.87255859	+2904
+1458241178.93510010	+16.71679688	-1.34912109	-1.02832031	+16.78710938	-28.80615234	-55.21728516	+5672	+16.80908203	+0.43066406	-0.15820313	-18.72070313	-33.55224609	+26.96044922	+5648	+13.99658203	-2.17529297	-2.72021484	+26.38916016	-12.50244141	-26.87255859	+2904
+1458241178.93930010	+16.71679688	-1.34912109	-1.02832031	+16.78710938	-28.80615234	-55.21728516	+5668	+16.80908203	+0.43066406	-0.15380859	-18.69873047	-33.55224609	+26.96044922	+5648	+13.99658203	-2.17529297	-2.72021484	+26.38916016	-12.50244141	-26.87255859	+2908
+1458241178.94759990	+16.71240234	-1.34472656	-1.01953125	+16.80908203	-28.87207031	-55.23925781	+5660	+16.80908203	+0.43505859	-0.15380859	-18.65478516	-33.57421875	+26.93847656	+5648	+13.99658203	-2.18408203	-2.72460938	+26.36718750	-12.48046875	-26.87255859	+2908
+1458241178.95180010	+16.71240234	-1.34033203	-1.01513672	+16.83105469	-28.87207031	-55.26123047	+5660	+16.80908203	+0.43945313	-0.14941406	-18.61083984	-33.59619141	+26.93847656	+5648	+13.99658203	-2.18408203	-2.72460938	+26.34521484	-12.45849609	-26.87255859	+2908
+1458241178.95590000	+16.71240234	-1.34033203	-1.01074219	+16.85302734	-28.91601563	-55.26123047	+5660	+16.80908203	+0.44384766	-0.14501953	-18.58886719	-33.61816406	+26.91650391	+5648	+13.99658203	-2.18408203	-2.72900391	+26.34521484	-12.45849609	-26.87255859	+2908
+1458241178.96009990	+16.71240234	-1.34033203	-1.00634766	+16.85302734	-28.93798828	-55.28320313	+5656	+16.80908203	+0.44824219	-0.14062500	-18.54492188	-33.66210938	+26.91650391	+5648	+13.99658203	-2.18847656	-2.72900391	+26.32324219	-12.43652344	-26.89453125	+2912
+1458241178.96840000	+16.71240234	-1.33593750	-1.00195313	+16.87500000	-28.98193359	-55.32714844	+5656	+16.80908203	+0.45703125	-0.12744141	-18.47900391	-33.75000000	+26.91650391	+5652	+13.99658203	-2.19287109	-2.73339844	+26.30126953	-12.41455078	-26.89453125	+2912
+1458241178.97260000	+16.71240234	-1.33593750	-0.99755859	+16.89697266	-29.00390625	-55.32714844	+5656	+16.80908203	+0.46142578	-0.12304688	-18.45703125	-33.79394531	+26.91650391	+5652	+13.99658203	-2.19287109	-2.73339844	+26.30126953	-12.41455078	-26.89453125	+2912
+1458241178.97670010	+16.71240234	-1.33593750	-0.99316406	+16.91894531	-29.02587891	-55.34912109	+5656	+16.80908203	+0.47021484	-0.11425781	-18.41308594	-33.83789063	+26.93847656	+5656	+13.99658203	-2.19726563	-2.73779297	+26.27929688	-12.39257813	-26.89453125	+2912
+1458241178.98090000	+16.71240234	-1.33154297	-0.99316406	+16.94091797	-29.04785156	-55.37109375	+5660	+16.80908203	+0.47460938	-0.10986328	-18.39111328	-33.88183594	+26.93847656	+5656	+13.99658203	-2.19726563	-2.74218750	+26.25732422	-12.37060547	-26.89453125	+2916
+1458241178.98510000	+16.71240234	-1.33154297	-0.98876953	+16.94091797	-29.06982422	-55.39306641	+5660	+16.80908203	+0.47900391	-0.10546875	-18.36914063	-33.90380859	+26.93847656	+5656	+13.99658203	-2.20166016	-2.74658203	+26.23535156	-12.37060547	-26.89453125	+2916
+1458241178.98920010	+16.71240234	-1.32714844	-0.98437500	+16.98486328	-29.11376953	-55.41503906	+5664	+16.80908203	+0.47900391	-0.10107422	-18.36914063	-33.92578125	+26.96044922	+5656	+13.99658203	-2.20166016	-2.74658203	+26.23535156	-12.34863281	-26.91650391	+2916
+1458241178.99340010	+16.71240234	-1.32714844	-0.97998047	+16.98486328	-29.15771484	-55.43701172	+5668	+16.80908203	+0.48339844	-0.09667969	-18.39111328	-33.94775391	+26.96044922	+5656	+13.99658203	-2.20166016	-2.75097656	+26.23535156	-12.37060547	-26.91650391	+2916
+1458241178.99760010	+16.71240234	-1.32714844	-0.97558594	+17.00683594	-29.20166016	-55.45898438	+5668	+16.80908203	+0.48339844	-0.09667969	-18.41308594	-33.96972656	+26.98242188	+5656	+14.00097656	-2.20166016	-2.74658203	+26.23535156	-12.39257813	-26.93847656	+2916
+1458241179.00169990	+16.71240234	-1.32275391	-0.97558594	+17.02880859	-29.22363281	-55.45898438	+5672	+16.80908203	+0.48339844	-0.09228516	-18.43505859	-33.99169922	+27.00439453	+5656	+14.00537109	-2.19726563	-2.74218750	+26.25732422	-12.48046875	-26.96044922	+2916
+1458241179.01009990	+16.71679688	-1.32275391	-0.97119141	+17.02880859	-29.26757813	-55.45898438	+5672	+16.80908203	+0.48339844	-0.09228516	-18.50097656	-33.99169922	+27.04833984	+5656	+14.01416016	-2.18408203	-2.72900391	+26.34521484	-12.65625000	-27.02636719	+2924
+1458241179.01420000	+16.72119141	-1.32275391	-0.97119141	+17.02880859	-29.31152344	-55.45898438	+5672	+16.80908203	+0.47900391	-0.08789063	-18.58886719	-34.01367188	+27.11425781	+5656	+14.01855469	-2.17089844	-2.71582031	+26.41113281	-12.81005859	-27.07031250	+2928
+1458241179.01840000	+16.72119141	-1.32275391	-0.97119141	+17.02880859	-29.33349609	-55.45898438	+5672	+16.80908203	+0.47900391	-0.08789063	-18.72070313	-34.01367188	+27.20214844	+5656	+14.02294922	-2.15771484	-2.70263672	+26.47705078	-12.96386719	-27.11425781	+2932
+1458241179.02259990	+16.72119141	-1.32275391	-0.97119141	+17.02880859	-29.37744141	-55.43701172	+5672	+16.80908203	+0.47460938	-0.08349609	-18.85253906	-34.03564453	+27.29003906	+5656	+14.03173828	-2.14453125	-2.68945313	+26.54296875	-13.11767578	-27.15820313	+2940
+1458241179.02670000	+16.72558594	-1.32714844	-0.96679688	+17.00683594	-29.46533203	-55.43701172	+5668	+16.80029297	+0.44384766	-0.05712891	-20.43457031	-34.18945313	+28.30078125	+5664	+14.04052734	-2.12695313	-2.66748047	+26.65283203	-13.38134766	-27.22412109	+2948
+1458241179.03090000	+16.72998047	-1.32714844	-0.95800781	+17.00683594	-29.55322266	-55.43701172	+5664	+16.79589844	+0.42626953	-0.03515625	-21.53320313	-34.27734375	+29.00390625	+5668	+14.04931641	-2.10937500	-2.64990234	+26.71875000	-13.62304688	-27.29003906	+2956
+1458241179.03510000	+16.72998047	-1.32714844	-0.94921875	+17.00683594	-29.66308594	-55.43701172	+5660	+16.79150391	+0.42187500	-0.00878906	-22.45605469	-34.34326172	+29.64111328	+5672	+14.05810547	-2.09619141	-2.62792969	+26.78466797	-13.84277344	-27.37792969	+2964
+1458241179.03920010	+16.73437500	-1.32275391	-0.93164063	+17.02880859	-29.86083984	-55.45898438	+5660	+16.78710938	+0.38671875	+0.02636719	-24.10400391	-34.45312500	+30.62988281	+5684	+14.06689453	-2.07861328	-2.60595703	+26.85058594	-14.15039063	-27.48779297	+2972
+1458241179.04340000	+16.73437500	-1.32275391	-0.91406250	+17.07275391	-30.08056641	-55.50292969	+5656	+16.79150391	+0.39111328	+0.05273438	-25.07080078	-34.47509766	+31.26708984	+5692	+14.08007813	-2.06982422	-2.58837891	+26.85058594	-14.39208984	-27.57568359	+2976
+1458241179.05170010	+16.73437500	-1.30957031	-0.84814453	+17.16064453	-30.62988281	-55.65673828	+5656	+16.77832031	+0.37353516	+0.12304688	-27.26806641	-34.62890625	+32.71728516	+5712	+14.09326172	-2.06982422	-2.57519531	+26.76269531	-14.76562500	-27.72949219	+2980
+1458241179.05590010	+16.72998047	-1.30078125	-0.80859375	+17.24853516	-30.95947266	-55.74462891	+5660	+16.77392578	+0.37792969	+0.16699219	-28.43261719	-34.71679688	+33.53027344	+5724	+14.10205078	-2.07421875	-2.57519531	+26.65283203	-14.89746094	-27.79541016	+2984
+1458241179.05999990	+16.72558594	-1.29199219	-0.76464844	+17.35839844	-31.28906250	-55.87646484	+5664	+16.77392578	+0.38232422	+0.21093750	-29.61914063	-34.78271484	+34.36523438	+5736	+14.10644531	-2.08300781	-2.57519531	+26.52099609	-15.00732422	-27.88330078	+2984
+1458241179.06419990	+16.72119141	-1.27880859	-0.71191406	+17.49023438	-31.68457031	-56.03027344	+5672	+16.77392578	+0.37353516	+0.25048828	-30.91552734	-34.78271484	+35.15625000	+5748	+14.11083984	-2.09619141	-2.57519531	+26.38916016	-15.13916016	-27.97119141	+2988
+1458241179.06839990	+16.71679688	-1.26562500	-0.65917969	+17.62207031	-32.03613281	-56.16210938	+5684	+16.77392578	+0.36914063	+0.28125000	-32.16796875	-34.71679688	+35.94726563	+5760	+14.11962891	-2.10937500	-2.57519531	+26.23535156	-15.22705078	-28.03710938	+2992
+1458241179.07250000	+16.71240234	-1.25244141	-0.61083984	+17.75390625	-32.36572266	-56.29394531	+5696	+16.77392578	+0.36474609	+0.31640625	-33.42041016	-34.65087891	+36.71630859	+5772	+14.12402344	-2.12255859	-2.57958984	+26.08154297	-15.31494141	-28.12500000	+2992
+1458241179.07670000	+16.70361328	-1.23925781	-0.56689453	+17.86376953	-32.62939453	-56.42578125	+5708	+16.76953125	+0.35595703	+0.35156250	-34.73876953	-34.58496094	+37.50732422	+5784	+14.13281250	-2.13574219	-2.58398438	+25.92773438	-15.40283203	-28.19091797	+2996
+1458241179.08090000	+16.69921875	-1.23046875	-0.52294922	+17.99560547	-32.87109375	-56.51367188	+5724	+16.76513672	+0.35156250	+0.38232422	-36.01318359	-34.49707031	+38.27636719	+5796	+14.13720703	-2.14453125	-2.58398438	+25.81787109	-15.46875000	-28.23486328	+3000
+1458241179.08500000	+16.69482422	-1.21728516	-0.48339844	+18.10546875	-33.11279297	-56.57958984	+5740	+16.76513672	+0.35156250	+0.41308594	-37.26562500	-34.36523438	+39.04541016	+5808	+14.14599609	-2.14892578	-2.57958984	+25.70800781	-15.60058594	-28.30078125	+3000
+1458241179.09340000	+16.69042969	-1.19970703	-0.42187500	+18.25927734	-33.44238281	-56.64550781	+5768	+16.75195313	+0.33398438	+0.46582031	-39.85839844	-34.01367188	+40.47363281	+5836	+14.15917969	-2.15332031	-2.56640625	+25.57617188	-15.88623047	-28.43261719	+3008
+1458241179.09750010	+16.69042969	-1.19091797	-0.39111328	+18.32519531	-33.59619141	-56.66748047	+5784	+16.75634766	+0.31640625	+0.48339844	-41.13281250	-33.77197266	+41.13281250	+5848	+14.16796875	-2.14892578	-2.54443359	+25.51025391	-16.08398438	-28.52050781	+3012
+1458241179.10170010	+16.69042969	-1.18652344	-0.37353516	+18.39111328	-33.66210938	-56.66748047	+5796	+16.75634766	+0.30322266	+0.49218750	-42.36328125	-33.48632813	+41.72607422	+5856	+14.17675781	-2.14453125	-2.52685547	+25.51025391	-16.28173828	-28.58642578	+3016
+1458241179.10590000	+16.69482422	-1.18212891	-0.35595703	+18.41308594	-33.70605469	-56.62353516	+5808	+16.76074219	+0.29003906	+0.50097656	-43.54980469	-33.17871094	+42.27539063	+5864	+14.18994141	-2.13134766	-2.50927734	+25.55419922	-16.45751953	-28.63037109	+3024
+1458241179.10999990	+16.69482422	-1.18212891	-0.34277344	+18.45703125	-33.75000000	-56.55761719	+5820	+16.76074219	+0.27685547	+0.50097656	-44.71435547	-32.82714844	+42.80273438	+5872	+14.20312500	-2.11816406	-2.48291016	+25.59814453	-16.69921875	-28.69628906	+3032
+1458241179.11420010	+16.69921875	-1.17773438	-0.33398438	+18.47900391	-33.75000000	-56.46972656	+5828	+16.75195313	+0.26367188	+0.50537109	-45.90087891	-32.49755859	+43.35205078	+5876	+14.21191406	-2.10498047	-2.46093750	+25.64208984	-16.89697266	-28.74023438	+3040
+1458241179.11840010	+16.70361328	-1.17333984	-0.32519531	+18.47900391	-33.72802734	-56.38183594	+5836	+16.75195313	+0.24609375	+0.50976563	-47.08740234	-32.12402344	+43.87939453	+5884	+14.22070313	-2.08740234	-2.43457031	+25.72998047	-17.09472656	-28.78417969	+3048
+1458241179.12669990	+16.71679688	-1.16894531	-0.31640625	+18.52294922	-33.57421875	-55.98632813	+5844	+16.74755859	+0.20654297	+0.50097656	-49.46044922	-31.28906250	+44.89013672	+5896	+14.23828125	-2.04785156	-2.37744141	+25.90576172	-17.53417969	-28.87207031	+3068
+1458241179.13080000	+16.72558594	-1.16455078	-0.31640625	+18.52294922	-33.46435547	-55.76660156	+5844	+16.75195313	+0.18457031	+0.49218750	-50.60302734	-30.84960938	+45.35156250	+5904	+14.25146484	-2.03027344	-2.35107422	+25.99365234	-17.73193359	-28.89404297	+3080
+1458241179.13500000	+16.73437500	-1.16455078	-0.31640625	+18.54492188	-33.37646484	-55.54687500	+5844	+16.75195313	+0.16699219	+0.48779297	-51.74560547	-30.38818359	+45.81298828	+5908	+14.26025391	-2.00830078	-2.32470703	+26.10351563	-17.95166016	-28.93798828	+3088
+1458241179.13920000	+16.74316406	-1.16015625	-0.32080078	+18.61083984	-33.15673828	-55.19531250	+5840	+16.75634766	+0.15380859	+0.48339844	-52.86621094	-29.94873047	+46.29638672	+5912	+14.26904297	-1.99511719	-2.29833984	+26.16943359	-18.10546875	-28.95996094	+3096
+1458241179.14750000	+16.75634766	-1.14257813	-0.32958984	+18.76464844	-32.80517578	-54.77783203	+5828	+16.75634766	+0.12744141	+0.46582031	-55.04150391	-28.95996094	+47.17529297	+5916	+14.29101563	-1.96435547	-2.25439453	+26.32324219	-18.39111328	-29.00390625	+3112
+1458241179.15580010	+16.76074219	-1.11621094	-0.32519531	+19.09423828	-32.65136719	-54.53613281	+5816	+16.75195313	+0.10107422	+0.47021484	-57.32666016	-28.05908203	+48.27392578	+5924	+14.30419922	-1.94238281	-2.22363281	+26.41113281	-18.54492188	-29.02587891	+3124
+1458241179.16000010	+16.76513672	-1.10302734	-0.30761719	+19.29199219	-32.65136719	-54.51416016	+5812	+16.75634766	+0.08789063	+0.47021484	-58.44726563	-27.57568359	+48.80126953	+5924	+14.31298828	-1.93798828	-2.21484375	+26.41113281	-18.61083984	-29.04785156	+3128
+1458241179.16829990	+16.77392578	-1.07666016	-0.27246094	+19.70947266	-32.62939453	-54.49218750	+5812	+16.76953125	+0.07470703	+0.48779297	-60.60058594	-26.63085938	+49.92187500	+5928	+14.32617188	-1.93798828	-2.19726563	+26.34521484	-18.63281250	-29.04785156	+3132
+1458241179.17249990	+16.77392578	-1.06347656	-0.25048828	+19.95117188	-32.62939453	-54.53613281	+5820	+16.76953125	+0.06591797	+0.50097656	-61.67724609	-26.16943359	+50.49316406	+5932	+14.33496094	-1.94238281	-2.19287109	+26.27929688	-18.61083984	-29.06982422	+3132
+1458241179.17670010	+16.77832031	-1.04589844	-0.22412109	+20.19287109	-32.62939453	-54.55810547	+5824	+16.76953125	+0.06591797	+0.51855469	-62.68798828	-25.68603516	+51.06445313	+5936	+14.33935547	-1.95556641	-2.19287109	+26.19140625	-18.54492188	-29.06982422	+3136
+1458241179.18080000	+16.77832031	-1.02832031	-0.20214844	+20.45654297	-32.62939453	-54.60205078	+5836	+16.76953125	+0.05712891	+0.53173828	-63.72070313	-25.18066406	+51.61376953	+5940	+14.34814453	-1.96435547	-2.19726563	+26.10351563	-18.45703125	-29.06982422	+3140
+1458241179.18919990	+16.78271484	-0.99755859	-0.14941406	+20.91796875	-32.62939453	-54.68994141	+5864	+16.76953125	+0.04833984	+0.56689453	-65.67626953	-24.16992188	+52.73437500	+5948	+14.36132813	-1.99072266	-2.20605469	+25.88378906	-18.25927734	-29.04785156	+3148
+1458241179.19750000	+16.79150391	-0.97119141	-0.08789063	+21.35742188	-32.69531250	-54.79980469	+5904	+16.77392578	+0.01757813	+0.60205078	-67.65380859	-23.18115234	+53.81103516	+5956	+14.37011719	-2.01708984	-2.21484375	+25.62011719	-18.03955078	-29.02587891	+3156
+1458241179.20160010	+16.79589844	-0.96679688	-0.06591797	+21.48925781	-32.60742188	-54.82177734	+5924	+16.77392578	+0.01757813	+0.61523438	-68.44482422	-22.65380859	+54.27246094	+5960	+14.37890625	-2.03466797	-2.21923828	+25.46630859	-17.92968750	-29.02587891	+3160
+1458241179.21000000	+16.80908203	-0.94921875	-0.03076172	+21.70898438	-32.38769531	-54.73388672	+5960	+16.77392578	-0.02197266	+0.63281250	-70.18066406	-21.59912109	+55.01953125	+5968	+14.39648438	-2.05664063	-2.21923828	+25.26855469	-17.73193359	-28.98193359	+3168
+1458241179.21830010	+16.81787109	-0.93603516	-0.02636719	+21.77490234	-32.01416016	-54.51416016	+5996	+16.76074219	-0.04833984	+0.63720703	-71.63085938	-20.54443359	+55.70068359	+5976	+14.40966797	-2.06103516	-2.21484375	+25.18066406	-17.60009766	-28.89404297	+3176
+1458241179.22659990	+16.83544922	-0.93164063	-0.02636719	+21.75292969	-31.61865234	-54.20654297	+6024	+16.76074219	-0.08349609	+0.62402344	-72.99316406	-19.48974609	+56.16210938	+5988	+14.42724609	-2.04345703	-2.18847656	+25.20263672	-17.64404297	-28.82812500	+3188
+1458241179.23499990	+16.85742188	-0.93603516	-0.04394531	+21.59912109	-31.09130859	-53.83300781	+6040	+16.75634766	-0.14941406	+0.60205078	-74.33349609	-18.50097656	+56.49169922	+6008	+14.44482422	-2.02148438	-2.15332031	+25.24658203	-17.73193359	-28.71826172	+3208
+1458241179.23910000	+16.87060547	-0.94042969	-0.05712891	+21.46728516	-30.78369141	-53.61328125	+6048	+16.75195313	-0.16699219	+0.58007813	-74.83886719	-17.99560547	+56.55761719	+6016	+14.45361328	-2.00830078	-2.13134766	+25.29052734	-17.79785156	-28.67431641	+3220
+1458241179.24749990	+16.88818359	-0.93603516	-0.10546875	+21.29150391	-30.12451172	-53.12988281	+6060	+16.74755859	-0.22412109	+0.53613281	-75.93750000	-17.05078125	+56.62353516	+6040	+14.47119141	-1.96875000	-2.09179688	+25.44433594	-17.92968750	-28.52050781	+3244
+1458241179.25160000	+16.89697266	-0.93603516	-0.12744141	+21.22558594	-29.83886719	-52.93212891	+6060	+16.74755859	-0.23730469	+0.50976563	-76.35498047	-16.61132813	+56.66748047	+6052	+14.47998047	-1.94677734	-2.07421875	+25.51025391	-17.99560547	-28.43261719	+3256
+1458241179.25580000	+16.90576172	-0.93603516	-0.14501953	+21.11572266	-29.57519531	-52.71240234	+6056	+16.74316406	-0.26806641	+0.48779297	-76.83837891	-16.17187500	+56.66748047	+6064	+14.48876953	-1.93359375	-2.05664063	+25.55419922	-18.06152344	-28.36669922	+3264
+1458241179.26000000	+16.91455078	-0.93603516	-0.15820313	+21.02783203	-29.31152344	-52.51464844	+6052	+16.74755859	-0.29443359	+0.47460938	-77.34375000	-15.75439453	+56.75537109	+6076	+14.49316406	-1.91601563	-2.03466797	+25.59814453	-18.12744141	-28.30078125	+3276
+1458241179.26830010	+16.94091797	-0.94042969	-0.16699219	+20.91796875	-28.95996094	-52.27294922	+6036	+16.76074219	-0.32958984	+0.44384766	-78.09082031	-14.96337891	+56.82128906	+6096	+14.51074219	-1.89843750	-1.99951172	+25.57617188	-18.23730469	-28.14697266	+3296
+1458241179.27659990	+16.94970703	-0.94482422	-0.18017578	+20.85205078	-28.60839844	-52.11914063	+6024	+16.76513672	-0.35595703	+0.43066406	-78.75000000	-14.21630859	+56.93115234	+6112	+14.52392578	-1.89404297	-1.98193359	+25.46630859	-18.17138672	-27.97119141	+3312
+1458241179.28490000	+16.96289063	-0.94042969	-0.17138672	+20.85205078	-28.38867188	-52.03125000	+6016	+16.77832031	-0.38232422	+0.42626953	-79.34326172	-13.46923828	+57.12890625	+6132	+14.53710938	-1.90283203	-1.98193359	+25.26855469	-18.01757813	-27.81738281	+3324
+1458241179.29329990	+16.96728516	-0.94482422	-0.12304688	+20.91796875	-28.49853516	-52.18505859	+6020	+16.79589844	-0.39550781	+0.45703125	-79.80468750	-12.74414063	+57.50244141	+6148	+14.54589844	-1.92919922	-1.99072266	+24.91699219	-17.79785156	-27.66357422	+3340
+1458241179.30160000	+16.97607422	-0.94921875	-0.07031250	+21.00585938	-28.60839844	-52.38281250	+6036	+16.81787109	-0.39990234	+0.50537109	-80.17822266	-12.01904297	+57.98583984	+6168	+14.55468750	-1.97753906	-2.00390625	+24.47753906	-17.55615234	-27.55371094	+3356
+1458241179.30580000	+16.98046875	-0.94921875	-0.04394531	+21.07177734	-28.67431641	-52.51464844	+6048	+16.82666016	-0.40869141	+0.52734375	-80.33203125	-11.64550781	+58.18359375	+6180	+14.56347656	-1.99511719	-2.00830078	+24.25781250	-17.42431641	-27.48779297	+3364
+1458241179.30990000	+16.98046875	-0.94921875	-0.02636719	+21.15966797	-28.67431641	-52.62451172	+6064	+16.83105469	-0.41308594	+0.54492188	-80.48583984	-11.27197266	+58.38134766	+6188	+14.56787109	-2.01708984	-2.02148438	+24.06005859	-17.27050781	-27.42187500	+3372
+1458241179.31410000	+16.98046875	-0.94921875	-0.00439453	+21.20361328	-28.74023438	-52.75634766	+6080	+16.83544922	-0.40869141	+0.56689453	-80.52978516	-10.87646484	+58.57910156	+6200	+14.57226563	-2.03906250	-2.03027344	+23.86230469	-17.11669922	-27.35595703	+3380
+1458241179.32240010	+16.98046875	-0.95800781	+0.03515625	+21.26953125	-28.89404297	-52.97607422	+6116	+16.84863281	-0.43945313	+0.60644531	-80.79345703	-10.08544922	+58.99658203	+6220	+14.57666016	-2.06982422	-2.04785156	+23.48876953	-16.89697266	-27.22412109	+3392
+1458241179.32660010	+16.98046875	-0.95800781	+0.05273438	+21.31347656	-28.93798828	-53.04199219	+6136	+16.85302734	-0.43945313	+0.63281250	-80.79345703	-9.66796875	+59.23828125	+6228	+14.58105469	-2.08300781	-2.04785156	+23.31298828	-16.83105469	-27.13623047	+3392
+1458241179.33489990	+16.98486328	-0.96679688	+0.07910156	+21.42333984	-29.02587891	-53.19580078	+6168	+16.86181641	-0.47900391	+0.66796875	-80.92529297	-8.87695313	+59.61181641	+6252	+14.59423828	-2.10058594	-2.04785156	+23.07128906	-16.74316406	-26.98242188	+3396
+1458241179.34330010	+16.99365234	-0.97119141	+0.07910156	+21.46728516	-28.95996094	-53.23974609	+6200	+16.86181641	-0.50976563	+0.66796875	-80.92529297	-8.06396484	+59.72167969	+6268	+14.60742188	-2.09619141	-2.03466797	+22.96142578	-16.72119141	-26.80664063	+3404
+1458241179.35159990	+17.00244141	-0.97998047	+0.06152344	+21.46728516	-28.85009766	-53.15185547	+6228	+16.86181641	-0.55810547	+0.65478516	-80.92529297	-7.27294922	+59.76562500	+6284	+14.61621094	-2.07421875	-2.01269531	+22.96142578	-16.80908203	-26.56494141	+3416
+1458241179.35990000	+17.00683594	-0.99316406	+0.03955078	+21.44531250	-28.69628906	-52.99804688	+6248	+16.86621094	-0.61523438	+0.64599609	-80.96923828	-6.52587891	+59.85351563	+6308	+14.62500000	-2.03906250	-1.98193359	+23.00537109	-16.94091797	-26.32324219	+3436
+1458241179.36410000	+17.01562500	-0.99755859	+0.02197266	+21.44531250	-28.58642578	-52.91015625	+6256	+16.86621094	-0.64599609	+0.63281250	-80.94726563	-6.13037109	+59.80957031	+6320	+14.63378906	-2.02148438	-1.95996094	+23.04931641	-17.05078125	-26.21337891	+3444
+1458241179.36820010	+17.02001953	-1.00195313	+0.00439453	+21.44531250	-28.45458984	-52.77832031	+6260	+16.87060547	-0.67236328	+0.61962891	-80.92529297	-5.77880859	+59.74365234	+6332	+14.64257813	-2.00390625	-1.93798828	+23.07128906	-17.16064453	-26.08154297	+3456
+1458241179.37240000	+17.02880859	-1.00634766	-0.01318359	+21.44531250	-28.32275391	-52.66845703	+6264	+16.87060547	-0.70312500	+0.60644531	-80.92529297	-5.47119141	+59.72167969	+6344	+14.64697266	-1.98632813	-1.92041016	+23.11523438	-17.24853516	-25.97167969	+3468
+1458241179.38070010	+17.04638672	-1.01953125	-0.05712891	+21.35742188	-27.99316406	-52.33886719	+6264	+16.87060547	-0.75146484	+0.58007813	-80.85937500	-4.83398438	+59.54589844	+6372	+14.66015625	-1.95117188	-1.88525391	+23.13720703	-17.35839844	-25.68603516	+3488
+1458241179.38490010	+17.05078125	-1.01953125	-0.07470703	+21.33544922	-27.86132813	-52.18505859	+6264	+16.87500000	-0.77343750	+0.57568359	-80.81542969	-4.54833984	+59.54589844	+6384	+14.66455078	-1.93798828	-1.87207031	+23.15917969	-17.40234375	-25.53222656	+3500
+1458241179.39319990	+17.05957031	-1.02832031	-0.09667969	+21.26953125	-27.59765625	-51.92138672	+6252	+16.88378906	-0.81298828	+0.57568359	-80.70556641	-4.02099609	+59.56787109	+6408	+14.67333984	-1.92041016	-1.85009766	+23.07128906	-17.46826172	-25.26855469	+3516
+1458241179.40159990	+17.07275391	-1.03271484	-0.08789063	+21.24755859	-27.46582031	-51.76757813	+6240	+16.89257813	-0.84375000	+0.60644531	-80.57373047	-3.58154297	+59.69970703	+6436	+14.68212891	-1.92041016	-1.83691406	+22.87353516	-17.40234375	-25.02685547	+3528
+1458241179.40570000	+17.07714844	-1.03271484	-0.08349609	+21.22558594	-27.39990234	-51.72363281	+6240	+16.90136719	-0.85253906	+0.61523438	-80.48583984	-3.36181641	+59.72167969	+6452	+14.68652344	-1.93359375	-1.83691406	+22.71972656	-17.35839844	-24.91699219	+3532
+1458241179.41820000	+17.07714844	-1.03271484	-0.03515625	+21.15966797	-27.26806641	-51.63574219	+6252	+16.91015625	-0.87011719	+0.68994141	-80.22216797	-2.79052734	+60.09521484	+6500	+14.69091797	-1.97753906	-1.86328125	+22.14843750	-16.94091797	-24.49951172	+3552
+1458241179.42660000	+17.07275391	-1.02832031	+0.00878906	+21.13769531	-27.22412109	-51.59179688	+6276	+16.92333984	-0.87451172	+0.75146484	-80.04638672	-2.43896484	+60.40283203	+6532	+14.69531250	-2.00830078	-1.88964844	+21.73095703	-16.65527344	-24.25781250	+3564
+1458241179.43490000	+17.06835938	-1.02832031	+0.05712891	+21.02783203	-27.18017578	-51.52587891	+6308	+16.92773438	-0.87890625	+0.81298828	-79.93652344	-2.06542969	+60.66650391	+6560	+14.69531250	-2.05664063	-1.91601563	+21.29150391	-16.32568359	-24.01611328	+3572
+1458241179.43899990	+17.07275391	-1.03271484	+0.07470703	+20.91796875	-27.07031250	-51.45996094	+6328	+16.93212891	-0.88769531	+0.83056641	-79.93652344	-1.86767578	+60.73242188	+6576	+14.69970703	-2.07421875	-1.92919922	+21.07177734	-16.17187500	-23.88427734	+3576
+1458241179.44320010	+17.06835938	-1.03271484	+0.08789063	+20.85205078	-26.96044922	-51.32812500	+6348	+16.93212891	-0.89208984	+0.85253906	-79.91455078	-1.64794922	+60.82031250	+6588	+14.69970703	-2.09179688	-1.93798828	+20.91796875	-16.01806641	-23.75244141	+3576
+1458241179.44740010	+17.06396484	-1.02832031	+0.09228516	+20.76416016	-26.80664063	-51.17431641	+6368	+16.93212891	-0.89208984	+0.86572266	-79.89257813	-1.40625000	+60.84228516	+6600	+14.69970703	-2.10058594	-1.95117188	+20.76416016	-15.86425781	-23.62060547	+3580
+1458241179.45149990	+17.05957031	-1.01953125	+0.09228516	+20.65429688	-26.56494141	-50.97656250	+6388	+16.92773438	-0.90527344	+0.87451172	-79.93652344	-1.16455078	+60.86425781	+6612	+14.69970703	-2.10937500	-1.95996094	+20.65429688	-15.77636719	-23.51074219	+3576
+1458241179.45569990	+17.05517578	-1.02392578	+0.08789063	+20.52246094	-26.36718750	-50.75683594	+6404	+16.92773438	-0.90966797	+0.88330078	-79.95849609	-0.94482422	+60.88623047	+6624	+14.69970703	-2.11376953	-1.96875000	+20.58837891	-15.68847656	-23.37890625	+3576
+1458241179.46400000	+17.06835938	-1.02392578	+0.07470703	+20.28076172	-25.90576172	-50.25146484	+6436	+16.92773438	-0.92724609	+0.87451172	-80.09033203	-0.41748047	+60.77636719	+6640	+14.70410156	-2.11376953	-1.95996094	+20.50048828	-15.64453125	-23.20312500	+3568
+1458241179.46820000	+17.07714844	-1.02832031	+0.06152344	+20.14892578	-25.64208984	-49.96582031	+6448	+16.92773438	-0.94042969	+0.86572266	-80.17822266	-0.15380859	+60.71044922	+6652	+14.70410156	-2.10498047	-1.95117188	+20.50048828	-15.66650391	-23.11523438	+3572
+1458241179.47240000	+17.07714844	-1.03271484	+0.03515625	+20.01708984	-25.31250000	-49.65820313	+6460	+16.92333984	-0.95361328	+0.85253906	-80.28808594	+0.13183594	+60.57861328	+6664	+14.70849609	-2.09619141	-1.94238281	+20.54443359	-15.68847656	-23.04931641	+3572
+1458241179.47650000	+17.08154297	-1.02392578	+0.00000000	+19.95117188	-24.93896484	-49.32861328	+6472	+16.91894531	-0.96679688	+0.83056641	-80.44189453	+0.39550781	+60.44677734	+6676	+14.70849609	-2.08740234	-1.93359375	+20.58837891	-15.75439453	-22.98339844	+3576
+1458241179.48070000	+17.08593750	-1.01953125	-0.03076172	+19.90722656	-24.58740234	-48.97705078	+6476	+16.91455078	-0.97998047	+0.80859375	-80.55175781	+0.68115234	+60.29296875	+6688	+14.70849609	-2.07421875	-1.91601563	+20.67626953	-15.82031250	-22.93945313	+3580
+1458241179.48900010	+17.09912109	-1.00195313	-0.08349609	+19.90722656	-24.01611328	-48.33984375	+6476	+16.91455078	-1.00195313	+0.76904297	-80.83740234	+1.23046875	+60.00732422	+6712	+14.70849609	-2.04785156	-1.88964844	+20.85205078	-15.97412109	-22.87353516	+3592
+1458241179.49320010	+17.10351563	-1.00634766	-0.10107422	+19.90722656	-23.79638672	-48.07617188	+6468	+16.91455078	-1.01074219	+0.75585938	-80.96923828	+1.49414063	+59.94140625	+6720	+14.70849609	-2.03466797	-1.87207031	+20.96191406	-16.08398438	-22.85156250	+3596
+1458241179.49740000	+17.11230469	-1.01074219	-0.11865234	+19.88525391	-23.55468750	-47.81250000	+6456	+16.91015625	-1.01953125	+0.73828125	-81.10107422	+1.75781250	+59.85351563	+6728	+14.70849609	-2.02148438	-1.85449219	+21.04980469	-16.19384766	-22.85156250	+3604
+1458241179.50149990	+17.12109375	-0.99755859	-0.13623047	+19.99511719	-23.35693359	-47.57080078	+6444	+16.90576172	-1.02832031	+0.72509766	-81.25488281	+1.99951172	+59.76562500	+6736	+14.71289063	-2.01269531	-1.84130859	+21.13769531	-16.28173828	-22.87353516	+3612
+1458241179.50570010	+17.12988281	-0.98876953	-0.14941406	+20.12695313	-23.13720703	-47.32910156	+6428	+16.90576172	-1.03710938	+0.71191406	-81.40869141	+2.21923828	+59.69970703	+6744	+14.71289063	-2.00390625	-1.82812500	+21.20361328	-16.39160156	-22.89550781	+3616
+1458241179.50990010	+17.12548828	-0.97998047	-0.16699219	+20.25878906	-22.91748047	-47.08740234	+6412	+16.90576172	-1.04150391	+0.70312500	-81.54052734	+2.46093750	+59.63378906	+6748	+14.71289063	-1.99951172	-1.81933594	+21.29150391	-16.45751953	-22.91748047	+3624
+1458241179.51819990	+17.11669922	-0.96240234	-0.17138672	+20.58837891	-22.74169922	-46.75781250	+6384	+16.90136719	-1.04150391	+0.69433594	-81.78222656	+2.83447266	+59.61181641	+6752	+14.71289063	-1.99511719	-1.80615234	+21.40136719	-16.54541016	-22.96142578	+3632
+1458241179.52230000	+17.11230469	-0.95361328	-0.17138672	+20.74218750	-22.67578125	-46.58203125	+6368	+16.89697266	-1.03710938	+0.69433594	-81.87011719	+3.01025391	+59.63378906	+6756	+14.71289063	-1.99511719	-1.80175781	+21.42333984	-16.56738281	-23.00537109	+3636
+1458241179.52650000	+17.11230469	-0.94482422	-0.15820313	+20.96191406	-22.67578125	-46.45019531	+6356	+16.89257813	-1.03710938	+0.69873047	-81.97998047	+3.18603516	+59.69970703	+6756	+14.71289063	-1.99951172	-1.80175781	+21.44531250	-16.58935547	-23.02734375	+3640
+1458241179.53480010	+17.10351563	-0.93603516	-0.13183594	+21.35742188	-22.67578125	-46.27441406	+6344	+16.89257813	-1.02392578	+0.72070313	-82.15576172	+3.44970703	+59.87548828	+6760	+14.71289063	-2.00830078	-1.80175781	+21.44531250	-16.58935547	-23.07128906	+3648
+1458241179.53900000	+17.09472656	-0.93164063	-0.12304688	+21.55517578	-22.60986328	-46.16455078	+6340	+16.89257813	-1.01513672	+0.72070313	-82.22167969	+3.55957031	+59.89746094	+6760	+14.71289063	-2.01269531	-1.80615234	+21.44531250	-16.56738281	-23.09326172	+3648
+1458241179.54320000	+17.08593750	-0.92285156	-0.11865234	+21.75292969	-22.58789063	-46.03271484	+6340	+16.89257813	-1.00634766	+0.72070313	-82.30957031	+3.66943359	+59.91943359	+6756	+14.71289063	-2.01708984	-1.80615234	+21.44531250	-16.54541016	-23.11523438	+3652
+1458241179.55150010	+17.06835938	-0.91406250	-0.11425781	+22.06054688	-22.41210938	-45.72509766	+6348	+16.88818359	-0.98437500	+0.72070313	-82.44140625	+3.84521484	+59.89746094	+6756	+14.71289063	-2.03906250	-1.81933594	+21.40136719	-16.45751953	-23.18115234	+3660
+1458241179.55570010	+17.05517578	-0.91406250	-0.11425781	+22.19238281	-22.32421875	-45.57128906	+6356	+16.88378906	-0.97558594	+0.72070313	-82.52929688	+3.91113281	+59.89746094	+6756	+14.71289063	-2.05224609	-1.83251953	+21.37939453	-16.36962891	-23.22509766	+3668
+1458241179.56399990	+17.05517578	-0.91406250	-0.12744141	+22.45605469	-22.03857422	-45.19775391	+6376	+16.87939453	-0.96240234	+0.70751953	-82.68310547	+3.99902344	+59.80957031	+6756	+14.71289063	-2.11376953	-1.87207031	+21.26953125	-16.04003906	-23.37890625	+3684
+1458241179.56820010	+17.05078125	-0.91406250	-0.14062500	+22.56591797	-21.81884766	-45.00000000	+6388	+16.88378906	-0.96240234	+0.69433594	-82.79296875	+4.02099609	+59.67773438	+6752	+14.70849609	-2.15332031	-1.89843750	+21.22558594	-15.79833984	-23.46679688	+3692
+1458241179.57649990	+17.05078125	-0.92285156	-0.19335938	+22.69775391	-21.22558594	-44.49462891	+6416	+16.88378906	-0.95800781	+0.65039063	-82.96875000	+4.02099609	+59.34814453	+6756	+14.69970703	-2.22802734	-1.95117188	+21.18164063	-15.29296875	-23.62060547	+3708
+1458241179.58069990	+17.05078125	-0.92285156	-0.23291016	+22.74169922	-20.85205078	-44.18701172	+6428	+16.88378906	-0.96240234	+0.62402344	-83.10058594	+4.02099609	+59.10644531	+6756	+14.69531250	-2.25000000	-1.97314453	+21.24755859	-15.05126953	-23.64257813	+3712
+1458241179.58480000	+17.05957031	-0.92724609	-0.27685547	+22.78564453	-20.43457031	-43.85742188	+6440	+16.88378906	-0.97119141	+0.59326172	-83.23242188	+3.99902344	+58.86474609	+6760	+14.69531250	-2.26318359	-1.98632813	+21.33544922	-14.89746094	-23.66455078	+3712
+1458241179.59310010	+17.06835938	-0.93164063	-0.37792969	+22.87353516	-19.57763672	-43.19824219	+6456	+16.88378906	-0.98876953	+0.53613281	-83.47412109	+3.95507813	+58.42529297	+6768	+14.68652344	-2.26757813	-1.99511719	+21.62109375	-14.61181641	-23.66455078	+3704
+1458241179.60150000	+17.09472656	-0.93603516	-0.47021484	+22.98339844	-18.67675781	-42.62695313	+6460	+16.88818359	-1.01513672	+0.47460938	-83.69384766	+3.86718750	+57.91992188	+6772	+14.68212891	-2.26318359	-1.98632813	+21.99462891	-14.43603516	-23.66455078	+3700
+1458241179.60980010	+17.11230469	-0.95361328	-0.58007813	+23.02734375	-17.70996094	-42.05566406	+6452	+16.89697266	-1.04589844	+0.40429688	-83.91357422	+3.77929688	+57.34863281	+6780	+14.68212891	-2.25878906	-1.97753906	+22.34619141	-14.17236328	-23.62060547	+3696
+1458241179.61400010	+17.12109375	-0.96240234	-0.63281250	+23.04931641	-17.22656250	-41.77001953	+6444	+16.90136719	-1.05908203	+0.36914063	-84.02343750	+3.71337891	+57.08496094	+6780	+14.67773438	-2.25878906	-1.98193359	+22.56591797	-13.99658203	-23.57666016	+3692
+1458241179.62229990	+17.13867188	-0.96679688	-0.74707031	+23.18115234	-16.28173828	-41.24267578	+6424	+16.90576172	-1.08984375	+0.29882813	-84.22119141	+3.60351563	+56.49169922	+6784	+14.66894531	-2.26757813	-1.99072266	+22.89550781	-13.60107422	-23.48876953	+3692
+1458241179.62649990	+17.14746094	-0.97558594	-0.78662109	+23.22509766	-15.93017578	-41.04492188	+6408	+16.91015625	-1.10742188	+0.25927734	-84.30908203	+3.53759766	+56.16210938	+6788	+14.66894531	-2.27197266	-2.00390625	+23.04931641	-13.33740234	-23.42285156	+3696
+1458241179.63060000	+17.16064453	-0.99316406	-0.82617188	+23.24707031	-15.57861328	-40.91308594	+6392	+16.91455078	-1.12500000	+0.21972656	-84.37500000	+3.47167969	+55.85449219	+6788	+14.66455078	-2.29394531	-2.01708984	+23.11523438	-13.07373047	-23.37890625	+3700
+1458241179.63480000	+17.16064453	-1.01074219	-0.87011719	+23.24707031	-15.16113281	-40.75927734	+6380	+16.92333984	-1.14257813	+0.18017578	-84.44091797	+3.38378906	+55.52490234	+6788	+14.66455078	-2.31591797	-2.03906250	+23.15917969	-12.76611328	-23.33496094	+3708
+1458241179.63899990	+17.16503906	-1.02832031	-0.90966797	+23.24707031	-14.83154297	-40.62744141	+6368	+16.93212891	-1.16455078	+0.13183594	-84.50683594	+3.27392578	+55.10742188	+6788	+14.65576172	-2.34667969	-2.06982422	+23.15917969	-12.34863281	-23.24707031	+3716
+1458241179.64310000	+17.16943359	-1.05029297	-0.94482422	+23.24707031	-14.50195313	-40.51757813	+6360	+16.94091797	-1.18212891	+0.08349609	-84.55078125	+3.18603516	+54.71191406	+6788	+14.65576172	-2.38623047	-2.10058594	+23.11523438	-11.97509766	-23.15917969	+3728
+1458241179.65150000	+17.16943359	-1.09863281	-1.03271484	+23.20312500	-13.84277344	-40.29785156	+6348	+16.96289063	-1.21728516	-0.00878906	-84.57275391	+2.94433594	+53.94287109	+6784	+14.64697266	-2.46972656	-2.19726563	+22.96142578	-11.03027344	-22.93945313	+3748
+1458241179.65560010	+17.16503906	-1.12500000	-1.06347656	+23.18115234	-13.55712891	-40.20996094	+6348	+16.97167969	-1.23486328	-0.05273438	-84.55078125	+2.83447266	+53.59130859	+6784	+14.63818359	-2.51806641	-2.24560547	+22.82958984	-10.54687500	-22.82958984	+3760
+1458241179.65980010	+17.16943359	-1.15576172	-1.09863281	+23.13720703	-13.29345703	-40.14404297	+6348	+16.98486328	-1.24804688	-0.09228516	-84.52880859	+2.70263672	+53.28369141	+6780	+14.63818359	-2.57080078	-2.28955078	+22.67578125	-10.10742188	-22.74169922	+3772
+1458241179.66400000	+17.17382813	-1.18652344	-1.12939453	+23.11523438	-13.05175781	-40.07812500	+6352	+16.99804688	-1.26123047	-0.13183594	-84.46289063	+2.57080078	+52.97607422	+6780	+14.63378906	-2.62353516	-2.33789063	+22.52197266	-9.64599609	-22.65380859	+3780
+1458241179.66810010	+17.17822266	-1.23046875	-1.16015625	+22.98339844	-12.78808594	-40.05615234	+6360	+17.01123047	-1.28320313	-0.16699219	-84.44091797	+2.43896484	+52.69042969	+6780	+14.62939453	-2.67626953	-2.38623047	+22.36816406	-9.18457031	-22.56591797	+3788
+1458241179.67230010	+17.18701172	-1.28320313	-1.19970703	+22.85156250	-12.48046875	-39.99023438	+6372	+17.02441406	-1.30078125	-0.20214844	-84.41894531	+2.28515625	+52.42675781	+6780	+14.62939453	-2.73339844	-2.43896484	+22.19238281	-8.70117188	-22.43408203	+3796
+1458241179.67639990	+17.18701172	-1.33154297	-1.24365234	+22.71972656	-12.19482422	-39.92431641	+6388	+17.03759766	-1.32714844	-0.24169922	-84.37500000	+2.13134766	+52.09716797	+6784	+14.62500000	-2.79052734	-2.49169922	+22.01660156	-8.23974609	-22.34619141	+3804
+1458241179.68479990	+17.19580078	-1.40625000	-1.32275391	+22.54394531	-11.62353516	-39.72656250	+6424	+17.06396484	-1.37988281	-0.32519531	-84.35302734	+1.86767578	+51.48193359	+6796	+14.62060547	-2.88281250	-2.58398438	+21.75292969	-7.40478516	-22.12646484	+3808
+1458241179.68890000	+17.20019531	-1.43701172	-1.36230469	+22.47802734	-11.38183594	-39.63867188	+6440	+17.07714844	-1.41064453	-0.37353516	-84.30908203	+1.71386719	+51.13037109	+6804	+14.62060547	-2.93115234	-2.62353516	+21.62109375	-7.05322266	-22.06054688	+3808
+1458241179.69310000	+17.20898438	-1.48974609	-1.40625000	+22.32421875	-11.09619141	-39.55078125	+6460	+17.08593750	-1.45458984	-0.41748047	-84.33105469	+1.56005859	+50.84472656	+6812	+14.61621094	-2.97070313	-2.66308594	+21.55517578	-6.72363281	-21.97265625	+3804
+1458241179.69730000	+17.23535156	-1.54687500	-1.45019531	+22.19238281	-10.78857422	-39.46289063	+6480	+17.10351563	-1.49853516	-0.46142578	-84.39697266	+1.42822266	+50.51513672	+6828	+14.62060547	-3.01464844	-2.68945313	+21.44531250	-6.45996094	-21.92871094	+3800
+1458241179.70140000	+17.26171875	-1.60400391	-1.50292969	+22.03857422	-10.45898438	-39.37500000	+6496	+17.12109375	-1.56005859	-0.52734375	-84.46289063	+1.25244141	+50.03173828	+6844	+14.62500000	-3.05419922	-2.70703125	+21.37939453	-6.24023438	-21.86279297	+3796
+1458241179.70560000	+17.27929688	-1.65234375	-1.55566406	+21.92871094	-10.15136719	-39.28710938	+6508	+17.13427734	-1.61279297	-0.58447266	-84.52880859	+1.12060547	+49.63623047	+6860	+14.62500000	-3.08056641	-2.72900391	+21.37939453	-6.02050781	-21.79687500	+3792
+1458241179.70980000	+17.29687500	-1.69189453	-1.61718750	+21.81884766	-9.77783203	-39.15527344	+6520	+17.14746094	-1.66552734	-0.65478516	-84.59472656	+1.03271484	+49.17480469	+6876	+14.62939453	-3.11132813	-2.75097656	+21.35742188	-5.80078125	-21.70898438	+3788
+1458241179.71810010	+17.32763672	-1.77539063	-1.73583984	+21.68701172	-9.11865234	-38.91357422	+6532	+17.15625000	-1.77978516	-0.78662109	-84.74853516	+0.83496094	+48.33984375	+6912	+14.63378906	-3.16406250	-2.78613281	+21.35742188	-5.49316406	-21.62109375	+3780
+1458241179.72230010	+17.34960938	-1.81933594	-1.80175781	+21.62109375	-8.78906250	-38.80371094	+6532	+17.16943359	-1.84130859	-0.85693359	-84.85839844	+0.74707031	+47.90039063	+6928	+14.63818359	-3.18603516	-2.80371094	+21.37939453	-5.36132813	-21.57714844	+3776
+1458241179.72639990	+17.37597656	-1.86328125	-1.86328125	+21.55517578	-8.50341797	-38.71582031	+6524	+17.18261719	-1.90283203	-0.92285156	-84.96826172	+0.63720703	+47.52685547	+6944	+14.64257813	-3.21679688	-2.81250000	+21.35742188	-5.27343750	-21.57714844	+3772
+1458241179.73060010	+17.39794922	-1.91162109	-1.92041016	+21.48925781	-8.21777344	-38.67187500	+6516	+17.19580078	-1.96435547	-0.98437500	-85.03417969	+0.54931641	+47.15332031	+6960	+14.65136719	-3.24755859	-2.82568359	+21.31347656	-5.16357422	-21.55517578	+3772
+1458241179.73480010	+17.41552734	-1.96435547	-1.99511719	+21.40136719	-7.84423828	-38.60595703	+6508	+17.20458984	-2.02587891	-1.05908203	-85.12207031	+0.46142578	+46.73583984	+6976	+14.65576172	-3.27832031	-2.84765625	+21.29150391	-4.98779297	-21.53320313	+3772
+1458241179.73889990	+17.43750000	-2.01708984	-2.06103516	+21.31347656	-7.53662109	-38.60595703	+6496	+17.21337891	-2.09179688	-1.12500000	-85.23193359	+0.37353516	+46.34033203	+6996	+14.66015625	-3.31787109	-2.86523438	+21.20361328	-4.87792969	-21.53320313	+3776
+1458241179.74309990	+17.45068359	-2.05664063	-2.12255859	+21.29150391	-7.27294922	-38.60595703	+6476	+17.22656250	-2.14892578	-1.19531250	-85.29785156	+0.30761719	+45.98876953	+7012	+14.66455078	-3.35742188	-2.88720703	+21.13769531	-4.74609375	-21.55517578	+3784
+1458241179.74720000	+17.45947266	-2.09619141	-2.19287109	+21.24755859	-6.94335938	-38.56201172	+6460	+17.23535156	-2.20605469	-1.26123047	-85.36376953	+0.26367188	+45.61523438	+7028	+14.67333984	-3.39257813	-2.92236328	+21.04980469	-4.52636719	-21.51123047	+3792
+1458241179.75560000	+17.46826172	-2.20166016	-2.30712891	+21.09375000	-6.52587891	-38.67187500	+6424	+17.25732422	-2.32031250	-1.37109375	-85.49560547	+0.08789063	+45.15380859	+7056	+14.67773438	-3.50244141	-3.00146484	+20.67626953	-4.08691406	-21.55517578	+3816
+1458241179.75970010	+17.47705078	-2.26318359	-2.36865234	+21.00585938	-6.26220703	-38.73779297	+6412	+17.27490234	-2.37304688	-1.41943359	-85.51757813	+0.00000000	+44.95605469	+7072	+14.68212891	-3.56396484	-3.05419922	+20.47851563	-3.80126953	-21.55517578	+3828
+1458241179.76390000	+17.49023438	-2.32910156	-2.42138672	+20.87402344	-6.13037109	-38.91357422	+6400	+17.29248047	-2.42578125	-1.46337891	-85.56152344	-0.10986328	+44.80224609	+7084	+14.68212891	-3.63427734	-3.10253906	+20.21484375	-3.53759766	-21.62109375	+3844
+1458241179.76810000	+17.49902344	-2.39062500	-2.46533203	+20.78613281	-5.97656250	-39.11132813	+6388	+17.31884766	-2.47412109	-1.50292969	-85.56152344	-0.21972656	+44.67041016	+7096	+14.68652344	-3.70898438	-3.15087891	+19.88525391	-3.27392578	-21.70898438	+3860
+1458241179.77220010	+17.49902344	-2.45214844	-2.51806641	+20.67626953	-5.77880859	-39.28710938	+6384	+17.33642578	-2.52246094	-1.54687500	-85.58349609	-0.30761719	+44.49462891	+7112	+14.69091797	-3.78808594	-3.21679688	+19.59960938	-2.92236328	-21.73095703	+3876
+1458241179.77640010	+17.49462891	-2.51367188	-2.56640625	+20.56640625	-5.62500000	-39.48486328	+6384	+17.35400391	-2.57519531	-1.58203125	-85.58349609	-0.43945313	+44.40673828	+7128	+14.69091797	-3.87158203	-3.28271484	+19.27001953	-2.59277344	-21.79687500	+3892
+1458241179.78060010	+17.49462891	-2.58398438	-2.61035156	+20.45654297	-5.49316406	-39.68261719	+6388	+17.37158203	-2.61914063	-1.61718750	-85.58349609	-0.54931641	+44.34082031	+7140	+14.69091797	-3.95507813	-3.35302734	+18.94042969	-2.26318359	-21.88476563	+3908
+1458241179.78889990	+17.50781250	-2.71582031	-2.69824219	+20.25878906	-5.29541016	-40.14404297	+6404	+17.41552734	-2.71582031	-1.68310547	-85.53955078	-0.81298828	+44.25292969	+7168	+14.69091797	-4.12646484	-3.48486328	+18.28125000	-1.62597656	-22.08251953	+3932
+1458241179.79310010	+17.51220703	-2.78613281	-2.73779297	+20.17089844	-5.22949219	-40.42968750	+6416	+17.43750000	-2.76855469	-1.71386719	-85.53955078	-0.96679688	+44.20898438	+7184	+14.69091797	-4.21435547	-3.55078125	+17.92968750	-1.34033203	-22.19238281	+3940
+1458241179.79720000	+17.52099609	-2.85644531	-2.77294922	+20.08300781	-5.18554688	-40.71533203	+6428	+17.46386719	-2.81689453	-1.74902344	-85.51757813	-1.14257813	+44.14306641	+7200	+14.69091797	-4.30224609	-3.61230469	+17.60009766	-1.07666016	-22.34619141	+3948
+1458241179.80139990	+17.53417969	-2.92675781	-2.81250000	+19.99511719	-5.11962891	-40.97900391	+6448	+17.48583984	-2.86962891	-1.78417969	-85.47363281	-1.29638672	+44.05517578	+7212	+14.69531250	-4.39013672	-3.66503906	+17.31445313	-0.85693359	-22.50000000	+3952
+1458241179.80559990	+17.54296875	-2.99707031	-2.85644531	+19.92919922	-5.07568359	-41.22070313	+6464	+17.50781250	-2.93115234	-1.82373047	-85.49560547	-1.42822266	+43.98925781	+7228	+14.69970703	-4.46484375	-3.72216797	+17.07275391	-0.63720703	-22.65380859	+3956
+1458241179.80970000	+17.56054688	-3.06298828	-2.90039063	+19.86328125	-4.98779297	-41.46240234	+6484	+17.52539063	-2.98828125	-1.87646484	-85.49560547	-1.56005859	+43.81347656	+7244	+14.70410156	-4.53955078	-3.77929688	+16.83105469	-0.46142578	-22.80761719	+3956
+1458241179.81390000	+17.56933594	-3.12890625	-2.95312500	+19.84130859	-4.87792969	-41.68212891	+6504	+17.53857422	-3.04980469	-1.92919922	-85.47363281	-1.71386719	+43.65966797	+7264	+14.70410156	-4.61425781	-3.82763672	+16.61132813	-0.28564453	-22.98339844	+3956
+1458241179.82220010	+17.60449219	-3.26074219	-3.05859375	+19.75341797	-4.76806641	-42.05566406	+6532	+17.57373047	-3.18164063	-2.04785156	-85.49560547	-1.97753906	+43.30810547	+7296	+14.71728516	-4.73730469	-3.91113281	+16.28173828	-0.08789063	-23.33496094	+3948
+1458241179.82640000	+17.62646484	-3.33105469	-3.11132813	+19.70947266	-4.72412109	-42.25341797	+6540	+17.59130859	-3.25195313	-2.11376953	-85.51757813	-2.10937500	+43.11035156	+7312	+14.72607422	-4.79443359	-3.94189453	+16.17187500	-0.08789063	-23.53271484	+3940
+1458241179.83049990	+17.64843750	-3.40576172	-3.16845703	+19.66552734	-4.68017578	-42.45117188	+6548	+17.60888672	-3.32666016	-2.18408203	-85.56152344	-2.26318359	+42.89062500	+7324	+14.73925781	-4.85156250	-3.97265625	+16.08398438	-0.08789063	-23.75244141	+3936
+1458241179.83470010	+17.67480469	-3.47607422	-3.22998047	+19.62158203	-4.57031250	-42.62695313	+6548	+17.62646484	-3.40576172	-2.26318359	-85.60546875	-2.37304688	+42.60498047	+7340	+14.74804688	-4.90429688	-4.00341797	+15.99609375	-0.06591797	-23.97216797	+3928
+1458241179.83890010	+17.70117188	-3.55078125	-3.30029297	+19.55566406	-4.43847656	-42.80273438	+6544	+17.63964844	-3.48486328	-2.35107422	-85.67138672	-2.48291016	+42.29736328	+7356	+14.75683594	-4.95703125	-4.03417969	+15.93017578	-0.06591797	-24.16992188	+3924
+1458241179.84719990	+17.74072266	-3.69580078	-3.44970703	+19.46777344	-4.17480469	-43.06640625	+6528	+17.66162109	-3.64306641	-2.52685547	-85.78125000	-2.68066406	+41.70410156	+7384	+14.78320313	-5.04492188	-4.10009766	+15.86425781	-0.04394531	-24.56542969	+3916
+1458241179.85139990	+17.75830078	-3.77490234	-3.52441406	+19.37988281	-4.06494141	-43.24218750	+6512	+17.67480469	-3.73095703	-2.60595703	-85.84716797	-2.83447266	+41.48437500	+7392	+14.79199219	-5.09765625	-4.13085938	+15.77636719	-0.06591797	-24.80712891	+3912
+1458241179.85550000	+17.77148438	-3.85400391	-3.59912109	+19.29199219	-3.95507813	-43.43994141	+6492	+17.68798828	-3.80566406	-2.68505859	-85.91308594	-2.96630859	+41.26464844	+7400	+14.80078125	-5.15039063	-4.15722656	+15.68847656	-0.08789063	-25.07080078	+3912
+1458241179.85970000	+17.79785156	-3.93750000	-3.67382813	+19.22607422	-3.84521484	-43.63769531	+6468	+17.70996094	-3.88916016	-2.76416016	-85.95703125	-3.12011719	+41.06689453	+7404	+14.81396484	-5.20751953	-4.19238281	+15.62255859	-0.08789063	-25.33447266	+3908
+1458241179.86389990	+17.81982422	-4.02539063	-3.74414063	+19.09423828	-3.77929688	-43.90136719	+6444	+17.72753906	-3.97265625	-2.84326172	-86.04492188	-3.29589844	+40.89111328	+7408	+14.82275391	-5.26904297	-4.23193359	+15.49072266	-0.06591797	-25.62011719	+3908
+1458241179.86800000	+17.84179688	-4.10888672	-3.81445313	+19.00634766	-3.66943359	-44.18701172	+6416	+17.74951172	-4.05175781	-2.91796875	-86.08886719	-3.47167969	+40.71533203	+7412	+14.83593750	-5.33935547	-4.27148438	+15.31494141	-0.02197266	-25.90576172	+3912
+1458241179.87220000	+17.85498047	-4.18798828	-3.88916016	+18.96240234	-3.51562500	-44.49462891	+6388	+17.76708984	-4.13085938	-2.98388672	-86.13281250	-3.66943359	+40.58349609	+7412	+14.84033203	-5.40966797	-4.32861328	+15.18310547	+0.10986328	-26.16943359	+3916
+1458241179.87640000	+17.85937500	-4.27148438	-3.95947266	+18.85253906	-3.40576172	-44.82421875	+6364	+17.78027344	-4.21435547	-3.04541016	-86.24267578	-3.91113281	+40.49560547	+7412	+14.84033203	-5.49316406	-4.38574219	+14.91943359	+0.26367188	-26.47705078	+3924
+1458241179.88470010	+17.87255859	-4.43847656	-4.10009766	+18.69873047	-3.18603516	-45.52734375	+6320	+17.82421875	-4.35937500	-3.15527344	-86.28662109	-4.37255859	+40.42968750	+7400	+14.84033203	-5.66894531	-4.50878906	+14.41406250	+0.52734375	-27.11425781	+3932
+1458241179.88890000	+17.88134766	-4.52197266	-4.15283203	+18.58886719	-3.18603516	-45.96679688	+6300	+17.84619141	-4.43408203	-3.19042969	-86.35253906	-4.70214844	+40.53955078	+7392	+14.84033203	-5.77001953	-4.57470703	+14.10644531	+0.70312500	-27.48779297	+3940
+1458241179.89299990	+17.89013672	-4.60546875	-4.20996094	+18.54492188	-3.14208984	-46.45019531	+6280	+17.87255859	-4.50000000	-3.22119141	-86.35253906	-5.00976563	+40.64941406	+7384	+14.83593750	-5.87548828	-4.64501953	+13.77685547	+0.87890625	-27.88330078	+3948
+1458241179.89720010	+17.90332031	-4.68457031	-4.25830078	+18.52294922	-3.12011719	-46.95556641	+6268	+17.90332031	-4.57031250	-3.25634766	-86.35253906	-5.33935547	+40.73730469	+7372	+14.83154297	-5.98535156	-4.71533203	+13.44726563	+1.07666016	-28.27880859	+3952
+1458241179.90130000	+17.91210938	-4.76367188	-4.31103516	+18.50097656	-3.07617188	-47.48291016	+6260	+17.93408203	-4.64501953	-3.29589844	-86.41845703	-5.64697266	+40.78125000	+7364	+14.82714844	-6.09521484	-4.79443359	+13.09570313	+1.31835938	-28.67431641	+3956
+1458241179.90549990	+17.92089844	-4.83837891	-4.35937500	+18.50097656	-3.07617188	-47.96630859	+6252	+17.96044922	-4.71533203	-3.33984375	-86.44042969	-5.95458984	+40.84716797	+7356	+14.81835938	-6.20507813	-4.87353516	+12.78808594	+1.56005859	-29.04785156	+3960
+1458241179.91380000	+17.93408203	-4.99218750	-4.46484375	+18.47900391	-3.01025391	-48.93310547	+6252	+18.00878906	-4.85595703	-3.41455078	-86.55029297	-6.59179688	+41.02294922	+7336	+14.80517578	-6.42041016	-5.02734375	+12.15087891	+2.02148438	-29.86083984	+3964
+1458241179.91800000	+17.93847656	-5.06689453	-4.51757813	+18.47900391	-2.98828125	-49.39453125	+6256	+18.03515625	-4.92187500	-3.44970703	-86.59423828	-6.89941406	+41.15478516	+7328	+14.80078125	-6.51708984	-5.10644531	+11.90917969	+2.19726563	-30.25634766	+3964
+1458241179.92220000	+17.96044922	-5.14599609	-4.57031250	+18.50097656	-3.03222656	-49.87792969	+6260	+18.06591797	-4.99218750	-3.49804688	-86.63818359	-7.16308594	+41.24267578	+7316	+14.80078125	-6.62255859	-5.16796875	+11.64550781	+2.28515625	-30.71777344	+3960
+1458241179.92630000	+17.97802734	-5.22509766	-4.62304688	+18.52294922	-3.05419922	-50.36132813	+6264	+18.09228516	-5.07128906	-3.55078125	-86.74804688	-7.42675781	+41.28662109	+7308	+14.80078125	-6.71923828	-5.22949219	+11.40380859	+2.39501953	-31.13525391	+3952
+1458241179.93050000	+17.99121094	-5.30419922	-4.68017578	+18.54492188	-3.05419922	-50.82275391	+6268	+18.11865234	-5.15039063	-3.60791016	-86.87988281	-7.69042969	+41.37451172	+7300	+14.80078125	-6.80712891	-5.29980469	+11.22802734	+2.52685547	-31.53076172	+3944
+1458241179.93470000	+18.01757813	-5.38769531	-4.72412109	+18.56689453	-3.12011719	-51.30615234	+6272	+18.14062500	-5.23388672	-3.66943359	-86.98974609	-7.93212891	+41.39648438	+7292	+14.80517578	-6.89941406	-5.35253906	+11.03027344	+2.57080078	-31.99218750	+3936
+1458241179.93880010	+18.03515625	-5.47558594	-4.79443359	+18.54492188	-3.03222656	-51.70166016	+6276	+18.15820313	-5.32617188	-3.74853516	-87.18750000	-8.15185547	+41.30859375	+7284	+14.81396484	-6.98291016	-5.40527344	+10.87646484	+2.61474609	-32.38769531	+3924
+1458241179.94300010	+18.05273438	-5.56787109	-4.86474609	+18.45703125	-3.03222656	-52.03125000	+6280	+18.17138672	-5.41406250	-3.82763672	-87.38525391	-8.32763672	+41.28662109	+7276	+14.82714844	-7.04882813	-5.45800781	+10.81054688	+2.59277344	-32.76123047	+3908
+1458241179.95129990	+18.09667969	-5.76562500	-5.02294922	+18.34716797	-2.98828125	-52.71240234	+6268	+18.18896484	-5.60302734	-3.99902344	-87.84667969	-8.67919922	+41.19873047	+7260	+14.85791016	-7.18945313	-5.53271484	+10.63476563	+2.37304688	-33.59619141	+3872
+1458241179.95549990	+18.11425781	-5.85791016	-5.10205078	+18.32519531	-2.96630859	-53.04199219	+6256	+18.19335938	-5.70849609	-4.08251953	-88.13232422	-8.85498047	+41.19873047	+7252	+14.87548828	-7.25537109	-5.56787109	+10.56884766	+2.24121094	-34.01367188	+3856
+1458241179.95970010	+18.14501953	-5.95898438	-5.17236328	+18.28125000	-3.03222656	-53.45947266	+6236	+18.20654297	-5.81835938	-4.17041016	-88.41796875	-9.07470703	+41.19873047	+7240	+14.89746094	-7.32128906	-5.58984375	+10.50292969	+2.02148438	-34.49707031	+3832
+1458241179.96380000	+18.17578125	-6.07324219	-5.24707031	+18.17138672	-3.03222656	-53.83300781	+6216	+18.21533203	-5.93701172	-4.26269531	-88.74755859	-9.29443359	+41.17675781	+7228	+14.92382813	-7.39599609	-5.61621094	+10.39306641	+1.82373047	-34.93652344	+3812
+1458241179.96799990	+18.20654297	-6.18750000	-5.32617188	+18.06152344	-3.03222656	-54.22851563	+6188	+18.21972656	-6.04687500	-4.35498047	-89.05517578	-9.51416016	+41.13281250	+7216	+14.94580078	-7.46191406	-5.64257813	+10.34912109	+1.64794922	-35.39794922	+3788
+1458241179.97219990	+18.23291016	-6.30615234	-5.40087891	+17.92968750	-3.05419922	-54.62402344	+6152	+18.22412109	-6.15673828	-4.44287109	-89.36279297	-9.75585938	+41.11083984	+7200	+14.97216797	-7.52783203	-5.67333984	+10.28320313	+1.47216797	-35.85937500	+3768
+1458241179.97630000	+18.25488281	-6.42480469	-5.47998047	+17.79785156	-3.07617188	-55.01953125	+6116	+18.22412109	-6.27099609	-4.52636719	-89.69238281	-10.04150391	+41.15478516	+7184	+14.98974609	-7.60253906	-5.70849609	+10.17333984	+1.31835938	-36.34277344	+3748
+1458241179.98050000	+18.27685547	-6.53027344	-5.55908203	+17.75390625	-3.07617188	-55.41503906	+6076	+18.22851563	-6.37646484	-4.60986328	-90.00000000	-10.30517578	+41.17675781	+7168	+15.01171875	-7.68164063	-5.74365234	+10.08544922	+1.12060547	-36.82617188	+3728
+1458241179.98880000	+18.32958984	-6.75000000	-5.69091797	+17.64404297	-3.20800781	-56.42578125	+5984	+18.25488281	-6.60058594	-4.73730469	-90.61523438	-11.03027344	+41.50634766	+7120	+15.05126953	-7.84863281	-5.81396484	+9.82177734	+0.79101563	-37.90283203	+3692
+1458241179.99300000	+18.36035156	-6.85546875	-5.75683594	+17.62207031	-3.22998047	-56.97509766	+5936	+18.27246094	-6.70166016	-4.79882813	-90.87890625	-11.42578125	+41.66015625	+7096	+15.06445313	-7.94970703	-5.85351563	+9.64599609	+0.68115234	-38.47412109	+3676
+1458241179.99710010	+18.38671875	-6.96533203	-5.79638672	+17.62207031	-3.36181641	-57.61230469	+5884	+18.29443359	-6.80273438	-4.83837891	-91.12060547	-11.88720703	+41.94580078	+7064	+15.07763672	-8.04638672	-5.90625000	+9.49218750	+0.61523438	-39.06738281	+3664
+1458241180.00130010	+18.41308594	-7.07958984	-5.84033203	+17.55615234	-3.42773438	-58.22753906	+5836	+18.31640625	-6.90820313	-4.87792969	-91.40625000	-12.34863281	+42.16552734	+7036	+15.08642578	-8.15625000	-5.96777344	+9.27246094	+0.63720703	-39.68261719	+3652
+1458241180.00550010	+18.44384766	-7.18066406	-5.89306641	+17.57812500	-3.44970703	-58.84277344	+5792	+18.34716797	-6.99169922	-4.92626953	-91.56005859	-12.81005859	+42.40722656	+7004	+15.09521484	-8.27490234	-6.03369141	+9.05273438	+0.65917969	-40.29785156	+3640
+1458241180.00959990	+18.45703125	-7.27294922	-5.93261719	+17.64404297	-3.49365234	-59.45800781	+5752	+18.37792969	-7.07080078	-4.95703125	-91.69189453	-13.29345703	+42.71484375	+6972	+15.09960938	-8.38476563	-6.10400391	+8.87695313	+0.70312500	-40.91308594	+3632
+1458241180.01379990	+18.47460938	-7.36523438	-5.97216797	+17.68798828	-3.51562500	-60.13916016	+5712	+18.40869141	-7.14990234	-4.98779297	-91.84570313	-13.79882813	+43.00048828	+6936	+15.09521484	-8.50781250	-6.17871094	+8.63525391	+0.81298828	-41.52832031	+3620
+1458241180.01799990	+18.49218750	-7.44433594	-6.01171875	+17.79785156	-3.53759766	-60.79833984	+5680	+18.44384766	-7.22900391	-5.01416016	-91.99951172	-14.28222656	+43.30810547	+6904	+15.09082031	-8.63085938	-6.25781250	+8.41552734	+0.92285156	-42.16552734	+3612
+1458241180.02630000	+18.54052734	-7.62011719	-6.05566406	+17.99560547	-3.69140625	-62.20458984	+5628	+18.52294922	-7.40039063	-5.04931641	-92.30712891	-15.31494141	+44.05517578	+6832	+15.08642578	-8.87695313	-6.39843750	+7.97607422	+1.09863281	-43.48388672	+3592
+1458241180.03049990	+18.56250000	-7.71240234	-6.09082031	+18.03955078	-3.71337891	-62.88574219	+5608	+18.56250000	-7.47070313	-5.07568359	-92.39501953	-15.84228516	+44.38476563	+6792	+15.08203125	-9.00000000	-6.47753906	+7.75634766	+1.23046875	-44.14306641	+3588
+1458241180.03460000	+18.58007813	-7.80908203	-6.11279297	+18.10546875	-3.75732422	-63.56689453	+5596	+18.59765625	-7.54101563	-5.10644531	-92.48291016	-16.34765625	+44.69238281	+6760	+15.07324219	-9.12744141	-6.54345703	+7.53662109	+1.31835938	-44.84619141	+3580
+1458241180.03880000	+18.59765625	-7.90576172	-6.15673828	+18.14941406	-3.69140625	-64.18212891	+5588	+18.63281250	-7.61132813	-5.15478516	-92.57080078	-16.80908203	+44.84619141	+6728	+15.07324219	-9.25048828	-6.61816406	+7.36083984	+1.45019531	-45.43945313	+3576
+1458241180.04300000	+18.61083984	-7.98925781	-6.20068359	+18.21533203	-3.64746094	-64.75341797	+5584	+18.65917969	-7.69482422	-5.20312500	-92.70263672	-17.24853516	+45.04394531	+6700	+15.07324219	-9.36474609	-6.69726563	+7.20703125	+1.56005859	-46.01074219	+3572
+1458241180.04710010	+18.63281250	-8.08154297	-6.23583984	+18.28125000	-3.64746094	-65.34667969	+5580	+18.68554688	-7.78271484	-5.24707031	-92.85644531	-17.66601563	+45.28564453	+6672	+15.07324219	-9.47900391	-6.74560547	+7.00927734	+1.56005859	-46.66992188	+3564
+1458241180.05130000	+18.64599609	-8.17822266	-6.29296875	+18.30322266	-3.55957031	-65.87402344	+5580	+18.70751953	-7.87060547	-5.29541016	-93.03222656	-18.12744141	+45.50537109	+6644	+15.08203125	-9.58886719	-6.80273438	+6.89941406	+1.56005859	-47.24121094	+3556
+1458241180.05539990	+18.65917969	-8.28808594	-6.34130859	+18.28125000	-3.53759766	-66.40136719	+5580	+18.72509766	-7.97167969	-5.33935547	-93.25195313	-18.56689453	+45.72509766	+6616	+15.09082031	-9.68554688	-6.85546875	+6.78955078	+1.51611328	-47.79052734	+3544
+1458241180.06380010	+18.72070313	-8.53857422	-6.45117188	+18.12744141	-3.51562500	-67.43408203	+5572	+18.76464844	-8.18701172	-5.46679688	-93.75732422	-19.44580078	+46.03271484	+6576	+15.13476563	-9.88769531	-6.91259766	+6.54785156	+1.16455078	-48.97705078	+3516
+1458241180.06789990	+18.74267578	-8.67041016	-6.52587891	+18.03955078	-3.42773438	-67.89550781	+5560	+18.77343750	-8.30566406	-5.54589844	-94.02099609	-19.86328125	+46.09863281	+6556	+15.15673828	-9.97998047	-6.94335938	+6.45996094	+0.98876953	-49.50439453	+3496
+1458241180.07209990	+18.76025391	-8.79785156	-6.59619141	+17.95166016	-3.31787109	-68.33496094	+5548	+18.77343750	-8.42871094	-5.62500000	-94.30664063	-20.28076172	+46.18652344	+6536	+15.18310547	-10.08105469	-6.96093750	+6.32812500	+0.74707031	-50.09765625	+3476
+1458241180.07629990	+18.77783203	-8.93408203	-6.67968750	+17.81982422	-3.18603516	-68.77441406	+5528	+18.77783203	-8.55175781	-5.70410156	-94.61425781	-20.69824219	+46.25244141	+6520	+15.21826172	-10.17773438	-6.98730469	+6.24023438	+0.54931641	-50.62500000	+3452
+1458241180.08040000	+18.79541016	-9.07031250	-6.75439453	+17.68798828	-3.12011719	-69.21386719	+5504	+18.77343750	-8.68359375	-5.78320313	-94.96582031	-21.11572266	+46.34033203	+6504	+15.25341797	-10.26123047	-7.00927734	+6.17431641	+0.26367188	-51.13037109	+3424
+1458241180.08460000	+18.82617188	-9.21972656	-6.81152344	+17.53417969	-3.16406250	-69.74121094	+5468	+18.77343750	-8.82421875	-5.84472656	-95.36132813	-21.57714844	+46.53808594	+6484	+15.28857422	-10.35351563	-7.01367188	+6.08642578	-0.06591797	-51.67968750	+3396
+1458241180.09290000	+18.87890625	-9.50976563	-6.94335938	+17.27050781	-3.12011719	-70.72998047	+5380	+18.78662109	-9.10107422	-5.96337891	-96.17431641	-22.56591797	+46.97753906	+6440	+15.35888672	-10.53808594	-7.03564453	+5.88867188	-0.68115234	-52.80029297	+3336
+1458241180.09710000	+18.90527344	-9.65478516	-7.00488281	+17.16064453	-3.07617188	-71.25732422	+5332	+18.79980469	-9.23291016	-6.02050781	-96.52587891	-23.07128906	+47.24121094	+6416	+15.39404297	-10.63916016	-7.04443359	+5.80078125	-0.98876953	-53.37158203	+3304
+1458241180.10130000	+18.93603516	-9.80419922	-7.06640625	+17.05078125	-3.03222656	-71.82861328	+5272	+18.81298828	-9.36914063	-6.09082031	-96.87744141	-23.55468750	+47.37304688	+6392	+15.42919922	-10.74462891	-7.06640625	+5.64697266	-1.23046875	-53.94287109	+3276
+1458241180.10540010	+18.96240234	-9.93603516	-7.13232422	+17.00683594	-2.94433594	-72.39990234	+5212	+18.82177734	-9.49658203	-6.16552734	-97.18505859	-24.01611328	+47.48291016	+6368	+15.46435547	-10.85888672	-7.09716797	+5.51513672	-1.40625000	-54.51416016	+3244
+1458241180.10960010	+18.97998047	-10.06787109	-7.17187500	+16.91894531	-2.94433594	-72.99316406	+5148	+18.83496094	-9.62402344	-6.20507813	-97.55859375	-24.54345703	+47.76855469	+6336	+15.48193359	-10.95996094	-7.13232422	+5.40527344	-1.51611328	-55.04150391	+3212
+1458241180.11380000	+18.99755859	-10.19531250	-7.20263672	+16.85302734	-2.94433594	-73.60839844	+5084	+18.84814453	-9.75146484	-6.23583984	-97.91015625	-25.07080078	+48.07617188	+6304	+15.49511719	-11.07421875	-7.17187500	+5.25146484	-1.62597656	-55.63476563	+3180
+1458241180.11789990	+19.02392578	-10.30957031	-7.23779297	+16.89697266	-2.94433594	-74.20166016	+5024	+18.87890625	-9.85693359	-6.27099609	-98.19580078	-25.55419922	+48.40576172	+6268	+15.51269531	-11.19726563	-7.21142578	+5.07568359	-1.69189453	-56.25000000	+3152
+1458241180.12210010	+19.05029297	-10.41943359	-7.25976563	+16.94091797	-2.96630859	-74.86083984	+4964	+18.91845703	-9.96240234	-6.28417969	-98.52539063	-26.08154297	+48.86718750	+6228	+15.51708984	-11.30712891	-7.25537109	+4.96582031	-1.71386719	-56.86523438	+3128
+1458241180.13039990	+19.11621094	-10.62158203	-7.30810547	+17.16064453	-2.92236328	-76.17919922	+4848	+19.00634766	-10.16894531	-6.34130859	-99.03076172	-27.04833984	+49.54833984	+6144	+15.51708984	-11.56201172	-7.36962891	+4.63623047	-1.51611328	-58.09570313	+3084
+1458241180.13459990	+19.13378906	-10.70947266	-7.32128906	+17.29248047	-2.90039063	-76.83837891	+4804	+19.04589844	-10.26562500	-6.35449219	-99.29443359	-27.55371094	+49.94384766	+6104	+15.50390625	-11.68945313	-7.43115234	+4.46044922	-1.36230469	-58.71093750	+3064
+1458241180.13870000	+19.15576172	-10.79736328	-7.33886719	+17.40234375	-2.83447266	-77.45361328	+4764	+19.08544922	-10.36230469	-6.38525391	-99.51416016	-28.01513672	+50.18554688	+6060	+15.49511719	-11.82128906	-7.50585938	+4.28466797	-1.14257813	-59.28222656	+3052
+1458241180.14290000	+19.18212891	-10.89404297	-7.35644531	+17.51220703	-2.81250000	-78.06884766	+4732	+19.12939453	-10.45458984	-6.42480469	-99.71191406	-28.43261719	+50.42724609	+6016	+15.48193359	-11.94873047	-7.57617188	+4.08691406	-0.90087891	-59.85351563	+3044
+1458241180.14710000	+19.20410156	-10.99072266	-7.36523438	+17.60009766	-2.81250000	-78.70605469	+4708	+19.17333984	-10.54687500	-6.44238281	-99.95361328	-28.87207031	+50.77880859	+5972	+15.45556641	-12.07617188	-7.64208984	+3.91113281	-0.68115234	-60.44677734	+3044
+1458241180.15120010	+19.22167969	-11.08740234	-7.38720703	+17.66601563	-2.76855469	-79.25537109	+4688	+19.21728516	-10.64355469	-6.45556641	-100.21728516	-29.31152344	+51.13037109	+5928	+15.44238281	-12.19042969	-7.71240234	+3.75732422	-0.43945313	-60.97412109	+3048
+1458241180.15540000	+19.24365234	-11.17529297	-7.40917969	+17.77587891	-2.72460938	-79.82666016	+4672	+19.25683594	-10.73583984	-6.46875000	-100.48095703	-29.75097656	+51.50390625	+5888	+15.42041016	-12.30029297	-7.77832031	+3.60351563	-0.21972656	-61.52343750	+3052
+1458241180.16370010	+19.30078125	-11.38183594	-7.48388672	+17.95166016	-2.54882813	-80.90332031	+4656	+19.34033203	-10.94238281	-6.55224609	-101.00830078	-30.54199219	+52.00927734	+5804	+15.42041016	-12.55078125	-7.88378906	+3.27392578	+0.02197266	-62.66601563	+3072
+1458241180.16790010	+19.31835938	-11.51367188	-7.52783203	+17.90771484	-2.41699219	-81.45263672	+4652	+19.36669922	-11.05664063	-6.61816406	-101.22802734	-30.95947266	+52.07519531	+5764	+15.42041016	-12.66503906	-7.93652344	+3.12011719	+0.13183594	-63.19335938	+3080
+1458241180.17210010	+19.34033203	-11.64550781	-7.57177734	+17.86376953	-2.32910156	-82.00195313	+4652	+19.38867188	-11.17089844	-6.68408203	-101.46972656	-31.37695313	+52.11914063	+5728	+15.42480469	-12.78808594	-7.97167969	+2.90039063	+0.15380859	-63.76464844	+3088
+1458241180.17619990	+19.34912109	-11.79931641	-7.64648438	+17.70996094	-2.10937500	-82.44140625	+4652	+19.39746094	-11.29833984	-6.75439453	-101.75537109	-31.81640625	+52.16308594	+5696	+15.44238281	-12.90234375	-8.01562500	+2.74658203	+0.15380859	-64.22607422	+3092
+1458241180.18039990	+19.35791016	-11.95751953	-7.70800781	+17.53417969	-2.02148438	-82.90283203	+4648	+19.40625000	-11.43457031	-6.82031250	-102.10693359	-32.23388672	+52.29492188	+5660	+15.45996094	-12.99462891	-8.04199219	+2.59277344	+0.02197266	-64.70947266	+3092
+1458241180.18460010	+19.37988281	-12.12451172	-7.78710938	+17.35839844	-1.91162109	-83.36425781	+4640	+19.41503906	-11.57519531	-6.89941406	-102.43652344	-32.65136719	+52.36083984	+5628	+15.49511719	-13.10888672	-8.05517578	+2.41699219	-0.19775391	-65.28076172	+3092
+1458241180.18870000	+19.40185547	-12.30029297	-7.87060547	+17.16064453	-1.75781250	-83.86962891	+4624	+19.41943359	-11.72021484	-6.98291016	-102.81005859	-33.13476563	+52.44873047	+5596	+15.53906250	-13.21435547	-8.07275391	+2.28515625	-0.46142578	-65.80810547	+3084
+1458241180.19709990	+19.44140625	-12.65625000	-8.04199219	+16.80908203	-1.47216797	-84.94628906	+4572	+19.40185547	-12.01904297	-7.16308594	-103.46923828	-34.18945313	+52.44873047	+5536	+15.63574219	-13.42529297	-8.08593750	+1.99951172	-1.09863281	-66.90673828	+3044
+1458241180.20120000	+19.46337891	-12.85400391	-8.13867188	+16.56738281	-1.27441406	-85.49560547	+4532	+19.39306641	-12.18164063	-7.27294922	-103.79882813	-34.76074219	+52.36083984	+5508	+15.69726563	-13.54394531	-8.09033203	+1.84570313	-1.47216797	-67.47802734	+3016
+1458241180.20540000	+19.48095703	-13.04736328	-8.23095703	+16.34765625	-1.09863281	-86.08886719	+4484	+19.38427734	-12.34863281	-7.38281250	-104.15039063	-35.31005859	+52.29492188	+5472	+15.75439453	-13.65820313	-8.09472656	+1.66992188	-1.84570313	-68.04931641	+2984
+1458241180.20950010	+19.49414063	-13.23632813	-8.31445313	+16.12792969	-0.94482422	-86.68212891	+4428	+19.36230469	-12.51123047	-7.48388672	-104.50195313	-35.88134766	+52.27294922	+5440	+15.79394531	-13.76367188	-8.11669922	+1.51611328	-2.13134766	-68.57666016	+2944
+1458241180.21370010	+19.51171875	-13.42089844	-8.38916016	+15.95214844	-0.81298828	-87.31933594	+4364	+19.34472656	-12.67382813	-7.56738281	-104.87548828	-36.51855469	+52.31689453	+5404	+15.83349609	-13.87353516	-8.13427734	+1.34033203	-2.39501953	-69.16992188	+2900
+1458241180.21790000	+19.52929688	-13.59228516	-8.46386719	+15.84228516	-0.72509766	-87.95654297	+4292	+19.33154297	-12.81005859	-7.64648438	-105.20507813	-37.11181641	+52.42675781	+5364	+15.86865234	-13.98779297	-8.15625000	+1.16455078	-2.68066406	-69.76318359	+2856
+1458241180.22199990	+19.54687500	-13.75927734	-8.52099609	+15.73242188	-0.65917969	-88.65966797	+4216	+19.33154297	-12.95068359	-7.71240234	-105.55664063	-37.74902344	+52.66845703	+5324	+15.90820313	-14.10644531	-8.18701172	+1.01074219	-2.90039063	-70.37841797	+2808
+1458241180.23040010	+19.62597656	-14.06689453	-8.62207031	+15.75439453	-0.46142578	-90.26367188	+4044	+19.35791016	-13.21435547	-7.86181641	-106.14990234	-39.06738281	+52.99804688	+5232	+15.96972656	-14.37011719	-8.25732422	+0.65917969	-3.25195313	-71.76269531	+2720
+1458241180.23449990	+19.64794922	-14.19433594	-8.65722656	+15.77636719	-0.30761719	-91.05468750	+3960	+19.37109375	-13.34179688	-7.90576172	-106.50146484	-39.77050781	+53.28369141	+5184	+15.97851563	-14.47998047	-8.31445313	+0.54931641	-3.20800781	-72.39990234	+2684
+1458241180.23869990	+19.67871094	-14.31298828	-8.69677734	+15.86425781	-0.15380859	-91.77978516	+3880	+19.38867188	-13.46484375	-7.95849609	-106.78710938	-40.40771484	+53.48144531	+5136	+15.98291016	-14.60742188	-8.37158203	+0.39550781	-3.14208984	-73.10302734	+2648
+1458241180.24289990	+19.70507813	-14.40966797	-8.73193359	+15.99609375	-0.02197266	-92.52685547	+3804	+19.42382813	-13.56591797	-8.01123047	-107.02880859	-41.00097656	+53.81103516	+5084	+15.97851563	-14.75244141	-8.43310547	+0.19775391	-2.98828125	-73.85009766	+2612
+1458241180.24700000	+19.72265625	-14.50195313	-8.74511719	+16.08398438	+0.06591797	-93.25195313	+3732	+19.45898438	-13.66699219	-8.02880859	-107.40234375	-41.61621094	+54.27246094	+5036	+15.94775391	-14.87548828	-8.50781250	+0.00000000	-2.74658203	-74.55322266	+2580
+1458241180.25120000	+19.75781250	-14.58105469	-8.74511719	+16.25976563	+0.10986328	-94.06494141	+3672	+19.51611328	-13.75488281	-8.04199219	-107.73193359	-42.18750000	+54.79980469	+4984	+15.91699219	-14.99853516	-8.58251953	-0.17578125	-2.46093750	-75.27832031	+2548
+1458241180.25539990	+19.79736328	-14.65136719	-8.75390625	+16.47949219	+0.21972656	-94.85595703	+3616	+19.56884766	-13.82958984	-8.05517578	-108.01757813	-42.80273438	+55.28320313	+4936	+15.88623047	-15.11718750	-8.66601563	-0.30761719	-2.10937500	-75.98144531	+2516
+1458241180.26370000	+19.88964844	-14.79638672	-8.76708984	+16.89697266	+0.43945313	-96.37207031	+3532	+19.70507813	-14.00537109	-8.07275391	-108.74267578	-44.01123047	+56.38183594	+4844	+15.85107422	-15.36328125	-8.80664063	-0.54931641	-1.56005859	-77.43164063	+2468
+1458241180.26790000	+19.92041016	-14.86669922	-8.79345703	+17.05078125	+0.65917969	-97.09716797	+3500	+19.76660156	-14.10644531	-8.09912109	-109.05029297	-44.62646484	+56.82128906	+4800	+15.82910156	-15.49511719	-8.88134766	-0.72509766	-1.20849609	-78.17871094	+2456
+1458241180.27200010	+19.93798828	-14.93261719	-8.80224609	+17.18261719	+0.83496094	-97.80029297	+3484	+19.81933594	-14.20751953	-8.11230469	-109.44580078	-45.19775391	+57.30468750	+4756	+15.78515625	-15.61376953	-8.94287109	-0.92285156	-0.85693359	-78.90380859	+2460
+1458241180.27620010	+19.95117188	-14.99853516	-8.83740234	+17.24853516	+1.09863281	-98.34960938	+3476	+19.87207031	-14.29980469	-8.13867188	-109.75341797	-45.70312500	+57.67822266	+4716	+15.75878906	-15.71923828	-9.01757813	-1.03271484	-0.46142578	-79.47509766	+2468
+1458241180.28040000	+19.97314453	-15.09082031	-8.85937500	+17.29248047	+1.23046875	-98.96484375	+3472	+19.92041016	-14.40966797	-8.15185547	-110.21484375	-46.20849609	+58.16162109	+4680	+15.72363281	-15.82031250	-9.07910156	-1.20849609	-0.17578125	-80.06835938	+2480
+1458241180.28449990	+20.00830078	-15.19189453	-8.88134766	+17.35839844	+1.31835938	-99.60205078	+3468	+19.96875000	-14.51953125	-8.17822266	-110.63232422	-46.73583984	+58.60107422	+4640	+15.71044922	-15.94775391	-9.11865234	-1.42822266	-0.04394531	-80.74951172	+2496
+1458241180.28870010	+20.03906250	-15.31933594	-8.91650391	+17.33642578	+1.49414063	-100.26123047	+3464	+20.01708984	-14.62939453	-8.20898438	-111.07177734	-47.24121094	+59.08447266	+4600	+15.71044922	-16.06201172	-9.17138672	-1.58203125	+0.04394531	-81.32080078	+2512
+1458241180.29699990	+20.07421875	-15.62695313	-8.99121094	+17.09472656	+1.91162109	-101.66748047	+3460	+20.07421875	-14.90185547	-8.28808594	-111.92871094	-48.44970703	+59.74365234	+4528	+15.73242188	-16.29492188	-9.22412109	-1.95556641	+0.02197266	-82.59521484	+2544
+1458241180.30119990	+20.07861328	-15.79833984	-9.07910156	+16.87500000	+2.24121094	-102.17285156	+3456	+20.07861328	-15.05566406	-8.37158203	-112.28027344	-48.99902344	+59.78759766	+4500	+15.78076172	-16.40917969	-9.26367188	-2.08740234	-0.04394531	-83.03466797	+2548
+1458241180.30530000	+20.07861328	-15.99169922	-9.15820313	+16.58935547	+2.52685547	-102.72216797	+3444	+20.06982422	-15.23583984	-8.44628906	-112.74169922	-49.54833984	+59.89746094	+4476	+15.81591797	-16.53662109	-9.28125000	-2.30712891	-0.24169922	-83.54003906	+2544
+1458241180.30950000	+20.06103516	-16.18066406	-9.25048828	+16.30371094	+2.83447266	-103.22753906	+3424	+20.03027344	-15.40283203	-8.52978516	-113.15917969	-50.07568359	+59.89746094	+4452	+15.84228516	-16.66845703	-9.29443359	-2.61474609	-0.46142578	-84.04541016	+2540
+1458241180.31370000	+20.04345703	-16.37402344	-9.34716797	+15.99609375	+3.18603516	-103.71093750	+3396	+20.01269531	-15.55224609	-8.60888672	-113.53271484	-50.55908203	+59.98535156	+4428	+15.87744141	-16.78710938	-9.30761719	-2.83447266	-0.70312500	-84.48486328	+2524
+1458241180.31780000	+20.03027344	-16.58935547	-9.43066406	+15.66650391	+3.42773438	-104.28222656	+3356	+19.98632813	-15.71484375	-8.67480469	-114.03808594	-51.08642578	+60.13916016	+4404	+15.91699219	-16.90136719	-9.31201172	-3.07617188	-1.03271484	-84.94628906	+2504
+1458241180.32200000	+20.02587891	-16.81787109	-9.50976563	+15.31494141	+3.62548828	-104.89746094	+3312	+19.95996094	-15.87744141	-8.76708984	-114.41162109	-51.63574219	+60.18310547	+4380	+15.96972656	-17.02880859	-9.30761719	-3.31787109	-1.45019531	-85.47363281	+2480
+1458241180.32620000	+20.03466797	-17.04199219	-9.58447266	+15.00732422	+3.80126953	-105.53466797	+3264	+19.93359375	-16.04443359	-8.86376953	-114.78515625	-52.18505859	+60.22705078	+4352	+16.03564453	-17.15625000	-9.30322266	-3.49365234	-1.86767578	-85.97900391	+2452
+1458241180.33450010	+19.97314453	-17.42431641	-9.78222656	+14.39208984	+4.61425781	-106.63330078	+3188	+19.85009766	-16.36523438	-9.04394531	-115.46630859	-53.37158203	+60.20507813	+4304	+16.11474609	-17.41992188	-9.32519531	-3.99902344	-2.43896484	-86.94580078	+2404
+1458241180.33870010	+19.95117188	-17.58691406	-9.89208984	+14.15039063	+5.00976563	-107.00683594	+3152	+19.82373047	-16.51464844	-9.13183594	-115.70800781	-53.89892578	+60.13916016	+4276	+16.14550781	-17.53857422	-9.34277344	-4.24072266	-2.65869141	-87.38525391	+2380
+1458241180.34279990	+19.93798828	-17.73632813	-9.99755859	+13.93066406	+5.36132813	-107.42431641	+3112	+19.80175781	-16.65527344	-9.21093750	-116.05957031	-54.40429688	+60.18310547	+4244	+16.17626953	-17.66601563	-9.36914063	-4.48242188	-2.83447266	-87.82470703	+2356
+1458241180.34699990	+19.92480469	-17.89892578	-10.06347656	+13.64501953	+5.60302734	-107.88574219	+3068	+19.77539063	-16.78710938	-9.29003906	-116.38916016	-54.88769531	+60.20507813	+4212	+16.18066406	-17.76708984	-9.40429688	-4.70214844	-2.87841797	-88.19824219	+2328
+1458241180.35120010	+19.93798828	-18.02197266	-10.09423828	+13.55712891	+5.73486328	-108.47900391	+3016	+19.77099609	-16.89257813	-9.34716797	-116.71875000	-55.39306641	+60.46875000	+4168	+16.18505859	-17.86376953	-9.40869141	-4.83398438	-2.98828125	-88.79150391	+2300
+1458241180.35529990	+19.93798828	-18.10986328	-10.14697266	+13.46923828	+6.04248047	-109.00634766	+2972	+19.77099609	-16.97607422	-9.40869141	-116.96044922	-55.89843750	+60.60058594	+4132	+16.19384766	-17.96484375	-9.43505859	-4.94384766	-2.94433594	-89.38476563	+2276
+1458241180.35949990	+19.92919922	-18.20214844	-10.15576172	+13.31542969	+6.28417969	-109.59960938	+2928	+19.79296875	-17.07714844	-9.42187500	-117.39990234	-56.49169922	+61.08398438	+4088	+16.18505859	-18.04833984	-9.46582031	-5.00976563	-2.83447266	-89.93408203	+2252
+1458241180.36780000	+20.00390625	-18.31201172	-10.17773438	+13.29345703	+6.72363281	-110.67626953	+2840	+19.88525391	-17.26171875	-9.48779297	-117.99316406	-57.52441406	+61.72119141	+3984	+16.16308594	-18.23730469	-9.55810547	-5.18554688	-2.30712891	-91.05468750	+2212
+1458241180.37200000	+20.02148438	-18.34277344	-10.18212891	+13.29345703	+6.98730469	-111.15966797	+2800	+19.92041016	-17.34082031	-9.50097656	-118.38867188	-58.00781250	+62.11669922	+3932	+16.12353516	-18.30761719	-9.63281250	-5.27343750	-1.82373047	-91.49414063	+2200
+1458241180.37610010	+20.05224609	-18.34716797	-10.18652344	+13.35937500	+7.20703125	-111.57714844	+2764	+19.96875000	-17.41113281	-9.51416016	-118.76220703	-58.46923828	+62.53417969	+3880	+16.08398438	-18.36474609	-9.69433594	-5.29541016	-1.36230469	-91.99951172	+2192
+1458241180.38030000	+20.07861328	-18.36914063	-10.16455078	+13.38134766	+7.29492188	-112.08251953	+2732	+20.02148438	-17.47705078	-9.51855469	-119.20166016	-58.90869141	+63.03955078	+3828	+16.05322266	-18.41308594	-9.74707031	-5.29541016	-0.98876953	-92.52685547	+2184
+1458241180.38450000	+20.12255859	-18.40429688	-10.11181641	+13.35937500	+7.27294922	-112.67578125	+2708	+20.07421875	-17.54296875	-9.51416016	-119.72900391	-59.37011719	+63.63281250	+3780	+16.02246094	-18.47021484	-9.78222656	-5.31738281	-0.63720703	-93.09814453	+2176
+1458241180.38860010	+20.17089844	-18.43945313	-10.03710938	+13.35937500	+7.20703125	-113.37890625	+2696	+20.14013672	-17.59570313	-9.50097656	-120.25634766	-59.80957031	+64.33593750	+3728	+16.00048828	-18.51855469	-9.82177734	-5.29541016	-0.30761719	-93.62548828	+2172
+1458241180.39280010	+20.21484375	-18.47460938	-9.96679688	+13.33740234	+7.25097656	-114.06005859	+2692	+20.20166016	-17.67041016	-9.48779297	-120.80566406	-60.29296875	+65.01708984	+3684	+15.96533203	-18.57568359	-9.85693359	-5.31738281	+0.04394531	-94.17480469	+2180
+1458241180.40109990	+20.28955078	-18.52734375	-9.97998047	+13.38134766	+7.64648438	-115.00488281	+2696	+20.31591797	-17.85058594	-9.48339844	-121.99218750	-61.17187500	+66.29150391	+3596	+15.94335938	-18.72070313	-9.96240234	-5.40527344	+0.68115234	-95.16357422	+2216
+1458241180.40529990	+20.32910156	-18.61523438	-9.97558594	+13.31542969	+7.66845703	-115.48828125	+2700	+20.37304688	-17.95605469	-9.48779297	-122.65136719	-61.56738281	+66.92871094	+3552	+15.93457031	-18.79101563	-9.99755859	-5.49316406	+0.85693359	-95.62500000	+2236
+1458241180.40949990	+20.36425781	-18.69433594	-9.98437500	+13.24951172	+7.71240234	-115.94970703	+2704	+20.39941406	-18.03955078	-9.52734375	-123.09082031	-61.91894531	+67.25830078	+3508	+15.93017578	-18.87011719	-10.03710938	-5.62500000	+0.96679688	-96.08642578	+2260
+1458241180.41360000	+20.35986328	-18.79541016	-9.99755859	+13.07373047	+7.80029297	-116.36718750	+2704	+20.41259766	-18.11425781	-9.55810547	-123.57421875	-62.27050781	+67.69775391	+3464	+15.93896484	-18.92724609	-10.08984375	-5.69091797	+1.05468750	-96.35009766	+2280
+1458241180.41779990	+20.34228516	-18.93164063	-10.00634766	+12.78808594	+7.88818359	-116.87255859	+2708	+20.40820313	-18.23291016	-9.57128906	-124.32128906	-62.66601563	+68.29101563	+3428	+15.94335938	-19.00195313	-10.09423828	-5.82275391	+0.85693359	-96.74560547	+2292
+1458241180.42199990	+20.33349609	-19.08544922	-10.06787109	+12.54638672	+8.06396484	-117.35595703	+2704	+20.40380859	-18.36035156	-9.59765625	-125.09033203	-63.08349609	+68.90625000	+3392	+15.98730469	-19.12500000	-10.06787109	-5.99853516	+0.43945313	-97.27294922	+2304
+1458241180.42610000	+20.32910156	-19.23925781	-10.15136719	+12.30468750	+8.26171875	-117.70751953	+2696	+20.39501953	-18.48339844	-9.63720703	-125.72753906	-63.45703125	+69.34570313	+3356	+16.03564453	-19.26123047	-10.06347656	-6.24023438	+0.04394531	-97.69042969	+2308
+1458241180.43450000	+20.28515625	-19.63476563	-10.35791016	+11.68945313	+8.81103516	-118.45458984	+2684	+20.32031250	-18.77783203	-9.77783203	-126.62841797	-64.33593750	+69.65332031	+3312	+16.10156250	-19.52929688	-10.08544922	-6.81152344	-0.63720703	-98.50341797	+2300
+1458241180.43860010	+20.24121094	-19.83251953	-10.48095703	+11.35986328	+9.16259766	-118.69628906	+2684	+20.27636719	-18.90527344	-9.87451172	-126.84814453	-64.70947266	+69.54345703	+3292	+16.13671875	-19.64355469	-10.12500000	-7.07519531	-0.94482422	-98.70117188	+2284
+1458241180.44280000	+20.17968750	-20.03466797	-10.61279297	+11.00830078	+9.49218750	-118.95996094	+2680	+20.21484375	-19.04150391	-9.96679688	-127.22167969	-65.10498047	+69.52148438	+3280	+16.16748047	-19.77099609	-10.15136719	-7.38281250	-1.36230469	-98.92089844	+2264
+1458241180.44689990	+20.11376953	-20.24560547	-10.73144531	+10.56884766	+9.79980469	-119.24560547	+2680	+20.14892578	-19.17773438	-10.03710938	-127.70507813	-65.50048828	+69.60937500	+3264	+16.18505859	-19.89843750	-10.15136719	-7.75634766	-1.82373047	-99.16259766	+2240
+1458241180.45110010	+20.05664063	-20.43017578	-10.81933594	+10.21728516	+10.06347656	-119.57519531	+2676	+20.08740234	-19.29638672	-10.09423828	-128.23242188	-65.87402344	+69.80712891	+3244	+16.18945313	-20.03466797	-10.13378906	-8.12988281	-2.30712891	-99.55810547	+2216
+1458241180.45530010	+19.99072266	-20.61914063	-10.91162109	+9.84375000	+10.37109375	-119.94873047	+2676	+20.00830078	-19.42382813	-10.15576172	-128.73779297	-66.31347656	+69.91699219	+3228	+16.19824219	-20.17529297	-10.13818359	-8.48144531	-2.68066406	-99.93164063	+2192
+1458241180.45939990	+19.93359375	-20.81689453	-10.99951172	+9.47021484	+10.65673828	-120.38818359	+2676	+19.94238281	-19.56884766	-10.22167969	-129.33105469	-66.79687500	+70.13671875	+3216	+16.19824219	-20.30273438	-10.15136719	-8.81103516	-2.96630859	-100.28320313	+2160
+1458241180.46779990	+19.89843750	-21.11132813	-11.17089844	+9.05273438	+11.20605469	-121.09130859	+2672	+19.86328125	-19.81054688	-10.36669922	-130.14404297	-67.60986328	+70.37841797	+3188	+16.22900391	-20.53564453	-10.19531250	-9.22851563	-3.33984375	-101.09619141	+2104
+1458241180.47190000	+19.86328125	-21.22998047	-11.19726563	+8.81103516	+11.42578125	-121.46484375	+2668	+19.82373047	-19.91601563	-10.42382813	-130.62744141	-67.98339844	+70.57617188	+3176	+16.19824219	-20.59277344	-10.24804688	-9.42626953	-3.22998047	-101.33789063	+2076
+1458241180.48029990	+19.84570313	-21.36621094	-11.17529297	+8.45947266	+11.60156250	-122.25585938	+2660	+19.81054688	-20.04345703	-10.47656250	-131.81396484	-68.55468750	+71.52099609	+3132	+16.14990234	-20.69824219	-10.30957031	-9.66796875	-2.98828125	-102.08496094	+2024
+1458241180.48440000	+19.85009766	-21.42333984	-11.12695313	+8.26171875	+11.60156250	-122.76123047	+2660	+19.83251953	-20.10498047	-10.46337891	-132.84667969	-68.81835938	+72.50976563	+3112	+16.12353516	-20.74658203	-10.32275391	-9.75585938	-2.83447266	-102.48046875	+1996
+1458241180.48860000	+19.88964844	-21.44091797	-11.05664063	+8.21777344	+11.46972656	-123.26660156	+2656	+19.86767578	-20.16210938	-10.43701172	-133.94531250	-69.06005859	+73.60839844	+3088	+16.11474609	-20.77734375	-10.30078125	-9.71191406	-2.79052734	-103.02978516	+1972
+1458241180.49280000	+19.94677734	-21.44531250	-10.98632813	+8.23974609	+11.35986328	-123.77197266	+2656	+19.92041016	-20.21484375	-10.41503906	-134.97802734	-69.27978516	+74.72900391	+3068	+16.11035156	-20.80371094	-10.30517578	-9.60205078	-2.50488281	-103.57910156	+1952
+1458241180.49690010	+20.00830078	-21.44531250	-10.88525391	+8.30566406	+11.20605469	-124.34326172	+2664	+19.98193359	-20.27197266	-10.39306641	-136.07666016	-69.49951172	+75.95947266	+3048	+16.09716797	-20.80810547	-10.32714844	-9.47021484	-2.13134766	-104.08447266	+1944
+1458241180.50530000	+20.14453125	-21.42333984	-10.69628906	+8.39355469	+10.87646484	-125.31005859	+2676	+20.15771484	-20.35107422	-10.34033203	-138.18603516	-69.78515625	+78.42041016	+3020	+16.07080078	-20.79492188	-10.37988281	-9.25048828	-1.45019531	-104.83154297	+1940
+1458241180.50939990	+20.21484375	-21.40136719	-10.58642578	+8.43750000	+10.65673828	-125.81542969	+2680	+20.24121094	-20.37744141	-10.30517578	-139.28466797	-69.89501953	+79.71679688	+3012	+16.04882813	-20.79492188	-10.38427734	-9.20654297	-1.14257813	-105.22705078	+1944
+1458241180.51360010	+20.27197266	-21.37500000	-10.48974609	+8.45947266	+10.41503906	-126.23291016	+2688	+20.30712891	-20.39941406	-10.27001953	-140.31738281	-69.98291016	+80.90332031	+2996	+16.01806641	-20.79052734	-10.39306641	-9.16259766	-0.85693359	-105.55664063	+1952
+1458241180.51770000	+20.32910156	-21.36621094	-10.37548828	+8.43750000	+10.10742188	-126.69433594	+2696	+20.36425781	-20.43896484	-10.23046875	-141.48193359	-70.04882813	+82.17773438	+2984	+15.99169922	-20.79052734	-10.37988281	-9.14062500	-0.70312500	-105.93017578	+1956
+1458241180.52189990	+20.39501953	-21.36621094	-10.28320313	+8.48144531	+9.86572266	-127.15576172	+2704	+20.42578125	-20.49169922	-10.19970703	-142.66845703	-70.13671875	+83.49609375	+2968	+15.98291016	-20.82568359	-10.35791016	-9.11865234	-0.65917969	-106.36962891	+1976
+1458241180.52609990	+20.45214844	-21.37939453	-10.22167969	+8.50341797	+9.66796875	-127.55126953	+2708	+20.49169922	-20.54443359	-10.18212891	-143.76708984	-70.20263672	+84.70458984	+2952	+16.00048828	-20.85205078	-10.35351563	-9.07470703	-0.65917969	-106.65527344	+1996
+1458241180.53020000	+20.49609375	-21.41894531	-10.16894531	+8.48144531	+9.51416016	-127.94677734	+2708	+20.54003906	-20.62353516	-10.16894531	-144.86572266	-70.33447266	+85.84716797	+2940	+16.00488281	-20.89160156	-10.33593750	-9.09667969	-0.68115234	-106.98486328	+2028
+1458241180.53860000	+20.53564453	-21.52001953	-10.16894531	+8.30566406	+9.51416016	-128.47412109	+2704	+20.56201172	-20.76855469	-10.20410156	-146.27197266	-70.64208984	+87.16552734	+2916	+16.01367188	-21.01904297	-10.37548828	-9.31640625	-0.70312500	-107.42431641	+2080
+1458241180.54270010	+20.51806641	-21.62109375	-10.19970703	+8.06396484	+9.58007813	-128.67187500	+2700	+20.53125000	-20.86523438	-10.23486328	-146.88720703	-70.81787109	+87.56103516	+2908	+16.00048828	-21.11132813	-10.39746094	-9.58007813	-0.85693359	-107.53417969	+2096
+1458241180.54690000	+20.48291016	-21.73535156	-10.26562500	+7.80029297	+9.68994141	-128.78173828	+2700	+20.46972656	-20.97070313	-10.28320313	-147.39257813	-71.03759766	+87.78076172	+2904	+15.99169922	-21.22558594	-10.41503906	-9.90966797	-1.09863281	-107.66601563	+2108
+1458241180.55110000	+20.43017578	-21.85400391	-10.34912109	+7.51464844	+9.86572266	-128.84765625	+2696	+20.41259766	-21.05859375	-10.33154297	-147.83203125	-71.23535156	+87.93457031	+2904	+16.00048828	-21.32666016	-10.42382813	-10.17333984	-1.38427734	-107.77587891	+2116
+1458241180.55520010	+20.36425781	-21.99462891	-10.45458984	+7.18505859	+10.10742188	-128.91357422	+2692	+20.33789063	-21.15527344	-10.37988281	-148.24951172	-71.45507813	+88.06640625	+2900	+16.00488281	-21.44091797	-10.42822266	-10.45898438	-1.71386719	-107.90771484	+2120
+1458241180.55940010	+20.28955078	-22.14404297	-10.57763672	+6.87744141	+10.41503906	-128.97949219	+2692	+20.25878906	-21.26513672	-10.43701172	-148.68896484	-71.71875000	+88.17626953	+2904	+16.02246094	-21.57275391	-10.43701172	-10.74462891	-2.08740234	-108.06152344	+2124
+1458241180.56769990	+20.14892578	-22.44287109	-10.86328125	+6.37207031	+11.14013672	-128.95751953	+2688	+20.09619141	-21.47167969	-10.56005859	-149.30419922	-72.26806641	+88.08837891	+2916	+16.05761719	-21.83642578	-10.49414063	-11.35986328	-2.72460938	-108.23730469	+2116
+1458241180.57189990	+20.06982422	-22.59228516	-11.01269531	+6.10839844	+11.53564453	-128.89160156	+2688	+19.98632813	-21.58593750	-10.63037109	-149.50195313	-72.59765625	+87.84667969	+2924	+16.04882813	-21.96826172	-10.53808594	-11.73339844	-2.96630859	-108.25927734	+2108
+1458241180.57610010	+19.98193359	-22.73291016	-11.16210938	+5.84472656	+11.90917969	-128.82568359	+2688	+19.88964844	-21.67382813	-10.69628906	-149.56787109	-72.88330078	+87.53906250	+2936	+16.03564453	-22.09130859	-10.57324219	-12.10693359	-3.18603516	-108.30322266	+2100
+1458241180.58020000	+19.89404297	-22.86474609	-11.31152344	+5.60302734	+12.28271484	-128.75976563	+2688	+19.78857422	-21.75292969	-10.76220703	-149.56787109	-73.14697266	+87.16552734	+2944	+16.02246094	-22.20996094	-10.61279297	-12.43652344	-3.40576172	-108.32519531	+2088
+1458241180.58439990	+19.81054688	-22.99658203	-11.43457031	+5.33935547	+12.61230469	-128.73779297	+2684	+19.69628906	-21.83203125	-10.82373047	-149.67773438	-73.38867188	+86.90185547	+2952	+16.00927734	-22.31982422	-10.63476563	-12.76611328	-3.64746094	-108.36914063	+2076
+1458241180.58859990	+19.76220703	-23.08886719	-11.51806641	+5.22949219	+12.81005859	-128.75976563	+2672	+19.63037109	-21.89794922	-10.86328125	-149.94140625	-73.58642578	+86.90185547	+2956	+16.00927734	-22.41650391	-10.62597656	-12.98583984	-3.93310547	-108.52294922	+2064
+1458241180.59270000	+19.73583984	-23.15478516	-11.58837891	+5.20751953	+12.98583984	-128.80371094	+2656	+19.57763672	-21.95507813	-10.89404297	-150.27099609	-73.76220703	+87.01171875	+2960	+16.01806641	-22.49560547	-10.62597656	-13.11767578	-4.10888672	-108.69873047	+2052
+1458241180.60100010	+19.74462891	-23.23388672	-11.62792969	+5.27343750	+13.09570313	-129.00146484	+2612	+19.51611328	-22.05175781	-10.93798828	-151.12792969	-74.09179688	+87.53906250	+2960	+16.00927734	-22.58349609	-10.64355469	-13.22753906	-4.10888672	-108.98437500	+2024
+1458241180.60520010	+19.76660156	-23.24707031	-11.62792969	+5.33935547	+13.09570313	-129.13330078	+2588	+19.51171875	-22.08691406	-10.95996094	-151.43554688	-74.20166016	+87.75878906	+2960	+16.00488281	-22.60546875	-10.66113281	-13.20556641	-3.97705078	-109.11621094	+2016
+1458241180.60940000	+19.78857422	-23.24707031	-11.60595703	+5.40527344	+13.07373047	-129.24316406	+2572	+19.51611328	-22.10888672	-10.97314453	-151.78710938	-74.26757813	+88.04443359	+2956	+15.99609375	-22.60546875	-10.66992188	-13.16162109	-3.80126953	-109.24804688	+2008
+1458241180.61350010	+19.81494141	-23.23388672	-11.57080078	+5.47119141	+13.00781250	-129.35302734	+2556	+19.54248047	-22.11767578	-10.97314453	-152.18261719	-74.28955078	+88.46191406	+2952	+15.98730469	-22.59667969	-10.66113281	-13.07373047	-3.64746094	-109.40185547	+2004
+1458241180.61770010	+19.84570313	-23.20312500	-11.52685547	+5.55908203	+12.87597656	-129.48486328	+2540	+19.59082031	-22.11328125	-10.95996094	-152.66601563	-74.24560547	+89.05517578	+2952	+15.97851563	-22.57910156	-10.64355469	-12.98583984	-3.49365234	-109.57763672	+2000
+1458241180.62190010	+19.89404297	-23.17236328	-11.45214844	+5.64697266	+12.70019531	-129.66064453	+2532	+19.65673828	-22.09570313	-10.93359375	-153.25927734	-74.15771484	+89.80224609	+2956	+15.97412109	-22.55273438	-10.62158203	-12.83203125	-3.31787109	-109.79736328	+2008
+1458241180.62599990	+19.93798828	-23.13281250	-11.38623047	+5.73486328	+12.52441406	-129.83642578	+2520	+19.73144531	-22.07812500	-10.90722656	-153.80859375	-74.04785156	+90.54931641	+2956	+15.96972656	-22.52197266	-10.60400391	-12.65625000	-3.16406250	-109.99511719	+2016
+1458241180.63439990	+20.05224609	-23.04052734	-11.22363281	+5.99853516	+12.15087891	-130.18798828	+2500	+19.90283203	-22.03857422	-10.85009766	-154.86328125	-73.80615234	+92.02148438	+2952	+15.96533203	-22.43408203	-10.57763672	-12.28271484	-2.72460938	-110.39062500	+2044
+1458241180.63850000	+20.09179688	-23.00097656	-11.16650391	+6.08642578	+11.99707031	-130.31982422	+2488	+19.98632813	-22.02099609	-10.81933594	-155.30273438	-73.65234375	+92.68066406	+2948	+15.95654297	-22.38134766	-10.57763672	-12.08496094	-2.41699219	-110.54443359	+2064
+1458241180.64270000	+20.12695313	-22.97021484	-11.10498047	+6.13037109	+11.86523438	-130.45166016	+2472	+20.08300781	-21.99902344	-10.78417969	-155.74218750	-73.49853516	+93.36181641	+2944	+15.94335938	-22.33740234	-10.57324219	-11.95312500	-2.17529297	-110.69824219	+2088
+1458241180.64689990	+20.15771484	-22.93945313	-11.04785156	+6.15234375	+11.73339844	-130.58349609	+2456	+20.17089844	-21.96826172	-10.75341797	-156.07177734	-73.30078125	+93.91113281	+2936	+15.93017578	-22.30664063	-10.56884766	-11.82128906	-1.99951172	-110.83007813	+2112
+1458241180.65100000	+20.18408203	-22.90869141	-10.99511719	+6.15234375	+11.60156250	-130.71533203	+2440	+20.25878906	-21.94189453	-10.72705078	-156.33544922	-73.12500000	+94.41650391	+2924	+15.92138672	-22.27587891	-10.56884766	-11.73339844	-1.82373047	-110.96191406	+2136
+1458241180.65520000	+20.20605469	-22.89111328	-10.93798828	+6.15234375	+11.46972656	-130.84716797	+2428	+20.32470703	-21.92431641	-10.70068359	-156.64306641	-72.97119141	+94.89990234	+2908	+15.91259766	-22.25830078	-10.55566406	-11.66748047	-1.75781250	-111.07177734	+2156
+1458241180.66350010	+20.23681641	-22.88671875	-10.85888672	+6.08642578	+11.22802734	-131.11083984	+2396	+20.42138672	-21.92431641	-10.66552734	-157.28027344	-72.75146484	+95.75683594	+2868	+15.91699219	-22.28906250	-10.56445313	-11.71142578	-1.84570313	-111.24755859	+2192
+1458241180.66770010	+20.23681641	-22.91308594	-10.84130859	+5.99853516	+11.18408203	-131.22070313	+2380	+20.44775391	-21.94189453	-10.66113281	-157.56591797	-72.72949219	+96.06445313	+2844	+15.92138672	-22.32861328	-10.58642578	-11.82128906	-1.95556641	-111.24755859	+2208
+1458241180.67179990	+20.22363281	-22.95263672	-10.84570313	+5.86669922	+11.20605469	-131.28662109	+2368	+20.44775391	-21.96826172	-10.66992188	-157.71972656	-72.75146484	+96.19628906	+2820	+15.92578125	-22.39013672	-10.61279297	-11.99707031	-2.08740234	-111.24755859	+2220
+1458241180.67600010	+20.19287109	-23.00537109	-10.86767578	+5.69091797	+11.25000000	-131.33056641	+2356	+20.43457031	-21.99902344	-10.69189453	-157.80761719	-72.79541016	+96.21826172	+2800	+15.93017578	-22.43847656	-10.63037109	-12.15087891	-2.19726563	-111.22558594	+2228
+1458241180.68020010	+20.15332031	-23.07568359	-10.89843750	+5.47119141	+11.31591797	-131.35253906	+2344	+20.40820313	-22.03417969	-10.72265625	-157.91748047	-72.88330078	+96.21826172	+2784	+15.93017578	-22.50000000	-10.64794922	-12.32666016	-2.37304688	-111.20361328	+2236
+1458241180.68849990	+20.06542969	-23.25585938	-10.98193359	+5.00976563	+11.44775391	-131.44042969	+2320	+20.32910156	-22.11767578	-10.78857422	-158.18115234	-73.10302734	+96.19628906	+2756	+15.93457031	-22.65820313	-10.67431641	-12.78808594	-2.87841797	-111.15966797	+2232
+1458241180.69269990	+20.02148438	-23.34814453	-11.02148438	+4.81201172	+11.53564453	-131.48437500	+2308	+20.27197266	-22.16601563	-10.82812500	-158.29101563	-73.25683594	+96.13037109	+2748	+15.94335938	-22.73730469	-10.68750000	-13.00781250	-3.14208984	-111.13769531	+2228
+1458241180.69680000	+19.97753906	-23.44482422	-11.06542969	+4.59228516	+11.60156250	-131.55029297	+2300	+20.20605469	-22.21875000	-10.87207031	-158.46679688	-73.43261719	+96.08642578	+2740	+15.94335938	-22.82519531	-10.70068359	-13.24951172	-3.42773438	-111.11572266	+2220
+1458241180.70100000	+19.92919922	-23.56347656	-11.12255859	+4.35058594	+11.71142578	-131.61621094	+2292	+20.14453125	-22.27587891	-10.91601563	-158.62060547	-73.65234375	+96.02050781	+2736	+15.95214844	-22.94824219	-10.71386719	-13.62304688	-3.86718750	-111.11572266	+2208
+1458241180.70520000	+19.88085938	-23.67773438	-11.18847656	+4.13085938	+11.82128906	-131.63818359	+2288	+20.08300781	-22.33300781	-10.95996094	-158.81835938	-73.82812500	+96.02050781	+2728	+15.96093750	-23.06689453	-10.73144531	-13.93066406	-4.24072266	-111.09375000	+2200
+1458241180.71350000	+19.78857422	-23.89306641	-11.28955078	+3.71337891	+11.97509766	-131.72607422	+2284	+19.95996094	-22.43408203	-11.04345703	-159.16992188	-74.17968750	+95.99853516	+2720	+15.96533203	-23.25146484	-10.74462891	-14.47998047	-4.85595703	-111.07177734	+2172
+1458241180.71770000	+19.76220703	-23.97216797	-11.31591797	+3.55957031	+11.97509766	-131.79199219	+2276	+19.90722656	-22.47363281	-11.08300781	-159.34570313	-74.33349609	+95.99853516	+2716	+15.97851563	-23.31298828	-10.73583984	-14.61181641	-5.09765625	-111.11572266	+2160
+1458241180.72180010	+19.75341797	-24.03808594	-11.32031250	+3.44970703	+11.90917969	-131.87988281	+2268	+19.86328125	-22.50878906	-11.10058594	-159.67529297	-74.42138672	+96.19628906	+2704	+15.98730469	-23.34375000	-10.71826172	-14.65576172	-5.25146484	-111.20361328	+2144
+1458241180.72600010	+19.76660156	-24.07763672	-11.30273438	+3.40576172	+11.79931641	-131.98974609	+2260	+19.84130859	-22.53955078	-11.10937500	-160.09277344	-74.48730469	+96.52587891	+2692	+16.00488281	-23.34814453	-10.69628906	-14.61181641	-5.33935547	-111.31347656	+2132
+1458241180.73020010	+19.79296875	-24.09521484	-11.26757813	+3.40576172	+11.64550781	-132.09960938	+2256	+19.83251953	-22.57031250	-11.10498047	-160.55419922	-74.48730469	+96.94335938	+2680	+16.02246094	-23.33935547	-10.67871094	-14.50195313	-5.33935547	-111.42333984	+2124
+1458241180.73429990	+19.82373047	-24.09082031	-11.22802734	+3.44970703	+11.49169922	-132.18750000	+2252	+19.84130859	-22.58789063	-11.09179688	-161.01562500	-74.48730469	+97.38281250	+2668	+16.04003906	-23.31298828	-10.66552734	-14.32617188	-5.25146484	-111.51123047	+2120
+1458241180.74270010	+19.89404297	-24.06005859	-11.14892578	+3.55957031	+11.20605469	-132.29736328	+2252	+19.87646484	-22.61425781	-11.05224609	-161.87255859	-74.37744141	+98.26171875	+2640	+16.06201172	-23.25585938	-10.64794922	-14.08447266	-5.05371094	-111.64306641	+2120
+1458241180.74679990	+19.93798828	-24.02929688	-11.09619141	+3.62548828	+11.03027344	-132.34130859	+2256	+19.90283203	-22.62304688	-11.02148438	-162.35595703	-74.28955078	+98.74511719	+2628	+16.07519531	-23.21630859	-10.63476563	-13.93066406	-4.92187500	-111.70898438	+2120
+1458241180.75099990	+19.97314453	-24.00292969	-11.05664063	+3.69140625	+10.89843750	-132.38525391	+2260	+19.93359375	-22.62304688	-10.98632813	-162.75146484	-74.17968750	+99.20654297	+2616	+16.07958984	-23.18994141	-10.63037109	-13.84277344	-4.83398438	-111.75292969	+2124
+1458241180.75510000	+20.00830078	-23.97216797	-11.00390625	+3.77929688	+10.74462891	-132.45117188	+2264	+19.96875000	-22.62304688	-10.94677734	-163.16894531	-74.04785156	+99.64599609	+2608	+16.08398438	-23.15917969	-10.61718750	-13.73291016	-4.74609375	-111.79687500	+2128
+1458241180.75930000	+20.04785156	-23.94140625	-10.95117188	+3.86718750	+10.61279297	-132.51708984	+2268	+20.01269531	-22.62304688	-10.90283203	-163.58642578	-73.89404297	+100.12939453	+2596	+16.08837891	-23.12841797	-10.60839844	-13.60107422	-4.63623047	-111.84082031	+2132
+1458241180.76350000	+20.07861328	-23.91503906	-10.90722656	+3.93310547	+10.48095703	-132.56103516	+2276	+20.05224609	-22.62304688	-10.86328125	-163.95996094	-73.76220703	+100.56884766	+2588	+16.09277344	-23.07128906	-10.59960938	-13.42529297	-4.46044922	-111.92871094	+2140
+1458241180.77180000	+20.14892578	-23.87109375	-10.83691406	+4.08691406	+10.28320313	-132.62695313	+2288	+20.13134766	-22.63183594	-10.78417969	-164.66308594	-73.52050781	+101.38183594	+2572	+16.10595703	-22.97460938	-10.58203125	-13.07373047	-4.13085938	-112.03857422	+2164
+1458241180.77600000	+20.17968750	-23.84472656	-10.80615234	+4.17480469	+10.21728516	-132.62695313	+2300	+20.15771484	-22.63183594	-10.75341797	-164.90478516	-73.43261719	+101.66748047	+2560	+16.10595703	-22.89990234	-10.58203125	-12.85400391	-3.82324219	-112.10449219	+2184
+1458241180.78010010	+20.20605469	-23.82714844	-10.77978516	+4.21875000	+10.15136719	-132.64892578	+2308	+20.17968750	-22.64062500	-10.72265625	-165.16845703	-73.36669922	+101.93115234	+2552	+16.09716797	-22.84277344	-10.57324219	-12.72216797	-3.62548828	-112.14843750	+2200
+1458241180.78430010	+20.22802734	-23.81835938	-10.76220703	+4.28466797	+10.10742188	-132.67089844	+2320	+20.19287109	-22.64941406	-10.69628906	-165.36621094	-73.30078125	+102.12890625	+2540	+16.09277344	-22.81640625	-10.56005859	-12.65625000	-3.55957031	-112.19238281	+2212
+1458241180.78850010	+20.24121094	-23.81835938	-10.74902344	+4.30664063	+10.08544922	-132.69287109	+2328	+20.20166016	-22.65380859	-10.68310547	-165.54199219	-73.25683594	+102.30468750	+2532	+16.08398438	-22.81201172	-10.55566406	-12.65625000	-3.55957031	-112.21435547	+2224
+1458241180.79679990	+20.25439453	-23.84472656	-10.75781250	+4.35058594	+10.15136719	-132.73681641	+2352	+20.20166016	-22.67578125	-10.65673828	-165.82763672	-73.21289063	+102.54638672	+2520	+16.07519531	-22.85156250	-10.56005859	-12.78808594	-3.73535156	-112.21435547	+2240
+1458241180.80100010	+20.25439453	-23.86669922	-10.77978516	+4.35058594	+10.21728516	-132.73681641	+2372	+20.19726563	-22.68457031	-10.65234375	-165.89355469	-73.21289063	+102.61230469	+2512	+16.07519531	-22.87353516	-10.56445313	-12.85400391	-3.80126953	-112.21435547	+2244
+1458241180.80510000	+20.24560547	-23.89306641	-10.80615234	+4.35058594	+10.30517578	-132.73681641	+2388	+20.18847656	-22.69335938	-10.65673828	-165.93750000	-73.23486328	+102.63427734	+2508	+16.07519531	-22.90429688	-10.56884766	-12.94189453	-3.88916016	-112.19238281	+2248
+1458241180.80929990	+20.23242188	-23.92382813	-10.84130859	+4.32861328	+10.41503906	-132.71484375	+2412	+20.17529297	-22.70214844	-10.66113281	-165.95947266	-73.27880859	+102.61230469	+2508	+16.07080078	-22.93945313	-10.57763672	-13.05175781	-3.99902344	-112.14843750	+2252
+1458241180.81349990	+20.21923828	-23.94580078	-10.87646484	+4.30664063	+10.52490234	-132.69287109	+2432	+20.16210938	-22.71093750	-10.66552734	-165.98144531	-73.30078125	+102.59033203	+2504	+16.06640625	-22.94824219	-10.58203125	-13.07373047	-4.04296875	-112.14843750	+2248
+1458241180.82180000	+20.17968750	-24.00732422	-10.94238281	+4.24072266	+10.72265625	-132.69287109	+2468	+20.13574219	-22.72412109	-10.67871094	-165.95947266	-73.34472656	+102.50244141	+2504	+16.06640625	-22.97460938	-10.58642578	-13.16162109	-4.13085938	-112.12646484	+2244
+1458241180.82590010	+20.15771484	-24.04687500	-10.98193359	+4.19677734	+10.83251953	-132.69287109	+2488	+20.12255859	-22.72851563	-10.68310547	-165.95947266	-73.36669922	+102.48046875	+2504	+16.06201172	-23.02294922	-10.59082031	-13.31542969	-4.30664063	-112.08251953	+2244
+1458241180.83010010	+20.13574219	-24.08203125	-11.02148438	+4.17480469	+10.92041016	-132.69287109	+2508	+20.11376953	-22.73291016	-10.68750000	-165.93750000	-73.38867188	+102.43652344	+2504	+16.05761719	-23.07128906	-10.60400391	-13.44726563	-4.48242188	-112.01660156	+2240
+1458241180.83430000	+20.11376953	-24.11279297	-11.05664063	+4.13085938	+11.03027344	-132.67089844	+2528	+20.10498047	-22.73730469	-10.69628906	-165.91552734	-73.41064453	+102.41455078	+2508	+16.05322266	-23.11523438	-10.61718750	-13.57910156	-4.61425781	-111.95068359	+2232
+1458241180.83839990	+20.08740234	-24.14794922	-11.09619141	+4.10888672	+11.11816406	-132.67089844	+2544	+20.09619141	-22.73730469	-10.70068359	-165.89355469	-73.45458984	+102.37060547	+2508	+16.04003906	-23.21191406	-10.64794922	-13.88671875	-4.89990234	-111.79687500	+2224
+1458241180.84680010	+20.05664063	-24.18310547	-11.14453125	+4.08691406	+11.20605469	-132.62695313	+2568	+20.08300781	-22.74169922	-10.71386719	-165.80566406	-73.47656250	+102.28271484	+2508	+16.01806641	-23.31298828	-10.70507813	-14.21630859	-5.14160156	-111.48925781	+2196
+1458241180.85089990	+20.05224609	-24.18310547	-11.14892578	+4.08691406	+11.18408203	-132.62695313	+2572	+20.08300781	-22.74169922	-10.71386719	-165.78369141	-73.49853516	+102.23876953	+2512	+16.01367188	-23.31738281	-10.71386719	-14.23828125	-5.14160156	-111.37939453	+2176
+1458241180.85509990	+20.04785156	-24.17431641	-11.13574219	+4.10888672	+11.14013672	-132.60498047	+2576	+20.08300781	-22.74169922	-10.71826172	-165.76171875	-73.49853516	+102.21679688	+2512	+16.01367188	-23.29541016	-10.71826172	-14.19433594	-5.03173828	-111.31347656	+2156
+1458241180.85929990	+20.05224609	-24.15673828	-11.11816406	+4.13085938	+11.07421875	-132.60498047	+2580	+20.08300781	-22.73730469	-10.71386719	-165.73974609	-73.47656250	+102.21679688	+2512	+16.01806641	-23.26464844	-10.72265625	-14.08447266	-4.85595703	-111.24755859	+2140
+1458241180.86340000	+20.05664063	-24.14794922	-11.10498047	+4.15283203	+11.03027344	-132.60498047	+2584	+20.09179688	-22.73730469	-10.71386719	-165.71777344	-73.47656250	+102.19482422	+2512	+16.01806641	-23.24267578	-10.72705078	-14.01855469	-4.76806641	-111.20361328	+2124
+1458241180.86760000	+20.06542969	-24.13037109	-11.08740234	+4.17480469	+10.98632813	-132.60498047	+2588	+20.09619141	-22.73291016	-10.71386719	-165.67382813	-73.45458984	+102.19482422	+2512	+16.02246094	-23.22070313	-10.72705078	-13.93066406	-4.63623047	-111.18164063	+2112
+1458241180.87590000	+20.07861328	-24.09521484	-11.05664063	+4.21875000	+10.87646484	-132.56103516	+2592	+20.11816406	-22.72412109	-10.70507813	-165.60791016	-73.43261719	+102.17285156	+2516	+16.02246094	-23.18554688	-10.72705078	-13.82080078	-4.43847656	-111.15966797	+2092
+1458241180.88010000	+20.08740234	-24.08203125	-11.04785156	+4.24072266	+10.85449219	-132.56103516	+2592	+20.12695313	-22.71972656	-10.69628906	-165.56396484	-73.41064453	+102.17285156	+2516	+16.02246094	-23.17236328	-10.72705078	-13.79882813	-4.39453125	-111.15966797	+2084
+1458241180.88430000	+20.09179688	-24.06884766	-11.03466797	+4.26269531	+10.81054688	-132.53906250	+2592	+20.14013672	-22.71093750	-10.69189453	-165.52001953	-73.36669922	+102.15087891	+2520	+16.02246094	-23.16357422	-10.72265625	-13.77685547	-4.35058594	-111.13769531	+2072
+1458241180.88840010	+20.10058594	-24.05126953	-11.01708984	+4.28466797	+10.76660156	-132.51708984	+2592	+20.15332031	-22.70654297	-10.68310547	-165.45410156	-73.34472656	+102.12890625	+2520	+16.01806641	-23.13281250	-10.71826172	-13.71093750	-4.21875000	-111.11572266	+2068
+1458241180.89260010	+20.10498047	-24.02929688	-11.00390625	+4.30664063	+10.70068359	-132.49511719	+2592	+20.16650391	-22.69775391	-10.67871094	-165.41015625	-73.30078125	+102.10693359	+2520	+16.01806641	-23.10205078	-10.70947266	-13.62304688	-4.08691406	-111.09375000	+2064
+1458241180.89680000	+20.10937500	-24.01171875	-10.99072266	+4.35058594	+10.67871094	-132.45117188	+2592	+20.17968750	-22.69335938	-10.66992188	-165.34423828	-73.27880859	+102.08496094	+2524	+16.01367188	-23.07128906	-10.70068359	-13.57910156	-3.97705078	-111.07177734	+2064
+1458241180.90510010	+20.12695313	-23.93701172	-10.94238281	+4.46044922	+10.50292969	-132.20947266	+2596	+20.21484375	-22.67138672	-10.65234375	-165.05859375	-73.16894531	+101.86523438	+2528	+15.99609375	-22.96142578	-10.66992188	-13.40332031	-3.49365234	-110.85205078	+2076
+1458241180.90920000	+20.12695313	-23.91064453	-10.93798828	+4.50439453	+10.45898438	-132.05566406	+2592	+20.22802734	-22.66259766	-10.64794922	-164.88281250	-73.12500000	+101.71142578	+2528	+15.98730469	-22.93505859	-10.65673828	-13.40332031	-3.40576172	-110.74218750	+2084
+1458241180.91339990	+20.11376953	-23.87988281	-10.93798828	+4.57031250	+10.43701172	-131.81396484	+2592	+20.24121094	-22.64941406	-10.64355469	-164.48730469	-73.08105469	+101.33789063	+2532	+15.97412109	-22.91748047	-10.63916016	-13.46923828	-3.40576172	-110.56640625	+2088
+1458241180.91759990	+20.09179688	-23.86230469	-10.94677734	+4.59228516	+10.41503906	-131.55029297	+2588	+20.25000000	-22.63623047	-10.63916016	-164.09179688	-73.03710938	+100.94238281	+2532	+15.96533203	-22.91748047	-10.61718750	-13.57910156	-3.49365234	-110.39062500	+2096
+1458241180.92170000	+20.06542969	-23.86230469	-10.96435547	+4.61425781	+10.41503906	-131.28662109	+2584	+20.25000000	-22.62744141	-10.64355469	-163.69628906	-72.99316406	+100.50292969	+2532	+15.96533203	-22.92626953	-10.59960938	-13.71093750	-3.66943359	-110.21484375	+2096
+1458241180.93010000	+19.98632813	-23.90185547	-11.05224609	+4.61425781	+10.52490234	-130.69335938	+2588	+20.21923828	-22.60986328	-10.66552734	-162.44384766	-72.92724609	+99.09667969	+2544	+15.97412109	-22.96142578	-10.59082031	-13.93066406	-3.97705078	-109.95117188	+2092
+1458241180.93420000	+19.94238281	-23.93701172	-11.10058594	+4.59228516	+10.59082031	-130.40771484	+2588	+20.18847656	-22.60546875	-10.68750000	-161.80664063	-72.94921875	+98.32763672	+2556	+15.97412109	-22.98339844	-10.59082031	-14.06250000	-4.15283203	-109.79736328	+2084
+1458241180.93840000	+19.89404297	-23.98095703	-11.16210938	+4.54833984	+10.67871094	-130.05615234	+2592	+20.13574219	-22.60107422	-10.72265625	-160.90576172	-72.99316406	+97.22900391	+2572	+15.97412109	-23.00537109	-10.59082031	-14.19433594	-4.30664063	-109.62158203	+2076
+1458241180.94260000	+19.84570313	-24.02050781	-11.21923828	+4.52636719	+10.74462891	-129.70458984	+2596	+20.08300781	-22.60107422	-10.76660156	-159.98291016	-73.05908203	+96.08642578	+2588	+15.97412109	-23.02734375	-10.59521484	-14.37011719	-4.48242188	-109.40185547	+2064
+1458241180.94670010	+19.79736328	-24.06445313	-11.27197266	+4.46044922	+10.78857422	-129.37500000	+2596	+20.03027344	-22.60107422	-10.80615234	-159.12597656	-73.10302734	+95.00976563	+2604	+15.96972656	-23.04052734	-10.60400391	-14.52392578	-4.63623047	-109.18212891	+2052
+1458241180.95090010	+19.74902344	-24.09960938	-11.32031250	+4.43847656	+10.78857422	-128.95751953	+2596	+19.97314453	-22.59228516	-10.85009766	-158.07128906	-73.10302734	+93.71337891	+2624	+15.96533203	-23.05371094	-10.60400391	-14.78759766	-4.92187500	-108.78662109	+2032
+1458241180.95919990	+19.69628906	-24.10400391	-11.35546875	+4.50439453	+10.67871094	-128.32031250	+2580	+19.88964844	-22.55273438	-10.90722656	-156.20361328	-73.03710938	+91.47216797	+2652	+15.96093750	-23.02734375	-10.62158203	-15.02929688	-5.14160156	-108.08349609	+1984
+1458241180.96339990	+19.70068359	-24.08642578	-11.32910156	+4.59228516	+10.52490234	-128.01269531	+2576	+19.86328125	-22.52197266	-10.92041016	-155.23681641	-72.97119141	+90.37353516	+2660	+15.96093750	-22.97460938	-10.63476563	-15.05126953	-5.11962891	-107.68798828	+1960
+1458241180.96760010	+19.72705078	-24.03808594	-11.29833984	+4.70214844	+10.34912109	-127.70507813	+2572	+19.85888672	-22.48681641	-10.92919922	-154.35791016	-72.86132813	+89.40673828	+2668	+15.96093750	-22.91308594	-10.65234375	-15.00732422	-4.92187500	-107.31445313	+1940
+1458241180.97170000	+19.76220703	-23.96777344	-11.25000000	+4.83398438	+10.15136719	-127.39746094	+2576	+19.86328125	-22.44726563	-10.92480469	-153.54492188	-72.72949219	+88.54980469	+2676	+15.95214844	-22.82958984	-10.66992188	-14.91943359	-4.65820313	-106.98486328	+1916
+1458241180.97589990	+19.81054688	-23.86669922	-11.18408203	+5.03173828	+9.90966797	-127.06787109	+2580	+19.88085938	-22.38134766	-10.91601563	-152.64404297	-72.55371094	+87.62695313	+2684	+15.93896484	-22.73291016	-10.67871094	-14.78759766	-4.32861328	-106.67724609	+1896
+1458241180.98000000	+19.86328125	-23.74804688	-11.09619141	+5.22949219	+9.64599609	-126.78222656	+2588	+19.91601563	-22.31542969	-10.89404297	-151.78710938	-72.31201172	+86.79199219	+2688	+15.92578125	-22.62744141	-10.67871094	-14.63378906	-3.95507813	-106.39160156	+1876
+1458241180.98840000	+19.98632813	-23.46679688	-10.86767578	+5.71289063	+8.92089844	-126.27685547	+2612	+20.04785156	-22.16162109	-10.78857422	-150.38085938	-71.65283203	+85.71533203	+2704	+15.90380859	-22.39453125	-10.68310547	-14.12841797	-3.14208984	-105.86425781	+1852
+1458241180.99250010	+20.05664063	-23.30859375	-10.74902344	+5.99853516	+8.54736328	-126.03515625	+2628	+20.12255859	-22.07373047	-10.71386719	-149.83154297	-71.27929688	+85.38574219	+2708	+15.89501953	-22.26708984	-10.67871094	-13.82080078	-2.70263672	-105.60058594	+1844
+1458241180.99670000	+20.13574219	-23.14599609	-10.63916016	+6.35009766	+8.23974609	-125.77148438	+2648	+20.19287109	-21.98144531	-10.63916016	-149.30419922	-70.92773438	+85.10009766	+2716	+15.88623047	-22.15283203	-10.66992188	-13.55712891	-2.30712891	-105.38085938	+1840
+1458241181.00090000	+20.21044922	-22.97460938	-10.54687500	+6.70166016	+7.95410156	-125.39794922	+2672	+20.26757813	-21.88476563	-10.56005859	-148.66699219	-70.53222656	+84.70458984	+2720	+15.87304688	-22.02978516	-10.67431641	-13.29345703	-1.82373047	-105.02929688	+1848
+1458241181.00500010	+20.27197266	-22.82958984	-10.46337891	+7.00927734	+7.66845703	-125.04638672	+2696	+20.33789063	-21.81005859	-10.48974609	-148.05175781	-70.15869141	+84.28710938	+2720	+15.86425781	-21.93310547	-10.66113281	-13.11767578	-1.53808594	-104.69970703	+1856
+1458241181.01340010	+20.32910156	-22.55712891	-10.37988281	+7.47070313	+7.20703125	-124.18945313	+2732	+20.43017578	-21.65185547	-10.38867188	-146.42578125	-69.41162109	+82.96875000	+2716	+15.85986328	-21.77929688	-10.64794922	-12.87597656	-1.14257813	-103.93066406	+1892
+1458241181.01749990	+20.32470703	-22.47363281	-10.34912109	+7.58056641	+7.00927734	-123.75000000	+2744	+20.44775391	-21.57275391	-10.34033203	-145.65673828	-69.03808594	+82.33154297	+2708	+15.86425781	-21.71337891	-10.62158203	-12.81005859	-1.18652344	-103.51318359	+1912
+1458241181.02169990	+20.31152344	-22.41650391	-10.35351563	+7.69042969	+6.87744141	-123.33251953	+2752	+20.45214844	-21.50244141	-10.29638672	-144.90966797	-68.68652344	+81.67236328	+2700	+15.89062500	-21.68701172	-10.59082031	-12.76611328	-1.38427734	-103.13964844	+1932
+1458241181.03000000	+20.28955078	-22.35937500	-10.43701172	+7.86621094	+6.70166016	-122.40966797	+2764	+20.43017578	-21.37500000	-10.24365234	-143.34960938	-68.04931641	+80.22216797	+2680	+15.97851563	-21.67382813	-10.53369141	-12.81005859	-1.99951172	-102.32666016	+1960
+1458241181.03420000	+20.27197266	-22.33300781	-10.50732422	+7.95410156	+6.70166016	-121.86035156	+2764	+20.39062500	-21.31347656	-10.24804688	-142.40478516	-67.78564453	+79.18945313	+2668	+16.01367188	-21.67822266	-10.51171875	-12.91992188	-2.35107422	-101.88720703	+1968
+1458241181.04250000	+20.14453125	-22.35937500	-10.71826172	+7.82226563	+6.87744141	-120.60791016	+2764	+20.25878906	-21.20361328	-10.32275391	-140.09765625	-67.25830078	+76.55273438	+2664	+16.08837891	-21.68261719	-10.48535156	-13.18359375	-3.09814453	-100.78857422	+1976
+1458241181.04670000	+20.05224609	-22.40771484	-10.81933594	+7.60253906	+6.94335938	-119.99267578	+2764	+20.17968750	-21.16406250	-10.37109375	-138.99902344	-66.99462891	+75.21240234	+2664	+16.11914063	-21.67382813	-10.47216797	-13.31542969	-3.47167969	-100.21728516	+1972
+1458241181.05500010	+19.92919922	-22.44287109	-10.96875000	+7.42675781	+6.85546875	-118.82812500	+2740	+20.00830078	-21.04541016	-10.47216797	-136.71386719	-66.37939453	+72.50976563	+2660	+16.17187500	-21.61669922	-10.42382813	-13.55712891	-4.30664063	-98.94287109	+1948
+1458241181.06329990	+19.85449219	-22.42089844	-11.10937500	+7.47070313	+6.78955078	-117.59765625	+2716	+19.86767578	-20.91357422	-10.54687500	-134.78027344	-65.74218750	+70.20263672	+2656	+16.20703125	-21.52001953	-10.37548828	-13.68896484	-4.87792969	-97.77832031	+1924
+1458241181.07170010	+19.76660156	-22.35058594	-11.21484375	+7.49267578	+6.78955078	-116.32324219	+2688	+19.77539063	-20.79052734	-10.61279297	-132.86865234	-65.01708984	+67.96142578	+2660	+16.22900391	-21.36181641	-10.40185547	-13.55712891	-4.72412109	-96.56982422	+1912
+1458241181.07579990	+19.73583984	-22.26708984	-11.22363281	+7.55859375	+6.65771484	-115.66406250	+2672	+19.74462891	-20.71582031	-10.63916016	-131.85791016	-64.55566406	+66.81884766	+2664	+16.21142578	-21.23876953	-10.41503906	-13.40332031	-4.46044922	-95.97656250	+1912
+1458241181.08419990	+19.74902344	-22.02539063	-11.17968750	+7.91015625	+6.28417969	-114.41162109	+2648	+19.72705078	-20.53564453	-10.63037109	-130.42968750	-63.52294922	+65.32470703	+2680	+16.16308594	-20.98388672	-10.44140625	-13.00781250	-3.75732422	-94.94384766	+1904
+1458241181.09250000	+19.87207031	-21.61230469	-10.99511719	+8.81103516	+5.55908203	-113.29101563	+2648	+19.80615234	-20.29833984	-10.53808594	-129.37500000	-62.33642578	+64.55566406	+2708	+16.12792969	-20.70703125	-10.44140625	-12.45849609	-2.92236328	-94.02099609	+1908
+1458241181.10920000	+20.09619141	-20.67626953	-10.67431641	+10.78857422	+4.39453125	-110.76416016	+2660	+20.09619141	-19.76660156	-10.29199219	-127.11181641	-59.69970703	+63.23730469	+2800	+15.98730469	-20.10937500	-10.59521484	-11.29394531	-0.37353516	-91.80175781	+1976
+1458241181.11330010	+20.15332031	-20.41699219	-10.57324219	+11.31591797	+3.99902344	-110.06103516	+2672	+20.17089844	-19.59960938	-10.22607422	-126.45263672	-58.95263672	+62.88574219	+2820	+15.94335938	-19.93359375	-10.63476563	-11.05224609	+0.26367188	-91.07666016	+2004
+1458241181.12170000	+20.28515625	-19.94677734	-10.39306641	+12.41455078	+3.18603516	-108.83056641	+2696	+20.27636719	-19.28759766	-10.10302734	-125.31005859	-57.61230469	+62.22656250	+2852	+15.85546875	-19.67431641	-10.65234375	-10.72265625	+1.03271484	-89.93408203	+2064
+1458241181.13000010	+20.32031250	-19.58642578	-10.33154297	+13.11767578	+2.72460938	-107.33642578	+2708	+20.36425781	-18.98437500	-9.99755859	-123.96972656	-56.33789063	+61.34765625	+2864	+15.85107422	-19.43261719	-10.67431641	-10.34912109	+1.51611328	-88.57177734	+2136
+1458241181.13829990	+20.28955078	-19.36230469	-10.40625000	+13.40332031	+2.61474609	-105.68847656	+2712	+20.36425781	-18.71191406	-9.98876953	-122.25585938	-55.17333984	+59.78759766	+2868	+15.87304688	-19.21728516	-10.68310547	-10.12939453	+1.73583984	-87.09960938	+2196
+1458241181.14660000	+20.22802734	-19.23925781	-10.50732422	+13.42529297	+2.39501953	-103.95263672	+2680	+20.27636719	-18.50097656	-10.00634766	-120.82763672	-54.11865234	+58.09570313	+2856	+15.89501953	-19.03710938	-10.60400391	-10.15136719	+1.36230469	-85.73730469	+2208
+1458241181.15500000	+20.12255859	-19.12939453	-10.59521484	+13.33740234	+2.21923828	-102.37060547	+2628	+20.16210938	-18.26367188	-10.01513672	-119.35546875	-53.12988281	+56.49169922	+2836	+15.95214844	-18.83056641	-10.48974609	-10.04150391	+0.79101563	-84.28710938	+2192
+1458241181.16330000	+20.05224609	-19.04589844	-10.74023438	+13.27148438	+2.13134766	-100.81054688	+2584	+20.03027344	-18.07470703	-10.04589844	-118.01513672	-52.14111328	+54.79980469	+2820	+16.03564453	-18.64160156	-10.37109375	-9.90966797	+0.17578125	-82.92480469	+2160
+1458241181.17160010	+19.94677734	-18.96679688	-10.86767578	+13.07373047	+2.15332031	-99.20654297	+2548	+19.89404297	-17.88574219	-10.09423828	-116.63085938	-51.08642578	+53.04199219	+2816	+16.09716797	-18.43066406	-10.26123047	-9.73388672	-0.24169922	-81.47460938	+2128
+1458241181.18000010	+19.86328125	-18.78662109	-10.89843750	+13.09570313	+1.91162109	-97.66845703	+2512	+19.80175781	-17.63525391	-10.11181641	-115.24658203	-49.89990234	+51.52587891	+2816	+16.11035156	-18.20214844	-10.14257813	-9.55810547	-0.46142578	-80.11230469	+2088
+1458241181.18409990	+19.84130859	-18.68554688	-10.88085938	+13.13964844	+1.69189453	-96.98730469	+2488	+19.76660156	-17.53417969	-10.07226563	-114.89501953	-49.30664063	+51.10839844	+2812	+16.11035156	-18.07470703	-10.10302734	-9.40429688	-0.43945313	-79.38720703	+2068
+1458241181.19250010	+19.86328125	-18.38671875	-10.78857422	+13.60107422	+1.14257813	-95.73486328	+2464	+19.75781250	-17.23095703	-9.97998047	-113.90625000	-47.87841797	+50.33935547	+2828	+16.13232422	-17.82421875	-10.02392578	-8.89892578	-0.30761719	-78.17871094	+2036
+1458241181.20079990	+19.87207031	-18.00878906	-10.64794922	+14.17236328	+0.65917969	-94.41650391	+2452	+19.80175781	-16.90136719	-9.88330078	-112.78564453	-46.45019531	+49.65820313	+2860	+16.09716797	-17.52539063	-9.97998047	-8.30566406	+0.24169922	-76.86035156	+2016
+1458241181.20910000	+19.89843750	-17.56933594	-10.47656250	+14.89746094	+0.10986328	-93.05419922	+2448	+19.87207031	-16.55419922	-9.75585938	-111.77490234	-44.84619141	+49.19677734	+2896	+16.01806641	-17.25732422	-10.00195313	-7.73437500	+1.23046875	-75.47607422	+2000
