# Supplementary material for: A direct effect of perception on action when grasping a cup
Source: Sci Rep. 2018 Jan 9;8:171. doi: 10.1038/s41598-017-18591-5 (PMC5760564; doi:10.1038/s41598-017-18591-5)
Supplement: Supplementary file 6 — Supplementary Information [file 41598_2017_18591_MOESM6_ESM.zip › SciRep_Data/S02instruct/S02_100instruct_Tr57.dat]

+1000000000000.00000000	+0.00000000	+0.00000000	+0.00000000	+0.00000000	+0.00000000	+0.00000000	+0	+0.00000000	+0.00000000	+0.00000000	+0.00000000	+0.00000000	+0.00000000	+0	+0.00000000	+0.00000000	+0.00000000	+0.00000000	+0.00000000	+0.00000000	+0
+1458241181.21740010	+19.94677734	-17.07714844	-10.23486328	+15.82031250	-0.65917969	-91.80175781	+2460	+19.96875000	-16.15429688	-9.54492188	-110.87402344	-43.22021484	+49.13085938	+2956	+15.93017578	-16.94970703	-10.03710938	-7.00927734	+2.28515625	-74.11376953	+1992
+1458241181.22580000	+20.02587891	-16.59814453	-10.01953125	+16.80908203	-1.45019531	-90.57128906	+2504	+20.06542969	-15.77636719	-9.33398438	-109.97314453	-41.63818359	+49.08691406	+3020	+15.85986328	-16.64648438	-10.03271484	-6.28417969	+3.14208984	-72.72949219	+1996
+1458241181.23410010	+20.03906250	-16.14550781	-9.86572266	+17.62207031	-1.84570313	-89.18701172	+2576	+20.13134766	-15.38964844	-9.18457031	-108.83056641	-40.05615234	+48.71337891	+3072	+15.77197266	-16.36523438	-10.03271484	-5.64697266	+4.04296875	-71.36718750	+2032
+1458241181.24239990	+19.98632813	-15.73242188	-9.78662109	+18.19335938	-2.10937500	-87.45117188	+2668	+20.14892578	-15.03808594	-9.05712891	-107.77587891	-38.51806641	+48.16406250	+3120	+15.69726563	-16.07519531	-10.05468750	-5.00976563	+4.85595703	-69.71923828	+2096
+1458241181.25079990	+19.97753906	-15.38085938	-9.67675781	+18.69873047	-2.65869141	-85.97900391	+2764	+20.11376953	-14.73046875	-8.92968750	-106.96289063	-37.08984375	+47.65869141	+3160	+15.67089844	-15.79833984	-9.99755859	-4.41650391	+5.18554688	-68.18115234	+2156
+1458241181.25910000	+19.93359375	-15.08642578	-9.60644531	+19.00634766	-3.01025391	-84.52880859	+2852	+20.03906250	-14.45800781	-8.84179688	-106.14990234	-35.77148438	+46.97753906	+3204	+15.69287109	-15.50830078	-9.85253906	-3.77929688	+4.96582031	-66.79687500	+2212
+1458241181.26740000	+19.82812500	-14.84912109	-9.67236328	+19.00634766	-2.98828125	-82.70507813	+2908	+19.93359375	-14.22949219	-8.82861328	-105.31494141	-34.47509766	+45.98876953	+3236	+15.74560547	-15.24902344	-9.70751953	-3.22998047	+4.65820313	-65.25878906	+2240
+1458241194.60330010	+9.76464844	-6.87744141	-0.41308594	+46.99951172	-9.71191406	-65.78613281	+3252	+9.71191406	-6.00292969	-0.19775391	+4.41650391	-18.41308594	+22.36816406	+3148	+7.18945313	-10.56445313	-0.49218750	+55.92041016	-0.65917969	-31.77246094	+1232
+1458241194.60750010	+9.76464844	-6.87744141	-0.41308594	+46.99951172	-9.71191406	-65.78613281	+3252	+9.71191406	-6.00292969	-0.19775391	+4.41650391	-18.41308594	+22.36816406	+3148	+7.18945313	-10.56445313	-0.49218750	+55.92041016	-0.65917969	-31.77246094	+1232
+1458241194.61170010	+9.76464844	-6.87744141	-0.41308594	+46.99951172	-9.71191406	-65.78613281	+3252	+9.71191406	-6.00292969	-0.19775391	+4.41650391	-18.41308594	+22.36816406	+3148	+7.18945313	-10.56445313	-0.49218750	+55.94238281	-0.65917969	-31.79443359	+1232
+1458241194.61579990	+9.76464844	-6.87744141	-0.41308594	+46.99951172	-9.71191406	-65.78613281	+3252	+9.71191406	-6.00292969	-0.19775391	+4.41650391	-18.41308594	+22.39013672	+3148	+7.19384766	-10.56445313	-0.49218750	+55.96435547	-0.63720703	-31.79443359	+1232
+1458241194.61999990	+9.76464844	-6.87744141	-0.41308594	+46.99951172	-9.73388672	-65.78613281	+3252	+9.71191406	-6.00292969	-0.19775391	+4.41650391	-18.41308594	+22.39013672	+3148	+7.19384766	-10.56005859	-0.48779297	+55.96435547	-0.63720703	-31.81640625	+1232
+1458241194.62420010	+9.76464844	-6.87744141	-0.41308594	+46.99951172	-9.73388672	-65.78613281	+3252	+9.71191406	-5.99853516	-0.19775391	+4.41650391	-18.43505859	+22.39013672	+3148	+7.19824219	-10.56005859	-0.48779297	+55.98632813	-0.63720703	-31.81640625	+1228
+1458241194.63249990	+9.76464844	-6.87744141	-0.41308594	+46.97753906	-9.73388672	-65.78613281	+3252	+9.71191406	-5.99853516	-0.19775391	+4.41650391	-18.43505859	+22.41210938	+3148	+7.20263672	-10.56005859	-0.48339844	+56.00830078	-0.61523438	-31.83837891	+1232
+1458241194.63669990	+9.76464844	-6.87744141	-0.41308594	+46.97753906	-9.73388672	-65.78613281	+3252	+9.71191406	-5.99853516	-0.19775391	+4.41650391	-18.43505859	+22.41210938	+3148	+7.20263672	-10.56005859	-0.48339844	+56.03027344	-0.61523438	-31.83837891	+1232
+1458241194.64080000	+9.76464844	-6.87744141	-0.41308594	+46.97753906	-9.73388672	-65.78613281	+3256	+9.71191406	-5.99853516	-0.19775391	+4.41650391	-18.43505859	+22.41210938	+3148	+7.20263672	-10.56005859	-0.48339844	+56.05224609	-0.61523438	-31.86035156	+1232
+1458241194.64500000	+9.76464844	-6.87744141	-0.41308594	+46.97753906	-9.73388672	-65.78613281	+3256	+9.71191406	-5.99853516	-0.19775391	+4.41650391	-18.43505859	+22.41210938	+3148	+7.20703125	-10.55566406	-0.47900391	+56.07421875	-0.59326172	-31.88232422	+1232
+1458241194.64920000	+9.76464844	-6.87744141	-0.41308594	+46.97753906	-9.73388672	-65.76416016	+3256	+9.71191406	-5.99853516	-0.19775391	+4.41650391	-18.43505859	+22.41210938	+3148	+7.21142578	-10.55566406	-0.47900391	+56.09619141	-0.59326172	-31.88232422	+1236
+1458241194.65330000	+9.76464844	-6.87744141	-0.41308594	+46.97753906	-9.73388672	-65.76416016	+3256	+9.71191406	-5.99853516	-0.19775391	+4.41650391	-18.43505859	+22.43408203	+3148	+7.21142578	-10.55566406	-0.47460938	+56.09619141	-0.59326172	-31.90429688	+1236
+1458241194.65750000	+9.76464844	-6.87744141	-0.41308594	+46.97753906	-9.73388672	-65.76416016	+3256	+9.71191406	-5.99853516	-0.19775391	+4.41650391	-18.43505859	+22.43408203	+3148	+7.21582031	-10.55566406	-0.47460938	+56.11816406	-0.59326172	-31.90429688	+1236
+1458241194.66170000	+9.76904297	-6.87744141	-0.41308594	+46.97753906	-9.73388672	-65.76416016	+3256	+9.71191406	-5.99853516	-0.20214844	+4.41650391	-18.43505859	+22.43408203	+3148	+7.21582031	-10.55126953	-0.47460938	+56.14013672	-0.57128906	-31.92626953	+1240
+1458241194.67000010	+9.76904297	-6.87744141	-0.41308594	+46.97753906	-9.73388672	-65.76416016	+3260	+9.71191406	-5.99853516	-0.20214844	+4.41650391	-18.43505859	+22.43408203	+3148	+7.21582031	-10.55126953	-0.47460938	+56.14013672	-0.57128906	-31.92626953	+1240
+1458241194.67409990	+9.76904297	-6.87744141	-0.41308594	+46.97753906	-9.73388672	-65.76416016	+3260	+9.71191406	-5.99853516	-0.20214844	+4.41650391	-18.43505859	+22.43408203	+3148	+7.21582031	-10.55566406	-0.47460938	+56.14013672	-0.57128906	-31.92626953	+1240
+1458241194.67829990	+9.76904297	-6.87744141	-0.41308594	+46.97753906	-9.73388672	-65.76416016	+3260	+9.71191406	-5.99853516	-0.19775391	+4.41650391	-18.43505859	+22.43408203	+3148	+7.21582031	-10.55566406	-0.47460938	+56.11816406	-0.59326172	-31.90429688	+1244
+1458241194.68249990	+9.76464844	-6.87744141	-0.41308594	+46.97753906	-9.73388672	-65.76416016	+3260	+9.71191406	-5.99853516	-0.19775391	+4.41650391	-18.43505859	+22.43408203	+3148	+7.21582031	-10.55566406	-0.47460938	+56.11816406	-0.59326172	-31.90429688	+1244
+1458241194.68660000	+9.76464844	-6.87744141	-0.41308594	+46.97753906	-9.73388672	-65.76416016	+3260	+9.71191406	-5.99853516	-0.19775391	+4.41650391	-18.43505859	+22.41210938	+3148	+7.21142578	-10.55566406	-0.47460938	+56.09619141	-0.59326172	-31.90429688	+1244
+1458241194.69080000	+9.76464844	-6.87744141	-0.41308594	+46.97753906	-9.73388672	-65.76416016	+3264	+9.71191406	-5.99853516	-0.19775391	+4.41650391	-18.43505859	+22.41210938	+3148	+7.21142578	-10.55566406	-0.47460938	+56.09619141	-0.59326172	-31.90429688	+1244
+1458241194.69499990	+9.76464844	-6.87744141	-0.41308594	+46.97753906	-9.73388672	-65.76416016	+3264	+9.71191406	-6.00292969	-0.19775391	+4.41650391	-18.43505859	+22.41210938	+3148	+7.21142578	-10.55566406	-0.47900391	+56.09619141	-0.59326172	-31.90429688	+1244
+1458241194.70330000	+9.76464844	-6.87744141	-0.41308594	+46.97753906	-9.73388672	-65.76416016	+3264	+9.71191406	-6.00292969	-0.19775391	+4.41650391	-18.43505859	+22.41210938	+3148	+7.20703125	-10.55566406	-0.47900391	+56.07421875	-0.59326172	-31.88232422	+1244
+1458241194.70750000	+9.76464844	-6.87744141	-0.41308594	+46.97753906	-9.73388672	-65.76416016	+3264	+9.71191406	-6.00292969	-0.19775391	+4.41650391	-18.43505859	+22.41210938	+3148	+7.20703125	-10.55566406	-0.47900391	+56.07421875	-0.59326172	-31.88232422	+1244
+1458241194.71160010	+9.76464844	-6.87744141	-0.41308594	+46.97753906	-9.73388672	-65.78613281	+3264	+9.71191406	-6.00292969	-0.19775391	+4.41650391	-18.43505859	+22.41210938	+3148	+7.20703125	-10.55566406	-0.47900391	+56.05224609	-0.59326172	-31.88232422	+1244
+1458241194.71580000	+9.76464844	-6.87744141	-0.41308594	+46.97753906	-9.71191406	-65.78613281	+3264	+9.71191406	-6.00292969	-0.19775391	+4.41650391	-18.43505859	+22.41210938	+3148	+7.20703125	-10.56005859	-0.47900391	+56.05224609	-0.61523438	-31.88232422	+1244
+1458241194.72000000	+9.76464844	-6.87744141	-0.41308594	+46.97753906	-9.71191406	-65.78613281	+3264	+9.71191406	-6.00292969	-0.19775391	+4.41650391	-18.43505859	+22.39013672	+3148	+7.20703125	-10.56005859	-0.47900391	+56.05224609	-0.61523438	-31.86035156	+1244
+1458241194.72410010	+9.76464844	-6.87744141	-0.41308594	+46.97753906	-9.71191406	-65.78613281	+3264	+9.71191406	-6.00292969	-0.19775391	+4.41650391	-18.43505859	+22.39013672	+3144	+7.20703125	-10.56005859	-0.47900391	+56.05224609	-0.61523438	-31.86035156	+1244
+1458241194.72830010	+9.76464844	-6.87744141	-0.41308594	+46.97753906	-9.71191406	-65.78613281	+3264	+9.71191406	-6.00292969	-0.19775391	+4.41650391	-18.43505859	+22.39013672	+3144	+7.20703125	-10.56005859	-0.47900391	+56.05224609	-0.59326172	-31.86035156	+1244
+1458241194.73250010	+9.76464844	-6.87744141	-0.41308594	+46.97753906	-9.71191406	-65.78613281	+3264	+9.71191406	-6.00292969	-0.19775391	+4.41650391	-18.43505859	+22.39013672	+3144	+7.20703125	-10.56005859	-0.47900391	+56.05224609	-0.59326172	-31.86035156	+1244
+1458241194.73659990	+9.76464844	-6.87744141	-0.41308594	+46.97753906	-9.71191406	-65.78613281	+3264	+9.71191406	-6.00292969	-0.19775391	+4.41650391	-18.45703125	+22.39013672	+3144	+7.20703125	-10.56005859	-0.47900391	+56.05224609	-0.59326172	-31.88232422	+1244
+1458241194.74079990	+9.76464844	-6.87744141	-0.41308594	+46.97753906	-9.71191406	-65.78613281	+3264	+9.71191406	-6.00292969	-0.19775391	+4.41650391	-18.45703125	+22.39013672	+3144	+7.20703125	-10.56005859	-0.47900391	+56.05224609	-0.59326172	-31.88232422	+1244
+1458241194.74499990	+9.76464844	-6.87744141	-0.41308594	+46.97753906	-9.71191406	-65.78613281	+3264	+9.71191406	-6.00292969	-0.19775391	+4.41650391	-18.45703125	+22.39013672	+3144	+7.20703125	-10.56005859	-0.47900391	+56.05224609	-0.59326172	-31.88232422	+1244
+1458241194.74910000	+9.76464844	-6.87744141	-0.41308594	+46.97753906	-9.71191406	-65.78613281	+3264	+9.71191406	-6.00292969	-0.19775391	+4.41650391	-18.45703125	+22.39013672	+3144	+7.20703125	-10.56005859	-0.47900391	+56.05224609	-0.59326172	-31.88232422	+1244
+1458241194.75330000	+9.76464844	-6.87744141	-0.41308594	+46.97753906	-9.71191406	-65.78613281	+3264	+9.71191406	-6.00292969	-0.19775391	+4.39453125	-18.45703125	+22.39013672	+3144	+7.20703125	-10.55566406	-0.47900391	+56.05224609	-0.59326172	-31.88232422	+1244
+1458241194.75740000	+9.76464844	-6.87744141	-0.41308594	+46.97753906	-9.71191406	-65.78613281	+3264	+9.71191406	-6.00292969	-0.19775391	+4.39453125	-18.45703125	+22.39013672	+3144	+7.20703125	-10.55566406	-0.47900391	+56.07421875	-0.59326172	-31.88232422	+1244
+1458241194.76160000	+9.76464844	-6.87744141	-0.41308594	+46.97753906	-9.73388672	-65.78613281	+3264	+9.71191406	-6.00292969	-0.19775391	+4.39453125	-18.45703125	+22.39013672	+3144	+7.20703125	-10.55566406	-0.47460938	+56.07421875	-0.57128906	-31.88232422	+1244
+1458241194.76580000	+9.76464844	-6.87744141	-0.41308594	+46.97753906	-9.73388672	-65.78613281	+3268	+9.71191406	-6.00292969	-0.19775391	+4.39453125	-18.45703125	+22.39013672	+3144	+7.21142578	-10.55566406	-0.47460938	+56.07421875	-0.57128906	-31.90429688	+1244
+1458241194.76990010	+9.76464844	-6.87744141	-0.41308594	+46.97753906	-9.73388672	-65.78613281	+3268	+9.71191406	-6.00292969	-0.19775391	+4.39453125	-18.45703125	+22.39013672	+3144	+7.21142578	-10.55566406	-0.47460938	+56.07421875	-0.57128906	-31.90429688	+1244
+1458241194.77410010	+9.76464844	-6.87744141	-0.41308594	+46.97753906	-9.73388672	-65.78613281	+3268	+9.71191406	-6.00292969	-0.19775391	+4.39453125	-18.45703125	+22.39013672	+3144	+7.21142578	-10.55566406	-0.47460938	+56.07421875	-0.57128906	-31.90429688	+1244
+1458241194.77830000	+9.76464844	-6.87744141	-0.41308594	+46.97753906	-9.73388672	-65.78613281	+3268	+9.71191406	-6.00292969	-0.19775391	+4.39453125	-18.45703125	+22.39013672	+3144	+7.21142578	-10.55566406	-0.47460938	+56.07421875	-0.57128906	-31.90429688	+1244
+1458241194.78239990	+9.76464844	-6.87744141	-0.41308594	+46.97753906	-9.73388672	-65.78613281	+3268	+9.71191406	-6.00292969	-0.19775391	+4.39453125	-18.45703125	+22.39013672	+3144	+7.21142578	-10.55566406	-0.47460938	+56.07421875	-0.57128906	-31.90429688	+1244
+1458241194.78660010	+9.76464844	-6.87744141	-0.41308594	+46.97753906	-9.73388672	-65.78613281	+3268	+9.71191406	-6.00292969	-0.19775391	+4.39453125	-18.45703125	+22.39013672	+3144	+7.21142578	-10.55566406	-0.47460938	+56.07421875	-0.57128906	-31.90429688	+1244
+1458241194.79080010	+9.76464844	-6.87744141	-0.41308594	+46.97753906	-9.71191406	-65.78613281	+3268	+9.71191406	-6.00292969	-0.19775391	+4.39453125	-18.45703125	+22.39013672	+3144	+7.21142578	-10.55566406	-0.47460938	+56.07421875	-0.57128906	-31.90429688	+1244
+1458241194.79489990	+9.76464844	-6.87744141	-0.41308594	+46.97753906	-9.71191406	-65.78613281	+3268	+9.71191406	-6.00292969	-0.19775391	+4.39453125	-18.45703125	+22.39013672	+3144	+7.20703125	-10.55566406	-0.47460938	+56.07421875	-0.57128906	-31.90429688	+1244
+1458241194.79909990	+9.76464844	-6.87744141	-0.41308594	+46.97753906	-9.71191406	-65.78613281	+3268	+9.71191406	-6.00292969	-0.19775391	+4.39453125	-18.45703125	+22.39013672	+3144	+7.20703125	-10.55566406	-0.47900391	+56.07421875	-0.57128906	-31.88232422	+1244
+1458241194.80329990	+9.76464844	-6.87744141	-0.41308594	+46.97753906	-9.71191406	-65.78613281	+3268	+9.71191406	-6.00292969	-0.19775391	+4.39453125	-18.45703125	+22.39013672	+3144	+7.20703125	-10.56005859	-0.47900391	+56.05224609	-0.59326172	-31.88232422	+1244
+1458241194.80740000	+9.76464844	-6.87744141	-0.41308594	+46.97753906	-9.71191406	-65.78613281	+3268	+9.71191406	-6.00292969	-0.19775391	+4.39453125	-18.45703125	+22.39013672	+3144	+7.20703125	-10.56005859	-0.47900391	+56.05224609	-0.59326172	-31.88232422	+1244
+1458241194.81160000	+9.76464844	-6.87744141	-0.41308594	+46.97753906	-9.71191406	-65.78613281	+3268	+9.71191406	-6.00292969	-0.19775391	+4.39453125	-18.45703125	+22.39013672	+3144	+7.20703125	-10.56005859	-0.47900391	+56.05224609	-0.59326172	-31.88232422	+1244
+1458241194.81580000	+9.76464844	-6.87744141	-0.41308594	+46.97753906	-9.71191406	-65.78613281	+3268	+9.71191406	-6.00292969	-0.19775391	+4.39453125	-18.45703125	+22.39013672	+3144	+7.20263672	-10.56005859	-0.47900391	+56.03027344	-0.59326172	-31.88232422	+1244
+1458241194.81990000	+9.76464844	-6.87744141	-0.41308594	+46.97753906	-9.71191406	-65.78613281	+3268	+9.71191406	-6.00292969	-0.19775391	+4.39453125	-18.45703125	+22.36816406	+3140	+7.20263672	-10.56005859	-0.47900391	+56.03027344	-0.59326172	-31.86035156	+1244
+1458241194.82410000	+9.76464844	-6.87744141	-0.41308594	+46.97753906	-9.71191406	-65.78613281	+3268	+9.71191406	-6.00292969	-0.19775391	+4.39453125	-18.45703125	+22.36816406	+3140	+7.20263672	-10.56005859	-0.48339844	+56.00830078	-0.59326172	-31.86035156	+1240
+1458241194.82820010	+9.76464844	-6.87744141	-0.41308594	+46.97753906	-9.71191406	-65.78613281	+3268	+9.71191406	-6.00292969	-0.19775391	+4.39453125	-18.45703125	+22.36816406	+3140	+7.20263672	-10.56005859	-0.48339844	+56.00830078	-0.59326172	-31.86035156	+1240
+1458241194.83240010	+9.76464844	-6.87744141	-0.41308594	+46.97753906	-9.71191406	-65.78613281	+3268	+9.71191406	-6.00292969	-0.19775391	+4.39453125	-18.45703125	+22.36816406	+3140	+7.19824219	-10.56005859	-0.48339844	+56.00830078	-0.59326172	-31.86035156	+1240
+1458241194.83660010	+9.76464844	-6.87744141	-0.41308594	+46.97753906	-9.71191406	-65.78613281	+3268	+9.71191406	-6.00292969	-0.19775391	+4.39453125	-18.45703125	+22.36816406	+3140	+7.19824219	-10.56005859	-0.48339844	+56.00830078	-0.59326172	-31.86035156	+1240
+1458241194.84069990	+9.76464844	-6.87744141	-0.41308594	+46.97753906	-9.71191406	-65.78613281	+3264	+9.71191406	-6.00292969	-0.19775391	+4.39453125	-18.45703125	+22.36816406	+3140	+7.19824219	-10.56005859	-0.48339844	+56.00830078	-0.59326172	-31.86035156	+1240
+1458241194.84910010	+9.76464844	-6.87744141	-0.41308594	+46.95556641	-9.71191406	-65.78613281	+3264	+9.71191406	-6.00292969	-0.19775391	+4.39453125	-18.45703125	+22.36816406	+3140	+7.19824219	-10.56005859	-0.48339844	+56.00830078	-0.59326172	-31.86035156	+1240
+1458241194.85320000	+9.76464844	-6.87744141	-0.41308594	+46.95556641	-9.71191406	-65.78613281	+3264	+9.71191406	-6.00292969	-0.19775391	+4.39453125	-18.45703125	+22.36816406	+3140	+7.19824219	-10.56005859	-0.48339844	+56.00830078	-0.59326172	-31.86035156	+1236
+1458241194.85739990	+9.76464844	-6.87744141	-0.41308594	+46.95556641	-9.71191406	-65.78613281	+3264	+9.71191406	-6.00292969	-0.19775391	+4.39453125	-18.45703125	+22.36816406	+3140	+7.19824219	-10.56005859	-0.48339844	+56.00830078	-0.59326172	-31.86035156	+1236
+1458241194.86159990	+9.76464844	-6.87744141	-0.41308594	+46.95556641	-9.71191406	-65.78613281	+3264	+9.71191406	-6.00292969	-0.19775391	+4.39453125	-18.45703125	+22.36816406	+3140	+7.20263672	-10.56005859	-0.47900391	+56.00830078	-0.59326172	-31.86035156	+1236
+1458241194.86570000	+9.76464844	-6.87744141	-0.41308594	+46.95556641	-9.71191406	-65.78613281	+3264	+9.71191406	-6.00292969	-0.19775391	+4.39453125	-18.45703125	+22.36816406	+3140	+7.20263672	-10.56005859	-0.47900391	+56.00830078	-0.59326172	-31.88232422	+1236
+1458241194.86990000	+9.76464844	-6.88183594	-0.41308594	+46.95556641	-9.71191406	-65.78613281	+3264	+9.71191406	-6.00292969	-0.19775391	+4.39453125	-18.45703125	+22.36816406	+3140	+7.20263672	-10.56005859	-0.47900391	+56.00830078	-0.59326172	-31.88232422	+1236
+1458241194.87410000	+9.76464844	-6.88183594	-0.41308594	+46.95556641	-9.71191406	-65.78613281	+3264	+9.71191406	-6.00292969	-0.19775391	+4.39453125	-18.45703125	+22.39013672	+3140	+7.20263672	-10.56005859	-0.47900391	+56.03027344	-0.57128906	-31.88232422	+1236
+1458241194.87820010	+9.76464844	-6.88183594	-0.41308594	+46.95556641	-9.71191406	-65.78613281	+3264	+9.71191406	-6.00292969	-0.19775391	+4.39453125	-18.45703125	+22.39013672	+3140	+7.20263672	-10.56005859	-0.47900391	+56.03027344	-0.57128906	-31.88232422	+1236
+1458241194.88240000	+9.76464844	-6.88183594	-0.41308594	+46.95556641	-9.71191406	-65.78613281	+3264	+9.71191406	-6.00292969	-0.19775391	+4.39453125	-18.45703125	+22.39013672	+3140	+7.20263672	-10.56005859	-0.47900391	+56.03027344	-0.57128906	-31.88232422	+1236
+1458241194.88660000	+9.76464844	-6.88183594	-0.41308594	+46.95556641	-9.71191406	-65.78613281	+3264	+9.71191406	-6.00292969	-0.19775391	+4.39453125	-18.45703125	+22.39013672	+3140	+7.20263672	-10.56005859	-0.47460938	+56.03027344	-0.57128906	-31.88232422	+1236
+1458241194.89070010	+9.76464844	-6.88183594	-0.41308594	+46.95556641	-9.73388672	-65.78613281	+3264	+9.71191406	-6.00292969	-0.19775391	+4.39453125	-18.45703125	+22.39013672	+3140	+7.20703125	-10.56005859	-0.47460938	+56.05224609	-0.57128906	-31.90429688	+1236
+1458241194.89490010	+9.76464844	-6.88183594	-0.41308594	+46.95556641	-9.73388672	-65.78613281	+3264	+9.71191406	-6.00292969	-0.19775391	+4.39453125	-18.45703125	+22.39013672	+3140	+7.20703125	-10.56005859	-0.47460938	+56.05224609	-0.57128906	-31.90429688	+1236
+1458241194.89910010	+9.76464844	-6.88183594	-0.41308594	+46.95556641	-9.73388672	-65.78613281	+3264	+9.71191406	-6.00292969	-0.19775391	+4.39453125	-18.45703125	+22.39013672	+3140	+7.20703125	-10.56005859	-0.47460938	+56.05224609	-0.57128906	-31.90429688	+1240
+1458241194.90319990	+9.76464844	-6.88183594	-0.41308594	+46.95556641	-9.73388672	-65.78613281	+3264	+9.71191406	-6.00292969	-0.19775391	+4.39453125	-18.45703125	+22.39013672	+3140	+7.20703125	-10.56005859	-0.47460938	+56.05224609	-0.57128906	-31.90429688	+1236
+1458241194.90739990	+9.76464844	-6.88183594	-0.41308594	+46.95556641	-9.73388672	-65.78613281	+3264	+9.71191406	-6.00292969	-0.19775391	+4.39453125	-18.45703125	+22.39013672	+3140	+7.20703125	-10.56005859	-0.47460938	+56.05224609	-0.57128906	-31.90429688	+1236
+1458241194.91150000	+9.76464844	-6.87744141	-0.41308594	+46.95556641	-9.73388672	-65.78613281	+3264	+9.71191406	-6.00292969	-0.19775391	+4.39453125	-18.45703125	+22.39013672	+3144	+7.20703125	-10.56005859	-0.47460938	+56.03027344	-0.57128906	-31.88232422	+1240
+1458241194.91570000	+9.76464844	-6.87744141	-0.41308594	+46.95556641	-9.73388672	-65.78613281	+3264	+9.71191406	-6.00292969	-0.19775391	+4.39453125	-18.45703125	+22.39013672	+3144	+7.20263672	-10.56005859	-0.47460938	+56.03027344	-0.57128906	-31.88232422	+1240
+1458241194.91989990	+9.76464844	-6.87744141	-0.41308594	+46.95556641	-9.73388672	-65.78613281	+3264	+9.71191406	-6.00292969	-0.19775391	+4.39453125	-18.45703125	+22.39013672	+3144	+7.20263672	-10.56005859	-0.47900391	+56.03027344	-0.57128906	-31.88232422	+1240
+1458241194.92400000	+9.76464844	-6.87744141	-0.41308594	+46.97753906	-9.73388672	-65.78613281	+3264	+9.71191406	-6.00292969	-0.19775391	+4.39453125	-18.45703125	+22.39013672	+3144	+7.20263672	-10.56005859	-0.47900391	+56.03027344	-0.57128906	-31.88232422	+1240
+1458241194.92820000	+9.76464844	-6.87744141	-0.41308594	+46.97753906	-9.73388672	-65.78613281	+3264	+9.71191406	-6.00292969	-0.19775391	+4.39453125	-18.45703125	+22.39013672	+3144	+7.20263672	-10.56005859	-0.47900391	+56.00830078	-0.59326172	-31.88232422	+1240
+1458241194.93240000	+9.76464844	-6.87744141	-0.41308594	+46.97753906	-9.73388672	-65.78613281	+3264	+9.71191406	-6.00292969	-0.19775391	+4.39453125	-18.45703125	+22.39013672	+3144	+7.20263672	-10.56005859	-0.47900391	+56.00830078	-0.59326172	-31.88232422	+1240
+1458241194.93650010	+9.76464844	-6.87744141	-0.41308594	+46.97753906	-9.73388672	-65.78613281	+3264	+9.71191406	-6.00292969	-0.19775391	+4.39453125	-18.45703125	+22.39013672	+3144	+7.19824219	-10.56005859	-0.47900391	+56.00830078	-0.59326172	-31.86035156	+1240
+1458241194.94070010	+9.76464844	-6.87744141	-0.41308594	+46.97753906	-9.71191406	-65.78613281	+3264	+9.71191406	-6.00292969	-0.19775391	+4.39453125	-18.45703125	+22.36816406	+3144	+7.19824219	-10.56005859	-0.47900391	+55.98632813	-0.59326172	-31.86035156	+1236
+1458241194.94490000	+9.76464844	-6.87744141	-0.41308594	+46.97753906	-9.71191406	-65.78613281	+3264	+9.71191406	-6.00292969	-0.19775391	+4.39453125	-18.45703125	+22.36816406	+3144	+7.19824219	-10.56005859	-0.48339844	+55.98632813	-0.59326172	-31.86035156	+1236
+1458241194.94899990	+9.76464844	-6.87744141	-0.41308594	+46.97753906	-9.71191406	-65.78613281	+3264	+9.71191406	-6.00292969	-0.19775391	+4.39453125	-18.45703125	+22.36816406	+3144	+7.19824219	-10.56005859	-0.48339844	+55.98632813	-0.59326172	-31.86035156	+1236
+1458241194.95320010	+9.76464844	-6.87744141	-0.41308594	+46.97753906	-9.71191406	-65.78613281	+3264	+9.71191406	-6.00292969	-0.19775391	+4.39453125	-18.45703125	+22.36816406	+3144	+7.19824219	-10.56005859	-0.48339844	+55.98632813	-0.59326172	-31.86035156	+1236
+1458241194.95740010	+9.76464844	-6.87744141	-0.41308594	+46.97753906	-9.71191406	-65.78613281	+3268	+9.71191406	-6.00292969	-0.19775391	+4.39453125	-18.45703125	+22.36816406	+3144	+7.19824219	-10.56005859	-0.48339844	+55.98632813	-0.59326172	-31.86035156	+1236
+1458241194.96149990	+9.76464844	-6.87744141	-0.41308594	+46.97753906	-9.71191406	-65.78613281	+3268	+9.71191406	-6.00292969	-0.19775391	+4.39453125	-18.45703125	+22.36816406	+3144	+7.19824219	-10.56005859	-0.48339844	+55.98632813	-0.59326172	-31.86035156	+1236
+1458241194.96569990	+9.76464844	-6.87744141	-0.41308594	+46.97753906	-9.71191406	-65.78613281	+3268	+9.71191406	-6.00292969	-0.19775391	+4.39453125	-18.45703125	+22.36816406	+3144	+7.19824219	-10.56005859	-0.48339844	+55.98632813	-0.59326172	-31.86035156	+1236
+1458241194.96989990	+9.76464844	-6.87744141	-0.41308594	+46.97753906	-9.71191406	-65.78613281	+3268	+9.71191406	-6.00292969	-0.19775391	+4.39453125	-18.45703125	+22.36816406	+3144	+7.19824219	-10.56005859	-0.48339844	+55.98632813	-0.59326172	-31.86035156	+1236
+1458241194.97400000	+9.76464844	-6.87744141	-0.41308594	+46.97753906	-9.71191406	-65.78613281	+3268	+9.71191406	-6.00292969	-0.19775391	+4.39453125	-18.45703125	+22.36816406	+3144	+7.19824219	-10.56005859	-0.48339844	+55.98632813	-0.59326172	-31.86035156	+1232
+1458241194.97820000	+9.76464844	-6.87744141	-0.41308594	+46.97753906	-9.71191406	-65.78613281	+3268	+9.71191406	-6.00292969	-0.19775391	+4.39453125	-18.45703125	+22.36816406	+3144	+7.19824219	-10.56005859	-0.48339844	+55.98632813	-0.59326172	-31.86035156	+1232
+1458241194.98230000	+9.76464844	-6.87744141	-0.41308594	+46.97753906	-9.73388672	-65.78613281	+3268	+9.71191406	-6.00292969	-0.19775391	+4.39453125	-18.45703125	+22.36816406	+3144	+7.19824219	-10.56005859	-0.48339844	+55.98632813	-0.59326172	-31.86035156	+1232
+1458241194.98650000	+9.76464844	-6.87744141	-0.41308594	+46.97753906	-9.73388672	-65.78613281	+3268	+9.71191406	-6.00292969	-0.19775391	+4.39453125	-18.45703125	+22.36816406	+3144	+7.19824219	-10.56005859	-0.47900391	+55.98632813	-0.59326172	-31.86035156	+1232
+1458241194.99070000	+9.76464844	-6.87744141	-0.41308594	+46.97753906	-9.73388672	-65.78613281	+3268	+9.71191406	-6.00292969	-0.19775391	+4.39453125	-18.45703125	+22.39013672	+3144	+7.19824219	-10.56005859	-0.47900391	+56.00830078	-0.59326172	-31.86035156	+1232
+1458241194.99480010	+9.76464844	-6.87744141	-0.41308594	+46.97753906	-9.73388672	-65.78613281	+3268	+9.71191406	-6.00292969	-0.19775391	+4.39453125	-18.45703125	+22.39013672	+3144	+7.20263672	-10.56005859	-0.47900391	+56.00830078	-0.59326172	-31.88232422	+1236
+1458241194.99900010	+9.76464844	-6.87744141	-0.41308594	+46.97753906	-9.73388672	-65.78613281	+3268	+9.71191406	-6.00292969	-0.19775391	+4.39453125	-18.45703125	+22.39013672	+3144	+7.20263672	-10.56005859	-0.47900391	+56.00830078	-0.59326172	-31.88232422	+1236
+1458241195.00320010	+9.76464844	-6.87744141	-0.41308594	+46.97753906	-9.73388672	-65.78613281	+3268	+9.71191406	-6.00292969	-0.19775391	+4.39453125	-18.45703125	+22.39013672	+3144	+7.20263672	-10.56005859	-0.47900391	+56.03027344	-0.59326172	-31.88232422	+1236
+1458241195.00729990	+9.76464844	-6.87744141	-0.41308594	+46.97753906	-9.73388672	-65.78613281	+3268	+9.71191406	-6.00292969	-0.19775391	+4.39453125	-18.45703125	+22.39013672	+3144	+7.20263672	-10.56005859	-0.47900391	+56.03027344	-0.59326172	-31.88232422	+1236
+1458241195.01149990	+9.76464844	-6.87744141	-0.41308594	+46.97753906	-9.73388672	-65.78613281	+3268	+9.71191406	-6.00292969	-0.19775391	+4.39453125	-18.45703125	+22.39013672	+3144	+7.20263672	-10.56005859	-0.47900391	+56.03027344	-0.59326172	-31.88232422	+1236
+1458241195.01570010	+9.76464844	-6.87744141	-0.41308594	+46.97753906	-9.73388672	-65.76416016	+3268	+9.71191406	-6.00292969	-0.19775391	+4.39453125	-18.45703125	+22.39013672	+3144	+7.20263672	-10.56005859	-0.47900391	+56.03027344	-0.59326172	-31.88232422	+1236
+1458241195.01979990	+9.76464844	-6.87744141	-0.41308594	+46.97753906	-9.73388672	-65.76416016	+3268	+9.71191406	-6.00292969	-0.19775391	+4.39453125	-18.45703125	+22.39013672	+3144	+7.20263672	-10.56005859	-0.47900391	+56.03027344	-0.59326172	-31.88232422	+1236
+1458241195.02399990	+9.76904297	-6.87744141	-0.41308594	+46.97753906	-9.73388672	-65.76416016	+3268	+9.71191406	-6.00292969	-0.19775391	+4.39453125	-18.45703125	+22.39013672	+3144	+7.20263672	-10.56005859	-0.47900391	+56.03027344	-0.59326172	-31.88232422	+1236
+1458241195.02819990	+9.76904297	-6.87744141	-0.41308594	+46.97753906	-9.73388672	-65.76416016	+3268	+9.71191406	-6.00292969	-0.19775391	+4.39453125	-18.45703125	+22.39013672	+3144	+7.20263672	-10.56005859	-0.47900391	+56.03027344	-0.59326172	-31.88232422	+1236
+1458241195.03230000	+9.76904297	-6.87744141	-0.41308594	+46.97753906	-9.73388672	-65.76416016	+3268	+9.71191406	-6.00292969	-0.19775391	+4.39453125	-18.45703125	+22.39013672	+3144	+7.20263672	-10.56005859	-0.47900391	+56.03027344	-0.59326172	-31.88232422	+1236
+1458241195.03650000	+9.76904297	-6.87744141	-0.41308594	+46.97753906	-9.73388672	-65.76416016	+3268	+9.71191406	-6.00292969	-0.19775391	+4.39453125	-18.45703125	+22.39013672	+3144	+7.20263672	-10.56005859	-0.47900391	+56.03027344	-0.59326172	-31.88232422	+1236
+1458241195.04070000	+9.76904297	-6.87744141	-0.41308594	+46.97753906	-9.73388672	-65.76416016	+3268	+9.71191406	-6.00292969	-0.19775391	+4.39453125	-18.45703125	+22.39013672	+3144	+7.20263672	-10.56005859	-0.47900391	+56.00830078	-0.59326172	-31.88232422	+1236
+1458241195.04480000	+9.76904297	-6.87744141	-0.41308594	+46.97753906	-9.73388672	-65.76416016	+3268	+9.71191406	-6.00292969	-0.19775391	+4.39453125	-18.45703125	+22.39013672	+3144	+7.20263672	-10.56005859	-0.47900391	+56.00830078	-0.59326172	-31.86035156	+1236
+1458241195.04900000	+9.76904297	-6.87744141	-0.41308594	+46.97753906	-9.73388672	-65.76416016	+3268	+9.71191406	-6.00292969	-0.19775391	+4.39453125	-18.45703125	+22.39013672	+3144	+7.20263672	-10.56005859	-0.47900391	+56.00830078	-0.59326172	-31.86035156	+1236
+1458241195.05320000	+9.76464844	-6.87744141	-0.41308594	+46.97753906	-9.73388672	-65.76416016	+3268	+9.71191406	-6.00292969	-0.19775391	+4.39453125	-18.45703125	+22.39013672	+3144	+7.19824219	-10.56005859	-0.47900391	+56.00830078	-0.59326172	-31.86035156	+1236
+1458241195.05730010	+9.76464844	-6.87744141	-0.41308594	+46.97753906	-9.73388672	-65.76416016	+3268	+9.71191406	-6.00292969	-0.19775391	+4.39453125	-18.45703125	+22.39013672	+3144	+7.19824219	-10.56005859	-0.48339844	+55.98632813	-0.59326172	-31.86035156	+1236
+1458241195.06150010	+9.76464844	-6.87744141	-0.41308594	+46.97753906	-9.73388672	-65.76416016	+3268	+9.71191406	-6.00292969	-0.19775391	+4.39453125	-18.45703125	+22.36816406	+3144	+7.19824219	-10.56005859	-0.48339844	+55.98632813	-0.61523438	-31.83837891	+1236
+1458241195.06559990	+9.76464844	-6.87744141	-0.41308594	+46.97753906	-9.73388672	-65.76416016	+3268	+9.71191406	-6.00292969	-0.19775391	+4.39453125	-18.45703125	+22.36816406	+3144	+7.19824219	-10.56005859	-0.48339844	+55.98632813	-0.61523438	-31.83837891	+1236
+1458241195.06979990	+9.76464844	-6.87744141	-0.41308594	+46.97753906	-9.73388672	-65.76416016	+3268	+9.71191406	-6.00292969	-0.19775391	+4.39453125	-18.45703125	+22.36816406	+3144	+7.19824219	-10.56445313	-0.48339844	+55.96435547	-0.61523438	-31.83837891	+1236
+1458241195.07399990	+9.76464844	-6.87744141	-0.41308594	+46.97753906	-9.73388672	-65.76416016	+3268	+9.71191406	-6.00292969	-0.19775391	+4.39453125	-18.45703125	+22.36816406	+3144	+7.19824219	-10.56445313	-0.48339844	+55.96435547	-0.61523438	-31.83837891	+1236
+1458241195.07810000	+9.76464844	-6.87744141	-0.41308594	+46.99951172	-9.73388672	-65.76416016	+3268	+9.71191406	-6.00292969	-0.19775391	+4.39453125	-18.45703125	+22.36816406	+3144	+7.19824219	-10.56445313	-0.48339844	+55.96435547	-0.61523438	-31.83837891	+1236
+1458241195.08229990	+9.76904297	-6.87744141	-0.41308594	+46.99951172	-9.73388672	-65.76416016	+3268	+9.71191406	-6.00292969	-0.19775391	+4.39453125	-18.45703125	+22.36816406	+3144	+7.19824219	-10.56445313	-0.48339844	+55.96435547	-0.61523438	-31.83837891	+1236
+1458241195.08649990	+9.76904297	-6.87744141	-0.41308594	+46.99951172	-9.73388672	-65.76416016	+3268	+9.71191406	-6.00292969	-0.19775391	+4.39453125	-18.45703125	+22.36816406	+3144	+7.19824219	-10.56445313	-0.48339844	+55.96435547	-0.61523438	-31.83837891	+1236
+1458241195.09060000	+9.76904297	-6.87744141	-0.41308594	+46.99951172	-9.73388672	-65.76416016	+3268	+9.71191406	-6.00292969	-0.19775391	+4.39453125	-18.45703125	+22.36816406	+3144	+7.19824219	-10.56445313	-0.48339844	+55.96435547	-0.61523438	-31.83837891	+1236
+1458241195.09480000	+9.76904297	-6.87744141	-0.41308594	+46.99951172	-9.73388672	-65.76416016	+3268	+9.71191406	-6.00292969	-0.19775391	+4.39453125	-18.45703125	+22.36816406	+3144	+7.19824219	-10.56445313	-0.48339844	+55.96435547	-0.61523438	-31.83837891	+1236
+1458241195.09900000	+9.76904297	-6.87744141	-0.41308594	+46.99951172	-9.73388672	-65.76416016	+3268	+9.71191406	-6.00292969	-0.19775391	+4.39453125	-18.45703125	+22.36816406	+3144	+7.19824219	-10.56445313	-0.48339844	+55.96435547	-0.61523438	-31.83837891	+1236
+1458241195.10310010	+9.76904297	-6.87744141	-0.41308594	+46.99951172	-9.73388672	-65.76416016	+3268	+9.71191406	-6.00292969	-0.19775391	+4.39453125	-18.45703125	+22.36816406	+3144	+7.19824219	-10.56445313	-0.48339844	+55.98632813	-0.61523438	-31.86035156	+1236
+1458241195.10730000	+9.76904297	-6.87744141	-0.41308594	+46.99951172	-9.75585938	-65.76416016	+3268	+9.71191406	-6.00292969	-0.19775391	+4.39453125	-18.45703125	+22.36816406	+3144	+7.19824219	-10.56445313	-0.48339844	+55.98632813	-0.59326172	-31.86035156	+1236
+1458241195.11150000	+9.76904297	-6.87744141	-0.41308594	+46.99951172	-9.75585938	-65.76416016	+3268	+9.71191406	-6.00292969	-0.19775391	+4.39453125	-18.45703125	+22.36816406	+3144	+7.20263672	-10.56445313	-0.47900391	+55.98632813	-0.59326172	-31.86035156	+1236
+1458241195.11560010	+9.76904297	-6.87744141	-0.41308594	+46.99951172	-9.75585938	-65.76416016	+3268	+9.71191406	-6.00292969	-0.19775391	+4.39453125	-18.45703125	+22.36816406	+3144	+7.20263672	-10.56005859	-0.47900391	+56.00830078	-0.59326172	-31.86035156	+1236
+1458241195.11980010	+9.76904297	-6.87744141	-0.41308594	+47.02148438	-9.75585938	-65.76416016	+3268	+9.71191406	-6.00292969	-0.19775391	+4.39453125	-18.45703125	+22.36816406	+3144	+7.20263672	-10.56005859	-0.47900391	+56.00830078	-0.59326172	-31.86035156	+1236
+1458241195.12400010	+9.76904297	-6.87744141	-0.41748047	+47.02148438	-9.75585938	-65.76416016	+3268	+9.71191406	-6.00292969	-0.19775391	+4.39453125	-18.45703125	+22.36816406	+3144	+7.20263672	-10.56005859	-0.47900391	+56.00830078	-0.59326172	-31.88232422	+1236
+1458241195.12809990	+9.76904297	-6.87744141	-0.41748047	+47.02148438	-9.75585938	-65.74218750	+3268	+9.71191406	-5.99853516	-0.19775391	+4.39453125	-18.45703125	+22.34619141	+3144	+7.20263672	-10.56005859	-0.47900391	+56.00830078	-0.59326172	-31.88232422	+1236
+1458241195.13229990	+9.76904297	-6.87744141	-0.41748047	+47.02148438	-9.75585938	-65.74218750	+3268	+9.71191406	-5.99853516	-0.19775391	+4.39453125	-18.45703125	+22.34619141	+3144	+7.20263672	-10.56005859	-0.47900391	+56.00830078	-0.59326172	-31.88232422	+1236
+1458241195.13640000	+9.76904297	-6.87744141	-0.41748047	+47.02148438	-9.75585938	-65.74218750	+3268	+9.71191406	-5.99853516	-0.19775391	+4.39453125	-18.47900391	+22.34619141	+3144	+7.20703125	-10.56005859	-0.47900391	+56.03027344	-0.59326172	-31.88232422	+1236
+1458241195.14060000	+9.76904297	-6.87744141	-0.41748047	+47.04345703	-9.75585938	-65.74218750	+3268	+9.71191406	-5.99853516	-0.19775391	+4.39453125	-18.47900391	+22.32421875	+3144	+7.20703125	-10.56005859	-0.47900391	+56.03027344	-0.59326172	-31.88232422	+1236
+1458241195.14479990	+9.76904297	-6.87744141	-0.41748047	+47.04345703	-9.77783203	-65.74218750	+3268	+9.71191406	-5.99853516	-0.19775391	+4.39453125	-18.47900391	+22.32421875	+3144	+7.20703125	-10.56005859	-0.47900391	+56.03027344	-0.59326172	-31.88232422	+1236
+1458241195.14890000	+9.76904297	-6.87744141	-0.41748047	+47.04345703	-9.77783203	-65.74218750	+3268	+9.71191406	-5.99853516	-0.19775391	+4.37255859	-18.47900391	+22.30224609	+3144	+7.20703125	-10.56005859	-0.47900391	+56.03027344	-0.59326172	-31.88232422	+1236
+1458241195.15310000	+9.76904297	-6.87744141	-0.41748047	+47.06542969	-9.77783203	-65.74218750	+3268	+9.71191406	-5.99853516	-0.19775391	+4.37255859	-18.47900391	+22.28027344	+3144	+7.20703125	-10.56005859	-0.47900391	+56.03027344	-0.59326172	-31.88232422	+1236
+1458241195.15730000	+9.76904297	-6.87744141	-0.41748047	+47.06542969	-9.77783203	-65.74218750	+3268	+9.71191406	-5.99853516	-0.19775391	+4.37255859	-18.47900391	+22.23632813	+3144	+7.20263672	-10.56005859	-0.47900391	+56.00830078	-0.59326172	-31.88232422	+1240
+1458241195.16140010	+9.76904297	-6.87744141	-0.41748047	+47.08740234	-9.77783203	-65.74218750	+3268	+9.71630859	-5.99414063	-0.19775391	+4.37255859	-18.47900391	+22.21435547	+3144	+7.20263672	-10.56005859	-0.47900391	+56.00830078	-0.59326172	-31.88232422	+1240
+1458241195.16560010	+9.76904297	-6.87744141	-0.41748047	+47.08740234	-9.77783203	-65.74218750	+3264	+9.71630859	-5.99414063	-0.19775391	+4.35058594	-18.47900391	+22.17041016	+3144	+7.20263672	-10.56005859	-0.47900391	+56.00830078	-0.61523438	-31.88232422	+1240
+1458241195.16980000	+9.76904297	-6.87304688	-0.41748047	+47.10937500	-9.77783203	-65.74218750	+3264	+9.71630859	-5.99414063	-0.19775391	+4.35058594	-18.47900391	+22.12646484	+3144	+7.20263672	-10.56005859	-0.47900391	+56.00830078	-0.61523438	-31.88232422	+1240
+1458241195.17389990	+9.76904297	-6.87304688	-0.41748047	+47.10937500	-9.79980469	-65.74218750	+3264	+9.71630859	-5.98974609	-0.20214844	+4.35058594	-18.47900391	+22.10449219	+3144	+7.20263672	-10.56005859	-0.47900391	+55.98632813	-0.61523438	-31.86035156	+1240
+1458241195.17810010	+9.76904297	-6.87304688	-0.41748047	+47.13134766	-9.79980469	-65.74218750	+3264	+9.71630859	-5.98974609	-0.20214844	+4.32861328	-18.47900391	+22.06054688	+3144	+7.20263672	-10.56005859	-0.48339844	+55.98632813	-0.61523438	-31.86035156	+1240
+1458241195.18230010	+9.76904297	-6.87304688	-0.41748047	+47.15332031	-9.79980469	-65.74218750	+3264	+9.71630859	-5.98974609	-0.20214844	+4.30664063	-18.47900391	+22.03857422	+3144	+7.20263672	-10.56005859	-0.48339844	+55.98632813	-0.63720703	-31.86035156	+1240
+1458241195.18639990	+9.76904297	-6.87304688	-0.41748047	+47.15332031	-9.82177734	-65.74218750	+3264	+9.71630859	-5.98535156	-0.20214844	+4.30664063	-18.47900391	+22.01660156	+3144	+7.20263672	-10.56005859	-0.48339844	+55.98632813	-0.63720703	-31.86035156	+1240
+1458241195.19059990	+9.76904297	-6.87304688	-0.41748047	+47.17529297	-9.82177734	-65.74218750	+3264	+9.71630859	-5.98535156	-0.20214844	+4.28466797	-18.47900391	+22.01660156	+3140	+7.20263672	-10.56005859	-0.48339844	+55.98632813	-0.63720703	-31.86035156	+1236
+1458241195.19479990	+9.76904297	-6.86865234	-0.41748047	+47.19726563	-9.84375000	-65.74218750	+3264	+9.71630859	-5.98535156	-0.20214844	+4.28466797	-18.50097656	+22.01660156	+3140	+7.20263672	-10.56005859	-0.48339844	+55.98632813	-0.63720703	-31.86035156	+1236
+1458241195.19890000	+9.76904297	-6.86865234	-0.41748047	+47.21923828	-9.86572266	-65.74218750	+3264	+9.72070313	-5.98095703	-0.20214844	+4.26269531	-18.50097656	+22.01660156	+3140	+7.20263672	-10.56005859	-0.48339844	+55.96435547	-0.65917969	-31.86035156	+1236
+1458241195.20310000	+9.76904297	-6.86865234	-0.41308594	+47.24121094	-9.86572266	-65.72021484	+3264	+9.72070313	-5.98095703	-0.20214844	+4.26269531	-18.52294922	+22.01660156	+3140	+7.20263672	-10.56005859	-0.48339844	+55.98632813	-0.65917969	-31.86035156	+1236
+1458241195.20729990	+9.76904297	-6.86865234	-0.41308594	+47.26318359	-9.88769531	-65.72021484	+3264	+9.72070313	-5.98095703	-0.20214844	+4.24072266	-18.52294922	+22.01660156	+3140	+7.20263672	-10.56005859	-0.48339844	+55.98632813	-0.65917969	-31.86035156	+1236
+1458241195.21140000	+9.77343750	-6.86425781	-0.41308594	+47.26318359	-9.90966797	-65.72021484	+3264	+9.72070313	-5.98095703	-0.20214844	+4.21875000	-18.54492188	+22.03857422	+3140	+7.20263672	-10.56005859	-0.48339844	+55.98632813	-0.65917969	-31.88232422	+1236
+1458241195.21560000	+9.77343750	-6.86425781	-0.41308594	+47.28515625	-9.95361328	-65.69824219	+3264	+9.72509766	-5.97656250	-0.19775391	+4.21875000	-18.56689453	+22.06054688	+3144	+7.20263672	-10.56005859	-0.48339844	+55.98632813	-0.68115234	-31.88232422	+1236
+1458241195.21970010	+9.77343750	-6.86425781	-0.41308594	+47.30712891	-9.97558594	-65.69824219	+3264	+9.72509766	-5.97656250	-0.19775391	+4.19677734	-18.58886719	+22.06054688	+3144	+7.20703125	-10.56005859	-0.48339844	+55.98632813	-0.68115234	-31.88232422	+1236
+1458241195.22390010	+9.77783203	-6.86425781	-0.41308594	+47.32910156	-9.99755859	-65.67626953	+3264	+9.72509766	-5.97656250	-0.19775391	+4.19677734	-18.58886719	+22.08251953	+3144	+7.20703125	-10.55566406	-0.48339844	+56.00830078	-0.68115234	-31.90429688	+1240
+1458241195.22810010	+9.77783203	-6.85986328	-0.41308594	+47.35107422	-10.04150391	-65.67626953	+3264	+9.72949219	-5.97656250	-0.19775391	+4.17480469	-18.61083984	+22.10449219	+3144	+7.21142578	-10.55566406	-0.47900391	+56.00830078	-0.70312500	-31.92626953	+1240
+1458241195.23219990	+9.77783203	-6.85986328	-0.41308594	+47.37304688	-10.08544922	-65.65429688	+3268	+9.72949219	-5.97656250	-0.19775391	+4.17480469	-18.63281250	+22.12646484	+3144	+7.21582031	-10.55126953	-0.47900391	+56.03027344	-0.72509766	-31.94824219	+1240
+1458241195.23639990	+9.78222656	-6.85986328	-0.40869141	+47.39501953	-10.12939453	-65.65429688	+3268	+9.72949219	-5.97216797	-0.19775391	+4.15283203	-18.65478516	+22.14843750	+3144	+7.22021484	-10.55126953	-0.47460938	+56.05224609	-0.72509766	-31.97021484	+1244
+1458241195.24060010	+9.78222656	-6.85546875	-0.40869141	+47.39501953	-10.15136719	-65.65429688	+3272	+9.72949219	-5.97216797	-0.19335938	+4.15283203	-18.65478516	+22.14843750	+3148	+7.22460938	-10.54687500	-0.47460938	+56.05224609	-0.74707031	-31.99218750	+1248
+1458241195.24470000	+9.78662109	-6.85546875	-0.40869141	+47.41699219	-10.19531250	-65.63232422	+3272	+9.73388672	-5.97216797	-0.19335938	+4.13085938	-18.67675781	+22.17041016	+3148	+7.23339844	-10.54248047	-0.47021484	+56.07421875	-0.79101563	-32.03613281	+1252
+1458241195.24889990	+9.78662109	-6.85546875	-0.40429688	+47.43896484	-10.23925781	-65.63232422	+3276	+9.73388672	-5.97216797	-0.19335938	+4.13085938	-18.69873047	+22.19238281	+3148	+7.23779297	-10.54248047	-0.47021484	+56.07421875	-0.81298828	-32.08007813	+1252
+1458241195.25309990	+9.79101563	-6.85107422	-0.40429688	+47.46093750	-10.28320313	-65.61035156	+3280	+9.73828125	-5.97216797	-0.19335938	+4.10888672	-18.72070313	+22.19238281	+3152	+7.24218750	-10.53808594	-0.47021484	+56.07421875	-0.85693359	-32.10205078	+1256
+1458241195.25720000	+9.79101563	-6.85107422	-0.40429688	+47.46093750	-10.32714844	-65.61035156	+3280	+9.73828125	-5.97216797	-0.18896484	+4.10888672	-18.72070313	+22.21435547	+3152	+7.24658203	-10.53808594	-0.47021484	+56.05224609	-0.90087891	-32.12402344	+1260
+1458241195.26140000	+9.79541016	-6.84667969	-0.39990234	+47.48291016	-10.37109375	-65.58837891	+3284	+9.74267578	-5.96777344	-0.18896484	+4.08691406	-18.74267578	+22.21435547	+3156	+7.24658203	-10.53808594	-0.47021484	+56.03027344	-0.94482422	-32.12402344	+1260
+1458241195.26560000	+9.79541016	-6.84667969	-0.39990234	+47.48291016	-10.41503906	-65.58837891	+3288	+9.74267578	-5.96777344	-0.18896484	+4.06494141	-18.76464844	+22.23632813	+3156	+7.24658203	-10.53808594	-0.47460938	+55.98632813	-0.98876953	-32.12402344	+1260
+1458241195.26970010	+9.79980469	-6.84228516	-0.39550781	+47.50488281	-10.45898438	-65.56640625	+3288	+9.74707031	-5.96777344	-0.18457031	+4.04296875	-18.78662109	+22.23632813	+3160	+7.24658203	-10.53808594	-0.47900391	+55.92041016	-1.05468750	-32.12402344	+1264
+1458241195.27390000	+9.80419922	-6.84228516	-0.39550781	+47.50488281	-10.48095703	-65.56640625	+3292	+9.74707031	-5.96777344	-0.18017578	+4.02099609	-18.78662109	+22.25830078	+3160	+7.24658203	-10.53808594	-0.48339844	+55.85449219	-1.09863281	-32.12402344	+1264
+1458241195.27810000	+9.80419922	-6.84228516	-0.39111328	+47.50488281	-10.52490234	-65.54443359	+3296	+9.75146484	-5.96777344	-0.18017578	+3.99902344	-18.80859375	+22.25830078	+3164	+7.24218750	-10.53808594	-0.49218750	+55.78857422	-1.16455078	-32.10205078	+1268
+1458241195.28220010	+9.80859375	-6.83789063	-0.39111328	+47.50488281	-10.56884766	-65.52246094	+3296	+9.75585938	-5.96777344	-0.17578125	+3.97705078	-18.80859375	+22.28027344	+3168	+7.24218750	-10.53808594	-0.49658203	+55.72265625	-1.20849609	-32.08007813	+1268
+1458241195.28640010	+9.80859375	-6.83789063	-0.38671875	+47.50488281	-10.59082031	-65.50048828	+3300	+9.76025391	-5.96337891	-0.17578125	+3.93310547	-18.83056641	+22.30224609	+3168	+7.23779297	-10.54248047	-0.50097656	+55.65673828	-1.25244141	-32.05810547	+1268
+1458241195.29049990	+9.81298828	-6.83349609	-0.38671875	+47.50488281	-10.63476563	-65.47851563	+3300	+9.76025391	-5.96337891	-0.17138672	+3.91113281	-18.83056641	+22.32421875	+3172	+7.23339844	-10.54248047	-0.50976563	+55.56884766	-1.31835938	-32.03613281	+1268
+1458241195.29469990	+9.81298828	-6.83349609	-0.38671875	+47.50488281	-10.67871094	-65.45654297	+3304	+9.76464844	-5.96337891	-0.17138672	+3.86718750	-18.85253906	+22.36816406	+3176	+7.23339844	-10.54248047	-0.51416016	+55.50292969	-1.36230469	-32.01416016	+1268
+1458241195.29889990	+9.81738281	-6.83349609	-0.38232422	+47.50488281	-10.72265625	-65.41259766	+3304	+9.76904297	-5.95898438	-0.16699219	+3.84521484	-18.85253906	+22.39013672	+3180	+7.23339844	-10.54248047	-0.51855469	+55.45898438	-1.40625000	-32.01416016	+1264
+1458241195.30300000	+9.82177734	-6.82910156	-0.38232422	+47.48291016	-10.78857422	-65.39062500	+3308	+9.77343750	-5.95898438	-0.16699219	+3.80126953	-18.85253906	+22.43408203	+3184	+7.23339844	-10.54248047	-0.52294922	+55.41503906	-1.45019531	-31.99218750	+1264
+1458241195.30720000	+9.82617188	-6.82910156	-0.37792969	+47.48291016	-10.85449219	-65.32470703	+3308	+9.77783203	-5.95898438	-0.16259766	+3.75732422	-18.87451172	+22.50000000	+3188	+7.23339844	-10.54248047	-0.52734375	+55.37109375	-1.47216797	-31.99218750	+1260
+1458241195.31139990	+9.83056641	-6.82910156	-0.37792969	+47.48291016	-10.92041016	-65.28076172	+3312	+9.78222656	-5.95458984	-0.16259766	+3.71337891	-18.87451172	+22.56591797	+3192	+7.23779297	-10.54248047	-0.52734375	+55.34912109	-1.51611328	-31.97021484	+1260
+1458241195.31550000	+9.83496094	-6.82470703	-0.37792969	+47.46093750	-10.98632813	-65.21484375	+3316	+9.78662109	-5.95458984	-0.15820313	+3.66943359	-18.89648438	+22.63183594	+3196	+7.24218750	-10.53808594	-0.53173828	+55.32714844	-1.53808594	-31.97021484	+1256
+1458241195.31970000	+9.84375000	-6.82470703	-0.37353516	+47.46093750	-11.07421875	-65.12695313	+3316	+9.79101563	-5.95019531	-0.15820313	+3.62548828	-18.89648438	+22.71972656	+3200	+7.25097656	-10.53808594	-0.53173828	+55.30517578	-1.58203125	-31.97021484	+1256
+1458241195.32390000	+9.84814453	-6.82470703	-0.37353516	+47.46093750	-11.16210938	-65.03906250	+3320	+9.79541016	-5.95019531	-0.15380859	+3.55957031	-18.91845703	+22.78564453	+3204	+7.25976563	-10.53369141	-0.53173828	+55.30517578	-1.60400391	-31.97021484	+1256
+1458241195.32800010	+9.85253906	-6.82031250	-0.37353516	+47.43896484	-11.25000000	-64.97314453	+3324	+9.79980469	-5.94580078	-0.15380859	+3.51562500	-18.94042969	+22.87353516	+3212	+7.26855469	-10.52929688	-0.52734375	+55.32714844	-1.62597656	-31.99218750	+1256
+1458241195.33220010	+9.86132813	-6.81591797	-0.37353516	+47.43896484	-11.38183594	-64.86328125	+3328	+9.80419922	-5.94140625	-0.14941406	+3.44970703	-18.96240234	+22.98339844	+3216	+7.28173828	-10.52490234	-0.52734375	+55.34912109	-1.64794922	-32.01416016	+1256
+1458241195.33640000	+9.87011719	-6.81591797	-0.36914063	+47.43896484	-11.49169922	-64.77539063	+3332	+9.80859375	-5.94140625	-0.14941406	+3.40576172	-18.98437500	+23.07128906	+3224	+7.29492188	-10.51611328	-0.52294922	+55.37109375	-1.66992188	-32.03613281	+1260
+1458241195.34050010	+9.87451172	-6.81152344	-0.36914063	+47.43896484	-11.60156250	-64.68750000	+3336	+9.81298828	-5.93701172	-0.14501953	+3.33984375	-19.00634766	+23.18115234	+3228	+7.30810547	-10.51171875	-0.52294922	+55.37109375	-1.71386719	-32.03613281	+1264
+1458241195.34470010	+9.88330078	-6.81152344	-0.36914063	+47.41699219	-11.73339844	-64.57763672	+3344	+9.81738281	-5.93261719	-0.14062500	+3.27392578	-19.02832031	+23.26904297	+3236	+7.32128906	-10.50292969	-0.51855469	+55.39306641	-1.73583984	-32.03613281	+1268
+1458241195.34890010	+9.88769531	-6.80712891	-0.36914063	+47.41699219	-11.84326172	-64.44580078	+3348	+9.82617188	-5.92822266	-0.13623047	+3.20800781	-19.05029297	+23.37890625	+3244	+7.33447266	-10.49414063	-0.51855469	+55.41503906	-1.77978516	-32.05810547	+1272
+1458241195.35299990	+9.89208984	-6.80273438	-0.36914063	+47.41699219	-11.95312500	-64.33593750	+3352	+9.83056641	-5.92382813	-0.13623047	+3.14208984	-19.05029297	+23.48876953	+3252	+7.34326172	-10.48974609	-0.51855469	+55.41503906	-1.82373047	-32.03613281	+1272
+1458241195.35719990	+9.90087891	-6.79833984	-0.36474609	+47.39501953	-12.08496094	-64.22607422	+3360	+9.83496094	-5.91943359	-0.13183594	+3.05419922	-19.07226563	+23.59863281	+3260	+7.35644531	-10.48095703	-0.52294922	+55.39306641	-1.88964844	-32.01416016	+1276
+1458241195.36139990	+9.90527344	-6.79394531	-0.36474609	+47.39501953	-12.21679688	-64.11621094	+3368	+9.84375000	-5.91503906	-0.13183594	+2.98828125	-19.07226563	+23.70849609	+3264	+7.36523438	-10.47656250	-0.52294922	+55.37109375	-1.95556641	-31.99218750	+1280
+1458241195.36550000	+9.90966797	-6.78515625	-0.36474609	+47.37304688	-12.32666016	-64.02832031	+3372	+9.84814453	-5.91064453	-0.12744141	+2.90039063	-19.09423828	+23.79638672	+3272	+7.36962891	-10.46777344	-0.53173828	+55.32714844	-2.02148438	-31.97021484	+1284
+1458241195.36970000	+9.91406250	-6.78076172	-0.36035156	+47.37304688	-12.43652344	-63.94042969	+3380	+9.85253906	-5.90625000	-0.12304688	+2.81250000	-19.11621094	+23.90625000	+3280	+7.37402344	-10.46337891	-0.53613281	+55.26123047	-2.08740234	-31.90429688	+1288
+1458241195.37380000	+9.91845703	-6.77636719	-0.35595703	+47.35107422	-12.54638672	-63.83056641	+3388	+9.86132813	-5.90185547	-0.11865234	+2.72460938	-19.11621094	+23.99414063	+3288	+7.37402344	-10.45458984	-0.54492188	+55.19531250	-2.17529297	-31.86035156	+1292
+1458241195.37800000	+9.92285156	-6.76757813	-0.35595703	+47.30712891	-12.65625000	-63.72070313	+3396	+9.86572266	-5.89746094	-0.11425781	+2.63671875	-19.11621094	+24.10400391	+3296	+7.37402344	-10.45019531	-0.55810547	+55.10742188	-2.26318359	-31.77246094	+1292
+1458241195.38220000	+9.92724609	-6.76318359	-0.35156250	+47.28515625	-12.76611328	-63.61083984	+3400	+9.87451172	-5.89306641	-0.11425781	+2.54882813	-19.11621094	+24.21386719	+3304	+7.37402344	-10.44580078	-0.57128906	+54.99755859	-2.35107422	-31.68457031	+1296
+1458241195.38630010	+9.93164063	-6.75439453	-0.35156250	+47.26318359	-12.87597656	-63.52294922	+3408	+9.87890625	-5.88867188	-0.10986328	+2.46093750	-19.11621094	+24.30175781	+3312	+7.36962891	-10.44140625	-0.58447266	+54.88769531	-2.46093750	-31.59667969	+1296
+1458241195.39050010	+9.93603516	-6.75000000	-0.35156250	+47.21923828	-12.96386719	-63.41308594	+3412	+9.88330078	-5.88427734	-0.10546875	+2.35107422	-19.09423828	+24.41162109	+3316	+7.36962891	-10.43701172	-0.60205078	+54.77783203	-2.54882813	-31.48681641	+1300
+1458241195.39470010	+9.94042969	-6.74121094	-0.34716797	+47.19726563	-13.07373047	-63.30322266	+3420	+9.89208984	-5.87988281	-0.10107422	+2.26318359	-19.11621094	+24.52148438	+3324	+7.36523438	-10.43261719	-0.61523438	+54.66796875	-2.65869141	-31.39892578	+1300
+1458241195.39879990	+9.94042969	-6.73681641	-0.34277344	+47.15332031	-13.18359375	-63.21533203	+3424	+9.89648438	-5.87109375	-0.10107422	+2.17529297	-19.11621094	+24.60937500	+3332	+7.36083984	-10.42822266	-0.63281250	+54.55810547	-2.74658203	-31.31103516	+1300
+1458241195.40300010	+9.94482422	-6.72802734	-0.34277344	+47.10937500	-13.29345703	-63.12744141	+3432	+9.90087891	-5.86669922	-0.09667969	+2.06542969	-19.11621094	+24.71923828	+3336	+7.36083984	-10.41943359	-0.64599609	+54.44824219	-2.83447266	-31.22314453	+1300
+1458241195.40720010	+9.95361328	-6.72363281	-0.33837891	+47.08740234	-13.38134766	-63.01757813	+3436	+9.90966797	-5.86230469	-0.09228516	+1.97753906	-19.11621094	+24.82910156	+3344	+7.35644531	-10.41503906	-0.66357422	+54.36035156	-2.94433594	-31.13525391	+1300
+1458241195.41129990	+9.95800781	-6.71484375	-0.33837891	+47.04345703	-13.49121094	-62.92968750	+3440	+9.91406250	-5.85791016	-0.08789063	+1.88964844	-19.13818359	+24.96093750	+3348	+7.35644531	-10.40625000	-0.67675781	+54.27246094	-3.03222656	-31.04736328	+1296
+1458241195.41549990	+9.96240234	-6.70605469	-0.33837891	+47.02148438	-13.60107422	-62.81982422	+3444	+9.92285156	-5.84912109	-0.08789063	+1.80175781	-19.13818359	+25.07080078	+3356	+7.36083984	-10.40185547	-0.68994141	+54.20654297	-3.12011719	-30.98144531	+1296
+1458241195.41969990	+9.96679688	-6.70166016	-0.33837891	+46.97753906	-13.71093750	-62.70996094	+3448	+9.92724609	-5.84472656	-0.08789063	+1.73583984	-19.13818359	+25.20263672	+3360	+7.36523438	-10.39306641	-0.70312500	+54.16259766	-3.18603516	-30.91552734	+1296
+1458241195.42380000	+9.97558594	-6.69287109	-0.33837891	+46.95556641	-13.82080078	-62.62207031	+3452	+9.93164063	-5.83593750	-0.08349609	+1.64794922	-19.18212891	+25.33447266	+3368	+7.37402344	-10.37988281	-0.71191406	+54.14062500	-3.27392578	-30.87158203	+1296
+1458241195.42800000	+9.97998047	-6.68408203	-0.33837891	+46.93359375	-13.95263672	-62.53417969	+3456	+9.93603516	-5.82714844	-0.08349609	+1.56005859	-19.20410156	+25.46630859	+3372	+7.38281250	-10.37109375	-0.72070313	+54.14062500	-3.33984375	-30.87158203	+1296
+1458241195.43220000	+9.98876953	-6.67968750	-0.33837891	+46.93359375	-14.08447266	-62.44628906	+3460	+9.94482422	-5.82275391	-0.07910156	+1.49414063	-19.24804688	+25.57617188	+3376	+7.39599609	-10.35791016	-0.72949219	+54.14062500	-3.40576172	-30.87158203	+1296
+1458241195.43630000	+9.99316406	-6.67089844	-0.33398438	+46.93359375	-14.19433594	-62.40234375	+3464	+9.94921875	-5.81396484	-0.07470703	+1.42822266	-19.31396484	+25.68603516	+3384	+7.40917969	-10.34472656	-0.73388672	+54.18457031	-3.47167969	-30.89355469	+1296
+1458241195.44050000	+10.00195313	-6.66210938	-0.33837891	+46.91162109	-14.32617188	-62.31445313	+3464	+9.95361328	-5.80517578	-0.07470703	+1.36230469	-19.35791016	+25.83984375	+3388	+7.42236328	-10.33154297	-0.73828125	+54.22851563	-3.51562500	-30.91552734	+1300
+1458241195.44460010	+10.01074219	-6.65771484	-0.33837891	+46.91162109	-14.45800781	-62.24853516	+3468	+9.95800781	-5.80078125	-0.07470703	+1.31835938	-19.42382813	+25.94970703	+3396	+7.43994141	-10.31835938	-0.74267578	+54.27246094	-3.55957031	-30.95947266	+1300
+1458241195.44880010	+10.01953125	-6.64892578	-0.33837891	+46.93359375	-14.58984375	-62.20458984	+3472	+9.96679688	-5.79199219	-0.07470703	+1.25244141	-19.48974609	+26.05957031	+3400	+7.46191406	-10.30078125	-0.74707031	+54.33837891	-3.62548828	-31.02539063	+1304
+1458241195.45300010	+10.02832031	-6.64013672	-0.33837891	+46.95556641	-14.74365234	-62.13867188	+3476	+9.97119141	-5.78320313	-0.07470703	+1.20849609	-19.55566406	+26.19140625	+3404	+7.47949219	-10.28759766	-0.75146484	+54.40429688	-3.69140625	-31.11328125	+1308
+1458241195.45709990	+10.03271484	-6.63134766	-0.34277344	+46.95556641	-14.87548828	-62.09472656	+3480	+9.97558594	-5.77441406	-0.07031250	+1.14257813	-19.66552734	+26.27929688	+3412	+7.50146484	-10.27441406	-0.75585938	+54.47021484	-3.75732422	-31.20117188	+1312
+1458241195.46129990	+10.04150391	-6.62255859	-0.34277344	+46.99951172	-15.02929688	-62.09472656	+3480	+9.98437500	-5.76562500	-0.07031250	+1.09863281	-19.77539063	+26.36718750	+3416	+7.51904297	-10.26123047	-0.76025391	+54.53613281	-3.80126953	-31.31103516	+1316
+1458241195.46550010	+10.05029297	-6.61376953	-0.34277344	+47.04345703	-15.18310547	-62.07275391	+3484	+9.98876953	-5.75683594	-0.07031250	+1.05468750	-19.88525391	+26.47705078	+3424	+7.53662109	-10.24804688	-0.76464844	+54.58007813	-3.88916016	-31.42089844	+1320
+1458241195.46960000	+10.05908203	-6.60498047	-0.34277344	+47.08740234	-15.31494141	-62.07275391	+3488	+9.99755859	-5.75244141	-0.06591797	+0.98876953	-20.01708984	+26.54296875	+3428	+7.55859375	-10.23486328	-0.76904297	+54.62402344	-3.95507813	-31.55273438	+1324
+1458241195.47379990	+10.06787109	-6.59619141	-0.33837891	+47.13134766	-15.49072266	-62.11669922	+3492	+10.00195313	-5.74365234	-0.06152344	+0.94482422	-20.17089844	+26.58691406	+3432	+7.57617188	-10.22167969	-0.77343750	+54.64599609	-4.04296875	-31.70654297	+1328
+1458241195.47799990	+10.07666016	-6.58740234	-0.34277344	+47.19726563	-15.64453125	-62.11669922	+3496	+10.01074219	-5.73486328	-0.06152344	+0.90087891	-20.30273438	+26.65283203	+3436	+7.59375000	-10.21289063	-0.78222656	+54.66796875	-4.13085938	-31.83837891	+1332
+1458241195.48210000	+10.08544922	-6.57861328	-0.34277344	+47.26318359	-15.79833984	-62.16064453	+3500	+10.01953125	-5.72607422	-0.06152344	+0.85693359	-20.47851563	+26.67480469	+3440	+7.60693359	-10.20849609	-0.79541016	+54.64599609	-4.26269531	-31.97021484	+1336
+1458241195.48630000	+10.09423828	-6.56542969	-0.34277344	+47.35107422	-15.97412109	-62.22656250	+3504	+10.02832031	-5.71728516	-0.05712891	+0.83496094	-20.69824219	+26.69677734	+3444	+7.62011719	-10.19970703	-0.80419922	+54.62402344	-4.37255859	-32.16796875	+1340
+1458241195.49050000	+10.10742188	-6.55664063	-0.34277344	+47.46093750	-16.14990234	-62.29248047	+3508	+10.03710938	-5.70410156	-0.05712891	+0.79101563	-20.87402344	+26.69677734	+3448	+7.63330078	-10.19091797	-0.82177734	+54.60205078	-4.50439453	-32.34375000	+1344
+1458241195.49460010	+10.11621094	-6.54345703	-0.33837891	+47.59277344	-16.32568359	-62.40234375	+3512	+10.04589844	-5.69531250	-0.05273438	+0.74707031	-21.13769531	+26.65283203	+3452	+7.65087891	-10.18652344	-0.84375000	+54.51416016	-4.70214844	-32.60742188	+1348
+1458241195.49880000	+10.12500000	-6.53027344	-0.33398438	+47.72460938	-16.52343750	-62.53417969	+3516	+10.05468750	-5.68652344	-0.04833984	+0.72509766	-21.44531250	+26.56494141	+3456	+7.66406250	-10.18212891	-0.85253906	+54.47021484	-4.81201172	-32.89306641	+1348
+1458241195.50300000	+10.13818359	-6.51708984	-0.33398438	+47.87841797	-16.69921875	-62.66601563	+3520	+10.06787109	-5.67333984	-0.04833984	+0.68115234	-21.68701172	+26.52099609	+3460	+7.67724609	-10.17773438	-0.87011719	+54.44824219	-4.96582031	-33.11279297	+1348
+1458241195.50710010	+10.14697266	-6.50390625	-0.33398438	+48.07617188	-16.89697266	-62.86376953	+3528	+10.08105469	-5.66455078	-0.04833984	+0.63720703	-22.08251953	+26.34521484	+3460	+7.68603516	-10.18212891	-0.88330078	+54.36035156	-5.09765625	-33.37646484	+1348
+1458241195.51130010	+10.16015625	-6.49072266	-0.32958984	+48.29589844	-17.09472656	-63.08349609	+3532	+10.09423828	-5.65136719	-0.03955078	+0.61523438	-22.47802734	+26.19140625	+3464	+7.70361328	-10.17773438	-0.89208984	+54.33837891	-5.22949219	-33.70605469	+1344
+1458241195.51550010	+10.17333984	-6.47753906	-0.32958984	+48.53759766	-17.27050781	-63.25927734	+3536	+10.10742188	-5.63818359	-0.04833984	+0.59326172	-22.74169922	+26.08154297	+3468	+7.72558594	-10.17333984	-0.90966797	+54.29443359	-5.40527344	-34.01367188	+1344
+1458241195.51959990	+10.18652344	-6.45996094	-0.32958984	+48.84521484	-17.49023438	-63.56689453	+3540	+10.12060547	-5.62939453	-0.04833984	+0.54931641	-23.18115234	+25.79589844	+3468	+7.73876953	-10.17773438	-0.92724609	+54.22851563	-5.51513672	-34.34326172	+1340
+1458241195.52379990	+10.20410156	-6.44238281	-0.32958984	+49.17480469	-17.66601563	-63.89648438	+3548	+10.13378906	-5.61181641	-0.03955078	+0.57128906	-23.64257813	+25.53222656	+3468	+7.76513672	-10.16894531	-0.93603516	+54.25048828	-5.64697266	-34.78271484	+1336
+1458241195.52790000	+10.22167969	-6.42480469	-0.32958984	+49.50439453	-17.81982422	-64.18212891	+3552	+10.15136719	-5.59863281	-0.04833984	+0.57128906	-23.97216797	+25.31250000	+3472	+7.79150391	-10.16455078	-0.94482422	+54.27246094	-5.80078125	-35.20019531	+1336
+1458241195.53210000	+10.24365234	-6.40722656	-0.33398438	+49.98779297	-18.01757813	-64.62158203	+3560	+10.16455078	-5.58984375	-0.05273438	+0.54931641	-24.43359375	+25.02685547	+3468	+7.81787109	-10.16455078	-0.95361328	+54.25048828	-5.91064453	-35.63964844	+1332
+1458241195.53629990	+10.26562500	-6.38964844	-0.33398438	+50.40527344	-18.14941406	-65.03906250	+3564	+10.18212891	-5.57666016	-0.05273438	+0.57128906	-24.89501953	+24.71923828	+3468	+7.85302734	-10.16015625	-0.96240234	+54.31640625	-6.02050781	-36.14501953	+1332
+1458241195.54040000	+10.28320313	-6.37646484	-0.34716797	+50.80078125	-18.25927734	-65.32470703	+3568	+10.19970703	-5.56347656	-0.06591797	+0.57128906	-25.26855469	+24.47753906	+3472	+7.89257813	-10.15136719	-0.96679688	+54.38232422	-6.13037109	-36.65039063	+1332
+1458241195.54460000	+10.30957031	-6.36328125	-0.35595703	+51.30615234	-18.36914063	-65.78613281	+3572	+10.21728516	-5.55029297	-0.07470703	+0.59326172	-25.75195313	+24.12597656	+3468	+7.93212891	-10.15136719	-0.97558594	+54.42626953	-6.24023438	-37.19970703	+1332
+1458241195.54880000	+10.33154297	-6.34570313	-0.36035156	+51.78955078	-18.45703125	-66.20361328	+3576	+10.23486328	-5.53271484	-0.07470703	+0.68115234	-26.27929688	+23.75244141	+3468	+7.97607422	-10.14257813	-0.97558594	+54.53613281	-6.35009766	-37.79296875	+1336
+1458241195.55290010	+10.35791016	-6.32812500	-0.37792969	+52.22900391	-18.52294922	-66.53320313	+3584	+10.25683594	-5.51953125	-0.09228516	+0.74707031	-26.71875000	+23.44482422	+3468	+8.02441406	-10.12939453	-0.98437500	+54.64599609	-6.48193359	-38.36425781	+1340
+1458241195.55710010	+10.37988281	-6.31933594	-0.39111328	+52.64648438	-18.58886719	-66.92871094	+3584	+10.27441406	-5.50195313	-0.10107422	+0.85693359	-27.26806641	+23.02734375	+3464	+8.07275391	-10.12500000	-0.98437500	+54.73388672	-6.56982422	-39.00146484	+1340
+1458241195.56130000	+10.40625000	-6.30175781	-0.40429688	+53.12988281	-18.63281250	-67.34619141	+3588	+10.29638672	-5.48437500	-0.10986328	+1.01074219	-27.81738281	+22.60986328	+3464	+8.12548828	-10.11621094	-0.98437500	+54.86572266	-6.67968750	-39.66064453	+1344
+1458241195.56539990	+10.43701172	-6.28857422	-0.42187500	+53.61328125	-18.67675781	-67.74169922	+3592	+10.32275391	-5.46679688	-0.12744141	+1.12060547	-28.30078125	+22.23632813	+3464	+8.18261719	-10.10302734	-0.98876953	+54.99755859	-6.78955078	-40.29785156	+1348
+1458241195.56960010	+10.46337891	-6.28417969	-0.43505859	+54.00878906	-18.69873047	-68.20312500	+3588	+10.34472656	-5.44921875	-0.14062500	+1.34033203	-28.89404297	+21.75292969	+3460	+8.23535156	-10.09863281	-0.99316406	+55.10742188	-6.89941406	-40.97900391	+1352
+1458241195.57380010	+10.49414063	-6.26660156	-0.44824219	+54.47021484	-18.74267578	-68.66455078	+3592	+10.36669922	-5.43164063	-0.15380859	+1.60400391	-29.50927734	+21.24755859	+3452	+8.29248047	-10.08544922	-0.99755859	+55.21728516	-7.00927734	-41.68212891	+1356
+1458241195.57789990	+10.52490234	-6.24902344	-0.47021484	+54.93164063	-18.76464844	-69.08203125	+3592	+10.39306641	-5.40966797	-0.18017578	+1.84570313	-29.97070313	+20.80810547	+3452	+8.34960938	-10.07666016	-1.00634766	+55.32714844	-7.14111328	-42.36328125	+1360
+1458241195.58209990	+10.55566406	-6.24902344	-0.48779297	+55.21728516	-18.74267578	-69.56542969	+3588	+10.41943359	-5.38769531	-0.19775391	+2.21923828	-30.60791016	+20.14892578	+3444	+8.40234375	-10.06787109	-1.01074219	+55.39306641	-7.27294922	-43.08837891	+1360
+1458241195.58629990	+10.58642578	-6.23144531	-0.50537109	+55.63476563	-18.74267578	-70.07080078	+3588	+10.44140625	-5.36132813	-0.20654297	+2.65869141	-31.28906250	+19.48974609	+3436	+8.45947266	-10.05908203	-1.01513672	+55.48095703	-7.40478516	-43.83544922	+1364
+1458241195.59040000	+10.62597656	-6.21386719	-0.52294922	+56.05224609	-18.74267578	-70.59814453	+3584	+10.47216797	-5.33935547	-0.24169922	+3.07617188	-31.81640625	+18.85253906	+3432	+8.51660156	-10.04589844	-1.02832031	+55.56884766	-7.58056641	-44.53857422	+1368
+1458241195.59460000	+10.66113281	-6.21826172	-0.53613281	+56.18408203	-18.72070313	-71.16943359	+3576	+10.49853516	-5.31298828	-0.25927734	+3.60351563	-32.47558594	+18.06152344	+3420	+8.56933594	-10.04150391	-1.04150391	+55.59082031	-7.71240234	-45.28564453	+1372
+1458241195.59879990	+10.69628906	-6.20068359	-0.55371094	+56.46972656	-18.67675781	-71.71875000	+3572	+10.52490234	-5.28222656	-0.28125000	+4.19677734	-33.13476563	+17.24853516	+3408	+8.62207031	-10.03271484	-1.05908203	+55.61279297	-7.86621094	-45.98876953	+1380
+1458241195.60290000	+10.74023438	-6.18310547	-0.56689453	+56.75537109	-18.63281250	-72.29003906	+3568	+10.55566406	-5.25585938	-0.31640625	+4.81201172	-33.64013672	+16.45751953	+3400	+8.67041016	-10.02392578	-1.07666016	+55.63476563	-8.04199219	-46.69189453	+1384
+1458241195.60710000	+10.77539063	-6.19189453	-0.58447266	+56.77734375	-18.56689453	-72.92724609	+3556	+10.58642578	-5.22949219	-0.34277344	+5.53710938	-34.29931641	+15.46875000	+3384	+8.71875000	-10.01953125	-1.09423828	+55.59082031	-8.19580078	-47.41699219	+1392
+1458241195.61120010	+10.81933594	-6.17431641	-0.59765625	+56.90917969	-18.47900391	-73.49853516	+3548	+10.61718750	-5.19433594	-0.36914063	+6.35009766	-34.93652344	+14.45800781	+3368	+8.76708984	-10.01074219	-1.12060547	+55.54687500	-8.37158203	-48.12011719	+1400
+1458241195.61540010	+10.86767578	-6.16113281	-0.61523438	+57.06298828	-18.39111328	-74.13574219	+3540	+10.65234375	-5.15478516	-0.40869141	+7.18505859	-35.44189453	+13.44726563	+3356	+8.81103516	-10.00195313	-1.14697266	+55.50292969	-8.54736328	-48.77929688	+1412
+1458241195.61960010	+10.90722656	-6.16552734	-0.62841797	+56.95312500	-18.28125000	-74.75097656	+3528	+10.67871094	-5.12402344	-0.44384766	+8.06396484	-36.03515625	+12.32666016	+3336	+8.85498047	-9.99755859	-1.17333984	+55.39306641	-8.72314453	-49.48242188	+1420
+1458241195.62369990	+10.95556641	-6.15234375	-0.65039063	+56.95312500	-18.14941406	-75.34423828	+3516	+10.70947266	-5.08447266	-0.47900391	+9.03076172	-36.58447266	+11.16210938	+3316	+8.89892578	-9.98876953	-1.20410156	+55.32714844	-8.89892578	-50.11962891	+1436
+1458241195.62789990	+11.00830078	-6.13916016	-0.66357422	+56.97509766	-18.03955078	-76.00341797	+3508	+10.74902344	-5.04492188	-0.52294922	+10.06347656	-37.06787109	+9.99755859	+3296	+8.94726563	-9.97998047	-1.23486328	+55.26123047	-9.05273438	-50.77880859	+1456
+1458241195.63210010	+11.05664063	-6.13916016	-0.68115234	+56.79931641	-17.92968750	-76.61865234	+3492	+10.77978516	-5.00976563	-0.56250000	+11.05224609	-37.59521484	+8.76708984	+3272	+8.99121094	-9.97119141	-1.26562500	+55.17333984	-9.18457031	-51.43798828	+1472
+1458241195.63620000	+11.10937500	-6.12597656	-0.70312500	+56.66748047	-17.77587891	-77.21191406	+3480	+10.81494141	-4.97021484	-0.60644531	+12.15087891	-38.03466797	+7.51464844	+3252	+9.03515625	-9.95800781	-1.30078125	+55.08544922	-9.33837891	-52.03125000	+1492
+1458241195.64039990	+11.16650391	-6.11718750	-0.71630859	+56.55761719	-17.64404297	-77.87109375	+3468	+10.85888672	-4.92626953	-0.65478516	+13.33740234	-38.45214844	+6.24023438	+3232	+9.08349609	-9.94482422	-1.33154297	+54.99755859	-9.47021484	-52.66845703	+1516
+1458241195.64459990	+11.21923828	-6.11279297	-0.73828125	+56.31591797	-17.53417969	-78.44238281	+3452	+10.88964844	-4.89111328	-0.70751953	+14.39208984	-38.82568359	+4.96582031	+3208	+9.12744141	-9.93603516	-1.36230469	+54.88769531	-9.60205078	-53.28369141	+1536
+1458241195.64870000	+11.27197266	-6.10400391	-0.76464844	+56.09619141	-17.40234375	-78.99169922	+3444	+10.92480469	-4.84716797	-0.76025391	+15.55664063	-39.15527344	+3.69140625	+3188	+9.18017578	-9.91845703	-1.40185547	+54.84375000	-9.73388672	-53.85498047	+1564
+1458241195.65290000	+11.32910156	-6.09521484	-0.78662109	+55.89843750	-17.29248047	-79.58496094	+3432	+10.96875000	-4.79882813	-0.80859375	+16.83105469	-39.52880859	+2.35107422	+3168	+9.23730469	-9.90087891	-1.43261719	+54.79980469	-9.86572266	-54.49218750	+1588
+1458241195.65710000	+11.38183594	-6.08642578	-0.81298828	+55.63476563	-17.18261719	-80.11230469	+3428	+11.00390625	-4.76806641	-0.86572266	+17.90771484	-39.79248047	+1.07666016	+3148	+9.29003906	-9.88330078	-1.45898438	+54.73388672	-9.97558594	-55.12939453	+1612
+1458241195.66120000	+11.43896484	-6.08203125	-0.84375000	+55.37109375	-17.09472656	-80.66162109	+3424	+11.03906250	-4.71972656	-0.92724609	+19.09423828	-40.01220703	-0.19775391	+3128	+9.35156250	-9.86132813	-1.49414063	+54.71191406	-10.10742188	-55.70068359	+1640
+1458241195.66540000	+11.50048828	-6.07324219	-0.86572266	+55.12939453	-17.00683594	-81.25488281	+3420	+11.08740234	-4.67578125	-0.97998047	+20.39062500	-40.31982422	-1.56005859	+3108	+9.41308594	-9.83935547	-1.52050781	+54.71191406	-10.21728516	-56.38183594	+1664
+1458241195.66960000	+11.55761719	-6.06445313	-0.89648438	+54.86572266	-16.96289063	-81.78222656	+3416	+11.12255859	-4.64501953	-1.04150391	+21.46728516	-40.49560547	-2.81250000	+3088	+9.47460938	-9.81738281	-1.54687500	+54.68994141	-10.34912109	-57.01904297	+1684
+1458241195.67370010	+11.61474609	-6.06005859	-0.92724609	+54.55810547	-16.89697266	-82.30957031	+3412	+11.15771484	-4.60107422	-1.10742188	+22.65380859	-40.64941406	-4.06494141	+3072	+9.54492188	-9.79101563	-1.57763672	+54.71191406	-10.45898438	-57.63427734	+1708
+1458241195.67790010	+11.67187500	-6.05566406	-0.95800781	+54.27246094	-16.85302734	-82.88085938	+3408	+11.20605469	-4.55712891	-1.16455078	+23.95019531	-40.84716797	-5.42724609	+3052	+9.61523438	-9.76464844	-1.60400391	+54.73388672	-10.59082031	-58.27148438	+1732
+1458241195.68199990	+11.72900391	-6.04687500	-0.98876953	+53.96484375	-16.83105469	-83.38623047	+3408	+11.24121094	-4.52197266	-1.23046875	+24.98291016	-40.95703125	-6.63574219	+3032	+9.67675781	-9.74267578	-1.63037109	+54.73388672	-10.74462891	-58.93066406	+1748
+1458241195.68619990	+11.78613281	-6.03808594	-1.02392578	+53.67919922	-16.83105469	-83.91357422	+3408	+11.28076172	-4.47802734	-1.30078125	+26.12548828	-41.02294922	-7.84423828	+3016	+9.75146484	-9.70751953	-1.65673828	+54.75585938	-10.89843750	-59.52392578	+1768
+1458241195.69039990	+11.84326172	-6.02929688	-1.05029297	+53.39355469	-16.85302734	-84.50683594	+3408	+11.33349609	-4.42968750	-1.35351563	+27.42187500	-41.22070313	-9.20654297	+2996	+9.82177734	-9.67675781	-1.68750000	+54.79980469	-11.05224609	-60.18310547	+1784
+1458241195.69450000	+11.90478516	-6.02050781	-1.08105469	+53.12988281	-16.91894531	-85.05615234	+3404	+11.37304688	-4.39892578	-1.41943359	+28.43261719	-41.28662109	-10.39306641	+2980	+9.88769531	-9.65039063	-1.71386719	+54.79980469	-11.20605469	-60.84228516	+1796
+1458241195.69870000	+11.96191406	-6.01171875	-1.11181641	+52.84423828	-16.94091797	-85.60546875	+3404	+11.41259766	-4.35498047	-1.48974609	+29.53125000	-41.30859375	-11.57958984	+2964	+9.95800781	-9.61962891	-1.74462891	+54.79980469	-11.35986328	-61.43554688	+1808
+1458241195.70289990	+12.01904297	-6.00292969	-1.13378906	+52.55859375	-17.02880859	-86.22070313	+3404	+11.46533203	-4.30664063	-1.54248047	+30.76171875	-41.48437500	-12.91992188	+2948	+10.02832031	-9.58886719	-1.77978516	+54.79980469	-11.51367188	-62.05078125	+1820
+1458241195.70700000	+12.07617188	-5.98974609	-1.16455078	+52.27294922	-17.13867188	-86.79199219	+3404	+11.50488281	-4.27587891	-1.60839844	+31.70654297	-41.50634766	-14.06250000	+2928	+10.08984375	-9.55810547	-1.81054688	+54.77783203	-11.68945313	-62.66601563	+1832
+1458241195.71120000	+12.13769531	-5.97656250	-1.19531250	+52.00927734	-17.20458984	-87.34130859	+3408	+11.55322266	-4.22753906	-1.67871094	+32.73925781	-41.48437500	-15.18310547	+2916	+10.15576172	-9.52734375	-1.85009766	+54.73388672	-11.84326172	-63.21533203	+1840
+1458241195.71540000	+12.19482422	-5.95898438	-1.21728516	+51.74560547	-17.33642578	-87.97851563	+3408	+11.60595703	-4.17919922	-1.72705078	+33.94775391	-41.61621094	-16.50146484	+2900	+10.21728516	-9.49218750	-1.88964844	+54.68994141	-12.01904297	-63.74267578	+1852
+1458241195.71950010	+12.25195313	-5.93701172	-1.24365234	+51.50390625	-17.49023438	-88.52783203	+3412	+11.64990234	-4.14404297	-1.78857422	+34.80468750	-41.61621094	-17.57812500	+2884	+10.27001953	-9.46142578	-1.93359375	+54.58007813	-12.17285156	-64.29199219	+1864
+1458241195.72370000	+12.30908203	-5.91943359	-1.27001953	+51.24023438	-17.62207031	-89.07714844	+3420	+11.69824219	-4.09570313	-1.85888672	+35.74951172	-41.57226563	-18.63281250	+2876	+10.32714844	-9.43066406	-1.98193359	+54.47021484	-12.32666016	-64.77539063	+1876
+1458241195.72790000	+12.37060547	-5.89746094	-1.28759766	+50.99853516	-17.81982422	-89.73632813	+3424	+11.75537109	-4.04296875	-1.89843750	+36.89208984	-41.70410156	-19.95117188	+2860	+10.37988281	-9.39550781	-2.03027344	+54.33837891	-12.48046875	-65.25878906	+1888
+1458241195.73200010	+12.42773438	-5.87548828	-1.30517578	+50.75683594	-18.01757813	-90.30761719	+3432	+11.80810547	-4.00781250	-1.95996094	+37.66113281	-41.70410156	-20.93994141	+2848	+10.42822266	-9.36474609	-2.07861328	+54.18457031	-12.65625000	-65.76416016	+1904
+1458241195.73620010	+12.48486328	-5.84912109	-1.33154297	+50.49316406	-18.19335938	-90.81298828	+3440	+11.86083984	-3.95947266	-2.02587891	+38.49609375	-41.63818359	-21.92871094	+2844	+10.47656250	-9.33398438	-2.13574219	+54.00878906	-12.78808594	-66.15966797	+1924
+1458241195.74040010	+12.54638672	-5.82714844	-1.34472656	+50.22949219	-18.41308594	-91.45019531	+3448	+11.92236328	-3.90673828	-2.06103516	+39.50683594	-41.77001953	-23.15917969	+2832	+10.52490234	-9.29882813	-2.18408203	+53.85498047	-12.91992188	-66.57714844	+1944
+1458241195.74449990	+12.60351563	-5.80078125	-1.36669922	+49.94384766	-18.65478516	-91.93359375	+3464	+11.97509766	-3.86718750	-2.12255859	+40.16601563	-41.72607422	-24.06005859	+2828	+10.56884766	-9.26367188	-2.24121094	+53.63525391	-13.07373047	-66.99462891	+1968
+1458241195.74869990	+12.66064453	-5.77001953	-1.39306641	+49.68017578	-18.85253906	-92.39501953	+3480	+12.03222656	-3.81445313	-2.18408203	+40.86914063	-41.68212891	-24.93896484	+2824	+10.61718750	-9.22851563	-2.30273438	+53.43750000	-13.20556641	-67.32421875	+1992
+1458241195.75289990	+12.72656250	-5.73925781	-1.40185547	+49.41650391	-19.16015625	-92.98828125	+3492	+12.09375000	-3.76611328	-2.21923828	+41.74804688	-41.79199219	-26.05957031	+2816	+10.66552734	-9.18896484	-2.35546875	+53.23974609	-13.35937500	-67.69775391	+2024
+1458241195.75700000	+12.78369141	-5.70849609	-1.42382813	+49.13085938	-19.44580078	-93.44970703	+3512	+12.15087891	-3.72216797	-2.27197266	+42.31933594	-41.79199219	-26.89453125	+2812	+10.70947266	-9.15380859	-2.41699219	+53.02001953	-13.51318359	-68.04931641	+2052
+1458241195.76120000	+12.84082031	-5.68212891	-1.44580078	+48.77929688	-19.70947266	-93.86718750	+3528	+12.20800781	-3.67382813	-2.32910156	+42.89062500	-41.74804688	-27.70751953	+2812	+10.75781250	-9.10986328	-2.48291016	+52.82226563	-13.66699219	-68.33496094	+2088
+1458241195.76530000	+12.90234375	-5.65576172	-1.45458984	+48.44970703	-20.03906250	-94.39453125	+3548	+12.27392578	-3.62548828	-2.36425781	+43.61572266	-41.85791016	-28.76220703	+2808	+10.81054688	-9.07031250	-2.53125000	+52.64648438	-13.82080078	-68.75244141	+2120
+1458241195.76950000	+12.96386719	-5.62939453	-1.47656250	+48.03222656	-20.36865234	-94.76806641	+3564	+12.33544922	-3.58154297	-2.41699219	+44.05517578	-41.85791016	-29.50927734	+2808	+10.86328125	-9.03076172	-2.58398438	+52.44873047	-14.01855469	-69.08203125	+2152
+1458241195.77370000	+13.02539063	-5.60302734	-1.50292969	+47.61474609	-20.69824219	-95.11962891	+3588	+12.39697266	-3.53759766	-2.47412109	+44.51660156	-41.81396484	-30.23437500	+2812	+10.92041016	-8.98242188	-2.64550781	+52.29492188	-14.21630859	-69.36767578	+2188
+1458241195.77780010	+13.08691406	-5.57666016	-1.51171875	+47.21923828	-21.11572266	-95.55908203	+3604	+12.46289063	-3.48925781	-2.50927734	+45.10986328	-41.87988281	-31.17919922	+2808	+10.98193359	-8.93847656	-2.69384766	+52.16308594	-14.41406250	-69.76318359	+2220
+1458241195.78200010	+13.14843750	-5.55029297	-1.53369141	+46.71386719	-21.51123047	-95.86669922	+3624	+12.52441406	-3.44091797	-2.56201172	+45.50537109	-41.87988281	-31.90429688	+2812	+11.03906250	-8.89013672	-2.75097656	+51.98730469	-14.65576172	-70.07080078	+2252
+1458241195.78620000	+13.20996094	-5.52832031	-1.55566406	+46.18652344	-21.92871094	-96.13037109	+3644	+12.58593750	-3.39697266	-2.61474609	+45.87890625	-41.85791016	-32.60742188	+2816	+11.10498047	-8.83740234	-2.80810547	+51.89941406	-14.94140625	-70.37841797	+2288
+1458241195.79029990	+13.27148438	-5.50634766	-1.56445313	+45.65917969	-22.41210938	-96.50390625	+3660	+12.65625000	-3.34863281	-2.65429688	+46.36230469	-41.92382813	-33.50830078	+2820	+11.17968750	-8.78466797	-2.85205078	+51.81152344	-15.22705078	-70.77392578	+2316
+1458241195.79450010	+13.32861328	-5.48876953	-1.58642578	+45.04394531	-22.89550781	-96.72363281	+3676	+12.71777344	-3.30468750	-2.70263672	+46.66992188	-41.92382813	-34.21142578	+2824	+11.24560547	-8.73632813	-2.90039063	+51.67968750	-15.55664063	-71.14746094	+2340
+1458241195.79870010	+13.39013672	-5.47119141	-1.61279297	+44.38476563	-23.37890625	-96.89941406	+3696	+12.78369141	-3.26074219	-2.75537109	+46.99951172	-41.85791016	-34.91455078	+2828	+11.31591797	-8.67480469	-2.95751953	+51.59179688	-15.88623047	-71.45507813	+2364
+1458241195.80279990	+13.45166016	-5.45361328	-1.61718750	+43.74755859	-23.95019531	-97.20703125	+3708	+12.85400391	-3.21240234	-2.79492188	+47.43896484	-41.90185547	-35.81542969	+2832	+11.39062500	-8.62207031	-2.99707031	+51.52587891	-16.25976563	-71.87255859	+2380
+1458241195.80699990	+13.50878906	-5.43603516	-1.63476563	+43.02246094	-24.49951172	-97.36083984	+3720	+12.91992188	-3.16406250	-2.84326172	+47.70263672	-41.85791016	-36.51855469	+2840	+11.46093750	-8.56933594	-3.04541016	+51.41601563	-16.63330078	-72.22412109	+2396
+1458241195.81119990	+13.57031250	-5.42285156	-1.65673828	+42.27539063	-25.04882813	-97.47070313	+3732	+12.99023438	-3.12011719	-2.89599609	+47.96630859	-41.79199219	-37.22167969	+2844	+11.53564453	-8.51220703	-3.09814453	+51.32812500	-17.00683594	-72.53173828	+2412
+1458241195.81530000	+13.63183594	-5.40527344	-1.66113281	+41.52832031	-25.68603516	-97.64648438	+3744	+13.06054688	-3.07177734	-2.92675781	+48.36181641	-41.83593750	-38.14453125	+2848	+11.61035156	-8.45507813	-3.14648438	+51.24023438	-17.44628906	-72.86132813	+2424
+1458241195.81950000	+13.68457031	-5.38330078	-1.67431641	+40.73730469	-26.30126953	-97.71240234	+3756	+13.13085938	-3.01904297	-2.97070313	+48.62548828	-41.79199219	-38.84765625	+2860	+11.67626953	-8.39794922	-3.19921875	+51.08642578	-17.86376953	-73.14697266	+2432
+1458241195.82370000	+13.74609375	-5.37011719	-1.69189453	+39.90234375	-26.89453125	-97.73437500	+3768	+13.20117188	-2.97070313	-3.01904297	+48.86718750	-41.72607422	-39.57275391	+2868	+11.74658203	-8.33642578	-3.26074219	+50.95458984	-18.28125000	-73.38867188	+2440
+1458241195.82780000	+13.80322266	-5.35693359	-1.69628906	+39.06738281	-27.57568359	-97.82226563	+3776	+13.27587891	-2.92236328	-3.04101563	+49.21875000	-41.79199219	-40.51757813	+2872	+11.81689453	-8.27929688	-3.30908203	+50.84472656	-18.74267578	-73.69628906	+2448
+1458241195.83200000	+13.85595703	-5.33056641	-1.70068359	+38.27636719	-28.25683594	-97.84423828	+3788	+13.35058594	-2.86523438	-3.08056641	+49.41650391	-41.77001953	-41.19873047	+2880	+11.87841797	-8.22656250	-3.36181641	+50.64697266	-19.18212891	-73.95996094	+2452
+1458241195.83610010	+13.91748047	-5.31298828	-1.71386719	+37.41943359	-28.89404297	-97.77832031	+3800	+13.42968750	-2.81689453	-3.12451172	+49.59228516	-41.70410156	-41.90185547	+2888	+11.93994141	-8.16943359	-3.42333984	+50.44921875	-19.57763672	-74.13574219	+2456
+1458241195.84030010	+13.97460938	-5.29541016	-1.70947266	+36.60644531	-29.57519531	-97.82226563	+3812	+13.50439453	-2.76855469	-3.13769531	+49.89990234	-41.79199219	-42.86865234	+2896	+12.00146484	-8.11669922	-3.48046875	+50.25146484	-19.97314453	-74.35546875	+2464
+1458241195.84450010	+14.02734375	-5.26464844	-1.70947266	+35.83740234	-30.25634766	-97.77832031	+3828	+13.58349609	-2.70703125	-3.16406250	+50.07568359	-41.81396484	-43.52783203	+2908	+12.05419922	-8.06396484	-3.54199219	+49.96582031	-20.36865234	-74.48730469	+2472
+1458241195.84859990	+14.08447266	-5.23828125	-1.71826172	+35.02441406	-30.91552734	-97.69042969	+3844	+13.66699219	-2.65869141	-3.19482422	+50.18554688	-41.83593750	-44.20898438	+2916	+12.11132813	-8.01123047	-3.61669922	+49.70214844	-20.74218750	-74.55322266	+2484
+1458241195.85279990	+14.14160156	-5.21630859	-1.71826172	+34.21142578	-31.57470703	-97.60253906	+3860	+13.74609375	-2.60595703	-3.19921875	+50.40527344	-41.96777344	-45.08789063	+2928	+12.16845703	-7.95410156	-3.67822266	+49.46044922	-21.11572266	-74.68505859	+2496
+1458241195.85700010	+14.18994141	-5.17236328	-1.71826172	+33.53027344	-32.25585938	-97.49267578	+3880	+13.82958984	-2.54003906	-3.22119141	+50.53710938	-42.07763672	-45.68115234	+2940	+12.21240234	-7.90136719	-3.74414063	+49.15283203	-21.46728516	-74.75097656	+2512
+1458241195.86110000	+14.24707031	-5.14599609	-1.72265625	+32.76123047	-32.89306641	-97.36083984	+3904	+13.91308594	-2.49609375	-3.23876953	+50.58105469	-42.16552734	-46.29638672	+2948	+12.26513672	-7.84423828	-3.81884766	+48.84521484	-21.79687500	-74.75097656	+2536
+1458241195.86529990	+14.29980469	-5.11523438	-1.72265625	+31.99218750	-33.53027344	-97.27294922	+3924	+13.99218750	-2.44775391	-3.23876953	+50.66894531	-42.34130859	-47.06542969	+2960	+12.31787109	-7.79150391	-3.87597656	+48.58154297	-22.10449219	-74.88281250	+2556
+1458241195.86949990	+14.35253906	-5.07568359	-1.72265625	+31.37695313	-34.21142578	-97.16308594	+3952	+14.08007813	-2.38183594	-3.25195313	+50.77880859	-42.51708984	-47.57080078	+2976	+12.36621094	-7.73876953	-3.93750000	+48.25195313	-22.43408203	-74.92675781	+2580
+1458241195.87360000	+14.40966797	-5.04492188	-1.72265625	+30.67382813	-34.82666016	-97.00927734	+3980	+14.15917969	-2.33789063	-3.26513672	+50.71289063	-42.64892578	-48.07617188	+2984	+12.41894531	-7.68603516	-4.01220703	+47.94433594	-22.71972656	-74.90478516	+2608
+1458241195.87780000	+14.46240234	-5.01416016	-1.73144531	+29.99267578	-35.37597656	-96.85546875	+4008	+14.23828125	-2.29394531	-3.26513672	+50.71289063	-42.84667969	-48.69140625	+3000	+12.47167969	-7.62890625	-4.06494141	+47.65869141	-23.02734375	-74.99267578	+2632
+1458241195.88200000	+14.51513672	-4.97021484	-1.73583984	+29.39941406	-35.96923828	-96.70166016	+4040	+14.32177734	-2.22802734	-3.27392578	+50.75683594	-43.04443359	-49.06494141	+3020	+12.52441406	-7.57177734	-4.13085938	+47.32910156	-23.33496094	-74.97070313	+2664
+1458241195.88610010	+14.56347656	-4.94384766	-1.74462891	+28.74023438	-36.54052734	-96.50390625	+4076	+14.39648438	-2.18847656	-3.28271484	+50.62500000	-43.24218750	-49.46044922	+3032	+12.57714844	-7.51464844	-4.19677734	+47.02148438	-23.62060547	-74.92675781	+2696
+1458241195.89030000	+14.62060547	-4.91308594	-1.76220703	+28.03710938	-37.04589844	-96.28417969	+4108	+14.47119141	-2.15332031	-3.28271484	+50.51513672	-43.46191406	-49.89990234	+3048	+12.63867188	-7.45312500	-4.24511719	+46.77978516	-23.95019531	-74.99267578	+2728
+1458241195.89450000	+14.66894531	-4.86914063	-1.77099609	+27.48779297	-37.61718750	-96.10839844	+4140	+14.55029297	-2.09179688	-3.29150391	+50.47119141	-43.70361328	-50.16357422	+3068	+12.69580078	-7.39160156	-4.29785156	+46.53808594	-24.27978516	-75.03662109	+2760
+1458241195.89860010	+14.72167969	-4.84716797	-1.78857422	+26.82861328	-38.10058594	-95.91064453	+4172	+14.62500000	-2.06103516	-3.30029297	+50.27343750	-43.90136719	-50.44921875	+3080	+12.75732422	-7.33007813	-4.35058594	+46.27441406	-24.58740234	-75.01464844	+2788
+1458241195.90280010	+14.77441406	-4.82519531	-1.80175781	+26.16943359	-38.58398438	-95.73486328	+4204	+14.69531250	-2.03027344	-3.30908203	+50.07568359	-44.12109375	-50.77880859	+3096	+12.82763672	-7.27294922	-4.38574219	+46.07666016	-24.93896484	-75.16845703	+2812
+1458241195.90700010	+14.82275391	-4.79443359	-1.81933594	+25.59814453	-39.06738281	-95.51513672	+4236	+14.76562500	-1.97314453	-3.32226563	+49.94384766	-44.34082031	-50.91064453	+3116	+12.89355469	-7.20703125	-4.42968750	+45.83496094	-25.31250000	-75.19042969	+2836
+1458241195.91109990	+14.87548828	-4.77246094	-1.84570313	+24.93896484	-39.48486328	-95.25146484	+4268	+14.83593750	-1.94677734	-3.33544922	+49.70214844	-44.53857422	-51.06445313	+3128	+12.96386719	-7.14550781	-4.47802734	+45.61523438	-25.66406250	-75.19042969	+2860
+1458241195.91529990	+14.92382813	-4.74609375	-1.87207031	+24.27978516	-39.88037109	-95.00976563	+4296	+14.89746094	-1.91601563	-3.34863281	+49.41650391	-44.75830078	-51.19628906	+3148	+13.03857422	-7.07958984	-4.51318359	+45.41748047	-26.03759766	-75.23437500	+2876
+1458241195.91940000	+14.97216797	-4.71533203	-1.89404297	+23.68652344	-40.29785156	-94.74609375	+4324	+14.96337891	-1.86767578	-3.35742188	+49.21875000	-45.00000000	-51.28417969	+3168	+13.10888672	-7.00488281	-4.54833984	+45.24169922	-26.45507813	-75.27832031	+2892
+1458241195.92360000	+15.01611328	-4.69335938	-1.92480469	+23.00537109	-40.69335938	-94.48242188	+4352	+15.02929688	-1.84570313	-3.37060547	+48.91113281	-45.21972656	-51.37207031	+3184	+13.17919922	-6.93896484	-4.58789063	+45.04394531	-26.82861328	-75.27832031	+2904
+1458241195.92779990	+15.06445313	-4.68017578	-1.94238281	+22.34619141	-41.11083984	-94.26269531	+4372	+15.08642578	-1.81933594	-3.37939453	+48.60351563	-45.46142578	-51.45996094	+3204	+13.25390625	-6.87304688	-4.61425781	+44.86816406	-27.22412109	-75.36621094	+2912
+1458241195.93190000	+15.11279297	-4.64941406	-1.96435547	+21.77490234	-41.52832031	-93.99902344	+4396	+15.15234375	-1.77978516	-3.39257813	+48.38378906	-45.74707031	-51.52587891	+3228	+13.32421875	-6.80273438	-4.64062500	+44.73632813	-27.64160156	-75.41015625	+2916
+1458241195.93610000	+15.16113281	-4.62304688	-1.99072266	+21.15966797	-41.90185547	-93.73535156	+4416	+15.21386719	-1.74902344	-3.40136719	+48.12011719	-46.01074219	-51.59179688	+3248	+13.39892578	-6.74121094	-4.67138672	+44.53857422	-28.01513672	-75.43212891	+2916
+1458241195.94030000	+15.20947266	-4.59667969	-2.00830078	+20.56640625	-42.29736328	-93.51562500	+4436	+15.26660156	-1.71826172	-3.40576172	+47.81250000	-46.25244141	-51.63574219	+3268	+13.46484375	-6.67968750	-4.70214844	+44.36279297	-28.36669922	-75.47607422	+2916
+1458241195.94440010	+15.25341797	-4.56152344	-2.02148438	+20.03906250	-42.69287109	-93.25195313	+4456	+15.32812500	-1.67431641	-3.41455078	+47.63671875	-46.56005859	-51.67968750	+3296	+13.53076172	-6.60937500	-4.72851563	+44.18701172	-28.74023438	-75.47607422	+2916
+1458241195.94860010	+15.29736328	-4.53515625	-2.03906250	+19.44580078	-43.06640625	-92.96630859	+4476	+15.38964844	-1.63916016	-3.41894531	+47.39501953	-46.86767578	-51.72363281	+3320	+13.60107422	-6.54785156	-4.76367188	+43.98925781	-29.09179688	-75.45410156	+2916
+1458241195.95280000	+15.34130859	-4.50439453	-2.05224609	+18.87451172	-43.48388672	-92.72460938	+4492	+15.44238281	-1.60400391	-3.41455078	+47.17529297	-47.15332031	-51.78955078	+3348	+13.66259766	-6.48193359	-4.79882813	+43.79150391	-29.37744141	-75.41015625	+2916
+1458241195.95689990	+15.38085938	-4.46484375	-2.05664063	+18.39111328	-43.92333984	-92.48291016	+4512	+15.49951172	-1.56005859	-3.40576172	+47.08740234	-47.52685547	-51.92138672	+3380	+13.71972656	-6.41601563	-4.82519531	+43.65966797	-29.70703125	-75.43212891	+2916
+1458241195.96110010	+15.42480469	-4.42529297	-2.06542969	+17.88574219	-44.31884766	-92.21923828	+4532	+15.55664063	-1.52050781	-3.38818359	+46.97753906	-47.90039063	-52.09716797	+3412	+13.77246094	-6.36328125	-4.85595703	+43.43994141	-29.97070313	-75.45410156	+2916
+1458241195.96530010	+15.46875000	-4.39013672	-2.05664063	+17.42431641	-44.80224609	-92.06542969	+4556	+15.61376953	-1.48095703	-3.37500000	+46.91162109	-48.25195313	-52.31689453	+3444	+13.82519531	-6.30615234	-4.88232422	+43.26416016	-30.21240234	-75.49804688	+2916
+1458241195.96939990	+15.51269531	-4.33740234	-2.04345703	+17.05078125	-45.28564453	-91.86767578	+4584	+15.67529297	-1.42822266	-3.34863281	+46.95556641	-48.64746094	-52.53662109	+3476	+13.87792969	-6.24462891	-4.90869141	+43.13232422	-30.47607422	-75.54199219	+2920
+1458241195.97359990	+15.55664063	-4.29345703	-2.03466797	+16.67724609	-45.74707031	-91.66992188	+4616	+15.73681641	-1.37988281	-3.32666016	+47.02148438	-49.04296875	-52.80029297	+3512	+13.93066406	-6.19628906	-4.93945313	+42.95654297	-30.67382813	-75.54199219	+2928
+1458241195.97779990	+15.59619141	-4.24511719	-2.02148438	+16.28173828	-46.20849609	-91.51611328	+4644	+15.78955078	-1.32714844	-3.30029297	+47.10937500	-49.39453125	-53.08593750	+3544	+13.97460938	-6.13916016	-4.97021484	+42.78076172	-30.84960938	-75.54199219	+2940
+1458241195.98190000	+15.63574219	-4.18798828	-2.00830078	+15.97412109	-46.69189453	-91.36230469	+4680	+15.84228516	-1.27001953	-3.26953125	+47.26318359	-49.79003906	-53.41552734	+3584	+14.02294922	-6.07763672	-5.00097656	+42.67089844	-31.02539063	-75.56396484	+2956
+1458241195.98610000	+15.67089844	-4.14404297	-1.99072266	+15.57861328	-47.17529297	-91.18652344	+4716	+15.89501953	-1.22167969	-3.23437500	+47.39501953	-50.16357422	-53.76708984	+3616	+14.06250000	-6.02929688	-5.02734375	+42.51708984	-31.22314453	-75.60791016	+2976
+1458241195.99020000	+15.70605469	-4.09570313	-1.97314453	+15.22705078	-47.63671875	-91.05468750	+4752	+15.94775391	-1.17333984	-3.20361328	+47.54882813	-50.49316406	-54.14062500	+3652	+14.11083984	-5.98095703	-5.04931641	+42.38525391	-31.39892578	-75.71777344	+2992
+1458241195.99440000	+15.74560547	-4.04296875	-1.94677734	+14.96337891	-48.16406250	-90.94482422	+4796	+16.00048828	-1.11621094	-3.16845703	+47.81250000	-50.88867188	-54.55810547	+3688	+14.15478516	-5.91943359	-5.06689453	+42.34130859	-31.64062500	-75.82763672	+3016
+1458241195.99860000	+15.78076172	-3.99023438	-1.92480469	+14.67773438	-48.66943359	-90.83496094	+4836	+16.05322266	-1.06347656	-3.12890625	+48.09814453	-51.24023438	-55.01953125	+3724	+14.19873047	-5.87109375	-5.08007813	+42.27539063	-31.83837891	-75.95947266	+3040
+1458241196.00270010	+15.81591797	-3.94189453	-1.90283203	+14.43603516	-49.15283203	-90.76904297	+4876	+16.10595703	-1.01074219	-3.09814453	+48.36181641	-51.54785156	-55.45898438	+3760	+14.24707031	-5.81835938	-5.09326172	+42.25341797	-32.03613281	-76.13525391	+3064
+1458241196.00690010	+15.85107422	-3.88476563	-1.88085938	+14.19433594	-49.61425781	-90.70312500	+4920	+16.15429688	-0.94921875	-3.07177734	+48.64746094	-51.85546875	-55.87646484	+3792	+14.29980469	-5.75683594	-5.10644531	+42.25341797	-32.27783203	-76.26708984	+3096
+1458241196.01110010	+15.88183594	-3.84521484	-1.85888672	+13.88671875	-50.07568359	-90.61523438	+4960	+16.20263672	-0.90527344	-3.04101563	+48.86718750	-52.14111328	-56.29394531	+3824	+14.35253906	-5.70410156	-5.11523438	+42.23144531	-32.51953125	-76.39892578	+3120
+1458241196.01519990	+15.91259766	-3.80566406	-1.84570313	+13.55712891	-50.47119141	-90.50537109	+4996	+16.24218750	-0.85693359	-3.02343750	+49.04296875	-52.33886719	-56.64550781	+3852	+14.40087891	-5.64697266	-5.12402344	+42.20947266	-32.78320313	-76.57470703	+3148
+1458241196.01939990	+15.93896484	-3.76171875	-1.83691406	+13.27148438	-50.86669922	-90.41748047	+5032	+16.28173828	-0.80419922	-3.00585938	+49.28466797	-52.58056641	-56.99707031	+3884	+14.45800781	-5.58105469	-5.12841797	+42.25341797	-33.09082031	-76.70654297	+3180
+1458241196.02360010	+15.96533203	-3.72656250	-1.82373047	+12.94189453	-51.26220703	-90.30761719	+5064	+16.31689453	-0.76464844	-2.98388672	+49.46044922	-52.82226563	-57.39257813	+3912	+14.50634766	-5.51953125	-5.13281250	+42.27539063	-33.42041016	-76.86035156	+3204
+1458241196.02769990	+15.99169922	-3.69140625	-1.81494141	+12.61230469	-51.65771484	-90.21972656	+5096	+16.35205078	-0.72509766	-2.97509766	+49.59228516	-53.02001953	-57.70019531	+3940	+14.56347656	-5.46240234	-5.12402344	+42.31933594	-33.77197266	-77.10205078	+3232
+1458241196.03189990	+16.02246094	-3.65185547	-1.81054688	+12.32666016	-52.00927734	-90.08789063	+5128	+16.38720703	-0.67675781	-2.97070313	+49.74609375	-53.19580078	-58.00781250	+3968	+14.62500000	-5.39648438	-5.11523438	+42.42919922	-34.18945313	-77.29980469	+3252
+1458241196.03609990	+16.04882813	-3.62548828	-1.80615234	+11.95312500	-52.36083984	-89.97802734	+5152	+16.42236328	-0.64160156	-2.96191406	+49.89990234	-53.37158203	-58.33740234	+3992	+14.68212891	-5.33496094	-5.10644531	+42.49511719	-34.54101563	-77.47558594	+3272
+1458241196.04020000	+16.07080078	-3.59472656	-1.80615234	+11.62353516	-52.66845703	-89.89013672	+5176	+16.45312500	-0.60644531	-2.95751953	+50.03173828	-53.52539063	-58.64501953	+4016	+14.73925781	-5.27343750	-5.10205078	+42.56103516	-34.91455078	-77.65136719	+3288
+1458241196.04440000	+16.09277344	-3.56396484	-1.80615234	+11.27197266	-52.95410156	-89.73632813	+5200	+16.47949219	-0.56250000	-2.95312500	+50.18554688	-53.65722656	-58.90869141	+4044	+14.80078125	-5.20312500	-5.09765625	+42.64892578	-35.28808594	-77.78320313	+3304
+1458241196.04860000	+16.11474609	-3.53759766	-1.81054688	+10.87646484	-53.21777344	-89.58251953	+5220	+16.51025391	-0.53173828	-2.94873047	+50.29541016	-53.81103516	-59.19433594	+4068	+14.85351563	-5.14599609	-5.09326172	+42.67089844	-35.66162109	-77.93701172	+3312
+1458241196.05270000	+16.12792969	-3.51562500	-1.81054688	+10.48095703	-53.52539063	-89.42871094	+5236	+16.53222656	-0.49658203	-2.94433594	+50.40527344	-53.94287109	-59.47998047	+4096	+14.90185547	-5.08447266	-5.08886719	+42.71484375	-36.03515625	-78.06884766	+3320
+1458241196.05690000	+16.14990234	-3.48925781	-1.80615234	+10.12939453	-53.83300781	-89.27490234	+5252	+16.55859375	-0.45703125	-2.93554688	+50.60302734	-54.14062500	-59.80957031	+4124	+14.95458984	-5.01855469	-5.07568359	+42.80273438	-36.43066406	-78.22265625	+3324
+1458241196.06110000	+16.16748047	-3.46289063	-1.80615234	+9.75585938	-54.11865234	-89.12109375	+5268	+16.58496094	-0.42187500	-2.92675781	+50.80078125	-54.29443359	-60.16113281	+4148	+15.00292969	-4.96582031	-5.07128906	+42.86865234	-36.76025391	-78.39843750	+3324
+1458241196.06520010	+16.18505859	-3.44091797	-1.79296875	+9.42626953	-54.47021484	-89.01123047	+5284	+16.60693359	-0.38671875	-2.90478516	+51.10839844	-54.49218750	-60.64453125	+4180	+15.05126953	-4.90869141	-5.05810547	+42.95654297	-37.11181641	-78.59619141	+3328
+1458241196.06940010	+16.20703125	-3.40576172	-1.77539063	+9.14062500	-54.82177734	-88.85742188	+5304	+16.63330078	-0.34716797	-2.87841797	+51.41601563	-54.66796875	-61.08398438	+4208	+15.09960938	-4.85156250	-5.04052734	+43.08837891	-37.46337891	-78.81591797	+3332
+1458241196.07349990	+16.22900391	-3.37500000	-1.76220703	+8.83300781	-55.15136719	-88.70361328	+5320	+16.66406250	-0.30322266	-2.85644531	+51.78955078	-54.84375000	-61.54541016	+4240	+15.14794922	-4.81201172	-5.02734375	+43.17626953	-37.77099609	-79.07958984	+3332
+1458241196.07769990	+16.23779297	-3.34423828	-1.73583984	+8.56933594	-55.56884766	-88.59375000	+5340	+16.68603516	-0.25927734	-2.81689453	+52.27294922	-55.06347656	-62.13867188	+4272	+15.18750000	-4.76367188	-5.01855469	+43.24218750	-38.01269531	-79.23339844	+3336
+1458241196.08189990	+16.25537109	-3.30468750	-1.70507813	+8.30566406	-55.96435547	-88.46191406	+5360	+16.71240234	-0.20654297	-2.77294922	+52.82226563	-55.30517578	-62.75390625	+4308	+15.22265625	-4.71093750	-5.00976563	+43.37402344	-38.27636719	-79.45312500	+3340
+1458241196.08600000	+16.27294922	-3.26953125	-1.67431641	+8.06396484	-56.35986328	-88.30810547	+5380	+16.73876953	-0.15820313	-2.72900391	+53.37158203	-55.52490234	-63.36914063	+4344	+15.25781250	-4.67138672	-5.00097656	+43.43994141	-38.49609375	-79.67285156	+3348
+1458241196.09019990	+16.28613281	-3.22998047	-1.63037109	+7.84423828	-56.86523438	-88.17626953	+5408	+16.76074219	-0.10546875	-2.67187500	+54.00878906	-55.81054688	-64.11621094	+4380	+15.29296875	-4.62744141	-4.98339844	+43.54980469	-38.73779297	-79.93652344	+3356
+1458241196.09439990	+16.30810547	-3.18164063	-1.57763672	+7.66845703	-57.39257813	-88.04443359	+5436	+16.79150391	-0.05273438	-2.61474609	+54.68994141	-56.07421875	-64.84130859	+4416	+15.32373047	-4.58789063	-4.96142578	+43.72558594	-38.97949219	-80.26611328	+3372
+1458241196.09850000	+16.32568359	-3.13769531	-1.52490234	+7.47070313	-57.89794922	-87.89062500	+5464	+16.81787109	-0.00439453	-2.55322266	+55.37109375	-56.31591797	-65.63232422	+4452	+15.35888672	-4.55273438	-4.94384766	+43.87939453	-39.19921875	-80.61767578	+3388
+1458241196.10270000	+16.34326172	-3.09814453	-1.46777344	+7.29492188	-58.44726563	-87.75878906	+5496	+16.84423828	+0.04833984	-2.48730469	+56.16210938	-56.57958984	-66.51123047	+4484	+15.38964844	-4.52197266	-4.91748047	+44.03320313	-39.41894531	-80.96923828	+3412
+1458241196.10690000	+16.35644531	-3.04980469	-1.41503906	+7.11914063	-58.95263672	-87.56103516	+5528	+16.87060547	+0.10546875	-2.42578125	+56.90917969	-56.79931641	-67.28027344	+4520	+15.42480469	-4.48681641	-4.89990234	+44.20898438	-39.63867188	-81.27685547	+3436
+1458241196.11100010	+16.37402344	-3.00585938	-1.36230469	+6.89941406	-59.43603516	-87.34130859	+5560	+16.89697266	+0.15820313	-2.36425781	+57.65625000	-57.01904297	-68.07128906	+4556	+15.45556641	-4.45166016	-4.87792969	+44.34082031	-39.88037109	-81.58447266	+3468
+1458241196.11520000	+16.38720703	-2.96630859	-1.30517578	+6.63574219	-59.96337891	-87.09960938	+5592	+16.91894531	+0.21533203	-2.29833984	+58.40332031	-57.23876953	-68.84033203	+4588	+15.48193359	-4.42089844	-4.85595703	+44.47265625	-40.10009766	-81.87011719	+3496
+1458241196.11940000	+16.40039063	-2.92236328	-1.25244141	+6.37207031	-60.42480469	-86.79199219	+5628	+16.94091797	+0.27246094	-2.24121094	+59.15039063	-57.45849609	-69.58740234	+4620	+15.51269531	-4.37695313	-4.83837891	+44.62646484	-40.31982422	-82.11181641	+3532
+1458241196.12350010	+16.41357422	-2.89160156	-1.19970703	+5.99853516	-60.88623047	-86.44042969	+5660	+16.95849609	+0.30761719	-2.17968750	+59.80957031	-57.65625000	-70.33447266	+4652	+15.53466797	-4.34179688	-4.81640625	+44.73632813	-40.58349609	-82.37548828	+3568
+1458241196.12770010	+16.42675781	-2.86083984	-1.14697266	+5.62500000	-61.34765625	-86.11083984	+5692	+16.97607422	+0.34716797	-2.12695313	+60.38085938	-57.81005859	-71.01562500	+4676	+15.56542969	-4.31103516	-4.78564453	+44.89013672	-40.91308594	-82.68310547	+3604
+1458241196.13190010	+16.43994141	-2.82128906	-1.10742188	+5.25146484	-61.72119141	-85.69335938	+5720	+16.99804688	+0.38671875	-2.08300781	+60.93017578	-57.96386719	-71.58691406	+4700	+15.59619141	-4.27148438	-4.75927734	+45.02197266	-41.22070313	-82.90283203	+3644
+1458241196.13599990	+16.44873047	-2.80371094	-1.06787109	+4.79003906	-62.09472656	-85.25390625	+5748	+17.01562500	+0.41748047	-2.03906250	+61.43554688	-58.07373047	-72.18017578	+4724	+15.62695313	-4.23632813	-4.73291016	+45.13183594	-41.55029297	-83.10058594	+3680
+1458241196.14019990	+16.45751953	-2.78613281	-1.03271484	+4.26269531	-62.40234375	-84.79248047	+5772	+17.02880859	+0.44824219	-2.00390625	+61.87500000	-58.16162109	-72.68554688	+4744	+15.65771484	-4.20117188	-4.70654297	+45.21972656	-41.90185547	-83.29833984	+3716
+1458241196.14430000	+16.46191406	-2.76855469	-1.01513672	+3.66943359	-62.60009766	-84.22119141	+5796	+17.04199219	+0.48339844	-1.97753906	+62.24853516	-58.22753906	-73.08105469	+4764	+15.68847656	-4.15283203	-4.69335938	+45.28564453	-42.23144531	-83.34228516	+3748
+1458241196.14850000	+16.46630859	-2.76416016	-0.99755859	+2.96630859	-62.77587891	-83.62792969	+5812	+17.05078125	+0.50097656	-1.95117188	+62.53417969	-58.27148438	-73.45458984	+4780	+15.71923828	-4.11328125	-4.67138672	+45.30761719	-42.60498047	-83.38623047	+3780
+1458241196.15269990	+16.47070313	-2.76416016	-0.98437500	+2.26318359	-62.95166016	-83.05664063	+5832	+17.05517578	+0.51855469	-1.93359375	+62.70996094	-58.31542969	-73.71826172	+4796	+15.74560547	-4.07373047	-4.65380859	+45.32958984	-43.00048828	-83.40820313	+3804
+1458241196.15680000	+16.47070313	-2.75537109	-0.97119141	+1.58203125	-63.10546875	-82.44140625	+5848	+17.06396484	+0.53613281	-1.92041016	+62.88574219	-58.35937500	-73.93798828	+4812	+15.77636719	-4.02539063	-4.63183594	+45.37353516	-43.39599609	-83.43017578	+3828
+1458241196.16100000	+16.47509766	-2.75976563	-0.96240234	+0.85693359	-63.25927734	-81.84814453	+5864	+17.06835938	+0.54492188	-1.90722656	+63.01757813	-58.38134766	-74.17968750	+4828	+15.80273438	-3.98583984	-4.61425781	+45.37353516	-43.79150391	-83.43017578	+3848
+1458241196.16520000	+16.47949219	-2.76855469	-0.95361328	+0.13183594	-63.39111328	-81.25488281	+5880	+17.07714844	+0.55371094	-1.88964844	+63.17138672	-58.42529297	-74.46533203	+4840	+15.82910156	-3.94628906	-4.59228516	+45.37353516	-44.18701172	-83.45214844	+3864
+1458241196.16930010	+16.48388672	-2.76855469	-0.94921875	-0.59326172	-63.47900391	-80.63964844	+5892	+17.08593750	+0.56250000	-1.87646484	+63.34716797	-58.44726563	-74.70703125	+4856	+15.85986328	-3.90673828	-4.56591797	+45.41748047	-44.60449219	-83.47412109	+3880
+1458241196.17350010	+16.48828125	-2.77734375	-0.94921875	-1.31835938	-63.54492188	-80.04638672	+5904	+17.09472656	+0.57568359	-1.85888672	+63.52294922	-58.46923828	-74.94873047	+4872	+15.89501953	-3.87597656	-4.54833984	+45.39550781	-44.97802734	-83.49609375	+3888
+1458241196.17770000	+16.48388672	-2.78613281	-0.94042969	-2.06542969	-63.65478516	-79.43115234	+5916	+17.09472656	+0.58886719	-1.84130859	+63.72070313	-58.51318359	-75.19042969	+4892	+15.91699219	-3.84082031	-4.52636719	+45.39550781	-45.32958984	-83.49609375	+3896
+1458241196.18179990	+16.48388672	-2.79052734	-0.92724609	-2.76855469	-63.76464844	-78.83789063	+5928	+17.09912109	+0.60205078	-1.82812500	+63.85253906	-58.51318359	-75.38818359	+4908	+15.94335938	-3.80566406	-4.50000000	+45.41748047	-45.65917969	-83.54003906	+3904
+1458241196.18600010	+16.48388672	-2.79052734	-0.91845703	-3.44970703	-63.89648438	-78.22265625	+5940	+17.10351563	+0.61083984	-1.81494141	+64.00634766	-58.53515625	-75.58593750	+4924	+15.96533203	-3.77490234	-4.47802734	+45.43945313	-46.01074219	-83.58398438	+3912
+1458241196.19020010	+16.48388672	-2.79052734	-0.89648438	-4.08691406	-64.05029297	-77.65136719	+5956	+17.10791016	+0.61962891	-1.78417969	+64.24804688	-58.62304688	-75.93750000	+4944	+15.98291016	-3.73974609	-4.45605469	+45.43945313	-46.31835938	-83.58398438	+3916
+1458241196.19429990	+16.48388672	-2.78173828	-0.87011719	-4.68017578	-64.31396484	-77.10205078	+5972	+17.11669922	+0.63720703	-1.74462891	+64.68750000	-58.75488281	-76.44287109	+4968	+16.00048828	-3.71337891	-4.42529297	+45.50537109	-46.62597656	-83.75976563	+3920
+1458241196.19849990	+16.48828125	-2.76855469	-0.83935547	-5.18554688	-64.57763672	-76.57470703	+5988	+17.12548828	+0.65917969	-1.70068359	+65.12695313	-58.84277344	-76.92626953	+4992	+16.02246094	-3.69580078	-4.39892578	+45.57128906	-46.88964844	-83.97949219	+3928
+1458241196.20269990	+16.49267578	-2.75537109	-0.79541016	-5.71289063	-64.88525391	-76.06933594	+6008	+17.13867188	+0.68115234	-1.64794922	+65.69824219	-58.97460938	-77.51953125	+5016	+16.04003906	-3.67822266	-4.36816406	+45.68115234	-47.13134766	-84.19921875	+3936
+1458241196.20680000	+16.49707031	-2.73779297	-0.75146484	-6.17431641	-65.21484375	-75.52001953	+6032	+17.14746094	+0.70751953	-1.59521484	+66.24755859	-59.10644531	-78.04687500	+5040	+16.05761719	-3.66064453	-4.33300781	+45.79101563	-47.35107422	-84.46289063	+3948
+1458241196.21100000	+16.50146484	-2.71582031	-0.70751953	-6.63574219	-65.52246094	-74.99267578	+6056	+17.16064453	+0.73828125	-1.54687500	+66.77490234	-59.21630859	-78.57421875	+5064	+16.07958984	-3.64306641	-4.30224609	+45.92285156	-47.54882813	-84.74853516	+3960
+1458241196.21519990	+16.50585938	-2.68945313	-0.65917969	-7.05322266	-65.85205078	-74.48730469	+6080	+17.16503906	+0.76464844	-1.48535156	+67.39013672	-59.34814453	-79.16748047	+5088	+16.08837891	-3.62548828	-4.27587891	+46.01074219	-47.70263672	-84.96826172	+3976
+1458241196.21930000	+16.50585938	-2.66308594	-0.60205078	-7.47070313	-66.22558594	-73.95996094	+6108	+17.17382813	+0.79541016	-1.42382813	+68.04931641	-59.50195313	-79.80468750	+5112	+16.09716797	-3.60791016	-4.24951172	+46.09863281	-47.81250000	-85.16601563	+3992
+1458241196.22350000	+16.50585938	-2.62792969	-0.54931641	-7.82226563	-66.59912109	-73.45458984	+6136	+17.17822266	+0.82177734	-1.36230469	+68.68652344	-59.67773438	-80.44189453	+5136	+16.10156250	-3.59472656	-4.22314453	+46.20849609	-47.96630859	-85.40771484	+4016
+1458241196.22760010	+16.51464844	-2.59716797	-0.49218750	-8.17382813	-66.99462891	-72.99316406	+6168	+17.19140625	+0.85253906	-1.29638672	+69.36767578	-59.85351563	-81.12304688	+5160	+16.11474609	-3.57714844	-4.19677734	+46.34033203	-48.12011719	-85.67138672	+4036
+1458241196.23180010	+16.52343750	-2.56201172	-0.43066406	-8.50341797	-67.39013672	-72.48779297	+6196	+17.20019531	+0.88769531	-1.23046875	+70.07080078	-60.00732422	-81.76025391	+5184	+16.12353516	-3.56396484	-4.16601563	+46.45019531	-48.25195313	-85.91308594	+4064
+1458241196.23600010	+16.52783203	-2.53564453	-0.37353516	-8.83300781	-67.76367188	-72.02636719	+6228	+17.21337891	+0.91845703	-1.16894531	+70.77392578	-60.18310547	-82.39746094	+5208	+16.13232422	-3.55078125	-4.13964844	+46.56005859	-48.36181641	-86.17675781	+4088
+1458241196.24009990	+16.53222656	-2.50927734	-0.32519531	-9.11865234	-68.04931641	-71.65283203	+6252	+17.21777344	+0.94921875	-1.11621094	+71.32324219	-60.29296875	-82.88085938	+5228	+16.14550781	-3.54199219	-4.10888672	+46.66992188	-48.49365234	-86.46240234	+4116
+1458241196.24429990	+16.53222656	-2.48730469	-0.28564453	-9.42626953	-68.26904297	-71.25732422	+6280	+17.22656250	+0.97558594	-1.07226563	+71.82861328	-60.42480469	-83.32031250	+5244	+16.15429688	-3.52441406	-4.08691406	+46.71386719	-48.58154297	-86.57226563	+4148
+1458241196.24850010	+16.53662109	-2.46972656	-0.25048828	-9.79980469	-68.46679688	-70.86181641	+6304	+17.23095703	+0.99316406	-1.02832031	+72.26806641	-60.55664063	-83.73779297	+5260	+16.16308594	-3.50683594	-4.06933594	+46.71386719	-48.69140625	-86.66015625	+4176
+1458241196.25260000	+16.54101563	-2.45214844	-0.21972656	-10.08544922	-68.64257813	-70.51025391	+6324	+17.23095703	+1.01074219	-0.99316406	+72.55371094	-60.66650391	-84.02343750	+5280	+16.16748047	-3.48925781	-4.04736328	+46.73583984	-48.82324219	-86.72607422	+4204
+1458241196.25679990	+16.54541016	-2.43457031	-0.19335938	-10.37109375	-68.81835938	-70.18066406	+6348	+17.23095703	+1.02832031	-0.96679688	+72.86132813	-60.77636719	-84.26513672	+5296	+16.17626953	-3.47167969	-4.03417969	+46.71386719	-48.95507813	-86.72607422	+4232
+1458241196.26099990	+16.54541016	-2.43457031	-0.16259766	-10.72265625	-68.99414063	-69.87304688	+6364	+17.23095703	+1.03710938	-0.93603516	+73.19091797	-60.90820313	-84.59472656	+5312	+16.18066406	-3.45849609	-4.01660156	+46.64794922	-49.08691406	-86.72607422	+4260
+1458241196.26510000	+16.54541016	-2.43457031	-0.14941406	-10.98632813	-69.06005859	-69.65332031	+6380	+17.23095703	+1.04150391	-0.91845703	+73.30078125	-60.99609375	-84.70458984	+5328	+16.18945313	-3.44531250	-3.99462891	+46.60400391	-49.26269531	-86.74804688	+4284
+1458241196.26930000	+16.54980469	-2.43896484	-0.14062500	-11.22802734	-69.08203125	-69.47753906	+6392	+17.23535156	+1.05029297	-0.91406250	+73.34472656	-61.04003906	-84.70458984	+5340	+16.19824219	-3.42773438	-3.97705078	+46.53808594	-49.41650391	-86.68212891	+4308
+1458241196.27350000	+16.54980469	-2.45214844	-0.14062500	-11.51367188	-69.08203125	-69.30175781	+6404	+17.23095703	+1.05029297	-0.91406250	+73.34472656	-61.10595703	-84.68261719	+5352	+16.21142578	-3.41015625	-3.95947266	+46.42822266	-49.57031250	-86.59423828	+4328
+1458241196.27760000	+16.54541016	-2.46533203	-0.14501953	-11.73339844	-69.03808594	-69.21386719	+6416	+17.22656250	+1.04589844	-0.91406250	+73.27880859	-61.19384766	-84.61669922	+5364	+16.22021484	-3.39257813	-3.94628906	+46.31835938	-49.74609375	-86.46240234	+4344
+1458241196.28180000	+16.54101563	-2.47851563	-0.14941406	-11.93115234	-69.01611328	-69.14794922	+6424	+17.22216797	+1.04589844	-0.91406250	+73.25683594	-61.25976563	-84.59472656	+5380	+16.22900391	-3.37500000	-3.93310547	+46.18652344	-49.87792969	-86.33056641	+4360
+1458241196.28600000	+16.54101563	-2.49169922	-0.15380859	-12.10693359	-68.97216797	-69.10400391	+6436	+17.21777344	+1.03710938	-0.91406250	+73.21289063	-61.34765625	-84.59472656	+5392	+16.23339844	-3.35742188	-3.92431641	+46.05468750	-50.03173828	-86.15478516	+4372
+1458241196.29010010	+16.53662109	-2.50048828	-0.16259766	-12.28271484	-68.92822266	-69.06005859	+6444	+17.21337891	+1.02832031	-0.91845703	+73.10302734	-61.43554688	-84.52880859	+5408	+16.24218750	-3.33984375	-3.91113281	+45.90087891	-50.18554688	-85.97900391	+4380
+1458241196.29430010	+16.53662109	-2.50927734	-0.15820313	-12.41455078	-68.97216797	-69.03808594	+6448	+17.20898438	+1.02392578	-0.92285156	+73.05908203	-61.50146484	-84.48486328	+5428	+16.24658203	-3.32666016	-3.89355469	+45.76904297	-50.36132813	-85.84716797	+4384
+1458241196.29839990	+16.53222656	-2.52246094	-0.15380859	-12.52441406	-69.01611328	-69.03808594	+6456	+17.20458984	+1.01953125	-0.92285156	+73.01513672	-61.61132813	-84.46289063	+5444	+16.25537109	-3.30908203	-3.87597656	+45.68115234	-50.53710938	-85.73730469	+4388
+1458241196.30259990	+16.52783203	-2.53564453	-0.15380859	-12.56835938	-69.06005859	-69.12597656	+6460	+17.19580078	+1.01513672	-0.92724609	+72.99316406	-61.72119141	-84.44091797	+5460	+16.26416016	-3.29150391	-3.85839844	+45.57128906	-50.66894531	-85.62744141	+4392
+1458241196.30679990	+16.52783203	-2.54443359	-0.14941406	-12.61230469	-69.10400391	-69.21386719	+6468	+17.19580078	+1.01074219	-0.92724609	+73.01513672	-61.83105469	-84.48486328	+5476	+16.27294922	-3.27392578	-3.84521484	+45.48339844	-50.80078125	-85.53955078	+4392
+1458241196.31090000	+16.52783203	-2.54882813	-0.14941406	-12.56835938	-69.14794922	-69.34570313	+6472	+17.19140625	+1.00634766	-0.92285156	+73.08105469	-61.98486328	-84.55078125	+5488	+16.28173828	-3.26074219	-3.82763672	+45.39550781	-50.91064453	-85.45166016	+4392
+1458241196.31510000	+16.52783203	-2.54882813	-0.14501953	-12.48046875	-69.21386719	-69.52148438	+6476	+17.18701172	+1.00634766	-0.91406250	+73.21289063	-62.16064453	-84.66064453	+5504	+16.28613281	-3.24316406	-3.81884766	+45.32958984	-50.99853516	-85.38574219	+4392
+1458241196.31929990	+16.52343750	-2.54003906	-0.13183594	-12.34863281	-69.34570313	-69.67529297	+6484	+17.18261719	+1.00195313	-0.89648438	+73.43261719	-62.35839844	-84.90234375	+5520	+16.29052734	-3.23437500	-3.80126953	+45.28564453	-51.04248047	-85.36376953	+4392
+1458241196.32340000	+16.52343750	-2.52685547	-0.11425781	-12.12890625	-69.52148438	-69.89501953	+6492	+17.18261719	+1.01074219	-0.87890625	+73.74023438	-62.57812500	-85.18798828	+5532	+16.29052734	-3.22119141	-3.78808594	+45.26367188	-51.08642578	-85.38574219	+4392
+1458241196.32760000	+16.52783203	-2.50927734	-0.09228516	-11.86523438	-69.74121094	-70.13671875	+6504	+17.17822266	+1.01513672	-0.85253906	+74.11376953	-62.84179688	-85.53955078	+5552	+16.29492188	-3.20361328	-3.77490234	+45.26367188	-51.10839844	-85.42968750	+4392
+1458241196.33180000	+16.53222656	-2.49169922	-0.06152344	-11.55761719	-69.98291016	-70.37841797	+6516	+17.18261719	+1.02832031	-0.82177734	+74.59716797	-63.12744141	-85.97900391	+5568	+16.29931641	-3.19482422	-3.76171875	+45.28564453	-51.10839844	-85.51757813	+4392
+1458241196.33590010	+16.53662109	-2.46972656	-0.03076172	-11.18408203	-70.24658203	-70.72998047	+6528	+17.18261719	+1.04589844	-0.78662109	+75.14648438	-63.43505859	-86.44042969	+5584	+16.29931641	-3.18603516	-3.74414063	+45.32958984	-51.08642578	-85.64941406	+4396
+1458241196.34010000	+16.54101563	-2.44335938	+0.00000000	-10.70068359	-70.51025391	-71.14746094	+6544	+17.18701172	+1.06347656	-0.75146484	+75.71777344	-63.76464844	-86.94580078	+5600	+16.30371094	-3.17285156	-3.73095703	+45.39550781	-51.04248047	-85.78125000	+4404
+1458241196.34430000	+16.54541016	-2.41259766	+0.03076172	-10.08544922	-70.81787109	-71.69677734	+6560	+17.19140625	+1.08544922	-0.70312500	+76.46484375	-64.20410156	-87.62695313	+5612	+16.30371094	-3.16406250	-3.72216797	+45.41748047	-50.97656250	-85.89111328	+4412
+1458241196.34840010	+16.55419922	-2.37744141	+0.06152344	-9.40429688	-71.08154297	-72.26806641	+6576	+17.19580078	+1.10302734	-0.65917969	+77.21191406	-64.62158203	-88.28613281	+5628	+16.30371094	-3.15527344	-3.71337891	+45.46142578	-50.91064453	-86.02294922	+4420
+1458241196.35260010	+16.56298828	-2.34228516	+0.09667969	-8.63525391	-71.36718750	-72.92724609	+6596	+17.20458984	+1.12060547	-0.61523438	+77.84912109	-65.01708984	-88.85742188	+5640	+16.30371094	-3.14648438	-3.70019531	+45.48339844	-50.82275391	-86.13281250	+4432
+1458241196.35680010	+16.57177734	-2.29394531	+0.13623047	-7.55859375	-71.74072266	-73.85009766	+6616	+17.20898438	+1.14257813	-0.56689453	+78.70605469	-65.58837891	-89.60449219	+5652	+16.30371094	-3.13769531	-3.68701172	+45.52734375	-50.71289063	-86.28662109	+4448
+1458241196.36089990	+16.57617188	-2.25878906	+0.17578125	-6.54785156	-72.07031250	-74.77294922	+6632	+17.21337891	+1.16015625	-0.52294922	+79.40917969	-66.07177734	-90.24169922	+5664	+16.30371094	-3.12451172	-3.67382813	+45.57128906	-50.62500000	-86.41845703	+4464
+1458241196.36509990	+16.58496094	-2.23242188	+0.20654297	-5.53710938	-72.33398438	-75.73974609	+6648	+17.21777344	+1.17333984	-0.48779297	+79.98046875	-66.53320313	-90.70312500	+5672	+16.29931641	-3.11572266	-3.66064453	+45.59326172	-50.53710938	-86.57226563	+4484
+1458241196.36929990	+16.59375000	-2.20166016	+0.23291016	-4.19677734	-72.57568359	-76.99218750	+6660	+17.22656250	+1.19531250	-0.45263672	+80.74951172	-67.14843750	-91.34033203	+5680	+16.30371094	-3.10253906	-3.65185547	+45.61523438	-50.42724609	-86.68212891	+4504
+1458241196.37340000	+16.60253906	-2.17968750	+0.25048828	-3.03222656	-72.72949219	-78.15673828	+6672	+17.23095703	+1.19091797	-0.42187500	+81.27685547	-67.67578125	-91.86767578	+5684	+16.30371094	-3.08935547	-3.63867188	+45.59326172	-50.33935547	-86.72607422	+4524
+1458241196.37760000	+16.60693359	-2.16650391	+0.25488281	-1.84570313	-72.77343750	-79.36523438	+6676	+17.23974609	+1.18212891	-0.40429688	+81.56250000	-68.15917969	-92.15332031	+5684	+16.30371094	-3.08056641	-3.62988281	+45.52734375	-50.25146484	-86.77001953	+4544
+1458241196.38170000	+16.61132813	-2.15332031	+0.25048828	-0.46142578	-72.79541016	-80.77148438	+6680	+17.23974609	+1.17773438	-0.38671875	+81.95800781	-68.73046875	-92.52685547	+5688	+16.30371094	-3.06738281	-3.62109375	+45.43945313	-50.18554688	-86.74804688	+4564
+1458241196.38590000	+16.61132813	-2.15771484	+0.24609375	+0.68115234	-72.81738281	-82.02392578	+6684	+17.23535156	+1.16455078	-0.37353516	+82.28759766	-69.25781250	-92.85644531	+5692	+16.29931641	-3.05419922	-3.61669922	+45.32958984	-50.14160156	-86.63818359	+4584
+1458241196.39010000	+16.61572266	-2.16210938	+0.22851563	+1.80175781	-72.75146484	-83.25439453	+6684	+17.23095703	+1.15136719	-0.37792969	+82.30957031	-69.78515625	-92.90039063	+5692	+16.29931641	-3.04101563	-3.60791016	+45.19775391	-50.09765625	-86.52832031	+4600
+1458241196.39420010	+16.62011719	-2.16650391	+0.21972656	+3.14208984	-72.75146484	-84.68261719	+6688	+17.22216797	+1.13818359	-0.37353516	+82.59521484	-70.33447266	-93.16406250	+5696	+16.30371094	-3.02343750	-3.60351563	+45.06591797	-50.09765625	-86.37451172	+4616
+1458241196.39840010	+16.62011719	-2.17968750	+0.21093750	+4.37255859	-72.72949219	-86.04492188	+6688	+17.21777344	+1.12060547	-0.36914063	+82.88085938	-70.90576172	-93.51562500	+5704	+16.30371094	-3.01025391	-3.59912109	+44.89013672	-50.09765625	-86.22070313	+4624
+1458241196.40260000	+16.62011719	-2.18847656	+0.18457031	+5.60302734	-72.59765625	-87.38525391	+6688	+17.21337891	+1.09423828	-0.36914063	+83.05664063	-71.47705078	-93.71337891	+5708	+16.30371094	-3.00146484	-3.59472656	+44.71435547	-50.09765625	-86.04492188	+4632
+1458241196.40669990	+16.62451172	-2.20605469	+0.15820313	+6.85546875	-72.46582031	-88.79150391	+6692	+17.21337891	+1.07226563	-0.36914063	+83.32031250	-72.04833984	-94.04296875	+5716	+16.30371094	-2.98828125	-3.59472656	+44.56054688	-50.11962891	-85.84716797	+4636
+1458241196.41090010	+16.62890625	-2.21484375	+0.12744141	+8.06396484	-72.33398438	-90.13183594	+6688	+17.20898438	+1.05908203	-0.36914063	+83.64990234	-72.61962891	-94.39453125	+5720	+16.30810547	-2.97509766	-3.59033203	+44.36279297	-50.11962891	-85.60546875	+4636
+1458241196.41510010	+16.62451172	-2.22363281	+0.10107422	+9.25048828	-72.20214844	-91.45019531	+6688	+17.19580078	+1.04150391	-0.37353516	+83.86962891	-73.16894531	-94.61425781	+5728	+16.30810547	-2.96191406	-3.59472656	+44.16503906	-50.11962891	-85.34179688	+4636
+1458241196.41919990	+16.62451172	-2.22802734	+0.08789063	+10.56884766	-72.15820313	-92.85644531	+6684	+17.18701172	+1.01953125	-0.37792969	+84.24316406	-73.74023438	-95.03173828	+5736	+16.30371094	-2.94873047	-3.59033203	+43.98925781	-50.11962891	-85.12207031	+4628
+1458241196.42339990	+16.62011719	-2.22802734	+0.07470703	+11.93115234	-72.13623047	-94.28466797	+6680	+17.16943359	+1.01074219	-0.37792969	+84.72656250	-74.31152344	-95.49316406	+5744	+16.30371094	-2.93554688	-3.59033203	+43.81347656	-50.11962891	-84.92431641	+4620
+1458241196.42759990	+16.62011719	-2.22363281	+0.07031250	+13.35937500	-72.13623047	-95.75683594	+6672	+17.16064453	+1.00195313	-0.37792969	+85.31982422	-74.86083984	-96.08642578	+5752	+16.30371094	-2.92236328	-3.59033203	+43.63769531	-50.11962891	-84.72656250	+4612
+1458241196.43170000	+16.62011719	-2.22363281	+0.07031250	+14.78759766	-72.15820313	-97.27294922	+6664	+17.15625000	+0.99316406	-0.37353516	+86.00097656	-75.43212891	-96.76757813	+5760	+16.29931641	-2.91357422	-3.58593750	+43.50585938	-50.09765625	-84.57275391	+4600
+1458241196.43590000	+16.62451172	-2.20166016	+0.07031250	+16.34765625	-72.15820313	-98.81103516	+6660	+17.15625000	+0.99316406	-0.36474609	+86.85791016	-75.95947266	-97.58056641	+5768	+16.29931641	-2.90478516	-3.58593750	+43.39599609	-50.07568359	-84.46289063	+4588
+1458241196.44010000	+16.62451172	-2.17529297	+0.07910156	+17.97363281	-72.24609375	-100.39306641	+6660	+17.15625000	+0.99755859	-0.35156250	+88.04443359	-76.46484375	-98.70117188	+5776	+16.29492188	-2.89599609	-3.58154297	+43.30810547	-50.03173828	-84.37500000	+4576
+1458241196.44420000	+16.62451172	-2.14892578	+0.09228516	+19.53369141	-72.29003906	-101.90917969	+6660	+17.15625000	+0.99755859	-0.34277344	+88.98925781	-76.97021484	-99.62402344	+5780	+16.29052734	-2.88720703	-3.57714844	+43.24218750	-49.96582031	-84.33105469	+4564
+1458241196.44840000	+16.62890625	-2.11816406	+0.10546875	+21.04980469	-72.33398438	-103.38134766	+6656	+17.15185547	+1.01513672	-0.33398438	+90.06591797	-77.45361328	-100.59082031	+5788	+16.29052734	-2.88281250	-3.57275391	+43.19824219	-49.89990234	-84.33105469	+4552
+1458241196.45250010	+16.62451172	-2.08740234	+0.13623047	+22.69775391	-72.46582031	-104.96337891	+6660	+17.14746094	+1.02832031	-0.31640625	+91.53808594	-77.89306641	-101.95312500	+5796	+16.28613281	-2.87841797	-3.57275391	+43.15429688	-49.83398438	-84.35302734	+4540
+1458241196.45670010	+16.62451172	-2.05664063	+0.16699219	+24.38964844	-72.61962891	-106.61132813	+6664	+17.14306641	+1.04150391	-0.29443359	+93.01025391	-78.33251953	-103.35937500	+5804	+16.28173828	-2.87402344	-3.56396484	+43.15429688	-49.74609375	-84.41894531	+4532
+1458241196.46090010	+16.62890625	-2.01269531	+0.20214844	+26.19140625	-72.75146484	-108.25927734	+6668	+17.14746094	+1.05468750	-0.27685547	+94.63623047	-78.75000000	-104.89746094	+5812	+16.27734375	-2.86962891	-3.55517578	+43.17626953	-49.65820313	-84.55078125	+4528
+1458241196.46499990	+16.63330078	-1.96875000	+0.24609375	+28.05908203	-72.94921875	-110.03906250	+6676	+17.15625000	+1.07226563	-0.25048828	+96.56982422	-79.14550781	-106.74316406	+5824	+16.27294922	-2.86962891	-3.54638672	+43.19824219	-49.57031250	-84.68261719	+4524
+1458241196.46919990	+16.63769531	-1.92480469	+0.28564453	+29.68505859	-73.03710938	-111.55517578	+6680	+17.16503906	+1.08544922	-0.23291016	+98.28369141	-79.54101563	-108.36914063	+5828	+16.26855469	-2.86523438	-3.53320313	+43.24218750	-49.48242188	-84.83642578	+4524
+1458241196.47340010	+16.64208984	-1.89843750	+0.31640625	+31.20117188	-73.12500000	-113.00537109	+6684	+17.17382813	+1.09863281	-0.21093750	+100.10742188	-79.91455078	-110.12695313	+5832	+16.26855469	-2.86523438	-3.52441406	+43.26416016	-49.39453125	-84.99023438	+4528
+1458241196.47750000	+16.64648438	-1.87207031	+0.34716797	+32.54150391	-73.19091797	-114.30175781	+6684	+17.17822266	+1.10742188	-0.19335938	+101.99707031	-80.24414063	-111.95068359	+5836	+16.26416016	-2.86083984	-3.51123047	+43.30810547	-49.32861328	-85.16601563	+4536
+1458241196.48169990	+16.64648438	-1.83691406	+0.36474609	+33.83789063	-73.21289063	-115.51025391	+6684	+17.17822266	+1.12060547	-0.17578125	+103.86474609	-80.57373047	-113.75244141	+5836	+16.26416016	-2.85644531	-3.49804688	+43.35205078	-49.21875000	-85.29785156	+4544
+1458241196.48589990	+16.64648438	-1.82373047	+0.38671875	+35.02441406	-73.23486328	-116.65283203	+6684	+17.17822266	+1.12500000	-0.16259766	+105.82031250	-80.90332031	-115.68603516	+5840	+16.25976563	-2.85644531	-3.48925781	+43.35205078	-49.13085938	-85.40771484	+4556
+1458241196.49000000	+16.64648438	-1.81054688	+0.40429688	+36.12304688	-73.23486328	-117.75146484	+6684	+17.18261719	+1.12939453	-0.14941406	+107.79785156	-81.23291016	-117.61962891	+5840	+16.25537109	-2.85205078	-3.47607422	+43.30810547	-49.08691406	-85.49560547	+4568
+1458241196.49420000	+16.64648438	-1.79296875	+0.41748047	+37.17773438	-73.21289063	-118.78417969	+6680	+17.18261719	+1.13378906	-0.13623047	+109.95117188	-81.54052734	-119.75097656	+5844	+16.25537109	-2.84765625	-3.46728516	+43.26416016	-49.06494141	-85.53955078	+4584
+1458241196.49840000	+16.64208984	-1.79736328	+0.43066406	+38.12255859	-73.19091797	-119.77294922	+6676	+17.18701172	+1.12500000	-0.12744141	+112.23632813	-81.82617188	-122.08007813	+5844	+16.25097656	-2.83886719	-3.45849609	+43.22021484	-49.04296875	-85.53955078	+4596
+1458241196.50250010	+16.64648438	-1.80175781	+0.42626953	+38.67187500	-73.08105469	-120.36621094	+6672	+17.19140625	+1.11621094	-0.12304688	+114.30175781	-82.13378906	-124.16748047	+5844	+16.25097656	-2.83447266	-3.44970703	+43.13232422	-49.06494141	-85.51757813	+4612
+1458241196.50670000	+16.64648438	-1.80615234	+0.40869141	+39.00146484	-72.92724609	-120.73974609	+6668	+17.18701172	+1.11181641	-0.12304688	+116.23535156	-82.46337891	-126.07910156	+5844	+16.25097656	-2.82568359	-3.44531250	+43.00048828	-49.08691406	-85.38574219	+4624
+1458241196.51090000	+16.64648438	-1.82812500	+0.38671875	+39.17724609	-72.77343750	-121.04736328	+6668	+17.18261719	+1.09423828	-0.12744141	+118.30078125	-82.77099609	-128.16650391	+5844	+16.25097656	-2.81689453	-3.44531250	+42.82470703	-49.10888672	-85.20996094	+4632
+1458241196.51500010	+16.64208984	-1.85449219	+0.35595703	+39.24316406	-72.57568359	-121.24511719	+6668	+17.17382813	+1.07666016	-0.13623047	+120.36621094	-83.10058594	-130.27587891	+5848	+16.25097656	-2.80810547	-3.44970703	+42.62695313	-49.13085938	-84.96826172	+4640
+1458241196.51920010	+16.63330078	-1.87646484	+0.32519531	+39.30908203	-72.37792969	-121.46484375	+6668	+17.16503906	+1.06347656	-0.14501953	+122.60742188	-83.40820313	-132.49511719	+5848	+16.24658203	-2.79931641	-3.45410156	+42.42919922	-49.17480469	-84.72656250	+4648
+1458241196.52340010	+16.62890625	-1.89843750	+0.29443359	+39.37500000	-72.20214844	-121.66259766	+6668	+17.15625000	+1.05029297	-0.15820313	+125.06835938	-83.71582031	-134.97802734	+5852	+16.24658203	-2.78613281	-3.45849609	+42.20947266	-49.21875000	-84.46289063	+4652
+1458241196.52749990	+16.62890625	-1.91601563	+0.26806641	+39.50683594	-72.04833984	-121.90429688	+6664	+17.15185547	+1.03710938	-0.16699219	+127.96875000	-84.00146484	-137.85644531	+5856	+16.24218750	-2.77734375	-3.46289063	+41.98974609	-49.28466797	-84.15527344	+4652
+1458241196.53169990	+16.62451172	-1.93798828	+0.24609375	+39.50683594	-71.91650391	-122.03613281	+6664	+17.14746094	+1.03271484	-0.17578125	+130.80322266	-84.28710938	-140.62500000	+5860	+16.24218750	-2.76416016	-3.46728516	+41.77001953	-49.35058594	-83.86962891	+4652
+1458241196.53580000	+16.62451172	-1.95556641	+0.21533203	+39.50683594	-71.74072266	-122.16796875	+6660	+17.13867188	+1.01513672	-0.18896484	+133.83544922	-84.55078125	-143.63525391	+5860	+16.24218750	-2.75097656	-3.47607422	+41.52832031	-49.41650391	-83.56201172	+4644
+1458241196.54000000	+16.62011719	-1.97314453	+0.19775391	+39.61669922	-71.60888672	-122.40966797	+6656	+17.12988281	+0.99755859	-0.19775391	+137.32910156	-84.77050781	-147.12890625	+5864	+16.23779297	-2.73779297	-3.48046875	+41.30859375	-49.48242188	-83.25439453	+4640
+1458241196.54419990	+16.61572266	-1.99511719	+0.17578125	+39.61669922	-71.47705078	-122.58544922	+6652	+17.12109375	+0.98437500	-0.20654297	+140.60302734	-84.99023438	-150.33691406	+5868	+16.23779297	-2.72460938	-3.48925781	+41.04492188	-49.52636719	-82.92480469	+4632
+1458241196.54830000	+16.61572266	-1.99951172	+0.15380859	+39.68261719	-71.32324219	-122.73925781	+6644	+17.11669922	+0.98437500	-0.21972656	+144.25048828	-85.20996094	-153.85253906	+5868	+16.23339844	-2.71142578	-3.49804688	+40.80322266	-49.57031250	-82.59521484	+4620
+1458241196.55250000	+16.61572266	-2.00390625	+0.14501953	+39.96826172	-71.23535156	-123.11279297	+6636	+17.11230469	+0.98437500	-0.22412109	+148.57910156	-85.34179688	-158.07128906	+5872	+16.22900391	-2.69384766	-3.51123047	+40.58349609	-49.57031250	-82.28759766	+4608
+1458241196.55670000	+16.61132813	-2.00390625	+0.14062500	+40.27587891	-71.19140625	-123.48632813	+6628	+17.10791016	+0.97998047	-0.22412109	+153.08349609	-85.47363281	-162.44384766	+5872	+16.22460938	-2.68066406	-3.52001953	+40.38574219	-49.59228516	-82.04589844	+4596
+1458241196.56080010	+16.61132813	-1.99072266	+0.14062500	+40.67138672	-71.14746094	-123.90380859	+6620	+17.10791016	+0.98437500	-0.22412109	+157.65380859	-85.53955078	-166.90429688	+5876	+16.22460938	-2.67187500	-3.52441406	+40.23193359	-49.59228516	-81.89208984	+4580
+1458241196.56500010	+16.61572266	-1.97314453	+0.15820313	+41.30859375	-71.16943359	-124.56298828	+6616	+17.10791016	+0.98876953	-0.21093750	+162.50976563	-85.49560547	-171.60644531	+5880	+16.22021484	-2.66308594	-3.52441406	+40.12207031	-49.59228516	-81.80419922	+4568
+1458241196.56920000	+16.62011719	-1.96435547	+0.17578125	+41.90185547	-71.19140625	-125.20019531	+6612	+17.11230469	+0.99316406	-0.19775391	+167.08007813	-85.42968750	-176.00097656	+5884	+16.21582031	-2.65869141	-3.52441406	+40.05615234	-49.57031250	-81.78222656	+4552
+1458241196.57329990	+16.62451172	-1.94238281	+0.19775391	+42.56103516	-71.21337891	-125.90332031	+6612	+17.12109375	+1.00195313	-0.18457031	+171.36474609	-85.34179688	+179.86816406	+5884	+16.21582031	-2.65429688	-3.52441406	+40.01220703	-49.54833984	-81.80419922	+4540
+1458241196.57750010	+16.62451172	-1.91601563	+0.22412109	+43.33007813	-71.25732422	-126.69433594	+6612	+17.12109375	+1.00634766	-0.17138672	+175.31982422	-85.23193359	+176.06689453	+5884	+16.21582031	-2.65429688	-3.52441406	+39.96826172	-49.48242188	-81.84814453	+4528
+1458241196.58170010	+16.62451172	-1.89404297	+0.25488281	+44.09912109	-71.27929688	-127.50732422	+6612	+17.12548828	+1.01074219	-0.15380859	+179.09912109	-85.07812500	+172.48535156	+5888	+16.21142578	-2.65429688	-3.52441406	+39.94628906	-49.43847656	-81.93603516	+4520
+1458241196.58579990	+16.62451172	-1.86328125	+0.28564453	+44.86816406	-71.32324219	-128.29833984	+6616	+17.12988281	+1.02392578	-0.13623047	-177.31933594	-84.88037109	+169.10156250	+5888	+16.20703125	-2.65429688	-3.52001953	+39.94628906	-49.37255859	-82.04589844	+4512
+1458241196.58999990	+16.62890625	-1.83691406	+0.31201172	+45.57128906	-71.34521484	-129.02343750	+6620	+17.13427734	+1.03271484	-0.11425781	-174.13330078	-84.68261719	+166.09130859	+5888	+16.20263672	-2.65429688	-3.52001953	+39.94628906	-49.32861328	-82.17773438	+4508
+1458241196.59419990	+16.62890625	-1.80615234	+0.34277344	+46.40625000	-71.38916016	-129.92431641	+6624	+17.13427734	+1.04150391	-0.09228516	-171.23291016	-84.39697266	+163.36669922	+5884	+16.20263672	-2.65429688	-3.51123047	+39.96826172	-49.26269531	-82.37548828	+4508
+1458241196.59830000	+16.63330078	-1.78417969	+0.37353516	+47.19726563	-71.43310547	-130.78125000	+6628	+17.13867188	+1.04589844	-0.06591797	-168.79394531	-84.11132813	+161.10351563	+5884	+16.19824219	-2.65869141	-3.50244141	+40.01220703	-49.24072266	-82.59521484	+4508
+1458241196.60250000	+16.63330078	-1.76660156	+0.39990234	+47.92236328	-71.45507813	-131.61621094	+6628	+17.14306641	+1.05029297	-0.05273438	-166.55273438	-83.89160156	+158.99414063	+5880	+16.19384766	-2.66308594	-3.49365234	+40.05615234	-49.19677734	-82.83691406	+4512
+1458241196.60660000	+16.63330078	-1.74462891	+0.43066406	+48.69140625	-71.43310547	-132.53906250	+6632	+17.14306641	+1.05468750	-0.03515625	-164.55322266	-83.62792969	+157.12646484	+5872	+16.19384766	-2.66308594	-3.48046875	+40.07812500	-49.15283203	-83.12255859	+4520
+1458241196.61080000	+16.62890625	-1.73583984	+0.45263672	+49.30664063	-71.43310547	-133.30810547	+6632	+17.14746094	+1.05908203	-0.01757813	-162.72949219	-83.34228516	+155.45654297	+5868	+16.18945313	-2.66748047	-3.47167969	+40.07812500	-49.10888672	-83.34228516	+4528
+1458241196.61500000	+16.62890625	-1.73144531	+0.44824219	+49.41650391	-71.30126953	-133.59375000	+6628	+17.13867188	+1.06347656	-0.01757813	-160.86181641	-83.16650391	+153.74267578	+5860	+16.18505859	-2.66748047	-3.46289063	+40.05615234	-49.10888672	-83.51806641	+4536
+1458241196.61910010	+16.62890625	-1.73144531	+0.43945313	+49.54833984	-71.16943359	-133.94531250	+6624	+17.12988281	+1.06347656	-0.01318359	-159.27978516	-82.92480469	+152.22656250	+5852	+16.18505859	-2.66748047	-3.45849609	+40.01220703	-49.10888672	-83.67187500	+4544
+1458241196.62330010	+16.62451172	-1.74462891	+0.42626953	+49.59228516	-71.05957031	-134.25292969	+6620	+17.12109375	+1.05908203	-0.00439453	-157.89550781	-82.66113281	+150.88623047	+5848	+16.17626953	-2.65869141	-3.45410156	+39.92431641	-49.13085938	-83.78173828	+4552
+1458241196.62750010	+16.62011719	-1.75781250	+0.40429688	+49.50439453	-70.88378906	-134.42871094	+6620	+17.11230469	+1.05468750	-0.01318359	-156.42333984	-82.48535156	+149.50195313	+5844	+16.17626953	-2.65429688	-3.44970703	+39.83642578	-49.19677734	-83.84765625	+4556
+1458241196.63159990	+16.62011719	-1.77539063	+0.38232422	+49.48242188	-70.72998047	-134.69238281	+6620	+17.10351563	+1.04589844	-0.01757813	-155.14892578	-82.28759766	+148.22753906	+5840	+16.17626953	-2.64550781	-3.44531250	+39.70458984	-49.26269531	-83.84765625	+4564
+1458241196.63579990	+16.62011719	-1.79736328	+0.36474609	+49.46044922	-70.55419922	-134.97802734	+6616	+17.09472656	+1.04150391	-0.02636719	-154.09423828	-82.08984375	+147.17285156	+5840	+16.17626953	-2.63671875	-3.44531250	+39.55078125	-49.35058594	-83.78173828	+4564
+1458241196.64000010	+16.61572266	-1.82373047	+0.32958984	+49.21875000	-70.33447266	-135.02197266	+6616	+17.08593750	+1.03271484	-0.03955078	-153.06152344	-81.93603516	+146.16210938	+5840	+16.18066406	-2.62792969	-3.44970703	+39.37500000	-49.43847656	-83.69384766	+4564
+1458241196.64410000	+16.60693359	-1.84570313	+0.29003906	+48.91113281	-70.09277344	-135.02197266	+6616	+17.07714844	+1.01953125	-0.05712891	-152.00683594	-81.82617188	+145.04150391	+5844	+16.18066406	-2.61914063	-3.45849609	+39.17724609	-49.50439453	-83.56201172	+4564
+1458241196.64829990	+16.60253906	-1.86767578	+0.25048828	+48.62548828	-69.87304688	-135.00000000	+6612	+17.06396484	+1.01074219	-0.07910156	-150.95214844	-81.71630859	+143.96484375	+5848	+16.18066406	-2.60595703	-3.46728516	+38.97949219	-49.59228516	-83.38623047	+4560
+1458241196.65249990	+16.59814453	-1.88964844	+0.21093750	+48.31787109	-69.65332031	-134.97802734	+6612	+17.05517578	+1.00195313	-0.09228516	-150.13916016	-81.54052734	+143.12988281	+5852	+16.17626953	-2.59277344	-3.48046875	+38.75976563	-49.65820313	-83.18847656	+4556
+1458241196.65660000	+16.59375000	-1.91162109	+0.18017578	+48.20800781	-69.49951172	-135.15380859	+6608	+17.04199219	+0.98876953	-0.10546875	-149.39208984	-81.40869141	+142.27294922	+5856	+16.17626953	-2.58398438	-3.48925781	+38.56201172	-49.74609375	-83.03466797	+4548
+1458241196.66080000	+16.58935547	-1.92480469	+0.14941406	+48.14208984	-69.34570313	-135.32958984	+6600	+17.03759766	+0.97558594	-0.11865234	-148.68896484	-81.25488281	+141.48193359	+5864	+16.17626953	-2.57080078	-3.49804688	+38.38623047	-49.83398438	-82.92480469	+4536
+1458241196.66500000	+16.58496094	-1.93798828	+0.13623047	+48.36181641	-69.25781250	-135.79101563	+6592	+17.03320313	+0.96240234	-0.12744141	-148.22753906	-81.10107422	+140.93261719	+5868	+16.17187500	-2.55761719	-3.50683594	+38.21044922	-49.89990234	-82.81494141	+4524
+1458241196.66910000	+16.58496094	-1.95117188	+0.12744141	+48.51562500	-69.19189453	-136.18652344	+6584	+17.03320313	+0.95361328	-0.14062500	-147.72216797	-81.01318359	+140.36132813	+5876	+16.17187500	-2.54443359	-3.51123047	+38.07861328	-49.98779297	-82.74902344	+4508
+1458241196.67330000	+16.58496094	-1.94677734	+0.12304688	+48.75732422	-69.10400391	-136.58203125	+6572	+17.03320313	+0.95361328	-0.15380859	-147.15087891	-80.90332031	+139.74609375	+5880	+16.17626953	-2.54003906	-3.51562500	+37.94677734	-50.07568359	-82.72705078	+4492
+1458241196.67750000	+16.58056641	-1.94238281	+0.12304688	+49.10888672	-69.08203125	-137.08740234	+6560	+17.03320313	+0.95361328	-0.14941406	-146.90917969	-80.68359375	+139.48242188	+5880	+16.17626953	-2.53125000	-3.52001953	+37.85888672	-50.09765625	-82.72705078	+4476
+1458241196.68160010	+16.58056641	-1.93359375	+0.13183594	+49.54833984	-69.10400391	-137.65869141	+6552	+17.03320313	+0.94921875	-0.14501953	-146.66748047	-80.50781250	+139.19677734	+5884	+16.17187500	-2.52685547	-3.52441406	+37.77099609	-50.11962891	-82.81494141	+4456
+1458241196.68580010	+16.58056641	-1.91162109	+0.14062500	+50.00976563	-69.14794922	-138.22998047	+6544	+17.03320313	+0.95361328	-0.14062500	-146.27197266	-80.33203125	+138.80126953	+5884	+16.17187500	-2.52246094	-3.52880859	+37.74902344	-50.14160156	-82.92480469	+4444
+1458241196.68989990	+16.58056641	-1.89404297	+0.17138672	+50.80078125	-69.27978516	-139.13085938	+6544	+17.03759766	+0.95361328	-0.13183594	-145.96435547	-80.09033203	+138.47167969	+5888	+16.16748047	-2.51806641	-3.52880859	+37.74902344	-50.14160156	-83.10058594	+4428
+1458241196.69409990	+16.58056641	-1.86767578	+0.21093750	+51.67968750	-69.43359375	-140.07568359	+6544	+17.04199219	+0.95800781	-0.11865234	-145.78857422	-79.87060547	+138.29589844	+5888	+16.16748047	-2.51806641	-3.52441406	+37.81494141	-50.18554688	-83.36425781	+4416
+1458241196.69829990	+16.58496094	-1.84130859	+0.25048828	+52.60253906	-69.56542969	-141.04248047	+6544	+17.05078125	+0.96679688	-0.10107422	-145.61279297	-79.60693359	+138.14208984	+5888	+16.16748047	-2.51806641	-3.51562500	+37.90283203	-50.20751953	-83.69384766	+4408
+1458241196.70240000	+16.58496094	-1.81494141	+0.29003906	+53.48144531	-69.71923828	-141.96533203	+6544	+17.05517578	+0.97558594	-0.08349609	-145.45898438	-79.34326172	+138.03222656	+5888	+16.16748047	-2.51806641	-3.50683594	+38.01269531	-50.22949219	-84.06738281	+4400
+1458241196.70660000	+16.58935547	-1.80615234	+0.30761719	+53.65722656	-69.76318359	-142.18505859	+6536	+17.05957031	+0.98876953	-0.07031250	-145.23925781	-79.07958984	+137.87841797	+5884	+16.17187500	-2.52246094	-3.48925781	+38.25439453	-50.25146484	-84.81445313	+4400
+1458241196.71079990	+16.58935547	-1.79736328	+0.32080078	+53.98681641	-69.82910156	-142.53662109	+6532	+17.06835938	+0.99755859	-0.05273438	-145.04150391	-78.83789063	+137.72460938	+5884	+16.17626953	-2.51806641	-3.47607422	+38.40820313	-50.27343750	-85.18798828	+4404
+1458241196.71490000	+16.58935547	-1.77978516	+0.33837891	+54.38232422	-69.89501953	-142.95410156	+6528	+17.07275391	+1.01074219	-0.03515625	-144.79980469	-78.57421875	+137.57080078	+5880	+16.17626953	-2.51367188	-3.47167969	+38.54003906	-50.29541016	-85.51757813	+4408
+1458241196.71910000	+16.58935547	-1.76220703	+0.35595703	+54.88769531	-69.98291016	-143.50341797	+6524	+17.07275391	+1.01953125	-0.01757813	-144.60205078	-78.28857422	+137.41699219	+5876	+16.17187500	-2.50488281	-3.46289063	+38.67187500	-50.31738281	-85.82519531	+4420
+1458241196.72330000	+16.58935547	-1.74462891	+0.38232422	+55.41503906	-70.09277344	-144.09667969	+6524	+17.07714844	+1.02832031	+0.00439453	-144.40429688	-78.00292969	+137.28515625	+5872	+16.16308594	-2.50048828	-3.45410156	+38.75976563	-50.36132813	-86.13281250	+4428
+1458241196.72740010	+16.58935547	-1.72705078	+0.39990234	+55.92041016	-70.20263672	-144.66796875	+6520	+17.08154297	+1.03710938	+0.01318359	-144.07470703	-77.78320313	+137.02148438	+5868	+16.17187500	-2.50048828	-3.44091797	+38.82568359	-50.47119141	-86.41845703	+4440
+1458241196.73160000	+16.58935547	-1.70947266	+0.42187500	+56.46972656	-70.33447266	-145.32714844	+6516	+17.08593750	+1.04589844	+0.02197266	-143.74511719	-77.54150391	+136.77978516	+5864	+16.17626953	-2.48730469	-3.43652344	+38.86962891	-50.55908203	-86.55029297	+4448
+1458241196.73580000	+16.58935547	-1.69628906	+0.43945313	+56.90917969	-70.44433594	-145.87646484	+6512	+17.08593750	+1.04589844	+0.02636719	-143.56933594	-77.32177734	+136.62597656	+5860	+16.17626953	-2.48291016	-3.43652344	+38.86962891	-50.62500000	-86.68212891	+4460
+1458241196.73990010	+16.58935547	-1.69189453	+0.44824219	+57.12890625	-70.51025391	-146.25000000	+6504	+17.08154297	+1.04589844	+0.02636719	-143.39355469	-77.14599609	+136.49414063	+5852	+16.18066406	-2.47851563	-3.44091797	+38.78173828	-50.73486328	-86.74804688	+4468
+1458241196.74410010	+16.58935547	-1.69189453	+0.44384766	+57.15087891	-70.55419922	-146.46972656	+6492	+17.07714844	+1.04589844	+0.02636719	-143.15185547	-76.99218750	+136.27441406	+5844	+16.18945313	-2.46533203	-3.45410156	+38.67187500	-50.77880859	-86.61621094	+4480
+1458241196.74830010	+16.58496094	-1.69628906	+0.43066406	+57.01904297	-70.57617188	-146.51367188	+6484	+17.07275391	+1.04150391	+0.01757813	-142.91015625	-76.86035156	+136.05468750	+5840	+16.18505859	-2.44775391	-3.47167969	+38.49609375	-50.86669922	-86.46240234	+4488
+1458241196.75239990	+16.58496094	-1.70947266	+0.41308594	+56.68945313	-70.57617188	-146.42578125	+6480	+17.06835938	+1.03710938	+0.00439453	-142.58056641	-76.77246094	+135.70312500	+5836	+16.18505859	-2.43457031	-3.48925781	+38.29833984	-50.95458984	-86.24267578	+4492
+1458241196.75659990	+16.58056641	-1.72265625	+0.38671875	+56.31591797	-70.55419922	-146.27197266	+6472	+17.06396484	+1.02832031	-0.01318359	-142.27294922	-76.68457031	+135.39550781	+5836	+16.18066406	-2.42138672	-3.50683594	+38.07861328	-51.06445313	-86.04492188	+4496
+1458241196.76070000	+16.57617188	-1.74462891	+0.35595703	+55.89843750	-70.53222656	-146.11816406	+6468	+17.05517578	+1.01953125	-0.03076172	-142.07519531	-76.59667969	+135.17578125	+5832	+16.17626953	-2.41259766	-3.52441406	+37.83691406	-51.17431641	-85.84716797	+4496
+1458241196.76490000	+16.57177734	-1.76220703	+0.32519531	+55.43701172	-70.48828125	-145.89843750	+6464	+17.04638672	+1.01074219	-0.04833984	-141.92138672	-76.53076172	+135.00000000	+5836	+16.17626953	-2.40820313	-3.54199219	+37.57324219	-51.28417969	-85.64941406	+4488
+1458241196.76910000	+16.57177734	-1.78857422	+0.28564453	+54.90966797	-70.42236328	-145.61279297	+6460	+17.04199219	+0.99755859	-0.07031250	-141.76757813	-76.48681641	+134.80224609	+5836	+16.18066406	-2.39941406	-3.56396484	+37.30957031	-51.37207031	-85.38574219	+4484
+1458241196.77320000	+16.56738281	-1.81054688	+0.25048828	+54.36035156	-70.35644531	-145.32714844	+6452	+17.03320313	+0.98876953	-0.09667969	-141.61376953	-76.44287109	+134.62646484	+5840	+16.18505859	-2.38623047	-3.58593750	+37.06787109	-51.45996094	-85.12207031	+4476
+1458241196.77740000	+16.56298828	-1.83251953	+0.21093750	+53.81103516	-70.26855469	-145.04150391	+6448	+17.02441406	+0.98437500	-0.11865234	-141.50390625	-76.42089844	+134.49462891	+5848	+16.18066406	-2.37304688	-3.61669922	+36.82617188	-51.48193359	-84.88037109	+4468
+1458241196.78160000	+16.55859375	-1.85449219	+0.17138672	+53.30566406	-70.20263672	-144.79980469	+6444	+17.01562500	+0.97119141	-0.14062500	-141.45996094	-76.37695313	+134.38476563	+5852	+16.17626953	-2.36425781	-3.63427734	+36.65039063	-51.54785156	-84.72656250	+4456
+1458241196.78570010	+16.55419922	-1.87207031	+0.13623047	+52.86621094	-70.11474609	-144.58007813	+6436	+17.01123047	+0.96679688	-0.16259766	-141.37207031	-76.35498047	+134.27490234	+5860	+16.17187500	-2.35986328	-3.65185547	+36.45263672	-51.59179688	-84.59472656	+4444
+1458241196.78990010	+16.54980469	-1.88085938	+0.10546875	+52.55859375	-70.07080078	-144.47021484	+6428	+17.00244141	+0.96679688	-0.17578125	-141.39404297	-76.28906250	+134.31884766	+5864	+16.16748047	-2.35107422	-3.67382813	+36.32080078	-51.61376953	-84.50683594	+4432
+1458241196.79410000	+16.54980469	-1.88964844	+0.07910156	+52.40478516	-70.04882813	-144.51416016	+6416	+17.00244141	+0.96240234	-0.18896484	-141.50390625	-76.20117188	+134.38476563	+5868	+16.16308594	-2.35107422	-3.68261719	+36.23291016	-51.70166016	-84.55078125	+4416
+1458241196.79819990	+16.54541016	-1.88964844	+0.06152344	+52.38281250	-70.02685547	-144.64599609	+6404	+16.99804688	+0.96679688	-0.19775391	-141.61376953	-76.13525391	+134.47265625	+5872	+16.17187500	-2.35107422	-3.69580078	+36.21093750	-51.72363281	-84.66064453	+4400
+1458241196.80240010	+16.54541016	-1.88525391	+0.04833984	+52.51464844	-70.02685547	-144.93164063	+6392	+16.99804688	+0.97558594	-0.20214844	-141.81152344	-76.02539063	+134.71435547	+5876	+16.17187500	-2.34667969	-3.70019531	+36.27685547	-51.72363281	-84.83642578	+4388
+1458241196.80660010	+16.54541016	-1.87646484	+0.04394531	+52.75634766	-70.04882813	-145.28320313	+6384	+17.00244141	+0.97998047	-0.20654297	-142.03125000	-75.93750000	+134.91210938	+5876	+16.17187500	-2.34228516	-3.70458984	+36.36474609	-51.76757813	-85.07812500	+4376
+1458241196.81069990	+16.54980469	-1.85888672	+0.03955078	+53.08593750	-70.07080078	-145.67871094	+6372	+17.00683594	+0.99755859	-0.20654297	-142.18505859	-75.82763672	+135.10986328	+5876	+16.18066406	-2.33789063	-3.70458984	+36.51855469	-51.76757813	-85.36376953	+4364
+1458241196.81489990	+16.54980469	-1.83691406	+0.03955078	+53.50341797	-70.11474609	-146.14013672	+6364	+17.01123047	+1.01513672	-0.20654297	-142.36083984	-75.71777344	+135.35156250	+5876	+16.18066406	-2.32910156	-3.71777344	+36.67236328	-51.70166016	-85.60546875	+4360
+1458241196.81909990	+16.54980469	-1.81054688	+0.04394531	+54.00878906	-70.15869141	-146.66748047	+6356	+17.01562500	+1.02832031	-0.20654297	-142.55859375	-75.60791016	+135.57128906	+5876	+16.18066406	-2.32470703	-3.72216797	+36.80419922	-51.65771484	-85.93505859	+4356
+1458241196.82320000	+16.54980469	-1.77978516	+0.05273438	+54.58007813	-70.22460938	-147.23876953	+6352	+17.02001953	+1.04589844	-0.20214844	-142.77832031	-75.49804688	+135.81298828	+5872	+16.17626953	-2.32031250	-3.72656250	+36.97998047	-51.61376953	-86.26464844	+4352
+1458241196.82740000	+16.55859375	-1.74462891	+0.06152344	+55.19531250	-70.26855469	-147.85400391	+6348	+17.02880859	+1.06787109	-0.20214844	-142.97607422	-75.38818359	+136.03271484	+5868	+16.18066406	-2.31152344	-3.73095703	+37.15576172	-51.59179688	-86.61621094	+4352
+1458241196.83160000	+16.56298828	-1.71386719	+0.07470703	+55.87646484	-70.31250000	-148.51318359	+6340	+17.03759766	+1.08984375	-0.19775391	-143.15185547	-75.27832031	+136.25244141	+5860	+16.18945313	-2.30273438	-3.73535156	+37.35351563	-51.56982422	-86.94580078	+4352
+1458241196.83570000	+16.56738281	-1.67871094	+0.08349609	+56.53564453	-70.35644531	-149.19433594	+6336	+17.04638672	+1.11181641	-0.19775391	-143.30566406	-75.16845703	+136.45019531	+5856	+16.19384766	-2.29394531	-3.73974609	+37.57324219	-51.54785156	-87.29736328	+4356
+1458241196.83990000	+16.57617188	-1.64355469	+0.08789063	+57.08496094	-70.35644531	-149.72167969	+6328	+17.05957031	+1.13818359	-0.20654297	-143.34960938	-75.10253906	+136.53808594	+5852	+16.19824219	-2.28076172	-3.74853516	+37.72705078	-51.48193359	-87.56103516	+4364
+1458241196.84400010	+16.58496094	-1.61279297	+0.08349609	+57.50244141	-70.33447266	-150.09521484	+6324	+17.06835938	+1.16455078	-0.21533203	-143.34960938	-75.05859375	+136.58203125	+5848	+16.20263672	-2.26757813	-3.77490234	+37.79296875	-51.37207031	-87.67089844	+4376
+1458241196.84820010	+16.58935547	-1.58642578	+0.07470703	+57.78808594	-70.29052734	-150.40283203	+6316	+17.07275391	+1.18652344	-0.23291016	-143.34960938	-75.03662109	+136.58203125	+5840	+16.19824219	-2.25000000	-3.79687500	+37.83691406	-51.28417969	-87.75878906	+4388
+1458241196.85240010	+16.59814453	-1.56445313	+0.05273438	+57.89794922	-70.22460938	-150.53466797	+6308	+17.07714844	+1.20410156	-0.25488281	-143.28369141	-75.05859375	+136.51611328	+5836	+16.19824219	-2.23681641	-3.82763672	+37.79296875	-51.21826172	-87.75878906	+4396
+1458241196.85649990	+16.60693359	-1.54687500	+0.03076172	+57.89794922	-70.11474609	-150.57861328	+6304	+17.08154297	+1.22167969	-0.28125000	-143.21777344	-75.08056641	+136.40625000	+5836	+16.19824219	-2.21484375	-3.86279297	+37.72705078	-51.10839844	-87.69287109	+4408
+1458241196.86069990	+16.61132813	-1.53808594	+0.00000000	+57.83203125	-70.02685547	-150.57861328	+6296	+17.08593750	+1.23486328	-0.31201172	-143.17382813	-75.12451172	+136.31835938	+5832	+16.18945313	-2.20166016	-3.89794922	+37.61718750	-51.04248047	-87.58300781	+4416
+1458241196.86490010	+16.62011719	-1.52929688	-0.03955078	+57.56835938	-69.87304688	-150.42480469	+6284	+17.09033203	+1.24804688	-0.34716797	-143.02001953	-75.21240234	+136.09863281	+5828	+16.18945313	-2.18847656	-3.93310547	+37.44140625	-51.02050781	-87.45117188	+4420
+1458241196.86900000	+16.62890625	-1.52929688	-0.08789063	+57.12890625	-69.69726563	-150.09521484	+6276	+17.09472656	+1.26123047	-0.39550781	-142.75634766	-75.32226563	+135.76904297	+5828	+16.18945313	-2.16650391	-3.98144531	+37.22167969	-50.93261719	-87.16552734	+4424
+1458241196.87319990	+16.63769531	-1.53369141	-0.14501953	+56.60156250	-69.47753906	-149.72167969	+6268	+17.09472656	+1.27001953	-0.44384766	-142.55859375	-75.45410156	+135.50537109	+5828	+16.18945313	-2.14453125	-4.02978516	+37.00195313	-50.84472656	-86.85791016	+4424
+1458241196.87739990	+16.64648438	-1.53808594	-0.21093750	+55.98632813	-69.23583984	-149.21630859	+6260	+17.09033203	+1.27880859	-0.49218750	-142.38281250	-75.58593750	+135.24169922	+5828	+16.18505859	-2.12255859	-4.08691406	+36.71630859	-50.73486328	-86.50634766	+4424
+1458241196.88150000	+16.65087891	-1.54248047	-0.27685547	+55.26123047	-68.99414063	-148.66699219	+6252	+17.08593750	+1.28320313	-0.54492188	-142.14111328	-75.78369141	+134.89013672	+5828	+16.18066406	-2.09619141	-4.14843750	+36.43066406	-50.58105469	-86.08886719	+4424
+1458241196.88570000	+16.65527344	-1.55126953	-0.35156250	+54.53613281	-68.73046875	-148.07373047	+6248	+17.08154297	+1.28759766	-0.60205078	-141.87744141	-75.98144531	+134.51660156	+5828	+16.16748047	-2.07421875	-4.20996094	+36.10107422	-50.44921875	-85.64941406	+4416
+1458241196.88990000	+16.66406250	-1.56005859	-0.42626953	+53.78906250	-68.44482422	-147.48046875	+6240	+17.08154297	+1.29199219	-0.65478516	-141.61376953	-76.17919922	+134.16503906	+5828	+16.15869141	-2.05224609	-4.26708984	+35.81542969	-50.31738281	-85.25390625	+4408
+1458241196.89400010	+16.67285156	-1.56445313	-0.50097656	+53.08593750	-68.18115234	-146.93115234	+6232	+17.07714844	+1.30078125	-0.71630859	-141.28417969	-76.37695313	+133.72558594	+5832	+16.15429688	-2.03027344	-4.31982422	+35.55175781	-50.22949219	-84.94628906	+4392
+1458241196.89820000	+16.67724609	-1.56445313	-0.57128906	+52.44873047	-67.89550781	-146.40380859	+6220	+17.07275391	+1.31396484	-0.77343750	-140.88867188	-76.59667969	+133.28613281	+5832	+16.14990234	-2.00390625	-4.37255859	+35.37597656	-50.11962891	-84.66064453	+4376
+1458241196.90240000	+16.68603516	-1.55566406	-0.64160156	+51.94335938	-67.63183594	-145.96435547	+6208	+17.07275391	+1.33154297	-0.82177734	-140.66894531	-76.75048828	+133.02246094	+5832	+16.14550781	-1.97314453	-4.42529297	+35.24414063	-49.96582031	-84.39697266	+4356
+1458241196.90650010	+16.69482422	-1.54687500	-0.71191406	+51.41601563	-67.34619141	-145.50292969	+6196	+17.07275391	+1.34912109	-0.87451172	-140.27343750	-76.99218750	+132.58300781	+5832	+16.14111328	-1.94677734	-4.47802734	+35.06835938	-49.79003906	-84.15527344	+4340
+1458241196.91070010	+16.70361328	-1.52929688	-0.78222656	+50.95458984	-67.06054688	-145.04150391	+6188	+17.07275391	+1.37988281	-0.92724609	-139.72412109	-77.21191406	+132.03369141	+5836	+16.14111328	-1.91601563	-4.53515625	+34.95849609	-49.61425781	-83.91357422	+4320
+1458241196.91479990	+16.70800781	-1.50292969	-0.83935547	+50.66894531	-66.81884766	-144.73388672	+6176	+17.07714844	+1.41064453	-0.97558594	-139.28466797	-77.40966797	+131.63818359	+5836	+16.13232422	-1.88085938	-4.59228516	+34.93652344	-49.37255859	-83.71582031	+4304
+1458241196.91899990	+16.71679688	-1.46777344	-0.89208984	+50.47119141	-66.59912109	-144.51416016	+6164	+17.08154297	+1.44140625	-1.02392578	-138.77929688	-77.62939453	+131.13281250	+5836	+16.12353516	-1.85009766	-4.63183594	+34.98046875	-49.17480469	-83.71582031	+4284
+1458241196.92319990	+16.72558594	-1.42382813	-0.94042969	+50.38330078	-66.40136719	-144.31640625	+6156	+17.08593750	+1.48095703	-1.07226563	-138.09814453	-77.84912109	+130.51757813	+5836	+16.11914063	-1.81933594	-4.67578125	+35.06835938	-48.95507813	-83.73779297	+4264
+1458241196.92730000	+16.73437500	-1.37109375	-0.97558594	+50.47119141	-66.24755859	-144.22851563	+6144	+17.09033203	+1.52490234	-1.11181641	-137.59277344	-78.02490234	+130.10009766	+5836	+16.11474609	-1.78857422	-4.71533203	+35.20019531	-48.73535156	-83.80371094	+4244
+1458241196.93150000	+16.74316406	-1.31835938	-1.00634766	+50.60302734	-66.11572266	-144.22851563	+6128	+17.10351563	+1.56884766	-1.15576172	-136.97753906	-78.22265625	+129.52880859	+5836	+16.11035156	-1.76220703	-4.74609375	+35.35400391	-48.53759766	-83.95751953	+4224
+1458241196.93569990	+16.75634766	-1.25244141	-1.03710938	+50.84472656	-65.96191406	-144.25048828	+6116	+17.11230469	+1.62158203	-1.19531250	-136.27441406	-78.42041016	+128.95751953	+5836	+16.11474609	-1.72705078	-4.78125000	+35.59570313	-48.33984375	-84.13330078	+4208
+1458241196.93980000	+16.76953125	-1.18652344	-1.05908203	+51.13037109	-65.83007813	-144.33837891	+6104	+17.12109375	+1.68310547	-1.23486328	-135.65917969	-78.59619141	+128.47412109	+5836	+16.11035156	-1.68750000	-4.81640625	+35.85937500	-48.07617188	-84.33105469	+4196
+1458241196.94400000	+16.77832031	-1.11621094	-1.08105469	+51.43798828	-65.67626953	-144.42626953	+6092	+17.12988281	+1.74462891	-1.27001953	-134.97802734	-78.79394531	+127.94677734	+5836	+16.10595703	-1.64794922	-4.85156250	+36.12304688	-47.81250000	-84.48486328	+4188
+1458241196.94820000	+16.79150391	-1.04589844	-1.10302734	+51.74560547	-65.54443359	-144.47021484	+6080	+17.14306641	+1.80175781	-1.30957031	-134.29687500	-78.99169922	+127.37548828	+5832	+16.09716797	-1.61279297	-4.88671875	+36.36474609	-47.54882813	-84.63867188	+4180
+1458241196.95230010	+16.80029297	-0.97558594	-1.12939453	+51.98730469	-65.41259766	-144.47021484	+6064	+17.15185547	+1.85888672	-1.35351563	-133.50585938	-79.21142578	+126.71630859	+5832	+16.09277344	-1.57763672	-4.92187500	+36.56250000	-47.30712891	-84.77050781	+4172
+1458241196.95650010	+16.80908203	-0.90087891	-1.15136719	+52.31689453	-65.28076172	-144.55810547	+6052	+17.15625000	+1.91601563	-1.39306641	-132.80273438	-79.43115234	+126.10107422	+5832	+16.08398438	-1.54248047	-4.95263672	+36.82617188	-47.08740234	-84.92431641	+4164
+1458241196.96070000	+16.81787109	-0.83496094	-1.17333984	+52.64648438	-65.17089844	-144.66796875	+6036	+17.16064453	+1.97314453	-1.43261719	-132.18750000	-79.62890625	+125.61767578	+5828	+16.07519531	-1.50732422	-4.98339844	+37.04589844	-46.86767578	-85.10009766	+4160
+1458241196.96479990	+16.82666016	-0.76904297	-1.19970703	+52.88818359	-65.01708984	-144.73388672	+6024	+17.16503906	+2.03027344	-1.47656250	-131.52832031	-79.84863281	+125.06835938	+5828	+16.07519531	-1.47216797	-5.01416016	+37.26562500	-46.71386719	-85.27587891	+4152
+1458241196.96900010	+16.83544922	-0.70751953	-1.23046875	+53.12988281	-64.86328125	-144.75585938	+6008	+17.16503906	+2.09619141	-1.51171875	-130.95703125	-80.02441406	+124.65087891	+5828	+16.07080078	-1.43261719	-5.05371094	+37.44140625	-46.51611328	-85.27587891	+4148
+1458241196.97320010	+16.84423828	-0.65478516	-1.26562500	+53.28369141	-64.68750000	-144.79980469	+5988	+17.16943359	+2.14453125	-1.54687500	-130.62744141	-80.20019531	+124.43115234	+5824	+16.06201172	-1.38867188	-5.09326172	+37.57324219	-46.31835938	-85.25390625	+4144
+1458241196.97729990	+16.84863281	-0.60644531	-1.30957031	+53.28369141	-64.46777344	-144.64599609	+5972	+17.16503906	+2.19726563	-1.59521484	-129.94628906	-80.46386719	+123.83789063	+5824	+16.05322266	-1.34912109	-5.13720703	+37.63916016	-46.14257813	-85.18798828	+4140
+1458241196.98149990	+16.85302734	-0.55810547	-1.36230469	+53.23974609	-64.20410156	-144.49218750	+5956	+17.15625000	+2.24560547	-1.64355469	-129.48486328	-80.70556641	+123.44238281	+5820	+16.04882813	-1.30078125	-5.18994141	+37.70507813	-45.96679688	-84.99023438	+4140
+1458241196.98569990	+16.85302734	-0.51855469	-1.41943359	+53.12988281	-63.96240234	-144.29443359	+5940	+17.14746094	+2.28955078	-1.68750000	-129.06738281	-80.92529297	+123.11279297	+5820	+16.03125000	-1.25683594	-5.23828125	+37.70507813	-45.79101563	-84.77050781	+4132
+1458241196.98980000	+16.85302734	-0.48339844	-1.48095703	+52.93212891	-63.69873047	-144.03076172	+5920	+17.13427734	+2.33349609	-1.74462891	-128.36425781	-81.18896484	+122.47558594	+5820	+16.02246094	-1.21289063	-5.29101563	+37.66113281	-45.68115234	-84.52880859	+4120
+1458241196.99400000	+16.84863281	-0.44824219	-1.54248047	+52.80029297	-63.45703125	-143.85498047	+5900	+17.12109375	+2.37304688	-1.79296875	-127.96875000	-81.40869141	+122.10205078	+5820	+16.01367188	-1.17333984	-5.33935547	+37.61718750	-45.59326172	-84.30908203	+4108
+1458241196.99810000	+16.84863281	-0.41748047	-1.60400391	+52.69042969	-63.21533203	-143.72314453	+5876	+17.10791016	+2.41259766	-1.84130859	-127.77099609	-81.62841797	+121.97021484	+5820	+16.00048828	-1.12500000	-5.38769531	+37.59521484	-45.50537109	-84.06738281	+4088
+1458241197.00230000	+16.84863281	-0.38671875	-1.66992188	+52.55859375	-62.92968750	-143.56933594	+5852	+17.09033203	+2.45214844	-1.88964844	-127.57324219	-81.84814453	+121.81640625	+5820	+15.99609375	-1.08105469	-5.44042969	+37.57324219	-45.41748047	-83.82568359	+4068
+1458241197.00650000	+16.84423828	-0.36035156	-1.74023438	+52.36083984	-62.62207031	-143.32763672	+5832	+17.07275391	+2.49609375	-1.93798828	-127.28759766	-82.08984375	+121.61865234	+5820	+15.98730469	-1.03710938	-5.49316406	+37.50732422	-45.32958984	-83.54003906	+4048
+1458241197.01060010	+16.83984375	-0.32519531	-1.81494141	+52.16308594	-62.33642578	-143.08593750	+5808	+17.05517578	+2.54443359	-1.98632813	-126.97998047	-82.33154297	+121.42089844	+5820	+15.98291016	-0.98437500	-5.55029297	+37.48535156	-45.21972656	-83.25439453	+4024
+1458241197.01480010	+16.83544922	-0.29003906	-1.88085938	+52.00927734	-62.05078125	-142.88818359	+5780	+17.03759766	+2.58837891	-2.03466797	-126.56250000	-82.57324219	+121.09130859	+5820	+15.96533203	-0.93164063	-5.60302734	+37.50732422	-45.10986328	-82.96875000	+3996
+1458241197.01900010	+16.82666016	-0.25048828	-1.94238281	+51.96533203	-61.80908203	-142.77832031	+5756	+17.01562500	+2.62353516	-2.08740234	-126.34277344	-82.81494141	+120.91552734	+5820	+15.95214844	-0.88330078	-5.64257813	+37.55126953	-45.04394531	-82.81494141	+3968
+1458241197.02309990	+16.81787109	-0.20654297	-1.99951172	+51.98730469	-61.58935547	-142.69042969	+5728	+16.99804688	+2.67187500	-2.13574219	-126.07910156	-83.05664063	+120.73974609	+5824	+15.94335938	-0.83496094	-5.68212891	+37.61718750	-44.97802734	-82.70507813	+3936
+1458241197.02729990	+16.81347656	-0.15820313	-2.04345703	+52.14111328	-61.43554688	-142.75634766	+5700	+16.98486328	+2.72021484	-2.17089844	-126.34277344	-83.23242188	+121.09130859	+5824	+15.93457031	-0.77783203	-5.72167969	+37.77099609	-44.91210938	-82.59521484	+3904
+1458241197.03150010	+16.81347656	-0.10986328	-2.08300781	+52.31689453	-61.28173828	-142.82226563	+5672	+16.97167969	+2.76855469	-2.20605469	-126.49658203	-83.43017578	+121.33300781	+5824	+15.92578125	-0.73828125	-5.74804688	+37.92480469	-44.89013672	-82.66113281	+3864
+1458241197.03559990	+16.80908203	-0.04833984	-2.11816406	+52.58056641	-61.12792969	-142.91015625	+5652	+16.95410156	+2.82568359	-2.24121094	-126.62841797	-83.62792969	+121.61865234	+5824	+15.93017578	-0.68554688	-5.77880859	+38.18847656	-44.82421875	-82.79296875	+3832
+1458241197.03979990	+16.80468750	+0.01757813	-2.14013672	+52.97607422	-61.06201172	-143.12988281	+5624	+16.94091797	+2.88720703	-2.25878906	-127.44140625	-83.73779297	+122.58544922	+5824	+15.92138672	-0.63281250	-5.80078125	+38.51806641	-44.73632813	-82.94677734	+3796
+1458241197.04399990	+16.80029297	+0.08349609	-2.15332031	+53.39355469	-60.99609375	-143.37158203	+5600	+16.92773438	+2.94433594	-2.28076172	-128.03466797	-83.91357422	+123.33251953	+5824	+15.91699219	-0.58447266	-5.81835938	+38.86962891	-44.64843750	-83.21044922	+3764
+1458241197.04810000	+16.79150391	+0.15820313	-2.16650391	+53.83300781	-60.93017578	-143.56933594	+5576	+16.91894531	+3.00585938	-2.30273438	-128.40820313	-84.06738281	+123.85986328	+5824	+15.91259766	-0.53613281	-5.83593750	+39.26513672	-44.56054688	-83.47412109	+3732
+1458241197.05230000	+16.78710938	+0.22851563	-2.16650391	+54.38232422	-60.93017578	-143.92089844	+5548	+16.91015625	+3.07177734	-2.31591797	-129.19921875	-84.17724609	+124.82666016	+5824	+15.90380859	-0.47900391	-5.84033203	+39.72656250	-44.47265625	-83.80371094	+3704
+1458241197.05650000	+16.78271484	+0.30322266	-2.15771484	+54.99755859	-60.97412109	-144.33837891	+5520	+16.90576172	+3.13330078	-2.32470703	-130.18798828	-84.26513672	+125.94726563	+5820	+15.89501953	-0.43066406	-5.84033203	+40.20996094	-44.42871094	-84.22119141	+3676
+1458241197.06060000	+16.77832031	+0.38232422	-2.14892578	+55.65673828	-61.01806641	-144.77783203	+5496	+16.89697266	+3.19921875	-2.33349609	-131.28662109	-84.35302734	+127.19970703	+5820	+15.89062500	-0.38671875	-5.83593750	+40.71533203	-44.38476563	-84.70458984	+3652
+1458241197.06480000	+16.77832031	+0.45703125	-2.13134766	+56.38183594	-61.08398438	-145.26123047	+5468	+16.89257813	+3.26513672	-2.32910156	-132.91259766	-84.37500000	+128.97949219	+5816	+15.89062500	-0.34277344	-5.82714844	+41.22070313	-44.34082031	-85.18798828	+3628
+1458241197.06890010	+16.77392578	+0.53613281	-2.11816406	+57.01904297	-61.10595703	-145.67871094	+5440	+16.88818359	+3.33544922	-2.32910156	-134.23095703	-84.41894531	+130.49560547	+5812	+15.88623047	-0.29443359	-5.82714844	+41.70410156	-44.27490234	-85.60546875	+3612
+1458241197.07310010	+16.76953125	+0.60644531	-2.10498047	+57.63427734	-61.12792969	-146.09619141	+5412	+16.88378906	+3.39697266	-2.32910156	-135.50537109	-84.46289063	+131.92382813	+5808	+15.88623047	-0.25048828	-5.82714844	+42.16552734	-44.20898438	-86.02294922	+3592
+1458241197.07730010	+16.76074219	+0.67675781	-2.09179688	+58.22753906	-61.14990234	-146.49169922	+5384	+16.87939453	+3.46289063	-2.32910156	-136.69189453	-84.50683594	+133.26416016	+5804	+15.88183594	-0.21093750	-5.81396484	+42.64892578	-44.16503906	-86.50634766	+3584
+1458241197.08139990	+16.75195313	+0.74267578	-2.07861328	+58.79882813	-61.17187500	-146.88720703	+5356	+16.87060547	+3.52880859	-2.32910156	-137.94433594	-84.55078125	+134.69238281	+5800	+15.87304688	-0.15820313	-5.81396484	+43.13232422	-44.07714844	-86.83593750	+3576
+1458241197.08559990	+16.74316406	+0.80419922	-2.06542969	+59.32617188	-61.19384766	-147.28271484	+5332	+16.86621094	+3.58154297	-2.32470703	-139.28466797	-84.57275391	+136.12060547	+5796	+15.85986328	-0.11865234	-5.80517578	+43.50585938	-44.01123047	-87.14355469	+3568
+1458241197.08979990	+16.73876953	+0.85693359	-2.06103516	+59.74365234	-61.17187500	-147.59033203	+5300	+16.85742188	+3.63427734	-2.32910156	-140.47119141	-84.61669922	+137.41699219	+5792	+15.85546875	-0.07910156	-5.80517578	+43.79150391	-44.01123047	-87.40722656	+3556
+1458241197.09390000	+16.72998047	+0.90966797	-2.06103516	+60.11718750	-61.14990234	-147.83203125	+5272	+16.84423828	+3.69140625	-2.33349609	-141.56982422	-84.66064453	+138.64746094	+5792	+15.85107422	-0.03515625	-5.81396484	+44.05517578	-43.98925781	-87.53906250	+3552
+1458241197.09809990	+16.72119141	+0.95361328	-2.06103516	+60.44677734	-61.10595703	-148.09570313	+5240	+16.83105469	+3.73535156	-2.33349609	-142.95410156	-84.70458984	+140.09765625	+5788	+15.84228516	+0.00000000	-5.82275391	+44.25292969	-43.94531250	-87.64892578	+3544
+1458241197.10229990	+16.71679688	+0.99316406	-2.06982422	+60.71044922	-61.01806641	-148.31542969	+5212	+16.81787109	+3.77929688	-2.33789063	-144.20654297	-84.74853516	+141.43798828	+5788	+15.84228516	+0.03076172	-5.82275391	+44.42871094	-43.98925781	-87.78076172	+3532
+1458241197.10640000	+16.70361328	+1.02832031	-2.08740234	+60.82031250	-60.90820313	-148.38134766	+5184	+16.80029297	+3.82763672	-2.34667969	-145.19531250	-84.81445313	+142.53662109	+5788	+15.83789063	+0.07470703	-5.84472656	+44.53857422	-43.94531250	-87.69287109	+3524
+1458241197.11060000	+16.69482422	+1.05468750	-2.10937500	+60.84228516	-60.77636719	-148.38134766	+5160	+16.78710938	+3.86279297	-2.35986328	-146.25000000	-84.90234375	+143.63525391	+5788	+15.82910156	+0.11865234	-5.86669922	+44.56054688	-43.92333984	-87.53906250	+3512
+1458241197.11480000	+16.68603516	+1.07666016	-2.13134766	+60.79833984	-60.64453125	-148.35937500	+5136	+16.76513672	+3.89355469	-2.37304688	-147.28271484	-85.01220703	+144.71191406	+5788	+15.82031250	+0.15380859	-5.88867188	+44.56054688	-43.90136719	-87.36328125	+3500
+1458241197.11890010	+16.67724609	+1.09863281	-2.15771484	+60.73242188	-60.51269531	-148.31542969	+5116	+16.74316406	+3.92871094	-2.39062500	-148.22753906	-85.12207031	+145.72265625	+5796	+15.81152344	+0.19335938	-5.91064453	+44.53857422	-43.90136719	-87.14355469	+3488
+1458241197.12310000	+16.66406250	+1.11621094	-2.18847656	+60.64453125	-60.35888672	-148.27148438	+5100	+16.72119141	+3.95507813	-2.40380859	-149.34814453	-85.25390625	+146.86523438	+5800	+15.79833984	+0.23291016	-5.93701172	+44.49462891	-43.87939453	-86.92382813	+3468
+1458241197.12730000	+16.65527344	+1.13818359	-2.21044922	+60.60058594	-60.22705078	-148.27148438	+5084	+16.69921875	+3.98144531	-2.41699219	-150.53466797	-85.34179688	+148.07373047	+5804	+15.78955078	+0.26806641	-5.95019531	+44.45068359	-43.94531250	-86.72607422	+3448
+1458241197.13140010	+16.65087891	+1.16015625	-2.23681641	+60.53466797	-60.09521484	-148.20556641	+5076	+16.68164063	+4.00781250	-2.43017578	-151.50146484	-85.47363281	+149.06250000	+5812	+15.78515625	+0.30322266	-5.96337891	+44.38476563	-44.01123047	-86.52832031	+3424
+1458241197.13560010	+16.64208984	+1.17773438	-2.26318359	+60.44677734	-59.96337891	-148.11767578	+5068	+16.66406250	+4.03417969	-2.44775391	-152.49023438	-85.60546875	+150.09521484	+5816	+15.78955078	+0.33398438	-5.98095703	+44.36279297	-44.03320313	-86.39648438	+3396
+1458241197.13980010	+16.63330078	+1.19970703	-2.28515625	+60.40283203	-59.83154297	-148.07373047	+5060	+16.65087891	+4.06054688	-2.45214844	-153.94042969	-85.67138672	+151.54541016	+5820	+15.78076172	+0.37353516	-5.99414063	+44.38476563	-44.03320313	-86.26464844	+3364
+1458241197.14389990	+16.62451172	+1.21728516	-2.30712891	+60.31494141	-59.72167969	-148.00781250	+5056	+16.63769531	+4.08251953	-2.46093750	-155.32470703	-85.75927734	+152.97363281	+5828	+15.77636719	+0.40429688	-6.00292969	+44.40673828	-44.03320313	-86.15478516	+3336
+1458241197.14809990	+16.61572266	+1.23925781	-2.32910156	+60.24902344	-59.61181641	-147.89794922	+5052	+16.62011719	+4.11328125	-2.46533203	-156.44531250	-85.86914063	+154.11621094	+5832	+15.77636719	+0.43945313	-6.01171875	+44.45068359	-44.03320313	-86.04492188	+3304
+1458241197.15220000	+16.60693359	+1.27001953	-2.33789063	+60.27099609	-59.54589844	-147.89794922	+5048	+16.60693359	+4.13964844	-2.46533203	-157.52197266	-85.91308594	+155.21484375	+5840	+15.76757813	+0.47900391	-6.01611328	+44.56054688	-44.03320313	-85.97900391	+3272
+1458241197.15640000	+16.60253906	+1.29638672	-2.33789063	+60.38085938	-59.50195313	-147.96386719	+5048	+16.59814453	+4.16601563	-2.46093750	-158.53271484	-85.95703125	+156.26953125	+5844	+15.75878906	+0.50537109	-6.00732422	+44.69238281	-44.05517578	-86.08886719	+3248
+1458241197.16059990	+16.59814453	+1.33593750	-2.33349609	+60.55664063	-59.50195313	-148.05175781	+5048	+16.59375000	+4.19238281	-2.45654297	-159.36767578	-86.02294922	+157.14843750	+5852	+15.75878906	+0.53173828	-5.99414063	+44.89013672	-44.07714844	-86.28662109	+3220
+1458241197.16470000	+16.59375000	+1.37548828	-2.32031250	+60.84228516	-59.54589844	-148.22753906	+5048	+16.59375000	+4.22314453	-2.43896484	-160.46630859	-85.95703125	+158.29101563	+5860	+15.75878906	+0.55810547	-5.97216797	+45.17578125	-44.09912109	-86.55029297	+3204
+1458241197.16890000	+16.58935547	+1.41943359	-2.30273438	+61.10595703	-59.58984375	-148.38134766	+5052	+16.59375000	+4.25830078	-2.41699219	-161.38916016	-85.91308594	+159.27978516	+5864	+15.75878906	+0.58447266	-5.94580078	+45.46142578	-44.12109375	-86.85791016	+3188
+1458241197.17310000	+16.58935547	+1.45898438	-2.28515625	+61.39160156	-59.65576172	-148.55712891	+5052	+16.59814453	+4.29345703	-2.39501953	-162.00439453	-85.89111328	+159.98291016	+5872	+15.76757813	+0.61083984	-5.91943359	+45.79101563	-44.14306641	-87.18750000	+3176
+1458241197.17720010	+16.58496094	+1.50732422	-2.25878906	+61.74316406	-59.74365234	-148.77685547	+5056	+16.59814453	+4.33300781	-2.36865234	-162.55371094	-85.80322266	+160.62011719	+5884	+15.77197266	+0.63720703	-5.89306641	+46.14257813	-44.12109375	-87.53906250	+3168
+1458241197.18140010	+16.58056641	+1.54687500	-2.22802734	+62.09472656	-59.83154297	-148.99658203	+5056	+16.59814453	+4.37255859	-2.33789063	-162.99316406	-85.71533203	+161.16943359	+5892	+15.76757813	+0.66796875	-5.86669922	+46.51611328	-44.07714844	-87.89062500	+3168
+1458241197.18560000	+16.57617188	+1.59082031	-2.19726563	+62.44628906	-59.94140625	-149.21630859	+5056	+16.59814453	+4.40332031	-2.31152344	-163.38867188	-85.67138672	+161.60888672	+5896	+15.75878906	+0.69433594	-5.84033203	+46.84570313	-44.03320313	-88.19824219	+3172
+1458241197.18969990	+16.57177734	+1.63916016	-2.16210938	+62.84179688	-60.07324219	-149.45800781	+5056	+16.59814453	+4.43408203	-2.28515625	-163.60839844	-85.62744141	+161.87255859	+5904	+15.75878906	+0.72070313	-5.80517578	+47.17529297	-44.07714844	-88.57177734	+3184
+1458241197.19390010	+16.57177734	+1.68310547	-2.12695313	+63.23730469	-60.20507813	-149.72167969	+5056	+16.59814453	+4.46484375	-2.26318359	-163.60839844	-85.58349609	+161.96044922	+5908	+15.75878906	+0.74707031	-5.77001953	+47.52685547	-44.12109375	-88.92333984	+3200
+1458241197.19810010	+16.56738281	+1.72705078	-2.08740234	+63.65478516	-60.35888672	-150.00732422	+5056	+16.60253906	+4.49560547	-2.23681641	-163.67431641	-85.51757813	+162.11425781	+5916	+15.75878906	+0.76025391	-5.73046875	+47.83447266	-44.14306641	-89.29687500	+3216
+1458241197.20219990	+16.56738281	+1.76660156	-2.05224609	+64.00634766	-60.49072266	-150.24902344	+5052	+16.60253906	+4.52636719	-2.21044922	-163.85009766	-85.45166016	+162.37792969	+5920	+15.76318359	+0.77343750	-5.69970703	+48.05419922	-44.18701172	-89.62646484	+3232
+1458241197.20639990	+16.56298828	+1.79736328	-2.02148438	+64.29199219	-60.57861328	-150.44677734	+5048	+16.60253906	+4.56152344	-2.18408203	-163.98193359	-85.40771484	+162.61962891	+5924	+15.76757813	+0.79980469	-5.68652344	+48.27392578	-44.16503906	-89.75830078	+3248
+1458241197.21059990	+16.56298828	+1.82812500	-1.99511719	+64.53369141	-60.66650391	-150.57861328	+5040	+16.60253906	+4.58349609	-2.16210938	-164.24560547	-85.36376953	+162.94921875	+5928	+15.76318359	+0.82177734	-5.67333984	+48.38378906	-44.16503906	-89.78027344	+3264
+1458241197.21470000	+16.55859375	+1.85449219	-1.97314453	+64.68750000	-60.75439453	-150.68847656	+5032	+16.59814453	+4.60107422	-2.14892578	-164.44335938	-85.40771484	+163.16894531	+5932	+15.75878906	+0.84375000	-5.66015625	+48.44970703	-44.20898438	-89.80224609	+3280
+1458241197.21890000	+16.55419922	+1.87646484	-1.95556641	+64.79736328	-60.79833984	-150.73242188	+5020	+16.58935547	+4.61865234	-2.14453125	-164.53125000	-85.45166016	+163.30078125	+5932	+15.75878906	+0.86132813	-5.66015625	+48.49365234	-44.20898438	-89.71435547	+3296
+1458241197.22309990	+16.54980469	+1.89404297	-1.94238281	+64.86328125	-60.86425781	-150.77636719	+5012	+16.58496094	+4.62744141	-2.13574219	-164.75097656	-85.49560547	+163.56445313	+5936	+15.75000000	+0.88330078	-5.65576172	+48.47167969	-44.20898438	-89.58251953	+3308
+1458241197.22720000	+16.54541016	+1.90722656	-1.93359375	+64.86328125	-60.88623047	-150.75439453	+5000	+16.58056641	+4.63623047	-2.13574219	-165.05859375	-85.56152344	+163.87207031	+5936	+15.74560547	+0.89648438	-5.65136719	+48.36181641	-44.27490234	-89.40673828	+3316
+1458241197.23140000	+16.54101563	+1.91162109	-1.92919922	+64.79736328	-60.88623047	-150.68847656	+4988	+16.57177734	+4.64062500	-2.13574219	-165.27832031	-85.62744141	+164.09179688	+5936	+15.74560547	+0.90527344	-5.65576172	+48.27392578	-44.31884766	-89.25292969	+3324
+1458241197.23550010	+16.54101563	+1.91601563	-1.93359375	+64.70947266	-60.88623047	-150.62255859	+4980	+16.56738281	+4.64501953	-2.13134766	-165.60791016	-85.67138672	+164.42138672	+5940	+15.75000000	+0.91845703	-5.66015625	+48.16406250	-44.36279297	-89.03320313	+3328
+1458241197.23970010	+16.53662109	+1.92041016	-1.93359375	+64.57763672	-60.86425781	-150.51269531	+4972	+16.55859375	+4.64941406	-2.13134766	-166.04736328	-85.73730469	+164.88281250	+5944	+15.75000000	+0.93603516	-5.66455078	+48.03222656	-44.40673828	-88.76953125	+3324
+1458241197.24390010	+16.53662109	+1.92041016	-1.94238281	+64.42382813	-60.82031250	-150.40283203	+4964	+16.54980469	+4.65380859	-2.13134766	-166.53076172	-85.82519531	+165.34423828	+5948	+15.75000000	+0.94482422	-5.67333984	+47.94433594	-44.40673828	-88.57177734	+3324
+1458241197.24799990	+16.53222656	+1.91601563	-1.95117188	+64.24804688	-60.79833984	-150.24902344	+4964	+16.53662109	+4.65380859	-2.13574219	-167.05810547	-85.91308594	+165.87158203	+5952	+15.75000000	+0.95800781	-5.68212891	+47.83447266	-44.42871094	-88.33007813	+3316
+1458241197.25219990	+16.52783203	+1.91162109	-1.95996094	+64.05029297	-60.75439453	-150.09521484	+4960	+16.52783203	+4.65380859	-2.14013672	-167.58544922	-86.02294922	+166.39892578	+5956	+15.74560547	+0.97558594	-5.69091797	+47.70263672	-44.42871094	-88.02246094	+3308
+1458241197.25640010	+16.52783203	+1.91162109	-1.96875000	+63.89648438	-60.71044922	-149.96337891	+4960	+16.51904297	+4.65380859	-2.14013672	-168.02490234	-86.06689453	+166.83837891	+5960	+15.74560547	+0.99316406	-5.69970703	+47.54882813	-44.47265625	-87.71484375	+3300
+1458241197.26050000	+16.52343750	+1.90722656	-1.97314453	+63.72070313	-60.66650391	-149.85351563	+4960	+16.51025391	+4.65380859	-2.14013672	-168.46435547	-86.11083984	+167.25585938	+5964	+15.74560547	+1.00634766	-5.70410156	+47.41699219	-44.49462891	-87.42919922	+3284
+1458241197.26469990	+16.52343750	+1.90283203	-1.98193359	+63.58886719	-60.64453125	-149.74365234	+4964	+16.49707031	+4.65820313	-2.13134766	-168.90380859	-86.15478516	+167.67333984	+5972	+15.74560547	+1.01953125	-5.70410156	+47.30712891	-44.53857422	-87.18750000	+3268
+1458241197.26889990	+16.51904297	+1.89843750	-1.98632813	+63.47900391	-60.62255859	-149.65576172	+4968	+16.49267578	+4.65820313	-2.12695313	-169.32128906	-86.17675781	+168.09082031	+5980	+15.74560547	+1.04150391	-5.70410156	+47.15332031	-44.60449219	-86.83593750	+3248
+1458241197.27300000	+16.51904297	+1.89843750	-1.98632813	+63.36914063	-60.60058594	-149.56787109	+4972	+16.48388672	+4.66259766	-2.11816406	-169.67285156	-86.19873047	+168.44238281	+5988	+15.75000000	+1.05908203	-5.69970703	+47.08740234	-44.67041016	-86.63818359	+3228
+1458241197.27720000	+16.51904297	+1.89843750	-1.98632813	+63.30322266	-60.57861328	-149.52392578	+4976	+16.47509766	+4.67138672	-2.10937500	-169.91455078	-86.19873047	+168.75000000	+5996	+15.75439453	+1.07666016	-5.69091797	+47.13134766	-44.67041016	-86.52832031	+3204
+1458241197.28140000	+16.51464844	+1.90283203	-1.98632813	+63.28125000	-60.60058594	-149.47998047	+4980	+16.46630859	+4.68017578	-2.09179688	-170.11230469	-86.17675781	+168.94775391	+6004	+15.75439453	+1.08984375	-5.67333984	+47.19726563	-44.69238281	-86.52832031	+3184
+1458241197.28550000	+16.51464844	+1.90722656	-1.97753906	+63.28125000	-60.60058594	-149.47998047	+4984	+16.46191406	+4.69335938	-2.06982422	-170.11230469	-86.13281250	+168.99169922	+6016	+15.75439453	+1.09863281	-5.65576172	+47.32910156	-44.71435547	-86.59423828	+3168
+1458241197.28970000	+16.51464844	+1.91162109	-1.96875000	+63.30322266	-60.64453125	-149.47998047	+4992	+16.46191406	+4.70654297	-2.04345703	-169.89257813	-86.06689453	+168.81591797	+6028	+15.75439453	+1.11181641	-5.62939453	+47.48291016	-44.73632813	-86.70410156	+3156
+1458241197.29390000	+16.51025391	+1.92041016	-1.95996094	+63.36914063	-60.68847656	-149.52392578	+5000	+16.45751953	+4.71972656	-2.01269531	-169.45312500	-85.95703125	+168.42041016	+6040	+15.75878906	+1.11621094	-5.60302734	+47.63671875	-44.78027344	-86.85791016	+3148
+1458241197.29800010	+16.51025391	+1.93359375	-1.94238281	+63.47900391	-60.73242188	-149.58984375	+5008	+16.45751953	+4.73730469	-1.97753906	-168.88183594	-85.82519531	+167.91503906	+6052	+15.76318359	+1.12060547	-5.57666016	+47.81250000	-44.82421875	-87.07763672	+3144
+1458241197.30220010	+16.51025391	+1.94677734	-1.92480469	+63.63281250	-60.79833984	-149.69970703	+5016	+16.45751953	+4.75488281	-1.94677734	-168.24462891	-85.71533203	+167.32177734	+6064	+15.76757813	+1.12500000	-5.54150391	+48.03222656	-44.86816406	-87.34130859	+3144
+1458241197.30629990	+16.51025391	+1.95996094	-1.89843750	+63.85253906	-60.88623047	-149.83154297	+5024	+16.45751953	+4.77246094	-1.91162109	-167.49755859	-85.58349609	+166.64062500	+6076	+15.76757813	+1.12939453	-5.51513672	+48.22998047	-44.86816406	-87.56103516	+3148
+1458241197.31049990	+16.51025391	+1.98193359	-1.87646484	+64.07226563	-60.97412109	-149.96337891	+5032	+16.46191406	+4.79003906	-1.87646484	-166.68457031	-85.47363281	+165.91552734	+6084	+15.77197266	+1.13818359	-5.48876953	+48.42773438	-44.89013672	-87.78076172	+3152
+1458241197.31469990	+16.51025391	+1.99951172	-1.85009766	+64.31396484	-61.06201172	-150.11718750	+5040	+16.46630859	+4.81201172	-1.84570313	-165.76171875	-85.36376953	+165.05859375	+6092	+15.77636719	+1.14257813	-5.45800781	+48.62548828	-44.89013672	-87.97851563	+3164
+1458241197.31880000	+16.50585938	+2.02587891	-1.81054688	+64.64355469	-61.19384766	-150.33691406	+5048	+16.47070313	+4.82958984	-1.81054688	-164.70703125	-85.23193359	+164.06982422	+6104	+15.77636719	+1.15136719	-5.42724609	+48.86718750	-44.89013672	-88.22021484	+3180
+1458241197.32300000	+16.50585938	+2.05224609	-1.77539063	+64.99511719	-61.30371094	-150.53466797	+5052	+16.47509766	+4.84716797	-1.77539063	-163.65234375	-85.07812500	+163.08105469	+6112	+15.77197266	+1.16015625	-5.39648438	+49.06494141	-44.91210938	-88.39599609	+3196
+1458241197.32719990	+16.50585938	+2.07421875	-1.74462891	+65.30273438	-61.39160156	-150.73242188	+5056	+16.47509766	+4.85595703	-1.74462891	-162.55371094	-84.94628906	+162.02636719	+6120	+15.77636719	+1.16894531	-5.37011719	+49.19677734	-44.93408203	-88.52783203	+3220
+1458241197.33130000	+16.50585938	+2.10498047	-1.70947266	+65.65429688	-61.50146484	-150.93017578	+5060	+16.47509766	+4.86914063	-1.72265625	-161.43310547	-84.90234375	+160.97167969	+6124	+15.77636719	+1.17773438	-5.34375000	+49.28466797	-44.93408203	-88.57177734	+3240
+1458241197.33550000	+16.50585938	+2.12695313	-1.67431641	+65.93994141	-61.56738281	-151.10595703	+5060	+16.47949219	+4.88232422	-1.70947266	-160.33447266	-84.88037109	+159.91699219	+6128	+15.77636719	+1.18652344	-5.33056641	+49.30664063	-44.95605469	-88.52783203	+3260
+1458241197.33970000	+16.51025391	+2.14013672	-1.65234375	+66.11572266	-61.61132813	-151.21582031	+5056	+16.47949219	+4.88671875	-1.70068359	-159.25781250	-84.85839844	+158.90625000	+6132	+15.78076172	+1.19091797	-5.32177734	+49.26269531	-44.93408203	-88.41796875	+3280
+1458241197.34380010	+16.51025391	+2.15332031	-1.63916016	+66.20361328	-61.63330078	-151.23779297	+5052	+16.47949219	+4.89550781	-1.69189453	-158.31298828	-84.85839844	+158.00537109	+6132	+15.78076172	+1.19531250	-5.32617188	+49.13085938	-44.89013672	-88.19824219	+3296
+1458241197.34800000	+16.51025391	+2.15771484	-1.63037109	+66.22558594	-61.61132813	-151.21582031	+5044	+16.47949219	+4.89550781	-1.68310547	-157.32421875	-84.88037109	+157.03857422	+6136	+15.78076172	+1.20410156	-5.33935547	+48.95507813	-44.84619141	-87.86865234	+3308
+1458241197.35220000	+16.51464844	+2.15332031	-1.63037109	+66.11572266	-61.56738281	-151.12792969	+5036	+16.47949219	+4.89550781	-1.68310547	-156.24755859	-84.90234375	+155.98388672	+6136	+15.77636719	+1.21289063	-5.35693359	+48.73535156	-44.80224609	-87.45117188	+3320
+1458241197.35630010	+16.51464844	+2.15332031	-1.63037109	+65.98388672	-61.50146484	-151.01806641	+5032	+16.47509766	+4.89550781	-1.68310547	-155.21484375	-84.96826172	+154.99511719	+6136	+15.77636719	+1.22607422	-5.37890625	+48.47167969	-44.73632813	-86.98974609	+3328
+1458241197.36050010	+16.51464844	+2.14453125	-1.63916016	+65.80810547	-61.43554688	-150.88623047	+5028	+16.47070313	+4.89111328	-1.68750000	-154.13818359	-85.03417969	+153.94042969	+6140	+15.77197266	+1.23046875	-5.39648438	+48.18603516	-44.71435547	-86.55029297	+3336
+1458241197.36470010	+16.51904297	+2.13134766	-1.65234375	+65.58837891	-61.36962891	-150.71044922	+5028	+16.47070313	+4.88671875	-1.69628906	-152.99560547	-85.12207031	+152.79785156	+6144	+15.77197266	+1.23486328	-5.41845703	+47.87841797	-44.67041016	-86.08886719	+3336
+1458241197.36879990	+16.52343750	+2.12255859	-1.66113281	+65.39062500	-61.30371094	-150.55664063	+5028	+16.46630859	+4.88232422	-1.70507813	-151.80908203	-85.20996094	+151.61132813	+6148	+15.77197266	+1.24365234	-5.44921875	+47.50488281	-44.64843750	-85.49560547	+3328
+1458241197.37299990	+16.52343750	+2.10937500	-1.67431641	+65.14892578	-61.23779297	-150.38085938	+5028	+16.46630859	+4.87353516	-1.71826172	-150.53466797	-85.31982422	+150.35888672	+6152	+15.78076172	+1.24804688	-5.47119141	+47.17529297	-44.60449219	-85.01220703	+3316
+1458241197.37719990	+16.52783203	+2.09619141	-1.69189453	+64.88525391	-61.17187500	-150.20507813	+5032	+16.46191406	+4.86914063	-1.73144531	-149.19433594	-85.42968750	+149.04052734	+6160	+15.78076172	+1.25244141	-5.49755859	+46.88964844	-44.53857422	-84.55078125	+3300
+1458241197.38130000	+16.52783203	+2.08300781	-1.70507813	+64.64355469	-61.10595703	-150.02929688	+5036	+16.46191406	+4.86035156	-1.74023438	-147.70019531	-85.51757813	+147.54638672	+6164	+15.77636719	+1.25244141	-5.52832031	+46.56005859	-44.45068359	-84.06738281	+3280
+1458241197.38550000	+16.53222656	+2.07421875	-1.71826172	+64.37988281	-61.04003906	-149.85351563	+5040	+16.46191406	+4.85156250	-1.74902344	-146.20605469	-85.58349609	+146.05224609	+6172	+15.77636719	+1.26123047	-5.54589844	+46.36230469	-44.40673828	-83.71582031	+3260
+1458241197.38960000	+16.53222656	+2.06103516	-1.73144531	+64.16015625	-60.97412109	-149.67773438	+5044	+16.45751953	+4.84277344	-1.75781250	-144.60205078	-85.62744141	+144.42626953	+6176	+15.77197266	+1.27001953	-5.55908203	+46.23046875	-44.36279297	-83.43017578	+3236
+1458241197.39380000	+16.53662109	+2.04785156	-1.74462891	+63.91845703	-60.90820313	-149.50195313	+5052	+16.46191406	+4.83398438	-1.76660156	-142.80029297	-85.67138672	+142.62451172	+6184	+15.77197266	+1.27001953	-5.55468750	+46.14257813	-44.40673828	-83.34228516	+3216
+1458241197.39800000	+16.54101563	+2.03906250	-1.75341797	+63.69873047	-60.86425781	-149.34814453	+5056	+16.46191406	+4.82958984	-1.77099609	-141.02050781	-85.69335938	+140.84472656	+6188	+15.78076172	+1.26562500	-5.54589844	+46.12060547	-44.42871094	-83.36425781	+3192
+1458241197.40210010	+16.54101563	+2.03466797	-1.76220703	+63.54492188	-60.84228516	-149.23828125	+5060	+16.46630859	+4.82958984	-1.77099609	-139.37255859	-85.67138672	+139.21875000	+6192	+15.78515625	+1.26123047	-5.53710938	+46.16455078	-44.42871094	-83.40820313	+3176
+1458241197.40630010	+16.54541016	+2.03027344	-1.76660156	+63.43505859	-60.84228516	-149.17236328	+5064	+16.47070313	+4.82958984	-1.76660156	-137.90039063	-85.60546875	+137.76855469	+6192	+15.78515625	+1.25683594	-5.52832031	+46.20849609	-44.42871094	-83.49609375	+3160
+1458241197.41050000	+16.54541016	+2.03027344	-1.76660156	+63.36914063	-60.84228516	-149.10644531	+5068	+16.47509766	+4.83398438	-1.76220703	-136.53808594	-85.53955078	+136.40625000	+6196	+15.79394531	+1.25244141	-5.51513672	+46.29638672	-44.42871094	-83.60595703	+3148
+1458241197.41459990	+16.54980469	+2.03027344	-1.76220703	+63.34716797	-60.84228516	-149.08447266	+5072	+16.47949219	+4.83837891	-1.75341797	-135.19775391	-85.42968750	+135.08789063	+6200	+15.79394531	+1.25244141	-5.50195313	+46.42822266	-44.40673828	-83.73779297	+3136
+1458241197.41880010	+16.54980469	+2.03466797	-1.75341797	+63.39111328	-60.88623047	-149.10644531	+5076	+16.48828125	+4.84716797	-1.74023438	-134.07714844	-85.31982422	+133.96728516	+6200	+15.79394531	+1.25244141	-5.48876953	+46.53808594	-44.40673828	-83.86962891	+3132
+1458241197.42300010	+16.54980469	+2.04345703	-1.74462891	+63.45703125	-60.93017578	-149.15039063	+5080	+16.49267578	+4.85156250	-1.72705078	-133.00048828	-85.16601563	+132.93457031	+6204	+15.79394531	+1.25244141	-5.47119141	+46.69189453	-44.40673828	-84.06738281	+3132
+1458241197.42709990	+16.55419922	+2.05224609	-1.73144531	+63.56689453	-60.97412109	-149.19433594	+5084	+16.49707031	+4.86035156	-1.71386719	-131.96777344	-85.03417969	+131.92382813	+6204	+15.79394531	+1.24804688	-5.44921875	+46.82373047	-44.42871094	-84.26513672	+3136
+1458241197.43129990	+16.55419922	+2.06542969	-1.71826172	+63.67675781	-61.01806641	-149.26025391	+5088	+16.50146484	+4.87353516	-1.70068359	-130.93505859	-84.90234375	+130.93505859	+6208	+15.79833984	+1.24365234	-5.43164063	+46.95556641	-44.45068359	-84.44091797	+3140
+1458241197.43549990	+16.55419922	+2.07421875	-1.70507813	+63.80859375	-61.08398438	-149.34814453	+5088	+16.50585938	+4.88232422	-1.68750000	-129.92431641	-84.77050781	+129.96826172	+6208	+15.80273438	+1.24365234	-5.40966797	+47.08740234	-44.47265625	-84.63867188	+3152
+1458241197.43960000	+16.55419922	+2.08740234	-1.69189453	+63.96240234	-61.12792969	-149.45800781	+5092	+16.51025391	+4.89111328	-1.67431641	-129.04541016	-84.63867188	+129.15527344	+6208	+15.80712891	+1.23925781	-5.39208984	+47.21923828	-44.49462891	-84.83642578	+3164
+1458241197.44380000	+16.55419922	+2.09619141	-1.67871094	+64.09423828	-61.19384766	-149.54589844	+5092	+16.51464844	+4.90429688	-1.66113281	-128.16650391	-84.50683594	+128.32031250	+6208	+15.81152344	+1.23486328	-5.37451172	+47.39501953	-44.49462891	-85.03417969	+3180
+1458241197.44800000	+16.55419922	+2.10498047	-1.66552734	+64.22607422	-61.23779297	-149.63378906	+5092	+16.51904297	+4.90869141	-1.64794922	-127.35351563	-84.39697266	+127.55126953	+6208	+15.81152344	+1.23486328	-5.35693359	+47.52685547	-44.49462891	-85.16601563	+3196
+1458241197.45210000	+16.55419922	+2.11376953	-1.65234375	+64.33593750	-61.28173828	-149.69970703	+5092	+16.51904297	+4.90869141	-1.64355469	-126.51855469	-84.30908203	+126.71630859	+6204	+15.81152344	+1.23046875	-5.34814453	+47.61474609	-44.49462891	-85.25390625	+3212
+1458241197.45630000	+16.55419922	+2.12255859	-1.64355469	+64.44580078	-61.32568359	-149.74365234	+5088	+16.52343750	+4.91308594	-1.63916016	-125.52978516	-84.24316406	+125.77148438	+6200	+15.81152344	+1.23046875	-5.33935547	+47.65869141	-44.49462891	-85.27587891	+3228
+1458241197.46040010	+16.55419922	+2.12695313	-1.63476563	+64.51171875	-61.36962891	-149.78759766	+5084	+16.51904297	+4.90869141	-1.63916016	-124.56298828	-84.19921875	+124.84863281	+6196	+15.81152344	+1.23046875	-5.33496094	+47.68066406	-44.49462891	-85.23193359	+3244
+1458241197.46460010	+16.55419922	+2.13134766	-1.63037109	+64.57763672	-61.39160156	-149.80957031	+5080	+16.51904297	+4.90429688	-1.63916016	-123.66210938	-84.15527344	+123.99169922	+6196	+15.81152344	+1.23046875	-5.33496094	+47.63671875	-44.51660156	-85.14404297	+3260
+1458241197.46880010	+16.55419922	+2.13574219	-1.62597656	+64.57763672	-61.41357422	-149.80957031	+5076	+16.51464844	+4.89990234	-1.64355469	-122.54150391	-84.15527344	+122.93701172	+6196	+15.81591797	+1.23046875	-5.34375000	+47.57080078	-44.53857422	-85.03417969	+3272
+1458241197.47289990	+16.55419922	+2.13574219	-1.62158203	+64.57763672	-61.43554688	-149.80957031	+5072	+16.51025391	+4.89111328	-1.65234375	-121.44287109	-84.17724609	+121.88232422	+6196	+15.81591797	+1.23046875	-5.35253906	+47.46093750	-44.53857422	-84.83642578	+3280
+1458241197.47709990	+16.55419922	+2.13134766	-1.62597656	+64.53369141	-61.43554688	-149.76562500	+5068	+16.51025391	+4.88232422	-1.66113281	-120.41015625	-84.22119141	+120.87158203	+6196	+15.81591797	+1.23046875	-5.36572266	+47.35107422	-44.53857422	-84.61669922	+3288
+1458241197.48130010	+16.55419922	+2.13134766	-1.62597656	+64.48974609	-61.43554688	-149.72167969	+5064	+16.50585938	+4.86474609	-1.66992188	-119.24560547	-84.26513672	+119.75097656	+6200	+15.81591797	+1.23046875	-5.38330078	+47.17529297	-44.53857422	-84.30908203	+3292
+1458241197.48540000	+16.55419922	+2.12695313	-1.63037109	+64.40185547	-61.43554688	-149.67773438	+5060	+16.50146484	+4.85156250	-1.68310547	-117.99316406	-84.33105469	+118.56445313	+6200	+15.81152344	+1.23486328	-5.40527344	+46.99951172	-44.53857422	-83.95751953	+3296
+1458241197.48959990	+16.55419922	+2.12255859	-1.63476563	+64.31396484	-61.43554688	-149.61181641	+5056	+16.49267578	+4.83837891	-1.69628906	-116.78466797	-84.39697266	+117.39990234	+6204	+15.81152344	+1.23486328	-5.42285156	+46.80175781	-44.53857422	-83.58398438	+3292
+1458241197.49379990	+16.55419922	+2.11816406	-1.63916016	+64.24804688	-61.43554688	-149.54589844	+5056	+16.48388672	+4.82080078	-1.71386719	-115.04882813	-84.50683594	+115.72998047	+6212	+15.80273438	+1.23925781	-5.46240234	+46.40625000	-44.58251953	-82.85888672	+3288
+1458241197.49790000	+16.55419922	+2.11816406	-1.64355469	+64.18212891	-61.43554688	-149.50195313	+5052	+16.47509766	+4.80761719	-1.73144531	-113.35693359	-84.61669922	+114.16992188	+6216	+15.80273438	+1.24365234	-5.48876953	+46.14257813	-44.60449219	-82.39746094	+3272
+1458241197.50210000	+16.55419922	+2.11376953	-1.64794922	+64.09423828	-61.43554688	-149.43603516	+5052	+16.47070313	+4.79443359	-1.74023438	-112.25830078	-84.68261719	+113.15917969	+6220	+15.79833984	+1.24365234	-5.50634766	+45.98876953	-44.64843750	-82.08984375	+3252
+1458241197.50630000	+16.55419922	+2.10937500	-1.65673828	+64.00634766	-61.41357422	-149.37011719	+5052	+16.46191406	+4.78125000	-1.74902344	-110.91796875	-84.81445313	+111.95068359	+6224	+15.79833984	+1.24365234	-5.52392578	+45.85693359	-44.67041016	-81.80419922	+3232
+1458241197.51040010	+16.55419922	+2.10498047	-1.66113281	+63.89648438	-61.41357422	-149.28222656	+5048	+16.46191406	+4.77685547	-1.75341797	-109.64355469	-84.92431641	+110.85205078	+6228	+15.79833984	+1.24365234	-5.53710938	+45.79101563	-44.67041016	-81.62841797	+3204
+1458241197.51460000	+16.55419922	+2.10058594	-1.66552734	+63.78662109	-61.43554688	-149.19433594	+5048	+16.45751953	+4.77685547	-1.75341797	-108.74267578	-85.01220703	+110.10498047	+6228	+15.79394531	+1.24804688	-5.54589844	+45.83496094	-44.62646484	-81.49658203	+3184
+1458241197.51880000	+16.54980469	+2.09179688	-1.67431641	+63.58886719	-61.45751953	-149.01855469	+5052	+16.45312500	+4.77246094	-1.75781250	-107.55615234	-85.16601563	+109.09423828	+6232	+15.78515625	+1.24804688	-5.54150391	+45.90087891	-44.60449219	-81.54052734	+3164
+1458241197.52290010	+16.54980469	+2.08740234	-1.68310547	+63.39111328	-61.47949219	-148.86474609	+5052	+16.44873047	+4.77685547	-1.76220703	-106.39160156	-85.31982422	+108.08349609	+6232	+15.78515625	+1.24365234	-5.53710938	+46.03271484	-44.60449219	-81.65039063	+3148
+1458241197.52710010	+16.54980469	+2.08300781	-1.69189453	+63.21533203	-61.54541016	-148.71093750	+5052	+16.44873047	+4.78564453	-1.74902344	-106.12792969	-85.45166016	+108.01757813	+6240	+15.78076172	+1.23925781	-5.52832031	+46.20849609	-44.58251953	-81.82617188	+3136
+1458241197.53130010	+16.54980469	+2.07861328	-1.70068359	+62.86376953	-61.65527344	-148.38134766	+5052	+16.45312500	+4.79443359	-1.74023438	-105.75439453	-85.60546875	+107.79785156	+6244	+15.78515625	+1.23486328	-5.51513672	+46.34033203	-44.58251953	-81.97998047	+3128
+1458241197.53539990	+16.54541016	+2.07861328	-1.70947266	+62.55615234	-61.78710938	-148.09570313	+5052	+16.45751953	+4.81201172	-1.72705078	-105.68847656	-85.78125000	+107.92968750	+6248	+15.78515625	+1.23046875	-5.50195313	+46.51611328	-44.58251953	-82.19970703	+3124
+1458241197.53959990	+16.54541016	+2.07861328	-1.70947266	+62.31445313	-61.96289063	-147.83203125	+5052	+16.46630859	+4.82958984	-1.70507813	-106.61132813	-85.93505859	+109.05029297	+6252	+15.78955078	+1.22607422	-5.48876953	+46.75781250	-44.56054688	-82.48535156	+3124
+1458241197.54370000	+16.54101563	+2.09179688	-1.70507813	+61.91894531	-62.27050781	-147.39257813	+5052	+16.47070313	+4.84277344	-1.68750000	-107.18261719	-86.17675781	+109.77539063	+6256	+15.78955078	+1.22167969	-5.47558594	+46.91162109	-44.53857422	-82.66113281	+3128
+1458241197.54790000	+16.54101563	+2.10058594	-1.69189453	+61.58935547	-62.57812500	-147.01904297	+5056	+16.47949219	+4.85595703	-1.66992188	-107.70996094	-86.44042969	+110.43457031	+6256	+15.78955078	+1.21728516	-5.46679688	+47.10937500	-44.49462891	-82.88085938	+3132
+1458241197.55209990	+16.54101563	+2.11816406	-1.67871094	+61.30371094	-62.90771484	-146.66748047	+5056	+16.48388672	+4.87353516	-1.65673828	-108.39111328	-86.72607422	+111.26953125	+6260	+15.78955078	+1.21289063	-5.45361328	+47.30712891	-44.42871094	-83.10058594	+3140
+1458241197.55620000	+16.53662109	+2.14013672	-1.65234375	+60.90820313	-63.39111328	-146.11816406	+5056	+16.48828125	+4.88671875	-1.64794922	-108.83056641	-87.07763672	+111.84082031	+6264	+15.79394531	+1.20410156	-5.44042969	+47.61474609	-44.38476563	-83.43017578	+3156
+1458241197.56040000	+16.53662109	+2.15771484	-1.62597656	+60.53466797	-63.80859375	-145.65673828	+5056	+16.49707031	+4.89550781	-1.63916016	-110.41259766	-87.45117188	+113.48876953	+6264	+15.78955078	+1.19531250	-5.42285156	+47.87841797	-44.31884766	-83.73779297	+3176
+1458241197.56460000	+16.54101563	+2.17089844	-1.60400391	+60.13916016	-64.20410156	-145.15136719	+5052	+16.50585938	+4.90429688	-1.62158203	-114.38964844	-87.80273438	+117.53173828	+6264	+15.79394531	+1.18652344	-5.40527344	+48.12011719	-44.29687500	-84.06738281	+3196
+1458241197.56870010	+16.54101563	+2.18847656	-1.58642578	+59.52392578	-64.62158203	-144.38232422	+5048	+16.51025391	+4.91748047	-1.60839844	-119.22363281	-88.26416016	+122.43164063	+6264	+15.80273438	+1.17773438	-5.38769531	+48.47167969	-44.20898438	-84.41894531	+3220
+1458241197.57290010	+16.54541016	+2.18847656	-1.57763672	+58.82080078	-64.92919922	-143.61328125	+5036	+16.51464844	+4.92626953	-1.59960938	-127.72705078	-88.68164063	+131.02294922	+6264	+15.80712891	+1.16894531	-5.37451172	+48.66943359	-44.14306641	-84.63867188	+3244
+1458241197.57710000	+16.55419922	+2.18408203	-1.57324219	+58.02978516	-65.23681641	-142.75634766	+5028	+16.51904297	+4.93945313	-1.59960938	-143.98681641	-89.12109375	+147.37060547	+6264	+15.80712891	+1.16015625	-5.37451172	+48.80126953	-44.07714844	-84.74853516	+3268
+1458241197.58119990	+16.55419922	+2.17968750	-1.57763672	+56.99707031	-65.52246094	-141.65771484	+5016	+16.51464844	+4.94384766	-1.61279297	+170.74951172	-89.47265625	-167.38769531	+6268	+15.81152344	+1.15576172	-5.38330078	+48.86718750	-43.98925781	-84.74853516	+3284
+1458241197.58540010	+16.55859375	+2.16210938	-1.58642578	+55.85449219	-65.76416016	-140.51513672	+5008	+16.51025391	+4.93505859	-1.62597656	+117.33398438	-89.20898438	-114.03808594	+6268	+15.80712891	+1.15136719	-5.39208984	+48.86718750	-43.92333984	-84.66064453	+3304
+1458241197.58960010	+16.56298828	+2.13574219	-1.60839844	+54.58007813	-65.96191406	-139.24072266	+5008	+16.51025391	+4.93066406	-1.64355469	+98.81103516	-88.63769531	-95.36132813	+6272	+15.80712891	+1.14257813	-5.40527344	+48.84521484	-43.87939453	-84.55078125	+3320
+1458241197.59369990	+16.57177734	+2.10937500	-1.63916016	+52.99804688	-66.13769531	-137.61474609	+5008	+16.50585938	+4.92187500	-1.66552734	+89.67041016	-87.97851563	-86.26464844	+6280	+15.81152344	+1.13818359	-5.41406250	+48.77929688	-43.85742188	-84.44091797	+3332
+1458241197.59789990	+16.57617188	+2.07861328	-1.67431641	+51.39404297	-66.24755859	-135.98876953	+5012	+16.50146484	+4.92187500	-1.68310547	+86.19873047	-87.25341797	-82.81494141	+6284	+15.81152344	+1.13818359	-5.42285156	+48.73535156	-43.85742188	-84.28710938	+3340
+1458241197.60209990	+16.58496094	+2.04785156	-1.70947266	+49.74609375	-66.40136719	-134.34082031	+5016	+16.49707031	+4.92187500	-1.70068359	+84.83642578	-86.48437500	-81.45263672	+6288	+15.81152344	+1.13378906	-5.44042969	+48.66943359	-43.83544922	-84.11132813	+3344
+1458241197.60620000	+16.58935547	+2.01269531	-1.74902344	+47.68066406	-66.53320313	-132.23144531	+5024	+16.48828125	+4.91748047	-1.73144531	+82.08984375	-85.64941406	-78.75000000	+6296	+15.81591797	+1.13378906	-5.45800781	+48.58154297	-43.81347656	-83.91357422	+3344
+1458241197.61040000	+16.59814453	+1.98193359	-1.79296875	+45.68115234	-66.62109375	-130.20996094	+5028	+16.48388672	+4.91748047	-1.76660156	+80.41992188	-84.77050781	-77.08007813	+6304	+15.81591797	+1.12939453	-5.47558594	+48.49365234	-43.76953125	-83.69384766	+3340
+1458241197.61450000	+16.59814453	+1.94677734	-1.82812500	+43.68164063	-66.75292969	-128.21044922	+5036	+16.47949219	+4.91748047	-1.79296875	+79.82666016	-83.86962891	-76.53076172	+6308	+15.81591797	+1.12939453	-5.49755859	+48.40576172	-43.72558594	-83.45214844	+3332
+1458241197.61870000	+16.60253906	+1.90722656	-1.85888672	+41.35253906	-66.88476563	-125.85937500	+5040	+16.47509766	+4.91308594	-1.82373047	+78.77197266	-82.92480469	-75.52001953	+6316	+15.81152344	+1.12060547	-5.52392578	+48.27392578	-43.65966797	-83.12255859	+3320
+1458241197.62290000	+16.60693359	+1.88085938	-1.88964844	+39.19921875	-66.97265625	-123.66210938	+5048	+16.47070313	+4.91308594	-1.85449219	+78.13476563	-81.95800781	-74.88281250	+6324	+15.80712891	+1.12060547	-5.54150391	+48.20800781	-43.63769531	-82.90283203	+3304
+1458241197.62700010	+16.61132813	+1.85449219	-1.90722656	+37.00195313	-67.17041016	-121.39892578	+5052	+16.47070313	+4.91308594	-1.87207031	+78.48632813	-81.03515625	-75.27832031	+6328	+15.80273438	+1.11621094	-5.55468750	+48.16406250	-43.61572266	-82.72705078	+3284
+1458241197.63120010	+16.62011719	+1.83251953	-1.92480469	+34.71679688	-67.30224609	-119.09179688	+5056	+16.47070313	+4.90869141	-1.89404297	+78.06884766	-80.02441406	-74.90478516	+6336	+15.79833984	+1.11181641	-5.56347656	+48.16406250	-43.61572266	-82.61718750	+3264
+1458241197.63540010	+16.62451172	+1.81933594	-1.94238281	+32.38769531	-67.41210938	-116.63085938	+5056	+16.47070313	+4.92187500	-1.91601563	+77.93701172	-78.99169922	-74.72900391	+6340	+15.80273438	+1.09863281	-5.57226563	+48.20800781	-43.59375000	-82.59521484	+3240
+1458241197.63949990	+16.62890625	+1.80615234	-1.93359375	+29.99267578	-67.65380859	-114.12597656	+5052	+16.47509766	+4.93505859	-1.91601563	+78.59619141	-78.00292969	-75.38818359	+6344	+15.79833984	+1.08984375	-5.57666016	+48.29589844	-43.52783203	-82.61718750	+3220
+1458241197.64369990	+16.62890625	+1.78417969	-1.92480469	+27.50976563	-67.85156250	-111.59912109	+5048	+16.48388672	+4.94824219	-1.92480469	+78.68408203	-76.92626953	-75.45410156	+6344	+15.79394531	+1.08105469	-5.57666016	+48.40576172	-43.46191406	-82.70507813	+3200
+1458241197.64790010	+16.63330078	+1.77099609	-1.91162109	+24.89501953	-68.02734375	-108.91845703	+5040	+16.48828125	+4.96142578	-1.93359375	+78.70605469	-75.87158203	-75.43212891	+6344	+15.79394531	+1.06787109	-5.58105469	+48.53759766	-43.41796875	-82.81494141	+3180
+1458241197.65200000	+16.63330078	+1.76220703	-1.89843750	+22.21435547	-68.18115234	-106.14990234	+5036	+16.50146484	+4.97460938	-1.92919922	+79.05761719	-74.83886719	-75.78369141	+6340	+15.78515625	+1.05468750	-5.57666016	+48.66943359	-43.35205078	-82.92480469	+3168
+1458241197.65619990	+16.63769531	+1.74902344	-1.88085938	+19.53369141	-68.31298828	-103.38134766	+5028	+16.50585938	+4.99218750	-1.92480469	+79.25537109	-73.78417969	-75.95947266	+6340	+15.78076172	+1.03710938	-5.56787109	+48.84521484	-43.33007813	-83.12255859	+3160
+1458241197.66039990	+16.63769531	+1.74023438	-1.85888672	+16.87500000	-68.42285156	-100.61279297	+5020	+16.51025391	+5.00537109	-1.92480469	+79.40917969	-72.72949219	-76.11328125	+6336	+15.78076172	+1.01953125	-5.55468750	+49.02099609	-43.30810547	-83.36425781	+3160
+1458241197.66450000	+16.63769531	+1.73583984	-1.83691406	+14.17236328	-68.48876953	-97.82226563	+5012	+16.52343750	+5.01416016	-1.91162109	+79.65087891	-71.69677734	-76.39892578	+6332	+15.77636719	+0.99755859	-5.54150391	+49.19677734	-43.28613281	-83.60595703	+3160
+1458241197.66870000	+16.63769531	+1.72265625	-1.81933594	+11.44775391	-68.46679688	-95.00976563	+4996	+16.53662109	+5.02734375	-1.90722656	+79.82666016	-70.64208984	-76.55273438	+6328	+15.78076172	+0.97558594	-5.53271484	+49.39453125	-43.26416016	-83.84765625	+3164
+1458241197.67290000	+16.63330078	+1.70947266	-1.79736328	+8.81103516	-68.42285156	-92.32910156	+4984	+16.54541016	+5.03613281	-1.89843750	+79.98046875	-69.60937500	-76.68457031	+6324	+15.78076172	+0.95361328	-5.52392578	+49.54833984	-43.22021484	-84.04541016	+3172
+1458241197.67700000	+16.63330078	+1.69628906	-1.78857422	+6.41601563	-68.24707031	-89.86816406	+4968	+16.55419922	+5.04492188	-1.90283203	+79.87060547	-68.53271484	-76.57470703	+6316	+15.77636719	+0.93164063	-5.51953125	+49.70214844	-43.17626953	-84.24316406	+3180
+1458241197.68120000	+16.62451172	+1.67871094	-1.78417969	+4.06494141	-68.04931641	-87.49511719	+4956	+16.55859375	+5.05810547	-1.90283203	+79.93652344	-67.50000000	-76.61865234	+6308	+15.77197266	+0.90527344	-5.51513672	+49.87792969	-43.08837891	-84.41894531	+3192
+1458241197.68540000	+16.62011719	+1.65673828	-1.77539063	+1.93359375	-67.82958984	-85.36376953	+4940	+16.55859375	+5.05810547	-1.90722656	+79.84863281	-66.51123047	-76.55273438	+6300	+15.76318359	+0.87890625	-5.51074219	+49.98779297	-43.04443359	-84.52880859	+3204
+1458241197.68950010	+16.61572266	+1.63916016	-1.78857422	+0.17578125	-67.47802734	-83.58398438	+4928	+16.56298828	+5.04931641	-1.93798828	+79.36523438	-65.45654297	-76.11328125	+6296	+15.75878906	+0.85253906	-5.50634766	+50.00976563	-43.02246094	-84.61669922	+3220
+1458241197.69370010	+16.61132813	+1.62158203	-1.80615234	-1.51611328	-67.10449219	-81.91406250	+4916	+16.56298828	+5.05371094	-1.95556641	+79.25537109	-64.53369141	-75.95947266	+6288	+15.75439453	+0.82617188	-5.51074219	+50.00976563	-43.00048828	-84.61669922	+3232
+1458241197.69779990	+16.60693359	+1.59521484	-1.82373047	-2.92236328	-66.75292969	-80.55175781	+4904	+16.56298828	+5.04052734	-1.96875000	+79.10156250	-63.61083984	-75.87158203	+6284	+15.75000000	+0.80419922	-5.51513672	+49.98779297	-42.95654297	-84.59472656	+3244
+1458241197.70199990	+16.60253906	+1.57324219	-1.85009766	-3.88916016	-66.33544922	-79.62890625	+4896	+16.56738281	+5.02294922	-2.02148438	+78.48632813	-62.60009766	-75.32226563	+6284	+15.74560547	+0.78222656	-5.52392578	+49.96582031	-42.93457031	-84.55078125	+3252
+1458241197.70619990	+16.59375000	+1.54687500	-1.88964844	-4.76806641	-65.83007813	-78.81591797	+4896	+16.56298828	+5.01416016	-2.06542969	+78.17871094	-61.69921875	-74.97070313	+6284	+15.74121094	+0.76464844	-5.54589844	+49.85595703	-42.82470703	-84.39697266	+3260
+1458241197.71030000	+16.59375000	+1.51611328	-1.92919922	-5.40527344	-65.36865234	-78.31054688	+4888	+16.55859375	+5.00097656	-2.11376953	+77.78320313	-60.79833984	-74.57519531	+6284	+15.73242188	+0.74707031	-5.57226563	+49.74609375	-42.71484375	-84.17724609	+3264
+1458241197.71450000	+16.59375000	+1.48974609	-1.98193359	-5.60302734	-64.86328125	-78.22265625	+4888	+16.54980469	+4.97900391	-2.18847656	+77.08007813	-59.83154297	-73.82812500	+6284	+15.72363281	+0.72949219	-5.59423828	+49.61425781	-42.60498047	-83.95751953	+3264
+1458241197.71869990	+16.58935547	+1.46337891	-2.03027344	-5.77880859	-64.37988281	-78.15673828	+4888	+16.54101563	+4.96582031	-2.25000000	+76.72851563	-59.04052734	-73.45458984	+6288	+15.71044922	+0.70312500	-5.62060547	+49.43847656	-42.47314453	-83.73779297	+3260
+1458241197.72280000	+16.58496094	+1.43701172	-2.07861328	-5.71289063	-63.96240234	-78.33251953	+4888	+16.53222656	+4.93945313	-2.30712891	+76.26708984	-58.22753906	-73.03710938	+6292	+15.69726563	+0.68554688	-5.63818359	+49.28466797	-42.31933594	-83.58398438	+3252
+1458241197.72700000	+16.58496094	+1.41943359	-2.12255859	-5.36132813	-63.58886719	-78.77197266	+4888	+16.53222656	+4.90429688	-2.38623047	+75.60791016	-57.43652344	-72.44384766	+6300	+15.68847656	+0.66357422	-5.66015625	+49.19677734	-42.16552734	-83.43017578	+3240
+1458241197.73120000	+16.58496094	+1.40625000	-2.15771484	-5.05371094	-63.25927734	-79.14550781	+4884	+16.52783203	+4.88232422	-2.45214844	+75.16845703	-56.73339844	-72.02636719	+6304	+15.67968750	+0.64160156	-5.68212891	+49.04296875	-41.98974609	-83.29833984	+3224
+1458241197.73530010	+16.58935547	+1.38867188	-2.20166016	-4.52636719	-62.90771484	-79.76074219	+4884	+16.52783203	+4.86035156	-2.51806641	+74.77294922	-56.03027344	-71.58691406	+6308	+15.67529297	+0.61523438	-5.70410156	+48.93310547	-41.77001953	-83.23242188	+3204
+1458241197.73950000	+16.58935547	+1.37548828	-2.23681641	-3.77929688	-62.60009766	-80.57373047	+4880	+16.52343750	+4.83837891	-2.59277344	+74.26757813	-55.34912109	-71.05957031	+6308	+15.66210938	+0.59765625	-5.72167969	+48.91113281	-41.50634766	-83.16650391	+3180
+1458241197.74370000	+16.58935547	+1.36669922	-2.25878906	-3.29589844	-62.40234375	-81.05712891	+4876	+16.51904297	+4.81640625	-2.65869141	+73.89404297	-54.71191406	-70.66406250	+6308	+15.64892578	+0.56689453	-5.73925781	+48.84521484	-41.19873047	-83.16650391	+3160
+1458241197.74780010	+16.59375000	+1.35791016	-2.28515625	-2.61474609	-62.16064453	-81.78222656	+4872	+16.51904297	+4.79443359	-2.72900391	+73.43261719	-54.09667969	-70.15869141	+6312	+15.64013672	+0.54052734	-5.75683594	+48.82324219	-40.86914063	-83.18847656	+3132
+1458241197.75200010	+16.59814453	+1.35351563	-2.30712891	-1.75781250	-61.94091797	-82.66113281	+4868	+16.51904297	+4.77246094	-2.78613281	+73.01513672	-53.56933594	-69.71923828	+6308	+15.62255859	+0.51416016	-5.77001953	+48.86718750	-40.49560547	-83.25439453	+3108
+1458241197.75620010	+16.59814453	+1.35351563	-2.32031250	-1.14257813	-61.78710938	-83.23242188	+4860	+16.52783203	+4.75048828	-2.82568359	+72.72949219	-53.15185547	-69.49951172	+6304	+15.60498047	+0.47900391	-5.77001953	+48.88916016	-40.12207031	-83.45214844	+3088
+1458241197.76029990	+16.59814453	+1.35791016	-2.33349609	-0.37353516	-61.63330078	-83.95751953	+4852	+16.53662109	+4.73291016	-2.86523438	+72.44384766	-52.73437500	-69.23583984	+6300	+15.59619141	+0.43505859	-5.77001953	+48.97705078	-39.72656250	-83.73779297	+3064
+1458241197.76449990	+16.60253906	+1.36230469	-2.33789063	+0.52734375	-61.50146484	-84.81445313	+4844	+16.54980469	+4.71533203	-2.89599609	+72.15820313	-52.38281250	-68.99414063	+6292	+15.58300781	+0.39990234	-5.76562500	+49.10888672	-39.30908203	-84.04541016	+3044
+1458241197.76860000	+16.60693359	+1.37109375	-2.34228516	+1.71386719	-61.32568359	-85.89111328	+4836	+16.56298828	+4.69775391	-2.93115234	+71.85058594	-52.03125000	-68.70849609	+6284	+15.56982422	+0.36035156	-5.76123047	+49.21875000	-38.84765625	-84.28710938	+3028
+1458241197.77280000	+16.61132813	+1.37988281	-2.35107422	+2.96630859	-61.12792969	-87.03369141	+4828	+16.57617188	+4.69335938	-2.96630859	+71.54296875	-51.67968750	-68.33496094	+6272	+15.56103516	+0.32080078	-5.76562500	+49.30664063	-38.34228516	-84.57275391	+3016
+1458241197.77700000	+16.61572266	+1.38867188	-2.35107422	+4.26269531	-60.95214844	-88.24218750	+4820	+16.58935547	+4.68896484	-2.99267578	+71.27929688	-51.41601563	-68.02734375	+6256	+15.53906250	+0.27685547	-5.75683594	+49.43847656	-37.81494141	-84.85839844	+3008
+1458241197.78110000	+16.62011719	+1.41064453	-2.35107422	+7.11914063	-60.49072266	-90.79101563	+4808	+16.60253906	+4.68017578	-3.01025391	+71.03759766	-51.19628906	-67.80761719	+6236	+15.51708984	+0.23730469	-5.75683594	+49.52636719	-37.24365234	-85.05615234	+3004
+1458241197.78530000	+16.62011719	+1.43261719	-2.35107422	+9.14062500	-60.11718750	-92.57080078	+4796	+16.62011719	+4.65820313	-3.02783203	+70.64208984	-50.97656250	-67.50000000	+6220	+15.49072266	+0.18896484	-5.76123047	+49.54833984	-36.67236328	-85.23193359	+3004
+1458241197.78950000	+16.62451172	+1.45019531	-2.35107422	+10.85449219	-59.78759766	-94.08691406	+4784	+16.63769531	+4.63623047	-3.04980469	+70.18066406	-50.80078125	-67.14843750	+6204	+15.47314453	+0.14062500	-5.75244141	+49.59228516	-36.14501953	-85.45166016	+3004
+1458241197.79360010	+16.62451172	+1.48095703	-2.35546875	+13.27148438	-59.26025391	-96.10839844	+4772	+16.65966797	+4.61425781	-3.07177734	+69.69726563	-50.62500000	-66.75292969	+6188	+15.45117188	+0.10107422	-5.75244141	+49.59228516	-35.57373047	-85.53955078	+3012
+1458241197.79780010	+16.62890625	+1.48535156	-2.35986328	+14.80957031	-58.84277344	-97.44873047	+4756	+16.67724609	+4.58789063	-3.09814453	+69.16992188	-50.47119141	-66.29150391	+6172	+15.42919922	+0.05273438	-5.75244141	+49.57031250	-35.00244141	-85.62744141	+3020
+1458241197.80200000	+16.63769531	+1.48535156	-2.36865234	+16.23779297	-58.44726563	-98.74511719	+4736	+16.69482422	+4.56591797	-3.12890625	+68.53271484	-50.31738281	-65.76416016	+6152	+15.41162109	+0.00439453	-5.74804688	+49.54833984	-34.47509766	-85.75927734	+3028
+1458241197.80609990	+16.63769531	+1.49414063	-2.38623047	+17.68798828	-57.87597656	-99.93164063	+4724	+16.71240234	+4.54394531	-3.16406250	+67.87353516	-50.14160156	-65.17089844	+6132	+15.38964844	-0.03515625	-5.76562500	+49.46044922	-33.81591797	-85.58349609	+3044
+1458241197.81030010	+16.64208984	+1.49414063	-2.41259766	+19.02832031	-57.28271484	-101.05224609	+4708	+16.72998047	+4.50000000	-3.21240234	+67.01660156	-49.94384766	-64.44580078	+6120	+15.36328125	-0.07910156	-5.78759766	+49.28466797	-33.15673828	-85.36376953	+3060
+1458241197.81450010	+16.64648438	+1.48974609	-2.45214844	+20.34667969	-56.60156250	-102.21679688	+4700	+16.74316406	+4.45166016	-3.26953125	+65.98388672	-49.76806641	-63.56689453	+6104	+15.34130859	-0.12744141	-5.79199219	+49.13085938	-32.60742188	-85.20996094	+3072
+1458241197.81859990	+16.64648438	+1.49414063	-2.49609375	+21.68701172	-55.81054688	-103.22753906	+4688	+16.75634766	+4.40332031	-3.32666016	+64.99511719	-49.59228516	-62.73193359	+6092	+15.32373047	-0.16259766	-5.81396484	+48.93310547	-31.97021484	-84.88037109	+3084
+1458241197.82279990	+16.65087891	+1.47216797	-2.54882813	+22.85156250	-54.99755859	-104.19433594	+4688	+16.77392578	+4.33740234	-3.38818359	+63.80859375	-49.41650391	-61.76513672	+6080	+15.29736328	-0.20654297	-5.83154297	+48.71337891	-31.37695313	-84.52880859	+3096
+1458241197.82699990	+16.65966797	+1.45019531	-2.60156250	+23.95019531	-54.18457031	-105.13916016	+4684	+16.78710938	+4.26708984	-3.46728516	+62.44628906	-49.24072266	-60.66650391	+6072	+15.27978516	-0.25048828	-5.84033203	+48.49365234	-30.84960938	-84.24316406	+3100
+1458241197.83110000	+16.66406250	+1.44140625	-2.66308594	+25.07080078	-53.26171875	-105.90820313	+4684	+16.80029297	+4.20117188	-3.54199219	+61.19384766	-49.08691406	-59.58984375	+6060	+15.26660156	-0.28564453	-5.86230469	+48.27392578	-30.25634766	-83.78173828	+3100
+1458241197.83530000	+16.67285156	+1.41503906	-2.72900391	+26.08154297	-52.27294922	-106.65527344	+4684	+16.80908203	+4.12646484	-3.62109375	+59.76562500	-48.91113281	-58.38134766	+6052	+15.24902344	-0.32519531	-5.88427734	+48.03222656	-29.66308594	-83.34228516	+3096
+1458241197.83950000	+16.67724609	+1.38427734	-2.79052734	+27.07031250	-51.30615234	-107.40234375	+4688	+16.82226563	+4.04736328	-3.71777344	+58.18359375	-48.73535156	-57.01904297	+6044	+15.23144531	-0.36914063	-5.89306641	+47.81250000	-29.06982422	-82.96875000	+3088
+1458241197.84360000	+16.67724609	+1.37109375	-2.86962891	+28.05908203	-50.20751953	-107.97363281	+4692	+16.83544922	+3.97265625	-3.79687500	+56.66748047	-48.66943359	-55.74462891	+6028	+15.21826172	-0.40429688	-5.91503906	+47.59277344	-28.43261719	-82.41943359	+3080
+1458241197.84780000	+16.67724609	+1.34033203	-2.95312500	+28.91601563	-49.06494141	-108.47900391	+4696	+16.84863281	+3.88476563	-3.88037109	+55.01953125	-48.62548828	-54.36035156	+6016	+15.20068359	-0.44384766	-5.93701172	+47.35107422	-27.77343750	-81.89208984	+3068
+1458241197.85190010	+16.68164063	+1.31396484	-3.01904297	+29.75097656	-48.01025391	-108.96240234	+4704	+16.85742188	+3.78808594	-3.97705078	+53.12988281	-48.55957031	-52.75634766	+6008	+15.17871094	-0.48339844	-5.94140625	+47.15332031	-27.15820313	-81.45263672	+3048
+1458241197.85610010	+16.68164063	+1.29638672	-3.08935547	+30.65185547	-46.95556641	-109.33593750	+4708	+16.87500000	+3.70019531	-4.04296875	+51.48193359	-48.77929688	-51.41601563	+5988	+15.15673828	-0.52294922	-5.95019531	+46.95556641	-26.54296875	-80.96923828	+3028
+1458241197.86030010	+16.67724609	+1.26562500	-3.15966797	+31.44287109	-45.83496094	-109.64355469	+4712	+16.88818359	+3.61669922	-4.10009766	+49.74609375	-49.02099609	-49.92187500	+5968	+15.13916016	-0.57128906	-5.95898438	+46.75781250	-25.88378906	-80.52978516	+3004
+1458241197.86439990	+16.68164063	+1.23486328	-3.21240234	+32.21191406	-44.84619141	-109.97314453	+4716	+16.89697266	+3.52880859	-4.17480469	+47.72460938	-49.24072266	-48.18603516	+5948	+15.11718750	-0.61523438	-5.95458984	+46.62597656	-25.24658203	-80.15625000	+2980
+1458241197.86859990	+16.68164063	+1.21728516	-3.27392578	+33.00292969	-43.79150391	-110.12695313	+4716	+16.91894531	+3.44970703	-4.20556641	+45.94482422	-49.81201172	-46.66992188	+5916	+15.09521484	-0.65478516	-5.95898438	+46.47216797	-24.54345703	-79.69482422	+2952
+1458241197.87280010	+16.67724609	+1.20410156	-3.33984375	+33.77197266	-42.69287109	-110.21484375	+4716	+16.93652344	+3.36621094	-4.23632813	+43.98925781	-50.38330078	-44.97802734	+5884	+15.07763672	-0.71191406	-5.96777344	+46.31835938	-23.77441406	-79.27734375	+2932
+1458241197.87690000	+16.66845703	+1.18652344	-3.38378906	+34.49707031	-41.70410156	-110.32470703	+4712	+16.94970703	+3.26953125	-4.28466797	+41.68212891	-50.88867188	-42.97851563	+5852	+15.04687500	-0.76464844	-5.96337891	+46.18652344	-22.98339844	-78.88183594	+2908
+1458241197.88109990	+16.66406250	+1.17333984	-3.42773438	+35.24414063	-40.71533203	-110.34667969	+4704	+16.96728516	+3.18603516	-4.28027344	+39.63867188	-51.81152344	-41.22070313	+5808	+15.00732422	-0.80859375	-5.96337891	+46.07666016	-22.19238281	-78.39843750	+2892
+1458241197.88529990	+16.65527344	+1.16455078	-3.47607422	+35.94726563	-39.72656250	-110.28076172	+4696	+16.98046875	+3.11132813	-4.26708984	+37.37548828	-52.73437500	-39.17724609	+5768	+14.97216797	-0.87011719	-5.96777344	+45.92285156	-21.35742188	-77.95898438	+2880
+1458241197.88940000	+16.64648438	+1.14697266	-3.49804688	+36.56250000	-38.86962891	-110.21484375	+4684	+16.98925781	+3.02783203	-4.26708984	+34.78271484	-53.59130859	-36.84814453	+5724	+14.93261719	-0.93164063	-5.95458984	+45.81298828	-20.56640625	-77.58544922	+2868
+1458241197.89360000	+16.64208984	+1.13378906	-3.52880859	+37.19970703	-37.99072266	-110.06103516	+4664	+16.99804688	+2.94873047	-4.24951172	+32.18994141	-54.58007813	-34.49707031	+5680	+14.89306641	-0.98437500	-5.95458984	+45.72509766	-19.73144531	-77.10205078	+2860
+1458241197.89780000	+16.63330078	+1.12500000	-3.55957031	+37.77099609	-37.08984375	-109.84130859	+4648	+16.99365234	+2.84765625	-4.22314453	+29.39941406	-55.50292969	-32.05810547	+5640	+14.85351563	-1.05029297	-5.95458984	+45.59326172	-18.87451172	-76.64062500	+2860
+1458241197.90190010	+16.62451172	+1.10742188	-3.58154297	+38.25439453	-36.25488281	-109.57763672	+4628	+16.98486328	+2.74658203	-4.19677734	+26.47705078	-56.35986328	-29.48730469	+5600	+14.80957031	-1.12060547	-5.94140625	+45.46142578	-18.03955078	-76.22314453	+2860
+1458241197.90610000	+16.61572266	+1.08984375	-3.61669922	+38.69384766	-35.35400391	-109.22607422	+4612	+16.97167969	+2.64550781	-4.17480469	+23.46679688	-57.10693359	-26.80664063	+5556	+14.76562500	-1.17773438	-5.95019531	+45.37353516	-17.13867188	-75.60791016	+2868
+1458241197.91030000	+16.60693359	+1.07226563	-3.65185547	+39.08935547	-34.47509766	-108.80859375	+4592	+16.95849609	+2.54443359	-4.15283203	+20.34667969	-57.81005859	-23.99414063	+5512	+14.71728516	-1.24365234	-5.95898438	+45.21972656	-16.23779297	-74.97070313	+2880
+1458241197.91440010	+16.59375000	+1.05029297	-3.68261719	+39.37500000	-33.66210938	-108.34716797	+4580	+16.93212891	+2.44775391	-4.10888672	+17.31445313	-58.49121094	-21.26953125	+5476	+14.66894531	-1.31396484	-5.95019531	+45.06591797	-15.40283203	-74.39941406	+2892
+1458241197.91860010	+16.58056641	+1.01953125	-3.71337891	+39.57275391	-32.78320313	-107.86376953	+4572	+16.89697266	+2.35546875	-4.10888672	+14.19433594	-58.62304688	-18.41308594	+5436	+14.62060547	-1.37109375	-5.95898438	+44.97802734	-14.52392578	-73.65234375	+2912
+1458241197.92269990	+16.56738281	+0.98437500	-3.75292969	+39.70458984	-31.92626953	-107.29248047	+4564	+16.85742188	+2.23242188	-4.11328125	+11.25000000	-58.68896484	-15.84228516	+5396	+14.56787109	-1.43701172	-5.96337891	+44.84619141	-13.68896484	-72.88330078	+2932
+1458241197.92689990	+16.55419922	+0.94482422	-3.78808594	+39.72656250	-31.13525391	-106.65527344	+4556	+16.81787109	+2.12255859	-4.07373047	+8.70117188	-58.95263672	-13.62304688	+5364	+14.52832031	-1.50292969	-5.95019531	+44.67041016	-12.98583984	-72.24609375	+2948
+1458241197.93109990	+16.54101563	+0.90087891	-3.84082031	+39.63867188	-30.21240234	-105.97412109	+4552	+16.76513672	+2.02148438	-4.09570313	+6.32812500	-58.49121094	-11.46972656	+5328	+14.48876953	-1.55566406	-5.95019531	+44.60449219	-12.23876953	-71.38916016	+2960
+1458241197.93520000	+16.52783203	+0.85253906	-3.89355469	+39.52880859	-29.31152344	-105.24902344	+4544	+16.72119141	+1.90283203	-4.13085938	+4.21875000	-57.98583984	-9.68994141	+5296	+14.44921875	-1.61718750	-5.95019531	+44.49462891	-11.49169922	-70.53222656	+2976
+1458241197.93940000	+16.51025391	+0.79980469	-3.94189453	+39.35302734	-28.45458984	-104.45800781	+4536	+16.68164063	+1.79296875	-4.11328125	+2.50488281	-57.78808594	-8.23974609	+5256	+14.40966797	-1.68310547	-5.93701172	+44.38476563	-10.85449219	-69.74121094	+2988
+1458241197.94359990	+16.49267578	+0.73388672	-4.00781250	+39.04541016	-27.50976563	-103.64501953	+4532	+16.63330078	+1.70068359	-4.16162109	+1.12060547	-56.84326172	-6.94335938	+5224	+14.37451172	-1.73144531	-5.93261719	+44.31884766	-10.17333984	-68.77441406	+2996
+1458241197.94770000	+16.47070313	+0.67236328	-4.06933594	+38.71582031	-26.58691406	-102.78808594	+4524	+16.58056641	+1.59521484	-4.21875000	-0.06591797	-55.87646484	-5.93261719	+5192	+14.33496094	-1.78417969	-5.93261719	+44.25292969	-9.53613281	-67.80761719	+3000
+1458241197.95190000	+16.44873047	+0.61083984	-4.13085938	+38.36425781	-25.70800781	-101.90917969	+4516	+16.53662109	+1.50292969	-4.22314453	-0.94482422	-55.26123047	-5.16357422	+5156	+14.30419922	-1.83691406	-5.91064453	+44.16503906	-9.03076172	-66.92871094	+3000
+1458241197.95610000	+16.42675781	+0.54052734	-4.18798828	+37.94677734	-24.80712891	-101.05224609	+4504	+16.49267578	+1.42382813	-4.28027344	-1.56005859	-54.03076172	-4.52636719	+5120	+14.27343750	-1.88085938	-5.89306641	+44.16503906	-8.52539063	-65.96191406	+2996
+1458241197.96020010	+16.40478516	+0.47021484	-4.24951172	+37.52929688	-23.95019531	-100.19531250	+4488	+16.44433594	+1.31396484	-4.34619141	-2.04345703	-52.82226563	-4.17480469	+5088	+14.23828125	-1.93359375	-5.87548828	+44.14306641	-8.02001953	-65.03906250	+2988
+1458241197.96440010	+16.38281250	+0.39990234	-4.29785156	+37.08984375	-23.15917969	-99.31640625	+4472	+16.40478516	+1.21289063	-4.37255859	-2.35107422	-51.89941406	-3.93310547	+5048	+14.20751953	-1.98632813	-5.84472656	+44.12109375	-7.58056641	-64.18212891	+2976
+1458241197.96860000	+16.36083984	+0.33398438	-4.34619141	+36.65039063	-22.36816406	-98.45947266	+4448	+16.36523438	+1.12500000	-4.41210938	-2.54882813	-50.71289063	-3.69140625	+5008	+14.18115234	-2.02587891	-5.81835938	+44.14306641	-7.16308594	-63.28125000	+2960
+1458241197.97270010	+16.33886719	+0.26367188	-4.39013672	+36.25488281	-21.57714844	-97.62451172	+4424	+16.33007813	+1.04589844	-4.46044922	-2.70263672	-49.52636719	-3.49365234	+4972	+14.15039063	-2.08300781	-5.79199219	+44.14306641	-6.72363281	-62.40234375	+2948
+1458241197.97690010	+16.31250000	+0.19775391	-4.42968750	+35.85937500	-20.83007813	-96.78955078	+4400	+16.29492188	+0.97119141	-4.48242188	-2.81250000	-48.49365234	-3.27392578	+4928	+14.11083984	-2.13574219	-5.76562500	+44.16503906	-6.28417969	-61.54541016	+2928
+1458241197.98110010	+16.28613281	+0.13623047	-4.46044922	+35.50781250	-20.17089844	-95.99853516	+4372	+16.25537109	+0.90087891	-4.51318359	-2.87841797	-47.35107422	-3.05419922	+4892	+14.07128906	-2.17968750	-5.73925781	+44.20898438	-5.88867188	-60.68847656	+2908
+1458241197.98519990	+16.25976563	+0.07031250	-4.48242188	+35.15625000	-19.53369141	-95.22949219	+4344	+16.22021484	+0.82617188	-4.54394531	-2.94433594	-46.23046875	-2.87841797	+4852	+14.03173828	-2.23681641	-5.70849609	+44.23095703	-5.47119141	-59.87548828	+2892
+1458241197.98939990	+16.22460938	+0.00878906	-4.49560547	+34.82666016	-18.94042969	-94.50439453	+4312	+16.18505859	+0.75146484	-4.55712891	-3.03222656	-45.19775391	-2.68066406	+4812	+13.98779297	-2.29394531	-5.68212891	+44.25292969	-5.07568359	-59.06250000	+2872
+1458241197.99359990	+16.19824219	-0.04394531	-4.49560547	+34.58496094	-18.47900391	-93.80126953	+4280	+16.14990234	+0.68554688	-4.55273438	-3.12011719	-44.31884766	-2.43896484	+4768	+13.93945313	-2.34228516	-5.65136719	+44.31884766	-4.70214844	-58.31542969	+2852
+1458241197.99770000	+16.16748047	-0.09667969	-4.49121094	+34.36523438	-17.99560547	-93.18603516	+4248	+16.12353516	+0.63281250	-4.54833984	-3.14208984	-43.48388672	-2.19726563	+4724	+13.89111328	-2.41699219	-5.62500000	+44.29687500	-4.26269531	-57.61230469	+2840
+1458241198.00190000	+16.13671875	-0.15380859	-4.47363281	+34.16748047	-17.57812500	-92.57080078	+4216	+16.09277344	+0.58007813	-4.53076172	-3.20800781	-42.69287109	-1.88964844	+4680	+13.84277344	-2.48291016	-5.59863281	+44.29687500	-3.80126953	-56.90917969	+2824
+1458241198.00600000	+16.10595703	-0.19775391	-4.46044922	+34.05761719	-17.16064453	-91.95556641	+4188	+16.06201172	+0.52734375	-4.51318359	-3.27392578	-41.92382813	-1.58203125	+4636	+13.78564453	-2.54882813	-5.57666016	+44.34082031	-3.36181641	-56.18408203	+2812
+1458241198.01020000	+16.07080078	-0.24609375	-4.44287109	+33.90380859	-16.76513672	-91.36230469	+4164	+16.03125000	+0.48339844	-4.49560547	-3.31787109	-41.17675781	-1.27441406	+4596	+13.72851563	-2.62353516	-5.55908203	+44.31884766	-2.90039063	-55.48095703	+2808
+1458241198.01440000	+16.03125000	-0.29882813	-4.42529297	+33.77197266	-16.34765625	-90.76904297	+4144	+15.99609375	+0.43505859	-4.47363281	-3.38378906	-40.45166016	-0.92285156	+4556	+13.66699219	-2.69384766	-5.53710938	+44.31884766	-2.43896484	-54.77783203	+2800
+1458241198.01850010	+15.99169922	-0.33837891	-4.40332031	+33.72802734	-15.99609375	-90.17578125	+4124	+15.96093750	+0.39550781	-4.44726563	-3.44970703	-39.79248047	-0.57128906	+4520	+13.60546875	-2.75976563	-5.51953125	+44.36279297	-1.99951172	-54.07470703	+2796
+1458241198.02270010	+15.94775391	-0.38671875	-4.37695313	+33.66210938	-15.64453125	-89.62646484	+4108	+15.92578125	+0.34716797	-4.41650391	-3.51562500	-39.15527344	-0.21972656	+4484	+13.53955078	-2.83447266	-5.50195313	+44.36279297	-1.53808594	-53.37158203	+2800
+1458241198.02690010	+15.91259766	-0.43945313	-4.35058594	+33.59619141	-15.31494141	-89.09912109	+4096	+15.89062500	+0.30322266	-4.38574219	-3.60351563	-38.56201172	+0.15380859	+4452	+13.48242188	-2.90917969	-5.47558594	+44.36279297	-1.14257813	-52.75634766	+2804
+1458241198.03099990	+15.87304688	-0.47460938	-4.32861328	+33.59619141	-14.94140625	-88.52783203	+4084	+15.85986328	+0.26806641	-4.35498047	-3.64746094	-37.92480469	+0.54931641	+4416	+13.42529297	-2.97509766	-5.44921875	+44.42871094	-0.74707031	-52.07519531	+2804
+1458241198.03520010	+15.83349609	-0.53173828	-4.30664063	+33.53027344	-14.56787109	-87.95654297	+4076	+15.82470703	+0.21533203	-4.32861328	-3.71337891	-37.30957031	+0.87890625	+4384	+13.36376953	-3.04980469	-5.43164063	+44.42871094	-0.32958984	-51.41601563	+2812
+1458241198.03940010	+15.78955078	-0.58447266	-4.28906250	+33.48632813	-14.17236328	-87.40722656	+4072	+15.78955078	+0.16699219	-4.30224609	-3.80126953	-36.67236328	+1.23046875	+4356	+13.30664063	-3.12451172	-5.40087891	+44.45068359	+0.02197266	-50.80078125	+2820
+1458241198.04349990	+15.74560547	-0.62841797	-4.28027344	+33.48632813	-13.73291016	-86.79199219	+4060	+15.75000000	+0.12744141	-4.28466797	-3.82324219	-35.96923828	+1.60400391	+4324	+13.24951172	-3.18603516	-5.37451172	+44.53857422	+0.35156250	-50.11962891	+2828
+1458241198.04769990	+15.70166016	-0.68994141	-4.27148438	+33.42041016	-13.29345703	-86.17675781	+4056	+15.70166016	+0.07031250	-4.26708984	-3.91113281	-35.28808594	+1.95556641	+4296	+13.19238281	-3.24755859	-5.34814453	+44.62646484	+0.65917969	-49.43847656	+2832
+1458241198.05189990	+15.65771484	-0.74707031	-4.26708984	+33.35449219	-12.87597656	-85.58349609	+4048	+15.66210938	+0.01318359	-4.25390625	-3.99902344	-34.60693359	+2.28515625	+4268	+13.14404297	-3.31347656	-5.30859375	+44.71435547	+0.87890625	-48.86718750	+2840
+1458241198.05600000	+15.61376953	-0.79541016	-4.26269531	+33.35449219	-12.48046875	-84.94628906	+4040	+15.61816406	-0.03076172	-4.24511719	-4.04296875	-33.92578125	+2.68066406	+4240	+13.09570313	-3.36621094	-5.26904297	+44.84619141	+1.07666016	-48.25195313	+2844
+1458241198.06440000	+15.53027344	-0.92724609	-4.24951172	+33.20068359	-11.66748047	-83.75976563	+4024	+15.52587891	-0.15820313	-4.21875000	-4.24072266	-32.60742188	+3.36181641	+4188	+13.00781250	-3.47607422	-5.18115234	+45.13183594	+1.40625000	-47.15332031	+2848
+1458241198.07270000	+15.44677734	-1.04589844	-4.24951172	+33.13476563	-10.83251953	-82.50732422	+3996	+15.43359375	-0.28125000	-4.20556641	-4.37255859	-31.20117188	+4.04296875	+4140	+12.92871094	-3.57275391	-5.08007813	+45.50537109	+1.58203125	-46.07666016	+2848
+1458241198.07680010	+15.40283203	-1.11181641	-4.24951172	+33.09082031	-10.43701172	-81.89208984	+3976	+15.38525391	-0.34716797	-4.19677734	-4.43847656	-30.52001953	+4.35058594	+4116	+12.88916016	-3.62109375	-5.02734375	+45.70312500	+1.66992188	-45.59326172	+2840
+1458241198.08100010	+15.35888672	-1.16455078	-4.24511719	+33.09082031	-10.08544922	-81.27685547	+3956	+15.33691406	-0.39990234	-4.18798828	-4.46044922	-29.86083984	+4.70214844	+4088	+12.84960938	-3.66503906	-4.97460938	+45.94482422	+1.73583984	-45.08789063	+2832
+1458241198.08929990	+15.27099609	-1.29199219	-4.22753906	+33.04687500	-9.42626953	-80.11230469	+3908	+15.23144531	-0.52734375	-4.15722656	-4.57031250	-28.63037109	+5.38330078	+4040	+12.77050781	-3.75732422	-4.86914063	+46.36230469	+1.84570313	-44.16503906	+2812
+1458241198.09770010	+15.18310547	-1.39746094	-4.19677734	+33.17871094	-8.89892578	-78.99169922	+3848	+15.13476563	-0.64160156	-4.12207031	-4.59228516	-27.48779297	+6.08642578	+3984	+12.68701172	-3.85400391	-4.76367188	+46.80175781	+1.93359375	-43.28613281	+2788
+1458241198.10599990	+15.09082031	-1.49853516	-4.15283203	+33.35449219	-8.39355469	-77.95898438	+3788	+15.03369141	-0.75146484	-4.06933594	-4.57031250	-26.43310547	+6.74560547	+3932	+12.59472656	-3.95507813	-4.66699219	+47.21923828	+2.10937500	-42.40722656	+2764
+1458241198.11019990	+15.04687500	-1.55126953	-4.13525391	+33.42041016	-8.15185547	-77.45361328	+3760	+14.98535156	-0.80419922	-4.04296875	-4.52636719	-25.90576172	+7.07519531	+3908	+12.54638672	-4.01220703	-4.62744141	+47.39501953	+2.24121094	-41.94580078	+2752
+1458241198.11850000	+14.94140625	-1.63916016	-4.07812500	+33.68408203	-7.75634766	-76.48681641	+3704	+14.87988281	-0.89208984	-3.97265625	-4.35058594	-25.00488281	+7.71240234	+3856	+12.43652344	-4.12646484	-4.54833984	+47.74658203	+2.52685547	-41.00097656	+2728
+1458241198.12680010	+14.83593750	-1.72705078	-4.00781250	+34.01367188	-7.42675781	-75.60791016	+3660	+14.78320313	-0.98876953	-3.89794922	-4.19677734	-24.19189453	+8.30566406	+3812	+12.32666016	-4.25830078	-4.48242188	+48.01025391	+2.85644531	-40.07812500	+2712
+1458241198.13100000	+14.78759766	-1.76660156	-3.97265625	+34.18945313	-7.29492188	-75.19042969	+3640	+14.73486328	-1.02392578	-3.85839844	-4.06494141	-23.77441406	+8.63525391	+3788	+12.26513672	-4.31982422	-4.45166016	+48.14208984	+3.01025391	-39.61669922	+2704
+1458241198.13930010	+14.68212891	-1.85449219	-3.89794922	+34.49707031	-6.96533203	-74.37744141	+3608	+14.63818359	-1.11621094	-3.77490234	-3.82324219	-23.04931641	+9.18457031	+3752	+12.14648438	-4.46044922	-4.39013672	+48.33984375	+3.38378906	-38.67187500	+2700
+1458241198.14770010	+14.57226563	-1.93798828	-3.83203125	+34.84863281	-6.67968750	-73.56445313	+3584	+14.54150391	-1.19531250	-3.69580078	-3.55957031	-22.30224609	+9.73388672	+3712	+12.01904297	-4.59228516	-4.34179688	+48.60351563	+3.71337891	-37.66113281	+2692
+1458241198.15179990	+14.51953125	-1.98632813	-3.79248047	+34.98046875	-6.56982422	-73.19091797	+3576	+14.48876953	-1.23925781	-3.65625000	-3.44970703	-21.95068359	+10.01953125	+3696	+11.96630859	-4.65820313	-4.30664063	+48.71337891	+3.82324219	-37.22167969	+2692
+1458241198.16010000	+14.41845703	-2.07421875	-3.72216797	+35.28808594	-6.35009766	-72.39990234	+3560	+14.39208984	-1.32714844	-3.57714844	-3.18603516	-21.26953125	+10.56884766	+3664	+11.85205078	-4.78125000	-4.24511719	+48.97705078	+3.99902344	-36.36474609	+2692
+1458241198.16430000	+14.37011719	-2.12255859	-3.68261719	+35.41992188	-6.28417969	-72.07031250	+3556	+14.34375000	-1.37548828	-3.53320313	-3.09814453	-20.96191406	+10.83251953	+3648	+11.79931641	-4.84277344	-4.20556641	+49.10888672	+4.06494141	-36.01318359	+2696
+1458241198.16849990	+14.32177734	-2.16650391	-3.64746094	+35.57373047	-6.17431641	-71.65283203	+3548	+14.29541016	-1.41503906	-3.49804688	-2.98828125	-20.63232422	+11.14013672	+3632	+11.74658203	-4.90429688	-4.16601563	+49.26269531	+4.08691406	-35.63964844	+2696
+1458241198.17680000	+14.22070313	-2.27636719	-3.58154297	+35.70556641	-5.97656250	-70.88378906	+3536	+14.19433594	-1.51611328	-3.42333984	-2.83447266	-20.01708984	+11.66748047	+3600	+11.65869141	-5.00976563	-4.07812500	+49.63623047	+4.08691406	-34.98046875	+2692
+1458241198.18100000	+14.17236328	-2.32031250	-3.55517578	+35.83740234	-5.86669922	-70.46630859	+3528	+14.14160156	-1.56005859	-3.39257813	-2.72460938	-19.66552734	+11.95312500	+3584	+11.61474609	-5.05810547	-4.03417969	+49.83398438	+4.04296875	-34.67285156	+2688
+1458241198.18510010	+14.12402344	-2.37304688	-3.52880859	+35.92529297	-5.77880859	-70.04882813	+3520	+14.08447266	-1.61279297	-3.35742188	-2.68066406	-19.31396484	+12.21679688	+3568	+11.57519531	-5.10644531	-3.99023438	+50.07568359	+3.99902344	-34.36523438	+2684
+1458241198.19350000	+14.02734375	-2.46972656	-3.46728516	+36.14501953	-5.66894531	-69.23583984	+3492	+13.98339844	-1.70947266	-3.29150391	-2.52685547	-18.67675781	+12.81005859	+3532	+11.50048828	-5.19433594	-3.88037109	+50.55908203	+3.82324219	-33.94775391	+2672
+1458241198.19759990	+13.97900391	-2.52685547	-3.43652344	+36.23291016	-5.58105469	-68.84033203	+3480	+13.93066406	-1.76220703	-3.26074219	-2.48291016	-18.36914063	+13.07373047	+3512	+11.46093750	-5.24267578	-3.83203125	+50.80078125	+3.75732422	-33.70605469	+2664
+1458241198.20600010	+13.88232422	-2.62353516	-3.37500000	+36.43066406	-5.44921875	-68.07128906	+3448	+13.82519531	-1.85888672	-3.19042969	-2.28515625	-17.79785156	+13.62304688	+3476	+11.38623047	-5.33056641	-3.72656250	+51.30615234	+3.62548828	-33.26660156	+2648
+1458241198.21429990	+13.78564453	-2.72460938	-3.31787109	+36.65039063	-5.29541016	-67.30224609	+3408	+13.71972656	-1.95996094	-3.12451172	-2.13134766	-17.18261719	+14.12841797	+3440	+11.31152344	-5.41845703	-3.62548828	+51.81152344	+3.51562500	-32.80517578	+2624
+1458241198.21849990	+13.73291016	-2.76416016	-3.28710938	+36.82617188	-5.25146484	-66.90673828	+3388	+13.66699219	-2.00390625	-3.08935547	-1.99951172	-16.87500000	+14.39208984	+3420	+11.26757813	-5.46679688	-3.57714844	+52.05322266	+3.44970703	-32.56347656	+2612
+1458241198.22260000	+13.68457031	-2.81250000	-3.25634766	+36.95800781	-5.18554688	-66.55517578	+3368	+13.61425781	-2.05224609	-3.05859375	-1.88964844	-16.58935547	+14.63378906	+3400	+11.22363281	-5.51513672	-3.53320313	+52.29492188	+3.42773438	-32.29980469	+2600
+1458241198.22680000	+13.63183594	-2.85644531	-3.22119141	+37.08984375	-5.16357422	-66.22558594	+3348	+13.56152344	-2.10058594	-3.01904297	-1.77978516	-16.34765625	+14.85351563	+3384	+11.17968750	-5.56347656	-3.48925781	+52.51464844	+3.40576172	-32.05810547	+2588
+1458241198.23510000	+13.52636719	-2.94433594	-3.15087891	+37.44140625	-5.07568359	-65.58837891	+3308	+13.46044922	-2.18847656	-2.94433594	-1.45019531	-15.88623047	+15.29296875	+3348	+11.08300781	-5.67333984	-3.41455078	+52.88818359	+3.40576172	-31.50878906	+2568
+1458241198.23930000	+13.47363281	-2.98828125	-3.11572266	+37.59521484	-5.03173828	-65.32470703	+3288	+13.40771484	-2.23242188	-2.90478516	-1.29638672	-15.66650391	+15.46875000	+3332	+11.03027344	-5.73046875	-3.37939453	+53.06396484	+3.42773438	-31.20117188	+2560
+1458241198.24340010	+13.42089844	-3.02783203	-3.07617188	+37.79296875	-5.03173828	-65.03906250	+3272	+13.35498047	-2.26757813	-2.86523438	-1.07666016	-15.44677734	+15.68847656	+3312	+10.97314453	-5.78759766	-3.34863281	+53.19580078	+3.42773438	-30.89355469	+2552
+1458241198.25180010	+13.31982422	-3.10693359	-3.00146484	+38.16650391	-4.98779297	-64.51171875	+3240	+13.25390625	-2.35546875	-2.78613281	-0.74707031	-15.05126953	+16.04003906	+3280	+10.86767578	-5.90185547	-3.28710938	+53.50341797	+3.44970703	-30.27832031	+2532
+1458241198.25589990	+13.26269531	-3.14648438	-2.96191406	+38.36425781	-4.98779297	-64.27001953	+3228	+13.20117188	-2.39501953	-2.74218750	-0.54931641	-14.89746094	+16.21582031	+3268	+10.81054688	-5.96337891	-3.26074219	+53.61328125	+3.44970703	-29.99267578	+2528
+1458241198.26430010	+13.15722656	-3.22998047	-2.88281250	+38.71582031	-4.98779297	-63.85253906	+3208	+13.10449219	-2.47851563	-2.65869141	-0.19775391	-14.61181641	+16.52343750	+3240	+10.70068359	-6.08203125	-3.19921875	+53.85498047	+3.44970703	-29.44335938	+2516
+1458241198.27259990	+13.05615234	-3.30908203	-2.80810547	+39.06738281	-5.00976563	-63.41308594	+3192	+13.00341797	-2.55761719	-2.57958984	+0.17578125	-14.32617188	+16.83105469	+3212	+10.59082031	-6.20068359	-3.14208984	+54.05273438	+3.42773438	-28.91601563	+2508
+1458241198.27679990	+13.00781250	-3.35302734	-2.76855469	+39.24316406	-5.03173828	-63.21533203	+3188	+12.95507813	-2.60156250	-2.53564453	+0.32958984	-14.19433594	+16.98486328	+3200	+10.53808594	-6.25781250	-3.11132813	+54.20654297	+3.38378906	-28.69628906	+2504
+1458241198.28510000	+12.90234375	-3.42773438	-2.70263672	+39.59472656	-5.05371094	-62.75390625	+3172	+12.84960938	-2.68505859	-2.46093750	+0.65917969	-13.93066406	+17.31445313	+3176	+10.43701172	-6.36328125	-3.04980469	+54.47021484	+3.29589844	-28.27880859	+2492
+1458241198.29340000	+12.81005859	-3.50683594	-2.63232422	+39.92431641	-5.11962891	-62.31445313	+3156	+12.75292969	-2.76855469	-2.38623047	+0.96679688	-13.68896484	+17.64404297	+3152	+10.34912109	-6.46435547	-2.97070313	+54.77783203	+3.16406250	-27.99316406	+2484
+1458241198.30180000	+12.71337891	-3.59033203	-2.57080078	+40.20996094	-5.14160156	-61.87500000	+3140	+12.65185547	-2.85644531	-2.32031250	+1.25244141	-13.42529297	+17.95166016	+3128	+10.27001953	-6.55224609	-2.89599609	+55.19531250	+3.03222656	-27.75146484	+2472
+1458241198.31010010	+12.62548828	-3.66943359	-2.51367188	+40.53955078	-5.16357422	-61.36962891	+3112	+12.55517578	-2.93554688	-2.25878906	+1.56005859	-13.09570313	+18.30322266	+3100	+10.19531250	-6.64013672	-2.81689453	+55.63476563	+2.90039063	-27.50976563	+2452
+1458241198.31419990	+12.57714844	-3.70898438	-2.49169922	+40.67138672	-5.18554688	-61.10595703	+3096	+12.50244141	-2.97949219	-2.23242188	+1.66992188	-12.94189453	+18.47900391	+3084	+10.16455078	-6.67529297	-2.77294922	+55.89843750	+2.83447266	-27.42187500	+2444
+1458241198.32259990	+12.48486328	-3.78808594	-2.44335938	+41.00097656	-5.18554688	-60.60058594	+3064	+12.40576172	-3.05859375	-2.17529297	+1.97753906	-12.63427734	+18.83056641	+3052	+10.09423828	-6.75878906	-2.69384766	+56.35986328	+2.72460938	-27.22412109	+2424
+1458241198.33090000	+12.39697266	-3.86279297	-2.39501953	+41.30859375	-5.20751953	-60.16113281	+3024	+12.30908203	-3.13769531	-2.12255859	+2.28515625	-12.32666016	+19.18212891	+3016	+10.02392578	-6.83789063	-2.61914063	+56.82128906	+2.63671875	-27.04833984	+2400
+1458241198.33920000	+12.30908203	-3.94189453	-2.35107422	+41.59423828	-5.18554688	-59.72167969	+2980	+12.21679688	-3.21240234	-2.07861328	+2.59277344	-12.01904297	+19.46777344	+2980	+9.95800781	-6.91699219	-2.54882813	+57.28271484	+2.59277344	-26.80664063	+2372
+1458241198.34340000	+12.26074219	-3.97705078	-2.32910156	+41.72607422	-5.16357422	-59.50195313	+2956	+12.16845703	-3.24755859	-2.05224609	+2.76855469	-11.86523438	+19.62158203	+2964	+9.91406250	-6.96093750	-2.52246094	+57.43652344	+2.57080078	-26.67480469	+2360
+1458241198.35170010	+12.17724609	-4.05175781	-2.28955078	+42.03369141	-5.11962891	-59.08447266	+2912	+12.07617188	-3.31787109	-2.00830078	+3.07617188	-11.55761719	+19.88525391	+2924	+9.83935547	-7.04443359	-2.46972656	+57.81005859	+2.54882813	-26.36718750	+2332
+1458241198.35590000	+12.12890625	-4.08691406	-2.26757813	+42.18750000	-5.09765625	-58.93066406	+2892	+12.02783203	-3.35742188	-1.98632813	+3.22998047	-11.44775391	+19.99511719	+2908	+9.79541016	-7.09716797	-2.44775391	+57.91992188	+2.54882813	-26.23535156	+2320
+1458241198.36420010	+12.04101563	-4.15722656	-2.22802734	+42.45117188	-5.05371094	-58.64501953	+2852	+11.94433594	-3.42333984	-1.94238281	+3.55957031	-11.20605469	+20.19287109	+2872	+9.70751953	-7.18945313	-2.40820313	+58.16162109	+2.54882813	-25.90576172	+2296
+1458241198.37260010	+11.95312500	-4.23193359	-2.18847656	+42.69287109	-5.00976563	-58.35937500	+2820	+11.86083984	-3.49804688	-1.90283203	+3.84521484	-10.96435547	+20.34667969	+2836	+9.61523438	-7.29052734	-2.37304688	+58.27148438	+2.57080078	-25.57617188	+2272
+1458241198.38089990	+11.86962891	-4.30224609	-2.15332031	+42.93457031	-4.94384766	-58.11767578	+2792	+11.77734375	-3.56835938	-1.86328125	+4.08691406	-10.74462891	+20.50048828	+2804	+9.52294922	-7.39599609	-2.34667969	+58.35937500	+2.54882813	-25.22460938	+2252
+1458241198.38920000	+11.79052734	-4.36816406	-2.11816406	+43.17626953	-4.89990234	-57.87597656	+2772	+11.70263672	-3.63427734	-1.82812500	+4.35058594	-10.54687500	+20.63232422	+2776	+9.43505859	-7.48828125	-2.32031250	+58.46923828	+2.54882813	-24.91699219	+2228
+1458241198.39340000	+11.74658203	-4.40771484	-2.10058594	+43.24218750	-4.87792969	-57.78808594	+2760	+11.66308594	-3.66943359	-1.81054688	+4.43847656	-10.45898438	+20.69824219	+2764	+9.39111328	-7.53662109	-2.30712891	+58.49121094	+2.54882813	-24.80712891	+2216
+1458241198.40170000	+11.67626953	-4.47363281	-2.06542969	+43.46191406	-4.85595703	-57.61230469	+2744	+11.59277344	-3.73974609	-1.77978516	+4.63623047	-10.28320313	+20.80810547	+2736	+9.31201172	-7.62890625	-2.27636719	+58.60107422	+2.54882813	-24.56542969	+2196
+1458241198.40590000	+11.63671875	-4.50878906	-2.05224609	+43.52783203	-4.83398438	-57.50244141	+2736	+11.55322266	-3.77929688	-1.76660156	+4.70214844	-10.17333984	+20.87402344	+2720	+9.27246094	-7.67724609	-2.25878906	+58.62304688	+2.54882813	-24.47753906	+2184
+1458241198.41420010	+11.56640625	-4.57470703	-2.02587891	+43.70361328	-4.81201172	-57.28271484	+2716	+11.48291016	-3.84521484	-1.74023438	+4.85595703	-9.99755859	+21.04980469	+2692	+9.20654297	-7.75195313	-2.22363281	+58.82080078	+2.50488281	-24.32373047	+2160
+1458241198.42249990	+11.50048828	-4.64501953	-1.99951172	+43.79150391	-4.81201172	-57.10693359	+2696	+11.41259766	-3.91552734	-1.71386719	+4.94384766	-9.84375000	+21.18164063	+2664	+9.14941406	-7.82226563	-2.18847656	+58.99658203	+2.50488281	-24.23583984	+2136
+1458241198.42670010	+11.46972656	-4.67578125	-1.98632813	+43.87939453	-4.83398438	-57.01904297	+2684	+11.38183594	-3.94628906	-1.70068359	+5.00976563	-9.79980469	+21.26953125	+2652	+9.12304688	-7.85742188	-2.16210938	+59.10644531	+2.48291016	-24.23583984	+2120
+1458241198.43499990	+11.41259766	-4.74609375	-1.96435547	+43.94531250	-4.83398438	-56.86523438	+2660	+11.32031250	-4.01660156	-1.67871094	+5.07568359	-9.66796875	+21.40136719	+2620	+9.07470703	-7.92773438	-2.10937500	+59.30419922	+2.48291016	-24.25781250	+2096
+1458241198.44339990	+11.35546875	-4.81201172	-1.93798828	+44.01123047	-4.83398438	-56.71142578	+2628	+11.25878906	-4.08251953	-1.65234375	+5.11962891	-9.55810547	+21.51123047	+2588	+9.02636719	-7.99365234	-2.06542969	+59.50195313	+2.48291016	-24.23583984	+2068
+1458241198.45170000	+11.29833984	-4.87792969	-1.91162109	+44.07714844	-4.85595703	-56.57958984	+2596	+11.19726563	-4.13964844	-1.63037109	+5.18554688	-9.44824219	+21.64306641	+2556	+8.98242188	-8.05078125	-2.02148438	+59.69970703	+2.46093750	-24.21386719	+2036
+1458241198.45590000	+11.27197266	-4.91308594	-1.89843750	+44.07714844	-4.85595703	-56.55761719	+2580	+11.17089844	-4.17480469	-1.61279297	+5.18554688	-9.42626953	+21.66503906	+2540	+8.95605469	-8.08593750	-1.99951172	+59.76562500	+2.46093750	-24.21386719	+2020
+1458241198.46420000	+11.21923828	-4.97021484	-1.87207031	+44.12109375	-4.85595703	-56.49169922	+2544	+11.11376953	-4.23193359	-1.58642578	+5.22949219	-9.36035156	+21.70898438	+2512	+8.90332031	-8.15185547	-1.95996094	+59.85351563	+2.46093750	-24.16992188	+1992
+1458241198.46830010	+11.18847656	-5.00537109	-1.85449219	+44.12109375	-4.83398438	-56.46972656	+2524	+11.08740234	-4.26708984	-1.57324219	+5.22949219	-9.33837891	+21.70898438	+2496	+8.87255859	-8.18701172	-1.93798828	+59.87548828	+2.46093750	-24.12597656	+1980
+1458241198.47670010	+11.13574219	-5.06250000	-1.82812500	+44.14306641	-4.79003906	-56.42578125	+2492	+11.03027344	-4.31982422	-1.54687500	+5.25146484	-9.25048828	+21.73095703	+2464	+8.81103516	-8.25292969	-1.90722656	+59.85351563	+2.43896484	-23.99414063	+1948
+1458241198.48079990	+11.10498047	-5.09326172	-1.81494141	+44.14306641	-4.76806641	-56.40380859	+2480	+11.00390625	-4.35058594	-1.53369141	+5.25146484	-9.20654297	+21.70898438	+2452	+8.77587891	-8.28808594	-1.89843750	+59.83154297	+2.43896484	-23.90625000	+1936
+1458241198.48499990	+11.07861328	-5.11962891	-1.79736328	+44.16503906	-4.74609375	-56.40380859	+2464	+10.97753906	-4.37695313	-1.52050781	+5.27343750	-9.16259766	+21.68701172	+2440	+8.74072266	-8.32324219	-1.88525391	+59.78759766	+2.41699219	-23.81835938	+1924
+1458241198.49330000	+11.01708984	-5.17236328	-1.77099609	+44.18701172	-4.68017578	-56.40380859	+2440	+10.92480469	-4.42968750	-1.48974609	+5.29541016	-9.11865234	+21.64306641	+2416	+8.66601563	-8.39355469	-1.85888672	+59.69970703	+2.41699219	-23.64257813	+1900
+1458241198.49749990	+10.99072266	-5.19873047	-1.75341797	+44.20898438	-4.63623047	-56.40380859	+2432	+10.89843750	-4.45605469	-1.47216797	+5.31738281	-9.07470703	+21.62109375	+2404	+8.63085938	-8.42871094	-1.84570313	+59.63378906	+2.39501953	-23.55468750	+1888
+1458241198.50169990	+10.95996094	-5.22509766	-1.74023438	+44.20898438	-4.59228516	-56.40380859	+2424	+10.87207031	-4.48242188	-1.45898438	+5.31738281	-9.05273438	+21.59912109	+2392	+8.59130859	-8.46386719	-1.83251953	+59.58984375	+2.39501953	-23.46679688	+1876
+1458241198.50580000	+10.92919922	-5.24707031	-1.72705078	+44.25292969	-4.54833984	-56.38183594	+2416	+10.84570313	-4.50878906	-1.44580078	+5.33935547	-9.00878906	+21.57714844	+2384	+8.55175781	-8.49902344	-1.82373047	+59.54589844	+2.37304688	-23.37890625	+1868
+1458241198.51420000	+10.87207031	-5.29101563	-1.69628906	+44.27490234	-4.48242188	-56.38183594	+2404	+10.78857422	-4.55273438	-1.41503906	+5.36132813	-8.92089844	+21.55517578	+2364	+8.47705078	-8.56054688	-1.79736328	+59.47998047	+2.32910156	-23.18115234	+1844
+1458241198.52250000	+10.81494141	-5.33496094	-1.66992188	+44.34082031	-4.43847656	-56.35986328	+2392	+10.73144531	-4.59667969	-1.38867188	+5.44921875	-8.85498047	+21.53320313	+2344	+8.41113281	-8.61328125	-1.76660156	+59.45800781	+2.28515625	-23.04931641	+1824
+1458241198.52670000	+10.78417969	-5.35693359	-1.65234375	+44.38476563	-4.41650391	-56.35986328	+2388	+10.70507813	-4.61865234	-1.37109375	+5.47119141	-8.85498047	+21.51123047	+2336	+8.37597656	-8.63964844	-1.74902344	+59.47998047	+2.28515625	-23.02734375	+1816
+1458241198.53500010	+10.73144531	-5.39648438	-1.62158203	+44.47265625	-4.39453125	-56.35986328	+2380	+10.65234375	-4.65380859	-1.34033203	+5.55908203	-8.81103516	+21.53320313	+2316	+8.32324219	-8.68359375	-1.70947266	+59.58984375	+2.24121094	-22.96142578	+1796
+1458241198.54329990	+10.67431641	-5.42724609	-1.59521484	+44.58251953	-4.39453125	-56.31591797	+2364	+10.59521484	-4.68896484	-1.31396484	+5.66894531	-8.74511719	+21.57714844	+2296	+8.27050781	-8.72314453	-1.66552734	+59.74365234	+2.21923828	-22.91748047	+1780
+1458241198.54749990	+10.64794922	-5.44482422	-1.57763672	+44.64843750	-4.39453125	-56.29394531	+2356	+10.56445313	-4.70654297	-1.29638672	+5.73486328	-8.72314453	+21.59912109	+2284	+8.24853516	-8.74072266	-1.64355469	+59.87548828	+2.21923828	-22.91748047	+1768
+1458241198.55160000	+10.62158203	-5.46240234	-1.56445313	+44.69238281	-4.39453125	-56.29394531	+2348	+10.53808594	-4.71972656	-1.28320313	+5.77880859	-8.72314453	+21.62109375	+2276	+8.22656250	-8.75390625	-1.61718750	+59.98535156	+2.19726563	-22.91748047	+1756
+1458241198.55999990	+10.56884766	-5.49316406	-1.52929688	+44.84619141	-4.41650391	-56.29394531	+2324	+10.48095703	-4.74609375	-1.25244141	+5.97656250	-8.70117188	+21.68701172	+2252	+8.18701172	-8.78466797	-1.56884766	+60.24902344	+2.17529297	-22.96142578	+1736
+1458241198.56410000	+10.53808594	-5.50634766	-1.51611328	+44.93408203	-4.41650391	-56.29394531	+2312	+10.45019531	-4.75927734	-1.23486328	+6.04248047	-8.70117188	+21.70898438	+2240	+8.16943359	-8.80224609	-1.54687500	+60.40283203	+2.17529297	-22.96142578	+1728
+1458241198.56830000	+10.51611328	-5.51953125	-1.49853516	+45.04394531	-4.41650391	-56.27197266	+2300	+10.41943359	-4.77246094	-1.22167969	+6.17431641	-8.67919922	+21.75292969	+2228	+8.14746094	-8.81542969	-1.52050781	+60.53466797	+2.17529297	-22.98339844	+1716
+1458241198.57660010	+10.45898438	-5.54589844	-1.47216797	+45.21972656	-4.41650391	-56.20605469	+2268	+10.36230469	-4.79443359	-1.19091797	+6.37207031	-8.63525391	+21.79687500	+2204	+8.10351563	-8.84179688	-1.48095703	+60.82031250	+2.17529297	-22.96142578	+1696
+1458241198.58080010	+10.42822266	-5.55468750	-1.45898438	+45.35156250	-4.41650391	-56.18408203	+2252	+10.33154297	-4.80322266	-1.17773438	+6.50390625	-8.61328125	+21.84082031	+2188	+8.08154297	-8.85937500	-1.45898438	+60.93017578	+2.15332031	-22.93945313	+1688
+1458241198.58909990	+10.37109375	-5.57226563	-1.43261719	+45.57128906	-4.39453125	-56.14013672	+2224	+10.27001953	-4.82080078	-1.14697266	+6.74560547	-8.54736328	+21.88476563	+2164	+8.03320313	-8.88574219	-1.42382813	+61.19384766	+2.13134766	-22.87353516	+1676
+1458241198.59330010	+10.34033203	-5.58105469	-1.41503906	+45.70312500	-4.39453125	-56.14013672	+2208	+10.24365234	-4.82958984	-1.12939453	+6.89941406	-8.52539063	+21.90673828	+2152	+8.00683594	-8.90332031	-1.40625000	+61.30371094	+2.10937500	-22.82958984	+1672
+1458241198.59750010	+10.31396484	-5.58984375	-1.40185547	+45.81298828	-4.35058594	-56.11816406	+2192	+10.21289063	-4.83837891	-1.11621094	+7.03125000	-8.50341797	+21.92871094	+2140	+7.97607422	-8.92089844	-1.38867188	+61.36962891	+2.10937500	-22.76367188	+1664
+1458241198.60159990	+10.28320313	-5.59423828	-1.38867188	+45.94482422	-4.32861328	-56.09619141	+2180	+10.18212891	-4.84716797	-1.09863281	+7.14111328	-8.45947266	+21.95068359	+2128	+7.94531250	-8.93408203	-1.37548828	+61.45751953	+2.10937500	-22.69775391	+1660
+1458241198.60999990	+10.22607422	-5.60742188	-1.36230469	+46.20849609	-4.26269531	-56.03027344	+2152	+10.12500000	-4.86035156	-1.07226563	+7.42675781	-8.37158203	+21.99462891	+2108	+7.88378906	-8.96923828	-1.34912109	+61.58935547	+2.04345703	-22.52197266	+1652
+1458241198.61830000	+10.16455078	-5.62060547	-1.33154297	+46.42822266	-4.21875000	-56.00830078	+2132	+10.06787109	-4.87353516	-1.04150391	+7.69042969	-8.30566406	+22.01660156	+2088	+7.81787109	-9.00000000	-1.32714844	+61.69921875	+1.97753906	-22.32421875	+1640
+1458241198.62240000	+10.13818359	-5.62500000	-1.31835938	+46.58203125	-4.19677734	-55.98632813	+2124	+10.03710938	-4.88232422	-1.02392578	+7.82226563	-8.26171875	+22.01660156	+2080	+7.78710938	-9.01318359	-1.31396484	+61.74316406	+1.95556641	-22.21435547	+1636
+1458241198.63080000	+10.08105469	-5.63378906	-1.28320313	+46.82373047	-4.15283203	-55.98632813	+2108	+9.98437500	-4.89111328	-0.98876953	+8.06396484	-8.21777344	+22.01660156	+2064	+7.72558594	-9.03955078	-1.28320313	+61.87500000	+1.91162109	-22.06054688	+1628
+1458241198.63910010	+10.03271484	-5.64257813	-1.25244141	+47.04345703	-4.10888672	-55.98632813	+2096	+9.93164063	-4.90429688	-0.95800781	+8.30566406	-8.17382813	+21.99462891	+2044	+7.66406250	-9.06591797	-1.25244141	+61.98486328	+1.84570313	-21.90673828	+1620
+1458241198.64739990	+9.97998047	-5.65136719	-1.22167969	+47.26318359	-4.08691406	-56.00830078	+2084	+9.87890625	-4.91308594	-0.92285156	+8.52539063	-8.15185547	+21.97265625	+2032	+7.61572266	-9.08349609	-1.22167969	+62.16064453	+1.77978516	-21.75292969	+1612
+1458241198.65159990	+9.95800781	-5.65136719	-1.20410156	+47.37304688	-4.06494141	-56.05224609	+2080	+9.85693359	-4.91748047	-0.90966797	+8.63525391	-8.15185547	+21.95068359	+2020	+7.59375000	-9.09228516	-1.19970703	+62.27050781	+1.77978516	-21.73095703	+1612
+1458241198.65990000	+9.91406250	-5.66015625	-1.16894531	+47.54882813	-4.04296875	-56.14013672	+2064	+9.80859375	-4.92626953	-0.87451172	+8.83300781	-8.17382813	+21.86279297	+2004	+7.55419922	-9.10546875	-1.15136719	+62.51220703	+1.77978516	-21.66503906	+1608
+1458241198.66409990	+9.89208984	-5.66455078	-1.15576172	+47.63671875	-4.02099609	-56.16210938	+2056	+9.78662109	-4.93066406	-0.86132813	+8.94287109	-8.17382813	+21.81884766	+1996	+7.53662109	-9.10986328	-1.12500000	+62.62207031	+1.77978516	-21.62109375	+1612
+1458241198.66829990	+9.87011719	-5.67333984	-1.14257813	+47.68066406	-3.97705078	-56.22802734	+2048	+9.76464844	-4.93945313	-0.84375000	+8.98681641	-8.19580078	+21.75292969	+1984	+7.51904297	-9.11425781	-1.10302734	+62.75390625	+1.82373047	-21.59912109	+1612
+1458241198.67240000	+9.85253906	-5.67773438	-1.12500000	+47.76855469	-3.95507813	-56.29394531	+2036	+9.74267578	-4.93945313	-0.82617188	+9.09667969	-8.19580078	+21.66503906	+1976	+7.50585938	-9.11865234	-1.07666016	+62.88574219	+1.86767578	-21.55517578	+1616
+1458241198.67660000	+9.83496094	-5.68212891	-1.11621094	+47.85644531	-3.88916016	-56.31591797	+2024	+9.72509766	-4.94384766	-0.82177734	+9.18457031	-8.15185547	+21.62109375	+1960	+7.48828125	-9.12304688	-1.05468750	+63.03955078	+1.91162109	-21.51123047	+1620
+1458241198.68490000	+9.79541016	-5.69531250	-1.09423828	+47.90039063	-3.73535156	-56.49169922	+2004	+9.68554688	-4.95703125	-0.79980469	+9.25048828	-8.12988281	+21.42333984	+1936	+7.46191406	-9.12744141	-1.00634766	+63.28125000	+2.04345703	-21.40136719	+1632
+1458241198.68910000	+9.78222656	-5.69970703	-1.08984375	+47.94433594	-3.62548828	-56.51367188	+1992	+9.66796875	-4.96142578	-0.79980469	+9.31640625	-8.04199219	+21.33544922	+1920	+7.44433594	-9.13183594	-0.98437500	+63.39111328	+2.13134766	-21.31347656	+1636
+1458241198.69320010	+9.76464844	-5.71289063	-1.08105469	+47.90039063	-3.51562500	-56.60156250	+1984	+9.65039063	-4.97460938	-0.79101563	+9.29443359	-7.99804688	+21.20361328	+1908	+7.43115234	-9.13623047	-0.96679688	+63.50097656	+2.24121094	-21.22558594	+1644
+1458241198.69740010	+9.74707031	-5.72167969	-1.07666016	+47.92236328	-3.36181641	-56.66748047	+1972	+9.63720703	-4.97900391	-0.79101563	+9.31640625	-7.93212891	+21.09375000	+1892	+7.41357422	-9.14062500	-0.94482422	+63.54492188	+2.37304688	-21.13769531	+1652
+1458241198.70160010	+9.73388672	-5.72607422	-1.07666016	+47.92236328	-3.20800781	-56.66748047	+1960	+9.62402344	-4.98339844	-0.79101563	+9.36035156	-7.80029297	+20.98388672	+1880	+7.40039063	-9.14501953	-0.93164063	+63.61083984	+2.48291016	-21.00585938	+1656
+1458241198.70569990	+9.71630859	-5.73925781	-1.07666016	+47.83447266	-3.03222656	-56.73339844	+1952	+9.60644531	-4.99658203	-0.79541016	+9.29443359	-7.69042969	+20.85205078	+1868	+7.38281250	-9.15380859	-0.91845703	+63.63281250	+2.61474609	-20.87402344	+1664
+1458241198.71409990	+9.69433594	-5.75244141	-1.08105469	+47.81250000	-2.68066406	-56.79931641	+1928	+9.58447266	-5.00537109	-0.80419922	+9.31640625	-7.42675781	+20.63232422	+1840	+7.34765625	-9.16259766	-0.90527344	+63.65478516	+2.83447266	-20.56640625	+1676
+1458241198.71820000	+9.68115234	-5.76562500	-1.08984375	+47.72460938	-2.48291016	-56.82128906	+1920	+9.57128906	-5.01855469	-0.80859375	+9.20654297	-7.29492188	+20.50048828	+1828	+7.32568359	-9.17138672	-0.90087891	+63.61083984	+2.94433594	-20.39062500	+1680
+1458241198.72240000	+9.67236328	-5.77441406	-1.09423828	+47.68066406	-2.30712891	-56.82128906	+1912	+9.56250000	-5.02294922	-0.81738281	+9.20654297	-7.14111328	+20.39062500	+1816	+7.30810547	-9.17578125	-0.89208984	+63.56689453	+3.07617188	-20.28076172	+1688
+1458241198.72659990	+9.66357422	-5.77880859	-1.09863281	+47.63671875	-2.13134766	-56.84326172	+1900	+9.55810547	-5.03173828	-0.82177734	+9.18457031	-7.03125000	+20.28076172	+1804	+7.29052734	-9.18017578	-0.89208984	+63.52294922	+3.16406250	-20.12695313	+1688
+1458241198.73070000	+9.65478516	-5.79199219	-1.10302734	+47.54882813	-1.95556641	-56.86523438	+1892	+9.54931641	-5.04052734	-0.82617188	+9.09667969	-6.89941406	+20.19287109	+1796	+7.27294922	-9.18896484	-0.89208984	+63.43505859	+3.25195313	-19.97314453	+1692
+1458241198.73910000	+9.64160156	-5.79638672	-1.11181641	+47.46093750	-1.66992188	-56.93115234	+1872	+9.54492188	-5.04931641	-0.83935547	+9.05273438	-6.70166016	+19.99511719	+1776	+7.23779297	-9.20214844	-0.89208984	+63.28125000	+3.38378906	-19.75341797	+1696
+1458241198.74320010	+9.63720703	-5.80957031	-1.11621094	+47.37304688	-1.53808594	-56.93115234	+1864	+9.53613281	-5.06250000	-0.84375000	+8.96484375	-6.61376953	+19.90722656	+1768	+7.22460938	-9.21093750	-0.89648438	+63.14941406	+3.42773438	-19.64355469	+1696
+1458241198.74740000	+9.63281250	-5.80957031	-1.11621094	+47.32910156	-1.45019531	-56.95312500	+1852	+9.53613281	-5.06250000	-0.84375000	+8.94287109	-6.56982422	+19.84130859	+1760	+7.21582031	-9.21533203	-0.89648438	+63.08349609	+3.47167969	-19.59960938	+1696
+1458241198.75160000	+9.63281250	-5.81396484	-1.11621094	+47.30712891	-1.40625000	-57.01904297	+1844	+9.54052734	-5.06689453	-0.84375000	+8.92089844	-6.54785156	+19.75341797	+1752	+7.20703125	-9.21972656	-0.89648438	+62.99560547	+3.47167969	-19.55566406	+1692
+1458241198.75570010	+9.63281250	-5.81835938	-1.11621094	+47.24121094	-1.36230469	-57.04101563	+1836	+9.54052734	-5.07568359	-0.84375000	+8.83300781	-6.54785156	+19.68750000	+1744	+7.19824219	-9.22412109	-0.89648438	+62.90771484	+3.47167969	-19.53369141	+1688
+1458241198.75990010	+9.63281250	-5.82275391	-1.11621094	+47.19726563	-1.31835938	-57.08496094	+1828	+9.54052734	-5.07568359	-0.84375000	+8.81103516	-6.56982422	+19.62158203	+1736	+7.19384766	-9.22851563	-0.89208984	+62.84179688	+3.49365234	-19.55566406	+1688
+1458241198.76410010	+9.63720703	-5.82275391	-1.11181641	+47.15332031	-1.31835938	-57.17285156	+1820	+9.54492188	-5.07568359	-0.84375000	+8.78906250	-6.61376953	+19.55566406	+1728	+7.18945313	-9.22851563	-0.89208984	+62.75390625	+3.49365234	-19.59960938	+1684
+1458241198.77239990	+9.64160156	-5.82714844	-1.11181641	+47.06542969	-1.31835938	-57.23876953	+1808	+9.55371094	-5.08447266	-0.83935547	+8.70117188	-6.65771484	+19.48974609	+1716	+7.18945313	-9.23291016	-0.88330078	+62.66601563	+3.47167969	-19.66552734	+1676
+1458241198.77650000	+9.64160156	-5.83154297	-1.10742188	+47.04345703	-1.31835938	-57.30468750	+1804	+9.55810547	-5.08447266	-0.83496094	+8.67919922	-6.72363281	+19.44580078	+1712	+7.19384766	-9.23291016	-0.87890625	+62.60009766	+3.44970703	-19.73144531	+1672
+1458241198.78070000	+9.64599609	-5.83154297	-1.10742188	+47.02148438	-1.34033203	-57.32666016	+1796	+9.55810547	-5.08447266	-0.83496094	+8.65722656	-6.74560547	+19.44580078	+1704	+7.19824219	-9.23291016	-0.87890625	+62.57812500	+3.42773438	-19.77539063	+1668
+1458241198.78490000	+9.64599609	-5.83154297	-1.10302734	+46.99951172	-1.34033203	-57.34863281	+1792	+9.55810547	-5.08447266	-0.83496094	+8.63525391	-6.76757813	+19.42382813	+1700	+7.20263672	-9.23291016	-0.87451172	+62.55615234	+3.42773438	-19.84130859	+1668
+1458241198.78900000	+9.65039063	-5.83154297	-1.10302734	+46.97753906	-1.36230469	-57.37060547	+1784	+9.56250000	-5.08886719	-0.83496094	+8.61328125	-6.78955078	+19.40185547	+1696	+7.20703125	-9.23291016	-0.87011719	+62.53417969	+3.40576172	-19.90722656	+1668
+1458241198.79320000	+9.65039063	-5.83593750	-1.10302734	+46.95556641	-1.36230469	-57.39257813	+1780	+9.56250000	-5.08886719	-0.83056641	+8.61328125	-6.81152344	+19.40185547	+1688	+7.21142578	-9.23291016	-0.87011719	+62.53417969	+3.40576172	-19.95117188	+1664
+1458241198.80150010	+9.65478516	-5.83593750	-1.09863281	+46.91162109	-1.40625000	-57.45849609	+1768	+9.56689453	-5.08886719	-0.83056641	+8.56933594	-6.85546875	+19.37988281	+1680	+7.21582031	-9.22851563	-0.86132813	+62.51220703	+3.38378906	-20.01708984	+1664
+1458241198.80570010	+9.67236328	-5.84033203	-1.08544922	+46.77978516	-1.51611328	-57.63427734	+1768	+9.58447266	-5.09326172	-0.82177734	+8.48144531	-7.05322266	+19.33593750	+1680	+7.21582031	-9.22851563	-0.86132813	+62.51220703	+3.38378906	-20.03906250	+1664
+1458241198.80990000	+9.68554688	-5.84912109	-1.07666016	+46.66992188	-1.60400391	-57.76611328	+1768	+9.59765625	-5.09326172	-0.81738281	+8.37158203	-7.20703125	+19.29199219	+1676	+7.22021484	-9.22851563	-0.86132813	+62.51220703	+3.38378906	-20.06103516	+1660
+1458241198.81399990	+9.69433594	-5.85351563	-1.07226563	+46.56005859	-1.69189453	-57.87597656	+1768	+9.60644531	-5.09765625	-0.80859375	+8.28369141	-7.33886719	+19.27001953	+1672	+7.22021484	-9.22851563	-0.85693359	+62.51220703	+3.38378906	-20.08300781	+1660
+1458241198.81820010	+9.72070313	-5.85791016	-1.05468750	+46.34033203	-1.91162109	-58.11767578	+1776	+9.63281250	-5.10205078	-0.79541016	+8.10791016	-7.64648438	+19.22607422	+1672	+7.22900391	-9.22412109	-0.85253906	+62.49023438	+3.36181641	-20.17089844	+1664
+1458241198.82649990	+9.73828125	-5.86669922	-1.04150391	+46.14257813	-2.06542969	-58.27148438	+1780	+9.64599609	-5.10644531	-0.78662109	+7.95410156	-7.82226563	+19.20410156	+1664	+7.24218750	-9.21972656	-0.84375000	+62.44628906	+3.29589844	-20.32470703	+1668
+1458241198.83069990	+9.74267578	-5.86669922	-1.03710938	+46.12060547	-2.13134766	-58.31542969	+1784	+9.65478516	-5.10644531	-0.78222656	+7.93212891	-7.88818359	+19.20410156	+1660	+7.25976563	-9.21533203	-0.83056641	+62.38037109	+3.22998047	-20.50048828	+1676
+1458241198.83489990	+9.74707031	-5.86669922	-1.03271484	+46.07666016	-2.17529297	-58.33740234	+1784	+9.65917969	-5.11083984	-0.77783203	+7.88818359	-7.95410156	+19.20410156	+1656	+7.27294922	-9.21093750	-0.82177734	+62.31445313	+3.16406250	-20.63232422	+1680
+1458241198.83900000	+9.74707031	-5.86669922	-1.02832031	+46.01074219	-2.21923828	-58.35937500	+1788	+9.65917969	-5.11083984	-0.77343750	+7.82226563	-7.99804688	+19.20410156	+1652	+7.27734375	-9.21093750	-0.81738281	+62.24853516	+3.09814453	-20.69824219	+1684
+1458241198.84320000	+9.75146484	-5.86669922	-1.02832031	+45.98876953	-2.24121094	-58.38134766	+1788	+9.66357422	-5.11083984	-0.76904297	+7.80029297	-8.04199219	+19.20410156	+1648	+7.28173828	-9.20654297	-0.81298828	+62.13867188	+2.98828125	-20.76416016	+1688
+1458241198.84740000	+9.75146484	-5.86669922	-1.02392578	+45.94482422	-2.28515625	-58.38134766	+1788	+9.66357422	-5.11083984	-0.76904297	+7.75634766	-8.08593750	+19.20410156	+1644	+7.28173828	-9.20654297	-0.81298828	+62.05078125	+2.92236328	-20.76416016	+1692
+1458241198.85570000	+9.75146484	-5.86669922	-1.01953125	+45.85693359	-2.35107422	-58.40332031	+1792	+9.66796875	-5.11083984	-0.76025391	+7.66845703	-8.15185547	+19.18212891	+1640	+7.27734375	-9.20654297	-0.81738281	+61.89697266	+2.76855469	-20.69824219	+1696
+1458241198.85980010	+9.75146484	-5.86669922	-1.01513672	+45.81298828	-2.37304688	-58.42529297	+1796	+9.66796875	-5.11083984	-0.75585938	+7.62451172	-8.17382813	+19.18212891	+1640	+7.26855469	-9.20654297	-0.82177734	+61.80908203	+2.70263672	-20.63232422	+1700
+1458241198.86400010	+9.75146484	-5.86669922	-1.01074219	+45.76904297	-2.41699219	-58.44726563	+1796	+9.66796875	-5.11523438	-0.75585938	+7.58056641	-8.21777344	+19.16015625	+1640	+7.25976563	-9.20654297	-0.82617188	+61.72119141	+2.63671875	-20.56640625	+1700
+1458241198.86820010	+9.75146484	-5.86669922	-1.00634766	+45.72509766	-2.43896484	-58.44726563	+1796	+9.67236328	-5.11523438	-0.75146484	+7.53662109	-8.23974609	+19.16015625	+1640	+7.25537109	-9.21093750	-0.82617188	+61.65527344	+2.59277344	-20.50048828	+1704
+1458241198.87229990	+9.75146484	-5.86669922	-1.00634766	+45.68115234	-2.46093750	-58.44726563	+1796	+9.67236328	-5.11523438	-0.74707031	+7.49267578	-8.26171875	+19.16015625	+1640	+7.24658203	-9.21093750	-0.83056641	+61.56738281	+2.54882813	-20.43457031	+1704
+1458241198.87649990	+9.75146484	-5.86669922	-1.00195313	+45.63720703	-2.48291016	-58.46923828	+1800	+9.67236328	-5.11523438	-0.74707031	+7.44873047	-8.28369141	+19.16015625	+1644	+7.24218750	-9.21093750	-0.83496094	+61.50146484	+2.50488281	-20.34667969	+1708
+1458241198.88070010	+9.75146484	-5.86669922	-1.00195313	+45.59326172	-2.50488281	-58.44726563	+1800	+9.67236328	-5.11962891	-0.74267578	+7.40478516	-8.28369141	+19.16015625	+1644	+7.23339844	-9.21093750	-0.83935547	+61.43554688	+2.46093750	-20.28076172	+1708
+1458241198.88899990	+9.74707031	-5.86669922	-0.99755859	+45.50537109	-2.54882813	-58.44726563	+1800	+9.67236328	-5.11962891	-0.73828125	+7.29492188	-8.30566406	+19.18212891	+1644	+7.22460938	-9.21093750	-0.84375000	+61.32568359	+2.39501953	-20.10498047	+1708
+1458241198.89319990	+9.74707031	-5.86669922	-0.99316406	+45.46142578	-2.57080078	-58.44726563	+1800	+9.67236328	-5.11962891	-0.73828125	+7.25097656	-8.32763672	+19.20410156	+1648	+7.21582031	-9.21093750	-0.84814453	+61.25976563	+2.37304688	-19.99511719	+1704
+1458241198.89730000	+9.74707031	-5.86669922	-0.99316406	+45.41748047	-2.59277344	-58.44726563	+1804	+9.67236328	-5.11962891	-0.73388672	+7.18505859	-8.34960938	+19.20410156	+1648	+7.21142578	-9.21093750	-0.84814453	+61.21582031	+2.35107422	-19.90722656	+1704
+1458241198.90150000	+9.74707031	-5.87109375	-0.99316406	+45.37353516	-2.61474609	-58.42529297	+1804	+9.67236328	-5.12402344	-0.73388672	+7.14111328	-8.34960938	+19.22607422	+1648	+7.21142578	-9.20654297	-0.84814453	+61.19384766	+2.35107422	-19.81933594	+1700
+1458241198.90570000	+9.74707031	-5.87109375	-0.98876953	+45.30761719	-2.63671875	-58.42529297	+1804	+9.67236328	-5.12402344	-0.72949219	+7.09716797	-8.37158203	+19.24804688	+1652	+7.20703125	-9.20654297	-0.84814453	+61.14990234	+2.32910156	-19.70947266	+1700
+1458241198.90980010	+9.74707031	-5.87109375	-0.98876953	+45.26367188	-2.65869141	-58.40332031	+1804	+9.67236328	-5.12402344	-0.72949219	+7.03125000	-8.37158203	+19.27001953	+1652	+7.20703125	-9.20214844	-0.84375000	+61.12792969	+2.35107422	-19.62158203	+1700
+1458241198.91400000	+9.74707031	-5.87548828	-0.98876953	+45.21972656	-2.70263672	-58.38134766	+1804	+9.67236328	-5.12402344	-0.72949219	+6.98730469	-8.39355469	+19.31396484	+1652	+7.20703125	-9.19775391	-0.84375000	+61.12792969	+2.35107422	-19.53369141	+1696
+1458241198.91820000	+9.74707031	-5.87548828	-0.98437500	+45.17578125	-2.72460938	-58.35937500	+1804	+9.67236328	-5.12402344	-0.72509766	+6.94335938	-8.39355469	+19.35791016	+1648	+7.20703125	-9.19335938	-0.83935547	+61.12792969	+2.35107422	-19.42382813	+1696
+1458241198.92650010	+9.74707031	-5.87988281	-0.98437500	+45.06591797	-2.79052734	-58.31542969	+1808	+9.67236328	-5.12841797	-0.72509766	+6.83349609	-8.41552734	+19.42382813	+1648	+7.20703125	-9.18017578	-0.83496094	+61.17187500	+2.39501953	-19.24804688	+1700
+1458241198.93059990	+9.74707031	-5.87988281	-0.98437500	+45.00000000	-2.83447266	-58.27148438	+1808	+9.67236328	-5.12841797	-0.72509766	+6.76757813	-8.41552734	+19.46777344	+1648	+7.21142578	-9.17578125	-0.83056641	+61.17187500	+2.41699219	-19.18212891	+1700
+1458241198.93479990	+9.74707031	-5.88427734	-0.97998047	+44.95605469	-2.85644531	-58.24951172	+1808	+9.67236328	-5.12841797	-0.72070313	+6.70166016	-8.43750000	+19.51171875	+1644	+7.21142578	-9.17138672	-0.82617188	+61.19384766	+2.43896484	-19.11621094	+1704
+1458241198.93899990	+9.75146484	-5.88427734	-0.97998047	+44.89013672	-2.90039063	-58.22753906	+1812	+9.67675781	-5.12841797	-0.72070313	+6.65771484	-8.43750000	+19.55566406	+1644	+7.21142578	-9.16699219	-0.82177734	+61.17187500	+2.46093750	-19.02832031	+1704
+1458241198.94310000	+9.75146484	-5.88867188	-0.97998047	+44.82421875	-2.92236328	-58.20556641	+1812	+9.67675781	-5.13281250	-0.72070313	+6.59179688	-8.43750000	+19.57763672	+1640	+7.21142578	-9.16259766	-0.82177734	+61.17187500	+2.46093750	-18.96240234	+1708
+1458241198.94730000	+9.75146484	-5.88867188	-0.97998047	+44.75830078	-2.96630859	-58.16162109	+1812	+9.67675781	-5.13281250	-0.72070313	+6.52587891	-8.45947266	+19.62158203	+1636	+7.21142578	-9.15820313	-0.82177734	+61.12792969	+2.46093750	-18.87451172	+1708
+1458241198.95560000	+9.75146484	-5.89306641	-0.97558594	+44.62646484	-3.03222656	-58.11767578	+1816	+9.68115234	-5.13720703	-0.71630859	+6.39404297	-8.45947266	+19.68750000	+1632	+7.20703125	-9.15380859	-0.82177734	+61.06201172	+2.46093750	-18.72070313	+1708
+1458241198.95980000	+9.75146484	-5.89746094	-0.97558594	+44.53857422	-3.05419922	-58.09570313	+1820	+9.68115234	-5.13720703	-0.71630859	+6.32812500	-8.45947266	+19.70947266	+1628	+7.20263672	-9.15380859	-0.82617188	+60.97412109	+2.43896484	-18.65478516	+1712
+1458241198.96400000	+9.75146484	-5.89746094	-0.97119141	+44.47265625	-3.09814453	-58.09570313	+1824	+9.68115234	-5.13720703	-0.71191406	+6.26220703	-8.45947266	+19.73144531	+1628	+7.19384766	-9.15820313	-0.83056641	+60.90820313	+2.41699219	-18.56689453	+1712
+1458241198.96810010	+9.75146484	-5.90185547	-0.97119141	+44.40673828	-3.12011719	-58.07373047	+1824	+9.68554688	-5.14160156	-0.71191406	+6.17431641	-8.48144531	+19.75341797	+1624	+7.18945313	-9.15820313	-0.83056641	+60.79833984	+2.41699219	-18.47900391	+1716
+1458241198.97230010	+9.75146484	-5.90625000	-0.97119141	+44.31884766	-3.14208984	-58.05175781	+1828	+9.68554688	-5.14599609	-0.71191406	+6.10839844	-8.48144531	+19.75341797	+1624	+7.18066406	-9.16259766	-0.83496094	+60.71044922	+2.39501953	-18.39111328	+1716
+1458241198.97650000	+9.75146484	-5.90625000	-0.96679688	+44.23095703	-3.14208984	-58.05175781	+1828	+9.68554688	-5.14599609	-0.70751953	+6.02050781	-8.48144531	+19.75341797	+1624	+7.17187500	-9.16259766	-0.83935547	+60.60058594	+2.35107422	-18.30322266	+1716
+1458241198.98060010	+9.75146484	-5.91064453	-0.96679688	+44.16503906	-3.16406250	-58.02978516	+1832	+9.68994141	-5.15039063	-0.70751953	+5.93261719	-8.45947266	+19.77539063	+1624	+7.16308594	-9.16699219	-0.84814453	+60.49072266	+2.32910156	-18.21533203	+1720
+1458241198.98480010	+9.75146484	-5.91064453	-0.96679688	+44.07714844	-3.16406250	-58.00781250	+1832	+9.68994141	-5.15478516	-0.70751953	+5.84472656	-8.45947266	+19.77539063	+1624	+7.15429688	-9.16699219	-0.85253906	+60.35888672	+2.30712891	-18.12744141	+1720
+1458241198.99309990	+9.75146484	-5.91503906	-0.96240234	+43.92333984	-3.18603516	-58.00781250	+1836	+9.69433594	-5.15917969	-0.70312500	+5.66894531	-8.45947266	+19.75341797	+1628	+7.13671875	-9.17578125	-0.86132813	+60.13916016	+2.26318359	-17.95166016	+1716
+1458241198.99729990	+9.75146484	-5.91943359	-0.96240234	+43.83544922	-3.20800781	-57.98583984	+1840	+9.69433594	-5.16357422	-0.70312500	+5.58105469	-8.45947266	+19.75341797	+1632	+7.12792969	-9.17578125	-0.86572266	+60.02929688	+2.24121094	-17.86376953	+1716
+1458241199.00560000	+9.75146484	-5.92382813	-0.96240234	+43.68164063	-3.20800781	-57.96386719	+1844	+9.69873047	-5.16796875	-0.69873047	+5.40527344	-8.43750000	+19.75341797	+1636	+7.11474609	-9.18017578	-0.87451172	+59.83154297	+2.21923828	-17.68798828	+1708
+1458241199.00980000	+9.75146484	-5.92822266	-0.95800781	+43.61572266	-3.20800781	-57.96386719	+1844	+9.69873047	-5.17236328	-0.69873047	+5.31738281	-8.41552734	+19.75341797	+1640	+7.11035156	-9.18457031	-0.87451172	+59.74365234	+2.21923828	-17.60009766	+1704
+1458241199.01390000	+9.75146484	-5.93261719	-0.95800781	+43.52783203	-3.20800781	-57.94189453	+1844	+9.69873047	-5.17675781	-0.70312500	+5.22949219	-8.39355469	+19.77539063	+1644	+7.10595703	-9.18457031	-0.87890625	+59.67773438	+2.21923828	-17.53417969	+1700
+1458241199.02230000	+9.75146484	-5.93701172	-0.95800781	+43.39599609	-3.20800781	-57.89794922	+1848	+9.70312500	-5.18115234	-0.70312500	+5.09765625	-8.34960938	+19.79736328	+1652	+7.09716797	-9.18017578	-0.87890625	+59.58984375	+2.26318359	-17.38037109	+1692
+1458241199.02640010	+9.75146484	-5.94140625	-0.95800781	+43.33007813	-3.22998047	-57.87597656	+1852	+9.70312500	-5.18554688	-0.70312500	+5.03173828	-8.34960938	+19.81933594	+1656	+7.09716797	-9.18017578	-0.87890625	+59.56787109	+2.28515625	-17.31445313	+1688
+1458241199.03060010	+9.75146484	-5.94580078	-0.96240234	+43.28613281	-3.22998047	-57.87597656	+1852	+9.70312500	-5.18554688	-0.70312500	+4.96582031	-8.32763672	+19.81933594	+1656	+7.09716797	-9.18017578	-0.87451172	+59.54589844	+2.32910156	-17.24853516	+1684
+1458241199.03480010	+9.75146484	-5.94580078	-0.96240234	+43.22021484	-3.22998047	-57.85400391	+1852	+9.70312500	-5.18994141	-0.70312500	+4.89990234	-8.30566406	+19.84130859	+1660	+7.09716797	-9.17578125	-0.87011719	+59.54589844	+2.35107422	-17.18261719	+1680
+1458241199.03889990	+9.75146484	-5.95019531	-0.96240234	+43.17626953	-3.20800781	-57.81005859	+1856	+9.70312500	-5.19433594	-0.70312500	+4.85595703	-8.28369141	+19.86328125	+1660	+7.09716797	-9.17138672	-0.86572266	+59.56787109	+2.41699219	-17.13867188	+1676
+1458241199.04310010	+9.75146484	-5.95458984	-0.96240234	+43.13232422	-3.20800781	-57.78808594	+1856	+9.70312500	-5.19433594	-0.70751953	+4.81201172	-8.26171875	+19.88525391	+1664	+7.10156250	-9.16699219	-0.86132813	+59.58984375	+2.46093750	-17.07275391	+1676
+1458241199.05139990	+9.75146484	-5.95898438	-0.96679688	+43.04443359	-3.18603516	-57.74414063	+1860	+9.70312500	-5.19873047	-0.71191406	+4.70214844	-8.19580078	+19.92919922	+1664	+7.10595703	-9.16259766	-0.85253906	+59.63378906	+2.57080078	-16.94091797	+1676
+1458241199.05559990	+9.75146484	-5.95898438	-0.96679688	+43.02246094	-3.18603516	-57.72216797	+1864	+9.69873047	-5.19873047	-0.71191406	+4.68017578	-8.15185547	+19.92919922	+1664	+7.10595703	-9.15820313	-0.84814453	+59.65576172	+2.63671875	-16.87500000	+1676
+1458241199.05979990	+9.75146484	-5.96337891	-0.96679688	+43.00048828	-3.16406250	-57.67822266	+1864	+9.69873047	-5.20312500	-0.71191406	+4.63623047	-8.12988281	+19.95117188	+1664	+7.10595703	-9.15380859	-0.84814453	+59.67773438	+2.70263672	-16.80908203	+1676
+1458241199.06390000	+9.74707031	-5.96777344	-0.96679688	+42.95654297	-3.14208984	-57.65625000	+1868	+9.69873047	-5.20312500	-0.71191406	+4.61425781	-8.08593750	+19.95117188	+1664	+7.10595703	-9.15380859	-0.84375000	+59.69970703	+2.76855469	-16.74316406	+1676
+1458241199.06810000	+9.74707031	-5.96777344	-0.97119141	+42.93457031	-3.12011719	-57.63427734	+1868	+9.69873047	-5.20751953	-0.71630859	+4.57031250	-8.06396484	+19.95117188	+1664	+7.10156250	-9.15380859	-0.83935547	+59.72167969	+2.81250000	-16.67724609	+1676
+1458241199.07230000	+9.74707031	-5.96777344	-0.97119141	+42.91259766	-3.09814453	-57.61230469	+1868	+9.69433594	-5.20751953	-0.71630859	+4.54833984	-8.02001953	+19.95117188	+1660	+7.10156250	-9.15380859	-0.83935547	+59.72167969	+2.87841797	-16.61132813	+1676
+1458241199.07640000	+9.74707031	-5.97216797	-0.97119141	+42.89062500	-3.07617188	-57.56835938	+1872	+9.69433594	-5.20751953	-0.71630859	+4.52636719	-7.97607422	+19.95117188	+1660	+7.09716797	-9.15380859	-0.83935547	+59.69970703	+2.92236328	-16.52343750	+1676
+1458241199.08470010	+9.74267578	-5.97216797	-0.97558594	+42.86865234	-3.03222656	-57.52441406	+1872	+9.69433594	-5.21191406	-0.72070313	+4.48242188	-7.88818359	+19.95117188	+1660	+7.08398438	-9.15380859	-0.83935547	+59.65576172	+3.01025391	-16.34765625	+1676
+1458241199.08890010	+9.73828125	-5.97216797	-0.97558594	+42.84667969	-2.98828125	-57.50244141	+1872	+9.68994141	-5.21191406	-0.72070313	+4.46044922	-7.84423828	+19.95117188	+1656	+7.07519531	-9.15820313	-0.84375000	+59.63378906	+3.03222656	-16.25976563	+1676
+1458241199.09310010	+9.73828125	-5.97656250	-0.97998047	+42.84667969	-2.96630859	-57.48046875	+1872	+9.68994141	-5.21191406	-0.72509766	+4.43847656	-7.80029297	+19.92919922	+1656	+7.06640625	-9.15820313	-0.84814453	+59.58984375	+3.07617188	-16.17187500	+1676
+1458241199.09719990	+9.73388672	-5.97656250	-0.97998047	+42.82470703	-2.92236328	-57.45849609	+1876	+9.68554688	-5.21191406	-0.72509766	+4.43847656	-7.75634766	+19.92919922	+1656	+7.05761719	-9.16259766	-0.85253906	+59.54589844	+3.09814453	-16.08398438	+1676
+1458241199.10139990	+9.73388672	-5.97656250	-0.98437500	+42.82470703	-2.90039063	-57.43652344	+1876	+9.68554688	-5.21630859	-0.72509766	+4.41650391	-7.71240234	+19.90722656	+1656	+7.04882813	-9.16699219	-0.85693359	+59.52392578	+3.12011719	-15.99609375	+1676
+1458241199.10560010	+9.72949219	-5.97656250	-0.98437500	+42.80273438	-2.85644531	-57.39257813	+1876	+9.68554688	-5.21630859	-0.72949219	+4.39453125	-7.66845703	+19.90722656	+1656	+7.04003906	-9.17138672	-0.86132813	+59.47998047	+3.14208984	-15.90820313	+1676
+1458241199.10970000	+9.72949219	-5.97656250	-0.98437500	+42.80273438	-2.81250000	-57.37060547	+1876	+9.68115234	-5.21630859	-0.72949219	+4.39453125	-7.62451172	+19.88525391	+1656	+7.03125000	-9.17578125	-0.86572266	+59.43603516	+3.16406250	-15.82031250	+1676
+1458241199.11809990	+9.72070313	-5.97656250	-0.99316406	+42.80273438	-2.70263672	-57.28271484	+1876	+9.67675781	-5.21630859	-0.73388672	+4.37255859	-7.49267578	+19.86328125	+1656	+7.01806641	-9.18017578	-0.87011719	+59.37011719	+3.20800781	-15.66650391	+1672
+1458241199.12220000	+9.71630859	-5.97656250	-0.99316406	+42.80273438	-2.63671875	-57.23876953	+1876	+9.67236328	-5.22070313	-0.73828125	+4.35058594	-7.42675781	+19.84130859	+1656	+7.00927734	-9.18017578	-0.87451172	+59.34814453	+3.22998047	-15.57861328	+1672
+1458241199.12640000	+9.71191406	-5.98095703	-0.99755859	+42.80273438	-2.59277344	-57.19482422	+1876	+9.67236328	-5.22070313	-0.73828125	+4.35058594	-7.36083984	+19.84130859	+1660	+7.00488281	-9.18457031	-0.87890625	+59.32617188	+3.25195313	-15.51269531	+1668
+1458241199.13060000	+9.70751953	-5.98095703	-1.00195313	+42.78076172	-2.50488281	-57.12890625	+1872	+9.66796875	-5.22070313	-0.74267578	+4.32861328	-7.29492188	+19.81933594	+1660	+7.00048828	-9.18457031	-0.87890625	+59.32617188	+3.27392578	-15.46875000	+1664
+1458241199.13470010	+9.70312500	-5.98095703	-1.00634766	+42.78076172	-2.46093750	-57.08496094	+1872	+9.66357422	-5.22070313	-0.74707031	+4.32861328	-7.20703125	+19.79736328	+1664	+6.99609375	-9.18457031	-0.87890625	+59.32617188	+3.31787109	-15.40283203	+1660
+1458241199.13890000	+9.69873047	-5.98095703	-1.00634766	+42.78076172	-2.39501953	-57.04101563	+1872	+9.66357422	-5.22070313	-0.75146484	+4.32861328	-7.14111328	+19.79736328	+1664	+6.99169922	-9.18457031	-0.87890625	+59.34814453	+3.36181641	-15.35888672	+1656
+1458241199.14310000	+9.69433594	-5.98095703	-1.01074219	+42.78076172	-2.35107422	-56.99707031	+1872	+9.65917969	-5.22509766	-0.75146484	+4.30664063	-7.07519531	+19.79736328	+1668	+6.99169922	-9.18457031	-0.87890625	+59.37011719	+3.40576172	-15.33691406	+1652
+1458241199.15140010	+9.68994141	-5.98535156	-1.01953125	+42.78076172	-2.26318359	-56.88720703	+1868	+9.65478516	-5.22509766	-0.76025391	+4.28466797	-6.94335938	+19.79736328	+1668	+6.99169922	-9.18017578	-0.87011719	+59.43603516	+3.49365234	-15.24902344	+1644
+1458241199.15560010	+9.68994141	-5.98535156	-1.01953125	+42.78076172	-2.24121094	-56.86523438	+1868	+9.65478516	-5.22509766	-0.76464844	+4.28466797	-6.89941406	+19.79736328	+1668	+6.99609375	-9.17578125	-0.87011719	+59.47998047	+3.53759766	-15.20507813	+1644
+1458241199.15969990	+9.68994141	-5.98974609	-1.02392578	+42.75878906	-2.21923828	-56.82128906	+1864	+9.65039063	-5.22509766	-0.76464844	+4.26269531	-6.83349609	+19.79736328	+1668	+6.99609375	-9.17578125	-0.86572266	+59.52392578	+3.60351563	-15.18310547	+1644
+1458241199.16389990	+9.68554688	-5.98974609	-1.02392578	+42.75878906	-2.19726563	-56.77734375	+1864	+9.65039063	-5.22509766	-0.76904297	+4.26269531	-6.78955078	+19.79736328	+1668	+7.00048828	-9.17138672	-0.86132813	+59.58984375	+3.64746094	-15.13916016	+1644
+1458241199.16800000	+9.68554688	-5.99414063	-1.02832031	+42.73681641	-2.15332031	-56.73339844	+1860	+9.65039063	-5.22949219	-0.77343750	+4.24072266	-6.74560547	+19.79736328	+1668	+7.00488281	-9.16699219	-0.85253906	+59.63378906	+3.71337891	-15.09521484	+1644
+1458241199.17220000	+9.68554688	-5.99414063	-1.02832031	+42.71484375	-2.13134766	-56.68945313	+1860	+9.64599609	-5.22949219	-0.77343750	+4.21875000	-6.70166016	+19.79736328	+1668	+7.00488281	-9.16259766	-0.84814453	+59.67773438	+3.80126953	-15.02929688	+1648
+1458241199.18050000	+9.68554688	-5.99853516	-1.03271484	+42.69287109	-2.08740234	-56.62353516	+1856	+9.64599609	-5.22949219	-0.77783203	+4.19677734	-6.61376953	+19.81933594	+1664	+7.00927734	-9.15820313	-0.83935547	+59.76562500	+3.93310547	-14.89746094	+1652
+1458241199.18470000	+9.68115234	-5.99853516	-1.03710938	+42.67089844	-2.04345703	-56.57958984	+1856	+9.64599609	-5.22949219	-0.78222656	+4.17480469	-6.56982422	+19.81933594	+1660	+7.00927734	-9.15380859	-0.83935547	+59.80957031	+3.97705078	-14.80957031	+1652
+1458241199.18890000	+9.68115234	-6.00292969	-1.04150391	+42.64892578	-2.02148438	-56.53564453	+1856	+9.64160156	-5.23388672	-0.78662109	+4.15283203	-6.50390625	+19.81933594	+1656	+7.00488281	-9.15380859	-0.83496094	+59.80957031	+4.04296875	-14.72167969	+1652
+1458241199.19300010	+9.68115234	-6.00292969	-1.04150391	+42.62695313	-1.97753906	-56.49169922	+1856	+9.64160156	-5.23388672	-0.78662109	+4.15283203	-6.45996094	+19.81933594	+1656	+7.00488281	-9.15380859	-0.83496094	+59.83154297	+4.08691406	-14.61181641	+1656
+1458241199.19720010	+9.67675781	-6.00732422	-1.04589844	+42.62695313	-1.93359375	-56.44775391	+1852	+9.64160156	-5.23388672	-0.79101563	+4.13085938	-6.41601563	+19.79736328	+1652	+7.00048828	-9.15380859	-0.83496094	+59.83154297	+4.15283203	-14.50195313	+1656
+1458241199.20140000	+9.67675781	-6.00732422	-1.04589844	+42.60498047	-1.88964844	-56.40380859	+1852	+9.63720703	-5.23388672	-0.79101563	+4.10888672	-6.37207031	+19.79736328	+1648	+6.99169922	-9.15380859	-0.83935547	+59.80957031	+4.19677734	-14.39208984	+1660
+1458241199.20970010	+9.66796875	-6.01171875	-1.05468750	+42.56103516	-1.80175781	-56.29394531	+1848	+9.63281250	-5.23828125	-0.79980469	+4.08691406	-6.24023438	+19.77539063	+1644	+6.97412109	-9.16259766	-0.84375000	+59.72167969	+4.26269531	-14.15039063	+1664
+1458241199.21390010	+9.66796875	-6.01171875	-1.05908203	+42.56103516	-1.73583984	-56.25000000	+1848	+9.63281250	-5.23828125	-0.79980469	+4.06494141	-6.17431641	+19.75341797	+1644	+6.96533203	-9.16699219	-0.84814453	+59.67773438	+4.28466797	-14.04052734	+1664
+1458241199.21799990	+9.66357422	-6.01611328	-1.05908203	+42.53906250	-1.69189453	-56.20605469	+1844	+9.62841797	-5.23828125	-0.80419922	+4.04296875	-6.08642578	+19.73144531	+1640	+6.95654297	-9.17138672	-0.85693359	+59.63378906	+4.28466797	-13.90869141	+1668
+1458241199.22219990	+9.65917969	-6.01611328	-1.06347656	+42.53906250	-1.62597656	-56.14013672	+1844	+9.62402344	-5.24267578	-0.80859375	+4.04296875	-6.02050781	+19.70947266	+1640	+6.94775391	-9.17138672	-0.86132813	+59.56787109	+4.30664063	-13.79882813	+1668
+1458241199.22639990	+9.65478516	-6.01611328	-1.06787109	+42.51708984	-1.58203125	-56.09619141	+1840	+9.61962891	-5.24267578	-0.80859375	+4.02099609	-5.95458984	+19.68750000	+1640	+6.93457031	-9.17578125	-0.86572266	+59.52392578	+4.32861328	-13.68896484	+1668
+1458241199.23050000	+9.65039063	-6.02050781	-1.07226563	+42.51708984	-1.51611328	-56.05224609	+1840	+9.61962891	-5.24267578	-0.81298828	+4.02099609	-5.88867188	+19.66552734	+1640	+6.93017578	-9.18017578	-0.87011719	+59.47998047	+4.32861328	-13.60107422	+1668
+1458241199.23880000	+9.64160156	-6.02050781	-1.07666016	+42.51708984	-1.42822266	-55.96435547	+1832	+9.61083984	-5.24707031	-0.81738281	+3.99902344	-5.75683594	+19.62158203	+1640	+6.91259766	-9.18896484	-0.87890625	+59.39208984	+4.37255859	-13.42529297	+1664
+1458241199.24300000	+9.63720703	-6.02050781	-1.08105469	+42.51708984	-1.36230469	-55.92041016	+1828	+9.61083984	-5.24707031	-0.82177734	+3.97705078	-5.69091797	+19.59960938	+1644	+6.90820313	-9.19335938	-0.88330078	+59.34814453	+4.37255859	-13.35937500	+1664
+1458241199.24720000	+9.63281250	-6.02050781	-1.08105469	+42.51708984	-1.34033203	-55.87646484	+1824	+9.60644531	-5.24707031	-0.82617188	+3.97705078	-5.62500000	+19.57763672	+1644	+6.90380859	-9.19335938	-0.88330078	+59.32617188	+4.39453125	-13.31542969	+1660
+1458241199.25130010	+9.63281250	-6.02490234	-1.08544922	+42.51708984	-1.29638672	-55.85449219	+1824	+9.60644531	-5.25146484	-0.82617188	+3.95507813	-5.58105469	+19.55566406	+1648	+6.89941406	-9.19775391	-0.88769531	+59.32617188	+4.41650391	-13.24951172	+1656
+1458241199.25550010	+9.63281250	-6.02490234	-1.08544922	+42.51708984	-1.27441406	-55.81054688	+1820	+9.60205078	-5.25146484	-0.83056641	+3.95507813	-5.55908203	+19.55566406	+1648	+6.89941406	-9.19775391	-0.88769531	+59.32617188	+4.43847656	-13.22753906	+1652
+1458241199.26379990	+9.62841797	-6.02490234	-1.08984375	+42.51708984	-1.23046875	-55.76660156	+1812	+9.60205078	-5.25585938	-0.83056641	+3.95507813	-5.49316406	+19.51171875	+1652	+6.89941406	-9.19775391	-0.88330078	+59.34814453	+4.50439453	-13.18359375	+1640
+1458241199.26799990	+9.62841797	-6.02929688	-1.08984375	+42.53906250	-1.20849609	-55.76660156	+1808	+9.60205078	-5.25585938	-0.83496094	+3.93310547	-5.47119141	+19.51171875	+1652	+6.89941406	-9.19775391	-0.88330078	+59.34814453	+4.52636719	-13.18359375	+1636
+1458241199.27220010	+9.62841797	-6.02929688	-1.09423828	+42.53906250	-1.18652344	-55.74462891	+1804	+9.59765625	-5.25585938	-0.83496094	+3.93310547	-5.44921875	+19.51171875	+1652	+6.89941406	-9.19775391	-0.87890625	+59.37011719	+4.57031250	-13.18359375	+1636
+1458241199.28049990	+9.62841797	-6.03369141	-1.09423828	+42.53906250	-1.16455078	-55.72265625	+1796	+9.59765625	-5.26025391	-0.83935547	+3.93310547	-5.40527344	+19.48974609	+1652	+6.90820313	-9.19775391	-0.87451172	+59.43603516	+4.63623047	-13.20556641	+1632
+1458241199.28469990	+9.62841797	-6.03369141	-1.09863281	+42.53906250	-1.14257813	-55.70068359	+1792	+9.59765625	-5.26025391	-0.83935547	+3.93310547	-5.38330078	+19.48974609	+1652	+6.90820313	-9.19775391	-0.87011719	+59.45800781	+4.68017578	-13.20556641	+1628
+1458241199.29300000	+9.62841797	-6.03808594	-1.09863281	+42.56103516	-1.12060547	-55.70068359	+1788	+9.59765625	-5.26464844	-0.84375000	+3.95507813	-5.36132813	+19.48974609	+1648	+6.91699219	-9.19335938	-0.86572266	+59.54589844	+4.74609375	-13.24951172	+1628
+1458241199.30130000	+9.62841797	-6.03808594	-1.10302734	+42.58300781	-1.07666016	-55.67871094	+1784	+9.59765625	-5.26464844	-0.84375000	+3.95507813	-5.31738281	+19.46777344	+1644	+6.92138672	-9.19335938	-0.85693359	+59.61181641	+4.83398438	-13.27148438	+1628
+1458241199.30550000	+9.62841797	-6.04248047	-1.10302734	+42.58300781	-1.05468750	-55.67871094	+1780	+9.59326172	-5.26904297	-0.84814453	+3.95507813	-5.29541016	+19.46777344	+1644	+6.92578125	-9.19335938	-0.85253906	+59.63378906	+4.87792969	-13.29345703	+1628
+1458241199.30970000	+9.62841797	-6.04248047	-1.10302734	+42.60498047	-1.03271484	-55.65673828	+1780	+9.59326172	-5.26904297	-0.84814453	+3.97705078	-5.27343750	+19.46777344	+1640	+6.92578125	-9.19335938	-0.84814453	+59.67773438	+4.92187500	-13.29345703	+1628
+1458241199.31800010	+9.62402344	-6.04687500	-1.10742188	+42.62695313	-0.98876953	-55.63476563	+1776	+9.59326172	-5.26904297	-0.85253906	+4.02099609	-5.20751953	+19.42382813	+1636	+6.93017578	-9.19775391	-0.84375000	+59.74365234	+5.00976563	-13.31542969	+1628
+1458241199.32209990	+9.62402344	-6.04687500	-1.10742188	+42.64892578	-0.94482422	-55.63476563	+1776	+9.58886719	-5.27343750	-0.85253906	+4.02099609	-5.18554688	+19.40185547	+1636	+6.93017578	-9.19775391	-0.84375000	+59.76562500	+5.05371094	-13.31542969	+1628
+1458241199.33049990	+9.61962891	-6.05126953	-1.11621094	+42.69287109	-0.83496094	-55.61279297	+1772	+9.58447266	-5.27783203	-0.86132813	+4.08691406	-5.07568359	+19.35791016	+1632	+6.92578125	-9.20214844	-0.83935547	+59.80957031	+5.11962891	-13.31542969	+1628
+1458241199.33460000	+9.61523438	-6.05126953	-1.11621094	+42.73681641	-0.76904297	-55.59082031	+1772	+9.58007813	-5.27783203	-0.86132813	+4.10888672	-5.00976563	+19.31396484	+1632	+6.92578125	-9.20654297	-0.83935547	+59.80957031	+5.16357422	-13.31542969	+1628
+1458241199.33880000	+9.61083984	-6.05566406	-1.12060547	+42.75878906	-0.72509766	-55.59082031	+1772	+9.58007813	-5.27783203	-0.86572266	+4.15283203	-4.94384766	+19.29199219	+1628	+6.92138672	-9.21093750	-0.84375000	+59.80957031	+5.20751953	-13.29345703	+1628
+1458241199.34299990	+9.60644531	-6.05566406	-1.12500000	+42.80273438	-0.63720703	-55.56884766	+1768	+9.57568359	-5.28222656	-0.87011719	+4.19677734	-4.85595703	+19.22607422	+1628	+6.91699219	-9.21533203	-0.84375000	+59.80957031	+5.22949219	-13.27148438	+1628
+1458241199.35130000	+9.59765625	-6.06005859	-1.13378906	+42.86865234	-0.46142578	-55.50292969	+1768	+9.56689453	-5.28662109	-0.87890625	+4.26269531	-4.68017578	+19.16015625	+1632	+6.90820313	-9.22412109	-0.84814453	+59.80957031	+5.29541016	-13.20556641	+1628
+1458241199.35960010	+9.58886719	-6.06005859	-1.14257813	+42.93457031	-0.28564453	-55.45898438	+1764	+9.55810547	-5.28662109	-0.88769531	+4.32861328	-4.54833984	+19.07226563	+1632	+6.89501953	-9.23730469	-0.85253906	+59.80957031	+5.36132813	-13.13964844	+1628
+1458241199.36380000	+9.58447266	-6.06005859	-1.14697266	+42.97851563	-0.21972656	-55.43701172	+1760	+9.55371094	-5.29101563	-0.89208984	+4.35058594	-4.48242188	+19.02832031	+1636	+6.89062500	-9.24169922	-0.85693359	+59.80957031	+5.40527344	-13.09570313	+1628
+1458241199.36800000	+9.58447266	-6.06445313	-1.15136719	+43.00048828	-0.15380859	-55.41503906	+1756	+9.55371094	-5.29101563	-0.89208984	+4.37255859	-4.41650391	+19.00634766	+1636	+6.88623047	-9.24609375	-0.85693359	+59.83154297	+5.44921875	-13.07373047	+1628
+1458241199.37210010	+9.58007813	-6.06445313	-1.15576172	+43.04443359	-0.08789063	-55.41503906	+1756	+9.54931641	-5.29101563	-0.89648438	+4.39453125	-4.35058594	+18.98437500	+1636	+6.88183594	-9.24609375	-0.85693359	+59.85351563	+5.49316406	-13.02978516	+1624
+1458241199.38050010	+9.57568359	-6.06445313	-1.16455078	+43.08837891	+0.02197266	-55.34912109	+1748	+9.54492188	-5.29541016	-0.90527344	+4.43847656	-4.24072266	+18.96240234	+1640	+6.88183594	-9.25048828	-0.85693359	+59.91943359	+5.58105469	-12.98583984	+1620
+1458241199.38459990	+9.57568359	-6.06445313	-1.16455078	+43.11035156	+0.08789063	-55.32714844	+1748	+9.54492188	-5.29541016	-0.90527344	+4.46044922	-4.19677734	+18.96240234	+1640	+6.88183594	-9.25048828	-0.85253906	+59.96337891	+5.62500000	-12.96386719	+1620
+1458241199.38879990	+9.57128906	-6.06884766	-1.16894531	+43.13232422	+0.13183594	-55.30517578	+1744	+9.54052734	-5.29541016	-0.90966797	+4.48242188	-4.15283203	+18.96240234	+1640	+6.88623047	-9.25048828	-0.85253906	+60.02929688	+5.69091797	-12.94189453	+1616
+1458241199.39290000	+9.57128906	-6.06884766	-1.17333984	+43.15429688	+0.15380859	-55.30517578	+1740	+9.54052734	-5.29541016	-0.91406250	+4.50439453	-4.10888672	+18.96240234	+1636	+6.88623047	-9.25048828	-0.84814453	+60.07324219	+5.73486328	-12.94189453	+1616
+1458241199.39710000	+9.57128906	-6.06884766	-1.17333984	+43.17626953	+0.19775391	-55.28320313	+1736	+9.54052734	-5.29541016	-0.91406250	+4.52636719	-4.08691406	+18.96240234	+1636	+6.89062500	-9.25048828	-0.84375000	+60.13916016	+5.80078125	-12.91992188	+1620
+1458241199.40130000	+9.57128906	-6.06884766	-1.17333984	+43.19824219	+0.21972656	-55.28320313	+1732	+9.53613281	-5.29541016	-0.91845703	+4.54833984	-4.04296875	+18.98437500	+1632	+6.89501953	-9.25048828	-0.83935547	+60.20507813	+5.84472656	-12.91992188	+1620
+1458241199.40960000	+9.57128906	-6.07324219	-1.17773438	+43.24218750	+0.26367188	-55.23925781	+1724	+9.53613281	-5.29541016	-0.92285156	+4.57031250	-3.97705078	+18.98437500	+1624	+6.90380859	-9.24609375	-0.83056641	+60.33691406	+5.95458984	-12.91992188	+1624
+1458241199.41380000	+9.57128906	-6.07324219	-1.18212891	+43.26416016	+0.28564453	-55.23925781	+1720	+9.53173828	-5.29541016	-0.92285156	+4.59228516	-3.95507813	+19.00634766	+1620	+6.90820313	-9.24609375	-0.82617188	+60.40283203	+5.99853516	-12.89794922	+1624
+1458241199.41790010	+9.56689453	-6.07324219	-1.18212891	+43.28613281	+0.30761719	-55.21728516	+1716	+9.53173828	-5.29541016	-0.92724609	+4.61425781	-3.93310547	+19.02832031	+1616	+6.90820313	-9.24169922	-0.82177734	+60.46875000	+6.04248047	-12.89794922	+1628
+1458241199.42210010	+9.56689453	-6.07324219	-1.18212891	+43.28613281	+0.32958984	-55.19531250	+1712	+9.53173828	-5.29541016	-0.92724609	+4.61425781	-3.91113281	+19.02832031	+1612	+6.91259766	-9.24169922	-0.81738281	+60.51269531	+6.08642578	-12.89794922	+1628
+1458241199.42630000	+9.56689453	-6.07324219	-1.18652344	+43.30810547	+0.32958984	-55.19531250	+1708	+9.53173828	-5.29541016	-0.92724609	+4.63623047	-3.88916016	+19.02832031	+1608	+6.91259766	-9.24169922	-0.81738281	+60.55664063	+6.10839844	-12.87597656	+1632
+1458241199.43039990	+9.56689453	-6.07324219	-1.18652344	+43.30810547	+0.35156250	-55.19531250	+1704	+9.52734375	-5.29541016	-0.93164063	+4.63623047	-3.86718750	+19.02832031	+1604	+6.91699219	-9.23730469	-0.81738281	+60.60058594	+6.13037109	-12.87597656	+1632
+1458241199.43880010	+9.56689453	-6.07763672	-1.18652344	+43.33007813	+0.37353516	-55.19531250	+1700	+9.52734375	-5.29541016	-0.93164063	+4.65820313	-3.84521484	+19.02832031	+1592	+6.91699219	-9.23730469	-0.81298828	+60.62255859	+6.17431641	-12.85400391	+1636
+1458241199.44289990	+9.56250000	-6.07763672	-1.18652344	+43.33007813	+0.37353516	-55.17333984	+1696	+9.52734375	-5.29541016	-0.93164063	+4.65820313	-3.82324219	+19.02832031	+1588	+6.91259766	-9.24169922	-0.81298828	+60.62255859	+6.17431641	-12.83203125	+1636
+1458241199.44709990	+9.56250000	-6.07763672	-1.18652344	+43.35205078	+0.37353516	-55.17333984	+1692	+9.52294922	-5.29541016	-0.93164063	+4.65820313	-3.80126953	+19.02832031	+1588	+6.91259766	-9.24169922	-0.81738281	+60.62255859	+6.17431641	-12.83203125	+1636
+1458241199.45129990	+9.56250000	-6.07763672	-1.18652344	+43.35205078	+0.39550781	-55.17333984	+1692	+9.52294922	-5.29541016	-0.93603516	+4.65820313	-3.80126953	+19.02832031	+1584	+6.91259766	-9.24169922	-0.81738281	+60.62255859	+6.17431641	-12.81005859	+1636
+1458241199.45540000	+9.56250000	-6.07763672	-1.18652344	+43.35205078	+0.39550781	-55.17333984	+1688	+9.52294922	-5.29541016	-0.93603516	+4.65820313	-3.77929688	+19.02832031	+1580	+6.90820313	-9.24169922	-0.82177734	+60.60058594	+6.17431641	-12.78808594	+1636
+1458241199.45960000	+9.55810547	-6.07763672	-1.18652344	+43.35205078	+0.39550781	-55.17333984	+1684	+9.52294922	-5.29541016	-0.93603516	+4.65820313	-3.77929688	+19.00634766	+1576	+6.90820313	-9.24609375	-0.82177734	+60.57861328	+6.15234375	-12.76611328	+1636
+1458241199.46790000	+9.55810547	-6.07763672	-1.18652344	+43.35205078	+0.41748047	-55.19531250	+1680	+9.52294922	-5.29541016	-0.93603516	+4.65820313	-3.75732422	+18.98437500	+1576	+6.89941406	-9.24609375	-0.82617188	+60.55664063	+6.13037109	-12.74414063	+1636
+1458241199.47210000	+9.55810547	-6.07763672	-1.18652344	+43.35205078	+0.41748047	-55.19531250	+1676	+9.52294922	-5.29541016	-0.93603516	+4.65820313	-3.75732422	+18.98437500	+1572	+6.89941406	-9.25048828	-0.82617188	+60.53466797	+6.13037109	-12.72216797	+1636
+1458241199.47620010	+9.55810547	-6.07763672	-1.18652344	+43.35205078	+0.41748047	-55.19531250	+1676	+9.52294922	-5.29541016	-0.93603516	+4.65820313	-3.75732422	+18.98437500	+1572	+6.89501953	-9.25048828	-0.83056641	+60.51269531	+6.10839844	-12.72216797	+1636
+1458241199.48040010	+9.55810547	-6.07763672	-1.18652344	+43.35205078	+0.41748047	-55.19531250	+1672	+9.52294922	-5.29541016	-0.93603516	+4.65820313	-3.75732422	+18.96240234	+1572	+6.89501953	-9.25048828	-0.83056641	+60.49072266	+6.10839844	-12.70019531	+1636
+1458241199.48460010	+9.55371094	-6.07763672	-1.18652344	+43.35205078	+0.41748047	-55.19531250	+1668	+9.52294922	-5.29541016	-0.93164063	+4.65820313	-3.73535156	+18.96240234	+1572	+6.89062500	-9.25048828	-0.83496094	+60.46875000	+6.10839844	-12.70019531	+1636
+1458241199.48869990	+9.55371094	-6.07324219	-1.18652344	+43.35205078	+0.41748047	-55.19531250	+1668	+9.52294922	-5.29541016	-0.93164063	+4.65820313	-3.73535156	+18.96240234	+1572	+6.89062500	-9.25488281	-0.83496094	+60.46875000	+6.08642578	-12.67822266	+1632
+1458241199.49289990	+9.55371094	-6.07324219	-1.18652344	+43.35205078	+0.41748047	-55.19531250	+1664	+9.52294922	-5.29541016	-0.93164063	+4.65820313	-3.73535156	+18.96240234	+1572	+6.88623047	-9.25488281	-0.83496094	+60.44677734	+6.08642578	-12.67822266	+1632
+1458241199.50120000	+9.55371094	-6.07324219	-1.18212891	+43.35205078	+0.41748047	-55.19531250	+1660	+9.52294922	-5.29541016	-0.93164063	+4.65820313	-3.73535156	+18.94042969	+1572	+6.88623047	-9.25488281	-0.83935547	+60.44677734	+6.08642578	-12.67822266	+1628
+1458241199.50539990	+9.55371094	-6.07324219	-1.18212891	+43.35205078	+0.41748047	-55.19531250	+1660	+9.52294922	-5.29541016	-0.93164063	+4.65820313	-3.73535156	+18.94042969	+1572	+6.88623047	-9.25488281	-0.83935547	+60.44677734	+6.06445313	-12.65625000	+1624
+1458241199.50959990	+9.55371094	-6.07324219	-1.18212891	+43.35205078	+0.41748047	-55.19531250	+1656	+9.52294922	-5.29541016	-0.93164063	+4.65820313	-3.73535156	+18.94042969	+1572	+6.88623047	-9.25488281	-0.83935547	+60.44677734	+6.06445313	-12.65625000	+1624
+1458241199.51370000	+9.55371094	-6.07324219	-1.18212891	+43.37402344	+0.41748047	-55.19531250	+1656	+9.52294922	-5.29541016	-0.93164063	+4.65820313	-3.73535156	+18.94042969	+1576	+6.88623047	-9.25488281	-0.83935547	+60.44677734	+6.06445313	-12.65625000	+1620
+1458241199.51790000	+9.55371094	-6.07324219	-1.18212891	+43.37402344	+0.41748047	-55.19531250	+1652	+9.52294922	-5.29541016	-0.93164063	+4.65820313	-3.73535156	+18.94042969	+1576	+6.88623047	-9.25488281	-0.83935547	+60.44677734	+6.08642578	-12.67822266	+1620
+1458241199.52210000	+9.55371094	-6.07324219	-1.18212891	+43.37402344	+0.41748047	-55.19531250	+1652	+9.52294922	-5.29541016	-0.93164063	+4.65820313	-3.73535156	+18.94042969	+1576	+6.88623047	-9.25488281	-0.83935547	+60.44677734	+6.08642578	-12.67822266	+1616
+1458241199.53040000	+9.55371094	-6.07324219	-1.18212891	+43.37402344	+0.39550781	-55.19531250	+1648	+9.52294922	-5.29101563	-0.93164063	+4.65820313	-3.75732422	+18.94042969	+1576	+6.88623047	-9.25048828	-0.83935547	+60.46875000	+6.08642578	-12.67822266	+1616
+1458241199.53460000	+9.55371094	-6.07324219	-1.18212891	+43.37402344	+0.39550781	-55.19531250	+1648	+9.52294922	-5.29101563	-0.93164063	+4.65820313	-3.75732422	+18.96240234	+1576	+6.88623047	-9.25048828	-0.83496094	+60.46875000	+6.08642578	-12.67822266	+1612
+1458241199.53870010	+9.55371094	-6.07324219	-1.18212891	+43.37402344	+0.39550781	-55.19531250	+1648	+9.52294922	-5.29101563	-0.93164063	+4.65820313	-3.75732422	+18.96240234	+1576	+6.88623047	-9.25048828	-0.83496094	+60.49072266	+6.08642578	-12.67822266	+1612
+1458241199.54290010	+9.55371094	-6.07324219	-1.18212891	+43.37402344	+0.39550781	-55.19531250	+1644	+9.52294922	-5.29101563	-0.93164063	+4.65820313	-3.75732422	+18.96240234	+1576	+6.89062500	-9.25048828	-0.83496094	+60.49072266	+6.08642578	-12.67822266	+1612
+1458241199.54699990	+9.55810547	-6.07324219	-1.18212891	+43.37402344	+0.39550781	-55.19531250	+1644	+9.52294922	-5.29101563	-0.93164063	+4.65820313	-3.75732422	+18.96240234	+1572	+6.89062500	-9.25048828	-0.83496094	+60.49072266	+6.08642578	-12.70019531	+1612
+1458241199.55119990	+9.55810547	-6.07324219	-1.18212891	+43.37402344	+0.39550781	-55.19531250	+1644	+9.52294922	-5.29101563	-0.93164063	+4.65820313	-3.75732422	+18.96240234	+1572	+6.89062500	-9.25048828	-0.83496094	+60.49072266	+6.08642578	-12.70019531	+1608
+1458241199.55950000	+9.55810547	-6.07324219	-1.18212891	+43.37402344	+0.37353516	-55.19531250	+1640	+9.52294922	-5.29101563	-0.93164063	+4.65820313	-3.75732422	+18.96240234	+1572	+6.89062500	-9.24609375	-0.83496094	+60.51269531	+6.08642578	-12.70019531	+1608
+1458241199.56370000	+9.55810547	-6.07324219	-1.18212891	+43.37402344	+0.37353516	-55.19531250	+1640	+9.52294922	-5.29101563	-0.93164063	+4.65820313	-3.75732422	+18.96240234	+1572	+6.89062500	-9.24609375	-0.83496094	+60.51269531	+6.10839844	-12.70019531	+1608
+1458241199.56789990	+9.55810547	-6.07324219	-1.18212891	+43.37402344	+0.37353516	-55.19531250	+1640	+9.52294922	-5.29101563	-0.93164063	+4.65820313	-3.75732422	+18.96240234	+1572	+6.89062500	-9.24609375	-0.83496094	+60.51269531	+6.08642578	-12.70019531	+1608
+1458241199.57200000	+9.55810547	-6.07324219	-1.18212891	+43.37402344	+0.37353516	-55.19531250	+1640	+9.52294922	-5.29101563	-0.93164063	+4.65820313	-3.77929688	+18.96240234	+1572	+6.89062500	-9.24609375	-0.83496094	+60.51269531	+6.08642578	-12.70019531	+1608
+1458241199.57620000	+9.55810547	-6.07324219	-1.18212891	+43.37402344	+0.37353516	-55.19531250	+1640	+9.52294922	-5.29101563	-0.93164063	+4.65820313	-3.77929688	+18.96240234	+1572	+6.89062500	-9.24609375	-0.83496094	+60.51269531	+6.08642578	-12.70019531	+1608
+1458241199.58040000	+9.55810547	-6.07324219	-1.18212891	+43.37402344	+0.37353516	-55.19531250	+1640	+9.52294922	-5.29101563	-0.93164063	+4.63623047	-3.77929688	+18.96240234	+1572	+6.89062500	-9.24609375	-0.83496094	+60.51269531	+6.08642578	-12.70019531	+1608
+1458241199.58870010	+9.55810547	-6.07324219	-1.18212891	+43.37402344	+0.35156250	-55.19531250	+1636	+9.52294922	-5.29101563	-0.93164063	+4.63623047	-3.80126953	+18.96240234	+1572	+6.89062500	-9.24609375	-0.83496094	+60.51269531	+6.08642578	-12.72216797	+1604
+1458241199.59290000	+9.55810547	-6.07324219	-1.18212891	+43.37402344	+0.35156250	-55.19531250	+1636	+9.52294922	-5.29101563	-0.93164063	+4.63623047	-3.80126953	+18.96240234	+1572	+6.89062500	-9.24609375	-0.83496094	+60.49072266	+6.08642578	-12.72216797	+1604
+1458241199.59699990	+9.55810547	-6.07324219	-1.18212891	+43.35205078	+0.35156250	-55.19531250	+1636	+9.52294922	-5.29101563	-0.92724609	+4.61425781	-3.82324219	+18.94042969	+1572	+6.89062500	-9.24609375	-0.83496094	+60.49072266	+6.06445313	-12.72216797	+1604
+1458241199.60120010	+9.55810547	-6.07324219	-1.18212891	+43.35205078	+0.35156250	-55.19531250	+1636	+9.52734375	-5.29101563	-0.92724609	+4.61425781	-3.82324219	+18.94042969	+1572	+6.88623047	-9.24609375	-0.83496094	+60.49072266	+6.06445313	-12.72216797	+1604
+1458241199.60540010	+9.55810547	-6.07324219	-1.18212891	+43.35205078	+0.35156250	-55.19531250	+1636	+9.52734375	-5.29101563	-0.92724609	+4.59228516	-3.84521484	+18.94042969	+1572	+6.88623047	-9.24609375	-0.83496094	+60.46875000	+6.06445313	-12.72216797	+1604
+1458241199.60949990	+9.55810547	-6.07324219	-1.18212891	+43.35205078	+0.35156250	-55.19531250	+1636	+9.52734375	-5.29101563	-0.92724609	+4.59228516	-3.84521484	+18.91845703	+1572	+6.88623047	-9.24609375	-0.83496094	+60.46875000	+6.04248047	-12.72216797	+1604
