# Supplementary material for: A direct effect of perception on action when grasping a cup
Source: Sci Rep. 2018 Jan 9;8:171. doi: 10.1038/s41598-017-18591-5 (PMC5760564; doi:10.1038/s41598-017-18591-5)
Supplement: Supplementary file 6 — Supplementary Information [file 41598_2017_18591_MOESM6_ESM.zip › SciRep_Data/S02instruct/S02_100instruct_Tr58.dat]

+1000000000000.00000000	+0.00000000	+0.00000000	+0.00000000	+0.00000000	+0.00000000	+0.00000000	+0	+0.00000000	+0.00000000	+0.00000000	+0.00000000	+0.00000000	+0.00000000	+0	+0.00000000	+0.00000000	+0.00000000	+0.00000000	+0.00000000	+0.00000000	+0
+1458241199.61789990	+9.55810547	-6.07324219	-1.18212891	+43.35205078	+0.35156250	-55.19531250	+1636	+9.52734375	-5.28662109	-0.92724609	+4.57031250	-3.86718750	+18.91845703	+1576	+6.88623047	-9.24609375	-0.83935547	+60.44677734	+6.04248047	-12.72216797	+1604
+1458241199.62200000	+9.55810547	-6.07324219	-1.18212891	+43.35205078	+0.32958984	-55.21728516	+1636	+9.52734375	-5.28662109	-0.92724609	+4.54833984	-3.88916016	+18.89648438	+1576	+6.88623047	-9.24609375	-0.83935547	+60.42480469	+6.04248047	-12.72216797	+1604
+1458241199.62620000	+9.55810547	-6.06884766	-1.18212891	+43.35205078	+0.32958984	-55.21728516	+1636	+9.53173828	-5.28662109	-0.92724609	+4.54833984	-3.88916016	+18.89648438	+1576	+6.88183594	-9.24609375	-0.83935547	+60.42480469	+6.04248047	-12.72216797	+1604
+1458241199.63030000	+9.55810547	-6.06884766	-1.18212891	+43.35205078	+0.32958984	-55.21728516	+1636	+9.53173828	-5.28662109	-0.92285156	+4.52636719	-3.91113281	+18.89648438	+1576	+6.88183594	-9.24609375	-0.83935547	+60.42480469	+6.04248047	-12.72216797	+1600
+1458241199.63450000	+9.55810547	-6.06884766	-1.18212891	+43.35205078	+0.30761719	-55.21728516	+1636	+9.53173828	-5.28662109	-0.92285156	+4.52636719	-3.91113281	+18.89648438	+1580	+6.88183594	-9.24609375	-0.83935547	+60.42480469	+6.04248047	-12.74414063	+1600
+1458241199.64280010	+9.55810547	-6.06884766	-1.18212891	+43.35205078	+0.30761719	-55.21728516	+1636	+9.53173828	-5.28662109	-0.92724609	+4.52636719	-3.93310547	+18.89648438	+1580	+6.88623047	-9.24609375	-0.83496094	+60.42480469	+6.04248047	-12.76611328	+1600
+1458241199.64700010	+9.56250000	-6.06884766	-1.18212891	+43.35205078	+0.28564453	-55.23925781	+1636	+9.53613281	-5.28662109	-0.92724609	+4.50439453	-3.93310547	+18.91845703	+1580	+6.88623047	-9.24609375	-0.83496094	+60.42480469	+6.04248047	-12.76611328	+1600
+1458241206.15669990	+9.60644531	-6.16992188	-1.20849609	+43.17626953	-0.37353516	-53.78906250	+1664	+9.58886719	-5.37890625	-0.95361328	+2.61474609	-3.25195313	+18.83056641	+1600	+6.89062500	-9.31640625	-0.79101563	+59.96337891	+7.29492188	-13.00781250	+1640
+1458241206.16090010	+9.60644531	-6.16992188	-1.20849609	+43.17626953	-0.37353516	-53.78906250	+1664	+9.58886719	-5.37890625	-0.95361328	+2.61474609	-3.25195313	+18.83056641	+1600	+6.89501953	-9.31640625	-0.79101563	+59.96337891	+7.29492188	-13.02978516	+1640
+1458241206.16500000	+9.60644531	-6.16992188	-1.20849609	+43.17626953	-0.37353516	-53.78906250	+1664	+9.58886719	-5.37890625	-0.95361328	+2.61474609	-3.25195313	+18.83056641	+1600	+6.89501953	-9.31640625	-0.78662109	+59.98535156	+7.31689453	-13.02978516	+1640
+1458241206.16919990	+9.60644531	-6.17431641	-1.20849609	+43.17626953	-0.37353516	-53.76708984	+1664	+9.58886719	-5.37890625	-0.95361328	+2.61474609	-3.25195313	+18.83056641	+1600	+6.89501953	-9.31640625	-0.78662109	+59.98535156	+7.31689453	-13.02978516	+1640
+1458241206.17339990	+9.60644531	-6.17431641	-1.20849609	+43.17626953	-0.37353516	-53.76708984	+1664	+9.58886719	-5.37890625	-0.95361328	+2.61474609	-3.25195313	+18.83056641	+1596	+6.89501953	-9.31640625	-0.78662109	+59.98535156	+7.31689453	-13.02978516	+1640
+1458241206.17750000	+9.60644531	-6.16992188	-1.20849609	+43.17626953	-0.37353516	-53.76708984	+1664	+9.58886719	-5.37890625	-0.95361328	+2.61474609	-3.25195313	+18.83056641	+1596	+6.89501953	-9.31640625	-0.78662109	+59.98535156	+7.31689453	-13.00781250	+1640
+1458241206.18170000	+9.60644531	-6.16992188	-1.20849609	+43.17626953	-0.37353516	-53.76708984	+1668	+9.58886719	-5.37890625	-0.95361328	+2.61474609	-3.25195313	+18.83056641	+1596	+6.89501953	-9.31640625	-0.79101563	+59.98535156	+7.29492188	-13.00781250	+1640
+1458241206.18590000	+9.60644531	-6.16992188	-1.20849609	+43.17626953	-0.37353516	-53.76708984	+1668	+9.58886719	-5.37890625	-0.95361328	+2.61474609	-3.25195313	+18.83056641	+1596	+6.89501953	-9.31640625	-0.79101563	+59.98535156	+7.29492188	-13.00781250	+1640
+1458241206.19000010	+9.60644531	-6.16992188	-1.20849609	+43.17626953	-0.37353516	-53.76708984	+1668	+9.58886719	-5.37890625	-0.95361328	+2.61474609	-3.25195313	+18.83056641	+1596	+6.89501953	-9.31640625	-0.79101563	+59.96337891	+7.29492188	-13.00781250	+1640
+1458241206.19420000	+9.60644531	-6.16992188	-1.20849609	+43.17626953	-0.37353516	-53.76708984	+1668	+9.58886719	-5.37890625	-0.95361328	+2.61474609	-3.25195313	+18.83056641	+1596	+6.89062500	-9.31640625	-0.79101563	+59.96337891	+7.29492188	-12.98583984	+1640
+1458241206.19829990	+9.60644531	-6.16992188	-1.20849609	+43.17626953	-0.37353516	-53.76708984	+1668	+9.58886719	-5.37890625	-0.95361328	+2.61474609	-3.25195313	+18.83056641	+1596	+6.89062500	-9.31640625	-0.79541016	+59.96337891	+7.27294922	-12.98583984	+1640
+1458241206.20250010	+9.60644531	-6.16992188	-1.20849609	+43.17626953	-0.37353516	-53.76708984	+1668	+9.58886719	-5.37890625	-0.95361328	+2.61474609	-3.25195313	+18.80859375	+1596	+6.89062500	-9.32080078	-0.79541016	+59.94140625	+7.27294922	-12.98583984	+1640
+1458241206.20670010	+9.60205078	-6.16992188	-1.20849609	+43.17626953	-0.37353516	-53.76708984	+1668	+9.58886719	-5.37890625	-0.95361328	+2.61474609	-3.25195313	+18.80859375	+1596	+6.89062500	-9.32080078	-0.79541016	+59.94140625	+7.27294922	-12.98583984	+1640
+1458241206.21079990	+9.60205078	-6.16992188	-1.20849609	+43.17626953	-0.37353516	-53.76708984	+1668	+9.58886719	-5.37890625	-0.95361328	+2.61474609	-3.25195313	+18.80859375	+1596	+6.88623047	-9.32080078	-0.79541016	+59.91943359	+7.27294922	-12.96386719	+1640
+1458241206.21499990	+9.60205078	-6.16992188	-1.20849609	+43.17626953	-0.35156250	-53.76708984	+1668	+9.58886719	-5.37890625	-0.95361328	+2.61474609	-3.25195313	+18.80859375	+1596	+6.88623047	-9.32080078	-0.79541016	+59.91943359	+7.27294922	-12.96386719	+1640
+1458241206.21919990	+9.60205078	-6.16992188	-1.20849609	+43.17626953	-0.35156250	-53.76708984	+1668	+9.58886719	-5.37890625	-0.95361328	+2.61474609	-3.25195313	+18.80859375	+1596	+6.88623047	-9.32080078	-0.79980469	+59.91943359	+7.27294922	-12.96386719	+1640
+1458241206.22330000	+9.60205078	-6.16992188	-1.20849609	+43.17626953	-0.35156250	-53.76708984	+1668	+9.58886719	-5.37890625	-0.95361328	+2.61474609	-3.25195313	+18.80859375	+1596	+6.88623047	-9.32080078	-0.79980469	+59.89746094	+7.25097656	-12.96386719	+1640
+1458241206.22750000	+9.60205078	-6.16992188	-1.20849609	+43.17626953	-0.35156250	-53.76708984	+1668	+9.58886719	-5.37890625	-0.95361328	+2.61474609	-3.25195313	+18.80859375	+1596	+6.88623047	-9.32080078	-0.79980469	+59.89746094	+7.25097656	-12.96386719	+1636
+1458241206.23169990	+9.60205078	-6.16992188	-1.20849609	+43.17626953	-0.35156250	-53.76708984	+1668	+9.58447266	-5.37890625	-0.95361328	+2.61474609	-3.25195313	+18.78662109	+1596	+6.88623047	-9.32080078	-0.79980469	+59.89746094	+7.25097656	-12.96386719	+1636
+1458241206.23580000	+9.60205078	-6.16992188	-1.20849609	+43.17626953	-0.35156250	-53.76708984	+1668	+9.58447266	-5.37890625	-0.95361328	+2.61474609	-3.25195313	+18.78662109	+1596	+6.88623047	-9.32080078	-0.79980469	+59.89746094	+7.25097656	-12.94189453	+1636
+1458241206.24000000	+9.60205078	-6.16992188	-1.20849609	+43.17626953	-0.35156250	-53.76708984	+1668	+9.58447266	-5.37890625	-0.95361328	+2.61474609	-3.25195313	+18.78662109	+1596	+6.88623047	-9.32080078	-0.79980469	+59.89746094	+7.25097656	-12.94189453	+1636
+1458241206.24420000	+9.60205078	-6.16992188	-1.20849609	+43.17626953	-0.35156250	-53.76708984	+1668	+9.58447266	-5.37890625	-0.95361328	+2.61474609	-3.25195313	+18.78662109	+1596	+6.88623047	-9.32080078	-0.79980469	+59.89746094	+7.25097656	-12.96386719	+1632
+1458241206.24830010	+9.60205078	-6.16992188	-1.20849609	+43.17626953	-0.35156250	-53.76708984	+1668	+9.58447266	-5.37890625	-0.95361328	+2.61474609	-3.25195313	+18.78662109	+1596	+6.88623047	-9.32080078	-0.79980469	+59.89746094	+7.27294922	-12.96386719	+1632
+1458241206.25250010	+9.60205078	-6.16992188	-1.20849609	+43.17626953	-0.35156250	-53.76708984	+1668	+9.58447266	-5.37890625	-0.95361328	+2.61474609	-3.25195313	+18.78662109	+1596	+6.88623047	-9.32080078	-0.79980469	+59.89746094	+7.27294922	-12.96386719	+1632
+1458241206.25670000	+9.60205078	-6.16992188	-1.20849609	+43.17626953	-0.35156250	-53.76708984	+1668	+9.58447266	-5.37890625	-0.95361328	+2.61474609	-3.25195313	+18.78662109	+1596	+6.88623047	-9.32080078	-0.79980469	+59.91943359	+7.27294922	-12.96386719	+1632
+1458241206.26079990	+9.60205078	-6.17431641	-1.20849609	+43.17626953	-0.35156250	-53.76708984	+1668	+9.58447266	-5.37890625	-0.95361328	+2.61474609	-3.25195313	+18.78662109	+1596	+6.88623047	-9.32080078	-0.79980469	+59.91943359	+7.27294922	-12.96386719	+1632
+1458241206.26500010	+9.60205078	-6.17431641	-1.20849609	+43.17626953	-0.35156250	-53.76708984	+1668	+9.58447266	-5.37890625	-0.95361328	+2.61474609	-3.25195313	+18.80859375	+1596	+6.88623047	-9.32080078	-0.79980469	+59.91943359	+7.27294922	-12.96386719	+1628
+1458241206.26920010	+9.60205078	-6.17431641	-1.20849609	+43.17626953	-0.35156250	-53.76708984	+1668	+9.58447266	-5.37890625	-0.95361328	+2.61474609	-3.25195313	+18.80859375	+1596	+6.88623047	-9.32080078	-0.79541016	+59.91943359	+7.27294922	-12.96386719	+1628
+1458241206.27329990	+9.60205078	-6.17431641	-1.20849609	+43.17626953	-0.35156250	-53.76708984	+1668	+9.58447266	-5.37890625	-0.95361328	+2.61474609	-3.25195313	+18.80859375	+1596	+6.89062500	-9.32080078	-0.79541016	+59.91943359	+7.27294922	-12.96386719	+1628
+1458241206.27749990	+9.60205078	-6.17431641	-1.20849609	+43.17626953	-0.35156250	-53.76708984	+1668	+9.58447266	-5.37890625	-0.95361328	+2.61474609	-3.25195313	+18.80859375	+1596	+6.89062500	-9.32080078	-0.79541016	+59.94140625	+7.29492188	-12.98583984	+1628
+1458241206.28160000	+9.60205078	-6.17431641	-1.20849609	+43.17626953	-0.35156250	-53.74511719	+1668	+9.58447266	-5.37890625	-0.95361328	+2.61474609	-3.25195313	+18.80859375	+1596	+6.89062500	-9.32080078	-0.79541016	+59.94140625	+7.29492188	-12.98583984	+1628
+1458241206.28580000	+9.60205078	-6.17431641	-1.20849609	+43.17626953	-0.35156250	-53.74511719	+1668	+9.58447266	-5.37890625	-0.95361328	+2.61474609	-3.25195313	+18.80859375	+1596	+6.89062500	-9.32080078	-0.79541016	+59.94140625	+7.29492188	-12.98583984	+1628
+1458241206.29000000	+9.60205078	-6.17431641	-1.20849609	+43.17626953	-0.35156250	-53.74511719	+1668	+9.58447266	-5.37890625	-0.95361328	+2.61474609	-3.25195313	+18.80859375	+1596	+6.89062500	-9.32080078	-0.79541016	+59.94140625	+7.29492188	-12.98583984	+1628
+1458241206.29410000	+9.60205078	-6.17431641	-1.20849609	+43.17626953	-0.35156250	-53.74511719	+1668	+9.58447266	-5.37890625	-0.95361328	+2.61474609	-3.25195313	+18.80859375	+1596	+6.89062500	-9.32080078	-0.79541016	+59.94140625	+7.29492188	-12.98583984	+1628
+1458241206.29830000	+9.60205078	-6.17431641	-1.20849609	+43.17626953	-0.35156250	-53.74511719	+1668	+9.58447266	-5.37890625	-0.95361328	+2.61474609	-3.25195313	+18.80859375	+1596	+6.89062500	-9.32080078	-0.79541016	+59.94140625	+7.29492188	-12.98583984	+1628
+1458241206.30250000	+9.60205078	-6.17431641	-1.20849609	+43.17626953	-0.35156250	-53.74511719	+1668	+9.58447266	-5.37890625	-0.95361328	+2.61474609	-3.25195313	+18.80859375	+1596	+6.89062500	-9.32080078	-0.79541016	+59.94140625	+7.29492188	-12.98583984	+1628
+1458241206.30660010	+9.60205078	-6.17431641	-1.20849609	+43.17626953	-0.35156250	-53.74511719	+1668	+9.58447266	-5.37890625	-0.95361328	+2.61474609	-3.25195313	+18.78662109	+1596	+6.89062500	-9.32080078	-0.79541016	+59.94140625	+7.29492188	-12.98583984	+1628
+1458241206.31080010	+9.60205078	-6.17431641	-1.20849609	+43.17626953	-0.35156250	-53.74511719	+1668	+9.58447266	-5.37890625	-0.95361328	+2.61474609	-3.25195313	+18.78662109	+1596	+6.89062500	-9.32080078	-0.79541016	+59.94140625	+7.29492188	-12.98583984	+1628
+1458241206.31500010	+9.60205078	-6.17431641	-1.20849609	+43.17626953	-0.35156250	-53.74511719	+1668	+9.58447266	-5.37890625	-0.95361328	+2.61474609	-3.25195313	+18.78662109	+1596	+6.88623047	-9.32080078	-0.79541016	+59.91943359	+7.29492188	-12.98583984	+1628
+1458241206.31909990	+9.60205078	-6.17431641	-1.20849609	+43.17626953	-0.35156250	-53.74511719	+1668	+9.58447266	-5.37890625	-0.95361328	+2.61474609	-3.25195313	+18.78662109	+1596	+6.88623047	-9.32080078	-0.79541016	+59.91943359	+7.29492188	-12.98583984	+1628
+1458241206.32329990	+9.60205078	-6.17431641	-1.20849609	+43.17626953	-0.35156250	-53.74511719	+1668	+9.58447266	-5.37890625	-0.95361328	+2.61474609	-3.22998047	+18.78662109	+1596	+6.88623047	-9.32080078	-0.79541016	+59.91943359	+7.29492188	-12.96386719	+1628
+1458241206.32750010	+9.60205078	-6.17431641	-1.20849609	+43.17626953	-0.35156250	-53.74511719	+1668	+9.58447266	-5.37890625	-0.95361328	+2.61474609	-3.22998047	+18.78662109	+1600	+6.88623047	-9.32080078	-0.79980469	+59.91943359	+7.29492188	-12.96386719	+1628
+1458241206.33160000	+9.60205078	-6.17431641	-1.20849609	+43.17626953	-0.32958984	-53.74511719	+1668	+9.58447266	-5.37890625	-0.95361328	+2.61474609	-3.22998047	+18.78662109	+1600	+6.88623047	-9.32519531	-0.79980469	+59.89746094	+7.29492188	-12.96386719	+1628
+1458241206.33579990	+9.60205078	-6.17431641	-1.20849609	+43.17626953	-0.32958984	-53.74511719	+1668	+9.58447266	-5.37890625	-0.95361328	+2.61474609	-3.22998047	+18.78662109	+1600	+6.88623047	-9.32519531	-0.79980469	+59.89746094	+7.29492188	-12.96386719	+1628
+1458241206.33999990	+9.60205078	-6.17431641	-1.20849609	+43.17626953	-0.32958984	-53.74511719	+1668	+9.58447266	-5.37890625	-0.95361328	+2.61474609	-3.22998047	+18.78662109	+1600	+6.88623047	-9.32519531	-0.79980469	+59.89746094	+7.29492188	-12.96386719	+1624
+1458241206.34410000	+9.60205078	-6.17431641	-1.20849609	+43.15429688	-0.32958984	-53.74511719	+1668	+9.58447266	-5.37890625	-0.95361328	+2.61474609	-3.22998047	+18.76464844	+1600	+6.88623047	-9.32519531	-0.79980469	+59.89746094	+7.29492188	-12.96386719	+1624
+1458241206.34830000	+9.60205078	-6.17431641	-1.20849609	+43.15429688	-0.32958984	-53.74511719	+1668	+9.58447266	-5.37890625	-0.95361328	+2.61474609	-3.22998047	+18.76464844	+1600	+6.88183594	-9.32519531	-0.79980469	+59.89746094	+7.29492188	-12.96386719	+1624
+1458241206.35240010	+9.60205078	-6.17431641	-1.21289063	+43.15429688	-0.32958984	-53.74511719	+1668	+9.58447266	-5.37890625	-0.95361328	+2.61474609	-3.22998047	+18.76464844	+1600	+6.88183594	-9.32519531	-0.79980469	+59.89746094	+7.29492188	-12.96386719	+1624
+1458241206.35660000	+9.60205078	-6.17431641	-1.21289063	+43.15429688	-0.32958984	-53.74511719	+1668	+9.58447266	-5.37890625	-0.95361328	+2.61474609	-3.22998047	+18.76464844	+1600	+6.88183594	-9.32519531	-0.79980469	+59.89746094	+7.29492188	-12.96386719	+1624
+1458241206.36080000	+9.60205078	-6.17431641	-1.21289063	+43.15429688	-0.32958984	-53.74511719	+1668	+9.58447266	-5.37890625	-0.95361328	+2.61474609	-3.22998047	+18.76464844	+1600	+6.88183594	-9.32519531	-0.79980469	+59.89746094	+7.29492188	-12.96386719	+1624
+1458241206.36490010	+9.60205078	-6.17431641	-1.21289063	+43.15429688	-0.32958984	-53.74511719	+1668	+9.58447266	-5.37890625	-0.95361328	+2.61474609	-3.22998047	+18.76464844	+1600	+6.88183594	-9.32519531	-0.79980469	+59.89746094	+7.29492188	-12.96386719	+1624
+1458241206.36910010	+9.60205078	-6.17431641	-1.21289063	+43.15429688	-0.32958984	-53.74511719	+1668	+9.58447266	-5.37890625	-0.95361328	+2.61474609	-3.22998047	+18.76464844	+1600	+6.88623047	-9.32519531	-0.79980469	+59.89746094	+7.29492188	-12.98583984	+1624
+1458241206.37330010	+9.60205078	-6.17431641	-1.21289063	+43.15429688	-0.32958984	-53.74511719	+1668	+9.58447266	-5.37890625	-0.95361328	+2.61474609	-3.22998047	+18.78662109	+1604	+6.88623047	-9.32519531	-0.79541016	+59.89746094	+7.29492188	-12.98583984	+1624
+1458241206.37739990	+9.60205078	-6.17431641	-1.21289063	+43.15429688	-0.32958984	-53.74511719	+1668	+9.58447266	-5.37890625	-0.95361328	+2.61474609	-3.22998047	+18.78662109	+1604	+6.88623047	-9.32519531	-0.79541016	+59.89746094	+7.29492188	-12.98583984	+1624
+1458241206.38159990	+9.60205078	-6.17431641	-1.21289063	+43.15429688	-0.32958984	-53.74511719	+1668	+9.58447266	-5.37890625	-0.95361328	+2.61474609	-3.22998047	+18.78662109	+1604	+6.88623047	-9.32519531	-0.79541016	+59.91943359	+7.31689453	-12.98583984	+1624
+1458241206.38579990	+9.60205078	-6.17431641	-1.21289063	+43.15429688	-0.32958984	-53.74511719	+1668	+9.58447266	-5.37890625	-0.95361328	+2.61474609	-3.22998047	+18.78662109	+1604	+6.88623047	-9.32519531	-0.79541016	+59.91943359	+7.31689453	-12.98583984	+1624
+1458241206.38990000	+9.60205078	-6.17431641	-1.21289063	+43.15429688	-0.32958984	-53.74511719	+1668	+9.58447266	-5.37890625	-0.95361328	+2.61474609	-3.22998047	+18.78662109	+1604	+6.88623047	-9.32519531	-0.79541016	+59.91943359	+7.31689453	-12.98583984	+1624
+1458241206.39410000	+9.60205078	-6.17431641	-1.21289063	+43.15429688	-0.32958984	-53.74511719	+1672	+9.58447266	-5.37890625	-0.95361328	+2.61474609	-3.22998047	+18.78662109	+1604	+6.88623047	-9.32519531	-0.79541016	+59.91943359	+7.31689453	-12.98583984	+1624
+1458241206.39829990	+9.60205078	-6.17431641	-1.21289063	+43.15429688	-0.32958984	-53.74511719	+1672	+9.58447266	-5.37890625	-0.95361328	+2.61474609	-3.22998047	+18.78662109	+1604	+6.88623047	-9.32519531	-0.79541016	+59.91943359	+7.31689453	-12.98583984	+1624
+1458241206.40240000	+9.60205078	-6.17431641	-1.21289063	+43.15429688	-0.32958984	-53.74511719	+1672	+9.58447266	-5.37890625	-0.95361328	+2.61474609	-3.22998047	+18.78662109	+1600	+6.88623047	-9.32519531	-0.79541016	+59.91943359	+7.31689453	-12.98583984	+1624
+1458241206.40660000	+9.60205078	-6.17431641	-1.21289063	+43.15429688	-0.32958984	-53.74511719	+1672	+9.58447266	-5.38330078	-0.95361328	+2.61474609	-3.22998047	+18.78662109	+1600	+6.88623047	-9.32519531	-0.79541016	+59.91943359	+7.33886719	-12.98583984	+1624
+1458241206.41080000	+9.60205078	-6.17431641	-1.21289063	+43.15429688	-0.32958984	-53.74511719	+1672	+9.58447266	-5.38330078	-0.95800781	+2.61474609	-3.22998047	+18.78662109	+1600	+6.88623047	-9.32519531	-0.79541016	+59.91943359	+7.33886719	-12.98583984	+1624
+1458241206.41490010	+9.60205078	-6.17431641	-1.21289063	+43.15429688	-0.32958984	-53.74511719	+1672	+9.58447266	-5.38330078	-0.95800781	+2.61474609	-3.22998047	+18.78662109	+1600	+6.88623047	-9.32519531	-0.79541016	+59.91943359	+7.33886719	-12.98583984	+1624
+1458241206.41910000	+9.60205078	-6.17431641	-1.21289063	+43.15429688	-0.32958984	-53.74511719	+1672	+9.58447266	-5.38330078	-0.95800781	+2.61474609	-3.22998047	+18.78662109	+1600	+6.88623047	-9.32519531	-0.79541016	+59.91943359	+7.33886719	-12.98583984	+1624
+1458241206.42330000	+9.60205078	-6.17431641	-1.21289063	+43.15429688	-0.30761719	-53.74511719	+1672	+9.58447266	-5.38330078	-0.95800781	+2.61474609	-3.22998047	+18.78662109	+1600	+6.88623047	-9.32519531	-0.79541016	+59.91943359	+7.33886719	-12.98583984	+1624
+1458241206.42740010	+9.60205078	-6.17431641	-1.21289063	+43.15429688	-0.30761719	-53.74511719	+1672	+9.58447266	-5.38330078	-0.95800781	+2.61474609	-3.22998047	+18.78662109	+1600	+6.88623047	-9.32519531	-0.79541016	+59.91943359	+7.33886719	-12.98583984	+1624
+1458241206.43160010	+9.60205078	-6.17431641	-1.21289063	+43.15429688	-0.30761719	-53.74511719	+1672	+9.58447266	-5.38330078	-0.95800781	+2.61474609	-3.20800781	+18.78662109	+1600	+6.88623047	-9.32519531	-0.79541016	+59.91943359	+7.33886719	-12.98583984	+1624
+1458241206.43569990	+9.60205078	-6.17431641	-1.21289063	+43.15429688	-0.30761719	-53.74511719	+1672	+9.58447266	-5.38330078	-0.95800781	+2.61474609	-3.20800781	+18.78662109	+1600	+6.88623047	-9.32519531	-0.79541016	+59.91943359	+7.33886719	-12.98583984	+1624
+1458241206.43989990	+9.60205078	-6.17871094	-1.21289063	+43.15429688	-0.30761719	-53.74511719	+1672	+9.58447266	-5.38330078	-0.95800781	+2.61474609	-3.20800781	+18.78662109	+1600	+6.88623047	-9.32519531	-0.79541016	+59.89746094	+7.31689453	-12.98583984	+1624
+1458241206.44409990	+9.59765625	-6.17871094	-1.21289063	+43.15429688	-0.30761719	-53.74511719	+1672	+9.58447266	-5.38330078	-0.95800781	+2.61474609	-3.20800781	+18.76464844	+1600	+6.88623047	-9.32519531	-0.79541016	+59.89746094	+7.31689453	-12.98583984	+1624
+1458241206.44820000	+9.59765625	-6.17871094	-1.21289063	+43.15429688	-0.30761719	-53.74511719	+1672	+9.58447266	-5.38330078	-0.95800781	+2.61474609	-3.20800781	+18.76464844	+1600	+6.88623047	-9.32519531	-0.79541016	+59.89746094	+7.31689453	-12.98583984	+1624
+1458241206.45240000	+9.59765625	-6.17871094	-1.21289063	+43.15429688	-0.30761719	-53.74511719	+1672	+9.58447266	-5.38330078	-0.95800781	+2.61474609	-3.20800781	+18.76464844	+1600	+6.88183594	-9.32519531	-0.79541016	+59.89746094	+7.31689453	-12.96386719	+1624
+1458241206.45660000	+9.59765625	-6.17871094	-1.21289063	+43.15429688	-0.28564453	-53.74511719	+1672	+9.58447266	-5.38330078	-0.95800781	+2.61474609	-3.20800781	+18.76464844	+1600	+6.88183594	-9.32519531	-0.79541016	+59.89746094	+7.31689453	-12.96386719	+1624
+1458241206.46070000	+9.59765625	-6.17871094	-1.21289063	+43.15429688	-0.28564453	-53.74511719	+1672	+9.58447266	-5.38330078	-0.95800781	+2.61474609	-3.20800781	+18.76464844	+1604	+6.88183594	-9.32958984	-0.79980469	+59.87548828	+7.31689453	-12.96386719	+1624
+1458241206.46490000	+9.59765625	-6.17871094	-1.21289063	+43.15429688	-0.28564453	-53.74511719	+1672	+9.58447266	-5.38330078	-0.95800781	+2.61474609	-3.20800781	+18.76464844	+1604	+6.88183594	-9.32958984	-0.79980469	+59.87548828	+7.31689453	-12.96386719	+1620
+1458241206.46910000	+9.59765625	-6.17871094	-1.21289063	+43.15429688	-0.28564453	-53.72314453	+1668	+9.58447266	-5.38330078	-0.95800781	+2.61474609	-3.20800781	+18.76464844	+1604	+6.88183594	-9.32958984	-0.79980469	+59.87548828	+7.31689453	-12.96386719	+1620
+1458241206.47320010	+9.59765625	-6.17871094	-1.21289063	+43.15429688	-0.28564453	-53.72314453	+1668	+9.58447266	-5.38330078	-0.95800781	+2.61474609	-3.20800781	+18.76464844	+1604	+6.88183594	-9.32958984	-0.79980469	+59.87548828	+7.31689453	-12.96386719	+1620
+1458241206.47740010	+9.59765625	-6.17871094	-1.21289063	+43.15429688	-0.28564453	-53.72314453	+1668	+9.58447266	-5.38330078	-0.95800781	+2.61474609	-3.20800781	+18.76464844	+1604	+6.88183594	-9.32958984	-0.79980469	+59.87548828	+7.31689453	-12.96386719	+1620
+1458241206.48160000	+9.59765625	-6.17871094	-1.21289063	+43.15429688	-0.28564453	-53.72314453	+1668	+9.58447266	-5.38330078	-0.95800781	+2.61474609	-3.20800781	+18.76464844	+1604	+6.88183594	-9.32958984	-0.79980469	+59.89746094	+7.31689453	-12.96386719	+1620
+1458241206.48569990	+9.59765625	-6.17871094	-1.21289063	+43.15429688	-0.28564453	-53.72314453	+1668	+9.58447266	-5.38330078	-0.95800781	+2.61474609	-3.20800781	+18.76464844	+1604	+6.88183594	-9.32958984	-0.79980469	+59.89746094	+7.31689453	-12.96386719	+1620
+1458241206.48990010	+9.59765625	-6.17871094	-1.21289063	+43.15429688	-0.28564453	-53.72314453	+1668	+9.58447266	-5.38330078	-0.95800781	+2.61474609	-3.20800781	+18.76464844	+1604	+6.88183594	-9.32519531	-0.79980469	+59.89746094	+7.31689453	-12.96386719	+1620
+1458241206.49410010	+9.59765625	-6.17871094	-1.21289063	+43.15429688	-0.28564453	-53.72314453	+1668	+9.58447266	-5.38330078	-0.95800781	+2.61474609	-3.20800781	+18.76464844	+1604	+6.88623047	-9.32519531	-0.79541016	+59.89746094	+7.33886719	-12.96386719	+1620
+1458241206.49819990	+9.59765625	-6.17871094	-1.21289063	+43.15429688	-0.28564453	-53.72314453	+1668	+9.58447266	-5.38330078	-0.95800781	+2.61474609	-3.20800781	+18.76464844	+1604	+6.88623047	-9.32519531	-0.79541016	+59.89746094	+7.33886719	-12.96386719	+1620
+1458241206.50239990	+9.60205078	-6.17871094	-1.21728516	+43.15429688	-0.28564453	-53.72314453	+1668	+9.58447266	-5.38330078	-0.95800781	+2.61474609	-3.20800781	+18.76464844	+1604	+6.88623047	-9.32519531	-0.79541016	+59.91943359	+7.33886719	-12.96386719	+1620
+1458241206.50650000	+9.60205078	-6.17871094	-1.21728516	+43.15429688	-0.28564453	-53.72314453	+1668	+9.58447266	-5.38330078	-0.95800781	+2.61474609	-3.20800781	+18.76464844	+1604	+6.88623047	-9.32519531	-0.79541016	+59.91943359	+7.33886719	-12.98583984	+1620
+1458241206.51070000	+9.60205078	-6.17871094	-1.21728516	+43.15429688	-0.28564453	-53.72314453	+1668	+9.58447266	-5.38330078	-0.95800781	+2.61474609	-3.20800781	+18.76464844	+1604	+6.88623047	-9.32519531	-0.79541016	+59.91943359	+7.33886719	-12.98583984	+1620
+1458241206.51490000	+9.60205078	-6.17871094	-1.21728516	+43.15429688	-0.28564453	-53.72314453	+1668	+9.58447266	-5.38330078	-0.95800781	+2.61474609	-3.20800781	+18.76464844	+1604	+6.88623047	-9.32519531	-0.79541016	+59.94140625	+7.33886719	-12.98583984	+1620
+1458241206.51900010	+9.60205078	-6.17871094	-1.21728516	+43.15429688	-0.28564453	-53.72314453	+1668	+9.58447266	-5.38330078	-0.95800781	+2.61474609	-3.20800781	+18.76464844	+1600	+6.88623047	-9.32519531	-0.79541016	+59.94140625	+7.33886719	-12.98583984	+1620
+1458241206.52320000	+9.60205078	-6.17871094	-1.21728516	+43.15429688	-0.28564453	-53.72314453	+1668	+9.58447266	-5.38330078	-0.95800781	+2.61474609	-3.20800781	+18.76464844	+1600	+6.88623047	-9.32519531	-0.79541016	+59.94140625	+7.36083984	-12.98583984	+1620
+1458241206.52740000	+9.60205078	-6.17871094	-1.21728516	+43.15429688	-0.28564453	-53.72314453	+1668	+9.58447266	-5.38330078	-0.95800781	+2.61474609	-3.20800781	+18.76464844	+1600	+6.88623047	-9.32519531	-0.79541016	+59.94140625	+7.36083984	-12.98583984	+1620
+1458241206.53150010	+9.60205078	-6.17871094	-1.21728516	+43.15429688	-0.28564453	-53.72314453	+1668	+9.58447266	-5.38330078	-0.95800781	+2.61474609	-3.20800781	+18.76464844	+1600	+6.88623047	-9.32519531	-0.79541016	+59.94140625	+7.36083984	-12.98583984	+1620
+1458241206.53570010	+9.60205078	-6.17871094	-1.21728516	+43.15429688	-0.28564453	-53.72314453	+1668	+9.58447266	-5.38330078	-0.95800781	+2.61474609	-3.20800781	+18.76464844	+1600	+6.88623047	-9.32519531	-0.79541016	+59.94140625	+7.36083984	-12.98583984	+1620
+1458241206.53990010	+9.60205078	-6.17871094	-1.21728516	+43.15429688	-0.28564453	-53.72314453	+1668	+9.58447266	-5.38330078	-0.95800781	+2.61474609	-3.20800781	+18.76464844	+1600	+6.88623047	-9.32519531	-0.79541016	+59.94140625	+7.36083984	-12.98583984	+1620
+1458241206.54399990	+9.60205078	-6.17871094	-1.21728516	+43.15429688	-0.28564453	-53.72314453	+1668	+9.58447266	-5.38330078	-0.95800781	+2.61474609	-3.20800781	+18.76464844	+1600	+6.88623047	-9.32519531	-0.79541016	+59.94140625	+7.36083984	-12.98583984	+1620
+1458241206.54819990	+9.60205078	-6.17871094	-1.21728516	+43.15429688	-0.28564453	-53.72314453	+1668	+9.58447266	-5.38330078	-0.95800781	+2.61474609	-3.20800781	+18.76464844	+1600	+6.88623047	-9.32519531	-0.79541016	+59.94140625	+7.36083984	-12.98583984	+1620
+1458241206.55240010	+9.60205078	-6.17871094	-1.21728516	+43.15429688	-0.28564453	-53.72314453	+1668	+9.58447266	-5.38330078	-0.95800781	+2.61474609	-3.18603516	+18.76464844	+1600	+6.88623047	-9.32519531	-0.79541016	+59.94140625	+7.36083984	-12.98583984	+1620
+1458241206.55650000	+9.60205078	-6.17871094	-1.21728516	+43.15429688	-0.26367188	-53.72314453	+1668	+9.58447266	-5.38330078	-0.95800781	+2.61474609	-3.18603516	+18.76464844	+1600	+6.88623047	-9.32519531	-0.79541016	+59.91943359	+7.36083984	-12.96386719	+1620
+1458241206.56069990	+9.59765625	-6.17871094	-1.21728516	+43.15429688	-0.26367188	-53.74511719	+1668	+9.58447266	-5.38330078	-0.95800781	+2.61474609	-3.18603516	+18.74267578	+1600	+6.88623047	-9.32519531	-0.79541016	+59.91943359	+7.36083984	-12.96386719	+1620
+1458241206.56489990	+9.59765625	-6.17871094	-1.21728516	+43.15429688	-0.26367188	-53.72314453	+1668	+9.58447266	-5.38330078	-0.95800781	+2.61474609	-3.18603516	+18.74267578	+1600	+6.88623047	-9.32519531	-0.79541016	+59.91943359	+7.36083984	-12.96386719	+1620
+1458241206.56900000	+9.59765625	-6.17871094	-1.21728516	+43.15429688	-0.26367188	-53.72314453	+1668	+9.58447266	-5.38330078	-0.95800781	+2.61474609	-3.18603516	+18.74267578	+1600	+6.88623047	-9.32519531	-0.79541016	+59.91943359	+7.36083984	-12.96386719	+1620
+1458241206.57320000	+9.59765625	-6.17871094	-1.21728516	+43.15429688	-0.26367188	-53.72314453	+1668	+9.58447266	-5.38330078	-0.95800781	+2.61474609	-3.18603516	+18.74267578	+1600	+6.88623047	-9.32519531	-0.79980469	+59.89746094	+7.33886719	-12.96386719	+1620
+1458241206.57740000	+9.59765625	-6.17871094	-1.21728516	+43.15429688	-0.26367188	-53.72314453	+1668	+9.58447266	-5.38330078	-0.95800781	+2.61474609	-3.18603516	+18.74267578	+1600	+6.88183594	-9.32519531	-0.79980469	+59.89746094	+7.33886719	-12.96386719	+1620
+1458241206.58150010	+9.59765625	-6.17871094	-1.21728516	+43.15429688	-0.26367188	-53.72314453	+1668	+9.58447266	-5.38330078	-0.95800781	+2.61474609	-3.18603516	+18.74267578	+1600	+6.88183594	-9.32519531	-0.79980469	+59.89746094	+7.33886719	-12.96386719	+1620
+1458241206.58570000	+9.59765625	-6.17871094	-1.21728516	+43.13232422	-0.26367188	-53.72314453	+1668	+9.58447266	-5.38330078	-0.95800781	+2.61474609	-3.18603516	+18.74267578	+1600	+6.88183594	-9.32958984	-0.79980469	+59.89746094	+7.33886719	-12.96386719	+1620
+1458241206.58979990	+9.59765625	-6.17871094	-1.21728516	+43.13232422	-0.26367188	-53.72314453	+1668	+9.58447266	-5.38769531	-0.95800781	+2.61474609	-3.18603516	+18.74267578	+1600	+6.88183594	-9.32958984	-0.79980469	+59.89746094	+7.33886719	-12.96386719	+1620
+1458241206.59400010	+9.59765625	-6.17871094	-1.21728516	+43.13232422	-0.26367188	-53.72314453	+1668	+9.58447266	-5.38769531	-0.95800781	+2.61474609	-3.18603516	+18.74267578	+1600	+6.88183594	-9.32958984	-0.79980469	+59.89746094	+7.36083984	-12.94189453	+1620
+1458241206.59820010	+9.59765625	-6.17871094	-1.21728516	+43.13232422	-0.26367188	-53.72314453	+1668	+9.58447266	-5.38769531	-0.95800781	+2.61474609	-3.18603516	+18.74267578	+1600	+6.88183594	-9.32519531	-0.79980469	+59.89746094	+7.36083984	-12.94189453	+1620
+1458241206.60229990	+9.59765625	-6.17871094	-1.21728516	+43.13232422	-0.26367188	-53.72314453	+1668	+9.58447266	-5.38769531	-0.95800781	+2.61474609	-3.18603516	+18.74267578	+1600	+6.88183594	-9.32519531	-0.79980469	+59.89746094	+7.36083984	-12.94189453	+1620
+1458241206.60649990	+9.59765625	-6.17871094	-1.21728516	+43.13232422	-0.26367188	-53.72314453	+1668	+9.58447266	-5.38769531	-0.95800781	+2.61474609	-3.18603516	+18.74267578	+1600	+6.88183594	-9.32519531	-0.79980469	+59.89746094	+7.36083984	-12.94189453	+1620
+1458241206.61069990	+9.59765625	-6.17871094	-1.21728516	+43.13232422	-0.26367188	-53.72314453	+1668	+9.58447266	-5.38769531	-0.95800781	+2.61474609	-3.18603516	+18.74267578	+1600	+6.88183594	-9.32519531	-0.79541016	+59.89746094	+7.36083984	-12.96386719	+1620
+1458241206.61480000	+9.59765625	-6.17871094	-1.21728516	+43.13232422	-0.26367188	-53.72314453	+1668	+9.58447266	-5.38769531	-0.95800781	+2.61474609	-3.18603516	+18.74267578	+1600	+6.88623047	-9.32519531	-0.79541016	+59.91943359	+7.36083984	-12.96386719	+1620
+1458241206.61900000	+9.59765625	-6.17871094	-1.21728516	+43.13232422	-0.26367188	-53.72314453	+1668	+9.58447266	-5.38769531	-0.95800781	+2.61474609	-3.18603516	+18.74267578	+1596	+6.88623047	-9.32519531	-0.79541016	+59.91943359	+7.36083984	-12.96386719	+1620
+1458241206.62319990	+9.59765625	-6.17871094	-1.21728516	+43.13232422	-0.26367188	-53.72314453	+1668	+9.58447266	-5.38769531	-0.95800781	+2.61474609	-3.18603516	+18.74267578	+1596	+6.88623047	-9.32519531	-0.79541016	+59.91943359	+7.38281250	-12.96386719	+1620
+1458241206.62730000	+9.59765625	-6.17871094	-1.21728516	+43.13232422	-0.26367188	-53.72314453	+1668	+9.58447266	-5.38769531	-0.95800781	+2.61474609	-3.18603516	+18.74267578	+1596	+6.88623047	-9.32519531	-0.79541016	+59.91943359	+7.38281250	-12.96386719	+1620
+1458241206.63150000	+9.59765625	-6.17871094	-1.21728516	+43.13232422	-0.26367188	-53.72314453	+1668	+9.58447266	-5.38769531	-0.96240234	+2.61474609	-3.18603516	+18.74267578	+1596	+6.88623047	-9.32519531	-0.79541016	+59.91943359	+7.38281250	-12.96386719	+1620
+1458241206.63570000	+9.59765625	-6.17871094	-1.21728516	+43.13232422	-0.26367188	-53.72314453	+1668	+9.58447266	-5.38769531	-0.96240234	+2.61474609	-3.18603516	+18.74267578	+1596	+6.88623047	-9.32519531	-0.79541016	+59.94140625	+7.38281250	-12.96386719	+1620
+1458241206.63980010	+9.59765625	-6.17871094	-1.21728516	+43.13232422	-0.26367188	-53.72314453	+1668	+9.58447266	-5.38769531	-0.96240234	+2.59277344	-3.18603516	+18.74267578	+1596	+6.88623047	-9.32519531	-0.79541016	+59.94140625	+7.38281250	-12.96386719	+1620
+1458241206.64400010	+9.59765625	-6.17871094	-1.21728516	+43.13232422	-0.26367188	-53.72314453	+1668	+9.58447266	-5.38769531	-0.96240234	+2.59277344	-3.18603516	+18.74267578	+1596	+6.88623047	-9.32519531	-0.79541016	+59.94140625	+7.38281250	-12.96386719	+1620
+1458241206.64820000	+9.59765625	-6.17871094	-1.21728516	+43.13232422	-0.26367188	-53.72314453	+1668	+9.58447266	-5.38769531	-0.96240234	+2.59277344	-3.18603516	+18.74267578	+1596	+6.88623047	-9.32519531	-0.79541016	+59.94140625	+7.38281250	-12.96386719	+1620
+1458241206.65229990	+9.59765625	-6.17871094	-1.21728516	+43.13232422	-0.26367188	-53.72314453	+1668	+9.58447266	-5.38769531	-0.96240234	+2.59277344	-3.18603516	+18.74267578	+1592	+6.88623047	-9.32519531	-0.79541016	+59.94140625	+7.40478516	-12.96386719	+1620
+1458241206.65650010	+9.59765625	-6.17871094	-1.21728516	+43.13232422	-0.26367188	-53.72314453	+1668	+9.58447266	-5.38769531	-0.96240234	+2.59277344	-3.18603516	+18.74267578	+1592	+6.88623047	-9.32519531	-0.79541016	+59.94140625	+7.40478516	-12.96386719	+1620
+1458241206.66059990	+9.59765625	-6.17871094	-1.21728516	+43.13232422	-0.26367188	-53.72314453	+1668	+9.58447266	-5.38769531	-0.96240234	+2.59277344	-3.18603516	+18.74267578	+1592	+6.88623047	-9.32519531	-0.79541016	+59.94140625	+7.40478516	-12.96386719	+1620
+1458241206.66479990	+9.59765625	-6.17871094	-1.21728516	+43.13232422	-0.26367188	-53.72314453	+1668	+9.58447266	-5.38769531	-0.96240234	+2.59277344	-3.18603516	+18.74267578	+1592	+6.88623047	-9.32519531	-0.79541016	+59.94140625	+7.40478516	-12.96386719	+1620
+1458241206.66899990	+9.59765625	-6.17871094	-1.21728516	+43.13232422	-0.26367188	-53.72314453	+1668	+9.58447266	-5.38769531	-0.96240234	+2.59277344	-3.18603516	+18.74267578	+1592	+6.88623047	-9.32519531	-0.79541016	+59.94140625	+7.40478516	-12.96386719	+1620
+1458241206.67310000	+9.59765625	-6.17871094	-1.21728516	+43.13232422	-0.26367188	-53.72314453	+1668	+9.58447266	-5.38769531	-0.96240234	+2.59277344	-3.18603516	+18.74267578	+1592	+6.88623047	-9.32519531	-0.79541016	+59.91943359	+7.38281250	-12.96386719	+1620
+1458241206.67730000	+9.59765625	-6.17871094	-1.21728516	+43.13232422	-0.26367188	-53.72314453	+1668	+9.58447266	-5.38769531	-0.96240234	+2.59277344	-3.18603516	+18.74267578	+1592	+6.88623047	-9.32519531	-0.79541016	+59.91943359	+7.38281250	-12.96386719	+1624
+1458241206.68150000	+9.59765625	-6.17871094	-1.21728516	+43.13232422	-0.26367188	-53.72314453	+1668	+9.58447266	-5.38769531	-0.96240234	+2.59277344	-3.18603516	+18.74267578	+1592	+6.88623047	-9.32519531	-0.79541016	+59.91943359	+7.38281250	-12.94189453	+1624
+1458241206.68560000	+9.59765625	-6.17871094	-1.21728516	+43.13232422	-0.26367188	-53.72314453	+1668	+9.58447266	-5.38769531	-0.96240234	+2.59277344	-3.18603516	+18.72070313	+1592	+6.88623047	-9.32519531	-0.79541016	+59.91943359	+7.38281250	-12.94189453	+1624
+1458241206.68980000	+9.59765625	-6.17871094	-1.21728516	+43.13232422	-0.24169922	-53.72314453	+1668	+9.58447266	-5.38769531	-0.96240234	+2.59277344	-3.18603516	+18.72070313	+1592	+6.88183594	-9.32519531	-0.79541016	+59.89746094	+7.38281250	-12.94189453	+1624
+1458241206.69400000	+9.59765625	-6.17871094	-1.21728516	+43.13232422	-0.24169922	-53.72314453	+1668	+9.58447266	-5.38769531	-0.96240234	+2.59277344	-3.18603516	+18.72070313	+1592	+6.88183594	-9.32519531	-0.79541016	+59.89746094	+7.38281250	-12.94189453	+1624
+1458241206.69810010	+9.59765625	-6.17871094	-1.21728516	+43.13232422	-0.24169922	-53.72314453	+1668	+9.58447266	-5.38769531	-0.96240234	+2.59277344	-3.18603516	+18.72070313	+1592	+6.88183594	-9.32519531	-0.79541016	+59.89746094	+7.38281250	-12.94189453	+1624
+1458241206.70230010	+9.59765625	-6.17871094	-1.21728516	+43.13232422	-0.24169922	-53.72314453	+1668	+9.58447266	-5.38769531	-0.96240234	+2.59277344	-3.18603516	+18.72070313	+1592	+6.88183594	-9.32519531	-0.79541016	+59.89746094	+7.38281250	-12.94189453	+1624
+1458241206.70650010	+9.59765625	-6.17871094	-1.21728516	+43.13232422	-0.26367188	-53.72314453	+1668	+9.58447266	-5.38769531	-0.96240234	+2.59277344	-3.18603516	+18.72070313	+1592	+6.88183594	-9.32519531	-0.79541016	+59.89746094	+7.38281250	-12.94189453	+1624
+1458241206.71059990	+9.59765625	-6.17871094	-1.21728516	+43.13232422	-0.26367188	-53.72314453	+1668	+9.58447266	-5.38769531	-0.96240234	+2.59277344	-3.18603516	+18.72070313	+1592	+6.88183594	-9.32519531	-0.79541016	+59.89746094	+7.38281250	-12.94189453	+1620
+1458241206.71479990	+9.59765625	-6.17871094	-1.21728516	+43.13232422	-0.26367188	-53.72314453	+1668	+9.58447266	-5.38769531	-0.96240234	+2.59277344	-3.18603516	+18.72070313	+1592	+6.88183594	-9.32519531	-0.79541016	+59.89746094	+7.38281250	-12.94189453	+1620
+1458241206.71900010	+9.59765625	-6.17871094	-1.21728516	+43.13232422	-0.26367188	-53.72314453	+1668	+9.58447266	-5.38769531	-0.96240234	+2.59277344	-3.18603516	+18.72070313	+1592	+6.88183594	-9.32519531	-0.79541016	+59.89746094	+7.38281250	-12.94189453	+1620
+1458241206.72309990	+9.59765625	-6.17871094	-1.21728516	+43.13232422	-0.26367188	-53.72314453	+1668	+9.58447266	-5.38769531	-0.96240234	+2.59277344	-3.18603516	+18.72070313	+1592	+6.88183594	-9.32519531	-0.79541016	+59.89746094	+7.38281250	-12.94189453	+1620
+1458241206.72729990	+9.59765625	-6.17871094	-1.21728516	+43.13232422	-0.26367188	-53.72314453	+1668	+9.58447266	-5.38769531	-0.95800781	+2.59277344	-3.18603516	+18.72070313	+1592	+6.88183594	-9.32519531	-0.79541016	+59.89746094	+7.38281250	-12.94189453	+1620
+1458241206.73149990	+9.59765625	-6.17871094	-1.21728516	+43.13232422	-0.26367188	-53.72314453	+1668	+9.58447266	-5.38769531	-0.95800781	+2.59277344	-3.18603516	+18.72070313	+1592	+6.88183594	-9.32519531	-0.79541016	+59.89746094	+7.38281250	-12.94189453	+1620
+1458241206.73560000	+9.59765625	-6.17871094	-1.21728516	+43.13232422	-0.26367188	-53.72314453	+1668	+9.58447266	-5.38769531	-0.95800781	+2.59277344	-3.18603516	+18.72070313	+1592	+6.88183594	-9.32519531	-0.79541016	+59.89746094	+7.38281250	-12.96386719	+1620
+1458241206.73980000	+9.60205078	-6.17871094	-1.21728516	+43.13232422	-0.28564453	-53.72314453	+1668	+9.58447266	-5.38769531	-0.95800781	+2.59277344	-3.18603516	+18.72070313	+1592	+6.88623047	-9.32519531	-0.79541016	+59.89746094	+7.38281250	-12.96386719	+1624
+1458241206.74390010	+9.60205078	-6.17871094	-1.21728516	+43.13232422	-0.28564453	-53.72314453	+1668	+9.58447266	-5.38330078	-0.95800781	+2.59277344	-3.20800781	+18.74267578	+1592	+6.88623047	-9.32519531	-0.79541016	+59.89746094	+7.38281250	-12.96386719	+1624
+1458241206.74810000	+9.60205078	-6.17871094	-1.21728516	+43.13232422	-0.28564453	-53.72314453	+1668	+9.58447266	-5.38330078	-0.95800781	+2.59277344	-3.20800781	+18.74267578	+1592	+6.88623047	-9.32519531	-0.79541016	+59.89746094	+7.38281250	-12.96386719	+1624
+1458241206.75230000	+9.60205078	-6.17871094	-1.21728516	+43.15429688	-0.30761719	-53.74511719	+1668	+9.58447266	-5.38330078	-0.95800781	+2.59277344	-3.22998047	+18.74267578	+1592	+6.88623047	-9.32519531	-0.79541016	+59.91943359	+7.38281250	-12.98583984	+1624
+1458241206.75640010	+9.60205078	-6.17871094	-1.21728516	+43.15429688	-0.30761719	-53.74511719	+1668	+9.58886719	-5.38330078	-0.95800781	+2.57080078	-3.22998047	+18.74267578	+1592	+6.88623047	-9.32519531	-0.79541016	+59.91943359	+7.38281250	-12.98583984	+1624
+1458241206.76060010	+9.60205078	-6.17871094	-1.21289063	+43.15429688	-0.32958984	-53.74511719	+1672	+9.58886719	-5.38330078	-0.95800781	+2.57080078	-3.25195313	+18.74267578	+1592	+6.88623047	-9.32519531	-0.79541016	+59.91943359	+7.36083984	-12.98583984	+1624
+1458241206.76480010	+9.60205078	-6.17871094	-1.21289063	+43.17626953	-0.35156250	-53.74511719	+1672	+9.58886719	-5.38330078	-0.95800781	+2.57080078	-3.27392578	+18.76464844	+1592	+6.89062500	-9.32519531	-0.79541016	+59.91943359	+7.36083984	-13.00781250	+1624
+1458241206.76889990	+9.60644531	-6.17431641	-1.21289063	+43.19824219	-0.39550781	-53.76708984	+1672	+9.58886719	-5.38330078	-0.95361328	+2.57080078	-3.31787109	+18.76464844	+1592	+6.89062500	-9.32519531	-0.79101563	+59.91943359	+7.33886719	-13.02978516	+1624
+1458241206.77309990	+9.60644531	-6.17431641	-1.21289063	+43.22021484	-0.43945313	-53.76708984	+1672	+9.58886719	-5.38330078	-0.95361328	+2.57080078	-3.33984375	+18.76464844	+1592	+6.89062500	-9.32519531	-0.79101563	+59.91943359	+7.33886719	-13.05175781	+1624
+1458241206.77729990	+9.61083984	-6.17431641	-1.20849609	+43.28613281	-0.52734375	-53.78906250	+1676	+9.59326172	-5.37890625	-0.94921875	+2.57080078	-3.40576172	+18.76464844	+1596	+6.89501953	-9.32519531	-0.79541016	+59.89746094	+7.29492188	-13.11767578	+1628
+1458241206.78140000	+9.61083984	-6.16992188	-1.20410156	+43.35205078	-0.61523438	-53.81103516	+1676	+9.59326172	-5.37890625	-0.94921875	+2.57080078	-3.47167969	+18.76464844	+1596	+6.89501953	-9.32519531	-0.79541016	+59.87548828	+7.22900391	-13.16162109	+1628
+1458241206.78559990	+9.61523438	-6.16992188	-1.19970703	+43.41796875	-0.70312500	-53.83300781	+1680	+9.59765625	-5.37890625	-0.94482422	+2.54882813	-3.53759766	+18.76464844	+1596	+6.89941406	-9.32519531	-0.79541016	+59.85351563	+7.18505859	-13.22753906	+1628
+1458241206.78979990	+9.61962891	-6.16113281	-1.19531250	+43.54980469	-0.90087891	-53.87695313	+1684	+9.59765625	-5.37451172	-0.94042969	+2.54882813	-3.66943359	+18.76464844	+1600	+6.90380859	-9.32958984	-0.79980469	+59.78759766	+7.03125000	-13.38134766	+1628
+1458241206.79390000	+9.62402344	-6.15673828	-1.18652344	+43.70361328	-1.09863281	-53.92089844	+1688	+9.60205078	-5.37011719	-0.93164063	+2.54882813	-3.77929688	+18.76464844	+1604	+6.90820313	-9.33398438	-0.80419922	+59.74365234	+6.89941406	-13.53515625	+1628
+1458241206.79810000	+9.63281250	-6.15234375	-1.18212891	+43.85742188	-1.29638672	-53.96484375	+1692	+9.60644531	-5.36572266	-0.92724609	+2.57080078	-3.91113281	+18.76464844	+1612	+6.91259766	-9.33837891	-0.80859375	+59.69970703	+6.74560547	-13.66699219	+1628
+1458241206.80230000	+9.63720703	-6.14355469	-1.17333984	+44.09912109	-1.62597656	-54.03076172	+1696	+9.61083984	-5.36132813	-0.91845703	+2.57080078	-4.10888672	+18.76464844	+1616	+6.92138672	-9.34277344	-0.81738281	+59.58984375	+6.48193359	-13.95263672	+1628
+1458241206.80640010	+9.64599609	-6.13476563	-1.16455078	+44.34082031	-1.93359375	-54.07470703	+1704	+9.61523438	-5.35253906	-0.90966797	+2.59277344	-4.28466797	+18.76464844	+1624	+6.93457031	-9.34277344	-0.81738281	+59.56787109	+6.28417969	-14.19433594	+1628
+1458241206.81060000	+9.65478516	-6.12597656	-1.15136719	+44.58251953	-2.21923828	-54.14062500	+1708	+9.62402344	-5.34814453	-0.90087891	+2.61474609	-4.48242188	+18.78662109	+1632	+6.94775391	-9.34277344	-0.82177734	+59.58984375	+6.10839844	-14.41406250	+1628
+1458241206.81480000	+9.66796875	-6.11279297	-1.13818359	+44.91210938	-2.65869141	-54.20654297	+1716	+9.62841797	-5.33935547	-0.88769531	+2.63671875	-4.76806641	+18.80859375	+1640	+6.96972656	-9.34716797	-0.82177734	+59.58984375	+5.86669922	-14.74365234	+1628
+1458241206.81890010	+9.67675781	-6.09960938	-1.12939453	+45.21972656	-3.03222656	-54.25048828	+1728	+9.63720703	-5.33056641	-0.87451172	+2.65869141	-5.03173828	+18.83056641	+1648	+6.99169922	-9.34277344	-0.81738281	+59.63378906	+5.69091797	-15.05126953	+1632
+1458241206.82310010	+9.68994141	-6.09082031	-1.11621094	+45.50537109	-3.40576172	-54.31640625	+1736	+9.64599609	-5.32177734	-0.86132813	+2.70263672	-5.29541016	+18.85253906	+1656	+7.01367188	-9.33837891	-0.81738281	+59.69970703	+5.51513672	-15.35888672	+1632
+1458241206.82719990	+9.70312500	-6.07763672	-1.10302734	+45.87890625	-3.91113281	-54.38232422	+1744	+9.65917969	-5.31298828	-0.84375000	+2.72460938	-5.64697266	+18.91845703	+1664	+7.04003906	-9.33837891	-0.81738281	+59.74365234	+5.29541016	-15.71044922	+1636
+1458241206.83139990	+9.72070313	-6.06445313	-1.08984375	+46.23046875	-4.35058594	-54.44824219	+1756	+9.66796875	-5.29980469	-0.83056641	+2.74658203	-5.97656250	+18.98437500	+1672	+7.06640625	-9.33398438	-0.80859375	+59.85351563	+5.09765625	-16.08398438	+1644
+1458241206.83559990	+9.73388672	-6.05126953	-1.07666016	+46.58203125	-4.79003906	-54.49218750	+1764	+9.67675781	-5.28662109	-0.81738281	+2.79052734	-6.30615234	+19.07226563	+1680	+7.09716797	-9.32958984	-0.80859375	+59.94140625	+4.87792969	-16.43554688	+1648
+1458241206.83970000	+9.74707031	-6.03808594	-1.06347656	+46.97753906	-5.31738281	-54.55810547	+1776	+9.68994141	-5.27343750	-0.79541016	+2.79052734	-6.72363281	+19.18212891	+1688	+7.12792969	-9.32958984	-0.80419922	+60.00732422	+4.63623047	-16.80908203	+1652
+1458241206.84390000	+9.76464844	-6.02050781	-1.05029297	+47.37304688	-5.80078125	-54.62402344	+1788	+9.70312500	-5.25585938	-0.77783203	+2.81250000	-7.11914063	+19.29199219	+1696	+7.15869141	-9.32080078	-0.79980469	+60.09521484	+4.41650391	-17.22656250	+1664
+1458241206.84809990	+9.78662109	-6.00732422	-1.03710938	+47.79052734	-6.32812500	-54.71191406	+1800	+9.72070313	-5.24267578	-0.76025391	+2.83447266	-7.49267578	+19.40185547	+1704	+7.19824219	-9.31640625	-0.79980469	+60.18310547	+4.13085938	-17.64404297	+1668
+1458241206.85220000	+9.79980469	-5.99414063	-1.01953125	+48.18603516	-6.85546875	-54.77783203	+1812	+9.73388672	-5.22949219	-0.73828125	+2.81250000	-7.95410156	+19.55566406	+1712	+7.22900391	-9.31640625	-0.79980469	+60.22705078	+3.86718750	-18.06152344	+1676
+1458241206.85640000	+9.82177734	-5.97216797	-1.00634766	+48.66943359	-7.40478516	-54.86572266	+1828	+9.75146484	-5.21191406	-0.72070313	+2.85644531	-8.34960938	+19.70947266	+1720	+7.26416016	-9.30761719	-0.79541016	+60.31494141	+3.60351563	-18.54492188	+1684
+1458241206.86060000	+9.84375000	-5.95458984	-0.99316406	+49.13085938	-7.95410156	-54.93164063	+1844	+9.76904297	-5.18994141	-0.69873047	+2.87841797	-8.74511719	+19.86328125	+1724	+7.30371094	-9.30761719	-0.79980469	+60.38085938	+3.27392578	-18.96240234	+1692
+1458241206.86470010	+9.86132813	-5.93701172	-0.97558594	+49.59228516	-8.50341797	-55.01953125	+1856	+9.78662109	-5.17675781	-0.68115234	+2.83447266	-9.16259766	+20.01708984	+1732	+7.33886719	-9.30761719	-0.80419922	+60.40283203	+2.96630859	-19.40185547	+1696
+1458241206.86890010	+9.88769531	-5.91503906	-0.95800781	+50.11962891	-9.09667969	-55.15136719	+1872	+9.80419922	-5.15917969	-0.66357422	+2.85644531	-9.58007813	+20.19287109	+1740	+7.37841797	-9.30322266	-0.80419922	+60.44677734	+2.65869141	-19.90722656	+1700
+1458241206.87310000	+9.90966797	-5.89746094	-0.94921875	+50.64697266	-9.66796875	-55.23925781	+1888	+9.82617188	-5.14160156	-0.64599609	+2.87841797	-9.99755859	+20.39062500	+1744	+7.41796875	-9.29882813	-0.81738281	+60.51269531	+2.28515625	-20.34667969	+1708
+1458241206.87719990	+9.93164063	-5.87548828	-0.93603516	+51.21826172	-10.26123047	-55.41503906	+1904	+9.84814453	-5.12402344	-0.62402344	+2.87841797	-10.43701172	+20.56640625	+1752	+7.45312500	-9.29882813	-0.83056641	+60.51269531	+1.93359375	-20.83007813	+1716
+1458241206.88140010	+9.95800781	-5.84912109	-0.91845703	+51.83349609	-10.85449219	-55.61279297	+1920	+9.87011719	-5.10205078	-0.60644531	+2.92236328	-10.89843750	+20.76416016	+1764	+7.49267578	-9.29882813	-0.83935547	+60.53466797	+1.58203125	-21.33544922	+1720
+1458241206.88560010	+9.98437500	-5.82714844	-0.90966797	+52.47070313	-11.42578125	-55.74462891	+1936	+9.89648438	-5.08007813	-0.58886719	+2.96630859	-11.33789063	+20.96191406	+1772	+7.53662109	-9.29443359	-0.85253906	+60.57861328	+1.18652344	-21.79687500	+1728
+1458241206.88969990	+10.01074219	-5.80957031	-0.89648438	+53.06396484	-11.99707031	-55.98632813	+1952	+9.91845703	-5.06250000	-0.57128906	+2.96630859	-11.82128906	+21.15966797	+1780	+7.57177734	-9.29882813	-0.87011719	+60.55664063	+0.83496094	-22.30224609	+1728
+1458241206.89389990	+10.03710938	-5.77880859	-0.87890625	+53.72314453	-12.59033203	-56.29394531	+1968	+9.94482422	-5.04052734	-0.54931641	+3.01025391	-12.32666016	+21.33544922	+1792	+7.61572266	-9.29882813	-0.88330078	+60.57861328	+0.48339844	-22.87353516	+1732
+1458241206.89800000	+10.06787109	-5.75244141	-0.87451172	+54.40429688	-13.13964844	-56.49169922	+1984	+9.97119141	-5.01416016	-0.54052734	+3.07617188	-12.76611328	+21.57714844	+1800	+7.65966797	-9.29443359	-0.90527344	+60.60058594	+0.06591797	-23.35693359	+1736
+1458241206.90220000	+10.09423828	-5.73925781	-0.86572266	+54.99755859	-13.66699219	-56.84326172	+1996	+9.99316406	-4.99658203	-0.52294922	+3.07617188	-13.29345703	+21.73095703	+1812	+7.69921875	-9.29882813	-0.92285156	+60.57861328	-0.26367188	-23.90625000	+1736
+1458241206.90640000	+10.12500000	-5.71289063	-0.85253906	+55.70068359	-14.21630859	-57.26074219	+2016	+10.02392578	-4.97021484	-0.50537109	+3.14208984	-13.84277344	+21.88476563	+1824	+7.74755859	-9.29443359	-0.94482422	+60.62255859	-0.63720703	-24.47753906	+1740
+1458241206.91050000	+10.16455078	-5.68652344	-0.85253906	+56.40380859	-14.74365234	-57.54638672	+2032	+10.05468750	-4.94824219	-0.50097656	+3.20800781	-14.30419922	+22.10449219	+1832	+7.79589844	-9.29003906	-0.96679688	+60.66650391	-0.98876953	-25.02685547	+1740
+1458241206.91470000	+10.19531250	-5.67773438	-0.84375000	+56.90917969	-15.20507813	-58.02978516	+2040	+10.08105469	-4.93066406	-0.49218750	+3.20800781	-14.85351563	+22.21435547	+1844	+7.84423828	-9.29003906	-0.98437500	+60.64453125	-1.29638672	-25.64208984	+1740
+1458241206.91890000	+10.23046875	-5.65136719	-0.83496094	+57.54638672	-15.66650391	-58.51318359	+2060	+10.11621094	-4.90429688	-0.47900391	+3.27392578	-15.42480469	+22.34619141	+1860	+7.89697266	-9.28125000	-1.00634766	+60.68847656	-1.60400391	-26.23535156	+1740
+1458241206.92300010	+10.27880859	-5.62500000	-0.83935547	+58.20556641	-16.10595703	-58.90869141	+2072	+10.15136719	-4.88232422	-0.47900391	+3.33984375	-15.86425781	+22.50000000	+1868	+7.94970703	-9.27685547	-1.02832031	+60.71044922	-1.91162109	-26.82861328	+1736
+1458241206.92720010	+10.31396484	-5.62939453	-0.83935547	+58.51318359	-16.47949219	-59.43603516	+2080	+10.18212891	-4.86474609	-0.47460938	+3.29589844	-16.41357422	+22.56591797	+1876	+8.00683594	-9.27685547	-1.04589844	+60.71044922	-2.15332031	-27.44384766	+1732
+1458241206.93140010	+10.35791016	-5.60742188	-0.83935547	+58.99658203	-16.85302734	-59.94140625	+2092	+10.21728516	-4.84277344	-0.47021484	+3.33984375	-16.94091797	+22.63183594	+1892	+8.06396484	-9.26806641	-1.07226563	+60.73242188	-2.41699219	-28.01513672	+1732
+1458241206.93549990	+10.41064453	-5.58544922	-0.84814453	+59.45800781	-17.18261719	-60.40283203	+2108	+10.25683594	-4.82080078	-0.47900391	+3.36181641	-17.38037109	+22.74169922	+1904	+8.12988281	-9.25927734	-1.09423828	+60.75439453	-2.63671875	-28.60839844	+1732
+1458241206.93969990	+10.45019531	-5.59863281	-0.85693359	+59.54589844	-17.46826172	-60.93017578	+2112	+10.29199219	-4.80761719	-0.48339844	+3.31787109	-17.88574219	+22.76367188	+1912	+8.19140625	-9.25488281	-1.11181641	+60.73242188	-2.83447266	-29.24560547	+1732
+1458241206.94390010	+10.50292969	-5.57666016	-0.86572266	+59.80957031	-17.73193359	-61.43554688	+2128	+10.33593750	-4.78125000	-0.49218750	+3.36181641	-18.39111328	+22.76367188	+1928	+8.25732422	-9.24169922	-1.13818359	+60.73242188	-3.03222656	-29.79492188	+1736
+1458241206.94800000	+10.56445313	-5.56347656	-0.87890625	+60.11718750	-17.95166016	-61.94091797	+2144	+10.38427734	-4.75927734	-0.50976563	+3.40576172	-18.78662109	+22.78564453	+1944	+8.32763672	-9.22851563	-1.15576172	+60.75439453	-3.20800781	-30.38818359	+1740
+1458241206.95219990	+10.61718750	-5.58105469	-0.89208984	+59.94140625	-18.12744141	-62.46826172	+2148	+10.42822266	-4.74609375	-0.51855469	+3.36181641	-19.29199219	+22.74169922	+1960	+8.40234375	-9.22412109	-1.17333984	+60.66650391	-3.33984375	-31.02539063	+1740
+1458241206.95639990	+10.67871094	-5.57226563	-0.91406250	+59.94140625	-18.28125000	-62.90771484	+2164	+10.47656250	-4.72851563	-0.53613281	+3.38378906	-19.75341797	+22.67578125	+1976	+8.47265625	-9.21093750	-1.19970703	+60.60058594	-3.49365234	-31.57470703	+1748
+1458241206.96050000	+10.74462891	-5.55908203	-0.92724609	+59.96337891	-18.39111328	-63.43505859	+2184	+10.52929688	-4.70654297	-0.55810547	+3.42773438	-20.14892578	+22.63183594	+1996	+8.54736328	-9.19775391	-1.22607422	+60.53466797	-3.62548828	-32.12402344	+1756
+1458241206.96470000	+10.80615234	-5.58105469	-0.94921875	+59.58984375	-18.50097656	-63.91845703	+2192	+10.57763672	-4.69335938	-0.58007813	+3.42773438	-20.63232422	+22.50000000	+2016	+8.62207031	-9.18896484	-1.25244141	+60.38085938	-3.75732422	-32.67333984	+1760
+1458241206.96890000	+10.87646484	-5.57666016	-0.97558594	+59.32617188	-18.56689453	-64.33593750	+2212	+10.63476563	-4.67138672	-0.60644531	+3.51562500	-21.09375000	+22.36816406	+2036	+8.70117188	-9.17138672	-1.28320313	+60.27099609	-3.91113281	-33.20068359	+1772
+1458241206.97300000	+10.95117188	-5.57226563	-0.99316406	+59.08447266	-18.63281250	-64.84130859	+2232	+10.69628906	-4.64941406	-0.63720703	+3.60351563	-21.48925781	+22.23632813	+2060	+8.78027344	-9.15820313	-1.31396484	+60.13916016	-4.06494141	-33.72802734	+1780
+1458241206.97720000	+11.01708984	-5.58544922	-1.01953125	+58.55712891	-18.67675781	-65.32470703	+2244	+10.75341797	-4.62744141	-0.66357422	+3.71337891	-22.01660156	+22.01660156	+2080	+8.85498047	-9.14941406	-1.34472656	+59.89746094	-4.21875000	-34.29931641	+1792
+1458241206.98130010	+11.09619141	-5.58544922	-1.05029297	+58.09570313	-18.67675781	-65.72021484	+2268	+10.81494141	-4.60986328	-0.68994141	+3.84521484	-22.52197266	+21.79687500	+2104	+8.93408203	-9.13623047	-1.38427734	+59.67773438	-4.37255859	-34.84863281	+1800
+1458241206.98550010	+11.17529297	-5.58544922	-1.06347656	+57.65625000	-18.67675781	-66.31347656	+2288	+10.88525391	-4.58789063	-0.72070313	+3.99902344	-23.00537109	+21.53320313	+2128	+9.01318359	-9.11865234	-1.42382813	+59.45800781	-4.54833984	-35.37597656	+1812
+1458241206.98970010	+11.25000000	-5.59423828	-1.08105469	+57.01904297	-18.69873047	-66.77490234	+2308	+10.94677734	-4.56152344	-0.75146484	+4.19677734	-23.55468750	+21.24755859	+2152	+9.08789063	-9.10986328	-1.46337891	+59.12841797	-4.74609375	-35.92529297	+1824
+1458241206.99379990	+11.33349609	-5.59863281	-1.10742188	+56.35986328	-18.65478516	-67.19238281	+2336	+11.01708984	-4.53955078	-0.78222656	+4.43847656	-24.08203125	+20.91796875	+2176	+9.16259766	-9.09667969	-1.51171875	+58.82080078	-4.94384766	-36.43066406	+1840
+1458241206.99799990	+11.41259766	-5.60302734	-1.12060547	+55.74462891	-18.65478516	-67.74169922	+2360	+11.08740234	-4.51318359	-0.81298828	+4.70214844	-24.63134766	+20.54443359	+2204	+9.23730469	-9.08349609	-1.56005859	+58.46923828	-5.18554688	-36.91406250	+1856
+1458241207.00219990	+11.49169922	-5.60302734	-1.13818359	+54.99755859	-18.67675781	-68.18115234	+2388	+11.15771484	-4.48242188	-0.84814453	+5.00976563	-25.22460938	+20.17089844	+2228	+9.30322266	-9.07470703	-1.61718750	+58.07373047	-5.42724609	-37.41943359	+1868
+1458241207.00630000	+11.57519531	-5.60742188	-1.16455078	+54.25048828	-18.63281250	-68.57666016	+2416	+11.22802734	-4.45605469	-0.88330078	+5.31738281	-25.79589844	+19.75341797	+2256	+9.37792969	-9.06152344	-1.67431641	+57.67822266	-5.66894531	-37.88085938	+1888
+1458241207.01050000	+11.65869141	-5.60742188	-1.16894531	+53.50341797	-18.65478516	-69.16992188	+2448	+11.30273438	-4.42529297	-0.90966797	+5.69091797	-26.41113281	+19.27001953	+2280	+9.44824219	-9.04394531	-1.73144531	+57.28271484	-5.93261719	-38.38623047	+1908
+1458241207.01469990	+11.74218750	-5.60302734	-1.18212891	+52.73437500	-18.69873047	-69.60937500	+2484	+11.37744141	-4.39013672	-0.94042969	+6.06445313	-27.02636719	+18.80859375	+2304	+9.51855469	-9.03076172	-1.78417969	+56.84326172	-6.19628906	-38.89160156	+1928
+1458241207.01880000	+11.83007813	-5.60302734	-1.19970703	+51.87744141	-18.69873047	-70.00488281	+2516	+11.45214844	-4.35937500	-0.97558594	+6.45996094	-27.59765625	+18.32519531	+2332	+9.58886719	-9.01757813	-1.85449219	+56.42578125	-6.48193359	-39.30908203	+1952
+1458241207.02300000	+11.91796875	-5.60742188	-1.19970703	+51.02050781	-18.74267578	-70.55419922	+2552	+11.52685547	-4.32421875	-1.00195313	+6.89941406	-28.27880859	+17.73193359	+2356	+9.65917969	-9.00000000	-1.90722656	+55.98632813	-6.74560547	-39.79248047	+1976
+1458241207.02720000	+12.00146484	-5.59863281	-1.21728516	+50.20751953	-18.80859375	-70.88378906	+2592	+11.60595703	-4.28906250	-1.03710938	+7.31689453	-28.85009766	+17.24853516	+2384	+9.72509766	-8.97802734	-1.97314453	+55.50292969	-7.03125000	-40.23193359	+2000
+1458241207.03130010	+12.08935547	-5.59863281	-1.23486328	+49.26269531	-18.85253906	-71.21337891	+2632	+11.68066406	-4.25390625	-1.07666016	+7.75634766	-29.37744141	+16.69921875	+2412	+9.79980469	-8.95605469	-2.04345703	+55.06347656	-7.33886719	-40.56152344	+2032
+1458241207.03550000	+12.17285156	-5.59863281	-1.23925781	+48.33984375	-18.94042969	-71.63085938	+2672	+11.75976563	-4.21435547	-1.10302734	+8.26171875	-30.03662109	+16.08398438	+2436	+9.87451172	-8.92968750	-2.10058594	+54.64599609	-7.62451172	-41.02294922	+2056
+1458241207.03970000	+12.26074219	-5.58105469	-1.25244141	+47.50488281	-19.05029297	-71.89453125	+2720	+11.83886719	-4.17480469	-1.13818359	+8.67919922	-30.58593750	+15.53466797	+2460	+9.94482422	-8.90332031	-2.15771484	+54.20654297	-7.93212891	-41.46240234	+2084
+1458241207.04380010	+12.34423828	-5.58105469	-1.27001953	+46.53808594	-19.13818359	-72.15820313	+2760	+11.91796875	-4.13964844	-1.17773438	+9.11865234	-31.06933594	+14.98535156	+2488	+10.02832031	-8.86816406	-2.22802734	+53.83300781	-8.23974609	-41.77001953	+2116
+1458241207.04800010	+12.43212891	-5.58544922	-1.27880859	+45.54931641	-19.29199219	-72.48779297	+2800	+11.99707031	-4.09570313	-1.20410156	+9.62402344	-31.72851563	+14.30419922	+2512	+10.11181641	-8.83740234	-2.27197266	+53.48144531	-8.54736328	-42.27539063	+2148
+1458241207.05209990	+12.52001953	-5.56787109	-1.29199219	+44.69238281	-19.44580078	-72.66357422	+2848	+12.08056641	-4.05175781	-1.23925781	+10.06347656	-32.23388672	+13.77685547	+2536	+10.19091797	-8.80224609	-2.32470703	+53.10791016	-8.87695313	-42.69287109	+2176
+1458241207.05629990	+12.60791016	-5.57226563	-1.31396484	+43.68164063	-19.57763672	-72.81738281	+2888	+12.15966797	-4.01220703	-1.28320313	+10.50292969	-32.69531250	+13.20556641	+2564	+10.28320313	-8.75830078	-2.38623047	+52.80029297	-9.20654297	-43.04443359	+2208
+1458241207.06049990	+12.69140625	-5.57666016	-1.32714844	+42.62695313	-19.75341797	-73.01513672	+2928	+12.23876953	-3.96826172	-1.30957031	+10.98632813	-33.28857422	+12.54638672	+2588	+10.37548828	-8.71435547	-2.43017578	+52.49267578	-9.53613281	-43.48388672	+2236
+1458241207.06460000	+12.77929688	-5.55468750	-1.34912109	+41.79199219	-19.92919922	-73.12500000	+2976	+12.31787109	-3.92431641	-1.34472656	+11.42578125	-33.77197266	+11.99707031	+2616	+10.46337891	-8.67041016	-2.47412109	+52.18505859	-9.88769531	-43.94531250	+2264
+1458241207.06880000	+12.86279297	-5.55468750	-1.37109375	+40.80322266	-20.12695313	-73.21289063	+3016	+12.39697266	-3.88037109	-1.38867188	+11.84326172	-34.21142578	+11.40380859	+2640	+10.56005859	-8.61767578	-2.52685547	+51.94335938	-10.26123047	-44.31884766	+2292
+1458241207.07300000	+12.94628906	-5.55468750	-1.39306641	+39.77050781	-20.32470703	-73.30078125	+3056	+12.47607422	-3.83642578	-1.41503906	+12.30468750	-34.78271484	+10.72265625	+2664	+10.66113281	-8.56494141	-2.56640625	+51.70166016	-10.65673828	-44.80224609	+2316
+1458241207.07710000	+13.02978516	-5.52832031	-1.40625000	+39.00146484	-20.58837891	-73.43261719	+3100	+12.55517578	-3.78369141	-1.45019531	+12.76611328	-35.28808594	+10.12939453	+2692	+10.75341797	-8.51220703	-2.60595703	+51.45996094	-11.05224609	-45.28564453	+2336
+1458241207.08130000	+13.11328125	-5.52832031	-1.42382813	+38.07861328	-20.83007813	-73.56445313	+3136	+12.62988281	-3.73974609	-1.48974609	+13.18359375	-35.74951172	+9.49218750	+2716	+10.85009766	-8.45947266	-2.64990234	+51.24023438	-11.42578125	-45.72509766	+2360
+1458241207.08550000	+13.19238281	-5.52832031	-1.45019531	+37.11181641	-21.04980469	-73.65234375	+3176	+12.70898438	-3.69580078	-1.51171875	+13.68896484	-36.34277344	+8.76708984	+2740	+10.95117188	-8.40234375	-2.68945313	+51.02050781	-11.82128906	-46.20849609	+2380
+1458241207.08960010	+13.27587891	-5.50195313	-1.46337891	+36.45263672	-21.35742188	-73.82812500	+3216	+12.78808594	-3.64306641	-1.54687500	+14.15039063	-36.84814453	+8.12988281	+2764	+11.03906250	-8.34960938	-2.72900391	+50.77880859	-12.21679688	-46.73583984	+2396
+1458241207.09380010	+13.36376953	-5.49316406	-1.48095703	+35.63964844	-21.66503906	-74.00390625	+3252	+12.86279297	-3.59912109	-1.58203125	+14.61181641	-37.30957031	+7.42675781	+2792	+11.13574219	-8.29687500	-2.77734375	+50.55908203	-12.61230469	-47.19726563	+2412
+1458241207.09800000	+13.43408203	-5.48437500	-1.50732422	+34.78271484	-21.90673828	-74.11376953	+3288	+12.94189453	-3.55078125	-1.60839844	+15.13916016	-37.85888672	+6.63574219	+2816	+11.22802734	-8.24414063	-2.82128906	+50.31738281	-13.00781250	-47.65869141	+2428
+1458241207.10209990	+13.50878906	-5.44482422	-1.51611328	+34.29931641	-22.28027344	-74.39941406	+3332	+13.01660156	-3.49804688	-1.64355469	+15.64453125	-38.38623047	+5.88867188	+2844	+11.30712891	-8.18701172	-2.86083984	+50.07568359	-13.40332031	-48.18603516	+2440
+1458241207.10630010	+13.58789063	-5.42285156	-1.52490234	+33.68408203	-22.65380859	-74.70703125	+3368	+13.09130859	-3.44970703	-1.67431641	+16.14990234	-38.86962891	+5.07568359	+2868	+11.39501953	-8.13427734	-2.90917969	+49.83398438	-13.79882813	-48.69140625	+2456
+1458241207.11050010	+13.65820313	-5.40527344	-1.54248047	+33.02490234	-23.00537109	-74.94873047	+3408	+13.16601563	-3.39697266	-1.69628906	+16.74316406	-39.44091797	+4.17480469	+2892	+11.47851563	-8.08593750	-2.96191406	+49.59228516	-14.17236328	-49.15283203	+2472
+1458241207.11459990	+13.73291016	-5.35693359	-1.54687500	+32.69531250	-23.46679688	-75.36621094	+3452	+13.24511719	-3.33984375	-1.72705078	+17.31445313	-39.99023438	+3.31787109	+2920	+11.55322266	-8.03320313	-3.01025391	+49.35058594	-14.52392578	-49.70214844	+2484
+1458241207.11879990	+13.80761719	-5.33056641	-1.55126953	+32.25585938	-23.90625000	-75.80566406	+3496	+13.31542969	-3.29150391	-1.75781250	+17.90771484	-40.49560547	+2.39501953	+2944	+11.62353516	-7.98925781	-3.06738281	+49.06494141	-14.85351563	-50.16357422	+2500
+1458241207.12299990	+13.86914063	-5.29980469	-1.55566406	+31.77246094	-24.30175781	-76.20117188	+3536	+13.39013672	-3.23437500	-1.77539063	+18.56689453	-41.06689453	+1.36230469	+2972	+11.69384766	-7.94531250	-3.12011719	+48.77929688	-15.18310547	-50.66894531	+2516
+1458241207.12710000	+13.93945313	-5.24267578	-1.55566406	+31.59667969	-24.80712891	-76.68457031	+3584	+13.46484375	-3.17724609	-1.80175781	+19.22607422	-41.57226563	+0.41748047	+2996	+11.75976563	-7.89697266	-3.17285156	+48.51562500	-15.51269531	-51.21826172	+2536
+1458241207.13130000	+14.00976563	-5.20312500	-1.55566406	+31.31103516	-25.31250000	-77.18994141	+3632	+13.53955078	-3.12011719	-1.83691406	+19.88525391	-42.03369141	-0.59326172	+3024	+11.82568359	-7.85302734	-3.22998047	+48.25195313	-15.82031250	-51.67968750	+2556
+1458241207.13540010	+14.07128906	-5.15917969	-1.56005859	+31.02539063	-25.79589844	-77.67333984	+3680	+13.60986328	-3.05859375	-1.85449219	+20.63232422	-42.58300781	-1.69189453	+3052	+11.89160156	-7.80468750	-3.28271484	+47.98828125	-16.12792969	-52.20703125	+2576
+1458241207.13960000	+14.13281250	-5.09765625	-1.55566406	+30.91552734	-26.36718750	-78.22265625	+3732	+13.68017578	-2.99267578	-1.88085938	+21.37939453	-43.06640625	-2.74658203	+3080	+11.94873047	-7.75634766	-3.33544922	+47.74658203	-16.45751953	-52.73437500	+2604
+1458241207.14380000	+14.19433594	-5.05371094	-1.55126953	+30.73974609	-26.91650391	-78.75000000	+3784	+13.74609375	-2.93554688	-1.90722656	+22.10449219	-43.50585938	-3.84521484	+3108	+12.01464844	-7.70361328	-3.40136719	+47.52685547	-16.74316406	-53.17382813	+2632
+1458241207.14790010	+14.25146484	-5.00537109	-1.54248047	+30.54199219	-27.48779297	-79.34326172	+3836	+13.81640625	-2.87402344	-1.92041016	+22.93945313	-44.07714844	-5.09765625	+3132	+12.08056641	-7.65527344	-3.44531250	+47.35107422	-17.05078125	-53.76708984	+2660
+1458241207.15210010	+14.31298828	-4.94824219	-1.53808594	+30.47607422	-28.05908203	-79.84863281	+3892	+13.88671875	-2.79931641	-1.94677734	+23.75244141	-44.49462891	-6.17431641	+3160	+12.14648438	-7.60253906	-3.48925781	+47.19726563	-17.40234375	-54.33837891	+2692
+1458241207.15630010	+14.37451172	-4.89990234	-1.53808594	+30.32226563	-28.60839844	-80.33203125	+3940	+13.94824219	-2.73779297	-1.97314453	+24.54345703	-44.89013672	-7.31689453	+3188	+12.21240234	-7.54980469	-3.54199219	+47.02148438	-17.70996094	-54.82177734	+2724
+1458241207.16039990	+14.43164063	-4.84716797	-1.52929688	+30.19042969	-29.20166016	-80.88134766	+3992	+14.01416016	-2.67626953	-1.98632813	+25.44433594	-45.37353516	-8.56933594	+3212	+12.28271484	-7.49707031	-3.57714844	+46.91162109	-18.03955078	-55.45898438	+2756
+1458241207.16459990	+14.48437500	-4.79003906	-1.52929688	+30.08056641	-29.72900391	-81.32080078	+4044	+14.07568359	-2.60156250	-2.01708984	+26.30126953	-45.72509766	-9.66796875	+3240	+12.34863281	-7.43115234	-3.61669922	+46.82373047	-18.43505859	-56.00830078	+2788
+1458241207.16880010	+14.53710938	-4.74609375	-1.53369141	+29.88281250	-30.25634766	-81.71630859	+4092	+14.13720703	-2.53564453	-2.04345703	+27.11425781	-46.05468750	-10.81054688	+3264	+12.42333984	-7.36523438	-3.66064453	+46.75781250	-18.80859375	-56.49169922	+2824
+1458241207.17290000	+14.59423828	-4.69775391	-1.53369141	+29.68505859	-30.82763672	-82.15576172	+4136	+14.19433594	-2.47412109	-2.05664063	+28.03710938	-46.49414063	-12.08496094	+3288	+12.50244141	-7.30371094	-3.68261719	+46.75781250	-19.22607422	-57.15087891	+2852
+1458241207.17709990	+14.64697266	-4.64501953	-1.54248047	+29.50927734	-31.35498047	-82.48535156	+4180	+14.25146484	-2.39941406	-2.08300781	+28.89404297	-46.80175781	-13.16162109	+3316	+12.58154297	-7.22900391	-3.70898438	+46.80175781	-19.66552734	-57.72216797	+2884
+1458241207.18129990	+14.69531250	-4.60546875	-1.55566406	+29.24560547	-31.83837891	-82.77099609	+4224	+14.30419922	-2.33349609	-2.11376953	+29.70703125	-47.08740234	-14.28222656	+3340	+12.66503906	-7.15869141	-3.74414063	+46.82373047	-20.10498047	-58.24951172	+2912
+1458241207.18540000	+14.74804688	-4.56152344	-1.55566406	+29.02587891	-32.38769531	-83.16650391	+4260	+14.36132813	-2.26757813	-2.12255859	+30.65185547	-47.46093750	-15.53466797	+3360	+12.74853516	-7.08837891	-3.75732422	+46.88964844	-20.56640625	-58.93066406	+2936
+1458241207.18960000	+14.79638672	-4.51318359	-1.56884766	+28.78417969	-32.87109375	-83.40820313	+4300	+14.41845703	-2.19287109	-2.15332031	+31.48681641	-47.68066406	-16.56738281	+3388	+12.83203125	-7.00927734	-3.77050781	+46.99951172	-21.07177734	-59.50195313	+2956
+1458241207.19380000	+14.84472656	-4.46923828	-1.58642578	+28.52050781	-33.28857422	-83.64990234	+4336	+14.47119141	-2.12695313	-2.18847656	+32.29980469	-47.87841797	-17.64404297	+3408	+12.91992188	-6.93457031	-3.79687500	+47.04345703	-21.51123047	-60.02929688	+2976
+1458241207.19790010	+14.89306641	-4.42968750	-1.59521484	+28.23486328	-33.75000000	-83.91357422	+4368	+14.51953125	-2.06103516	-2.20166016	+33.22265625	-48.18603516	-18.83056641	+3428	+13.00341797	-6.85986328	-3.81005859	+47.13134766	-21.99462891	-60.60058594	+2988
+1458241207.20210000	+14.93701172	-4.38134766	-1.60839844	+27.99316406	-34.21142578	-84.11132813	+4400	+14.56787109	-1.98632813	-2.22802734	+34.01367188	-48.36181641	-19.81933594	+3452	+13.07812500	-6.78076172	-3.82324219	+47.24121094	-22.47802734	-61.12792969	+3004
+1458241207.20619990	+14.98095703	-4.34179688	-1.62597656	+27.68554688	-34.62890625	-84.30908203	+4428	+14.62060547	-1.92041016	-2.25878906	+34.78271484	-48.51562500	-20.83007813	+3476	+13.15722656	-6.70605469	-3.84960938	+47.30712891	-22.91748047	-61.58935547	+3016
+1458241207.21040010	+15.02490234	-4.30224609	-1.63476563	+27.42187500	-35.09033203	-84.57275391	+4452	+14.66894531	-1.85449219	-2.27197266	+35.66162109	-48.80126953	-21.99462891	+3492	+13.23632813	-6.63134766	-3.86279297	+47.39501953	-23.37890625	-62.13867188	+3020
+1458241207.21460010	+15.06884766	-4.24951172	-1.63916016	+27.20214844	-35.57373047	-84.79248047	+4480	+14.71728516	-1.77978516	-2.29394531	+36.43066406	-48.95507813	-22.96142578	+3512	+13.31103516	-6.54785156	-3.87597656	+47.50488281	-23.86230469	-62.64404297	+3028
+1458241207.21869990	+15.11279297	-4.20556641	-1.65234375	+26.96044922	-35.96923828	-85.01220703	+4504	+14.77001953	-1.71386719	-2.32470703	+37.22167969	-49.08691406	-23.97216797	+3532	+13.38134766	-6.48193359	-3.89794922	+47.54882813	-24.23583984	-63.08349609	+3032
+1458241207.22289990	+15.15234375	-4.15722656	-1.65234375	+26.78466797	-36.45263672	-85.31982422	+4528	+14.81835938	-1.64355469	-2.33349609	+38.12255859	-49.30664063	-25.11474609	+3548	+13.45166016	-6.41601563	-3.91552734	+47.57080078	-24.63134766	-63.54492188	+3036
+1458241207.22709990	+15.19189453	-4.10449219	-1.64794922	+26.65283203	-36.93603516	-85.60546875	+4552	+14.86669922	-1.56445313	-2.35107422	+38.89160156	-49.41650391	-26.08154297	+3568	+13.51318359	-6.34570313	-3.94189453	+47.61474609	-25.02685547	-63.96240234	+3040
+1458241207.23120000	+15.23583984	-4.05615234	-1.64794922	+26.47705078	-37.41943359	-85.86914063	+4580	+14.91503906	-1.49853516	-2.37744141	+39.63867188	-49.52636719	-27.07031250	+3584	+13.57031250	-6.28857422	-3.97265625	+47.57080078	-25.33447266	-64.35791016	+3048
+1458241207.23540000	+15.27539063	-4.00781250	-1.63916016	+26.32324219	-37.92480469	-86.19873047	+4604	+14.96777344	-1.42822266	-2.37744141	+40.49560547	-49.74609375	-28.21289063	+3600	+13.62304688	-6.22705078	-3.99902344	+47.52685547	-25.64208984	-64.75341797	+3056
+1458241207.23959990	+15.31494141	-3.95068359	-1.62597656	+26.23535156	-38.45214844	-86.50634766	+4632	+15.01171875	-1.35791016	-2.39062500	+41.24267578	-49.87792969	-29.20166016	+3616	+13.67138672	-6.16552734	-4.02539063	+47.50488281	-25.94970703	-65.12695313	+3064
+1458241207.24370000	+15.35009766	-3.89794922	-1.61718750	+26.12548828	-38.93554688	-86.81396484	+4660	+15.06005859	-1.28759766	-2.40380859	+41.98974609	-49.98779297	-30.23437500	+3628	+13.71972656	-6.10839844	-4.05615234	+47.43896484	-26.21337891	-65.47851563	+3076
+1458241207.24790000	+15.39404297	-3.84082031	-1.59082031	+26.05957031	-39.52880859	-87.20947266	+4692	+15.11279297	-1.21728516	-2.39941406	+42.84667969	-50.18554688	-31.39892578	+3644	+13.76806641	-6.05566406	-4.08251953	+47.39501953	-26.47705078	-65.87402344	+3092
+1458241207.25210000	+15.43359375	-3.77929688	-1.56884766	+26.03759766	-40.10009766	-87.56103516	+4724	+15.16552734	-1.14257813	-2.40380859	+43.61572266	-50.31738281	-32.40966797	+3660	+13.81201172	-5.99853516	-4.11328125	+47.32910156	-26.74072266	-66.22558594	+3108
+1458241207.25620010	+15.47314453	-3.73095703	-1.54687500	+25.97167969	-40.64941406	-87.91259766	+4756	+15.21386719	-1.08105469	-2.41259766	+44.34082031	-50.40527344	-33.44238281	+3672	+13.85595703	-5.95019531	-4.15283203	+47.24121094	-26.96044922	-66.55517578	+3128
+1458241207.26040010	+15.50830078	-3.68261719	-1.51611328	+25.90576172	-41.26464844	-88.30810547	+4792	+15.26660156	-1.01513672	-2.40380859	+45.15380859	-50.58105469	-34.60693359	+3688	+13.89990234	-5.90625000	-4.17480469	+47.17529297	-27.20214844	-66.95068359	+3152
+1458241207.26460000	+15.54345703	-3.62548828	-1.48974609	+25.81787109	-41.81396484	-88.63769531	+4828	+15.31494141	-0.94042969	-2.40820313	+45.85693359	-50.66894531	-35.57373047	+3704	+13.94384766	-5.84912109	-4.20117188	+47.10937500	-27.44384766	-67.28027344	+3180
+1458241207.26869990	+15.57861328	-3.58154297	-1.46337891	+25.68603516	-42.36328125	-88.92333984	+4864	+15.36328125	-0.88330078	-2.41259766	+46.49414063	-50.75683594	-36.56250000	+3716	+13.98779297	-5.80078125	-4.23193359	+47.02148438	-27.70751953	-67.58789063	+3208
+1458241207.27290010	+15.61376953	-3.53759766	-1.44580078	+25.53222656	-42.93457031	-89.20898438	+4900	+15.41162109	-0.82617188	-2.40380859	+47.17529297	-50.93261719	-37.63916016	+3732	+14.03173828	-5.75244141	-4.25390625	+46.97753906	-27.99316406	-67.98339844	+3236
+1458241207.27710010	+15.65332031	-3.48925781	-1.42822266	+25.40039063	-43.46191406	-89.42871094	+4936	+15.45996094	-0.76025391	-2.40820313	+47.79052734	-51.02050781	-38.56201172	+3748	+14.08007813	-5.69531250	-4.27587891	+46.97753906	-28.30078125	-68.31298828	+3268
+1458241207.28119990	+15.68847656	-3.44970703	-1.41503906	+25.18066406	-43.96728516	-89.62646484	+4968	+15.50830078	-0.70751953	-2.41259766	+48.36181641	-51.08642578	-39.50683594	+3760	+14.12402344	-5.63818359	-4.29785156	+46.93359375	-28.60839844	-68.62060547	+3300
+1458241207.28539990	+15.72363281	-3.41455078	-1.39306641	+24.98291016	-44.53857422	-89.89013672	+5000	+15.56103516	-0.65478516	-2.40380859	+48.99902344	-51.24023438	-40.53955078	+3772	+14.18115234	-5.58984375	-4.30664063	+46.95556641	-28.95996094	-69.08203125	+3328
+1458241207.28950000	+15.75878906	-3.37500000	-1.38427734	+24.74121094	-45.02197266	-89.97802734	+5032	+15.60937500	-0.58886719	-2.41259766	+49.52636719	-51.28417969	-41.33056641	+3788	+14.24267578	-5.52832031	-4.31982422	+46.99951172	-29.33349609	-69.38964844	+3356
+1458241207.29370000	+15.79394531	-3.35302734	-1.37548828	+24.36767578	-45.48339844	-90.04394531	+5060	+15.65332031	-0.54931641	-2.42138672	+49.94384766	-51.32812500	-42.14355469	+3800	+14.29541016	-5.47119141	-4.33740234	+46.97753906	-29.72900391	-69.69726563	+3384
+1458241207.29790000	+15.83349609	-3.33544922	-1.37988281	+23.95019531	-45.90087891	-90.08789063	+5084	+15.69726563	-0.50976563	-2.42138672	+50.38330078	-51.39404297	-43.02246094	+3812	+14.35693359	-5.41406250	-4.33740234	+47.02148438	-30.14648438	-70.11474609	+3408
+1458241207.30200000	+15.86425781	-3.30468750	-1.38867188	+23.53271484	-46.27441406	-90.02197266	+5112	+15.74121094	-0.45703125	-2.43017578	+50.77880859	-51.41601563	-43.70361328	+3824	+14.41406250	-5.35253906	-4.34179688	+47.08740234	-30.58593750	-70.40039063	+3432
+1458241207.30620000	+15.89941406	-3.28710938	-1.40625000	+23.07128906	-46.62597656	-89.93408203	+5136	+15.78076172	-0.41748047	-2.44335938	+51.10839844	-51.43798828	-44.38476563	+3840	+14.47119141	-5.29101563	-4.35058594	+47.10937500	-31.04736328	-70.68603516	+3448
+1458241207.31040000	+15.93457031	-3.26513672	-1.41064453	+22.58789063	-47.04345703	-89.86816406	+5156	+15.82031250	-0.37792969	-2.44775391	+51.48193359	-51.52587891	-45.17578125	+3852	+14.53710938	-5.23388672	-4.35058594	+47.15332031	-31.53076172	-71.03759766	+3464
+1458241207.31450010	+15.96972656	-3.24316406	-1.42382813	+22.10449219	-47.41699219	-89.69238281	+5176	+15.86425781	-0.32958984	-2.46093750	+51.85546875	-51.54785156	-45.79101563	+3864	+14.59863281	-5.16357422	-4.35498047	+47.21923828	-32.03613281	-71.30126953	+3476
+1458241207.31870010	+16.00488281	-3.22998047	-1.44140625	+21.53320313	-47.72460938	-89.51660156	+5192	+15.90380859	-0.29443359	-2.46972656	+52.14111328	-51.56982422	-46.42822266	+3876	+14.65576172	-5.11083984	-4.36376953	+47.24121094	-32.47558594	-71.54296875	+3484
+1458241207.32290010	+16.03125000	-3.22119141	-1.44580078	+21.02783203	-48.16406250	-89.45068359	+5204	+15.94335938	-0.26367188	-2.47412109	+52.47070313	-51.61376953	-47.15332031	+3888	+14.71728516	-5.05371094	-4.35937500	+47.28515625	-32.95898438	-71.87255859	+3488
+1458241207.32699990	+16.06201172	-3.19921875	-1.45019531	+20.52246094	-48.51562500	-89.25292969	+5220	+15.97851563	-0.21972656	-2.48730469	+52.75634766	-51.61376953	-47.68066406	+3904	+14.77441406	-4.99218750	-4.35937500	+47.32910156	-33.42041016	-72.09228516	+3492
+1458241207.33119990	+16.09277344	-3.18603516	-1.45898438	+19.97314453	-48.84521484	-89.05517578	+5236	+16.01806641	-0.18457031	-2.50048828	+52.99804688	-51.59179688	-48.22998047	+3920	+14.82714844	-4.94384766	-4.36376953	+47.30712891	-33.85986328	-72.31201172	+3492
+1458241207.33540010	+16.11914063	-3.17285156	-1.46337891	+19.40185547	-49.19677734	-88.85742188	+5248	+16.04882813	-0.15380859	-2.50488281	+53.30566406	-51.63574219	-48.84521484	+3932	+14.87548828	-4.89111328	-4.37255859	+47.26318359	-34.23339844	-72.48779297	+3488
+1458241207.33950000	+16.14550781	-3.15087891	-1.46777344	+18.87451172	-49.57031250	-88.63769531	+5264	+16.08398438	-0.10986328	-2.50927734	+53.63525391	-51.65771484	-49.39453125	+3948	+14.91943359	-4.83398438	-4.38134766	+47.26318359	-34.65087891	-72.68554688	+3488
+1458241207.34369990	+16.17187500	-3.13330078	-1.47656250	+18.34716797	-49.89990234	-88.39599609	+5280	+16.12353516	-0.06591797	-2.51806641	+53.94287109	-51.67968750	-49.94384766	+3960	+14.96337891	-4.79443359	-4.39453125	+47.21923828	-35.00244141	-72.86132813	+3480
+1458241207.34789990	+16.19824219	-3.11132813	-1.45458984	+17.92968750	-50.42724609	-88.30810547	+5300	+16.15429688	-0.02636719	-2.50927734	+54.36035156	-51.74560547	-50.62500000	+3980	+15.00292969	-4.75048828	-4.40332031	+47.17529297	-35.31005859	-73.08105469	+3480
+1458241207.35200000	+16.22021484	-3.08496094	-1.42822266	+17.51220703	-50.91064453	-88.17626953	+5320	+16.19384766	+0.02197266	-2.50048828	+54.73388672	-51.81152344	-51.19628906	+4000	+15.04248047	-4.70654297	-4.41210938	+47.15332031	-35.63964844	-73.27880859	+3476
+1458241207.35620000	+16.24658203	-3.06298828	-1.40185547	+17.09472656	-51.35009766	-88.04443359	+5344	+16.23339844	+0.05712891	-2.49609375	+55.08544922	-51.83349609	-51.78955078	+4016	+15.08203125	-4.68017578	-4.42529297	+47.06542969	-35.88134766	-73.47656250	+3476
+1458241207.36030010	+16.26855469	-3.04541016	-1.37548828	+16.67724609	-51.83349609	-87.95654297	+5368	+16.26855469	+0.09667969	-2.47851563	+55.50292969	-51.92138672	-52.49267578	+4036	+15.11279297	-4.64501953	-4.43847656	+46.99951172	-36.05712891	-73.67431641	+3480
+1458241207.36450000	+16.29052734	-3.01464844	-1.34912109	+16.32568359	-52.29492188	-87.82470703	+5396	+16.30810547	+0.14501953	-2.46093750	+55.92041016	-51.98730469	-53.08593750	+4060	+15.13916016	-4.60986328	-4.45166016	+46.95556641	-36.27685547	-73.82812500	+3488
+1458241207.36870000	+16.31689453	-2.98388672	-1.32275391	+15.95214844	-52.73437500	-87.69287109	+5424	+16.34326172	+0.18896484	-2.44335938	+56.29394531	-52.07519531	-53.67919922	+4084	+15.16552734	-4.58789063	-4.46923828	+46.84570313	-36.43066406	-74.00390625	+3500
+1458241207.37280010	+16.33886719	-2.95312500	-1.28320313	+15.60058594	-53.26171875	-87.58300781	+5456	+16.38281250	+0.23730469	-2.41699219	+56.75537109	-52.20703125	-54.33837891	+4108	+15.19189453	-4.56152344	-4.48242188	+46.73583984	-36.60644531	-74.20166016	+3512
+1458241207.37700010	+16.36083984	-2.91796875	-1.24365234	+15.29296875	-53.78906250	-87.45117188	+5488	+16.41796875	+0.29003906	-2.39062500	+57.23876953	-52.33886719	-54.97558594	+4136	+15.21826172	-4.53076172	-4.50000000	+46.69189453	-36.78222656	-74.35546875	+3532
+1458241207.38120010	+16.37841797	-2.89599609	-1.20410156	+14.91943359	-54.29443359	-87.34130859	+5524	+16.45751953	+0.32958984	-2.35986328	+57.65625000	-52.47070313	-55.63476563	+4160	+15.24462891	-4.50878906	-4.51318359	+46.60400391	-36.91406250	-74.55322266	+3552
+1458241207.38529990	+16.40039063	-2.87402344	-1.16455078	+14.58984375	-54.79980469	-87.27539063	+5556	+16.49707031	+0.36474609	-2.32470703	+58.11767578	-52.62451172	-56.33789063	+4184	+15.27539063	-4.48681641	-4.51757813	+46.58203125	-37.08984375	-74.83886719	+3576
+1458241207.38949990	+16.42675781	-2.84326172	-1.12500000	+14.30419922	-55.28320313	-87.14355469	+5592	+16.53222656	+0.41308594	-2.29394531	+58.53515625	-52.77832031	-56.95312500	+4212	+15.31054688	-4.45166016	-4.52197266	+46.58203125	-37.28759766	-75.01464844	+3604
+1458241207.39369990	+16.44873047	-2.82128906	-1.08984375	+13.97460938	-55.74462891	-87.01171875	+5624	+16.57177734	+0.44384766	-2.26318359	+58.88671875	-52.93212891	-57.54638672	+4236	+15.34130859	-4.42968750	-4.52636719	+46.53808594	-37.48535156	-75.23437500	+3632
+1458241207.39780000	+16.46630859	-2.79931641	-1.06347656	+13.53515625	-56.16210938	-86.81396484	+5656	+16.60253906	+0.47460938	-2.23681641	+59.17236328	-53.06396484	-58.07373047	+4260	+15.37207031	-4.40332031	-4.53515625	+46.49414063	-37.66113281	-75.41015625	+3660
+1458241207.40200000	+16.47949219	-2.77294922	-1.04150391	+13.13964844	-56.53564453	-86.55029297	+5688	+16.63330078	+0.51855469	-2.21044922	+59.56787109	-53.21777344	-58.64501953	+4284	+15.40283203	-4.36816406	-4.54394531	+46.47216797	-37.85888672	-75.49804688	+3696
+1458241207.40619990	+16.49707031	-2.76416016	-1.02392578	+12.63427734	-56.90917969	-86.24267578	+5720	+16.66406250	+0.54052734	-2.17968750	+59.89746094	-53.39355469	-59.19433594	+4308	+15.42919922	-4.33300781	-4.55712891	+46.42822266	-38.12255859	-75.58593750	+3728
+1458241207.41030000	+16.51025391	-2.75537109	-1.01074219	+12.06298828	-57.23876953	-85.93505859	+5748	+16.68603516	+0.56250000	-2.16210938	+60.09521484	-53.54736328	-59.63378906	+4328	+15.46875000	-4.30224609	-4.54833984	+46.42822266	-38.45214844	-75.82763672	+3760
+1458241207.41450000	+16.52783203	-2.73339844	-1.00195313	+11.60156250	-57.56835938	-85.60546875	+5772	+16.71240234	+0.59326172	-2.14453125	+60.33691406	-53.72314453	-60.05126953	+4348	+15.51269531	-4.26269531	-4.53515625	+46.49414063	-38.82568359	-76.02539063	+3792
+1458241207.41870000	+16.53662109	-2.73779297	-0.99316406	+11.05224609	-57.89794922	-85.27587891	+5796	+16.73437500	+0.60205078	-2.12695313	+60.51269531	-53.87695313	-60.51269531	+4364	+15.55664063	-4.22753906	-4.52636719	+46.56005859	-39.22119141	-76.22314453	+3820
+1458241207.42280010	+16.54980469	-2.73779297	-0.99316406	+10.43701172	-58.13964844	-84.92431641	+5816	+16.75195313	+0.61083984	-2.12255859	+60.55664063	-54.00878906	-60.84228516	+4380	+15.59619141	-4.18798828	-4.52197266	+46.56005859	-39.57275391	-76.35498047	+3844
+1458241207.42700000	+16.55859375	-2.73339844	-1.00195313	+9.84375000	-58.33740234	-84.48486328	+5840	+16.77392578	+0.62841797	-2.11816406	+60.68847656	-54.16259766	-61.17187500	+4400	+15.64013672	-4.13964844	-4.52197266	+46.60400391	-39.96826172	-76.39892578	+3864
+1458241207.43120000	+16.56738281	-2.73779297	-1.01513672	+9.16259766	-58.53515625	-84.02343750	+5856	+16.79150391	+0.63281250	-2.10937500	+60.79833984	-54.31640625	-61.52343750	+4416	+15.67529297	-4.09570313	-4.52197266	+46.58203125	-40.36376953	-76.46484375	+3880
+1458241207.43530010	+16.57177734	-2.74218750	-1.03271484	+8.43750000	-58.66699219	-83.49609375	+5876	+16.79589844	+0.63720703	-2.11376953	+60.77636719	-54.47021484	-61.76513672	+4432	+15.71484375	-4.05615234	-4.52197266	+46.56005859	-40.75927734	-76.50878906	+3892
+1458241207.43950010	+16.57617188	-2.73339844	-1.04589844	+7.84423828	-58.90869141	-83.03466797	+5896	+16.80908203	+0.64599609	-2.10937500	+60.88623047	-54.64599609	-62.09472656	+4448	+15.75000000	-4.01220703	-4.51318359	+46.60400391	-41.19873047	-76.64062500	+3904
+1458241207.44359990	+16.58056641	-2.74218750	-1.05468750	+7.18505859	-59.15039063	-82.57324219	+5912	+16.81787109	+0.65039063	-2.10498047	+60.97412109	-54.84375000	-62.42431641	+4468	+15.78515625	-3.97705078	-4.50878906	+46.64794922	-41.61621094	-76.77246094	+3908
+1458241207.44779990	+16.58496094	-2.74658203	-1.05908203	+6.56982422	-59.41406250	-82.15576172	+5924	+16.82666016	+0.65478516	-2.10058594	+61.06201172	-55.06347656	-62.75390625	+4488	+15.81591797	-3.93750000	-4.50439453	+46.64794922	-42.01171875	-76.88232422	+3912
+1458241207.45199990	+16.58935547	-2.74658203	-1.05908203	+6.02050781	-59.67773438	-81.73828125	+5932	+16.83984375	+0.66357422	-2.09179688	+61.19384766	-55.30517578	-63.12744141	+4504	+15.85107422	-3.89355469	-4.49560547	+46.71386719	-42.42919922	-77.01416016	+3912
+1458241207.45610000	+16.59814453	-2.74218750	-1.06347656	+5.49316406	-59.91943359	-81.34277344	+5944	+16.85302734	+0.67236328	-2.07861328	+61.34765625	-55.56884766	-63.50097656	+4524	+15.88623047	-3.86279297	-4.48681641	+46.75781250	-42.80273438	-77.16796875	+3912
+1458241207.46030000	+16.59375000	-2.73779297	-1.06347656	+4.98779297	-60.18310547	-80.96923828	+5952	+16.85742188	+0.67675781	-2.06103516	+61.54541016	-55.83251953	-63.91845703	+4544	+15.90820313	-3.82763672	-4.49121094	+46.75781250	-43.08837891	-77.25585938	+3908
+1458241207.46450000	+16.60253906	-2.72900391	-1.05468750	+4.57031250	-60.53466797	-80.61767578	+5964	+16.87060547	+0.68994141	-2.04345703	+61.80908203	-56.11816406	-64.40185547	+4568	+15.93017578	-3.79687500	-4.49560547	+46.77978516	-43.37402344	-77.38769531	+3904
+1458241207.46860000	+16.60693359	-2.71582031	-1.04150391	+4.15283203	-60.86425781	-80.26611328	+5976	+16.88378906	+0.70751953	-2.02148438	+62.11669922	-56.40380859	-64.86328125	+4588	+15.95214844	-3.77490234	-4.49560547	+46.77978516	-43.61572266	-77.54150391	+3900
+1458241207.47280000	+16.60253906	-2.70263672	-1.01953125	+3.77929688	-61.30371094	-79.95849609	+5992	+16.89257813	+0.72509766	-1.98193359	+62.51220703	-56.77734375	-65.45654297	+4616	+15.96093750	-3.74853516	-4.50000000	+46.77978516	-43.81347656	-77.69531250	+3900
+1458241207.47700000	+16.60693359	-2.68505859	-0.98437500	+3.44970703	-61.78710938	-79.65087891	+6008	+16.90576172	+0.74267578	-1.93798828	+62.99560547	-57.17285156	-66.13769531	+4640	+15.97412109	-3.72656250	-4.49121094	+46.86767578	-44.05517578	-77.98095703	+3900
+1458241207.48110010	+16.61132813	-2.65869141	-0.94921875	+3.22998047	-62.27050781	-79.40917969	+6028	+16.91894531	+0.76464844	-1.89404297	+63.50097656	-57.56835938	-66.81884766	+4668	+15.98730469	-3.71337891	-4.48681641	+46.95556641	-44.25292969	-78.31054688	+3900
+1458241207.48530010	+16.62011719	-2.63232422	-0.90527344	+3.05419922	-62.77587891	-79.25537109	+6048	+16.93652344	+0.78662109	-1.84130859	+64.07226563	-57.96386719	-67.58789063	+4692	+16.00048828	-3.69580078	-4.48242188	+47.04345703	-44.38476563	-78.64013672	+3908
+1458241207.48950000	+16.62890625	-2.60595703	-0.86572266	+2.90039063	-63.28125000	-79.07958984	+6072	+16.95410156	+0.80859375	-1.79296875	+64.64355469	-58.35937500	-68.31298828	+4716	+16.01367188	-3.67822266	-4.48242188	+47.13134766	-44.51660156	-78.90380859	+3916
+1458241207.49359990	+16.63330078	-2.57958984	-0.82177734	+2.74658203	-63.76464844	-78.90380859	+6092	+16.96728516	+0.83496094	-1.74462891	+65.21484375	-58.73291016	-69.03808594	+4740	+16.02246094	-3.66943359	-4.48242188	+47.19726563	-44.62646484	-79.18945313	+3924
+1458241207.49780010	+16.63769531	-2.54882813	-0.77783203	+2.63671875	-64.27001953	-78.77197266	+6116	+16.97607422	+0.85693359	-1.69189453	+65.85205078	-59.12841797	-69.80712891	+4764	+16.03125000	-3.66064453	-4.48242188	+47.26318359	-44.73632813	-79.47509766	+3940
+1458241207.50200010	+16.63769531	-2.51806641	-0.73828125	+2.50488281	-64.75341797	-78.61816406	+6140	+16.98486328	+0.88330078	-1.63916016	+66.48925781	-59.50195313	-70.55419922	+4788	+16.03564453	-3.64746094	-4.47802734	+47.37304688	-44.82421875	-79.78271484	+3960
+1458241207.50609990	+16.63769531	-2.49169922	-0.69433594	+2.35107422	-65.23681641	-78.46435547	+6164	+16.99804688	+0.90527344	-1.59082031	+67.10449219	-59.87548828	-71.32324219	+4808	+16.04003906	-3.63427734	-4.46923828	+47.46093750	-44.95605469	-80.11230469	+3980
+1458241207.51029990	+16.64208984	-2.46972656	-0.65917969	+2.21923828	-65.67626953	-78.31054688	+6184	+17.00683594	+0.92285156	-1.54248047	+67.67578125	-60.22705078	-72.04833984	+4832	+16.04443359	-3.62548828	-4.46044922	+47.57080078	-45.10986328	-80.44189453	+4004
+1458241207.51440000	+16.64648438	-2.44335938	-0.62841797	+2.08740234	-66.09375000	-78.17871094	+6204	+17.02001953	+0.94042969	-1.50292969	+68.22509766	-60.55664063	-72.75146484	+4852	+16.05761719	-3.60791016	-4.45605469	+47.68066406	-45.26367188	-80.72753906	+4028
+1458241207.51860000	+16.65087891	-2.42578125	-0.59765625	+1.95556641	-66.48925781	-78.06884766	+6224	+17.02441406	+0.95800781	-1.45898438	+68.77441406	-60.88623047	-73.45458984	+4872	+16.06201172	-3.59472656	-4.45166016	+47.76855469	-45.41748047	-80.99121094	+4052
+1458241207.52280000	+16.65087891	-2.41259766	-0.57568359	+1.86767578	-66.81884766	-78.02490234	+6240	+17.02880859	+0.97119141	-1.43261719	+69.19189453	-61.14990234	-74.00390625	+4888	+16.07519531	-3.58593750	-4.43408203	+47.90039063	-45.61523438	-81.34277344	+4080
+1458241207.52690010	+16.65087891	-2.39501953	-0.56689453	+1.75781250	-67.10449219	-77.95898438	+6256	+17.02880859	+0.98437500	-1.41503906	+69.47753906	-61.36962891	-74.37744141	+4900	+16.09277344	-3.56396484	-4.42968750	+48.01025391	-45.79101563	-81.54052734	+4108
+1458241207.53110000	+16.64648438	-2.39501953	-0.55371094	+1.53808594	-67.36816406	-77.87109375	+6268	+17.02880859	+0.98876953	-1.40185547	+69.76318359	-61.61132813	-74.79492188	+4916	+16.10595703	-3.54199219	-4.41650391	+48.05419922	-46.03271484	-81.71630859	+4132
+1458241207.53530000	+16.64208984	-2.39501953	-0.56250000	+1.29638672	-67.47802734	-77.73925781	+6276	+17.02441406	+0.99755859	-1.39746094	+69.89501953	-61.80908203	-75.05859375	+4928	+16.11474609	-3.52441406	-4.41210938	+48.07617188	-46.25244141	-81.87011719	+4152
+1458241207.53940010	+16.63769531	-2.39501953	-0.58007813	+1.07666016	-67.60986328	-77.62939453	+6284	+17.02001953	+1.00195313	-1.39746094	+70.07080078	-61.98486328	-75.34423828	+4944	+16.12353516	-3.49804688	-4.40771484	+48.09814453	-46.49414063	-81.93603516	+4172
+1458241207.54360010	+16.62890625	-2.39941406	-0.59326172	+0.83496094	-67.74169922	-77.54150391	+6292	+17.01123047	+0.99755859	-1.39306641	+70.22460938	-62.18261719	-75.65185547	+4956	+16.13232422	-3.47167969	-4.40332031	+48.12011719	-46.75781250	-82.02392578	+4188
+1458241207.54780010	+16.62890625	-2.40820313	-0.61523438	+0.63720703	-67.82958984	-77.51953125	+6300	+17.00683594	+0.99316406	-1.40185547	+70.26855469	-62.38037109	-75.84960938	+4972	+16.14550781	-3.44970703	-4.39013672	+48.18603516	-47.04345703	-82.17773438	+4204
+1458241207.55189990	+16.62451172	-2.41699219	-0.63281250	+0.48339844	-67.93945313	-77.51953125	+6304	+17.00244141	+0.98876953	-1.41064453	+70.29052734	-62.53417969	-76.00341797	+4988	+16.16748047	-3.42333984	-4.38134766	+48.22998047	-47.32910156	-82.28759766	+4212
+1458241207.55609990	+16.62011719	-2.42578125	-0.65478516	+0.39550781	-68.02734375	-77.58544922	+6308	+16.99804688	+0.98876953	-1.42382813	+70.29052734	-62.70996094	-76.15722656	+5004	+16.18505859	-3.40136719	-4.37255859	+48.27392578	-47.61474609	-82.39746094	+4220
+1458241207.56030010	+16.61132813	-2.43017578	-0.67675781	+0.32958984	-68.09326172	-77.69531250	+6308	+16.98925781	+0.98437500	-1.43701172	+70.29052734	-62.86376953	-76.28906250	+5020	+16.19384766	-3.37939453	-4.36376953	+48.29589844	-47.83447266	-82.46337891	+4220
+1458241207.56440000	+16.60253906	-2.43896484	-0.69873047	+0.26367188	-68.15917969	-77.82714844	+6312	+16.98046875	+0.98437500	-1.45019531	+70.35644531	-63.03955078	-76.44287109	+5032	+16.20263672	-3.35742188	-4.35937500	+48.27392578	-48.03222656	-82.50732422	+4220
+1458241207.56859990	+16.59375000	-2.44335938	-0.72509766	+0.24169922	-68.22509766	-77.93701172	+6312	+16.97167969	+0.97998047	-1.46337891	+70.37841797	-63.19335938	-76.59667969	+5048	+16.20703125	-3.33544922	-4.35937500	+48.27392578	-48.22998047	-82.55126953	+4216
+1458241207.57279990	+16.58935547	-2.44775391	-0.74707031	+0.24169922	-68.31298828	-78.11279297	+6308	+16.96289063	+0.97558594	-1.47216797	+70.46630859	-63.41308594	-76.81640625	+5064	+16.21142578	-3.30908203	-4.35498047	+48.27392578	-48.42773438	-82.59521484	+4212
+1458241207.57690000	+16.58496094	-2.45214844	-0.75585938	+0.30761719	-68.48876953	-78.33251953	+6304	+16.95849609	+0.97119141	-1.47216797	+70.62011719	-63.63281250	-77.12402344	+5080	+16.21582031	-3.29150391	-4.34619141	+48.33984375	-48.60351563	-82.74902344	+4208
+1458241207.58110000	+16.58056641	-2.43896484	-0.76464844	+0.52734375	-68.64257813	-78.64013672	+6300	+16.95849609	+0.97119141	-1.46777344	+70.86181641	-63.87451172	-77.49755859	+5092	+16.22021484	-3.27832031	-4.33740234	+48.40576172	-48.77929688	-82.92480469	+4200
+1458241207.58530000	+16.57177734	-2.42578125	-0.75146484	+0.90087891	-68.97216797	-79.07958984	+6300	+16.95410156	+0.97119141	-1.45458984	+71.21337891	-64.13818359	-78.00292969	+5104	+16.22460938	-3.26074219	-4.32861328	+48.49365234	-48.91113281	-83.12255859	+4192
+1458241207.58940010	+16.57177734	-2.41259766	-0.73388672	+1.29638672	-69.27978516	-79.54101563	+6296	+16.95849609	+0.97558594	-1.44140625	+71.60888672	-64.42382813	-78.50830078	+5120	+16.22900391	-3.25195313	-4.31982422	+48.58154297	-48.99902344	-83.36425781	+4184
+1458241207.59360000	+16.57177734	-2.39062500	-0.71630859	+1.82373047	-69.56542969	-80.09033203	+6296	+16.95849609	+0.98437500	-1.41943359	+72.04833984	-64.70947266	-79.03564453	+5132	+16.23339844	-3.24316406	-4.31103516	+48.69140625	-49.06494141	-83.64990234	+4176
+1458241207.59770010	+16.56738281	-2.35986328	-0.68994141	+2.39501953	-69.89501953	-80.68359375	+6296	+16.96289063	+0.99316406	-1.39306641	+72.64160156	-65.06103516	-79.73876953	+5148	+16.23339844	-3.23437500	-4.30224609	+48.80126953	-49.08691406	-83.89160156	+4172
+1458241207.60190010	+16.56298828	-2.33349609	-0.66357422	+3.01025391	-70.24658203	-81.29882813	+6300	+16.96728516	+1.00195313	-1.35791016	+73.32275391	-65.39062500	-80.50781250	+5160	+16.22900391	-3.22998047	-4.29785156	+48.91113281	-49.08691406	-84.17724609	+4168
+1458241207.60610010	+16.56298828	-2.30273438	-0.63281250	+3.66943359	-70.59814453	-81.93603516	+6304	+16.96728516	+1.01513672	-1.31835938	+74.04785156	-65.76416016	-81.32080078	+5176	+16.22460938	-3.22558594	-4.29345703	+49.02099609	-49.06494141	-84.46289063	+4164
+1458241207.61019990	+16.56298828	-2.27197266	-0.58886719	+4.50439453	-71.05957031	-82.77099609	+6312	+16.97167969	+1.03271484	-1.27441406	+74.81689453	-66.15966797	-82.17773438	+5192	+16.22021484	-3.21679688	-4.28906250	+49.15283203	-49.04296875	-84.79248047	+4168
+1458241207.61439990	+16.56298828	-2.23681641	-0.54052734	+5.38330078	-71.49902344	-83.60595703	+6316	+16.98046875	+1.04589844	-1.23046875	+75.60791016	-66.55517578	-83.05664063	+5204	+16.22021484	-3.21240234	-4.27587891	+49.30664063	-49.02099609	-85.16601563	+4172
+1458241207.61859990	+16.56298828	-2.19726563	-0.49658203	+6.37207031	-71.91650391	-84.55078125	+6324	+16.98486328	+1.05908203	-1.18652344	+76.44287109	-66.95068359	-83.95751953	+5216	+16.21582031	-3.21240234	-4.26708984	+49.46044922	-48.97705078	-85.56152344	+4180
+1458241207.62270000	+16.56298828	-2.15771484	-0.45263672	+7.38281250	-72.26806641	-85.49560547	+6332	+16.99365234	+1.07666016	-1.13818359	+77.32177734	-67.36816406	-84.90234375	+5228	+16.21582031	-3.20800781	-4.25830078	+49.61425781	-48.91113281	-85.95703125	+4188
+1458241207.62690000	+16.55859375	-2.12255859	-0.42626953	+8.30566406	-72.53173828	-86.37451172	+6336	+17.00244141	+1.09423828	-1.09863281	+78.13476563	-67.76367188	-85.78125000	+5240	+16.21142578	-3.20800781	-4.25830078	+49.70214844	-48.84521484	-86.24267578	+4200
+1458241207.63109990	+16.55859375	-2.09619141	-0.39990234	+9.16259766	-72.79541016	-87.25341797	+6340	+17.00683594	+1.10742188	-1.05908203	+78.88183594	-68.13720703	-86.59423828	+5248	+16.20703125	-3.19921875	-4.25830078	+49.76806641	-48.75732422	-86.48437500	+4216
+1458241207.63520000	+16.55859375	-2.07421875	-0.37353516	+10.04150391	-73.01513672	-88.13232422	+6340	+17.00683594	+1.11621094	-1.02392578	+79.51904297	-68.53271484	-87.31933594	+5252	+16.20263672	-3.19042969	-4.25390625	+49.83398438	-48.69140625	-86.70410156	+4232
+1458241207.63940000	+16.55419922	-2.05224609	-0.36035156	+10.78857422	-73.16894531	-88.94531250	+6340	+17.00683594	+1.12500000	-0.99755859	+80.09033203	-68.90625000	-87.97851563	+5260	+16.19824219	-3.17724609	-4.25830078	+49.85595703	-48.64746094	-86.85791016	+4252
+1458241207.64360000	+16.54541016	-2.03906250	-0.34716797	+11.49169922	-73.30078125	-89.73632813	+6340	+17.00683594	+1.12500000	-0.97558594	+80.61767578	-69.25781250	-88.59375000	+5264	+16.19384766	-3.16845703	-4.25830078	+49.85595703	-48.60351563	-86.98974609	+4272
+1458241207.64770010	+16.54541016	-2.02587891	-0.34277344	+12.10693359	-73.41064453	-90.43945313	+6336	+17.00683594	+1.12939453	-0.95800781	+81.01318359	-69.60937500	-89.09912109	+5264	+16.18945313	-3.15966797	-4.25390625	+49.85595703	-48.62548828	-87.16552734	+4292
+1458241207.65190010	+16.54101563	-2.02148438	-0.35156250	+12.50244141	-73.36669922	-90.96679688	+6332	+17.00683594	+1.12939453	-0.94921875	+81.21093750	-69.91699219	-89.38476563	+5264	+16.19384766	-3.14648438	-4.25390625	+49.81201172	-48.64746094	-87.20947266	+4308
+1458241207.65610000	+16.53662109	-2.02148438	-0.36914063	+12.85400391	-73.30078125	-91.47216797	+6328	+17.00683594	+1.12060547	-0.94921875	+81.27685547	-70.20263672	-89.58251953	+5264	+16.19824219	-3.13330078	-4.25390625	+49.72412109	-48.69140625	-87.18750000	+4324
+1458241207.66020010	+16.53662109	-2.02587891	-0.39111328	+13.07373047	-73.19091797	-91.86767578	+6324	+17.00244141	+1.10742188	-0.94921875	+81.32080078	-70.46630859	-89.78027344	+5268	+16.19824219	-3.12451172	-4.25390625	+49.61425781	-48.73535156	-87.18750000	+4336
+1458241207.66440010	+16.53222656	-2.03466797	-0.43066406	+13.11767578	-72.94921875	-92.10937500	+6324	+16.99804688	+1.09423828	-0.95800781	+81.14501953	-70.68603516	-89.73632813	+5268	+16.20263672	-3.10693359	-4.25830078	+49.48242188	-48.77929688	-87.05566406	+4348
+1458241207.66849990	+16.52343750	-2.05224609	-0.47021484	+13.00781250	-72.72949219	-92.24121094	+6324	+16.98925781	+1.08105469	-0.97119141	+80.90332031	-70.90576172	-89.62646484	+5276	+16.20263672	-3.09375000	-4.26708984	+49.32861328	-48.84521484	-86.90185547	+4356
+1458241207.67269990	+16.51904297	-2.07421875	-0.50097656	+12.94189453	-72.57568359	-92.41699219	+6320	+16.98486328	+1.06347656	-0.98437500	+80.63964844	-71.10351563	-89.53857422	+5280	+16.20263672	-3.07617188	-4.27148438	+49.15283203	-48.91113281	-86.72607422	+4360
+1458241207.67689990	+16.51025391	-2.08740234	-0.53173828	+12.83203125	-72.39990234	-92.52685547	+6312	+16.98046875	+1.05029297	-1.00195313	+80.31005859	-71.27929688	-89.34082031	+5284	+16.20263672	-3.06298828	-4.27148438	+48.99902344	-48.99902344	-86.61621094	+4360
+1458241207.68100000	+16.50585938	-2.10498047	-0.56250000	+12.76611328	-72.22412109	-92.63671875	+6308	+16.97607422	+1.03710938	-1.01953125	+79.89257813	-71.43310547	-89.07714844	+5292	+16.20263672	-3.04980469	-4.27148438	+48.86718750	-49.08691406	-86.48437500	+4360
+1458241207.68520000	+16.50585938	-2.11816406	-0.58886719	+12.67822266	-72.07031250	-92.74658203	+6300	+16.97607422	+1.01953125	-1.03271484	+79.60693359	-71.56494141	-88.94531250	+5296	+16.20263672	-3.04101563	-4.27148438	+48.71337891	-49.19677734	-86.35253906	+4352
+1458241207.68940000	+16.50585938	-2.13134766	-0.61523438	+12.54638672	-71.89453125	-92.76855469	+6292	+16.97167969	+1.00634766	-1.04589844	+79.21142578	-71.67480469	-88.70361328	+5300	+16.20703125	-3.03222656	-4.26708984	+48.58154297	-49.28466797	-86.24267578	+4348
+1458241207.69350000	+16.51025391	-2.14013672	-0.64599609	+12.37060547	-71.69677734	-92.79052734	+6284	+16.97167969	+0.99755859	-1.06347656	+78.77197266	-71.76269531	-88.39599609	+5308	+16.21142578	-3.01904297	-4.26708984	+48.42773438	-49.37255859	-86.13281250	+4336
+1458241207.69770000	+16.50585938	-2.14892578	-0.65917969	+12.30468750	-71.60888672	-92.87841797	+6272	+16.97167969	+0.98876953	-1.06787109	+78.48632813	-71.87255859	-88.24218750	+5312	+16.21142578	-3.01025391	-4.26708984	+48.27392578	-49.43847656	-85.97900391	+4324
+1458241207.70190000	+16.50146484	-2.15332031	-0.66796875	+12.30468750	-71.58691406	-92.96630859	+6256	+16.97607422	+0.97998047	-1.07226563	+78.24462891	-71.93847656	-88.11035156	+5316	+16.20703125	-3.00146484	-4.26708984	+48.14208984	-49.46044922	-85.86914063	+4312
+1458241207.70600010	+16.50146484	-2.14892578	-0.67236328	+12.37060547	-71.56494141	-93.07617188	+6244	+16.97607422	+0.97998047	-1.07666016	+78.00292969	-72.00439453	-87.97851563	+5320	+16.20703125	-2.99267578	-4.26708984	+48.01025391	-49.50439453	-85.75927734	+4300
+1458241207.71020010	+16.50146484	-2.14453125	-0.65917969	+12.50244141	-71.63085938	-93.27392578	+6232	+16.98046875	+0.97998047	-1.07226563	+77.87109375	-72.09228516	-87.93457031	+5324	+16.20263672	-2.98828125	-4.26708984	+47.87841797	-49.52636719	-85.67138672	+4288
+1458241207.71440010	+16.50585938	-2.13574219	-0.64160156	+12.70019531	-71.74072266	-93.47167969	+6224	+16.98925781	+0.98437500	-1.06347656	+77.78320313	-72.15820313	-87.93457031	+5332	+16.19824219	-2.98388672	-4.26269531	+47.79052734	-49.52636719	-85.64941406	+4272
+1458241207.71849990	+16.51025391	-2.12255859	-0.61962891	+12.98583984	-71.87255859	-93.75732422	+6216	+16.99365234	+0.98876953	-1.05468750	+77.73925781	-72.22412109	-87.95654297	+5336	+16.19384766	-2.97949219	-4.25830078	+47.72460938	-49.52636719	-85.67138672	+4260
+1458241207.72270010	+16.51464844	-2.10498047	-0.59326172	+13.31542969	-72.02636719	-94.08691406	+6208	+17.00244141	+0.99755859	-1.04150391	+77.78320313	-72.29003906	-88.06640625	+5344	+16.18945313	-2.97949219	-4.25390625	+47.68066406	-49.50439453	-85.71533203	+4248
+1458241207.72690010	+16.51904297	-2.08740234	-0.57128906	+13.64501953	-72.15820313	-94.37255859	+6204	+17.01123047	+1.01074219	-1.02832031	+77.84912109	-72.37792969	-88.19824219	+5348	+16.18505859	-2.97949219	-4.24951172	+47.63671875	-49.46044922	-85.78125000	+4240
+1458241207.73099990	+16.52343750	-2.06542969	-0.54492188	+14.04052734	-72.31201172	-94.72412109	+6200	+17.02001953	+1.01953125	-1.00634766	+77.95898438	-72.44384766	-88.35205078	+5356	+16.18066406	-2.97949219	-4.24511719	+47.59277344	-49.39453125	-85.82519531	+4232
+1458241207.73519990	+16.52783203	-2.04345703	-0.51416016	+14.47998047	-72.46582031	-95.09765625	+6200	+17.02880859	+1.02832031	-0.98876953	+78.02490234	-72.53173828	-88.46191406	+5360	+16.17187500	-2.97949219	-4.24072266	+47.54882813	-49.32861328	-85.86914063	+4224
+1458241207.73939990	+16.52783203	-2.01708984	-0.47900391	+14.98535156	-72.68554688	-95.53710938	+6200	+17.04199219	+1.04150391	-0.96679688	+78.20068359	-72.64160156	-88.65966797	+5364	+16.16748047	-2.97949219	-4.24072266	+47.50488281	-49.24072266	-85.93505859	+4220
+1458241207.74350000	+16.52783203	-1.99511719	-0.43945313	+15.55664063	-72.92724609	-96.04248047	+6204	+17.05078125	+1.05468750	-0.94482422	+78.42041016	-72.77343750	-88.90136719	+5368	+16.15429688	-2.97949219	-4.23632813	+47.48291016	-49.15283203	-86.00097656	+4220
+1458241207.74770000	+16.53222656	-1.97314453	-0.40429688	+16.12792969	-73.10302734	-96.54785156	+6204	+17.05957031	+1.06787109	-0.92285156	+78.53027344	-72.92724609	-89.03320313	+5372	+16.14990234	-2.97949219	-4.22753906	+47.46093750	-49.06494141	-86.11083984	+4224
+1458241207.75180010	+16.53662109	-1.95117188	-0.37792969	+16.67724609	-73.25683594	-97.07519531	+6204	+17.06835938	+1.08544922	-0.90087891	+78.75000000	-73.08105469	-89.23095703	+5376	+16.14111328	-2.97949219	-4.22314453	+47.46093750	-48.99902344	-86.19873047	+4228
+1458241207.75600000	+16.54101563	-1.93798828	-0.35156250	+17.27050781	-73.41064453	-97.62451172	+6204	+17.07275391	+1.09423828	-0.87890625	+78.99169922	-73.27880859	-89.45068359	+5380	+16.13671875	-2.97949219	-4.21435547	+47.43896484	-48.93310547	-86.28662109	+4232
+1458241207.76020000	+16.54980469	-1.92041016	-0.33398438	+17.81982422	-73.49853516	-98.15185547	+6204	+17.08154297	+1.09863281	-0.86572266	+79.07958984	-73.49853516	-89.53857422	+5380	+16.13232422	-2.97949219	-4.20996094	+47.41699219	-48.86718750	-86.37451172	+4240
+1458241207.76430010	+16.54980469	-1.92041016	-0.32958984	+17.95166016	-73.52050781	-98.30566406	+6196	+17.08593750	+1.10742188	-0.85253906	+79.27734375	-73.74023438	-89.71435547	+5380	+16.12792969	-2.97509766	-4.20556641	+47.35107422	-48.80126953	-86.37451172	+4252
+1458241207.76850010	+16.54980469	-1.91601563	-0.32519531	+18.12744141	-73.54248047	-98.48144531	+6192	+17.09033203	+1.10742188	-0.83935547	+79.54101563	-74.02587891	-89.95605469	+5380	+16.11914063	-2.97070313	-4.20556641	+47.26318359	-48.75732422	-86.33056641	+4260
+1458241207.77270010	+16.54980469	-1.91601563	-0.32519531	+18.30322266	-73.54248047	-98.67919922	+6188	+17.09472656	+1.10742188	-0.83496094	+79.54101563	-74.33349609	-89.95605469	+5380	+16.11474609	-2.96630859	-4.20556641	+47.13134766	-48.73535156	-86.24267578	+4272
+1458241207.77679990	+16.54980469	-1.91601563	-0.32958984	+18.54492188	-73.54248047	-98.94287109	+6180	+17.09472656	+1.10742188	-0.83496094	+79.71679688	-74.72900391	-90.06591797	+5376	+16.11474609	-2.95751953	-4.20556641	+47.02148438	-48.73535156	-86.13281250	+4280
+1458241207.78099990	+16.54980469	-1.91601563	-0.32958984	+18.78662109	-73.54248047	-99.22851563	+6176	+17.09472656	+1.10302734	-0.83496094	+79.95849609	-75.16845703	-90.26367188	+5376	+16.11035156	-2.95312500	-4.20556641	+46.88964844	-48.77929688	-86.02294922	+4288
+1458241207.78520010	+16.55419922	-1.92041016	-0.33837891	+19.05029297	-73.49853516	-99.55810547	+6172	+17.09472656	+1.09423828	-0.83935547	+80.06835938	-75.60791016	-90.35156250	+5380	+16.11035156	-2.94433594	-4.20556641	+46.73583984	-48.82324219	-85.89111328	+4292
+1458241207.78930000	+16.55419922	-1.92919922	-0.35156250	+19.44580078	-73.45458984	-100.04150391	+6172	+17.09033203	+1.07666016	-0.84814453	+80.48583984	-76.33300781	-90.72509766	+5380	+16.11035156	-2.93994141	-4.20556641	+46.60400391	-48.88916016	-85.75927734	+4296
+1458241207.79349990	+16.55419922	-1.94238281	-0.36914063	+19.84130859	-73.36669922	-100.54687500	+6168	+17.08593750	+1.05908203	-0.85693359	+81.03515625	-76.99218750	-91.27441406	+5384	+16.11474609	-2.93115234	-4.20556641	+46.42822266	-48.95507813	-85.56152344	+4296
+1458241207.79769990	+16.55419922	-1.95556641	-0.38671875	+20.23681641	-73.27880859	-101.07421875	+6168	+17.07714844	+1.03710938	-0.87011719	+81.38671875	-77.62939453	-91.64794922	+5388	+16.11474609	-2.92675781	-4.20996094	+46.23046875	-49.02099609	-85.34179688	+4292
+1458241207.80180000	+16.55419922	-1.97753906	-0.42187500	+20.96191406	-73.10302734	-101.99707031	+6168	+17.05957031	+0.99755859	-0.88330078	+82.46337891	-78.64013672	-92.81250000	+5396	+16.11474609	-2.91796875	-4.21875000	+46.01074219	-49.08691406	-85.10009766	+4288
+1458241207.80600000	+16.54980469	-1.99511719	-0.45263672	+21.66503906	-72.94921875	-102.87597656	+6168	+17.04638672	+0.97998047	-0.89648438	+83.73779297	-79.43115234	-94.13085938	+5400	+16.11035156	-2.90917969	-4.22314453	+45.79101563	-49.15283203	-84.83642578	+4284
+1458241207.81020000	+16.54980469	-2.01708984	-0.48339844	+22.34619141	-72.79541016	-103.73291016	+6164	+17.03759766	+0.97119141	-0.90527344	+84.99023438	-80.13427734	-95.42724609	+5408	+16.11035156	-2.89599609	-4.23193359	+45.57128906	-49.24072266	-84.57275391	+4276
+1458241207.81430010	+16.54541016	-2.04785156	-0.52294922	+23.44482422	-72.57568359	-105.11718750	+6164	+17.02880859	+0.94482422	-0.91406250	+87.16552734	-80.99121094	-97.75634766	+5412	+16.11035156	-2.88720703	-4.23632813	+45.35156250	-49.35058594	-84.30908203	+4264
+1458241207.81850000	+16.54101563	-2.06542969	-0.55810547	+24.47753906	-72.42187500	-106.30371094	+6160	+17.02001953	+0.93603516	-0.91406250	+89.42871094	-81.65039063	-100.12939453	+5420	+16.11035156	-2.87841797	-4.23632813	+45.13183594	-49.43847656	-84.08935547	+4248
+1458241207.82259990	+16.54101563	-2.07861328	-0.58007813	+25.55419922	-72.31201172	-107.53417969	+6152	+17.01562500	+0.92724609	-0.91406250	+92.32910156	-82.28759766	-103.13964844	+5424	+16.11035156	-2.86962891	-4.24072266	+44.93408203	-49.50439453	-83.86962891	+4236
+1458241207.82680010	+16.53662109	-2.08300781	-0.58886719	+26.98242188	-72.22412109	-109.07226563	+6144	+17.00683594	+0.90087891	-0.90527344	+95.84472656	-82.90283203	-106.91894531	+5432	+16.10595703	-2.86523438	-4.24072266	+44.71435547	-49.57031250	-83.67187500	+4216
+1458241207.83100010	+16.53662109	-2.08300781	-0.59765625	+28.34472656	-72.18017578	-110.47851563	+6132	+16.99804688	+0.90527344	-0.89648438	+99.95361328	-83.45214844	-111.13769531	+5436	+16.10595703	-2.86083984	-4.24511719	+44.51660156	-49.59228516	-83.47412109	+4200
+1458241207.83509990	+16.53662109	-2.07421875	-0.59326172	+29.70703125	-72.13623047	-111.86279297	+6124	+16.99365234	+0.90966797	-0.88330078	+105.11718750	-83.97949219	-116.43310547	+5444	+16.10156250	-2.85644531	-4.24951172	+44.34082031	-49.59228516	-83.32031250	+4184
+1458241207.83929990	+16.53662109	-2.05664063	-0.58007813	+31.31103516	-72.13623047	-113.44482422	+6120	+16.98925781	+0.90966797	-0.87451172	+110.96191406	-84.41894531	-122.47558594	+5448	+16.09716797	-2.85205078	-4.25390625	+44.23095703	-49.57031250	-83.21044922	+4172
+1458241207.84349990	+16.53662109	-2.03906250	-0.56250000	+32.98095703	-72.18017578	-115.04882813	+6116	+16.98925781	+0.91845703	-0.86132813	+117.77343750	-84.81445313	-129.44091797	+5452	+16.09277344	-2.84765625	-4.25390625	+44.12109375	-49.54833984	-83.14453125	+4156
+1458241207.84760000	+16.54101563	-2.02148438	-0.53613281	+34.73876953	-72.20214844	-116.74072266	+6116	+16.99804688	+0.92285156	-0.83935547	+126.07910156	-85.07812500	-137.87841797	+5460	+16.08398438	-2.84765625	-4.24951172	+44.03320313	-49.52636719	-83.12255859	+4144
+1458241207.85180000	+16.54541016	-1.99511719	-0.50976563	+36.62841797	-72.24609375	-118.52050781	+6116	+16.99804688	+0.92724609	-0.82617188	+134.49462891	-85.25390625	-146.51367188	+5460	+16.08398438	-2.84326172	-4.24511719	+43.98925781	-49.50439453	-83.12255859	+4136
+1458241207.85599990	+16.54980469	-1.97314453	-0.47900391	+38.47412109	-72.24609375	-120.25634766	+6116	+17.00683594	+0.93164063	-0.81298828	+143.23974609	-85.31982422	-155.43457031	+5464	+16.07958984	-2.84765625	-4.24072266	+43.94531250	-49.48242188	-83.16650391	+4128
+1458241207.86010000	+16.54980469	-1.95117188	-0.45263672	+40.34179688	-72.22412109	-122.01416016	+6120	+17.01123047	+0.94042969	-0.79101563	+152.31445313	-85.25390625	-164.70703125	+5464	+16.07519531	-2.84765625	-4.23632813	+43.90136719	-49.41650391	-83.18847656	+4124
+1458241207.86430000	+16.55419922	-1.92041016	-0.42187500	+42.23144531	-72.18017578	-123.79394531	+6124	+17.01123047	+0.94042969	-0.77343750	+160.44433594	-85.12207031	-173.05664063	+5464	+16.07080078	-2.84765625	-4.23632813	+43.83544922	-49.37255859	-83.18847656	+4120
+1458241207.86850000	+16.55419922	-1.90283203	-0.39550781	+44.03320313	-72.11425781	-125.46386719	+6124	+17.01562500	+0.94042969	-0.76025391	+168.00292969	-84.90234375	+179.12109375	+5464	+16.06640625	-2.84765625	-4.23632813	+43.76953125	-49.30664063	-83.18847656	+4120
+1458241207.87260010	+16.55859375	-1.88525391	-0.37353516	+45.72509766	-72.02636719	-127.06787109	+6128	+17.02441406	+0.94482422	-0.74707031	+174.81445313	-84.59472656	+172.06787109	+5464	+16.05761719	-2.84765625	-4.23193359	+43.70361328	-49.28466797	-83.18847656	+4120
+1458241207.87680010	+16.55859375	-1.87207031	-0.35156250	+47.39501953	-71.91650391	-128.64990234	+6128	+17.02880859	+0.94921875	-0.73828125	-179.18701172	-84.28710938	+165.89355469	+5460	+16.05322266	-2.84765625	-4.22753906	+43.63769531	-49.24072266	-83.16650391	+4124
+1458241207.88100000	+16.55859375	-1.86767578	-0.32958984	+48.97705078	-71.80664063	-130.18798828	+6128	+17.03320313	+0.94042969	-0.72949219	-174.15527344	-83.93554688	+160.57617188	+5460	+16.04882813	-2.84326172	-4.21875000	+43.57177734	-49.21875000	-83.14453125	+4132
+1458241207.88509990	+16.56298828	-1.86328125	-0.31201172	+50.40527344	-71.65283203	-131.57226563	+6128	+17.04199219	+0.93164063	-0.72070313	-169.87060547	-83.51806641	+156.00585938	+5460	+16.04443359	-2.84326172	-4.21435547	+43.48388672	-49.24072266	-83.12255859	+4136
+1458241207.88930010	+16.55859375	-1.86328125	-0.31201172	+51.52587891	-71.43310547	-132.62695313	+6124	+17.04638672	+0.92285156	-0.71630859	-166.02539063	-83.14453125	+151.87500000	+5460	+16.04443359	-2.84326172	-4.20556641	+43.33007813	-49.24072266	-83.03466797	+4144
+1458241207.89350010	+16.55859375	-1.87207031	-0.31640625	+52.47070313	-71.19140625	-133.54980469	+6120	+17.05078125	+0.90966797	-0.72070313	-162.70751953	-82.74902344	+148.29345703	+5460	+16.04003906	-2.83886719	-4.20117188	+43.17626953	-49.26269531	-82.88085938	+4148
+1458241207.89759990	+16.55419922	-1.88525391	-0.32519531	+53.28369141	-70.92773438	-134.34082031	+6120	+17.05078125	+0.89648438	-0.71630859	-159.98291016	-82.33154297	+145.23925781	+5460	+16.03564453	-2.83447266	-4.19677734	+42.97851563	-49.30664063	-82.70507813	+4156
+1458241207.90179990	+16.54980469	-1.89843750	-0.33837891	+53.94287109	-70.68603516	-135.02197266	+6120	+17.05078125	+0.88330078	-0.72070313	-157.34619141	-81.97998047	+142.33886719	+5460	+16.03564453	-2.83007813	-4.19238281	+42.73681641	-49.37255859	-82.46337891	+4160
+1458241207.90590000	+16.54541016	-1.92041016	-0.35156250	+54.53613281	-70.44433594	-135.65917969	+6120	+17.04638672	+0.86572266	-0.72949219	-155.08300781	-81.60644531	+139.76806641	+5464	+16.03125000	-2.82128906	-4.19238281	+42.49511719	-49.46044922	-82.17773438	+4164
+1458241207.91010000	+16.54101563	-1.94677734	-0.36914063	+54.99755859	-70.18066406	-136.18652344	+6124	+17.04638672	+0.84814453	-0.72949219	-153.25927734	-81.21093750	+137.61474609	+5464	+16.02685547	-2.80810547	-4.18798828	+42.23144531	-49.54833984	-81.84814453	+4164
+1458241207.91430000	+16.53662109	-1.96875000	-0.39550781	+55.34912109	-69.91699219	-136.56005859	+6124	+17.04638672	+0.83056641	-0.73828125	-151.43554688	-80.85937500	+135.48339844	+5468	+16.02246094	-2.79492188	-4.18359375	+41.87988281	-49.68017578	-81.45263672	+4164
+1458241207.91840000	+16.53222656	-1.99072266	-0.42187500	+55.63476563	-69.65332031	-136.86767578	+6124	+17.04199219	+0.81738281	-0.74267578	-149.89746094	-80.50781250	+133.68164063	+5472	+16.02246094	-2.78613281	-4.17919922	+41.55029297	-49.81201172	-81.07910156	+4160
+1458241207.92260000	+16.52783203	-2.01708984	-0.44384766	+56.00830078	-69.38964844	-137.26318359	+6128	+17.03759766	+0.79980469	-0.74707031	-148.73291016	-80.13427734	+132.25341797	+5472	+16.01806641	-2.77734375	-4.17919922	+41.22070313	-49.94384766	-80.68359375	+4152
+1458241207.92680000	+16.51904297	-2.03906250	-0.46582031	+56.27197266	-69.14794922	-137.54882813	+6128	+17.03320313	+0.78662109	-0.75585938	-147.52441406	-79.80468750	+130.75927734	+5476	+16.01367188	-2.76416016	-4.17919922	+40.80322266	-50.05371094	-80.20019531	+4140
+1458241207.93090010	+16.51464844	-2.05664063	-0.49218750	+56.53564453	-68.88427734	-137.76855469	+6128	+17.02880859	+0.77783203	-0.76464844	-146.38183594	-79.49707031	+129.37500000	+5480	+16.00927734	-2.74658203	-4.18359375	+40.42968750	-50.16357422	-79.73876953	+4132
+1458241207.93510010	+16.51025391	-2.07421875	-0.51416016	+56.82128906	-68.66455078	-138.03222656	+6128	+17.02441406	+0.76904297	-0.76464844	-145.63476563	-79.12353516	+128.40820313	+5484	+16.00488281	-2.73339844	-4.18798828	+40.10009766	-50.20751953	-79.29931641	+4120
+1458241207.93930010	+16.51025391	-2.08740234	-0.52734375	+57.21679688	-68.46679688	-138.40576172	+6128	+17.01562500	+0.76464844	-0.76464844	-144.79980469	-78.79394531	+127.35351563	+5488	+15.99609375	-2.71582031	-4.18798828	+39.77050781	-50.29541016	-78.92578125	+4104
+1458241207.94339990	+16.51025391	-2.09619141	-0.53613281	+57.70019531	-68.29101563	-138.80126953	+6124	+17.01123047	+0.76025391	-0.76464844	-144.09667969	-78.46435547	+126.45263672	+5496	+15.99169922	-2.70703125	-4.18798828	+39.52880859	-50.33935547	-78.64013672	+4088
+1458241207.94759990	+16.51025391	-2.10058594	-0.53613281	+58.35937500	-68.13720703	-139.39453125	+6120	+17.00683594	+0.75585938	-0.76025391	-143.67919922	-78.13476563	+125.83740234	+5504	+15.98291016	-2.69384766	-4.19238281	+39.33105469	-50.33935547	-78.39843750	+4076
+1458241207.95180010	+16.51025391	-2.10058594	-0.53613281	+59.04052734	-67.98339844	-139.94384766	+6116	+17.00683594	+0.75585938	-0.75585938	-143.17382813	-77.82714844	+125.20019531	+5508	+15.97851563	-2.68945313	-4.19238281	+39.17724609	-50.33935547	-78.24462891	+4060
+1458241207.95590000	+16.51464844	-2.09179688	-0.53173828	+59.78759766	-67.82958984	-140.51513672	+6116	+17.01123047	+0.76464844	-0.75585938	-142.69042969	-77.51953125	+124.60693359	+5516	+15.97851563	-2.68505859	-4.19238281	+39.02343750	-50.33935547	-78.13476563	+4048
+1458241207.96009990	+16.51904297	-2.07861328	-0.51416016	+60.68847656	-67.71972656	-141.21826172	+6116	+17.01123047	+0.77343750	-0.74267578	-142.51464844	-77.16796875	+124.34326172	+5524	+15.97412109	-2.68066406	-4.18798828	+38.93554688	-50.27343750	-78.04687500	+4036
+1458241207.96429990	+16.52343750	-2.06542969	-0.49658203	+61.63330078	-67.60986328	-141.96533203	+6120	+17.01123047	+0.78662109	-0.72949219	-142.20703125	-76.86035156	+123.94775391	+5528	+15.96972656	-2.68066406	-4.18798828	+38.86962891	-50.22949219	-78.02490234	+4024
+1458241207.96840000	+16.52783203	-2.04785156	-0.47021484	+62.64404297	-67.52197266	-142.75634766	+6124	+17.01123047	+0.79541016	-0.72070313	-141.96533203	-76.57470703	+123.61816406	+5536	+15.96093750	-2.67626953	-4.18798828	+38.82568359	-50.16357422	-78.02490234	+4020
+1458241207.97260000	+16.53222656	-2.02587891	-0.44384766	+63.65478516	-67.43408203	-143.54736328	+6128	+17.01562500	+0.80419922	-0.70751953	-141.87744141	-76.26708984	+123.44238281	+5544	+15.95654297	-2.67187500	-4.18359375	+38.80371094	-50.09765625	-78.00292969	+4012
+1458241207.97670010	+16.54101563	-2.00830078	-0.41748047	+64.62158203	-67.34619141	-144.29443359	+6132	+17.01562500	+0.81738281	-0.69433594	-141.72363281	-75.98144531	+123.26660156	+5548	+15.95214844	-2.67187500	-4.18359375	+38.78173828	-50.05371094	-78.02490234	+4012
+1458241207.98090000	+16.54541016	-1.98193359	-0.39111328	+65.65429688	-67.25830078	-145.10742188	+6136	+17.02001953	+0.82617188	-0.67675781	-141.67968750	-75.69580078	+123.15673828	+5552	+15.94775391	-2.66748047	-4.17919922	+38.78173828	-49.98779297	-78.06884766	+4008
+1458241207.98510000	+16.55419922	-1.95996094	-0.36474609	+66.70898438	-67.19238281	-145.92041016	+6140	+17.02880859	+0.83935547	-0.66796875	-141.67968750	-75.43212891	+123.09082031	+5556	+15.94335938	-2.66748047	-4.17480469	+38.75976563	-49.96582031	-78.13476563	+4012
+1458241207.98920010	+16.55859375	-1.94238281	-0.33837891	+67.65380859	-67.10449219	-146.64550781	+6144	+17.03320313	+0.84814453	-0.65917969	-141.56982422	-75.21240234	+122.93701172	+5556	+15.94335938	-2.67187500	-4.17041016	+38.75976563	-49.92187500	-78.20068359	+4012
+1458241207.99340010	+16.56298828	-1.92041016	-0.31201172	+68.53271484	-67.01660156	-147.34863281	+6144	+17.04199219	+0.85253906	-0.65478516	-141.52587891	-75.01464844	+122.82714844	+5556	+15.93896484	-2.66748047	-4.16601563	+38.73779297	-49.87792969	-78.24462891	+4016
+1458241207.99760010	+16.56738281	-1.90283203	-0.29882813	+69.23583984	-66.90673828	-147.85400391	+6144	+17.04638672	+0.86132813	-0.65039063	-141.56982422	-74.79492188	+122.78320313	+5552	+15.93896484	-2.66748047	-4.16162109	+38.71582031	-49.85595703	-78.24462891	+4024
+1458241208.00169990	+16.57177734	-1.88964844	-0.29003906	+69.80712891	-66.81884766	-148.24951172	+6144	+17.04638672	+0.86572266	-0.64160156	-141.54785156	-74.59716797	+122.71728516	+5552	+15.93457031	-2.66308594	-4.16162109	+38.67187500	-49.81201172	-78.22265625	+4028
+1458241208.00589990	+16.57177734	-1.88525391	-0.28564453	+70.29052734	-66.73095703	-148.62304688	+6140	+17.04638672	+0.86572266	-0.63281250	-141.65771484	-74.39941406	+122.69531250	+5552	+15.93017578	-2.65869141	-4.16162109	+38.60595703	-49.79003906	-78.17871094	+4036
+1458241208.01420000	+16.57617188	-1.88085938	-0.29882813	+70.77392578	-66.57714844	-148.95263672	+6132	+17.04199219	+0.85693359	-0.65478516	-141.50390625	-74.22363281	+122.29980469	+5552	+15.92138672	-2.64990234	-4.17041016	+38.36425781	-49.81201172	-78.00292969	+4048
+1458241208.01840000	+16.57617188	-1.88525391	-0.31640625	+70.86181641	-66.51123047	-149.01855469	+6128	+17.04199219	+0.84814453	-0.67236328	-141.48193359	-74.13574219	+122.14599609	+5552	+15.92138672	-2.64111328	-4.17480469	+38.23242188	-49.85595703	-77.87109375	+4052
+1458241208.02670000	+16.57177734	-1.90283203	-0.36914063	+70.64208984	-66.31347656	-148.77685547	+6128	+17.04199219	+0.83056641	-0.70312500	-141.39404297	-74.02587891	+121.75048828	+5560	+15.91259766	-2.62792969	-4.18798828	+37.85888672	-49.92187500	-77.49755859	+4064
+1458241208.03090000	+16.57177734	-1.91601563	-0.40429688	+70.37841797	-66.22558594	-148.53515625	+6128	+17.03320313	+0.82617188	-0.72509766	-141.32812500	-73.98193359	+121.53076172	+5564	+15.91259766	-2.61474609	-4.20117188	+37.66113281	-49.98779297	-77.27783203	+4064
+1458241208.03510000	+16.56738281	-1.93359375	-0.44384766	+70.02685547	-66.13769531	-148.20556641	+6128	+17.02880859	+0.81738281	-0.75146484	-141.19628906	-74.02587891	+121.24511719	+5568	+15.90820313	-2.60595703	-4.21435547	+37.41943359	-50.00976563	-76.99218750	+4068
+1458241208.03920010	+16.56298828	-1.94677734	-0.48779297	+69.65332031	-66.04980469	-147.89794922	+6128	+17.02001953	+0.80859375	-0.78222656	-141.06445313	-74.04785156	+120.95947266	+5580	+15.90380859	-2.58837891	-4.23632813	+37.15576172	-50.05371094	-76.68457031	+4068
+1458241208.04340000	+16.56298828	-1.95996094	-0.53173828	+69.27978516	-65.96191406	-147.56835938	+6132	+17.01562500	+0.80419922	-0.81298828	-140.91064453	-74.04785156	+120.65185547	+5588	+15.89941406	-2.57519531	-4.25830078	+36.87011719	-50.09765625	-76.35498047	+4064
+1458241208.04760000	+16.55859375	-1.97314453	-0.57568359	+68.90625000	-65.87402344	-147.23876953	+6132	+17.01123047	+0.79980469	-0.84375000	-140.77880859	-74.06982422	+120.38818359	+5596	+15.89501953	-2.56201172	-4.28027344	+36.62841797	-50.14160156	-76.04736328	+4060
+1458241208.05170010	+16.55859375	-1.98632813	-0.61962891	+68.53271484	-65.76416016	-146.90917969	+6132	+17.01123047	+0.79101563	-0.87451172	-140.60302734	-74.11376953	+120.05859375	+5604	+15.89062500	-2.54443359	-4.30224609	+36.34277344	-50.18554688	-75.71777344	+4052
+1458241208.05590010	+16.55859375	-1.99072266	-0.66357422	+68.18115234	-65.67626953	-146.57958984	+6132	+17.01123047	+0.79980469	-0.90966797	-140.40527344	-74.17968750	+119.75097656	+5612	+15.89062500	-2.52685547	-4.32861328	+36.10107422	-50.20751953	-75.45410156	+4044
+1458241208.05999990	+16.55859375	-1.99511719	-0.70751953	+67.87353516	-65.54443359	-146.29394531	+6128	+17.01562500	+0.80419922	-0.94042969	-140.27343750	-74.22363281	+119.53125000	+5620	+15.88623047	-2.50927734	-4.35498047	+35.90332031	-50.18554688	-75.19042969	+4036
+1458241208.06839990	+16.56298828	-1.99511719	-0.78662109	+67.41210938	-65.32470703	-145.83251953	+6120	+17.02001953	+0.82617188	-1.00195313	-139.83398438	-74.35546875	+118.95996094	+5640	+15.87744141	-2.47851563	-4.41210938	+35.57373047	-50.05371094	-74.81689453	+4012
+1458241208.07250000	+16.56738281	-1.98193359	-0.82177734	+67.32421875	-65.19287109	-145.67871094	+6116	+17.02441406	+0.84375000	-1.03271484	-139.65820313	-74.37744141	+118.74023438	+5648	+15.87304688	-2.46533203	-4.44287109	+35.46386719	-49.96582031	-74.66308594	+4000
+1458241208.07670000	+16.57177734	-1.96875000	-0.84814453	+67.32421875	-65.08300781	-145.65673828	+6112	+17.02880859	+0.86132813	-1.05908203	-139.46044922	-74.42138672	+118.54248047	+5652	+15.86865234	-2.45214844	-4.46923828	+35.41992188	-49.85595703	-74.61914063	+3988
+1458241208.08090000	+16.58056641	-1.94238281	-0.87451172	+67.45605469	-64.97314453	-145.67871094	+6108	+17.03759766	+0.88769531	-1.08544922	-139.24072266	-74.46533203	+118.32275391	+5660	+15.86865234	-2.43896484	-4.49560547	+35.39794922	-49.72412109	-74.61914063	+3976
+1458241208.08500000	+16.59375000	-1.91162109	-0.89648438	+67.65380859	-64.86328125	-145.76660156	+6100	+17.05517578	+0.91845703	-1.11181641	-139.08691406	-74.48730469	+118.19091797	+5660	+15.86425781	-2.42578125	-4.52197266	+35.41992188	-49.59228516	-74.66308594	+3964
+1458241208.08920000	+16.60693359	-1.87646484	-0.91406250	+67.91748047	-64.73144531	-145.87646484	+6096	+17.06835938	+0.94921875	-1.13378906	-138.86718750	-74.53125000	+118.01513672	+5664	+15.86425781	-2.41699219	-4.54833984	+35.46386719	-49.41650391	-74.72900391	+3952
+1458241208.09340000	+16.62011719	-1.83691406	-0.93603516	+68.20312500	-64.59960938	-145.98632813	+6088	+17.08154297	+0.98437500	-1.16015625	-138.64746094	-74.57519531	+117.86132813	+5664	+15.86425781	-2.40380859	-4.57910156	+35.52978516	-49.24072266	-74.81689453	+3944
+1458241208.09750010	+16.63769531	-1.79736328	-0.95361328	+68.51074219	-64.44580078	-146.11816406	+6084	+17.09472656	+1.02392578	-1.19091797	-138.33984375	-74.68505859	+117.61962891	+5660	+15.86425781	-2.39501953	-4.60986328	+35.59570313	-49.02099609	-74.90478516	+3936
+1458241208.10590000	+16.66845703	-1.69628906	-0.98437500	+69.27978516	-64.11621094	-146.51367188	+6068	+17.11669922	+1.09863281	-1.26123047	-137.65869141	-74.88281250	+117.07031250	+5656	+15.85546875	-2.36425781	-4.68896484	+35.79345703	-48.47167969	-75.10253906	+3928
+1458241208.10999990	+16.68603516	-1.64794922	-1.00634766	+69.60937500	-63.96240234	-146.62353516	+6060	+17.12988281	+1.13378906	-1.30078125	-137.35107422	-74.99267578	+116.80664063	+5648	+15.85107422	-2.34667969	-4.72851563	+35.88134766	-48.20800781	-75.21240234	+3928
+1458241208.11420010	+16.70361328	-1.59082031	-1.03271484	+69.91699219	-63.76464844	-146.71142578	+6052	+17.13867188	+1.17333984	-1.33593750	-137.02148438	-75.10253906	+116.54296875	+5640	+15.84667969	-2.32031250	-4.78125000	+36.01318359	-47.85644531	-75.30029297	+3932
+1458241208.11840010	+16.72119141	-1.54248047	-1.06347656	+70.15869141	-63.56689453	-146.75537109	+6044	+17.15185547	+1.21289063	-1.37109375	-136.75781250	-75.19042969	+116.32324219	+5628	+15.84228516	-2.29394531	-4.82958984	+36.12304688	-47.54882813	-75.38818359	+3932
+1458241208.12249990	+16.73437500	-1.49853516	-1.09863281	+70.26855469	-63.34716797	-146.66748047	+6036	+17.16064453	+1.25244141	-1.41943359	-136.29638672	-75.38818359	+115.92773438	+5620	+15.83789063	-2.27197266	-4.87353516	+36.18896484	-47.30712891	-75.43212891	+3936
+1458241208.12669990	+16.74755859	-1.45458984	-1.14697266	+70.26855469	-63.10546875	-146.46972656	+6028	+17.16503906	+1.29199219	-1.48095703	-135.68115234	-75.65185547	+115.35644531	+5616	+15.83349609	-2.24560547	-4.93066406	+36.23291016	-46.99951172	-75.36621094	+3940
+1458241208.13080000	+16.76074219	-1.41943359	-1.20410156	+70.13671875	-62.84179688	-146.22802734	+6020	+17.16943359	+1.31835938	-1.54687500	-135.13183594	-75.91552734	+114.80712891	+5612	+15.82470703	-2.21484375	-4.98779297	+36.21093750	-46.73583984	-75.21240234	+3940
+1458241208.13500000	+16.76953125	-1.39306641	-1.26562500	+69.89501953	-62.60009766	-145.85449219	+6012	+17.16943359	+1.34472656	-1.60839844	-134.56054688	-76.17919922	+114.21386719	+5608	+15.82031250	-2.17968750	-5.04052734	+36.16699219	-46.51611328	-75.01464844	+3940
+1458241208.13920000	+16.77832031	-1.36230469	-1.33593750	+69.56542969	-62.31445313	-145.41503906	+6004	+17.16503906	+1.37109375	-1.67871094	-133.94531250	-76.44287109	+113.59863281	+5604	+15.81152344	-2.14892578	-5.09326172	+36.10107422	-46.31835938	-74.81689453	+3940
+1458241208.14330010	+16.78271484	-1.34472656	-1.41064453	+69.19189453	-62.02880859	-144.95361328	+5992	+17.16503906	+1.39746094	-1.74462891	-133.39599609	-76.72851563	+113.02734375	+5604	+15.80273438	-2.11376953	-5.14160156	+36.03515625	-46.14257813	-74.57519531	+3936
+1458241208.14750000	+16.78710938	-1.32714844	-1.48974609	+68.75244141	-61.76513672	-144.42626953	+5980	+17.16503906	+1.42382813	-1.81054688	-132.80273438	-77.01416016	+112.41210938	+5600	+15.79833984	-2.08300781	-5.18994141	+35.96923828	-45.98876953	-74.35546875	+3928
+1458241208.15580010	+16.79589844	-1.29638672	-1.66992188	+67.60986328	-61.12792969	-143.15185547	+5960	+17.15625000	+1.47656250	-1.95996094	-131.28662109	-77.67333984	+110.85205078	+5604	+15.78955078	-2.01269531	-5.29101563	+35.79345703	-45.70312500	-73.85009766	+3904
+1458241208.16000010	+16.80029297	-1.28320313	-1.75781250	+67.12646484	-60.79833984	-142.58056641	+5948	+17.14746094	+1.50292969	-2.03466797	-130.56152344	-78.00292969	+110.12695313	+5604	+15.78515625	-1.97753906	-5.34375000	+35.70556641	-45.54931641	-73.56445313	+3888
+1458241208.16420010	+16.80468750	-1.26562500	-1.84570313	+66.66503906	-60.46875000	-142.00927734	+5932	+17.14306641	+1.52490234	-2.10937500	-129.72656250	-78.35449219	+109.22607422	+5608	+15.78076172	-1.94238281	-5.39648438	+35.63964844	-45.37353516	-73.30078125	+3872
+1458241208.16829990	+16.80908203	-1.24365234	-1.92919922	+66.24755859	-60.16113281	-141.50390625	+5920	+17.13427734	+1.55566406	-2.18408203	-128.75976563	-78.70605469	+108.28125000	+5612	+15.77197266	-1.90722656	-5.44921875	+35.57373047	-45.19775391	-73.05908203	+3852
+1458241208.17249990	+16.81347656	-1.22167969	-2.00830078	+65.89599609	-59.85351563	-141.04248047	+5904	+17.12988281	+1.59082031	-2.24560547	-128.14453125	-78.99169922	+107.66601563	+5612	+15.76757813	-1.86767578	-5.50195313	+35.52978516	-45.00000000	-72.81738281	+3832
+1458241208.17670010	+16.81787109	-1.19091797	-2.08740234	+65.63232422	-59.56787109	-140.64697266	+5888	+17.12548828	+1.62158203	-2.30273438	-127.52929688	-79.25537109	+107.05078125	+5616	+15.75878906	-1.82812500	-5.55029297	+35.52978516	-44.84619141	-72.66357422	+3812
+1458241208.18080000	+16.82226563	-1.15136719	-2.15771484	+65.47851563	-59.28222656	-140.31738281	+5868	+17.12109375	+1.66113281	-2.35986328	-126.84814453	-79.51904297	+106.43554688	+5616	+15.75439453	-1.79296875	-5.59863281	+35.59570313	-44.67041016	-72.55371094	+3788
+1458241208.18499990	+16.83105469	-1.10742188	-2.21484375	+65.47851563	-59.01855469	-140.11962891	+5852	+17.11669922	+1.70947266	-2.40820313	-126.34277344	-79.76074219	+105.99609375	+5620	+15.75000000	-1.75341797	-5.64257813	+35.68359375	-44.47265625	-72.50976563	+3760
+1458241208.18919990	+16.83984375	-1.06347656	-2.26757813	+65.56640625	-58.79882813	-140.03173828	+5828	+17.12109375	+1.74902344	-2.46093750	-125.77148438	-80.02441406	+105.49072266	+5620	+15.74560547	-1.71826172	-5.69091797	+35.83740234	-44.25292969	-72.53173828	+3736
+1458241208.19750000	+16.86181641	-0.93603516	-2.34667969	+66.09375000	-58.38134766	-140.03173828	+5788	+17.12109375	+1.86767578	-2.54882813	-124.73876953	-80.48583984	+104.74365234	+5620	+15.74121094	-1.64355469	-5.78320313	+36.25488281	-43.76953125	-72.70751953	+3688
+1458241208.20170000	+16.87060547	-0.86572266	-2.36865234	+66.55517578	-58.20556641	-140.25146484	+5764	+17.12548828	+1.92480469	-2.57958984	-124.60693359	-80.66162109	+104.74365234	+5620	+15.73242188	-1.60400391	-5.82714844	+36.58447266	-43.48388672	-72.94921875	+3668
+1458241208.20580010	+16.87939453	-0.79101563	-2.38183594	+67.10449219	-58.05175781	-140.53710938	+5740	+17.12548828	+1.99072266	-2.60595703	-124.43115234	-80.83740234	+104.72167969	+5616	+15.72363281	-1.56445313	-5.86230469	+36.93603516	-43.22021484	-73.19091797	+3648
+1458241208.21000000	+16.88818359	-0.71630859	-2.39941406	+67.63183594	-57.91992188	-140.77880859	+5716	+17.12988281	+2.05664063	-2.63671875	-124.23339844	-81.01318359	+104.72167969	+5616	+15.71923828	-1.52490234	-5.89746094	+37.30957031	-43.00048828	-73.47656250	+3628
+1458241208.21409990	+16.89697266	-0.63720703	-2.40820313	+68.22509766	-57.78808594	-141.10839844	+5688	+17.13427734	+2.12255859	-2.66308594	-124.23339844	-81.16699219	+104.89746094	+5612	+15.71484375	-1.48095703	-5.93261719	+37.77099609	-42.75878906	-73.87207031	+3616
+1458241208.21830010	+16.91015625	-0.55810547	-2.41699219	+68.86230469	-57.67822266	-141.48193359	+5660	+17.13867188	+2.19287109	-2.68945313	-124.36523438	-81.32080078	+105.20507813	+5608	+15.71044922	-1.44580078	-5.95898438	+38.21044922	-42.53906250	-74.24560547	+3600
+1458241208.22250010	+16.91455078	-0.47900391	-2.42578125	+69.49951172	-57.54638672	-141.87744141	+5636	+17.14306641	+2.25878906	-2.71582031	-124.36523438	-81.51855469	+105.42480469	+5600	+15.71044922	-1.41064453	-5.98974609	+38.60595703	-42.31933594	-74.61914063	+3588
+1458241208.22659990	+16.92333984	-0.39550781	-2.43017578	+70.20263672	-57.41455078	-142.31689453	+5608	+17.14746094	+2.32910156	-2.74658203	-124.49707031	-81.69433594	+105.75439453	+5596	+15.70605469	-1.36669922	-6.02490234	+39.06738281	-42.05566406	-74.97070313	+3580
+1458241208.23079990	+16.92773438	-0.32519531	-2.43017578	+70.83984375	-57.28271484	-142.73437500	+5576	+17.14746094	+2.39501953	-2.77294922	-124.80468750	-81.87011719	+106.25976563	+5592	+15.69726563	-1.32714844	-6.05566406	+39.44091797	-41.85791016	-75.23437500	+3572
+1458241208.23910000	+16.92333984	-0.18017578	-2.46533203	+71.85058594	-56.99707031	-143.32763672	+5520	+17.12988281	+2.52685547	-2.84326172	-124.80468750	-82.30957031	+106.67724609	+5580	+15.68408203	-1.24365234	-6.11279297	+40.16601563	-41.52832031	-75.69580078	+3564
+1458241208.24330000	+16.91894531	-0.12744141	-2.48291016	+72.26806641	-56.84326172	-143.63525391	+5492	+17.12109375	+2.57958984	-2.87841797	-125.17822266	-82.50732422	+107.16064453	+5572	+15.66650391	-1.19970703	-6.14355469	+40.47363281	-41.39648438	-75.87158203	+3560
+1458241208.24749990	+16.91455078	-0.07910156	-2.51367188	+72.55371094	-56.66748047	-143.78906250	+5464	+17.11669922	+2.62792969	-2.92236328	-125.37597656	-82.77099609	+107.49023438	+5564	+15.66650391	-1.16015625	-6.16552734	+40.73730469	-41.35253906	-76.06933594	+3556
+1458241208.25160000	+16.91015625	-0.03076172	-2.55322266	+72.79541016	-56.46972656	-143.89892578	+5432	+17.10791016	+2.68066406	-2.96191406	-125.70556641	-83.01269531	+107.97363281	+5560	+15.66650391	-1.11181641	-6.20068359	+40.97900391	-41.26464844	-76.11328125	+3552
+1458241208.25580000	+16.90136719	+0.00878906	-2.59716797	+72.94921875	-56.25000000	-143.98681641	+5404	+17.09472656	+2.72900391	-3.00146484	-126.34277344	-83.25439453	+108.76464844	+5552	+15.66210938	-1.06787109	-6.23583984	+41.15478516	-41.17675781	-76.11328125	+3544
+1458241208.26000000	+16.88818359	+0.03955078	-2.63671875	+73.08105469	-56.00830078	-144.07470703	+5376	+17.07714844	+2.77294922	-3.04541016	-126.93603516	-83.51806641	+109.48974609	+5548	+15.65771484	-1.02832031	-6.26660156	+41.33056641	-41.13281250	-76.13525391	+3536
+1458241208.26410010	+16.87500000	+0.07910156	-2.68505859	+73.14697266	-55.76660156	-144.05273438	+5348	+17.05957031	+2.81689453	-3.09375000	-127.33154297	-83.80371094	+110.03906250	+5540	+15.65332031	-0.98437500	-6.29736328	+41.48437500	-41.06689453	-76.06933594	+3524
+1458241208.26830010	+16.86181641	+0.10107422	-2.73779297	+73.16894531	-55.52490234	-144.03076172	+5320	+17.03759766	+2.85205078	-3.13769531	-127.85888672	-84.08935547	+110.67626953	+5536	+15.64453125	-0.93164063	-6.33251953	+41.61621094	-41.04492188	-75.93750000	+3516
+1458241208.27659990	+16.83105469	+0.14941406	-2.84326172	+73.12500000	-55.01953125	-143.89892578	+5268	+17.00244141	+2.92236328	-3.21679688	-129.90234375	-84.59472656	+112.93945313	+5528	+15.63574219	-0.83496094	-6.38525391	+41.90185547	-41.04492188	-75.78369141	+3480
+1458241208.28080010	+16.81787109	+0.17578125	-2.89599609	+73.12500000	-54.75585938	-143.85498047	+5240	+16.98486328	+2.95751953	-3.25195313	-131.13281250	-84.81445313	+114.27978516	+5524	+15.63574219	-0.79101563	-6.41162109	+42.03369141	-41.02294922	-75.73974609	+3456
+1458241208.28490000	+16.80468750	+0.19775391	-2.93554688	+73.25683594	-54.53613281	-143.96484375	+5216	+16.96728516	+2.99267578	-3.27392578	-133.15429688	-84.96826172	+116.41113281	+5516	+15.63134766	-0.74707031	-6.43359375	+42.18750000	-41.04492188	-75.73974609	+3432
+1458241208.28909990	+16.79589844	+0.22851563	-2.97509766	+73.34472656	-54.29443359	-143.96484375	+5192	+16.95410156	+3.02783203	-3.30029297	-134.84619141	-85.16601563	+118.23486328	+5512	+15.63134766	-0.70751953	-6.45117188	+42.36328125	-41.04492188	-75.71777344	+3404
+1458241208.29329990	+16.78271484	+0.26367188	-3.01464844	+73.45458984	-54.05273438	-143.96484375	+5168	+16.94091797	+3.07177734	-3.33105469	-136.42822266	-85.36376953	+119.99267578	+5512	+15.63574219	-0.66357422	-6.47314453	+42.53906250	-41.04492188	-75.73974609	+3380
+1458241208.29740000	+16.76953125	+0.30322266	-3.03662109	+73.69628906	-53.87695313	-144.09667969	+5144	+16.92333984	+3.11132813	-3.33984375	-138.66943359	-85.45166016	+122.40966797	+5508	+15.63134766	-0.61523438	-6.49072266	+42.78076172	-40.97900391	-75.73974609	+3352
+1458241208.30580000	+16.75195313	+0.39111328	-3.07617188	+74.26757813	-53.52539063	-144.38232422	+5096	+16.89697266	+3.19921875	-3.36621094	-142.44873047	-85.69335938	+126.51855469	+5508	+15.62255859	-0.53613281	-6.50830078	+43.30810547	-40.91308594	-76.02539063	+3296
+1458241208.30990000	+16.74755859	+0.44384766	-3.07617188	+74.70703125	-53.41552734	-144.68994141	+5076	+16.88818359	+3.24755859	-3.36181641	-144.73388672	-85.69335938	+128.95751953	+5504	+15.61816406	-0.49218750	-6.51269531	+43.63769531	-40.84716797	-76.20117188	+3272
+1458241208.31410000	+16.74755859	+0.49218750	-3.07177734	+75.16845703	-53.30566406	-144.97558594	+5052	+16.88378906	+3.29150391	-3.36181641	-146.95312500	-85.71533203	+131.35253906	+5504	+15.61376953	-0.45703125	-6.51269531	+43.96728516	-40.80322266	-76.46484375	+3244
+1458241208.31830000	+16.74755859	+0.55810547	-3.06738281	+75.67382813	-53.21777344	-145.28320313	+5036	+16.87939453	+3.35302734	-3.35742188	-148.77685547	-85.71533203	+133.43994141	+5508	+15.61816406	-0.42626953	-6.51269531	+44.34082031	-40.73730469	-76.79443359	+3216
+1458241208.32240010	+16.74316406	+0.62402344	-3.04541016	+76.31103516	-53.17382813	-145.72265625	+5020	+16.87060547	+3.41015625	-3.33984375	-150.62255859	-85.64941406	+135.50537109	+5512	+15.61376953	-0.39550781	-6.51269531	+44.75830078	-40.64941406	-77.12402344	+3196
+1458241208.32660010	+16.74316406	+0.68994141	-3.02343750	+76.92626953	-53.12988281	-146.11816406	+5004	+16.86621094	+3.47167969	-3.33544922	-152.07275391	-85.64941406	+137.21923828	+5512	+15.61376953	-0.35595703	-6.50390625	+45.15380859	-40.56152344	-77.43164063	+3180
+1458241208.33489990	+16.74316406	+0.83056641	-2.97949219	+78.15673828	-53.06396484	-146.86523438	+4976	+16.85302734	+3.58593750	-3.32226563	-154.51171875	-85.64941406	+140.09765625	+5516	+15.60498047	-0.29443359	-6.49511719	+45.94482422	-40.40771484	-78.04687500	+3156
+1458241208.33909990	+16.74316406	+0.89208984	-2.95751953	+78.70605469	-53.06396484	-147.21679688	+4960	+16.84863281	+3.64306641	-3.30908203	-155.72021484	-85.60546875	+141.52587891	+5520	+15.59619141	-0.25927734	-6.49072266	+46.31835938	-40.31982422	-78.35449219	+3148
+1458241208.34740000	+16.73876953	+1.00634766	-2.90478516	+79.80468750	-53.04199219	-147.98583984	+4932	+16.83544922	+3.75292969	-3.28271484	-157.58789063	-85.51757813	+143.81103516	+5524	+15.59179688	-0.20214844	-6.46875000	+47.02148438	-40.20996094	-78.96972656	+3136
+1458241208.35579990	+16.73876953	+1.11181641	-2.86962891	+80.70556641	-53.02001953	-148.55712891	+4900	+16.82226563	+3.84960938	-3.27392578	-158.97216797	-85.53955078	+145.59082031	+5520	+15.58300781	-0.13623047	-6.46435547	+47.63671875	-40.12207031	-79.29931641	+3136
+1458241208.36410000	+16.72558594	+1.19970703	-2.84765625	+81.34277344	-52.99804688	-148.93066406	+4864	+16.80468750	+3.93310547	-3.26074219	-160.26855469	-85.53955078	+147.23876953	+5520	+15.58740234	-0.07031250	-6.45996094	+48.05419922	-40.10009766	-79.47509766	+3140
+1458241208.37240000	+16.71240234	+1.25244141	-2.85205078	+81.60644531	-52.95410156	-149.04052734	+4828	+16.77832031	+3.98583984	-3.26074219	-161.69677734	-85.60546875	+148.88671875	+5512	+15.58300781	-0.00878906	-6.46435547	+48.22998047	-40.18798828	-79.38720703	+3140
+1458241208.38070010	+16.69482422	+1.28320313	-2.87402344	+81.58447266	-52.91015625	-148.95263672	+4796	+16.75195313	+4.02539063	-3.26953125	-162.72949219	-85.73730469	+150.07324219	+5508	+15.57861328	+0.05273438	-6.47314453	+48.31787109	-40.29785156	-79.07958984	+3132
+1458241208.38910010	+16.67724609	+1.30078125	-2.90478516	+81.40869141	-52.84423828	-148.75488281	+4772	+16.72998047	+4.05615234	-3.27392578	-163.80615234	-85.82519531	+151.30371094	+5504	+15.58740234	+0.10107422	-6.48193359	+48.27392578	-40.45166016	-78.77197266	+3108
+1458241208.39739990	+16.65527344	+1.30957031	-2.94873047	+81.12304688	-52.77832031	-148.40332031	+4756	+16.69921875	+4.08251953	-3.28271484	-164.92675781	-86.00097656	+152.57812500	+5500	+15.59619141	+0.15820313	-6.49951172	+48.18603516	-40.62744141	-78.31054688	+3076
+1458241208.40570000	+16.63769531	+1.31835938	-2.98388672	+80.81542969	-52.75634766	-148.05175781	+4740	+16.66845703	+4.10009766	-3.28710938	-165.78369141	-86.15478516	+153.56689453	+5500	+15.59619141	+0.19335938	-6.50390625	+48.09814453	-40.73730469	-78.00292969	+3036
+1458241208.40990000	+16.62890625	+1.32275391	-3.00146484	+80.66162109	-52.75634766	-147.87597656	+4736	+16.65527344	+4.11328125	-3.29150391	-166.04736328	-86.24267578	+153.89648438	+5504	+15.59619141	+0.21533203	-6.50830078	+48.05419922	-40.80322266	-77.80517578	+3012
+1458241208.41409990	+16.62451172	+1.32275391	-3.01025391	+80.52978516	-52.75634766	-147.74414063	+4732	+16.64208984	+4.11767578	-3.29150391	-166.22314453	-86.30859375	+154.11621094	+5504	+15.59619141	+0.22851563	-6.50830078	+48.03222656	-40.86914063	-77.67333984	+2988
+1458241208.42240000	+16.61132813	+1.34033203	-3.03222656	+80.35400391	-52.77832031	-147.48046875	+4724	+16.62011719	+4.14843750	-3.28271484	-166.39892578	-86.44042969	+154.44580078	+5508	+15.60058594	+0.26806641	-6.50830078	+48.01025391	-41.00097656	-77.43164063	+2940
+1458241208.43070010	+16.60693359	+1.35791016	-3.03662109	+80.28808594	-52.82226563	-147.32666016	+4720	+16.60693359	+4.17919922	-3.26513672	-166.37695313	-86.50634766	+154.64355469	+5516	+15.60498047	+0.30322266	-6.50390625	+48.05419922	-41.08886719	-77.29980469	+2896
+1458241208.43910000	+16.60253906	+1.38867188	-3.02783203	+80.31005859	-52.93212891	-147.26074219	+4720	+16.59375000	+4.22753906	-3.23437500	-165.73974609	-86.55029297	+154.22607422	+5528	+15.60058594	+0.33837891	-6.49511719	+48.20800781	-41.11083984	-77.25585938	+2856
+1458241208.44320010	+16.60253906	+1.40185547	-3.02343750	+80.37597656	-52.97607422	-147.26074219	+4724	+16.58496094	+4.24951172	-3.21679688	-165.23437500	-86.55029297	+153.87451172	+5532	+15.60058594	+0.35156250	-6.48632813	+48.29589844	-41.11083984	-77.29980469	+2840
+1458241208.45149990	+16.60253906	+1.44580078	-2.99267578	+80.59570313	-53.12988281	-147.34863281	+4728	+16.58496094	+4.30224609	-3.15966797	-164.06982422	-86.50634766	+152.97363281	+5544	+15.59619141	+0.37792969	-6.46875000	+48.53759766	-41.08886719	-77.45361328	+2812
+1458241208.45569990	+16.60253906	+1.46777344	-2.97509766	+80.74951172	-53.23974609	-147.41455078	+4732	+16.58935547	+4.33300781	-3.12451172	-163.49853516	-86.44042969	+152.55615234	+5552	+15.59619141	+0.39111328	-6.45556641	+48.66943359	-41.08886719	-77.56347656	+2804
+1458241208.45989990	+16.60693359	+1.49414063	-2.95751953	+80.92529297	-53.34960938	-147.50244141	+4736	+16.58935547	+4.36376953	-3.09375000	-163.03710938	-86.37451172	+152.24853516	+5556	+15.59179688	+0.40429688	-6.44677734	+48.82324219	-41.06689453	-77.67333984	+2800
+1458241208.46400000	+16.61132813	+1.53808594	-2.92236328	+81.23291016	-53.50341797	-147.67822266	+4744	+16.58935547	+4.39892578	-3.05419922	-162.57568359	-86.30859375	+151.94091797	+5564	+15.59179688	+0.42187500	-6.42919922	+49.06494141	-41.02294922	-77.89306641	+2800
+1458241208.46820000	+16.61132813	+1.57324219	-2.88720703	+81.51855469	-53.65722656	-147.85400391	+4748	+16.58935547	+4.42089844	-3.02343750	-162.29003906	-86.26464844	+151.78710938	+5564	+15.58740234	+0.43945313	-6.41162109	+49.26269531	-41.00097656	-78.04687500	+2808
+1458241208.47650000	+16.62011719	+1.66113281	-2.80371094	+82.17773438	-54.03076172	-148.29345703	+4760	+16.59375000	+4.46044922	-2.96630859	-161.65283203	-86.17675781	+151.32568359	+5568	+15.58300781	+0.47460938	-6.37207031	+49.68017578	-40.93505859	-78.42041016	+2832
+1458241208.48490000	+16.63330078	+1.73144531	-2.72900391	+82.77099609	-54.38232422	-148.71093750	+4764	+16.59814453	+4.48242188	-2.91796875	-161.69677734	-86.08886719	+151.50146484	+5568	+15.58300781	+0.50097656	-6.33691406	+49.96582031	-41.00097656	-78.68408203	+2872
+1458241208.49320010	+16.63330078	+1.77978516	-2.67626953	+83.12255859	-54.62402344	-148.93066406	+4756	+16.59375000	+4.50439453	-2.88720703	-162.31201172	-86.06689453	+152.22656250	+5568	+15.59179688	+0.52734375	-6.31494141	+50.05371094	-41.08886719	-78.68408203	+2904
+1458241208.50149990	+16.62890625	+1.79736328	-2.65429688	+83.14453125	-54.77783203	-148.97460938	+4744	+16.58056641	+4.51318359	-2.86962891	-162.81738281	-86.11083984	+152.79785156	+5564	+15.59619141	+0.55371094	-6.31054688	+50.03173828	-41.19873047	-78.53027344	+2924
+1458241208.50570010	+16.62451172	+1.79736328	-2.64990234	+83.10058594	-54.82177734	-148.93066406	+4732	+16.57617188	+4.51318359	-2.86523438	-163.03710938	-86.13281250	+153.03955078	+5564	+15.60058594	+0.56689453	-6.30615234	+49.98779297	-41.26464844	-78.42041016	+2932
+1458241208.50990010	+16.62011719	+1.79296875	-2.64990234	+82.99072266	-54.84375000	-148.84277344	+4728	+16.57177734	+4.51318359	-2.86083984	-163.32275391	-86.17675781	+153.34716797	+5564	+15.60498047	+0.58007813	-6.30615234	+49.92187500	-41.35253906	-78.28857422	+2936
+1458241208.51399990	+16.62011719	+1.78857422	-2.65429688	+82.88085938	-54.86572266	-148.77685547	+4720	+16.56738281	+4.51318359	-2.85644531	-163.56445313	-86.19873047	+153.58886719	+5568	+15.60498047	+0.58886719	-6.30175781	+49.87792969	-41.41845703	-78.20068359	+2940
+1458241208.51819990	+16.61572266	+1.78417969	-2.65869141	+82.74902344	-54.88769531	-148.66699219	+4716	+16.55859375	+4.51318359	-2.85644531	-163.80615234	-86.24267578	+153.87451172	+5568	+15.60937500	+0.59765625	-6.30175781	+49.81201172	-41.50634766	-78.09082031	+2940
+1458241208.52650000	+16.60693359	+1.77539063	-2.67187500	+82.48535156	-54.88769531	-148.49121094	+4712	+16.54541016	+4.51757813	-2.85644531	-164.28955078	-86.30859375	+154.42382813	+5576	+15.62255859	+0.62402344	-6.29296875	+49.65820313	-41.70410156	-77.78320313	+2932
+1458241208.53070000	+16.60253906	+1.76660156	-2.67626953	+82.35351563	-54.88769531	-148.38134766	+4712	+16.53662109	+4.52197266	-2.85644531	-164.50927734	-86.35253906	+154.66552734	+5580	+15.62695313	+0.63720703	-6.29296875	+49.54833984	-41.81396484	-77.58544922	+2924
+1458241208.53480010	+16.59814453	+1.76220703	-2.68505859	+82.22167969	-54.88769531	-148.29345703	+4712	+16.52783203	+4.52197266	-2.85205078	-164.72900391	-86.39648438	+154.90722656	+5584	+15.63134766	+0.65478516	-6.29296875	+49.46044922	-41.90185547	-77.40966797	+2912
+1458241208.53900000	+16.59375000	+1.75781250	-2.68945313	+82.11181641	-54.88769531	-148.20556641	+4716	+16.52343750	+4.52636719	-2.85205078	-164.88281250	-86.41845703	+155.10498047	+5588	+15.63574219	+0.67236328	-6.28417969	+49.32861328	-42.03369141	-77.16796875	+2900
+1458241208.54320000	+16.58935547	+1.75341797	-2.69384766	+82.02392578	-54.88769531	-148.13964844	+4716	+16.51904297	+4.53076172	-2.84765625	-164.94873047	-86.46240234	+155.21484375	+5596	+15.64013672	+0.68554688	-6.27978516	+49.26269531	-42.12158203	-77.05810547	+2884
+1458241208.54730010	+16.58496094	+1.75341797	-2.69824219	+81.93603516	-54.88769531	-148.09570313	+4716	+16.51464844	+4.53515625	-2.84326172	-164.97070313	-86.46240234	+155.28076172	+5600	+15.64013672	+0.69873047	-6.26660156	+49.26269531	-42.18750000	-77.01416016	+2868
+1458241208.55570010	+16.58056641	+1.75341797	-2.69824219	+81.84814453	-54.90966797	-148.02978516	+4724	+16.51025391	+4.55273438	-2.82568359	-165.03662109	-86.46240234	+155.45654297	+5616	+15.64453125	+0.70751953	-6.24023438	+49.35058594	-42.25341797	-77.14599609	+2840
+1458241208.55979990	+16.58056641	+1.75781250	-2.69384766	+81.84814453	-54.93164063	-148.02978516	+4728	+16.51025391	+4.56152344	-2.81250000	-165.08056641	-86.44042969	+155.58837891	+5624	+15.64892578	+0.70751953	-6.22705078	+49.43847656	-42.20947266	-77.27783203	+2828
+1458241208.56399990	+16.58056641	+1.76220703	-2.68505859	+81.87011719	-54.93164063	-148.07373047	+4732	+16.51025391	+4.57470703	-2.79052734	-165.16845703	-86.41845703	+155.74218750	+5632	+15.64892578	+0.70751953	-6.21826172	+49.52636719	-42.20947266	-77.36572266	+2820
+1458241208.57649990	+16.57617188	+1.79296875	-2.64990234	+82.17773438	-55.04150391	-148.33740234	+4752	+16.51904297	+4.61865234	-2.71582031	-165.32226563	-86.19873047	+156.15966797	+5656	+15.64892578	+0.70751953	-6.18750000	+49.81201172	-42.12158203	-77.80517578	+2808
+1458241208.58069990	+16.57617188	+1.80615234	-2.62792969	+82.35351563	-55.06347656	-148.49121094	+4760	+16.52783203	+4.63623047	-2.68505859	-165.41015625	-86.08886719	+156.33544922	+5664	+15.64892578	+0.70751953	-6.17431641	+49.92187500	-42.09960938	-77.95898438	+2808
+1458241208.58480000	+16.58056641	+1.81933594	-2.60595703	+82.55126953	-55.10742188	-148.66699219	+4768	+16.53222656	+4.64941406	-2.65429688	-165.58593750	-85.97900391	+156.57714844	+5672	+15.64892578	+0.70312500	-6.15673828	+50.05371094	-42.09960938	-78.15673828	+2812
+1458241208.58900000	+16.58056641	+1.84130859	-2.57958984	+82.83691406	-55.17333984	-148.93066406	+4776	+16.54101563	+4.66699219	-2.61914063	-165.80566406	-85.86914063	+156.88476563	+5680	+15.65332031	+0.70312500	-6.13476563	+50.29541016	-42.07763672	-78.48632813	+2824
+1458241208.59320000	+16.58496094	+1.85888672	-2.54882813	+83.14453125	-55.21728516	-149.19433594	+4784	+16.54541016	+4.68017578	-2.58837891	-166.11328125	-85.73730469	+157.25830078	+5684	+15.65771484	+0.69873047	-6.10839844	+50.51513672	-42.05566406	-78.81591797	+2840
+1458241208.60150000	+16.58935547	+1.90283203	-2.48730469	+83.78173828	-55.30517578	-149.76562500	+4800	+16.55419922	+4.69775391	-2.54443359	-166.79443359	-85.58349609	+158.02734375	+5692	+15.67089844	+0.69873047	-6.05126953	+50.99853516	-42.05566406	-79.49707031	+2876
+1458241208.60560010	+16.58935547	+1.92041016	-2.45654297	+84.08935547	-55.34912109	-150.07324219	+4804	+16.55419922	+4.70214844	-2.52246094	-167.10205078	-85.49560547	+158.35693359	+5696	+15.67089844	+0.70312500	-6.02490234	+51.17431641	-42.07763672	-79.71679688	+2896
+1458241208.60980010	+16.58935547	+1.93359375	-2.43017578	+84.37500000	-55.37109375	-150.33691406	+4808	+16.55419922	+4.70214844	-2.50927734	-167.38769531	-85.42968750	+158.66455078	+5696	+15.67968750	+0.70312500	-6.00732422	+51.28417969	-42.14355469	-79.87060547	+2920
+1458241208.61400010	+16.58935547	+1.94677734	-2.40820313	+84.59472656	-55.39306641	-150.55664063	+4812	+16.55419922	+4.70214844	-2.50048828	-167.56347656	-85.40771484	+158.84033203	+5700	+15.68847656	+0.70751953	-5.99414063	+51.35009766	-42.20947266	-79.93652344	+2936
+1458241208.61809990	+16.58935547	+1.95117188	-2.39062500	+84.74853516	-55.39306641	-150.75439453	+4812	+16.54980469	+4.70214844	-2.49169922	-167.78320313	-85.36376953	+159.03808594	+5704	+15.69287109	+0.71630859	-5.98535156	+51.37207031	-42.29736328	-79.93652344	+2956
+1458241208.62229990	+16.58935547	+1.95556641	-2.38183594	+84.88037109	-55.37109375	-150.88623047	+4808	+16.54541016	+4.69335938	-2.48291016	-168.02490234	-85.31982422	+159.23583984	+5704	+15.70166016	+0.72070313	-5.97656250	+51.35009766	-42.38525391	-79.91455078	+2968
+1458241208.62649990	+16.58935547	+1.95556641	-2.37744141	+84.92431641	-55.34912109	-150.95214844	+4808	+16.54101563	+4.69335938	-2.48291016	-168.13476563	-85.31982422	+159.36767578	+5708	+15.70605469	+0.72070313	-5.97216797	+51.32812500	-42.42919922	-79.87060547	+2980
+1458241208.63480000	+16.58496094	+1.94677734	-2.37744141	+84.90234375	-55.28320313	-150.99609375	+4804	+16.53222656	+4.68457031	-2.48291016	-168.31054688	-85.31982422	+159.49951172	+5716	+15.71484375	+0.72949219	-5.97216797	+51.24023438	-42.56103516	-79.67285156	+2992
+1458241208.63899990	+16.58496094	+1.94238281	-2.38183594	+84.85839844	-55.26123047	-150.97412109	+4804	+16.52783203	+4.68017578	-2.48730469	-168.31054688	-85.34179688	+159.47753906	+5724	+15.71484375	+0.73388672	-5.97656250	+51.19628906	-42.58300781	-79.60693359	+2996
+1458241208.64310000	+16.58056641	+1.93798828	-2.38623047	+84.79248047	-55.21728516	-150.95214844	+4804	+16.52343750	+4.67578125	-2.48730469	-168.26660156	-85.34179688	+159.43359375	+5728	+15.71484375	+0.73828125	-5.97656250	+51.15234375	-42.60498047	-79.51904297	+3000
+1458241208.64730000	+16.58056641	+1.92919922	-2.39062500	+84.72656250	-55.19531250	-150.90820313	+4808	+16.51904297	+4.67138672	-2.49169922	-168.17871094	-85.36376953	+159.34570313	+5736	+15.71923828	+0.74267578	-5.98095703	+51.10839844	-42.64892578	-79.40917969	+3000
+1458241208.65150000	+16.58056641	+1.92480469	-2.39501953	+84.66064453	-55.15136719	-150.88623047	+4808	+16.51904297	+4.66699219	-2.49169922	-168.11279297	-85.36376953	+159.25781250	+5740	+15.72363281	+0.75146484	-5.98535156	+50.95458984	-42.73681641	-79.16748047	+2996
+1458241208.65560010	+16.57617188	+1.92041016	-2.39941406	+84.59472656	-55.12939453	-150.84228516	+4808	+16.51904297	+4.66699219	-2.49609375	-168.02490234	-85.36376953	+159.16992188	+5744	+15.72802734	+0.76025391	-5.98535156	+50.82275391	-42.82470703	-78.94775391	+2992
+1458241208.65980010	+16.57617188	+1.91601563	-2.40380859	+84.52880859	-55.10742188	-150.79833984	+4812	+16.51464844	+4.66259766	-2.49609375	-167.91503906	-85.36376953	+159.06005859	+5752	+15.73242188	+0.76904297	-5.98974609	+50.73486328	-42.89062500	-78.72802734	+2984
+1458241208.66400000	+16.57617188	+1.91162109	-2.41259766	+84.46289063	-55.06347656	-150.75439453	+4812	+16.51464844	+4.66259766	-2.49609375	-167.78320313	-85.38574219	+158.92822266	+5756	+15.73681641	+0.78222656	-5.99853516	+50.51513672	-42.95654297	-78.35449219	+2972
+1458241208.67230010	+16.57617188	+1.90283203	-2.41699219	+84.33105469	-54.99755859	-150.68847656	+4816	+16.51025391	+4.65820313	-2.50048828	-167.40966797	-85.38574219	+158.55468750	+5768	+15.74121094	+0.79541016	-6.00732422	+50.38330078	-42.89062500	-78.02490234	+2940
+1458241208.67639990	+16.57617188	+1.89843750	-2.42138672	+84.26513672	-54.97558594	-150.66650391	+4820	+16.50585938	+4.65380859	-2.50048828	-166.75048828	-85.38574219	+157.96142578	+5772	+15.73681641	+0.79980469	-6.00732422	+50.42724609	-42.86865234	-78.04687500	+2928
+1458241208.68059990	+16.57617188	+1.89404297	-2.42138672	+84.19921875	-54.93164063	-150.64453125	+4820	+16.50585938	+4.64941406	-2.49609375	-166.04736328	-85.38574219	+157.28027344	+5776	+15.74121094	+0.79541016	-6.00292969	+50.49316406	-42.80273438	-78.13476563	+2916
+1458241208.68479990	+16.57617188	+1.89404297	-2.41699219	+84.17724609	-54.90966797	-150.66650391	+4824	+16.50146484	+4.64941406	-2.49169922	-165.30029297	-85.36376953	+156.59912109	+5780	+15.74121094	+0.79541016	-5.99414063	+50.60302734	-42.73681641	-78.26660156	+2908
+1458241208.69310000	+16.58496094	+1.90283203	-2.39941406	+84.17724609	-54.84375000	-150.75439453	+4828	+16.50585938	+4.65820313	-2.46972656	-161.76269531	-85.23193359	+153.36914063	+5788	+15.74121094	+0.79101563	-5.98535156	+50.73486328	-42.67089844	-78.44238281	+2900
+1458241208.69730000	+16.58935547	+1.90722656	-2.38623047	+84.22119141	-54.82177734	-150.84228516	+4832	+16.50585938	+4.66259766	-2.45654297	-160.31250000	-85.14404297	+152.07275391	+5792	+15.74560547	+0.79101563	-5.98095703	+50.84472656	-42.60498047	-78.57421875	+2900
+1458241208.70560000	+16.60253906	+1.93359375	-2.33789063	+84.44091797	-54.79980469	-151.14990234	+4844	+16.51464844	+4.68017578	-2.40820313	-156.42333984	-84.83642578	+148.64501953	+5800	+15.74121094	+0.78662109	-5.97216797	+50.97656250	-42.51708984	-78.75000000	+2900
+1458241208.70980000	+16.60693359	+1.95117188	-2.31591797	+84.55078125	-54.77783203	-151.30371094	+4848	+16.51464844	+4.69335938	-2.39062500	-155.14892578	-84.72656250	+147.56835938	+5804	+15.74121094	+0.78662109	-5.96777344	+51.06445313	-42.47314453	-78.85986328	+2904
+1458241208.71390010	+16.61572266	+1.96875000	-2.28515625	+84.72656250	-54.77783203	-151.50146484	+4852	+16.51904297	+4.70654297	-2.37744141	-153.89648438	-84.59472656	+146.49169922	+5804	+15.74121094	+0.78222656	-5.95458984	+51.28417969	-42.38525391	-79.12353516	+2916
+1458241208.71810010	+16.62451172	+1.98632813	-2.25878906	+84.85839844	-54.77783203	-151.69921875	+4856	+16.52343750	+4.71533203	-2.35986328	-153.01757813	-84.48486328	+145.78857422	+5804	+15.74560547	+0.77783203	-5.94580078	+51.45996094	-42.31933594	-79.34326172	+2928
+1458241208.72230010	+16.62890625	+2.00390625	-2.23242188	+84.96826172	-54.75585938	-151.83105469	+4856	+16.52343750	+4.71972656	-2.35546875	-152.20458984	-84.41894531	+145.10742188	+5800	+15.74560547	+0.77783203	-5.93261719	+51.63574219	-42.27539063	-79.56298828	+2944
+1458241208.72639990	+16.63769531	+2.02148438	-2.21484375	+85.03417969	-54.73388672	-151.91894531	+4856	+16.52343750	+4.72412109	-2.35546875	-151.43554688	-84.37500000	+144.47021484	+5800	+15.75439453	+0.77343750	-5.91943359	+51.89941406	-42.20947266	-79.82666016	+2960
+1458241208.73060010	+16.63769531	+2.03027344	-2.20166016	+85.05615234	-54.68994141	-151.98486328	+4856	+16.51904297	+4.72412109	-2.35546875	-150.82031250	-84.33105469	+143.94287109	+5796	+15.75439453	+0.77343750	-5.91064453	+52.03125000	-42.16552734	-79.95849609	+2980
+1458241208.73889990	+16.63769531	+2.03466797	-2.20166016	+84.81445313	-54.58007813	-151.85302734	+4852	+16.50585938	+4.71533203	-2.36865234	-149.83154297	-84.33105469	+143.15185547	+5796	+15.75878906	+0.77783203	-5.91064453	+52.09716797	-42.18750000	-79.95849609	+3008
+1458241208.74309990	+16.63769531	+2.03027344	-2.21044922	+84.61669922	-54.53613281	-151.74316406	+4852	+16.49707031	+4.70654297	-2.37304688	-149.56787109	-84.30908203	+142.95410156	+5796	+15.76318359	+0.78222656	-5.91064453	+52.09716797	-42.23144531	-79.89257813	+3024
+1458241208.74729990	+16.63330078	+2.02148438	-2.22363281	+84.37500000	-54.47021484	-151.58935547	+4852	+16.49267578	+4.69775391	-2.38623047	-149.34814453	-84.33105469	+142.80029297	+5800	+15.76757813	+0.78222656	-5.91503906	+52.07519531	-42.29736328	-79.80468750	+3036
+1458241208.75140000	+16.63330078	+2.00830078	-2.24121094	+84.11132813	-54.40429688	-151.41357422	+4856	+16.48388672	+4.68896484	-2.39941406	-149.12841797	-84.39697266	+142.64648438	+5804	+15.76757813	+0.78662109	-5.91503906	+52.05322266	-42.34130859	-79.76074219	+3044
+1458241208.75560000	+16.62890625	+1.99511719	-2.25878906	+83.80371094	-54.31640625	-151.23779297	+4864	+16.47949219	+4.68017578	-2.41699219	-149.08447266	-84.46289063	+142.64648438	+5808	+15.77197266	+0.78662109	-5.91943359	+52.03125000	-42.36328125	-79.69482422	+3048
+1458241208.75970010	+16.62451172	+1.97753906	-2.28076172	+83.47412109	-54.25048828	-151.01806641	+4872	+16.47509766	+4.66699219	-2.43017578	-149.37011719	-84.50683594	+142.99804688	+5816	+15.77197266	+0.78662109	-5.92382813	+52.00927734	-42.40722656	-79.62890625	+3056
+1458241208.76390000	+16.62011719	+1.95996094	-2.30273438	+83.12255859	-54.16259766	-150.82031250	+4884	+16.46630859	+4.65380859	-2.44775391	-149.80957031	-84.59472656	+143.45947266	+5820	+15.77636719	+0.79101563	-5.92382813	+51.98730469	-42.45117188	-79.58496094	+3056
+1458241208.77220010	+16.60693359	+1.92480469	-2.35107422	+82.39746094	-54.00878906	-150.40283203	+4904	+16.44873047	+4.63623047	-2.47412109	-151.32568359	-84.77050781	+145.08544922	+5832	+15.78076172	+0.79101563	-5.93261719	+51.92138672	-42.53906250	-79.43115234	+3060
+1458241208.77640010	+16.60253906	+1.90283203	-2.36865234	+82.04589844	-53.94287109	-150.20507813	+4916	+16.44433594	+4.63183594	-2.48291016	-152.31445313	-84.88037109	+146.14013672	+5840	+15.78955078	+0.79541016	-5.94140625	+51.83349609	-42.67089844	-79.25537109	+3052
+1458241208.78060010	+16.59814453	+1.88964844	-2.38623047	+81.71630859	-53.89892578	-150.05126953	+4928	+16.43994141	+4.62744141	-2.49609375	-153.58886719	-84.99023438	+147.48046875	+5844	+15.79394531	+0.79541016	-5.95019531	+51.81152344	-42.80273438	-79.16748047	+3044
+1458241208.78469990	+16.59814453	+1.87646484	-2.39941406	+81.45263672	-53.85498047	-149.96337891	+4940	+16.43994141	+4.62744141	-2.49609375	-155.34667969	-85.03417969	+149.32617188	+5848	+15.80273438	+0.79541016	-5.95019531	+51.81152344	-42.89062500	-79.14550781	+3032
+1458241208.78889990	+16.59814453	+1.86767578	-2.40820313	+81.18896484	-53.83300781	-149.89746094	+4948	+16.43994141	+4.62744141	-2.49609375	-157.19238281	-85.12207031	+151.21582031	+5848	+15.81152344	+0.79101563	-5.95019531	+51.87744141	-42.97851563	-79.23339844	+3016
+1458241208.79310010	+16.59375000	+1.86328125	-2.41259766	+80.99121094	-53.81103516	-149.85351563	+4956	+16.43994141	+4.63183594	-2.50048828	-159.34570313	-85.20996094	+153.45703125	+5852	+15.82031250	+0.78222656	-5.94580078	+51.98730469	-43.04443359	-79.40917969	+3004
+1458241208.79720000	+16.59375000	+1.86328125	-2.40380859	+80.88134766	-53.83300781	-149.89746094	+4960	+16.43994141	+4.64062500	-2.49169922	-162.09228516	-85.25390625	+156.33544922	+5856	+15.82470703	+0.77343750	-5.94580078	+52.14111328	-43.04443359	-79.60693359	+2992
+1458241208.80139990	+16.59814453	+1.86328125	-2.39062500	+80.79345703	-53.85498047	-149.98535156	+4968	+16.43994141	+4.65380859	-2.48291016	-165.56396484	-85.34179688	+159.96093750	+5860	+15.82470703	+0.76904297	-5.93701172	+52.27294922	-43.02246094	-79.78271484	+2980
+1458241208.80559990	+16.59814453	+1.87207031	-2.37304688	+80.77148438	-53.89892578	-150.09521484	+4976	+16.44433594	+4.66699219	-2.47851563	-169.56298828	-85.45166016	+164.06982422	+5864	+15.82470703	+0.76025391	-5.93261719	+52.42675781	-42.97851563	-80.02441406	+2972
+1458241208.81390000	+16.61132813	+1.90283203	-2.31591797	+80.85937500	-54.07470703	-150.46875000	+4988	+16.45751953	+4.70654297	-2.43896484	+178.41796875	-85.45166016	+176.39648438	+5876	+15.82031250	+0.74707031	-5.91503906	+52.80029297	-42.89062500	-80.55175781	+2968
+1458241208.81810000	+16.61572266	+1.92041016	-2.28515625	+80.94726563	-54.18457031	-150.64453125	+4996	+16.47070313	+4.73291016	-2.41699219	+171.97998047	-85.42968750	-176.96777344	+5880	+15.82470703	+0.73828125	-5.90625000	+52.99804688	-42.86865234	-80.85937500	+2972
+1458241208.82220010	+16.62451172	+1.93798828	-2.25000000	+81.01318359	-54.29443359	-150.84228516	+5000	+16.48388672	+4.75927734	-2.39501953	+165.98144531	-85.29785156	-170.79345703	+5884	+15.82470703	+0.72949219	-5.89306641	+53.23974609	-42.80273438	-81.18896484	+2976
+1458241208.82640000	+16.62890625	+1.95996094	-2.21484375	+81.05712891	-54.42626953	-150.99609375	+5004	+16.48828125	+4.79443359	-2.38183594	+155.98388672	-85.14404297	-160.57617188	+5888	+15.82470703	+0.71191406	-5.87548828	+53.67919922	-42.69287109	-81.80419922	+2992
+1458241208.83049990	+16.63330078	+1.97753906	-2.17968750	+81.05712891	-54.55810547	-151.08398438	+5004	+16.49267578	+4.80761719	-2.37744141	+148.57910156	-84.96826172	-153.06152344	+5888	+15.82031250	+0.69873047	-5.86230469	+54.00878906	-42.58300781	-82.24365234	+3008
+1458241208.83470010	+16.63769531	+1.99511719	-2.15332031	+80.96923828	-54.68994141	-151.10595703	+5000	+16.49707031	+4.82080078	-2.36425781	+142.60253906	-84.66064453	-146.97509766	+5888	+15.82031250	+0.68994141	-5.85351563	+54.27246094	-42.47314453	-82.59521484	+3024
+1458241208.83890010	+16.64208984	+2.00830078	-2.13134766	+80.79345703	-54.82177734	-151.01806641	+4996	+16.49707031	+4.83398438	-2.35986328	+135.81298828	-84.37500000	-140.07568359	+5888	+15.81152344	+0.67675781	-5.84912109	+54.60205078	-42.34130859	-83.01269531	+3048
+1458241208.84299990	+16.64208984	+2.01269531	-2.11376953	+80.52978516	-54.95361328	-150.86425781	+4988	+16.50146484	+4.83837891	-2.36425781	+129.57275391	-84.00146484	-133.76953125	+5884	+15.80273438	+0.67236328	-5.84472656	+54.82177734	-42.25341797	-83.21044922	+3068
+1458241208.85139990	+16.64648438	+2.01708984	-2.10937500	+79.65087891	-55.23925781	-150.18310547	+4968	+16.50585938	+4.85156250	-2.38183594	+118.16894531	-83.05664063	-122.16796875	+5884	+15.80712891	+0.67236328	-5.84912109	+55.04150391	-42.25341797	-83.40820313	+3108
+1458241208.85550000	+16.64648438	+2.00830078	-2.11816406	+79.01367188	-55.34912109	-149.63378906	+4960	+16.50585938	+4.85595703	-2.40380859	+112.85156250	-82.48535156	-116.76269531	+5884	+15.80712891	+0.66796875	-5.85791016	+55.08544922	-42.25341797	-83.38623047	+3124
+1458241208.85970000	+16.64648438	+1.99072266	-2.13574219	+78.26660156	-55.50292969	-149.01855469	+4956	+16.50146484	+4.85156250	-2.41699219	+108.67675781	-81.82617188	-112.52197266	+5880	+15.80712891	+0.66357422	-5.87109375	+55.08544922	-42.25341797	-83.34228516	+3136
+1458241208.86389990	+16.64208984	+1.97314453	-2.16210938	+77.38769531	-55.63476563	-148.22753906	+4952	+16.49267578	+4.85595703	-2.44775391	+103.82080078	-81.12304688	-107.53417969	+5884	+15.80712891	+0.66357422	-5.88427734	+55.08544922	-42.23144531	-83.25439453	+3148
+1458241208.86800000	+16.63769531	+1.94677734	-2.19287109	+76.35498047	-55.76660156	-147.30468750	+4952	+16.48828125	+4.84716797	-2.48730469	+99.47021484	-80.35400391	-103.07373047	+5892	+15.80712891	+0.66357422	-5.89746094	+55.04150391	-42.23144531	-83.12255859	+3152
+1458241208.87220000	+16.63769531	+1.92041016	-2.22802734	+75.25634766	-55.94238281	-146.33789063	+4952	+16.48828125	+4.84277344	-2.50927734	+96.50390625	-79.56298828	-100.06347656	+5892	+15.80712891	+0.66357422	-5.91064453	+54.99755859	-42.25341797	-82.96875000	+3156
+1458241208.87640000	+16.63769531	+1.88525391	-2.26757813	+73.93798828	-56.16210938	-145.10742188	+4956	+16.48388672	+4.83837891	-2.54003906	+93.29589844	-78.68408203	-96.70166016	+5896	+15.80712891	+0.66357422	-5.91943359	+54.97558594	-42.29736328	-82.88085938	+3152
+1458241208.88050010	+16.63769531	+1.85449219	-2.31591797	+72.55371094	-56.35986328	-143.83300781	+4964	+16.48388672	+4.84277344	-2.57080078	+90.50537109	-77.76123047	-93.75732422	+5904	+15.80712891	+0.66357422	-5.92822266	+54.95361328	-42.31933594	-82.79296875	+3152
+1458241208.88470010	+16.63769531	+1.81933594	-2.34667969	+71.23535156	-56.64550781	-142.62451172	+4968	+16.48388672	+4.84716797	-2.59716797	+88.48388672	-76.83837891	-91.60400391	+5904	+15.80712891	+0.66357422	-5.93701172	+54.93164063	-42.36328125	-82.68310547	+3144
+1458241208.89299990	+16.64648438	+1.74462891	-2.43896484	+67.60986328	-57.30468750	-139.15283203	+4980	+16.47949219	+4.86035156	-2.68066406	+83.95751953	-74.70703125	-86.68212891	+5920	+15.81152344	+0.65478516	-5.96337891	+54.86572266	-42.47314453	-82.44140625	+3120
+1458241208.89720010	+16.65087891	+1.71386719	-2.46533203	+66.02783203	-57.70019531	-137.63671875	+4984	+16.48388672	+4.86914063	-2.70703125	+82.61718750	-73.63037109	-85.18798828	+5924	+15.81591797	+0.65039063	-5.97216797	+54.84375000	-42.49511719	-82.33154297	+3104
+1458241208.90140010	+16.65966797	+1.66992188	-2.48730469	+63.74267578	-58.22753906	-135.48339844	+4988	+16.48388672	+4.87353516	-2.73339844	+81.25488281	-72.48779297	-83.64990234	+5928	+15.81591797	+0.63720703	-5.98535156	+54.84375000	-42.51708984	-82.24365234	+3088
+1458241208.90549990	+16.66406250	+1.65673828	-2.50927734	+61.96289063	-58.66699219	-133.70361328	+4988	+16.48828125	+4.89111328	-2.76416016	+80.06835938	-71.36718750	-82.26562500	+5936	+15.81152344	+0.62402344	-5.98974609	+54.88769531	-42.56103516	-82.24365234	+3068
+1458241208.90969990	+16.67724609	+1.64355469	-2.50048828	+60.38085938	-59.21630859	-132.14355469	+4984	+16.49707031	+4.90869141	-2.78613281	+79.21142578	-70.20263672	-81.23291016	+5940	+15.81152344	+0.61523438	-5.98974609	+54.97558594	-42.53906250	-82.26562500	+3048
+1458241208.91380000	+16.68603516	+1.63037109	-2.48730469	+58.68896484	-59.72167969	-130.49560547	+4980	+16.50585938	+4.92626953	-2.80371094	+78.42041016	-69.03808594	-80.26611328	+5944	+15.80273438	+0.60644531	-5.99414063	+55.08544922	-42.53906250	-82.35351563	+3032
+1458241208.91800000	+16.69921875	+1.62158203	-2.47851563	+56.93115234	-60.22705078	-128.75976563	+4972	+16.51025391	+4.95263672	-2.82568359	+77.87109375	-67.85156250	-79.49707031	+5948	+15.80273438	+0.58886719	-5.99414063	+55.21728516	-42.47314453	-82.50732422	+3016
+1458241208.92220000	+16.70800781	+1.62158203	-2.45214844	+55.19531250	-60.79833984	-127.02392578	+4964	+16.51904297	+4.97460938	-2.84765625	+77.32177734	-66.64306641	-78.77197266	+5952	+15.79833984	+0.56689453	-5.98974609	+55.37109375	-42.40722656	-82.68310547	+3008
+1458241208.92630000	+16.71240234	+1.61279297	-2.43457031	+53.23974609	-61.28173828	-125.09033203	+4956	+16.52783203	+4.99658203	-2.86523438	+76.94824219	-65.47851563	-78.20068359	+5956	+15.79394531	+0.54492188	-5.98535156	+55.50292969	-42.29736328	-82.85888672	+3000
+1458241208.93470000	+16.72998047	+1.60400391	-2.40380859	+49.17480469	-62.11669922	-121.06933594	+4932	+16.54541016	+5.03613281	-2.91357422	+76.17919922	-63.06152344	-77.12402344	+5960	+15.77636719	+0.50976563	-5.98095703	+55.81054688	-42.07763672	-83.21044922	+2992
+1458241208.93880010	+16.72998047	+1.59960938	-2.38183594	+47.08740234	-62.51220703	-119.04785156	+4924	+16.55419922	+5.06250000	-2.92675781	+76.06933594	-61.94091797	-76.86035156	+5960	+15.76318359	+0.49218750	-5.98095703	+55.96435547	-41.92382813	-83.36425781	+2996
+1458241208.94300010	+16.73437500	+1.59082031	-2.35986328	+45.00000000	-62.84179688	-117.04833984	+4912	+16.55859375	+5.08007813	-2.93994141	+75.98144531	-60.84228516	-76.64062500	+5960	+15.74560547	+0.47460938	-5.98095703	+56.09619141	-41.74804688	-83.49609375	+3008
+1458241208.94720010	+16.74755859	+1.58642578	-2.35107422	+42.91259766	-63.06152344	-114.98291016	+4900	+16.56738281	+5.09326172	-2.97949219	+75.56396484	-59.65576172	-76.09130859	+5960	+15.73681641	+0.45263672	-5.98535156	+56.20605469	-41.59423828	-83.64990234	+3020
+1458241208.95129990	+16.74755859	+1.57763672	-2.34228516	+40.71533203	-63.21533203	-112.87353516	+4888	+16.57177734	+5.11523438	-3.01025391	+75.45410156	-58.57910156	-75.78369141	+5964	+15.72363281	+0.43505859	-5.99414063	+56.29394531	-41.39648438	-83.71582031	+3036
+1458241208.95549990	+16.75195313	+1.55566406	-2.34228516	+38.54003906	-63.30322266	-110.85205078	+4872	+16.58056641	+5.12402344	-3.04101563	+75.32226563	-57.50244141	-75.54199219	+5960	+15.71484375	+0.41308594	-6.00732422	+56.33789063	-41.19873047	-83.71582031	+3052
+1458241208.95970010	+16.75634766	+1.53808594	-2.35546875	+36.43066406	-63.21533203	-108.85253906	+4860	+16.58496094	+5.12402344	-3.09814453	+74.90478516	-56.33789063	-75.01464844	+5960	+15.70605469	+0.39111328	-6.01611328	+56.35986328	-41.04492188	-83.73779297	+3068
+1458241208.96380000	+16.75195313	+1.52050781	-2.38183594	+34.29931641	-63.03955078	-106.83105469	+4852	+16.58496094	+5.13720703	-3.14648438	+74.75097656	-55.30517578	-74.68505859	+5960	+15.69287109	+0.36914063	-6.03369141	+56.29394531	-40.82519531	-83.62792969	+3084
+1458241208.96799990	+16.75195313	+1.48535156	-2.40820313	+32.21191406	-62.79785156	-104.96337891	+4844	+16.58496094	+5.13281250	-3.19921875	+74.50927734	-54.27246094	-74.33349609	+5960	+15.67968750	+0.35595703	-6.05566406	+56.18408203	-40.62744141	-83.43017578	+3096
+1458241208.97630000	+16.76074219	+1.42822266	-2.50048828	+28.43261719	-62.02880859	-101.55761719	+4840	+16.58496094	+5.12402344	-3.35302734	+73.71826172	-52.18505859	-73.23486328	+5968	+15.65771484	+0.32958984	-6.10400391	+55.94238281	-40.29785156	-82.99072266	+3120
+1458241208.98050000	+16.76074219	+1.38867188	-2.54003906	+26.76269531	-61.61132813	-100.12939453	+4840	+16.58056641	+5.11523438	-3.42773438	+73.41064453	-51.19628906	-72.77343750	+5972	+15.64453125	+0.31640625	-6.13476563	+55.78857422	-40.10009766	-82.74902344	+3124
+1458241208.98460010	+16.76953125	+1.35351563	-2.59716797	+25.26855469	-61.06201172	-98.87695313	+4840	+16.58056641	+5.09765625	-3.52441406	+72.90527344	-50.16357422	-72.11425781	+5976	+15.64013672	+0.29443359	-6.15673828	+55.61279297	-39.94628906	-82.52929688	+3128
+1458241208.98880000	+16.76953125	+1.31396484	-2.66308594	+23.79638672	-60.44677734	-97.64648438	+4848	+16.57617188	+5.08886719	-3.61669922	+72.55371094	-49.21875000	-71.58691406	+5980	+15.63574219	+0.27246094	-6.18750000	+55.39306641	-39.74853516	-82.26562500	+3128
+1458241208.99300000	+16.77392578	+1.27880859	-2.72900391	+22.50000000	-59.80957031	-96.61376953	+4852	+16.57617188	+5.07128906	-3.70898438	+72.15820313	-48.27392578	-71.01562500	+5984	+15.63134766	+0.25927734	-6.21826172	+55.17333984	-39.52880859	-81.95800781	+3124
+1458241208.99710010	+16.77392578	+1.24365234	-2.79931641	+21.42333984	-59.12841797	-95.77880859	+4856	+16.57177734	+5.05371094	-3.81445313	+71.67480469	-47.32910156	-70.33447266	+5992	+15.62255859	+0.24169922	-6.24902344	+54.95361328	-39.28710938	-81.62841797	+3112
+1458241209.00550010	+16.78271484	+1.17773438	-2.92236328	+19.62158203	-57.83203125	-94.43847656	+4868	+16.55419922	+5.02734375	-4.00781250	+70.97167969	-45.63720703	-69.14794922	+6000	+15.60058594	+0.20214844	-6.31933594	+54.42626953	-38.67187500	-80.96923828	+3084
+1458241209.00959990	+16.79150391	+1.14697266	-2.98388672	+18.96240234	-57.17285156	-93.99902344	+4876	+16.54980469	+5.00976563	-4.11328125	+70.48828125	-44.82421875	-68.46679688	+6004	+15.58740234	+0.18457031	-6.34570313	+54.20654297	-38.36425781	-80.70556641	+3064
+1458241209.01379990	+16.80029297	+1.12060547	-3.04101563	+18.34716797	-56.53564453	-93.62548828	+4884	+16.54980469	+4.99218750	-4.19677734	+70.15869141	-44.16503906	-67.96142578	+6004	+15.57421875	+0.15380859	-6.37646484	+53.94287109	-37.99072266	-80.44189453	+3048
+1458241209.01799990	+16.80908203	+1.10302734	-3.09375000	+17.92968750	-55.92041016	-93.40576172	+4884	+16.55419922	+4.97900391	-4.28466797	+69.85107422	-43.48388672	-67.43408203	+6008	+15.56982422	+0.12304688	-6.40283203	+53.72314453	-37.61718750	-80.28808594	+3024
+1458241209.02210000	+16.81787109	+1.08544922	-3.13769531	+17.70996094	-55.32714844	-93.33984375	+4884	+16.55419922	+4.96142578	-4.36816406	+69.47753906	-42.89062500	-66.86279297	+6008	+15.55664063	+0.09667969	-6.42480469	+53.56933594	-37.19970703	-80.13427734	+3000
+1458241209.03049990	+16.83544922	+1.07226563	-3.21679688	+17.42431641	-54.18457031	-93.33984375	+4880	+16.56298828	+4.93945313	-4.51318359	+68.88427734	-41.87988281	-65.89599609	+6000	+15.53027344	+0.01757813	-6.47314453	+53.15185547	-36.10107422	-79.93652344	+2960
+1458241209.03460000	+16.84423828	+1.07226563	-3.25195313	+17.49023438	-53.63525391	-93.51562500	+4876	+16.57177734	+4.92187500	-4.57910156	+68.48876953	-41.44042969	-65.36865234	+5996	+15.50830078	-0.00878906	-6.49511719	+53.02001953	-35.52978516	-79.82666016	+2944
+1458241209.04300000	+16.86181641	+1.07666016	-3.28710938	+17.81982422	-52.73437500	-94.02099609	+4860	+16.59375000	+4.89550781	-4.67138672	+67.93945313	-40.91308594	-64.62158203	+5976	+15.46435547	-0.09667969	-6.53027344	+52.71240234	-34.32128906	-79.80468750	+2916
+1458241209.04710010	+16.87500000	+1.08544922	-3.30908203	+18.14941406	-52.22900391	-94.43847656	+4848	+16.61132813	+4.87353516	-4.72851563	+67.52197266	-40.67138672	-64.11621094	+5964	+15.44238281	-0.14062500	-6.53906250	+52.60253906	-33.72802734	-79.87060547	+2908
+1458241209.05130000	+16.88818359	+1.08984375	-3.32666016	+18.52294922	-51.76757813	-94.87792969	+4836	+16.62890625	+4.86035156	-4.76806641	+67.21435547	-40.58349609	-63.74267578	+5948	+15.42480469	-0.18457031	-6.54785156	+52.44873047	-33.11279297	-79.91455078	+2900
+1458241209.05550000	+16.89697266	+1.09863281	-3.33984375	+18.94042969	-51.30615234	-95.40527344	+4820	+16.64648438	+4.83398438	-4.80322266	+66.86279297	-40.49560547	-63.36914063	+5936	+15.40722656	-0.23291016	-6.55664063	+52.33886719	-32.47558594	-80.00244141	+2900
+1458241209.05960010	+16.90576172	+1.10302734	-3.36181641	+19.48974609	-50.77880859	-96.02050781	+4808	+16.65966797	+4.80322266	-4.86035156	+66.37939453	-40.34179688	-62.81982422	+5920	+15.38525391	-0.27685547	-6.56542969	+52.25097656	-31.81640625	-80.04638672	+2900
+1458241209.06789990	+16.91894531	+1.11621094	-3.37939453	+20.72021484	-49.92187500	-97.36083984	+4768	+16.69042969	+4.74169922	-4.93066406	+65.65429688	-40.47363281	-62.02880859	+5880	+15.35009766	-0.33398438	-6.58300781	+52.07519531	-30.95947266	-80.06835938	+2904
+1458241209.07209990	+16.92773438	+1.11621094	-3.41455078	+21.40136719	-49.32861328	-98.12988281	+4752	+16.69482422	+4.69775391	-4.99658203	+65.03906250	-40.47363281	-61.34765625	+5868	+15.33251953	-0.36914063	-6.59179688	+51.96533203	-30.41015625	-80.11230469	+2912
+1458241209.07629990	+16.93652344	+1.12500000	-3.43652344	+22.21435547	-48.86718750	-98.94287109	+4732	+16.70800781	+4.66699219	-5.03613281	+64.66552734	-40.73730469	-60.93017578	+5844	+15.30615234	-0.42626953	-6.60058594	+51.81152344	-29.64111328	-80.17822266	+2924
+1458241209.08040000	+16.94091797	+1.11181641	-3.44970703	+23.00537109	-48.42773438	-99.84375000	+4716	+16.71679688	+4.61425781	-5.06689453	+64.20410156	-41.00097656	-60.49072266	+5824	+15.27978516	-0.47460938	-6.60058594	+51.67968750	-29.00390625	-80.24414063	+2936
+1458241209.08880000	+16.95410156	+1.10302734	-3.53320313	+24.91699219	-47.21923828	-101.73339844	+4684	+16.72558594	+4.52197266	-5.18115234	+63.17138672	-41.46240234	-59.32617188	+5784	+15.25341797	-0.57568359	-6.60937500	+51.41601563	-27.81738281	-80.39794922	+2956
+1458241209.09290000	+16.95849609	+1.08105469	-3.56396484	+25.90576172	-46.66992188	-102.78808594	+4668	+16.72558594	+4.46044922	-5.22509766	+62.64404297	-41.85791016	-58.75488281	+5764	+15.24023438	-0.61962891	-6.61376953	+51.30615234	-27.31201172	-80.44189453	+2964
+1458241209.10130000	+16.94970703	+1.06347656	-3.66943359	+28.19091797	-45.32958984	-104.89746094	+4640	+16.71240234	+4.31982422	-5.36132813	+61.21582031	-42.91259766	-57.10693359	+5732	+15.21386719	-0.69873047	-6.63134766	+51.08642578	-26.32324219	-80.44189453	+2964
+1458241209.10540010	+16.94531250	+1.04150391	-3.70898438	+29.39941406	-44.71435547	-106.01806641	+4632	+16.69921875	+4.24072266	-5.40087891	+60.53466797	-43.61572266	-56.35986328	+5712	+15.19628906	-0.74267578	-6.63574219	+50.95458984	-25.90576172	-80.44189453	+2960
+1458241209.10960010	+16.93652344	+1.01953125	-3.77490234	+30.65185547	-43.92333984	-107.13867188	+4624	+16.68164063	+4.15722656	-5.47119141	+59.56787109	-44.23095703	-55.37109375	+5696	+15.18750000	-0.78662109	-6.64013672	+50.84472656	-25.48828125	-80.46386719	+2948
+1458241209.11380000	+16.93212891	+1.02392578	-3.82324219	+32.14599609	-43.30810547	-108.23730469	+4616	+16.67285156	+4.09130859	-5.50634766	+58.93066406	-45.17578125	-54.60205078	+5668	+15.17871094	-0.82177734	-6.64013672	+50.77880859	-25.15869141	-80.52978516	+2932
+1458241209.12210010	+16.90136719	+0.98876953	-3.92871094	+35.00244141	-41.85791016	-110.50048828	+4604	+16.64208984	+3.91552734	-5.57226563	+57.08496094	-47.10937500	-52.69042969	+5620	+15.15673828	-0.91406250	-6.64013672	+50.62500000	-24.38964844	-80.68359375	+2892
+1458241209.12630010	+16.87939453	+0.99755859	-3.97705078	+36.62841797	-41.17675781	-111.55517578	+4596	+16.63330078	+3.84082031	-5.58105469	+56.27197266	-48.29589844	-51.78955078	+5588	+15.14355469	-0.95800781	-6.64892578	+50.55908203	-23.97216797	-80.70556641	+2864
+1458241209.13039990	+16.85302734	+0.98876953	-4.02539063	+38.14453125	-40.45166016	-112.56591797	+4588	+16.61572266	+3.75292969	-5.58544922	+55.26123047	-49.52636719	-50.71289063	+5556	+15.13037109	-1.00634766	-6.65332031	+50.49316406	-23.55468750	-80.72753906	+2840
+1458241209.13459990	+16.82666016	+0.97998047	-4.06933594	+39.66064453	-39.70458984	-113.55468750	+4584	+16.58935547	+3.65185547	-5.59423828	+54.00878906	-50.73486328	-49.50439453	+5524	+15.10400391	-1.05029297	-6.66210938	+50.40527344	-23.11523438	-80.70556641	+2812
+1458241209.13870000	+16.79589844	+0.99316406	-4.10449219	+41.28662109	-39.04541016	-114.47753906	+4576	+16.57177734	+3.55957031	-5.57226563	+52.91015625	-52.16308594	-48.42773438	+5488	+15.07763672	-1.09423828	-6.65771484	+50.38330078	-22.69775391	-80.77148438	+2780
+1458241209.14710000	+16.72998047	+0.98437500	-4.17041016	+44.31884766	-37.68310547	-116.14746094	+4560	+16.54101563	+3.36621094	-5.50634766	+50.29541016	-55.10742188	-46.05468750	+5424	+15.02490234	-1.20410156	-6.64892578	+50.27343750	-21.84082031	-80.94726563	+2728
+1458241209.15120010	+16.69921875	+0.99316406	-4.19677734	+45.83496094	-37.04589844	-116.89453125	+4548	+16.52783203	+3.26513672	-5.45361328	+48.91113281	-56.62353516	-44.82421875	+5388	+14.99414063	-1.25683594	-6.64453125	+50.25146484	-21.42333984	-81.01318359	+2704
+1458241209.15540000	+16.66406250	+1.00195313	-4.22314453	+47.26318359	-36.38671875	-117.53173828	+4536	+16.51025391	+3.16845703	-5.40087891	+47.43896484	-58.11767578	-43.50585938	+5356	+14.97216797	-1.31835938	-6.64013672	+50.20751953	-20.96191406	-81.10107422	+2684
+1458241209.15960000	+16.62890625	+1.00195313	-4.22753906	+48.64746094	-35.85937500	-118.19091797	+4520	+16.49267578	+3.06738281	-5.33056641	+45.92285156	-59.65576172	-42.20947266	+5324	+14.93261719	-1.37548828	-6.63574219	+50.14160156	-20.45654297	-81.14501953	+2672
+1458241209.16790010	+16.55419922	+1.00634766	-4.25830078	+51.10839844	-34.67285156	-119.13574219	+4484	+16.44433594	+2.86083984	-5.21191406	+42.38525391	-62.33642578	-39.15527344	+5252	+14.85791016	-1.48535156	-6.62255859	+50.07568359	-19.53369141	-81.14501953	+2660
+1458241209.17210010	+16.52343750	+0.99755859	-4.25830078	+52.20703125	-34.21142578	-119.57519531	+4464	+16.42675781	+2.75976563	-5.13281250	+40.62744141	-63.74267578	-37.68310547	+5220	+14.81396484	-1.54248047	-6.61376953	+49.98779297	-19.09423828	-81.14501953	+2660
+1458241209.18039990	+16.46630859	+0.97558594	-4.27148438	+54.09667969	-33.20068359	-120.21240234	+4416	+16.37841797	+2.54882813	-5.01416016	+36.51855469	-65.96191406	-34.21142578	+5148	+14.73925781	-1.66113281	-6.58740234	+49.85595703	-18.30322266	-81.10107422	+2676
+1458241209.18870000	+16.40917969	+0.94482422	-4.27148438	+55.63476563	-32.36572266	-120.65185547	+4368	+16.33007813	+2.35546875	-4.89111328	+32.47558594	-67.85156250	-30.76171875	+5076	+14.66894531	-1.77978516	-6.55664063	+49.68017578	-17.55615234	-80.99121094	+2704
+1458241209.19709990	+16.36083984	+0.88769531	-4.28466797	+56.73339844	-31.53076172	-120.82763672	+4320	+16.27734375	+2.16650391	-4.79882813	+28.41064453	-69.25781250	-27.24609375	+5000	+14.59863281	-1.89843750	-6.53466797	+49.43847656	-16.87500000	-80.70556641	+2740
+1458241209.20120000	+16.33447266	+0.85253906	-4.30224609	+57.15087891	-31.09130859	-120.78369141	+4296	+16.24658203	+2.07421875	-4.77246094	+26.23535156	-69.63134766	-25.31250000	+4956	+14.56347656	-1.94238281	-6.52587891	+49.37255859	-16.58935547	-80.48583984	+2756
+1458241209.20540000	+16.30810547	+0.80859375	-4.31982422	+57.43652344	-30.65185547	-120.67382813	+4276	+16.21582031	+1.97753906	-4.75488281	+24.10400391	-69.93896484	-23.46679688	+4916	+14.52832031	-1.99951172	-6.51269531	+49.24072266	-16.34765625	-80.24414063	+2772
+1458241209.21370010	+16.25537109	+0.70751953	-4.35937500	+57.83203125	-29.86083984	-120.34423828	+4232	+16.15869141	+1.80175781	-4.70654297	+20.17089844	-70.37841797	-19.99511719	+4836	+14.47558594	-2.10058594	-6.47753906	+48.99902344	-15.99609375	-79.78271484	+2792
+1458241209.21790000	+16.22900391	+0.65039063	-4.38574219	+57.94189453	-29.46533203	-120.10253906	+4216	+16.12792969	+1.70947266	-4.70654297	+18.32519531	-70.40039063	-18.39111328	+4792	+14.44921875	-2.15771484	-6.46875000	+48.84521484	-15.79833984	-79.49707031	+2796
+1458241209.22620010	+16.17187500	+0.53613281	-4.43847656	+58.00781250	-28.67431641	-119.44335938	+4180	+16.06201172	+1.54687500	-4.68457031	+15.13916016	-70.29052734	-15.51269531	+4712	+14.40087891	-2.25878906	-6.43359375	+48.62548828	-15.46875000	-78.85986328	+2792
+1458241209.23040010	+16.13671875	+0.47021484	-4.47802734	+57.91992188	-28.25683594	-119.00390625	+4168	+16.02685547	+1.45898438	-4.69335938	+13.53515625	-70.07080078	-14.08447266	+4672	+14.37451172	-2.30712891	-6.42041016	+48.49365234	-15.33691406	-78.48632813	+2784
+1458241209.23449990	+16.10595703	+0.39990234	-4.50439453	+57.83203125	-27.90527344	-118.60839844	+4152	+15.99169922	+1.37548828	-4.68457031	+12.12890625	-69.91699219	-12.83203125	+4628	+14.34375000	-2.35986328	-6.39843750	+48.36181641	-15.20507813	-78.13476563	+2772
+1458241209.23869990	+16.07080078	+0.33398438	-4.53076172	+57.70019531	-27.55371094	-118.16894531	+4136	+15.95654297	+1.29199219	-4.68457031	+10.74462891	-69.65332031	-11.55761719	+4592	+14.31298828	-2.40380859	-6.38085938	+48.27392578	-15.09521484	-77.73925781	+2756
+1458241209.24289990	+16.04003906	+0.27246094	-4.55273438	+57.59033203	-27.24609375	-117.70751953	+4120	+15.92578125	+1.20849609	-4.68457031	+9.51416016	-69.38964844	-10.45898438	+4552	+14.28662109	-2.46093750	-6.36328125	+48.12011719	-14.94140625	-77.38769531	+2740
+1458241209.24700000	+16.00488281	+0.20654297	-4.56591797	+57.43652344	-27.02636719	-117.26806641	+4104	+15.89062500	+1.13378906	-4.66699219	+8.43750000	-69.19189453	-9.49218750	+4508	+14.25146484	-2.51806641	-6.34130859	+47.98828125	-14.78759766	-77.03613281	+2720
+1458241209.25539990	+15.94335938	+0.08349609	-4.59667969	+57.06298828	-26.54296875	-116.30126953	+4068	+15.82910156	+0.98437500	-4.66699219	+6.50390625	-68.46679688	-7.69042969	+4428	+14.19433594	-2.62792969	-6.29296875	+47.79052734	-14.52392578	-76.33300781	+2680
+1458241209.25950000	+15.90820313	+0.02636719	-4.59228516	+56.86523438	-26.41113281	-115.90576172	+4044	+15.79394531	+0.90966797	-4.64501953	+5.82275391	-68.24707031	-7.03125000	+4384	+14.15039063	-2.68505859	-6.26660156	+47.68066406	-14.30419922	-75.98144531	+2660
+1458241209.26370000	+15.87744141	-0.03955078	-4.58349609	+56.60156250	-26.25732422	-115.44433594	+4020	+15.76318359	+0.83935547	-4.62304688	+5.16357422	-67.89550781	-6.39404297	+4344	+14.11083984	-2.73339844	-6.24023438	+47.61474609	-14.12841797	-75.60791016	+2640
+1458241209.26790000	+15.84667969	-0.08789063	-4.57910156	+56.38183594	-26.14746094	-114.98291016	+3992	+15.73242188	+0.77783203	-4.60546875	+4.63623047	-67.56591797	-5.86669922	+4308	+14.06689453	-2.79931641	-6.21826172	+47.50488281	-13.93066406	-75.25634766	+2624
+1458241209.27620010	+15.78955078	-0.19775391	-4.52197266	+55.85449219	-26.14746094	-114.21386719	+3944	+15.67529297	+0.65478516	-4.54394531	+3.91113281	-67.01660156	-5.07568359	+4236	+13.97021484	-2.91796875	-6.16113281	+47.30712891	-13.51318359	-74.59716797	+2600
+1458241209.28449990	+15.73242188	-0.28564453	-4.44287109	+55.30517578	-26.27929688	-113.51074219	+3900	+15.62695313	+0.54052734	-4.46484375	+3.69140625	-66.51123047	-4.79003906	+4172	+13.86474609	-3.05419922	-6.09960938	+47.08740234	-13.02978516	-74.00390625	+2592
+1458241209.29279990	+15.67968750	-0.39111328	-4.36816406	+54.49218750	-26.32324219	-112.65380859	+3860	+15.57861328	+0.42626953	-4.39453125	+3.71337891	-65.76416016	-4.70214844	+4108	+13.76367188	-3.18603516	-6.03808594	+46.91162109	-12.56835938	-73.32275391	+2600
+1458241209.29699990	+15.64892578	-0.43945313	-4.31982422	+54.09667969	-26.43310547	-112.28027344	+3844	+15.55224609	+0.37353516	-4.34179688	+3.80126953	-65.50048828	-4.74609375	+4080	+13.70654297	-3.25195313	-6.00292969	+46.80175781	-12.32666016	-73.01513672	+2612
+1458241209.30119990	+15.61816406	-0.49218750	-4.27587891	+53.61328125	-26.47705078	-111.84082031	+3832	+15.52587891	+0.31640625	-4.30664063	+3.86718750	-65.08300781	-4.79003906	+4052	+13.64941406	-3.30908203	-5.97216797	+46.73583984	-12.10693359	-72.59765625	+2624
+1458241209.30530000	+15.58740234	-0.54931641	-4.23632813	+53.06396484	-26.54296875	-111.37939453	+3820	+15.49951172	+0.25927734	-4.27148438	+3.97705078	-64.66552734	-4.87792969	+4024	+13.59228516	-3.37500000	-5.94140625	+46.60400391	-11.88720703	-72.20214844	+2636
+1458241209.31370000	+15.52587891	-0.66357422	-4.15283203	+51.92138672	-26.71875000	-110.36865234	+3800	+15.44238281	+0.14501953	-4.18798828	+4.13085938	-63.85253906	-4.98779297	+3968	+13.49121094	-3.49804688	-5.87109375	+46.42822266	-11.57958984	-71.43310547	+2672
+1458241209.31780000	+15.49072266	-0.73388672	-4.11767578	+51.28417969	-26.74072266	-109.81933594	+3788	+15.41162109	+0.07910156	-4.15722656	+4.15283203	-63.36914063	-5.05371094	+3944	+13.43847656	-3.56396484	-5.84033203	+46.31835938	-11.40380859	-71.01562500	+2688
+1458241209.32620000	+15.42041016	-0.86132813	-4.05615234	+49.94384766	-26.78466797	-108.63281250	+3772	+15.34570313	-0.05273438	-4.09130859	+4.13085938	-62.35839844	-5.03173828	+3896	+13.34179688	-3.67822266	-5.76123047	+46.16455078	-11.18408203	-70.13671875	+2720
+1458241209.33450010	+15.34570313	-1.01513672	-4.00781250	+48.42773438	-26.74072266	-107.31445313	+3760	+15.26660156	-0.20214844	-4.03857422	+3.86718750	-61.23779297	-4.89990234	+3856	+13.25390625	-3.79248047	-5.68212891	+45.98876953	-11.03027344	-69.14794922	+2740
+1458241209.34279990	+15.26220703	-1.16015625	-3.97265625	+46.93359375	-26.63085938	-105.86425781	+3740	+15.17871094	-0.34277344	-4.00341797	+3.49365234	-59.94140625	-4.50439453	+3812	+13.16601563	-3.88916016	-5.60742188	+45.90087891	-10.96435547	-68.07128906	+2748
+1458241209.34699990	+15.22265625	-1.23925781	-3.94628906	+46.20849609	-26.58691406	-105.20507813	+3728	+15.13916016	-0.42187500	-3.97265625	+3.25195313	-59.39208984	-4.32861328	+3800	+13.12207031	-3.94189453	-5.55468750	+45.83496094	-10.96435547	-67.60986328	+2748
+1458241209.35120010	+15.18310547	-1.30517578	-3.93310547	+45.52734375	-26.52099609	-104.43603516	+3716	+15.09521484	-0.48779297	-3.95068359	+3.03222656	-58.73291016	-4.04296875	+3780	+13.08251953	-3.98583984	-5.51513672	+45.83496094	-10.98632813	-67.03857422	+2740
+1458241209.35529990	+15.14355469	-1.38427734	-3.91552734	+44.82421875	-26.41113281	-103.71093750	+3704	+15.05126953	-0.56689453	-3.93310547	+2.79052734	-58.09570313	-3.80126953	+3764	+13.03857422	-4.03857422	-5.47119141	+45.79101563	-10.94238281	-66.51123047	+2732
+1458241209.36780000	+15.01171875	-1.59960938	-3.84960938	+42.95654297	-26.12548828	-101.57958984	+3664	+14.91503906	-0.77783203	-3.85400391	+2.08740234	-56.25000000	-2.92236328	+3724	+12.90234375	-4.19238281	-5.33935547	+45.72509766	-10.85449219	-64.88525391	+2696
+1458241209.37610010	+14.92382813	-1.72265625	-3.78808594	+41.94580078	-25.99365234	-100.26123047	+3636	+14.82275391	-0.90527344	-3.77929688	+1.64794922	-55.15136719	-2.26318359	+3700	+12.80126953	-4.28466797	-5.24267578	+45.74707031	-10.78857422	-63.80859375	+2660
+1458241209.38450000	+14.83154297	-1.85449219	-3.70898438	+41.08886719	-25.83984375	-99.05273438	+3616	+14.73486328	-1.02832031	-3.68701172	+1.34033203	-54.16259766	-1.69189453	+3680	+12.68701172	-4.40771484	-5.15478516	+45.68115234	-10.54687500	-62.75390625	+2636
+1458241209.39280010	+14.74804688	-1.95996094	-3.63427734	+40.45166016	-25.66406250	-97.77832031	+3588	+14.65576172	-1.13378906	-3.59912109	+1.09863281	-53.10791016	-1.07666016	+3660	+12.56835938	-4.52636719	-5.07568359	+45.63720703	-10.21728516	-61.61132813	+2612
+1458241209.39700010	+14.69970703	-2.01708984	-3.58154297	+40.16601563	-25.59814453	-97.22900391	+3584	+14.61181641	-1.18652344	-3.53759766	+0.98876953	-52.69042969	-0.79101563	+3648	+12.49804688	-4.58789063	-5.03173828	+45.61523438	-10.04150391	-61.06201172	+2604
+1458241209.40109990	+14.65136719	-2.05664063	-3.53759766	+39.96826172	-25.51025391	-96.61376953	+3572	+14.56787109	-1.23046875	-3.48486328	+0.92285156	-52.18505859	-0.46142578	+3636	+12.42773438	-4.64062500	-4.99218750	+45.63720703	-9.86572266	-60.44677734	+2596
+1458241209.40949990	+14.55468750	-2.15771484	-3.43652344	+39.57275391	-25.33447266	-95.49316406	+3560	+14.47998047	-1.33154297	-3.37500000	+0.79101563	-51.28417969	+0.08789063	+3616	+12.28710938	-4.77246094	-4.91308594	+45.57128906	-9.40429688	-59.30419922	+2592
+1458241209.41360000	+14.50634766	-2.19726563	-3.39257813	+39.48486328	-25.22460938	-94.87792969	+3552	+14.43164063	-1.37109375	-3.32226563	+0.76904297	-50.80078125	+0.41748047	+3604	+12.21679688	-4.82519531	-4.87792969	+45.59326172	-9.22851563	-58.68896484	+2592
+1458241209.42199990	+14.40527344	-2.29833984	-3.30029297	+39.17724609	-24.96093750	-93.75732422	+3548	+14.34375000	-1.47216797	-3.21679688	+0.68115234	-49.85595703	+0.92285156	+3584	+12.07617188	-4.95703125	-4.79882813	+45.57128906	-8.76708984	-57.52441406	+2604
+1458241209.42610000	+14.35693359	-2.33789063	-3.26513672	+39.08935547	-24.78515625	-93.12011719	+3544	+14.29101563	-1.51611328	-3.17724609	+0.68115234	-49.26269531	+1.27441406	+3568	+12.00585938	-5.01416016	-4.75927734	+45.61523438	-8.56933594	-56.88720703	+2608
+1458241209.43450000	+14.24707031	-2.43896484	-3.18603516	+38.82568359	-24.41162109	-91.93359375	+3540	+14.18554688	-1.62597656	-3.09375000	+0.54931641	-48.14208984	+1.80175781	+3548	+11.86523438	-5.13281250	-4.67578125	+45.70312500	-8.15185547	-55.65673828	+2624
+1458241209.44280000	+14.13281250	-2.53564453	-3.12890625	+38.60595703	-23.90625000	-90.59326172	+3532	+14.07568359	-1.72265625	-3.02343750	+0.50537109	-46.86767578	+2.46093750	+3524	+11.72900391	-5.23388672	-4.59667969	+45.87890625	-7.80029297	-54.36035156	+2632
+1458241209.44689990	+14.08007813	-2.59277344	-3.09375000	+38.47412109	-23.68652344	-90.00000000	+3528	+14.01855469	-1.77978516	-2.98828125	+0.43945313	-46.27441406	+2.76855469	+3512	+11.67187500	-5.28662109	-4.53515625	+46.01074219	-7.66845703	-53.87695313	+2640
+1458241209.45530010	+13.97021484	-2.69824219	-3.05859375	+38.18847656	-23.07128906	-88.57177734	+3512	+13.89990234	-1.88964844	-2.95312500	+0.32958984	-44.80224609	+3.51562500	+3484	+11.55761719	-5.38330078	-4.43847656	+46.34033203	-7.40478516	-52.64648438	+2644
+1458241209.46359990	+13.85595703	-2.80371094	-3.01025391	+37.99072266	-22.45605469	-87.20947266	+3492	+13.77685547	-1.99951172	-2.90478516	+0.24169922	-43.35205078	+4.24072266	+3456	+11.44335938	-5.47558594	-4.32421875	+46.73583984	-7.18505859	-51.52587891	+2644
+1458241209.47190000	+13.73730469	-2.91796875	-2.96630859	+37.77099609	-21.81884766	-85.86914063	+3468	+13.64941406	-2.11816406	-2.85644531	+0.13183594	-41.94580078	+4.98779297	+3432	+11.33789063	-5.56787109	-4.20996094	+47.19726563	-6.92138672	-50.40527344	+2632
+1458241209.47610000	+13.68017578	-2.96191406	-2.94873047	+37.72705078	-21.51123047	-85.14404297	+3452	+13.58789063	-2.16210938	-2.83447266	+0.17578125	-41.22070313	+5.42724609	+3416	+11.28076172	-5.60742188	-4.15283203	+47.43896484	-6.83349609	-49.85595703	+2624
+1458241209.48029990	+13.62304688	-3.01904297	-2.93115234	+37.63916016	-21.15966797	-84.44091797	+3436	+13.52197266	-2.21923828	-2.81250000	+0.15380859	-40.49560547	+5.82275391	+3400	+11.22363281	-5.65576172	-4.10009766	+47.65869141	-6.67968750	-49.26269531	+2616
+1458241209.48440000	+13.56591797	-3.07177734	-2.90039063	+37.61718750	-20.87402344	-83.84765625	+3420	+13.46484375	-2.27197266	-2.77734375	+0.15380859	-39.90234375	+6.17431641	+3388	+11.17089844	-5.70410156	-4.03857422	+47.90039063	-6.54785156	-48.77929688	+2608
+1458241209.48860000	+13.50878906	-3.11572266	-2.87402344	+37.61718750	-20.58837891	-83.16650391	+3400	+13.40332031	-2.31591797	-2.75097656	+0.19775391	-39.19921875	+6.63574219	+3372	+11.10937500	-5.75244141	-3.97705078	+48.14208984	-6.41601563	-48.22998047	+2596
+1458241209.49690010	+13.39453125	-3.20800781	-2.81250000	+37.66113281	-19.99511719	-81.95800781	+3364	+13.28027344	-2.41259766	-2.68505859	+0.30761719	-37.96875000	+7.38281250	+3344	+10.99511719	-5.84912109	-3.87158203	+48.60351563	-6.08642578	-47.08740234	+2572
+1458241209.50110010	+13.33300781	-3.24316406	-2.77734375	+37.72705078	-19.70947266	-81.34277344	+3344	+13.21875000	-2.45214844	-2.64550781	+0.41748047	-37.35351563	+7.77832031	+3328	+10.92919922	-5.89746094	-3.82324219	+48.80126953	-5.91064453	-46.51611328	+2560
+1458241209.50530000	+13.27587891	-3.28710938	-2.75097656	+37.79296875	-19.40185547	-80.74951172	+3324	+13.16162109	-2.49609375	-2.60595703	+0.52734375	-36.76025391	+8.15185547	+3312	+10.86328125	-5.95019531	-3.77929688	+48.99902344	-5.71289063	-45.87890625	+2552
+1458241209.50939990	+13.21875000	-3.33105469	-2.70703125	+37.88085938	-19.18212891	-80.24414063	+3308	+13.10449219	-2.53564453	-2.55761719	+0.63720703	-36.29882813	+8.48144531	+3296	+10.80175781	-6.00292969	-3.72216797	+49.19677734	-5.53710938	-45.35156250	+2544
+1458241209.51780010	+13.10449219	-3.40576172	-2.63232422	+38.10058594	-18.63281250	-79.14550781	+3272	+12.98583984	-2.61035156	-2.46972656	+0.92285156	-35.20019531	+9.18457031	+3268	+10.66113281	-6.11718750	-3.63427734	+49.52636719	-5.14160156	-44.16503906	+2528
+1458241209.52609990	+12.98583984	-3.47607422	-2.54443359	+38.38623047	-18.12744141	-78.15673828	+3248	+12.87158203	-2.68505859	-2.37744141	+1.25244141	-34.18945313	+9.82177734	+3236	+10.52050781	-6.23144531	-3.54199219	+49.83398438	-4.72412109	-43.00048828	+2520
+1458241209.53020000	+12.92871094	-3.51123047	-2.50927734	+38.49609375	-17.79785156	-77.62939453	+3236	+12.81445313	-2.72460938	-2.33789063	+1.40625000	-33.61816406	+10.10742188	+3224	+10.45019531	-6.28417969	-3.50244141	+50.00976563	-4.50439453	-42.34130859	+2516
+1458241209.53860000	+12.81005859	-3.58154297	-2.43457031	+38.78173828	-17.24853516	-76.64062500	+3212	+12.70019531	-2.79492188	-2.24560547	+1.73583984	-32.60742188	+10.70068359	+3196	+10.30957031	-6.39843750	-3.41015625	+50.31738281	-4.10888672	-41.22070313	+2512
+1458241209.54270010	+12.74853516	-3.62109375	-2.39941406	+38.89160156	-16.91894531	-76.13525391	+3204	+12.63867188	-2.83447266	-2.21044922	+1.88964844	-32.03613281	+10.98632813	+3184	+10.23925781	-6.44677734	-3.37500000	+50.51513672	-3.91113281	-40.58349609	+2512
+1458241209.55110000	+12.63427734	-3.69140625	-2.32910156	+39.15527344	-16.30371094	-75.16845703	+3188	+12.52880859	-2.90917969	-2.13134766	+2.17529297	-30.98144531	+11.55761719	+3160	+10.11181641	-6.55664063	-3.26953125	+50.86669922	-3.53759766	-39.55078125	+2512
+1458241209.55940010	+12.52001953	-3.77050781	-2.27197266	+39.37500000	-15.62255859	-74.17968750	+3172	+12.41015625	-2.99267578	-2.06542969	+2.43896484	-29.83886719	+12.06298828	+3132	+9.99316406	-6.64892578	-3.17724609	+51.35009766	-3.18603516	-38.49609375	+2512
+1458241209.56360010	+12.45849609	-3.81005859	-2.25000000	+39.48486328	-15.29296875	-73.65234375	+3160	+12.35302734	-3.03222656	-2.03906250	+2.57080078	-29.22363281	+12.37060547	+3116	+9.92724609	-6.70166016	-3.12451172	+51.52587891	-3.01025391	-37.99072266	+2508
+1458241209.57189990	+12.34863281	-3.88916016	-2.19726563	+39.68261719	-14.61181641	-72.64160156	+3140	+12.23876953	-3.11572266	-1.98193359	+2.79052734	-28.08105469	+12.91992188	+3088	+9.83056641	-6.78076172	-3.02343750	+52.14111328	-2.74658203	-37.04589844	+2500
+1458241209.57610010	+12.29150391	-3.92871094	-2.17529297	+39.79248047	-14.30419922	-72.18017578	+3124	+12.17724609	-3.15527344	-1.95556641	+2.90039063	-27.50976563	+13.20556641	+3072	+9.77343750	-6.82910156	-2.96630859	+52.36083984	-2.59277344	-36.65039063	+2496
+1458241209.58439990	+12.18603516	-4.00781250	-2.12695313	+39.99023438	-13.64501953	-71.23535156	+3096	+12.06738281	-3.23876953	-1.90722656	+3.09814453	-26.41113281	+13.71093750	+3040	+9.68554688	-6.90380859	-2.85644531	+53.02001953	-2.32910156	-35.83740234	+2476
+1458241209.58859990	+12.12890625	-4.04736328	-2.10498047	+40.10009766	-13.33740234	-70.79589844	+3080	+12.01025391	-3.27832031	-1.88085938	+3.20800781	-25.88378906	+13.97460938	+3024	+9.63281250	-6.94775391	-2.80371094	+53.26171875	-2.17529297	-35.46386719	+2468
+1458241209.59690000	+12.02783203	-4.12646484	-2.06542969	+40.31982422	-12.70019531	-69.91699219	+3040	+11.90039063	-3.35302734	-1.83691406	+3.44970703	-24.82910156	+14.45800781	+2984	+9.54931641	-7.01806641	-2.69824219	+53.92089844	-1.93359375	-34.69482422	+2440
+1458241209.60100010	+11.97070313	-4.16601563	-2.03906250	+40.42968750	-12.41455078	-69.49951172	+3020	+11.84765625	-3.39257813	-1.81054688	+3.55957031	-24.34570313	+14.67773438	+2964	+9.49658203	-7.06201172	-2.64990234	+54.14062500	-1.80175781	-34.34326172	+2428
+1458241209.60520010	+11.91796875	-4.20117188	-2.01708984	+40.53955078	-12.10693359	-69.10400391	+3000	+11.79492188	-3.42773438	-1.78857422	+3.69140625	-23.84033203	+14.89746094	+2944	+9.45263672	-7.09716797	-2.60156250	+54.44824219	-1.66992188	-33.96972656	+2412
+1458241209.60940000	+11.86962891	-4.24072266	-1.99511719	+40.67138672	-11.82128906	-68.73046875	+2976	+11.74218750	-3.46289063	-1.76220703	+3.82324219	-23.40087891	+15.09521484	+2924	+9.41308594	-7.13671875	-2.55322266	+54.75585938	-1.56005859	-33.59619141	+2396
+1458241209.61770010	+11.76855469	-4.31103516	-1.94677734	+40.97900391	-11.27197266	-68.02734375	+2932	+11.63671875	-3.53759766	-1.70947266	+4.08691406	-22.52197266	+15.46875000	+2884	+9.31640625	-7.22021484	-2.46533203	+55.23925781	-1.27441406	-32.89306641	+2368
+1458241209.62599990	+11.66748047	-4.37695313	-1.90283203	+41.28662109	-10.72265625	-67.34619141	+2884	+11.54003906	-3.60351563	-1.65673828	+4.39453125	-21.70898438	+15.79833984	+2844	+9.21533203	-7.30810547	-2.38623047	+55.63476563	-1.01074219	-32.14599609	+2340
+1458241209.63019990	+11.61914063	-4.40771484	-1.88525391	+41.46240234	-10.45898438	-67.01660156	+2864	+11.49169922	-3.63427734	-1.63476563	+4.54833984	-21.29150391	+15.95214844	+2824	+9.16699219	-7.35205078	-2.35107422	+55.85449219	-0.90087891	-31.75048828	+2324
+1458241209.63850000	+11.51806641	-4.46484375	-1.83691406	+41.83593750	-9.97558594	-66.40136719	+2824	+11.39062500	-3.69580078	-1.58203125	+4.87792969	-20.54443359	+16.23779297	+2784	+9.06591797	-7.44433594	-2.28515625	+56.18408203	-0.68115234	-30.98144531	+2296
+1458241209.64270000	+11.46972656	-4.49121094	-1.81494141	+42.03369141	-9.73388672	-66.09375000	+2804	+11.34228516	-3.72656250	-1.55566406	+5.05371094	-20.14892578	+16.36962891	+2764	+9.01318359	-7.48388672	-2.25878906	+56.38183594	-0.57128906	-30.58593750	+2280
+1458241209.64689990	+11.42138672	-4.52197266	-1.79296875	+42.23144531	-9.49218750	-65.80810547	+2788	+11.29833984	-3.75732422	-1.52929688	+5.20751953	-19.81933594	+16.50146484	+2748	+8.96484375	-7.52783203	-2.22802734	+56.57958984	-0.48339844	-30.21240234	+2268
+1458241209.65100000	+11.37304688	-4.54833984	-1.77539063	+42.45117188	-9.27246094	-65.50048828	+2772	+11.25000000	-3.78808594	-1.50292969	+5.36132813	-19.46777344	+16.63330078	+2732	+8.91210938	-7.57617188	-2.19726563	+56.66748047	-0.35156250	-29.86083984	+2256
+1458241209.65520000	+11.32470703	-4.57470703	-1.75341797	+42.64892578	-9.05273438	-65.21484375	+2756	+11.20605469	-3.81445313	-1.48095703	+5.51513672	-19.11621094	+16.78710938	+2716	+8.86376953	-7.61572266	-2.17089844	+56.86523438	-0.26367188	-29.48730469	+2244
+1458241209.65940000	+11.28076172	-4.60107422	-1.73583984	+42.86865234	-8.83300781	-64.92919922	+2740	+11.16210938	-3.84521484	-1.45898438	+5.69091797	-18.76464844	+16.91894531	+2700	+8.81982422	-7.65966797	-2.14013672	+57.04101563	-0.19775391	-29.13574219	+2228
+1458241209.66350010	+11.23242188	-4.62744141	-1.71386719	+43.06640625	-8.63525391	-64.64355469	+2728	+11.11376953	-3.87158203	-1.43701172	+5.84472656	-18.43505859	+17.07275391	+2684	+8.76708984	-7.70800781	-2.11376953	+57.15087891	-0.08789063	-28.80615234	+2220
+1458241209.66770010	+11.18847656	-4.64941406	-1.69628906	+43.28613281	-8.45947266	-64.35791016	+2712	+11.06982422	-3.89794922	-1.41503906	+5.99853516	-18.10546875	+17.22656250	+2668	+8.72314453	-7.74316406	-2.08740234	+57.37060547	-0.02197266	-28.47656250	+2204
+1458241209.67600010	+11.10498047	-4.70214844	-1.65673828	+43.70361328	-8.12988281	-63.80859375	+2688	+10.98193359	-3.95507813	-1.37109375	+6.26220703	-17.51220703	+17.57812500	+2636	+8.63964844	-7.82226563	-2.02587891	+57.72216797	+0.10986328	-27.90527344	+2180
+1458241209.68020010	+11.06103516	-4.72412109	-1.63916016	+43.92333984	-7.95410156	-63.54492188	+2672	+10.94238281	-3.98144531	-1.34912109	+6.41601563	-17.20458984	+17.73193359	+2620	+8.60449219	-7.85302734	-1.99511719	+57.96386719	+0.17578125	-27.61962891	+2168
+1458241209.68429990	+11.02587891	-4.75048828	-1.62158203	+44.12109375	-7.82226563	-63.28125000	+2660	+10.90283203	-4.00341797	-1.33154297	+6.54785156	-16.94091797	+17.90771484	+2604	+8.57373047	-7.88818359	-1.96435547	+58.20556641	+0.21972656	-27.37792969	+2152
+1458241209.68849990	+10.98193359	-4.77685547	-1.60400391	+44.29687500	-7.66845703	-63.01757813	+2644	+10.86328125	-4.03417969	-1.31396484	+6.65771484	-16.65527344	+18.08349609	+2588	+8.53857422	-7.92773438	-1.92919922	+58.38134766	+0.30761719	-27.18017578	+2140
+1458241209.69269990	+10.94677734	-4.79882813	-1.58642578	+44.49462891	-7.53662109	-62.75390625	+2632	+10.82373047	-4.05615234	-1.29638672	+6.78955078	-16.36962891	+18.28125000	+2568	+8.50781250	-7.95410156	-1.89843750	+58.62304688	+0.37353516	-26.96044922	+2124
+1458241209.69680000	+10.91162109	-4.82080078	-1.57324219	+44.69238281	-7.42675781	-62.49023438	+2612	+10.78417969	-4.08251953	-1.27880859	+6.92138672	-16.10595703	+18.47900391	+2552	+8.48144531	-7.98486328	-1.86767578	+58.88671875	+0.41748047	-26.76269531	+2108
+1458241209.70100000	+10.87207031	-4.84716797	-1.56005859	+44.84619141	-7.31689453	-62.24853516	+2596	+10.74462891	-4.10888672	-1.26123047	+7.03125000	-15.86425781	+18.65478516	+2532	+8.45507813	-8.02001953	-1.83251953	+59.08447266	+0.50537109	-26.58691406	+2092
+1458241209.70520000	+10.83691406	-4.86914063	-1.54248047	+45.04394531	-7.20703125	-61.98486328	+2580	+10.70507813	-4.13085938	-1.24365234	+7.16308594	-15.62255859	+18.83056641	+2516	+8.42871094	-8.04199219	-1.79736328	+59.34814453	+0.57128906	-26.43310547	+2076
+1458241209.71350000	+10.77099609	-4.92187500	-1.51611328	+45.37353516	-7.00927734	-61.52343750	+2540	+10.63476563	-4.17919922	-1.21289063	+7.38281250	-15.16113281	+19.18212891	+2476	+8.38476563	-8.09912109	-1.73583984	+59.83154297	+0.70312500	-26.10351563	+2040
+1458241209.71770000	+10.74023438	-4.94384766	-1.50292969	+45.54931641	-6.92138672	-61.30371094	+2516	+10.59960938	-4.20117188	-1.19531250	+7.51464844	-14.96337891	+19.33593750	+2456	+8.35839844	-8.12548828	-1.70068359	+60.07324219	+0.79101563	-25.97167969	+2024
+1458241209.72180010	+10.70947266	-4.96582031	-1.48974609	+45.72509766	-6.83349609	-61.06201172	+2496	+10.56884766	-4.22314453	-1.18212891	+7.64648438	-14.72167969	+19.51171875	+2436	+8.33642578	-8.15185547	-1.67431641	+60.29296875	+0.83496094	-25.81787109	+2004
+1458241209.72600010	+10.67431641	-4.98779297	-1.47656250	+45.87890625	-6.72363281	-60.86425781	+2476	+10.53369141	-4.24511719	-1.16894531	+7.75634766	-14.52392578	+19.64355469	+2416	+8.31005859	-8.18701172	-1.64794922	+60.44677734	+0.92285156	-25.66406250	+1988
+1458241209.73020010	+10.64355469	-5.00976563	-1.46337891	+46.05468750	-6.65771484	-60.64453125	+2452	+10.50292969	-4.26708984	-1.15576172	+7.88818359	-14.32617188	+19.79736328	+2396	+8.28808594	-8.21337891	-1.61718750	+60.66650391	+0.98876953	-25.55419922	+1972
+1458241209.73429990	+10.61279297	-5.02734375	-1.45458984	+46.23046875	-6.56982422	-60.42480469	+2428	+10.47216797	-4.28906250	-1.14257813	+8.02001953	-14.10644531	+19.95117188	+2372	+8.26611328	-8.23974609	-1.59521484	+60.86425781	+1.03271484	-25.37841797	+1952
+1458241209.73850010	+10.57763672	-5.05371094	-1.44580078	+46.36230469	-6.48193359	-60.24902344	+2408	+10.43701172	-4.31103516	-1.12939453	+8.12988281	-13.93066406	+20.06103516	+2356	+8.23535156	-8.27050781	-1.57324219	+60.97412109	+1.09863281	-25.20263672	+1936
+1458241209.74270010	+10.55126953	-5.07128906	-1.43261719	+46.56005859	-6.41601563	-60.07324219	+2388	+10.40625000	-4.32861328	-1.11621094	+8.28369141	-13.77685547	+20.14892578	+2336	+8.20898438	-8.30126953	-1.55126953	+61.10595703	+1.16455078	-25.07080078	+1920
+1458241209.74679990	+10.52050781	-5.08886719	-1.42382813	+46.73583984	-6.35009766	-59.87548828	+2368	+10.37548828	-4.35058594	-1.10742188	+8.41552734	-13.57910156	+20.28076172	+2316	+8.18261719	-8.32763672	-1.53369141	+61.23779297	+1.20849609	-24.89501953	+1900
+1458241209.75510000	+10.45898438	-5.12841797	-1.39746094	+47.02148438	-6.19628906	-59.58984375	+2332	+10.31835938	-4.39453125	-1.08105469	+8.67919922	-13.27148438	+20.41259766	+2280	+8.12109375	-8.39355469	-1.49853516	+61.41357422	+1.31835938	-24.56542969	+1876
+1458241209.75930000	+10.42822266	-5.14599609	-1.38867188	+47.19726563	-6.13037109	-59.41406250	+2312	+10.29199219	-4.41210938	-1.07226563	+8.83300781	-13.09570313	+20.50048828	+2260	+8.09033203	-8.42431641	-1.48974609	+61.47949219	+1.31835938	-24.36767578	+1860
+1458241209.76350000	+10.39746094	-5.16796875	-1.37988281	+47.30712891	-6.04248047	-59.28222656	+2296	+10.26123047	-4.43408203	-1.05908203	+8.92089844	-12.96386719	+20.54443359	+2248	+8.05517578	-8.45947266	-1.47656250	+61.50146484	+1.36230469	-24.19189453	+1848
+1458241209.76760010	+10.37109375	-5.18554688	-1.37109375	+47.46093750	-5.99853516	-59.15039063	+2284	+10.23486328	-4.45166016	-1.04589844	+9.07470703	-12.85400391	+20.58837891	+2232	+8.02880859	-8.49023438	-1.46777344	+61.56738281	+1.38427734	-24.03808594	+1832
+1458241209.77180000	+10.34472656	-5.20312500	-1.36230469	+47.61474609	-5.95458984	-58.99658203	+2268	+10.20849609	-4.46923828	-1.03710938	+9.20654297	-12.72216797	+20.65429688	+2216	+7.99804688	-8.52099609	-1.45898438	+61.63330078	+1.38427734	-23.86230469	+1820
+1458241209.78010010	+10.29199219	-5.23828125	-1.34033203	+47.85644531	-5.84472656	-58.82080078	+2248	+10.15576172	-4.50878906	-1.01513672	+9.42626953	-12.54638672	+20.69824219	+2188	+7.94091797	-8.57812500	-1.43701172	+61.69921875	+1.42822266	-23.57666016	+1796
+1458241209.78430010	+10.27001953	-5.25585938	-1.33154297	+47.98828125	-5.82275391	-58.73291016	+2236	+10.13378906	-4.52636719	-1.00634766	+9.55810547	-12.43652344	+20.72021484	+2176	+7.91015625	-8.60888672	-1.42822266	+61.74316406	+1.42822266	-23.42285156	+1784
+1458241209.78850010	+10.24365234	-5.27783203	-1.32275391	+48.05419922	-5.75683594	-58.62304688	+2228	+10.10742188	-4.54833984	-0.99755859	+9.64599609	-12.34863281	+20.72021484	+2164	+7.88378906	-8.63964844	-1.41943359	+61.76513672	+1.45019531	-23.31298828	+1772
+1458241209.79259990	+10.22167969	-5.29101563	-1.31396484	+48.14208984	-5.73486328	-58.55712891	+2216	+10.08544922	-4.56152344	-0.98876953	+9.75585938	-12.28271484	+20.74218750	+2152	+7.86181641	-8.66601563	-1.40625000	+61.83105469	+1.47216797	-23.22509766	+1764
+1458241209.79679990	+10.19970703	-5.30859375	-1.30517578	+48.25195313	-5.71289063	-58.44726563	+2208	+10.06347656	-4.57910156	-0.97998047	+9.88769531	-12.21679688	+20.76416016	+2136	+7.83984375	-8.68798828	-1.39306641	+61.89697266	+1.45019531	-23.13720703	+1752
+1458241209.80100010	+10.17773438	-5.33056641	-1.30078125	+48.31787109	-5.66894531	-58.38134766	+2200	+10.04150391	-4.60107422	-0.97119141	+9.95361328	-12.15087891	+20.74218750	+2124	+7.82226563	-8.71435547	-1.37988281	+61.94091797	+1.47216797	-23.07128906	+1740
+1458241209.80510000	+10.15576172	-5.34375000	-1.29199219	+48.40576172	-5.66894531	-58.31542969	+2188	+10.01953125	-4.61425781	-0.96240234	+10.06347656	-12.12890625	+20.74218750	+2112	+7.80468750	-8.73632813	-1.36669922	+62.02880859	+1.49414063	-23.02734375	+1728
+1458241209.80929990	+10.14257813	-5.36132813	-1.28320313	+48.49365234	-5.66894531	-58.24951172	+2180	+10.00195313	-4.63183594	-0.95361328	+10.17333984	-12.08496094	+20.76416016	+2100	+7.78710938	-8.75830078	-1.35351563	+62.11669922	+1.51611328	-23.00537109	+1720
+1458241209.81760000	+10.10302734	-5.39648438	-1.26562500	+48.60351563	-5.64697266	-58.16162109	+2156	+9.96240234	-4.66699219	-0.94042969	+10.34912109	-12.01904297	+20.76416016	+2076	+7.76513672	-8.79785156	-1.31835938	+62.29248047	+1.60400391	-23.00537109	+1704
+1458241209.82180000	+10.08984375	-5.41406250	-1.26123047	+48.66943359	-5.62500000	-58.09570313	+2144	+9.94482422	-4.68457031	-0.93603516	+10.45898438	-11.97509766	+20.76416016	+2064	+7.75195313	-8.81982422	-1.30078125	+62.38037109	+1.64794922	-23.00537109	+1700
+1458241209.82600000	+10.07226563	-5.43603516	-1.25244141	+48.69140625	-5.62500000	-58.02978516	+2132	+9.92724609	-4.70214844	-0.92724609	+10.52490234	-11.93115234	+20.76416016	+2048	+7.73876953	-8.83740234	-1.28320313	+62.46826172	+1.69189453	-23.02734375	+1692
+1458241209.83010010	+10.05468750	-5.44921875	-1.24804688	+48.75732422	-5.60302734	-57.96386719	+2120	+9.90966797	-4.71533203	-0.92285156	+10.61279297	-11.90917969	+20.76416016	+2036	+7.72998047	-8.85937500	-1.26562500	+62.55615234	+1.73583984	-23.04931641	+1688
+1458241209.83430000	+10.04150391	-5.46679688	-1.24365234	+48.80126953	-5.60302734	-57.89794922	+2104	+9.89648438	-4.72851563	-0.91406250	+10.72265625	-11.88720703	+20.76416016	+2020	+7.72119141	-8.87695313	-1.24804688	+62.66601563	+1.77978516	-23.04931641	+1684
+1458241209.83839990	+10.02392578	-5.48437500	-1.23925781	+48.84521484	-5.60302734	-57.85400391	+2088	+9.87451172	-4.74609375	-0.90966797	+10.78857422	-11.86523438	+20.76416016	+2008	+7.70800781	-8.89453125	-1.23486328	+62.75390625	+1.82373047	-23.07128906	+1680
+1458241209.84260010	+10.01074219	-5.49755859	-1.23046875	+48.88916016	-5.58105469	-57.83203125	+2072	+9.86132813	-4.76367188	-0.90527344	+10.87646484	-11.84326172	+20.74218750	+1996	+7.69482422	-8.91210938	-1.21728516	+62.79785156	+1.88964844	-23.09326172	+1680
+1458241209.84680010	+9.99316406	-5.51513672	-1.22607422	+48.93310547	-5.58105469	-57.78808594	+2060	+9.84375000	-4.77685547	-0.90087891	+10.96435547	-11.79931641	+20.74218750	+1980	+7.68164063	-8.92968750	-1.20410156	+62.86376953	+1.93359375	-23.11523438	+1676
+1458241209.85089990	+9.97998047	-5.53271484	-1.22167969	+48.93310547	-5.58105469	-57.74414063	+2044	+9.83056641	-4.79443359	-0.89208984	+11.00830078	-11.77734375	+20.74218750	+1968	+7.67285156	-8.95166016	-1.18652344	+62.90771484	+1.97753906	-23.11523438	+1676
+1458241209.85929990	+9.94921875	-5.56787109	-1.21289063	+48.99902344	-5.53710938	-57.65625000	+2012	+9.79980469	-4.82519531	-0.88330078	+11.16210938	-11.73339844	+20.69824219	+1944	+7.63769531	-8.99121094	-1.16455078	+62.95166016	+2.04345703	-23.09326172	+1676
+1458241209.86340000	+9.93164063	-5.58544922	-1.20849609	+48.99902344	-5.51513672	-57.61230469	+2000	+9.78222656	-4.84277344	-0.87890625	+11.20605469	-11.68945313	+20.69824219	+1932	+7.62011719	-9.01318359	-1.15576172	+62.95166016	+2.06542969	-23.04931641	+1676
+1458241209.86760000	+9.91845703	-5.59863281	-1.20410156	+49.02099609	-5.49316406	-57.59033203	+1988	+9.76464844	-4.85595703	-0.87011719	+11.25000000	-11.66748047	+20.67626953	+1920	+7.59814453	-9.03076172	-1.14697266	+62.92968750	+2.10937500	-23.02734375	+1676
+1458241209.87179990	+9.90087891	-5.61621094	-1.19531250	+49.04296875	-5.47119141	-57.54638672	+1976	+9.75146484	-4.86914063	-0.86572266	+11.31591797	-11.62353516	+20.65429688	+1908	+7.57617188	-9.05273438	-1.13818359	+62.88574219	+2.10937500	-22.98339844	+1672
+1458241209.87590000	+9.88330078	-5.63378906	-1.19091797	+49.04296875	-5.44921875	-57.54638672	+1964	+9.73828125	-4.88671875	-0.86132813	+11.35986328	-11.60156250	+20.61035156	+1900	+7.55859375	-9.07470703	-1.13378906	+62.86376953	+2.13134766	-22.93945313	+1672
+1458241209.88010000	+9.86572266	-5.64697266	-1.18212891	+49.04296875	-5.42724609	-57.52441406	+1956	+9.72070313	-4.89990234	-0.85253906	+11.40380859	-11.57958984	+20.58837891	+1892	+7.53222656	-9.09667969	-1.12939453	+62.79785156	+2.13134766	-22.85156250	+1672
+1458241209.88430000	+9.85253906	-5.66455078	-1.17773438	+49.04296875	-5.40527344	-57.52441406	+1948	+9.70751953	-4.91748047	-0.84814453	+11.44775391	-11.53564453	+20.54443359	+1884	+7.50585938	-9.11865234	-1.12060547	+62.73193359	+2.15332031	-22.80761719	+1672
+1458241209.89260010	+9.82177734	-5.69531250	-1.16455078	+49.02099609	-5.33935547	-57.48046875	+1932	+9.68115234	-4.94824219	-0.83496094	+11.46972656	-11.46972656	+20.47851563	+1868	+7.45751953	-9.16259766	-1.11181641	+62.60009766	+2.17529297	-22.65380859	+1668
+1458241209.89680000	+9.80419922	-5.70849609	-1.16015625	+49.02099609	-5.29541016	-57.48046875	+1928	+9.66357422	-4.96142578	-0.83056641	+11.49169922	-11.42578125	+20.45654297	+1860	+7.43115234	-9.18457031	-1.10302734	+62.51220703	+2.19726563	-22.56591797	+1664
+1458241209.90089990	+9.79101563	-5.72607422	-1.15136719	+48.97705078	-5.25146484	-57.45849609	+1924	+9.65039063	-4.97900391	-0.82617188	+11.46972656	-11.35986328	+20.41259766	+1856	+7.40917969	-9.20654297	-1.09863281	+62.44628906	+2.21923828	-22.47802734	+1660
+1458241209.90510010	+9.77343750	-5.73925781	-1.14697266	+48.95507813	-5.22949219	-57.45849609	+1920	+9.63720703	-4.99218750	-0.82177734	+11.46972656	-11.31591797	+20.36865234	+1852	+7.38720703	-9.22412109	-1.09423828	+62.38037109	+2.21923828	-22.36816406	+1656
+1458241209.90920000	+9.76025391	-5.75683594	-1.13818359	+48.93310547	-5.18554688	-57.45849609	+1916	+9.62402344	-5.00537109	-0.81738281	+11.46972656	-11.27197266	+20.32470703	+1844	+7.36523438	-9.24169922	-1.08105469	+62.31445313	+2.28515625	-22.30224609	+1652
+1458241209.91759990	+9.73388672	-5.78759766	-1.12939453	+48.82324219	-5.07568359	-57.45849609	+1912	+9.60205078	-5.04052734	-0.80419922	+11.38183594	-11.18408203	+20.21484375	+1836	+7.32128906	-9.27685547	-1.06347656	+62.22656250	+2.37304688	-22.12646484	+1648
+1458241209.92170000	+9.72509766	-5.80517578	-1.12500000	+48.77929688	-5.00976563	-57.45849609	+1908	+9.59326172	-5.05371094	-0.80419922	+11.35986328	-11.11816406	+20.17089844	+1832	+7.30371094	-9.29443359	-1.05029297	+62.16064453	+2.43896484	-22.03857422	+1644
+1458241209.92590000	+9.71191406	-5.82275391	-1.12060547	+48.64746094	-4.92187500	-57.45849609	+1904	+9.58007813	-5.07128906	-0.79980469	+11.25000000	-11.05224609	+20.12695313	+1828	+7.28613281	-9.30761719	-1.03710938	+62.13867188	+2.50488281	-21.95068359	+1640
+1458241209.93010000	+9.69873047	-5.84033203	-1.11621094	+48.58154297	-4.85595703	-57.45849609	+1900	+9.57128906	-5.08447266	-0.79980469	+11.18408203	-10.98632813	+20.06103516	+1820	+7.27294922	-9.32519531	-1.02392578	+62.09472656	+2.59277344	-21.86279297	+1636
+1458241209.93420000	+9.68994141	-5.85351563	-1.11621094	+48.49365234	-4.76806641	-57.43652344	+1892	+9.56250000	-5.09765625	-0.79980469	+11.11816406	-10.92041016	+20.01708984	+1812	+7.25537109	-9.33398438	-1.00634766	+62.07275391	+2.68066406	-21.77490234	+1636
+1458241209.93840000	+9.68115234	-5.87548828	-1.11181641	+48.33984375	-4.68017578	-57.45849609	+1888	+9.55371094	-5.11962891	-0.79980469	+10.98632813	-10.85449219	+19.95117188	+1808	+7.24218750	-9.34716797	-0.99316406	+62.05078125	+2.79052734	-21.70898438	+1632
+1458241209.94670010	+9.66357422	-5.91064453	-1.11181641	+48.12011719	-4.48242188	-57.48046875	+1876	+9.54052734	-5.14599609	-0.79980469	+10.78857422	-10.72265625	+19.79736328	+1796	+7.21582031	-9.36914063	-0.96240234	+61.96289063	+3.01025391	-21.53320313	+1632
+1458241209.95090010	+9.65917969	-5.92822266	-1.11181641	+47.98828125	-4.39453125	-57.50244141	+1872	+9.53173828	-5.16796875	-0.79980469	+10.61279297	-10.65673828	+19.70947266	+1788	+7.20263672	-9.38232422	-0.94482422	+61.91894531	+3.14208984	-21.44531250	+1632
+1458241209.95510010	+9.65478516	-5.94580078	-1.10742188	+47.83447266	-4.28466797	-57.52441406	+1864	+9.52734375	-5.18554688	-0.79980469	+10.50292969	-10.59082031	+19.62158203	+1780	+7.18945313	-9.39111328	-0.93164063	+61.85302734	+3.29589844	-21.37939453	+1632
+1458241209.95919990	+9.64599609	-5.96337891	-1.11181641	+47.68066406	-4.17480469	-57.54638672	+1860	+9.52294922	-5.19873047	-0.80419922	+10.37109375	-10.50292969	+19.53369141	+1772	+7.17626953	-9.40429688	-0.91845703	+61.78710938	+3.40576172	-21.24755859	+1632
+1458241209.96339990	+9.64160156	-5.97656250	-1.11181641	+47.54882813	-4.08691406	-57.56835938	+1856	+9.51855469	-5.21191406	-0.80859375	+10.23925781	-10.45898438	+19.48974609	+1764	+7.16308594	-9.41308594	-0.90966797	+61.69921875	+3.51562500	-21.13769531	+1636
+1458241209.97170000	+9.62841797	-6.01171875	-1.11181641	+47.26318359	-3.86718750	-57.61230469	+1848	+9.50976563	-5.23828125	-0.81298828	+9.97558594	-10.34912109	+19.31396484	+1748	+7.13671875	-9.43505859	-0.89208984	+61.52343750	+3.75732422	-20.96191406	+1636
+1458241209.97589990	+9.62402344	-6.02050781	-1.11181641	+47.13134766	-3.77929688	-57.63427734	+1844	+9.50976563	-5.25146484	-0.81298828	+9.86572266	-10.30517578	+19.24804688	+1740	+7.12353516	-9.44384766	-0.88330078	+61.41357422	+3.88916016	-20.85205078	+1640
+1458241209.98009990	+9.61962891	-6.03369141	-1.11621094	+46.99951172	-3.69140625	-57.67822266	+1844	+9.50976563	-5.26025391	-0.81738281	+9.75585938	-10.26123047	+19.18212891	+1732	+7.10595703	-9.45263672	-0.87451172	+61.25976563	+4.02099609	-20.76416016	+1640
+1458241209.98420000	+9.61523438	-6.05126953	-1.11621094	+46.86767578	-3.58154297	-57.70019531	+1840	+9.50537109	-5.27343750	-0.81738281	+9.64599609	-10.21728516	+19.09423828	+1724	+7.08837891	-9.46582031	-0.87451172	+61.12792969	+4.10888672	-20.63232422	+1644
+1458241209.98840000	+9.61083984	-6.06445313	-1.11621094	+46.73583984	-3.49365234	-57.72216797	+1836	+9.50537109	-5.28222656	-0.82177734	+9.53613281	-10.17333984	+19.02832031	+1716	+7.07519531	-9.47460938	-0.87011719	+60.99609375	+4.19677734	-20.52246094	+1640
+1458241209.99250010	+9.60644531	-6.07763672	-1.11621094	+46.58203125	-3.40576172	-57.74414063	+1836	+9.50097656	-5.29541016	-0.82177734	+9.42626953	-10.10742188	+18.94042969	+1708	+7.05761719	-9.48779297	-0.87011719	+60.84228516	+4.28466797	-20.41259766	+1640
+1458241210.00090000	+9.59765625	-6.10839844	-1.12060547	+46.25244141	-3.16406250	-57.81005859	+1832	+9.50097656	-5.32177734	-0.83056641	+9.11865234	-9.97558594	+18.74267578	+1700	+7.02685547	-9.50537109	-0.87011719	+60.51269531	+4.41650391	-20.17089844	+1640
+1458241210.00500010	+9.59326172	-6.12158203	-1.12500000	+46.09863281	-3.05419922	-57.83203125	+1832	+9.49658203	-5.33935547	-0.83496094	+8.94287109	-9.88769531	+18.63281250	+1696	+7.00927734	-9.51416016	-0.87451172	+60.35888672	+4.48242188	-20.06103516	+1640
+1458241210.00920010	+9.58886719	-6.13916016	-1.12500000	+45.92285156	-2.94433594	-57.85400391	+1832	+9.49658203	-5.35253906	-0.83496094	+8.76708984	-9.82177734	+18.52294922	+1692	+6.99169922	-9.52734375	-0.87451172	+60.18310547	+4.54833984	-19.92919922	+1636
+1458241210.01340010	+9.58447266	-6.15673828	-1.12500000	+45.70312500	-2.79052734	-57.87597656	+1832	+9.49658203	-5.37890625	-0.83935547	+8.45947266	-9.68994141	+18.34716797	+1692	+6.97851563	-9.53613281	-0.87451172	+60.05126953	+4.59228516	-19.84130859	+1636
+1458241210.01749990	+9.58007813	-6.17431641	-1.12939453	+45.50537109	-2.65869141	-57.89794922	+1832	+9.49658203	-5.39648438	-0.84375000	+8.23974609	-9.60205078	+18.23730469	+1692	+6.96093750	-9.54492188	-0.87890625	+59.87548828	+4.65820313	-19.73144531	+1632
+1458241210.02169990	+9.57568359	-6.18750000	-1.12939453	+45.32958984	-2.54882813	-57.91992188	+1832	+9.49658203	-5.40966797	-0.84375000	+8.06396484	-9.53613281	+18.12744141	+1692	+6.94775391	-9.55371094	-0.87890625	+59.69970703	+4.70214844	-19.62158203	+1628
+1458241210.02589990	+9.57128906	-6.20947266	-1.12939453	+45.08789063	-2.39501953	-57.91992188	+1832	+9.50097656	-5.42724609	-0.84814453	+7.82226563	-9.42626953	+18.03955078	+1692	+6.93457031	-9.55810547	-0.87890625	+59.56787109	+4.74609375	-19.53369141	+1624
+1458241210.03420000	+9.57128906	-6.23583984	-1.13378906	+44.73632813	-2.21923828	-57.91992188	+1828	+9.50537109	-5.44921875	-0.85253906	+7.47070313	-9.33837891	+17.90771484	+1692	+6.91259766	-9.57128906	-0.88330078	+59.28222656	+4.83398438	-19.35791016	+1612
+1458241210.03839990	+9.57128906	-6.24902344	-1.13378906	+44.53857422	-2.10937500	-57.94189453	+1828	+9.50976563	-5.46240234	-0.85253906	+7.27294922	-9.29443359	+17.86376953	+1692	+6.90380859	-9.58007813	-0.87890625	+59.17236328	+4.85595703	-19.31396484	+1604
+1458241210.04250000	+9.57128906	-6.25781250	-1.13378906	+44.36279297	-2.04345703	-57.94189453	+1828	+9.51416016	-5.47119141	-0.85253906	+7.11914063	-9.27246094	+17.81982422	+1692	+6.89941406	-9.58447266	-0.87890625	+59.06250000	+4.89990234	-19.24804688	+1600
+1458241210.04670000	+9.57568359	-6.27099609	-1.13378906	+44.18701172	-1.97753906	-57.96386719	+1828	+9.51855469	-5.47998047	-0.85253906	+6.94335938	-9.25048828	+17.77587891	+1692	+6.89501953	-9.58447266	-0.87890625	+58.95263672	+4.94384766	-19.22607422	+1592
+1458241210.05090000	+9.58007813	-6.28417969	-1.12939453	+43.98925781	-1.91162109	-57.98583984	+1828	+9.52294922	-5.48876953	-0.85253906	+6.76757813	-9.22851563	+17.75390625	+1692	+6.89062500	-9.58886719	-0.87451172	+58.86474609	+4.96582031	-19.20410156	+1588
+1458241210.05500010	+9.58007813	-6.29296875	-1.12939453	+43.81347656	-1.86767578	-58.00781250	+1828	+9.52734375	-5.49755859	-0.85253906	+6.59179688	-9.25048828	+17.73193359	+1692	+6.89062500	-9.58886719	-0.87011719	+58.79882813	+5.00976563	-19.18212891	+1584
+1458241210.06340000	+9.59326172	-6.31494141	-1.12500000	+43.46191406	-1.77978516	-58.05175781	+1832	+9.54052734	-5.51074219	-0.85253906	+6.26220703	-9.25048828	+17.68798828	+1688	+6.89062500	-9.59326172	-0.86132813	+58.66699219	+5.07568359	-19.18212891	+1572
+1458241210.06750010	+9.59765625	-6.32373047	-1.12500000	+43.28613281	-1.75781250	-58.09570313	+1832	+9.54931641	-5.51953125	-0.85253906	+6.10839844	-9.27246094	+17.68798828	+1684	+6.89501953	-9.59326172	-0.85693359	+58.60107422	+5.09765625	-19.20410156	+1568
+1458241210.07170010	+9.60205078	-6.33251953	-1.12060547	+43.13232422	-1.75781250	-58.13964844	+1832	+9.55371094	-5.52392578	-0.85253906	+5.95458984	-9.29443359	+17.66601563	+1684	+6.89941406	-9.59326172	-0.84814453	+58.55712891	+5.11962891	-19.22607422	+1568
+1458241210.07579990	+9.60644531	-6.34130859	-1.11621094	+43.00048828	-1.73583984	-58.18359375	+1836	+9.56250000	-5.52832031	-0.84814453	+5.84472656	-9.31640625	+17.64404297	+1680	+6.89941406	-9.58886719	-0.84375000	+58.53515625	+5.14160156	-19.24804688	+1564
+1458241210.07999990	+9.61523438	-6.35009766	-1.11181641	+42.84667969	-1.71386719	-58.24951172	+1836	+9.56689453	-5.53710938	-0.84814453	+5.69091797	-9.36035156	+17.62207031	+1676	+6.90380859	-9.58886719	-0.83935547	+58.49121094	+5.16357422	-19.29199219	+1564
+1458241210.08419990	+9.61962891	-6.35888672	-1.10742188	+42.71484375	-1.71386719	-58.29345703	+1840	+9.57128906	-5.54150391	-0.84375000	+5.55908203	-9.40429688	+17.60009766	+1676	+6.90820313	-9.58886719	-0.83056641	+58.44726563	+5.16357422	-19.33593750	+1564
+1458241210.09250000	+9.63281250	-6.36767578	-1.09863281	+42.51708984	-1.69189453	-58.40332031	+1848	+9.58447266	-5.55029297	-0.83935547	+5.38330078	-9.49218750	+17.55615234	+1668	+6.92138672	-9.58447266	-0.82177734	+58.38134766	+5.18554688	-19.44580078	+1568
+1458241210.09670000	+9.63720703	-6.37207031	-1.09423828	+42.40722656	-1.69189453	-58.44726563	+1848	+9.59326172	-5.55468750	-0.83935547	+5.27343750	-9.51416016	+17.53417969	+1664	+6.92578125	-9.58447266	-0.81738281	+58.33740234	+5.20751953	-19.48974609	+1568
+1458241210.10080000	+9.64160156	-6.37646484	-1.08984375	+42.31933594	-1.69189453	-58.51318359	+1852	+9.59765625	-5.55468750	-0.83496094	+5.22949219	-9.55810547	+17.51220703	+1664	+6.93017578	-9.58447266	-0.80859375	+58.29345703	+5.18554688	-19.55566406	+1568
+1458241210.10500000	+9.64599609	-6.38085938	-1.08544922	+42.25341797	-1.69189453	-58.57910156	+1856	+9.60205078	-5.55908203	-0.83496094	+5.16357422	-9.60205078	+17.46826172	+1664	+6.93017578	-9.58447266	-0.80859375	+58.24951172	+5.18554688	-19.59960938	+1568
+1458241210.10920000	+9.65039063	-6.38085938	-1.08105469	+42.18750000	-1.69189453	-58.64501953	+1860	+9.60644531	-5.55908203	-0.83056641	+5.07568359	-9.62402344	+17.42431641	+1660	+6.93457031	-9.58447266	-0.80419922	+58.18359375	+5.16357422	-19.64355469	+1568
+1458241210.11330010	+9.65478516	-6.38085938	-1.07666016	+42.14355469	-1.69189453	-58.71093750	+1864	+9.61083984	-5.56347656	-0.83056641	+5.05371094	-9.66796875	+17.38037109	+1664	+6.93457031	-9.58886719	-0.79980469	+58.11767578	+5.14160156	-19.70947266	+1568
+1458241210.12170000	+9.65917969	-6.38525391	-1.06787109	+42.03369141	-1.66992188	-58.84277344	+1872	+9.61962891	-5.56787109	-0.82177734	+4.96582031	-9.73388672	+17.27050781	+1664	+6.93457031	-9.59326172	-0.79980469	+57.98583984	+5.09765625	-19.79736328	+1568
+1458241210.12579990	+9.66357422	-6.38964844	-1.06347656	+41.98974609	-1.66992188	-58.88671875	+1876	+9.62402344	-5.56787109	-0.82177734	+4.94384766	-9.75585938	+17.22656250	+1664	+6.93457031	-9.59326172	-0.79980469	+57.89794922	+5.05371094	-19.81933594	+1568
+1458241210.13000010	+9.66357422	-6.38964844	-1.05908203	+41.94580078	-1.64794922	-58.93066406	+1880	+9.62841797	-5.57226563	-0.82177734	+4.89990234	-9.77783203	+17.18261719	+1664	+6.93017578	-9.59765625	-0.79980469	+57.81005859	+5.03173828	-19.86328125	+1568
+1458241210.13420010	+9.66357422	-6.39404297	-1.05908203	+41.90185547	-1.64794922	-58.97460938	+1880	+9.62841797	-5.57666016	-0.81738281	+4.85595703	-9.77783203	+17.13867188	+1664	+6.93017578	-9.60205078	-0.79980469	+57.72216797	+4.98779297	-19.88525391	+1568
+1458241210.13829990	+9.66796875	-6.39404297	-1.05468750	+41.87988281	-1.62597656	-59.01855469	+1884	+9.63281250	-5.57666016	-0.81738281	+4.85595703	-9.79980469	+17.09472656	+1668	+6.92578125	-9.60644531	-0.80419922	+57.65625000	+4.96582031	-19.88525391	+1568
+1458241210.14249990	+9.66796875	-6.39404297	-1.05468750	+41.85791016	-1.62597656	-59.06250000	+1888	+9.63281250	-5.57666016	-0.81738281	+4.81201172	-9.82177734	+17.05078125	+1668	+6.92138672	-9.61083984	-0.80419922	+57.56835938	+4.92187500	-19.90722656	+1568
+1458241210.15080000	+9.66796875	-6.39843750	-1.05029297	+41.79199219	-1.58203125	-59.12841797	+1896	+9.63720703	-5.58544922	-0.81298828	+4.76806641	-9.84375000	+16.98486328	+1676	+6.91259766	-9.61962891	-0.80859375	+57.41455078	+4.87792969	-19.92919922	+1564
+1458241210.15500000	+9.66796875	-6.39843750	-1.04589844	+41.77001953	-1.58203125	-59.17236328	+1896	+9.63720703	-5.58544922	-0.81298828	+4.74609375	-9.84375000	+16.94091797	+1680	+6.91259766	-9.61962891	-0.80859375	+57.37060547	+4.85595703	-19.92919922	+1564
+1458241210.15910010	+9.66796875	-6.40283203	-1.04589844	+41.74804688	-1.56005859	-59.19433594	+1900	+9.63720703	-5.58984375	-0.81298828	+4.72412109	-9.84375000	+16.91894531	+1684	+6.90820313	-9.62402344	-0.80859375	+57.30468750	+4.85595703	-19.92919922	+1560
+1458241210.16330000	+9.66796875	-6.40722656	-1.04589844	+41.72607422	-1.53808594	-59.19433594	+1904	+9.63720703	-5.59423828	-0.81298828	+4.72412109	-9.84375000	+16.89697266	+1684	+6.90380859	-9.62841797	-0.80859375	+57.26074219	+4.83398438	-19.95117188	+1560
+1458241210.16750000	+9.66796875	-6.40722656	-1.04589844	+41.72607422	-1.53808594	-59.21630859	+1904	+9.63720703	-5.59423828	-0.81298828	+4.70214844	-9.84375000	+16.89697266	+1688	+6.90380859	-9.62841797	-0.80859375	+57.21679688	+4.83398438	-19.95117188	+1556
+1458241210.17160010	+9.66796875	-6.41162109	-1.04589844	+41.70410156	-1.51611328	-59.23828125	+1908	+9.63720703	-5.59863281	-0.81298828	+4.70214844	-9.84375000	+16.89697266	+1692	+6.90380859	-9.63281250	-0.80859375	+57.19482422	+4.83398438	-19.95117188	+1552
+1458241210.18000010	+9.66796875	-6.41601563	-1.04589844	+41.70410156	-1.51611328	-59.26025391	+1912	+9.63720703	-5.59863281	-0.81298828	+4.70214844	-9.84375000	+16.87500000	+1696	+6.90380859	-9.63281250	-0.80419922	+57.19482422	+4.85595703	-19.97314453	+1548
+1458241210.18409990	+9.66796875	-6.41601563	-1.04589844	+41.70410156	-1.51611328	-59.26025391	+1916	+9.63720703	-5.60302734	-0.81298828	+4.70214844	-9.84375000	+16.87500000	+1696	+6.90820313	-9.63281250	-0.79980469	+57.19482422	+4.87792969	-19.99511719	+1548
+1458241210.18829990	+9.66796875	-6.42041016	-1.04589844	+41.70410156	-1.51611328	-59.28222656	+1920	+9.63720703	-5.60302734	-0.81298828	+4.70214844	-9.84375000	+16.87500000	+1696	+6.90820313	-9.63720703	-0.79980469	+57.21679688	+4.87792969	-20.01708984	+1544
+1458241210.19250010	+9.67236328	-6.42041016	-1.04589844	+41.70410156	-1.51611328	-59.28222656	+1920	+9.63720703	-5.60302734	-0.81298828	+4.70214844	-9.84375000	+16.87500000	+1700	+6.91259766	-9.63720703	-0.79541016	+57.21679688	+4.89990234	-20.03906250	+1544
+1458241210.19660000	+9.67236328	-6.42041016	-1.04589844	+41.72607422	-1.49414063	-59.28222656	+1924	+9.63720703	-5.60742188	-0.81738281	+4.70214844	-9.84375000	+16.89697266	+1700	+6.91699219	-9.63281250	-0.79101563	+57.23876953	+4.92187500	-20.03906250	+1544
+1458241210.20079990	+9.67236328	-6.42480469	-1.04589844	+41.72607422	-1.49414063	-59.28222656	+1924	+9.63720703	-5.60742188	-0.81738281	+4.72412109	-9.84375000	+16.89697266	+1700	+6.91699219	-9.63281250	-0.78662109	+57.28271484	+4.94384766	-20.06103516	+1544
+1458241210.20910000	+9.67236328	-6.42480469	-1.04589844	+41.74804688	-1.49414063	-59.30419922	+1928	+9.63720703	-5.60742188	-0.81738281	+4.74609375	-9.84375000	+16.89697266	+1700	+6.92578125	-9.63281250	-0.77783203	+57.34863281	+4.98779297	-20.10498047	+1544
+1458241210.21330000	+9.67236328	-6.42480469	-1.04589844	+41.77001953	-1.49414063	-59.30419922	+1932	+9.63720703	-5.60742188	-0.81738281	+4.74609375	-9.84375000	+16.89697266	+1700	+6.93017578	-9.63281250	-0.77343750	+57.39257813	+5.00976563	-20.12695313	+1548
+1458241210.21750000	+9.67236328	-6.42919922	-1.04589844	+41.77001953	-1.49414063	-59.30419922	+1932	+9.63720703	-5.60742188	-0.81738281	+4.76806641	-9.84375000	+16.89697266	+1700	+6.93457031	-9.63281250	-0.76904297	+57.41455078	+5.05371094	-20.17089844	+1548
+1458241210.22160010	+9.67236328	-6.42919922	-1.04589844	+41.79199219	-1.49414063	-59.30419922	+1936	+9.63720703	-5.60742188	-0.81738281	+4.76806641	-9.84375000	+16.91894531	+1700	+6.93896484	-9.63281250	-0.76464844	+57.45849609	+5.07568359	-20.19287109	+1552
+1458241210.22580000	+9.67236328	-6.42919922	-1.04589844	+41.79199219	-1.49414063	-59.32617188	+1936	+9.63720703	-5.60742188	-0.81738281	+4.76806641	-9.82177734	+16.91894531	+1700	+6.94335938	-9.63281250	-0.76025391	+57.50244141	+5.09765625	-20.19287109	+1552
+1458241210.22989990	+9.67236328	-6.42919922	-1.04589844	+41.81396484	-1.47216797	-59.32617188	+1940	+9.63720703	-5.60742188	-0.81738281	+4.79003906	-9.82177734	+16.91894531	+1696	+6.94335938	-9.63281250	-0.76025391	+57.52441406	+5.11962891	-20.21484375	+1552
+1458241210.23830010	+9.67236328	-6.42919922	-1.04589844	+41.83593750	-1.47216797	-59.32617188	+1944	+9.63720703	-5.60742188	-0.81738281	+4.81201172	-9.82177734	+16.91894531	+1696	+6.94775391	-9.63281250	-0.75585938	+57.56835938	+5.14160156	-20.23681641	+1556
+1458241210.24239990	+9.67236328	-6.42919922	-1.04589844	+41.85791016	-1.45019531	-59.32617188	+1944	+9.63720703	-5.60742188	-0.81738281	+4.83398438	-9.82177734	+16.91894531	+1696	+6.94775391	-9.63720703	-0.75585938	+57.59033203	+5.14160156	-20.25878906	+1556
+1458241210.24659990	+9.67236328	-6.42919922	-1.05029297	+41.87988281	-1.45019531	-59.32617188	+1948	+9.63720703	-5.60742188	-0.81738281	+4.85595703	-9.79980469	+16.89697266	+1696	+6.94335938	-9.63720703	-0.75585938	+57.59033203	+5.14160156	-20.25878906	+1556
+1458241210.25079990	+9.67236328	-6.42919922	-1.05029297	+41.90185547	-1.42822266	-59.34814453	+1948	+9.63720703	-5.60742188	-0.82177734	+4.87792969	-9.79980469	+16.89697266	+1696	+6.94335938	-9.64160156	-0.75585938	+57.59033203	+5.14160156	-20.25878906	+1556
+1458241210.25490000	+9.67236328	-6.42919922	-1.05029297	+41.92382813	-1.42822266	-59.34814453	+1952	+9.63281250	-5.60742188	-0.82177734	+4.92187500	-9.77783203	+16.89697266	+1696	+6.94335938	-9.64160156	-0.75585938	+57.61230469	+5.14160156	-20.25878906	+1560
+1458241210.26329990	+9.66796875	-6.42480469	-1.05029297	+42.01171875	-1.36230469	-59.34814453	+1952	+9.63281250	-5.60302734	-0.82617188	+5.03173828	-9.71191406	+16.87500000	+1696	+6.93457031	-9.64599609	-0.76025391	+57.59033203	+5.14160156	-20.23681641	+1560
+1458241210.26740000	+9.66796875	-6.42480469	-1.05468750	+42.05566406	-1.34033203	-59.34814453	+1956	+9.62841797	-5.60302734	-0.82617188	+5.09765625	-9.66796875	+16.85302734	+1700	+6.93457031	-9.65039063	-0.76025391	+57.59033203	+5.11962891	-20.21484375	+1560
+1458241210.27160000	+9.66357422	-6.42041016	-1.05468750	+42.09960938	-1.29638672	-59.34814453	+1956	+9.62402344	-5.60302734	-0.82617188	+5.16357422	-9.64599609	+16.85302734	+1700	+6.93017578	-9.65478516	-0.76464844	+57.61230469	+5.11962891	-20.21484375	+1560
+1458241210.27580000	+9.66357422	-6.42041016	-1.05908203	+42.18750000	-1.25244141	-59.34814453	+1956	+9.61962891	-5.59863281	-0.83056641	+5.27343750	-9.58007813	+16.83105469	+1700	+6.92578125	-9.65478516	-0.76464844	+57.61230469	+5.11962891	-20.19287109	+1560
+1458241210.27990010	+9.65917969	-6.41601563	-1.05908203	+42.25341797	-1.20849609	-59.34814453	+1960	+9.61962891	-5.59423828	-0.83496094	+5.36132813	-9.51416016	+16.80908203	+1700	+6.92578125	-9.65917969	-0.76904297	+57.63427734	+5.09765625	-20.19287109	+1560
+1458241210.28410010	+9.65917969	-6.41601563	-1.06347656	+42.34130859	-1.16455078	-59.32617188	+1960	+9.61523438	-5.59423828	-0.83496094	+5.44921875	-9.47021484	+16.80908203	+1704	+6.92578125	-9.65917969	-0.76904297	+57.65625000	+5.09765625	-20.19287109	+1560
+1458241210.29239990	+9.65039063	-6.40722656	-1.06787109	+42.56103516	-1.07666016	-59.30419922	+1960	+9.60644531	-5.58984375	-0.83935547	+5.64697266	-9.38232422	+16.80908203	+1704	+6.92578125	-9.65917969	-0.76904297	+57.76611328	+5.11962891	-20.19287109	+1556
+1458241210.29660010	+9.65039063	-6.40283203	-1.07226563	+42.64892578	-1.03271484	-59.28222656	+1960	+9.60205078	-5.58544922	-0.84375000	+5.73486328	-9.36035156	+16.80908203	+1704	+6.92578125	-9.65917969	-0.76904297	+57.83203125	+5.14160156	-20.19287109	+1552
+1458241210.30069990	+9.64599609	-6.39843750	-1.07226563	+42.75878906	-0.98876953	-59.26025391	+1960	+9.60205078	-5.58105469	-0.84375000	+5.82275391	-9.31640625	+16.83105469	+1704	+6.93017578	-9.65917969	-0.76464844	+57.94189453	+5.14160156	-20.21484375	+1552
+1458241210.30489990	+9.64599609	-6.39404297	-1.07666016	+42.84667969	-0.94482422	-59.26025391	+1960	+9.59765625	-5.57666016	-0.84375000	+5.88867188	-9.29443359	+16.85302734	+1700	+6.93457031	-9.65917969	-0.76464844	+58.02978516	+5.18554688	-20.21484375	+1552
+1458241210.30909990	+9.64599609	-6.38964844	-1.08105469	+42.95654297	-0.92285156	-59.23828125	+1960	+9.59326172	-5.57226563	-0.84814453	+5.97656250	-9.29443359	+16.87500000	+1700	+6.93896484	-9.65478516	-0.76025391	+58.13964844	+5.20751953	-20.23681641	+1556
+1458241210.31320000	+9.64599609	-6.38964844	-1.08105469	+43.04443359	-0.90087891	-59.21630859	+1956	+9.59326172	-5.57226563	-0.84814453	+6.04248047	-9.27246094	+16.89697266	+1696	+6.94775391	-9.65039063	-0.75585938	+58.27148438	+5.22949219	-20.28076172	+1556
+1458241210.31740000	+9.64160156	-6.38525391	-1.08105469	+43.13232422	-0.90087891	-59.21630859	+1956	+9.58886719	-5.56787109	-0.84814453	+6.13037109	-9.27246094	+16.91894531	+1692	+6.95654297	-9.65039063	-0.74707031	+58.40332031	+5.27343750	-20.30273438	+1560
+1458241210.32570000	+9.64160156	-6.37646484	-1.08544922	+43.30810547	-0.85693359	-59.17236328	+1956	+9.58447266	-5.55908203	-0.85253906	+6.26220703	-9.22851563	+16.96289063	+1688	+6.96972656	-9.64160156	-0.73828125	+58.66699219	+5.33935547	-20.34667969	+1568
+1458241210.32990000	+9.64160156	-6.37207031	-1.08984375	+43.39599609	-0.83496094	-59.15039063	+1956	+9.58007813	-5.55468750	-0.85253906	+6.32812500	-9.22851563	+16.98486328	+1684	+6.97851563	-9.63720703	-0.73388672	+58.77685547	+5.38330078	-20.36865234	+1572
+1458241210.33410000	+9.64160156	-6.37207031	-1.08984375	+43.46191406	-0.83496094	-59.12841797	+1952	+9.58007813	-5.55029297	-0.85253906	+6.41601563	-9.20654297	+17.00683594	+1680	+6.98291016	-9.63720703	-0.72949219	+58.90869141	+5.40527344	-20.39062500	+1576
+1458241210.33820010	+9.63720703	-6.36767578	-1.09423828	+43.52783203	-0.81298828	-59.12841797	+1952	+9.57568359	-5.55029297	-0.85693359	+6.45996094	-9.18457031	+17.02880859	+1676	+6.98730469	-9.63281250	-0.72509766	+59.01855469	+5.42724609	-20.39062500	+1580
+1458241210.34240010	+9.63720703	-6.36328125	-1.09423828	+43.59375000	-0.79101563	-59.10644531	+1948	+9.57128906	-5.54589844	-0.85693359	+6.52587891	-9.16259766	+17.02880859	+1672	+6.99169922	-9.63281250	-0.72509766	+59.10644531	+5.44921875	-20.41259766	+1580
+1458241210.34660010	+9.63281250	-6.35888672	-1.09423828	+43.65966797	-0.76904297	-59.10644531	+1948	+9.57128906	-5.54150391	-0.85693359	+6.59179688	-9.14062500	+17.02880859	+1668	+6.99609375	-9.62841797	-0.72070313	+59.19433594	+5.44921875	-20.39062500	+1584
+1458241210.35489990	+9.62841797	-6.35449219	-1.09863281	+43.76953125	-0.74707031	-59.08447266	+1944	+9.56689453	-5.53710938	-0.85693359	+6.70166016	-9.11865234	+17.02880859	+1660	+6.99609375	-9.62841797	-0.72509766	+59.30419922	+5.44921875	-20.36865234	+1588
+1458241210.35910010	+9.62841797	-6.35009766	-1.09863281	+43.83544922	-0.72509766	-59.08447266	+1940	+9.56250000	-5.53271484	-0.85693359	+6.74560547	-9.07470703	+17.02880859	+1656	+6.99609375	-9.62841797	-0.72509766	+59.32617188	+5.44921875	-20.34667969	+1588
+1458241210.36319990	+9.62402344	-6.35009766	-1.09863281	+43.87939453	-0.70312500	-59.06250000	+1936	+9.56250000	-5.53271484	-0.85693359	+6.78955078	-9.05273438	+17.02880859	+1656	+6.99169922	-9.62841797	-0.72949219	+59.37011719	+5.42724609	-20.32470703	+1592
+1458241210.36739990	+9.61962891	-6.34570313	-1.09863281	+43.92333984	-0.68115234	-59.06250000	+1932	+9.55810547	-5.52832031	-0.86132813	+6.83349609	-9.03076172	+17.00683594	+1652	+6.99169922	-9.62841797	-0.72949219	+59.39208984	+5.42724609	-20.30273438	+1592
+1458241210.37159990	+9.61962891	-6.34130859	-1.10302734	+43.96728516	-0.65917969	-59.06250000	+1928	+9.55371094	-5.52392578	-0.86132813	+6.87744141	-9.00878906	+17.00683594	+1648	+6.98730469	-9.63281250	-0.73388672	+59.39208984	+5.40527344	-20.28076172	+1592
+1458241210.37570000	+9.61523438	-6.33691406	-1.10302734	+43.98925781	-0.63720703	-59.06250000	+1924	+9.55371094	-5.52392578	-0.85693359	+6.92138672	-9.00878906	+16.98486328	+1648	+6.98291016	-9.63281250	-0.73828125	+59.41406250	+5.38330078	-20.25878906	+1596
+1458241210.38400010	+9.61083984	-6.33251953	-1.09863281	+44.07714844	-0.61523438	-59.08447266	+1916	+9.54931641	-5.51953125	-0.85693359	+7.00927734	-8.98681641	+16.96289063	+1644	+6.97412109	-9.63281250	-0.74707031	+59.41406250	+5.31738281	-20.19287109	+1596
+1458241210.38820000	+9.60644531	-6.32812500	-1.09863281	+44.09912109	-0.61523438	-59.08447266	+1912	+9.54931641	-5.51513672	-0.85693359	+7.03125000	-8.96484375	+16.96289063	+1644	+6.96972656	-9.63720703	-0.75146484	+59.41406250	+5.29541016	-20.17089844	+1596
+1458241210.39650010	+9.60644531	-6.32373047	-1.09863281	+44.16503906	-0.61523438	-59.08447266	+1904	+9.54492188	-5.51074219	-0.85693359	+7.09716797	-8.96484375	+16.96289063	+1648	+6.96093750	-9.63720703	-0.75585938	+59.43603516	+5.25146484	-20.14892578	+1592
+1458241210.40070010	+9.60205078	-6.31933594	-1.09863281	+44.18701172	-0.61523438	-59.08447266	+1900	+9.54492188	-5.50634766	-0.85253906	+7.11914063	-8.98681641	+16.98486328	+1648	+6.96093750	-9.63720703	-0.75585938	+59.45800781	+5.22949219	-20.14892578	+1588
+1458241210.40899990	+9.60205078	-6.31494141	-1.09863281	+44.25292969	-0.63720703	-59.10644531	+1892	+9.54492188	-5.50195313	-0.85253906	+7.18505859	-9.00878906	+17.00683594	+1648	+6.95654297	-9.63281250	-0.76025391	+59.50195313	+5.20751953	-20.14892578	+1584
+1458241210.41319990	+9.60205078	-6.31054688	-1.09423828	+44.27490234	-0.65917969	-59.10644531	+1888	+9.54492188	-5.50195313	-0.85253906	+7.20703125	-9.03076172	+17.02880859	+1648	+6.96093750	-9.63281250	-0.76025391	+59.54589844	+5.18554688	-20.17089844	+1580
+1458241210.41739990	+9.60205078	-6.31054688	-1.09423828	+44.29687500	-0.68115234	-59.10644531	+1888	+9.54052734	-5.49755859	-0.84814453	+7.20703125	-9.05273438	+17.05078125	+1652	+6.96093750	-9.62841797	-0.75585938	+59.56787109	+5.18554688	-20.19287109	+1580
+1458241210.42150000	+9.60205078	-6.30615234	-1.09423828	+44.31884766	-0.70312500	-59.10644531	+1884	+9.54492188	-5.49755859	-0.84814453	+7.22900391	-9.07470703	+17.07275391	+1652	+6.96533203	-9.62841797	-0.75585938	+59.61181641	+5.16357422	-20.21484375	+1580
+1458241210.42569990	+9.60205078	-6.30615234	-1.09423828	+44.34082031	-0.72509766	-59.10644531	+1880	+9.54492188	-5.49316406	-0.84375000	+7.25097656	-9.09667969	+17.09472656	+1648	+6.96533203	-9.62402344	-0.75585938	+59.65576172	+5.16357422	-20.23681641	+1580
+1458241210.43400000	+9.60644531	-6.30175781	-1.09423828	+44.38476563	-0.76904297	-59.10644531	+1876	+9.54492188	-5.48876953	-0.84375000	+7.27294922	-9.16259766	+17.13867188	+1648	+6.97412109	-9.61962891	-0.74707031	+59.74365234	+5.16357422	-20.28076172	+1580
+1458241210.43820000	+9.60644531	-6.29736328	-1.09423828	+44.38476563	-0.79101563	-59.10644531	+1876	+9.54492188	-5.48876953	-0.84375000	+7.27294922	-9.18457031	+17.18261719	+1648	+6.97851563	-9.61523438	-0.74707031	+59.76562500	+5.16357422	-20.32470703	+1580
+1458241210.44240000	+9.60644531	-6.29736328	-1.09423828	+44.38476563	-0.81298828	-59.10644531	+1876	+9.54492188	-5.48876953	-0.83935547	+7.27294922	-9.20654297	+17.20458984	+1644	+6.97851563	-9.61523438	-0.74267578	+59.80957031	+5.16357422	-20.34667969	+1580
+1458241210.44650010	+9.61083984	-6.29736328	-1.08984375	+44.40673828	-0.83496094	-59.10644531	+1872	+9.54492188	-5.48437500	-0.83935547	+7.29492188	-9.22851563	+17.22656250	+1640	+6.98291016	-9.61083984	-0.74267578	+59.85351563	+5.16357422	-20.36865234	+1580
+1458241210.45070000	+9.61083984	-6.29736328	-1.08984375	+44.40673828	-0.85693359	-59.10644531	+1872	+9.54492188	-5.48437500	-0.83935547	+7.29492188	-9.25048828	+17.24853516	+1640	+6.98730469	-9.61083984	-0.74267578	+59.87548828	+5.16357422	-20.39062500	+1584
+1458241210.45900010	+9.61083984	-6.29296875	-1.08984375	+44.42871094	-0.90087891	-59.10644531	+1868	+9.54492188	-5.47998047	-0.83496094	+7.29492188	-9.29443359	+17.29248047	+1632	+6.99169922	-9.60644531	-0.73828125	+59.91943359	+5.14160156	-20.41259766	+1584
+1458241210.46320010	+9.61523438	-6.29296875	-1.08984375	+44.42871094	-0.92285156	-59.10644531	+1868	+9.54492188	-5.47998047	-0.83496094	+7.29492188	-9.31640625	+17.31445313	+1632	+6.99169922	-9.60205078	-0.73388672	+59.94140625	+5.14160156	-20.43457031	+1588
+1458241210.46729990	+9.61523438	-6.29296875	-1.08984375	+44.42871094	-0.92285156	-59.10644531	+1868	+9.54492188	-5.47998047	-0.83496094	+7.29492188	-9.31640625	+17.33642578	+1628	+6.99609375	-9.60205078	-0.73388672	+59.96337891	+5.14160156	-20.45654297	+1588
+1458241210.47149990	+9.61523438	-6.28857422	-1.08984375	+44.45068359	-0.94482422	-59.10644531	+1868	+9.54492188	-5.47998047	-0.83496094	+7.29492188	-9.31640625	+17.35839844	+1624	+6.99609375	-9.60205078	-0.73388672	+59.98535156	+5.14160156	-20.45654297	+1588
+1458241210.47569990	+9.61523438	-6.28857422	-1.08984375	+44.45068359	-0.96679688	-59.10644531	+1868	+9.54492188	-5.47558594	-0.83496094	+7.29492188	-9.33837891	+17.35839844	+1620	+6.99609375	-9.60205078	-0.73388672	+59.98535156	+5.11962891	-20.47851563	+1588
+1458241210.47980000	+9.61523438	-6.28857422	-1.08984375	+44.45068359	-0.96679688	-59.10644531	+1864	+9.54492188	-5.47558594	-0.83056641	+7.29492188	-9.33837891	+17.38037109	+1620	+6.99609375	-9.59765625	-0.73388672	+59.98535156	+5.11962891	-20.47851563	+1588
+1458241210.48819990	+9.61523438	-6.28857422	-1.08984375	+44.45068359	-0.98876953	-59.10644531	+1864	+9.54492188	-5.47558594	-0.83056641	+7.29492188	-9.33837891	+17.40234375	+1612	+6.99609375	-9.59765625	-0.73388672	+60.00732422	+5.09765625	-20.47851563	+1592
+1458241210.49230000	+9.61523438	-6.28417969	-1.08984375	+44.45068359	-0.98876953	-59.10644531	+1864	+9.54492188	-5.47558594	-0.83056641	+7.29492188	-9.33837891	+17.40234375	+1612	+6.99609375	-9.59765625	-0.73388672	+60.00732422	+5.09765625	-20.47851563	+1592
+1458241210.49650000	+9.61523438	-6.28417969	-1.08544922	+44.47265625	-0.98876953	-59.08447266	+1864	+9.54492188	-5.47558594	-0.83056641	+7.29492188	-9.33837891	+17.42431641	+1608	+6.99609375	-9.59765625	-0.73828125	+60.00732422	+5.07568359	-20.47851563	+1592
+1458241210.50070000	+9.61523438	-6.28417969	-1.08544922	+44.47265625	-0.98876953	-59.08447266	+1860	+9.54492188	-5.47558594	-0.83056641	+7.29492188	-9.31640625	+17.42431641	+1608	+6.99609375	-9.59765625	-0.73828125	+59.98535156	+5.07568359	-20.45654297	+1592
+1458241210.50480010	+9.61523438	-6.28417969	-1.08544922	+44.47265625	-1.01074219	-59.08447266	+1860	+9.54492188	-5.47558594	-0.83056641	+7.29492188	-9.31640625	+17.42431641	+1608	+6.99169922	-9.59765625	-0.73828125	+59.98535156	+5.05371094	-20.45654297	+1592
+1458241210.50900010	+9.61523438	-6.28417969	-1.08544922	+44.47265625	-1.01074219	-59.08447266	+1860	+9.54492188	-5.47119141	-0.83056641	+7.29492188	-9.31640625	+17.44628906	+1604	+6.99169922	-9.59765625	-0.74267578	+59.98535156	+5.05371094	-20.43457031	+1592
+1458241210.51729990	+9.61083984	-6.27978516	-1.08544922	+44.47265625	-1.01074219	-59.08447266	+1860	+9.54492188	-5.47119141	-0.83056641	+7.29492188	-9.29443359	+17.44628906	+1604	+6.98730469	-9.59765625	-0.74707031	+59.96337891	+5.00976563	-20.41259766	+1592
+1458241210.52150010	+9.61083984	-6.27978516	-1.08544922	+44.47265625	-1.01074219	-59.08447266	+1860	+9.54492188	-5.47119141	-0.83056641	+7.29492188	-9.29443359	+17.46826172	+1604	+6.98730469	-9.59765625	-0.74707031	+59.94140625	+5.00976563	-20.41259766	+1592
+1458241210.52570010	+9.61083984	-6.27978516	-1.08544922	+44.49462891	-1.01074219	-59.08447266	+1856	+9.54492188	-5.47119141	-0.83056641	+7.29492188	-9.29443359	+17.46826172	+1604	+6.98291016	-9.59765625	-0.74707031	+59.94140625	+4.98779297	-20.39062500	+1592
+1458241210.52979990	+9.61083984	-6.27978516	-1.08544922	+44.49462891	-1.03271484	-59.08447266	+1856	+9.54052734	-5.47119141	-0.83056641	+7.29492188	-9.29443359	+17.49023438	+1604	+6.98291016	-9.59765625	-0.75146484	+59.94140625	+4.98779297	-20.39062500	+1592
+1458241210.53399990	+9.61083984	-6.27978516	-1.08544922	+44.49462891	-1.03271484	-59.08447266	+1856	+9.54052734	-5.47119141	-0.83056641	+7.29492188	-9.27246094	+17.51220703	+1604	+6.98291016	-9.59765625	-0.75146484	+59.94140625	+4.98779297	-20.39062500	+1592
+1458241210.53810000	+9.61083984	-6.27978516	-1.08544922	+44.49462891	-1.03271484	-59.08447266	+1856	+9.54052734	-5.47119141	-0.83056641	+7.29492188	-9.27246094	+17.53417969	+1604	+6.98291016	-9.59765625	-0.75146484	+59.94140625	+4.96582031	-20.36865234	+1592
+1458241210.54650000	+9.61083984	-6.27978516	-1.08105469	+44.49462891	-1.05468750	-59.08447266	+1856	+9.54052734	-5.47119141	-0.82617188	+7.27294922	-9.27246094	+17.57812500	+1608	+6.98291016	-9.59765625	-0.75146484	+59.96337891	+4.96582031	-20.36865234	+1588
+1458241210.55060010	+9.61083984	-6.27978516	-1.08105469	+44.49462891	-1.05468750	-59.08447266	+1856	+9.54052734	-5.47558594	-0.82617188	+7.27294922	-9.27246094	+17.60009766	+1608	+6.98291016	-9.59765625	-0.75146484	+59.96337891	+4.96582031	-20.36865234	+1588
+1458241210.55480000	+9.61083984	-6.27978516	-1.08105469	+44.49462891	-1.07666016	-59.08447266	+1856	+9.54052734	-5.47558594	-0.82617188	+7.27294922	-9.29443359	+17.62207031	+1604	+6.98291016	-9.59326172	-0.75146484	+59.98535156	+4.96582031	-20.39062500	+1588
+1458241210.55900000	+9.61083984	-6.27978516	-1.08105469	+44.49462891	-1.07666016	-59.08447266	+1856	+9.54052734	-5.47558594	-0.82617188	+7.27294922	-9.29443359	+17.64404297	+1604	+6.98730469	-9.59326172	-0.75146484	+59.98535156	+4.96582031	-20.39062500	+1588
+1458241210.56310010	+9.61083984	-6.27978516	-1.08105469	+44.49462891	-1.09863281	-59.08447266	+1852	+9.54052734	-5.47558594	-0.82617188	+7.27294922	-9.29443359	+17.66601563	+1604	+6.98730469	-9.59326172	-0.74707031	+60.00732422	+4.96582031	-20.39062500	+1588
+1458241210.57150010	+9.61083984	-6.27978516	-1.08105469	+44.51660156	-1.12060547	-59.08447266	+1852	+9.54052734	-5.47558594	-0.82617188	+7.25097656	-9.31640625	+17.73193359	+1600	+6.98730469	-9.59326172	-0.74707031	+60.02929688	+4.98779297	-20.41259766	+1588
+1458241210.57559990	+9.61083984	-6.27978516	-1.08105469	+44.51660156	-1.12060547	-59.06250000	+1852	+9.54052734	-5.47558594	-0.82617188	+7.25097656	-9.31640625	+17.75390625	+1600	+6.99169922	-9.59326172	-0.74707031	+60.05126953	+4.98779297	-20.41259766	+1588
+1458241210.57979990	+9.61523438	-6.27978516	-1.08105469	+44.51660156	-1.14257813	-59.06250000	+1852	+9.54052734	-5.47558594	-0.82617188	+7.25097656	-9.31640625	+17.77587891	+1600	+6.99169922	-9.58886719	-0.74267578	+60.05126953	+4.98779297	-20.41259766	+1588
+1458241210.58400010	+9.61523438	-6.27978516	-1.08105469	+44.51660156	-1.14257813	-59.06250000	+1852	+9.54052734	-5.47558594	-0.82617188	+7.25097656	-9.33837891	+17.79785156	+1596	+6.99169922	-9.58886719	-0.74267578	+60.05126953	+4.98779297	-20.41259766	+1588
+1458241210.58810000	+9.61523438	-6.27978516	-1.08105469	+44.51660156	-1.16455078	-59.06250000	+1856	+9.54052734	-5.47558594	-0.82617188	+7.25097656	-9.33837891	+17.79785156	+1596	+6.99169922	-9.58886719	-0.74267578	+60.07324219	+4.98779297	-20.43457031	+1588
+1458241210.59229990	+9.61523438	-6.27978516	-1.08105469	+44.51660156	-1.16455078	-59.06250000	+1856	+9.54052734	-5.47558594	-0.82617188	+7.25097656	-9.33837891	+17.81982422	+1592	+6.99169922	-9.58886719	-0.74267578	+60.07324219	+4.98779297	-20.43457031	+1592
+1458241210.60060000	+9.61523438	-6.27978516	-1.08105469	+44.51660156	-1.18652344	-59.06250000	+1856	+9.54052734	-5.47558594	-0.82177734	+7.25097656	-9.36035156	+17.81982422	+1588	+6.99169922	-9.58886719	-0.74267578	+60.07324219	+4.98779297	-20.43457031	+1592
+1458241210.60480000	+9.61083984	-6.27978516	-1.07666016	+44.53857422	-1.20849609	-59.06250000	+1856	+9.54052734	-5.47558594	-0.82177734	+7.27294922	-9.36035156	+17.84179688	+1588	+6.99169922	-9.58886719	-0.74267578	+60.07324219	+4.98779297	-20.43457031	+1592
+1458241210.60890010	+9.61083984	-6.27978516	-1.07666016	+44.53857422	-1.20849609	-59.06250000	+1856	+9.54052734	-5.47558594	-0.82177734	+7.27294922	-9.36035156	+17.84179688	+1584	+6.99169922	-9.58886719	-0.74267578	+60.09521484	+4.98779297	-20.43457031	+1592
+1458241210.61310010	+9.61083984	-6.27539063	-1.07666016	+44.53857422	-1.20849609	-59.06250000	+1856	+9.54052734	-5.47119141	-0.82177734	+7.27294922	-9.36035156	+17.84179688	+1584	+6.99169922	-9.58886719	-0.74267578	+60.09521484	+4.98779297	-20.43457031	+1592
+1458241210.61730000	+9.61083984	-6.27539063	-1.07666016	+44.53857422	-1.23046875	-59.06250000	+1856	+9.54052734	-5.47119141	-0.82177734	+7.27294922	-9.36035156	+17.81982422	+1584	+6.99169922	-9.58886719	-0.74267578	+60.07324219	+4.98779297	-20.43457031	+1592
+1458241210.62560010	+9.61083984	-6.27539063	-1.07666016	+44.56054688	-1.23046875	-59.06250000	+1856	+9.54052734	-5.47119141	-0.81738281	+7.29492188	-9.36035156	+17.81982422	+1584	+6.99169922	-9.58886719	-0.74267578	+60.07324219	+4.96582031	-20.43457031	+1592
+1458241210.62980010	+9.61083984	-6.27539063	-1.07666016	+44.56054688	-1.23046875	-59.06250000	+1856	+9.54052734	-5.47119141	-0.81738281	+7.29492188	-9.36035156	+17.81982422	+1584	+6.99169922	-9.58886719	-0.74267578	+60.07324219	+4.96582031	-20.43457031	+1592
+1458241210.63389990	+9.61083984	-6.27539063	-1.07666016	+44.56054688	-1.25244141	-59.06250000	+1856	+9.54052734	-5.47119141	-0.81738281	+7.29492188	-9.36035156	+17.81982422	+1584	+6.99169922	-9.58886719	-0.74267578	+60.07324219	+4.96582031	-20.43457031	+1592
+1458241210.63809990	+9.61083984	-6.27539063	-1.07666016	+44.58251953	-1.25244141	-59.06250000	+1856	+9.54052734	-5.47119141	-0.81738281	+7.31689453	-9.36035156	+17.81982422	+1584	+6.98730469	-9.58886719	-0.74267578	+60.07324219	+4.96582031	-20.41259766	+1592
+1458241210.64229990	+9.60644531	-6.27539063	-1.07666016	+44.58251953	-1.25244141	-59.06250000	+1856	+9.54052734	-5.47119141	-0.81738281	+7.31689453	-9.38232422	+17.81982422	+1584	+6.98730469	-9.58886719	-0.74707031	+60.07324219	+4.94384766	-20.41259766	+1592
+1458241210.65060000	+9.60644531	-6.27099609	-1.07666016	+44.60449219	-1.27441406	-59.06250000	+1856	+9.54052734	-5.47119141	-0.81738281	+7.33886719	-9.38232422	+17.81982422	+1588	+6.98730469	-9.58886719	-0.74707031	+60.07324219	+4.94384766	-20.41259766	+1592
+1458241210.65479990	+9.60644531	-6.27099609	-1.07666016	+44.60449219	-1.27441406	-59.06250000	+1856	+9.54052734	-5.47119141	-0.81738281	+7.33886719	-9.38232422	+17.81982422	+1588	+6.98730469	-9.58886719	-0.74707031	+60.07324219	+4.92187500	-20.41259766	+1592
+1458241210.65890000	+9.60644531	-6.27099609	-1.07666016	+44.62646484	-1.29638672	-59.06250000	+1856	+9.54052734	-5.47119141	-0.81738281	+7.33886719	-9.38232422	+17.81982422	+1588	+6.98730469	-9.58886719	-0.74707031	+60.07324219	+4.92187500	-20.41259766	+1588
+1458241210.66310000	+9.60644531	-6.27099609	-1.07666016	+44.62646484	-1.29638672	-59.06250000	+1856	+9.54052734	-5.46679688	-0.81738281	+7.36083984	-9.38232422	+17.81982422	+1588	+6.98730469	-9.58886719	-0.74707031	+60.07324219	+4.92187500	-20.41259766	+1588
+1458241210.66730000	+9.60644531	-6.27099609	-1.07226563	+44.64843750	-1.29638672	-59.06250000	+1856	+9.53613281	-5.46679688	-0.81738281	+7.36083984	-9.38232422	+17.84179688	+1588	+6.98730469	-9.58886719	-0.74707031	+60.09521484	+4.92187500	-20.41259766	+1588
+1458241210.67140010	+9.60644531	-6.27099609	-1.07226563	+44.64843750	-1.31835938	-59.06250000	+1856	+9.53613281	-5.46679688	-0.81298828	+7.38281250	-9.40429688	+17.84179688	+1592	+6.98730469	-9.58886719	-0.74707031	+60.11718750	+4.92187500	-20.41259766	+1588
+1458241210.67560010	+9.60644531	-6.26660156	-1.07226563	+44.67041016	-1.34033203	-59.06250000	+1856	+9.53613281	-5.46679688	-0.81298828	+7.38281250	-9.40429688	+17.86376953	+1592	+6.98730469	-9.58886719	-0.74267578	+60.11718750	+4.92187500	-20.41259766	+1588
+1458241210.68390010	+9.60644531	-6.26660156	-1.07226563	+44.71435547	-1.36230469	-59.06250000	+1856	+9.53613281	-5.46679688	-0.81298828	+7.42675781	-9.42626953	+17.88574219	+1592	+6.99169922	-9.58886719	-0.74267578	+60.16113281	+4.92187500	-20.41259766	+1592
+1458241210.68810010	+9.60644531	-6.26660156	-1.07226563	+44.71435547	-1.36230469	-59.06250000	+1860	+9.53613281	-5.46240234	-0.81298828	+7.44873047	-9.42626953	+17.90771484	+1592	+6.99169922	-9.58447266	-0.74267578	+60.18310547	+4.92187500	-20.41259766	+1592
+1458241210.69219990	+9.60644531	-6.26660156	-1.07226563	+44.73632813	-1.38427734	-59.04052734	+1860	+9.53613281	-5.46240234	-0.81298828	+7.47070313	-9.42626953	+17.92968750	+1588	+6.99609375	-9.58447266	-0.73828125	+60.20507813	+4.92187500	-20.43457031	+1592
+1458241210.69639990	+9.60644531	-6.26660156	-1.07226563	+44.75830078	-1.40625000	-59.04052734	+1860	+9.53613281	-5.46240234	-0.81298828	+7.49267578	-9.44824219	+17.95166016	+1588	+6.99609375	-9.58447266	-0.73828125	+60.22705078	+4.92187500	-20.43457031	+1596
+1458241210.70059990	+9.60644531	-6.26220703	-1.07226563	+44.78027344	-1.40625000	-59.04052734	+1860	+9.53613281	-5.46240234	-0.81298828	+7.51464844	-9.44824219	+17.97363281	+1588	+7.00048828	-9.58447266	-0.73828125	+60.27099609	+4.92187500	-20.43457031	+1596
+1458241210.70470000	+9.60644531	-6.26220703	-1.07226563	+44.80224609	-1.42822266	-59.04052734	+1860	+9.53173828	-5.45800781	-0.81298828	+7.53662109	-9.44824219	+17.99560547	+1584	+7.00048828	-9.58007813	-0.73388672	+60.29296875	+4.92187500	-20.43457031	+1596
+1458241210.71310000	+9.60644531	-6.26220703	-1.07226563	+44.84619141	-1.45019531	-59.04052734	+1860	+9.53173828	-5.45800781	-0.81298828	+7.58056641	-9.47021484	+18.03955078	+1580	+7.00488281	-9.58007813	-0.73388672	+60.33691406	+4.92187500	-20.43457031	+1600
+1458241210.71720000	+9.60644531	-6.26220703	-1.07226563	+44.86816406	-1.45019531	-59.04052734	+1860	+9.53173828	-5.45800781	-0.81298828	+7.62451172	-9.47021484	+18.03955078	+1580	+7.00488281	-9.58007813	-0.73388672	+60.35888672	+4.92187500	-20.43457031	+1604
+1458241210.72140000	+9.60644531	-6.25781250	-1.07226563	+44.89013672	-1.47216797	-59.04052734	+1860	+9.53173828	-5.45361328	-0.81298828	+7.64648438	-9.47021484	+18.06152344	+1580	+7.00488281	-9.58007813	-0.73388672	+60.35888672	+4.92187500	-20.43457031	+1604
+1458241210.72560000	+9.60644531	-6.25781250	-1.07226563	+44.91210938	-1.47216797	-59.04052734	+1860	+9.53173828	-5.45361328	-0.81298828	+7.66845703	-9.47021484	+18.06152344	+1576	+7.00488281	-9.58007813	-0.73388672	+60.38085938	+4.92187500	-20.43457031	+1604
+1458241210.72970010	+9.60644531	-6.25781250	-1.07226563	+44.93408203	-1.47216797	-59.04052734	+1864	+9.53173828	-5.45361328	-0.81298828	+7.69042969	-9.47021484	+18.06152344	+1576	+7.00488281	-9.58007813	-0.73388672	+60.38085938	+4.89990234	-20.43457031	+1604
+1458241210.73810010	+9.60205078	-6.25341797	-1.07226563	+44.97802734	-1.49414063	-59.01855469	+1860	+9.53173828	-5.45361328	-0.81298828	+7.71240234	-9.44824219	+18.06152344	+1576	+7.00048828	-9.58007813	-0.73388672	+60.38085938	+4.87792969	-20.41259766	+1608
+1458241210.74219990	+9.60205078	-6.25341797	-1.07226563	+45.00000000	-1.49414063	-59.01855469	+1860	+9.52734375	-5.45361328	-0.81298828	+7.73437500	-9.44824219	+18.06152344	+1576	+7.00048828	-9.58447266	-0.73828125	+60.38085938	+4.87792969	-20.41259766	+1608
+1458241210.74640010	+9.60205078	-6.25341797	-1.07226563	+45.02197266	-1.49414063	-59.04052734	+1860	+9.52734375	-5.44921875	-0.81298828	+7.75634766	-9.44824219	+18.06152344	+1576	+6.99609375	-9.58447266	-0.73828125	+60.38085938	+4.85595703	-20.39062500	+1608
+1458241210.75060010	+9.60205078	-6.25341797	-1.07226563	+45.02197266	-1.49414063	-59.04052734	+1860	+9.52734375	-5.44921875	-0.81298828	+7.75634766	-9.44824219	+18.06152344	+1580	+6.99609375	-9.58447266	-0.74267578	+60.38085938	+4.83398438	-20.39062500	+1608
+1458241210.75469990	+9.59765625	-6.25341797	-1.07226563	+45.04394531	-1.49414063	-59.04052734	+1860	+9.52734375	-5.44921875	-0.81298828	+7.77832031	-9.44824219	+18.06152344	+1580	+6.99609375	-9.58447266	-0.74267578	+60.35888672	+4.83398438	-20.36865234	+1608
+1458241210.75889990	+9.59765625	-6.24902344	-1.07226563	+45.06591797	-1.49414063	-59.01855469	+1860	+9.52734375	-5.44921875	-0.80859375	+7.77832031	-9.44824219	+18.06152344	+1580	+6.99169922	-9.58886719	-0.74267578	+60.35888672	+4.81201172	-20.36865234	+1608
+1458241210.76720000	+9.59765625	-6.24902344	-1.07226563	+45.08789063	-1.51611328	-59.01855469	+1856	+9.52734375	-5.44921875	-0.80859375	+7.80029297	-9.44824219	+18.06152344	+1584	+6.99169922	-9.58886719	-0.74707031	+60.33691406	+4.79003906	-20.34667969	+1608
+1458241210.77140000	+9.59765625	-6.24902344	-1.07226563	+45.08789063	-1.51611328	-59.01855469	+1856	+9.52734375	-5.44921875	-0.80859375	+7.80029297	-9.44824219	+18.06152344	+1588	+6.98730469	-9.58886719	-0.74707031	+60.35888672	+4.79003906	-20.34667969	+1604
+1458241210.77550010	+9.59765625	-6.24902344	-1.07226563	+45.08789063	-1.51611328	-59.01855469	+1856	+9.52734375	-5.44921875	-0.80859375	+7.80029297	-9.44824219	+18.06152344	+1588	+6.98730469	-9.58886719	-0.74707031	+60.35888672	+4.76806641	-20.34667969	+1604
+1458241210.77970000	+9.59765625	-6.24902344	-1.07226563	+45.10986328	-1.51611328	-59.01855469	+1856	+9.52734375	-5.44921875	-0.80859375	+7.80029297	-9.47021484	+18.06152344	+1588	+6.98730469	-9.58886719	-0.74707031	+60.35888672	+4.76806641	-20.34667969	+1604
+1458241210.78390000	+9.59765625	-6.24902344	-1.07226563	+45.10986328	-1.53808594	-59.01855469	+1852	+9.52734375	-5.44921875	-0.80859375	+7.80029297	-9.47021484	+18.08349609	+1592	+6.99169922	-9.58886719	-0.74707031	+60.38085938	+4.76806641	-20.34667969	+1600
+1458241210.78800010	+9.59765625	-6.24902344	-1.07226563	+45.10986328	-1.53808594	-59.01855469	+1852	+9.52734375	-5.44921875	-0.80859375	+7.80029297	-9.47021484	+18.08349609	+1592	+6.99169922	-9.58886719	-0.74707031	+60.38085938	+4.76806641	-20.36865234	+1600
+1458241210.79640010	+9.60205078	-6.24902344	-1.07226563	+45.13183594	-1.56005859	-59.01855469	+1852	+9.52734375	-5.44921875	-0.80859375	+7.82226563	-9.47021484	+18.08349609	+1592	+6.99609375	-9.58886719	-0.74267578	+60.42480469	+4.76806641	-20.36865234	+1600
+1458241210.80049990	+9.60205078	-6.24902344	-1.07226563	+45.13183594	-1.56005859	-59.01855469	+1852	+9.52734375	-5.44921875	-0.80859375	+7.82226563	-9.49218750	+18.10546875	+1596	+6.99609375	-9.58886719	-0.74267578	+60.42480469	+4.76806641	-20.36865234	+1600
+1458241210.80469990	+9.60205078	-6.24902344	-1.07226563	+45.13183594	-1.56005859	-59.01855469	+1848	+9.52734375	-5.44921875	-0.80859375	+7.82226563	-9.49218750	+18.10546875	+1596	+6.99609375	-9.58447266	-0.74267578	+60.44677734	+4.76806641	-20.39062500	+1600
+1458241210.80890010	+9.60205078	-6.24902344	-1.07226563	+45.13183594	-1.56005859	-59.01855469	+1848	+9.52734375	-5.44921875	-0.80859375	+7.82226563	-9.49218750	+18.12744141	+1596	+7.00048828	-9.58447266	-0.74267578	+60.46875000	+4.79003906	-20.39062500	+1600
+1458241210.81300000	+9.60205078	-6.24902344	-1.06787109	+45.15380859	-1.58203125	-59.01855469	+1848	+9.52734375	-5.44921875	-0.80859375	+7.82226563	-9.49218750	+18.12744141	+1596	+7.00048828	-9.58447266	-0.73828125	+60.46875000	+4.79003906	-20.39062500	+1600
+1458241210.81719990	+9.60205078	-6.24902344	-1.06787109	+45.15380859	-1.58203125	-59.01855469	+1848	+9.52734375	-5.44921875	-0.80859375	+7.82226563	-9.51416016	+18.12744141	+1592	+7.00048828	-9.58447266	-0.73828125	+60.49072266	+4.79003906	-20.41259766	+1600
+1458241210.82550000	+9.60205078	-6.24902344	-1.06787109	+45.15380859	-1.60400391	-59.01855469	+1844	+9.52734375	-5.44921875	-0.80859375	+7.82226563	-9.51416016	+18.14941406	+1592	+7.00488281	-9.58447266	-0.73828125	+60.51269531	+4.79003906	-20.41259766	+1604
+1458241210.82970000	+9.60205078	-6.24902344	-1.06787109	+45.15380859	-1.60400391	-59.01855469	+1844	+9.52734375	-5.44921875	-0.80859375	+7.82226563	-9.51416016	+18.14941406	+1592	+7.00488281	-9.58447266	-0.73828125	+60.53466797	+4.79003906	-20.43457031	+1604
+1458241210.83390000	+9.60205078	-6.24902344	-1.06787109	+45.17578125	-1.60400391	-59.01855469	+1844	+9.52734375	-5.44921875	-0.80859375	+7.84423828	-9.51416016	+18.17138672	+1592	+7.00488281	-9.58007813	-0.73388672	+60.53466797	+4.79003906	-20.43457031	+1604
+1458241210.83800010	+9.60205078	-6.24902344	-1.06787109	+45.17578125	-1.60400391	-59.01855469	+1844	+9.52734375	-5.44921875	-0.80859375	+7.84423828	-9.53613281	+18.17138672	+1588	+7.00927734	-9.58007813	-0.73388672	+60.53466797	+4.79003906	-20.43457031	+1604
+1458241210.84220000	+9.60644531	-6.24902344	-1.06787109	+45.17578125	-1.60400391	-59.01855469	+1844	+9.52734375	-5.44921875	-0.80859375	+7.84423828	-9.53613281	+18.17138672	+1588	+7.00927734	-9.58007813	-0.73388672	+60.53466797	+4.79003906	-20.43457031	+1604
+1458241210.84629990	+9.60644531	-6.24902344	-1.06787109	+45.17578125	-1.62597656	-59.01855469	+1840	+9.52734375	-5.44921875	-0.80859375	+7.84423828	-9.53613281	+18.17138672	+1588	+7.00927734	-9.58007813	-0.73388672	+60.53466797	+4.79003906	-20.43457031	+1604
+1458241210.85470010	+9.60644531	-6.24902344	-1.06787109	+45.19775391	-1.62597656	-59.01855469	+1840	+9.52734375	-5.44921875	-0.80859375	+7.84423828	-9.53613281	+18.19335938	+1588	+7.00488281	-9.58447266	-0.73828125	+60.53466797	+4.79003906	-20.41259766	+1604
+1458241210.85879990	+9.60644531	-6.24902344	-1.06787109	+45.19775391	-1.62597656	-59.01855469	+1840	+9.52734375	-5.44921875	-0.80859375	+7.84423828	-9.53613281	+18.19335938	+1588	+7.00488281	-9.58447266	-0.73828125	+60.53466797	+4.79003906	-20.41259766	+1604
+1458241210.86299990	+9.60644531	-6.24902344	-1.06787109	+45.19775391	-1.62597656	-59.01855469	+1840	+9.52734375	-5.44921875	-0.80419922	+7.84423828	-9.53613281	+18.19335938	+1588	+7.00488281	-9.58447266	-0.73828125	+60.53466797	+4.76806641	-20.41259766	+1604
+1458241210.86719990	+9.60644531	-6.24902344	-1.06787109	+45.19775391	-1.62597656	-59.01855469	+1840	+9.52734375	-5.44921875	-0.80419922	+7.84423828	-9.53613281	+18.19335938	+1584	+7.00488281	-9.58447266	-0.73828125	+60.53466797	+4.76806641	-20.41259766	+1604
+1458241210.87130000	+9.60205078	-6.24902344	-1.06787109	+45.19775391	-1.62597656	-59.01855469	+1840	+9.52734375	-5.44921875	-0.80419922	+7.84423828	-9.53613281	+18.19335938	+1584	+7.00488281	-9.58447266	-0.73828125	+60.51269531	+4.76806641	-20.41259766	+1604
+1458241210.87550000	+9.60205078	-6.24902344	-1.06787109	+45.19775391	-1.62597656	-59.01855469	+1836	+9.52734375	-5.44921875	-0.80419922	+7.84423828	-9.53613281	+18.19335938	+1584	+7.00488281	-9.58447266	-0.73828125	+60.51269531	+4.76806641	-20.41259766	+1604
+1458241210.88380000	+9.60205078	-6.24902344	-1.06787109	+45.19775391	-1.62597656	-59.01855469	+1836	+9.52734375	-5.44921875	-0.80419922	+7.84423828	-9.53613281	+18.19335938	+1588	+7.00048828	-9.58447266	-0.74267578	+60.51269531	+4.74609375	-20.39062500	+1604
+1458241210.88800000	+9.60205078	-6.24902344	-1.06787109	+45.19775391	-1.62597656	-59.01855469	+1836	+9.52734375	-5.44921875	-0.80419922	+7.84423828	-9.53613281	+18.19335938	+1588	+7.00048828	-9.58447266	-0.74267578	+60.51269531	+4.74609375	-20.39062500	+1604
+1458241210.89220000	+9.60205078	-6.24902344	-1.06787109	+45.19775391	-1.64794922	-59.01855469	+1836	+9.52734375	-5.44921875	-0.80419922	+7.84423828	-9.53613281	+18.19335938	+1588	+7.00048828	-9.58447266	-0.74267578	+60.49072266	+4.74609375	-20.39062500	+1604
+1458241210.89630010	+9.60205078	-6.24902344	-1.06787109	+45.21972656	-1.64794922	-59.01855469	+1836	+9.52734375	-5.44921875	-0.80419922	+7.84423828	-9.53613281	+18.19335938	+1588	+7.00048828	-9.58447266	-0.74267578	+60.49072266	+4.74609375	-20.39062500	+1600
+1458241210.90050010	+9.60205078	-6.24902344	-1.06787109	+45.21972656	-1.64794922	-59.01855469	+1836	+9.52734375	-5.44921875	-0.80419922	+7.84423828	-9.53613281	+18.19335938	+1588	+7.00048828	-9.58447266	-0.74267578	+60.49072266	+4.72412109	-20.39062500	+1600
+1458241210.90879990	+9.60205078	-6.24462891	-1.06787109	+45.21972656	-1.64794922	-59.01855469	+1836	+9.52734375	-5.44921875	-0.80419922	+7.84423828	-9.53613281	+18.21533203	+1588	+7.00048828	-9.58447266	-0.74267578	+60.51269531	+4.72412109	-20.39062500	+1600
+1458241210.91300010	+9.60644531	-6.24462891	-1.06787109	+45.21972656	-1.64794922	-59.01855469	+1836	+9.52734375	-5.44921875	-0.80419922	+7.84423828	-9.55810547	+18.21533203	+1588	+7.00048828	-9.58447266	-0.74267578	+60.51269531	+4.72412109	-20.39062500	+1600
+1458241210.91710000	+9.60644531	-6.24462891	-1.06787109	+45.21972656	-1.66992188	-59.01855469	+1836	+9.52734375	-5.44921875	-0.80419922	+7.84423828	-9.55810547	+18.23730469	+1588	+7.00488281	-9.58447266	-0.73828125	+60.51269531	+4.72412109	-20.39062500	+1600
+1458241210.92129990	+9.60644531	-6.24462891	-1.06787109	+45.21972656	-1.66992188	-59.01855469	+1836	+9.52734375	-5.44921875	-0.80419922	+7.84423828	-9.55810547	+18.23730469	+1588	+7.00488281	-9.58447266	-0.73828125	+60.51269531	+4.72412109	-20.39062500	+1600
+1458241210.92549990	+9.60644531	-6.24462891	-1.06787109	+45.21972656	-1.66992188	-59.01855469	+1836	+9.52734375	-5.44921875	-0.80419922	+7.84423828	-9.55810547	+18.25927734	+1588	+7.00488281	-9.58447266	-0.73828125	+60.51269531	+4.72412109	-20.41259766	+1600
+1458241210.92960000	+9.60644531	-6.24462891	-1.06787109	+45.21972656	-1.69189453	-59.01855469	+1836	+9.52734375	-5.44921875	-0.80419922	+7.84423828	-9.58007813	+18.25927734	+1588	+7.00488281	-9.58447266	-0.73828125	+60.53466797	+4.72412109	-20.41259766	+1600
+1458241210.93380000	+9.60644531	-6.24462891	-1.06347656	+45.21972656	-1.69189453	-58.99658203	+1836	+9.52734375	-5.44921875	-0.80419922	+7.84423828	-9.58007813	+18.28125000	+1588	+7.00488281	-9.58447266	-0.73828125	+60.53466797	+4.72412109	-20.41259766	+1600
+1458241210.94210000	+9.60644531	-6.24462891	-1.06347656	+45.24169922	-1.71386719	-58.99658203	+1836	+9.53173828	-5.44921875	-0.79980469	+7.84423828	-9.60205078	+18.32519531	+1588	+7.00927734	-9.58447266	-0.73828125	+60.55664063	+4.72412109	-20.41259766	+1600
+1458241210.94630000	+9.60644531	-6.24462891	-1.06347656	+45.24169922	-1.71386719	-58.99658203	+1836	+9.53173828	-5.44921875	-0.79980469	+7.84423828	-9.62402344	+18.34716797	+1588	+7.00927734	-9.58007813	-0.73388672	+60.55664063	+4.72412109	-20.41259766	+1600
+1458241210.95050000	+9.60644531	-6.24462891	-1.06347656	+45.24169922	-1.73583984	-58.99658203	+1836	+9.53173828	-5.44921875	-0.79980469	+7.84423828	-9.62402344	+18.36914063	+1584	+7.00927734	-9.58007813	-0.73388672	+60.57861328	+4.72412109	-20.43457031	+1604
+1458241210.95460010	+9.60644531	-6.24462891	-1.06347656	+45.24169922	-1.73583984	-58.99658203	+1840	+9.53173828	-5.44921875	-0.79980469	+7.84423828	-9.64599609	+18.39111328	+1584	+7.01367188	-9.58007813	-0.73388672	+60.57861328	+4.72412109	-20.43457031	+1604
+1458241210.95880010	+9.60644531	-6.24462891	-1.06347656	+45.24169922	-1.75781250	-58.97460938	+1840	+9.53173828	-5.44921875	-0.79541016	+7.84423828	-9.64599609	+18.41308594	+1584	+7.01367188	-9.58007813	-0.73388672	+60.57861328	+4.72412109	-20.43457031	+1604
+1458241210.96300010	+9.60644531	-6.24462891	-1.06347656	+45.26367188	-1.75781250	-58.97460938	+1840	+9.53173828	-5.44482422	-0.79541016	+7.84423828	-9.64599609	+18.41308594	+1584	+7.01367188	-9.58007813	-0.73388672	+60.57861328	+4.70214844	-20.43457031	+1604
+1458241210.97129990	+9.60644531	-6.24462891	-1.06347656	+45.26367188	-1.77978516	-58.97460938	+1840	+9.53173828	-5.44482422	-0.79541016	+7.84423828	-9.64599609	+18.43505859	+1580	+7.01367188	-9.58007813	-0.73388672	+60.57861328	+4.68017578	-20.41259766	+1604
+1458241210.97550010	+9.60644531	-6.24462891	-1.06347656	+45.26367188	-1.80175781	-58.97460938	+1840	+9.53173828	-5.44482422	-0.79541016	+7.84423828	-9.66796875	+18.45703125	+1580	+7.00927734	-9.58007813	-0.73828125	+60.57861328	+4.68017578	-20.41259766	+1604
+1458241210.97960000	+9.60644531	-6.24023438	-1.05908203	+45.26367188	-1.80175781	-58.97460938	+1844	+9.53173828	-5.44482422	-0.79541016	+7.84423828	-9.66796875	+18.45703125	+1580	+7.00927734	-9.58007813	-0.73828125	+60.57861328	+4.65820313	-20.41259766	+1604
+1458241210.98379990	+9.60644531	-6.24023438	-1.05908203	+45.28564453	-1.80175781	-58.97460938	+1844	+9.53173828	-5.44482422	-0.79541016	+7.84423828	-9.66796875	+18.45703125	+1580	+7.00927734	-9.58007813	-0.73828125	+60.55664063	+4.65820313	-20.41259766	+1604
+1458241210.98799990	+9.60644531	-6.24023438	-1.05908203	+45.28564453	-1.82373047	-58.97460938	+1844	+9.53173828	-5.44482422	-0.79101563	+7.84423828	-9.66796875	+18.45703125	+1584	+7.00927734	-9.58447266	-0.73828125	+60.55664063	+4.63623047	-20.39062500	+1608
+1458241210.99210000	+9.60644531	-6.24023438	-1.05908203	+45.28564453	-1.82373047	-58.97460938	+1844	+9.53173828	-5.44482422	-0.79101563	+7.86621094	-9.66796875	+18.45703125	+1584	+7.00927734	-9.58447266	-0.73828125	+60.55664063	+4.63623047	-20.39062500	+1608
+1458241211.00040010	+9.60644531	-6.24023438	-1.05908203	+45.30761719	-1.84570313	-58.97460938	+1844	+9.53173828	-5.44482422	-0.79101563	+7.86621094	-9.66796875	+18.47900391	+1584	+7.00488281	-9.58447266	-0.74267578	+60.53466797	+4.61425781	-20.36865234	+1608
+1458241211.00460000	+9.61083984	-6.24023438	-1.05908203	+45.30761719	-1.84570313	-58.97460938	+1844	+9.53173828	-5.44482422	-0.79101563	+7.86621094	-9.66796875	+18.47900391	+1588	+7.00488281	-9.58447266	-0.74267578	+60.51269531	+4.59228516	-20.36865234	+1608
+1458241211.00880000	+9.61083984	-6.24023438	-1.05468750	+45.30761719	-1.86767578	-58.97460938	+1844	+9.53173828	-5.44482422	-0.79101563	+7.86621094	-9.66796875	+18.47900391	+1588	+7.00488281	-9.58447266	-0.74267578	+60.51269531	+4.57031250	-20.36865234	+1608
+1458241211.01290010	+9.61083984	-6.24023438	-1.05468750	+45.30761719	-1.86767578	-58.97460938	+1844	+9.53173828	-5.44042969	-0.79101563	+7.86621094	-9.68994141	+18.50097656	+1592	+7.00488281	-9.58447266	-0.74267578	+60.51269531	+4.57031250	-20.36865234	+1608
+1458241211.01710010	+9.61083984	-6.23583984	-1.05468750	+45.32958984	-1.88964844	-58.97460938	+1844	+9.53173828	-5.44042969	-0.79101563	+7.86621094	-9.68994141	+18.50097656	+1592	+7.00488281	-9.58447266	-0.74707031	+60.51269531	+4.54833984	-20.36865234	+1604
+1458241211.02539990	+9.61083984	-6.23583984	-1.05468750	+45.32958984	-1.91162109	-58.97460938	+1844	+9.53613281	-5.44042969	-0.78662109	+7.88818359	-9.71191406	+18.52294922	+1596	+7.00488281	-9.58447266	-0.74707031	+60.51269531	+4.54833984	-20.36865234	+1604
+1458241211.02959990	+9.61083984	-6.23583984	-1.05468750	+45.32958984	-1.93359375	-58.97460938	+1848	+9.53613281	-5.44042969	-0.78662109	+7.88818359	-9.71191406	+18.54492188	+1596	+7.00488281	-9.58447266	-0.74267578	+60.51269531	+4.52636719	-20.39062500	+1604
+1458241211.03379990	+9.61083984	-6.23583984	-1.05468750	+45.32958984	-1.95556641	-58.97460938	+1848	+9.53613281	-5.44042969	-0.78662109	+7.88818359	-9.73388672	+18.54492188	+1596	+7.00927734	-9.58447266	-0.74267578	+60.53466797	+4.52636719	-20.39062500	+1604
+1458241211.03790000	+9.61523438	-6.23583984	-1.05029297	+45.35156250	-1.97753906	-58.97460938	+1848	+9.53613281	-5.44042969	-0.78662109	+7.88818359	-9.75585938	+18.56689453	+1596	+7.00927734	-9.58447266	-0.74267578	+60.53466797	+4.52636719	-20.41259766	+1604
+1458241211.04210000	+9.61523438	-6.23583984	-1.05029297	+45.35156250	-1.99951172	-58.97460938	+1848	+9.53613281	-5.44042969	-0.78662109	+7.88818359	-9.75585938	+18.58886719	+1596	+7.01367188	-9.58447266	-0.74267578	+60.55664063	+4.52636719	-20.41259766	+1604
+1458241211.04629990	+9.61523438	-6.23583984	-1.05029297	+45.35156250	-2.02148438	-58.97460938	+1848	+9.54052734	-5.44042969	-0.78222656	+7.91015625	-9.77783203	+18.61083984	+1596	+7.01367188	-9.58447266	-0.74267578	+60.55664063	+4.50439453	-20.41259766	+1608
+1458241211.05460000	+9.61962891	-6.23583984	-1.05029297	+45.35156250	-2.08740234	-58.95263672	+1852	+9.54052734	-5.44042969	-0.78222656	+7.91015625	-9.82177734	+18.65478516	+1596	+7.02246094	-9.58007813	-0.73828125	+60.60058594	+4.50439453	-20.45654297	+1608
+1458241211.05880000	+9.61962891	-6.24023438	-1.04589844	+45.35156250	-2.10937500	-58.95263672	+1852	+9.54052734	-5.44042969	-0.78222656	+7.91015625	-9.84375000	+18.67675781	+1596	+7.02246094	-9.58007813	-0.73828125	+60.62255859	+4.50439453	-20.45654297	+1608
+1458241211.06290010	+9.62402344	-6.24023438	-1.04589844	+45.35156250	-2.15332031	-58.95263672	+1852	+9.54492188	-5.44042969	-0.77783203	+7.91015625	-9.86572266	+18.69873047	+1592	+7.02685547	-9.58007813	-0.73388672	+60.64453125	+4.48242188	-20.47851563	+1612
+1458241211.06710000	+9.62402344	-6.24023438	-1.04589844	+45.37353516	-2.17529297	-58.95263672	+1856	+9.54492188	-5.44042969	-0.77783203	+7.93212891	-9.88769531	+18.72070313	+1592	+7.03125000	-9.58007813	-0.73388672	+60.66650391	+4.48242188	-20.47851563	+1612
+1458241211.07119990	+9.62402344	-6.24023438	-1.04589844	+45.37353516	-2.19726563	-58.93066406	+1856	+9.54492188	-5.44042969	-0.77783203	+7.93212891	-9.90966797	+18.72070313	+1592	+7.03125000	-9.58007813	-0.73388672	+60.66650391	+4.46044922	-20.50048828	+1612
+1458241211.07540010	+9.62402344	-6.24023438	-1.04589844	+45.37353516	-2.21923828	-58.93066406	+1856	+9.54492188	-5.44042969	-0.77783203	+7.93212891	-9.93164063	+18.74267578	+1588	+7.03564453	-9.58007813	-0.73388672	+60.66650391	+4.46044922	-20.50048828	+1612
+1458241211.07960010	+9.62841797	-6.24023438	-1.04589844	+45.37353516	-2.24121094	-58.93066406	+1860	+9.54492188	-5.44042969	-0.77343750	+7.93212891	-9.95361328	+18.74267578	+1588	+7.03564453	-9.58007813	-0.73388672	+60.68847656	+4.43847656	-20.52246094	+1616
+1458241211.08789990	+9.62841797	-6.24023438	-1.04150391	+45.37353516	-2.28515625	-58.95263672	+1864	+9.54931641	-5.44042969	-0.77343750	+7.95410156	-9.97558594	+18.76464844	+1588	+7.03564453	-9.58007813	-0.73828125	+60.66650391	+4.39453125	-20.52246094	+1616
+1458241211.09209990	+9.62841797	-6.24023438	-1.04150391	+45.37353516	-2.30712891	-58.95263672	+1864	+9.54931641	-5.44042969	-0.76904297	+7.95410156	-9.99755859	+18.76464844	+1588	+7.03564453	-9.58007813	-0.73828125	+60.64453125	+4.37255859	-20.50048828	+1616
+1458241211.09620000	+9.62841797	-6.24023438	-1.03710938	+45.39550781	-2.32910156	-58.95263672	+1864	+9.54931641	-5.44042969	-0.76904297	+7.95410156	-9.99755859	+18.76464844	+1588	+7.03564453	-9.58447266	-0.74267578	+60.62255859	+4.35058594	-20.50048828	+1616
+1458241211.10040000	+9.62841797	-6.24023438	-1.03710938	+45.39550781	-2.32910156	-58.97460938	+1868	+9.54931641	-5.44042969	-0.76904297	+7.95410156	-10.01953125	+18.76464844	+1588	+7.03125000	-9.58447266	-0.74267578	+60.60058594	+4.30664063	-20.50048828	+1616
+1458241211.10460000	+9.62841797	-6.24023438	-1.03710938	+45.39550781	-2.35107422	-58.97460938	+1868	+9.54931641	-5.44042969	-0.76904297	+7.95410156	-10.01953125	+18.74267578	+1588	+7.03125000	-9.58886719	-0.74707031	+60.57861328	+4.28466797	-20.50048828	+1616
+1458241211.10870000	+9.62841797	-6.24023438	-1.03271484	+45.39550781	-2.37304688	-58.97460938	+1868	+9.54931641	-5.44042969	-0.76904297	+7.97607422	-10.04150391	+18.74267578	+1588	+7.03125000	-9.58886719	-0.75146484	+60.55664063	+4.26269531	-20.50048828	+1616
+1458241211.11710000	+9.62841797	-6.24023438	-1.03271484	+45.41748047	-2.39501953	-59.01855469	+1872	+9.54931641	-5.44042969	-0.76464844	+7.97607422	-10.06347656	+18.74267578	+1592	+7.02685547	-9.59326172	-0.75585938	+60.51269531	+4.19677734	-20.50048828	+1616
+1458241211.12120010	+9.62841797	-6.23583984	-1.02832031	+45.43945313	-2.41699219	-59.01855469	+1872	+9.55371094	-5.44042969	-0.76464844	+7.99804688	-10.06347656	+18.74267578	+1592	+7.02685547	-9.59765625	-0.75585938	+60.49072266	+4.17480469	-20.50048828	+1612
+1458241211.12540010	+9.63281250	-6.23583984	-1.02832031	+45.43945313	-2.43896484	-59.04052734	+1876	+9.55371094	-5.44042969	-0.76464844	+7.99804688	-10.08544922	+18.74267578	+1596	+7.02685547	-9.59765625	-0.75585938	+60.46875000	+4.15283203	-20.50048828	+1612
+1458241211.12960000	+9.63281250	-6.23583984	-1.02832031	+45.43945313	-2.46093750	-59.04052734	+1876	+9.55371094	-5.44042969	-0.76464844	+7.99804688	-10.10742188	+18.74267578	+1596	+7.02685547	-9.60205078	-0.75585938	+60.46875000	+4.13085938	-20.52246094	+1608
+1458241211.13369990	+9.63281250	-6.23583984	-1.02392578	+45.46142578	-2.48291016	-59.06250000	+1880	+9.55371094	-5.44042969	-0.76025391	+8.02001953	-10.12939453	+18.76464844	+1600	+7.02685547	-9.60205078	-0.75585938	+60.46875000	+4.10888672	-20.52246094	+1604
+1458241211.13790010	+9.63281250	-6.23583984	-1.02392578	+45.46142578	-2.50488281	-59.06250000	+1880	+9.55371094	-5.44042969	-0.76025391	+8.02001953	-10.15136719	+18.76464844	+1600	+7.03125000	-9.60205078	-0.75585938	+60.46875000	+4.10888672	-20.54443359	+1604
+1458241211.14619990	+9.63720703	-6.23583984	-1.02392578	+45.48339844	-2.57080078	-59.08447266	+1884	+9.55810547	-5.44042969	-0.76025391	+8.04199219	-10.19531250	+18.78662109	+1604	+7.03564453	-9.60205078	-0.75146484	+60.49072266	+4.08691406	-20.61035156	+1604
+1458241211.15039990	+9.64160156	-6.23583984	-1.01953125	+45.50537109	-2.59277344	-59.10644531	+1888	+9.55810547	-5.44042969	-0.75585938	+8.06396484	-10.23925781	+18.80859375	+1604	+7.04003906	-9.60205078	-0.74707031	+60.51269531	+4.06494141	-20.65429688	+1604
+1458241211.15450000	+9.64160156	-6.24023438	-1.01953125	+45.50537109	-2.63671875	-59.10644531	+1888	+9.55810547	-5.44042969	-0.75585938	+8.06396484	-10.26123047	+18.80859375	+1604	+7.04882813	-9.60205078	-0.74707031	+60.53466797	+4.06494141	-20.67626953	+1604
+1458241211.15870000	+9.64160156	-6.24023438	-1.01953125	+45.52734375	-2.65869141	-59.12841797	+1892	+9.56250000	-5.44042969	-0.75585938	+8.08593750	-10.28320313	+18.83056641	+1608	+7.05322266	-9.60205078	-0.74267578	+60.55664063	+4.06494141	-20.72021484	+1604
+1458241211.16290000	+9.64599609	-6.24023438	-1.01513672	+45.52734375	-2.70263672	-59.12841797	+1892	+9.56250000	-5.44042969	-0.75585938	+8.10791016	-10.32714844	+18.85253906	+1608	+7.05761719	-9.59765625	-0.73828125	+60.60058594	+4.06494141	-20.76416016	+1608
