# Supplementary material for: A direct effect of perception on action when grasping a cup
Source: Sci Rep. 2018 Jan 9;8:171. doi: 10.1038/s41598-017-18591-5 (PMC5760564; doi:10.1038/s41598-017-18591-5)
Supplement: Supplementary file 6 — Supplementary Information [file 41598_2017_18591_MOESM6_ESM.zip › SciRep_Data/S02instruct/S02_100instruct_Tr59.dat]

+1000000000000.00000000	+0.00000000	+0.00000000	+0.00000000	+0.00000000	+0.00000000	+0.00000000	+0	+0.00000000	+0.00000000	+0.00000000	+0.00000000	+0.00000000	+0.00000000	+0	+0.00000000	+0.00000000	+0.00000000	+0.00000000	+0.00000000	+0.00000000	+0
+1458241211.16700010	+9.65039063	-6.24023438	-1.01513672	+45.54931641	-2.74658203	-59.12841797	+1896	+9.56250000	-5.44042969	-0.75146484	+8.10791016	-10.37109375	+18.87451172	+1608	+7.06640625	-9.59765625	-0.73388672	+60.62255859	+4.06494141	-20.80810547	+1608
+1458241211.17120000	+9.65039063	-6.24023438	-1.01513672	+45.54931641	-2.76855469	-59.12841797	+1896	+9.56250000	-5.44042969	-0.75146484	+8.12988281	-10.39306641	+18.89648438	+1608	+7.07080078	-9.59765625	-0.72949219	+60.66650391	+4.06494141	-20.83007813	+1612
+1458241211.17950010	+9.65478516	-6.24023438	-1.01074219	+45.57128906	-2.83447266	-59.15039063	+1904	+9.56689453	-5.44042969	-0.74707031	+8.15185547	-10.45898438	+18.94042969	+1608	+7.07958984	-9.59765625	-0.72070313	+60.73242188	+4.06494141	-20.89599609	+1616
+1458241211.18370010	+9.65478516	-6.24023438	-1.01074219	+45.59326172	-2.87841797	-59.15039063	+1904	+9.56689453	-5.44042969	-0.74707031	+8.17382813	-10.50292969	+18.96240234	+1608	+7.08398438	-9.59326172	-0.72070313	+60.73242188	+4.06494141	-20.91796875	+1620
+1458241211.18790010	+9.65917969	-6.24023438	-1.01074219	+45.59326172	-2.90039063	-59.17236328	+1908	+9.57128906	-5.44042969	-0.74707031	+8.17382813	-10.52490234	+18.96240234	+1608	+7.08398438	-9.59765625	-0.71630859	+60.75439453	+4.06494141	-20.93994141	+1620
+1458241211.19199990	+9.65917969	-6.24023438	-1.01074219	+45.61523438	-2.90039063	-59.17236328	+1912	+9.57128906	-5.44042969	-0.74707031	+8.19580078	-10.54687500	+18.98437500	+1608	+7.08837891	-9.59765625	-0.71630859	+60.75439453	+4.06494141	-20.93994141	+1624
+1458241211.19619990	+9.65917969	-6.24023438	-1.00634766	+45.63720703	-2.92236328	-59.17236328	+1912	+9.57128906	-5.44042969	-0.74267578	+8.19580078	-10.54687500	+18.98437500	+1608	+7.08837891	-9.59765625	-0.71630859	+60.75439453	+4.04296875	-20.93994141	+1624
+1458241217.98490000	+9.76904297	-6.04687500	-0.78662109	+48.58154297	-8.45947266	-58.35937500	+2152	+9.65039063	-5.28222656	-0.47460938	+8.70117188	-14.39208984	+21.48925781	+1788	+7.25537109	-9.54052734	-0.71191406	+61.74316406	+1.01074219	-22.96142578	+1688
+1458241217.99330000	+9.76904297	-6.04687500	-0.78662109	+48.58154297	-8.48144531	-58.35937500	+2152	+9.65039063	-5.28222656	-0.47460938	+8.70117188	-14.39208984	+21.48925781	+1788	+7.25976563	-9.53613281	-0.71191406	+61.78710938	+1.03271484	-22.96142578	+1688
+1458241217.99740000	+9.76904297	-6.04687500	-0.78662109	+48.58154297	-8.48144531	-58.35937500	+2152	+9.65039063	-5.27783203	-0.47460938	+8.70117188	-14.39208984	+21.51123047	+1788	+7.25976563	-9.53613281	-0.70751953	+61.78710938	+1.03271484	-22.98339844	+1688
+1458241218.00160000	+9.76904297	-6.04687500	-0.78662109	+48.58154297	-8.48144531	-58.35937500	+2152	+9.65039063	-5.27783203	-0.47460938	+8.70117188	-14.41406250	+21.51123047	+1788	+7.26416016	-9.53613281	-0.70751953	+61.80908203	+1.03271484	-22.98339844	+1688
+1458241218.00580000	+9.76904297	-6.04687500	-0.78662109	+48.58154297	-8.48144531	-58.33740234	+2152	+9.65039063	-5.27783203	-0.47460938	+8.70117188	-14.41406250	+21.51123047	+1788	+7.26416016	-9.53613281	-0.70751953	+61.80908203	+1.03271484	-23.00537109	+1688
+1458241218.00990010	+9.77343750	-6.04687500	-0.78662109	+48.58154297	-8.48144531	-58.33740234	+2152	+9.65039063	-5.27783203	-0.47460938	+8.70117188	-14.41406250	+21.53320313	+1788	+7.26855469	-9.53613281	-0.70312500	+61.83105469	+1.05468750	-23.00537109	+1688
+1458241218.01410010	+9.77343750	-6.04687500	-0.78662109	+48.58154297	-8.50341797	-58.33740234	+2152	+9.65039063	-5.27783203	-0.47460938	+8.70117188	-14.41406250	+21.53320313	+1788	+7.26855469	-9.53613281	-0.70312500	+61.85302734	+1.05468750	-23.02734375	+1688
+1458241218.01830010	+9.77343750	-6.04687500	-0.78662109	+48.58154297	-8.50341797	-58.33740234	+2152	+9.65039063	-5.27783203	-0.47460938	+8.70117188	-14.41406250	+21.55517578	+1788	+7.26855469	-9.53173828	-0.70312500	+61.85302734	+1.05468750	-23.02734375	+1688
+1458241218.02239990	+9.77343750	-6.04687500	-0.78662109	+48.58154297	-8.50341797	-58.33740234	+2152	+9.65039063	-5.27783203	-0.47460938	+8.70117188	-14.41406250	+21.55517578	+1788	+7.27294922	-9.53173828	-0.69873047	+61.89697266	+1.07666016	-23.04931641	+1692
+1458241218.02659990	+9.77343750	-6.04687500	-0.78662109	+48.58154297	-8.52539063	-58.33740234	+2152	+9.65039063	-5.27783203	-0.47460938	+8.70117188	-14.43603516	+21.57714844	+1788	+7.27734375	-9.52734375	-0.69433594	+61.91894531	+1.09863281	-23.07128906	+1696
+1458241218.03070000	+9.77343750	-6.04687500	-0.78662109	+48.58154297	-8.52539063	-58.33740234	+2152	+9.65478516	-5.27783203	-0.47460938	+8.70117188	-14.43603516	+21.59912109	+1788	+7.28173828	-9.52734375	-0.68994141	+61.94091797	+1.09863281	-23.09326172	+1696
+1458241218.03490000	+9.77343750	-6.04687500	-0.78662109	+48.58154297	-8.52539063	-58.31542969	+2152	+9.65478516	-5.27783203	-0.47460938	+8.70117188	-14.43603516	+21.59912109	+1784	+7.28613281	-9.52734375	-0.68994141	+61.98486328	+1.12060547	-23.11523438	+1700
+1458241218.03909990	+9.77343750	-6.04687500	-0.78662109	+48.60351563	-8.52539063	-58.31542969	+2152	+9.65478516	-5.27783203	-0.47460938	+8.67919922	-14.43603516	+21.62109375	+1784	+7.28613281	-9.52734375	-0.68554688	+61.98486328	+1.12060547	-23.11523438	+1704
+1458241218.04320000	+9.77783203	-6.04687500	-0.78662109	+48.60351563	-8.54736328	-58.31542969	+2152	+9.65478516	-5.27783203	-0.47460938	+8.67919922	-14.45800781	+21.62109375	+1784	+7.28613281	-9.52734375	-0.68554688	+62.00683594	+1.14257813	-23.11523438	+1704
+1458241218.04740000	+9.77783203	-6.04687500	-0.78662109	+48.60351563	-8.54736328	-58.31542969	+2152	+9.65478516	-5.27783203	-0.47460938	+8.67919922	-14.45800781	+21.62109375	+1784	+7.28613281	-9.52734375	-0.68554688	+61.98486328	+1.14257813	-23.11523438	+1704
+1458241218.05160000	+9.77783203	-6.04687500	-0.78662109	+48.60351563	-8.54736328	-58.31542969	+2152	+9.65478516	-5.27783203	-0.47460938	+8.67919922	-14.45800781	+21.62109375	+1784	+7.28613281	-9.52734375	-0.68554688	+61.98486328	+1.14257813	-23.11523438	+1708
+1458241218.05990000	+9.77783203	-6.04687500	-0.78662109	+48.60351563	-8.54736328	-58.31542969	+2152	+9.65478516	-5.27783203	-0.47460938	+8.67919922	-14.45800781	+21.62109375	+1784	+7.28613281	-9.52734375	-0.68994141	+61.96289063	+1.12060547	-23.11523438	+1708
+1458241218.06410000	+9.77783203	-6.04687500	-0.78662109	+48.60351563	-8.54736328	-58.31542969	+2152	+9.65478516	-5.27783203	-0.47460938	+8.67919922	-14.43603516	+21.62109375	+1780	+7.28173828	-9.52734375	-0.68994141	+61.94091797	+1.12060547	-23.11523438	+1708
+1458241218.06820010	+9.77343750	-6.04687500	-0.78662109	+48.60351563	-8.54736328	-58.31542969	+2152	+9.65478516	-5.27783203	-0.47460938	+8.67919922	-14.43603516	+21.62109375	+1780	+7.28173828	-9.52734375	-0.68994141	+61.94091797	+1.12060547	-23.09326172	+1712
+1458241218.07240010	+9.77343750	-6.04687500	-0.78662109	+48.60351563	-8.54736328	-58.31542969	+2152	+9.65478516	-5.27783203	-0.47460938	+8.67919922	-14.43603516	+21.62109375	+1780	+7.28173828	-9.53173828	-0.68994141	+61.94091797	+1.12060547	-23.09326172	+1712
+1458241218.08069990	+9.77343750	-6.04687500	-0.78662109	+48.60351563	-8.52539063	-58.31542969	+2152	+9.65478516	-5.27783203	-0.47021484	+8.67919922	-14.43603516	+21.59912109	+1780	+7.27734375	-9.53173828	-0.68994141	+61.91894531	+1.09863281	-23.09326172	+1712
+1458241218.08489990	+9.77343750	-6.04687500	-0.78662109	+48.60351563	-8.52539063	-58.31542969	+2152	+9.65478516	-5.27783203	-0.47021484	+8.67919922	-14.43603516	+21.59912109	+1780	+7.27734375	-9.53173828	-0.69433594	+61.89697266	+1.09863281	-23.09326172	+1712
+1458241218.08909990	+9.77343750	-6.04687500	-0.78662109	+48.60351563	-8.52539063	-58.31542969	+2152	+9.65478516	-5.27783203	-0.47021484	+8.67919922	-14.43603516	+21.59912109	+1780	+7.27734375	-9.53173828	-0.69433594	+61.89697266	+1.09863281	-23.07128906	+1712
+1458241218.09320000	+9.77343750	-6.04687500	-0.78662109	+48.60351563	-8.52539063	-58.31542969	+2152	+9.65478516	-5.27783203	-0.47021484	+8.67919922	-14.43603516	+21.59912109	+1780	+7.27734375	-9.53173828	-0.69433594	+61.89697266	+1.09863281	-23.07128906	+1712
+1458241218.09740000	+9.77343750	-6.04687500	-0.78662109	+48.60351563	-8.52539063	-58.31542969	+2152	+9.65478516	-5.28222656	-0.47021484	+8.67919922	-14.43603516	+21.59912109	+1780	+7.27734375	-9.53173828	-0.69433594	+61.89697266	+1.09863281	-23.07128906	+1712
+1458241218.10570000	+9.77343750	-6.04248047	-0.78662109	+48.60351563	-8.52539063	-58.31542969	+2152	+9.65478516	-5.28222656	-0.47021484	+8.67919922	-14.43603516	+21.59912109	+1780	+7.27734375	-9.53173828	-0.69433594	+61.89697266	+1.09863281	-23.07128906	+1708
+1458241218.10990000	+9.77343750	-6.04248047	-0.78662109	+48.60351563	-8.52539063	-58.31542969	+2152	+9.65478516	-5.28222656	-0.47021484	+8.67919922	-14.43603516	+21.59912109	+1780	+7.27734375	-9.53173828	-0.69433594	+61.89697266	+1.09863281	-23.07128906	+1708
+1458241218.11400010	+9.77343750	-6.04248047	-0.78662109	+48.60351563	-8.52539063	-58.31542969	+2152	+9.65478516	-5.28222656	-0.47021484	+8.67919922	-14.43603516	+21.62109375	+1776	+7.27734375	-9.53173828	-0.69433594	+61.89697266	+1.09863281	-23.07128906	+1708
+1458241218.11820010	+9.77343750	-6.04687500	-0.78662109	+48.60351563	-8.54736328	-58.31542969	+2152	+9.65478516	-5.28222656	-0.47460938	+8.67919922	-14.43603516	+21.62109375	+1776	+7.27734375	-9.53173828	-0.69433594	+61.89697266	+1.09863281	-23.07128906	+1708
+1458241218.12240000	+9.77343750	-6.04687500	-0.78662109	+48.60351563	-8.54736328	-58.31542969	+2152	+9.65478516	-5.28222656	-0.47460938	+8.67919922	-14.43603516	+21.62109375	+1776	+7.27734375	-9.53173828	-0.69433594	+61.89697266	+1.09863281	-23.07128906	+1708
+1458241218.12649990	+9.77343750	-6.04687500	-0.78662109	+48.60351563	-8.54736328	-58.31542969	+2152	+9.65478516	-5.27783203	-0.47460938	+8.67919922	-14.43603516	+21.62109375	+1776	+7.27734375	-9.53173828	-0.69433594	+61.89697266	+1.09863281	-23.07128906	+1708
+1458241218.13490010	+9.77343750	-6.04687500	-0.78662109	+48.60351563	-8.54736328	-58.31542969	+2152	+9.65478516	-5.27783203	-0.47460938	+8.67919922	-14.43603516	+21.62109375	+1776	+7.27734375	-9.53173828	-0.68994141	+61.89697266	+1.09863281	-23.09326172	+1708
+1458241218.13899990	+9.77343750	-6.04687500	-0.78662109	+48.60351563	-8.54736328	-58.31542969	+2152	+9.65478516	-5.27783203	-0.47460938	+8.67919922	-14.43603516	+21.62109375	+1776	+7.27734375	-9.53173828	-0.68994141	+61.89697266	+1.09863281	-23.09326172	+1708
+1458241218.14739990	+9.77343750	-6.04687500	-0.78662109	+48.60351563	-8.54736328	-58.31542969	+2152	+9.65478516	-5.27783203	-0.47460938	+8.67919922	-14.43603516	+21.62109375	+1776	+7.28173828	-9.53173828	-0.68994141	+61.91894531	+1.09863281	-23.09326172	+1708
+1458241218.15570000	+9.77343750	-6.04687500	-0.78662109	+48.60351563	-8.54736328	-58.29345703	+2152	+9.65478516	-5.27783203	-0.47460938	+8.67919922	-14.43603516	+21.62109375	+1776	+7.28173828	-9.53173828	-0.68994141	+61.91894531	+1.09863281	-23.09326172	+1708
+1458241218.15990000	+9.77343750	-6.04687500	-0.78662109	+48.60351563	-8.54736328	-58.29345703	+2152	+9.65478516	-5.27783203	-0.47460938	+8.67919922	-14.43603516	+21.62109375	+1776	+7.28173828	-9.53173828	-0.68994141	+61.89697266	+1.09863281	-23.09326172	+1708
+1458241218.16400000	+9.77343750	-6.04687500	-0.78662109	+48.60351563	-8.54736328	-58.29345703	+2152	+9.65478516	-5.27783203	-0.47460938	+8.67919922	-14.43603516	+21.62109375	+1776	+7.27734375	-9.53173828	-0.68994141	+61.89697266	+1.09863281	-23.09326172	+1708
+1458241218.16820000	+9.77343750	-6.04687500	-0.78662109	+48.60351563	-8.54736328	-58.29345703	+2152	+9.65478516	-5.27783203	-0.47460938	+8.67919922	-14.43603516	+21.62109375	+1776	+7.27734375	-9.53173828	-0.68994141	+61.89697266	+1.09863281	-23.07128906	+1708
+1458241218.18070010	+9.77343750	-6.04687500	-0.78662109	+48.60351563	-8.54736328	-58.29345703	+2152	+9.65478516	-5.27783203	-0.47460938	+8.67919922	-14.43603516	+21.62109375	+1776	+7.27734375	-9.53173828	-0.69433594	+61.87500000	+1.09863281	-23.07128906	+1708
+1458241218.18490000	+9.77343750	-6.04687500	-0.78662109	+48.60351563	-8.54736328	-58.29345703	+2152	+9.65478516	-5.27783203	-0.47460938	+8.67919922	-14.43603516	+21.62109375	+1776	+7.27734375	-9.53173828	-0.69433594	+61.87500000	+1.09863281	-23.07128906	+1708
+1458241218.18899990	+9.77343750	-6.04687500	-0.78662109	+48.60351563	-8.54736328	-58.29345703	+2152	+9.65478516	-5.27783203	-0.47460938	+8.65722656	-14.43603516	+21.62109375	+1776	+7.27294922	-9.53173828	-0.69433594	+61.87500000	+1.09863281	-23.07128906	+1708
+1458241218.19730000	+9.77343750	-6.04248047	-0.78662109	+48.60351563	-8.54736328	-58.29345703	+2152	+9.65478516	-5.28222656	-0.47460938	+8.65722656	-14.43603516	+21.62109375	+1776	+7.27294922	-9.53613281	-0.69433594	+61.85302734	+1.07666016	-23.04931641	+1708
+1458241218.20569990	+9.77343750	-6.04248047	-0.78662109	+48.60351563	-8.54736328	-58.29345703	+2152	+9.65478516	-5.28222656	-0.47460938	+8.65722656	-14.43603516	+21.62109375	+1776	+7.27294922	-9.53613281	-0.69873047	+61.83105469	+1.07666016	-23.04931641	+1708
+1458241218.21400000	+9.77343750	-6.04248047	-0.78662109	+48.60351563	-8.52539063	-58.29345703	+2156	+9.65478516	-5.28222656	-0.47460938	+8.65722656	-14.43603516	+21.62109375	+1776	+7.26855469	-9.53613281	-0.69873047	+61.83105469	+1.07666016	-23.02734375	+1708
+1458241218.22230010	+9.77343750	-6.04248047	-0.78662109	+48.60351563	-8.52539063	-58.29345703	+2156	+9.65478516	-5.28222656	-0.47460938	+8.65722656	-14.43603516	+21.62109375	+1776	+7.26855469	-9.53613281	-0.69873047	+61.83105469	+1.07666016	-23.02734375	+1704
+1458241218.23070000	+9.77343750	-6.04248047	-0.78662109	+48.60351563	-8.52539063	-58.29345703	+2156	+9.65478516	-5.28222656	-0.47460938	+8.65722656	-14.43603516	+21.62109375	+1776	+7.26855469	-9.53613281	-0.69873047	+61.83105469	+1.07666016	-23.02734375	+1704
+1458241218.23480010	+9.77343750	-6.04248047	-0.78662109	+48.60351563	-8.54736328	-58.29345703	+2156	+9.65478516	-5.28222656	-0.47460938	+8.65722656	-14.43603516	+21.62109375	+1776	+7.27294922	-9.53613281	-0.69873047	+61.83105469	+1.07666016	-23.02734375	+1704
+1458241218.23900010	+9.77343750	-6.04248047	-0.78662109	+48.60351563	-8.54736328	-58.29345703	+2156	+9.65478516	-5.28222656	-0.47460938	+8.65722656	-14.43603516	+21.62109375	+1776	+7.27294922	-9.53613281	-0.69873047	+61.83105469	+1.07666016	-23.02734375	+1704
+1458241218.24320010	+9.77343750	-6.04248047	-0.78662109	+48.60351563	-8.54736328	-58.29345703	+2156	+9.65478516	-5.28222656	-0.47460938	+8.65722656	-14.43603516	+21.62109375	+1776	+7.27294922	-9.53613281	-0.69873047	+61.83105469	+1.07666016	-23.04931641	+1704
+1458241218.24729990	+9.77343750	-6.04248047	-0.78662109	+48.60351563	-8.54736328	-58.29345703	+2156	+9.65478516	-5.28222656	-0.47460938	+8.65722656	-14.43603516	+21.62109375	+1776	+7.27294922	-9.53613281	-0.69873047	+61.83105469	+1.07666016	-23.04931641	+1704
+1458241218.25149990	+9.77343750	-6.04248047	-0.78662109	+48.60351563	-8.54736328	-58.29345703	+2156	+9.65478516	-5.28222656	-0.47460938	+8.65722656	-14.43603516	+21.62109375	+1776	+7.27294922	-9.53613281	-0.69873047	+61.85302734	+1.07666016	-23.04931641	+1704
+1458241218.25570010	+9.77343750	-6.04248047	-0.78662109	+48.60351563	-8.54736328	-58.29345703	+2156	+9.65478516	-5.28222656	-0.47460938	+8.65722656	-14.43603516	+21.64306641	+1776	+7.27294922	-9.53613281	-0.69873047	+61.85302734	+1.07666016	-23.04931641	+1704
+1458241218.26399990	+9.77343750	-6.04248047	-0.78662109	+48.60351563	-8.54736328	-58.29345703	+2156	+9.65478516	-5.28222656	-0.47460938	+8.65722656	-14.43603516	+21.64306641	+1776	+7.27294922	-9.53613281	-0.69433594	+61.85302734	+1.07666016	-23.04931641	+1704
+1458241218.26810000	+9.77343750	-6.04687500	-0.78662109	+48.60351563	-8.54736328	-58.29345703	+2156	+9.65478516	-5.28222656	-0.47460938	+8.65722656	-14.43603516	+21.64306641	+1776	+7.27294922	-9.53613281	-0.69433594	+61.85302734	+1.07666016	-23.04931641	+1704
+1458241218.27230000	+9.77343750	-6.04687500	-0.78662109	+48.60351563	-8.54736328	-58.29345703	+2156	+9.65478516	-5.28222656	-0.47460938	+8.65722656	-14.43603516	+21.64306641	+1776	+7.27294922	-9.53613281	-0.69433594	+61.85302734	+1.07666016	-23.04931641	+1704
+1458241218.27650000	+9.77343750	-6.04687500	-0.78662109	+48.60351563	-8.54736328	-58.29345703	+2156	+9.65478516	-5.28222656	-0.47460938	+8.65722656	-14.43603516	+21.64306641	+1776	+7.27294922	-9.53613281	-0.69433594	+61.85302734	+1.07666016	-23.04931641	+1700
+1458241218.28060010	+9.77343750	-6.04687500	-0.78662109	+48.60351563	-8.54736328	-58.29345703	+2156	+9.65478516	-5.28222656	-0.47460938	+8.65722656	-14.43603516	+21.64306641	+1776	+7.27294922	-9.53613281	-0.69433594	+61.85302734	+1.07666016	-23.04931641	+1700
+1458241218.28480010	+9.77343750	-6.04687500	-0.78662109	+48.60351563	-8.54736328	-58.29345703	+2156	+9.65478516	-5.28222656	-0.47460938	+8.65722656	-14.43603516	+21.64306641	+1780	+7.27294922	-9.53613281	-0.69433594	+61.85302734	+1.07666016	-23.04931641	+1700
+1458241218.29310010	+9.77343750	-6.04687500	-0.78662109	+48.60351563	-8.54736328	-58.29345703	+2156	+9.65478516	-5.28222656	-0.47460938	+8.65722656	-14.43603516	+21.64306641	+1780	+7.27294922	-9.53613281	-0.69873047	+61.85302734	+1.07666016	-23.04931641	+1700
+1458241218.29730010	+9.77343750	-6.04687500	-0.78662109	+48.60351563	-8.54736328	-58.29345703	+2156	+9.65478516	-5.28222656	-0.47460938	+8.65722656	-14.43603516	+21.64306641	+1780	+7.27294922	-9.53613281	-0.69873047	+61.85302734	+1.07666016	-23.04931641	+1700
+1458241218.30150010	+9.77343750	-6.04687500	-0.78662109	+48.60351563	-8.52539063	-58.29345703	+2156	+9.65478516	-5.28222656	-0.47460938	+8.65722656	-14.43603516	+21.62109375	+1780	+7.27294922	-9.53613281	-0.69873047	+61.83105469	+1.07666016	-23.04931641	+1700
+1458241218.30559990	+9.77343750	-6.04248047	-0.78662109	+48.60351563	-8.52539063	-58.29345703	+2156	+9.65478516	-5.28222656	-0.47460938	+8.65722656	-14.43603516	+21.62109375	+1780	+7.27294922	-9.53613281	-0.69873047	+61.83105469	+1.07666016	-23.02734375	+1700
+1458241218.30979990	+9.77343750	-6.04248047	-0.78662109	+48.60351563	-8.52539063	-58.29345703	+2156	+9.65478516	-5.28222656	-0.47460938	+8.65722656	-14.41406250	+21.62109375	+1780	+7.26855469	-9.53613281	-0.69873047	+61.83105469	+1.05468750	-23.02734375	+1700
+1458241218.31399990	+9.77343750	-6.04248047	-0.78662109	+48.60351563	-8.52539063	-58.29345703	+2156	+9.65478516	-5.28222656	-0.47460938	+8.65722656	-14.41406250	+21.62109375	+1780	+7.26855469	-9.53613281	-0.69873047	+61.80908203	+1.05468750	-23.02734375	+1700
+1458241218.31810000	+9.77343750	-6.04248047	-0.78662109	+48.60351563	-8.52539063	-58.29345703	+2156	+9.65478516	-5.28222656	-0.47460938	+8.65722656	-14.41406250	+21.62109375	+1780	+7.26855469	-9.53613281	-0.69873047	+61.80908203	+1.05468750	-23.02734375	+1700
+1458241218.32230000	+9.77343750	-6.04248047	-0.78662109	+48.60351563	-8.52539063	-58.29345703	+2156	+9.65478516	-5.28222656	-0.47460938	+8.65722656	-14.41406250	+21.62109375	+1780	+7.26855469	-9.53613281	-0.70312500	+61.80908203	+1.05468750	-23.02734375	+1700
+1458241218.32649990	+9.77343750	-6.04248047	-0.78662109	+48.60351563	-8.52539063	-58.29345703	+2156	+9.65478516	-5.28222656	-0.47460938	+8.65722656	-14.41406250	+21.62109375	+1780	+7.26855469	-9.53613281	-0.70312500	+61.80908203	+1.05468750	-23.02734375	+1700
+1458241218.33480000	+9.77343750	-6.04248047	-0.78662109	+48.58154297	-8.52539063	-58.29345703	+2156	+9.65039063	-5.28222656	-0.47460938	+8.65722656	-14.41406250	+21.62109375	+1780	+7.26416016	-9.53613281	-0.70312500	+61.78710938	+1.03271484	-23.00537109	+1700
+1458241218.33900000	+9.77343750	-6.04248047	-0.78662109	+48.58154297	-8.52539063	-58.29345703	+2156	+9.65039063	-5.28222656	-0.47460938	+8.65722656	-14.41406250	+21.62109375	+1780	+7.26416016	-9.53613281	-0.70312500	+61.78710938	+1.03271484	-23.00537109	+1696
+1458241218.34310010	+9.77343750	-6.04248047	-0.78662109	+48.58154297	-8.52539063	-58.29345703	+2156	+9.65039063	-5.28222656	-0.47460938	+8.65722656	-14.41406250	+21.62109375	+1780	+7.26416016	-9.53613281	-0.70312500	+61.78710938	+1.03271484	-23.00537109	+1696
+1458241218.34730010	+9.77343750	-6.04248047	-0.78662109	+48.58154297	-8.50341797	-58.29345703	+2156	+9.65039063	-5.28222656	-0.47460938	+8.65722656	-14.41406250	+21.62109375	+1780	+7.26416016	-9.53613281	-0.70312500	+61.78710938	+1.03271484	-23.00537109	+1696
+1458241218.35139990	+9.77343750	-6.04248047	-0.78662109	+48.58154297	-8.50341797	-58.29345703	+2156	+9.65039063	-5.28222656	-0.47460938	+8.65722656	-14.41406250	+21.62109375	+1780	+7.26416016	-9.53613281	-0.70312500	+61.78710938	+1.03271484	-23.00537109	+1696
+1458241218.35560010	+9.77343750	-6.04248047	-0.78662109	+48.58154297	-8.50341797	-58.31542969	+2156	+9.65039063	-5.28222656	-0.47460938	+8.65722656	-14.41406250	+21.62109375	+1780	+7.26855469	-9.53613281	-0.70312500	+61.78710938	+1.03271484	-23.00537109	+1696
+1458241218.35980010	+9.77343750	-6.04248047	-0.78662109	+48.58154297	-8.50341797	-58.31542969	+2156	+9.65039063	-5.28222656	-0.47460938	+8.65722656	-14.41406250	+21.62109375	+1780	+7.26855469	-9.53613281	-0.70312500	+61.80908203	+1.05468750	-23.02734375	+1696
+1458241218.36389990	+9.77343750	-6.04248047	-0.78662109	+48.58154297	-8.50341797	-58.31542969	+2156	+9.65039063	-5.28222656	-0.47460938	+8.65722656	-14.41406250	+21.62109375	+1780	+7.26855469	-9.53613281	-0.70312500	+61.80908203	+1.05468750	-23.02734375	+1696
+1458241218.36809990	+9.77343750	-6.04687500	-0.78662109	+48.58154297	-8.50341797	-58.31542969	+2156	+9.65039063	-5.28222656	-0.47460938	+8.65722656	-14.41406250	+21.62109375	+1784	+7.26855469	-9.53613281	-0.70312500	+61.80908203	+1.05468750	-23.02734375	+1696
+1458241218.37229990	+9.77343750	-6.04687500	-0.78662109	+48.58154297	-8.50341797	-58.31542969	+2156	+9.65039063	-5.28222656	-0.47460938	+8.65722656	-14.41406250	+21.62109375	+1784	+7.26855469	-9.53613281	-0.70312500	+61.80908203	+1.05468750	-23.02734375	+1696
+1458241218.37640000	+9.77343750	-6.04687500	-0.78662109	+48.58154297	-8.50341797	-58.31542969	+2156	+9.65039063	-5.28222656	-0.47460938	+8.65722656	-14.41406250	+21.62109375	+1784	+7.26855469	-9.53613281	-0.70312500	+61.83105469	+1.05468750	-23.02734375	+1696
+1458241218.38060000	+9.77343750	-6.04687500	-0.78662109	+48.58154297	-8.50341797	-58.31542969	+2156	+9.65039063	-5.28222656	-0.47460938	+8.65722656	-14.41406250	+21.62109375	+1784	+7.26855469	-9.53613281	-0.70312500	+61.83105469	+1.05468750	-23.02734375	+1696
+1458241218.38890000	+9.77343750	-6.04687500	-0.78662109	+48.58154297	-8.50341797	-58.31542969	+2160	+9.65039063	-5.28222656	-0.47460938	+8.65722656	-14.41406250	+21.62109375	+1780	+7.27294922	-9.53613281	-0.69873047	+61.85302734	+1.05468750	-23.04931641	+1696
+1458241218.39310000	+9.77343750	-6.04687500	-0.78662109	+48.58154297	-8.50341797	-58.31542969	+2160	+9.65039063	-5.28222656	-0.47460938	+8.65722656	-14.41406250	+21.62109375	+1780	+7.27294922	-9.53613281	-0.69873047	+61.85302734	+1.05468750	-23.04931641	+1696
+1458241218.39730000	+9.77343750	-6.04687500	-0.78662109	+48.58154297	-8.50341797	-58.31542969	+2160	+9.65039063	-5.28222656	-0.47460938	+8.65722656	-14.41406250	+21.59912109	+1780	+7.27294922	-9.53613281	-0.69873047	+61.85302734	+1.05468750	-23.04931641	+1696
+1458241218.40140010	+9.77343750	-6.04687500	-0.78662109	+48.58154297	-8.50341797	-58.31542969	+2160	+9.65039063	-5.28222656	-0.47460938	+8.65722656	-14.41406250	+21.59912109	+1780	+7.27294922	-9.53613281	-0.69873047	+61.85302734	+1.07666016	-23.04931641	+1696
+1458241218.40560010	+9.77343750	-6.04687500	-0.78662109	+48.58154297	-8.50341797	-58.31542969	+2160	+9.65039063	-5.28222656	-0.47460938	+8.65722656	-14.41406250	+21.59912109	+1780	+7.27294922	-9.53613281	-0.69873047	+61.85302734	+1.05468750	-23.04931641	+1696
+1458241218.40980010	+9.77343750	-6.04687500	-0.78662109	+48.58154297	-8.48144531	-58.31542969	+2160	+9.65039063	-5.28222656	-0.47460938	+8.65722656	-14.41406250	+21.59912109	+1780	+7.27294922	-9.53613281	-0.69873047	+61.85302734	+1.05468750	-23.04931641	+1696
+1458241218.41389990	+9.77343750	-6.04687500	-0.78662109	+48.55957031	-8.48144531	-58.31542969	+2160	+9.65039063	-5.28222656	-0.47460938	+8.65722656	-14.41406250	+21.59912109	+1780	+7.27294922	-9.53613281	-0.70312500	+61.85302734	+1.05468750	-23.04931641	+1696
+1458241218.41810010	+9.77343750	-6.04687500	-0.78662109	+48.55957031	-8.48144531	-58.31542969	+2160	+9.65039063	-5.28222656	-0.47460938	+8.65722656	-14.41406250	+21.59912109	+1780	+7.26855469	-9.53613281	-0.70312500	+61.83105469	+1.05468750	-23.04931641	+1696
+1458241218.42220000	+9.76904297	-6.04687500	-0.78662109	+48.55957031	-8.48144531	-58.31542969	+2160	+9.65039063	-5.28222656	-0.47460938	+8.65722656	-14.41406250	+21.59912109	+1780	+7.26855469	-9.53613281	-0.70312500	+61.83105469	+1.05468750	-23.04931641	+1696
+1458241218.42639990	+9.76904297	-6.04248047	-0.78662109	+48.55957031	-8.45947266	-58.33740234	+2160	+9.65039063	-5.28222656	-0.47460938	+8.65722656	-14.41406250	+21.57714844	+1780	+7.26855469	-9.53613281	-0.70312500	+61.83105469	+1.05468750	-23.04931641	+1696
+1458241218.43059990	+9.76904297	-6.04248047	-0.78662109	+48.55957031	-8.45947266	-58.33740234	+2160	+9.65039063	-5.28222656	-0.47460938	+8.65722656	-14.41406250	+21.57714844	+1780	+7.26855469	-9.53613281	-0.70312500	+61.83105469	+1.05468750	-23.04931641	+1696
+1458241218.43470000	+9.76904297	-6.04248047	-0.78662109	+48.55957031	-8.45947266	-58.33740234	+2160	+9.65039063	-5.28222656	-0.47460938	+8.65722656	-14.41406250	+21.57714844	+1784	+7.26855469	-9.53613281	-0.70312500	+61.80908203	+1.05468750	-23.02734375	+1696
+1458241218.44310000	+9.76904297	-6.04248047	-0.78662109	+48.55957031	-8.43750000	-58.35937500	+2160	+9.65039063	-5.28222656	-0.47460938	+8.65722656	-14.41406250	+21.55517578	+1784	+7.26416016	-9.53613281	-0.70312500	+61.80908203	+1.05468750	-23.02734375	+1696
+1458241218.44720010	+9.76904297	-6.04248047	-0.78662109	+48.55957031	-8.43750000	-58.35937500	+2156	+9.65039063	-5.28222656	-0.47460938	+8.65722656	-14.41406250	+21.55517578	+1784	+7.26416016	-9.53613281	-0.70751953	+61.80908203	+1.03271484	-23.02734375	+1692
+1458241218.45560000	+9.76904297	-6.04687500	-0.78662109	+48.53759766	-8.41552734	-58.38134766	+2156	+9.65039063	-5.28222656	-0.47460938	+8.65722656	-14.41406250	+21.55517578	+1784	+7.26416016	-9.54052734	-0.70751953	+61.78710938	+1.03271484	-23.02734375	+1692
+1458241218.46390010	+9.76904297	-6.04687500	-0.78662109	+48.53759766	-8.41552734	-58.40332031	+2156	+9.65039063	-5.28222656	-0.47460938	+8.65722656	-14.41406250	+21.53320313	+1784	+7.26416016	-9.54052734	-0.70751953	+61.78710938	+1.03271484	-23.02734375	+1692
+1458241218.46810010	+9.76904297	-6.04687500	-0.78662109	+48.53759766	-8.41552734	-58.40332031	+2156	+9.65039063	-5.28222656	-0.47460938	+8.65722656	-14.41406250	+21.53320313	+1784	+7.26416016	-9.54052734	-0.70751953	+61.78710938	+1.03271484	-23.04931641	+1692
+1458241218.47219990	+9.76904297	-6.04687500	-0.78662109	+48.53759766	-8.41552734	-58.40332031	+2156	+9.65039063	-5.28222656	-0.47460938	+8.65722656	-14.41406250	+21.53320313	+1784	+7.26416016	-9.53613281	-0.70751953	+61.78710938	+1.03271484	-23.04931641	+1692
+1458241218.47639990	+9.76904297	-6.04687500	-0.78662109	+48.53759766	-8.41552734	-58.40332031	+2156	+9.65039063	-5.28222656	-0.47460938	+8.65722656	-14.41406250	+21.53320313	+1784	+7.26416016	-9.53613281	-0.70312500	+61.80908203	+1.03271484	-23.04931641	+1688
+1458241218.48060010	+9.76904297	-6.04687500	-0.78662109	+48.53759766	-8.41552734	-58.42529297	+2156	+9.65039063	-5.28222656	-0.47460938	+8.65722656	-14.41406250	+21.53320313	+1784	+7.26416016	-9.53613281	-0.70312500	+61.80908203	+1.05468750	-23.04931641	+1688
+1458241218.48470000	+9.76904297	-6.04687500	-0.78662109	+48.51562500	-8.41552734	-58.42529297	+2156	+9.65039063	-5.28222656	-0.47460938	+8.65722656	-14.41406250	+21.53320313	+1784	+7.26855469	-9.53613281	-0.70312500	+61.80908203	+1.05468750	-23.07128906	+1688
+1458241218.48889990	+9.77343750	-6.04687500	-0.78662109	+48.51562500	-8.41552734	-58.42529297	+2156	+9.65039063	-5.28222656	-0.47460938	+8.65722656	-14.41406250	+21.53320313	+1784	+7.26855469	-9.53613281	-0.70312500	+61.80908203	+1.05468750	-23.07128906	+1688
+1458241218.49309990	+9.77343750	-6.04687500	-0.78662109	+48.51562500	-8.43750000	-58.42529297	+2156	+9.65039063	-5.28222656	-0.47460938	+8.65722656	-14.41406250	+21.53320313	+1784	+7.26855469	-9.53613281	-0.70312500	+61.83105469	+1.05468750	-23.07128906	+1688
+1458241218.49720000	+9.77343750	-6.04687500	-0.78662109	+48.51562500	-8.43750000	-58.42529297	+2156	+9.65039063	-5.28222656	-0.47460938	+8.65722656	-14.43603516	+21.53320313	+1784	+7.26855469	-9.53613281	-0.70312500	+61.83105469	+1.05468750	-23.07128906	+1688
+1458241218.50140000	+9.77343750	-6.04687500	-0.78662109	+48.51562500	-8.43750000	-58.42529297	+2156	+9.65039063	-5.28222656	-0.47460938	+8.65722656	-14.43603516	+21.53320313	+1784	+7.26855469	-9.53613281	-0.70312500	+61.83105469	+1.05468750	-23.07128906	+1688
+1458241218.50550010	+9.77343750	-6.04687500	-0.78662109	+48.51562500	-8.43750000	-58.42529297	+2156	+9.65039063	-5.28222656	-0.47460938	+8.65722656	-14.43603516	+21.53320313	+1784	+7.26855469	-9.53613281	-0.70312500	+61.83105469	+1.05468750	-23.09326172	+1688
+1458241218.50970010	+9.77343750	-6.04687500	-0.78662109	+48.51562500	-8.43750000	-58.42529297	+2156	+9.65039063	-5.28222656	-0.47460938	+8.63525391	-14.43603516	+21.53320313	+1784	+7.26855469	-9.53613281	-0.69873047	+61.83105469	+1.05468750	-23.09326172	+1688
+1458241218.51390000	+9.77343750	-6.04248047	-0.78662109	+48.51562500	-8.43750000	-58.44726563	+2156	+9.65039063	-5.28222656	-0.47460938	+8.63525391	-14.43603516	+21.53320313	+1784	+7.27294922	-9.53613281	-0.69873047	+61.83105469	+1.05468750	-23.09326172	+1688
+1458241218.51799990	+9.77343750	-6.04248047	-0.78662109	+48.51562500	-8.43750000	-58.44726563	+2156	+9.65039063	-5.27783203	-0.47460938	+8.63525391	-14.43603516	+21.53320313	+1784	+7.27294922	-9.53613281	-0.69873047	+61.83105469	+1.05468750	-23.09326172	+1688
+1458241218.52220010	+9.77343750	-6.04248047	-0.78222656	+48.51562500	-8.43750000	-58.44726563	+2156	+9.65039063	-5.27783203	-0.47460938	+8.63525391	-14.43603516	+21.53320313	+1784	+7.27294922	-9.53613281	-0.69873047	+61.83105469	+1.05468750	-23.09326172	+1688
+1458241218.52640010	+9.77343750	-6.04248047	-0.78222656	+48.51562500	-8.43750000	-58.44726563	+2156	+9.65039063	-5.27783203	-0.47460938	+8.63525391	-14.43603516	+21.53320313	+1784	+7.26855469	-9.53613281	-0.70312500	+61.83105469	+1.05468750	-23.09326172	+1688
+1458241218.53049990	+9.77343750	-6.04248047	-0.78222656	+48.51562500	-8.45947266	-58.44726563	+2156	+9.65039063	-5.27783203	-0.47460938	+8.63525391	-14.43603516	+21.53320313	+1784	+7.26855469	-9.53173828	-0.70312500	+61.83105469	+1.03271484	-23.09326172	+1688
+1458241218.53889990	+9.77343750	-6.04248047	-0.78222656	+48.49365234	-8.45947266	-58.44726563	+2156	+9.65478516	-5.27783203	-0.47460938	+8.61328125	-14.45800781	+21.53320313	+1784	+7.26855469	-9.53173828	-0.70312500	+61.80908203	+1.01074219	-23.09326172	+1688
+1458241218.54300000	+9.77343750	-6.04248047	-0.78222656	+48.49365234	-8.45947266	-58.44726563	+2156	+9.65478516	-5.27783203	-0.47021484	+8.61328125	-14.45800781	+21.53320313	+1784	+7.26855469	-9.53173828	-0.70312500	+61.78710938	+1.01074219	-23.09326172	+1688
+1458241218.54720000	+9.77343750	-6.03808594	-0.78222656	+48.49365234	-8.45947266	-58.44726563	+2156	+9.65478516	-5.27783203	-0.47021484	+8.56933594	-14.45800781	+21.53320313	+1788	+7.26416016	-9.53173828	-0.70751953	+61.76513672	+0.96679688	-23.07128906	+1688
+1458241218.55139990	+9.77343750	-6.03808594	-0.78222656	+48.49365234	-8.48144531	-58.44726563	+2156	+9.65478516	-5.27343750	-0.47021484	+8.54736328	-14.47998047	+21.55517578	+1788	+7.26416016	-9.53173828	-0.71191406	+61.72119141	+0.92285156	-23.07128906	+1688
+1458241218.55550000	+9.77343750	-6.03808594	-0.78222656	+48.47167969	-8.48144531	-58.44726563	+2156	+9.65917969	-5.27343750	-0.46582031	+8.52539063	-14.47998047	+21.55517578	+1788	+7.25976563	-9.53173828	-0.71630859	+61.69921875	+0.90087891	-23.04931641	+1688
+1458241218.55970000	+9.77783203	-6.03369141	-0.77783203	+48.44970703	-8.52539063	-58.44726563	+2160	+9.65917969	-5.26904297	-0.46582031	+8.43750000	-14.52392578	+21.57714844	+1792	+7.25976563	-9.52734375	-0.72070313	+61.63330078	+0.81298828	-23.04931641	+1688
+1458241218.56390000	+9.77783203	-6.03369141	-0.77783203	+48.44970703	-8.54736328	-58.44726563	+2160	+9.66357422	-5.26464844	-0.46142578	+8.37158203	-14.56787109	+21.62109375	+1796	+7.25976563	-9.52294922	-0.72949219	+61.58935547	+0.72509766	-23.04931641	+1688
+1458241218.56800010	+9.77783203	-6.02929688	-0.77783203	+48.42773438	-8.59130859	-58.44726563	+2160	+9.66796875	-5.26025391	-0.45703125	+8.30566406	-14.61181641	+21.66503906	+1800	+7.25976563	-9.51855469	-0.73388672	+61.54541016	+0.65917969	-23.04931641	+1688
+1458241218.57220010	+9.78222656	-6.02490234	-0.77343750	+48.38378906	-8.67919922	-58.42529297	+2164	+9.67675781	-5.25585938	-0.44824219	+8.10791016	-14.69970703	+21.75292969	+1804	+7.26416016	-9.50976563	-0.73828125	+61.47949219	+0.52734375	-23.07128906	+1688
+1458241218.57629990	+9.79101563	-6.02050781	-0.76904297	+48.33984375	-8.76708984	-58.40332031	+2164	+9.68554688	-5.24707031	-0.43945313	+7.97607422	-14.78759766	+21.84082031	+1808	+7.26855469	-9.49658203	-0.74267578	+61.43554688	+0.41748047	-23.11523438	+1688
+1458241218.58049990	+9.79541016	-6.01611328	-0.76464844	+48.31787109	-8.87695313	-58.40332031	+2168	+9.69433594	-5.24267578	-0.43505859	+7.84423828	-14.89746094	+21.92871094	+1816	+7.27734375	-9.48779297	-0.74267578	+61.41357422	+0.32958984	-23.13720703	+1692
+1458241218.58470010	+9.80859375	-6.00732422	-0.75585938	+48.22998047	-9.09667969	-58.35937500	+2172	+9.70312500	-5.23828125	-0.42626953	+7.60253906	-15.02929688	+22.08251953	+1820	+7.29052734	-9.47460938	-0.74267578	+61.36962891	+0.17578125	-23.20312500	+1696
+1458241218.58880000	+9.81738281	-5.99853516	-0.75146484	+48.16406250	-9.29443359	-58.33740234	+2180	+9.71191406	-5.22949219	-0.41748047	+7.44873047	-15.13916016	+22.19238281	+1824	+7.30810547	-9.46142578	-0.74707031	+61.34765625	+0.06591797	-23.29101563	+1700
+1458241218.59299990	+9.83056641	-5.99414063	-0.74267578	+48.12011719	-9.49218750	-58.31542969	+2184	+9.72509766	-5.22070313	-0.41308594	+7.33886719	-15.27099609	+22.32421875	+1832	+7.32128906	-9.44824219	-0.74707031	+61.34765625	-0.06591797	-23.35693359	+1704
+1458241218.60130000	+9.86132813	-5.97656250	-0.72509766	+47.94433594	-10.04150391	-58.24951172	+2200	+9.74707031	-5.21191406	-0.39550781	+6.92138672	-15.55664063	+22.56591797	+1848	+7.35644531	-9.42187500	-0.74707031	+61.25976563	-0.35156250	-23.57666016	+1716
+1458241218.60550000	+9.87451172	-5.97216797	-0.71630859	+47.92236328	-10.26123047	-58.24951172	+2208	+9.76025391	-5.20751953	-0.38671875	+6.76757813	-15.71044922	+22.69775391	+1856	+7.37402344	-9.40869141	-0.74707031	+61.21582031	-0.48339844	-23.68652344	+1720
+1458241218.60970000	+9.88769531	-5.96337891	-0.70751953	+47.83447266	-10.54687500	-58.27148438	+2216	+9.76904297	-5.20312500	-0.37353516	+6.52587891	-15.86425781	+22.80761719	+1860	+7.38720703	-9.39990234	-0.75146484	+61.12792969	-0.65917969	-23.79638672	+1724
+1458241218.61380000	+9.90087891	-5.95898438	-0.69433594	+47.79052734	-10.78857422	-58.24951172	+2228	+9.78222656	-5.19873047	-0.36474609	+6.35009766	-16.04003906	+22.91748047	+1872	+7.40039063	-9.39111328	-0.75585938	+61.01806641	-0.81298828	-23.92822266	+1732
+1458241218.61800000	+9.91406250	-5.95019531	-0.68554688	+47.74658203	-11.00830078	-58.24951172	+2236	+9.79541016	-5.18994141	-0.35595703	+6.15234375	-16.19384766	+23.04931641	+1880	+7.41357422	-9.38232422	-0.76904297	+60.90820313	-1.01074219	-23.99414063	+1736
+1458241218.62220000	+9.92724609	-5.94580078	-0.67675781	+47.68066406	-11.27197266	-58.24951172	+2244	+9.80859375	-5.18554688	-0.34716797	+5.91064453	-16.36962891	+23.18115234	+1888	+7.42675781	-9.37792969	-0.78222656	+60.73242188	-1.23046875	-24.08203125	+1740
+1458241218.62630010	+9.94042969	-5.93701172	-0.66796875	+47.65869141	-11.53564453	-58.24951172	+2256	+9.82617188	-5.18115234	-0.33837891	+5.71289063	-16.56738281	+23.29101563	+1900	+7.43554688	-9.36914063	-0.79101563	+60.60058594	-1.45019531	-24.23583984	+1744
+1458241218.63050010	+9.95361328	-5.92822266	-0.65917969	+47.65869141	-11.77734375	-58.24951172	+2268	+9.83935547	-5.17236328	-0.32958984	+5.51513672	-16.74316406	+23.44482422	+1912	+7.44873047	-9.36035156	-0.80859375	+60.46875000	-1.66992188	-24.34570313	+1748
+1458241218.63470010	+9.96679688	-5.91943359	-0.64599609	+47.63671875	-12.06298828	-58.27148438	+2280	+9.85693359	-5.16796875	-0.31640625	+5.27343750	-16.98486328	+23.55468750	+1924	+7.45751953	-9.36035156	-0.82617188	+60.24902344	-1.91162109	-24.47753906	+1752
+1458241218.63879990	+9.98437500	-5.91064453	-0.63720703	+47.65869141	-12.32666016	-58.29345703	+2292	+9.87451172	-5.15917969	-0.30322266	+5.05371094	-17.22656250	+23.66455078	+1936	+7.47070313	-9.35156250	-0.83935547	+60.07324219	-2.13134766	-24.65332031	+1752
+1458241218.64299990	+9.99755859	-5.90625000	-0.62841797	+47.65869141	-12.56835938	-58.29345703	+2304	+9.89208984	-5.15478516	-0.29443359	+4.83398438	-17.44628906	+23.79638672	+1948	+7.47949219	-9.34716797	-0.85693359	+59.89746094	-2.39501953	-24.78515625	+1752
+1458241218.64720010	+10.01513672	-5.89306641	-0.61962891	+47.70263672	-12.81005859	-58.29345703	+2316	+9.90966797	-5.14599609	-0.28125000	+4.61425781	-17.70996094	+23.90625000	+1960	+7.48828125	-9.34716797	-0.87451172	+59.69970703	-2.61474609	-24.93896484	+1748
+1458241218.65130000	+10.02832031	-5.88427734	-0.61083984	+47.76855469	-13.07373047	-58.29345703	+2332	+9.92724609	-5.13281250	-0.26806641	+4.43847656	-17.99560547	+24.03808594	+1976	+7.50585938	-9.33837891	-0.89208984	+59.54589844	-2.85644531	-25.15869141	+1748
+1458241218.65549990	+10.04589844	-5.87548828	-0.61083984	+47.83447266	-13.31542969	-58.24951172	+2344	+9.94482422	-5.12402344	-0.26367188	+4.21875000	-18.25927734	+24.19189453	+1988	+7.52343750	-9.32958984	-0.90966797	+59.41406250	-3.12011719	-25.33447266	+1748
+1458241218.65960000	+10.06347656	-5.86230469	-0.60205078	+47.94433594	-13.57910156	-58.27148438	+2356	+9.96679688	-5.11523438	-0.25488281	+4.04296875	-18.56689453	+24.30175781	+2000	+7.54101563	-9.32519531	-0.93164063	+59.23828125	-3.36181641	-25.53222656	+1744
+1458241218.66380000	+10.08105469	-5.84912109	-0.59326172	+48.07617188	-13.84277344	-58.33740234	+2372	+9.98437500	-5.10205078	-0.23730469	+3.84521484	-18.94042969	+24.38964844	+2016	+7.56298828	-9.31640625	-0.94482422	+59.12841797	-3.60351563	-25.81787109	+1744
+1458241218.66800000	+10.09863281	-5.84033203	-0.59326172	+48.18603516	-14.08447266	-58.33740234	+2384	+10.00634766	-5.09326172	-0.23291016	+3.64746094	-19.22607422	+24.52148438	+2028	+7.58496094	-9.30761719	-0.96240234	+59.01855469	-3.86718750	-26.10351563	+1740
+1458241218.67630000	+10.14257813	-5.80957031	-0.58007813	+48.62548828	-14.56787109	-58.51318359	+2412	+10.04589844	-5.06250000	-0.21093750	+3.38378906	-20.01708984	+24.67529297	+2060	+7.63769531	-9.29003906	-0.98876953	+58.82080078	-4.30664063	-26.76269531	+1732
+1458241218.68050000	+10.16455078	-5.80078125	-0.58447266	+48.82324219	-14.78759766	-58.53515625	+2424	+10.06787109	-5.04931641	-0.21093750	+3.25195313	-20.34667969	+24.78515625	+2076	+7.67285156	-9.27685547	-1.00195313	+58.77685547	-4.57031250	-27.09228516	+1732
+1458241218.68460010	+10.18652344	-5.78759766	-0.58007813	+49.04296875	-15.00732422	-58.64501953	+2436	+10.08984375	-5.03613281	-0.20654297	+3.16406250	-20.76416016	+24.82910156	+2088	+7.70361328	-9.26806641	-1.01513672	+58.68896484	-4.79003906	-27.46582031	+1728
+1458241218.68880010	+10.20849609	-5.77001953	-0.57568359	+49.32861328	-15.27099609	-58.82080078	+2452	+10.11181641	-5.01855469	-0.19775391	+3.07617188	-21.20361328	+24.87304688	+2104	+7.74316406	-9.25048828	-1.02392578	+58.68896484	-5.00976563	-27.88330078	+1728
+1458241218.69300010	+10.23486328	-5.75683594	-0.58007813	+49.59228516	-15.51269531	-58.88671875	+2468	+10.13378906	-5.00537109	-0.19775391	+2.98828125	-21.55517578	+24.93896484	+2120	+7.78710938	-9.23730469	-1.03710938	+58.71093750	-5.27343750	-28.30078125	+1728
+1458241218.69709990	+10.26123047	-5.74804688	-0.58007813	+49.83398438	-15.73242188	-59.12841797	+2480	+10.15576172	-4.98339844	-0.18896484	+2.96630859	-22.01660156	+24.91699219	+2136	+7.82666016	-9.22851563	-1.04589844	+58.66699219	-5.47119141	-28.74023438	+1724
+1458241218.70129990	+10.28759766	-5.73046875	-0.57128906	+50.14160156	-15.99609375	-59.39208984	+2496	+10.18212891	-4.97021484	-0.18457031	+2.96630859	-22.50000000	+24.87304688	+2152	+7.87060547	-9.21093750	-1.05468750	+58.66699219	-5.71289063	-29.22363281	+1724
+1458241218.70549990	+10.31835938	-5.71728516	-0.57568359	+50.42724609	-16.21582031	-59.56787109	+2512	+10.20410156	-4.95263672	-0.18457031	+2.94433594	-22.87353516	+24.85107422	+2164	+7.91455078	-9.19775391	-1.06787109	+58.66699219	-5.93261719	-29.66308594	+1724
+1458241218.70960000	+10.34472656	-5.70849609	-0.57568359	+50.62500000	-16.43554688	-59.83154297	+2520	+10.23046875	-4.93066406	-0.18457031	+2.98828125	-23.35693359	+24.76318359	+2180	+7.95849609	-9.18457031	-1.07666016	+58.62304688	-6.13037109	-30.16845703	+1724
+1458241218.71380000	+10.37548828	-5.69531250	-0.57568359	+50.88867188	-16.67724609	-60.13916016	+2536	+10.25683594	-4.91308594	-0.18017578	+3.07617188	-23.81835938	+24.67529297	+2196	+8.00683594	-9.17138672	-1.08544922	+58.62304688	-6.35009766	-30.67382813	+1724
+1458241218.71799990	+10.41064453	-5.67773438	-0.58447266	+51.17431641	-16.91894531	-60.35888672	+2552	+10.28320313	-4.89111328	-0.18896484	+3.16406250	-24.21386719	+24.58740234	+2212	+8.05517578	-9.15380859	-1.09863281	+58.60107422	-6.59179688	-31.13525391	+1724
+1458241218.72210000	+10.43701172	-5.67773438	-0.58447266	+51.26220703	-17.16064453	-60.71044922	+2560	+10.30957031	-4.87353516	-0.18896484	+3.22998047	-24.69726563	+24.43359375	+2224	+8.09912109	-9.14501953	-1.11181641	+58.53515625	-6.81152344	-31.61865234	+1724
+1458241218.72630000	+10.47216797	-5.66015625	-0.58447266	+51.45996094	-17.38037109	-61.06201172	+2576	+10.34033203	-4.85156250	-0.18896484	+3.36181641	-25.15869141	+24.25781250	+2236	+8.14746094	-9.12744141	-1.12939453	+58.49121094	-7.03125000	-32.10205078	+1724
+1458241218.73040010	+10.51171875	-5.64257813	-0.58886719	+51.65771484	-17.62207031	-61.39160156	+2588	+10.37109375	-4.82519531	-0.19775391	+3.49365234	-25.55419922	+24.08203125	+2252	+8.19580078	-9.11425781	-1.15136719	+58.42529297	-7.27294922	-32.56347656	+1728
+1458241218.73460010	+10.54248047	-5.64257813	-0.58886719	+51.67968750	-17.84179688	-61.78710938	+2600	+10.40185547	-4.80761719	-0.20214844	+3.62548828	-26.03759766	+23.86230469	+2264	+8.23535156	-9.10546875	-1.16894531	+58.29345703	-7.49267578	-33.04687500	+1724
+1458241218.73880000	+10.58203125	-5.62939453	-0.59326172	+51.78955078	-18.06152344	-62.18261719	+2612	+10.43261719	-4.78125000	-0.20654297	+3.84521484	-26.49902344	+23.59863281	+2276	+8.27929688	-9.09228516	-1.19091797	+58.18359375	-7.69042969	-33.50830078	+1724
+1458241218.74710010	+10.65673828	-5.61621094	-0.60644531	+51.81152344	-18.45703125	-62.95166016	+2636	+10.50292969	-4.73291016	-0.22412109	+4.19677734	-27.35595703	+23.07128906	+2300	+8.35839844	-9.07031250	-1.24365234	+57.83203125	-8.15185547	-34.38720703	+1716
+1458241218.75130010	+10.70068359	-5.60302734	-0.61083984	+51.83349609	-18.65478516	-63.34716797	+2648	+10.54248047	-4.70654297	-0.23291016	+4.41650391	-27.79541016	+22.76367188	+2312	+8.40234375	-9.05712891	-1.27441406	+57.63427734	-8.37158203	-34.80468750	+1716
+1458241218.75539990	+10.74462891	-5.58984375	-0.61962891	+51.83349609	-18.85253906	-63.74267578	+2664	+10.58203125	-4.67578125	-0.25048828	+4.63623047	-28.19091797	+22.47802734	+2324	+8.44189453	-9.04394531	-1.30957031	+57.45849609	-8.59130859	-35.17822266	+1716
+1458241218.75959990	+10.78417969	-5.58984375	-0.62841797	+51.70166016	-19.02832031	-64.18212891	+2672	+10.61718750	-4.65380859	-0.26367188	+4.81201172	-28.63037109	+22.14843750	+2336	+8.48144531	-9.03955078	-1.34472656	+57.19482422	-8.81103516	-35.59570313	+1720
+1458241218.76379990	+10.82812500	-5.58105469	-0.63720703	+51.61376953	-19.20410156	-64.59960938	+2684	+10.65673828	-4.62744141	-0.27685547	+5.05371094	-29.06982422	+21.79687500	+2344	+8.52099609	-9.02197266	-1.37988281	+56.97509766	-9.03076172	-35.96923828	+1724
+1458241218.76790000	+10.88085938	-5.56787109	-0.64599609	+51.54785156	-19.37988281	-65.01708984	+2696	+10.70068359	-4.59667969	-0.29443359	+5.31738281	-29.48730469	+21.44531250	+2356	+8.56494141	-9.01318359	-1.41503906	+56.73339844	-9.22851563	-36.36474609	+1732
+1458241218.77210000	+10.92480469	-5.56787109	-0.65478516	+51.37207031	-19.57763672	-65.45654297	+2708	+10.74462891	-4.57470703	-0.31201172	+5.49316406	-29.90478516	+21.07177734	+2364	+8.60449219	-9.00439453	-1.45019531	+56.46972656	-9.40429688	-36.78222656	+1736
+1458241218.77630000	+10.97314453	-5.55908203	-0.66796875	+51.24023438	-19.73144531	-65.89599609	+2720	+10.78857422	-4.54394531	-0.32958984	+5.73486328	-30.32226563	+20.69824219	+2376	+8.64843750	-8.98681641	-1.48974609	+56.22802734	-9.60205078	-37.15576172	+1748
+1458241218.78040000	+11.02587891	-5.55029297	-0.67675781	+51.08642578	-19.88525391	-66.31347656	+2728	+10.83251953	-4.51318359	-0.35156250	+5.99853516	-30.69580078	+20.30273438	+2384	+8.69238281	-8.97363281	-1.52929688	+56.00830078	-9.79980469	-37.55126953	+1756
+1458241218.78460000	+11.07421875	-5.54589844	-0.68994141	+50.88867188	-20.06103516	-66.73095703	+2740	+10.87646484	-4.49121094	-0.37792969	+6.19628906	-31.11328125	+19.90722656	+2396	+8.73632813	-8.96044922	-1.56445313	+55.72265625	-9.95361328	-37.94677734	+1768
+1458241218.78880000	+11.12695313	-5.53710938	-0.70751953	+50.69091797	-20.23681641	-67.14843750	+2748	+10.92480469	-4.46044922	-0.39990234	+6.43798828	-31.48681641	+19.48974609	+2408	+8.78906250	-8.94287109	-1.60400391	+55.52490234	-10.15136719	-38.32031250	+1784
+1458241218.79710010	+11.23242188	-5.52392578	-0.73828125	+50.29541016	-20.56640625	-67.98339844	+2768	+11.01708984	-4.40332031	-0.45703125	+6.89941406	-32.27783203	+18.67675781	+2428	+8.89453125	-8.90771484	-1.67431641	+55.10742188	-10.45898438	-39.17724609	+1808
+1458241218.80130000	+11.28515625	-5.51513672	-0.76025391	+50.05371094	-20.74218750	-68.37890625	+2780	+11.06542969	-4.37695313	-0.48779297	+7.16308594	-32.62939453	+18.23730469	+2440	+8.95166016	-8.88574219	-1.70947266	+54.95361328	-10.61279297	-39.59472656	+1824
+1458241218.80539990	+11.33789063	-5.51074219	-0.77343750	+49.83398438	-20.89599609	-68.81835938	+2792	+11.11816406	-4.34619141	-0.51416016	+7.42675781	-33.00292969	+17.77587891	+2452	+9.01318359	-8.85937500	-1.74023438	+54.82177734	-10.76660156	-40.07812500	+1836
+1458241218.80960010	+11.39501953	-5.50634766	-0.79541016	+49.61425781	-21.09375000	-69.21386719	+2804	+11.16650391	-4.31982422	-0.54931641	+7.64648438	-33.37646484	+17.33642578	+2464	+9.07470703	-8.84179688	-1.76660156	+54.64599609	-10.89843750	-40.56152344	+1848
+1458241218.81370000	+11.44775391	-5.50195313	-0.81738281	+49.35058594	-21.24755859	-69.58740234	+2816	+11.21484375	-4.29345703	-0.58447266	+7.91015625	-33.70605469	+16.87500000	+2476	+9.13623047	-8.81542969	-1.80175781	+54.51416016	-11.03027344	-41.00097656	+1860
+1458241218.81789990	+11.50488281	-5.49755859	-0.83935547	+49.08691406	-21.40136719	-70.00488281	+2828	+11.26757813	-4.26269531	-0.61962891	+8.19580078	-34.03564453	+16.39160156	+2488	+9.20214844	-8.78906250	-1.83251953	+54.40429688	-11.18408203	-41.44042969	+1872
+1458241218.82209990	+11.55761719	-5.48876953	-0.86132813	+48.84521484	-21.55517578	-70.35644531	+2844	+11.31591797	-4.23193359	-0.65917969	+8.43750000	-34.36523438	+15.95214844	+2500	+9.26367188	-8.76708984	-1.85888672	+54.25048828	-11.31591797	-41.92382813	+1884
+1458241218.82620000	+11.61035156	-5.48437500	-0.89208984	+48.58154297	-21.68701172	-70.68603516	+2856	+11.36425781	-4.20556641	-0.70312500	+8.70117188	-34.65087891	+15.46875000	+2512	+9.32958984	-8.73632813	-1.89404297	+54.14062500	-11.44775391	-42.34130859	+1896
+1458241218.83040000	+11.66308594	-5.47998047	-0.91406250	+48.31787109	-21.84082031	-71.10351563	+2868	+11.41699219	-4.17919922	-0.73828125	+9.00878906	-35.02441406	+14.94140625	+2520	+9.39990234	-8.70996094	-1.92480469	+54.03076172	-11.57958984	-42.80273438	+1904
+1458241218.83460000	+11.72021484	-5.47119141	-0.94042969	+48.07617188	-21.99462891	-71.47705078	+2880	+11.46533203	-4.15283203	-0.77783203	+9.25048828	-35.31005859	+14.47998047	+2532	+9.46142578	-8.68359375	-1.95556641	+53.89892578	-11.71142578	-43.28613281	+1908
+1458241218.84290000	+11.83007813	-5.46679688	-0.99316406	+47.50488281	-22.21435547	-72.20214844	+2904	+11.57080078	-4.09570313	-0.85693359	+9.84375000	-35.90332031	+13.42529297	+2556	+9.58447266	-8.63085938	-2.03027344	+53.59130859	-11.90917969	-44.05517578	+1924
+1458241218.84710000	+11.88281250	-5.45800781	-1.01953125	+47.24121094	-22.32421875	-72.53173828	+2916	+11.62353516	-4.06494141	-0.90527344	+10.10742188	-36.12304688	+12.96386719	+2568	+9.63720703	-8.60449219	-2.06542969	+53.39355469	-12.04101563	-44.42871094	+1928
+1458241218.85120010	+11.93994141	-5.45361328	-1.05468750	+46.93359375	-22.39013672	-72.81738281	+2928	+11.67626953	-4.03857422	-0.95361328	+10.34912109	-36.29882813	+12.50244141	+2580	+9.69433594	-8.58251953	-2.10937500	+53.17382813	-12.10693359	-44.71435547	+1932
+1458241218.85540010	+11.99267578	-5.44482422	-1.08105469	+46.66992188	-22.45605469	-73.19091797	+2940	+11.72900391	-4.01220703	-0.98876953	+10.67871094	-36.60644531	+11.93115234	+2588	+9.74707031	-8.56054688	-2.15332031	+52.97607422	-12.19482422	-45.00000000	+1936
+1458241218.85960010	+12.04980469	-5.43603516	-1.11181641	+46.40625000	-22.54394531	-73.45458984	+2956	+11.78173828	-3.98583984	-1.03710938	+10.89843750	-36.78222656	+11.49169922	+2596	+9.79541016	-8.53417969	-2.20166016	+52.71240234	-12.28271484	-45.26367188	+1944
+1458241218.86369990	+12.10253906	-5.42724609	-1.14697266	+46.09863281	-22.54394531	-73.71826172	+2972	+11.83447266	-3.95507813	-1.08984375	+11.11816406	-36.91406250	+11.03027344	+2608	+9.84375000	-8.51660156	-2.25439453	+52.42675781	-12.30468750	-45.41748047	+1952
+1458241218.86789990	+12.15966797	-5.41845703	-1.17333984	+45.83496094	-22.58789063	-74.06982422	+2984	+11.89160156	-3.92871094	-1.12060547	+11.42578125	-37.17773438	+10.45898438	+2616	+9.88769531	-8.49462891	-2.30273438	+52.16308594	-12.32666016	-45.63720703	+1956
+1458241218.87210010	+12.21240234	-5.40087891	-1.20410156	+45.59326172	-22.63183594	-74.31152344	+3000	+11.94873047	-3.90234375	-1.17333984	+11.62353516	-37.26562500	+10.06347656	+2628	+9.92724609	-8.47265625	-2.35107422	+51.87744141	-12.34863281	-45.81298828	+1964
+1458241218.87620000	+12.26953125	-5.39648438	-1.24365234	+45.28564453	-22.60986328	-74.53125000	+3020	+12.00146484	-3.87597656	-1.22607422	+11.79931641	-37.30957031	+9.62402344	+2636	+9.96679688	-8.45947266	-2.41259766	+51.52587891	-12.30468750	-45.85693359	+1972
+1458241218.88450000	+12.37939453	-5.36572266	-1.30957031	+44.73632813	-22.56591797	-74.97070313	+3056	+12.11572266	-3.82324219	-1.31396484	+12.17285156	-37.50732422	+8.76708984	+2656	+10.04150391	-8.41992188	-2.51806641	+50.86669922	-12.21679688	-46.03271484	+1992
+1458241218.88870000	+12.43212891	-5.35693359	-1.35791016	+44.42871094	-22.50000000	-75.08056641	+3076	+12.17285156	-3.80126953	-1.36669922	+12.26074219	-37.48535156	+8.41552734	+2668	+10.07666016	-8.40234375	-2.57958984	+50.53710938	-12.15087891	-45.98876953	+2004
+1458241218.89290000	+12.48486328	-5.34375000	-1.39306641	+44.16503906	-22.43408203	-75.27832031	+3092	+12.22998047	-3.77929688	-1.40185547	+12.39257813	-37.59521484	+7.99804688	+2676	+10.11621094	-8.38037109	-2.63232422	+50.22949219	-12.04101563	-46.03271484	+2016
+1458241218.89700010	+12.54199219	-5.32177734	-1.43261719	+43.92333984	-22.39013672	-75.38818359	+3116	+12.28710938	-3.75292969	-1.45458984	+12.43652344	-37.57324219	+7.73437500	+2688	+10.15136719	-8.35839844	-2.68505859	+49.92187500	-11.95312500	-46.05468750	+2028
+1458241218.90120010	+12.59033203	-5.31298828	-1.47656250	+43.63769531	-22.30224609	-75.49804688	+3136	+12.34423828	-3.73535156	-1.51171875	+12.43652344	-37.48535156	+7.42675781	+2700	+10.18652344	-8.34082031	-2.74218750	+49.59228516	-11.82128906	-45.98876953	+2044
+1458241218.90540000	+12.64746094	-5.30419922	-1.51171875	+43.35205078	-22.23632813	-75.67382813	+3152	+12.40136719	-3.71337891	-1.54687500	+12.48046875	-37.55126953	+7.07519531	+2708	+10.22607422	-8.31884766	-2.78613281	+49.32861328	-11.66748047	-46.05468750	+2056
+1458241218.90949990	+12.70019531	-5.28222656	-1.55566406	+43.13232422	-22.14843750	-75.71777344	+3172	+12.46289063	-3.68701172	-1.59960938	+12.45849609	-37.46337891	+6.87744141	+2724	+10.26562500	-8.29687500	-2.83007813	+49.06494141	-11.55761719	-46.07666016	+2068
+1458241218.91370010	+12.75292969	-5.27343750	-1.60400391	+42.82470703	-22.03857422	-75.76171875	+3192	+12.51562500	-3.67382813	-1.65234375	+12.37060547	-37.35351563	+6.65771484	+2732	+10.30957031	-8.27050781	-2.87841797	+48.84521484	-11.42578125	-46.07666016	+2080
+1458241218.91790010	+12.80126953	-5.26904297	-1.64794922	+42.51708984	-21.95068359	-75.84960938	+3208	+12.57275391	-3.66064453	-1.69628906	+12.26074219	-37.35351563	+6.41601563	+2744	+10.35351563	-8.24414063	-2.91357422	+48.62548828	-11.29394531	-46.12060547	+2092
+1458241218.92199990	+12.85400391	-5.24707031	-1.69628906	+42.29736328	-21.86279297	-75.84960938	+3228	+12.62548828	-3.63867188	-1.74462891	+12.17285156	-37.26562500	+6.26220703	+2756	+10.40185547	-8.21337891	-2.95312500	+48.42773438	-11.18408203	-46.16455078	+2104
+1458241218.92619990	+12.90234375	-5.24267578	-1.74462891	+41.98974609	-21.77490234	-75.87158203	+3244	+12.67822266	-3.62548828	-1.79736328	+12.01904297	-37.17773438	+6.10839844	+2764	+10.45019531	-8.18261719	-2.99267578	+48.29589844	-11.07421875	-46.18652344	+2116
+1458241218.93450000	+13.00341797	-5.21630859	-1.82812500	+41.50634766	-21.66503906	-76.02539063	+3268	+12.78369141	-3.59033203	-1.88525391	+11.77734375	-37.08984375	+5.80078125	+2784	+10.55566406	-8.11669922	-3.05419922	+48.05419922	-10.92041016	-46.42822266	+2132
+1458241218.94289990	+13.09570313	-5.20751953	-1.91162109	+40.97900391	-21.53320313	-76.17919922	+3288	+12.88476563	-3.56835938	-1.97753906	+11.40380859	-37.00195313	+5.49316406	+2800	+10.65673828	-8.05517578	-3.10693359	+47.81250000	-10.76660156	-46.66992188	+2140
+1458241218.94700000	+13.14404297	-5.18994141	-1.95556641	+40.78125000	-21.48925781	-76.22314453	+3296	+12.93750000	-3.54638672	-2.02148438	+11.31591797	-36.95800781	+5.38330078	+2812	+10.70947266	-8.01562500	-3.13330078	+47.74658203	-10.70068359	-46.80175781	+2144
+1458241218.95120000	+13.18798828	-5.18115234	-1.99951172	+40.53955078	-21.42333984	-76.24511719	+3304	+12.98583984	-3.53320313	-2.06542969	+11.14013672	-36.91406250	+5.27343750	+2820	+10.76220703	-7.98486328	-3.15966797	+47.65869141	-10.65673828	-46.93359375	+2144
+1458241218.95540000	+13.23193359	-5.17236328	-2.03466797	+40.29785156	-21.37939453	-76.33300781	+3308	+13.02539063	-3.52001953	-2.10058594	+10.98632813	-36.91406250	+5.11962891	+2828	+10.81054688	-7.94970703	-3.18603516	+47.57080078	-10.63476563	-47.06542969	+2144
+1458241218.95950010	+13.27587891	-5.15478516	-2.06982422	+40.14404297	-21.37939453	-76.42089844	+3312	+13.07373047	-3.49804688	-2.14013672	+10.89843750	-36.89208984	+5.00976563	+2840	+10.85888672	-7.91015625	-3.21240234	+47.50488281	-10.59082031	-47.15332031	+2144
+1458241218.96370010	+13.31982422	-5.14160156	-2.10498047	+39.96826172	-21.35742188	-76.50878906	+3316	+13.11767578	-3.48486328	-2.17968750	+10.76660156	-36.87011719	+4.87792969	+2848	+10.90283203	-7.87939453	-3.23876953	+47.37304688	-10.56884766	-47.26318359	+2140
+1458241218.97199990	+13.40332031	-5.10644531	-2.15771484	+39.68261719	-21.37939453	-76.75048828	+3320	+13.20556641	-3.44091797	-2.24121094	+10.61279297	-36.93603516	+4.59228516	+2864	+10.98193359	-7.81347656	-3.29150391	+47.15332031	-10.50292969	-47.48291016	+2136
+1458241218.97620010	+13.44726563	-5.08886719	-2.18847656	+39.52880859	-21.35742188	-76.83837891	+3324	+13.24951172	-3.42333984	-2.27636719	+10.52490234	-36.91406250	+4.46044922	+2872	+11.02148438	-7.79150391	-3.31787109	+46.99951172	-10.43701172	-47.54882813	+2132
+1458241218.98029990	+13.48242188	-5.07128906	-2.21044922	+39.37500000	-21.33544922	-76.99218750	+3324	+13.28906250	-3.40576172	-2.29833984	+10.45898438	-36.95800781	+4.28466797	+2880	+11.05224609	-7.76513672	-3.34863281	+46.82373047	-10.37109375	-47.59277344	+2132
+1458241218.98449990	+13.51757813	-5.04492188	-2.23242188	+39.28710938	-21.33544922	-77.08007813	+3332	+13.33300781	-3.38378906	-2.32470703	+10.43701172	-36.97998047	+4.15283203	+2888	+11.07861328	-7.73876953	-3.38378906	+46.64794922	-10.32714844	-47.59277344	+2132
+1458241218.98869990	+13.55712891	-5.02294922	-2.25878906	+39.15527344	-21.31347656	-77.14599609	+3336	+13.37255859	-3.36181641	-2.35107422	+10.39306641	-37.00195313	+4.02099609	+2900	+11.10498047	-7.71679688	-3.41894531	+46.45019531	-10.26123047	-47.57080078	+2132
+1458241218.99280000	+13.58789063	-5.00097656	-2.27197266	+39.04541016	-21.33544922	-77.29980469	+3344	+13.41210938	-3.33984375	-2.36425781	+10.34912109	-37.06787109	+3.84521484	+2908	+11.12695313	-7.69042969	-3.44970703	+46.23046875	-10.17333984	-47.57080078	+2132
+1458241218.99700000	+13.62744141	-4.97021484	-2.28515625	+39.00146484	-21.37939453	-77.40966797	+3352	+13.45166016	-3.30908203	-2.38623047	+10.34912109	-37.08984375	+3.73535156	+2920	+11.14892578	-7.66406250	-3.48046875	+46.05468750	-10.12939453	-47.54882813	+2136
+1458241219.00120000	+13.66259766	-4.94384766	-2.29833984	+38.91357422	-21.37939453	-77.54150391	+3360	+13.49121094	-3.28710938	-2.40380859	+10.30517578	-37.11181641	+3.60351563	+2928	+11.16650391	-7.64208984	-3.51562500	+45.83496094	-10.04150391	-47.48291016	+2140
+1458241219.00530000	+13.69775391	-4.92187500	-2.30273438	+38.82568359	-21.42333984	-77.71728516	+3368	+13.53076172	-3.26953125	-2.41699219	+10.28320313	-37.19970703	+3.44970703	+2936	+11.18408203	-7.62451172	-3.54638672	+45.59326172	-9.95361328	-47.48291016	+2148
+1458241219.00950000	+13.73291016	-4.89550781	-2.31591797	+38.73779297	-21.44531250	-77.78320313	+3384	+13.57031250	-3.23876953	-2.43017578	+10.28320313	-37.24365234	+3.36181641	+2948	+11.20605469	-7.60253906	-3.57275391	+45.41748047	-9.90966797	-47.43896484	+2156
+1458241219.01370000	+13.76806641	-4.87353516	-2.32910156	+38.60595703	-21.44531250	-77.84912109	+3396	+13.60986328	-3.21679688	-2.44335938	+10.23925781	-37.26562500	+3.25195313	+2960	+11.22802734	-7.58056641	-3.60351563	+45.21972656	-9.84375000	-47.39501953	+2164
+1458241219.01780010	+13.79882813	-4.85156250	-2.33349609	+38.47412109	-21.46728516	-77.95898438	+3408	+13.64501953	-3.19482422	-2.45214844	+10.19531250	-37.33154297	+3.14208984	+2968	+11.24560547	-7.55419922	-3.62548828	+45.00000000	-9.77783203	-47.37304688	+2172
+1458241219.02200010	+13.82958984	-4.82080078	-2.34228516	+38.38623047	-21.48925781	-78.00292969	+3424	+13.68017578	-3.16406250	-2.46093750	+10.17333984	-37.37548828	+3.05419922	+2980	+11.26757813	-7.52783203	-3.65185547	+44.84619141	-9.75585938	-47.30712891	+2188
+1458241219.02620010	+13.85595703	-4.79882813	-2.35107422	+38.25439453	-21.53320313	-78.04687500	+3440	+13.71533203	-3.14208984	-2.46972656	+10.10742188	-37.41943359	+2.98828125	+2988	+11.28955078	-7.49707031	-3.67822266	+44.69238281	-9.73388672	-47.24121094	+2200
+1458241219.03449990	+13.92187500	-4.75488281	-2.35986328	+37.99072266	-21.64306641	-78.13476563	+3468	+13.78564453	-3.09375000	-2.48291016	+9.97558594	-37.55126953	+2.90039063	+3012	+11.34228516	-7.43994141	-3.70458984	+44.45068359	-9.77783203	-47.28515625	+2220
+1458241219.03860000	+13.95263672	-4.73730469	-2.36865234	+37.81494141	-21.68701172	-78.17871094	+3480	+13.81640625	-3.07177734	-2.49169922	+9.88769531	-37.61718750	+2.85644531	+3020	+11.37304688	-7.40478516	-3.71337891	+44.36279297	-9.82177734	-47.30712891	+2232
+1458241219.04279990	+13.97900391	-4.71972656	-2.37304688	+37.63916016	-21.73095703	-78.20068359	+3492	+13.84716797	-3.05419922	-2.49609375	+9.75585938	-37.68310547	+2.81250000	+3028	+11.40380859	-7.36962891	-3.71777344	+44.27490234	-9.88769531	-47.37304688	+2240
+1458241219.04699990	+14.00976563	-4.69775391	-2.38623047	+37.48535156	-21.77490234	-78.15673828	+3504	+13.87792969	-3.02783203	-2.50048828	+9.68994141	-37.72705078	+2.81250000	+3040	+11.43896484	-7.33007813	-3.72216797	+44.25292969	-9.97558594	-47.39501953	+2252
+1458241219.05110000	+14.03613281	-4.68017578	-2.39941406	+37.26562500	-21.79687500	-78.09082031	+3516	+13.90429688	-3.00585938	-2.50488281	+9.58007813	-37.79296875	+2.81250000	+3048	+11.47851563	-7.29052734	-3.72216797	+44.20898438	-10.08544922	-47.43896484	+2260
+1458241219.05530000	+14.05810547	-4.66259766	-2.40820313	+37.06787109	-21.84082031	-78.04687500	+3524	+13.93066406	-2.98388672	-2.50488281	+9.44824219	-37.85888672	+2.81250000	+3056	+11.51367188	-7.25097656	-3.72216797	+44.18701172	-10.21728516	-47.50488281	+2264
+1458241219.05950000	+14.08447266	-4.64062500	-2.41259766	+36.91406250	-21.90673828	-77.98095703	+3536	+13.95703125	-2.95751953	-2.50927734	+9.36035156	-37.90283203	+2.83447266	+3068	+11.54882813	-7.20263672	-3.71777344	+44.18701172	-10.34912109	-47.54882813	+2272
+1458241219.06360010	+14.10644531	-4.61865234	-2.42138672	+36.73828125	-21.97265625	-77.93701172	+3544	+13.98339844	-2.93554688	-2.51367188	+9.25048828	-37.96875000	+2.85644531	+3076	+11.58398438	-7.15869141	-3.71337891	+44.18701172	-10.48095703	-47.61474609	+2276
+1458241219.06780000	+14.13281250	-4.60107422	-2.42138672	+36.54052734	-22.06054688	-77.91503906	+3548	+14.00537109	-2.91357422	-2.51367188	+9.11865234	-38.03466797	+2.85644531	+3084	+11.62353516	-7.11914063	-3.70458984	+44.20898438	-10.63476563	-47.70263672	+2280
+1458241219.07200000	+14.15917969	-4.57910156	-2.42578125	+36.40869141	-22.14843750	-77.87109375	+3552	+14.03173828	-2.88720703	-2.50927734	+9.03076172	-38.10058594	+2.87841797	+3096	+11.66308594	-7.07080078	-3.69580078	+44.23095703	-10.81054688	-47.76855469	+2284
+1458241219.08030010	+14.20751953	-4.53515625	-2.43017578	+36.07910156	-22.25830078	-77.76123047	+3556	+14.07568359	-2.83447266	-2.50488281	+8.87695313	-38.23242188	+2.87841797	+3116	+11.72900391	-6.99169922	-3.68261719	+44.18701172	-11.07421875	-47.85644531	+2280
+1458241219.08450010	+14.22949219	-4.50439453	-2.43017578	+35.96923828	-22.30224609	-77.67333984	+3564	+14.09765625	-2.80371094	-2.50048828	+8.83300781	-38.27636719	+2.87841797	+3128	+11.75976563	-6.94775391	-3.67822266	+44.18701172	-11.18408203	-47.87841797	+2276
+1458241219.08859990	+14.25146484	-4.47802734	-2.43017578	+35.83740234	-22.34619141	-77.60742188	+3568	+14.11962891	-2.77294922	-2.49609375	+8.78906250	-38.34228516	+2.90039063	+3140	+11.78613281	-6.90820313	-3.67382813	+44.14306641	-11.31591797	-47.87841797	+2272
+1458241219.09279990	+14.26904297	-4.45166016	-2.42138672	+35.72753906	-22.43408203	-77.58544922	+3572	+14.14160156	-2.74218750	-2.48730469	+8.76708984	-38.40820313	+2.90039063	+3152	+11.80810547	-6.86865234	-3.67382813	+44.07714844	-11.42578125	-47.85644531	+2268
+1458241219.09699990	+14.29101563	-4.42089844	-2.40820313	+35.66162109	-22.54394531	-77.56347656	+3580	+14.16357422	-2.70703125	-2.47851563	+8.76708984	-38.47412109	+2.90039063	+3164	+11.83007813	-6.82910156	-3.67382813	+44.01123047	-11.53564453	-47.85644531	+2260
+1458241219.10110000	+14.31298828	-4.38574219	-2.39501953	+35.61767578	-22.60986328	-77.56347656	+3588	+14.18115234	-2.67187500	-2.46533203	+8.74511719	-38.54003906	+2.87841797	+3180	+11.84765625	-6.79833984	-3.67382813	+43.90136719	-11.57958984	-47.81250000	+2256
+1458241219.10529990	+14.33056641	-4.35498047	-2.37304688	+35.57373047	-22.71972656	-77.60742188	+3600	+14.20312500	-2.64111328	-2.44775391	+8.76708984	-38.64990234	+2.83447266	+3192	+11.86083984	-6.76757813	-3.67382813	+43.79150391	-11.64550781	-47.79052734	+2252
+1458241219.10949990	+14.35253906	-4.31542969	-2.35546875	+35.55175781	-22.78564453	-77.56347656	+3612	+14.22509766	-2.60156250	-2.43017578	+8.81103516	-38.73779297	+2.81250000	+3208	+11.87841797	-6.73681641	-3.67822266	+43.68164063	-11.68945313	-47.72460938	+2248
+1458241219.11360000	+14.37451172	-4.28027344	-2.34228516	+35.50781250	-22.82958984	-77.49755859	+3624	+14.25146484	-2.56201172	-2.41259766	+8.85498047	-38.82568359	+2.79052734	+3224	+11.89160156	-6.71044922	-3.68261719	+43.52783203	-11.73339844	-47.65869141	+2244
+1458241219.11780000	+14.38769531	-4.24511719	-2.32031250	+35.46386719	-22.91748047	-77.49755859	+3644	+14.26904297	-2.52246094	-2.39501953	+8.94287109	-38.91357422	+2.74658203	+3240	+11.89599609	-6.67968750	-3.68701172	+43.37402344	-11.75537109	-47.57080078	+2244
+1458241219.12190010	+14.40527344	-4.20556641	-2.29833984	+35.46386719	-22.98339844	-77.45361328	+3660	+14.29101563	-2.48291016	-2.37744141	+9.00878906	-38.97949219	+2.74658203	+3256	+11.90478516	-6.65332031	-3.69140625	+43.22021484	-11.79931641	-47.43896484	+2248
+1458241219.13030000	+14.44042969	-4.13525391	-2.24560547	+35.41992188	-23.15917969	-77.38769531	+3704	+14.33056641	-2.40380859	-2.33349609	+9.14062500	-39.13330078	+2.70263672	+3288	+11.91796875	-6.59179688	-3.70019531	+42.93457031	-11.86523438	-47.24121094	+2256
+1458241219.13439990	+14.45800781	-4.09570313	-2.22363281	+35.39794922	-23.22509766	-77.27783203	+3724	+14.35253906	-2.35986328	-2.31152344	+9.20654297	-39.22119141	+2.70263672	+3304	+11.92675781	-6.56103516	-3.69580078	+42.80273438	-11.93115234	-47.13134766	+2264
+1458241219.13860010	+14.47558594	-4.06054688	-2.20166016	+35.37597656	-23.29101563	-77.18994141	+3748	+14.37451172	-2.32031250	-2.28955078	+9.27246094	-39.28710938	+2.70263672	+3320	+11.93994141	-6.53027344	-3.70019531	+42.67089844	-11.97509766	-47.02148438	+2272
+1458241219.14280010	+14.49316406	-4.02099609	-2.17968750	+35.35400391	-23.35693359	-77.12402344	+3772	+14.39648438	-2.28076172	-2.26757813	+9.33837891	-39.37500000	+2.70263672	+3336	+11.94873047	-6.49511719	-3.69140625	+42.56103516	-12.04101563	-46.95556641	+2280
+1458241219.14689990	+14.51074219	-3.98583984	-2.16210938	+35.31005859	-23.35693359	-76.92626953	+3792	+14.41406250	-2.23681641	-2.24560547	+9.38232422	-39.39697266	+2.74658203	+3352	+11.96191406	-6.45996094	-3.68701172	+42.45117188	-12.10693359	-46.82373047	+2292
+1458241219.15109990	+14.52392578	-3.95507813	-2.14892578	+35.22216797	-23.37890625	-76.70654297	+3816	+14.43164063	-2.19726563	-2.22802734	+9.42626953	-39.41894531	+2.79052734	+3364	+11.97949219	-6.42041016	-3.68261719	+42.36328125	-12.19482422	-46.66992188	+2300
+1458241219.15529990	+14.54150391	-3.92431641	-2.13574219	+35.13427734	-23.42285156	-76.50878906	+3836	+14.44921875	-2.15771484	-2.21044922	+9.47021484	-39.44091797	+2.85644531	+3376	+11.99707031	-6.38085938	-3.66943359	+42.29736328	-12.30468750	-46.58203125	+2316
+1458241219.15940000	+14.55908203	-3.88916016	-2.12255859	+35.02441406	-23.42285156	-76.24511719	+3852	+14.46679688	-2.11376953	-2.19287109	+9.47021484	-39.41894531	+2.92236328	+3388	+12.01464844	-6.33691406	-3.65625000	+42.25341797	-12.43652344	-46.47216797	+2328
+1458241219.16779990	+14.59423828	-3.82763672	-2.10058594	+34.82666016	-23.46679688	-75.71777344	+3884	+14.49755859	-2.03466797	-2.15771484	+9.47021484	-39.44091797	+3.12011719	+3408	+12.06298828	-6.23583984	-3.62109375	+42.23144531	-12.74414063	-46.29638672	+2360
+1458241219.17190000	+14.61181641	-3.79687500	-2.09619141	+34.69482422	-23.44482422	-75.36621094	+3896	+14.51513672	-1.99511719	-2.14453125	+9.44824219	-39.39697266	+3.25195313	+3420	+12.08496094	-6.19189453	-3.59912109	+42.23144531	-12.87597656	-46.23046875	+2372
+1458241219.17610000	+14.62939453	-3.77050781	-2.09179688	+34.54101563	-23.40087891	-75.03662109	+3908	+14.52832031	-1.95556641	-2.12695313	+9.42626953	-39.35302734	+3.36181641	+3428	+12.11132813	-6.14355469	-3.58154297	+42.23144531	-13.02978516	-46.12060547	+2384
+1458241219.18030000	+14.64697266	-3.74414063	-2.08740234	+34.38720703	-23.37890625	-74.68505859	+3916	+14.54150391	-1.91601563	-2.11376953	+9.42626953	-39.30908203	+3.47167969	+3436	+12.13769531	-6.09082031	-3.55517578	+42.25341797	-13.20556641	-46.01074219	+2396
+1458241219.18440010	+14.66455078	-3.71777344	-2.08740234	+34.21142578	-23.31298828	-74.28955078	+3920	+14.55468750	-1.87646484	-2.10498047	+9.38232422	-39.19921875	+3.60351563	+3440	+12.16406250	-6.03369141	-3.53320313	+42.23144531	-13.35937500	-45.87890625	+2404
+1458241219.18860010	+14.68212891	-3.68701172	-2.08740234	+34.05761719	-23.26904297	-73.89404297	+3924	+14.56787109	-1.83251953	-2.09179688	+9.36035156	-39.11132813	+3.73535156	+3448	+12.19042969	-5.98095703	-3.51123047	+42.23144531	-13.51318359	-45.72509766	+2412
+1458241219.19689990	+14.71728516	-3.62548828	-2.07421875	+33.75000000	-23.22509766	-73.16894531	+3928	+14.59423828	-1.74902344	-2.06103516	+9.31640625	-38.97949219	+3.99902344	+3464	+12.23876953	-5.86669922	-3.46728516	+42.25341797	-13.84277344	-45.43945313	+2428
+1458241219.20110010	+14.73486328	-3.59472656	-2.06542969	+33.61816406	-23.18115234	-72.81738281	+3932	+14.60742188	-1.70507813	-2.04345703	+9.29443359	-38.89160156	+4.13085938	+3472	+12.26074219	-5.81835938	-3.44531250	+42.23144531	-13.97460938	-45.28564453	+2432
+1458241219.20520000	+14.75683594	-3.56396484	-2.05664063	+33.50830078	-23.15917969	-72.48779297	+3936	+14.62500000	-1.66113281	-2.02148438	+9.29443359	-38.84765625	+4.24072266	+3480	+12.28271484	-5.76562500	-3.42773438	+42.20947266	-14.08447266	-45.13183594	+2436
+1458241219.20939990	+14.77880859	-3.53320313	-2.04345703	+33.37646484	-23.13720703	-72.13623047	+3936	+14.64257813	-1.61718750	-2.00390625	+9.29443359	-38.75976563	+4.35058594	+3484	+12.30029297	-5.71728516	-3.41015625	+42.14355469	-14.15039063	-44.93408203	+2440
+1458241219.21359990	+14.80078125	-3.50244141	-2.03466797	+33.26660156	-23.07128906	-71.80664063	+3940	+14.66015625	-1.57324219	-1.98632813	+9.31640625	-38.67187500	+4.43847656	+3492	+12.31787109	-5.67773438	-3.39697266	+42.03369141	-14.21630859	-44.73632813	+2440
+1458241219.21770000	+14.81396484	-3.46728516	-2.01708984	+33.15673828	-23.04931641	-71.45507813	+3944	+14.67333984	-1.52490234	-1.96435547	+9.33837891	-38.58398438	+4.52636719	+3500	+12.32666016	-5.63378906	-3.38818359	+41.92382813	-14.26025391	-44.49462891	+2440
+1458241219.22610000	+14.84912109	-3.39257813	-1.97314453	+33.00292969	-23.07128906	-70.90576172	+3960	+14.70410156	-1.42822266	-1.92041016	+9.40429688	-38.45214844	+4.70214844	+3520	+12.34423828	-5.55468750	-3.37939453	+41.66015625	-14.28222656	-43.98925781	+2436
+1458241219.23020010	+14.86669922	-3.34863281	-1.95117188	+32.95898438	-23.07128906	-70.64208984	+3972	+14.72607422	-1.37988281	-1.89404297	+9.44824219	-38.43017578	+4.79003906	+3528	+12.35302734	-5.51513672	-3.37500000	+41.52832031	-14.30419922	-43.74755859	+2440
+1458241219.23440000	+14.88867188	-3.30908203	-1.92480469	+32.91503906	-23.11523438	-70.40039063	+3984	+14.74365234	-1.33154297	-1.86328125	+9.49218750	-38.40820313	+4.85595703	+3536	+12.36181641	-5.47998047	-3.36621094	+41.37451172	-14.30419922	-43.52783203	+2440
+1458241219.23860000	+14.90625000	-3.26953125	-1.89843750	+32.84912109	-23.13720703	-70.13671875	+4000	+14.76123047	-1.28320313	-1.83251953	+9.53613281	-38.38623047	+4.92187500	+3548	+12.36621094	-5.44482422	-3.36181641	+41.19873047	-14.30419922	-43.28613281	+2444
+1458241219.24270010	+14.92382813	-3.22998047	-1.87207031	+32.80517578	-23.15917969	-69.89501953	+4016	+14.78320313	-1.23046875	-1.80615234	+9.58007813	-38.36425781	+4.98779297	+3556	+12.37500000	-5.40966797	-3.35742188	+41.04492188	-14.28222656	-43.04443359	+2448
+1458241219.24690010	+14.94140625	-3.19482422	-1.84570313	+32.71728516	-23.15917969	-69.65332031	+4032	+14.80078125	-1.18212891	-1.77978516	+9.64599609	-38.32031250	+5.05371094	+3564	+12.37939453	-5.37451172	-3.35742188	+40.84716797	-14.26025391	-42.80273438	+2452
+1458241219.25110010	+14.95898438	-3.15087891	-1.81933594	+32.67333984	-23.20312500	-69.38964844	+4052	+14.81835938	-1.12939453	-1.75341797	+9.66796875	-38.27636719	+5.14160156	+3576	+12.38818359	-5.33935547	-3.35302734	+40.67138672	-14.23828125	-42.53906250	+2460
+1458241219.25519990	+14.97656250	-3.10693359	-1.79736328	+32.60742188	-23.20312500	-69.10400391	+4072	+14.83593750	-1.08105469	-1.72265625	+9.71191406	-38.25439453	+5.22949219	+3584	+12.39697266	-5.29980469	-3.34863281	+40.53955078	-14.26025391	-42.29736328	+2468
+1458241219.26360010	+15.00292969	-3.02783203	-1.74462891	+32.45361328	-23.26904297	-68.55468750	+4116	+14.86669922	-0.97998047	-1.66552734	+9.77783203	-38.21044922	+5.40527344	+3600	+12.41455078	-5.21191406	-3.33544922	+40.27587891	-14.30419922	-41.83593750	+2488
+1458241219.26770000	+15.02490234	-2.98828125	-1.72265625	+32.34375000	-23.31298828	-68.26904297	+4140	+14.88427734	-0.93164063	-1.63476563	+9.79980469	-38.18847656	+5.51513672	+3608	+12.43212891	-5.16796875	-3.31787109	+40.18798828	-14.37011719	-41.66015625	+2500
+1458241219.27189990	+15.04248047	-2.94873047	-1.70068359	+32.25585938	-23.31298828	-67.96142578	+4160	+14.90185547	-0.87890625	-1.60839844	+9.82177734	-38.16650391	+5.62500000	+3616	+12.44970703	-5.11962891	-3.30029297	+40.10009766	-14.43603516	-41.48437500	+2516
+1458241219.27600000	+15.06005859	-2.91357422	-1.68310547	+32.10205078	-23.31298828	-67.65380859	+4180	+14.91503906	-0.83496094	-1.58203125	+9.84375000	-38.14453125	+5.73486328	+3624	+12.46728516	-5.07128906	-3.28271484	+40.05615234	-14.52392578	-41.30859375	+2528
+1458241219.28020000	+15.07763672	-2.87841797	-1.66552734	+31.97021484	-23.31298828	-67.30224609	+4196	+14.92822266	-0.78662109	-1.55566406	+9.84375000	-38.07861328	+5.86669922	+3628	+12.48925781	-5.01855469	-3.26074219	+40.01220703	-14.65576172	-41.15478516	+2544
+1458241219.28440000	+15.09521484	-2.84326172	-1.65234375	+31.83837891	-23.29101563	-66.92871094	+4212	+14.94140625	-0.73828125	-1.53369141	+9.86572266	-38.01269531	+5.99853516	+3636	+12.50683594	-4.96582031	-3.23876953	+39.96826172	-14.74365234	-40.95703125	+2556
+1458241219.28850010	+15.11279297	-2.80810547	-1.63476563	+31.68457031	-23.26904297	-66.55517578	+4224	+14.95458984	-0.68994141	-1.51171875	+9.86572266	-37.94677734	+6.13037109	+3640	+12.53320313	-4.90429688	-3.21679688	+39.96826172	-14.89746094	-40.78125000	+2572
+1458241219.29690000	+15.15234375	-2.73339844	-1.60839844	+31.42089844	-23.24707031	-65.80810547	+4248	+14.98095703	-0.59765625	-1.46777344	+9.88769531	-37.81494141	+6.39404297	+3648	+12.58593750	-4.78564453	-3.15966797	+40.03417969	-15.20507813	-40.49560547	+2600
+1458241219.30100010	+15.16992188	-2.70263672	-1.59521484	+31.26708984	-23.26904297	-65.45654297	+4256	+14.99414063	-0.54931641	-1.44140625	+9.93164063	-37.77099609	+6.52587891	+3652	+12.60791016	-4.72851563	-3.13330078	+40.05615234	-15.35888672	-40.34179688	+2612
+1458241219.30520010	+15.18750000	-2.66748047	-1.57763672	+31.13525391	-23.26904297	-65.12695313	+4264	+15.00732422	-0.50097656	-1.41503906	+9.95361328	-37.72705078	+6.65771484	+3656	+12.63867188	-4.66699219	-3.09814453	+40.10009766	-15.53466797	-40.23193359	+2624
+1458241219.30940010	+15.20947266	-2.63232422	-1.56005859	+31.02539063	-23.26904297	-64.77539063	+4272	+15.02050781	-0.45263672	-1.39306641	+9.97558594	-37.68310547	+6.76757813	+3664	+12.66064453	-4.60986328	-3.06738281	+40.10009766	-15.68847656	-40.10009766	+2632
+1458241219.31349990	+15.22705078	-2.59716797	-1.54687500	+30.91552734	-23.24707031	-64.42382813	+4276	+15.03369141	-0.40429688	-1.36669922	+10.01953125	-37.63916016	+6.89941406	+3668	+12.68701172	-4.55273438	-3.04101563	+40.12207031	-15.86425781	-39.96826172	+2640
+1458241219.31769990	+15.24902344	-2.55761719	-1.53369141	+30.80566406	-23.22509766	-64.05029297	+4276	+15.04248047	-0.35595703	-1.34033203	+10.06347656	-37.57324219	+6.98730469	+3672	+12.71337891	-4.49560547	-3.01464844	+40.14404297	-15.97412109	-39.79248047	+2644
+1458241219.32189990	+15.26660156	-2.52246094	-1.51611328	+30.71777344	-23.22509766	-63.74267578	+4280	+15.05566406	-0.30761719	-1.31396484	+10.10742188	-37.57324219	+7.09716797	+3676	+12.73095703	-4.43847656	-2.98828125	+40.12207031	-16.10595703	-39.63867188	+2652
+1458241219.33020000	+15.30175781	-2.43896484	-1.47656250	+30.58593750	-23.29101563	-63.12744141	+4288	+15.08203125	-0.20214844	-1.25683594	+10.21728516	-37.55126953	+7.31689453	+3688	+12.77490234	-4.33300781	-2.94433594	+40.10009766	-16.32568359	-39.28710938	+2656
+1458241219.33439990	+15.31933594	-2.40380859	-1.44580078	+30.52001953	-23.37890625	-62.88574219	+4296	+15.09521484	-0.15380859	-1.21728516	+10.28320313	-37.59521484	+7.40478516	+3696	+12.79248047	-4.28466797	-2.92675781	+40.03417969	-16.43554688	-39.15527344	+2660
+1458241219.34270000	+15.35009766	-2.32031250	-1.38867188	+30.45410156	-23.51074219	-62.42431641	+4308	+15.12158203	-0.04394531	-1.14257813	+10.41503906	-37.72705078	+7.55859375	+3708	+12.81884766	-4.19677734	-2.89160156	+39.83642578	-16.56738281	-38.80371094	+2660
+1458241219.35100010	+15.38085938	-2.23681641	-1.33154297	+30.36621094	-23.64257813	-61.94091797	+4328	+15.14355469	+0.05273438	-1.06347656	+10.50292969	-37.90283203	+7.73437500	+3728	+12.84521484	-4.11767578	-2.86523438	+39.55078125	-16.65527344	-38.43017578	+2664
+1458241219.35929990	+15.40722656	-2.14892578	-1.27001953	+30.27832031	-23.81835938	-61.52343750	+4360	+15.16992188	+0.15380859	-0.97998047	+10.52490234	-38.07861328	+7.93212891	+3744	+12.86718750	-4.04296875	-2.85205078	+39.24316406	-16.69921875	-37.99072266	+2668
+1458241219.36350010	+15.42041016	-2.10937500	-1.23046875	+30.23437500	-23.95019531	-61.34765625	+4376	+15.18310547	+0.20654297	-0.94042969	+10.54687500	-38.21044922	+8.04199219	+3756	+12.87597656	-4.00781250	-2.84765625	+39.06738281	-16.72119141	-37.79296875	+2672
+1458241219.36770010	+15.43359375	-2.06542969	-1.19970703	+30.19042969	-24.08203125	-61.12792969	+4396	+15.19628906	+0.25927734	-0.89648438	+10.54687500	-38.34228516	+8.17382813	+3768	+12.88916016	-3.96826172	-2.83447266	+38.89160156	-16.76513672	-37.61718750	+2676
+1458241219.37179990	+15.44677734	-2.02587891	-1.16015625	+30.14648438	-24.21386719	-60.95214844	+4416	+15.20947266	+0.30761719	-0.85253906	+10.50292969	-38.47412109	+8.30566406	+3780	+12.90234375	-3.93310547	-2.82128906	+38.71582031	-16.80908203	-37.44140625	+2684
+1458241219.37599990	+15.45996094	-1.99072266	-1.12500000	+30.05859375	-24.36767578	-60.75439453	+4436	+15.22265625	+0.35156250	-0.80419922	+10.39306641	-38.62792969	+8.48144531	+3788	+12.91552734	-3.89794922	-2.80810547	+38.56201172	-16.87500000	-37.26562500	+2688
+1458241219.38019990	+15.47314453	-1.95556641	-1.09863281	+29.97070313	-24.45556641	-60.51269531	+4456	+15.23583984	+0.39550781	-0.76464844	+10.23925781	-38.73779297	+8.70117188	+3800	+12.92431641	-3.85839844	-2.79492188	+38.40820313	-16.94091797	-37.08984375	+2696
+1458241219.38430000	+15.48632813	-1.91601563	-1.06787109	+29.92675781	-24.58740234	-60.31494141	+4480	+15.24462891	+0.43066406	-0.72070313	+10.01953125	-38.89160156	+8.89892578	+3812	+12.93750000	-3.81884766	-2.78173828	+38.23242188	-16.98486328	-36.91406250	+2704
+1458241219.39270000	+15.51269531	-1.85009766	-1.01513672	+29.75097656	-24.89501953	-59.83154297	+4520	+15.27099609	+0.52294922	-0.63720703	+9.49218750	-39.15527344	+9.58007813	+3836	+12.97265625	-3.72656250	-2.74658203	+38.01269531	-17.20458984	-36.56250000	+2728
+1458241219.40100000	+15.53466797	-1.78417969	-0.94482422	+29.70703125	-25.40039063	-59.43603516	+4556	+15.29736328	+0.58886719	-0.54931641	+8.45947266	-39.55078125	+10.43701172	+3856	+13.00781250	-3.62988281	-2.70263672	+37.85888672	-17.46826172	-36.25488281	+2752
+1458241219.40930010	+15.56982422	-1.72265625	-0.90527344	+29.61914063	-25.81787109	-58.93066406	+4580	+15.32812500	+0.63720703	-0.46142578	+6.94335938	-39.96826172	+11.66748047	+3876	+13.05175781	-3.52880859	-2.63671875	+37.74902344	-17.84179688	-36.03515625	+2780
+1458241219.41350010	+15.58740234	-1.70068359	-0.87890625	+29.59716797	-26.08154297	-58.73291016	+4592	+15.34130859	+0.66796875	-0.41308594	+6.06445313	-40.16601563	+12.39257813	+3888	+13.07373047	-3.47167969	-2.60595703	+37.72705078	-18.03955078	-35.90332031	+2792
+1458241219.41770010	+15.60058594	-1.67431641	-0.87011719	+29.55322266	-26.25732422	-58.42529297	+4596	+15.35888672	+0.70312500	-0.36914063	+5.07568359	-40.36376953	+13.31542969	+3900	+13.09130859	-3.41894531	-2.57519531	+37.68310547	-18.21533203	-35.77148438	+2804
+1458241219.42179990	+15.61376953	-1.64355469	-0.84814453	+29.59716797	-26.54296875	-58.22753906	+4604	+15.37207031	+0.70312500	-0.31640625	+3.69140625	-40.64941406	+14.23828125	+3908	+13.10888672	-3.36181641	-2.54443359	+37.63916016	-18.39111328	-35.61767578	+2812
+1458241219.42600010	+15.62255859	-1.61279297	-0.82177734	+29.64111328	-26.87255859	-58.02978516	+4608	+15.38964844	+0.72070313	-0.26806641	+2.28515625	-40.86914063	+15.33691406	+3924	+13.13085938	-3.30908203	-2.51806641	+37.59521484	-18.54492188	-35.46386719	+2820
+1458241219.43010000	+15.64013672	-1.58642578	-0.81298828	+29.64111328	-27.11425781	-57.76611328	+4608	+15.41162109	+0.73828125	-0.21533203	+0.76904297	-41.06689453	+16.58935547	+3940	+13.14843750	-3.25634766	-2.48730469	+37.55126953	-18.72070313	-35.31005859	+2828
+1458241219.43429990	+15.65332031	-1.55566406	-0.79101563	+29.72900391	-27.46582031	-57.59033203	+4608	+15.42919922	+0.73388672	-0.16259766	-1.05468750	-41.28662109	+17.90771484	+3952	+13.17041016	-3.20800781	-2.45654297	+37.50732422	-18.87451172	-35.15625000	+2836
+1458241219.43849990	+15.66650391	-1.52929688	-0.76904297	+29.81689453	-27.79541016	-57.43652344	+4608	+15.44677734	+0.73828125	-0.10986328	-2.92236328	-41.41845703	+19.31396484	+3968	+13.18798828	-3.16406250	-2.43017578	+37.39746094	-19.02832031	-35.02441406	+2840
+1458241219.44260000	+15.67968750	-1.49853516	-0.74707031	+29.88281250	-28.12500000	-57.26074219	+4608	+15.46875000	+0.74707031	-0.05712891	-4.87792969	-41.50634766	+20.85205078	+3980	+13.20117188	-3.11572266	-2.40380859	+37.30957031	-19.13818359	-34.84863281	+2840
+1458241219.45100000	+15.70605469	-1.44580078	-0.71630859	+30.01464844	-28.65234375	-56.95312500	+4600	+15.49951172	+0.73388672	+0.03955078	-9.33837891	-41.50634766	+24.12597656	+4008	+13.22753906	-3.04101563	-2.36865234	+36.97998047	-19.27001953	-34.47509766	+2840
+1458241219.45510010	+15.71484375	-1.41943359	-0.69873047	+30.10253906	-28.93798828	-56.79931641	+4596	+15.51708984	+0.73388672	+0.08349609	-11.57958984	-41.35253906	+25.86181641	+4020	+13.24072266	-3.00585938	-2.35546875	+36.80419922	-19.24804688	-34.23339844	+2836
+1458241219.45930000	+15.71923828	-1.39306641	-0.67675781	+30.16845703	-29.22363281	-56.68945313	+4596	+15.53027344	+0.72070313	+0.13183594	-13.99658203	-41.19873047	+27.59765625	+4036	+13.24511719	-2.97070313	-2.35107422	+36.60644531	-19.22607422	-33.99169922	+2832
+1458241219.46760010	+15.73681641	-1.34033203	-0.62841797	+30.34423828	-29.83886719	-56.51367188	+4600	+15.56542969	+0.69433594	+0.20214844	-18.76464844	-40.45166016	+31.02539063	+4068	+13.26269531	-2.92236328	-2.34228516	+36.10107422	-19.11621094	-33.53027344	+2820
+1458241219.47600010	+15.75878906	-1.29638672	-0.58447266	+30.47607422	-30.36621094	-56.35986328	+4604	+15.59179688	+0.67675781	+0.25927734	-23.37890625	-39.39697266	+34.29931641	+4092	+13.27587891	-2.88281250	-2.33349609	+35.50781250	-18.91845703	-33.06884766	+2808
+1458241219.48009990	+15.76757813	-1.27441406	-0.56250000	+30.54199219	-30.62988281	-56.29394531	+4612	+15.60937500	+0.65917969	+0.28125000	-25.57617188	-38.75976563	+35.77148438	+4108	+13.28027344	-2.86523438	-2.33789063	+35.20019531	-18.78662109	-32.82714844	+2804
+1458241219.48850010	+15.78076172	-1.23486328	-0.51855469	+30.65185547	-31.06933594	-56.14013672	+4628	+15.63134766	+0.63281250	+0.31640625	-29.79492188	-37.33154297	+38.60595703	+4132	+13.28906250	-2.82568359	-2.34228516	+34.60693359	-18.50097656	-32.29980469	+2796
+1458241219.49260000	+15.78955078	-1.21289063	-0.50097656	+30.67382813	-31.28906250	-56.03027344	+4636	+15.64892578	+0.61523438	+0.32519531	-31.81640625	-36.51855469	+39.83642578	+4144	+13.29785156	-2.80810547	-2.34228516	+34.32128906	-18.36914063	-32.05810547	+2792
+1458241219.49679990	+15.79833984	-1.19531250	-0.47900391	+30.71777344	-31.53076172	-55.94238281	+4648	+15.65771484	+0.61083984	+0.33837891	-33.64013672	-35.72753906	+41.08886719	+4160	+13.30224609	-2.79052734	-2.34228516	+34.03564453	-18.25927734	-31.83837891	+2792
+1458241219.50090000	+15.80712891	-1.17773438	-0.46142578	+30.76171875	-31.77246094	-55.87646484	+4660	+15.67089844	+0.58886719	+0.34277344	-35.48583984	-34.89257813	+42.18750000	+4172	+13.30664063	-2.76855469	-2.33789063	+33.77197266	-18.14941406	-31.59667969	+2788
+1458241219.50510000	+15.82031250	-1.16455078	-0.43945313	+30.78369141	-31.99218750	-55.78857422	+4668	+15.68847656	+0.56689453	+0.34277344	-37.24365234	-33.99169922	+43.17626953	+4184	+13.31542969	-2.75097656	-2.32910156	+33.48632813	-18.08349609	-31.39892578	+2788
+1458241219.50930000	+15.83349609	-1.14697266	-0.42626953	+30.78369141	-32.18994141	-55.67871094	+4680	+15.70166016	+0.56689453	+0.35156250	-38.80371094	-33.13476563	+44.18701172	+4196	+13.32421875	-2.72900391	-2.32031250	+33.26660156	-18.03955078	-31.20117188	+2788
+1458241219.51340010	+15.84228516	-1.13378906	-0.41308594	+30.78369141	-32.36572266	-55.54687500	+4692	+15.71484375	+0.54052734	+0.35156250	-40.42968750	-32.25585938	+45.08789063	+4212	+13.33300781	-2.70263672	-2.31152344	+33.04687500	-17.99560547	-31.00341797	+2792
+1458241219.51760010	+15.85546875	-1.12060547	-0.40869141	+30.76171875	-32.51953125	-55.37109375	+4700	+15.72802734	+0.50976563	+0.34277344	-41.98974609	-31.33300781	+45.85693359	+4224	+13.34179688	-2.67626953	-2.29833984	+32.82714844	-17.95166016	-30.78369141	+2792
+1458241219.52180000	+15.86425781	-1.10302734	-0.39990234	+30.76171875	-32.69531250	-55.19531250	+4712	+15.73681641	+0.50097656	+0.34716797	-43.37402344	-30.49804688	+46.69189453	+4240	+13.35498047	-2.64990234	-2.28515625	+32.65136719	-17.95166016	-30.60791016	+2796
+1458241219.52589990	+15.87744141	-1.09423828	-0.39550781	+30.73974609	-32.89306641	-54.99755859	+4720	+15.74121094	+0.47460938	+0.34716797	-44.80224609	-29.64111328	+47.43896484	+4256	+13.36376953	-2.61474609	-2.26757813	+32.51953125	-17.97363281	-30.41015625	+2804
+1458241219.53430010	+15.89941406	-1.06787109	-0.39111328	+30.65185547	-33.24462891	-54.53613281	+4732	+15.76318359	+0.43945313	+0.33398438	-47.37304688	-27.90527344	+48.82324219	+4284	+13.38574219	-2.54882813	-2.22802734	+32.25585938	-18.10546875	-30.05859375	+2812
+1458241219.53839990	+15.91259766	-1.05908203	-0.39111328	+30.58593750	-33.39843750	-54.29443359	+4736	+15.77197266	+0.40869141	+0.33398438	-48.64746094	-27.09228516	+49.48242188	+4300	+13.39892578	-2.51806641	-2.20605469	+32.10205078	-18.19335938	-29.88281250	+2820
+1458241219.54259990	+15.92578125	-1.05029297	-0.39111328	+30.52001953	-33.57421875	-54.03076172	+4736	+15.78515625	+0.37792969	+0.32519531	-49.87792969	-26.27929688	+50.05371094	+4320	+13.41210938	-2.48730469	-2.18847656	+31.97021484	-18.25927734	-29.70703125	+2824
+1458241219.54679990	+15.93896484	-1.03710938	-0.39550781	+30.45410156	-33.75000000	-53.74511719	+4740	+15.79394531	+0.36035156	+0.32958984	-50.99853516	-25.53222656	+50.71289063	+4332	+13.42089844	-2.45214844	-2.17089844	+31.86035156	-18.34716797	-29.53125000	+2828
+1458241219.55090000	+15.95214844	-1.02832031	-0.39550781	+30.36621094	-33.90380859	-53.43750000	+4740	+15.79833984	+0.33398438	+0.33398438	-52.14111328	-24.78515625	+51.30615234	+4348	+13.43408203	-2.42138672	-2.14892578	+31.72851563	-18.43505859	-29.37744141	+2836
+1458241219.55929990	+15.96533203	-1.00634766	-0.39990234	+30.19042969	-34.23339844	-52.84423828	+4736	+15.80712891	+0.28564453	+0.34277344	-54.31640625	-23.37890625	+52.49267578	+4380	+13.45605469	-2.36425781	-2.12695313	+31.46484375	-18.56689453	-29.00390625	+2840
+1458241219.56340000	+15.97412109	-1.00195313	-0.40429688	+30.10253906	-34.38720703	-52.53662109	+4732	+15.81152344	+0.25488281	+0.35156250	-55.39306641	-22.67578125	+53.08593750	+4400	+13.46484375	-2.34228516	-2.11376953	+31.28906250	-18.65478516	-28.85009766	+2840
+1458241219.56760000	+15.97851563	-0.99316406	-0.39990234	+30.01464844	-34.56298828	-52.29492188	+4728	+15.82031250	+0.22851563	+0.36035156	-56.44775391	-21.99462891	+53.65722656	+4416	+13.47363281	-2.32031250	-2.10937500	+31.09130859	-18.69873047	-28.65234375	+2840
+1458241219.57180000	+15.98730469	-0.98876953	-0.39111328	+29.92675781	-34.71679688	-52.03125000	+4728	+15.82910156	+0.21093750	+0.37353516	-57.41455078	-21.35742188	+54.25048828	+4432	+13.47802734	-2.30273438	-2.10058594	+30.91552734	-18.76464844	-28.52050781	+2844
+1458241219.57590010	+15.99609375	-0.97998047	-0.38671875	+29.83886719	-34.87060547	-51.78955078	+4724	+15.83789063	+0.18457031	+0.38232422	-58.38134766	-20.72021484	+54.79980469	+4448	+13.48681641	-2.29394531	-2.09179688	+30.69580078	-18.83056641	-28.38867188	+2840
+1458241219.58010010	+16.00048828	-0.97119141	-0.37792969	+29.79492188	-35.02441406	-51.59179688	+4724	+15.84228516	+0.15820313	+0.40429688	-59.37011719	-20.12695313	+55.37109375	+4468	+13.49560547	-2.28955078	-2.09619141	+30.43212891	-18.80859375	-28.21289063	+2840
+1458241219.58419990	+16.00048828	-0.96240234	-0.36474609	+29.77294922	-35.17822266	-51.41601563	+4728	+15.84667969	+0.13623047	+0.42626953	-60.29296875	-19.55566406	+55.92041016	+4488	+13.50000000	-2.28076172	-2.10058594	+30.19042969	-18.80859375	-28.08105469	+2836
+1458241219.58839990	+16.00488281	-0.95361328	-0.34716797	+29.75097656	-35.35400391	-51.26220703	+4732	+15.85107422	+0.11425781	+0.44384766	-61.21582031	-18.94042969	+56.42578125	+4508	+13.50878906	-2.28076172	-2.10498047	+29.90478516	-18.80859375	-27.92724609	+2832
+1458241219.59260010	+16.00488281	-0.94921875	-0.33398438	+29.72900391	-35.50781250	-51.10839844	+4736	+15.85546875	+0.08789063	+0.46582031	-62.13867188	-18.36914063	+56.93115234	+4528	+13.51318359	-2.27636719	-2.11376953	+29.61914063	-18.78662109	-27.77343750	+2828
+1458241219.59670000	+16.00927734	-0.94042969	-0.31640625	+29.75097656	-35.68359375	-51.02050781	+4740	+15.85986328	+0.06591797	+0.48779297	-62.97363281	-17.77587891	+57.41455078	+4544	+13.51757813	-2.27636719	-2.12255859	+29.35546875	-18.78662109	-27.64160156	+2824
+1458241219.60509990	+16.00927734	-0.93164063	-0.27685547	+29.79492188	-36.07910156	-50.84472656	+4756	+15.86865234	+0.02197266	+0.53613281	-64.66552734	-16.67724609	+58.33740234	+4584	+13.52197266	-2.28955078	-2.13134766	+28.76220703	-18.76464844	-27.42187500	+2820
+1458241219.60920000	+16.01367188	-0.92285156	-0.25488281	+29.88281250	-36.29882813	-50.77880859	+4768	+15.87304688	+0.00000000	+0.55810547	-65.45654297	-16.14990234	+58.73291016	+4600	+13.53076172	-2.28955078	-2.13574219	+28.52050781	-18.76464844	-27.33398438	+2816
+1458241219.61760000	+16.01806641	-0.90966797	-0.20654297	+30.05859375	-36.76025391	-50.66894531	+4792	+15.88183594	-0.04394531	+0.60205078	-67.06054688	-15.09521484	+59.45800781	+4636	+13.53955078	-2.29394531	-2.14892578	+27.99316406	-18.76464844	-27.09228516	+2808
+1458241219.62170000	+16.01806641	-0.90527344	-0.18896484	+30.16845703	-36.97998047	-50.62500000	+4804	+15.88623047	-0.06591797	+0.62402344	-67.82958984	-14.56787109	+59.78759766	+4652	+13.54394531	-2.29394531	-2.15332031	+27.77343750	-18.76464844	-26.98242188	+2804
+1458241219.62590000	+16.01806641	-0.90087891	-0.17138672	+30.27832031	-37.19970703	-50.55908203	+4816	+15.88623047	-0.08789063	+0.64160156	-68.57666016	-14.04052734	+60.07324219	+4668	+13.54394531	-2.28515625	-2.15771484	+27.57568359	-18.76464844	-26.85058594	+2800
+1458241219.63010000	+16.01806641	-0.89648438	-0.15820313	+30.36621094	-37.44140625	-50.44921875	+4828	+15.89062500	-0.11425781	+0.65478516	-69.32373047	-13.51318359	+60.31494141	+4680	+13.54833984	-2.28076172	-2.15332031	+27.37792969	-18.85253906	-26.76269531	+2796
+1458241219.63420010	+16.01806641	-0.88769531	-0.14062500	+30.47607422	-37.70507813	-50.33935547	+4840	+15.89062500	-0.13623047	+0.67236328	-70.07080078	-12.98583984	+60.57861328	+4696	+13.55273438	-2.27197266	-2.14892578	+27.24609375	-18.94042969	-26.67480469	+2792
+1458241219.63840010	+16.02246094	-0.87890625	-0.12744141	+30.60791016	-37.96875000	-50.20751953	+4848	+15.89501953	-0.16259766	+0.68115234	-70.81787109	-12.48046875	+60.79833984	+4708	+13.55712891	-2.25878906	-2.14013672	+27.11425781	-19.02832031	-26.58691406	+2788
+1458241219.64260010	+16.02246094	-0.87451172	-0.11865234	+30.71777344	-38.21044922	-50.07568359	+4860	+15.89501953	-0.18896484	+0.68994141	-71.58691406	-11.95312500	+60.97412109	+4720	+13.56152344	-2.25000000	-2.13134766	+27.00439453	-19.11621094	-26.49902344	+2788
+1458241219.65089990	+16.02685547	-0.85693359	-0.11425781	+30.95947266	-38.60595703	-49.61425781	+4876	+15.89501953	-0.24609375	+0.69433594	-73.05908203	-10.87646484	+61.28173828	+4740	+13.57031250	-2.21044922	-2.10937500	+26.89453125	-19.33593750	-26.30126953	+2792
+1458241219.65500000	+16.02685547	-0.84814453	-0.11865234	+31.04736328	-38.75976563	-49.35058594	+4880	+15.89062500	-0.27246094	+0.68554688	-73.76220703	-10.32714844	+61.34765625	+4752	+13.57470703	-2.19287109	-2.10058594	+26.82861328	-19.44580078	-26.21337891	+2792
+1458241219.65920000	+16.03125000	-0.83935547	-0.12744141	+31.15722656	-38.91357422	-48.99902344	+4888	+15.89062500	-0.29882813	+0.67675781	-74.50927734	-9.77783203	+61.41357422	+4764	+13.57910156	-2.17089844	-2.08740234	+26.82861328	-19.57763672	-26.12548828	+2792
+1458241219.66339990	+16.02685547	-0.83056641	-0.14062500	+31.24511719	-39.02343750	-48.66943359	+4892	+15.88623047	-0.32958984	+0.66796875	-75.25634766	-9.20654297	+61.47949219	+4776	+13.57910156	-2.15332031	-2.07421875	+26.78466797	-19.68750000	-26.03759766	+2796
+1458241219.66750000	+16.02685547	-0.82177734	-0.15380859	+31.33300781	-39.13330078	-48.38378906	+4896	+15.88183594	-0.36035156	+0.65917969	-76.00341797	-8.63525391	+61.54541016	+4788	+13.58349609	-2.13574219	-2.06103516	+26.76269531	-19.81933594	-25.97167969	+2796
+1458241219.67170000	+16.03125000	-0.80859375	-0.16699219	+31.44287109	-39.22119141	-48.03222656	+4896	+15.88183594	-0.39111328	+0.65478516	-76.75048828	-8.06396484	+61.63330078	+4800	+13.58349609	-2.11376953	-2.04345703	+26.76269531	-19.95117188	-25.90576172	+2800
+1458241219.67590000	+16.03564453	-0.79541016	-0.18017578	+31.55273438	-39.26513672	-47.72460938	+4896	+15.88183594	-0.42187500	+0.64599609	-77.47558594	-7.49267578	+61.67724609	+4812	+13.58789063	-2.10498047	-2.03027344	+26.74072266	-20.06103516	-25.86181641	+2804
+1458241219.68000010	+16.03564453	-0.78662109	-0.19335938	+31.68457031	-39.30908203	-47.46093750	+4896	+15.87744141	-0.44824219	+0.63281250	-78.20068359	-6.92138672	+61.69921875	+4824	+13.58789063	-2.09179688	-2.02148438	+26.69677734	-20.12695313	-25.79589844	+2804
+1458241219.68420000	+16.03564453	-0.77783203	-0.21093750	+31.79443359	-39.30908203	-47.19726563	+4896	+15.87304688	-0.47460938	+0.61962891	-78.92578125	-6.35009766	+61.69921875	+4832	+13.58789063	-2.08300781	-2.01708984	+26.67480469	-20.17089844	-25.72998047	+2804
+1458241219.68840000	+16.03564453	-0.76464844	-0.22412109	+31.90429688	-39.30908203	-46.93359375	+4896	+15.86865234	-0.49218750	+0.60205078	-79.62890625	-5.75683594	+61.67724609	+4844	+13.59228516	-2.07861328	-2.01269531	+26.60888672	-20.19287109	-25.66406250	+2804
+1458241219.69250010	+16.03125000	-0.75585938	-0.23730469	+32.03613281	-39.33105469	-46.71386719	+4892	+15.86425781	-0.51416016	+0.59765625	-80.31005859	-5.18554688	+61.72119141	+4852	+13.59228516	-2.07421875	-2.01708984	+26.54296875	-20.19287109	-25.59814453	+2804
+1458241219.69670010	+16.03125000	-0.74707031	-0.24169922	+32.16796875	-39.39697266	-46.56005859	+4888	+15.85546875	-0.53613281	+0.59765625	-81.03515625	-4.63623047	+61.78710938	+4856	+13.58789063	-2.07421875	-2.01708984	+26.49902344	-20.19287109	-25.57617188	+2800
+1458241219.70499990	+16.02685547	-0.72509766	-0.24169922	+32.56347656	-39.52880859	-46.36230469	+4884	+15.85107422	-0.56250000	+0.60205078	-82.37548828	-3.51562500	+61.91894531	+4868	+13.58789063	-2.08740234	-2.02148438	+26.27929688	-20.14892578	-25.53222656	+2800
+1458241219.70919990	+16.02685547	-0.72070313	-0.23730469	+32.69531250	-39.57275391	-46.29638672	+4880	+15.84667969	-0.58007813	+0.61083984	-83.03466797	-2.96630859	+62.00683594	+4876	+13.58789063	-2.09179688	-2.02587891	+26.19140625	-20.10498047	-25.51025391	+2800
+1458241219.71339990	+16.03125000	-0.71630859	-0.23730469	+32.82714844	-39.61669922	-46.23046875	+4876	+15.84228516	-0.58447266	+0.61523438	-83.67187500	-2.43896484	+62.07275391	+4876	+13.58789063	-2.10498047	-2.03027344	+26.08154297	-20.06103516	-25.48828125	+2800
+1458241219.71750000	+16.03125000	-0.70751953	-0.23730469	+32.95898438	-39.66064453	-46.16455078	+4876	+15.83789063	-0.59326172	+0.61523438	-84.28710938	-1.88964844	+62.09472656	+4880	+13.58789063	-2.11816406	-2.04345703	+25.92773438	-19.99511719	-25.44433594	+2800
+1458241219.72170000	+16.02685547	-0.70751953	-0.22851563	+33.06884766	-39.70458984	-46.14257813	+4872	+15.82910156	-0.60205078	+0.61962891	-84.94628906	-1.36230469	+62.16064453	+4884	+13.58349609	-2.12695313	-2.05224609	+25.83984375	-19.92919922	-25.42236328	+2800
+1458241219.72589990	+16.02246094	-0.70312500	-0.22412109	+33.17871094	-39.77050781	-46.12060547	+4876	+15.82031250	-0.60644531	+0.61962891	-85.58349609	-0.81298828	+62.18261719	+4888	+13.58349609	-2.13574219	-2.06103516	+25.70800781	-19.86328125	-25.37841797	+2800
+1458241219.73000000	+16.02246094	-0.69873047	-0.21533203	+33.31054688	-39.85839844	-46.09863281	+4876	+15.81591797	-0.61083984	+0.62841797	-86.19873047	-0.26367188	+62.24853516	+4892	+13.58349609	-2.14892578	-2.06982422	+25.59814453	-19.79736328	-25.35644531	+2796
+1458241219.73420000	+16.02246094	-0.69433594	-0.20654297	+33.37646484	-39.90234375	-46.05468750	+4880	+15.81152344	-0.62402344	+0.63720703	-86.87988281	+0.26367188	+62.35839844	+4896	+13.57910156	-2.15771484	-2.07421875	+25.51025391	-19.75341797	-25.33447266	+2796
+1458241219.73830010	+16.01806641	-0.69433594	-0.20214844	+33.44238281	-39.94628906	-46.01074219	+4880	+15.80712891	-0.62841797	+0.65039063	-87.56103516	+0.79101563	+62.46826172	+4900	+13.57910156	-2.16650391	-2.07861328	+25.40039063	-19.73144531	-25.33447266	+2792
+1458241219.74250010	+16.02246094	-0.69433594	-0.19775391	+33.50830078	-40.01220703	-45.96679688	+4884	+15.80273438	-0.63720703	+0.64599609	-88.22021484	+1.36230469	+62.44628906	+4900	+13.57910156	-2.17529297	-2.08740234	+25.29052734	-19.70947266	-25.31250000	+2792
+1458241219.74670000	+16.02246094	-0.69433594	-0.19335938	+33.53027344	-40.03417969	-45.87890625	+4888	+15.79394531	-0.65039063	+0.64160156	-88.94531250	+1.91162109	+62.46826172	+4904	+13.57470703	-2.18408203	-2.08740234	+25.20263672	-19.68750000	-25.29052734	+2788
+1458241219.75079990	+16.02246094	-0.69433594	-0.19335938	+33.50830078	-40.05615234	-45.79101563	+4888	+15.78955078	-0.66357422	+0.63720703	-89.67041016	+2.46093750	+62.44628906	+4908	+13.57470703	-2.19287109	-2.09179688	+25.11474609	-19.66552734	-25.24658203	+2784
+1458241219.75920010	+16.01806641	-0.70312500	-0.19775391	+33.44238281	-40.07812500	-45.52734375	+4896	+15.77636719	-0.69873047	+0.61523438	-91.18652344	+3.62548828	+62.40234375	+4916	+13.57470703	-2.19726563	-2.09619141	+24.96093750	-19.68750000	-25.18066406	+2776
+1458241219.76329990	+16.01806641	-0.70751953	-0.20214844	+33.37646484	-40.05615234	-45.35156250	+4900	+15.76757813	-0.71630859	+0.60644531	-91.97753906	+4.21875000	+62.38037109	+4920	+13.57470703	-2.19726563	-2.09179688	+24.91699219	-19.70947266	-25.15869141	+2772
+1458241219.76749990	+16.01806641	-0.70751953	-0.20654297	+33.31054688	-40.05615234	-45.15380859	+4904	+15.76318359	-0.73388672	+0.58886719	-92.76855469	+4.83398438	+62.29248047	+4924	+13.57470703	-2.19726563	-2.09179688	+24.87304688	-19.75341797	-25.11474609	+2768
+1458241219.77169990	+16.02246094	-0.71191406	-0.21533203	+33.20068359	-40.01220703	-44.93408203	+4904	+15.75878906	-0.75585938	+0.57568359	-93.60351563	+5.44921875	+62.27050781	+4928	+13.57470703	-2.19287109	-2.08300781	+24.85107422	-19.81933594	-25.07080078	+2768
+1458241219.77580000	+16.02246094	-0.71630859	-0.22851563	+33.09082031	-39.96826172	-44.67041016	+4908	+15.75439453	-0.78222656	+0.56250000	-94.43847656	+6.04248047	+62.20458984	+4932	+13.57470703	-2.19287109	-2.07861328	+24.80712891	-19.88525391	-25.02685547	+2768
+1458241219.78000000	+16.02685547	-0.72509766	-0.23730469	+32.93701172	-39.90234375	-44.42871094	+4908	+15.75000000	-0.80859375	+0.54052734	-95.29541016	+6.65771484	+62.09472656	+4936	+13.57910156	-2.18847656	-2.06982422	+24.78515625	-19.97314453	-24.98291016	+2768
+1458241219.78420000	+16.02685547	-0.73388672	-0.25048828	+32.78320313	-39.83642578	-44.12109375	+4908	+15.74121094	-0.83496094	+0.52294922	-96.15234375	+7.27294922	+61.98486328	+4940	+13.57910156	-2.18408203	-2.06103516	+24.76318359	-20.03906250	-24.93896484	+2768
+1458241219.78830000	+16.02685547	-0.74267578	-0.26806641	+32.62939453	-39.74853516	-43.81347656	+4908	+15.73242188	-0.86132813	+0.50097656	-97.00927734	+7.88818359	+61.85302734	+4948	+13.58349609	-2.17529297	-2.05224609	+24.74121094	-20.12695313	-24.89501953	+2768
+1458241219.79250000	+16.03125000	-0.75146484	-0.28125000	+32.47558594	-39.63867188	-43.50585938	+4904	+15.72802734	-0.88330078	+0.47900391	-97.84423828	+8.52539063	+61.74316406	+4948	+13.58789063	-2.17089844	-2.03906250	+24.71923828	-20.19287109	-24.82910156	+2772
+1458241219.79670000	+16.03564453	-0.76025391	-0.29882813	+32.32177734	-39.52880859	-43.17626953	+4900	+15.71923828	-0.90527344	+0.46582031	-98.65722656	+9.14062500	+61.67724609	+4952	+13.58789063	-2.16650391	-2.03027344	+24.69726563	-20.30273438	-24.78515625	+2772
+1458241219.80500010	+16.04003906	-0.77783203	-0.32958984	+32.03613281	-39.28710938	-42.62695313	+4892	+15.71044922	-0.95361328	+0.43945313	-100.30517578	+10.37109375	+61.50146484	+4952	+13.59667969	-2.16210938	-2.00830078	+24.60937500	-20.43457031	-24.67529297	+2780
+1458241219.80920000	+16.04443359	-0.78662109	-0.33837891	+31.90429688	-39.19921875	-42.40722656	+4884	+15.70166016	-0.97119141	+0.43066406	-101.07421875	+10.96435547	+61.41357422	+4952	+13.60107422	-2.16210938	-1.99951172	+24.52148438	-20.47851563	-24.63134766	+2780
+1458241219.81329990	+16.05322266	-0.79980469	-0.34716797	+31.81640625	-39.11132813	-42.23144531	+4876	+15.69726563	-0.98876953	+0.41748047	-101.84326172	+11.55761719	+61.30371094	+4952	+13.60546875	-2.16650391	-1.99072266	+24.43359375	-20.50048828	-24.60937500	+2784
+1458241219.81750010	+16.05761719	-0.80859375	-0.35595703	+31.75048828	-39.00146484	-42.09960938	+4872	+15.69287109	-1.01074219	+0.40429688	-102.61230469	+12.12890625	+61.19384766	+4952	+13.60546875	-2.17529297	-1.99072266	+24.32373047	-20.50048828	-24.56542969	+2788
+1458241219.82160000	+16.05761719	-0.81738281	-0.36035156	+31.70654297	-38.91357422	-42.03369141	+4864	+15.68847656	-1.01953125	+0.39550781	-103.31542969	+12.72216797	+61.08398438	+4948	+13.60986328	-2.18847656	-1.99072266	+24.19189453	-20.45654297	-24.54345703	+2792
+1458241219.82579990	+16.06201172	-0.83056641	-0.36035156	+31.68457031	-38.86962891	-42.03369141	+4860	+15.67968750	-1.03710938	+0.38232422	-104.04052734	+13.29345703	+60.95214844	+4948	+13.61425781	-2.20605469	-1.99072266	+24.06005859	-20.39062500	-24.52148438	+2796
+1458241219.82999990	+16.06640625	-0.83496094	-0.36474609	+31.68457031	-38.78173828	-42.03369141	+4856	+15.67968750	-1.05029297	+0.37792969	-104.74365234	+13.86474609	+60.86425781	+4944	+13.61425781	-2.22363281	-1.99951172	+23.90625000	-20.30273438	-24.52148438	+2800
+1458241219.83410000	+16.06640625	-0.84375000	-0.36474609	+31.68457031	-38.73779297	-42.07763672	+4852	+15.67529297	-1.05908203	+0.37353516	-105.35888672	+14.43603516	+60.79833984	+4940	+13.61865234	-2.24121094	-2.00830078	+23.75244141	-20.21484375	-24.49951172	+2804
+1458241219.84250000	+16.07519531	-0.86572266	-0.35595703	+31.77246094	-38.67187500	-42.29736328	+4848	+15.67089844	-1.08544922	+0.36474609	-106.65527344	+15.49072266	+60.60058594	+4932	+13.62304688	-2.29394531	-2.02587891	+23.40087891	-19.97314453	-24.52148438	+2816
+1458241219.84660010	+16.07958984	-0.87451172	-0.35595703	+31.81640625	-38.64990234	-42.40722656	+4848	+15.66650391	-1.08984375	+0.35156250	-107.22656250	+15.99609375	+60.44677734	+4928	+13.62304688	-2.32031250	-2.03906250	+23.20312500	-19.81933594	-24.56542969	+2824
+1458241219.85080000	+16.07958984	-0.88330078	-0.35156250	+31.86035156	-38.64990234	-42.56103516	+4852	+15.66210938	-1.10742188	+0.33837891	-107.86376953	+16.47949219	+60.24902344	+4924	+13.62744141	-2.35107422	-2.05224609	+23.02734375	-19.66552734	-24.58740234	+2828
+1458241219.85500000	+16.08398438	-0.89208984	-0.35156250	+31.92626953	-38.60595703	-42.69287109	+4852	+15.65771484	-1.12500000	+0.32519531	-108.50097656	+16.96289063	+60.07324219	+4924	+13.62744141	-2.37744141	-2.06982422	+22.85156250	-19.51171875	-24.60937500	+2832
+1458241219.85910010	+16.08837891	-0.89648438	-0.35156250	+31.97021484	-38.56201172	-42.82470703	+4856	+15.65332031	-1.12939453	+0.31640625	-109.02832031	+17.42431641	+59.91943359	+4920	+13.63183594	-2.40820313	-2.08300781	+22.69775391	-19.33593750	-24.65332031	+2840
+1458241219.86330010	+16.08837891	-0.90527344	-0.35595703	+32.03613281	-38.54003906	-42.95654297	+4860	+15.64892578	-1.15136719	+0.30322266	-109.62158203	+17.90771484	+59.72167969	+4920	+13.63183594	-2.43017578	-2.09619141	+22.56591797	-19.20410156	-24.69726563	+2844
+1458241219.86750010	+16.09277344	-0.91406250	-0.35595703	+32.10205078	-38.51806641	-43.11035156	+4864	+15.64892578	-1.16894531	+0.28564453	-110.23681641	+18.34716797	+59.52392578	+4920	+13.63183594	-2.45214844	-2.10498047	+22.45605469	-19.09423828	-24.76318359	+2848
+1458241219.87159990	+16.09277344	-0.92724609	-0.36035156	+32.16796875	-38.47412109	-43.28613281	+4872	+15.64453125	-1.17773438	+0.26806641	-110.72021484	+18.76464844	+59.28222656	+4916	+13.63623047	-2.47412109	-2.11376953	+22.39013672	-19.00634766	-24.82910156	+2848
+1458241219.87579990	+16.09716797	-0.93603516	-0.36474609	+32.25585938	-38.43017578	-43.43994141	+4876	+15.64453125	-1.20410156	+0.25048828	-111.31347656	+19.18212891	+59.01855469	+4916	+13.64062500	-2.48730469	-2.11376953	+22.34619141	-18.94042969	-24.91699219	+2848
+1458241219.88410000	+16.11035156	-0.96679688	-0.39111328	+32.43164063	-38.27636719	-43.81347656	+4896	+15.64013672	-1.24804688	+0.19775391	-112.41210938	+19.92919922	+58.40332031	+4920	+13.64941406	-2.51367188	-2.11376953	+22.34619141	-18.89648438	-25.07080078	+2852
+1458241219.88829990	+16.11914063	-0.98437500	-0.40869141	+32.51953125	-38.16650391	-43.98925781	+4904	+15.64013672	-1.27880859	+0.16699219	-113.00537109	+20.30273438	+58.02978516	+4924	+13.65380859	-2.52246094	-2.10937500	+22.39013672	-18.89648438	-25.15869141	+2856
+1458241219.89240000	+16.12353516	-1.00195313	-0.43066406	+32.60742188	-38.05664063	-44.12109375	+4912	+15.64013672	-1.31396484	+0.14501953	-113.59863281	+20.67626953	+57.72216797	+4924	+13.65820313	-2.52685547	-2.10058594	+22.43408203	-18.91845703	-25.26855469	+2856
+1458241219.89660000	+16.13232422	-1.02832031	-0.46142578	+32.73925781	-37.90283203	-44.27490234	+4924	+15.63574219	-1.33154297	+0.11865234	-114.01611328	+21.02783203	+57.37060547	+4924	+13.66699219	-2.53125000	-2.09179688	+22.50000000	-18.96240234	-25.35644531	+2860
+1458241219.90080000	+16.14111328	-1.05029297	-0.49658203	+32.82714844	-37.72705078	-44.36279297	+4936	+15.63574219	-1.36230469	+0.09228516	-114.54345703	+21.37939453	+57.01904297	+4928	+13.67138672	-2.53564453	-2.08300781	+22.56591797	-19.02832031	-25.46630859	+2864
+1458241219.90490010	+16.14550781	-1.07226563	-0.52294922	+32.89306641	-37.59521484	-44.42871094	+4940	+15.63574219	-1.39746094	+0.07031250	-115.07080078	+21.73095703	+56.68945313	+4928	+13.67578125	-2.54443359	-2.06982422	+22.63183594	-19.07226563	-25.59814453	+2872
+1458241219.90910010	+16.15429688	-1.09423828	-0.55810547	+33.00292969	-37.41943359	-44.45068359	+4948	+15.64013672	-1.41943359	+0.03955078	-115.46630859	+22.03857422	+56.25000000	+4928	+13.68457031	-2.54882813	-2.06103516	+22.71972656	-19.16015625	-25.70800781	+2880
+1458241219.91330000	+16.16308594	-1.11181641	-0.58886719	+33.06884766	-37.26562500	-44.45068359	+4952	+15.64013672	-1.45019531	+0.00878906	-115.94970703	+22.32421875	+55.81054688	+4928	+13.69335938	-2.55761719	-2.04785156	+22.80761719	-19.22607422	-25.83984375	+2888
+1458241219.92160010	+16.17626953	-1.15136719	-0.63720703	+33.24462891	-36.95800781	-44.45068359	+4952	+15.64013672	-1.50292969	-0.03515625	-116.71875000	+22.96142578	+55.04150391	+4928	+13.70654297	-2.57519531	-2.03466797	+22.93945313	-19.29199219	-26.10351563	+2900
+1458241219.92580010	+16.18066406	-1.16455078	-0.66357422	+33.35449219	-36.78222656	-44.42871094	+4952	+15.64013672	-1.52490234	-0.05712891	-117.07031250	+23.26904297	+54.62402344	+4928	+13.71093750	-2.58837891	-2.02587891	+22.98339844	-19.31396484	-26.23535156	+2908
+1458241219.92989990	+16.18505859	-1.17773438	-0.68115234	+33.48632813	-36.62841797	-44.47265625	+4952	+15.64013672	-1.54687500	-0.07470703	-117.39990234	+23.57666016	+54.25048828	+4924	+13.71533203	-2.60595703	-2.02587891	+23.02734375	-19.31396484	-26.34521484	+2916
+1458241219.93829990	+16.19384766	-1.20849609	-0.71191406	+33.75000000	-36.32080078	-44.56054688	+4948	+15.64453125	-1.57763672	-0.11425781	-117.90527344	+24.14794922	+53.41552734	+4916	+13.72851563	-2.65429688	-2.03027344	+23.00537109	-19.24804688	-26.65283203	+2932
+1458241219.94240000	+16.19824219	-1.22607422	-0.72070313	+33.90380859	-36.14501953	-44.67041016	+4944	+15.64453125	-1.59521484	-0.12304688	-118.12500000	+24.43359375	+53.08593750	+4912	+13.73291016	-2.68505859	-2.03906250	+22.96142578	-19.16015625	-26.78466797	+2940
+1458241219.94660000	+16.20263672	-1.23925781	-0.73388672	+34.07958984	-35.94726563	-44.80224609	+4944	+15.64453125	-1.60839844	-0.13623047	-118.30078125	+24.69726563	+52.71240234	+4908	+13.73291016	-2.72460938	-2.05224609	+22.89550781	-19.02832031	-26.96044922	+2952
+1458241219.95079990	+16.20703125	-1.25683594	-0.74267578	+34.23339844	-35.74951172	-44.93408203	+4944	+15.64453125	-1.61718750	-0.14501953	-118.47656250	+24.96093750	+52.33886719	+4904	+13.73730469	-2.75976563	-2.06982422	+22.82958984	-18.87451172	-27.09228516	+2964
+1458241219.95910000	+16.21142578	-1.28320313	-0.76904297	+34.58496094	-35.26611328	-45.19775391	+4952	+15.64453125	-1.63037109	-0.17138672	-118.71826172	+25.37841797	+51.65771484	+4900	+13.73730469	-2.83886719	-2.11376953	+22.63183594	-18.50097656	-27.35595703	+2988
+1458241219.96330000	+16.20703125	-1.30078125	-0.78222656	+34.73876953	-35.00244141	-45.35156250	+4956	+15.64453125	-1.64355469	-0.18017578	-118.85009766	+25.59814453	+51.32812500	+4900	+13.73730469	-2.87841797	-2.13574219	+22.54394531	-18.30322266	-27.46582031	+3000
+1458241219.96740010	+16.21142578	-1.31396484	-0.79101563	+34.91455078	-34.73876953	-45.52734375	+4964	+15.64892578	-1.65234375	-0.19335938	-118.98193359	+25.79589844	+50.97656250	+4896	+13.73730469	-2.91796875	-2.15771484	+22.43408203	-18.14941406	-27.61962891	+3008
+1458241219.97160010	+16.21582031	-1.33154297	-0.80419922	+35.06835938	-34.45312500	-45.70312500	+4972	+15.64892578	-1.66552734	-0.20214844	-119.09179688	+25.97167969	+50.71289063	+4896	+13.73730469	-2.96191406	-2.17529297	+22.34619141	-17.97363281	-27.75146484	+3016
+1458241219.97989990	+16.22021484	-1.37109375	-0.83935547	+35.33203125	-33.79394531	-46.03271484	+5000	+15.65332031	-1.69628906	-0.22851563	-119.35546875	+26.25732422	+50.09765625	+4900	+13.73291016	-3.03662109	-2.21044922	+22.19238281	-17.62207031	-27.99316406	+3036
+1458241219.98819990	+16.22460938	-1.41064453	-0.89648438	+35.52978516	-32.98095703	-46.20849609	+5032	+15.65771484	-1.72705078	-0.25488281	-119.59716797	+26.49902344	+49.57031250	+4908	+13.73291016	-3.10253906	-2.25000000	+22.12646484	-17.24853516	-28.21289063	+3048
+1458241219.99239990	+16.22900391	-1.43261719	-0.92724609	+35.61767578	-32.58544922	-46.25244141	+5052	+15.66210938	-1.74902344	-0.28125000	-119.79492188	+26.56494141	+49.21875000	+4912	+13.73291016	-3.12890625	-2.25878906	+22.12646484	-17.16064453	-28.32275391	+3056
+1458241219.99659990	+16.22900391	-1.45019531	-0.96240234	+35.70556641	-32.16796875	-46.27441406	+5068	+15.66210938	-1.77099609	-0.30322266	-119.94873047	+26.63085938	+48.93310547	+4920	+13.73291016	-3.15087891	-2.26318359	+22.14843750	-17.07275391	-28.43261719	+3056
+1458241220.00070000	+16.23339844	-1.47216797	-0.99755859	+35.74951172	-31.77246094	-46.29638672	+5084	+15.66210938	-1.79736328	-0.32958984	-120.12451172	+26.69677734	+48.62548828	+4928	+13.73291016	-3.17285156	-2.26757813	+22.19238281	-16.98486328	-28.54248047	+3060
+1458241220.00490000	+16.24218750	-1.49853516	-1.03271484	+35.77148438	-31.35498047	-46.27441406	+5100	+15.66650391	-1.82812500	-0.36035156	-120.34423828	+26.74072266	+48.31787109	+4936	+13.73730469	-3.19482422	-2.26757813	+22.23632813	-16.94091797	-28.67431641	+3064
+1458241220.00910000	+16.25097656	-1.52490234	-1.07666016	+35.77148438	-30.89355469	-46.23046875	+5112	+15.67089844	-1.85888672	-0.38671875	-120.52001953	+26.76269531	+48.03222656	+4940	+13.74169922	-3.21679688	-2.26757813	+22.30224609	-16.87500000	-28.78417969	+3068
+1458241220.01320000	+16.25976563	-1.55126953	-1.12060547	+35.77148438	-30.45410156	-46.14257813	+5124	+15.67529297	-1.88964844	-0.41748047	-120.71777344	+26.76269531	+47.74658203	+4948	+13.74169922	-3.23437500	-2.27197266	+22.36816406	-16.83105469	-28.87207031	+3072
+1458241220.02160000	+16.27294922	-1.60839844	-1.22167969	+35.74951172	-29.48730469	-45.92285156	+5148	+15.67968750	-1.95556641	-0.49658203	-121.13525391	+26.69677734	+47.06542969	+4964	+13.75048828	-3.27392578	-2.27636719	+22.50000000	-16.69921875	-29.06982422	+3080
+1458241220.02990010	+16.29052734	-1.66113281	-1.31835938	+35.72753906	-28.60839844	-45.68115234	+5156	+15.68847656	-2.03027344	-0.57568359	-121.55273438	+26.58691406	+46.40625000	+4984	+13.75927734	-3.31347656	-2.28076172	+22.63183594	-16.56738281	-29.26757813	+3088
+1458241220.03410010	+16.29931641	-1.69189453	-1.36230469	+35.72753906	-28.21289063	-45.59326172	+5156	+15.69287109	-2.06982422	-0.61962891	-121.75048828	+26.52099609	+46.05468750	+4992	+13.76367188	-3.33544922	-2.28515625	+22.69775391	-16.52343750	-29.39941406	+3096
+1458241220.03819990	+16.30810547	-1.72265625	-1.40185547	+35.70556641	-27.81738281	-45.54931641	+5156	+15.69726563	-2.10937500	-0.66357422	-121.92626953	+26.45507813	+45.74707031	+5000	+13.76367188	-3.36621094	-2.28955078	+22.71972656	-16.43554688	-29.53125000	+3104
+1458241220.04650000	+16.32568359	-1.80175781	-1.48535156	+35.63964844	-26.93847656	-45.43945313	+5156	+15.71044922	-2.18847656	-0.75585938	-122.25585938	+26.23535156	+45.10986328	+5020	+13.77685547	-3.44091797	-2.32031250	+22.67578125	-16.14990234	-29.75097656	+3128
+1458241220.05069990	+16.33447266	-1.83251953	-1.53369141	+35.63964844	-26.47705078	-45.37353516	+5156	+15.71923828	-2.22363281	-0.79980469	-122.38769531	+26.12548828	+44.80224609	+5028	+13.78125000	-3.48486328	-2.34228516	+22.60986328	-15.99609375	-29.88281250	+3140
+1458241220.05489990	+16.33886719	-1.86767578	-1.57324219	+35.63964844	-26.03759766	-45.35156250	+5156	+15.72363281	-2.25878906	-0.84375000	-122.49755859	+26.01562500	+44.51660156	+5036	+13.78564453	-3.52880859	-2.37304688	+22.56591797	-15.75439453	-29.97070313	+3152
+1458241220.05900000	+16.34326172	-1.90283203	-1.60839844	+35.66162109	-25.64208984	-45.37353516	+5156	+15.73242188	-2.29833984	-0.88769531	-122.60742188	+25.88378906	+44.25292969	+5048	+13.78564453	-3.57714844	-2.39941406	+22.45605469	-15.53466797	-30.10253906	+3168
+1458241220.06320000	+16.34765625	-1.94238281	-1.63916016	+35.68359375	-25.26855469	-45.46142578	+5160	+15.73681641	-2.33349609	-0.92724609	-122.69531250	+25.79589844	+44.05517578	+5056	+13.78564453	-3.62988281	-2.43017578	+22.34619141	-15.31494141	-30.23437500	+3184
+1458241220.07150010	+16.36962891	-2.03906250	-1.70947266	+35.68359375	-24.43359375	-45.63720703	+5176	+15.75439453	-2.40820313	-0.99316406	-122.80517578	+25.59814453	+43.74755859	+5080	+13.79443359	-3.74853516	-2.50048828	+22.06054688	-14.80957031	-30.52001953	+3220
+1458241220.07570000	+16.37841797	-2.08740234	-1.74462891	+35.68359375	-24.03808594	-45.72509766	+5188	+15.76318359	-2.44335938	-1.02392578	-122.82714844	+25.51025391	+43.65966797	+5088	+13.79443359	-3.81884766	-2.53564453	+21.86279297	-14.56787109	-30.67382813	+3240
+1458241220.07990000	+16.38281250	-2.13574219	-1.77978516	+35.66162109	-23.59863281	-45.81298828	+5200	+15.77197266	-2.47412109	-1.05468750	-122.87109375	+25.40039063	+43.50585938	+5104	+13.79882813	-3.88476563	-2.57958984	+21.68701172	-14.28222656	-30.80566406	+3256
+1458241220.08820010	+16.39160156	-2.22802734	-1.85449219	+35.63964844	-22.80761719	-45.92285156	+5240	+15.79394531	-2.55761719	-1.12060547	-123.00292969	+25.20263672	+43.33007813	+5136	+13.80322266	-4.02099609	-2.66748047	+21.33544922	-13.71093750	-31.09130859	+3292
+1458241220.09240010	+16.40478516	-2.28076172	-1.89404297	+35.59570313	-22.43408203	-45.96679688	+5264	+15.80273438	-2.60156250	-1.15136719	-123.09082031	+25.13671875	+43.26416016	+5152	+13.80761719	-4.08691406	-2.70263672	+21.18164063	-13.46923828	-31.24511719	+3308
+1458241220.09649990	+16.41357422	-2.32910156	-1.92919922	+35.57373047	-22.08251953	-46.01074219	+5284	+15.81591797	-2.64990234	-1.18212891	-123.17871094	+25.07080078	+43.22021484	+5172	+13.81201172	-4.15283203	-2.73779297	+21.02783203	-13.24951172	-31.42089844	+3324
+1458241220.10069990	+16.42675781	-2.38623047	-1.96435547	+35.52978516	-21.75292969	-46.07666016	+5308	+15.82470703	-2.70263672	-1.20849609	-123.28857422	+25.00488281	+43.19824219	+5192	+13.81640625	-4.21875000	-2.77294922	+20.89599609	-13.02978516	-31.57470703	+3336
+1458241220.10489990	+16.44433594	-2.44775391	-2.00390625	+35.44189453	-21.40136719	-46.09863281	+5336	+15.84228516	-2.75097656	-1.24365234	-123.39843750	+24.91699219	+43.13232422	+5212	+13.82519531	-4.28466797	-2.80371094	+20.74218750	-12.87597656	-31.77246094	+3352
+1458241220.11319990	+16.47509766	-2.56640625	-2.10498047	+35.24414063	-20.63232422	-45.96679688	+5388	+15.86865234	-2.87402344	-1.32275391	-123.75000000	+24.74121094	+42.95654297	+5260	+13.84716797	-4.41210938	-2.86523438	+20.50048828	-12.52441406	-32.08007813	+3376
+1458241220.11739990	+16.48828125	-2.63232422	-2.16210938	+35.11230469	-20.25878906	-45.85693359	+5412	+15.88183594	-2.93554688	-1.36669922	-123.94775391	+24.65332031	+42.84667969	+5280	+13.86035156	-4.46923828	-2.88720703	+20.39062500	-12.43652344	-32.25585938	+3384
+1458241220.12150000	+16.50585938	-2.69384766	-2.21923828	+35.00244141	-19.92919922	-45.76904297	+5436	+15.89501953	-3.01464844	-1.41503906	-124.21142578	+24.54345703	+42.73681641	+5308	+13.86914063	-4.52636719	-2.90917969	+20.32470703	-12.32666016	-32.40966797	+3392
+1458241220.12570000	+16.51904297	-2.75537109	-2.27197266	+34.89257813	-19.59960938	-45.65917969	+5456	+15.90820313	-3.08935547	-1.46337891	-124.47509766	+24.45556641	+42.64892578	+5332	+13.88232422	-4.57470703	-2.93115234	+20.28076172	-12.23876953	-32.56347656	+3400
+1458241220.13400010	+16.56738281	-2.89160156	-2.38183594	+34.65087891	-19.02832031	-45.41748047	+5484	+15.94335938	-3.23876953	-1.56005859	-124.95849609	+24.27978516	+42.45117188	+5376	+13.91748047	-4.68017578	-2.95751953	+20.21484375	-12.17285156	-32.91503906	+3412
+1458241220.13820000	+16.58935547	-2.96191406	-2.43896484	+34.51904297	-18.72070313	-45.30761719	+5496	+15.96093750	-3.31347656	-1.60839844	-125.20019531	+24.16992188	+42.34130859	+5396	+13.93505859	-4.73730469	-2.97509766	+20.14892578	-12.12890625	-33.09082031	+3416
+1458241220.14229990	+16.61132813	-3.03222656	-2.50048828	+34.38720703	-18.39111328	-45.17578125	+5508	+15.97851563	-3.38818359	-1.66113281	-125.44189453	+24.06005859	+42.23144531	+5416	+13.95263672	-4.79443359	-2.99267578	+20.08300781	-12.06298828	-33.26660156	+3424
+1458241220.15070010	+16.65087891	-3.17724609	-2.61035156	+34.12353516	-17.86376953	-45.02197266	+5520	+16.00927734	-3.55517578	-1.75781250	-125.96923828	+23.84033203	+42.09960938	+5456	+13.99218750	-4.91308594	-3.03222656	+19.95117188	-11.95312500	-33.59619141	+3436
+1458241220.15899990	+16.69042969	-3.33105469	-2.72460938	+33.88183594	-17.33642578	-44.93408203	+5524	+16.04443359	-3.72216797	-1.85449219	-126.45263672	+23.62060547	+41.98974609	+5492	+14.02734375	-5.03613281	-3.07617188	+19.81933594	-11.82128906	-33.94775391	+3452
+1458241220.16730000	+16.73437500	-3.48046875	-2.83447266	+33.70605469	-16.83105469	-44.93408203	+5528	+16.08398438	-3.87158203	-1.94677734	-126.80419922	+23.40087891	+41.94580078	+5520	+14.06250000	-5.18115234	-3.13330078	+19.57763672	-11.62353516	-34.32128906	+3472
+1458241220.17150000	+16.75634766	-3.56396484	-2.87402344	+33.59619141	-16.65527344	-45.06591797	+5528	+16.11035156	-3.95068359	-1.97753906	-126.93603516	+23.31298828	+42.05566406	+5532	+14.07568359	-5.26464844	-3.17285156	+19.37988281	-11.46972656	-34.49707031	+3488
+1458241220.17980000	+16.80468750	-3.73535156	-2.96630859	+33.39843750	-16.21582031	-45.32958984	+5536	+16.15429688	-4.10449219	-2.03906250	-127.17773438	+23.11523438	+42.25341797	+5560	+14.10644531	-5.44482422	-3.25634766	+18.96240234	-11.09619141	-34.87060547	+3516
+1458241220.18400000	+16.82226563	-3.82763672	-3.01025391	+33.28857422	-16.01806641	-45.52734375	+5544	+16.17626953	-4.18798828	-2.07421875	-127.33154297	+23.00537109	+42.36328125	+5576	+14.11523438	-5.54589844	-3.30468750	+18.69873047	-10.87646484	-35.09033203	+3532
+1458241220.18820000	+16.83984375	-3.91113281	-3.04980469	+33.22265625	-15.82031250	-45.72509766	+5552	+16.19824219	-4.25830078	-2.10937500	-127.41943359	+22.87353516	+42.47314453	+5592	+14.12841797	-5.64257813	-3.35302734	+18.45703125	-10.67871094	-35.28808594	+3548
+1458241220.19230010	+16.86181641	-3.99902344	-3.09814453	+33.15673828	-15.62255859	-45.92285156	+5564	+16.22900391	-4.33300781	-2.13574219	-127.48535156	+22.78564453	+42.60498047	+5604	+14.13720703	-5.74804688	-3.40576172	+18.19335938	-10.45898438	-35.48583984	+3564
+1458241220.19650010	+16.87939453	-4.08691406	-3.13330078	+33.06884766	-15.46875000	-46.20849609	+5580	+16.25537109	-4.41210938	-2.15771484	-127.52929688	+22.69775391	+42.84667969	+5620	+14.14599609	-5.85351563	-3.46289063	+17.90771484	-10.19531250	-35.68359375	+3584
+1458241220.20059990	+16.90136719	-4.17919922	-3.16845703	+33.00292969	-15.31494141	-46.47216797	+5596	+16.28173828	-4.48681641	-2.17529297	-127.57324219	+22.63183594	+43.08837891	+5632	+14.15478516	-5.96337891	-3.52001953	+17.62207031	-9.93164063	-35.90332031	+3600
+1458241220.20900010	+16.94970703	-4.37695313	-3.24316406	+32.82714844	-15.00732422	-47.08740234	+5640	+16.34326172	-4.64941406	-2.21484375	-127.66113281	+22.43408203	+43.57177734	+5664	+14.17236328	-6.19628906	-3.62988281	+17.02880859	-9.49218750	-36.36474609	+3636
+1458241220.21310000	+16.97607422	-4.47363281	-3.27832031	+32.73925781	-14.89746094	-47.39501953	+5664	+16.37402344	-4.74169922	-2.23681641	-127.74902344	+22.30224609	+43.81347656	+5680	+14.18554688	-6.30615234	-3.68701172	+16.76513672	-9.25048828	-36.56250000	+3652
+1458241220.21729990	+17.00244141	-4.57470703	-3.31347656	+32.65136719	-14.76562500	-47.68066406	+5692	+16.40478516	-4.83398438	-2.26318359	-127.83691406	+22.17041016	+44.03320313	+5700	+14.19433594	-6.42041016	-3.73535156	+16.50146484	-9.07470703	-36.80419922	+3668
+1458241220.22149990	+17.02001953	-4.67578125	-3.36181641	+32.51953125	-14.61181641	-47.92236328	+5720	+16.43115234	-4.92626953	-2.29394531	-127.94677734	+22.01660156	+44.20898438	+5720	+14.20751953	-6.53466797	-3.78369141	+16.23779297	-8.89892578	-37.02392578	+3684
+1458241220.22560000	+17.03759766	-4.77246094	-3.40576172	+32.43164063	-14.47998047	-48.14208984	+5748	+16.45751953	-5.02294922	-2.32470703	-128.03466797	+21.88476563	+44.40673828	+5740	+14.22070313	-6.63574219	-3.83642578	+16.04003906	-8.72314453	-37.22167969	+3696
+1458241220.22980000	+17.06835938	-4.87792969	-3.44970703	+32.32177734	-14.41406250	-48.38378906	+5776	+16.49267578	-5.11962891	-2.35107422	-128.12255859	+21.77490234	+44.62646484	+5756	+14.23828125	-6.74121094	-3.87158203	+15.84228516	-8.65722656	-37.48535156	+3704
+1458241220.23810010	+17.12988281	-5.09765625	-3.53320313	+32.08007813	-14.32617188	-48.91113281	+5824	+16.54980469	-5.33935547	-2.41259766	-128.43017578	+21.51123047	+45.02197266	+5796	+14.28222656	-6.93896484	-3.94628906	+15.53466797	-8.50341797	-37.90283203	+3720
+1458241220.24230000	+17.16503906	-5.21191406	-3.57275391	+31.94824219	-14.32617188	-49.19677734	+5844	+16.57617188	-5.45361328	-2.45214844	-128.60595703	+21.33544922	+45.17578125	+5820	+14.30419922	-7.04003906	-3.96826172	+15.35888672	-8.52539063	-38.16650391	+3724
+1458241220.25060010	+17.23535156	-5.44482422	-3.68261719	+31.66259766	-14.21630859	-49.52636719	+5876	+16.62890625	-5.69531250	-2.56201172	-129.11132813	+20.91796875	+45.26367188	+5864	+14.36572266	-7.22460938	-4.01220703	+15.13916016	-8.56933594	-38.60595703	+3724
+1458241220.25900010	+17.29687500	-5.68212891	-3.79248047	+31.35498047	-14.19433594	-49.89990234	+5888	+16.67724609	-5.94140625	-2.66308594	-129.57275391	+20.56640625	+45.43945313	+5904	+14.42724609	-7.40478516	-4.05615234	+14.91943359	-8.65722656	-39.02343750	+3716
+1458241220.26729990	+17.37158203	-5.91943359	-3.88476563	+31.09130859	-14.32617188	-50.36132813	+5884	+16.72558594	-6.19189453	-2.75976563	-130.05615234	+20.25878906	+45.59326172	+5936	+14.48876953	-7.58496094	-4.09570313	+14.74365234	-8.76708984	-39.46289063	+3704
+1458241220.27150010	+17.41113281	-6.04687500	-3.92431641	+30.95947266	-14.41406250	-50.64697266	+5872	+16.74755859	-6.31933594	-2.81250000	-130.31982422	+20.08300781	+45.65917969	+5948	+14.51953125	-7.67724609	-4.11328125	+14.63378906	-8.81103516	-39.68261719	+3700
+1458241220.28390000	+17.52099609	-6.42919922	-4.06054688	+30.60791016	-14.52392578	-51.56982422	+5828	+16.83105469	-6.69726563	-2.96630859	-131.00097656	+19.44580078	+45.85693359	+5976	+14.60302734	-7.98486328	-4.18798828	+14.15039063	-8.78906250	-40.34179688	+3684
+1458241220.29230000	+17.58691406	-6.66210938	-4.14843750	+30.49804688	-14.58984375	-52.20703125	+5792	+16.89257813	-6.93017578	-3.04980469	-131.33056641	+19.11621094	+46.09863281	+5984	+14.64697266	-8.20019531	-4.26708984	+13.79882813	-8.61328125	-40.73730469	+3676
+1458241220.30060010	+17.65283203	-6.91259766	-4.19677734	+30.43212891	-14.72167969	-53.21777344	+5752	+16.95849609	-7.15429688	-3.11572266	-131.55029297	+18.76464844	+46.42822266	+5984	+14.66894531	-8.44189453	-4.36376953	+13.27148438	-8.28369141	-41.17675781	+3676
+1458241220.30480000	+17.68798828	-7.03125000	-4.21875000	+30.47607422	-14.76562500	-53.78906250	+5736	+16.99804688	-7.26855469	-3.14208984	-131.61621094	+18.58886719	+46.62597656	+5980	+14.67773438	-8.57373047	-4.41650391	+13.00781250	-8.08593750	-41.41845703	+3680
+1458241220.30890010	+17.72314453	-7.15869141	-4.24511719	+30.45410156	-14.76562500	-54.29443359	+5724	+17.04199219	-7.38720703	-3.16845703	-131.68212891	+18.41308594	+46.84570313	+5976	+14.68652344	-8.70996094	-4.46923828	+12.70019531	-7.86621094	-41.66015625	+3680
+1458241220.31310010	+17.75830078	-7.27734375	-4.27587891	+30.47607422	-14.74365234	-54.82177734	+5716	+17.09033203	-7.49707031	-3.19042969	-131.72607422	+18.23730469	+47.06542969	+5972	+14.69531250	-8.85058594	-4.52636719	+12.41455078	-7.62451172	-41.90185547	+3680
+1458241220.32139990	+17.81103516	-7.51904297	-4.34179688	+30.49804688	-14.65576172	-55.89843750	+5708	+17.16943359	-7.71240234	-3.23876953	-131.79199219	+17.88574219	+47.46093750	+5960	+14.69531250	-9.11865234	-4.65820313	+11.82128906	-7.03125000	-42.34130859	+3688
+1458241220.32559990	+17.84179688	-7.62890625	-4.36816406	+30.56396484	-14.65576172	-56.44775391	+5708	+17.20898438	-7.81787109	-3.26513672	-131.81396484	+17.73193359	+47.68066406	+5952	+14.69091797	-9.25488281	-4.72851563	+11.53564453	-6.74560547	-42.56103516	+3688
+1458241220.32979990	+17.87695313	-7.74316406	-4.38574219	+30.67382813	-14.67773438	-57.08496094	+5708	+17.25292969	-7.92333984	-3.29150391	-131.83593750	+17.60009766	+47.87841797	+5944	+14.69531250	-9.39111328	-4.78564453	+11.25000000	-6.52587891	-42.82470703	+3692
+1458241220.33390000	+17.91210938	-7.85742188	-4.41210938	+30.71777344	-14.65576172	-57.65625000	+5712	+17.29687500	-8.03759766	-3.31347656	-131.85791016	+17.44628906	+48.12011719	+5936	+14.69970703	-9.52734375	-4.84277344	+10.98632813	-6.30615234	-43.08837891	+3692
+1458241220.34229990	+17.97802734	-8.10351563	-4.46923828	+30.76171875	-14.58984375	-58.82080078	+5724	+17.37597656	-8.26611328	-3.37060547	-131.94580078	+17.07275391	+48.55957031	+5912	+14.70410156	-9.79980469	-4.94824219	+10.45898438	-5.88867188	-43.65966797	+3692
+1458241220.34640000	+18.00878906	-8.23095703	-4.52197266	+30.69580078	-14.45800781	-59.23828125	+5732	+17.41552734	-8.38476563	-3.41455078	-132.07763672	+16.85302734	+48.69140625	+5904	+14.71728516	-9.92724609	-5.00097656	+10.26123047	-5.71289063	-43.90136719	+3688
+1458241220.35060000	+18.03955078	-8.34960938	-4.57470703	+30.65185547	-14.43603516	-59.65576172	+5736	+17.45068359	-8.50781250	-3.45410156	-132.18750000	+16.67724609	+48.82324219	+5892	+14.73486328	-10.04150391	-5.04492188	+10.08544922	-5.60302734	-44.12109375	+3680
+1458241220.35890010	+18.10546875	-8.60009766	-4.65820313	+30.54199219	-14.37011719	-60.49072266	+5736	+17.51220703	-8.75390625	-3.57275391	-132.51708984	+16.28173828	+48.95507813	+5868	+14.77441406	-10.27001953	-5.11523438	+9.75585938	-5.51513672	-44.62646484	+3652
+1458241220.36310010	+18.13183594	-8.72753906	-4.71093750	+30.43212891	-14.32617188	-60.88623047	+5732	+17.53417969	-8.89013672	-3.63867188	-132.73681641	+16.06201172	+49.02099609	+5856	+14.79638672	-10.37109375	-5.14599609	+9.62402344	-5.51513672	-44.86816406	+3636
+1458241220.36719990	+18.17138672	-8.86376953	-4.75048828	+30.32226563	-14.37011719	-61.32568359	+5720	+17.55615234	-9.03076172	-3.69140625	-132.93457031	+15.86425781	+49.15283203	+5840	+14.82714844	-10.48095703	-5.15917969	+9.47021484	-5.58105469	-45.15380859	+3620
+1458241220.37560010	+18.24609375	-9.15820313	-4.88232422	+29.86083984	-14.23828125	-61.85302734	+5688	+17.60888672	-9.32519531	-3.81445313	-133.46191406	+15.35888672	+49.26269531	+5800	+14.90625000	-10.68310547	-5.18994141	+9.29443359	-5.75683594	-45.68115234	+3572
+1458241220.38389990	+18.29882813	-9.45703125	-4.99658203	+29.35546875	-14.12841797	-62.42431641	+5632	+17.63964844	-9.61962891	-3.96826172	-134.05517578	+14.80957031	+49.24072266	+5756	+14.97656250	-10.87207031	-5.22949219	+9.07470703	-5.86669922	-46.12060547	+3512
+1458241220.39220000	+18.36914063	-9.72949219	-5.11962891	+28.98193359	-14.01855469	-62.95166016	+5552	+17.67480469	-9.90087891	-4.10449219	-134.56054688	+14.30419922	+49.32861328	+5700	+15.04248047	-11.06982422	-5.26904297	+8.83300781	-5.99853516	-46.53808594	+3444
+1458241220.39640000	+18.40429688	-9.87451172	-5.17236328	+28.76220703	-13.95263672	-63.25927734	+5508	+17.69677734	-10.04589844	-4.15283203	-134.80224609	+14.06250000	+49.46044922	+5668	+15.07763672	-11.16650391	-5.28662109	+8.70117188	-6.08642578	-46.80175781	+3408
+1458241220.40060000	+18.43505859	-10.02832031	-5.22949219	+28.52050781	-13.84277344	-63.56689453	+5464	+17.71875000	-10.18652344	-4.20556641	-135.02197266	+13.77685547	+49.57031250	+5632	+15.10400391	-11.27636719	-5.30859375	+8.54736328	-6.08642578	-47.06542969	+3372
+1458241220.40470000	+18.45703125	-10.18212891	-5.27343750	+28.27880859	-13.77685547	-63.91845703	+5412	+17.73632813	-10.32714844	-4.24951172	-135.26367188	+13.51318359	+49.72412109	+5596	+15.12597656	-11.38183594	-5.34375000	+8.39355469	-6.04248047	-47.30712891	+3344
+1458241220.40890000	+18.49218750	-10.33593750	-5.31738281	+28.05908203	-13.68896484	-64.29199219	+5360	+17.75830078	-10.47216797	-4.29785156	-135.48339844	+13.22753906	+49.85595703	+5556	+15.14355469	-11.49609375	-5.37890625	+8.21777344	-5.97656250	-47.57080078	+3312
+1458241220.41720010	+18.55810547	-10.58642578	-5.40966797	+27.81738281	-13.38134766	-64.99511719	+5256	+17.81542969	-10.70947266	-4.38134766	-135.76904297	+12.74414063	+50.14160156	+5472	+15.16113281	-11.74218750	-5.47558594	+7.75634766	-5.62500000	-48.03222656	+3252
+1458241220.42140010	+18.58447266	-10.70507813	-5.44482422	+27.75146484	-13.24951172	-65.39062500	+5204	+17.84619141	-10.82373047	-4.41210938	-135.87890625	+12.50244141	+50.36132813	+5428	+15.15673828	-11.86962891	-5.53710938	+7.49267578	-5.38330078	-48.29589844	+3228
+1458241220.42560010	+18.61083984	-10.81494141	-5.47558594	+27.70751953	-13.11767578	-65.80810547	+5156	+17.87255859	-10.93359375	-4.43847656	-135.98876953	+12.30468750	+50.58105469	+5384	+15.14355469	-12.00146484	-5.59863281	+7.20703125	-5.14160156	-48.55957031	+3204
+1458241220.42969990	+18.64160156	-10.93359375	-5.49755859	+27.64160156	-13.00781250	-66.26953125	+5108	+17.90332031	-11.04345703	-4.45166016	-136.07666016	+12.12890625	+50.88867188	+5340	+15.13476563	-12.13769531	-5.66015625	+6.92138672	-4.89990234	-48.84521484	+3180
+1458241220.43390010	+18.67675781	-11.05224609	-5.51953125	+27.59765625	-12.89794922	-66.77490234	+5064	+17.94287109	-11.15332031	-4.46484375	-136.14257813	+11.93115234	+51.17431641	+5296	+15.12597656	-12.26953125	-5.71728516	+6.67968750	-4.68017578	-49.15283203	+3152
+1458241220.43800000	+18.70751953	-11.16650391	-5.54150391	+27.55371094	-12.72216797	-67.23632813	+5024	+17.98242188	-11.25439453	-4.47802734	-136.20849609	+11.73339844	+51.45996094	+5248	+15.11279297	-12.41015625	-5.77880859	+6.39404297	-4.39453125	-49.48242188	+3132
+1458241220.44639990	+18.76025391	-11.37744141	-5.58544922	+27.50976563	-12.37060547	-68.13720703	+4960	+18.04394531	-11.45654297	-4.54394531	-136.42822266	+11.29394531	+51.83349609	+5164	+15.06884766	-12.67822266	-5.92382813	+5.82275391	-3.71337891	-50.00976563	+3100
+1458241220.45050000	+18.78222656	-11.46972656	-5.60302734	+27.48779297	-12.23876953	-68.55468750	+4932	+18.07470703	-11.56201172	-4.58349609	-136.58203125	+11.09619141	+52.00927734	+5124	+15.05126953	-12.80126953	-5.99853516	+5.53710938	-3.42773438	-50.27343750	+3088
+1458241220.45470000	+18.80419922	-11.56640625	-5.63378906	+27.44384766	-12.10693359	-68.90625000	+4912	+18.10107422	-11.66748047	-4.61425781	-136.71386719	+10.92041016	+52.20703125	+5080	+15.02929688	-12.93310547	-6.06445313	+5.22949219	-3.16406250	-50.51513672	+3072
+1458241220.45890000	+18.82617188	-11.67187500	-5.66894531	+27.35595703	-11.97509766	-69.27978516	+4892	+18.12744141	-11.76855469	-4.64062500	-136.84570313	+10.72265625	+52.40478516	+5040	+15.02490234	-13.04736328	-6.12158203	+5.03173828	-2.96630859	-50.77880859	+3060
+1458241220.46720000	+18.87011719	-11.90917969	-5.72607422	+27.09228516	-11.77734375	-70.11474609	+4856	+18.17138672	-11.98828125	-4.71533203	-137.19726563	+10.30517578	+52.80029297	+4964	+15.01171875	-13.28027344	-6.20947266	+4.57031250	-2.74658203	-51.43798828	+3024
+1458241220.47550010	+18.91845703	-12.17285156	-5.81835938	+26.71875000	-11.53564453	-70.72998047	+4820	+18.20654297	-12.24316406	-4.83837891	-137.68066406	+9.77783203	+52.97607422	+4888	+15.05566406	-13.47363281	-6.27099609	+4.30664063	-2.72460938	-52.00927734	+2976
+1458241220.47970010	+18.93603516	-12.31347656	-5.87988281	+26.45507813	-11.38183594	-70.97167969	+4800	+18.21093750	-12.37500000	-4.90869141	-137.98828125	+9.49218750	+53.02001953	+4856	+15.07324219	-13.57031250	-6.29296875	+4.13085938	-2.76855469	-52.31689453	+2948
+1458241220.48799990	+18.95800781	-12.60791016	-6.03808594	+25.83984375	-11.07421875	-71.32324219	+4748	+18.21972656	-12.64746094	-5.04931641	-138.60351563	+8.92089844	+53.15185547	+4780	+15.14355469	-13.73730469	-6.33251953	+3.93310547	-3.01025391	-52.82226563	+2880
+1458241220.49219990	+18.97119141	-12.76611328	-6.10839844	+25.48828125	-10.98632813	-71.54296875	+4712	+18.22412109	-12.79248047	-5.12402344	-138.93310547	+8.61328125	+53.23974609	+4744	+15.18310547	-13.82080078	-6.33251953	+3.82324219	-3.22998047	-53.10791016	+2840
+1458241220.50050000	+19.00195313	-13.08691406	-6.25341797	+24.85107422	-10.74462891	-72.04833984	+4620	+18.22851563	-13.07373047	-5.26025391	-139.48242188	+7.97607422	+53.52539063	+4656	+15.28417969	-13.97460938	-6.31054688	+3.71337891	-3.77929688	-53.85498047	+2756
+1458241220.50469990	+19.01953125	-13.25830078	-6.31933594	+24.54345703	-10.59082031	-72.35595703	+4564	+18.22851563	-13.20996094	-5.33056641	-139.76806641	+7.62451172	+53.65722656	+4612	+15.32812500	-14.05810547	-6.30615234	+3.66943359	-3.99902344	-54.22851563	+2712
+1458241220.50880000	+19.04150391	-13.42089844	-6.38964844	+24.25781250	-10.43701172	-72.61962891	+4504	+18.23291016	-13.34619141	-5.40527344	-140.00976563	+7.29492188	+53.78906250	+4564	+15.37646484	-14.14160156	-6.31054688	+3.60351563	-4.19677734	-54.55810547	+2668
+1458241220.51300000	+19.06787109	-13.57470703	-6.46875000	+23.99414063	-10.28320313	-72.86132813	+4432	+18.24169922	-13.48242188	-5.47558594	-140.25146484	+6.94335938	+53.92089844	+4516	+15.42480469	-14.22949219	-6.31933594	+3.51562500	-4.35058594	-54.86572266	+2624
+1458241220.52130010	+19.08105469	-13.86035156	-6.59619141	+23.48876953	-9.95361328	-73.36669922	+4284	+18.24609375	-13.73291016	-5.59423828	-140.69091797	+6.28417969	+54.31640625	+4412	+15.47753906	-14.39208984	-6.36767578	+3.29589844	-4.52636719	-55.45898438	+2544
+1458241220.52550010	+19.09423828	-13.98339844	-6.65771484	+23.31298828	-9.79980469	-73.67431641	+4208	+18.25488281	-13.83837891	-5.63818359	-140.82275391	+6.02050781	+54.58007813	+4356	+15.49951172	-14.49755859	-6.38525391	+3.14208984	-4.59228516	-55.85449219	+2512
+1458241220.52970000	+19.10742188	-14.10644531	-6.69287109	+23.15917969	-9.64599609	-74.04785156	+4124	+18.26806641	-13.93945313	-5.67333984	-140.95458984	+5.75683594	+54.90966797	+4300	+15.50830078	-14.59423828	-6.42480469	+3.01025391	-4.54833984	-56.18408203	+2484
+1458241220.53379990	+19.13378906	-14.21630859	-6.70605469	+23.13720703	-9.58007813	-74.55322266	+4044	+18.29003906	-14.03173828	-5.70410156	-141.02050781	+5.51513672	+55.23925781	+4240	+15.50830078	-14.69531250	-6.46435547	+2.83447266	-4.50439453	-56.60156250	+2452
+1458241220.53800010	+19.16894531	-14.30419922	-6.73242188	+23.18115234	-9.36035156	-74.97070313	+3964	+18.31640625	-14.11523438	-5.73925781	-141.04248047	+5.22949219	+55.52490234	+4180	+15.50390625	-14.81835938	-6.51708984	+2.65869141	-4.30664063	-56.99707031	+2432
+1458241220.54220010	+19.19091797	-14.38330078	-6.75000000	+23.22509766	-9.14062500	-75.41015625	+3896	+18.33837891	-14.18994141	-5.76123047	-141.06445313	+4.98779297	+55.87646484	+4124	+15.48193359	-14.93261719	-6.59619141	+2.46093750	-4.02099609	-57.34863281	+2416
+1458241220.54629990	+19.21728516	-14.45800781	-6.77197266	+23.29101563	-8.92089844	-75.78369141	+3828	+18.37792969	-14.26025391	-5.77880859	-141.04248047	+4.74609375	+56.18408203	+4064	+15.45556641	-15.05126953	-6.67968750	+2.21923828	-3.66943359	-57.65625000	+2404
+1458241220.55469990	+19.25683594	-14.57666016	-6.81591797	+23.37890625	-8.52539063	-76.53076172	+3720	+18.44384766	-14.40527344	-5.80078125	-141.08642578	+4.37255859	+56.90917969	+3956	+15.38964844	-15.28857422	-6.85546875	+1.71386719	-2.94433594	-58.27148438	+2380
+1458241220.55880000	+19.27441406	-14.62060547	-6.81591797	+23.51074219	-8.34960938	-76.97021484	+3680	+18.47900391	-14.46679688	-5.80517578	-141.08642578	+4.19677734	+57.28271484	+3904	+15.35449219	-15.39404297	-6.93896484	+1.53808594	-2.59277344	-58.62304688	+2368
+1458241220.56300000	+19.28759766	-14.66894531	-6.82031250	+23.62060547	-8.15185547	-77.43164063	+3648	+18.51855469	-14.52392578	-5.81835938	-141.06445313	+3.97705078	+57.61230469	+3856	+15.31054688	-15.50390625	-7.01367188	+1.29638672	-2.21923828	-58.99658203	+2364
+1458241220.56719990	+19.31396484	-14.72607422	-6.82470703	+23.75244141	-7.95410156	-77.91503906	+3624	+18.55371094	-14.58544922	-5.82714844	-141.04248047	+3.80126953	+57.96386719	+3808	+15.27099609	-15.62695313	-7.08398438	+1.07666016	-1.88964844	-59.43603516	+2360
+1458241220.57130000	+19.35351563	-14.77880859	-6.85107422	+23.84033203	-7.71240234	-78.26660156	+3604	+18.59326172	-14.64257813	-5.84472656	-141.04248047	+3.60351563	+58.24951172	+3764	+15.24902344	-15.74121094	-7.16308594	+0.87890625	-1.56005859	-59.76562500	+2364
+1458241220.57550000	+19.37988281	-14.84472656	-6.88183594	+23.90625000	-7.47070313	-78.61816406	+3588	+18.62402344	-14.71728516	-5.86669922	-141.10839844	+3.36181641	+58.49121094	+3728	+15.22265625	-15.84667969	-7.24658203	+0.68115234	-1.18652344	-60.09521484	+2368
+1458241220.57970000	+19.39746094	-14.90625000	-6.92138672	+23.95019531	-7.18505859	-78.90380859	+3580	+18.64599609	-14.79199219	-5.89306641	-141.19628906	+3.12011719	+58.73291016	+3692	+15.19189453	-15.96093750	-7.30810547	+0.46142578	-0.90087891	-60.46875000	+2376
+1458241220.58380010	+19.41064453	-14.97216797	-6.97851563	+23.90625000	-6.87744141	-79.07958984	+3580	+18.66796875	-14.87109375	-5.92822266	-141.28417969	+2.85644531	+58.90869141	+3660	+15.18750000	-16.04882813	-7.36962891	+0.32958984	-0.63720703	-60.71044922	+2388
+1458241220.58800010	+19.41064453	-15.06005859	-7.02246094	+23.79638672	-6.70166016	-79.32128906	+3576	+18.68994141	-14.96337891	-5.95898438	-141.43798828	+2.63671875	+59.12841797	+3624	+15.17871094	-16.12353516	-7.41357422	+0.19775391	-0.50537109	-61.01806641	+2392
+1458241220.59629990	+19.44140625	-15.27539063	-7.14550781	+23.55468750	-6.28417969	-79.78271484	+3564	+18.69433594	-15.14355469	-6.09082031	-141.78955078	+2.08740234	+59.30419922	+3568	+15.22265625	-16.30371094	-7.44433594	-0.04394531	-0.59326172	-61.74316406	+2396
+1458241220.60050010	+19.45019531	-15.39843750	-7.21142578	+23.40087891	-6.06445313	-80.02441406	+3548	+18.67236328	-15.25341797	-6.16552734	-142.05322266	+1.71386719	+59.37011719	+3544	+15.24902344	-16.37841797	-7.45751953	-0.13183594	-0.65917969	-62.09472656	+2388
+1458241220.60460000	+19.46777344	-15.53027344	-7.27734375	+23.24707031	-5.86669922	-80.26611328	+3528	+18.65039063	-15.36328125	-6.24023438	-142.29492188	+1.34033203	+59.43603516	+3524	+15.27978516	-16.47070313	-7.44433594	-0.28564453	-0.83496094	-62.51220703	+2388
+1458241220.60879990	+19.48535156	-15.66650391	-7.36962891	+23.02734375	-5.62500000	-80.35400391	+3500	+18.64599609	-15.47314453	-6.32812500	-142.53662109	+0.96679688	+59.41406250	+3500	+15.33691406	-16.54541016	-7.43115234	-0.35156250	-1.03271484	-62.81982422	+2384
+1458241220.61299990	+19.48974609	-15.82031250	-7.45312500	+22.71972656	-5.40527344	-80.48583984	+3464	+18.62841797	-15.59179688	-6.40722656	-142.82226563	+0.61523438	+59.41406250	+3472	+15.39404297	-16.61132813	-7.41796875	-0.39550781	-1.27441406	-63.14941406	+2376
+1458241220.61710000	+19.48095703	-15.96972656	-7.53662109	+22.39013672	-5.20751953	-80.59570313	+3424	+18.60205078	-15.71044922	-6.51269531	-143.10791016	+0.26367188	+59.34814453	+3448	+15.44677734	-16.67285156	-7.40917969	-0.46142578	-1.51611328	-63.43505859	+2364
+1458241220.62130000	+19.47216797	-16.11474609	-7.60253906	+22.08251953	-5.03173828	-80.81542969	+3384	+18.56250000	-15.82910156	-6.60937500	-143.43750000	-0.10986328	+59.30419922	+3424	+15.50390625	-16.72998047	-7.40039063	-0.50537109	-1.75781250	-63.72070313	+2352
+1458241220.62550000	+19.46777344	-16.25537109	-7.66845703	+21.84082031	-4.87792969	-81.03515625	+3344	+18.52734375	-15.93896484	-6.71044922	-143.70117188	-0.48339844	+59.26025391	+3400	+15.55224609	-16.79150391	-7.38720703	-0.54931641	-1.99951172	-64.00634766	+2336
+1458241220.62960000	+19.46337891	-16.40039063	-7.72998047	+21.57714844	-4.74609375	-81.27685547	+3304	+18.49218750	-16.05322266	-6.79394531	-143.98681641	-0.83496094	+59.28222656	+3376	+15.59619141	-16.84863281	-7.38281250	-0.61523438	-2.24121094	-64.29199219	+2320
+1458241220.63380000	+19.46777344	-16.54101563	-7.78271484	+21.35742188	-4.63623047	-81.56250000	+3260	+18.47460938	-16.14990234	-6.87744141	-144.18457031	-1.18652344	+59.30419922	+3352	+15.64453125	-16.90576172	-7.36962891	-0.68115234	-2.48291016	-64.62158203	+2304
+1458241220.63800000	+19.46337891	-16.67285156	-7.84863281	+21.11572266	-4.39453125	-81.80419922	+3220	+18.45263672	-16.24658203	-6.96093750	-144.40429688	-1.53808594	+59.30419922	+3328	+15.68408203	-16.98486328	-7.36962891	-0.76904297	-2.61474609	-64.95117188	+2292
+1458241220.64630010	+19.43701172	-16.90136719	-7.92333984	+20.67626953	-3.99902344	-82.33154297	+3136	+18.42626953	-16.43994141	-7.08837891	-144.84375000	-2.17529297	+59.41406250	+3272	+15.71484375	-17.09912109	-7.40917969	-0.94482422	-2.61474609	-65.50048828	+2272
+1458241220.65050010	+19.44140625	-16.98925781	-7.96728516	+20.56640625	-3.75732422	-82.57324219	+3092	+18.43505859	-16.51025391	-7.15429688	-144.95361328	-2.46093750	+59.45800781	+3240	+15.72363281	-17.17382813	-7.43994141	-1.07666016	-2.52685547	-65.78613281	+2264
+1458241220.65459990	+19.42382813	-17.05957031	-8.00683594	+20.41259766	-3.53759766	-82.74902344	+3052	+18.43505859	-16.57177734	-7.19384766	-145.10742188	-2.65869141	+59.56787109	+3208	+15.70605469	-17.22216797	-7.50585938	-1.16455078	-2.28515625	-65.91796875	+2260
+1458241220.65879990	+19.41943359	-17.11230469	-8.02001953	+20.36865234	-3.36181641	-83.07861328	+3008	+18.44384766	-16.62451172	-7.22021484	-145.19531250	-2.87841797	+59.72167969	+3172	+15.67529297	-17.27929688	-7.57177734	-1.31835938	-1.99951172	-66.18164063	+2252
+1458241220.66290000	+19.41943359	-17.14746094	-8.04199219	+20.39062500	-3.09814453	-83.36425781	+2964	+18.45703125	-16.66845703	-7.25097656	-145.26123047	-3.09814453	+59.87548828	+3140	+15.63134766	-17.35400391	-7.64208984	-1.49414063	-1.62597656	-66.44531250	+2252
+1458241220.66710000	+19.42382813	-17.18701172	-8.04199219	+20.41259766	-2.85644531	-83.73779297	+2928	+18.48339844	-16.72558594	-7.25097656	-145.32714844	-3.29589844	+60.13916016	+3108	+15.58300781	-17.43310547	-7.70800781	-1.69189453	-1.23046875	-66.73095703	+2248
+1458241220.67129990	+19.44140625	-17.21337891	-8.05517578	+20.50048828	-2.61474609	-83.97949219	+2888	+18.53173828	-16.76953125	-7.25097656	-145.32714844	-3.44970703	+60.38085938	+3076	+15.53906250	-17.50781250	-7.76953125	-1.88964844	-0.83496094	-67.06054688	+2244
+1458241220.67540000	+19.45458984	-17.23095703	-8.07714844	+20.56640625	-2.30712891	-84.19921875	+2856	+18.58447266	-16.80908203	-7.25537109	-145.32714844	-3.62548828	+60.60058594	+3044	+15.48632813	-17.59130859	-7.83984375	-2.08740234	-0.35156250	-67.34619141	+2248
+1458241220.67960000	+19.45458984	-17.24414063	-8.10351563	+20.58837891	-2.02148438	-84.35302734	+2828	+18.61962891	-16.83984375	-7.26855469	-145.34912109	-3.80126953	+60.75439453	+3012	+15.42480469	-17.66162109	-7.92333984	-2.30712891	+0.17578125	-67.60986328	+2256
+1458241220.68380000	+19.45898438	-17.25292969	-8.13427734	+20.65429688	-1.73583984	-84.50683594	+2804	+18.65039063	-16.87500000	-7.28613281	-145.41503906	-3.99902344	+60.88623047	+2980	+15.36767578	-17.72753906	-8.02441406	-2.48291016	+0.72509766	-67.76367188	+2272
+1458241220.68790010	+19.47216797	-17.26611328	-8.15625000	+20.69824219	-1.49414063	-84.68261719	+2784	+18.67675781	-16.91894531	-7.29052734	-145.48095703	-4.15283203	+61.08398438	+2956	+15.30615234	-17.78906250	-8.11230469	-2.68066406	+1.23046875	-67.93945313	+2284
+1458241220.69210000	+19.48974609	-17.27929688	-8.18701172	+20.78613281	-1.20849609	-84.85839844	+2776	+18.70751953	-16.96728516	-7.29492188	-145.54687500	-4.32861328	+61.30371094	+2928	+15.25341797	-17.86816406	-8.17822266	-2.92236328	+1.62597656	-68.18115234	+2296
+1458241220.70040010	+19.50732422	-17.31445313	-8.24414063	+20.87402344	-0.72509766	-85.16601563	+2776	+18.76904297	-17.05517578	-7.29931641	-145.63476563	-4.72412109	+61.74316406	+2880	+15.18750000	-17.98681641	-8.28808594	-3.22998047	+2.28515625	-68.68652344	+2324
+1458241220.70460010	+19.53369141	-17.35400391	-8.28369141	+20.89599609	-0.48339844	-85.38574219	+2784	+18.79980469	-17.10351563	-7.33447266	-145.70068359	-4.96582031	+61.85302734	+2860	+15.17431641	-18.07031250	-8.31884766	-3.40576172	+2.50488281	-69.08203125	+2340
+1458241220.70880010	+19.54687500	-17.41552734	-8.34960938	+20.83007813	-0.19775391	-85.45166016	+2796	+18.81298828	-17.16064453	-7.38281250	-145.81054688	-5.22949219	+61.91894531	+2844	+15.17871094	-18.13623047	-8.37158203	-3.51562500	+2.68066406	-69.23583984	+2352
+1458241220.71289990	+19.55126953	-17.50341797	-8.41992188	+20.67626953	+0.06591797	-85.51757813	+2804	+18.81738281	-17.24853516	-7.42675781	-146.03027344	-5.51513672	+62.00683594	+2832	+15.19189453	-18.18896484	-8.40673828	-3.62548828	+2.74658203	-69.43359375	+2356
+1458241220.71709990	+19.54687500	-17.59570313	-8.51660156	+20.50048828	+0.37353516	-85.51757813	+2816	+18.79980469	-17.32763672	-7.48388672	-146.25000000	-5.82275391	+62.02880859	+2824	+15.20947266	-18.25927734	-8.41552734	-3.80126953	+2.70263672	-69.67529297	+2360
+1458241220.72129990	+19.53808594	-17.68359375	-8.61328125	+20.30273438	+0.65917969	-85.53955078	+2824	+18.77343750	-17.40234375	-7.53662109	-146.46972656	-6.13037109	+62.07275391	+2812	+15.25341797	-18.30761719	-8.41992188	-3.88916016	+2.59277344	-69.87304688	+2360
+1458241220.72540000	+19.52050781	-17.78906250	-8.69238281	+20.06103516	+0.87890625	-85.62744141	+2828	+18.73828125	-17.49023438	-7.59375000	-146.71142578	-6.43798828	+62.11669922	+2804	+15.29296875	-18.34716797	-8.40673828	-3.97705078	+2.35107422	-70.11474609	+2356
+1458241220.72960000	+19.52050781	-17.90771484	-8.77148438	+19.81933594	+1.05468750	-85.80322266	+2832	+18.70751953	-17.57812500	-7.67285156	-146.95312500	-6.76757813	+62.11669922	+2796	+15.35449219	-18.40869141	-8.37597656	-4.06494141	+1.99951172	-70.44433594	+2352
+1458241220.73379990	+19.51611328	-18.02636719	-8.85058594	+19.55566406	+1.23046875	-85.95703125	+2828	+18.68554688	-17.66601563	-7.74755859	-147.17285156	-7.09716797	+62.13867188	+2788	+15.42480469	-18.46142578	-8.34521484	-4.13085938	+1.64794922	-70.72998047	+2344
+1458241220.73790000	+19.50732422	-18.16259766	-8.94287109	+19.29199219	+1.47216797	-86.08886719	+2828	+18.65478516	-17.75390625	-7.82666016	-147.41455078	-7.47070313	+62.16064453	+2780	+15.48193359	-18.51855469	-8.32324219	-4.21875000	+1.36230469	-71.01562500	+2332
+1458241220.74210000	+19.48095703	-18.29443359	-9.03515625	+19.00634766	+1.71386719	-86.17675781	+2828	+18.61962891	-17.84179688	-7.91015625	-147.65625000	-7.84423828	+62.18261719	+2772	+15.53906250	-18.57568359	-8.30566406	-4.35058594	+1.09863281	-71.27929688	+2320
+1458241220.75040010	+19.45019531	-18.56250000	-9.22851563	+18.39111328	+2.17529297	-86.37451172	+2816	+18.54931641	-18.02197266	-8.09033203	-148.18359375	-8.52539063	+62.11669922	+2760	+15.64892578	-18.69433594	-8.27490234	-4.59228516	+0.54931641	-71.74072266	+2296
+1458241220.75460000	+19.41503906	-18.68994141	-9.30761719	+18.06152344	+2.37304688	-86.48437500	+2804	+18.50097656	-18.11425781	-8.17382813	-148.49121094	-8.87695313	+62.07275391	+2752	+15.68408203	-18.73388672	-8.26611328	-4.72412109	+0.32958984	-71.89453125	+2284
+1458241220.75869990	+19.39306641	-18.78222656	-9.35156250	+17.84179688	+2.50488281	-86.68212891	+2780	+18.46142578	-18.18457031	-8.23974609	-148.71093750	-9.18457031	+62.11669922	+2740	+15.71044922	-18.76904297	-8.24414063	-4.81201172	+0.13183594	-72.18017578	+2268
+1458241220.76290010	+19.37988281	-18.86132813	-9.40429688	+17.68798828	+2.68066406	-86.87988281	+2756	+18.43945313	-18.23291016	-8.30566406	-148.84277344	-9.49218750	+62.18261719	+2724	+15.73242188	-18.82617188	-8.23095703	-4.94384766	+0.00000000	-72.48779297	+2260
+1458241220.76710010	+19.37109375	-18.94042969	-9.42626953	+17.55615234	+2.81250000	-87.16552734	+2728	+18.43066406	-18.29003906	-8.35839844	-148.99658203	-9.75585938	+62.31445313	+2708	+15.74560547	-18.86572266	-8.25292969	-5.03173828	+0.02197266	-72.72949219	+2248
+1458241220.77119990	+19.37548828	-19.01074219	-9.43945313	+17.44628906	+2.92236328	-87.45117188	+2696	+18.44384766	-18.33837891	-8.40234375	-149.08447266	-9.97558594	+62.46826172	+2688	+15.74121094	-18.92285156	-8.27929688	-5.16357422	+0.08789063	-73.03710938	+2240
+1458241220.77539990	+19.37988281	-19.07226563	-9.46582031	+17.38037109	+3.14208984	-87.67089844	+2668	+18.46142578	-18.38232422	-8.45068359	-149.17236328	-10.21728516	+62.57812500	+2668	+15.73681641	-18.99755859	-8.33203125	-5.29541016	+0.35156250	-73.32275391	+2244
+1458241220.78370000	+19.36669922	-19.13818359	-9.51416016	+17.27050781	+3.64746094	-88.02246094	+2620	+18.48779297	-18.45703125	-8.49902344	-149.34814453	-10.67871094	+62.90771484	+2628	+15.66210938	-19.09423828	-8.46386719	-5.53710938	+1.14257813	-73.74023438	+2256
+1458241220.78790000	+19.36669922	-19.14697266	-9.51855469	+17.27050781	+3.86718750	-88.26416016	+2592	+18.50976563	-18.47900391	-8.51220703	-149.41406250	-10.85449219	+63.10546875	+2604	+15.61816406	-19.14697266	-8.52539063	-5.66894531	+1.51611328	-74.00390625	+2264
+1458241220.79210000	+19.37548828	-19.16015625	-9.50097656	+17.24853516	+4.02099609	-88.54980469	+2572	+18.53613281	-18.50097656	-8.50781250	-149.50195313	-11.00830078	+63.39111328	+2584	+15.56982422	-19.18652344	-8.60009766	-5.75683594	+1.97753906	-74.26757813	+2268
+1458241220.79620000	+19.38427734	-19.16894531	-9.47021484	+17.27050781	+4.15283203	-88.87939453	+2552	+18.57568359	-18.51855469	-8.49023438	-149.52392578	-11.14013672	+63.69873047	+2564	+15.51708984	-19.22607422	-8.67480469	-5.82275391	+2.43896484	-74.55322266	+2276
+1458241220.80040000	+19.39746094	-19.16894531	-9.44384766	+17.31445313	+4.32861328	-89.20898438	+2532	+18.61962891	-18.52734375	-8.46826172	-149.52392578	-11.27197266	+64.02832031	+2548	+15.45996094	-19.27001953	-8.75390625	-5.91064453	+2.96630859	-74.86083984	+2288
+1458241220.80460000	+19.41503906	-19.17333984	-9.43066406	+17.40234375	+4.54833984	-89.51660156	+2520	+18.67675781	-18.53173828	-8.45068359	-149.50195313	-11.38183594	+64.37988281	+2532	+15.40283203	-19.33154297	-8.83300781	-5.99853516	+3.47167969	-75.21240234	+2304
+1458241220.80870010	+19.43701172	-19.18212891	-9.43505859	+17.44628906	+4.81201172	-89.80224609	+2512	+18.72509766	-18.54931641	-8.44189453	-149.52392578	-11.53564453	+64.66552734	+2516	+15.35449219	-19.39746094	-8.92529297	-6.10839844	+4.02099609	-75.47607422	+2328
+1458241220.81290010	+19.45458984	-19.20410156	-9.43066406	+17.44628906	+5.03173828	-90.08789063	+2512	+18.76464844	-18.58007813	-8.43750000	-149.58984375	-11.68945313	+64.97314453	+2500	+15.31494141	-19.45019531	-9.00000000	-6.19628906	+4.43847656	-75.76171875	+2356
+1458241220.81699990	+19.46337891	-19.22167969	-9.42626953	+17.40234375	+5.25146484	-90.39550781	+2512	+18.79101563	-18.60644531	-8.43750000	-149.69970703	-11.88720703	+65.23681641	+2484	+15.27099609	-19.49414063	-9.06591797	-6.28417969	+4.81201172	-76.04736328	+2380
+1458241220.82119990	+19.45898438	-19.24365234	-9.42626953	+17.33642578	+5.44921875	-90.65917969	+2520	+18.80419922	-18.63281250	-8.43310547	-149.80957031	-12.06298828	+65.50048828	+2468	+15.24023438	-19.51611328	-9.12304688	-6.32812500	+5.11962891	-76.24511719	+2404
+1458241220.82950000	+19.46337891	-19.32714844	-9.40869141	+17.16064453	+5.66894531	-91.36230469	+2540	+18.83496094	-18.69873047	-8.43750000	-150.05126953	-12.39257813	+66.07177734	+2440	+15.22265625	-19.58642578	-9.16259766	-6.43798828	+5.20751953	-76.90429688	+2428
+1458241220.83369990	+19.47656250	-19.39306641	-9.42187500	+17.05078125	+5.77880859	-91.69189453	+2548	+18.84375000	-18.73828125	-8.45947266	-150.18310547	-12.59033203	+66.31347656	+2428	+15.24902344	-19.63476563	-9.16699219	-6.48193359	+5.07568359	-77.18994141	+2440
+1458241220.83789990	+19.48095703	-19.47656250	-9.43945313	+16.89697266	+5.86669922	-92.04345703	+2560	+18.83935547	-18.79980469	-8.49023438	-150.35888672	-12.85400391	+66.53320313	+2420	+15.27978516	-19.68310547	-9.16699219	-6.52587891	+4.89990234	-77.49755859	+2448
+1458241220.84200000	+19.47656250	-19.56005859	-9.48339844	+16.72119141	+6.02050781	-92.35107422	+2576	+18.81738281	-18.86572266	-8.54736328	-150.57861328	-13.18359375	+66.66503906	+2416	+15.31054688	-19.73583984	-9.15380859	-6.63574219	+4.65820313	-77.82714844	+2456
+1458241220.84620000	+19.46337891	-19.65673828	-9.54931641	+16.47949219	+6.21826172	-92.57080078	+2588	+18.78222656	-18.93164063	-8.62646484	-150.79833984	-13.53515625	+66.70898438	+2416	+15.35449219	-19.77099609	-9.14501953	-6.67968750	+4.39453125	-78.00292969	+2460
+1458241220.85040000	+19.44140625	-19.77099609	-9.61523438	+16.19384766	+6.35009766	-92.81250000	+2600	+18.74267578	-19.00634766	-8.70996094	-151.04003906	-13.86474609	+66.77490234	+2420	+15.41162109	-19.80615234	-9.11865234	-6.72363281	+3.99902344	-78.22265625	+2460
+1458241220.85450010	+19.41064453	-19.88964844	-9.67236328	+15.88623047	+6.45996094	-93.07617188	+2608	+18.69873047	-19.08544922	-8.78027344	-151.30371094	-14.19433594	+66.86279297	+2420	+15.46875000	-19.84130859	-9.08789063	-6.78955078	+3.53759766	-78.42041016	+2456
+1458241220.85870000	+19.37988281	-20.01269531	-9.72949219	+15.55664063	+6.54785156	-93.33984375	+2604	+18.65478516	-19.15576172	-8.84179688	-151.54541016	-14.50195313	+66.99462891	+2416	+15.52148438	-19.87207031	-9.05273438	-6.83349609	+3.09814453	-78.66210938	+2444
+1458241220.86290000	+19.34912109	-20.13134766	-9.79101563	+15.27099609	+6.63574219	-93.60351563	+2600	+18.60644531	-19.22167969	-8.89892578	-151.74316406	-14.83154297	+67.10449219	+2416	+15.56982422	-19.90283203	-9.01318359	-6.89941406	+2.65869141	-78.90380859	+2428
+1458241220.87120010	+19.31396484	-20.35986328	-9.93603516	+14.80957031	+6.85546875	-94.13085938	+2576	+18.52734375	-19.36669922	-9.04394531	-152.13867188	-15.51269531	+67.30224609	+2420	+15.67089844	-19.98632813	-8.95166016	-7.05322266	+1.80175781	-79.43115234	+2392
+1458241220.87540010	+19.30517578	-20.46093750	-10.02392578	+14.63378906	+7.05322266	-94.37255859	+2564	+18.48779297	-19.44140625	-9.11865234	-152.35839844	-15.86425781	+67.41210938	+2424	+15.71923828	-20.04345703	-8.93408203	-7.14111328	+1.45019531	-79.67285156	+2376
+1458241220.87949990	+19.28320313	-20.55761719	-10.08544922	+14.41406250	+7.27294922	-94.61425781	+2548	+18.44384766	-19.51611328	-9.16699219	-152.60009766	-16.19384766	+67.58789063	+2432	+15.75439453	-20.07861328	-8.93847656	-7.20703125	+1.23046875	-79.82666016	+2356
+1458241220.88369990	+19.25683594	-20.64111328	-10.13378906	+14.19433594	+7.47070313	-94.87792969	+2528	+18.41748047	-19.58203125	-9.19775391	-152.79785156	-16.47949219	+67.80761719	+2432	+15.77197266	-20.10937500	-8.93408203	-7.25097656	+1.03271484	-80.06835938	+2336
+1458241220.88790010	+19.23486328	-20.71582031	-10.18212891	+14.04052734	+7.64648438	-95.11962891	+2508	+18.40429688	-19.63037109	-9.22412109	-152.97363281	-16.72119141	+68.04931641	+2432	+15.78955078	-20.14453125	-8.93847656	-7.29492188	+0.92285156	-80.31005859	+2316
+1458241220.89200000	+19.21728516	-20.79052734	-10.20410156	+13.86474609	+7.80029297	-95.40527344	+2484	+18.39990234	-19.67871094	-9.22851563	-153.12744141	-16.89697266	+68.33496094	+2428	+15.80273438	-20.17529297	-8.95166016	-7.29492188	+0.87890625	-80.52978516	+2296
+1458241220.89619990	+19.23486328	-20.83007813	-10.19091797	+13.82080078	+7.84423828	-95.77880859	+2456	+18.40869141	-19.71386719	-9.21972656	-153.25927734	-17.05078125	+68.68652344	+2428	+15.79394531	-20.20605469	-8.96484375	-7.33886719	+0.87890625	-80.83740234	+2276
+1458241220.90030000	+19.26123047	-20.84326172	-10.17333984	+13.86474609	+7.95410156	-96.13037109	+2432	+18.42187500	-19.74023438	-9.20214844	-153.36914063	-17.18261719	+69.06005859	+2424	+15.77636719	-20.25000000	-8.98681641	-7.36083984	+1.03271484	-81.18896484	+2264
+1458241220.90450000	+19.30078125	-20.84326172	-10.14257813	+13.95263672	+8.04199219	-96.52587891	+2416	+18.44384766	-19.77099609	-9.16699219	-153.50097656	-17.29248047	+69.52148438	+2424	+15.74560547	-20.28515625	-9.03076172	-7.38281250	+1.27441406	-81.51855469	+2260
+1458241220.90870000	+19.33593750	-20.83447266	-10.10742188	+14.04052734	+8.12988281	-96.89941406	+2404	+18.47900391	-19.80615234	-9.13623047	-153.63281250	-17.35839844	+69.96093750	+2424	+15.71923828	-20.32031250	-9.07910156	-7.36083984	+1.56005859	-81.84814453	+2260
+1458241220.91700010	+19.40625000	-20.80810547	-10.01953125	+14.19433594	+8.30566406	-97.66845703	+2388	+18.57568359	-19.84130859	-9.06152344	-153.83056641	-17.44628906	+70.88378906	+2428	+15.64892578	-20.38623047	-9.18896484	-7.33886719	+2.30712891	-82.46337891	+2268
+1458241220.92120000	+19.44140625	-20.78173828	-9.95800781	+14.28222656	+8.37158203	-98.04199219	+2388	+18.61962891	-19.83691406	-9.02636719	-153.87451172	-17.46826172	+71.30126953	+2428	+15.59619141	-20.40820313	-9.24169922	-7.33886719	+2.72460938	-82.79296875	+2284
+1458241220.92529990	+19.48095703	-20.75097656	-9.88769531	+14.37011719	+8.34960938	-98.45947266	+2392	+18.66796875	-19.83691406	-8.98242188	-153.91845703	-17.44628906	+71.71875000	+2428	+15.53906250	-20.43017578	-9.28125000	-7.36083984	+3.09814453	-83.12255859	+2300
+1458241220.92950010	+19.52929688	-20.71582031	-9.81738281	+14.50195313	+8.32763672	-98.87695313	+2404	+18.72509766	-19.83691406	-8.94287109	-153.96240234	-17.40234375	+72.18017578	+2424	+15.48632813	-20.45654297	-9.31640625	-7.36083984	+3.42773438	-83.51806641	+2320
+1458241220.93370010	+19.57763672	-20.67626953	-9.75585938	+14.65576172	+8.26171875	-99.27246094	+2416	+18.77783203	-19.84130859	-8.90332031	-154.00634766	-17.35839844	+72.61962891	+2420	+15.44238281	-20.48291016	-9.35595703	-7.36083984	+3.75732422	-83.89160156	+2344
+1458241220.93779990	+19.62158203	-20.64111328	-9.69433594	+14.76562500	+8.23974609	-99.66796875	+2432	+18.82177734	-19.85449219	-8.87695313	-154.07226563	-17.35839844	+73.03710938	+2416	+15.40722656	-20.49609375	-9.39550781	-7.33886719	+4.04296875	-84.24316406	+2368
+1458241220.94199990	+19.66552734	-20.61035156	-9.65039063	+14.89746094	+8.26171875	-100.04150391	+2452	+18.85693359	-19.86328125	-8.86376953	-154.13818359	-17.40234375	+73.38867188	+2412	+15.38085938	-20.52246094	-9.41748047	-7.36083984	+4.26269531	-84.59472656	+2392
+1458241220.94619990	+19.68750000	-20.59716797	-9.64160156	+14.89746094	+8.34960938	-100.32714844	+2468	+18.87890625	-19.87207031	-8.86816406	-154.20410156	-17.49023438	+73.65234375	+2404	+15.36328125	-20.54443359	-9.45703125	-7.40478516	+4.43847656	-84.81445313	+2416
+1458241220.95030000	+19.70068359	-20.61914063	-9.63281250	+14.83154297	+8.41552734	-100.59082031	+2484	+18.89648438	-19.89404297	-8.87255859	-154.29199219	-17.55615234	+73.91601563	+2392	+15.35449219	-20.56640625	-9.47021484	-7.47070313	+4.46044922	-85.03417969	+2436
+1458241220.95450000	+19.70068359	-20.65429688	-9.65039063	+14.74365234	+8.48144531	-100.81054688	+2500	+18.90527344	-19.92041016	-8.89453125	-154.42382813	-17.64404297	+74.11376953	+2380	+15.35009766	-20.59716797	-9.46142578	-7.55859375	+4.35058594	-85.31982422	+2456
+1458241220.96280000	+19.66113281	-20.75097656	-9.72070313	+14.41406250	+8.65722656	-101.14013672	+2532	+18.86572266	-19.99951172	-8.94726563	-154.73144531	-17.92968750	+74.46533203	+2364	+15.37646484	-20.64550781	-9.41308594	-7.71240234	+3.93310547	-85.75927734	+2472
+1458241220.96700000	+19.63476563	-20.82568359	-9.77783203	+14.21630859	+8.81103516	-101.29394531	+2548	+18.83056641	-20.06103516	-8.98681641	-154.95117188	-18.14941406	+74.61914063	+2360	+15.41601563	-20.68505859	-9.37792969	-7.82226563	+3.55957031	-86.02294922	+2476
+1458241220.97110010	+19.60839844	-20.91796875	-9.85693359	+13.97460938	+8.98681641	-101.40380859	+2564	+18.79541016	-20.12255859	-9.02636719	-155.17089844	-18.41308594	+74.75097656	+2360	+15.45996094	-20.72460938	-9.35156250	-7.88818359	+3.18603516	-86.22070313	+2472
+1458241220.97530010	+19.56884766	-21.03222656	-9.95361328	+13.66699219	+9.20654297	-101.51367188	+2580	+18.75146484	-20.19287109	-9.07910156	-155.41259766	-18.69873047	+74.86083984	+2360	+15.50830078	-20.77294922	-9.32958984	-7.99804688	+2.79052734	-86.41845703	+2468
+1458241220.98359990	+19.45458984	-21.27392578	-10.15576172	+12.98583984	+9.73388672	-101.66748047	+2604	+18.63720703	-20.33349609	-9.19335938	-155.93994141	-19.35791016	+74.99267578	+2372	+15.57421875	-20.86083984	-9.28125000	-8.28369141	+2.06542969	-86.72607422	+2436
+1458241220.98779990	+19.39746094	-21.39257813	-10.26123047	+12.65625000	+9.97558594	-101.71142578	+2612	+18.57568359	-20.40380859	-9.25488281	-156.22558594	-19.66552734	+75.03662109	+2380	+15.60498047	-20.90917969	-9.25488281	-8.43750000	+1.69189453	-86.87988281	+2416
+1458241220.99200010	+19.34472656	-21.51123047	-10.35351563	+12.34863281	+10.21728516	-101.79931641	+2612	+18.51855469	-20.48730469	-9.31201172	-156.51123047	-19.99511719	+75.10253906	+2388	+15.63134766	-20.95751953	-9.22851563	-8.61328125	+1.31835938	-87.01171875	+2396
+1458241220.99609990	+19.30517578	-21.62109375	-10.43261719	+12.10693359	+10.43701172	-101.93115234	+2612	+18.47021484	-20.56201172	-9.35595703	-156.77490234	-20.25878906	+75.23437500	+2396	+15.66210938	-21.00585938	-9.19775391	-8.76708984	+0.92285156	-87.23144531	+2372
+1458241221.00029990	+19.27001953	-21.71337891	-10.50732422	+11.88720703	+10.65673828	-102.08496094	+2608	+18.43066406	-20.62353516	-9.39550781	-156.99462891	-20.54443359	+75.38818359	+2400	+15.68847656	-21.06298828	-9.17578125	-8.89892578	+0.59326172	-87.47314453	+2352
+1458241221.00449990	+19.24365234	-21.80126953	-10.56005859	+11.68945313	+10.87646484	-102.28271484	+2596	+18.39550781	-20.67626953	-9.42626953	-157.23632813	-20.85205078	+75.56396484	+2408	+15.71044922	-21.10693359	-9.16699219	-8.98681641	+0.37353516	-87.67089844	+2328
+1458241221.01280000	+19.23486328	-21.92871094	-10.63037109	+11.44775391	+11.25000000	-102.74414063	+2564	+18.36914063	-20.75976563	-9.49658203	-157.56591797	-21.33544922	+75.84960938	+2416	+15.72802734	-21.20361328	-9.18896484	-9.16259766	+0.19775391	-88.11035156	+2288
+1458241221.01700000	+19.23925781	-21.96386719	-10.63916016	+11.38183594	+11.40380859	-102.96386719	+2544	+18.36914063	-20.79052734	-9.51855469	-157.69775391	-21.48925781	+76.00341797	+2416	+15.71484375	-21.23437500	-9.21972656	-9.22851563	+0.32958984	-88.28613281	+2276
+1458241221.02110000	+19.25244141	-21.96826172	-10.62158203	+11.38183594	+11.46972656	-103.20556641	+2524	+18.38671875	-20.79931641	-9.52294922	-157.78564453	-21.57714844	+76.17919922	+2412	+15.68847656	-21.25195313	-9.24609375	-9.27246094	+0.50537109	-88.48388672	+2260
+1458241221.02530000	+19.27880859	-21.95507813	-10.58642578	+11.42578125	+11.51367188	-103.46923828	+2508	+18.40869141	-20.80371094	-9.51855469	-157.82958984	-21.64306641	+76.39892578	+2412	+15.66210938	-21.26953125	-9.27246094	-9.29443359	+0.72509766	-88.70361328	+2252
+1458241221.02950000	+19.31396484	-21.93750000	-10.52490234	+11.46972656	+11.49169922	-103.82080078	+2496	+18.44384766	-20.79931641	-9.50537109	-157.89550781	-21.64306641	+76.66259766	+2408	+15.62695313	-21.28271484	-9.30761719	-9.29443359	+0.98876953	-88.94531250	+2244
+1458241221.03780010	+19.40625000	-21.88916016	-10.37988281	+11.62353516	+11.38183594	-104.54589844	+2480	+18.54052734	-20.77734375	-9.47021484	-157.91748047	-21.57714844	+77.18994141	+2404	+15.56542969	-21.30029297	-9.38232422	-9.22851563	+1.60400391	-89.45068359	+2232
+1458241221.04200010	+19.45019531	-21.84960938	-10.30517578	+11.73339844	+11.29394531	-104.89746094	+2480	+18.59765625	-20.75537109	-9.44824219	-157.87353516	-21.55517578	+77.45361328	+2404	+15.52587891	-21.29589844	-9.42187500	-9.18457031	+1.99951172	-89.71435547	+2232
+1458241221.04609990	+19.49414063	-21.80126953	-10.24365234	+11.82128906	+11.25000000	-105.20507813	+2476	+18.64599609	-20.72900391	-9.43505859	-157.85156250	-21.51123047	+77.67333984	+2404	+15.47314453	-21.28710938	-9.47900391	-9.14062500	+2.48291016	-89.95605469	+2244
+1458241221.05029990	+19.52929688	-21.75732422	-10.17773438	+11.90917969	+11.16210938	-105.49072266	+2480	+18.69433594	-20.71142578	-9.42187500	-157.82958984	-21.46728516	+77.84912109	+2400	+15.42480469	-21.27392578	-9.52734375	-9.11865234	+2.92236328	-90.15380859	+2256
+1458241221.05440000	+19.56445313	-21.72216797	-10.10302734	+11.97509766	+11.07421875	-105.79833984	+2484	+18.73828125	-20.69384766	-9.41748047	-157.82958984	-21.42333984	+78.02490234	+2396	+15.37646484	-21.26513672	-9.56689453	-9.11865234	+3.29589844	-90.37353516	+2268
+1458241221.05859990	+19.59521484	-21.69140625	-10.02832031	+11.99707031	+10.96435547	-106.10595703	+2492	+18.76904297	-20.67187500	-9.41308594	-157.82958984	-21.35742188	+78.17871094	+2388	+15.32812500	-21.25195313	-9.60644531	-9.11865234	+3.64746094	-90.54931641	+2284
+1458241221.06279990	+19.61718750	-21.66943359	-9.94482422	+11.99707031	+10.81054688	-106.43554688	+2504	+18.79980469	-20.65869141	-9.40429688	-157.85156250	-21.31347656	+78.33251953	+2380	+15.28417969	-21.23876953	-9.62402344	-9.14062500	+3.86718750	-90.76904297	+2296
+1458241221.07110000	+19.65673828	-21.64306641	-9.85693359	+11.97509766	+10.65673828	-106.96289063	+2520	+18.84375000	-20.65429688	-9.40869141	-157.91748047	-21.26953125	+78.66210938	+2360	+15.26660156	-21.26953125	-9.63720703	-9.18457031	+3.99902344	-91.23046875	+2320
+1458241221.07530000	+19.65673828	-21.66064453	-9.85253906	+11.90917969	+10.63476563	-107.16064453	+2524	+18.85253906	-20.67187500	-9.42626953	-157.98339844	-21.31347656	+78.79394531	+2348	+15.27978516	-21.28710938	-9.64160156	-9.22851563	+3.95507813	-91.38427734	+2328
+1458241221.07940010	+19.64794922	-21.68701172	-9.86132813	+11.82128906	+10.70068359	-107.29248047	+2532	+18.84814453	-20.69384766	-9.46142578	-158.07128906	-21.40136719	+78.83789063	+2340	+15.30175781	-21.31347656	-9.62841797	-9.29443359	+3.80126953	-91.58203125	+2336
+1458241221.08360000	+19.62158203	-21.72656250	-9.89208984	+11.66748047	+10.78857422	-107.38037109	+2536	+18.83056641	-20.71582031	-9.50537109	-158.15917969	-21.53320313	+78.83789063	+2332	+15.32373047	-21.34423828	-9.61523438	-9.38232422	+3.62548828	-91.69189453	+2340
+1458241221.08780000	+19.59082031	-21.78369141	-9.93603516	+11.49169922	+10.89843750	-107.44628906	+2540	+18.79980469	-20.73779297	-9.55810547	-158.24707031	-21.66503906	+78.81591797	+2324	+15.35009766	-21.38378906	-9.59326172	-9.49218750	+3.33984375	-91.77978516	+2340
+1458241221.09190010	+19.55566406	-21.86279297	-9.98876953	+11.27197266	+11.03027344	-107.46826172	+2544	+18.77343750	-20.77294922	-9.60205078	-158.37890625	-21.79687500	+78.81591797	+2316	+15.38085938	-21.43652344	-9.56250000	-9.64599609	+3.01025391	-91.91162109	+2340
+1458241221.09610010	+19.52050781	-21.93750000	-10.04150391	+11.07421875	+11.14013672	-107.53417969	+2540	+18.74267578	-20.81250000	-9.64160156	-158.51074219	-21.90673828	+78.83789063	+2308	+15.41601563	-21.47607422	-9.53613281	-9.73388672	+2.68066406	-91.99951172	+2332
+1458241221.10439990	+19.45458984	-22.10449219	-10.17333984	+10.70068359	+11.44775391	-107.60009766	+2528	+18.66796875	-20.91357422	-9.73388672	-158.81835938	-22.25830078	+78.88183594	+2288	+15.49951172	-21.57714844	-9.48339844	-9.95361328	+1.97753906	-92.19726563	+2312
+1458241221.10859990	+19.41503906	-22.19677734	-10.26562500	+10.50292969	+11.66748047	-107.62207031	+2524	+18.63281250	-20.96630859	-9.78662109	-158.97216797	-22.45605469	+78.85986328	+2284	+15.54345703	-21.63427734	-9.45263672	-10.06347656	+1.62597656	-92.30712891	+2300
+1458241221.11279990	+19.37988281	-22.29345703	-10.36669922	+10.32714844	+11.90917969	-107.60009766	+2520	+18.59326172	-21.01464844	-9.84814453	-159.08203125	-22.67578125	+78.83789063	+2280	+15.58740234	-21.69580078	-9.43066406	-10.19531250	+1.27441406	-92.39501953	+2288
+1458241221.11690000	+19.33593750	-22.39453125	-10.45898438	+10.10742188	+12.12890625	-107.57812500	+2512	+18.55810547	-21.06738281	-9.89648438	-159.23583984	-22.85156250	+78.79394531	+2276	+15.62255859	-21.74853516	-9.41308594	-10.32714844	+0.96679688	-92.46093750	+2276
+1458241221.12109990	+19.30078125	-22.49560547	-10.53808594	+9.88769531	+12.34863281	-107.57812500	+2504	+18.52294922	-21.11132813	-9.93603516	-159.36767578	-23.02734375	+78.79394531	+2272	+15.65332031	-21.80126953	-9.39111328	-10.48095703	+0.63720703	-92.52685547	+2264
+1458241221.12520000	+19.28320313	-22.57470703	-10.59521484	+9.73388672	+12.50244141	-107.64404297	+2496	+18.49218750	-21.15087891	-9.96679688	-159.49951172	-23.18115234	+78.79394531	+2272	+15.67529297	-21.84960938	-9.37353516	-10.61279297	+0.39550781	-92.59277344	+2248
+1458241221.12940000	+19.27001953	-22.64062500	-10.63916016	+9.60205078	+12.61230469	-107.70996094	+2480	+18.47021484	-21.19042969	-9.98437500	-159.63134766	-23.29101563	+78.83789063	+2264	+15.68847656	-21.88037109	-9.37353516	-10.72265625	+0.26367188	-92.63671875	+2232
+1458241221.13360000	+19.27441406	-22.68457031	-10.65673828	+9.51416016	+12.63427734	-107.81982422	+2460	+18.46582031	-21.21679688	-9.99316406	-159.74121094	-23.37890625	+78.90380859	+2260	+15.69726563	-21.90234375	-9.37353516	-10.76660156	+0.19775391	-92.70263672	+2212
+1458241221.14190010	+19.30517578	-22.72412109	-10.66113281	+9.44824219	+12.72216797	-108.03955078	+2424	+18.47460938	-21.26074219	-9.98437500	-159.91699219	-23.46679688	+79.07958984	+2248	+15.68408203	-21.92431641	-9.39990234	-10.81054688	+0.37353516	-92.85644531	+2180
+1458241221.14610000	+19.32275391	-22.71972656	-10.64794922	+9.44824219	+12.72216797	-108.12744141	+2412	+18.48339844	-21.27392578	-9.97998047	-159.98291016	-23.48876953	+79.12353516	+2240	+15.67089844	-21.92871094	-9.41748047	-10.83251953	+0.52734375	-92.90039063	+2168
+1458241221.15019990	+19.34912109	-22.70654297	-10.61718750	+9.47021484	+12.70019531	-108.21533203	+2400	+18.50097656	-21.27832031	-9.97119141	-160.02685547	-23.46679688	+79.18945313	+2236	+15.65332031	-21.92431641	-9.43505859	-10.85449219	+0.72509766	-92.94433594	+2160
+1458241221.15440010	+19.37988281	-22.68017578	-10.58203125	+9.51416016	+12.65625000	-108.30322266	+2392	+18.52294922	-21.27832031	-9.94921875	-160.07080078	-23.42285156	+79.25537109	+2236	+15.62255859	-21.91552734	-9.46582031	-10.85449219	+0.98876953	-92.96630859	+2152
+1458241221.15860010	+19.40625000	-22.64941406	-10.54687500	+9.53613281	+12.59033203	-108.36914063	+2384	+18.54492188	-21.27392578	-9.92724609	-160.11474609	-23.35693359	+79.34326172	+2232	+15.60058594	-21.90673828	-9.48779297	-10.85449219	+1.18652344	-92.98828125	+2140
+1458241221.16269990	+19.43261719	-22.61425781	-10.49853516	+9.58007813	+12.52441406	-108.47900391	+2380	+18.57128906	-21.26953125	-9.89648438	-160.13671875	-23.29101563	+79.43115234	+2232	+15.57421875	-21.88916016	-9.50976563	-10.85449219	+1.40625000	-92.98828125	+2132
+1458241221.16689990	+19.45898438	-22.57031250	-10.45019531	+9.62402344	+12.43652344	-108.56689453	+2376	+18.59765625	-21.26074219	-9.86572266	-160.18066406	-23.22509766	+79.51904297	+2228	+15.54345703	-21.87597656	-9.53173828	-10.85449219	+1.66992188	-93.03222656	+2128
+1458241221.17109990	+19.48535156	-22.53515625	-10.41503906	+9.66796875	+12.37060547	-108.65478516	+2372	+18.62402344	-21.25195313	-9.84375000	-160.18066406	-23.15917969	+79.58496094	+2224	+15.50390625	-21.86279297	-9.56250000	-10.85449219	+1.97753906	-93.05419922	+2124
+1458241221.17940000	+19.52929688	-22.46484375	-10.34912109	+9.77783203	+12.26074219	-108.76464844	+2360	+18.68115234	-21.22998047	-9.80859375	-160.18066406	-23.02734375	+79.69482422	+2212	+15.42480469	-21.83642578	-9.62402344	-10.89843750	+2.61474609	-93.12011719	+2124
+1458241221.18359990	+19.54687500	-22.42968750	-10.32714844	+9.79980469	+12.26074219	-108.78662109	+2356	+18.70312500	-21.21679688	-9.79541016	-160.18066406	-22.98339844	+79.73876953	+2204	+15.35888672	-21.81884766	-9.68115234	-10.94238281	+3.16406250	-93.14208984	+2140
+1458241221.18770000	+19.56445313	-22.39892578	-10.30957031	+9.82177734	+12.21679688	-108.80859375	+2348	+18.72070313	-21.21240234	-9.78222656	-160.20263672	-22.96142578	+79.76074219	+2196	+15.30175781	-21.80126953	-9.72949219	-11.03027344	+3.58154297	-93.12011719	+2152
+1458241221.19190000	+19.57763672	-22.37695313	-10.29638672	+9.84375000	+12.21679688	-108.83056641	+2344	+18.73388672	-21.20361328	-9.77783203	-160.20263672	-22.93945313	+79.78271484	+2188	+15.25341797	-21.80126953	-9.76464844	-11.11816406	+3.88916016	-93.14208984	+2164
+1458241221.19610000	+19.58642578	-22.36376953	-10.29199219	+9.84375000	+12.19482422	-108.83056641	+2336	+18.74267578	-21.20361328	-9.77783203	-160.22460938	-22.93945313	+79.78271484	+2176	+15.22265625	-21.80566406	-9.79101563	-11.20605469	+4.10888672	-93.16406250	+2176
+1458241221.20020010	+19.59082031	-22.35498047	-10.29638672	+9.82177734	+12.21679688	-108.83056641	+2328	+18.75146484	-21.20361328	-9.78222656	-160.24658203	-22.96142578	+79.78271484	+2168	+15.20068359	-21.81884766	-9.79980469	-11.31591797	+4.17480469	-93.18603516	+2184
+1458241221.20849990	+19.58642578	-22.37695313	-10.34033203	+9.75585938	+12.30468750	-108.80859375	+2312	+18.75146484	-21.21240234	-9.81298828	-160.26855469	-23.04931641	+79.71679688	+2152	+15.20947266	-21.86718750	-9.79101563	-11.49169922	+4.06494141	-93.31787109	+2192
+1458241221.21269990	+19.57763672	-22.39892578	-10.37548828	+9.71191406	+12.39257813	-108.76464844	+2308	+18.74267578	-21.22119141	-9.83935547	-160.26855469	-23.13720703	+79.67285156	+2148	+15.23144531	-21.89794922	-9.78222656	-11.55761719	+3.93310547	-93.33984375	+2192
+1458241221.21690010	+19.56884766	-22.42529297	-10.41503906	+9.66796875	+12.48046875	-108.72070313	+2304	+18.73388672	-21.22998047	-9.87011719	-160.29052734	-23.22509766	+79.60693359	+2144	+15.25341797	-21.92431641	-9.77343750	-11.64550781	+3.75732422	-93.31787109	+2192
+1458241221.22100000	+19.55566406	-22.45166016	-10.45019531	+9.60205078	+12.54638672	-108.67675781	+2300	+18.71630859	-21.23876953	-9.89648438	-160.31250000	-23.29101563	+79.54101563	+2144	+15.26220703	-21.94189453	-9.76904297	-11.68945313	+3.64746094	-93.33984375	+2188
+1458241221.22519990	+19.54248047	-22.48681641	-10.48974609	+9.55810547	+12.61230469	-108.63281250	+2296	+18.69873047	-21.24755859	-9.92285156	-160.33447266	-23.37890625	+79.47509766	+2144	+15.27539063	-21.95507813	-9.76025391	-11.73339844	+3.53759766	-93.33984375	+2184
+1458241221.22939990	+19.52490234	-22.52197266	-10.52490234	+9.49218750	+12.70019531	-108.61083984	+2292	+18.68115234	-21.26513672	-9.95361328	-160.35644531	-23.46679688	+79.38720703	+2148	+15.28857422	-21.97265625	-9.75146484	-11.77734375	+3.38378906	-93.33984375	+2180
+1458241221.23350000	+19.51171875	-22.56152344	-10.56005859	+9.42626953	+12.74414063	-108.58886719	+2288	+18.66357422	-21.27392578	-9.97998047	-160.37841797	-23.53271484	+79.34326172	+2148	+15.31054688	-21.99023438	-9.73388672	-11.84326172	+3.20800781	-93.36181641	+2172
+1458241221.23770000	+19.49853516	-22.60107422	-10.59521484	+9.36035156	+12.81005859	-108.56689453	+2284	+18.65039063	-21.28710938	-10.00634766	-160.40039063	-23.59863281	+79.27734375	+2152	+15.32812500	-22.01220703	-9.72070313	-11.88720703	+3.03222656	-93.38378906	+2164
+1458241221.24600010	+19.46777344	-22.67138672	-10.67431641	+9.27246094	+12.96386719	-108.52294922	+2280	+18.61962891	-21.30468750	-10.05468750	-160.40039063	-23.73046875	+79.14550781	+2160	+15.38085938	-22.06933594	-9.68115234	-12.06298828	+2.54882813	-93.42773438	+2144
+1458241221.25020000	+19.45458984	-22.70654297	-10.70947266	+9.25048828	+13.02978516	-108.47900391	+2276	+18.60644531	-21.30908203	-10.07666016	-160.42236328	-23.77441406	+79.07958984	+2164	+15.41162109	-22.10009766	-9.65917969	-12.17285156	+2.28515625	-93.42773438	+2128
+1458241221.25440000	+19.44580078	-22.72851563	-10.73144531	+9.20654297	+13.07373047	-108.45703125	+2272	+18.59326172	-21.31347656	-10.09423828	-160.42236328	-23.81835938	+79.03564453	+2168	+15.42480469	-22.11767578	-9.65039063	-12.26074219	+2.10937500	-93.42773438	+2108
+1458241221.25850010	+19.43701172	-22.74609375	-10.74462891	+9.20654297	+13.09570313	-108.45703125	+2264	+18.58447266	-21.31787109	-10.10302734	-160.42236328	-23.84033203	+78.99169922	+2172	+15.43798828	-22.12646484	-9.63720703	-12.32666016	+1.99951172	-93.42773438	+2092
+1458241221.26270010	+19.43701172	-22.74609375	-10.74902344	+9.20654297	+13.09570313	-108.45703125	+2256	+18.58007813	-21.32226563	-10.11181641	-160.44433594	-23.84033203	+78.96972656	+2176	+15.43798828	-22.12207031	-9.63720703	-12.37060547	+1.95556641	-93.44970703	+2072
+1458241221.26690010	+19.44140625	-22.74169922	-10.74462891	+9.25048828	+13.07373047	-108.45703125	+2252	+18.57568359	-21.32226563	-10.11181641	-160.44433594	-23.84033203	+78.94775391	+2184	+15.43359375	-22.11328125	-9.63720703	-12.37060547	+2.02148438	-93.47167969	+2052
+1458241221.27519990	+19.45019531	-22.71533203	-10.72705078	+9.33837891	+13.02978516	-108.45703125	+2240	+18.58007813	-21.31787109	-10.11181641	-160.42236328	-23.79638672	+78.92578125	+2188	+15.42041016	-22.08691406	-9.65478516	-12.34863281	+2.24121094	-93.49365234	+2024
+1458241221.27940010	+19.45898438	-22.69335938	-10.71826172	+9.38232422	+13.00781250	-108.45703125	+2236	+18.58007813	-21.31787109	-10.11181641	-160.42236328	-23.79638672	+78.92578125	+2196	+15.40722656	-22.06494141	-9.67236328	-12.30468750	+2.41699219	-93.49365234	+2016
+1458241221.28350000	+19.45898438	-22.68457031	-10.71386719	+9.40429688	+13.00781250	-108.45703125	+2232	+18.58447266	-21.31347656	-10.10742188	-160.42236328	-23.77441406	+78.92578125	+2200	+15.40283203	-22.06054688	-9.67675781	-12.28271484	+2.48291016	-93.49365234	+2008
+1458241221.28769990	+19.46337891	-22.67138672	-10.70507813	+9.42626953	+12.98583984	-108.45703125	+2228	+18.58886719	-21.31347656	-10.10302734	-160.42236328	-23.75244141	+78.92578125	+2204	+15.39843750	-22.05175781	-9.68554688	-12.26074219	+2.54882813	-93.49365234	+1996
+1458241221.29180000	+19.46777344	-22.65820313	-10.69628906	+9.47021484	+12.98583984	-108.43505859	+2224	+18.59326172	-21.30908203	-10.09423828	-160.42236328	-23.73046875	+78.92578125	+2208	+15.39404297	-22.04296875	-9.68994141	-12.26074219	+2.61474609	-93.47167969	+1992
+1458241221.29600000	+19.47216797	-22.64501953	-10.69189453	+9.49218750	+12.96386719	-108.43505859	+2220	+18.59765625	-21.30468750	-10.08984375	-160.40039063	-23.68652344	+78.92578125	+2212	+15.38525391	-22.02539063	-9.70312500	-12.21679688	+2.76855469	-93.47167969	+1988
+1458241221.30020000	+19.47656250	-22.62744141	-10.67871094	+9.51416016	+12.94189453	-108.43505859	+2216	+18.60205078	-21.30029297	-10.08105469	-160.40039063	-23.66455078	+78.92578125	+2216	+15.37207031	-22.00341797	-9.71630859	-12.17285156	+2.92236328	-93.44970703	+1984
+1458241221.30430010	+19.48095703	-22.61425781	-10.67431641	+9.55810547	+12.91992188	-108.43505859	+2212	+18.61083984	-21.29589844	-10.07226563	-160.40039063	-23.64257813	+78.92578125	+2220	+15.36328125	-21.98144531	-9.72949219	-12.10693359	+3.07617188	-93.44970703	+1984
+1458241221.31270000	+19.49414063	-22.56152344	-10.65234375	+9.66796875	+12.89794922	-108.36914063	+2208	+18.62841797	-21.28710938	-10.04589844	-160.35644531	-23.55468750	+78.94775391	+2228	+15.31054688	-21.84082031	-9.81738281	-11.77734375	+4.04296875	-93.29589844	+2012
+1458241221.31680010	+19.49853516	-22.54394531	-10.64355469	+9.73388672	+12.87597656	-108.34716797	+2204	+18.63281250	-21.27832031	-10.03271484	-160.33447266	-23.51074219	+78.94775391	+2232	+15.29736328	-21.79248047	-9.83935547	-11.64550781	+4.35058594	-93.20800781	+2028
+1458241221.32100010	+19.49853516	-22.51318359	-10.63476563	+9.79980469	+12.85400391	-108.28125000	+2200	+18.64599609	-21.26953125	-10.01074219	-160.31250000	-23.44482422	+78.92578125	+2236	+15.29296875	-21.73095703	-9.86572266	-11.49169922	+4.65820313	-93.07617188	+2044
+1458241221.32520010	+19.49853516	-22.49121094	-10.62597656	+9.84375000	+12.83203125	-108.23730469	+2196	+18.65917969	-21.25634766	-9.98437500	-160.29052734	-23.37890625	+78.92578125	+2244	+15.29736328	-21.69140625	-9.86132813	-11.40380859	+4.74609375	-92.96630859	+2056
+1458241221.32929990	+19.49853516	-22.47363281	-10.62597656	+9.90966797	+12.81005859	-108.17138672	+2192	+18.66357422	-21.24755859	-9.96679688	-160.24658203	-23.33496094	+78.92578125	+2248	+15.31494141	-21.66943359	-9.83935547	-11.35986328	+4.63623047	-92.90039063	+2068
+1458241221.33349990	+19.48974609	-22.46484375	-10.63037109	+9.93164063	+12.81005859	-108.10546875	+2188	+18.67236328	-21.23876953	-9.94482422	-160.20263672	-23.26904297	+78.88183594	+2252	+15.33251953	-21.66503906	-9.81298828	-11.33789063	+4.48242188	-92.87841797	+2076
+1458241221.33769990	+19.48095703	-22.46044922	-10.63916016	+9.97558594	+12.81005859	-108.03955078	+2184	+18.67236328	-21.22998047	-9.92724609	-160.15869141	-23.22509766	+78.83789063	+2256	+15.35449219	-21.66943359	-9.78222656	-11.31591797	+4.28466797	-92.85644531	+2080
+1458241221.34180000	+19.46777344	-22.46923828	-10.65234375	+9.97558594	+12.83203125	-107.97363281	+2184	+18.66357422	-21.22558594	-9.91845703	-160.11474609	-23.22509766	+78.79394531	+2260	+15.38085938	-21.67382813	-9.74267578	-11.31591797	+4.04296875	-92.81250000	+2084
+1458241221.35019990	+19.44580078	-22.48681641	-10.68310547	+9.97558594	+12.87597656	-107.86376953	+2180	+18.63281250	-21.22558594	-9.91406250	-160.04882813	-23.29101563	+78.59619141	+2276	+15.40722656	-21.67822266	-9.71191406	-11.33789063	+3.80126953	-92.76855469	+2076
+1458241221.35430000	+19.43261719	-22.50000000	-10.70068359	+9.95361328	+12.89794922	-107.77587891	+2180	+18.60644531	-21.22998047	-9.91845703	-160.02685547	-23.33496094	+78.48632813	+2284	+15.42041016	-21.68261719	-9.69433594	-11.33789063	+3.66943359	-92.72460938	+2072
+1458241221.35850000	+19.41503906	-22.50878906	-10.72265625	+9.95361328	+12.91992188	-107.70996094	+2176	+18.58007813	-21.22998047	-9.92285156	-159.98291016	-23.35693359	+78.35449219	+2292	+15.43359375	-21.68261719	-9.67236328	-11.35986328	+3.51562500	-92.70263672	+2064
+1458241221.36260010	+19.39746094	-22.52197266	-10.74462891	+9.93164063	+12.94189453	-107.62207031	+2176	+18.55371094	-21.22119141	-9.93164063	-159.93896484	-23.40087891	+78.20068359	+2304	+15.44238281	-21.68701172	-9.65039063	-11.38183594	+3.36181641	-92.65869141	+2056
+1458241221.36680010	+19.38427734	-22.53076172	-10.76220703	+9.93164063	+12.96386719	-107.55615234	+2176	+18.53173828	-21.21679688	-9.93164063	-159.87304688	-23.44482422	+78.09082031	+2312	+15.45556641	-21.68701172	-9.63281250	-11.40380859	+3.20800781	-92.61474609	+2044
+1458241221.37100010	+19.36230469	-22.53955078	-10.78857422	+9.93164063	+12.98583984	-107.44628906	+2176	+18.51416016	-21.21240234	-9.93603516	-159.80712891	-23.46679688	+77.93701172	+2320	+15.47314453	-21.68701172	-9.58447266	-11.42578125	+2.92236328	-92.52685547	+2036
+1458241221.37509990	+19.34472656	-22.53955078	-10.81054688	+9.95361328	+13.00781250	-107.33642578	+2172	+18.50537109	-21.20361328	-9.93603516	-159.71923828	-23.46679688	+77.80517578	+2328	+15.49072266	-21.68261719	-9.54492188	-11.42578125	+2.70263672	-92.43896484	+2024
+1458241221.38350010	+19.32275391	-22.50439453	-10.83251953	+10.06347656	+13.02978516	-107.09472656	+2168	+18.50097656	-21.16845703	-9.90527344	-159.54345703	-23.40087891	+77.56347656	+2344	+15.49511719	-21.64746094	-9.50976563	-11.40380859	+2.59277344	-92.17529297	+1992
+1458241221.38759990	+19.31396484	-22.46923828	-10.83251953	+10.15136719	+13.00781250	-106.96289063	+2168	+18.51855469	-21.13769531	-9.87451172	-159.41162109	-23.31298828	+77.47558594	+2352	+15.48632813	-21.62109375	-9.50537109	-11.35986328	+2.65869141	-92.02148438	+1972
+1458241221.39179990	+19.31396484	-22.42529297	-10.82373047	+10.26123047	+12.96386719	-106.85302734	+2164	+18.54052734	-21.10253906	-9.83935547	-159.27978516	-23.20312500	+77.38769531	+2360	+15.46435547	-21.59033203	-9.50976563	-11.31591797	+2.83447266	-91.86767578	+1956
+1458241221.39599990	+19.32275391	-22.35498047	-10.79296875	+10.41503906	+12.89794922	-106.69921875	+2164	+18.57568359	-21.05419922	-9.79101563	-159.10400391	-23.04931641	+77.32177734	+2368	+15.43798828	-21.55078125	-9.51855469	-11.25000000	+3.03222656	-91.75781250	+1944
+1458241221.40010000	+19.33154297	-22.27587891	-10.75781250	+10.61279297	+12.81005859	-106.58935547	+2164	+18.61523438	-21.00585938	-9.73388672	-158.90625000	-22.87353516	+77.27783203	+2376	+15.41162109	-21.51123047	-9.53613281	-11.14013672	+3.29589844	-91.62597656	+1932
+1458241221.40430000	+19.35351563	-22.19238281	-10.70947266	+10.81054688	+12.70019531	-106.50146484	+2168	+18.66357422	-20.95751953	-9.67236328	-158.70849609	-22.67578125	+77.25585938	+2384	+15.38525391	-21.46728516	-9.55371094	-11.03027344	+3.62548828	-91.53808594	+1928
+1458241221.40850000	+19.38867188	-22.08251953	-10.63916016	+11.09619141	+12.54638672	-106.36962891	+2176	+18.71630859	-20.90917969	-9.59765625	-158.53271484	-22.45605469	+77.25585938	+2392	+15.35449219	-21.42773438	-9.58007813	-10.87646484	+3.99902344	-91.40625000	+1928
+1458241221.41680000	+19.45019531	-21.88037109	-10.48974609	+11.57958984	+12.23876953	-106.19384766	+2192	+18.81738281	-20.82128906	-9.46582031	-158.15917969	-21.99462891	+77.18994141	+2404	+15.28857422	-21.34863281	-9.63720703	-10.65673828	+4.74609375	-91.14257813	+1948
+1458241221.42100000	+19.47216797	-21.76171875	-10.41503906	+11.84326172	+12.08496094	-106.01806641	+2204	+18.86132813	-20.76416016	-9.39990234	-157.93945313	-21.75292969	+77.10205078	+2408	+15.24023438	-21.28710938	-9.67675781	-10.50292969	+5.20751953	-90.92285156	+1968
+1458241221.42510010	+19.48974609	-21.66943359	-10.34472656	+12.06298828	+11.90917969	-105.88623047	+2216	+18.89648438	-20.72021484	-9.34277344	-157.74169922	-21.53320313	+77.03613281	+2408	+15.20068359	-21.22998047	-9.69873047	-10.37109375	+5.55908203	-90.72509766	+1992
+1458241221.42930010	+19.50292969	-21.60351563	-10.28320313	+12.21679688	+11.73339844	-105.75439453	+2228	+18.92285156	-20.68066406	-9.29882813	-157.56591797	-21.35742188	+76.92626953	+2408	+15.18750000	-21.19042969	-9.69873047	-10.21728516	+5.71289063	-90.57128906	+2012
+1458241221.43350010	+19.51171875	-21.55957031	-10.23486328	+12.34863281	+11.55761719	-105.62255859	+2232	+18.93603516	-20.64990234	-9.26806641	-157.36816406	-21.18164063	+76.77246094	+2404	+15.18750000	-21.15966797	-9.68554688	-10.08544922	+5.73486328	-90.39550781	+2036
+1458241221.43759990	+19.50732422	-21.53759766	-10.20410156	+12.43652344	+11.40380859	-105.46875000	+2236	+18.94042969	-20.62792969	-9.25048828	-157.21435547	-21.07177734	+76.59667969	+2400	+15.20507813	-21.13330078	-9.65478516	-9.95361328	+5.64697266	-90.21972656	+2064
+1458241221.44180010	+19.49414063	-21.52880859	-10.20410156	+12.50244141	+11.33789063	-105.24902344	+2240	+18.92724609	-20.61035156	-9.25488281	-157.08251953	-20.98388672	+76.35498047	+2392	+15.23144531	-21.12011719	-9.61962891	-9.86572266	+5.47119141	-90.08789063	+2092
+1458241221.44590000	+19.47216797	-21.53320313	-10.23486328	+12.50244141	+11.31591797	-104.96337891	+2244	+18.90087891	-20.59277344	-9.27246094	-156.95068359	-20.96191406	+76.06933594	+2388	+15.25781250	-21.10693359	-9.59326172	-9.79980469	+5.27343750	-89.89013672	+2116
+1458241221.45429990	+19.38867188	-21.59912109	-10.32714844	+12.34863281	+11.27197266	-104.34814453	+2256	+18.82177734	-20.57519531	-9.34716797	-156.68701172	-20.96191406	+75.27832031	+2388	+15.32373047	-21.08935547	-9.52294922	-9.75585938	+4.63623047	-89.42871094	+2148
+1458241221.45840000	+19.34033203	-21.63867188	-10.36669922	+12.26074219	+11.25000000	-104.04052734	+2260	+18.77343750	-20.55761719	-9.39990234	-156.51123047	-20.96191406	+74.81689453	+2392	+15.35888672	-21.07617188	-9.47460938	-9.75585938	+4.21875000	-89.20898438	+2156
+1458241221.46260000	+19.29199219	-21.67382813	-10.41064453	+12.15087891	+11.18408203	-103.71093750	+2260	+18.72070313	-20.54003906	-9.45703125	-156.35742188	-21.00585938	+74.35546875	+2396	+15.39843750	-21.06298828	-9.42626953	-9.73388672	+3.82324219	-88.94531250	+2160
+1458241221.46680000	+19.24804688	-21.70898438	-10.45898438	+12.08496094	+11.14013672	-103.35937500	+2260	+18.66357422	-20.52685547	-9.50537109	-156.22558594	-21.04980469	+73.89404297	+2400	+15.44677734	-21.04980469	-9.37792969	-9.71191406	+3.38378906	-88.68164063	+2160
+1458241221.47090010	+19.20849609	-21.73974609	-10.51171875	+12.06298828	+11.05224609	-102.98583984	+2256	+18.60644531	-20.50488281	-9.56250000	-156.07177734	-21.07177734	+73.36669922	+2408	+15.50390625	-21.03662109	-9.32080078	-9.66796875	+2.87841797	-88.37402344	+2156
+1458241221.47510000	+19.17333984	-21.76171875	-10.57324219	+12.04101563	+11.00830078	-102.59033203	+2256	+18.55810547	-20.47851563	-9.61523438	-155.89599609	-21.09375000	+72.83935547	+2416	+15.54785156	-21.03222656	-9.27685547	-9.66796875	+2.48291016	-88.08837891	+2152
+1458241221.47930000	+19.13378906	-21.77050781	-10.61718750	+11.99707031	+10.96435547	-102.19482422	+2256	+18.50976563	-20.45214844	-9.66357422	-155.72021484	-21.11572266	+72.33398438	+2420	+15.56982422	-21.01025391	-9.25488281	-9.68994141	+2.26318359	-87.71484375	+2140
+1458241221.48340010	+19.09423828	-21.75732422	-10.64794922	+12.01904297	+10.87646484	-101.75537109	+2252	+18.47021484	-20.40820313	-9.71191406	-155.47851563	-21.09375000	+71.74072266	+2428	+15.57861328	-20.96191406	-9.24169922	-9.68994141	+2.10937500	-87.29736328	+2124
+1458241221.48760010	+19.07666016	-21.71777344	-10.66113281	+12.08496094	+10.74462891	-101.33789063	+2244	+18.44824219	-20.36425781	-9.74707031	-155.23681641	-21.04980469	+71.19140625	+2436	+15.58740234	-20.91357422	-9.25048828	-9.62402344	+2.08740234	-86.87988281	+2108
+1458241221.49589990	+19.08105469	-21.57714844	-10.59082031	+12.34863281	+10.21728516	-100.63476563	+2232	+18.43945313	-20.25439453	-9.72949219	-154.75341797	-20.72021484	+70.33447266	+2452	+15.58300781	-20.79492188	-9.25048828	-9.40429688	+2.19726563	-86.08886719	+2080
+1458241221.50009990	+19.10302734	-21.47167969	-10.52929688	+12.59033203	+9.95361328	-100.32714844	+2232	+18.45263672	-20.17968750	-9.68994141	-154.48974609	-20.50048828	+70.00488281	+2464	+15.56982422	-20.73779297	-9.25048828	-9.25048828	+2.41699219	-85.80322266	+2068
+1458241221.50430010	+19.12939453	-21.35742188	-10.46337891	+12.87597656	+9.68994141	-100.04150391	+2232	+18.47900391	-20.10498047	-9.64160156	-154.22607422	-20.25878906	+69.76318359	+2476	+15.54785156	-20.67626953	-9.27246094	-9.09667969	+2.74658203	-85.49560547	+2064
+1458241221.50840000	+19.17333984	-21.22119141	-10.38867188	+13.20556641	+9.40429688	-99.75585938	+2232	+18.51855469	-20.02148438	-9.58886719	-153.94042969	-19.97314453	+69.45556641	+2488	+15.52148438	-20.61035156	-9.30761719	-8.89892578	+3.12011719	-85.16601563	+2064
+1458241221.51259990	+19.22607422	-21.07617188	-10.30957031	+13.57910156	+9.11865234	-99.47021484	+2240	+18.57128906	-19.93798828	-9.54052734	-153.58886719	-19.66552734	+69.16992188	+2500	+15.48632813	-20.54882813	-9.34716797	-8.74511719	+3.58154297	-84.81445313	+2068
+1458241221.51670000	+19.27880859	-20.92675781	-10.21289063	+13.95263672	+8.81103516	-99.20654297	+2248	+18.62841797	-19.85009766	-9.47900391	-153.25927734	-19.33593750	+68.90625000	+2512	+15.44238281	-20.48291016	-9.38671875	-8.59130859	+4.06494141	-84.44091797	+2072
+1458241221.52090000	+19.33154297	-20.75976563	-10.09423828	+14.32617188	+8.43750000	-98.92089844	+2256	+18.68554688	-19.74902344	-9.40429688	-152.90771484	-18.96240234	+68.62060547	+2528	+15.38525391	-20.39501953	-9.43066406	-8.39355469	+4.61425781	-84.00146484	+2080
+1458241221.52920010	+19.41943359	-20.46972656	-9.87011719	+15.00732422	+7.66845703	-98.41552734	+2268	+18.76904297	-19.58642578	-9.24169922	-152.42431641	-18.21533203	+68.26904297	+2556	+15.28857422	-20.24121094	-9.46142578	-8.04199219	+5.38330078	-83.29833984	+2104
+1458241221.53340010	+19.47216797	-20.32470703	-9.77343750	+15.40283203	+7.27294922	-98.12988281	+2280	+18.79980469	-19.50292969	-9.17138672	-152.16064453	-17.84179688	+68.04931641	+2564	+15.26220703	-20.16210938	-9.46582031	-7.82226563	+5.66894531	-82.92480469	+2124
+1458241221.53760000	+19.51171875	-20.20166016	-9.69433594	+15.75439453	+6.96533203	-97.82226563	+2288	+18.83056641	-19.41943359	-9.11425781	-151.89697266	-17.51220703	+67.78564453	+2568	+15.24023438	-20.09619141	-9.45703125	-7.64648438	+5.86669922	-82.59521484	+2140
+1458241221.54169990	+19.54248047	-20.08300781	-9.63720703	+16.10595703	+6.70166016	-97.49267578	+2296	+18.85253906	-19.33593750	-9.07470703	-151.61132813	-17.22656250	+67.47802734	+2572	+15.21826172	-20.04345703	-9.44824219	-7.51464844	+6.02050781	-82.28759766	+2160
+1458241221.54590010	+19.54687500	-19.98193359	-9.61523438	+16.34765625	+6.52587891	-96.96533203	+2300	+18.86132813	-19.26123047	-9.05273438	-151.36962891	-16.96289063	+67.06054688	+2572	+15.20947266	-19.99072266	-9.46142578	-7.38281250	+6.17431641	-81.80419922	+2188
+1458241221.55010010	+19.53369141	-19.92041016	-9.59326172	+16.45751953	+6.28417969	-96.48193359	+2300	+18.85253906	-19.21728516	-9.03955078	-151.23779297	-16.72119141	+66.66503906	+2564	+15.20068359	-19.92480469	-9.45263672	-7.29492188	+6.17431641	-81.32080078	+2208
+1458241221.55419990	+19.50732422	-19.87646484	-9.60205078	+16.50146484	+6.08642578	-95.95458984	+2296	+18.82177734	-19.17333984	-9.03515625	-151.12792969	-16.52343750	+66.20361328	+2556	+15.21386719	-19.88085938	-9.41308594	-7.25097656	+5.97656250	-80.92529297	+2224
+1458241221.55839990	+19.47656250	-19.83251953	-9.62841797	+16.54541016	+5.88867188	-95.36132813	+2288	+18.77783203	-19.12939453	-9.03515625	-151.04003906	-16.36962891	+65.74218750	+2548	+15.24462891	-19.82373047	-9.34716797	-7.14111328	+5.64697266	-80.52978516	+2240
+1458241221.56670000	+19.37988281	-19.80175781	-9.71630859	+16.45751953	+5.60302734	-94.17480469	+2276	+18.67236328	-19.05029297	-9.04394531	-150.90820313	-16.08398438	+64.86328125	+2528	+15.34130859	-19.70947266	-9.19775391	-6.87744141	+4.81201172	-79.84863281	+2268
+1458241221.57090000	+19.33593750	-19.79296875	-9.79101563	+16.43554688	+5.51513672	-93.51562500	+2268	+18.61962891	-19.00195313	-9.07910156	-150.77636719	-15.97412109	+64.31396484	+2516	+15.40283203	-19.66113281	-9.13183594	-6.74560547	+4.35058594	-79.43115234	+2272
+1458241221.57509990	+19.28320313	-19.77978516	-9.86572266	+16.39160156	+5.44921875	-92.83447266	+2264	+18.55810547	-18.96240234	-9.13183594	-150.66650391	-15.93017578	+63.65478516	+2508	+15.45117188	-19.62158203	-9.08349609	-6.67968750	+3.95507813	-79.01367188	+2272
+1458241221.57920000	+19.22607422	-19.75781250	-9.94042969	+16.32568359	+5.38330078	-92.17529297	+2256	+18.50097656	-18.92724609	-9.17138672	-150.55664063	-15.88623047	+63.03955078	+2504	+15.49072266	-19.57324219	-9.02197266	-6.63574219	+3.60351563	-78.57421875	+2268
+1458241221.58340000	+19.16455078	-19.73583984	-10.01953125	+16.21582031	+5.31738281	-91.42822266	+2248	+18.44384766	-18.88330078	-9.19775391	-150.44677734	-15.84228516	+62.46826172	+2496	+15.53466797	-19.51171875	-8.94726563	-6.54785156	+3.20800781	-78.11279297	+2264
+1458241221.58760000	+19.10742188	-19.71386719	-10.09423828	+16.12792969	+5.22949219	-90.70312500	+2236	+18.39550781	-18.83935547	-9.20214844	-150.33691406	-15.75439453	+62.00683594	+2484	+15.57861328	-19.45458984	-8.87695313	-6.43798828	+2.81250000	-77.67333984	+2260
+1458241221.59590010	+19.03710938	-19.63476563	-10.16455078	+16.06201172	+4.85595703	-89.49462891	+2200	+18.30322266	-18.72070313	-9.20214844	-150.09521484	-15.46875000	+61.10595703	+2464	+15.65332031	-19.29638672	-8.73632813	-6.10839844	+2.10937500	-76.88232422	+2244
+1458241221.59999990	+19.02832031	-19.56005859	-10.18212891	+16.17187500	+4.70214844	-88.94531250	+2184	+18.27246094	-18.64160156	-9.20654297	-149.87548828	-15.31494141	+60.62255859	+2456	+15.67529297	-19.23925781	-8.68359375	-5.93261719	+1.95556641	-76.57470703	+2236
+1458241221.60419990	+19.02392578	-19.47216797	-10.17333984	+16.30371094	+4.52636719	-88.46191406	+2168	+18.25048828	-18.56689453	-9.18017578	-149.67773438	-15.13916016	+60.27099609	+2448	+15.68408203	-19.16015625	-8.65722656	-5.69091797	+1.97753906	-76.20117188	+2224
+1458241221.60840010	+19.02832031	-19.37109375	-10.15576172	+16.50146484	+4.35058594	-87.93457031	+2152	+18.26367188	-18.47460938	-9.14062500	-149.34814453	-14.87548828	+59.89746094	+2444	+15.67529297	-19.08984375	-8.63964844	-5.53710938	+2.04345703	-75.82763672	+2212
+1458241221.61250000	+19.03710938	-19.24365234	-10.15136719	+16.74316406	+4.21875000	-87.38525391	+2140	+18.28125000	-18.37353516	-9.09667969	-149.04052734	-14.61181641	+59.54589844	+2440	+15.65771484	-19.03710938	-8.63964844	-5.40527344	+2.21923828	-75.43212891	+2204
+1458241221.61669990	+19.04150391	-19.10742188	-10.10742188	+16.96289063	+4.06494141	-86.85791016	+2128	+18.29443359	-18.27685547	-9.02636719	-148.77685547	-14.28222656	+59.23828125	+2440	+15.61376953	-18.95361328	-8.64843750	-5.25146484	+2.52685547	-74.97070313	+2196
+1458241221.62089990	+19.06347656	-18.93164063	-10.03710938	+17.31445313	+3.80126953	-86.33056641	+2124	+18.31640625	-18.15820313	-8.92968750	-148.46923828	-13.88671875	+59.01855469	+2448	+15.56103516	-18.85693359	-8.63964844	-5.03173828	+2.81250000	-74.61914063	+2188
+1458241221.62500000	+19.08984375	-18.76025391	-9.96240234	+17.68798828	+3.53759766	-85.86914063	+2120	+18.35156250	-18.03955078	-8.82421875	-148.11767578	-13.42529297	+58.88671875	+2456	+15.51269531	-18.77783203	-8.63964844	-4.81201172	+3.12011719	-74.28955078	+2176
+1458241221.63340000	+19.17333984	-18.41748047	-9.76464844	+18.52294922	+2.94433594	-85.05615234	+2132	+18.44824219	-17.77587891	-8.60888672	-147.32666016	-12.39257813	+58.60107422	+2468	+15.40283203	-18.60644531	-8.66601563	-4.39453125	+3.84521484	-73.52050781	+2164
+1458241221.63750000	+19.20410156	-18.24609375	-9.67675781	+18.94042969	+2.74658203	-84.61669922	+2140	+18.48779297	-17.64404297	-8.52539063	-146.93115234	-11.97509766	+58.31542969	+2472	+15.33691406	-18.53173828	-8.68798828	-4.21875000	+4.30664063	-73.12500000	+2164
+1458241221.64170000	+19.21728516	-18.06591797	-9.59765625	+19.31396484	+2.59277344	-84.15527344	+2144	+18.51855469	-17.52099609	-8.44189453	-146.55761719	-11.55761719	+58.02978516	+2472	+15.26220703	-18.45703125	-8.71435547	-4.08691406	+4.76806641	-72.72949219	+2168
+1458241221.64590000	+19.22167969	-17.86816406	-9.53613281	+19.70947266	+2.43896484	-83.43017578	+2152	+18.55810547	-17.38916016	-8.35400391	-146.16210938	-11.11816406	+57.67822266	+2480	+15.20068359	-18.36474609	-8.74951172	-3.86718750	+5.20751953	-72.20214844	+2180
+1458241221.65000010	+19.21728516	-17.70996094	-9.47460938	+20.01708984	+2.26318359	-82.81494141	+2156	+18.59326172	-17.27490234	-8.27050781	-145.83251953	-10.67871094	+57.41455078	+2484	+15.13916016	-18.28125000	-8.75830078	-3.71337891	+5.51513672	-71.74072266	+2184
+1458241221.65420010	+19.21289063	-17.56933594	-9.41748047	+20.25878906	+2.06542969	-82.19970703	+2172	+18.60644531	-17.15185547	-8.19580078	-145.50292969	-10.26123047	+57.08496094	+2484	+15.07324219	-18.19775391	-8.75390625	-3.60351563	+5.75683594	-71.30126953	+2192
+1458241221.65840010	+19.20410156	-17.42871094	-9.36914063	+20.50048828	+1.88964844	-81.54052734	+2192	+18.61523438	-17.03320313	-8.13427734	-145.21728516	-9.86572266	+56.71142578	+2480	+15.03808594	-18.09667969	-8.74511719	-3.36181641	+5.91064453	-70.79589844	+2204
+1458241221.66249990	+19.17773438	-17.32763672	-9.30322266	+20.58837891	+1.64794922	-80.99121094	+2212	+18.60205078	-16.93212891	-8.07275391	-145.01953125	-9.51416016	+56.35986328	+2476	+14.99853516	-17.99121094	-8.73193359	-3.16406250	+6.04248047	-70.31250000	+2212
+1458241221.67080000	+19.13818359	-17.15625000	-9.24169922	+20.69824219	+1.27441406	-79.71679688	+2248	+18.58447266	-16.73876953	-8.03320313	-144.53613281	-8.94287109	+55.41503906	+2456	+15.00292969	-17.82861328	-8.65283203	-2.68066406	+5.95458984	-69.47753906	+2240
+1458241221.67500000	+19.10742188	-17.08154297	-9.23730469	+20.72021484	+1.14257813	-78.96972656	+2260	+18.55810547	-16.65527344	-8.03759766	-144.36035156	-8.78906250	+54.79980469	+2444	+15.01611328	-17.72753906	-8.60888672	-2.46093750	+5.80078125	-69.01611328	+2252
+1458241221.67919990	+19.06787109	-16.99804688	-9.24169922	+20.72021484	+1.05468750	-78.15673828	+2272	+18.51416016	-16.55859375	-8.05517578	-144.18457031	-8.63525391	+54.11865234	+2436	+15.02490234	-17.63085938	-8.54296875	-2.26318359	+5.58105469	-68.59863281	+2260
+1458241221.68330000	+19.01074219	-16.92773438	-9.26367188	+20.61035156	+0.98876953	-77.25585938	+2276	+18.46142578	-16.47949219	-8.06835938	-144.09667969	-8.50341797	+53.48144531	+2428	+15.06005859	-17.51660156	-8.48144531	-1.95556641	+5.33935547	-68.07128906	+2268
+1458241221.68750000	+18.94921875	-16.88378906	-9.25927734	+20.45654297	+0.79101563	-76.48681641	+2272	+18.40869141	-16.40478516	-8.05957031	-144.05273438	-8.30566406	+52.97607422	+2412	+15.09082031	-17.40234375	-8.40673828	-1.69189453	+5.00976563	-67.58789063	+2272
+1458241221.69170000	+18.90087891	-16.84863281	-9.25048828	+20.25878906	+0.54931641	-75.78369141	+2260	+18.35156250	-16.33447266	-8.05517578	-144.00878906	-8.08593750	+52.47070313	+2400	+15.12597656	-17.29687500	-8.31884766	-1.45019531	+4.61425781	-67.17041016	+2276
+1458241221.69580010	+18.87890625	-16.78271484	-9.22851563	+20.21484375	+0.19775391	-75.10253906	+2244	+18.32080078	-16.23779297	-8.04638672	-143.85498047	-7.82226563	+51.96533203	+2388	+15.17871094	-17.17822266	-8.21777344	-1.09863281	+4.17480469	-66.77490234	+2276
+1458241221.70000000	+18.85693359	-16.70800781	-9.21972656	+20.19287109	+0.00000000	-74.35546875	+2228	+18.27685547	-16.14550781	-8.05078125	-143.70117188	-7.64648438	+51.41601563	+2380	+15.22705078	-17.05957031	-8.12988281	-0.74707031	+3.82324219	-66.35742188	+2272
+1458241221.70830010	+18.80419922	-16.51904297	-9.20654297	+20.30273438	-0.32958984	-72.81738281	+2200	+18.20654297	-15.96093750	-8.04638672	-143.39355469	-7.29492188	+50.31738281	+2364	+15.31933594	-16.81347656	-7.98925781	+0.02197266	+3.25195313	-65.43457031	+2260
+1458241221.71250010	+18.78662109	-16.40917969	-9.20214844	+20.41259766	-0.50537109	-72.02636719	+2184	+18.17578125	-15.86865234	-8.04199219	-143.23974609	-7.07519531	+49.83398438	+2352	+15.35009766	-16.70800781	-7.91894531	+0.32958984	+3.01025391	-64.99511719	+2252
+1458241221.72079990	+18.74267578	-16.14550781	-9.13183594	+20.65429688	-0.96679688	-70.53222656	+2148	+18.10546875	-15.64453125	-7.96289063	-142.91015625	-6.48193359	+48.95507813	+2344	+15.35449219	-16.44873047	-7.80029297	+0.96679688	+2.72460938	-64.07226563	+2224
+1458241221.72919990	+18.71630859	-15.84667969	-9.03076172	+21.04980469	-1.45019531	-69.21386719	+2116	+18.07031250	-15.40283203	-7.83544922	-142.51464844	-5.77880859	+48.29589844	+2356	+15.34570313	-16.20703125	-7.72119141	+1.69189453	+2.70263672	-63.14941406	+2192
+1458241221.73750000	+18.73828125	-15.46875000	-8.89892578	+21.88476563	-1.88964844	-68.00537109	+2108	+18.09228516	-15.12158203	-7.67724609	-141.85546875	-5.00976563	+47.76855469	+2388	+15.30175781	-15.98730469	-7.67724609	+2.35107422	+2.94433594	-62.35839844	+2148
+1458241221.74169990	+18.73388672	-15.27099609	-8.83300781	+22.30224609	-1.97753906	-67.36816406	+2120	+18.08789063	-14.97216797	-7.59814453	-141.54785156	-4.65820313	+47.46093750	+2404	+15.24462891	-15.87744141	-7.67724609	+2.61474609	+3.20800781	-61.89697266	+2132
+1458241221.75000000	+18.71630859	-14.88867188	-8.70117188	+23.07128906	-2.24121094	-66.13769531	+2160	+18.08789063	-14.67773438	-7.45312500	-140.97656250	-3.88916016	+46.77978516	+2444	+15.13916016	-15.66650391	-7.68603516	+3.12011719	+3.75732422	-60.95214844	+2092
+1458241221.75830010	+18.67675781	-14.50195313	-8.54296875	+23.79638672	-2.63671875	-65.01708984	+2232	+18.07031250	-14.37011719	-7.27294922	-140.42724609	-3.03222656	+46.23046875	+2496	+15.02050781	-15.43798828	-7.68603516	+3.62548828	+4.28466797	-60.00732422	+2064
+1458241221.76250000	+18.65039063	-14.32617188	-8.45947266	+24.12597656	-2.76855469	-64.53369141	+2276	+18.06591797	-14.20751953	-7.18066406	-140.11962891	-2.63671875	+45.98876953	+2532	+14.96337891	-15.32373047	-7.68164063	+3.88916016	+4.54833984	-59.58984375	+2056
+1458241221.77080010	+18.61083984	-14.00097656	-8.33642578	+24.82910156	-2.94433594	-63.52294922	+2376	+18.06152344	-13.89990234	-7.03125000	-139.52636719	-1.93359375	+45.41748047	+2596	+14.87548828	-15.10839844	-7.65966797	+4.39453125	+4.94384766	-58.73291016	+2060
+1458241221.77909990	+18.54931641	-13.69335938	-8.22656250	+25.40039063	-3.14208984	-62.49023438	+2480	+18.01757813	-13.61425781	-6.91259766	-139.10888672	-1.31835938	+44.67041016	+2648	+14.78320313	-14.90185547	-7.61132813	+4.76806641	+5.25146484	-57.87597656	+2068
+1458241221.78749990	+18.47021484	-13.42089844	-8.13867188	+25.77392578	-3.36181641	-61.36962891	+2576	+17.94287109	-13.34619141	-6.82470703	-138.80126953	-0.70312500	+43.79150391	+2704	+14.75244141	-14.64257813	-7.52783203	+5.38330078	+5.22949219	-56.93115234	+2092
+1458241221.79580000	+18.39550781	-13.17919922	-8.05517578	+26.08154297	-3.75732422	-60.35888672	+2652	+17.87255859	-13.10449219	-6.72363281	-138.58154297	-0.10986328	+43.02246094	+2756	+14.76123047	-14.38330078	-7.37841797	+5.99853516	+4.85595703	-56.14013672	+2128
+1458241221.80410000	+18.32519531	-12.95507813	-7.98486328	+26.43310547	-4.02099609	-59.34814453	+2712	+17.78906250	-12.88037109	-6.63574219	-138.42773438	+0.37353516	+42.23144531	+2804	+14.77441406	-14.12402344	-7.21142578	+6.59179688	+4.46044922	-55.41503906	+2156
+1458241221.80830000	+18.29882813	-12.84082031	-7.97167969	+26.60888672	-4.13085938	-58.73291016	+2736	+17.74951172	-12.76611328	-6.61376953	-138.33984375	+0.61523438	+41.72607422	+2828	+14.80078125	-13.99218750	-7.13232422	+6.94335938	+4.21875000	-54.97558594	+2168
+1458241221.81660010	+18.21972656	-12.59472656	-7.91894531	+26.89453125	-4.46044922	-57.59033203	+2760	+17.64843750	-12.56835938	-6.55664063	-138.33984375	+1.09863281	+40.73730469	+2860	+14.82714844	-13.70654297	-6.96533203	+7.60253906	+3.73535156	-54.14062500	+2180
+1458241221.82489990	+18.14501953	-12.33544922	-7.83544922	+27.26806641	-4.89990234	-56.57958984	+2768	+17.55175781	-12.34863281	-6.49072266	-138.27392578	+1.60400391	+39.83642578	+2900	+14.85351563	-13.41650391	-6.78515625	+8.34960938	+3.20800781	-53.37158203	+2188
+1458241221.83330010	+18.07031250	-12.07177734	-7.75195313	+27.72949219	-5.31738281	-55.65673828	+2772	+17.49023438	-12.11132813	-6.39843750	-138.09814453	+2.19726563	+39.08935547	+2948	+14.85791016	-13.13525391	-6.64013672	+9.05273438	+2.85644531	-52.60253906	+2188
+1458241221.84159990	+17.99560547	-11.76855469	-7.67724609	+28.32275391	-5.58105469	-54.68994141	+2780	+17.41552734	-11.87402344	-6.30175781	-137.94433594	+2.68066406	+38.34228516	+2996	+14.82275391	-12.88037109	-6.52587891	+9.64599609	+2.70263672	-51.85546875	+2184
+1458241221.84990000	+17.91650391	-11.45214844	-7.58056641	+29.00390625	-5.88867188	-53.89892578	+2804	+17.35839844	-11.60595703	-6.20947266	-137.65869141	+3.22998047	+37.61718750	+3052	+14.77441406	-12.64306641	-6.42919922	+10.19531250	+2.70263672	-51.15234375	+2176
+1458241221.85410000	+17.85937500	-11.29394531	-7.53662109	+29.28955078	-6.04248047	-53.45947266	+2816	+17.32324219	-11.45654297	-6.15673828	-137.48291016	+3.53759766	+37.28759766	+3088	+14.73046875	-12.52001953	-6.41162109	+10.45898438	+2.81250000	-50.71289063	+2176
+1458241221.86240010	+17.76708984	-10.96435547	-7.41357422	+30.05859375	-6.41601563	-52.88818359	+2872	+17.27050781	-11.14892578	-6.02050781	-137.04345703	+4.10888672	+36.82617188	+3168	+14.62939453	-12.30468750	-6.35888672	+10.89843750	+3.05419922	-50.05371094	+2168
+1458241221.87490010	+17.63525391	-10.47656250	-7.24658203	+31.35498047	-6.87744141	-52.11914063	+2988	+17.20019531	-10.70068359	-5.79638672	-136.38427734	+4.94384766	+36.34277344	+3300	+14.47998047	-12.00146484	-6.30175781	+11.55761719	+3.51562500	-49.08691406	+2188
+1458241221.88330010	+17.53417969	-10.16015625	-7.14550781	+32.12402344	-7.18505859	-51.59179688	+3088	+17.13867188	-10.39746094	-5.68212891	-135.94482422	+5.42724609	+35.88134766	+3392	+14.37890625	-11.79931641	-6.25781250	+11.95312500	+3.77929688	-48.42773438	+2216
+1458241221.89159990	+17.45068359	-9.86132813	-7.02685547	+32.87109375	-7.66845703	-51.19628906	+3200	+17.07275391	-10.10742188	-5.56347656	-135.52734375	+5.91064453	+35.52978516	+3488	+14.29541016	-11.59277344	-6.20068359	+12.41455078	+3.93310547	-47.81250000	+2248
+1458241221.89990000	+17.37158203	-9.57128906	-6.91699219	+33.64013672	-8.15185547	-50.80078125	+3312	+17.00244141	-9.84375000	-5.44921875	-135.17578125	+6.35009766	+35.20019531	+3576	+14.23828125	-11.35986328	-6.13037109	+13.00781250	+3.93310547	-47.17529297	+2296
+1458241221.90820000	+17.30566406	-9.30761719	-6.80273438	+34.32128906	-8.70117188	-50.42724609	+3420	+16.92773438	-9.62402344	-5.35253906	-134.97802734	+6.72363281	+34.82666016	+3656	+14.21191406	-11.14013672	-6.01171875	+13.60107422	+3.66943359	-46.69189453	+2352
+1458241221.91660000	+17.23974609	-9.05712891	-6.70605469	+34.89257813	-9.27246094	-49.98779297	+3512	+16.85742188	-9.39111328	-5.28222656	-134.75830078	+7.09716797	+34.32128906	+3724	+14.19873047	-10.89843750	-5.88867188	+14.26025391	+3.29589844	-46.14257813	+2404
+1458241221.92490010	+17.17382813	-8.81542969	-6.62255859	+35.44189453	-9.88769531	-49.48242188	+3588	+16.76953125	-9.18457031	-5.23388672	-134.64843750	+7.40478516	+33.72802734	+3780	+14.19873047	-10.63916016	-5.76123047	+15.05126953	+2.83447266	-45.54931641	+2456
+1458241221.93319990	+17.12548828	-8.59130859	-6.51708984	+35.96923828	-10.61279297	-49.13085938	+3648	+16.69042969	-9.00878906	-5.15917969	-134.62646484	+7.77832031	+33.33251953	+3828	+14.20751953	-10.38427734	-5.60742188	+15.84228516	+2.21923828	-45.08789063	+2504
+1458241221.94160010	+17.06835938	-8.36718750	-6.42919922	+36.47460938	-11.22802734	-48.71337891	+3688	+16.61572266	-8.80664063	-5.09326172	-134.49462891	+8.15185547	+32.91503906	+3872	+14.20312500	-10.14697266	-5.47119141	+16.56738281	+1.69189453	-44.60449219	+2536
+1458241221.94989990	+17.00683594	-8.14746094	-6.35009766	+36.95800781	-11.84326172	-48.31787109	+3716	+16.54101563	-8.60449219	-5.03173828	-134.38476563	+8.56933594	+32.45361328	+3912	+14.19433594	-9.91845703	-5.34814453	+17.24853516	+1.20849609	-44.07714844	+2560
+1458241221.95820000	+16.94091797	-7.92333984	-6.25781250	+37.48535156	-12.48046875	-47.98828125	+3740	+16.46630859	-8.40234375	-4.95263672	-134.25292969	+9.00878906	+32.12402344	+3952	+14.16796875	-9.69433594	-5.25585938	+17.90771484	+0.83496094	-43.52783203	+2580
+1458241221.96659990	+16.87939453	-7.70800781	-6.16113281	+38.03466797	-13.13964844	-47.79052734	+3764	+16.40039063	-8.17822266	-4.84716797	-133.98925781	+9.53613281	+31.94824219	+3996	+14.12402344	-9.50097656	-5.17236328	+18.47900391	+0.57128906	-43.02246094	+2592
+1458241221.97490000	+16.81787109	-7.49267578	-6.05566406	+38.62792969	-13.75488281	-47.70263672	+3792	+16.35205078	-7.95849609	-4.71972656	-133.65966797	+10.06347656	+31.94824219	+4048	+14.07128906	-9.33837891	-5.10205078	+18.87451172	+0.39550781	-42.58300781	+2600
+1458241221.98320010	+16.74755859	-7.28173828	-5.95458984	+39.22119141	-14.30419922	-47.59277344	+3832	+16.29052734	-7.72119141	-4.60546875	-133.33007813	+10.56884766	+31.86035156	+4104	+14.00097656	-9.18457031	-5.06250000	+19.27001953	+0.37353516	-42.01171875	+2612
+1458241221.99149990	+16.68603516	-7.06201172	-5.83154297	+39.85839844	-14.98535156	-47.61474609	+3888	+16.23779297	-7.49267578	-4.48242188	-132.93457031	+11.14013672	+31.88232422	+4164	+13.93505859	-9.02636719	-5.02294922	+19.64355469	+0.30761719	-41.46240234	+2636
+1458241221.99990010	+16.62890625	-6.85546875	-5.69970703	+40.47363281	-15.68847656	-47.68066406	+3948	+16.18945313	-7.27734375	-4.33300781	-132.53906250	+11.66748047	+32.08007813	+4232	+13.86914063	-8.88574219	-4.97900391	+19.95117188	+0.21972656	-40.97900391	+2660
+1458241222.00819990	+16.57617188	-6.66210938	-5.57666016	+41.02294922	-16.39160156	-47.72460938	+4016	+16.14550781	-7.06640625	-4.20996094	-132.14355469	+12.15087891	+32.16796875	+4296	+13.81640625	-8.74511719	-4.92187500	+20.28076172	+0.06591797	-40.53955078	+2696
+1458241222.01650000	+16.53222656	-6.46435547	-5.45361328	+41.57226563	-17.09472656	-47.72460938	+4084	+16.09716797	-6.87304688	-4.09130859	-131.81396484	+12.61230469	+32.21191406	+4356	+13.77685547	-8.59130859	-4.85595703	+20.69824219	-0.19775391	-40.07812500	+2740
+1458241222.02070000	+16.50585938	-6.37646484	-5.39208984	+41.77001953	-17.42431641	-47.68066406	+4116	+16.06640625	-6.78515625	-4.03857422	-131.72607422	+12.81005859	+32.23388672	+4384	+13.76367188	-8.51660156	-4.82080078	+20.89599609	-0.35156250	-39.85839844	+2764
+1458241222.02900000	+16.46630859	-6.17871094	-5.26904297	+42.25341797	-18.23730469	-47.63671875	+4184	+16.01806641	-6.60498047	-3.92871094	-131.39648438	+13.24951172	+32.25585938	+4436	+13.74169922	-8.34082031	-4.72851563	+21.37939453	-0.83496094	-39.48486328	+2816
+1458241222.03740000	+16.42675781	-6.01171875	-5.17236328	+42.56103516	-18.91845703	-47.46093750	+4228	+15.97412109	-6.44677734	-3.82763672	-131.19873047	+13.60107422	+32.29980469	+4480	+13.74169922	-8.16503906	-4.61865234	+21.90673828	-1.40625000	-39.15527344	+2868
+1458241222.04150010	+16.41357422	-5.92822266	-5.11523438	+42.71484375	-19.27001953	-47.41699219	+4252	+15.95214844	-6.37207031	-3.77929688	-131.08886719	+13.73291016	+32.32177734	+4504	+13.74609375	-8.07714844	-4.55712891	+22.19238281	-1.71386719	-39.02343750	+2892
+1458241222.04990010	+16.37402344	-5.77001953	-5.02734375	+42.93457031	-19.90722656	-47.17529297	+4280	+15.89941406	-6.23144531	-3.70898438	-131.00097656	+13.97460938	+32.18994141	+4536	+13.75927734	-7.89697266	-4.44287109	+22.74169922	-2.32910156	-38.71582031	+2940
+1458241222.05819990	+16.33886719	-5.61181641	-4.93066406	+43.15429688	-20.54443359	-46.95556641	+4300	+15.85107422	-6.09082031	-3.62109375	-130.89111328	+14.21630859	+32.16796875	+4564	+13.76367188	-7.72119141	-4.31982422	+23.26904297	-3.01025391	-38.45214844	+2984
+1458241222.07069990	+16.29931641	-5.39208984	-4.79003906	+43.43994141	-21.40136719	-46.69189453	+4316	+15.79394531	-5.88427734	-3.48925781	-130.67138672	+14.47998047	+32.18994141	+4612	+13.77685547	-7.47070313	-4.14843750	+24.01611328	-3.91113281	-38.07861328	+3032
+1458241222.07900000	+16.27734375	-5.25146484	-4.69335938	+43.63769531	-21.92871094	-46.56005859	+4324	+15.75878906	-5.75244141	-3.39697266	-130.56152344	+14.63378906	+32.21191406	+4640	+13.77685547	-7.32568359	-4.05175781	+24.41162109	-4.37255859	-37.77099609	+3056
+1458241222.08730010	+16.24658203	-5.11083984	-4.58789063	+43.81347656	-22.41210938	-46.45019531	+4332	+15.71923828	-5.62060547	-3.30908203	-130.47363281	+14.76562500	+32.18994141	+4668	+13.75927734	-7.19824219	-3.96826172	+24.60937500	-4.72412109	-37.44140625	+3072
+1458241222.09570000	+16.22460938	-4.97460938	-4.47363281	+44.03320313	-22.93945313	-46.45019531	+4344	+15.69726563	-5.47998047	-3.19482422	-130.27587891	+14.96337891	+32.34375000	+4704	+13.73291016	-7.08398438	-3.89355469	+24.76318359	-5.00976563	-37.11181641	+3088
+1458241222.09980010	+16.21582031	-4.90429688	-4.41650391	+44.14306641	-23.15917969	-46.45019531	+4356	+15.68408203	-5.40966797	-3.13330078	-130.16601563	+15.07324219	+32.43164063	+4724	+13.71972656	-7.03564453	-3.86718750	+24.78515625	-5.07568359	-36.91406250	+3092
+1458241222.10820010	+16.20263672	-4.78125000	-4.28906250	+44.38476563	-23.62060547	-46.56005859	+4384	+15.66650391	-5.28222656	-3.01025391	-130.01220703	+15.29296875	+32.62939453	+4764	+13.69335938	-6.94775391	-3.80566406	+24.78515625	-5.22949219	-36.56250000	+3108
+1458241222.11649990	+16.18945313	-4.64941406	-4.16601563	+44.62646484	-24.10400391	-46.60400391	+4420	+15.65332031	-5.14160156	-2.89599609	-129.81445313	+15.53466797	+32.73925781	+4804	+13.66259766	-6.85107422	-3.75732422	+24.80712891	-5.31738281	-36.16699219	+3124
+1458241222.12480000	+16.17187500	-4.52636719	-4.04736328	+44.73632813	-24.54345703	-46.64794922	+4464	+15.63574219	-5.00976563	-2.77294922	-129.68261719	+15.77636719	+32.91503906	+4848	+13.63183594	-6.76318359	-3.70898438	+24.76318359	-5.40527344	-35.74951172	+3144
+1458241222.13310000	+16.16748047	-4.41210938	-3.93310547	+44.86816406	-25.02685547	-46.71386719	+4508	+15.62255859	-4.88671875	-2.65869141	-129.55078125	+16.04003906	+33.09082031	+4888	+13.61865234	-6.67089844	-3.64306641	+24.74121094	-5.62500000	-35.41992188	+3172
+1458241222.14150000	+16.16308594	-4.30664063	-3.82324219	+44.95605469	-25.51025391	-46.75781250	+4552	+15.61376953	-4.76806641	-2.55322266	-129.46289063	+16.23779297	+33.24462891	+4928	+13.60986328	-6.56542969	-3.57714844	+24.80712891	-5.86669922	-35.09033203	+3204
+1458241222.14980010	+16.15429688	-4.20556641	-3.73095703	+44.89013672	-25.90576172	-46.60400391	+4592	+15.59179688	-4.66699219	-2.46533203	-129.55078125	+16.39160156	+33.26660156	+4960	+13.61425781	-6.44677734	-3.50244141	+24.93896484	-6.15234375	-34.73876953	+3236
+1458241222.15809990	+16.14990234	-4.10449219	-3.64746094	+44.78027344	-26.32324219	-46.40625000	+4624	+15.57421875	-4.57031250	-2.38623047	-129.63867188	+16.54541016	+33.28857422	+4988	+13.62744141	-6.32373047	-3.41015625	+25.11474609	-6.59179688	-34.47509766	+3276
+1458241222.16650010	+16.14990234	-4.01220703	-3.56835938	+44.64843750	-26.76269531	-46.23046875	+4652	+15.56103516	-4.48681641	-2.30712891	-129.77050781	+16.67724609	+33.33251953	+5012	+13.64501953	-6.19189453	-3.31347656	+25.35644531	-7.09716797	-34.25537109	+3312
+1458241222.17479990	+16.15429688	-3.91992188	-3.49365234	+44.47265625	-27.15820313	-45.96679688	+4668	+15.54785156	-4.40771484	-2.24121094	-129.96826172	+16.76513672	+33.31054688	+5032	+13.66699219	-6.06005859	-3.21240234	+25.59814453	-7.55859375	-34.01367188	+3344
+1458241222.18310000	+16.14550781	-3.83203125	-3.42333984	+44.25292969	-27.50976563	-45.68115234	+4684	+15.53466797	-4.33300781	-2.17089844	-130.16601563	+16.85302734	+33.33251953	+5048	+13.68457031	-5.92822266	-3.12011719	+25.83984375	-7.99804688	-33.77197266	+3372
+1458241222.19149990	+16.14550781	-3.73535156	-3.35742188	+44.07714844	-27.88330078	-45.37353516	+4692	+15.52148438	-4.25830078	-2.10058594	-130.31982422	+16.98486328	+33.35449219	+5064	+13.70214844	-5.80078125	-3.03222656	+26.05957031	-8.39355469	-33.55224609	+3396
+1458241222.19980000	+16.14550781	-3.64306641	-3.27832031	+43.96728516	-28.27880859	-45.21972656	+4704	+15.51708984	-4.17919922	-2.02587891	-130.45166016	+17.09472656	+33.42041016	+5080	+13.71093750	-5.69091797	-2.95312500	+26.16943359	-8.70117188	-33.33251953	+3412
+1458241222.20810010	+16.14550781	-3.55957031	-3.18603516	+43.90136719	-28.63037109	-45.17578125	+4716	+15.52148438	-4.10009766	-1.93359375	-130.47363281	+17.24853516	+33.57421875	+5100	+13.71533203	-5.59423828	-2.89599609	+26.23535156	-8.87695313	-33.11279297	+3424
+1458241222.21639990	+16.14111328	-3.46289063	-3.10253906	+43.90136719	-28.93798828	-45.06591797	+4736	+15.52148438	-4.00781250	-1.84130859	-130.47363281	+17.38037109	+33.70605469	+5120	+13.71533203	-5.51074219	-2.85205078	+26.19140625	-8.94287109	-32.84912109	+3432
+1458241222.22059990	+16.13671875	-3.41894531	-3.06298828	+43.87939453	-29.11376953	-45.06591797	+4744	+15.51708984	-3.96386719	-1.79736328	-130.45166016	+17.46826172	+33.79394531	+5132	+13.70654297	-5.47998047	-2.83447266	+26.12548828	-8.94287109	-32.73925781	+3432
+1458241222.22890000	+16.14111328	-3.32666016	-2.97070313	+43.94531250	-29.46533203	-45.13183594	+4772	+15.52148438	-3.86279297	-1.70507813	-130.31982422	+17.62207031	+33.96972656	+5160	+13.70214844	-5.40966797	-2.80371094	+26.01562500	-8.94287109	-32.49755859	+3440
+1458241222.23729990	+16.14550781	-3.24316406	-2.86523438	+44.05517578	-29.83886719	-45.35156250	+4804	+15.53027344	-3.76171875	-1.60839844	-130.18798828	+17.79785156	+34.16748047	+5188	+13.69335938	-5.34814453	-2.77734375	+25.86181641	-8.89892578	-32.27783203	+3444
+1458241222.24560000	+16.14990234	-3.16406250	-2.78173828	+44.09912109	-30.10253906	-45.46142578	+4836	+15.53466797	-3.66503906	-1.52490234	-130.05615234	+17.86376953	+34.32128906	+5216	+13.68457031	-5.29541016	-2.75537109	+25.66406250	-8.85498047	-32.05810547	+3448
+1458241222.25390010	+16.14990234	-3.08496094	-2.70703125	+44.09912109	-30.38818359	-45.50537109	+4872	+15.53466797	-3.57275391	-1.45458984	-129.99023438	+17.95166016	+34.40917969	+5236	+13.68017578	-5.22509766	-2.72460938	+25.57617188	-8.85498047	-31.86035156	+3460
+1458241222.26230000	+16.14990234	-3.00585938	-2.63232422	+44.12109375	-30.69580078	-45.57128906	+4904	+15.53027344	-3.48925781	-1.39746094	-129.96826172	+17.97363281	+34.47509766	+5256	+13.67578125	-5.14599609	-2.69384766	+25.55419922	-8.89892578	-31.66259766	+3472
+1458241222.27060010	+16.15429688	-2.93554688	-2.55761719	+44.07714844	-30.98144531	-45.63720703	+4936	+15.53906250	-3.41455078	-1.34912109	-129.96826172	+17.97363281	+34.51904297	+5272	+13.68896484	-5.06250000	-2.63671875	+25.59814453	-9.09667969	-31.55273438	+3492
+1458241222.27889990	+16.15869141	-2.86962891	-2.50488281	+43.96728516	-31.22314453	-45.54931641	+4960	+15.53906250	-3.35742188	-1.30957031	-130.10009766	+17.90771484	+34.47509766	+5276	+13.70214844	-4.96582031	-2.57519531	+25.72998047	-9.29443359	-31.44287109	+3512
+1458241222.28720000	+16.15429688	-2.80371094	-2.46533203	+43.79150391	-31.39892578	-45.35156250	+4972	+15.53466797	-3.30468750	-1.29199219	-130.27587891	+17.79785156	+34.36523438	+5276	+13.71533203	-4.86035156	-2.51367188	+25.94970703	-9.51416016	-31.28906250	+3536
+1458241222.29970000	+16.15869141	-2.70263672	-2.40820313	+43.57177734	-31.68457031	-45.04394531	+4980	+15.53466797	-3.21679688	-1.25244141	-130.47363281	+17.68798828	+34.27734375	+5272	+13.74169922	-4.70214844	-2.41259766	+26.32324219	-9.90966797	-31.15722656	+3568
+1458241222.30810000	+16.16308594	-2.63671875	-2.36865234	+43.43994141	-31.86035156	-44.84619141	+4976	+15.54345703	-3.16406250	-1.22167969	-130.56152344	+17.60009766	+34.23339844	+5264	+13.75488281	-4.60107422	-2.35107422	+26.54296875	-10.12939453	-31.06933594	+3580
+1458241222.31220010	+16.16748047	-2.60595703	-2.35107422	+43.37402344	-31.92626953	-44.73632813	+4976	+15.54345703	-3.13330078	-1.20849609	-130.62744141	+17.55615234	+34.21142578	+5260	+13.76367188	-4.55712891	-2.32031250	+26.63085938	-10.21728516	-31.00341797	+3588
+1458241222.32060000	+16.16748047	-2.53125000	-2.32031250	+43.26416016	-32.03613281	-44.51660156	+4968	+15.53906250	-3.06738281	-1.17773438	-130.69335938	+17.46826172	+34.18945313	+5252	+13.77246094	-4.46484375	-2.28515625	+26.80664063	-10.23925781	-30.82763672	+3596
+1458241222.32890010	+16.17187500	-2.46533203	-2.28515625	+43.17626953	-32.14599609	-44.36279297	+4964	+15.54345703	-2.99267578	-1.13818359	-130.64941406	+17.44628906	+34.23339844	+5252	+13.77685547	-4.39453125	-2.25439453	+26.87255859	-10.23925781	-30.67382813	+3596
+1458241222.33719990	+16.17626953	-2.39501953	-2.23681641	+43.17626953	-32.29980469	-44.31884766	+4964	+15.55224609	-2.91357422	-1.08544922	-130.56152344	+17.44628906	+34.34326172	+5252	+13.77685547	-4.34179688	-2.23242188	+26.82861328	-10.12939453	-30.49804688	+3588
+1458241222.34559990	+16.18066406	-2.32470703	-2.18847656	+43.19824219	-32.40966797	-44.27490234	+4968	+15.55224609	-2.83447266	-1.04150391	-130.49560547	+17.40234375	+34.40917969	+5256	+13.76806641	-4.29785156	-2.22802734	+26.71875000	-9.90966797	-30.30029297	+3580
+1458241222.35390000	+16.18066406	-2.25878906	-2.14453125	+43.17626953	-32.49755859	-44.25292969	+4972	+15.55664063	-2.75976563	-0.99755859	-130.45166016	+17.38037109	+34.45312500	+5260	+13.76367188	-4.25390625	-2.23242188	+26.63085938	-9.68994141	-30.05859375	+3572
+1458241222.36220000	+16.17187500	-2.19287109	-2.10058594	+43.15429688	-32.58544922	-44.20898438	+4984	+15.55664063	-2.68066406	-0.94921875	-130.36376953	+17.38037109	+34.51904297	+5268	+13.75488281	-4.20996094	-2.23681641	+26.49902344	-9.42626953	-29.81689453	+3564
+1458241222.37890010	+16.18066406	-2.06982422	-2.01269531	+43.11035156	-32.78320313	-44.09912109	+5012	+15.56982422	-2.55322266	-0.87890625	-130.36376953	+17.33642578	+34.47509766	+5280	+13.75048828	-4.12207031	-2.21484375	+26.36718750	-9.11865234	-29.46533203	+3552
+1458241222.38720010	+16.17626953	-2.00830078	-1.99072266	+43.02246094	-32.80517578	-43.90136719	+5024	+15.56982422	-2.49609375	-0.85693359	-130.42968750	+17.27050781	+34.34326172	+5280	+13.75488281	-4.05615234	-2.19726563	+26.45507813	-9.03076172	-29.26757813	+3552
+1458241222.39549990	+16.18066406	-1.94677734	-1.96875000	+42.91259766	-32.87109375	-43.63769531	+5028	+15.57861328	-2.44775391	-0.83935547	-130.53955078	+17.22656250	+34.18945313	+5272	+13.76367188	-3.97705078	-2.15771484	+26.60888672	-9.11865234	-29.11376953	+3560
+1458241222.40389990	+16.18505859	-1.88525391	-1.94677734	+42.82470703	-32.95898438	-43.39599609	+5024	+15.58740234	-2.40820313	-0.82617188	-130.71533203	+17.16064453	+34.03564453	+5260	+13.77246094	-3.89355469	-2.10937500	+26.82861328	-9.22851563	-29.02587891	+3568
+1458241222.41220000	+16.19384766	-1.82373047	-1.92919922	+42.71484375	-33.02490234	-43.08837891	+5016	+15.59619141	-2.36865234	-0.82177734	-130.91308594	+17.07275391	+33.79394531	+5240	+13.78564453	-3.81005859	-2.05664063	+27.09228516	-9.40429688	-28.91601563	+3576
+1458241222.42050000	+16.19824219	-1.76660156	-1.92480469	+42.58300781	-33.06884766	-42.71484375	+5000	+15.60058594	-2.33349609	-0.82177734	-131.08886719	+16.98486328	+33.57421875	+5220	+13.79882813	-3.72216797	-2.01269531	+27.35595703	-9.49218750	-28.78417969	+3584
+1458241222.42470000	+16.19824219	-1.73583984	-1.92041016	+42.51708984	-33.11279297	-42.56103516	+4988	+15.60058594	-2.31152344	-0.81738281	-131.17675781	+16.96289063	+33.48632813	+5208	+13.80322266	-3.67822266	-1.99072266	+27.46582031	-9.55810547	-28.74023438	+3584
+1458241222.43720010	+16.20703125	-1.64355469	-1.89404297	+42.40722656	-33.26660156	-42.16552734	+4956	+15.61376953	-2.24560547	-0.79980469	-131.35253906	+16.91894531	+33.26660156	+5168	+13.81640625	-3.56835938	-1.92919922	+27.75146484	-9.73388672	-28.60839844	+3584
+1458241222.44129990	+16.21142578	-1.61718750	-1.88525391	+42.36328125	-33.31054688	-42.07763672	+4944	+15.61816406	-2.22802734	-0.79101563	-131.39648438	+16.89697266	+33.20068359	+5156	+13.82080078	-3.53759766	-1.92041016	+27.79541016	-9.68994141	-28.54248047	+3580
+1458241222.44970010	+16.21142578	-1.56884766	-1.86767578	+42.27539063	-33.39843750	-41.90185547	+4920	+15.61816406	-2.17529297	-0.76904297	-131.44042969	+16.89697266	+33.13476563	+5136	+13.82080078	-3.49365234	-1.91162109	+27.77343750	-9.60205078	-28.38867188	+3564
+1458241222.45799990	+16.20703125	-1.51171875	-1.84570313	+42.23144531	-33.46435547	-41.79199219	+4896	+15.62255859	-2.11816406	-0.74267578	-131.39648438	+16.98486328	+33.13476563	+5120	+13.81640625	-3.45410156	-1.91601563	+27.72949219	-9.42626953	-28.21289063	+3548
+1458241222.46630000	+16.20263672	-1.46777344	-1.81933594	+42.20947266	-33.57421875	-41.79199219	+4880	+15.62695313	-2.06542969	-0.70312500	-131.35253906	+17.07275391	+33.17871094	+5108	+13.81201172	-3.43212891	-1.92480469	+27.57568359	-9.22851563	-28.08105469	+3532
+1458241222.47470000	+16.20263672	-1.42382813	-1.78857422	+42.18750000	-33.68408203	-41.83593750	+4872	+15.63134766	-2.01269531	-0.65917969	-131.28662109	+17.18261719	+33.24462891	+5096	+13.81201172	-3.41894531	-1.93359375	+27.37792969	-9.05273438	-27.94921875	+3512
+1458241222.48300000	+16.19824219	-1.38427734	-1.76220703	+42.14355469	-33.77197266	-41.85791016	+4864	+15.62695313	-1.95556641	-0.62402344	-131.22070313	+17.27050781	+33.31054688	+5092	+13.80322266	-3.40576172	-1.95117188	+27.20214844	-8.83300781	-27.81738281	+3496
+1458241222.49130010	+16.19384766	-1.34033203	-1.73583984	+42.14355469	-33.85986328	-41.90185547	+4864	+15.62255859	-1.91162109	-0.58886719	-131.19873047	+17.42431641	+33.33251953	+5088	+13.79882813	-3.37939453	-1.95556641	+27.09228516	-8.67919922	-27.66357422	+3484
+1458241222.49970010	+16.18945313	-1.30078125	-1.70507813	+42.12158203	-33.96972656	-41.92382813	+4868	+15.62255859	-1.86767578	-0.55810547	-131.17675781	+17.53417969	+33.35449219	+5080	+13.79443359	-3.34863281	-1.95117188	+27.02636719	-8.63525391	-27.57568359	+3468
+1458241222.50799990	+16.19384766	-1.27001953	-1.67871094	+42.05566406	-34.10156250	-41.92382813	+4872	+15.62695313	-1.83691406	-0.53613281	-131.22070313	+17.60009766	+33.31054688	+5072	+13.79443359	-3.31347656	-1.93359375	+27.00439453	-8.67919922	-27.53173828	+3460
+1458241222.52049990	+16.19824219	-1.21289063	-1.64794922	+41.92382813	-34.27734375	-41.79199219	+4872	+15.62255859	-1.79296875	-0.52294922	-131.33056641	+17.66601563	+33.11279297	+5056	+13.79882813	-3.22558594	-1.88964844	+27.18017578	-8.85498047	-27.42187500	+3456
+1458241222.52880000	+16.19824219	-1.17773438	-1.63476563	+41.81396484	-34.40917969	-41.63818359	+4868	+15.62695313	-1.77099609	-0.52734375	-131.46240234	+17.68798828	+32.91503906	+5036	+13.80322266	-3.15527344	-1.85449219	+27.37792969	-9.05273438	-27.37792969	+3460
+1458241222.53300000	+16.20263672	-1.16455078	-1.62597656	+41.74804688	-34.47509766	-41.55029297	+4864	+15.63134766	-1.76220703	-0.52294922	-131.52832031	+17.73193359	+32.84912109	+5028	+13.80761719	-3.12011719	-1.83251953	+27.48779297	-9.16259766	-27.35595703	+3460
+1458241222.54130010	+16.20703125	-1.13378906	-1.61279297	+41.59423828	-34.62890625	-41.39648438	+4852	+15.63574219	-1.74023438	-0.52294922	-131.63818359	+17.75390625	+32.71728516	+5008	+13.81640625	-3.05859375	-1.79296875	+27.64160156	-9.36035156	-27.31201172	+3464
+1458241222.54959990	+16.21582031	-1.10302734	-1.59960938	+41.44042969	-34.73876953	-41.24267578	+4836	+15.64013672	-1.71826172	-0.52734375	-131.74804688	+17.75390625	+32.54150391	+4988	+13.82080078	-3.00585938	-1.76660156	+27.77343750	-9.51416016	-27.24609375	+3464
+1458241222.55800010	+16.21582031	-1.07666016	-1.59082031	+41.28662109	-34.84863281	-41.06689453	+4816	+15.64453125	-1.69628906	-0.53173828	-131.81396484	+17.77587891	+32.38769531	+4964	+13.82519531	-2.95312500	-1.74902344	+27.86132813	-9.58007813	-27.18017578	+3456
+1458241222.56209990	+16.21582031	-1.06347656	-1.58203125	+41.22070313	-34.91455078	-41.00097656	+4804	+15.64453125	-1.68310547	-0.53173828	-131.85791016	+17.79785156	+32.34375000	+4952	+13.82519531	-2.93994141	-1.74023438	+27.83935547	-9.62402344	-27.15820313	+3456
+1458241222.57049990	+16.22021484	-1.04150391	-1.56445313	+41.11083984	-35.04638672	-40.95703125	+4784	+15.65332031	-1.66113281	-0.51416016	-131.87988281	+17.88574219	+32.34375000	+4936	+13.82958984	-2.91796875	-1.73144531	+27.77343750	-9.62402344	-27.11425781	+3444
+1458241222.57880000	+16.22460938	-1.01953125	-1.54248047	+41.02294922	-35.15625000	-40.95703125	+4768	+15.65332031	-1.63037109	-0.48779297	-131.85791016	+17.97363281	+32.36572266	+4924	+13.82958984	-2.91357422	-1.73583984	+27.59765625	-9.53613281	-27.04833984	+3428
+1458241222.58710000	+16.22460938	-1.00195313	-1.52490234	+40.95703125	-35.24414063	-40.97900391	+4756	+15.65332031	-1.60400391	-0.46582031	-131.81396484	+18.08349609	+32.40966797	+4916	+13.82958984	-2.91357422	-1.74462891	+27.39990234	-9.40429688	-26.98242188	+3416
+1458241222.59540010	+16.22021484	-0.98437500	-1.49853516	+40.93505859	-35.33203125	-41.04492188	+4748	+15.65771484	-1.57763672	-0.43505859	-131.77001953	+18.21533203	+32.47558594	+4916	+13.82958984	-2.91796875	-1.75781250	+27.18017578	-9.27246094	-26.93847656	+3404
+1458241222.60380010	+16.22021484	-0.96679688	-1.47216797	+40.91308594	-35.44189453	-41.15478516	+4748	+15.66210938	-1.55126953	-0.39550781	-131.68212891	+18.34716797	+32.60742188	+4916	+13.82958984	-2.92236328	-1.77099609	+26.93847656	-9.16259766	-26.89453125	+3392
+1458241222.61209990	+16.22460938	-0.95361328	-1.44580078	+40.89111328	-35.52978516	-41.26464844	+4756	+15.66210938	-1.52490234	-0.36474609	-131.61621094	+18.45703125	+32.67333984	+4920	+13.82958984	-2.92675781	-1.77539063	+26.74072266	-9.07470703	-26.82861328	+3376
+1458241222.62040000	+16.22460938	-0.93603516	-1.42382813	+40.86914063	-35.59570313	-41.30859375	+4764	+15.66650391	-1.50292969	-0.34277344	-131.59423828	+18.54492188	+32.69531250	+4920	+13.82958984	-2.91796875	-1.77978516	+26.60888672	-8.98681641	-26.76269531	+3360
+1458241222.62879990	+16.22460938	-0.92285156	-1.40625000	+40.82519531	-35.68359375	-41.33056641	+4772	+15.67089844	-1.48974609	-0.32519531	-131.61621094	+18.63281250	+32.67333984	+4920	+13.83398438	-2.89599609	-1.77539063	+26.56494141	-9.00878906	-26.71875000	+3352
+1458241222.63710000	+16.22900391	-0.90527344	-1.39306641	+40.80322266	-35.74951172	-41.28662109	+4780	+15.67529297	-1.47656250	-0.31640625	-131.63818359	+18.65478516	+32.62939453	+4916	+13.84277344	-2.86962891	-1.75781250	+26.58691406	-9.11865234	-26.67480469	+3344
+1458241222.64540000	+16.23339844	-0.89208984	-1.37988281	+40.73730469	-35.79345703	-41.22070313	+4784	+15.68408203	-1.47216797	-0.31640625	-131.72607422	+18.67675781	+32.51953125	+4904	+13.84716797	-2.83007813	-1.73144531	+26.67480469	-9.27246094	-26.63085938	+3340
+1458241222.65380000	+16.24218750	-0.87451172	-1.37548828	+40.64941406	-35.81542969	-41.08886719	+4788	+15.68847656	-1.46777344	-0.32080078	-131.85791016	+18.65478516	+32.38769531	+4892	+13.85595703	-2.78173828	-1.70068359	+26.82861328	-9.44824219	-26.60888672	+3340
+1458241222.65790010	+16.24218750	-0.87011719	-1.37548828	+40.60546875	-35.83740234	-41.02294922	+4788	+15.69287109	-1.46777344	-0.32519531	-131.92382813	+18.63281250	+32.32177734	+4884	+13.86035156	-2.75976563	-1.68310547	+26.91650391	-9.53613281	-26.58691406	+3340
+1458241222.66630010	+16.24658203	-0.85253906	-1.37548828	+40.51757813	-35.88134766	-40.86914063	+4784	+15.69726563	-1.46777344	-0.32958984	-132.05566406	+18.61083984	+32.18994141	+4868	+13.86914063	-2.71582031	-1.65234375	+27.04833984	-9.71191406	-26.54296875	+3340
+1458241222.67459990	+16.25537109	-0.83935547	-1.37109375	+40.42968750	-35.92529297	-40.75927734	+4780	+15.70605469	-1.46777344	-0.33398438	-132.16552734	+18.61083984	+32.08007813	+4848	+13.87792969	-2.68066406	-1.62158203	+27.13623047	-9.90966797	-26.54296875	+3340
+1458241222.68709990	+16.25976563	-0.82177734	-1.36230469	+40.29785156	-36.01318359	-40.62744141	+4772	+15.71484375	-1.46337891	-0.32519531	-132.27539063	+18.63281250	+32.01416016	+4820	+13.88232422	-2.65429688	-1.59960938	+27.13623047	-9.97558594	-26.47705078	+3332
+1458241222.69120000	+16.26416016	-0.81298828	-1.35351563	+40.27587891	-36.05712891	-40.60546875	+4768	+15.71484375	-1.45898438	-0.31640625	-132.29736328	+18.65478516	+32.01416016	+4812	+13.88671875	-2.64990234	-1.59521484	+27.09228516	-9.97558594	-26.47705078	+3324
+1458241222.69960000	+16.26416016	-0.80419922	-1.33593750	+40.23193359	-36.14501953	-40.62744141	+4764	+15.71484375	-1.44580078	-0.29443359	-132.25341797	+18.74267578	+32.08007813	+4804	+13.88671875	-2.64990234	-1.59521484	+26.98242188	-9.95361328	-26.43310547	+3316
+1458241222.70790000	+16.26416016	-0.79541016	-1.31396484	+40.23193359	-36.27685547	-40.71533203	+4764	+15.71044922	-1.42822266	-0.26367188	-132.18750000	+18.87451172	+32.18994141	+4800	+13.88671875	-2.65869141	-1.59960938	+26.80664063	-9.88769531	-26.41113281	+3308
+1458241222.71620010	+16.26855469	-0.78662109	-1.28320313	+40.25390625	-36.43066406	-40.86914063	+4764	+15.71044922	-1.41503906	-0.23291016	-132.09960938	+18.98437500	+32.32177734	+4800	+13.88671875	-2.67187500	-1.60839844	+26.60888672	-9.79980469	-26.38916016	+3304
+1458241222.72040010	+16.26855469	-0.78222656	-1.27001953	+40.25390625	-36.49658203	-40.93505859	+4768	+15.71044922	-1.40625000	-0.21533203	-132.05566406	+19.05029297	+32.38769531	+4800	+13.88671875	-2.67626953	-1.61279297	+26.52099609	-9.75585938	-26.36718750	+3300
+1458241222.72869990	+16.26855469	-0.77343750	-1.24365234	+40.29785156	-36.62841797	-41.11083984	+4776	+15.70605469	-1.38427734	-0.18017578	-131.94580078	+19.22607422	+32.56347656	+4808	+13.88671875	-2.68945313	-1.62597656	+26.36718750	-9.64599609	-26.34521484	+3292
+1458241222.73289990	+16.26855469	-0.76464844	-1.22607422	+40.34179688	-36.71630859	-41.19873047	+4780	+15.70605469	-1.37548828	-0.16699219	-131.87988281	+19.29199219	+32.62939453	+4808	+13.88671875	-2.69384766	-1.62597656	+26.27929688	-9.62402344	-26.32324219	+3288
+1458241222.73709990	+16.26855469	-0.76025391	-1.21289063	+40.36376953	-36.78222656	-41.28662109	+4784	+15.70605469	-1.37109375	-0.15380859	-131.83593750	+19.35791016	+32.69531250	+4812	+13.89111328	-2.69384766	-1.63037109	+26.21337891	-9.60205078	-26.32324219	+3284
+1458241222.74540000	+16.26855469	-0.75146484	-1.19091797	+40.42968750	-36.89208984	-41.44042969	+4792	+15.70605469	-1.35791016	-0.13183594	-131.77001953	+19.46777344	+32.80517578	+4820	+13.89111328	-2.69824219	-1.62597656	+26.12548828	-9.58007813	-26.30126953	+3276
+1458241222.74950000	+16.27294922	-0.74707031	-1.17773438	+40.45166016	-36.95800781	-41.50634766	+4796	+15.70605469	-1.35791016	-0.11865234	-131.74804688	+19.53369141	+32.84912109	+4824	+13.89111328	-2.69384766	-1.62597656	+26.10351563	-9.60205078	-26.27929688	+3272
+1458241222.75790000	+16.27294922	-0.73828125	-1.16894531	+40.47363281	-37.00195313	-41.57226563	+4800	+15.70605469	-1.34912109	-0.10986328	-131.74804688	+19.59960938	+32.91503906	+4828	+13.89550781	-2.68066406	-1.61718750	+26.10351563	-9.64599609	-26.25732422	+3268
+1458241222.76200010	+16.27294922	-0.73388672	-1.16455078	+40.47363281	-37.02392578	-41.59423828	+4800	+15.71044922	-1.34912109	-0.10546875	-131.74804688	+19.62158203	+32.93701172	+4832	+13.89550781	-2.67187500	-1.61279297	+26.14746094	-9.68994141	-26.25732422	+3268
+1458241222.77040000	+16.27734375	-0.72509766	-1.16015625	+40.49560547	-37.06787109	-41.59423828	+4800	+15.71044922	-1.34912109	-0.10107422	-131.74804688	+19.66552734	+32.95898438	+4832	+13.89990234	-2.64990234	-1.59082031	+26.23535156	-9.82177734	-26.25732422	+3268
+1458241222.77449990	+16.27734375	-0.72070313	-1.15576172	+40.49560547	-37.06787109	-41.59423828	+4800	+15.71484375	-1.34912109	-0.10107422	-131.77001953	+19.66552734	+32.95898438	+4832	+13.89990234	-2.63671875	-1.57763672	+26.27929688	-9.90966797	-26.25732422	+3272
+1458241222.77870010	+16.28173828	-0.72070313	-1.15576172	+40.49560547	-37.08984375	-41.59423828	+4796	+15.71484375	-1.34912109	-0.10107422	-131.79199219	+19.66552734	+32.95898438	+4832	+13.90429688	-2.62353516	-1.56884766	+26.34521484	-9.99755859	-26.25732422	+3272
+1458241222.78699990	+16.28173828	-0.71191406	-1.16015625	+40.47363281	-37.06787109	-41.57226563	+4792	+15.71923828	-1.35351563	-0.10546875	-131.81396484	+19.66552734	+32.95898438	+4832	+13.90429688	-2.59716797	-1.54248047	+26.47705078	-10.12939453	-26.25732422	+3280
+1458241222.79119990	+16.28173828	-0.71191406	-1.16015625	+40.47363281	-37.06787109	-41.55029297	+4788	+15.71923828	-1.35351563	-0.10986328	-131.83593750	+19.66552734	+32.95898438	+4832	+13.90429688	-2.57958984	-1.53369141	+26.54296875	-10.21728516	-26.25732422	+3280
+1458241222.79950000	+16.28613281	-0.70312500	-1.16015625	+40.47363281	-37.06787109	-41.52832031	+4780	+15.71923828	-1.35351563	-0.11425781	-131.85791016	+19.66552734	+32.95898438	+4828	+13.90429688	-2.55761719	-1.51171875	+26.67480469	-10.34912109	-26.25732422	+3284
+1458241222.80370000	+16.28613281	-0.70312500	-1.16015625	+40.47363281	-37.06787109	-41.52832031	+4776	+15.72363281	-1.35351563	-0.11425781	-131.85791016	+19.66552734	+32.93701172	+4828	+13.90429688	-2.54882813	-1.50292969	+26.71875000	-10.39306641	-26.25732422	+3284
+1458241222.81200000	+16.28613281	-0.69873047	-1.16015625	+40.47363281	-37.06787109	-41.55029297	+4768	+15.72363281	-1.35351563	-0.11425781	-131.85791016	+19.64355469	+32.95898438	+4824	+13.90429688	-2.53564453	-1.49414063	+26.74072266	-10.43701172	-26.25732422	+3284
+1458241222.81620000	+16.28613281	-0.69873047	-1.15576172	+40.49560547	-37.06787109	-41.57226563	+4760	+15.72363281	-1.35351563	-0.11425781	-131.85791016	+19.64355469	+32.95898438	+4820	+13.90429688	-2.53564453	-1.49414063	+26.74072266	-10.41503906	-26.23535156	+3280
+1458241222.82450010	+16.28613281	-0.68994141	-1.15136719	+40.51757813	-37.06787109	-41.61621094	+4756	+15.72363281	-1.34912109	-0.11425781	-131.83593750	+19.66552734	+32.95898438	+4816	+13.89990234	-2.53564453	-1.49853516	+26.69677734	-10.37109375	-26.21337891	+3276
+1458241222.82870010	+16.28173828	-0.68994141	-1.14697266	+40.53955078	-37.08984375	-41.66015625	+4752	+15.72363281	-1.34912109	-0.11425781	-131.81396484	+19.66552734	+32.95898438	+4816	+13.89550781	-2.54003906	-1.50292969	+26.65283203	-10.32714844	-26.19140625	+3272
+1458241222.83279990	+16.28173828	-0.68554688	-1.14697266	+40.56152344	-37.11181641	-41.68212891	+4748	+15.72363281	-1.34472656	-0.10986328	-131.79199219	+19.66552734	+32.98095703	+4812	+13.89550781	-2.54443359	-1.50292969	+26.63085938	-10.28320313	-26.16943359	+3272
+1458241222.84120010	+16.28173828	-0.68115234	-1.13378906	+40.62744141	-37.13378906	-41.79199219	+4744	+15.72363281	-1.34472656	-0.10986328	-131.77001953	+19.66552734	+32.98095703	+4812	+13.89111328	-2.55322266	-1.51611328	+26.54296875	-10.21728516	-26.14746094	+3268
+1458241222.84949990	+16.27734375	-0.67675781	-1.12500000	+40.69335938	-37.15576172	-41.92382813	+4744	+15.72363281	-1.34033203	-0.10546875	-131.72607422	+19.68750000	+33.00292969	+4808	+13.89111328	-2.56201172	-1.52490234	+26.47705078	-10.12939453	-26.12548828	+3260
+1458241222.85369990	+16.27734375	-0.67236328	-1.12060547	+40.73730469	-37.17773438	-41.96777344	+4744	+15.72363281	-1.33593750	-0.10546875	-131.70410156	+19.68750000	+33.02490234	+4808	+13.89111328	-2.56201172	-1.52929688	+26.43310547	-10.10742188	-26.10351563	+3260
+1458241222.85780000	+16.27294922	-0.66796875	-1.11621094	+40.80322266	-37.19970703	-42.05566406	+4744	+15.71923828	-1.32714844	-0.10107422	-131.61621094	+19.68750000	+33.04687500	+4808	+13.88671875	-2.56640625	-1.53369141	+26.41113281	-10.08544922	-26.10351563	+3256
+1458241222.86620000	+16.26855469	-0.66357422	-1.10302734	+40.89111328	-37.24365234	-42.20947266	+4748	+15.71923828	-1.31835938	-0.09228516	-131.44042969	+19.70947266	+33.11279297	+4808	+13.88671875	-2.57080078	-1.53808594	+26.36718750	-10.04150391	-26.08154297	+3248
+1458241222.87030010	+16.26855469	-0.65917969	-1.09863281	+40.95703125	-37.28759766	-42.31933594	+4748	+15.71484375	-1.30078125	-0.07910156	-131.19873047	+19.75341797	+33.20068359	+4812	+13.88671875	-2.57080078	-1.54248047	+26.36718750	-10.04150391	-26.05957031	+3244
+1458241222.87870000	+16.26855469	-0.65039063	-1.09423828	+41.04492188	-37.33154297	-42.45117188	+4756	+15.71484375	-1.27880859	-0.06152344	-130.80322266	+19.79736328	+33.37646484	+4820	+13.88671875	-2.57080078	-1.54248047	+26.34521484	-10.04150391	-26.05957031	+3236
+1458241222.88280010	+16.26855469	-0.64599609	-1.08984375	+41.08886719	-37.35351563	-42.53906250	+4756	+15.71484375	-1.26562500	-0.05273438	-130.49560547	+19.79736328	+33.53027344	+4820	+13.88671875	-2.57080078	-1.54687500	+26.34521484	-10.06347656	-26.03759766	+3232
+1458241222.88700010	+16.26855469	-0.64599609	-1.09423828	+41.13281250	-37.35351563	-42.58300781	+4760	+15.71484375	-1.26123047	-0.04833984	-130.27587891	+19.81933594	+33.61816406	+4820	+13.88232422	-2.57080078	-1.54687500	+26.36718750	-10.08544922	-26.03759766	+3228
+1458241222.89529990	+16.26855469	-0.64160156	-1.09423828	+41.17675781	-37.41943359	-42.67089844	+4760	+15.71484375	-1.26562500	-0.03955078	-129.92431641	+19.86328125	+33.79394531	+4816	+13.88232422	-2.56201172	-1.54248047	+26.38916016	-10.15136719	-26.03759766	+3224
+1458241222.89949990	+16.26855469	-0.63720703	-1.09423828	+41.17675781	-37.44140625	-42.71484375	+4760	+15.71923828	-1.27001953	-0.03955078	-129.77050781	+19.88525391	+33.88183594	+4812	+13.88232422	-2.55761719	-1.53808594	+26.41113281	-10.21728516	-26.01562500	+3220
+1458241222.90780000	+16.26855469	-0.63720703	-1.09423828	+41.19873047	-37.52929688	-42.80273438	+4760	+15.71923828	-1.28320313	-0.03515625	-129.55078125	+19.95117188	+33.99169922	+4800	+13.88232422	-2.53564453	-1.52490234	+26.52099609	-10.43701172	-25.99365234	+3220
+1458241222.91610000	+16.26855469	-0.63281250	-1.09423828	+41.22070313	-37.59521484	-42.84667969	+4752	+15.71923828	-1.29199219	-0.03515625	-129.35302734	+19.97314453	+34.03564453	+4792	+13.88232422	-2.51367188	-1.51171875	+26.63085938	-10.72265625	-25.94970703	+3224
+1458241222.92030000	+16.26855469	-0.63281250	-1.09423828	+41.24267578	-37.63916016	-42.89062500	+4752	+15.71923828	-1.29199219	-0.03515625	-129.24316406	+19.99511719	+34.03564453	+4788	+13.88232422	-2.49169922	-1.50292969	+26.69677734	-10.94238281	-25.88378906	+3224
+1458241222.92860010	+16.26416016	-0.62841797	-1.08984375	+41.26464844	-37.77099609	-42.97851563	+4744	+15.71484375	-1.28759766	-0.03076172	-128.95751953	+20.08300781	+34.05761719	+4780	+13.88232422	-2.47412109	-1.48974609	+26.74072266	-11.22802734	-25.77392578	+3228
+1458241222.93280010	+16.26416016	-0.62841797	-1.08105469	+41.28662109	-37.83691406	-43.02246094	+4744	+15.71044922	-1.28320313	-0.02636719	-128.78173828	+20.12695313	+34.07958984	+4780	+13.87792969	-2.46533203	-1.48974609	+26.74072266	-11.35986328	-25.70800781	+3224
+1458241222.94109990	+16.25976563	-0.62402344	-1.06787109	+41.37451172	-37.96875000	-43.15429688	+4736	+15.71044922	-1.27441406	-0.00878906	-128.45214844	+20.23681641	+34.07958984	+4776	+13.87353516	-2.47412109	-1.50292969	+26.60888672	-11.44775391	-25.57617188	+3224
+1458241222.94530010	+16.25976563	-0.61962891	-1.05908203	+41.41845703	-38.05664063	-43.24218750	+4736	+15.70605469	-1.26562500	-0.00439453	-128.29833984	+20.28076172	+34.05761719	+4780	+13.87353516	-2.47851563	-1.51171875	+26.52099609	-11.44775391	-25.51025391	+3224
+1458241222.95359990	+16.25097656	-0.61523438	-1.04150391	+41.52832031	-38.21044922	-43.39599609	+4736	+15.70166016	-1.25244141	+0.00439453	-127.94677734	+20.36865234	+33.99169922	+4784	+13.86474609	-2.49609375	-1.53808594	+26.34521484	-11.40380859	-25.35644531	+3224
+1458241222.96199990	+16.24658203	-0.60644531	-1.02392578	+41.66015625	-38.40820313	-43.59375000	+4736	+15.69726563	-1.23925781	+0.01757813	-127.57324219	+20.47851563	+33.90380859	+4792	+13.86035156	-2.50927734	-1.56445313	+26.19140625	-11.35986328	-25.22460938	+3224
+1458241222.96610000	+16.24218750	-0.60644531	-1.01074219	+41.72607422	-38.49609375	-43.70361328	+4736	+15.70166016	-1.23486328	+0.02636719	-127.39746094	+20.56640625	+33.88183594	+4796	+13.85595703	-2.51806641	-1.57763672	+26.10351563	-11.33789063	-25.15869141	+3224
+1458241222.97449990	+16.23779297	-0.60205078	-0.98876953	+41.90185547	-38.73779297	-43.94531250	+4744	+15.70166016	-1.23046875	+0.04394531	-127.06787109	+20.69824219	+33.81591797	+4800	+13.85156250	-2.53125000	-1.59960938	+25.94970703	-11.33789063	-25.07080078	+3220
+1458241222.97860000	+16.23339844	-0.59765625	-0.97998047	+41.98974609	-38.84765625	-44.05517578	+4748	+15.69726563	-1.23046875	+0.04833984	-126.93603516	+20.74218750	+33.75000000	+4804	+13.85156250	-2.54003906	-1.60839844	+25.88378906	-11.33789063	-25.00488281	+3216
+1458241222.98690010	+16.22900391	-0.59765625	-0.96240234	+42.16552734	-39.08935547	-44.31884766	+4752	+15.69726563	-1.23486328	+0.04394531	-126.69433594	+20.80810547	+33.55224609	+4808	+13.84277344	-2.54443359	-1.62597656	+25.79589844	-11.40380859	-24.93896484	+3208
+1458241222.99110010	+16.22460938	-0.59765625	-0.95800781	+42.25341797	-39.19921875	-44.40673828	+4756	+15.69726563	-1.23925781	+0.03955078	-126.58447266	+20.85205078	+33.42041016	+4812	+13.84277344	-2.54443359	-1.63037109	+25.77392578	-11.46972656	-24.89501953	+3200
+1458241222.99939990	+16.21582031	-0.59326172	-0.94921875	+42.45117188	-39.48486328	-44.64843750	+4760	+15.69726563	-1.25244141	+0.03955078	-126.36474609	+20.96191406	+33.28857422	+4812	+13.83398438	-2.53125000	-1.63037109	+25.81787109	-11.73339844	-24.89501953	+3192
