# Supplementary material for: A direct effect of perception on action when grasping a cup
Source: Sci Rep. 2018 Jan 9;8:171. doi: 10.1038/s41598-017-18591-5 (PMC5760564; doi:10.1038/s41598-017-18591-5)
Supplement: Supplementary file 6 — Supplementary Information [file 41598_2017_18591_MOESM6_ESM.zip › SciRep_Data/S02instruct/S02_100instruct_Tr6.dat]

+1000000000000.00000000	+0.00000000	+0.00000000	+0.00000000	+0.00000000	+0.00000000	+0.00000000	+0	+0.00000000	+0.00000000	+0.00000000	+0.00000000	+0.00000000	+0.00000000	+0	+0.00000000	+0.00000000	+0.00000000	+0.00000000	+0.00000000	+0.00000000	+0
+1458240586.34460000	+8.97802734	-5.47119141	-1.07226563	+59.23828125	-1.82373047	-65.36865234	+1288	+9.03076172	-4.63183594	-0.80859375	+10.89843750	-12.37060547	+13.46923828	+1252	+6.85546875	-9.05712891	-0.81738281	+62.84179688	+4.74609375	-27.31201172	+1668
+1458240586.34879990	+8.98242188	-5.47119141	-1.07226563	+59.21630859	-1.84570313	-65.36865234	+1288	+9.03076172	-4.63183594	-0.80419922	+10.89843750	-12.39257813	+13.46923828	+1252	+6.85546875	-9.05712891	-0.81298828	+62.84179688	+4.74609375	-27.31201172	+1672
+1458240586.35710000	+8.98242188	-5.47119141	-1.07226563	+59.21630859	-1.84570313	-65.39062500	+1288	+9.03515625	-4.63183594	-0.80419922	+10.89843750	-12.39257813	+13.46923828	+1248	+6.85546875	-9.05712891	-0.81298828	+62.81982422	+4.72412109	-27.33398438	+1672
+1458240586.36130000	+8.98242188	-5.47119141	-1.06787109	+59.21630859	-1.86767578	-65.39062500	+1288	+9.03515625	-4.63183594	-0.80419922	+10.89843750	-12.41455078	+13.44726563	+1248	+6.85546875	-9.05712891	-0.81738281	+62.79785156	+4.72412109	-27.33398438	+1672
+1458240586.36550000	+8.98242188	-5.47119141	-1.06787109	+59.21630859	-1.86767578	-65.41259766	+1288	+9.03515625	-4.63183594	-0.80419922	+10.89843750	-12.41455078	+13.44726563	+1248	+6.85546875	-9.05712891	-0.81738281	+62.79785156	+4.70214844	-27.33398438	+1672
+1458240586.36960010	+8.98242188	-5.47119141	-1.06787109	+59.21630859	-1.86767578	-65.41259766	+1288	+9.03515625	-4.63183594	-0.80419922	+10.87646484	-12.41455078	+13.44726563	+1248	+6.85546875	-9.05712891	-0.81738281	+62.77587891	+4.70214844	-27.33398438	+1672
+1458240586.37800000	+8.98242188	-5.47119141	-1.06787109	+59.19433594	-1.86767578	-65.43457031	+1288	+9.03515625	-4.63183594	-0.80419922	+10.87646484	-12.41455078	+13.44726563	+1248	+6.85107422	-9.06152344	-0.81738281	+62.75390625	+4.68017578	-27.33398438	+1672
+1458240594.46199990	+9.05712891	-5.58105469	-1.13378906	+57.56835938	-0.65917969	-68.22509766	+1328	+9.10107422	-4.73730469	-0.89648438	+12.56835938	-12.08496094	+11.14013672	+1272	+6.86865234	-9.11865234	-0.79101563	+62.68798828	+6.08642578	-28.52050781	+1692
+1458240594.47030000	+9.05712891	-5.58544922	-1.13378906	+57.54638672	-0.65917969	-68.22509766	+1328	+9.10107422	-4.73730469	-0.89648438	+12.56835938	-12.08496094	+11.14013672	+1268	+6.87304688	-9.11425781	-0.78662109	+62.70996094	+6.10839844	-28.54248047	+1696
+1458240594.47449990	+9.05712891	-5.58544922	-1.13378906	+57.54638672	-0.65917969	-68.22509766	+1324	+9.10107422	-4.73730469	-0.89648438	+12.56835938	-12.08496094	+11.14013672	+1268	+6.87744141	-9.11425781	-0.78662109	+62.73193359	+6.10839844	-28.54248047	+1696
+1458240594.48280000	+9.05712891	-5.58544922	-1.13378906	+57.54638672	-0.65917969	-68.22509766	+1324	+9.10107422	-4.73730469	-0.89648438	+12.56835938	-12.08496094	+11.14013672	+1268	+6.87744141	-9.11425781	-0.78662109	+62.73193359	+6.10839844	-28.56445313	+1696
+1458240594.48700000	+9.05712891	-5.58544922	-1.13378906	+57.54638672	-0.65917969	-68.22509766	+1324	+9.10107422	-4.73730469	-0.89648438	+12.56835938	-12.08496094	+11.14013672	+1268	+6.87744141	-9.11425781	-0.78662109	+62.73193359	+6.10839844	-28.54248047	+1700
+1458240594.49530010	+9.05712891	-5.58544922	-1.13378906	+57.54638672	-0.65917969	-68.22509766	+1324	+9.10107422	-4.73730469	-0.89648438	+12.56835938	-12.08496094	+11.14013672	+1268	+6.87744141	-9.11425781	-0.78662109	+62.73193359	+6.10839844	-28.54248047	+1700
+1458240594.50359990	+9.05712891	-5.58105469	-1.13378906	+57.54638672	-0.65917969	-68.22509766	+1324	+9.10107422	-4.73730469	-0.89648438	+12.56835938	-12.08496094	+11.14013672	+1268	+6.87304688	-9.11425781	-0.78662109	+62.70996094	+6.10839844	-28.54248047	+1700
+1458240594.51200010	+9.05712891	-5.58105469	-1.12939453	+57.54638672	-0.65917969	-68.22509766	+1324	+9.10107422	-4.73730469	-0.89648438	+12.56835938	-12.08496094	+11.14013672	+1268	+6.87304688	-9.11425781	-0.79101563	+62.68798828	+6.08642578	-28.52050781	+1700
+1458240594.52029990	+9.05712891	-5.58105469	-1.12939453	+57.54638672	-0.65917969	-68.24707031	+1324	+9.10107422	-4.73730469	-0.89648438	+12.56835938	-12.08496094	+11.11816406	+1268	+6.86865234	-9.11425781	-0.79101563	+62.68798828	+6.08642578	-28.52050781	+1700
+1458240594.52440000	+9.05712891	-5.58105469	-1.12939453	+57.54638672	-0.65917969	-68.24707031	+1324	+9.10107422	-4.73730469	-0.89648438	+12.56835938	-12.08496094	+11.11816406	+1268	+6.86865234	-9.11425781	-0.79101563	+62.66601563	+6.08642578	-28.52050781	+1700
+1458240594.53280000	+9.05712891	-5.58105469	-1.12939453	+57.54638672	-0.65917969	-68.24707031	+1324	+9.10107422	-4.73730469	-0.89648438	+12.56835938	-12.08496094	+11.11816406	+1268	+6.86865234	-9.11865234	-0.79101563	+62.66601563	+6.08642578	-28.52050781	+1700
+1458240594.54110000	+9.05712891	-5.58105469	-1.12939453	+57.54638672	-0.63720703	-68.24707031	+1324	+9.09667969	-4.73730469	-0.89648438	+12.56835938	-12.08496094	+11.11816406	+1268	+6.86865234	-9.11865234	-0.79101563	+62.66601563	+6.08642578	-28.52050781	+1696
+1458240594.54530000	+9.05712891	-5.58105469	-1.12939453	+57.54638672	-0.63720703	-68.24707031	+1324	+9.09667969	-4.73730469	-0.89648438	+12.56835938	-12.08496094	+11.11816406	+1268	+6.86865234	-9.11865234	-0.79101563	+62.66601563	+6.08642578	-28.52050781	+1696
+1458240594.55360010	+9.05712891	-5.58105469	-1.12939453	+57.54638672	-0.63720703	-68.24707031	+1328	+9.09667969	-4.73730469	-0.89648438	+12.56835938	-12.08496094	+11.11816406	+1268	+6.86865234	-9.11865234	-0.79101563	+62.66601563	+6.08642578	-28.52050781	+1696
+1458240594.55780010	+9.05712891	-5.58105469	-1.12939453	+57.54638672	-0.65917969	-68.24707031	+1328	+9.09667969	-4.73730469	-0.89648438	+12.56835938	-12.08496094	+11.11816406	+1268	+6.86865234	-9.11425781	-0.79101563	+62.66601563	+6.08642578	-28.52050781	+1696
+1458240594.56609990	+9.05712891	-5.58544922	-1.12939453	+57.54638672	-0.65917969	-68.24707031	+1328	+9.09667969	-4.73730469	-0.89648438	+12.56835938	-12.08496094	+11.11816406	+1268	+6.86865234	-9.11425781	-0.79101563	+62.66601563	+6.08642578	-28.52050781	+1696
+1458240594.57030010	+9.05712891	-5.58544922	-1.12939453	+57.54638672	-0.65917969	-68.24707031	+1328	+9.09667969	-4.73730469	-0.89648438	+12.56835938	-12.08496094	+11.11816406	+1268	+6.86865234	-9.11425781	-0.79101563	+62.66601563	+6.08642578	-28.52050781	+1696
+1458240594.57439990	+9.05712891	-5.58544922	-1.12939453	+57.54638672	-0.65917969	-68.24707031	+1328	+9.09667969	-4.73730469	-0.89648438	+12.56835938	-12.08496094	+11.11816406	+1268	+6.86865234	-9.11425781	-0.79101563	+62.68798828	+6.08642578	-28.52050781	+1696
+1458240594.57859990	+9.05712891	-5.58544922	-1.12939453	+57.54638672	-0.65917969	-68.24707031	+1328	+9.09667969	-4.73730469	-0.89648438	+12.56835938	-12.08496094	+11.11816406	+1268	+6.86865234	-9.11425781	-0.79101563	+62.68798828	+6.08642578	-28.54248047	+1696
+1458240594.58690000	+9.05712891	-5.58544922	-1.12939453	+57.54638672	-0.65917969	-68.24707031	+1328	+9.09667969	-4.73730469	-0.89648438	+12.56835938	-12.08496094	+11.11816406	+1268	+6.87304688	-9.11425781	-0.79101563	+62.68798828	+6.08642578	-28.54248047	+1696
+1458240594.59110000	+9.05712891	-5.58544922	-1.12939453	+57.54638672	-0.65917969	-68.24707031	+1328	+9.09667969	-4.73730469	-0.89648438	+12.56835938	-12.08496094	+11.11816406	+1268	+6.87304688	-9.11425781	-0.79101563	+62.68798828	+6.08642578	-28.54248047	+1696
+1458240594.59940000	+9.05712891	-5.58544922	-1.12939453	+57.54638672	-0.65917969	-68.24707031	+1328	+9.10107422	-4.73730469	-0.89648438	+12.56835938	-12.08496094	+11.11816406	+1268	+6.87304688	-9.11425781	-0.79101563	+62.68798828	+6.08642578	-28.54248047	+1696
+1458240594.60360000	+9.05712891	-5.58544922	-1.12939453	+57.52441406	-0.65917969	-68.24707031	+1324	+9.10107422	-4.73730469	-0.89648438	+12.56835938	-12.08496094	+11.11816406	+1268	+6.87304688	-9.11425781	-0.79101563	+62.68798828	+6.08642578	-28.54248047	+1696
+1458240594.60770010	+9.05712891	-5.58544922	-1.12939453	+57.52441406	-0.65917969	-68.24707031	+1324	+9.10107422	-4.73730469	-0.89648438	+12.56835938	-12.08496094	+11.11816406	+1268	+6.86865234	-9.11425781	-0.79101563	+62.68798828	+6.08642578	-28.54248047	+1696
+1458240594.61190010	+9.05712891	-5.58544922	-1.12939453	+57.52441406	-0.63720703	-68.24707031	+1324	+9.10107422	-4.73730469	-0.89648438	+12.56835938	-12.08496094	+11.11816406	+1268	+6.86865234	-9.11425781	-0.79101563	+62.68798828	+6.08642578	-28.54248047	+1696
+1458240594.62019990	+9.05712891	-5.58544922	-1.12939453	+57.52441406	-0.63720703	-68.24707031	+1324	+9.10107422	-4.73730469	-0.89648438	+12.56835938	-12.08496094	+11.09619141	+1268	+6.86865234	-9.11425781	-0.79101563	+62.68798828	+6.08642578	-28.54248047	+1696
+1458240594.62439990	+9.05712891	-5.58544922	-1.12939453	+57.52441406	-0.63720703	-68.24707031	+1324	+9.10107422	-4.73730469	-0.89648438	+12.56835938	-12.08496094	+11.09619141	+1268	+6.86865234	-9.11425781	-0.79101563	+62.66601563	+6.08642578	-28.54248047	+1696
+1458240594.63270000	+9.05712891	-5.58544922	-1.12939453	+57.54638672	-0.63720703	-68.24707031	+1324	+9.10107422	-4.73730469	-0.89648438	+12.56835938	-12.08496094	+11.09619141	+1268	+6.86865234	-9.11425781	-0.79101563	+62.66601563	+6.08642578	-28.52050781	+1696
+1458240594.63689990	+9.05712891	-5.58544922	-1.12939453	+57.54638672	-0.63720703	-68.24707031	+1324	+9.10107422	-4.73730469	-0.89648438	+12.56835938	-12.08496094	+11.09619141	+1268	+6.86865234	-9.11425781	-0.79101563	+62.66601563	+6.08642578	-28.52050781	+1696
+1458240594.64520000	+9.05712891	-5.58544922	-1.12939453	+57.54638672	-0.63720703	-68.24707031	+1324	+9.10107422	-4.73730469	-0.89648438	+12.56835938	-12.08496094	+11.09619141	+1268	+6.86425781	-9.11425781	-0.79101563	+62.66601563	+6.08642578	-28.52050781	+1696
+1458240594.64940000	+9.05712891	-5.58544922	-1.12939453	+57.52441406	-0.63720703	-68.24707031	+1324	+9.10107422	-4.73730469	-0.89648438	+12.54638672	-12.08496094	+11.09619141	+1268	+6.86425781	-9.11425781	-0.79101563	+62.64404297	+6.08642578	-28.52050781	+1696
+1458240594.65360000	+9.05712891	-5.58544922	-1.12939453	+57.52441406	-0.63720703	-68.24707031	+1328	+9.10107422	-4.73730469	-0.89648438	+12.54638672	-12.08496094	+11.09619141	+1268	+6.86425781	-9.11425781	-0.79101563	+62.64404297	+6.06445313	-28.52050781	+1696
+1458240594.66190000	+9.05712891	-5.58544922	-1.13378906	+57.52441406	-0.63720703	-68.24707031	+1328	+9.10107422	-4.73730469	-0.89648438	+12.54638672	-12.08496094	+11.09619141	+1268	+6.86425781	-9.11425781	-0.79101563	+62.64404297	+6.08642578	-28.52050781	+1696
+1458240594.66610000	+9.05712891	-5.58544922	-1.13378906	+57.52441406	-0.63720703	-68.24707031	+1328	+9.10107422	-4.73730469	-0.89648438	+12.54638672	-12.08496094	+11.09619141	+1268	+6.86425781	-9.11425781	-0.79101563	+62.66601563	+6.08642578	-28.52050781	+1696
+1458240594.67440010	+9.05712891	-5.58544922	-1.13378906	+57.52441406	-0.63720703	-68.24707031	+1328	+9.10107422	-4.73730469	-0.89648438	+12.54638672	-12.08496094	+11.09619141	+1272	+6.86865234	-9.11425781	-0.79101563	+62.66601563	+6.08642578	-28.52050781	+1696
+1458240594.68269990	+9.05712891	-5.58544922	-1.13378906	+57.52441406	-0.63720703	-68.24707031	+1328	+9.10107422	-4.73730469	-0.89648438	+12.54638672	-12.08496094	+11.09619141	+1272	+6.86865234	-9.11425781	-0.79101563	+62.66601563	+6.08642578	-28.52050781	+1696
+1458240594.68689990	+9.05712891	-5.58544922	-1.13378906	+57.52441406	-0.63720703	-68.24707031	+1328	+9.10107422	-4.73730469	-0.89648438	+12.54638672	-12.08496094	+11.09619141	+1272	+6.86865234	-9.11425781	-0.79101563	+62.66601563	+6.08642578	-28.52050781	+1696
+1458240594.69520000	+9.05712891	-5.58544922	-1.13378906	+57.52441406	-0.63720703	-68.24707031	+1328	+9.10107422	-4.73730469	-0.89648438	+12.54638672	-12.08496094	+11.09619141	+1272	+6.86865234	-9.11425781	-0.79101563	+62.68798828	+6.08642578	-28.54248047	+1696
+1458240594.69939990	+9.05712891	-5.58544922	-1.13378906	+57.52441406	-0.63720703	-68.24707031	+1328	+9.10107422	-4.73730469	-0.89648438	+12.54638672	-12.08496094	+11.09619141	+1272	+6.86865234	-9.11425781	-0.79101563	+62.68798828	+6.08642578	-28.54248047	+1696
+1458240594.70770000	+9.05712891	-5.58544922	-1.13378906	+57.52441406	-0.63720703	-68.24707031	+1328	+9.10107422	-4.73730469	-0.89648438	+12.54638672	-12.08496094	+11.09619141	+1272	+6.86865234	-9.11425781	-0.78662109	+62.68798828	+6.08642578	-28.54248047	+1696
+1458240594.71190000	+9.05712891	-5.58544922	-1.13378906	+57.52441406	-0.63720703	-68.24707031	+1328	+9.10107422	-4.73730469	-0.89648438	+12.54638672	-12.08496094	+11.09619141	+1272	+6.86865234	-9.11425781	-0.78662109	+62.68798828	+6.08642578	-28.54248047	+1696
+1458240594.72020010	+9.05712891	-5.58544922	-1.13378906	+57.52441406	-0.63720703	-68.24707031	+1328	+9.10107422	-4.73730469	-0.89648438	+12.54638672	-12.08496094	+11.09619141	+1272	+6.86865234	-9.11425781	-0.78662109	+62.68798828	+6.08642578	-28.54248047	+1696
+1458240594.72440000	+9.05712891	-5.58544922	-1.13378906	+57.52441406	-0.63720703	-68.24707031	+1328	+9.10107422	-4.73730469	-0.89648438	+12.54638672	-12.08496094	+11.07421875	+1272	+6.86865234	-9.11425781	-0.79101563	+62.68798828	+6.08642578	-28.54248047	+1696
+1458240594.73270010	+9.05712891	-5.58544922	-1.13378906	+57.52441406	-0.63720703	-68.24707031	+1328	+9.09667969	-4.73730469	-0.89648438	+12.54638672	-12.08496094	+11.07421875	+1272	+6.86865234	-9.11425781	-0.79101563	+62.68798828	+6.08642578	-28.54248047	+1696
+1458240594.73690010	+9.05712891	-5.58544922	-1.13378906	+57.52441406	-0.63720703	-68.24707031	+1328	+9.09667969	-4.73730469	-0.89648438	+12.54638672	-12.08496094	+11.07421875	+1272	+6.86865234	-9.11425781	-0.79101563	+62.66601563	+6.08642578	-28.54248047	+1696
+1458240594.74099990	+9.05712891	-5.58544922	-1.13378906	+57.52441406	-0.63720703	-68.24707031	+1328	+9.09667969	-4.73730469	-0.89648438	+12.54638672	-12.08496094	+11.07421875	+1272	+6.86865234	-9.11425781	-0.79101563	+62.66601563	+6.08642578	-28.52050781	+1700
+1458240594.74930000	+9.05712891	-5.58544922	-1.13378906	+57.52441406	-0.63720703	-68.24707031	+1328	+9.09667969	-4.73730469	-0.89648438	+12.54638672	-12.08496094	+11.07421875	+1272	+6.86865234	-9.11425781	-0.79101563	+62.66601563	+6.08642578	-28.52050781	+1696
+1458240594.75350000	+9.05712891	-5.58105469	-1.13378906	+57.52441406	-0.63720703	-68.24707031	+1328	+9.09667969	-4.73730469	-0.89648438	+12.54638672	-12.08496094	+11.07421875	+1272	+6.86425781	-9.11425781	-0.79101563	+62.66601563	+6.08642578	-28.52050781	+1696
+1458240594.76180010	+9.05712891	-5.58105469	-1.13378906	+57.52441406	-0.63720703	-68.24707031	+1328	+9.09667969	-4.73730469	-0.89648438	+12.54638672	-12.08496094	+11.07421875	+1272	+6.86425781	-9.11425781	-0.79101563	+62.64404297	+6.08642578	-28.52050781	+1696
+1458240594.76600000	+9.05712891	-5.58105469	-1.13378906	+57.52441406	-0.63720703	-68.24707031	+1328	+9.09667969	-4.73730469	-0.89648438	+12.54638672	-12.08496094	+11.07421875	+1272	+6.86425781	-9.11425781	-0.79101563	+62.64404297	+6.08642578	-28.52050781	+1696
+1458240594.77020000	+9.05712891	-5.58105469	-1.13378906	+57.52441406	-0.63720703	-68.24707031	+1328	+9.09667969	-4.73730469	-0.89648438	+12.54638672	-12.08496094	+11.07421875	+1272	+6.86425781	-9.11425781	-0.79101563	+62.64404297	+6.08642578	-28.52050781	+1696
+1458240594.77850010	+9.05712891	-5.58105469	-1.13378906	+57.52441406	-0.63720703	-68.24707031	+1328	+9.09667969	-4.73730469	-0.89648438	+12.54638672	-12.08496094	+11.07421875	+1272	+6.86425781	-9.11425781	-0.79101563	+62.64404297	+6.08642578	-28.52050781	+1696
+1458240594.78270010	+9.05712891	-5.58105469	-1.13378906	+57.52441406	-0.63720703	-68.24707031	+1328	+9.09667969	-4.73730469	-0.89648438	+12.54638672	-12.08496094	+11.07421875	+1272	+6.86425781	-9.11425781	-0.79101563	+62.66601563	+6.08642578	-28.52050781	+1696
+1458240594.78679990	+9.05712891	-5.58105469	-1.13378906	+57.52441406	-0.63720703	-68.24707031	+1328	+9.09667969	-4.73730469	-0.89648438	+12.54638672	-12.08496094	+11.07421875	+1272	+6.86425781	-9.11425781	-0.79101563	+62.66601563	+6.08642578	-28.52050781	+1696
+1458240594.79520010	+9.05712891	-5.58105469	-1.13378906	+57.52441406	-0.63720703	-68.24707031	+1328	+9.09667969	-4.73730469	-0.89648438	+12.54638672	-12.08496094	+11.07421875	+1276	+6.86865234	-9.11425781	-0.79101563	+62.66601563	+6.08642578	-28.52050781	+1696
+1458240594.79930000	+9.05712891	-5.58105469	-1.13378906	+57.52441406	-0.63720703	-68.24707031	+1328	+9.09667969	-4.73730469	-0.89648438	+12.54638672	-12.08496094	+11.07421875	+1276	+6.86865234	-9.11425781	-0.79101563	+62.66601563	+6.08642578	-28.52050781	+1696
+1458240594.80349990	+9.05712891	-5.58105469	-1.13378906	+57.52441406	-0.63720703	-68.24707031	+1328	+9.09667969	-4.73730469	-0.89648438	+12.54638672	-12.08496094	+11.07421875	+1276	+6.86865234	-9.11425781	-0.79101563	+62.66601563	+6.08642578	-28.52050781	+1696
+1458240594.80769990	+9.05712891	-5.58544922	-1.13378906	+57.52441406	-0.63720703	-68.24707031	+1328	+9.09667969	-4.73730469	-0.89648438	+12.54638672	-12.08496094	+11.07421875	+1276	+6.86865234	-9.11425781	-0.79101563	+62.68798828	+6.08642578	-28.54248047	+1696
+1458240594.81600000	+9.05712891	-5.58544922	-1.13378906	+57.52441406	-0.63720703	-68.24707031	+1328	+9.09667969	-4.73730469	-0.89648438	+12.54638672	-12.08496094	+11.05224609	+1276	+6.86865234	-9.11425781	-0.78662109	+62.68798828	+6.08642578	-28.54248047	+1696
+1458240594.82020000	+9.05712891	-5.58544922	-1.13378906	+57.52441406	-0.63720703	-68.24707031	+1328	+9.09667969	-4.73730469	-0.89648438	+12.54638672	-12.08496094	+11.05224609	+1276	+6.86865234	-9.11425781	-0.78662109	+62.68798828	+6.08642578	-28.54248047	+1696
+1458240594.82430010	+9.05712891	-5.58544922	-1.13378906	+57.52441406	-0.63720703	-68.24707031	+1328	+9.09667969	-4.73730469	-0.89648438	+12.54638672	-12.08496094	+11.05224609	+1276	+6.86865234	-9.11425781	-0.78662109	+62.68798828	+6.08642578	-28.54248047	+1696
+1458240594.83260010	+9.05712891	-5.58105469	-1.13378906	+57.52441406	-0.63720703	-68.24707031	+1328	+9.09667969	-4.73730469	-0.89648438	+12.56835938	-12.08496094	+11.05224609	+1276	+6.86865234	-9.11425781	-0.78662109	+62.68798828	+6.08642578	-28.54248047	+1696
+1458240594.83680010	+9.05712891	-5.58105469	-1.13378906	+57.52441406	-0.63720703	-68.26904297	+1328	+9.09667969	-4.73730469	-0.89648438	+12.56835938	-12.08496094	+11.05224609	+1276	+6.86865234	-9.11425781	-0.78662109	+62.68798828	+6.08642578	-28.54248047	+1696
+1458240594.84100010	+9.05712891	-5.58105469	-1.13378906	+57.52441406	-0.63720703	-68.26904297	+1328	+9.09667969	-4.73730469	-0.89648438	+12.56835938	-12.08496094	+11.05224609	+1276	+6.86865234	-9.11425781	-0.78662109	+62.68798828	+6.08642578	-28.54248047	+1696
+1458240594.84929990	+9.05712891	-5.58105469	-1.13378906	+57.52441406	-0.63720703	-68.26904297	+1328	+9.09667969	-4.73730469	-0.89648438	+12.56835938	-12.08496094	+11.05224609	+1276	+6.86865234	-9.11425781	-0.79101563	+62.68798828	+6.08642578	-28.54248047	+1696
+1458240594.85349990	+9.05712891	-5.58105469	-1.13378906	+57.52441406	-0.63720703	-68.26904297	+1328	+9.09667969	-4.73730469	-0.89648438	+12.56835938	-12.08496094	+11.05224609	+1276	+6.86865234	-9.11425781	-0.79101563	+62.66601563	+6.08642578	-28.54248047	+1696
+1458240594.85760000	+9.05712891	-5.58105469	-1.13378906	+57.52441406	-0.61523438	-68.26904297	+1328	+9.09667969	-4.73730469	-0.89648438	+12.56835938	-12.08496094	+11.05224609	+1276	+6.86865234	-9.11425781	-0.79101563	+62.66601563	+6.08642578	-28.52050781	+1696
+1458240594.86599990	+9.05712891	-5.58105469	-1.13378906	+57.52441406	-0.61523438	-68.26904297	+1328	+9.09667969	-4.73730469	-0.89648438	+12.56835938	-12.08496094	+11.05224609	+1276	+6.86425781	-9.11425781	-0.79101563	+62.66601563	+6.08642578	-28.52050781	+1696
+1458240594.87010000	+9.05712891	-5.58105469	-1.13378906	+57.52441406	-0.61523438	-68.26904297	+1328	+9.09667969	-4.73730469	-0.89648438	+12.56835938	-12.08496094	+11.05224609	+1276	+6.86425781	-9.11425781	-0.79101563	+62.66601563	+6.08642578	-28.52050781	+1696
+1458240594.87430000	+9.05712891	-5.58105469	-1.13378906	+57.52441406	-0.61523438	-68.26904297	+1328	+9.09667969	-4.73730469	-0.89648438	+12.56835938	-12.08496094	+11.05224609	+1276	+6.86425781	-9.11425781	-0.79101563	+62.64404297	+6.08642578	-28.52050781	+1696
+1458240594.87850000	+9.05712891	-5.58105469	-1.12939453	+57.52441406	-0.61523438	-68.26904297	+1328	+9.09667969	-4.73730469	-0.89648438	+12.56835938	-12.08496094	+11.05224609	+1276	+6.86425781	-9.11425781	-0.79101563	+62.64404297	+6.06445313	-28.52050781	+1696
+1458240594.88680010	+9.05712891	-5.58105469	-1.12939453	+57.54638672	-0.61523438	-68.26904297	+1332	+9.09667969	-4.73730469	-0.89648438	+12.56835938	-12.08496094	+11.03027344	+1276	+6.86425781	-9.11425781	-0.79101563	+62.64404297	+6.06445313	-28.52050781	+1696
+1458240594.89100000	+9.05712891	-5.58105469	-1.12939453	+57.54638672	-0.61523438	-68.26904297	+1332	+9.09667969	-4.73730469	-0.89648438	+12.56835938	-12.08496094	+11.03027344	+1276	+6.86425781	-9.11425781	-0.79101563	+62.64404297	+6.06445313	-28.52050781	+1692
+1458240594.89930010	+9.05712891	-5.58105469	-1.12939453	+57.54638672	-0.61523438	-68.26904297	+1332	+9.09667969	-4.73730469	-0.89648438	+12.56835938	-12.08496094	+11.03027344	+1276	+6.86425781	-9.11425781	-0.79101563	+62.66601563	+6.08642578	-28.52050781	+1692
+1458240594.90339990	+9.05712891	-5.58105469	-1.12939453	+57.54638672	-0.61523438	-68.26904297	+1332	+9.09667969	-4.73730469	-0.89648438	+12.56835938	-12.08496094	+11.03027344	+1276	+6.86425781	-9.11425781	-0.79101563	+62.66601563	+6.08642578	-28.52050781	+1692
+1458240594.91179990	+9.05712891	-5.58105469	-1.12939453	+57.54638672	-0.61523438	-68.26904297	+1332	+9.09667969	-4.73730469	-0.89648438	+12.56835938	-12.08496094	+11.03027344	+1276	+6.86865234	-9.11425781	-0.79101563	+62.66601563	+6.08642578	-28.52050781	+1692
+1458240594.91590000	+9.05712891	-5.58105469	-1.12939453	+57.52441406	-0.61523438	-68.26904297	+1332	+9.09667969	-4.73730469	-0.89648438	+12.56835938	-12.08496094	+11.03027344	+1276	+6.86865234	-9.11425781	-0.79101563	+62.66601563	+6.08642578	-28.52050781	+1692
+1458240594.92010000	+9.05712891	-5.58105469	-1.12939453	+57.52441406	-0.61523438	-68.26904297	+1332	+9.09667969	-4.73730469	-0.89648438	+12.56835938	-12.08496094	+11.03027344	+1276	+6.86865234	-9.11425781	-0.79101563	+62.68798828	+6.08642578	-28.52050781	+1692
+1458240594.92840000	+9.05712891	-5.58105469	-1.12939453	+57.52441406	-0.61523438	-68.26904297	+1332	+9.09667969	-4.73730469	-0.89648438	+12.56835938	-12.10693359	+11.03027344	+1276	+6.86865234	-9.11425781	-0.79101563	+62.68798828	+6.08642578	-28.52050781	+1692
+1458240594.93260000	+9.05712891	-5.58105469	-1.12939453	+57.52441406	-0.63720703	-68.26904297	+1332	+9.09667969	-4.73730469	-0.89648438	+12.56835938	-12.10693359	+11.03027344	+1276	+6.86865234	-9.11425781	-0.79101563	+62.68798828	+6.08642578	-28.52050781	+1692
+1458240594.93680000	+9.05712891	-5.58105469	-1.12939453	+57.52441406	-0.63720703	-68.26904297	+1332	+9.09667969	-4.73730469	-0.89648438	+12.56835938	-12.10693359	+11.03027344	+1276	+6.86865234	-9.11425781	-0.79101563	+62.68798828	+6.08642578	-28.52050781	+1692
+1458240594.94510010	+9.05712891	-5.58105469	-1.12939453	+57.52441406	-0.63720703	-68.26904297	+1332	+9.09667969	-4.73730469	-0.89648438	+12.56835938	-12.10693359	+11.03027344	+1276	+6.86865234	-9.11425781	-0.79101563	+62.68798828	+6.08642578	-28.52050781	+1692
+1458240594.94930010	+9.05712891	-5.58105469	-1.12939453	+57.52441406	-0.63720703	-68.26904297	+1332	+9.09667969	-4.73730469	-0.89648438	+12.56835938	-12.10693359	+11.03027344	+1276	+6.86865234	-9.11425781	-0.79101563	+62.68798828	+6.08642578	-28.52050781	+1692
+1458240594.95339990	+9.05712891	-5.58105469	-1.12939453	+57.52441406	-0.63720703	-68.29101563	+1332	+9.09667969	-4.73730469	-0.89648438	+12.56835938	-12.10693359	+11.03027344	+1276	+6.86865234	-9.11425781	-0.79101563	+62.68798828	+6.08642578	-28.52050781	+1692
+1458240594.96180010	+9.05712891	-5.58105469	-1.12939453	+57.52441406	-0.63720703	-68.29101563	+1332	+9.09667969	-4.73730469	-0.89648438	+12.56835938	-12.10693359	+11.03027344	+1276	+6.86865234	-9.11425781	-0.79101563	+62.68798828	+6.08642578	-28.52050781	+1692
+1458240594.96589990	+9.05712891	-5.58105469	-1.12939453	+57.52441406	-0.63720703	-68.29101563	+1332	+9.09667969	-4.73730469	-0.89648438	+12.56835938	-12.10693359	+11.03027344	+1276	+6.86865234	-9.11425781	-0.79101563	+62.68798828	+6.06445313	-28.52050781	+1692
+1458240594.97009990	+9.05712891	-5.58105469	-1.12939453	+57.52441406	-0.63720703	-68.29101563	+1332	+9.09667969	-4.73730469	-0.89648438	+12.59033203	-12.10693359	+11.03027344	+1276	+6.86865234	-9.11425781	-0.79101563	+62.66601563	+6.06445313	-28.52050781	+1692
+1458240594.97840000	+9.05712891	-5.58105469	-1.12939453	+57.54638672	-0.63720703	-68.29101563	+1332	+9.09667969	-4.73730469	-0.89648438	+12.59033203	-12.10693359	+11.03027344	+1272	+6.86425781	-9.11425781	-0.79101563	+62.66601563	+6.06445313	-28.52050781	+1696
+1458240594.98260000	+9.05712891	-5.58105469	-1.12939453	+57.54638672	-0.63720703	-68.29101563	+1332	+9.09667969	-4.73730469	-0.89648438	+12.59033203	-12.10693359	+11.03027344	+1272	+6.86425781	-9.11425781	-0.79101563	+62.66601563	+6.06445313	-28.52050781	+1692
+1458240594.98670010	+9.05712891	-5.58105469	-1.12939453	+57.54638672	-0.63720703	-68.29101563	+1332	+9.09667969	-4.73730469	-0.89648438	+12.59033203	-12.10693359	+11.03027344	+1272	+6.86425781	-9.11425781	-0.79101563	+62.66601563	+6.06445313	-28.52050781	+1692
+1458240594.99510000	+9.05712891	-5.58105469	-1.12939453	+57.54638672	-0.63720703	-68.29101563	+1332	+9.09667969	-4.73730469	-0.89648438	+12.59033203	-12.10693359	+11.03027344	+1272	+6.86425781	-9.11425781	-0.79101563	+62.66601563	+6.06445313	-28.49853516	+1692
+1458240594.99920010	+9.05712891	-5.58105469	-1.12939453	+57.54638672	-0.63720703	-68.29101563	+1332	+9.09667969	-4.73730469	-0.89648438	+12.59033203	-12.10693359	+11.03027344	+1272	+6.86425781	-9.11425781	-0.79101563	+62.66601563	+6.06445313	-28.49853516	+1692
+1458240595.00340010	+9.05712891	-5.58105469	-1.12939453	+57.54638672	-0.63720703	-68.29101563	+1332	+9.09667969	-4.73730469	-0.89648438	+12.59033203	-12.10693359	+11.03027344	+1272	+6.86425781	-9.11425781	-0.79101563	+62.66601563	+6.06445313	-28.49853516	+1692
+1458240595.00760010	+9.05712891	-5.58105469	-1.12939453	+57.54638672	-0.63720703	-68.29101563	+1332	+9.09667969	-4.73730469	-0.89648438	+12.59033203	-12.10693359	+11.03027344	+1272	+6.86425781	-9.11425781	-0.79101563	+62.66601563	+6.06445313	-28.49853516	+1692
+1458240595.01589990	+9.05712891	-5.58105469	-1.12939453	+57.54638672	-0.63720703	-68.29101563	+1332	+9.09667969	-4.73730469	-0.89648438	+12.59033203	-12.10693359	+11.03027344	+1272	+6.86425781	-9.11425781	-0.79101563	+62.66601563	+6.06445313	-28.52050781	+1692
+1458240595.02010010	+9.05712891	-5.58105469	-1.12939453	+57.54638672	-0.63720703	-68.29101563	+1332	+9.09667969	-4.73730469	-0.89648438	+12.59033203	-12.10693359	+11.03027344	+1272	+6.86425781	-9.11425781	-0.79101563	+62.66601563	+6.06445313	-28.52050781	+1692
+1458240595.02839990	+9.05712891	-5.58105469	-1.12939453	+57.54638672	-0.63720703	-68.31298828	+1332	+9.09667969	-4.73730469	-0.89648438	+12.59033203	-12.10693359	+11.03027344	+1272	+6.86865234	-9.11425781	-0.79101563	+62.66601563	+6.06445313	-28.52050781	+1692
+1458240595.03259990	+9.05712891	-5.58105469	-1.12939453	+57.54638672	-0.63720703	-68.31298828	+1332	+9.10107422	-4.73730469	-0.89648438	+12.59033203	-12.10693359	+11.03027344	+1272	+6.86865234	-9.11425781	-0.79101563	+62.68798828	+6.06445313	-28.52050781	+1696
+1458240595.04090000	+9.05712891	-5.58105469	-1.12939453	+57.54638672	-0.63720703	-68.31298828	+1332	+9.10107422	-4.73730469	-0.89648438	+12.59033203	-12.10693359	+11.03027344	+1272	+6.86865234	-9.11425781	-0.79101563	+62.68798828	+6.06445313	-28.52050781	+1696
+1458240595.04510000	+9.05712891	-5.58105469	-1.12939453	+57.54638672	-0.63720703	-68.31298828	+1332	+9.10107422	-4.73730469	-0.89648438	+12.59033203	-12.12890625	+11.03027344	+1272	+6.86865234	-9.11425781	-0.79101563	+62.68798828	+6.06445313	-28.52050781	+1696
+1458240595.04920010	+9.05712891	-5.58105469	-1.12939453	+57.54638672	-0.63720703	-68.31298828	+1332	+9.10107422	-4.73730469	-0.89648438	+12.59033203	-12.12890625	+11.03027344	+1272	+6.86865234	-9.11425781	-0.79101563	+62.68798828	+6.06445313	-28.54248047	+1696
+1458240595.05749990	+9.05712891	-5.58105469	-1.12939453	+57.54638672	-0.65917969	-68.31298828	+1332	+9.10107422	-4.73730469	-0.89648438	+12.59033203	-12.12890625	+11.03027344	+1272	+6.86865234	-9.11425781	-0.78662109	+62.70996094	+6.06445313	-28.54248047	+1696
+1458240595.06170010	+9.05712891	-5.58105469	-1.12939453	+57.54638672	-0.65917969	-68.31298828	+1332	+9.10107422	-4.73730469	-0.89648438	+12.59033203	-12.12890625	+11.03027344	+1272	+6.86865234	-9.11425781	-0.78662109	+62.70996094	+6.06445313	-28.54248047	+1696
+1458240595.06999990	+9.05712891	-5.58105469	-1.12939453	+57.54638672	-0.65917969	-68.31298828	+1332	+9.10107422	-4.73730469	-0.89648438	+12.61230469	-12.12890625	+11.03027344	+1272	+6.86865234	-9.11425781	-0.79101563	+62.68798828	+6.06445313	-28.54248047	+1696
+1458240595.07419990	+9.05712891	-5.58105469	-1.12939453	+57.56835938	-0.65917969	-68.31298828	+1332	+9.10107422	-4.73730469	-0.89648438	+12.61230469	-12.12890625	+11.03027344	+1272	+6.86865234	-9.11425781	-0.79101563	+62.68798828	+6.06445313	-28.54248047	+1696
+1458240595.07839990	+9.05712891	-5.58105469	-1.12939453	+57.56835938	-0.65917969	-68.31298828	+1332	+9.10107422	-4.73291016	-0.89648438	+12.61230469	-12.12890625	+11.03027344	+1272	+6.86865234	-9.11425781	-0.79101563	+62.68798828	+6.04248047	-28.54248047	+1700
+1458240595.08670000	+9.05712891	-5.58105469	-1.12500000	+57.56835938	-0.65917969	-68.31298828	+1332	+9.10107422	-4.73291016	-0.89208984	+12.61230469	-12.12890625	+11.03027344	+1272	+6.86865234	-9.11425781	-0.79101563	+62.68798828	+6.04248047	-28.54248047	+1700
+1458240595.09089990	+9.05712891	-5.58105469	-1.12500000	+57.56835938	-0.65917969	-68.31298828	+1332	+9.10107422	-4.73291016	-0.89208984	+12.61230469	-12.15087891	+11.03027344	+1272	+6.86865234	-9.11425781	-0.79101563	+62.66601563	+6.04248047	-28.54248047	+1700
+1458240595.09500000	+9.05712891	-5.58105469	-1.12500000	+57.56835938	-0.65917969	-68.31298828	+1332	+9.10107422	-4.73291016	-0.89208984	+12.61230469	-12.15087891	+11.03027344	+1272	+6.86865234	-9.11425781	-0.79101563	+62.66601563	+6.04248047	-28.54248047	+1700
+1458240595.10340000	+9.06152344	-5.58105469	-1.12500000	+57.56835938	-0.68115234	-68.31298828	+1332	+9.10107422	-4.73291016	-0.89208984	+12.61230469	-12.15087891	+11.05224609	+1272	+6.86865234	-9.11425781	-0.79101563	+62.66601563	+6.02050781	-28.54248047	+1700
+1458240595.10750010	+9.06152344	-5.58105469	-1.12500000	+57.56835938	-0.68115234	-68.33496094	+1332	+9.10107422	-4.73291016	-0.89208984	+12.61230469	-12.17285156	+11.05224609	+1272	+6.86865234	-9.11425781	-0.79101563	+62.66601563	+6.02050781	-28.54248047	+1700
+1458240595.11590000	+9.06152344	-5.58105469	-1.12500000	+57.59033203	-0.70312500	-68.33496094	+1332	+9.10107422	-4.73291016	-0.89208984	+12.61230469	-12.17285156	+11.05224609	+1272	+6.86865234	-9.11425781	-0.79101563	+62.64404297	+5.97656250	-28.56445313	+1700
+1458240595.11999990	+9.06152344	-5.57666016	-1.12500000	+57.59033203	-0.70312500	-68.33496094	+1332	+9.10107422	-4.73291016	-0.88769531	+12.59033203	-12.19482422	+11.05224609	+1272	+6.87304688	-9.11425781	-0.79101563	+62.64404297	+5.95458984	-28.56445313	+1700
+1458240595.12420010	+9.06152344	-5.57666016	-1.12500000	+57.59033203	-0.72509766	-68.33496094	+1332	+9.10107422	-4.73291016	-0.88769531	+12.59033203	-12.21679688	+11.07421875	+1272	+6.87304688	-9.11425781	-0.79101563	+62.62207031	+5.93261719	-28.58642578	+1700
+1458240595.13249990	+9.06591797	-5.57666016	-1.12060547	+57.61230469	-0.79101563	-68.35693359	+1336	+9.10546875	-4.73291016	-0.88330078	+12.56835938	-12.30468750	+11.11816406	+1276	+6.88623047	-9.10986328	-0.78662109	+62.60009766	+5.80078125	-28.74023438	+1704
+1458240595.13669990	+9.06591797	-5.57666016	-1.11621094	+57.61230469	-0.83496094	-68.37890625	+1336	+9.10986328	-4.72851563	-0.87890625	+12.54638672	-12.37060547	+11.14013672	+1280	+6.89501953	-9.10546875	-0.78222656	+62.57812500	+5.73486328	-28.80615234	+1708
+1458240595.14080000	+9.07470703	-5.57666016	-1.11181641	+57.63427734	-0.94482422	-68.40087891	+1336	+9.11865234	-4.72851563	-0.86572266	+12.50244141	-12.54638672	+11.20605469	+1284	+6.91259766	-9.10107422	-0.77783203	+62.55615234	+5.58105469	-28.95996094	+1716
+1458240595.14920000	+9.08789063	-5.57226563	-1.09863281	+57.65625000	-1.20849609	-68.51074219	+1344	+9.13623047	-4.71972656	-0.84375000	+12.39257813	-12.89794922	+11.35986328	+1292	+6.93896484	-9.09228516	-0.76464844	+62.46826172	+5.29541016	-29.26757813	+1728
+1458240595.15330000	+9.10546875	-5.56787109	-1.08105469	+57.67822266	-1.49414063	-68.62060547	+1348	+9.15380859	-4.71533203	-0.82177734	+12.26074219	-13.27148438	+11.49169922	+1304	+6.95654297	-9.08789063	-0.76025391	+62.35839844	+5.05371094	-29.46533203	+1736
+1458240595.15750000	+9.11865234	-5.56347656	-1.06787109	+57.70019531	-1.75781250	-68.73046875	+1356	+9.17138672	-4.71093750	-0.79980469	+12.15087891	-13.55712891	+11.60156250	+1312	+6.96533203	-9.08789063	-0.75585938	+62.24853516	+4.87792969	-29.61914063	+1744
+1458240595.16170000	+9.13183594	-5.55908203	-1.05029297	+57.72216797	-1.99951172	-68.84033203	+1360	+9.18457031	-4.70654297	-0.78222656	+12.06298828	-13.82080078	+11.68945313	+1320	+6.96972656	-9.08349609	-0.75585938	+62.13867188	+4.70214844	-29.75097656	+1748
+1458240595.16580010	+9.15380859	-5.55029297	-1.02832031	+57.76611328	-2.39501953	-69.03808594	+1368	+9.20214844	-4.70654297	-0.76025391	+11.90917969	-14.17236328	+11.79931641	+1328	+6.97851563	-9.08349609	-0.75585938	+62.00683594	+4.46044922	-29.88281250	+1752
+1458240595.17420010	+9.18457031	-5.54150391	-0.99316406	+57.83203125	-2.96630859	-69.30175781	+1384	+9.22851563	-4.69775391	-0.72509766	+11.68945313	-14.67773438	+11.97509766	+1344	+6.98291016	-9.08349609	-0.76464844	+61.69921875	+4.06494141	-30.08056641	+1756
+1458240595.17829990	+9.19775391	-5.53271484	-0.97119141	+57.85400391	-3.27392578	-69.43359375	+1392	+9.24169922	-4.69335938	-0.70751953	+11.55761719	-14.94140625	+12.04101563	+1352	+6.98730469	-9.07910156	-0.76904297	+61.52343750	+3.80126953	-30.16845703	+1760
+1458240595.18249990	+9.21093750	-5.52832031	-0.95800781	+57.87597656	-3.53759766	-69.54345703	+1400	+9.25048828	-4.68896484	-0.68994141	+11.42578125	-15.18310547	+12.12890625	+1356	+6.99169922	-9.07910156	-0.77343750	+61.36962891	+3.58154297	-30.25634766	+1760
+1458240595.18670010	+9.22412109	-5.51953125	-0.94042969	+57.89794922	-3.80126953	-69.67529297	+1408	+9.26367188	-4.68457031	-0.67236328	+11.31591797	-15.44677734	+12.19482422	+1364	+6.99609375	-9.07910156	-0.77783203	+61.21582031	+3.36181641	-30.36621094	+1760
+1458240595.19080000	+9.24169922	-5.51513672	-0.92285156	+57.89794922	-4.06494141	-69.78515625	+1416	+9.27685547	-4.68017578	-0.65478516	+11.18408203	-15.71044922	+12.28271484	+1376	+7.00048828	-9.07470703	-0.78222656	+61.04003906	+3.09814453	-30.47607422	+1760
+1458240595.19499990	+9.25488281	-5.51074219	-0.90527344	+57.91992188	-4.32861328	-69.89501953	+1424	+9.29003906	-4.67578125	-0.63720703	+11.05224609	-15.95214844	+12.37060547	+1384	+7.00488281	-9.07470703	-0.78662109	+60.88623047	+2.85644531	-30.54199219	+1760
+1458240595.19919990	+9.26806641	-5.50634766	-0.88769531	+57.91992188	-4.59228516	-69.98291016	+1436	+9.30322266	-4.66699219	-0.61523438	+10.92041016	-16.21582031	+12.45849609	+1392	+7.00927734	-9.07031250	-0.79101563	+60.71044922	+2.59277344	-30.60791016	+1760
+1458240595.20750000	+9.29882813	-5.49316406	-0.85693359	+57.85400391	-5.14160156	-70.13671875	+1452	+9.32958984	-4.65380859	-0.58007813	+10.70068359	-16.69921875	+12.70019531	+1408	+7.02685547	-9.06152344	-0.79980469	+60.42480469	+2.06542969	-30.76171875	+1764
+1458240595.21160010	+9.31640625	-5.48437500	-0.83935547	+57.85400391	-5.40527344	-70.20263672	+1464	+9.33837891	-4.64501953	-0.56250000	+10.56884766	-16.96289063	+12.83203125	+1416	+7.03564453	-9.05712891	-0.80419922	+60.31494141	+1.80175781	-30.87158203	+1764
+1458240595.21580000	+9.33398438	-5.48437500	-0.82617188	+57.72216797	-5.71289063	-70.24658203	+1472	+9.35156250	-4.63623047	-0.54052734	+10.50292969	-17.22656250	+12.98583984	+1424	+7.04882813	-9.04833984	-0.80419922	+60.20507813	+1.53808594	-30.95947266	+1764
+1458240595.22000000	+9.35156250	-5.47998047	-0.80859375	+57.63427734	-5.97656250	-70.26855469	+1484	+9.36474609	-4.62744141	-0.52294922	+10.41503906	-17.46826172	+13.13964844	+1432	+7.06201172	-9.03955078	-0.80419922	+60.11718750	+1.27441406	-31.06933594	+1768
+1458240595.22410010	+9.36914063	-5.47119141	-0.79541016	+57.52441406	-6.24023438	-70.31250000	+1492	+9.37353516	-4.61865234	-0.50537109	+10.30517578	-17.73193359	+13.29345703	+1440	+7.07958984	-9.03076172	-0.80419922	+60.02929688	+1.01074219	-31.20117188	+1768
+1458240595.22830010	+9.39111328	-5.47119141	-0.77783203	+57.32666016	-6.52587891	-70.33447266	+1504	+9.38232422	-4.60107422	-0.48339844	+10.32714844	-17.97363281	+13.46923828	+1452	+7.09716797	-9.02197266	-0.80859375	+59.94140625	+0.72509766	-31.31103516	+1772
+1458240595.23250010	+9.40869141	-5.46679688	-0.76464844	+57.17285156	-6.76757813	-70.35644531	+1512	+9.39550781	-4.58789063	-0.46582031	+10.30517578	-18.23730469	+13.64501953	+1456	+7.11474609	-9.01318359	-0.80419922	+59.87548828	+0.46142578	-31.44287109	+1776
+1458240595.24079990	+9.45263672	-5.46240234	-0.73828125	+56.77734375	-7.29492188	-70.33447266	+1536	+9.41308594	-4.55712891	-0.43066406	+10.37109375	-18.74267578	+13.99658203	+1472	+7.14990234	-8.99560547	-0.80859375	+59.72167969	-0.10986328	-31.68457031	+1784
+1458240595.24499990	+9.47021484	-5.45361328	-0.72949219	+56.57958984	-7.53662109	-70.33447266	+1548	+9.42187500	-4.53955078	-0.40869141	+10.43701172	-19.02832031	+14.17236328	+1480	+7.17187500	-8.98242188	-0.80859375	+59.67773438	-0.41748047	-31.86035156	+1788
+1458240595.24910000	+9.49658203	-5.44921875	-0.71630859	+56.40380859	-7.77832031	-70.31250000	+1564	+9.43066406	-4.52197266	-0.39111328	+10.48095703	-19.31396484	+14.37011719	+1488	+7.19384766	-8.96923828	-0.81298828	+59.63378906	-0.72509766	-32.01416016	+1796
+1458240595.25330000	+9.51855469	-5.44921875	-0.69873047	+56.18408203	-8.02001953	-70.35644531	+1576	+9.43505859	-4.50000000	-0.37353516	+10.63476563	-19.57763672	+14.52392578	+1492	+7.21142578	-8.96044922	-0.81738281	+59.56787109	-1.01074219	-32.18994141	+1800
+1458240595.25749990	+9.54052734	-5.44482422	-0.68115234	+55.98632813	-8.26171875	-70.40039063	+1592	+9.44384766	-4.47802734	-0.35156250	+10.78857422	-19.90722656	+14.65576172	+1500	+7.23339844	-8.94726563	-0.81738281	+59.50195313	-1.31835938	-32.38769531	+1808
+1458240595.26580000	+9.58886719	-5.43164063	-0.65917969	+55.59082031	-8.70117188	-70.44433594	+1620	+9.46142578	-4.43847656	-0.32080078	+11.14013672	-20.47851563	+14.91943359	+1512	+7.27294922	-8.92968750	-0.83056641	+59.32617188	-1.95556641	-32.73925781	+1816
+1458240595.27000000	+9.61083984	-5.42724609	-0.64599609	+55.43701172	-8.94287109	-70.53222656	+1636	+9.46582031	-4.41210938	-0.29882813	+11.35986328	-20.80810547	+15.00732422	+1520	+7.29492188	-8.92089844	-0.83496094	+59.23828125	-2.26318359	-32.98095703	+1820
+1458240595.27410010	+9.63720703	-5.41845703	-0.63720703	+55.28320313	-9.18457031	-70.55419922	+1652	+9.47460938	-4.39013672	-0.28564453	+11.57958984	-21.13769531	+15.13916016	+1524	+7.31250000	-8.91210938	-0.84814453	+59.15039063	-2.63671875	-33.13476563	+1828
+1458240595.27830000	+9.66357422	-5.41406250	-0.62402344	+55.10742188	-9.42626953	-70.68603516	+1668	+9.47900391	-4.36816406	-0.26806641	+11.79931641	-21.44531250	+15.18310547	+1528	+7.33007813	-8.90332031	-0.86132813	+58.99658203	-2.94433594	-33.33251953	+1828
+1458240595.28660010	+9.72070313	-5.39648438	-0.59765625	+54.84375000	-9.90966797	-70.90576172	+1700	+9.49658203	-4.31542969	-0.23730469	+12.32666016	-22.14843750	+15.27099609	+1540	+7.36523438	-8.88574219	-0.88769531	+58.75488281	-3.62548828	-33.77197266	+1836
+1458240595.29080010	+9.74267578	-5.39208984	-0.58447266	+54.66796875	-10.15136719	-71.08154297	+1716	+9.50537109	-4.29345703	-0.22412109	+12.59033203	-22.52197266	+15.27099609	+1544	+7.38281250	-8.88134766	-0.90087891	+58.57910156	-3.93310547	-33.99169922	+1836
+1458240595.29489990	+9.77343750	-5.38330078	-0.56689453	+54.55810547	-10.39306641	-71.27929688	+1736	+9.51416016	-4.26708984	-0.20654297	+12.87597656	-22.89550781	+15.24902344	+1552	+7.40039063	-8.87695313	-0.91406250	+58.42529297	-4.26269531	-34.25537109	+1836
+1458240595.29909990	+9.80419922	-5.37451172	-0.55810547	+54.42626953	-10.65673828	-71.41113281	+1756	+9.52734375	-4.24072266	-0.19335938	+13.18359375	-23.26904297	+15.24902344	+1556	+7.42236328	-8.86816406	-0.92724609	+58.24951172	-4.61425781	-34.47509766	+1836
+1458240595.30329990	+9.83496094	-5.37451172	-0.54931641	+54.18457031	-10.89843750	-71.60888672	+1772	+9.53613281	-4.21435547	-0.18017578	+13.49121094	-23.68652344	+15.18310547	+1560	+7.43994141	-8.86376953	-0.94482422	+58.02978516	-4.94384766	-34.71679688	+1836
+1458240595.30740000	+9.86572266	-5.36132813	-0.53613281	+54.03076172	-11.16210938	-71.82861328	+1792	+9.54931641	-4.18359375	-0.16699219	+13.82080078	-24.12597656	+15.09521484	+1568	+7.46630859	-8.85498047	-0.96240234	+57.85400391	-5.27343750	-34.98046875	+1832
+1458240595.31580000	+9.93603516	-5.35693359	-0.51416016	+53.59130859	-11.68945313	-72.26806641	+1828	+9.58007813	-4.12646484	-0.14941406	+14.52392578	-25.04882813	+14.85351563	+1580	+7.51464844	-8.84619141	-0.99316406	+57.45849609	-5.93261719	-35.52978516	+1828
+1458240595.31990000	+9.97119141	-5.34814453	-0.50097656	+53.37158203	-11.97509766	-72.53173828	+1852	+9.59765625	-4.09570313	-0.13623047	+14.89746094	-25.53222656	+14.65576172	+1584	+7.54541016	-8.83300781	-1.01074219	+57.30468750	-6.26220703	-35.85937500	+1828
+1458240595.32410000	+10.01074219	-5.34375000	-0.49658203	+53.15185547	-12.23876953	-72.72949219	+1872	+9.61962891	-4.06494141	-0.13623047	+15.24902344	-25.94970703	+14.50195313	+1588	+7.58056641	-8.81982422	-1.02392578	+57.15087891	-6.61376953	-36.18896484	+1824
+1458240595.32830000	+10.05029297	-5.34814453	-0.48779297	+52.80029297	-12.52441406	-73.03710938	+1892	+9.64599609	-4.03417969	-0.12744141	+15.68847656	-26.58691406	+14.15039063	+1596	+7.61132813	-8.81542969	-1.03271484	+56.93115234	-6.89941406	-36.56250000	+1820
+1458240595.33240010	+10.08984375	-5.34814453	-0.47900391	+52.51464844	-12.81005859	-73.34472656	+1912	+9.66796875	-3.99902344	-0.11865234	+16.12792969	-27.15820313	+13.82080078	+1604	+7.65527344	-8.80224609	-1.04150391	+56.79931641	-7.22900391	-37.00195313	+1820
+1458240595.34080000	+10.17333984	-5.34814453	-0.46582031	+51.85546875	-13.40332031	-73.93798828	+1956	+9.72509766	-3.94628906	-0.12744141	+16.89697266	-28.21289063	+13.09570313	+1612	+7.73876953	-8.78027344	-1.07226563	+56.44775391	-7.88818359	-37.83691406	+1812
+1458240595.34489990	+10.21728516	-5.34814453	-0.45703125	+51.52587891	-13.73291016	-74.33349609	+1984	+9.75146484	-3.91113281	-0.12744141	+17.31445313	-28.78417969	+12.65625000	+1620	+7.78710938	-8.76269531	-1.08105469	+56.33789063	-8.21777344	-38.34228516	+1812
+1458240595.34910010	+10.26562500	-5.34814453	-0.45703125	+51.17431641	-14.06250000	-74.61914063	+2008	+9.78662109	-3.88037109	-0.14062500	+17.68798828	-29.20166016	+12.32666016	+1628	+7.83544922	-8.74511719	-1.09423828	+56.22802734	-8.56933594	-38.80371094	+1812
+1458240595.35330010	+10.30957031	-5.34814453	-0.45263672	+50.82275391	-14.39208984	-75.05859375	+2036	+9.81298828	-3.86718750	-0.14941406	+17.97363281	-29.75097656	+11.82128906	+1628	+7.88378906	-8.73632813	-1.10742188	+56.05224609	-8.85498047	-39.33105469	+1812
+1458240595.35739990	+10.35351563	-5.34814453	-0.44384766	+50.47119141	-14.72167969	-75.49804688	+2064	+9.84814453	-3.83642578	-0.15380859	+18.36914063	-30.30029297	+11.31591797	+1636	+7.93652344	-8.71875000	-1.11621094	+55.94238281	-9.16259766	-39.90234375	+1808
+1458240595.36159990	+10.40185547	-5.35253906	-0.44824219	+50.09765625	-15.05126953	-75.87158203	+2092	+9.88769531	-3.80566406	-0.17578125	+18.74267578	-30.76171875	+10.85449219	+1648	+7.99365234	-8.70117188	-1.13818359	+55.83251953	-9.49218750	-40.40771484	+1808
+1458240595.36570000	+10.45019531	-5.34814453	-0.44384766	+49.76806641	-15.38085938	-76.35498047	+2120	+9.91845703	-3.79248047	-0.18896484	+19.00634766	-31.31103516	+10.30517578	+1652	+8.04199219	-8.68798828	-1.15576172	+55.63476563	-9.77783203	-40.97900391	+1808
+1458240595.37410000	+10.54687500	-5.35253906	-0.44824219	+49.06494141	-16.04003906	-77.27783203	+2180	+10.00195313	-3.73095703	-0.22412109	+19.77539063	-32.36572266	+9.16259766	+1672	+8.15185547	-8.64843750	-1.19970703	+55.34912109	-10.39306641	-42.03369141	+1808
+1458240595.37820010	+10.59521484	-5.34814453	-0.45263672	+48.77929688	-16.36962891	-77.78320313	+2208	+10.04150391	-3.71777344	-0.25048828	+19.97314453	-32.84912109	+8.61328125	+1680	+8.20019531	-8.63525391	-1.22607422	+55.12939453	-10.65673828	-42.56103516	+1804
+1458240595.38240000	+10.64355469	-5.34375000	-0.46142578	+48.47167969	-16.67724609	-78.26660156	+2240	+10.08105469	-3.69140625	-0.27685547	+20.28076172	-33.33251953	+8.04199219	+1692	+8.24853516	-8.61767578	-1.25683594	+54.93164063	-10.92041016	-43.06640625	+1804
+1458240595.38660000	+10.69628906	-5.34375000	-0.46582031	+48.14208984	-16.98486328	-78.72802734	+2272	+10.13378906	-3.66064453	-0.30322266	+20.63232422	-33.83789063	+7.42675781	+1704	+8.30126953	-8.60009766	-1.29638672	+54.71191406	-11.20605469	-43.52783203	+1804
+1458240595.39070010	+10.74462891	-5.33935547	-0.47460938	+47.85644531	-17.29248047	-79.21142578	+2304	+10.17773438	-3.64306641	-0.32958984	+20.80810547	-34.27734375	+6.89941406	+1716	+8.34521484	-8.58251953	-1.33154297	+54.44824219	-11.42578125	-44.01123047	+1800
+1458240595.39490010	+10.79736328	-5.33496094	-0.48779297	+47.52685547	-17.55615234	-79.65087891	+2332	+10.22167969	-3.61669922	-0.36474609	+21.07177734	-34.69482422	+6.32812500	+1732	+8.38916016	-8.56494141	-1.37109375	+54.16259766	-11.62353516	-44.40673828	+1800
+1458240595.40319990	+10.90283203	-5.32177734	-0.51416016	+46.88964844	-18.10546875	-80.52978516	+2392	+10.32714844	-3.56835938	-0.43066406	+21.48925781	-35.52978516	+5.22949219	+1756	+8.47265625	-8.53417969	-1.46777344	+53.52539063	-12.01904297	-45.13183594	+1800
+1458240595.40739990	+10.95996094	-5.31738281	-0.54052734	+46.56005859	-18.32519531	-80.85937500	+2424	+10.37548828	-3.53759766	-0.47460938	+21.66503906	-35.85937500	+4.74609375	+1776	+8.51660156	-8.51220703	-1.52050781	+53.21777344	-12.17285156	-45.41748047	+1808
+1458240595.41160010	+11.01708984	-5.30859375	-0.55371094	+46.23046875	-18.56689453	-81.27685547	+2448	+10.43261719	-3.51123047	-0.50537109	+21.90673828	-36.29882813	+4.15283203	+1788	+8.56054688	-8.49462891	-1.57763672	+52.88818359	-12.32666016	-45.72509766	+1816
+1458240595.41570000	+11.06982422	-5.30419922	-0.57568359	+45.87890625	-18.78662109	-81.60644531	+2476	+10.48535156	-3.48486328	-0.54492188	+21.99462891	-36.60644531	+3.73535156	+1804	+8.60009766	-8.47705078	-1.63037109	+52.51464844	-12.48046875	-46.01074219	+1824
+1458240595.41989990	+11.12695313	-5.29541016	-0.60644531	+45.50537109	-18.98437500	-81.87011719	+2504	+10.54248047	-3.45849609	-0.59326172	+22.10449219	-36.87011719	+3.29589844	+1824	+8.64404297	-8.45068359	-1.69189453	+52.16308594	-12.59033203	-46.23046875	+1840
+1458240595.42409990	+11.18847656	-5.29101563	-0.62402344	+45.13183594	-19.18212891	-82.24365234	+2524	+10.60400391	-3.43212891	-0.62841797	+22.28027344	-37.24365234	+2.76855469	+1840	+8.69238281	-8.42871094	-1.74902344	+51.83349609	-12.70019531	-46.49414063	+1852
+1458240595.42820000	+11.24560547	-5.28222656	-0.65039063	+44.71435547	-19.40185547	-82.48535156	+2548	+10.66113281	-3.40576172	-0.67236328	+22.34619141	-37.50732422	+2.39501953	+1856	+8.73632813	-8.40673828	-1.80175781	+51.45996094	-12.78808594	-46.75781250	+1864
+1458240595.43240000	+11.30273438	-5.27783203	-0.68554688	+44.27490234	-19.55566406	-82.68310547	+2572	+10.71826172	-3.37500000	-0.72509766	+22.41210938	-37.72705078	+1.99951172	+1876	+8.78466797	-8.37597656	-1.86767578	+51.13037109	-12.87597656	-46.95556641	+1884
+1458240595.44070010	+11.42578125	-5.26025391	-0.75146484	+43.37402344	-19.90722656	-83.12255859	+2620	+10.84130859	-3.31347656	-0.81298828	+22.58789063	-38.29833984	+1.16455078	+1912	+8.88574219	-8.32324219	-1.97753906	+50.44921875	-13.07373047	-47.46093750	+1916
+1458240595.44490000	+11.48730469	-5.25585938	-0.78662109	+42.86865234	-20.08300781	-83.29833984	+2648	+10.90283203	-3.28710938	-0.86572266	+22.63183594	-38.51806641	+0.79101563	+1932	+8.94287109	-8.28808594	-2.03906250	+50.20751953	-13.18359375	-47.68066406	+1940
+1458240595.44899990	+11.54882813	-5.25146484	-0.81738281	+42.36328125	-20.28076172	-83.51806641	+2672	+10.96875000	-3.25634766	-0.90966797	+22.71972656	-38.82568359	+0.32958984	+1948	+9.00878906	-8.24853516	-2.08740234	+49.96582031	-13.29345703	-47.98828125	+1956
+1458240595.45320010	+11.61035156	-5.24267578	-0.85253906	+41.90185547	-20.47851563	-83.71582031	+2696	+11.03027344	-3.22119141	-0.95800781	+22.78564453	-39.06738281	-0.02197266	+1968	+9.06152344	-8.21777344	-2.14013672	+49.65820313	-13.40332031	-48.31787109	+1972
+1458240595.45740010	+11.67187500	-5.23828125	-0.89208984	+41.37451172	-20.65429688	-83.91357422	+2720	+11.09179688	-3.19042969	-1.01513672	+22.85156250	-39.28710938	-0.41748047	+1988	+9.13183594	-8.17822266	-2.19287109	+49.46044922	-13.53515625	-48.60351563	+1992
+1458240595.46569990	+11.79931641	-5.22509766	-0.96679688	+40.36376953	-21.04980469	-84.33105469	+2768	+11.22363281	-3.12451172	-1.11181641	+23.02734375	-39.85839844	-1.29638672	+2024	+9.26367188	-8.09912109	-2.28955078	+49.02099609	-13.79882813	-49.32861328	+2020
+1458240595.46989990	+11.86523438	-5.22070313	-1.00634766	+39.83642578	-21.24755859	-84.55078125	+2792	+11.28955078	-3.09375000	-1.16455078	+23.09326172	-40.10009766	-1.71386719	+2044	+9.33837891	-8.05517578	-2.34228516	+48.86718750	-13.95263672	-49.65820313	+2032
+1458240595.47400000	+11.92675781	-5.21191406	-1.04589844	+39.30908203	-21.44531250	-84.79248047	+2812	+11.35546875	-3.06298828	-1.21289063	+23.20312500	-40.42968750	-2.21923828	+2060	+9.41308594	-8.01123047	-2.38623047	+48.71337891	-14.15039063	-50.03173828	+2044
+1458240595.47820000	+11.99267578	-5.19433594	-1.08105469	+38.89160156	-21.68701172	-85.05615234	+2836	+11.42138672	-3.02343750	-1.26562500	+23.33496094	-40.71533203	-2.65869141	+2076	+9.47460938	-7.97167969	-2.43457031	+48.49365234	-14.30419922	-50.44921875	+2052
+1458240595.48239990	+12.05419922	-5.18554688	-1.12060547	+38.43017578	-21.90673828	-85.34179688	+2856	+11.48730469	-2.98828125	-1.32275391	+23.42285156	-40.97900391	-3.12011719	+2096	+9.54931641	-7.92333984	-2.48730469	+48.33984375	-14.47998047	-50.80078125	+2064
+1458240595.48650000	+12.12011719	-5.17236328	-1.15576172	+37.94677734	-22.14843750	-85.64941406	+2876	+11.55322266	-2.95312500	-1.36669922	+23.59863281	-41.33056641	-3.69140625	+2112	+9.62402344	-7.87939453	-2.53564453	+48.18603516	-14.67773438	-51.21826172	+2076
+1458240595.49490000	+12.24755859	-5.13720703	-1.23046875	+37.17773438	-22.63183594	-86.30859375	+2916	+11.68945313	-2.87841797	-1.47656250	+23.90625000	-41.90185547	-4.70214844	+2148	+9.75585938	-7.79589844	-2.63671875	+47.79052734	-15.00732422	-52.00927734	+2088
+1458240595.49900010	+12.31347656	-5.11523438	-1.25683594	+36.78222656	-22.87353516	-86.70410156	+2936	+11.75976563	-2.84326172	-1.51611328	+24.12597656	-42.29736328	-5.33935547	+2164	+9.82617188	-7.74755859	-2.68945313	+47.61474609	-15.18310547	-52.40478516	+2096
+1458240595.50320010	+12.37500000	-5.08886719	-1.29199219	+36.47460938	-23.13720703	-87.05566406	+2960	+11.82568359	-2.79931641	-1.56884766	+24.30175781	-42.60498047	-5.84472656	+2184	+9.88330078	-7.70800781	-2.74658203	+47.35107422	-15.35888672	-52.77832031	+2104
+1458240595.50740000	+12.44091797	-5.06250000	-1.32714844	+36.12304688	-23.37890625	-87.42919922	+2980	+11.89599609	-2.75976563	-1.62158203	+24.47753906	-42.89062500	-6.39404297	+2200	+9.94482422	-7.66845703	-2.80810547	+47.10937500	-15.51269531	-53.08593750	+2112
+1458240595.51149990	+12.50244141	-5.03613281	-1.34912109	+35.81542969	-23.66455078	-87.86865234	+3000	+11.96630859	-2.72460938	-1.66113281	+24.71923828	-43.28613281	-7.09716797	+2216	+10.01074219	-7.62451172	-2.86523438	+46.88964844	-15.66650391	-53.45947266	+2120
+1458240595.51570010	+12.56396484	-5.00097656	-1.37548828	+35.55175781	-23.95019531	-88.24218750	+3024	+12.03222656	-2.67626953	-1.70947266	+24.96093750	-43.59375000	-7.62451172	+2232	+10.06347656	-7.58496094	-2.92236328	+46.60400391	-15.82031250	-53.78906250	+2132
+1458240595.51979990	+12.62548828	-4.97021484	-1.41064453	+35.24414063	-24.16992188	-88.59375000	+3048	+12.10253906	-2.63671875	-1.76220703	+25.13671875	-43.87939453	-8.21777344	+2252	+10.12060547	-7.54101563	-2.99267578	+46.34033203	-15.93017578	-54.05273438	+2144
+1458240595.52399990	+12.69140625	-4.93505859	-1.42822266	+34.98046875	-24.49951172	-89.07714844	+3068	+12.17285156	-2.59716797	-1.79296875	+25.44433594	-44.29687500	-8.94287109	+2264	+10.17773438	-7.50146484	-3.04541016	+46.09863281	-16.04003906	-54.42626953	+2160
+1458240595.52819990	+12.75292969	-4.89990234	-1.45019531	+34.73876953	-24.78515625	-89.42871094	+3092	+12.24316406	-2.54882813	-1.83691406	+25.68603516	-44.60449219	-9.47021484	+2280	+10.23046875	-7.46191406	-3.10693359	+45.83496094	-16.19384766	-54.75585938	+2172
+1458240595.53230000	+12.81884766	-4.86474609	-1.48095703	+34.43115234	-25.00488281	-89.75830078	+3120	+12.31347656	-2.50488281	-1.88525391	+25.88378906	-44.84619141	-10.04150391	+2300	+10.28759766	-7.41796875	-3.17285156	+45.57128906	-16.28173828	-54.99755859	+2192
+1458240595.54070000	+12.94189453	-4.79003906	-1.52050781	+33.85986328	-25.59814453	-90.48339844	+3168	+12.45410156	-2.41259766	-1.95556641	+26.41113281	-45.50537109	-11.27197266	+2332	+10.40185547	-7.33447266	-3.28271484	+45.04394531	-16.54541016	-55.63476563	+2228
+1458240595.54480000	+13.00341797	-4.75488281	-1.54687500	+33.53027344	-25.83984375	-90.74707031	+3196	+12.52001953	-2.36865234	-2.00390625	+26.58691406	-45.72509766	-11.79931641	+2348	+10.45898438	-7.28613281	-3.34863281	+44.80224609	-16.67724609	-55.85449219	+2248
+1458240595.54900000	+13.06933594	-4.72412109	-1.56005859	+33.22265625	-26.16943359	-91.09863281	+3220	+12.59033203	-2.32910156	-2.03027344	+26.87255859	-46.09863281	-12.50244141	+2360	+10.52490234	-7.24218750	-3.39697266	+44.62646484	-16.83105469	-56.22802734	+2268
+1458240595.55320000	+13.12646484	-4.68457031	-1.58203125	+32.87109375	-26.45507813	-91.29638672	+3248	+12.66064453	-2.27197266	-2.06982422	+27.11425781	-46.34033203	-12.96386719	+2376	+10.58642578	-7.18945313	-3.44531250	+44.40673828	-17.00683594	-56.53564453	+2288
+1458240595.55730010	+13.18798828	-4.65380859	-1.61279297	+32.47558594	-26.67480469	-91.49414063	+3276	+12.72656250	-2.23242188	-2.11376953	+27.29003906	-46.56005859	-13.49121094	+2392	+10.65234375	-7.13671875	-3.50244141	+44.23095703	-17.16064453	-56.77734375	+2312
+1458240595.56150010	+13.25390625	-4.62744141	-1.63037109	+32.08007813	-26.98242188	-91.77978516	+3300	+12.79687500	-2.18847656	-2.13574219	+27.53173828	-46.86767578	-14.12841797	+2404	+10.72265625	-7.08837891	-3.53759766	+44.12109375	-17.38037109	-57.19482422	+2328
+1458240595.56570010	+13.31542969	-4.59228516	-1.65673828	+31.66259766	-27.22412109	-91.88964844	+3324	+12.86279297	-2.13134766	-2.17968750	+27.75146484	-47.06542969	-14.54589844	+2424	+10.79296875	-7.03125000	-3.57714844	+43.96728516	-17.62207031	-57.50244141	+2348
+1458240595.56979990	+13.37695313	-4.56591797	-1.68750000	+31.17919922	-27.44384766	-91.97753906	+3348	+12.92871094	-2.09179688	-2.22363281	+27.90527344	-47.24121094	-14.98535156	+2436	+10.86767578	-6.97412109	-3.62548828	+43.83544922	-17.86376953	-57.74414063	+2364
+1458240595.57399990	+13.43408203	-4.54394531	-1.70947266	+30.69580078	-27.72949219	-92.13134766	+3372	+12.99462891	-2.04785156	-2.25000000	+28.10302734	-47.50488281	-15.53466797	+2452	+10.94238281	-6.91699219	-3.66064453	+43.74755859	-18.12744141	-58.11767578	+2376
+1458240595.57820010	+13.49121094	-4.50878906	-1.74023438	+30.25634766	-27.97119141	-92.17529297	+3392	+13.06054688	-1.99072266	-2.28955078	+28.30078125	-47.68066406	-15.93017578	+2468	+11.01708984	-6.85107422	-3.69580078	+43.63769531	-18.41308594	-58.42529297	+2388
+1458240595.58229990	+13.54833984	-4.48242188	-1.77099609	+29.72900391	-28.19091797	-92.19726563	+3412	+13.12646484	-1.94677734	-2.32910156	+28.43261719	-47.83447266	-16.34765625	+2484	+11.09179688	-6.78955078	-3.73535156	+43.54980469	-18.69873047	-58.68896484	+2400
+1458240595.59069990	+13.66699219	-4.42529297	-1.81933594	+28.76220703	-28.74023438	-92.32910156	+3448	+13.25390625	-1.84570313	-2.39062500	+28.85009766	-48.25195313	-17.24853516	+2512	+11.25000000	-6.66210938	-3.78808594	+43.41796875	-19.35791016	-59.37011719	+2412
+1458240595.59480000	+13.72851563	-4.39892578	-1.85009766	+28.27880859	-28.98193359	-92.35107422	+3464	+13.31982422	-1.80175781	-2.43017578	+29.02587891	-48.38378906	-17.68798828	+2528	+11.32470703	-6.60058594	-3.82324219	+43.33007813	-19.66552734	-59.63378906	+2416
+1458240595.59900000	+13.78564453	-4.37255859	-1.86767578	+27.77343750	-29.24560547	-92.43896484	+3480	+13.37695313	-1.75341797	-2.45214844	+29.26757813	-48.60351563	-18.21533203	+2540	+11.40380859	-6.53906250	-3.85400391	+43.26416016	-19.97314453	-59.94140625	+2416
+1458240595.60310010	+13.83837891	-4.33300781	-1.88964844	+27.33398438	-29.53125000	-92.46093750	+3496	+13.44287109	-1.69628906	-2.48291016	+29.53125000	-48.77929688	-18.63281250	+2556	+11.47412109	-6.47314453	-3.88476563	+43.17626953	-20.30273438	-60.18310547	+2416
+1458240595.60730000	+13.89550781	-4.30224609	-1.91601563	+26.87255859	-29.77294922	-92.46093750	+3508	+13.50439453	-1.65234375	-2.51806641	+29.75097656	-48.91113281	-19.09423828	+2572	+11.54443359	-6.41601563	-3.92431641	+43.04443359	-20.61035156	-60.40283203	+2416
+1458240595.61150000	+13.94824219	-4.26708984	-1.92480469	+26.41113281	-30.08056641	-92.52685547	+3524	+13.56591797	-1.60400391	-2.53564453	+30.01464844	-49.13085938	-19.64355469	+2584	+11.61474609	-6.35449219	-3.95947266	+42.93457031	-20.91796875	-60.64453125	+2416
+1458240595.61560010	+14.00537109	-4.22314453	-1.93359375	+26.05957031	-30.45410156	-92.63671875	+3536	+13.62744141	-1.54248047	-2.55761719	+30.36621094	-49.35058594	-20.14892578	+2600	+11.67626953	-6.29296875	-3.99023438	+42.82470703	-21.22558594	-60.90820313	+2416
+1458240595.61980010	+14.05810547	-4.18359375	-1.94238281	+25.68603516	-30.78369141	-92.72460938	+3552	+13.68896484	-1.49414063	-2.57519531	+30.69580078	-49.54833984	-20.72021484	+2612	+11.74218750	-6.24023438	-4.02539063	+42.69287109	-21.48925781	-61.14990234	+2416
+1458240595.62400010	+14.11083984	-4.13964844	-1.93798828	+25.33447266	-31.15722656	-92.87841797	+3568	+13.75048828	-1.44140625	-2.58837891	+31.11328125	-49.79003906	-21.40136719	+2624	+11.80371094	-6.18310547	-4.06054688	+42.56103516	-21.73095703	-61.41357422	+2416
+1458240595.62809990	+14.16796875	-4.08691406	-1.93359375	+25.07080078	-31.57470703	-93.01025391	+3588	+13.81201172	-1.37988281	-2.59716797	+31.55273438	-50.03173828	-21.99462891	+2640	+11.86083984	-6.12597656	-4.10009766	+42.45117188	-21.99462891	-61.63330078	+2420
+1458240595.63649990	+14.26904297	-3.99902344	-1.92041016	+24.45556641	-32.36572266	-93.31787109	+3632	+13.93505859	-1.27880859	-2.61035156	+32.43164063	-50.53710938	-23.40087891	+2668	+11.97509766	-6.02929688	-4.17919922	+42.12158203	-22.41210938	-62.07275391	+2432
+1458240595.64060000	+14.31738281	-3.94189453	-1.90722656	+24.21386719	-32.80517578	-93.44970703	+3660	+13.99658203	-1.21728516	-2.61035156	+32.95898438	-50.82275391	-24.08203125	+2684	+12.02783203	-5.97656250	-4.21435547	+41.98974609	-22.65380859	-62.29248047	+2440
+1458240595.64479990	+14.36572266	-3.89794922	-1.89843750	+23.92822266	-33.22265625	-93.60351563	+3688	+14.05371094	-1.16894531	-2.61035156	+33.44238281	-51.08642578	-24.82910156	+2700	+12.08056641	-5.92822266	-4.25390625	+41.85791016	-22.85156250	-62.53417969	+2452
+1458240595.64899990	+14.41406250	-3.84960938	-1.88085938	+23.66455078	-33.68408203	-93.80126953	+3716	+14.11083984	-1.11181641	-2.60595703	+33.99169922	-51.37207031	-25.62011719	+2716	+12.13769531	-5.88427734	-4.28027344	+41.74804688	-23.09326172	-62.84179688	+2464
+1458240595.65310000	+14.46240234	-3.79248047	-1.86328125	+23.48876953	-34.16748047	-93.95507813	+3748	+14.17236328	-1.05029297	-2.60156250	+34.56298828	-51.65771484	-26.34521484	+2736	+12.19042969	-5.82714844	-4.31103516	+41.68212891	-23.35693359	-63.12744141	+2480
+1458240595.65730000	+14.51074219	-3.75292969	-1.84130859	+23.22509766	-34.65087891	-94.15283203	+3780	+14.22949219	-1.00195313	-2.59716797	+35.09033203	-51.92138672	-27.11425781	+2752	+12.24755859	-5.78320313	-4.34179688	+41.57226563	-23.57666016	-63.39111328	+2500
+1458240595.66150000	+14.55908203	-3.70898438	-1.82373047	+22.96142578	-35.11230469	-94.32861328	+3812	+14.28662109	-0.95361328	-2.58398438	+35.68359375	-52.25097656	-27.97119141	+2772	+12.30468750	-5.73486328	-4.35937500	+41.50634766	-23.84033203	-63.78662109	+2516
+1458240595.66560010	+14.60302734	-3.66064453	-1.81054688	+22.71972656	-35.55175781	-94.43847656	+3844	+14.34814453	-0.89208984	-2.57958984	+36.23291016	-52.49267578	-28.67431641	+2792	+12.36621094	-5.68212891	-4.38134766	+41.48437500	-24.12597656	-64.05029297	+2536
+1458240595.67389990	+14.69091797	-3.59033203	-1.78857422	+22.06054688	-36.40869141	-94.63623047	+3900	+14.45800781	-0.79980469	-2.57080078	+37.26562500	-52.99804688	-30.21240234	+2824	+12.48925781	-5.58105469	-4.41650391	+41.39648438	-24.76318359	-64.70947266	+2572
+1458240595.67810010	+14.73486328	-3.55078125	-1.78417969	+21.77490234	-36.80419922	-94.68017578	+3932	+14.51074219	-0.74267578	-2.57080078	+37.77099609	-53.19580078	-30.87158203	+2844	+12.55957031	-5.52392578	-4.42529297	+41.41845703	-25.13671875	-64.99511719	+2592
+1458240595.68230010	+14.77441406	-3.52001953	-1.77539063	+21.37939453	-37.19970703	-94.72412109	+3956	+14.56347656	-0.70312500	-2.57080078	+38.23242188	-53.39355469	-31.57470703	+2860	+12.62548828	-5.46679688	-4.43847656	+41.39648438	-25.51025391	-65.30273438	+2608
+1458240595.68639990	+14.81835938	-3.49804688	-1.77099609	+20.98388672	-37.59521484	-94.76806641	+3976	+14.61181641	-0.65917969	-2.56640625	+38.71582031	-53.61328125	-32.29980469	+2876	+12.69580078	-5.41406250	-4.43408203	+41.44042969	-25.94970703	-65.69824219	+2628
+1458240595.69059990	+14.86230469	-3.46289063	-1.77099609	+20.63232422	-37.96875000	-94.74609375	+4000	+14.66455078	-0.61083984	-2.57080078	+39.11132813	-53.74511719	-32.89306641	+2892	+12.76611328	-5.34814453	-4.43847656	+41.50634766	-26.38916016	-65.98388672	+2644
+1458240595.69479990	+14.90185547	-3.44091797	-1.77099609	+20.21484375	-38.32031250	-94.74609375	+4020	+14.71728516	-0.57128906	-2.57958984	+39.48486328	-53.85498047	-33.50830078	+2904	+12.83642578	-5.29541016	-4.44726563	+41.50634766	-26.80664063	-66.26953125	+2652
+1458240595.69890000	+14.94580078	-3.42333984	-1.76660156	+19.79736328	-38.69384766	-94.74609375	+4036	+14.77001953	-0.53613281	-2.57519531	+39.92431641	-54.03076172	-34.21142578	+2920	+12.90673828	-5.24267578	-4.44287109	+41.50634766	-27.22412109	-66.57714844	+2664
+1458240595.70310000	+14.98535156	-3.39257813	-1.77099609	+19.40185547	-39.00146484	-94.68017578	+4052	+14.81835938	-0.48779297	-2.58398438	+40.29785156	-54.11865234	-34.76074219	+2940	+12.97705078	-5.18115234	-4.44726563	+41.55029297	-27.66357422	-66.79687500	+2672
+1458240595.70729990	+15.02490234	-3.37060547	-1.77539063	+18.94042969	-39.28710938	-94.63623047	+4068	+14.87109375	-0.45263672	-2.59277344	+40.60546875	-54.20654297	-35.28808594	+2952	+13.04736328	-5.12841797	-4.45166016	+41.52832031	-28.05908203	-67.01660156	+2676
+1458240595.71140000	+15.06005859	-3.35302734	-1.77978516	+18.50097656	-39.59472656	-94.59228516	+4080	+14.91943359	-0.41748047	-2.59277344	+40.93505859	-54.31640625	-35.90332031	+2972	+13.11328125	-5.07128906	-4.45166016	+41.52832031	-28.47656250	-67.25830078	+2680
+1458240595.71980000	+15.13476563	-3.30029297	-1.78417969	+17.73193359	-40.20996094	-94.46044922	+4108	+15.02050781	-0.34716797	-2.60595703	+41.52832031	-54.47021484	-36.93603516	+3008	+13.24511719	-4.96582031	-4.46044922	+41.50634766	-29.24560547	-67.69775391	+2680
+1458240595.72390010	+15.17431641	-3.27832031	-1.77539063	+17.35839844	-40.58349609	-94.46044922	+4124	+15.06884766	-0.31201172	-2.59716797	+41.87988281	-54.62402344	-37.57324219	+3028	+13.30224609	-4.91308594	-4.46044922	+41.48437500	-29.57519531	-67.91748047	+2676
+1458240595.72810010	+15.21386719	-3.24755859	-1.76660156	+17.05078125	-40.93505859	-94.41650391	+4140	+15.12158203	-0.27246094	-2.59277344	+42.20947266	-54.71191406	-38.10058594	+3048	+13.36376953	-4.86035156	-4.46484375	+41.48437500	-29.92675781	-68.09326172	+2676
+1458240595.73230000	+15.25341797	-3.21679688	-1.75781250	+16.74316406	-41.24267578	-94.39453125	+4160	+15.17431641	-0.23730469	-2.59277344	+42.49511719	-54.77783203	-38.60595703	+3068	+13.42089844	-4.82519531	-4.47363281	+41.39648438	-30.19042969	-68.29101563	+2672
+1458240595.73639990	+15.28857422	-3.18603516	-1.74462891	+16.45751953	-41.59423828	-94.41650391	+4180	+15.22705078	-0.20214844	-2.57519531	+42.84667969	-54.93164063	-39.22119141	+3092	+13.46923828	-4.78125000	-4.48242188	+41.33056641	-30.38818359	-68.44482422	+2668
+1458240595.74060010	+15.32373047	-3.14208984	-1.72265625	+16.25976563	-41.96777344	-94.41650391	+4208	+15.27978516	-0.15820313	-2.56201172	+43.19824219	-55.06347656	-39.77050781	+3120	+13.52197266	-4.73730469	-4.48681641	+41.28662109	-30.60791016	-68.62060547	+2672
+1458240595.74889990	+15.39404297	-3.07177734	-1.67871094	+15.79833984	-42.75878906	-94.46044922	+4260	+15.38085938	-0.08789063	-2.51806641	+43.81347656	-55.41503906	-40.89111328	+3172	+13.61425781	-4.66699219	-4.50439453	+41.13281250	-30.98144531	-69.01611328	+2676
+1458240595.75309990	+15.42919922	-3.02783203	-1.65234375	+15.64453125	-43.19824219	-94.48242188	+4292	+15.43798828	-0.04394531	-2.49169922	+44.20898438	-55.61279297	-41.46240234	+3200	+13.65820313	-4.62744141	-4.51318359	+41.08886719	-31.15722656	-69.21386719	+2688
+1458240595.75720000	+15.46875000	-2.99267578	-1.62158203	+15.49072266	-43.61572266	-94.52636719	+4328	+15.49072266	-0.00878906	-2.46533203	+44.56054688	-55.81054688	-42.03369141	+3228	+13.70214844	-4.59667969	-4.51757813	+41.00097656	-31.28906250	-69.43359375	+2696
+1458240595.76140000	+15.50390625	-2.95312500	-1.58203125	+15.33691406	-44.09912109	-94.59228516	+4364	+15.54345703	+0.02636719	-2.43457031	+44.95605469	-56.03027344	-42.67089844	+3256	+13.74609375	-4.57031250	-4.52197266	+40.91308594	-31.44287109	-69.67529297	+2712
+1458240595.76560000	+15.53906250	-2.90917969	-1.54687500	+15.22705078	-44.53857422	-94.61425781	+4404	+15.60058594	+0.07031250	-2.40380859	+45.35156250	-56.20605469	-43.22021484	+3288	+13.79443359	-4.53515625	-4.53076172	+40.89111328	-31.59667969	-69.85107422	+2732
+1458240595.76970010	+15.57421875	-2.87841797	-1.51171875	+15.00732422	-44.97802734	-94.61425781	+4444	+15.65332031	+0.10546875	-2.37744141	+45.65917969	-56.42578125	-43.74755859	+3316	+13.83837891	-4.50439453	-4.53955078	+40.80322266	-31.75048828	-70.02685547	+2752
+1458240595.77390000	+15.60498047	-2.84765625	-1.48095703	+14.78759766	-45.37353516	-94.61425781	+4480	+15.69726563	+0.13623047	-2.35107422	+45.92285156	-56.60156250	-44.23095703	+3344	+13.88232422	-4.47363281	-4.54394531	+40.73730469	-31.92626953	-70.22460938	+2776
+1458240595.77810000	+15.63574219	-2.80810547	-1.45458984	+14.63378906	-45.79101563	-94.59228516	+4520	+15.74560547	+0.18017578	-2.32470703	+46.27441406	-56.79931641	-44.71435547	+3372	+13.93066406	-4.43847656	-4.54394531	+40.71533203	-32.10205078	-70.40039063	+2804
+1458240595.78220010	+15.66650391	-2.78173828	-1.42382813	+14.37011719	-46.20849609	-94.54833984	+4560	+15.79394531	+0.20654297	-2.29833984	+46.53808594	-57.01904297	-45.24169922	+3400	+13.97021484	-4.40332031	-4.54833984	+40.64941406	-32.32177734	-70.59814453	+2832
+1458240595.78640010	+15.70605469	-2.75976563	-1.39746094	+14.10644531	-46.62597656	-94.48242188	+4596	+15.83789063	+0.23291016	-2.27636719	+46.77978516	-57.19482422	-45.70312500	+3428	+14.02294922	-4.37255859	-4.53955078	+40.60546875	-32.58544922	-70.83984375	+2860
+1458240595.79060010	+15.73681641	-2.72900391	-1.37548828	+13.79882813	-46.99951172	-94.35058594	+4632	+15.88623047	+0.26367188	-2.25439453	+47.02148438	-57.37060547	-46.12060547	+3452	+14.07568359	-4.33300781	-4.53955078	+40.60546875	-32.87109375	-70.99365234	+2892
+1458240595.79469990	+15.77197266	-2.72021484	-1.35351563	+13.40332031	-47.35107422	-94.24072266	+4664	+15.93017578	+0.28564453	-2.23681641	+47.21923828	-57.52441406	-46.56005859	+3476	+14.12402344	-4.29785156	-4.53955078	+40.53955078	-33.15673828	-71.12548828	+2916
+1458240595.79889990	+15.79833984	-2.71582031	-1.34472656	+12.98583984	-47.63671875	-94.08691406	+4692	+15.96972656	+0.30322266	-2.22802734	+47.32910156	-57.65625000	-46.91162109	+3500	+14.17675781	-4.26269531	-4.53076172	+40.49560547	-33.48632813	-71.32324219	+2944
+1458240595.80310010	+15.82910156	-2.70263672	-1.34033203	+12.54638672	-47.87841797	-93.88916016	+4716	+16.00927734	+0.32958984	-2.22363281	+47.43896484	-57.74414063	-47.19726563	+3524	+14.23388672	-4.21875000	-4.52197266	+40.49560547	-33.81591797	-71.43310547	+2972
+1458240595.80720000	+15.85546875	-2.69824219	-1.34033203	+12.06298828	-48.09814453	-93.69140625	+4740	+16.04882813	+0.33837891	-2.21484375	+47.46093750	-57.85400391	-47.50488281	+3548	+14.29101563	-4.17919922	-4.51757813	+40.47363281	-34.18945313	-71.56494141	+2992
+1458240595.81139990	+15.88183594	-2.69824219	-1.34472656	+11.55761719	-48.31787109	-93.47167969	+4760	+16.07958984	+0.34716797	-2.21484375	+47.43896484	-57.94189453	-47.74658203	+3572	+14.34375000	-4.13964844	-4.50878906	+40.40771484	-34.54101563	-71.65283203	+3012
+1458240595.81559990	+15.91259766	-2.68945313	-1.34472656	+11.07421875	-48.53759766	-93.22998047	+4780	+16.11914063	+0.36035156	-2.21044922	+47.48291016	-58.05175781	-48.03222656	+3596	+14.39648438	-4.09570313	-4.50000000	+40.40771484	-34.91455078	-71.76269531	+3028
+1458240595.81970000	+15.93896484	-2.69384766	-1.34912109	+10.56884766	-48.75732422	-93.01025391	+4796	+16.14990234	+0.36914063	-2.20605469	+47.52685547	-58.16162109	-48.33984375	+3620	+14.44482422	-4.06054688	-4.49121094	+40.36376953	-35.28808594	-71.87255859	+3040
+1458240595.82390000	+15.96533203	-2.69384766	-1.34912109	+10.01953125	-48.97705078	-92.79052734	+4808	+16.18505859	+0.37792969	-2.20166016	+47.59277344	-58.27148438	-48.66943359	+3644	+14.49755859	-4.02539063	-4.47802734	+40.34179688	-35.66162109	-72.02636719	+3052
+1458240595.82800010	+15.99609375	-2.69384766	-1.34912109	+9.51416016	-49.19677734	-92.52685547	+4820	+16.22460938	+0.38671875	-2.19287109	+47.65869141	-58.38134766	-48.97705078	+3672	+14.55468750	-3.98144531	-4.46484375	+40.34179688	-36.05712891	-72.13623047	+3060
+1458240595.83220010	+16.02246094	-2.69384766	-1.35351563	+9.00878906	-49.37255859	-92.30712891	+4836	+16.25537109	+0.39550781	-2.18847656	+47.70263672	-58.49121094	-49.28466797	+3696	+14.60742188	-3.95068359	-4.45166016	+40.29785156	-36.38671875	-72.26806641	+3068
+1458240595.83640000	+16.04443359	-2.69384766	-1.35351563	+8.52539063	-49.59228516	-92.13134766	+4848	+16.28613281	+0.39990234	-2.17529297	+47.76855469	-58.62304688	-49.63623047	+3724	+14.65136719	-3.91552734	-4.45166016	+40.25390625	-36.67236328	-72.33398438	+3072
+1458240595.84050010	+16.06640625	-2.68945313	-1.34472656	+8.10791016	-49.85595703	-91.93359375	+4864	+16.31689453	+0.41308594	-2.16210938	+47.87841797	-58.75488281	-49.94384766	+3752	+14.69531250	-3.87597656	-4.44287109	+40.25390625	-36.95800781	-72.44384766	+3076
+1458240595.84470010	+16.09277344	-2.67626953	-1.33593750	+7.71240234	-50.14160156	-91.75781250	+4880	+16.34326172	+0.42626953	-2.14892578	+48.01025391	-58.86474609	-50.29541016	+3784	+14.73925781	-3.84960938	-4.43408203	+40.23193359	-37.24365234	-72.59765625	+3076
+1458240595.84890010	+16.11035156	-2.66308594	-1.31396484	+7.33886719	-50.49316406	-91.58203125	+4900	+16.37402344	+0.44384766	-2.12255859	+48.25195313	-59.06250000	-50.75683594	+3820	+14.77441406	-3.81884766	-4.42968750	+40.20996094	-37.48535156	-72.72949219	+3080
+1458240595.85299990	+16.13232422	-2.64111328	-1.28320313	+7.03125000	-50.88867188	-91.40625000	+4924	+16.40917969	+0.46142578	-2.08740234	+48.58154297	-59.28222656	-51.30615234	+3852	+14.81396484	-3.78808594	-4.41650391	+40.25390625	-37.74902344	-72.92724609	+3088
+1458240595.85719990	+16.15429688	-2.61914063	-1.25244141	+6.72363281	-51.28417969	-91.27441406	+4952	+16.44433594	+0.47900391	-2.04785156	+48.95507813	-59.52392578	-51.87744141	+3892	+14.84912109	-3.77490234	-4.40771484	+40.23193359	-37.94677734	-73.16894531	+3092
+1458240595.86139990	+16.17187500	-2.60156250	-1.21289063	+6.43798828	-51.74560547	-91.14257813	+4980	+16.47509766	+0.50097656	-2.00390625	+49.39453125	-59.78759766	-52.51464844	+3928	+14.87988281	-3.75732422	-4.40332031	+40.23193359	-38.10058594	-73.38867188	+3100
+1458240595.86550000	+16.19384766	-2.57519531	-1.16894531	+6.19628906	-52.20703125	-91.01074219	+5012	+16.51025391	+0.52734375	-1.95996094	+49.85595703	-60.02929688	-53.10791016	+3964	+14.91503906	-3.73535156	-4.39892578	+40.25390625	-38.25439453	-73.60839844	+3112
+1458240595.86970000	+16.21582031	-2.54443359	-1.12500000	+5.95458984	-52.69042969	-90.87890625	+5048	+16.54541016	+0.55371094	-1.92041016	+50.29541016	-60.24902344	-53.72314453	+4004	+14.95019531	-3.71777344	-4.39453125	+40.29785156	-38.43017578	-73.85009766	+3128
+1458240595.87389990	+16.22900391	-2.51367188	-1.07666016	+5.73486328	-53.15185547	-90.74707031	+5084	+16.57177734	+0.57568359	-1.87207031	+50.75683594	-60.46875000	-54.33837891	+4040	+14.98095703	-3.70019531	-4.39453125	+40.29785156	-38.54003906	-74.02587891	+3144
+1458240595.87800000	+16.24218750	-2.47851563	-1.02832031	+5.53710938	-53.65722656	-90.61523438	+5124	+16.60253906	+0.59765625	-1.82373047	+51.30615234	-60.73242188	-55.06347656	+4076	+15.00732422	-3.67822266	-4.39453125	+40.34179688	-38.69384766	-74.26757813	+3168
+1458240595.88220000	+16.25537109	-2.45214844	-0.97998047	+5.27343750	-54.16259766	-90.46142578	+5164	+16.62890625	+0.62402344	-1.77099609	+51.87744141	-61.01806641	-55.81054688	+4116	+15.02929688	-3.66064453	-4.39013672	+40.36376953	-38.84765625	-74.50927734	+3192
+1458240595.88640000	+16.27294922	-2.42578125	-0.93164063	+5.00976563	-54.64599609	-90.28564453	+5204	+16.65966797	+0.65039063	-1.72265625	+52.40478516	-61.25976563	-56.49169922	+4156	+15.06005859	-3.64746094	-4.38134766	+40.38574219	-39.02343750	-74.77294922	+3220
+1458240595.89050010	+16.28613281	-2.39941406	-0.88769531	+4.72412109	-55.12939453	-90.08789063	+5244	+16.69042969	+0.67675781	-1.67871094	+52.95410156	-61.47949219	-57.17285156	+4192	+15.09082031	-3.62988281	-4.37255859	+40.45166016	-39.24316406	-75.03662109	+3248
+1458240595.89470010	+16.30371094	-2.38183594	-0.84375000	+4.41650391	-55.59082031	-89.91210938	+5284	+16.72119141	+0.69433594	-1.63476563	+53.50341797	-61.72119141	-57.89794922	+4228	+15.12158203	-3.61669922	-4.35937500	+40.49560547	-39.44091797	-75.30029297	+3280
+1458240595.89890000	+16.31689453	-2.36425781	-0.81298828	+4.08691406	-55.96435547	-89.71435547	+5320	+16.74316406	+0.71191406	-1.59521484	+53.96484375	-61.87500000	-58.53515625	+4260	+15.15234375	-3.60351563	-4.35058594	+40.49560547	-39.66064453	-75.56396484	+3312
+1458240595.90300010	+16.33007813	-2.34667969	-0.78662109	+3.77929688	-56.29394531	-89.51660156	+5356	+16.76953125	+0.73388672	-1.56445313	+54.40429688	-62.00683594	-59.12841797	+4296	+15.18750000	-3.58154297	-4.35058594	+40.53955078	-39.85839844	-75.69580078	+3348
+1458240595.90720010	+16.33886719	-2.34667969	-0.76464844	+3.31787109	-56.64550781	-89.25292969	+5388	+16.78710938	+0.74267578	-1.53369141	+54.77783203	-62.16064453	-59.69970703	+4328	+15.21826172	-3.55517578	-4.34619141	+40.53955078	-40.12207031	-75.82763672	+3380
+1458240595.91129990	+16.35205078	-2.34667969	-0.75585938	+2.83447266	-56.86523438	-88.96728516	+5416	+16.80468750	+0.75146484	-1.52050781	+54.99755859	-62.22656250	-60.07324219	+4356	+15.24902344	-3.53320313	-4.33300781	+40.53955078	-40.42968750	-75.98144531	+3412
+1458240595.91549990	+16.36523438	-2.34228516	-0.75146484	+2.35107422	-57.10693359	-88.68164063	+5444	+16.82226563	+0.76025391	-1.50732422	+55.28320313	-62.33642578	-60.51269531	+4388	+15.28417969	-3.50683594	-4.32421875	+40.58349609	-40.75927734	-76.11328125	+3440
+1458240595.91969990	+16.37402344	-2.35546875	-0.74707031	+1.82373047	-57.34863281	-88.39599609	+5468	+16.83984375	+0.76464844	-1.49414063	+55.54687500	-62.44628906	-60.99609375	+4420	+15.31054688	-3.48486328	-4.31103516	+40.56152344	-41.08886719	-76.26708984	+3468
+1458240595.92380000	+16.38720703	-2.36865234	-0.75146484	+1.27441406	-57.52441406	-88.13232422	+5492	+16.85742188	+0.76464844	-1.48535156	+55.74462891	-62.51220703	-61.39160156	+4452	+15.34570313	-3.46728516	-4.29345703	+40.56152344	-41.46240234	-76.42089844	+3492
+1458240595.92800000	+16.40039063	-2.38183594	-0.75585938	+0.74707031	-57.70019531	-87.82470703	+5512	+16.87500000	+0.76904297	-1.48535156	+55.89843750	-62.53417969	-61.69921875	+4480	+15.38525391	-3.44091797	-4.28027344	+40.56152344	-41.83593750	-76.53076172	+3516
+1458240595.93220000	+16.41357422	-2.39941406	-0.76464844	+0.19775391	-57.83203125	-87.56103516	+5532	+16.89257813	+0.76464844	-1.48535156	+56.00830078	-62.55615234	-62.00683594	+4512	+15.42041016	-3.41894531	-4.26708984	+40.56152344	-42.20947266	-76.64062500	+3532
+1458240595.93630000	+16.42236328	-2.41699219	-0.77343750	-0.35156250	-57.98583984	-87.29736328	+5552	+16.90136719	+0.75585938	-1.48535156	+56.11816406	-62.57812500	-62.31445313	+4540	+15.45117188	-3.39257813	-4.25830078	+40.56152344	-42.51708984	-76.72851563	+3548
+1458240595.94050000	+16.43115234	-2.43017578	-0.77783203	-0.85693359	-58.13964844	-87.03369141	+5568	+16.91455078	+0.75585938	-1.48535156	+56.29394531	-62.62207031	-62.66601563	+4572	+15.48193359	-3.37060547	-4.24951172	+40.56152344	-42.84667969	-76.79443359	+3560
+1458240595.94470000	+16.43554688	-2.44775391	-0.78222656	-1.38427734	-58.29345703	-86.74804688	+5584	+16.92333984	+0.75146484	-1.48095703	+56.46972656	-62.68798828	-63.01757813	+4604	+15.51269531	-3.34863281	-4.24072266	+40.53955078	-43.17626953	-76.86035156	+3568
+1458240595.94880010	+16.44433594	-2.46093750	-0.78222656	-1.91162109	-58.51318359	-86.46240234	+5596	+16.93212891	+0.75146484	-1.48095703	+56.62353516	-62.73193359	-63.36914063	+4632	+15.53906250	-3.32226563	-4.23193359	+40.53955078	-43.48388672	-76.94824219	+3576
+1458240595.95300010	+16.45312500	-2.47412109	-0.77783203	-2.41699219	-58.75488281	-86.15478516	+5608	+16.94970703	+0.75146484	-1.47216797	+56.84326172	-62.81982422	-63.76464844	+4664	+15.56542969	-3.30029297	-4.21435547	+40.58349609	-43.83544922	-77.14599609	+3580
+1458240595.95720010	+16.46191406	-2.47412109	-0.77343750	-2.81250000	-58.97460938	-85.93505859	+5620	+16.96289063	+0.75146484	-1.46777344	+57.10693359	-62.88574219	-64.18212891	+4696	+15.59619141	-3.29150391	-4.20117188	+40.62744141	-44.12109375	-77.36572266	+3588
+1458240595.96129990	+16.46630859	-2.47851563	-0.75146484	-3.20800781	-59.30419922	-85.71533203	+5632	+16.97607422	+0.75585938	-1.44580078	+57.54638672	-62.99560547	-64.81933594	+4728	+15.62255859	-3.28271484	-4.18798828	+40.69335938	-44.34082031	-77.56347656	+3592
+1458240595.96550010	+16.47509766	-2.47412109	-0.72949219	-3.55957031	-59.65576172	-85.49560547	+5648	+16.99365234	+0.76025391	-1.41503906	+58.00781250	-63.12744141	-65.45654297	+4760	+15.64453125	-3.26953125	-4.17919922	+40.75927734	-44.58251953	-77.80517578	+3596
+1458240595.96970010	+16.48388672	-2.46093750	-0.70312500	-3.82324219	-59.98535156	-85.27587891	+5664	+17.00683594	+0.77343750	-1.38867188	+58.53515625	-63.25927734	-66.07177734	+4792	+15.67529297	-3.26513672	-4.17041016	+40.84716797	-44.75830078	-78.06884766	+3604
+1458240595.97379990	+16.48828125	-2.44775391	-0.66796875	-4.10888672	-60.40283203	-85.05615234	+5684	+17.02001953	+0.79101563	-1.35791016	+59.08447266	-63.41308594	-66.75292969	+4824	+15.69287109	-3.25195313	-4.16601563	+40.93505859	-44.86816406	-78.31054688	+3612
+1458240595.97799990	+16.48828125	-2.42578125	-0.62402344	-4.35058594	-60.84228516	-84.81445313	+5708	+17.03320313	+0.81298828	-1.31835938	+59.76562500	-63.58886719	-67.54394531	+4860	+15.71044922	-3.24316406	-4.15722656	+41.06689453	-45.02197266	-78.66210938	+3624
+1458240595.98210000	+16.49267578	-2.39941406	-0.58007813	-4.54833984	-61.30371094	-84.59472656	+5736	+17.05078125	+0.83056641	-1.27441406	+60.49072266	-63.78662109	-68.33496094	+4892	+15.72802734	-3.23876953	-4.14404297	+41.22070313	-45.15380859	-79.01367188	+3640
+1458240595.98630000	+16.49707031	-2.37304688	-0.54052734	-4.74609375	-61.74316406	-84.39697266	+5764	+17.06396484	+0.85253906	-1.23046875	+61.21582031	-63.98437500	-69.16992188	+4924	+15.74560547	-3.23437500	-4.13085938	+41.37451172	-45.26367188	-79.40917969	+3656
+1458240595.99050000	+16.50585938	-2.34228516	-0.49658203	-4.92187500	-62.20458984	-84.17724609	+5792	+17.08154297	+0.87451172	-1.18652344	+61.94091797	-64.16015625	-69.96093750	+4956	+15.76318359	-3.22998047	-4.11328125	+41.55029297	-45.41748047	-79.80468750	+3680
+1458240595.99460010	+16.51464844	-2.31591797	-0.45263672	-5.07568359	-62.64404297	-83.97949219	+5824	+17.09472656	+0.89648438	-1.14257813	+62.73193359	-64.35791016	-70.83984375	+4988	+15.78515625	-3.23437500	-4.10009766	+41.72607422	-45.52734375	-80.24414063	+3700
+1458240595.99880000	+16.51904297	-2.28955078	-0.40869141	-5.20751953	-63.10546875	-83.80371094	+5856	+17.10791016	+0.92285156	-1.09863281	+63.50097656	-64.53369141	-71.67480469	+5016	+15.80712891	-3.23437500	-4.08691406	+41.90185547	-45.61523438	-80.66162109	+3728
+1458240596.00300000	+16.51904297	-2.25878906	-0.36474609	-5.33935547	-63.52294922	-83.62792969	+5888	+17.11669922	+0.94482422	-1.05908203	+64.18212891	-64.68750000	-72.37792969	+5044	+15.82470703	-3.22558594	-4.08251953	+42.07763672	-45.65917969	-80.96923828	+3756
+1458240596.00710010	+16.52343750	-2.23681641	-0.32519531	-5.53710938	-63.94042969	-83.43017578	+5920	+17.12988281	+0.96679688	-1.01953125	+64.92919922	-64.86328125	-73.19091797	+5072	+15.83349609	-3.21679688	-4.07373047	+42.20947266	-45.74707031	-81.27685547	+3788
+1458240596.01130010	+16.52783203	-2.21923828	-0.30322266	-5.73486328	-64.22607422	-83.21044922	+5948	+17.13867188	+0.98876953	-0.99316406	+65.52246094	-65.01708984	-73.82812500	+5100	+15.85107422	-3.21240234	-4.06933594	+42.31933594	-45.87890625	-81.56250000	+3816
+1458240596.01550010	+16.53222656	-2.19726563	-0.28564453	-5.93261719	-64.51171875	-83.01269531	+5976	+17.14746094	+1.00634766	-0.96679688	+66.04980469	-65.12695313	-74.37744141	+5120	+15.86865234	-3.20361328	-4.06054688	+42.47314453	-46.01074219	-81.84814453	+3852
+1458240596.02379990	+16.54101563	-2.18847656	-0.25927734	-6.45996094	-65.01708984	-82.66113281	+6020	+17.16064453	+1.01513672	-0.92724609	+67.03857422	-65.39062500	-75.58593750	+5164	+15.89941406	-3.19042969	-4.02978516	+42.71484375	-46.38427734	-82.46337891	+3916
+1458240596.02800010	+16.54541016	-2.18847656	-0.25927734	-6.70166016	-65.17089844	-82.50732422	+6036	+17.16943359	+1.02392578	-0.90966797	+67.63183594	-65.54443359	-76.33300781	+5184	+15.92138672	-3.17724609	-4.02978516	+42.78076172	-46.56005859	-82.57324219	+3944
+1458240596.03210000	+16.55419922	-2.19726563	-0.26367188	-7.00927734	-65.28076172	-82.35351563	+6052	+17.17382813	+1.02392578	-0.90087891	+68.02734375	-65.65429688	-76.83837891	+5200	+15.93896484	-3.16406250	-4.02539063	+42.82470703	-46.75781250	-82.68310547	+3968
+1458240596.03629990	+16.55419922	-2.21044922	-0.27685547	-7.29492188	-65.36865234	-82.22167969	+6068	+17.17382813	+1.01953125	-0.90087891	+68.26904297	-65.69824219	-77.16796875	+5216	+15.95214844	-3.15087891	-4.02539063	+42.82470703	-46.95556641	-82.74902344	+3992
+1458240596.04049990	+16.55419922	-2.21923828	-0.29443359	-7.58056641	-65.41259766	-82.11181641	+6084	+17.17382813	+1.01953125	-0.90527344	+68.51074219	-65.76416016	-77.49755859	+5232	+15.96972656	-3.13330078	-4.02539063	+42.82470703	-47.17529297	-82.77099609	+4008
+1458240596.04460000	+16.55419922	-2.23681641	-0.31201172	-7.91015625	-65.45654297	-81.95800781	+6100	+17.17382813	+1.00634766	-0.90966797	+68.66455078	-65.83007813	-77.82714844	+5252	+15.98291016	-3.11572266	-4.02539063	+42.80273438	-47.41699219	-82.77099609	+4024
+1458240596.04880000	+16.55859375	-2.25439453	-0.33837891	-8.21777344	-65.47851563	-81.84814453	+6112	+17.17382813	+0.99316406	-0.91845703	+68.77441406	-65.89599609	-78.09082031	+5268	+15.99609375	-3.09814453	-4.02099609	+42.82470703	-47.68066406	-82.81494141	+4036
+1458240596.05300000	+16.56298828	-2.26757813	-0.35595703	-8.48144531	-65.52246094	-81.76025391	+6120	+17.17382813	+0.97998047	-0.92724609	+68.92822266	-65.96191406	-78.37646484	+5288	+16.00927734	-3.08496094	-4.01220703	+42.84667969	-47.92236328	-82.85888672	+4044
+1458240596.05710010	+16.56298828	-2.28076172	-0.37792969	-8.70117188	-65.56640625	-81.71630859	+6128	+17.17382813	+0.96679688	-0.93603516	+69.08203125	-66.02783203	-78.66210938	+5308	+16.02685547	-3.07177734	-4.00781250	+42.86865234	-48.16406250	-82.94677734	+4052
+1458240596.06130000	+16.56298828	-2.29833984	-0.38671875	-8.92089844	-65.72021484	-81.67236328	+6132	+17.16943359	+0.95361328	-0.93603516	+69.36767578	-66.11572266	-79.10156250	+5324	+16.04003906	-3.05859375	-3.99902344	+42.91259766	-48.36181641	-83.01269531	+4056
+1458240596.06539990	+16.56738281	-2.30712891	-0.39111328	-9.11865234	-65.83007813	-81.62841797	+6132	+17.16943359	+0.94482422	-0.93603516	+69.63134766	-66.18164063	-79.47509766	+5340	+16.05322266	-3.04541016	-3.99462891	+42.93457031	-48.55957031	-83.07861328	+4056
+1458240596.06960010	+16.57177734	-2.31152344	-0.39990234	-9.22851563	-65.91796875	-81.60644531	+6132	+17.17382813	+0.94921875	-0.93603516	+69.93896484	-66.26953125	-79.82666016	+5356	+16.07080078	-3.03222656	-3.99462891	+42.97851563	-48.75732422	-83.14453125	+4056
+1458240596.07380010	+16.56738281	-2.30712891	-0.39990234	-9.36035156	-66.07177734	-81.58447266	+6132	+17.16943359	+0.95361328	-0.92724609	+70.35644531	-66.37939453	-80.28808594	+5376	+16.07519531	-3.01464844	-3.99462891	+43.02246094	-48.88916016	-83.18847656	+4052
+1458240596.07789990	+16.56738281	-2.30273438	-0.39550781	-9.42626953	-66.29150391	-81.54052734	+6136	+17.16943359	+0.95361328	-0.91845703	+70.77392578	-66.48925781	-80.79345703	+5392	+16.07958984	-3.00585938	-3.98583984	+43.11035156	-49.04296875	-83.34228516	+4052
+1458240596.08209990	+16.56298828	-2.28515625	-0.38671875	-9.44824219	-66.53320313	-81.54052734	+6140	+17.16943359	+0.96240234	-0.90966797	+71.21337891	-66.62109375	-81.27685547	+5412	+16.08837891	-2.99707031	-3.97265625	+43.24218750	-49.17480469	-83.58398438	+4048
+1458240596.08629990	+16.56298828	-2.27197266	-0.35595703	-9.44824219	-66.88476563	-81.51855469	+6148	+17.17382813	+0.97119141	-0.88330078	+71.87255859	-66.77490234	-82.00195313	+5432	+16.09716797	-2.98828125	-3.96386719	+43.41796875	-49.28466797	-83.86962891	+4052
+1458240596.09040000	+16.56738281	-2.25439453	-0.32080078	-9.44824219	-67.28027344	-81.47460938	+6160	+17.17822266	+0.97998047	-0.85693359	+72.61962891	-66.95068359	-82.79296875	+5456	+16.10595703	-2.98388672	-3.95068359	+43.61572266	-49.37255859	-84.17724609	+4052
+1458240596.09460000	+16.56738281	-2.22363281	-0.28125000	-9.33837891	-67.67578125	-81.51855469	+6172	+17.18261719	+1.00634766	-0.82177734	+73.45458984	-67.10449219	-83.60595703	+5480	+16.11474609	-2.97949219	-3.93310547	+43.83544922	-49.43847656	-84.52880859	+4056
+1458240596.09879990	+16.56298828	-2.19726563	-0.24169922	-9.22851563	-68.09326172	-81.56250000	+6188	+17.18701172	+1.02832031	-0.78662109	+74.39941406	-67.28027344	-84.50683594	+5504	+16.12353516	-2.97949219	-3.91992188	+44.07714844	-49.48242188	-84.92431641	+4064
+1458240596.10290000	+16.56298828	-2.16650391	-0.20214844	-9.07470703	-68.44482422	-81.60644531	+6204	+17.19140625	+1.05029297	-0.75146484	+75.19042969	-67.41210938	-85.27587891	+5524	+16.13232422	-2.97509766	-3.90673828	+44.31884766	-49.50439453	-85.27587891	+4072
+1458240596.10710000	+16.55859375	-2.13574219	-0.16699219	-8.94287109	-68.81835938	-81.62841797	+6220	+17.19580078	+1.07226563	-0.72070313	+75.98144531	-67.58789063	-86.06689453	+5544	+16.13671875	-2.97509766	-3.89355469	+44.53857422	-49.54833984	-85.67138672	+4084
+1458240596.11130000	+16.55859375	-2.10498047	-0.12304688	-8.83300781	-69.23583984	-81.65039063	+6240	+17.20019531	+1.09863281	-0.68554688	+76.83837891	-67.76367188	-86.90185547	+5564	+16.14550781	-2.97070313	-3.87597656	+44.80224609	-49.57031250	-86.06689453	+4100
+1458240596.11540010	+16.55419922	-2.07861328	-0.08349609	-8.70117188	-69.60937500	-81.67236328	+6256	+17.20458984	+1.11621094	-0.65039063	+77.65136719	-67.91748047	-87.69287109	+5584	+16.14990234	-2.96630859	-3.85839844	+45.06591797	-49.59228516	-86.46240234	+4116
+1458240596.11960010	+16.54980469	-2.05664063	-0.03955078	-8.61328125	-70.00488281	-81.71630859	+6276	+17.20458984	+1.12939453	-0.61083984	+78.53027344	-68.09326172	-88.61572266	+5604	+16.14990234	-2.96191406	-3.84082031	+45.32958984	-49.59228516	-86.85791016	+4136
+1458240596.12380000	+16.54541016	-2.03906250	+0.00000000	-8.45947266	-70.40039063	-81.80419922	+6292	+17.20898438	+1.14257813	-0.57128906	+79.40917969	-68.26904297	-89.53857422	+5620	+16.15869141	-2.96191406	-3.81884766	+45.59326172	-49.65820313	-87.29736328	+4160
+1458240596.12789990	+16.54541016	-2.02148438	+0.03076172	-8.32763672	-70.68603516	-81.91406250	+6308	+17.21337891	+1.15576172	-0.54492188	+80.11230469	-68.40087891	-90.21972656	+5632	+16.17187500	-2.96191406	-3.80566406	+45.81298828	-49.70214844	-87.64892578	+4184
+1458240596.13210010	+16.54541016	-2.01269531	+0.05712891	-8.21777344	-70.97167969	-82.02392578	+6320	+17.21777344	+1.16455078	-0.51416016	+80.79345703	-68.53271484	-90.94482422	+5644	+16.18066406	-2.95751953	-3.78808594	+46.01074219	-49.76806641	-87.93457031	+4212
+1458240596.13630010	+16.54541016	-2.00390625	+0.07470703	-8.12988281	-71.21337891	-82.13378906	+6332	+17.21777344	+1.16894531	-0.49218750	+81.38671875	-68.66455078	-91.56005859	+5656	+16.18505859	-2.95312500	-3.77490234	+46.16455078	-49.83398438	-88.22021484	+4236
+1458240596.14039990	+16.54101563	-1.99951172	+0.08349609	-8.02001953	-71.34521484	-82.26562500	+6336	+17.21777344	+1.17333984	-0.47900391	+81.84814453	-68.77441406	-92.04345703	+5664	+16.19384766	-2.94873047	-3.76611328	+46.25244141	-49.89990234	-88.35205078	+4260
+1458240596.14459990	+16.53662109	-2.00830078	+0.08789063	-8.02001953	-71.45507813	-82.35351563	+6344	+17.21337891	+1.16894531	-0.46582031	+82.24365234	-68.90625000	-92.52685547	+5672	+16.19824219	-2.93994141	-3.75732422	+46.29638672	-49.98779297	-88.41796875	+4284
+1458240596.14870000	+16.53222656	-2.01708984	+0.08349609	-8.02001953	-71.54296875	-82.48535156	+6348	+17.20898438	+1.15576172	-0.45703125	+82.52929688	-69.03808594	-92.92236328	+5680	+16.20263672	-2.93115234	-3.74853516	+46.31835938	-50.11962891	-88.48388672	+4304
+1458240596.15290000	+16.53222656	-2.02587891	+0.07910156	-7.99804688	-71.60888672	-82.59521484	+6352	+17.20458984	+1.14257813	-0.45263672	+82.74902344	-69.16992188	-93.22998047	+5688	+16.21142578	-2.92236328	-3.74414063	+46.31835938	-50.25146484	-88.48388672	+4324
+1458240596.15710000	+16.52783203	-2.04345703	+0.07470703	-7.99804688	-71.67480469	-82.72705078	+6360	+17.20019531	+1.12939453	-0.44824219	+82.99072266	-69.30175781	-93.55957031	+5696	+16.21582031	-2.91357422	-3.73974609	+46.29638672	-50.38330078	-88.46191406	+4340
+1458240596.16120000	+16.52783203	-2.06103516	+0.06152344	-7.97607422	-71.69677734	-82.90283203	+6364	+17.19580078	+1.11621094	-0.44824219	+83.16650391	-69.41162109	-93.82324219	+5704	+16.22460938	-2.90917969	-3.73535156	+46.27441406	-50.53710938	-88.43994141	+4352
+1458240596.16540000	+16.52783203	-2.07861328	+0.04394531	-7.91015625	-71.65283203	-83.10058594	+6364	+17.18701172	+1.10302734	-0.45703125	+83.21044922	-69.52148438	-93.93310547	+5712	+16.23339844	-2.90039063	-3.73095703	+46.23046875	-50.66894531	-88.39599609	+4364
+1458240596.16960000	+16.52783203	-2.09179688	+0.01757813	-7.82226563	-71.56494141	-83.29833984	+6368	+17.18261719	+1.08984375	-0.46582031	+83.16650391	-69.65332031	-93.95507813	+5720	+16.23779297	-2.89160156	-3.72656250	+46.16455078	-50.80078125	-88.30810547	+4372
+1458240596.17370010	+16.52783203	-2.10498047	-0.00439453	-7.73437500	-71.52099609	-83.51806641	+6368	+17.17382813	+1.07666016	-0.47460938	+83.16650391	-69.78515625	-94.02099609	+5728	+16.24218750	-2.87841797	-3.72656250	+46.07666016	-50.95458984	-88.19824219	+4376
+1458240596.17790010	+16.52343750	-2.11816406	-0.01757813	-7.62451172	-71.52099609	-83.71582031	+6368	+17.16943359	+1.05908203	-0.47900391	+83.27636719	-69.91699219	-94.19677734	+5736	+16.24658203	-2.86962891	-3.72656250	+46.01074219	-51.06445313	-88.08837891	+4376
+1458240596.18210010	+16.52343750	-2.12695313	-0.03076172	-7.49267578	-71.54296875	-83.93554688	+6364	+17.16064453	+1.05029297	-0.47900391	+83.43017578	-70.07080078	-94.39453125	+5744	+16.25097656	-2.86083984	-3.72656250	+45.92285156	-51.17431641	-87.97851563	+4376
+1458240596.18619990	+16.51904297	-2.13134766	-0.03955078	-7.31689453	-71.56494141	-84.17724609	+6360	+17.15185547	+1.04150391	-0.47900391	+83.62792969	-70.22460938	-94.65820313	+5748	+16.25537109	-2.84765625	-3.72216797	+45.87890625	-51.30615234	-87.89062500	+4376
+1458240596.19039990	+16.51904297	-2.13574219	-0.04833984	-7.11914063	-71.58691406	-84.39697266	+6352	+17.14746094	+1.03271484	-0.47900391	+83.80371094	-70.40039063	-94.87792969	+5756	+16.25976563	-2.83447266	-3.71777344	+45.85693359	-51.43798828	-87.84667969	+4372
+1458240596.19460010	+16.51904297	-2.13134766	-0.05712891	-6.81152344	-71.65283203	-84.70458984	+6344	+17.14746094	+1.03710938	-0.47900391	+84.02343750	-70.55419922	-95.07568359	+5760	+16.26416016	-2.82568359	-3.70898438	+45.83496094	-51.56982422	-87.82470703	+4372
+1458240596.19870000	+16.51904297	-2.11816406	-0.05712891	-6.43798828	-71.76269531	-85.03417969	+6340	+17.14746094	+1.04150391	-0.46582031	+84.46289063	-70.75195313	-95.51513672	+5768	+16.26855469	-2.81250000	-3.70458984	+45.83496094	-51.63574219	-87.82470703	+4364
+1458240596.20289990	+16.51904297	-2.10937500	-0.04833984	-6.02050781	-71.93847656	-85.40771484	+6336	+17.14746094	+1.05029297	-0.45263672	+84.99023438	-70.92773438	-96.02050781	+5776	+16.27294922	-2.80810547	-3.69580078	+45.85693359	-51.70166016	-87.84667969	+4360
+1458240596.20709990	+16.51464844	-2.08740234	-0.03076172	-5.53710938	-72.13623047	-85.80322266	+6336	+17.14746094	+1.05908203	-0.43066406	+85.58349609	-71.12548828	-96.56982422	+5780	+16.27734375	-2.79492188	-3.69140625	+45.90087891	-51.74560547	-87.91259766	+4360
+1458240596.21120000	+16.51464844	-2.06103516	-0.00878906	-5.03173828	-72.35595703	-86.19873047	+6336	+17.15185547	+1.07226563	-0.40429688	+86.26464844	-71.32324219	-97.22900391	+5788	+16.27734375	-2.78613281	-3.68261719	+45.96679688	-51.78955078	-87.97851563	+4356
+1458240596.21540000	+16.51464844	-2.03466797	+0.01318359	-4.48242188	-72.64160156	-86.61621094	+6340	+17.15625000	+1.08544922	-0.37353516	+87.05566406	-71.52099609	-97.97607422	+5796	+16.28173828	-2.77734375	-3.67382813	+46.05468750	-51.78955078	-88.08837891	+4356
+1458240596.21950010	+16.51025391	-2.00390625	+0.04833984	-3.88916016	-72.92724609	-87.07763672	+6348	+17.15625000	+1.09863281	-0.34277344	+87.93457031	-71.74072266	-98.81103516	+5808	+16.28173828	-2.77294922	-3.66503906	+46.16455078	-51.81152344	-88.24218750	+4356
+1458240596.22370000	+16.51025391	-1.97314453	+0.08349609	-3.25195313	-73.25683594	-87.58300781	+6352	+17.16503906	+1.11621094	-0.30761719	+88.85742188	-71.96044922	-99.68994141	+5816	+16.28613281	-2.76855469	-3.65185547	+46.27441406	-51.81152344	-88.41796875	+4356
+1458240596.22790000	+16.51464844	-1.96875000	+0.09667969	-3.05419922	-73.34472656	-87.71484375	+6356	+17.16943359	+1.13378906	-0.27246094	+89.82421875	-72.18017578	-100.56884766	+5820	+16.28613281	-2.76416016	-3.64306641	+46.40625000	-51.78955078	-88.61572266	+4364
+1458240596.23200010	+16.51464844	-1.95556641	+0.10986328	-2.81250000	-73.45458984	-87.91259766	+6356	+17.17382813	+1.15136719	-0.24169922	+90.76904297	-72.39990234	-101.42578125	+5828	+16.29052734	-2.75976563	-3.62988281	+46.53808594	-51.78955078	-88.81347656	+4368
+1458240596.23620010	+16.51464844	-1.94238281	+0.12304688	-2.48291016	-73.58642578	-88.17626953	+6360	+17.17822266	+1.16455078	-0.21093750	+91.66992188	-72.59765625	-102.28271484	+5832	+16.29492188	-2.75537109	-3.61669922	+46.66992188	-51.76757813	-89.01123047	+4376
+1458240596.24040010	+16.51464844	-1.92480469	+0.14501953	-2.04345703	-73.76220703	-88.54980469	+6364	+17.17822266	+1.18212891	-0.17578125	+92.70263672	-72.81738281	-103.24951172	+5836	+16.30371094	-2.73339844	-3.57275391	+47.26318359	-51.63574219	-89.86816406	+4408
+1458240596.24449990	+16.51464844	-1.90722656	+0.16259766	-1.56005859	-73.95996094	-88.94531250	+6368	+17.17822266	+1.19091797	-0.14062500	+93.75732422	-73.03710938	-104.26025391	+5840	+16.29931641	-2.72460938	-3.55517578	+47.37304688	-51.59179688	-90.04394531	+4432
+1458240596.24869990	+16.51464844	-1.89404297	+0.18457031	-1.05468750	-74.15771484	-89.36279297	+6372	+17.17822266	+1.19531250	-0.11865234	+94.50439453	-73.25683594	-104.98535156	+5840	+16.30371094	-2.72021484	-3.54199219	+47.43896484	-51.65771484	-90.17578125	+4456
+1458240596.25289990	+16.51464844	-1.87207031	+0.20654297	-0.37353516	-74.39941406	-89.93408203	+6380	+17.17822266	+1.19970703	-0.10107422	+95.33935547	-73.49853516	-105.75439453	+5844	+16.30810547	-2.71142578	-3.53759766	+47.46093750	-51.70166016	-90.15380859	+4476
+1458240596.25700000	+16.51464844	-1.85449219	+0.22851563	+0.28564453	-74.61914063	-90.52734375	+6384	+17.17382813	+1.19970703	-0.08789063	+96.06445313	-73.71826172	-106.47949219	+5844	+16.30810547	-2.70703125	-3.52880859	+47.43896484	-51.74560547	-90.15380859	+4496
+1458240596.26120000	+16.51464844	-1.84570313	+0.24169922	+0.94482422	-74.79492188	-91.12060547	+6388	+17.16943359	+1.19531250	-0.08349609	+96.61376953	-73.95996094	-107.02880859	+5844	+16.31250000	-2.70703125	-3.52441406	+47.35107422	-51.85546875	-90.08789063	+4512
+1458240596.26539990	+16.51904297	-1.83691406	+0.25488281	+1.75781250	-74.97070313	-91.88964844	+6392	+17.16064453	+1.19091797	-0.08349609	+97.16308594	-74.20166016	-107.55615234	+5840	+16.31689453	-2.70263672	-3.52880859	+47.24121094	-51.89941406	-89.93408203	+4524
+1458240596.26950000	+16.51904297	-1.83251953	+0.25927734	+2.48291016	-75.10253906	-92.59277344	+6392	+17.15185547	+1.18212891	-0.08789063	+97.60253906	-74.44335938	-107.99560547	+5840	+16.32128906	-2.68945313	-3.53759766	+47.06542969	-51.96533203	-89.67041016	+4540
+1458240596.27370000	+16.51904297	-1.83251953	+0.25488281	+3.12011719	-75.16845703	-93.22998047	+6388	+17.14306641	+1.16894531	-0.09667969	+97.82226563	-74.66308594	-108.21533203	+5844	+16.32568359	-2.67626953	-3.54638672	+46.88964844	-52.07519531	-89.38476563	+4548
+1458240596.27790000	+16.51904297	-1.84130859	+0.24609375	+3.73535156	-75.21240234	-93.86718750	+6392	+17.12988281	+1.15576172	-0.10986328	+98.17382813	-74.92675781	-108.58886719	+5848	+16.32568359	-2.66748047	-3.55078125	+46.75781250	-52.14111328	-89.18701172	+4556
+1458240596.28200010	+16.51904297	-1.85009766	+0.22851563	+4.26269531	-75.21240234	-94.46044922	+6392	+17.12109375	+1.13818359	-0.12304688	+98.54736328	-75.16845703	-108.98437500	+5852	+16.32568359	-2.65869141	-3.55517578	+46.62597656	-52.22900391	-88.94531250	+4560
+1458240596.28620000	+16.51904297	-1.86767578	+0.21093750	+4.72412109	-75.21240234	-94.96582031	+6392	+17.10791016	+1.12500000	-0.13623047	+98.85498047	-75.43212891	-109.31396484	+5860	+16.32568359	-2.64550781	-3.56396484	+46.45019531	-52.33886719	-88.68164063	+4564
+1458240596.29040000	+16.51904297	-1.88525391	+0.18896484	+5.18554688	-75.19042969	-95.51513672	+6392	+17.09912109	+1.11181641	-0.15820313	+99.20654297	-75.71777344	-109.62158203	+5864	+16.33007813	-2.63232422	-3.56835938	+46.27441406	-52.44873047	-88.41796875	+4560
+1458240596.29450010	+16.52343750	-1.89843750	+0.16259766	+5.66894531	-75.16845703	-96.04248047	+6392	+17.09472656	+1.10302734	-0.17578125	+99.51416016	-75.98144531	-109.90722656	+5868	+16.33447266	-2.62353516	-3.57275391	+46.09863281	-52.58056641	-88.15429688	+4560
+1458240596.29870010	+16.52343750	-1.91601563	+0.14062500	+6.13037109	-75.12451172	-96.56982422	+6388	+17.08593750	+1.08984375	-0.18896484	+99.99755859	-76.24511719	-110.39062500	+5872	+16.33886719	-2.61035156	-3.58154297	+45.92285156	-52.69042969	-87.86865234	+4552
+1458240596.30279990	+16.52343750	-1.92919922	+0.11425781	+6.63574219	-75.08056641	-97.14111328	+6388	+17.08154297	+1.07666016	-0.19775391	+100.67871094	-76.50878906	-111.04980469	+5876	+16.33886719	-2.59716797	-3.59033203	+45.70312500	-52.80029297	-87.56103516	+4548
+1458240596.30699990	+16.52343750	-1.93798828	+0.08789063	+7.16308594	-75.03662109	-97.71240234	+6384	+17.07714844	+1.07226563	-0.20214844	+101.40380859	-76.79443359	-111.70898438	+5880	+16.34326172	-2.58398438	-3.59912109	+45.52734375	-52.88818359	-87.27539063	+4540
+1458240596.31119990	+16.52343750	-1.94677734	+0.07470703	+7.73437500	-75.05859375	-98.28369141	+6376	+17.07714844	+1.06787109	-0.20214844	+102.32666016	-77.05810547	-112.58789063	+5884	+16.34765625	-2.57080078	-3.60791016	+45.41748047	-52.93212891	-87.05566406	+4528
+1458240596.31530000	+16.52343750	-1.95117188	+0.06591797	+8.39355469	-75.14648438	-98.96484375	+6368	+17.07714844	+1.06787109	-0.19775391	+103.64501953	-77.32177734	-113.84033203	+5884	+16.34765625	-2.57080078	-3.60791016	+45.39550781	-52.95410156	-87.05566406	+4520
+1458240596.31950000	+16.52343750	-1.94677734	+0.07031250	+9.18457031	-75.27832031	-99.71191406	+6360	+17.07714844	+1.07666016	-0.18896484	+105.05126953	-77.56347656	-115.11474609	+5888	+16.34765625	-2.57080078	-3.60791016	+45.39550781	-52.95410156	-87.05566406	+4508
+1458240596.32370000	+16.52783203	-1.93798828	+0.07470703	+10.08544922	-75.45410156	-100.56884766	+6356	+17.08593750	+1.08544922	-0.17578125	+106.61132813	-77.82714844	-116.54296875	+5892	+16.34765625	-2.57080078	-3.60791016	+45.39550781	-52.97607422	-87.07763672	+4496
+1458240596.32780000	+16.53222656	-1.92480469	+0.08789063	+11.09619141	-75.62988281	-101.51367188	+6352	+17.09033203	+1.08984375	-0.15820313	+108.45703125	-78.06884766	-118.27880859	+5896	+16.34765625	-2.57080078	-3.60351563	+45.41748047	-52.97607422	-87.16552734	+4492
+1458240596.33200000	+16.53662109	-1.90722656	+0.10546875	+12.21679688	-75.80566406	-102.52441406	+6348	+17.09472656	+1.09863281	-0.14062500	+110.36865234	-78.28857422	-120.10253906	+5896	+16.35205078	-2.57080078	-3.59912109	+45.46142578	-52.95410156	-87.29736328	+4484
+1458240596.33620000	+16.53662109	-1.88525391	+0.12304688	+13.44726563	-76.00341797	-103.66699219	+6348	+17.10351563	+1.10742188	-0.12304688	+112.28027344	-78.50830078	-121.90429688	+5896	+16.35644531	-2.57519531	-3.59472656	+45.52734375	-52.93212891	-87.45117188	+4484
+1458240596.34030010	+16.53662109	-1.86328125	+0.15380859	+14.83154297	-76.24511719	-104.94140625	+6348	+17.10791016	+1.11181641	-0.09667969	+114.74121094	-78.68408203	-124.27734375	+5896	+16.35644531	-2.57958984	-3.59033203	+45.57128906	-52.88818359	-87.58300781	+4484
+1458240596.34450010	+16.54101563	-1.84130859	+0.18457031	+16.25976563	-76.48681641	-106.30371094	+6352	+17.10791016	+1.12500000	-0.06591797	+117.35595703	-78.83789063	-126.80419922	+5900	+16.35644531	-2.58398438	-3.58593750	+45.63720703	-52.86621094	-87.71484375	+4484
+1458240596.34870000	+16.54101563	-1.81494141	+0.21533203	+17.77587891	-76.70654297	-107.75390625	+6356	+17.11669922	+1.13818359	-0.05273438	+119.48730469	-79.01367188	-128.80371094	+5896	+16.35644531	-2.58837891	-3.58154297	+45.72509766	-52.84423828	-87.86865234	+4488
+1458240596.35279990	+16.54541016	-1.79296875	+0.24609375	+19.46777344	-76.92626953	-109.33593750	+6360	+17.11669922	+1.14257813	-0.03515625	+122.08007813	-79.14550781	-131.37451172	+5896	+16.36083984	-2.59277344	-3.57275391	+45.83496094	-52.80029297	-88.11035156	+4492
+1458240596.35700010	+16.54541016	-1.77099609	+0.28125000	+21.18164063	-77.14599609	-111.00585938	+6364	+17.12109375	+1.15136719	-0.01757813	+124.76074219	-79.23339844	-134.01123047	+5892	+16.36083984	-2.59716797	-3.56396484	+45.94482422	-52.75634766	-88.37402344	+4504
+1458240596.36120010	+16.54980469	-1.75341797	+0.30322266	+22.87353516	-77.27783203	-112.67578125	+6368	+17.12109375	+1.16015625	-0.01318359	+126.97998047	-79.36523438	-136.16455078	+5888	+16.36083984	-2.60595703	-3.55078125	+46.05468750	-52.73437500	-88.61572266	+4512
+1458240596.36529990	+16.55419922	-1.73583984	+0.32519531	+24.60937500	-77.36572266	-114.41162109	+6368	+17.11669922	+1.16015625	-0.00439453	+129.46289063	-79.43115234	-138.71337891	+5880	+16.36962891	-2.61474609	-3.53759766	+46.18652344	-52.69042969	-88.96728516	+4528
+1458240596.36949990	+16.55419922	-1.72705078	+0.33837891	+26.16943359	-77.43164063	-116.01562500	+6364	+17.11669922	+1.15576172	+0.00439453	+131.98974609	-79.45312500	-141.28417969	+5872	+16.36962891	-2.61474609	-3.53320313	+46.23046875	-52.66845703	-89.14306641	+4540
+1458240596.37360000	+16.55419922	-1.72705078	+0.34277344	+27.55371094	-77.40966797	-117.48779297	+6360	+17.11230469	+1.15136719	+0.00000000	+134.07714844	-79.51904297	-143.43750000	+5868	+16.37402344	-2.61035156	-3.52880859	+46.23046875	-52.71240234	-89.23095703	+4556
+1458240596.37780000	+16.54980469	-1.72705078	+0.34277344	+28.87207031	-77.36572266	-118.91601563	+6356	+17.10351563	+1.13818359	+0.00000000	+136.31835938	-79.51904297	-145.81054688	+5860	+16.37402344	-2.60156250	-3.52880859	+46.16455078	-52.75634766	-89.18701172	+4568
+1458240596.38200000	+16.54541016	-1.74023438	+0.33837891	+30.03662109	-77.32177734	-120.25634766	+6356	+17.09472656	+1.13378906	+0.00000000	+138.55957031	-79.49707031	-148.18359375	+5856	+16.36962891	-2.59277344	-3.52880859	+46.07666016	-52.82226563	-89.09912109	+4576
+1458240596.38610010	+16.54541016	-1.75781250	+0.32080078	+30.95947266	-77.18994141	-121.37695313	+6352	+17.08593750	+1.12939453	-0.00878906	+140.51513672	-79.51904297	-150.24902344	+5852	+16.36962891	-2.58398438	-3.53320313	+45.92285156	-52.93212891	-88.96728516	+4584
+1458240596.39030000	+16.54541016	-1.77539063	+0.30322266	+31.75048828	-77.03613281	-122.40966797	+6352	+17.07275391	+1.11621094	-0.02636719	+142.25097656	-79.54101563	-152.16064453	+5852	+16.36962891	-2.57519531	-3.53759766	+45.79101563	-53.02001953	-88.81347656	+4588
+1458240596.39450000	+16.54541016	-1.79736328	+0.27685547	+32.45361328	-76.86035156	-123.31054688	+6348	+17.06396484	+1.10302734	-0.04394531	+143.92089844	-79.51904297	-154.00634766	+5852	+16.36962891	-2.56640625	-3.54199219	+45.61523438	-53.10791016	-88.63769531	+4592
+1458240596.39860010	+16.54101563	-1.81494141	+0.25048828	+33.06884766	-76.70654297	-124.14550781	+6348	+17.05957031	+1.08984375	-0.04833984	+145.74462891	-79.43115234	-156.00585938	+5852	+16.37402344	-2.55761719	-3.54638672	+45.41748047	-53.21777344	-88.43994141	+4592
+1458240596.40280010	+16.53662109	-1.84130859	+0.21972656	+33.55224609	-76.53076172	-124.87060547	+6348	+17.05078125	+1.07226563	-0.05712891	+147.21679688	-79.38720703	-157.69775391	+5852	+16.37402344	-2.54882813	-3.55517578	+45.21972656	-53.30566406	-88.22021484	+4588
+1458240596.40700010	+16.53222656	-1.86328125	+0.19335938	+33.94775391	-76.35498047	-125.52978516	+6344	+17.04199219	+1.05908203	-0.07031250	+148.66699219	-79.34326172	-159.36767578	+5856	+16.37402344	-2.53564453	-3.56396484	+45.00000000	-53.39355469	-88.00048828	+4584
+1458240596.41109990	+16.52783203	-1.88525391	+0.17138672	+34.36523438	-76.22314453	-126.18896484	+6340	+17.03320313	+1.04589844	-0.07031250	+150.24902344	-79.21142578	-161.14746094	+5860	+16.36962891	-2.52246094	-3.57714844	+44.78027344	-53.48144531	-87.73681641	+4580
+1458240596.41529990	+16.52343750	-1.90722656	+0.14941406	+34.80468750	-76.11328125	-126.82617188	+6336	+17.02880859	+1.02832031	-0.07910156	+151.45751953	-79.14550781	-162.59765625	+5864	+16.36523438	-2.50488281	-3.58593750	+44.53857422	-53.59130859	-87.47314453	+4572
+1458240596.41950010	+16.51904297	-1.91601563	+0.13183594	+35.26611328	-76.00341797	-127.46337891	+6328	+17.02441406	+1.02392578	-0.08789063	+152.64404297	-79.07958984	-163.93798828	+5872	+16.36523438	-2.49609375	-3.59472656	+44.31884766	-53.67919922	-87.29736328	+4560
+1458240596.42360000	+16.51904297	-1.92480469	+0.12304688	+35.90332031	-75.98144531	-128.25439453	+6320	+17.02441406	+1.02392578	-0.08349609	+154.02832031	-78.88183594	-165.47607422	+5872	+16.36083984	-2.49169922	-3.59912109	+44.16503906	-53.74511719	-87.18750000	+4548
+1458240596.42779990	+16.51904297	-1.92919922	+0.12304688	+36.54052734	-75.98144531	-129.02343750	+6312	+17.02880859	+1.02392578	-0.08349609	+155.03906250	-78.83789063	-166.59667969	+5876	+16.36083984	-2.49169922	-3.60351563	+44.03320313	-53.81103516	-87.18750000	+4532
+1458240596.43199990	+16.51904297	-1.92480469	+0.12744141	+37.22167969	-75.98144531	-129.79248047	+6304	+17.03320313	+1.02392578	-0.09228516	+155.96191406	-78.77197266	-167.65136719	+5876	+16.36523438	-2.49169922	-3.60351563	+43.96728516	-53.83300781	-87.25341797	+4516
+1458240596.43610000	+16.51904297	-1.91601563	+0.14062500	+38.10058594	-76.04736328	-130.71533203	+6296	+17.03320313	+1.01953125	-0.07470703	+157.19238281	-78.55224609	-169.01367188	+5880	+16.36523438	-2.49169922	-3.60351563	+43.96728516	-53.81103516	-87.34130859	+4504
+1458240596.44030000	+16.51904297	-1.90283203	+0.15820313	+38.91357422	-76.11328125	-131.57226563	+6296	+17.03759766	+1.02392578	-0.06152344	+158.20312500	-78.39843750	-170.11230469	+5880	+16.36083984	-2.49169922	-3.60351563	+44.01123047	-53.76708984	-87.51708984	+4496
+1458240596.44450000	+16.51904297	-1.88525391	+0.18017578	+39.81445313	-76.20117188	-132.49511719	+6292	+17.04199219	+1.02832031	-0.04394531	+159.21386719	-78.26660156	-171.18896484	+5880	+16.36083984	-2.49169922	-3.59912109	+44.05517578	-53.70117188	-87.71484375	+4488
+1458240596.44860010	+16.51904297	-1.86767578	+0.20654297	+40.84716797	-76.33300781	-133.52783203	+6296	+17.05078125	+1.03710938	-0.03076172	+160.24658203	-78.09082031	-172.26562500	+5880	+16.35644531	-2.49609375	-3.59472656	+44.14306641	-53.65722656	-87.97851563	+4480
+1458240596.45280000	+16.51904297	-1.84570313	+0.23730469	+41.83593750	-76.46484375	-134.51660156	+6296	+17.05957031	+1.05468750	-0.01757813	+161.19140625	-78.00292969	-173.18847656	+5884	+16.35644531	-2.49609375	-3.58154297	+44.27490234	-53.63525391	-88.30810547	+4480
+1458240596.45689990	+16.52343750	-1.82373047	+0.26806641	+42.93457031	-76.59667969	-135.57128906	+6300	+17.06835938	+1.06347656	-0.00878906	+162.00439453	-77.89306641	-174.00146484	+5884	+16.35644531	-2.50488281	-3.57275391	+44.42871094	-53.59130859	-88.68164063	+4480
+1458240596.46110010	+16.52343750	-1.79736328	+0.30322266	+44.03320313	-76.72851563	-136.64794922	+6304	+17.07275391	+1.07226563	+0.00439453	+162.92724609	-77.73925781	-174.92431641	+5884	+16.35644531	-2.51367188	-3.55957031	+44.60449219	-53.54736328	-89.05517578	+4488
+1458240596.46530010	+16.52343750	-1.77539063	+0.32958984	+44.97802734	-76.83837891	-137.54882813	+6312	+17.08154297	+1.08984375	+0.01757813	+163.78417969	-77.62939453	-175.73730469	+5884	+16.36083984	-2.51806641	-3.54638672	+44.80224609	-53.45947266	-89.47265625	+4496
+1458240596.46939990	+16.52783203	-1.75341797	+0.35595703	+45.85693359	-76.94824219	-138.40576172	+6316	+17.08593750	+1.08984375	+0.02636719	+164.57519531	-77.51953125	-176.52832031	+5880	+16.36083984	-2.51367188	-3.53320313	+44.93408203	-53.41552734	-89.78027344	+4504
+1458240596.47359990	+16.52343750	-1.73583984	+0.37792969	+46.66992188	-77.01416016	-139.24072266	+6316	+17.09033203	+1.09423828	+0.03515625	+165.30029297	-77.43164063	-177.27539063	+5880	+16.35644531	-2.51367188	-3.52880859	+45.00000000	-53.37158203	-89.97802734	+4512
+1458240596.47779990	+16.52343750	-1.71826172	+0.39990234	+47.37304688	-77.08007813	-139.94384766	+6320	+17.09033203	+1.10302734	+0.04394531	+166.00341797	-77.34375000	-177.91259766	+5880	+16.35205078	-2.50488281	-3.52880859	+45.04394531	-53.32763672	-90.08789063	+4524
+1458240596.48190000	+16.52343750	-1.70947266	+0.41748047	+48.03222656	-77.14599609	-140.64697266	+6324	+17.09033203	+1.10742188	+0.05273438	+166.75048828	-77.25585938	-178.61572266	+5880	+16.34326172	-2.50048828	-3.52880859	+45.02197266	-53.30566406	-90.13183594	+4536
+1458240596.48610000	+16.52343750	-1.70068359	+0.42626953	+48.51562500	-77.16796875	-141.15234375	+6324	+17.09033203	+1.10742188	+0.04833984	+167.43164063	-77.23388672	-179.25292969	+5876	+16.34326172	-2.50048828	-3.52441406	+44.95605469	-53.37158203	-90.19775391	+4544
+1458240596.49029990	+16.52343750	-1.69189453	+0.43066406	+48.75732422	-77.14599609	-141.45996094	+6324	+17.09033203	+1.10742188	+0.03955078	+168.02490234	-77.23388672	-179.82421875	+5876	+16.34326172	-2.49609375	-3.52441406	+44.86816406	-53.41552734	-90.13183594	+4552
+1458240596.49440000	+16.51904297	-1.69628906	+0.42626953	+48.86718750	-77.10205078	-141.65771484	+6320	+17.08593750	+1.10302734	+0.02636719	+168.61816406	-77.23388672	+179.58251953	+5876	+16.34765625	-2.48730469	-3.52880859	+44.73632813	-53.48144531	-90.00000000	+4560
+1458240596.49860000	+16.51904297	-1.70068359	+0.41748047	+48.82324219	-77.03613281	-141.72363281	+6320	+17.07714844	+1.08984375	+0.01757813	+169.21142578	-77.23388672	+179.01123047	+5876	+16.34326172	-2.47851563	-3.53759766	+44.53857422	-53.54736328	-89.82421875	+4568
+1458240596.50280000	+16.51904297	-1.70947266	+0.39990234	+48.62548828	-76.92626953	-141.65771484	+6324	+17.07275391	+1.08544922	+0.00878906	+169.73876953	-77.23388672	+178.48388672	+5876	+16.34326172	-2.46972656	-3.55078125	+44.34082031	-53.56933594	-89.56054688	+4572
+1458240596.50690010	+16.51904297	-1.72265625	+0.37792969	+48.33984375	-76.79443359	-141.50390625	+6324	+17.06396484	+1.07666016	-0.00439453	+170.35400391	-77.21191406	+177.89062500	+5876	+16.33886719	-2.45654297	-3.56835938	+44.07714844	-53.61328125	-89.23095703	+4576
+1458240596.51110010	+16.51904297	-1.74023438	+0.35595703	+47.96630859	-76.66259766	-141.30615234	+6324	+17.05517578	+1.06347656	-0.01757813	+170.96923828	-77.23388672	+177.29736328	+5880	+16.33447266	-2.44335938	-3.58593750	+43.79150391	-53.65722656	-88.85742188	+4580
+1458240596.51530000	+16.51464844	-1.75341797	+0.32958984	+47.63671875	-76.50878906	-141.13037109	+6328	+17.05078125	+1.05468750	-0.03076172	+171.60644531	-77.23388672	+176.68212891	+5880	+16.33007813	-2.43457031	-3.59912109	+43.54980469	-53.74511719	-88.59375000	+4576
+1458240596.51939990	+16.51464844	-1.77099609	+0.30322266	+47.28515625	-76.33300781	-140.95458984	+6328	+17.04199219	+1.04589844	-0.04833984	+172.26562500	-77.21191406	+176.04492188	+5884	+16.32568359	-2.42578125	-3.61230469	+43.28613281	-53.81103516	-88.30810547	+4572
+1458240596.52360010	+16.51464844	-1.78857422	+0.27685547	+46.99951172	-76.17919922	-140.82275391	+6328	+17.03320313	+1.03710938	-0.05712891	+172.99072266	-77.18994141	+175.34179688	+5884	+16.32568359	-2.41259766	-3.62109375	+43.06640625	-53.89892578	-88.06640625	+4564
+1458240596.52769990	+16.51464844	-1.80175781	+0.25048828	+46.69189453	-75.98144531	-140.66894531	+6328	+17.02441406	+1.02832031	-0.07031250	+173.75976563	-77.16796875	+174.59472656	+5888	+16.32568359	-2.40380859	-3.62988281	+42.80273438	-54.00878906	-87.78076172	+4556
+1458240596.53189990	+16.51464844	-1.81933594	+0.22412109	+46.40625000	-75.80566406	-140.53710938	+6324	+17.02001953	+1.01953125	-0.07910156	+174.52880859	-77.12402344	+173.84765625	+5888	+16.33007813	-2.39062500	-3.63867188	+42.56103516	-54.09667969	-87.53906250	+4544
+1458240596.53609990	+16.51464844	-1.83251953	+0.20214844	+46.27441406	-75.62988281	-140.55908203	+6324	+17.01562500	+1.01513672	-0.08349609	+175.27587891	-77.03613281	+173.14453125	+5888	+16.32568359	-2.37744141	-3.64746094	+42.36328125	-54.14062500	-87.31933594	+4532
+1458240596.54020000	+16.51025391	-1.84130859	+0.18457031	+46.29638672	-75.47607422	-140.71289063	+6316	+17.01123047	+1.01074219	-0.08349609	+176.02294922	-76.92626953	+172.44140625	+5888	+16.32568359	-2.37304688	-3.65185547	+42.20947266	-54.16259766	-87.18750000	+4520
+1458240596.54440000	+16.50585938	-1.84570313	+0.17578125	+46.42822266	-75.34423828	-140.93261719	+6312	+17.01123047	+1.01513672	-0.07910156	+176.85791016	-76.81640625	+171.69433594	+5888	+16.32128906	-2.36425781	-3.65625000	+42.09960938	-54.18457031	-87.12158203	+4508
+1458240596.54860000	+16.50585938	-1.84570313	+0.17138672	+46.69189453	-75.25634766	-141.28417969	+6300	+17.01123047	+1.02392578	-0.07031250	+177.78076172	-76.66259766	+170.88134766	+5892	+16.32128906	-2.35986328	-3.65185547	+42.07763672	-54.18457031	-87.14355469	+4496
+1458240596.55270000	+16.50585938	-1.84130859	+0.17578125	+47.13134766	-75.19042969	-141.76757813	+6296	+17.01123047	+1.03271484	-0.05712891	+178.70361328	-76.48681641	+170.04638672	+5892	+16.31689453	-2.35546875	-3.64306641	+42.09960938	-54.20654297	-87.29736328	+4484
+1458240596.55690000	+16.50585938	-1.82812500	+0.18457031	+47.65869141	-75.14648438	-142.29492188	+6288	+17.01562500	+1.04150391	-0.03955078	+179.62646484	-76.33300781	+169.23339844	+5892	+16.32128906	-2.35546875	-3.62988281	+42.20947266	-54.22851563	-87.53906250	+4476
+1458240596.56110000	+16.50585938	-1.81494141	+0.20214844	+48.31787109	-75.12451172	-142.97607422	+6284	+17.01562500	+1.05468750	-0.02197266	-179.49462891	-76.13525391	+168.46435547	+5896	+16.32568359	-2.35546875	-3.61669922	+42.34130859	-54.20654297	-87.82470703	+4468
+1458240596.56520010	+16.50585938	-1.79736328	+0.21972656	+48.97705078	-75.12451172	-143.61328125	+6280	+17.02441406	+1.07226563	-0.00439453	-178.68164063	-75.95947266	+167.78320313	+5896	+16.32568359	-2.35546875	-3.60351563	+42.47314453	-54.18457031	-88.11035156	+4464
+1458240596.56940010	+16.50585938	-1.77978516	+0.24169922	+49.65820313	-75.14648438	-144.27246094	+6280	+17.02880859	+1.08544922	+0.00878906	-177.84667969	-75.78369141	+167.08007813	+5896	+16.32568359	-2.35546875	-3.59033203	+42.60498047	-54.14062500	-88.37402344	+4464
+1458240596.57360010	+16.50585938	-1.75781250	+0.26367188	+50.36132813	-75.16845703	-144.90966797	+6280	+17.02880859	+1.10302734	+0.02636719	-177.01171875	-75.60791016	+166.39892578	+5900	+16.32568359	-2.35546875	-3.57714844	+42.71484375	-54.07470703	-88.63769531	+4464
+1458240596.57769990	+16.50146484	-1.73583984	+0.28564453	+50.99853516	-75.19042969	-145.52490234	+6280	+17.02880859	+1.11621094	+0.04394531	-176.19873047	-75.41015625	+165.73974609	+5900	+16.32128906	-2.35986328	-3.56396484	+42.86865234	-54.00878906	-88.94531250	+4468
+1458240596.58189990	+16.50146484	-1.71386719	+0.31201172	+51.65771484	-75.23437500	-146.14013672	+6280	+17.03320313	+1.13378906	+0.06152344	-175.40771484	-75.23437500	+165.10253906	+5900	+16.31689453	-2.35546875	-3.55078125	+43.02246094	-53.94287109	-89.25292969	+4472
+1458240596.58610010	+16.50146484	-1.69189453	+0.33398438	+52.27294922	-75.25634766	-146.71142578	+6280	+17.03320313	+1.14697266	+0.07470703	-174.61669922	-75.08056641	+164.46533203	+5900	+16.31250000	-2.35546875	-3.53759766	+43.15429688	-53.94287109	-89.53857422	+4480
+1458240596.59019990	+16.50146484	-1.67431641	+0.35595703	+52.75634766	-75.30029297	-147.17285156	+6280	+17.02880859	+1.16455078	+0.08349609	-173.82568359	-74.94873047	+163.80615234	+5900	+16.31250000	-2.35107422	-3.52001953	+43.28613281	-53.94287109	-89.80224609	+4488
+1458240596.59439990	+16.50585938	-1.65673828	+0.37353516	+53.15185547	-75.30029297	-147.56835938	+6280	+17.02880859	+1.16894531	+0.09228516	-173.16650391	-74.83886719	+163.25683594	+5896	+16.30810547	-2.35107422	-3.51123047	+43.33007813	-53.94287109	-89.97802734	+4500
+1458240596.59859990	+16.50585938	-1.64355469	+0.38232422	+53.39355469	-75.30029297	-147.78808594	+6280	+17.02880859	+1.17333984	+0.09228516	-172.57324219	-74.75097656	+162.75146484	+5892	+16.30371094	-2.35546875	-3.50683594	+43.28613281	-53.94287109	-90.06591797	+4508
+1458240596.60270000	+16.50585938	-1.63476563	+0.38671875	+53.45947266	-75.27832031	-147.89794922	+6276	+17.02001953	+1.17773438	+0.08789063	-171.97998047	-74.68505859	+162.26806641	+5888	+16.30371094	-2.35107422	-3.51123047	+43.17626953	-53.89892578	-90.00000000	+4516
+1458240596.60690000	+16.50585938	-1.63037109	+0.38671875	+53.37158203	-75.21240234	-147.87597656	+6272	+17.01562500	+1.17773438	+0.08349609	-171.43066406	-74.61914063	+161.80664063	+5884	+16.29492188	-2.34228516	-3.52001953	+43.02246094	-53.89892578	-89.82421875	+4524
+1458240596.61100010	+16.50585938	-1.63037109	+0.37792969	+53.12988281	-75.14648438	-147.72216797	+6272	+17.00683594	+1.17773438	+0.07031250	-170.85937500	-74.59716797	+161.32324219	+5880	+16.28613281	-2.33349609	-3.52880859	+42.80273438	-53.92089844	-89.60449219	+4532
+1458240596.61520000	+16.50585938	-1.63476563	+0.36914063	+52.80029297	-75.05859375	-147.52441406	+6268	+16.99804688	+1.16894531	+0.05712891	-170.31005859	-74.55322266	+160.83984375	+5876	+16.27734375	-2.32470703	-3.54199219	+42.60498047	-53.96484375	-89.40673828	+4540
+1458240596.61940000	+16.50585938	-1.64355469	+0.35595703	+52.40478516	-74.97070313	-147.26074219	+6268	+16.98925781	+1.16015625	+0.04394531	-169.84863281	-74.53125000	+160.40039063	+5876	+16.26855469	-2.31591797	-3.55078125	+42.38525391	-54.00878906	-89.18701172	+4540
+1458240596.62350010	+16.50585938	-1.65673828	+0.33398438	+51.89941406	-74.83886719	-146.95312500	+6272	+16.98046875	+1.14697266	+0.02197266	-169.43115234	-74.53125000	+159.98291016	+5872	+16.26416016	-2.30712891	-3.55517578	+42.14355469	-54.09667969	-88.96728516	+4540
+1458240596.62770010	+16.50585938	-1.67431641	+0.30761719	+51.30615234	-74.68505859	-146.55761719	+6272	+16.97607422	+1.13818359	+0.00439453	-168.96972656	-74.50927734	+159.56542969	+5872	+16.25976563	-2.29833984	-3.56396484	+41.90185547	-54.18457031	-88.72558594	+4540
+1458240596.63190010	+16.50585938	-1.69628906	+0.27685547	+50.71289063	-74.50927734	-146.14013672	+6276	+16.96728516	+1.12939453	-0.01757813	-168.53027344	-74.50927734	+159.16992188	+5868	+16.25976563	-2.29394531	-3.57275391	+41.66015625	-54.27246094	-88.46191406	+4536
+1458240596.63599990	+16.50585938	-1.71386719	+0.24609375	+50.11962891	-74.31152344	-145.78857422	+6276	+16.95849609	+1.12060547	-0.03515625	-168.11279297	-74.50927734	+158.77441406	+5868	+16.25097656	-2.28515625	-3.59033203	+41.37451172	-54.29443359	-88.17626953	+4528
+1458240596.64019990	+16.50585938	-1.73583984	+0.21533203	+49.57031250	-74.09179688	-145.48095703	+6276	+16.94970703	+1.10742188	-0.05273438	-167.69531250	-74.46533203	+158.40087891	+5872	+16.24658203	-2.27636719	-3.60351563	+41.11083984	-54.33837891	-87.91259766	+4520
+1458240596.64439990	+16.50585938	-1.75781250	+0.18457031	+49.13085938	-73.89404297	-145.26123047	+6276	+16.94091797	+1.10302734	-0.07031250	-167.25585938	-74.39941406	+158.02734375	+5872	+16.23779297	-2.26757813	-3.62109375	+40.86914063	-54.38232422	-87.64892578	+4512
+1458240596.64850000	+16.50585938	-1.77539063	+0.15820313	+48.82324219	-73.69628906	-145.17333984	+6272	+16.93212891	+1.09863281	-0.08349609	-166.77246094	-74.33349609	+157.63183594	+5872	+16.23339844	-2.25439453	-3.62988281	+40.67138672	-54.42626953	-87.45117188	+4500
+1458240596.65269990	+16.50585938	-1.79736328	+0.13623047	+48.69140625	-73.49853516	-145.28320313	+6268	+16.92773438	+1.09423828	-0.09228516	-166.28906250	-74.24560547	+157.23632813	+5872	+16.22460938	-2.24121094	-3.62988281	+40.56152344	-54.51416016	-87.38525391	+4488
+1458240596.65689990	+16.50146484	-1.80615234	+0.11865234	+48.77929688	-73.32275391	-145.54687500	+6260	+16.92333984	+1.09863281	-0.10107422	-165.78369141	-74.13574219	+156.86279297	+5872	+16.22460938	-2.24121094	-3.62988281	+40.49560547	-54.60205078	-87.42919922	+4472
+1458240596.66100000	+16.50146484	-1.81054688	+0.10986328	+49.04296875	-73.16894531	-145.96435547	+6252	+16.92333984	+1.10302734	-0.10107422	-165.36621094	-73.95996094	+156.55517578	+5872	+16.22460938	-2.23681641	-3.62988281	+40.51757813	-54.62402344	-87.51708984	+4456
+1458240596.66520000	+16.49707031	-1.80615234	+0.10986328	+49.52636719	-73.03710938	-146.57958984	+6240	+16.92333984	+1.10742188	-0.09667969	-164.92675781	-73.78417969	+156.26953125	+5868	+16.22460938	-2.23681641	-3.62548828	+40.56152344	-54.62402344	-87.69287109	+4444
+1458240596.66940000	+16.49707031	-1.79736328	+0.11425781	+50.16357422	-72.92724609	-147.28271484	+6228	+16.91894531	+1.12060547	-0.09228516	-164.44335938	-73.60839844	+155.98388672	+5868	+16.22900391	-2.23242188	-3.62109375	+40.67138672	-54.62402344	-87.91259766	+4432
+1458240596.67350010	+16.49267578	-1.77978516	+0.12744141	+50.93261719	-72.83935547	-148.11767578	+6224	+16.91894531	+1.13378906	-0.08789063	-163.98193359	-73.41064453	+155.72021484	+5864	+16.22900391	-2.22802734	-3.62109375	+40.78125000	-54.58007813	-88.13232422	+4420
+1458240596.67770000	+16.48828125	-1.75341797	+0.14501953	+52.00927734	-72.77343750	-149.19433594	+6216	+16.91455078	+1.14697266	-0.07910156	-163.58642578	-73.19091797	+155.50048828	+5860	+16.22460938	-2.22363281	-3.61230469	+40.97900391	-54.53613281	-88.43994141	+4416
+1458240596.68179990	+16.48388672	-1.72705078	+0.17578125	+53.17382813	-72.75146484	-150.33691406	+6216	+16.91455078	+1.16455078	-0.06591797	-163.21289063	-72.97119141	+155.32470703	+5856	+16.22460938	-2.22363281	-3.60351563	+41.19873047	-54.53613281	-88.79150391	+4408
+1458240596.68600010	+16.48388672	-1.69628906	+0.20214844	+54.29443359	-72.70751953	-151.43554688	+6212	+16.91455078	+1.18652344	-0.05273438	-162.86132813	-72.75146484	+155.17089844	+5852	+16.22460938	-2.21923828	-3.59472656	+41.44042969	-54.51416016	-89.18701172	+4408
+1458240596.69020010	+16.47949219	-1.66552734	+0.22851563	+55.48095703	-72.68554688	-152.60009766	+6208	+16.91455078	+1.20410156	-0.04394531	-162.53173828	-72.53173828	+155.01708984	+5848	+16.22460938	-2.21923828	-3.57714844	+41.74804688	-54.51416016	-89.71435547	+4408
+1458240596.69429990	+16.47509766	-1.63476563	+0.25488281	+56.64550781	-72.61962891	-153.72070313	+6208	+16.91455078	+1.22167969	-0.03515625	-162.22412109	-72.35595703	+154.90722656	+5840	+16.22900391	-2.21484375	-3.56396484	+42.01171875	-54.49218750	-90.15380859	+4408
+1458240596.69849990	+16.47509766	-1.59960938	+0.27685547	+57.72216797	-72.57568359	-154.75341797	+6204	+16.91894531	+1.23925781	-0.02636719	-162.00439453	-72.18017578	+154.86328125	+5836	+16.23339844	-2.21484375	-3.55517578	+42.25341797	-54.47021484	-90.54931641	+4412
+1458240596.70269990	+16.47070313	-1.56884766	+0.29443359	+58.73291016	-72.48779297	-155.72021484	+6200	+16.91894531	+1.24804688	-0.02197266	-161.85058594	-72.04833984	+154.81933594	+5828	+16.23779297	-2.20605469	-3.55517578	+42.49511719	-54.38232422	-90.87890625	+4420
+1458240596.70680000	+16.46630859	-1.54248047	+0.31201172	+59.61181641	-72.39990234	-156.57714844	+6196	+16.91455078	+1.26123047	-0.02197266	-161.71875000	-71.93847656	+154.81933594	+5820	+16.22900391	-2.19726563	-3.55517578	+42.62695313	-54.33837891	-91.09863281	+4428
+1458240596.71100000	+16.46630859	-1.52050781	+0.31640625	+60.22705078	-72.31201172	-157.19238281	+6188	+16.91455078	+1.27441406	-0.02636719	-161.56494141	-71.85058594	+154.77539063	+5816	+16.22900391	-2.18847656	-3.55957031	+42.69287109	-54.33837891	-91.25244141	+4436
+1458240596.71519990	+16.46191406	-1.49853516	+0.31201172	+60.68847656	-72.18017578	-157.67578125	+6180	+16.91015625	+1.28320313	-0.03515625	-161.43310547	-71.76269531	+154.73144531	+5812	+16.22900391	-2.17529297	-3.56835938	+42.71484375	-54.29443359	-91.27441406	+4444
+1458240596.71930000	+16.46191406	-1.48974609	+0.30761719	+61.01806641	-72.04833984	-158.04931641	+6172	+16.91015625	+1.28759766	-0.03955078	-161.38916016	-71.69677734	+154.73144531	+5804	+16.22021484	-2.17089844	-3.58154297	+42.67089844	-54.29443359	-91.27441406	+4448
+1458240596.72350000	+16.46191406	-1.48974609	+0.29003906	+61.14990234	-71.89453125	-158.26904297	+6164	+16.91015625	+1.28759766	-0.05712891	-161.32324219	-71.67480469	+154.70947266	+5800	+16.22021484	-2.16650391	-3.59033203	+42.56103516	-54.33837891	-91.25244141	+4452
+1458240596.72770000	+16.46630859	-1.48974609	+0.26367188	+61.04003906	-71.71875000	-158.26904297	+6152	+16.90576172	+1.29199219	-0.07470703	-161.27929688	-71.69677734	+154.68750000	+5792	+16.22460938	-2.15771484	-3.61230469	+42.38525391	-54.31640625	-91.05468750	+4456
+1458240596.73180010	+16.46630859	-1.49853516	+0.23291016	+60.79833984	-71.49902344	-158.18115234	+6148	+16.90576172	+1.28759766	-0.09667969	-161.23535156	-71.74072266	+154.64355469	+5788	+16.22460938	-2.14892578	-3.63427734	+42.16552734	-54.31640625	-90.79101563	+4456
+1458240596.73600010	+16.47070313	-1.51171875	+0.19775391	+60.49072266	-71.30126953	-158.00537109	+6140	+16.90136719	+1.28320313	-0.12304688	-161.23535156	-71.78466797	+154.62158203	+5788	+16.22021484	-2.13574219	-3.66503906	+41.92382813	-54.29443359	-90.50537109	+4460
+1458240596.74020000	+16.47070313	-1.52050781	+0.16259766	+60.05126953	-71.08154297	-157.74169922	+6136	+16.89697266	+1.27880859	-0.14501953	-161.23535156	-71.85058594	+154.59960938	+5784	+16.21582031	-2.12255859	-3.69140625	+41.70410156	-54.25048828	-90.21972656	+4456
+1458240596.74429990	+16.47070313	-1.53369141	+0.11865234	+59.54589844	-70.83984375	-157.39013672	+6132	+16.88818359	+1.27880859	-0.16699219	-161.21337891	-71.89453125	+154.57763672	+5780	+16.20703125	-2.11376953	-3.71777344	+41.44042969	-54.22851563	-89.91210938	+4452
+1458240596.74850010	+16.47070313	-1.55126953	+0.07470703	+59.01855469	-70.62011719	-157.03857422	+6124	+16.88818359	+1.27441406	-0.19335938	-161.14746094	-71.96044922	+154.48974609	+5776	+16.20263672	-2.10058594	-3.74853516	+41.13281250	-54.20654297	-89.56054688	+4448
+1458240596.75270010	+16.47509766	-1.56445313	+0.03076172	+58.51318359	-70.42236328	-156.68701172	+6120	+16.88378906	+1.27441406	-0.21972656	-161.08154297	-72.02636719	+154.40185547	+5772	+16.19384766	-2.09179688	-3.77929688	+40.86914063	-54.20654297	-89.25292969	+4436
+1458240596.75679990	+16.47949219	-1.57763672	-0.00878906	+57.98583984	-70.20263672	-156.31347656	+6112	+16.87939453	+1.27001953	-0.25048828	-160.99365234	-72.11425781	+154.31396484	+5772	+16.19384766	-2.08300781	-3.80566406	+40.60546875	-54.20654297	-88.96728516	+4424
+1458240596.76099990	+16.48388672	-1.59082031	-0.04833984	+57.54638672	-69.98291016	-156.02783203	+6104	+16.87500000	+1.27001953	-0.27685547	-160.92773438	-72.20214844	+154.22607422	+5768	+16.18945313	-2.06542969	-3.83642578	+40.38574219	-54.16259766	-88.70361328	+4408
+1458240596.76510000	+16.48828125	-1.59960938	-0.08789063	+57.12890625	-69.78515625	-155.72021484	+6092	+16.87060547	+1.27001953	-0.30761719	-160.86181641	-72.29003906	+154.13818359	+5764	+16.18505859	-2.05664063	-3.86718750	+40.16601563	-54.09667969	-88.46191406	+4396
+1458240596.76930000	+16.49267578	-1.59521484	-0.12744141	+56.73339844	-69.56542969	-155.41259766	+6084	+16.87060547	+1.27441406	-0.33398438	-160.75195313	-72.39990234	+154.02832031	+5764	+16.18505859	-2.03906250	-3.89794922	+39.99023438	-54.03076172	-88.24218750	+4380
+1458240596.77350000	+16.49707031	-1.59082031	-0.16259766	+56.42578125	-69.38964844	-155.19287109	+6072	+16.86621094	+1.28320313	-0.36035156	-160.59814453	-72.48779297	+153.91845703	+5760	+16.18066406	-2.02148438	-3.92871094	+39.85839844	-53.92089844	-88.04443359	+4364
+1458240596.77760000	+16.50146484	-1.58203125	-0.18896484	+56.27197266	-69.25781250	-155.06103516	+6064	+16.86621094	+1.29199219	-0.38671875	-160.46630859	-72.57568359	+153.80859375	+5760	+16.17187500	-2.00830078	-3.95507813	+39.81445313	-53.81103516	-88.00048828	+4348
+1458240596.78180000	+16.51025391	-1.56005859	-0.21093750	+56.20605469	-69.12597656	-154.99511719	+6052	+16.87060547	+1.30517578	-0.41308594	-160.29052734	-72.66357422	+153.67675781	+5756	+16.17187500	-1.99511719	-3.97705078	+39.81445313	-53.70117188	-88.04443359	+4332
+1458240596.78600000	+16.51464844	-1.53808594	-0.22851563	+56.22802734	-69.03808594	-154.99511719	+6044	+16.87060547	+1.32275391	-0.43945313	-160.11474609	-72.75146484	+153.56689453	+5756	+16.16748047	-1.97753906	-3.99902344	+39.88037109	-53.56933594	-88.13232422	+4316
+1458240596.79010010	+16.52343750	-1.50732422	-0.24169922	+56.33789063	-68.95019531	-155.06103516	+6036	+16.87939453	+1.34033203	-0.46142578	-159.98291016	-72.81738281	+153.47900391	+5752	+16.16748047	-1.96435547	-4.02099609	+39.99023438	-53.43750000	-88.30810547	+4300
+1458240596.79430010	+16.53662109	-1.47216797	-0.25048828	+56.53564453	-68.88427734	-155.14892578	+6028	+16.88378906	+1.36230469	-0.48339844	-159.82910156	-72.90527344	+153.39111328	+5752	+16.17626953	-1.94677734	-4.03857422	+40.16601563	-53.28369141	-88.54980469	+4288
+1458240596.79850010	+16.54541016	-1.42822266	-0.25927734	+56.77734375	-68.81835938	-155.30273438	+6020	+16.88818359	+1.38867188	-0.50976563	-159.69726563	-72.99316406	+153.34716797	+5748	+16.17626953	-1.93359375	-4.05615234	+40.36376953	-53.10791016	-88.79150391	+4280
+1458240596.80259990	+16.55419922	-1.38427734	-0.26806641	+57.06298828	-68.77441406	-155.47851563	+6012	+16.89697266	+1.41503906	-0.53173828	-159.60937500	-73.10302734	+153.32519531	+5748	+16.17626953	-1.90722656	-4.08691406	+40.60546875	-52.84423828	-89.12109375	+4276
+1458240596.80679990	+16.56298828	-1.34033203	-0.26806641	+57.37060547	-68.73046875	-155.69824219	+6008	+16.90576172	+1.44140625	-0.55810547	-159.54345703	-73.19091797	+153.34716797	+5744	+16.17626953	-1.88964844	-4.10888672	+40.80322266	-52.62451172	-89.36279297	+4272
+1458240596.81100010	+16.57617188	-1.29199219	-0.27685547	+57.63427734	-68.66455078	-155.83007813	+6004	+16.91455078	+1.47656250	-0.58447266	-159.45556641	-73.30078125	+153.36914063	+5744	+16.17626953	-1.87207031	-4.13085938	+40.97900391	-52.44873047	-89.60449219	+4272
+1458240596.81510000	+16.58496094	-1.24365234	-0.28564453	+57.94189453	-68.62060547	-156.02783203	+6000	+16.92773438	+1.51611328	-0.61523438	-159.41162109	-73.41064453	+153.41308594	+5744	+16.17626953	-1.85009766	-4.15283203	+41.22070313	-52.29492188	-89.89013672	+4268
+1458240596.81929990	+16.59814453	-1.19531250	-0.29443359	+58.24951172	-68.57666016	-156.24755859	+5996	+16.93652344	+1.55126953	-0.64160156	-159.45556641	-73.52050781	+153.52294922	+5740	+16.17626953	-1.83251953	-4.17041016	+41.41845703	-52.14111328	-90.17578125	+4268
+1458240596.82349990	+16.61132813	-1.15136719	-0.30761719	+58.46923828	-68.48876953	-156.37939453	+5992	+16.94531250	+1.58203125	-0.67236328	-159.54345703	-73.65234375	+153.69873047	+5740	+16.18505859	-1.81933594	-4.19677734	+41.57226563	-52.00927734	-90.39550781	+4272
+1458240596.82760000	+16.62451172	-1.10742188	-0.32958984	+58.60107422	-68.37890625	-156.44531250	+5988	+16.95849609	+1.62597656	-0.71191406	-159.76318359	-73.80615234	+153.98437500	+5740	+16.18945313	-1.79296875	-4.23193359	+41.63818359	-51.83349609	-90.43945313	+4276
+1458240596.83180000	+16.63769531	-1.07226563	-0.35595703	+58.64501953	-68.24707031	-156.46728516	+5984	+16.96728516	+1.66552734	-0.74267578	-160.04882813	-73.91601563	+154.33593750	+5740	+16.18505859	-1.77539063	-4.26708984	+41.66015625	-51.65771484	-90.46142578	+4276
+1458240596.83590010	+16.65087891	-1.04589844	-0.39550781	+58.51318359	-68.07128906	-156.31347656	+5980	+16.97607422	+1.70068359	-0.78662109	-160.31250000	-74.11376953	+154.64355469	+5740	+16.18945313	-1.75781250	-4.30664063	+41.61621094	-51.52587891	-90.46142578	+4280
+1458240596.84010000	+16.65966797	-1.01953125	-0.44384766	+58.29345703	-67.87353516	-156.13769531	+5976	+16.98046875	+1.74462891	-0.84375000	-160.72998047	-74.35546875	+155.10498047	+5744	+16.18505859	-1.73144531	-4.35498047	+41.57226563	-51.35009766	-90.32958984	+4284
+1458240596.84430000	+16.66845703	-1.00195313	-0.49218750	+58.07373047	-67.67578125	-155.98388672	+5968	+16.98046875	+1.77539063	-0.89208984	-161.14746094	-74.55322266	+155.54443359	+5744	+16.17626953	-1.70507813	-4.40332031	+41.46240234	-51.21826172	-90.13183594	+4284
+1458240596.84840010	+16.68164063	-0.98437500	-0.54931641	+57.70019531	-67.43408203	-155.67626953	+5964	+16.98046875	+1.80175781	-0.94042969	-161.56494141	-74.72900391	+155.96191406	+5748	+16.17626953	-1.68310547	-4.45166016	+41.30859375	-51.10839844	-89.91210938	+4280
+1458240596.85260010	+16.69042969	-0.97119141	-0.61962891	+57.28271484	-67.14843750	-155.32470703	+5956	+16.98046875	+1.83251953	-0.99755859	-162.11425781	-74.94873047	+156.51123047	+5748	+16.17187500	-1.65673828	-4.50439453	+41.15478516	-51.02050781	-89.71435547	+4276
+1458240596.85680010	+16.69921875	-0.95800781	-0.68554688	+56.88720703	-66.88476563	-155.01708984	+5948	+16.97607422	+1.86328125	-1.04589844	-162.64160156	-75.12451172	+157.01660156	+5752	+16.17187500	-1.63037109	-4.55712891	+41.04492188	-50.91064453	-89.51660156	+4264
+1458240596.86089990	+16.70800781	-0.94482422	-0.76025391	+56.46972656	-66.59912109	-154.68750000	+5940	+16.97167969	+1.88964844	-1.10302734	-163.10302734	-75.36621094	+157.50000000	+5756	+16.17187500	-1.60400391	-4.60986328	+40.91308594	-50.80078125	-89.29687500	+4256
+1458240596.86509990	+16.71679688	-0.93164063	-0.83496094	+56.03027344	-66.29150391	-154.31396484	+5928	+16.96728516	+1.91601563	-1.16455078	-163.60839844	-75.60791016	+158.00537109	+5760	+16.16748047	-1.57763672	-4.67138672	+40.73730469	-50.66894531	-89.03320313	+4244
+1458240596.86929990	+16.72119141	-0.91845703	-0.90966797	+55.63476563	-66.00585938	-154.00634766	+5916	+16.96289063	+1.95117188	-1.22607422	-164.06982422	-75.84960938	+158.51074219	+5764	+16.16308594	-1.54248047	-4.73291016	+40.60546875	-50.53710938	-88.74755859	+4228
+1458240596.87340000	+16.72558594	-0.90087891	-0.98437500	+55.26123047	-65.72021484	-153.67675781	+5904	+16.95849609	+1.98632813	-1.28320313	-164.50927734	-76.06933594	+158.99414063	+5772	+16.15429688	-1.50732422	-4.79003906	+40.51757813	-50.36132813	-88.46191406	+4216
+1458240596.87760000	+16.72998047	-0.87890625	-1.05468750	+54.97558594	-65.45654297	-153.39111328	+5892	+16.95410156	+2.01708984	-1.33593750	-165.03662109	-76.24511719	+159.52148438	+5776	+16.14550781	-1.47216797	-4.84277344	+40.47363281	-50.25146484	-88.33007813	+4196
+1458240596.88179990	+16.73437500	-0.84814453	-1.12500000	+54.77783203	-65.23681641	-153.17138672	+5876	+16.94970703	+2.05224609	-1.38867188	-165.45410156	-76.42089844	+159.98291016	+5780	+16.14550781	-1.43701172	-4.89111328	+40.49560547	-50.14160156	-88.22021484	+4172
+1458240596.88590000	+16.74316406	-0.81298828	-1.18212891	+54.68994141	-65.06103516	-153.06152344	+5860	+16.94531250	+2.08740234	-1.44140625	-165.89355469	-76.57470703	+160.48828125	+5788	+16.14111328	-1.39746094	-4.93945313	+40.56152344	-50.00976563	-88.15429688	+4152
+1458240596.89010000	+16.75195313	-0.77343750	-1.23486328	+54.68994141	-64.90722656	-152.97363281	+5844	+16.94531250	+2.12695313	-1.48974609	-166.35498047	-76.72851563	+160.97167969	+5792	+16.13671875	-1.36669922	-4.97900391	+40.67138672	-49.92187500	-88.22021484	+4128
+1458240596.89430000	+16.75634766	-0.72070313	-1.28320313	+54.75585938	-64.75341797	-152.88574219	+5828	+16.94970703	+2.17089844	-1.53808594	-166.75048828	-76.88232422	+161.47705078	+5796	+16.14550781	-1.33593750	-5.02294922	+40.86914063	-49.76806641	-88.37402344	+4104
+1458240596.89840010	+16.75634766	-0.66796875	-1.32275391	+54.95361328	-64.66552734	-152.95166016	+5808	+16.94970703	+2.21923828	-1.57763672	-167.16796875	-76.97021484	+161.98242188	+5800	+16.14550781	-1.29199219	-5.06250000	+41.15478516	-49.59228516	-88.54980469	+4084
+1458240596.90260000	+16.76074219	-0.61083984	-1.35351563	+55.17333984	-64.62158203	-153.01757813	+5788	+16.95410156	+2.26757813	-1.61718750	-167.60742188	-77.05810547	+162.50976563	+5804	+16.14990234	-1.25683594	-5.09765625	+41.48437500	-49.41650391	-88.79150391	+4064
+1458240596.90680000	+16.76513672	-0.54931641	-1.38427734	+55.45898438	-64.57763672	-153.12744141	+5772	+16.95849609	+2.32031250	-1.65673828	-167.95898438	-77.14599609	+162.99316406	+5808	+16.14990234	-1.21728516	-5.13281250	+41.79199219	-49.26269531	-89.03320313	+4048
+1458240596.91090010	+16.76953125	-0.48339844	-1.40625000	+55.78857422	-64.55566406	-153.25927734	+5752	+16.96289063	+2.36865234	-1.68750000	-168.31054688	-77.16796875	+163.45458984	+5812	+16.14990234	-1.17333984	-5.16357422	+42.16552734	-49.08691406	-89.29687500	+4032
+1458240596.91510010	+16.77832031	-0.41748047	-1.42822266	+56.16210938	-64.55566406	-153.43505859	+5732	+16.97167969	+2.42138672	-1.70947266	-168.68408203	-77.14599609	+163.91601563	+5812	+16.14990234	-1.13818359	-5.18115234	+42.58300781	-48.97705078	-89.67041016	+4016
+1458240596.91919990	+16.78271484	-0.34716797	-1.44580078	+56.57958984	-64.57763672	-153.63281250	+5716	+16.98046875	+2.46972656	-1.73144531	-169.07958984	-77.14599609	+164.39941406	+5808	+16.14990234	-1.10302734	-5.20312500	+43.00048828	-48.84521484	-90.08789063	+4000
+1458240596.92339990	+16.78710938	-0.28125000	-1.46337891	+57.04101563	-64.59960938	-153.87451172	+5696	+16.98925781	+2.51806641	-1.75781250	-169.43115234	-77.12402344	+164.83886719	+5808	+16.15869141	-1.07226563	-5.22070313	+43.39599609	-48.75732422	-90.50537109	+3988
+1458240596.92759990	+16.79150391	-0.21093750	-1.47656250	+57.45849609	-64.64355469	-154.09423828	+5676	+16.99365234	+2.57080078	-1.78417969	-169.76074219	-77.14599609	+165.27832031	+5808	+16.16748047	-1.03271484	-5.24707031	+43.76953125	-48.62548828	-90.83496094	+3984
+1458240596.93170000	+16.79589844	-0.14941406	-1.48974609	+57.85400391	-64.64355469	-154.33593750	+5656	+16.99804688	+2.62353516	-1.81494141	-170.15625000	-77.16796875	+165.76171875	+5808	+16.17626953	-0.99316406	-5.26904297	+44.14306641	-48.49365234	-91.14257813	+3976
+1458240596.93590000	+16.80029297	-0.08789063	-1.51171875	+58.18359375	-64.62158203	-154.51171875	+5636	+17.00244141	+2.67187500	-1.83691406	-170.50781250	-77.16796875	+166.22314453	+5804	+16.18066406	-0.95361328	-5.29541016	+44.49462891	-48.38378906	-91.45019531	+3972
+1458240596.94010000	+16.80029297	-0.03076172	-1.53808594	+58.46923828	-64.59960938	-154.64355469	+5616	+17.00244141	+2.72021484	-1.85888672	-170.88134766	-77.14599609	+166.68457031	+5804	+16.18066406	-0.90527344	-5.33056641	+44.82421875	-48.25195313	-91.60400391	+3972
+1458240596.94420000	+16.80468750	+0.01757813	-1.56005859	+58.66699219	-64.57763672	-154.77539063	+5596	+17.00244141	+2.76416016	-1.88085938	-171.27685547	-77.12402344	+167.14599609	+5800	+16.17187500	-0.86572266	-5.36132813	+45.04394531	-48.14208984	-91.71386719	+3972
+1458240596.94840000	+16.80908203	+0.06152344	-1.59521484	+58.79882813	-64.51171875	-154.81933594	+5576	+16.99804688	+2.80371094	-1.91601563	-171.67236328	-77.16796875	+167.58544922	+5796	+16.17187500	-0.83496094	-5.39208984	+45.17578125	-48.12011719	-91.82373047	+3964
+1458240596.95260000	+16.81347656	+0.10546875	-1.63037109	+58.88671875	-64.44580078	-154.86328125	+5552	+16.99365234	+2.84765625	-1.95117188	-172.02392578	-77.21191406	+168.00292969	+5796	+16.17626953	-0.79541016	-5.43164063	+45.26367188	-48.07617188	-91.80175781	+3960
+1458240596.95670010	+16.81347656	+0.13623047	-1.66992188	+58.95263672	-64.33593750	-154.90722656	+5528	+16.98486328	+2.88281250	-1.98632813	-172.48535156	-77.23388672	+168.50830078	+5796	+16.16748047	-0.75585938	-5.47119141	+45.30761719	-48.03222656	-91.75781250	+3956
+1458240596.96090010	+16.81347656	+0.16699219	-1.71386719	+58.95263672	-64.22607422	-154.90722656	+5504	+16.97607422	+2.91796875	-2.02587891	-172.92480469	-77.29980469	+168.99169922	+5792	+16.16748047	-0.72070313	-5.51074219	+45.32958984	-48.01025391	-91.66992188	+3948
+1458240596.96510000	+16.80908203	+0.19775391	-1.76220703	+58.86474609	-64.07226563	-154.81933594	+5484	+16.96289063	+2.95312500	-2.06542969	-173.38623047	-77.40966797	+169.49707031	+5796	+16.16748047	-0.67675781	-5.56787109	+45.28564453	-47.92236328	-91.42822266	+3940
+1458240596.96919990	+16.80908203	+0.21972656	-1.81494141	+58.73291016	-63.91845703	-154.73144531	+5460	+16.95410156	+2.98828125	-2.11376953	-173.89160156	-77.49755859	+170.02441406	+5796	+16.16308594	-0.63281250	-5.62500000	+45.17578125	-47.87841797	-91.14257813	+3932
+1458240596.97340010	+16.80468750	+0.24169922	-1.86767578	+58.55712891	-63.76464844	-154.62158203	+5436	+16.94091797	+3.01904297	-2.15771484	-174.41894531	-77.60742188	+170.59570313	+5796	+16.15869141	-0.59326172	-5.67773438	+45.08789063	-47.83447266	-90.85693359	+3916
+1458240596.97760010	+16.80029297	+0.25927734	-1.92041016	+58.40332031	-63.58886719	-154.51171875	+5412	+16.92333984	+3.05419922	-2.20166016	-174.92431641	-77.69531250	+171.14501953	+5796	+16.14550781	-0.55371094	-5.72167969	+45.00000000	-47.81250000	-90.63720703	+3900
+1458240596.98169990	+16.79589844	+0.28564453	-1.97753906	+58.27148438	-63.43505859	-154.40185547	+5396	+16.91015625	+3.08496094	-2.24121094	-175.42968750	-77.78320313	+171.67236328	+5796	+16.13671875	-0.51416016	-5.77001953	+44.91210938	-47.76855469	-90.41748047	+3876
+1458240596.98589990	+16.79589844	+0.31201172	-2.02148438	+58.22753906	-63.30322266	-154.40185547	+5380	+16.89697266	+3.11572266	-2.28076172	-175.89111328	-77.82714844	+172.17773438	+5800	+16.12792969	-0.47900391	-5.80957031	+44.82421875	-47.76855469	-90.21972656	+3856
+1458240596.99000000	+16.79150391	+0.33837891	-2.06542969	+58.18359375	-63.19335938	-154.37988281	+5364	+16.88378906	+3.14648438	-2.32031250	-176.39648438	-77.93701172	+172.70507813	+5800	+16.12353516	-0.44384766	-5.84912109	+44.75830078	-47.76855469	-90.06591797	+3828
+1458240596.99420000	+16.78710938	+0.36914063	-2.10498047	+58.18359375	-63.06152344	-154.35791016	+5352	+16.87500000	+3.18603516	-2.36425781	-176.90185547	-78.02490234	+173.27636719	+5804	+16.13232422	-0.40429688	-5.89306641	+44.73632813	-47.74658203	-89.93408203	+3800
+1458240596.99840000	+16.78271484	+0.40429688	-2.14013672	+58.24951172	-62.99560547	-154.44580078	+5340	+16.86621094	+3.22119141	-2.39062500	-177.36328125	-78.00292969	+173.80371094	+5804	+16.12792969	-0.36035156	-5.92822266	+44.84619141	-47.68066406	-89.86816406	+3776
+1458240597.00250010	+16.78271484	+0.43945313	-2.17089844	+58.31542969	-62.92968750	-154.46777344	+5328	+16.85742188	+3.26074219	-2.41699219	-177.86865234	-78.02490234	+174.37500000	+5804	+16.12353516	-0.32080078	-5.95019531	+44.97802734	-47.65869141	-89.93408203	+3748
+1458240597.00670000	+16.77832031	+0.48339844	-2.20166016	+58.40332031	-62.88574219	-154.46777344	+5316	+16.84863281	+3.30468750	-2.44335938	-178.26416016	-78.06884766	+174.85839844	+5808	+16.12792969	-0.28125000	-5.97656250	+45.15380859	-47.61474609	-90.00000000	+3724
+1458240597.01090000	+16.77392578	+0.53173828	-2.21484375	+58.64501953	-62.90771484	-154.64355469	+5304	+16.84423828	+3.34863281	-2.45654297	-178.57177734	-78.02490234	+175.25390625	+5808	+16.12353516	-0.23730469	-5.99414063	+45.41748047	-47.54882813	-90.13183594	+3696
+1458240597.01500010	+16.77392578	+0.58007813	-2.21923828	+58.97460938	-62.95166016	-154.86328125	+5292	+16.83984375	+3.39257813	-2.46533203	-178.87939453	-77.95898438	+175.62744141	+5804	+16.11914063	-0.20214844	-5.99414063	+45.70312500	-47.54882813	-90.46142578	+3668
+1458240597.01920010	+16.77392578	+0.64160156	-2.22363281	+59.37011719	-63.01757813	-155.10498047	+5276	+16.83984375	+3.44531250	-2.47412109	-179.05517578	-77.89306641	+175.93505859	+5804	+16.12792969	-0.16699219	-5.99853516	+46.09863281	-47.52685547	-90.83496094	+3644
+1458240597.02340010	+16.77392578	+0.70312500	-2.21923828	+59.83154297	-63.12744141	-155.41259766	+5264	+16.83984375	+3.49804688	-2.46533203	-179.09912109	-77.71728516	+176.08886719	+5808	+16.13232422	-0.12304688	-5.99414063	+46.53808594	-47.50488281	-91.25244141	+3624
+1458240597.02749990	+16.77392578	+0.76025391	-2.21044922	+60.27099609	-63.23730469	-155.67626953	+5248	+16.84423828	+3.55078125	-2.46093750	-179.20898438	-77.60742188	+176.30859375	+5804	+16.14111328	-0.08349609	-5.98535156	+46.97753906	-47.48291016	-91.69189453	+3608
+1458240597.03169990	+16.77392578	+0.82177734	-2.20605469	+60.71044922	-63.32519531	-155.96191406	+5232	+16.84423828	+3.60351563	-2.45654297	-179.34082031	-77.51953125	+176.57226563	+5804	+16.14990234	-0.04394531	-5.98095703	+47.43896484	-47.46093750	-92.13134766	+3596
+1458240597.03590010	+16.76953125	+0.88330078	-2.19287109	+61.19384766	-63.45703125	-156.29150391	+5216	+16.84863281	+3.65625000	-2.44775391	-179.49462891	-77.38769531	+176.83593750	+5804	+16.15869141	+0.00000000	-5.97216797	+47.94433594	-47.41699219	-92.59277344	+3588
+1458240597.04000000	+16.76953125	+0.94482422	-2.18408203	+61.65527344	-63.56689453	-156.57714844	+5196	+16.84423828	+3.71337891	-2.43896484	-179.53857422	-77.25585938	+177.03369141	+5804	+16.16308594	+0.04394531	-5.96337891	+48.44970703	-47.37304688	-93.03222656	+3580
+1458240597.04419990	+16.76513672	+1.00195313	-2.17089844	+62.13867188	-63.65478516	-156.88476563	+5176	+16.84423828	+3.76611328	-2.42578125	-179.51660156	-77.12402344	+177.14355469	+5804	+16.15869141	+0.08789063	-5.95019531	+48.88916016	-47.35107422	-93.42773438	+3576
+1458240597.04839990	+16.76513672	+1.06347656	-2.16210938	+62.60009766	-63.76464844	-157.19238281	+5160	+16.83984375	+3.81884766	-2.41699219	-179.42871094	-76.99218750	+177.16552734	+5804	+16.16308594	+0.12744141	-5.94140625	+49.28466797	-47.39501953	-93.84521484	+3572
+1458240597.05250000	+16.76074219	+1.11621094	-2.15332031	+63.03955078	-63.85253906	-157.50000000	+5140	+16.83544922	+3.87158203	-2.40380859	-179.29687500	-76.86035156	+177.16552734	+5808	+16.17187500	+0.17138672	-5.92822266	+49.68017578	-47.41699219	-94.19677734	+3568
+1458240597.05670000	+16.75634766	+1.16894531	-2.14013672	+63.50097656	-63.96240234	-157.85156250	+5120	+16.83105469	+3.91992188	-2.39062500	-179.25292969	-76.70654297	+177.23144531	+5808	+16.17187500	+0.20654297	-5.91943359	+50.03173828	-47.46093750	-94.52636719	+3568
+1458240597.06090000	+16.75195313	+1.21289063	-2.14013672	+63.85253906	-64.00634766	-158.11523438	+5096	+16.82226563	+3.96386719	-2.39062500	-179.31884766	-76.64062500	+177.40722656	+5808	+16.18505859	+0.24169922	-5.91064453	+50.31738281	-47.50488281	-94.85595703	+3568
+1458240597.06500010	+16.74316406	+1.25683594	-2.14453125	+64.11621094	-64.02832031	-158.29101563	+5076	+16.80908203	+4.01660156	-2.39062500	-179.36279297	-76.59667969	+177.58300781	+5812	+16.18945313	+0.28564453	-5.92822266	+50.51513672	-47.50488281	-94.87792969	+3568
+1458240597.06920000	+16.73876953	+1.28759766	-2.14892578	+64.29199219	-64.00634766	-158.44482422	+5056	+16.79589844	+4.05175781	-2.39501953	-179.51660156	-76.55273438	+177.82470703	+5812	+16.18505859	+0.32958984	-5.94140625	+50.60302734	-47.52685547	-94.83398438	+3568
+1458240597.07329990	+16.73437500	+1.31835938	-2.16210938	+64.40185547	-63.96240234	-158.57666016	+5040	+16.77832031	+4.08251953	-2.40820313	-179.67041016	-76.55273438	+178.04443359	+5816	+16.18066406	+0.36914063	-5.95898438	+50.62500000	-47.57080078	-94.72412109	+3564
+1458240597.07750010	+16.72558594	+1.34472656	-2.17968750	+64.51171875	-63.91845703	-158.68652344	+5024	+16.76074219	+4.11767578	-2.41259766	-179.75830078	-76.50878906	+178.22021484	+5820	+16.18066406	+0.41308594	-5.98095703	+50.62500000	-47.59277344	-94.59228516	+3560
+1458240597.08170010	+16.71240234	+1.36669922	-2.19726563	+64.57763672	-63.85253906	-158.77441406	+5012	+16.74316406	+4.14843750	-2.42138672	-179.82421875	-76.48681641	+178.35205078	+5824	+16.17187500	+0.44824219	-6.00292969	+50.55908203	-47.63671875	-94.39453125	+3552
+1458240597.08579990	+16.70361328	+1.38427734	-2.21484375	+64.59960938	-63.78662109	-158.86230469	+5004	+16.72119141	+4.17919922	-2.43017578	-179.91210938	-76.48681641	+178.50585938	+5832	+16.16748047	+0.47900391	-6.02929688	+50.44921875	-47.70263672	-94.21875000	+3544
+1458240597.08999990	+16.69921875	+1.39746094	-2.23681641	+64.55566406	-63.69873047	-158.88427734	+4996	+16.69921875	+4.20996094	-2.44775391	+179.89013672	-76.50878906	+178.72558594	+5840	+16.16748047	+0.51416016	-6.05566406	+50.31738281	-47.76855469	-93.95507813	+3532
+1458240597.09419990	+16.69042969	+1.41064453	-2.25878906	+64.51171875	-63.58886719	-158.90625000	+4992	+16.68164063	+4.23632813	-2.46533203	+179.62646484	-76.55273438	+179.03320313	+5848	+16.16308594	+0.54931641	-6.08203125	+50.20751953	-47.81250000	-93.71337891	+3512
+1458240597.09830000	+16.68164063	+1.42382813	-2.28076172	+64.51171875	-63.52294922	-158.99414063	+4992	+16.65966797	+4.26269531	-2.47412109	+179.38476563	-76.55273438	+179.31884766	+5860	+16.15869141	+0.58447266	-6.10839844	+50.11962891	-47.85644531	-93.47167969	+3492
+1458240597.10250000	+16.67724609	+1.43701172	-2.29833984	+64.48974609	-63.41308594	-159.01611328	+4992	+16.64648438	+4.28906250	-2.48730469	+179.14306641	-76.57470703	+179.62646484	+5868	+16.14990234	+0.61962891	-6.13476563	+50.00976563	-47.85644531	-93.20800781	+3472
+1458240597.10669990	+16.66845703	+1.45458984	-2.32031250	+64.44580078	-63.32519531	-159.01611328	+4992	+16.62890625	+4.31103516	-2.50488281	+178.90136719	-76.61865234	+179.91210938	+5876	+16.14111328	+0.65478516	-6.16113281	+49.87792969	-47.85644531	-92.92236328	+3448
+1458240597.11080000	+16.65966797	+1.46777344	-2.32910156	+64.44580078	-63.28125000	-159.06005859	+4996	+16.61572266	+4.33300781	-2.50488281	+178.83544922	-76.57470703	-179.97802734	+5888	+16.12792969	+0.69433594	-6.18310547	+49.79003906	-47.83447266	-92.68066406	+3424
+1458240597.11500000	+16.65527344	+1.48535156	-2.33789063	+64.53369141	-63.23730469	-159.16992188	+5000	+16.60693359	+4.35058594	-2.50048828	+178.72558594	-76.53076172	-179.86816406	+5892	+16.11914063	+0.72070313	-6.18750000	+49.79003906	-47.90039063	-92.63671875	+3400
+1458240597.11920000	+16.64648438	+1.50732422	-2.34228516	+64.66552734	-63.23730469	-159.27978516	+5004	+16.59375000	+4.38134766	-2.50048828	+178.72558594	-76.50878906	-179.82421875	+5904	+16.11474609	+0.74267578	-6.18750000	+49.85595703	-47.90039063	-92.68066406	+3372
+1458240597.12330010	+16.64208984	+1.53808594	-2.33349609	+64.92919922	-63.28125000	-159.49951172	+5012	+16.58496094	+4.41650391	-2.48730469	+178.83544922	-76.39892578	-179.86816406	+5916	+16.11474609	+0.77343750	-6.18310547	+50.03173828	-47.92236328	-92.81250000	+3348
+1458240597.12750010	+16.64208984	+1.56445313	-2.32031250	+65.17089844	-63.32519531	-159.67529297	+5016	+16.58056641	+4.44726563	-2.47412109	+178.87939453	-76.35498047	-179.86816406	+5928	+16.11035156	+0.79541016	-6.16992188	+50.20751953	-47.94433594	-92.96630859	+3324
+1458240597.13170000	+16.63769531	+1.59960938	-2.31152344	+65.45654297	-63.39111328	-159.85107422	+5024	+16.58056641	+4.47802734	-2.46533203	+178.94531250	-76.31103516	-179.84619141	+5936	+16.11474609	+0.82617188	-6.15673828	+50.44921875	-47.96630859	-93.18603516	+3308
+1458240597.13579990	+16.63330078	+1.63916016	-2.28955078	+65.83007813	-63.47900391	-160.13671875	+5032	+16.57617188	+4.51318359	-2.44335938	+179.09912109	-76.20117188	-179.93408203	+5948	+16.11035156	+0.86132813	-6.13476563	+50.77880859	-47.96630859	-93.44970703	+3296
+1458240597.14000010	+16.63330078	+1.67871094	-2.26318359	+66.22558594	-63.58886719	-160.40039063	+5036	+16.58056641	+4.54394531	-2.41699219	+179.27490234	-76.06933594	+179.93408203	+5960	+16.11035156	+0.89208984	-6.10839844	+51.13037109	-47.96630859	-93.75732422	+3292
+1458240597.14410000	+16.62451172	+1.71826172	-2.23681641	+66.66503906	-63.72070313	-160.68603516	+5040	+16.57617188	+4.58349609	-2.39062500	+179.53857422	-75.93750000	+179.73632813	+5972	+16.10595703	+0.91845703	-6.07763672	+51.50390625	-47.98828125	-94.13085938	+3292
+1458240597.14829990	+16.62011719	+1.76660156	-2.20166016	+67.14843750	-63.85253906	-160.99365234	+5044	+16.57617188	+4.61865234	-2.35986328	+179.86816406	-75.82763672	+179.49462891	+5984	+16.10595703	+0.94921875	-6.04687500	+51.89941406	-48.01025391	-94.50439453	+3300
+1458240597.15249990	+16.61572266	+1.80615234	-2.17529297	+67.56591797	-64.00634766	-161.27929688	+5048	+16.57617188	+4.65820313	-2.33349609	-179.80224609	-75.73974609	+179.27490234	+5996	+16.10595703	+0.97998047	-6.00732422	+52.33886719	-48.05419922	-94.94384766	+3312
+1458240597.15660000	+16.61132813	+1.85009766	-2.14013672	+68.04931641	-64.13818359	-161.58691406	+5048	+16.57177734	+4.69335938	-2.30712891	-179.47265625	-75.62988281	+179.03320313	+6004	+16.11035156	+1.01074219	-5.96777344	+52.75634766	-48.09814453	-95.38330078	+3328
+1458240597.16080000	+16.60693359	+1.89404297	-2.10937500	+68.53271484	-64.29199219	-161.91650391	+5048	+16.56738281	+4.72851563	-2.28076172	-179.16503906	-75.49804688	+178.81347656	+6016	+16.11474609	+1.03710938	-5.92822266	+53.15185547	-48.16406250	-95.82275391	+3348
+1458240597.16500000	+16.59814453	+1.93359375	-2.07421875	+68.97216797	-64.42382813	-162.20214844	+5044	+16.55859375	+4.76806641	-2.25000000	-178.85742188	-75.38818359	+178.61572266	+6024	+16.11914063	+1.07226563	-5.89746094	+53.54736328	-48.20800781	-96.13037109	+3372
+1458240597.16910000	+16.59375000	+1.97314453	-2.04345703	+69.38964844	-64.57763672	-162.46582031	+5036	+16.55419922	+4.80322266	-2.21923828	-178.57177734	-75.27832031	+178.43994141	+6032	+16.11474609	+1.10742188	-5.86669922	+53.83300781	-48.22998047	-96.32812500	+3392
+1458240597.17330000	+16.58496094	+2.00830078	-2.01708984	+69.71923828	-64.68750000	-162.66357422	+5032	+16.54541016	+4.83398438	-2.19726563	-178.33007813	-75.21240234	+178.28613281	+6036	+16.11035156	+1.13818359	-5.84472656	+54.05273438	-48.29589844	-96.48193359	+3416
+1458240597.17750000	+16.57617188	+2.04345703	-1.99951172	+70.00488281	-64.77539063	-162.79541016	+5024	+16.53222656	+4.86035156	-2.17968750	-178.11035156	-75.16845703	+178.13232422	+6040	+16.11035156	+1.17333984	-5.83154297	+54.20654297	-48.31787109	-96.50390625	+3436
+1458240597.18160010	+16.56738281	+2.06982422	-1.97753906	+70.20263672	-64.86328125	-162.92724609	+5012	+16.51904297	+4.87792969	-2.16210938	-177.89062500	-75.10253906	+177.97851563	+6048	+16.09716797	+1.20410156	-5.81835938	+54.29443359	-48.38378906	-96.45996094	+3460
+1458240597.18580010	+16.55859375	+2.09179688	-1.96435547	+70.33447266	-64.92919922	-162.99316406	+5004	+16.50146484	+4.89990234	-2.14892578	-177.71484375	-75.08056641	+177.82470703	+6052	+16.09277344	+1.22607422	-5.80517578	+54.27246094	-48.47167969	-96.39404297	+3476
+1458240597.19000010	+16.54980469	+2.10937500	-1.95556641	+70.37841797	-64.95117188	-162.99316406	+4992	+16.48828125	+4.91748047	-2.13574219	-177.51708984	-75.05859375	+177.69287109	+6056	+16.09277344	+1.24804688	-5.80957031	+54.20654297	-48.53759766	-96.21826172	+3488
+1458240597.19409990	+16.54101563	+2.11816406	-1.95117188	+70.35644531	-64.99511719	-162.94921875	+4980	+16.47070313	+4.93066406	-2.12255859	-177.38525391	-75.03662109	+177.58300781	+6060	+16.08837891	+1.27001953	-5.81396484	+54.09667969	-48.58154297	-95.95458984	+3500
+1458240597.19829990	+16.53662109	+2.12695313	-1.95117188	+70.26855469	-64.99511719	-162.88330078	+4972	+16.45312500	+4.93945313	-2.11376953	-177.27539063	-75.01464844	+177.49511719	+6064	+16.08398438	+1.29638672	-5.81835938	+53.94287109	-48.64746094	-95.66894531	+3508
+1458240597.20250010	+16.52783203	+2.13134766	-1.95556641	+70.13671875	-64.99511719	-162.77343750	+4960	+16.43554688	+4.94824219	-2.10498047	-177.18750000	-74.99267578	+177.45117188	+6068	+16.07958984	+1.31396484	-5.82714844	+53.83300781	-48.66943359	-95.42724609	+3508
+1458240597.20660000	+16.51904297	+2.13574219	-1.95996094	+69.98291016	-64.97314453	-162.59765625	+4956	+16.41796875	+4.95263672	-2.09619141	-177.09960938	-75.01464844	+177.36328125	+6072	+16.07080078	+1.33154297	-5.83593750	+53.65722656	-48.71337891	-95.09765625	+3508
+1458240597.21079990	+16.51025391	+2.13574219	-1.96435547	+69.76318359	-64.97314453	-162.42187500	+4952	+16.40039063	+4.95703125	-2.08740234	-176.98974609	-75.01464844	+177.23144531	+6076	+16.06201172	+1.35351563	-5.84912109	+53.43750000	-48.75732422	-94.72412109	+3504
+1458240597.21499990	+16.50585938	+2.13574219	-1.96875000	+69.58740234	-64.95117188	-162.24609375	+4948	+16.38281250	+4.95703125	-2.07861328	-176.85791016	-75.01464844	+177.12158203	+6080	+16.05322266	+1.37548828	-5.85351563	+53.23974609	-48.80126953	-94.37255859	+3496
+1458240597.21910000	+16.49707031	+2.13574219	-1.97753906	+69.36767578	-64.95117188	-162.04833984	+4944	+16.36962891	+4.95703125	-2.06982422	-176.72607422	-75.01464844	+176.96777344	+6088	+16.04443359	+1.39306641	-5.86230469	+53.02001953	-48.86718750	-94.04296875	+3488
+1458240597.22330000	+16.49267578	+2.13574219	-1.98193359	+69.14794922	-64.95117188	-161.89453125	+4944	+16.35644531	+4.96142578	-2.05664063	-176.57226563	-74.99267578	+176.77001953	+6092	+16.03564453	+1.41064453	-5.86669922	+52.82226563	-48.91113281	-93.71337891	+3476
+1458240597.22740010	+16.48828125	+2.13574219	-1.98632813	+68.97216797	-64.95117188	-161.74072266	+4948	+16.34326172	+4.96142578	-2.03906250	-176.39648438	-74.97070313	+176.59423828	+6100	+16.02685547	+1.43261719	-5.87109375	+52.58056641	-48.99902344	-93.33984375	+3456
+1458240597.23160000	+16.48388672	+2.13574219	-1.98632813	+68.81835938	-64.97314453	-161.56494141	+4948	+16.33447266	+4.96582031	-2.02587891	-176.19873047	-74.97070313	+176.37451172	+6108	+16.02246094	+1.45019531	-5.87548828	+52.40478516	-49.04296875	-93.07617188	+3436
+1458240597.23580000	+16.47949219	+2.14453125	-1.98632813	+68.66455078	-65.01708984	-161.41113281	+4952	+16.32568359	+4.97021484	-2.00830078	-175.93505859	-74.92675781	+176.11083984	+6116	+16.01806641	+1.47216797	-5.87109375	+52.33886719	-49.08691406	-92.85644531	+3416
+1458240597.23990010	+16.47070313	+2.14892578	-1.98193359	+68.57666016	-65.06103516	-161.27929688	+4952	+16.31689453	+4.97460938	-1.98632813	-175.67138672	-74.86083984	+175.80322266	+6124	+16.00927734	+1.48974609	-5.85351563	+52.31689453	-49.13085938	-92.76855469	+3396
+1458240597.24410010	+16.46630859	+2.15771484	-1.97753906	+68.48876953	-65.10498047	-161.14746094	+4960	+16.30810547	+4.97900391	-1.95996094	-175.31982422	-74.81689453	+175.45166016	+6132	+16.00048828	+1.50732422	-5.83593750	+52.38281250	-49.17480469	-92.76855469	+3384
+1458240597.24830010	+16.46191406	+2.17089844	-1.96875000	+68.44482422	-65.19287109	-161.05957031	+4964	+16.30371094	+4.98779297	-1.93359375	-174.92431641	-74.77294922	+175.05615234	+6140	+15.99609375	+1.52490234	-5.81396484	+52.47070313	-49.19677734	-92.81250000	+3372
+1458240597.25239990	+16.45751953	+2.18847656	-1.95117188	+68.44482422	-65.30273438	-160.97167969	+4972	+16.29931641	+5.00097656	-1.89843750	-174.39697266	-74.70703125	+174.52880859	+6152	+15.98730469	+1.53808594	-5.78759766	+52.60253906	-49.26269531	-92.94433594	+3364
+1458240597.25659990	+16.45312500	+2.20605469	-1.93359375	+68.46679688	-65.43457031	-160.90576172	+4976	+16.29492188	+5.01855469	-1.86767578	-173.86962891	-74.64111328	+174.04541016	+6160	+15.98730469	+1.54687500	-5.75683594	+52.77832031	-49.30664063	-93.14208984	+3360
+1458240597.26079990	+16.44433594	+2.23242188	-1.91162109	+68.55468750	-65.56640625	-160.86181641	+4984	+16.29492188	+5.03173828	-1.83251953	-173.34228516	-74.55322266	+173.51806641	+6172	+15.98730469	+1.56005859	-5.72167969	+53.02001953	-49.35058594	-93.40576172	+3364
+1458240597.26490000	+16.43994141	+2.26318359	-1.88085938	+68.70849609	-65.76416016	-160.83984375	+4992	+16.29492188	+5.04931641	-1.79296875	-172.72705078	-74.46533203	+172.92480469	+6180	+15.98730469	+1.56884766	-5.68652344	+53.26171875	-49.37255859	-93.66943359	+3372
+1458240597.26910000	+16.43115234	+2.29394531	-1.85449219	+68.86230469	-65.93994141	-160.79589844	+4996	+16.29052734	+5.06689453	-1.75341797	-172.13378906	-74.37744141	+172.37548828	+6188	+15.98291016	+1.58203125	-5.65136719	+53.48144531	-49.41650391	-93.91113281	+3380
+1458240597.27329990	+16.42675781	+2.32470703	-1.82373047	+69.01611328	-66.11572266	-160.77392578	+5000	+16.29052734	+5.08447266	-1.72265625	-171.56250000	-74.33349609	+171.82617188	+6192	+15.97851563	+1.59521484	-5.61621094	+53.70117188	-49.43847656	-94.13085938	+3396
+1458240597.27740000	+16.41357422	+2.36425781	-1.78417969	+69.23583984	-66.35742188	-160.75195313	+5008	+16.28613281	+5.10644531	-1.69189453	-170.92529297	-74.26757813	+171.23291016	+6196	+15.97412109	+1.61279297	-5.57666016	+53.94287109	-49.46044922	-94.32861328	+3416
+1458240597.28160000	+16.40917969	+2.39501953	-1.74902344	+69.41162109	-66.55517578	-160.72998047	+5008	+16.28173828	+5.11962891	-1.65673828	-170.37597656	-74.20166016	+170.68359375	+6204	+15.96093750	+1.62158203	-5.54589844	+54.09667969	-49.48242188	-94.48242188	+3440
+1458240597.28580000	+16.40039063	+2.41699219	-1.71826172	+69.54345703	-66.70898438	-160.68603516	+5008	+16.28173828	+5.12841797	-1.63916016	-169.84863281	-74.20166016	+170.15625000	+6204	+15.95654297	+1.62597656	-5.51953125	+54.16259766	-49.52636719	-94.59228516	+3464
+1458240597.28990010	+16.39599609	+2.44335938	-1.69189453	+69.63134766	-66.86279297	-160.59814453	+5004	+16.27294922	+5.14160156	-1.62158203	-169.27734375	-74.22363281	+169.60693359	+6208	+15.95654297	+1.63476563	-5.50195313	+54.16259766	-49.54833984	-94.54833984	+3484
+1458240597.29410000	+16.39160156	+2.45654297	-1.66992188	+69.63134766	-66.97265625	-160.51025391	+5000	+16.26855469	+5.14599609	-1.60839844	-168.81591797	-74.22363281	+169.14550781	+6208	+15.94775391	+1.63916016	-5.49316406	+54.14062500	-49.54833984	-94.46044922	+3508
+1458240597.29819990	+16.39160156	+2.46533203	-1.65673828	+69.54345703	-67.03857422	-160.31250000	+4992	+16.26416016	+5.15039063	-1.59960938	-168.42041016	-74.24560547	+168.72802734	+6208	+15.94335938	+1.64794922	-5.48437500	+54.03076172	-49.59228516	-94.32861328	+3524
+1458240597.30240010	+16.38720703	+2.46972656	-1.65234375	+69.38964844	-67.08251953	-160.09277344	+4980	+16.25976563	+5.15478516	-1.59082031	-168.06884766	-74.28955078	+168.35449219	+6204	+15.93896484	+1.66113281	-5.48876953	+53.87695313	-49.57031250	-94.04296875	+3544
+1458240597.30660010	+16.38281250	+2.46533203	-1.64794922	+69.12597656	-67.08251953	-159.85107422	+4972	+16.25097656	+5.15478516	-1.58203125	-167.71728516	-74.31152344	+167.98095703	+6204	+15.93017578	+1.66992188	-5.49755859	+53.63525391	-49.54833984	-93.64746094	+3556
+1458240597.31069990	+16.38281250	+2.45654297	-1.65673828	+68.77441406	-67.06054688	-159.49951172	+4964	+16.24218750	+5.15039063	-1.58203125	-167.36572266	-74.42138672	+167.60742188	+6204	+15.91699219	+1.67871094	-5.51953125	+53.28369141	-49.52636719	-93.14208984	+3572
+1458240597.31489990	+16.38281250	+2.44775391	-1.66113281	+68.46679688	-67.03857422	-159.23583984	+4960	+16.23339844	+5.15039063	-1.59082031	-167.03613281	-74.50927734	+167.25585938	+6204	+15.90820313	+1.68750000	-5.54150391	+52.93212891	-49.50439453	-92.65869141	+3580
+1458240597.31909990	+16.38281250	+2.43896484	-1.66992188	+68.11523438	-67.01660156	-158.92822266	+4960	+16.22460938	+5.14160156	-1.59960938	-166.72851563	-74.61914063	+166.92626953	+6208	+15.89501953	+1.69628906	-5.56347656	+52.58056641	-49.48242188	-92.13134766	+3584
+1458240597.32320000	+16.38281250	+2.42578125	-1.68310547	+67.69775391	-66.97265625	-158.55468750	+4960	+16.22021484	+5.13720703	-1.60400391	-166.44287109	-74.72900391	+166.59667969	+6208	+15.89062500	+1.70068359	-5.58544922	+52.20703125	-49.46044922	-91.64794922	+3588
+1458240597.32740000	+16.38281250	+2.41259766	-1.69628906	+67.34619141	-66.92871094	-158.24707031	+4964	+16.21142578	+5.13281250	-1.60839844	-166.17919922	-74.81689453	+166.31103516	+6212	+15.88183594	+1.70947266	-5.61181641	+51.78955078	-49.46044922	-91.07666016	+3584
+1458240597.33160000	+16.38281250	+2.39941406	-1.70947266	+66.95068359	-66.86279297	-157.91748047	+4968	+16.20703125	+5.12841797	-1.61718750	-165.91552734	-74.90478516	+166.02539063	+6216	+15.87744141	+1.72265625	-5.63378906	+51.43798828	-49.43847656	-90.54931641	+3572
+1458240597.33570000	+16.38281250	+2.38623047	-1.72705078	+66.53320313	-66.81884766	-157.56591797	+4972	+16.20263672	+5.12402344	-1.62158203	-165.62988281	-75.01464844	+165.73974609	+6220	+15.86865234	+1.73583984	-5.66015625	+51.10839844	-49.37255859	-90.02197266	+3560
+1458240597.33990000	+16.38281250	+2.37744141	-1.74023438	+66.20361328	-66.77490234	-157.28027344	+4976	+16.19824219	+5.11962891	-1.63037109	-165.36621094	-75.10253906	+165.47607422	+6220	+15.85986328	+1.74902344	-5.68652344	+50.77880859	-49.32861328	-89.51660156	+3544
+1458240597.34410000	+16.38281250	+2.36865234	-1.75341797	+65.85205078	-66.73095703	-156.97265625	+4984	+16.18945313	+5.11523438	-1.63476563	-165.08056641	-75.19042969	+165.19042969	+6224	+15.85107422	+1.75781250	-5.70410156	+50.49316406	-49.28466797	-89.12109375	+3524
+1458240597.34820010	+16.38281250	+2.35986328	-1.76660156	+65.47851563	-66.68701172	-156.66503906	+4992	+16.18505859	+5.11523438	-1.63916016	-164.75097656	-75.30029297	+164.86083984	+6228	+15.84228516	+1.77099609	-5.72167969	+50.29541016	-49.26269531	-88.76953125	+3504
+1458240597.35240010	+16.38281250	+2.35107422	-1.77539063	+65.14892578	-66.66503906	-156.35742188	+4996	+16.18505859	+5.11083984	-1.64355469	-164.39941406	-75.38818359	+164.50927734	+6236	+15.83349609	+1.77539063	-5.72167969	+50.14160156	-49.26269531	-88.61572266	+3480
+1458240597.35660000	+16.38720703	+2.34667969	-1.78417969	+64.84130859	-66.64306641	-156.07177734	+5004	+16.18066406	+5.11523438	-1.64794922	-164.00390625	-75.45410156	+164.13574219	+6240	+15.83349609	+1.77978516	-5.71289063	+50.11962891	-49.28466797	-88.59375000	+3456
+1458240597.36069990	+16.38720703	+2.34667969	-1.79296875	+64.55566406	-66.64306641	-155.78613281	+5012	+16.18066406	+5.11962891	-1.64355469	-163.58642578	-75.49804688	+163.74023438	+6244	+15.83349609	+1.78857422	-5.70410156	+50.18554688	-49.28466797	-88.65966797	+3440
+1458240597.36490010	+16.38281250	+2.34667969	-1.79736328	+64.29199219	-66.64306641	-155.52246094	+5016	+16.18066406	+5.12402344	-1.63916016	-163.12500000	-75.52001953	+163.32275391	+6248	+15.83789063	+1.78857422	-5.69531250	+50.25146484	-49.28466797	-88.74755859	+3424
+1458240597.36910010	+16.38281250	+2.35107422	-1.79736328	+64.05029297	-66.66503906	-155.25878906	+5020	+16.18066406	+5.12841797	-1.63476563	-162.68554688	-75.54199219	+162.88330078	+6256	+15.83789063	+1.79296875	-5.68212891	+50.33935547	-49.28466797	-88.85742188	+3408
+1458240597.37319990	+16.38281250	+2.35546875	-1.79736328	+63.85253906	-66.70898438	-155.01708984	+5028	+16.18505859	+5.13720703	-1.63037109	-162.22412109	-75.54199219	+162.42187500	+6260	+15.83789063	+1.79736328	-5.66455078	+50.44921875	-49.26269531	-88.98925781	+3400
+1458240597.37739990	+16.38281250	+2.36865234	-1.79296875	+63.67675781	-66.77490234	-154.77539063	+5032	+16.18505859	+5.14160156	-1.62158203	-161.69677734	-75.54199219	+161.91650391	+6264	+15.83349609	+1.79736328	-5.65136719	+50.55908203	-49.26269531	-89.14306641	+3392
+1458240597.38150000	+16.37841797	+2.38183594	-1.78417969	+63.54492188	-66.84082031	-154.57763672	+5036	+16.18945313	+5.15039063	-1.60839844	-161.19140625	-75.49804688	+161.43310547	+6272	+15.83349609	+1.79736328	-5.62939453	+50.69091797	-49.28466797	-89.34082031	+3392
+1458240597.38570000	+16.37841797	+2.39501953	-1.77539063	+63.47900391	-66.92871094	-154.42382813	+5044	+16.19384766	+5.16357422	-1.59521484	-160.66406250	-75.45410156	+160.92773438	+6276	+15.83349609	+1.79736328	-5.60742188	+50.86669922	-49.30664063	-89.60449219	+3396
+1458240597.38990000	+16.37841797	+2.41259766	-1.76220703	+63.41308594	-67.03857422	-154.27001953	+5048	+16.19384766	+5.17236328	-1.58642578	-160.13671875	-75.41015625	+160.40039063	+6280	+15.83349609	+1.80175781	-5.58105469	+51.02050781	-49.35058594	-89.82421875	+3404
+1458240597.39400010	+16.37402344	+2.43017578	-1.74902344	+63.39111328	-67.12646484	-154.16015625	+5048	+16.19824219	+5.17675781	-1.57324219	-159.67529297	-75.32226563	+159.91699219	+6284	+15.83789063	+1.79736328	-5.55468750	+51.17431641	-49.37255859	-90.08789063	+3416
+1458240597.39820000	+16.37402344	+2.44775391	-1.73144531	+63.39111328	-67.21435547	-154.05029297	+5048	+16.20263672	+5.18554688	-1.56445313	-159.25781250	-75.27832031	+159.45556641	+6288	+15.84228516	+1.79736328	-5.53271484	+51.32812500	-49.39453125	-90.32958984	+3428
+1458240597.40240000	+16.37402344	+2.46533203	-1.71826172	+63.39111328	-67.30224609	-153.96240234	+5048	+16.20703125	+5.18994141	-1.55566406	-158.88427734	-75.21240234	+159.06005859	+6288	+15.84228516	+1.79736328	-5.51074219	+51.48193359	-49.39453125	-90.57128906	+3444
+1458240597.40650010	+16.36962891	+2.47851563	-1.70507813	+63.39111328	-67.36816406	-153.89648438	+5044	+16.21142578	+5.19433594	-1.54687500	-158.55468750	-75.14648438	+158.68652344	+6292	+15.84228516	+1.79736328	-5.49316406	+51.56982422	-49.39453125	-90.70312500	+3460
+1458240597.41070010	+16.36962891	+2.48730469	-1.69628906	+63.32519531	-67.43408203	-153.78662109	+5040	+16.21142578	+5.19433594	-1.54248047	-158.24707031	-75.12451172	+158.31298828	+6288	+15.84228516	+1.79736328	-5.47998047	+51.59179688	-49.39453125	-90.76904297	+3476
+1458240597.41490010	+16.36962891	+2.49169922	-1.69189453	+63.25927734	-67.45605469	-153.69873047	+5032	+16.21142578	+5.19433594	-1.54248047	-157.98339844	-75.08056641	+158.00537109	+6288	+15.84228516	+1.79736328	-5.47558594	+51.56982422	-49.39453125	-90.76904297	+3492
+1458240597.41899990	+16.37402344	+2.49609375	-1.68750000	+63.17138672	-67.47802734	-153.63281250	+5024	+16.21142578	+5.19433594	-1.53808594	-157.74169922	-75.03662109	+157.69775391	+6288	+15.83789063	+1.79736328	-5.47119141	+51.52587891	-49.41650391	-90.70312500	+3508
+1458240597.42319990	+16.37402344	+2.49169922	-1.68750000	+63.06152344	-67.47802734	-153.54492188	+5016	+16.21142578	+5.18994141	-1.53808594	-157.50000000	-74.99267578	+157.41210938	+6288	+15.83789063	+1.79736328	-5.47119141	+51.41601563	-49.43847656	-90.59326172	+3520
+1458240597.42740010	+16.37402344	+2.48730469	-1.69189453	+62.92968750	-67.45605469	-153.45703125	+5008	+16.20703125	+5.18554688	-1.54248047	-157.30224609	-74.99267578	+157.14843750	+6288	+15.83789063	+1.79736328	-5.47558594	+51.28417969	-49.43847656	-90.46142578	+3528
+1458240597.43150000	+16.37841797	+2.47851563	-1.69628906	+62.77587891	-67.41210938	-153.36914063	+5004	+16.20703125	+5.18115234	-1.55126953	-157.12646484	-75.01464844	+156.90673828	+6288	+15.83349609	+1.79736328	-5.48437500	+51.13037109	-49.43847656	-90.24169922	+3540
+1458240597.43569990	+16.37841797	+2.46972656	-1.70068359	+62.60009766	-67.36816406	-153.25927734	+5000	+16.20703125	+5.17675781	-1.55566406	-156.99462891	-75.01464844	+156.70898438	+6288	+15.82910156	+1.80175781	-5.49755859	+50.93261719	-49.41650391	-89.97802734	+3544
+1458240597.43989990	+16.37841797	+2.46093750	-1.70947266	+62.46826172	-67.32421875	-153.17138672	+4996	+16.20263672	+5.16796875	-1.56005859	-156.88476563	-75.01464844	+156.53320313	+6284	+15.82910156	+1.80175781	-5.51074219	+50.77880859	-49.39453125	-89.75830078	+3548
+1458240597.44400000	+16.37841797	+2.45214844	-1.71386719	+62.31445313	-67.28027344	-153.08349609	+4992	+16.19824219	+5.16357422	-1.56884766	-156.77490234	-75.03662109	+156.35742188	+6284	+15.82470703	+1.80615234	-5.52392578	+50.58105469	-49.39453125	-89.47265625	+3548
+1458240597.44820000	+16.38281250	+2.44335938	-1.72265625	+62.13867188	-67.23632813	-152.97363281	+4992	+16.19384766	+5.15917969	-1.57324219	-156.62109375	-75.03662109	+156.18164063	+6284	+15.82031250	+1.81054688	-5.54150391	+50.38330078	-49.37255859	-89.18701172	+3544
+1458240597.45230010	+16.38281250	+2.43457031	-1.72705078	+62.02880859	-67.19238281	-152.90771484	+4988	+16.18945313	+5.15478516	-1.57763672	-156.46728516	-75.05859375	+155.98388672	+6284	+15.81152344	+1.81494141	-5.56347656	+50.03173828	-49.37255859	-88.70361328	+3540
+1458240597.45650010	+16.38281250	+2.43017578	-1.73144531	+61.89697266	-67.17041016	-152.84179688	+4988	+16.18505859	+5.14599609	-1.58642578	-156.33544922	-75.08056641	+155.80810547	+6284	+15.80712891	+1.81494141	-5.58544922	+49.74609375	-49.37255859	-88.30810547	+3528
+1458240597.46070000	+16.38281250	+2.42138672	-1.74023438	+61.78710938	-67.12646484	-152.77587891	+4988	+16.18505859	+5.14160156	-1.59082031	-156.18164063	-75.10253906	+155.61035156	+6284	+15.79833984	+1.81933594	-5.60302734	+49.50439453	-49.35058594	-87.97851563	+3512
+1458240597.46479990	+16.38281250	+2.41259766	-1.74462891	+61.67724609	-67.10449219	-152.73193359	+4988	+16.18066406	+5.14160156	-1.59521484	-156.02783203	-75.12451172	+155.43457031	+6284	+15.79394531	+1.82812500	-5.62060547	+49.24072266	-49.32861328	-87.58300781	+3492
+1458240597.46900010	+16.38720703	+2.40820313	-1.74902344	+61.56738281	-67.08251953	-152.66601563	+4988	+16.17626953	+5.13720703	-1.59960938	-155.85205078	-75.14648438	+155.23681641	+6284	+15.78955078	+1.82812500	-5.63378906	+49.06494141	-49.30664063	-87.34130859	+3472
+1458240597.47320010	+16.38720703	+2.40380859	-1.75341797	+61.47949219	-67.06054688	-152.60009766	+4988	+16.17626953	+5.13720703	-1.60400391	-155.65429688	-75.16845703	+155.03906250	+6284	+15.78515625	+1.83251953	-5.64257813	+49.02099609	-49.26269531	-87.18750000	+3448
+1458240597.47729990	+16.38720703	+2.40380859	-1.75341797	+61.39160156	-67.03857422	-152.53417969	+4988	+16.17187500	+5.13720703	-1.60400391	-155.47851563	-75.19042969	+154.88525391	+6280	+15.78076172	+1.83251953	-5.63818359	+49.02099609	-49.24072266	-87.18750000	+3428
+1458240597.48149990	+16.38720703	+2.39941406	-1.75341797	+61.32568359	-67.03857422	-152.49023438	+4988	+16.17187500	+5.14160156	-1.60400391	-155.28076172	-75.19042969	+154.70947266	+6280	+15.78076172	+1.82812500	-5.63378906	+49.08691406	-49.21875000	-87.27539063	+3408
+1458240597.48569990	+16.38720703	+2.39941406	-1.75341797	+61.25976563	-67.03857422	-152.44628906	+4988	+16.16748047	+5.14160156	-1.59960938	-155.06103516	-75.19042969	+154.51171875	+6276	+15.77636719	+1.82812500	-5.62060547	+49.19677734	-49.21875000	-87.40722656	+3396
+1458240597.48980000	+16.38720703	+2.39941406	-1.75341797	+61.19384766	-67.06054688	-152.38037109	+4984	+16.16748047	+5.14599609	-1.59521484	-154.86328125	-75.21240234	+154.33593750	+6276	+15.77636719	+1.82812500	-5.61181641	+49.28466797	-49.19677734	-87.49511719	+3384
+1458240597.49400000	+16.38281250	+2.40380859	-1.74902344	+61.14990234	-67.08251953	-152.33642578	+4984	+16.17187500	+5.15039063	-1.59521484	-154.64355469	-75.21240234	+154.18212891	+6272	+15.78076172	+1.82812500	-5.60302734	+49.39453125	-49.19677734	-87.64892578	+3376
+1458240597.49819990	+16.38281250	+2.40820313	-1.74462891	+61.10595703	-67.10449219	-152.29248047	+4984	+16.17187500	+5.15478516	-1.59082031	-154.44580078	-75.23437500	+154.02832031	+6272	+15.78076172	+1.82373047	-5.58984375	+49.52636719	-49.17480469	-87.82470703	+3368
+1458240597.50230000	+16.38281250	+2.41259766	-1.73583984	+61.06201172	-67.17041016	-152.22656250	+4984	+16.17187500	+5.15917969	-1.58642578	-154.22607422	-75.25634766	+153.87451172	+6268	+15.78076172	+1.82373047	-5.58105469	+49.61425781	-49.17480469	-87.93457031	+3364
+1458240597.50650000	+16.38281250	+2.42138672	-1.72705078	+60.99609375	-67.23632813	-152.16064453	+4984	+16.17626953	+5.16796875	-1.57763672	-154.02832031	-75.30029297	+153.74267578	+6264	+15.78076172	+1.81933594	-5.57666016	+49.70214844	-49.15283203	-88.04443359	+3364
+1458240597.51070000	+16.38281250	+2.42578125	-1.71826172	+60.93017578	-67.32421875	-152.07275391	+4984	+16.17626953	+5.17236328	-1.57324219	-153.85253906	-75.32226563	+153.65478516	+6260	+15.78076172	+1.81933594	-5.56787109	+49.81201172	-49.13085938	-88.17626953	+3364
+1458240597.51480010	+16.38281250	+2.44335938	-1.70507813	+60.79833984	-67.47802734	-151.89697266	+4984	+16.18066406	+5.18115234	-1.56445313	-153.61083984	-75.38818359	+153.54492188	+6260	+15.78076172	+1.81494141	-5.55029297	+50.00976563	-49.10888672	-88.41796875	+3368
+1458240597.51900010	+16.37841797	+2.45214844	-1.68750000	+60.62255859	-67.65380859	-151.72119141	+4980	+16.18505859	+5.18994141	-1.55126953	-153.47900391	-75.45410156	+153.54492188	+6256	+15.78076172	+1.81494141	-5.53710938	+50.18554688	-49.06494141	-88.63769531	+3376
+1458240597.52320000	+16.37841797	+2.46093750	-1.67431641	+60.40283203	-67.82958984	-151.50146484	+4976	+16.18945313	+5.19433594	-1.54248047	-153.45703125	-75.54199219	+153.61083984	+6252	+15.78076172	+1.81054688	-5.51953125	+50.36132813	-49.04296875	-88.83544922	+3388
+1458240597.52729990	+16.38281250	+2.47412109	-1.65673828	+59.91943359	-68.11523438	-151.04003906	+4972	+16.19384766	+5.19873047	-1.53808594	-153.43505859	-75.73974609	+153.78662109	+6248	+15.78076172	+1.81054688	-5.50195313	+50.62500000	-48.99902344	-89.12109375	+3400
+1458240597.53150010	+16.38281250	+2.47851563	-1.64355469	+59.34814453	-68.35693359	-150.53466797	+4964	+16.19824219	+5.19873047	-1.53808594	-153.56689453	-75.93750000	+154.05029297	+6240	+15.78515625	+1.81054688	-5.49316406	+50.75683594	-48.97705078	-89.25292969	+3416
+1458240597.53559990	+16.38281250	+2.47851563	-1.63476563	+58.66699219	-68.57666016	-149.94140625	+4956	+16.19824219	+5.19873047	-1.53808594	-153.85253906	-76.11328125	+154.46777344	+6236	+15.78076172	+1.80615234	-5.49316406	+50.80078125	-48.91113281	-89.27490234	+3424
+1458240597.53979990	+16.38281250	+2.47412109	-1.63476563	+57.59033203	-68.88427734	-148.99658203	+4944	+16.19824219	+5.19433594	-1.54248047	-154.35791016	-76.39892578	+155.14892578	+6232	+15.78076172	+1.80615234	-5.49755859	+50.77880859	-48.86718750	-89.18701172	+3436
+1458240597.54399990	+16.38281250	+2.45654297	-1.64355469	+56.44775391	-69.12597656	-148.05175781	+4940	+16.19384766	+5.18994141	-1.54687500	-154.95117188	-76.66259766	+155.85205078	+6228	+15.77197266	+1.81054688	-5.51074219	+50.71289063	-48.80126953	-89.03320313	+3448
+1458240597.54810000	+16.38720703	+2.43457031	-1.65673828	+55.23925781	-69.30175781	-147.08496094	+4936	+16.18945313	+5.18115234	-1.55126953	-155.61035156	-76.88232422	+156.62109375	+6228	+15.76757813	+1.81054688	-5.52392578	+50.60302734	-48.75732422	-88.81347656	+3456
+1458240597.55230000	+16.39160156	+2.40380859	-1.67871094	+53.72314453	-69.49951172	-145.81054688	+4940	+16.18505859	+5.16796875	-1.56005859	-156.46728516	-77.21191406	+157.56591797	+6232	+15.76318359	+1.81494141	-5.53710938	+50.53710938	-48.75732422	-88.65966797	+3460
+1458240597.55650000	+16.39599609	+2.37744141	-1.70507813	+52.27294922	-69.65332031	-144.55810547	+4944	+16.18066406	+5.16796875	-1.57324219	-157.36816406	-77.51953125	+158.59863281	+6232	+15.76318359	+1.81494141	-5.55029297	+50.42724609	-48.73535156	-88.50585938	+3464
+1458240597.56060000	+16.39599609	+2.35107422	-1.72705078	+50.86669922	-69.80712891	-143.32763672	+4948	+16.17626953	+5.16357422	-1.58203125	-158.42285156	-77.78320313	+159.78515625	+6232	+15.75878906	+1.81494141	-5.56347656	+50.31738281	-48.71337891	-88.30810547	+3464
+1458240597.56480000	+16.39599609	+2.32470703	-1.75781250	+49.24072266	-69.93896484	-141.89941406	+4956	+16.16748047	+5.15478516	-1.60400391	-159.89501953	-78.24462891	+161.34521484	+6236	+15.75439453	+1.81933594	-5.57666016	+50.20751953	-48.66943359	-88.13232422	+3464
+1458240597.56900000	+16.39599609	+2.30273438	-1.78857422	+47.63671875	-70.04882813	-140.47119141	+4964	+16.16308594	+5.15478516	-1.62597656	-161.34521484	-78.64013672	+162.90527344	+6240	+15.75439453	+1.81933594	-5.59423828	+50.09765625	-48.64746094	-87.91259766	+3456
+1458240597.57310010	+16.39599609	+2.28076172	-1.81054688	+46.12060547	-70.18066406	-139.08691406	+4972	+16.15869141	+5.15917969	-1.63037109	-163.05908203	-78.90380859	+164.75097656	+6240	+15.75000000	+1.82373047	-5.61181641	+49.96582031	-48.58154297	-87.69287109	+3452
+1458240597.57730010	+16.39599609	+2.25878906	-1.82812500	+44.47265625	-70.35644531	-137.54882813	+4980	+16.15429688	+5.15039063	-1.64355469	-165.34423828	-79.32128906	+167.10205078	+6244	+15.74121094	+1.82373047	-5.63818359	+49.76806641	-48.49365234	-87.36328125	+3440
+1458240597.58150010	+16.39160156	+2.25000000	-1.84570313	+42.93457031	-70.51025391	-136.09863281	+4988	+16.14990234	+5.15917969	-1.65673828	-167.60742188	-79.69482422	+169.49707031	+6252	+15.73242188	+1.82373047	-5.66015625	+49.63623047	-48.42773438	-87.12158203	+3428
+1458240597.58559990	+16.39160156	+2.24121094	-1.85449219	+41.50634766	-70.70800781	-134.69238281	+4992	+16.14990234	+5.17236328	-1.66113281	-170.09033203	-79.95849609	+172.08984375	+6252	+15.72363281	+1.82373047	-5.67333984	+49.57031250	-48.33984375	-86.96777344	+3412
+1458240597.58979990	+16.39160156	+2.24121094	-1.85888672	+39.94628906	-70.90576172	-133.11035156	+4996	+16.15429688	+5.17236328	-1.67871094	-173.18847656	-80.37597656	+175.20996094	+6256	+15.71923828	+1.81933594	-5.68652344	+49.54833984	-48.27392578	-86.90185547	+3396
+1458240597.59400010	+16.39160156	+2.25000000	-1.86328125	+38.54003906	-71.08154297	-131.61621094	+4996	+16.15429688	+5.18554688	-1.69628906	-176.59423828	-80.74951172	+178.70361328	+6260	+15.71923828	+1.81494141	-5.69091797	+49.59228516	-48.18603516	-86.94580078	+3380
+1458240597.59809990	+16.38720703	+2.26757813	-1.85009766	+37.22167969	-71.32324219	-130.18798828	+5000	+16.16308594	+5.20312500	-1.69189453	+179.71435547	-80.90332031	-177.51708984	+6260	+15.71484375	+1.81054688	-5.69091797	+49.70214844	-48.09814453	-87.07763672	+3364
+1458240597.60229990	+16.38281250	+2.28076172	-1.83691406	+35.81542969	-71.58691406	-128.67187500	+5000	+16.17187500	+5.21191406	-1.69189453	+175.31982422	-81.12304688	-173.12255859	+6260	+15.71484375	+1.80615234	-5.68652344	+49.83398438	-48.03222656	-87.20947266	+3348
+1458240597.60640000	+16.37841797	+2.29394531	-1.82373047	+34.40917969	-71.80664063	-127.17773438	+4996	+16.17626953	+5.22509766	-1.69628906	+170.74951172	-81.32080078	-168.53027344	+6260	+15.71044922	+1.80175781	-5.67773438	+49.96582031	-47.94433594	-87.40722656	+3336
+1458240597.61060000	+16.37841797	+2.30712891	-1.80615234	+33.04687500	-72.02636719	-125.72753906	+4992	+16.18505859	+5.24267578	-1.69628906	+166.09130859	-81.38671875	-163.82812500	+6260	+15.71044922	+1.79736328	-5.66894531	+50.14160156	-47.85644531	-87.60498047	+3328
+1458240597.61480000	+16.37402344	+2.32031250	-1.78857422	+31.61865234	-72.24609375	-124.18945313	+4988	+16.19384766	+5.25146484	-1.69628906	+161.16943359	-81.43066406	-158.92822266	+6256	+15.70605469	+1.78857422	-5.65576172	+50.36132813	-47.74658203	-87.89062500	+3324
+1458240597.61890010	+16.37402344	+2.33349609	-1.77099609	+30.27832031	-72.46582031	-122.71728516	+4984	+16.20263672	+5.26464844	-1.69189453	+156.26953125	-81.38671875	-154.05029297	+6256	+15.70605469	+1.77978516	-5.63818359	+50.58105469	-47.65869141	-88.19824219	+3324
+1458240597.62310000	+16.37402344	+2.35107422	-1.75341797	+28.93798828	-72.64160156	-121.24511719	+4976	+16.21142578	+5.27783203	-1.69189453	+151.41357422	-81.29882813	-149.21630859	+6252	+15.70605469	+1.77099609	-5.62060547	+50.82275391	-47.57080078	-88.54980469	+3332
+1458240597.62730000	+16.37402344	+2.36425781	-1.74462891	+27.50976563	-72.75146484	-119.70703125	+4964	+16.22021484	+5.29101563	-1.69189453	+146.82128906	-81.12304688	-144.64599609	+6248	+15.70605469	+1.75341797	-5.59423828	+51.26220703	-47.39501953	-89.14306641	+3344
+1458240597.63140010	+16.37402344	+2.36865234	-1.73583984	+26.08154297	-72.81738281	-118.23486328	+4948	+16.22900391	+5.29541016	-1.68750000	+142.40478516	-80.90332031	-140.29541016	+6244	+15.70166016	+1.74023438	-5.57226563	+51.56982422	-47.24121094	-89.56054688	+3356
+1458240597.63560010	+16.37402344	+2.37304688	-1.73583984	+24.69726563	-72.83935547	-116.82861328	+4932	+16.23779297	+5.29541016	-1.70068359	+137.68066406	-80.70556641	-135.65917969	+6244	+15.70166016	+1.72705078	-5.55468750	+51.78955078	-47.10937500	-89.86816406	+3368
+1458240597.63980010	+16.37402344	+2.36865234	-1.73583984	+23.40087891	-72.83935547	-115.48828125	+4916	+16.24218750	+5.30419922	-1.70507813	+134.09912109	-80.41992188	-132.12158203	+6240	+15.69726563	+1.71826172	-5.55029297	+52.00927734	-46.91162109	-90.10986328	+3384
+1458240597.64389990	+16.37402344	+2.35986328	-1.73583984	+21.97265625	-72.83935547	-114.10400391	+4904	+16.24218750	+5.30419922	-1.70507813	+130.73730469	-80.11230469	-128.82568359	+6236	+15.68408203	+1.70507813	-5.54589844	+52.07519531	-46.75781250	-90.17578125	+3396
+1458240597.64809990	+16.37402344	+2.34667969	-1.75341797	+20.52246094	-72.70751953	-112.74169922	+4892	+16.24658203	+5.29541016	-1.73144531	+126.73828125	-79.84863281	-124.91455078	+6236	+15.67529297	+1.69189453	-5.55908203	+52.00927734	-46.62597656	-90.10986328	+3412
+1458240597.65229990	+16.37402344	+2.33349609	-1.77978516	+19.18212891	-72.50976563	-111.46728516	+4888	+16.24218750	+5.29980469	-1.74902344	+123.85986328	-79.54101563	-122.03613281	+6236	+15.67089844	+1.68750000	-5.57666016	+51.92138672	-46.51611328	-89.97802734	+3420
+1458240597.65640000	+16.37402344	+2.31152344	-1.81054688	+17.84179688	-72.29003906	-110.23681641	+4888	+16.24218750	+5.29541016	-1.76660156	+121.09130859	-79.23339844	-119.33349609	+6236	+15.66650391	+1.67871094	-5.59423828	+51.78955078	-46.40625000	-89.80224609	+3432
+1458240597.66059990	+16.37841797	+2.29394531	-1.84570313	+16.58935547	-72.02636719	-109.09423828	+4884	+16.24218750	+5.28662109	-1.81054688	+117.61962891	-78.96972656	-115.94970703	+6240	+15.65771484	+1.66552734	-5.61621094	+51.63574219	-46.27441406	-89.58251953	+3436
+1458240597.66479990	+16.37841797	+2.27636719	-1.88085938	+15.44677734	-71.74072266	-108.08349609	+4888	+16.23779297	+5.29101563	-1.84570313	+114.93896484	-78.68408203	-113.22509766	+6244	+15.65332031	+1.66113281	-5.64257813	+51.48193359	-46.14257813	-89.34082031	+3436
+1458240597.66890000	+16.37841797	+2.25000000	-1.92041016	+14.28222656	-71.41113281	-107.09472656	+4888	+16.23339844	+5.28222656	-1.88525391	+112.32421875	-78.39843750	-110.61035156	+6248	+15.64453125	+1.65234375	-5.67333984	+51.28417969	-46.01074219	-89.01123047	+3436
+1458240597.67310000	+16.37841797	+2.22363281	-1.96435547	+13.09570313	-71.05957031	-106.10595703	+4896	+16.22460938	+5.27343750	-1.93359375	+109.51171875	-78.11279297	-107.77587891	+6252	+15.63134766	+1.64794922	-5.70849609	+51.04248047	-45.83496094	-88.61572266	+3432
+1458240597.67730000	+16.37402344	+2.19726563	-2.00830078	+12.04101563	-70.68603516	-105.20507813	+4904	+16.22460938	+5.26904297	-1.97753906	+107.33642578	-77.82714844	-105.55664063	+6256	+15.61376953	+1.63476563	-5.75244141	+50.75683594	-45.63720703	-88.17626953	+3424
+1458240597.68140010	+16.36962891	+2.17089844	-2.05224609	+10.98632813	-70.29052734	-104.30419922	+4912	+16.22021484	+5.26025391	-2.02148438	+105.16113281	-77.51953125	-103.35937500	+6260	+15.59619141	+1.62597656	-5.79199219	+50.47119141	-45.43945313	-87.75878906	+3412
+1458240597.68560000	+16.36962891	+2.14892578	-2.10058594	+9.97558594	-69.89501953	-103.44726563	+4920	+16.21582031	+5.25146484	-2.06982422	+102.83203125	-77.23388672	-100.98632813	+6264	+15.57861328	+1.61279297	-5.82714844	+50.20751953	-45.24169922	-87.34130859	+3400
+1458240597.68969990	+16.37402344	+2.12695313	-2.14453125	+9.03076172	-69.49951172	-102.65625000	+4932	+16.21582031	+5.25146484	-2.12255859	+100.59082031	-76.94824219	-98.67919922	+6268	+15.56103516	+1.59521484	-5.87548828	+49.89990234	-45.02197266	-86.87988281	+3384
+1458240597.69390010	+16.37402344	+2.10937500	-2.19287109	+8.17382813	-69.08203125	-101.93115234	+4936	+16.21142578	+5.25146484	-2.17968750	+98.48144531	-76.61865234	-96.45996094	+6268	+15.55664063	+1.58203125	-5.91064453	+49.68017578	-44.82421875	-86.55029297	+3360
+1458240597.69810010	+16.36962891	+2.08740234	-2.23242188	+7.36083984	-68.70849609	-101.25000000	+4944	+16.21142578	+5.25585938	-2.22363281	+96.74560547	-76.31103516	-94.59228516	+6268	+15.53906250	+1.56884766	-5.94140625	+49.54833984	-44.60449219	-86.28662109	+3336
+1458240597.70219990	+16.36962891	+2.07421875	-2.26757813	+6.65771484	-68.37890625	-100.61279297	+4944	+16.21582031	+5.25585938	-2.26757813	+95.07568359	-75.98144531	-92.83447266	+6268	+15.51708984	+1.55126953	-5.97216797	+49.43847656	-44.29687500	-86.04492188	+3312
+1458240597.70639990	+16.36523438	+2.06542969	-2.29833984	+5.97656250	-68.04931641	-99.97558594	+4944	+16.21582031	+5.25585938	-2.31152344	+93.42773438	-75.65185547	-91.05468750	+6264	+15.50390625	+1.53369141	-5.99414063	+49.39453125	-44.05517578	-85.89111328	+3288
+1458240597.71059990	+16.36083984	+2.05664063	-2.32470703	+5.31738281	-67.74169922	-99.33837891	+4940	+16.22021484	+5.25585938	-2.35107422	+92.04345703	-75.32226563	-89.56054688	+6260	+15.48632813	+1.52050781	-6.02050781	+49.35058594	-43.79150391	-85.75927734	+3268
+1458240597.71470000	+16.36083984	+2.05224609	-2.34667969	+4.74609375	-67.50000000	-98.74511719	+4936	+16.22460938	+5.25585938	-2.37744141	+90.94482422	-74.99267578	-88.35205078	+6252	+15.46875000	+1.49853516	-6.03369141	+49.37255859	-43.54980469	-85.75927734	+3252
+1458240597.71890000	+16.35644531	+2.04785156	-2.36425781	+4.21875000	-67.25830078	-98.21777344	+4928	+16.23339844	+5.26025391	-2.40380859	+89.95605469	-74.68505859	-87.20947266	+6248	+15.45556641	+1.47656250	-6.04248047	+49.43847656	-43.33007813	-85.82519531	+3240
+1458240597.72309990	+16.35205078	+2.04785156	-2.38183594	+3.82324219	-67.03857422	-97.75634766	+4916	+16.23779297	+5.26904297	-2.43896484	+88.76953125	-74.37744141	-85.86914063	+6240	+15.44238281	+1.45458984	-6.05126953	+49.52636719	-43.08837891	-85.91308594	+3228
+1458240597.72720000	+16.35205078	+2.05224609	-2.39062500	+3.51562500	-66.86279297	-97.38281250	+4900	+16.24658203	+5.27783203	-2.47412109	+87.80273438	-74.06982422	-84.72656250	+6228	+15.42919922	+1.43701172	-6.06005859	+49.61425781	-42.84667969	-85.97900391	+3220
+1458240597.73140000	+16.35205078	+2.05224609	-2.40380859	+3.27392578	-66.70898438	-97.05322266	+4884	+16.25097656	+5.28222656	-2.50488281	+86.85791016	-73.76220703	-83.58398438	+6216	+15.41162109	+1.41064453	-6.06884766	+49.70214844	-42.60498047	-86.04492188	+3216
+1458240597.73560000	+16.34765625	+2.04785156	-2.41699219	+3.09814453	-66.51123047	-96.78955078	+4864	+16.24658203	+5.28662109	-2.54443359	+85.75927734	-73.45458984	-82.30957031	+6204	+15.39404297	+1.38867188	-6.08642578	+49.76806641	-42.29736328	-86.04492188	+3220
+1458240597.73970010	+16.34326172	+2.04785156	-2.43017578	+3.01025391	-66.33544922	-96.61376953	+4848	+16.25097656	+5.29101563	-2.57519531	+85.07812500	-73.19091797	-81.45263672	+6192	+15.37207031	+1.37109375	-6.10400391	+49.83398438	-42.01171875	-86.04492188	+3220
+1458240597.74390010	+16.33886719	+2.04345703	-2.44335938	+2.92236328	-66.15966797	-96.45996094	+4828	+16.25097656	+5.29101563	-2.60156250	+84.33105469	-72.94921875	-80.52978516	+6176	+15.34570313	+1.34472656	-6.12158203	+49.85595703	-41.74804688	-86.02294922	+3228
+1458240597.74810000	+16.33447266	+2.03906250	-2.46093750	+2.94433594	-65.96191406	-96.41601563	+4808	+16.24658203	+5.28662109	-2.65869141	+82.99072266	-72.66357422	-79.01367188	+6168	+15.32812500	+1.31396484	-6.13916016	+49.79003906	-41.48437500	-85.93505859	+3240
+1458240597.75219990	+16.33007813	+2.03906250	-2.47851563	+3.01025391	-65.76416016	-96.39404297	+4788	+16.24658203	+5.28662109	-2.71142578	+82.04589844	-72.44384766	-77.87109375	+6156	+15.30615234	+1.29638672	-6.16552734	+49.74609375	-41.22070313	-85.78125000	+3248
+1458240597.75640010	+16.32568359	+2.02587891	-2.50488281	+3.12011719	-65.54443359	-96.43798828	+4768	+16.24218750	+5.27783203	-2.75976563	+81.12304688	-72.22412109	-76.75048828	+6144	+15.27978516	+1.26562500	-6.19189453	+49.63623047	-40.95703125	-85.60546875	+3260
+1458240597.76060010	+16.32568359	+2.01708984	-2.53125000	+3.29589844	-65.30273438	-96.59179688	+4752	+16.23339844	+5.26904297	-2.82568359	+79.76074219	-71.98242188	-75.21240234	+6136	+15.26220703	+1.23486328	-6.22265625	+49.48242188	-40.71533203	-85.38574219	+3272
+1458240597.76469990	+16.32128906	+2.00390625	-2.56640625	+3.51562500	-65.01708984	-96.76757813	+4736	+16.22021484	+5.26464844	-2.89599609	+78.55224609	-71.74072266	-73.71826172	+6124	+15.24023438	+1.21728516	-6.27099609	+49.30664063	-40.40771484	-84.99023438	+3276
+1458240597.76889990	+16.32128906	+1.98193359	-2.60595703	+3.75732422	-64.68750000	-97.00927734	+4724	+16.21142578	+5.23828125	-2.97070313	+77.16796875	-71.49902344	-72.20214844	+6116	+15.20947266	+1.18652344	-6.31494141	+49.02099609	-40.10009766	-84.52880859	+3280
+1458240597.77300000	+16.31689453	+1.95996094	-2.64990234	+4.04296875	-64.31396484	-97.31689453	+4712	+16.19384766	+5.21191406	-3.05859375	+75.54199219	-71.23535156	-70.40039063	+6108	+15.17871094	+1.15576172	-6.36328125	+48.71337891	-39.77050781	-84.04541016	+3284
+1458240597.77720000	+16.31689453	+1.93798828	-2.70263672	+4.39453125	-63.87451172	-97.64648438	+4704	+16.18066406	+5.18554688	-3.13769531	+74.13574219	-70.99365234	-68.79638672	+6100	+15.14794922	+1.12939453	-6.41601563	+48.40576172	-39.46289063	-83.51806641	+3280
+1458240597.78140000	+16.31250000	+1.90722656	-2.76416016	+4.72412109	-63.41308594	-97.99804688	+4696	+16.16308594	+5.15039063	-3.22119141	+72.64160156	-70.77392578	-67.17041016	+6092	+15.11718750	+1.09863281	-6.46875000	+48.05419922	-39.13330078	-82.99072266	+3276
+1458240597.78550000	+16.30810547	+1.87646484	-2.82128906	+5.09765625	-62.92968750	-98.39355469	+4692	+16.14990234	+5.11523438	-3.30468750	+71.08154297	-70.55419922	-65.45654297	+6088	+15.09082031	+1.05908203	-6.51269531	+47.72460938	-38.84765625	-82.48535156	+3264
+1458240597.78970000	+16.30810547	+1.83251953	-2.90478516	+5.60302734	-62.22656250	-98.92089844	+4692	+16.13671875	+5.08447266	-3.38818359	+69.52148438	-70.33447266	-63.72070313	+6076	+15.06445313	+1.02832031	-6.56103516	+47.37304688	-38.51806641	-81.93603516	+3248
+1458240597.79390000	+16.30371094	+1.78857422	-2.98388672	+6.08642578	-61.56738281	-99.40429688	+4692	+16.12353516	+5.04931641	-3.47607422	+67.93945313	-70.07080078	-62.00683594	+6068	+15.04248047	+0.98876953	-6.60937500	+47.02148438	-38.18847656	-81.43066406	+3228
+1458240597.79800010	+16.29931641	+1.74902344	-3.05859375	+6.54785156	-60.93017578	-99.86572266	+4692	+16.10595703	+5.00537109	-3.55078125	+66.53320313	-69.87304688	-60.46875000	+6052	+15.00732422	+0.95361328	-6.64892578	+46.73583984	-37.81494141	-80.92529297	+3204
+1458240597.80220010	+16.29492188	+1.69189453	-3.16406250	+7.18505859	-59.96337891	-100.50292969	+4704	+16.09277344	+4.97021484	-3.62548828	+65.06103516	-69.63134766	-58.84277344	+6040	+14.97656250	+0.91845703	-6.69287109	+46.42822266	-37.44140625	-80.41992188	+3176
+1458240597.80640010	+16.29052734	+1.64355469	-3.25634766	+7.66845703	-59.15039063	-100.94238281	+4708	+16.07958984	+4.92626953	-3.70019531	+63.52294922	-69.36767578	-57.17285156	+6024	+14.95019531	+0.87011719	-6.73681641	+46.09863281	-37.04589844	-79.95849609	+3148
+1458240597.81049990	+16.28173828	+1.60400391	-3.32226563	+8.10791016	-58.49121094	-101.33789063	+4704	+16.06640625	+4.88232422	-3.76171875	+62.16064453	-69.19189453	-55.72265625	+6008	+14.91503906	+0.82617188	-6.77197266	+45.83496094	-36.60644531	-79.49707031	+3120
+1458240597.81469990	+16.27734375	+1.56445313	-3.39257813	+8.65722656	-57.72216797	-101.73339844	+4704	+16.06201172	+4.83398438	-3.81445313	+60.84228516	-68.99414063	-54.31640625	+5988	+14.87988281	+0.77343750	-6.79394531	+45.59326172	-36.21093750	-79.16748047	+3088
+1458240597.81890010	+16.27294922	+1.53369141	-3.44531250	+9.14062500	-57.10693359	-102.04101563	+4696	+16.05322266	+4.79882813	-3.86718750	+59.56787109	-68.81835938	-52.88818359	+5964	+14.85351563	+0.72070313	-6.82031250	+45.39550781	-35.79345703	-78.90380859	+3056
+1458240597.82300000	+16.26855469	+1.50732422	-3.47607422	+9.58007813	-56.60156250	-102.32666016	+4680	+16.04443359	+4.76367188	-3.90234375	+58.49121094	-68.70849609	-51.70166016	+5936	+14.81835938	+0.67236328	-6.83349609	+45.26367188	-35.35400391	-78.68408203	+3028
+1458240597.82719990	+16.26416016	+1.48095703	-3.52001953	+10.12939453	-55.96435547	-102.56835938	+4668	+16.04443359	+4.72851563	-3.94189453	+57.32666016	-68.51074219	-50.38330078	+5908	+14.78759766	+0.62402344	-6.85546875	+45.13183594	-34.91455078	-78.42041016	+3000
+1458240597.83139990	+16.25537109	+1.45458984	-3.55517578	+10.59082031	-55.39306641	-102.81005859	+4648	+16.04003906	+4.68896484	-3.98144531	+56.11816406	-68.33496094	-49.06494141	+5880	+14.75683594	+0.56689453	-6.87304688	+45.00000000	-34.40917969	-78.20068359	+2972
+1458240597.83550000	+16.25097656	+1.42822266	-3.57275391	+11.05224609	-54.93164063	-103.02978516	+4628	+16.03564453	+4.64501953	-4.00341797	+55.06347656	-68.20312500	-47.90039063	+5844	+14.71728516	+0.50537109	-6.88183594	+44.89013672	-33.88183594	-78.00292969	+2952
+1458240597.83970000	+16.24218750	+1.41064453	-3.59912109	+11.51367188	-54.40429688	-103.18359375	+4600	+16.03564453	+4.61865234	-4.02539063	+54.27246094	-68.07128906	-47.02148438	+5808	+14.67773438	+0.44824219	-6.89501953	+44.78027344	-33.35449219	-77.76123047	+2928
+1458240597.84380010	+16.23779297	+1.38427734	-3.62109375	+11.93115234	-53.85498047	-103.33740234	+4576	+16.03125000	+4.57910156	-4.04736328	+53.19580078	-67.91748047	-45.83496094	+5776	+14.63818359	+0.38671875	-6.90380859	+44.62646484	-32.82714844	-77.54150391	+2916
+1458240597.84800000	+16.23339844	+1.35791016	-3.62988281	+12.37060547	-53.39355469	-103.53515625	+4548	+16.02685547	+4.53955078	-4.07373047	+52.00927734	-67.74169922	-44.56054688	+5744	+14.59423828	+0.32080078	-6.90820313	+44.47265625	-32.29980469	-77.32177734	+2900
+1458240597.85220000	+16.22900391	+1.34033203	-3.64746094	+12.87597656	-52.86621094	-103.64501953	+4516	+16.01806641	+4.48242188	-4.11328125	+50.25146484	-67.43408203	-42.60498047	+5712	+14.55908203	+0.26367188	-6.92138672	+44.31884766	-31.75048828	-76.99218750	+2892
+1458240597.85630010	+16.22460938	+1.30517578	-3.66503906	+13.31542969	-52.33886719	-103.79882813	+4484	+16.01806641	+4.42529297	-4.15283203	+48.84521484	-67.17041016	-41.11083984	+5680	+14.51513672	+0.19775391	-6.93457031	+44.14306641	-31.20117188	-76.68457031	+2880
+1458240597.86050010	+16.22021484	+1.26562500	-3.67822266	+13.73291016	-51.81152344	-103.97460938	+4456	+16.00927734	+4.37255859	-4.17919922	+47.50488281	-66.95068359	-39.68261719	+5644	+14.47119141	+0.13183594	-6.93457031	+43.94531250	-30.67382813	-76.39892578	+2872
+1458240597.86470010	+16.21142578	+1.23486328	-3.70898438	+14.17236328	-51.10839844	-104.06250000	+4428	+16.00488281	+4.32421875	-4.21875000	+46.01074219	-66.59912109	-38.05664063	+5608	+14.42724609	+0.07910156	-6.95214844	+43.72558594	-30.05859375	-75.91552734	+2864
+1458240597.86879990	+16.20703125	+1.18652344	-3.74414063	+14.50195313	-50.38330078	-104.12841797	+4408	+15.99609375	+4.25830078	-4.26269531	+44.40673828	-66.22558594	-36.38671875	+5576	+14.37890625	+0.00878906	-6.96972656	+43.43994141	-29.46533203	-75.38818359	+2860
+1458240597.87299990	+16.19824219	+1.13378906	-3.77929688	+14.85351563	-49.68017578	-104.23828125	+4388	+15.98291016	+4.18798828	-4.31103516	+42.71484375	-65.80810547	-34.65087891	+5544	+14.33056641	-0.06152344	-6.97412109	+43.11035156	-28.91601563	-74.88281250	+2852
+1458240597.87719990	+16.18945313	+1.09423828	-3.81884766	+15.24902344	-48.91113281	-104.26025391	+4368	+15.96093750	+4.12646484	-4.36376953	+41.02294922	-65.32470703	-32.84912109	+5512	+14.28662109	-0.11865234	-6.99609375	+42.78076172	-28.32275391	-74.22363281	+2848
+1458240597.88130000	+16.18066406	+1.02832031	-3.86279297	+15.53466797	-48.09814453	-104.28222656	+4356	+15.94335938	+4.04736328	-4.42089844	+39.28710938	-64.81933594	-31.04736328	+5480	+14.23388672	-0.18457031	-7.01367188	+42.40722656	-27.75146484	-73.56445313	+2840
+1458240597.88550000	+16.17626953	+0.96679688	-3.90673828	+15.82031250	-47.30712891	-104.32617188	+4340	+15.92578125	+3.96826172	-4.47363281	+37.57324219	-64.33593750	-29.28955078	+5452	+14.18554688	-0.25048828	-7.01367188	+42.03369141	-27.26806641	-72.94921875	+2828
+1458240597.88969990	+16.16748047	+0.91406250	-3.96386719	+16.14990234	-46.40625000	-104.26025391	+4324	+15.91259766	+3.89794922	-4.53076172	+35.85937500	-63.74267578	-27.50976563	+5416	+14.14599609	-0.30761719	-7.02685547	+41.68212891	-26.74072266	-72.20214844	+2812
+1458240597.89380000	+16.15869141	+0.84375000	-4.02099609	+16.41357422	-45.48339844	-104.21630859	+4312	+15.89501953	+3.81445313	-4.58789063	+34.16748047	-63.14941406	-25.77392578	+5384	+14.10205078	-0.37353516	-7.04003906	+41.28662109	-26.19140625	-71.49902344	+2796
+1458240597.89800000	+16.14550781	+0.76904297	-4.07373047	+16.67724609	-44.58251953	-104.19433594	+4300	+15.87304688	+3.72656250	-4.63623047	+32.49755859	-62.57812500	-24.10400391	+5352	+14.05371094	-0.43945313	-7.04003906	+40.93505859	-25.68603516	-70.81787109	+2780
+1458240597.90220000	+16.13232422	+0.70751953	-4.13085938	+16.96289063	-43.63769531	-104.08447266	+4284	+15.85107422	+3.64746094	-4.68896484	+30.89355469	-61.94091797	-22.43408203	+5316	+14.00976563	-0.49658203	-7.04003906	+40.60546875	-25.18066406	-70.07080078	+2756
+1458240597.90630010	+16.11474609	+0.63720703	-4.19238281	+17.22656250	-42.67089844	-103.95263672	+4268	+15.82470703	+3.55957031	-4.74169922	+29.26757813	-61.25976563	-20.78613281	+5280	+13.96582031	-0.56689453	-7.04003906	+40.25390625	-24.65332031	-69.36767578	+2736
+1458240597.91050000	+16.10156250	+0.57128906	-4.24511719	+17.49023438	-41.77001953	-103.84277344	+4252	+15.79833984	+3.47607422	-4.78564453	+27.72949219	-60.64453125	-19.20410156	+5240	+13.91308594	-0.62841797	-7.03564453	+39.94628906	-24.14794922	-68.70849609	+2708
+1458240597.91470000	+16.08398438	+0.51855469	-4.28906250	+17.81982422	-40.91308594	-103.64501953	+4232	+15.77197266	+3.39697266	-4.82080078	+26.27929688	-60.02929688	-17.70996094	+5204	+13.86914063	-0.68554688	-7.02685547	+39.68261719	-23.66455078	-68.02734375	+2676
+1458240597.91880010	+16.06640625	+0.45263672	-4.33740234	+18.14941406	-40.03417969	-103.51318359	+4216	+15.75000000	+3.31347656	-4.85595703	+24.89501953	-59.43603516	-16.30371094	+5164	+13.82080078	-0.76025391	-7.01367188	+39.39697266	-23.11523438	-67.47802734	+2648
+1458240597.92300010	+16.04443359	+0.39111328	-4.36816406	+18.50097656	-39.24316406	-103.40332031	+4196	+15.72363281	+3.23437500	-4.87353516	+23.59863281	-58.88671875	-14.94140625	+5120	+13.77246094	-0.83056641	-6.99609375	+39.19921875	-22.58789063	-66.95068359	+2616
+1458240597.92709990	+16.02685547	+0.33837891	-4.40332031	+18.91845703	-38.43017578	-103.20556641	+4172	+15.70166016	+3.15527344	-4.89550781	+22.32421875	-58.29345703	-13.62304688	+5076	+13.72412109	-0.89208984	-6.97412109	+39.02343750	-22.08251953	-66.40136719	+2584
+1458240597.93129990	+16.00488281	+0.29003906	-4.43408203	+19.33593750	-37.61718750	-103.05175781	+4148	+15.67968750	+3.07617188	-4.91308594	+21.09375000	-57.70019531	-12.34863281	+5028	+13.68017578	-0.97119141	-6.95654297	+38.84765625	-21.48925781	-65.96191406	+2556
+1458240597.93549990	+15.97412109	+0.23730469	-4.44726563	+19.75341797	-36.89208984	-102.89794922	+4124	+15.64892578	+3.00146484	-4.91748047	+19.92919922	-57.15087891	-11.14013672	+4980	+13.62304688	-1.04150391	-6.93457031	+38.73779297	-20.85205078	-65.50048828	+2532
+1458240597.93960000	+15.94775391	+0.19775391	-4.46484375	+20.23681641	-36.16699219	-102.67822266	+4096	+15.62255859	+2.92675781	-4.92626953	+18.80859375	-56.57958984	-9.95361328	+4928	+13.56591797	-1.10742188	-6.91259766	+38.64990234	-20.23681641	-64.99511719	+2508
+1458240597.94380000	+15.92138672	+0.15380859	-4.47802734	+20.72021484	-35.44189453	-102.45849609	+4072	+15.59179688	+2.85205078	-4.93066406	+17.68798828	-55.98632813	-8.78906250	+4880	+13.50439453	-1.19531250	-6.89501953	+38.51806641	-19.53369141	-64.57763672	+2488
+1458240597.94800000	+15.89062500	+0.10986328	-4.47363281	+21.20361328	-34.80468750	-102.30468750	+4044	+15.56542969	+2.77734375	-4.91748047	+16.56738281	-55.50292969	-7.62451172	+4828	+13.43847656	-1.27880859	-6.86865234	+38.43017578	-18.83056641	-64.18212891	+2472
+1458240597.95210000	+15.85986328	+0.07910156	-4.47363281	+21.75292969	-34.14550781	-102.04101563	+4020	+15.53906250	+2.70263672	-4.91308594	+15.49072266	-54.90966797	-6.50390625	+4780	+13.37695313	-1.34912109	-6.84228516	+38.36425781	-18.14941406	-63.69873047	+2456
+1458240597.95630000	+15.82910156	+0.03515625	-4.47363281	+22.23632813	-33.46435547	-101.82128906	+4000	+15.51708984	+2.62353516	-4.91308594	+14.41406250	-54.31640625	-5.42724609	+4728	+13.31103516	-1.44140625	-6.82031250	+38.25439453	-17.40234375	-63.28125000	+2448
+1458240597.96050000	+15.79394531	-0.00878906	-4.46484375	+22.71972656	-32.82714844	-101.60156250	+3984	+15.48632813	+2.54443359	-4.89550781	+13.29345703	-53.78906250	-4.32861328	+4680	+13.24072266	-1.52929688	-6.78955078	+38.18847656	-16.65527344	-62.88574219	+2444
+1458240597.96460010	+15.75878906	-0.04394531	-4.47363281	+23.18115234	-32.05810547	-101.25000000	+3968	+15.45556641	+2.46972656	-4.89550781	+12.23876953	-53.08593750	-3.27392578	+4628	+13.17480469	-1.59960938	-6.76757813	+38.14453125	-15.90820313	-62.31445313	+2440
+1458240597.96880010	+15.72363281	-0.09667969	-4.48242188	+23.59863281	-31.26708984	-100.92041016	+3960	+15.42480469	+2.38623047	-4.89111328	+11.11816406	-52.40478516	-2.19726563	+4580	+13.10449219	-1.69189453	-6.74560547	+38.03466797	-15.11718750	-61.78710938	+2444
+1458240597.97300000	+15.68408203	-0.14501953	-4.47802734	+23.99414063	-30.56396484	-100.59082031	+3948	+15.38525391	+2.29833984	-4.87792969	+9.95361328	-51.76757813	-1.07666016	+4528	+13.02539063	-1.77539063	-6.71484375	+37.94677734	-14.37011719	-61.28173828	+2444
+1458240597.97709990	+15.64453125	-0.18896484	-4.48681641	+24.38964844	-29.79492188	-100.15136719	+3940	+15.35009766	+2.21484375	-4.87353516	+8.83300781	-51.02050781	-0.04394531	+4480	+12.95507813	-1.84570313	-6.68847656	+37.92480469	-13.64501953	-60.60058594	+2448
+1458240597.98130010	+15.60498047	-0.24609375	-4.49121094	+24.69726563	-29.00390625	-99.71191406	+3936	+15.31494141	+2.12255859	-4.86914063	+7.66845703	-50.29541016	+0.98876953	+4432	+12.87597656	-1.92919922	-6.66650391	+37.83691406	-12.89794922	-59.98535156	+2452
+1458240597.98550010	+15.56542969	-0.30322266	-4.50000000	+25.00488281	-28.25683594	-99.27246094	+3932	+15.27539063	+2.03466797	-4.85595703	+6.48193359	-49.59228516	+2.04345703	+4384	+12.80566406	-2.01269531	-6.61816406	+37.74902344	-12.23876953	-59.45800781	+2460
+1458240597.98959990	+15.52148438	-0.35595703	-4.52197266	+25.29052734	-27.39990234	-98.74511719	+3924	+15.23583984	+1.94238281	-4.85595703	+5.33935547	-48.80126953	+3.05419922	+4336	+12.74414063	-2.07861328	-6.58300781	+37.74902344	-11.66748047	-58.75488281	+2464
+1458240597.99379990	+15.48193359	-0.42187500	-4.53955078	+25.51025391	-26.52099609	-98.23974609	+3920	+15.19628906	+1.85009766	-4.85156250	+4.19677734	-48.03222656	+3.99902344	+4288	+12.67822266	-2.15771484	-6.54785156	+37.70507813	-11.05224609	-58.09570313	+2468
+1458240597.99790000	+15.43359375	-0.49218750	-4.56152344	+25.70800781	-25.66406250	-97.73437500	+3916	+15.14794922	+1.75781250	-4.84716797	+3.05419922	-47.21923828	+4.98779297	+4240	+12.61230469	-2.23242188	-6.49511719	+37.68310547	-10.50292969	-57.52441406	+2472
+1458240598.00210000	+15.38525391	-0.54931641	-4.58789063	+25.94970703	-24.78515625	-97.11914063	+3908	+15.09960938	+1.66552734	-4.84277344	+1.93359375	-46.40625000	+5.86669922	+4192	+12.55078125	-2.28955078	-6.45117188	+37.77099609	-10.01953125	-56.82128906	+2468
+1458240598.00630000	+15.34130859	-0.61962891	-4.61425781	+26.12548828	-23.90625000	-96.52587891	+3900	+15.05126953	+1.57324219	-4.83837891	+0.83496094	-45.61523438	+6.74560547	+4144	+12.48925781	-2.35986328	-6.40283203	+37.79296875	-9.51416016	-56.16210938	+2468
+1458240598.01040010	+15.28857422	-0.68554688	-4.63183594	+26.30126953	-23.07128906	-95.95458984	+3888	+14.99414063	+1.48095703	-4.82958984	-0.24169922	-44.82421875	+7.62451172	+4096	+12.42773438	-2.43017578	-6.34570313	+37.83691406	-9.09667969	-55.61279297	+2468
+1458240598.01460000	+15.23583984	-0.74267578	-4.64941406	+26.56494141	-22.30224609	-95.31738281	+3872	+14.94140625	+1.38867188	-4.81640625	-1.29638672	-44.05517578	+8.41552734	+4048	+12.37060547	-2.47851563	-6.28857422	+38.03466797	-8.74511719	-54.95361328	+2460
+1458240598.01880000	+15.18750000	-0.80859375	-4.66259766	+26.78466797	-21.53320313	-94.74609375	+3852	+14.88427734	+1.30078125	-4.80322266	-2.30712891	-43.33007813	+9.16259766	+4000	+12.30908203	-2.55322266	-6.23144531	+38.12255859	-8.34960938	-54.40429688	+2456
+1458240598.02290010	+15.13037109	-0.87451172	-4.67138672	+27.02636719	-20.76416016	-94.17480469	+3832	+14.82714844	+1.21289063	-4.79003906	-3.27392578	-42.60498047	+9.88769531	+3952	+12.25195313	-2.62353516	-6.16552734	+38.25439453	-7.97607422	-53.92089844	+2448
+1458240598.02710010	+15.07763672	-0.92285156	-4.68457031	+27.37792969	-20.01708984	-93.53759766	+3804	+14.77441406	+1.12500000	-4.77685547	-4.21875000	-41.87988281	+10.54687500	+3900	+12.19482422	-2.67626953	-6.09960938	+38.54003906	-7.69042969	-53.34960938	+2436
+1458240598.03130010	+15.02490234	-0.97998047	-4.69335938	+27.68554688	-19.29199219	-92.96630859	+3780	+14.71728516	+1.04150391	-4.75488281	-5.11962891	-41.19873047	+11.16210938	+3848	+12.13769531	-2.75097656	-6.03808594	+38.69384766	-7.31689453	-52.86621094	+2428
+1458240598.03539990	+14.95898438	-1.03710938	-4.68896484	+28.01513672	-18.61083984	-92.41699219	+3748	+14.64697266	+0.96240234	-4.72851563	-5.95458984	-40.51757813	+11.75537109	+3800	+12.07617188	-2.82128906	-5.97216797	+38.93554688	-6.92138672	-52.42675781	+2416
+1458240598.03959990	+14.89746094	-1.06787109	-4.68457031	+28.49853516	-17.97363281	-91.77978516	+3716	+14.58544922	+0.88330078	-4.70654297	-6.76757813	-39.83642578	+12.28271484	+3756	+12.01025391	-2.87402344	-5.91064453	+39.26513672	-6.61376953	-51.87744141	+2400
+1458240598.04380010	+14.83593750	-1.11621094	-4.67578125	+28.91601563	-17.35839844	-91.20849609	+3684	+14.52392578	+0.79541016	-4.68017578	-7.58056641	-39.19921875	+12.78808594	+3708	+11.94433594	-2.95751953	-5.85351563	+39.48486328	-6.17431641	-51.39404297	+2392
+1458240598.04790000	+14.76562500	-1.16455078	-4.65820313	+29.35546875	-16.78710938	-90.65917969	+3648	+14.45800781	+0.71630859	-4.64062500	-8.32763672	-38.60595703	+13.29345703	+3668	+11.87402344	-3.03222656	-5.78759766	+39.74853516	-5.75683594	-50.99853516	+2384
+1458240598.05209990	+14.70410156	-1.18652344	-4.63623047	+29.97070313	-16.28173828	-90.02197266	+3612	+14.39648438	+0.64599609	-4.60986328	-9.03076172	-37.94677734	+13.77685547	+3624	+11.80371094	-3.08935547	-5.72607422	+40.12207031	-5.40527344	-50.44921875	+2368
+1458240598.05629990	+14.63818359	-1.22607422	-4.61425781	+30.52001953	-15.73242188	-89.47265625	+3580	+14.33496094	+0.56250000	-4.57470703	-9.71191406	-37.33154297	+14.17236328	+3580	+11.72900391	-3.17724609	-5.67773438	+40.34179688	-4.89990234	-49.96582031	+2364
+1458240598.06040000	+14.56347656	-1.26123047	-4.58349609	+31.06933594	-15.24902344	-88.98925781	+3548	+14.26464844	+0.48779297	-4.52636719	-10.34912109	-36.78222656	+14.58984375	+3544	+11.65429688	-3.25634766	-5.61181641	+40.62744141	-4.39453125	-49.54833984	+2360
+1458240598.06460000	+14.49316406	-1.27880859	-4.55712891	+31.79443359	-14.74365234	-88.33007813	+3516	+14.20312500	+0.42626953	-4.48681641	-10.87646484	-36.12304688	+14.98535156	+3500	+11.57519531	-3.32226563	-5.55908203	+41.00097656	-3.95507813	-48.95507813	+2352
+1458240598.06880000	+14.42285156	-1.31396484	-4.53076172	+32.40966797	-14.23828125	-87.73681641	+3492	+14.13281250	+0.34277344	-4.44726563	-11.42578125	-35.46386719	+15.31494141	+3464	+11.49169922	-3.40576172	-5.51074219	+41.26464844	-3.42773438	-48.40576172	+2352
+1458240598.07290010	+14.34375000	-1.34912109	-4.49560547	+33.00292969	-13.77685547	-87.18750000	+3468	+14.06250000	+0.26367188	-4.39453125	-11.95312500	-34.91455078	+15.64453125	+3432	+11.41259766	-3.48925781	-5.44482422	+41.52832031	-2.92236328	-47.92236328	+2356
+1458240598.07710000	+14.26464844	-1.36230469	-4.46484375	+33.75000000	-13.35937500	-86.50634766	+3440	+13.99218750	+0.20654297	-4.35058594	-12.32666016	-34.21142578	+15.99609375	+3396	+11.32910156	-3.55517578	-5.39208984	+41.90185547	-2.48291016	-47.26318359	+2352
+1458240598.08119990	+14.18994141	-1.40185547	-4.42968750	+34.36523438	-12.94189453	-85.91308594	+3420	+13.92187500	+0.12304688	-4.31103516	-12.76611328	-33.57421875	+16.28173828	+3364	+11.24121094	-3.63867188	-5.34814453	+42.18750000	-1.95556641	-46.64794922	+2356
+1458240598.08540010	+14.10644531	-1.44140625	-4.39013672	+34.93652344	-12.54638672	-85.34179688	+3404	+13.84716797	+0.04833984	-4.25390625	-13.13964844	-33.02490234	+16.54541016	+3336	+11.16210938	-3.71777344	-5.27783203	+42.45117188	-1.53808594	-46.16455078	+2364
+1458240598.08960010	+14.03173828	-1.45898438	-4.35937500	+35.68359375	-12.17285156	-84.68261719	+3384	+13.78125000	-0.00439453	-4.20556641	-13.35937500	-32.36572266	+16.85302734	+3300	+11.08300781	-3.78369141	-5.22070313	+42.82470703	-1.16455078	-45.52734375	+2368
+1458240598.09369990	+13.95263672	-1.50292969	-4.32421875	+36.27685547	-11.79931641	-84.06738281	+3368	+13.70654297	-0.08789063	-4.15722656	-13.64501953	-31.75048828	+17.07275391	+3276	+11.00390625	-3.86279297	-5.16796875	+43.11035156	-0.74707031	-44.89013672	+2376
+1458240598.09789990	+13.87353516	-1.54687500	-4.28906250	+36.82617188	-11.46972656	-83.47412109	+3352	+13.63183594	-0.16259766	-4.10009766	-13.88671875	-31.22314453	+17.24853516	+3252	+10.92919922	-3.94189453	-5.09765625	+43.39599609	-0.41748047	-44.42871094	+2388
+1458240598.10209990	+13.79003906	-1.57324219	-4.25390625	+37.50732422	-11.14013672	-82.81494141	+3332	+13.56152344	-0.21533203	-4.05175781	-13.95263672	-30.58593750	+17.49023438	+3220	+10.85009766	-4.00781250	-5.03173828	+43.76953125	-0.13183594	-43.81347656	+2392
+1458240598.11040000	+13.62744141	-1.67431641	-4.18359375	+38.51806641	-10.59082031	-81.60644531	+3300	+13.40771484	-0.37353516	-3.94628906	-14.23828125	-29.48730469	+17.75390625	+3180	+10.71386719	-4.14843750	-4.89550781	+44.45068359	+0.32958984	-42.78076172	+2404
+1458240598.11870000	+13.46923828	-1.76220703	-4.10449219	+39.61669922	-10.21728516	-80.39794922	+3264	+13.26269531	-0.50976563	-3.84521484	-14.28222656	-28.36669922	+18.06152344	+3136	+10.57763672	-4.27148438	-4.75927734	+45.21972656	+0.63720703	-41.70410156	+2412
+1458240598.12710000	+13.31103516	-1.85009766	-4.02099609	+40.69335938	-9.95361328	-79.25537109	+3220	+13.11767578	-0.63720703	-3.73095703	-14.17236328	-27.39990234	+18.30322266	+3092	+10.45898438	-4.39892578	-4.59667969	+46.03271484	+0.81298828	-40.93505859	+2416
+1458240598.13120010	+13.23193359	-1.90283203	-3.98144531	+41.15478516	-9.82177734	-78.70605469	+3200	+13.04296875	-0.71630859	-3.67822266	-14.15039063	-26.89453125	+18.36914063	+3076	+10.39746094	-4.46484375	-4.52636719	+46.42822266	+0.92285156	-40.47363281	+2416
+1458240598.13960000	+13.06494141	-1.99072266	-3.88037109	+42.23144531	-9.73388672	-77.65136719	+3152	+12.89355469	-0.84375000	-3.56396484	-13.93066406	-25.94970703	+18.56689453	+3040	+10.27880859	-4.58789063	-4.36376953	+47.26318359	+1.03271484	-39.74853516	+2412
+1458240598.14790010	+12.90234375	-2.09619141	-3.77490234	+43.15429688	-9.68994141	-76.70654297	+3104	+12.74414063	-0.99316406	-3.44970703	-13.75488281	-25.07080078	+18.67675781	+3008	+10.16455078	-4.71533203	-4.21435547	+48.12011719	+1.20849609	-39.00146484	+2404
+1458240598.15619990	+12.73974609	-2.17529297	-3.66943359	+44.36279297	-9.73388672	-75.71777344	+3052	+12.59912109	-1.11621094	-3.34423828	-13.40332031	-24.08203125	+18.87451172	+2968	+10.04150391	-4.84277344	-4.07812500	+48.95507813	+1.40625000	-38.16650391	+2396
+1458240598.16450000	+12.57714844	-2.25000000	-3.54638672	+45.52734375	-9.84375000	-74.83886719	+3000	+12.45410156	-1.23486328	-3.22119141	-13.02978516	-23.22509766	+19.05029297	+2932	+9.90966797	-4.97900391	-3.93310547	+49.74609375	+1.60400391	-37.41943359	+2392
+1458240598.16870000	+12.49365234	-2.29394531	-3.49365234	+46.07666016	-9.86572266	-74.39941406	+2980	+12.38378906	-1.30517578	-3.16845703	-12.85400391	-22.74169922	+19.11621094	+2916	+9.84814453	-5.04931641	-3.87597656	+50.16357422	+1.75781250	-36.93603516	+2388
+1458240598.17700000	+12.32666016	-2.36865234	-3.36621094	+47.24121094	-10.01953125	-73.65234375	+2936	+12.23876953	-1.41943359	-3.04541016	-12.39257813	-21.92871094	+19.29199219	+2884	+9.71191406	-5.18994141	-3.75292969	+50.91064453	+2.02148438	-36.12304688	+2384
+1458240598.18540000	+12.16845703	-2.45214844	-3.23876953	+48.31787109	-10.10742188	-72.99316406	+2900	+12.09375000	-1.55126953	-2.92675781	-11.99707031	-21.15966797	+19.35791016	+2856	+9.58447266	-5.33056641	-3.63867188	+51.70166016	+2.26318359	-35.28808594	+2384
+1458240598.19370010	+12.01025391	-2.53125000	-3.12451172	+49.30664063	-10.12939453	-72.26806641	+2860	+11.95312500	-1.66552734	-2.81689453	-11.40380859	-20.36865234	+19.48974609	+2824	+9.44824219	-5.47558594	-3.52880859	+52.40478516	+2.48291016	-34.43115234	+2384
+1458240598.19790010	+11.93554688	-2.57519531	-3.05859375	+49.74609375	-10.17333984	-72.02636719	+2848	+11.88720703	-1.72705078	-2.75537109	-11.16210938	-20.06103516	+19.48974609	+2812	+9.38671875	-5.54589844	-3.47167969	+52.77832031	+2.57080078	-34.07958984	+2384
+1458240598.20619990	+11.78173828	-2.65869141	-2.95312500	+50.51513672	-10.06347656	-71.32324219	+2816	+11.74658203	-1.84130859	-2.64990234	-10.48095703	-19.33593750	+19.53369141	+2780	+9.25488281	-5.68652344	-3.36621094	+53.48144531	+2.72460938	-33.26660156	+2388
+1458240598.21450000	+11.64111328	-2.75097656	-2.83886719	+51.13037109	-9.95361328	-70.77392578	+2784	+11.60595703	-1.95117188	-2.54003906	-9.77783203	-18.69873047	+19.53369141	+2752	+9.13623047	-5.82714844	-3.24755859	+54.18457031	+2.83447266	-32.69531250	+2392
+1458240598.22289990	+11.50488281	-2.84765625	-2.73779297	+51.63574219	-9.71191406	-70.22460938	+2756	+11.47412109	-2.07861328	-2.44335938	-9.11865234	-18.03955078	+19.46777344	+2728	+9.03955078	-5.95019531	-3.13769531	+55.08544922	+2.87841797	-32.12402344	+2388
+1458240598.23120000	+11.36425781	-2.94873047	-2.65429688	+51.92138672	-9.33837891	-69.52148438	+2720	+11.33789063	-2.18847656	-2.35546875	-8.30566406	-17.33642578	+19.46777344	+2700	+8.93408203	-6.07763672	-3.02343750	+55.85449219	+2.94433594	-31.55273438	+2384
+1458240598.23950000	+11.23681641	-3.04980469	-2.56201172	+52.16308594	-8.96484375	-68.92822266	+2680	+11.20605469	-2.29394531	-2.26318359	-7.49267578	-16.67724609	+19.44580078	+2672	+8.84179688	-6.20507813	-2.90478516	+56.64550781	+2.98828125	-31.11328125	+2376
+1458240598.24370000	+11.17089844	-3.10253906	-2.52685547	+52.25097656	-8.74511719	-68.57666016	+2660	+11.14013672	-2.35546875	-2.22802734	-7.09716797	-16.28173828	+19.42382813	+2656	+8.79785156	-6.25781250	-2.85205078	+57.12890625	+2.98828125	-30.84960938	+2368
+1458240598.25200010	+11.05224609	-3.20800781	-2.44335938	+52.42675781	-8.32763672	-68.00537109	+2616	+11.01269531	-2.46093750	-2.14013672	-6.26220703	-15.64453125	+19.44580078	+2628	+8.71435547	-6.38085938	-2.73779297	+57.91992188	+3.03222656	-30.45410156	+2352
+1458240598.26029990	+10.93359375	-3.31347656	-2.36865234	+52.53662109	-7.86621094	-67.41210938	+2572	+10.89404297	-2.57080078	-2.06103516	-5.47119141	-15.00732422	+19.46777344	+2600	+8.63964844	-6.49072266	-2.63232422	+58.82080078	+3.03222656	-29.97070313	+2328
+1458240598.26869990	+10.81933594	-3.41455078	-2.29394531	+52.66845703	-7.42675781	-66.81884766	+2524	+10.77099609	-2.67187500	-1.98632813	-4.59228516	-14.37011719	+19.55566406	+2568	+8.54736328	-6.61376953	-2.53564453	+59.50195313	+3.07617188	-29.48730469	+2304
+1458240598.28119990	+10.65234375	-3.55957031	-2.17968750	+52.86621094	-6.85546875	-66.09375000	+2460	+10.59960938	-2.82568359	-1.87207031	-3.38378906	-13.57910156	+19.70947266	+2520	+8.41992188	-6.79394531	-2.40380859	+60.49072266	+3.05419922	-28.76220703	+2268
+1458240598.28950000	+10.55126953	-3.65625000	-2.10058594	+52.99804688	-6.54785156	-65.72021484	+2420	+10.49414063	-2.92236328	-1.78857422	-2.61474609	-13.18359375	+19.84130859	+2492	+8.33203125	-6.92138672	-2.32470703	+60.97412109	+2.98828125	-28.27880859	+2240
+1458240598.29780010	+10.45458984	-3.74853516	-2.02587891	+53.15185547	-6.24023438	-65.36865234	+2384	+10.40185547	-3.01904297	-1.71386719	-1.84570313	-12.83203125	+19.97314453	+2464	+8.24853516	-7.03125000	-2.25000000	+61.52343750	+2.87841797	-27.81738281	+2212
+1458240598.30609990	+10.35791016	-3.84521484	-1.95556641	+53.28369141	-5.97656250	-65.03906250	+2356	+10.30078125	-3.11572266	-1.63916016	-1.16455078	-12.48046875	+20.12695313	+2436	+8.16064453	-7.15429688	-2.18408203	+61.87500000	+2.79052734	-27.37792969	+2188
+1458240598.31030010	+10.31835938	-3.88916016	-1.91601563	+53.34960938	-5.88867188	-64.90722656	+2340	+10.26123047	-3.15966797	-1.59960938	-0.81298828	-12.34863281	+20.21484375	+2420	+8.12109375	-7.21142578	-2.15332031	+62.09472656	+2.68066406	-27.15820313	+2172
+1458240598.31859990	+10.23046875	-3.98144531	-1.84570313	+53.45947266	-5.69091797	-64.62158203	+2316	+10.16894531	-3.25634766	-1.52929688	-0.21972656	-12.08496094	+20.39062500	+2392	+8.04199219	-7.33007813	-2.08300781	+62.40234375	+2.57080078	-26.80664063	+2148
+1458240598.32699990	+10.15136719	-4.07373047	-1.77539063	+53.54736328	-5.51513672	-64.35791016	+2296	+10.08984375	-3.34863281	-1.45458984	+0.30761719	-11.86523438	+20.58837891	+2364	+7.96728516	-7.44433594	-2.01708984	+62.70996094	+2.43896484	-26.47705078	+2124
+1458240598.33530000	+10.07666016	-4.15722656	-1.70947266	+53.65722656	-5.38330078	-64.09423828	+2272	+10.01513672	-3.43652344	-1.38867188	+0.87890625	-11.64550781	+20.78613281	+2336	+7.90576172	-7.54541016	-1.95117188	+63.10546875	+2.26318359	-26.19140625	+2092
+1458240598.34360000	+10.00634766	-4.24511719	-1.64794922	+53.72314453	-5.27343750	-63.80859375	+2252	+9.94042969	-3.52441406	-1.32714844	+1.27441406	-11.40380859	+21.00585938	+2308	+7.84423828	-7.64208984	-1.88525391	+63.43505859	+2.15332031	-25.97167969	+2060
+1458240598.35200000	+9.93603516	-4.33300781	-1.59082031	+53.78906250	-5.20751953	-63.54492188	+2224	+9.87011719	-3.60791016	-1.26562500	+1.64794922	-11.22802734	+21.22558594	+2276	+7.79589844	-7.73876953	-1.81494141	+63.78662109	+2.02148438	-25.79589844	+2028
+1458240598.35610010	+9.90527344	-4.37255859	-1.56445313	+53.85498047	-5.16357422	-63.41308594	+2212	+9.83496094	-3.64746094	-1.23486328	+1.84570313	-11.14013672	+21.33544922	+2260	+7.76953125	-7.78271484	-1.77978516	+63.98437500	+1.97753906	-25.75195313	+2012
+1458240598.36450000	+9.84375000	-4.45605469	-1.51171875	+53.89892578	-5.11962891	-63.17138672	+2180	+9.76904297	-3.72656250	-1.18212891	+2.17529297	-10.96435547	+21.53320313	+2228	+7.72119141	-7.87060547	-1.71826172	+64.31396484	+1.86767578	-25.62011719	+1976
+1458240598.37280010	+9.78222656	-4.53076172	-1.46337891	+54.00878906	-5.09765625	-62.92968750	+2148	+9.70751953	-3.79687500	-1.13378906	+2.50488281	-10.81054688	+21.73095703	+2192	+7.67724609	-7.94970703	-1.65673828	+64.64355469	+1.75781250	-25.51025391	+1936
+1458240598.38109990	+9.72070313	-4.60107422	-1.41503906	+54.07470703	-5.07568359	-62.77587891	+2116	+9.64599609	-3.87158203	-1.08105469	+2.74658203	-10.72265625	+21.86279297	+2160	+7.62890625	-8.02880859	-1.59521484	+64.90722656	+1.69189453	-25.46630859	+1900
+1458240598.38940000	+9.66357422	-4.67578125	-1.37109375	+54.18457031	-5.05371094	-62.62207031	+2080	+9.58447266	-3.94189453	-1.03710938	+2.98828125	-10.61279297	+21.97265625	+2124	+7.58056641	-8.11230469	-1.55126953	+65.12695313	+1.60400391	-25.35644531	+1860
+1458240598.39360000	+9.63720703	-4.70654297	-1.34912109	+54.22851563	-5.03173828	-62.55615234	+2060	+9.55371094	-3.97265625	-1.01513672	+3.12011719	-10.59082031	+21.99462891	+2104	+7.54980469	-8.15185547	-1.52490234	+65.19287109	+1.58203125	-25.33447266	+1844
+1458240598.40190010	+9.57568359	-4.77246094	-1.31396484	+54.33837891	-4.98779297	-62.44628906	+2028	+9.49658203	-4.03857422	-0.97558594	+3.31787109	-10.48095703	+22.03857422	+2072	+7.49267578	-8.23095703	-1.48974609	+65.30273438	+1.47216797	-25.18066406	+1808
+1458240598.41030000	+9.51855469	-4.82958984	-1.27880859	+54.47021484	-4.96582031	-62.33642578	+1992	+9.43945313	-4.09570313	-0.94042969	+3.53759766	-10.37109375	+22.08251953	+2036	+7.42675781	-8.31005859	-1.45898438	+65.36865234	+1.36230469	-25.04882813	+1780
+1458240598.41860010	+9.46142578	-4.88671875	-1.24365234	+54.58007813	-4.89990234	-62.27050781	+1964	+9.38232422	-4.15283203	-0.90966797	+3.69140625	-10.30517578	+22.08251953	+2004	+7.36083984	-8.38476563	-1.42822266	+65.41259766	+1.31835938	-24.91699219	+1756
+1458240598.42689990	+9.40869141	-4.93945313	-1.21289063	+54.68994141	-4.83398438	-62.18261719	+1940	+9.32519531	-4.20996094	-0.87890625	+3.82324219	-10.19531250	+22.08251953	+1972	+7.29492188	-8.45507813	-1.40185547	+65.41259766	+1.25244141	-24.74121094	+1728
+1458240598.43530010	+9.35156250	-4.98779297	-1.19091797	+54.82177734	-4.76806641	-62.05078125	+1916	+9.27246094	-4.25830078	-0.85693359	+3.95507813	-10.06347656	+22.10449219	+1940	+7.22900391	-8.52099609	-1.37548828	+65.43457031	+1.20849609	-24.58740234	+1704
+1458240598.44359990	+9.29882813	-5.03613281	-1.16455078	+54.93164063	-4.68017578	-61.96289063	+1892	+9.21972656	-4.31103516	-0.83496094	+4.04296875	-9.95361328	+22.10449219	+1908	+7.17187500	-8.58251953	-1.34912109	+65.47851563	+1.20849609	-24.43359375	+1680
+1458240598.45190000	+9.24609375	-5.08007813	-1.15136719	+55.01953125	-4.59228516	-61.85302734	+1868	+9.16699219	-4.35498047	-0.81738281	+4.10888672	-9.79980469	+22.10449219	+1876	+7.11914063	-8.63525391	-1.31835938	+65.56640625	+1.27441406	-24.27978516	+1660
+1458240598.46020010	+9.20214844	-5.11962891	-1.13818359	+55.10742188	-4.48242188	-61.72119141	+1844	+9.12304688	-4.39453125	-0.80419922	+4.17480469	-9.62402344	+22.12646484	+1844	+7.07080078	-8.68359375	-1.28759766	+65.67626953	+1.36230469	-24.12597656	+1640
+1458240598.46440010	+9.17578125	-5.14599609	-1.13378906	+55.08544922	-4.41650391	-61.65527344	+1832	+9.09667969	-4.42089844	-0.79980469	+4.13085938	-9.53613281	+22.10449219	+1828	+7.04882813	-8.70556641	-1.27441406	+65.76416016	+1.45019531	-24.06005859	+1628
+1458240598.47270010	+9.13623047	-5.18115234	-1.12939453	+55.15136719	-4.28466797	-61.50146484	+1800	+9.05712891	-4.45166016	-0.79541016	+4.19677734	-9.31640625	+22.10449219	+1792	+7.00927734	-8.74511719	-1.24365234	+65.89599609	+1.58203125	-23.86230469	+1612
+1458240598.48110010	+9.09667969	-5.22070313	-1.12939453	+55.10742188	-4.10888672	-61.39160156	+1772	+9.01318359	-4.49121094	-0.79541016	+4.13085938	-9.11865234	+22.03857422	+1760	+6.97412109	-8.78027344	-1.21728516	+66.02783203	+1.80175781	-23.66455078	+1600
+1458240598.48939990	+9.06152344	-5.26025391	-1.13818359	+55.01953125	-3.88916016	-61.25976563	+1740	+8.98242188	-4.53076172	-0.80419922	+4.02099609	-8.85498047	+21.95068359	+1728	+6.94335938	-8.81542969	-1.19970703	+66.11572266	+2.04345703	-23.42285156	+1588
+1458240598.49770000	+9.03515625	-5.29101563	-1.14697266	+54.99755859	-3.64746094	-61.10595703	+1708	+8.95605469	-4.55273438	-0.82177734	+3.99902344	-8.59130859	+21.84082031	+1696	+6.90820313	-8.84179688	-1.18212891	+66.11572266	+2.28515625	-23.22509766	+1580
+1458240598.50609990	+9.00878906	-5.32617188	-1.16015625	+54.84375000	-3.38378906	-61.04003906	+1680	+8.93408203	-4.58789063	-0.83496094	+3.82324219	-8.37158203	+21.68701172	+1668	+6.87744141	-8.87255859	-1.17333984	+66.02783203	+2.54882813	-23.02734375	+1572
+1458240598.51440000	+8.98681641	-5.35693359	-1.18212891	+54.68994141	-3.14208984	-60.97412109	+1652	+8.91650391	-4.61865234	-0.85693359	+3.64746094	-8.15185547	+21.51123047	+1640	+6.84667969	-8.90332031	-1.17773438	+65.89599609	+2.72460938	-22.80761719	+1560
+1458240598.52270010	+8.97802734	-5.38330078	-1.19531250	+54.60205078	-2.94433594	-60.97412109	+1624	+8.91210938	-4.63623047	-0.87451172	+3.55957031	-8.04199219	+21.33544922	+1612	+6.81591797	-8.92968750	-1.18212891	+65.65429688	+2.90039063	-22.74169922	+1548
+1458240598.53110000	+8.96923828	-5.40087891	-1.20849609	+54.47021484	-2.79052734	-61.01806641	+1596	+8.90771484	-4.66259766	-0.89208984	+3.38378906	-7.97607422	+21.15966797	+1588	+6.78955078	-8.95605469	-1.18652344	+65.36865234	+3.05419922	-22.71972656	+1536
+1458240598.53520010	+8.96923828	-5.40966797	-1.21289063	+54.42626953	-2.72460938	-61.04003906	+1584	+8.90771484	-4.67138672	-0.90087891	+3.31787109	-7.97607422	+21.07177734	+1572	+6.77636719	-8.96923828	-1.19531250	+65.21484375	+3.07617188	-22.71972656	+1528
+1458240598.54349990	+8.96484375	-5.42285156	-1.22167969	+54.33837891	-2.63671875	-61.10595703	+1560	+8.90771484	-4.68457031	-0.90966797	+3.22998047	-7.97607422	+20.96191406	+1548	+6.75878906	-8.99121094	-1.21289063	+64.92919922	+3.14208984	-22.74169922	+1508
+1458240598.55189990	+8.96484375	-5.43603516	-1.23046875	+54.27246094	-2.57080078	-61.17187500	+1540	+8.90771484	-4.69335938	-0.91845703	+3.12011719	-7.99804688	+20.85205078	+1524	+6.74560547	-9.00878906	-1.21728516	+64.68750000	+3.20800781	-22.82958984	+1484
+1458240598.56020000	+8.96923828	-5.44482422	-1.23486328	+54.22851563	-2.52685547	-61.25976563	+1520	+8.91210938	-4.70214844	-0.92285156	+3.05419922	-8.04199219	+20.76416016	+1500	+6.73681641	-9.02197266	-1.22167969	+64.44580078	+3.27392578	-22.93945313	+1460
+1458240598.56850000	+8.96923828	-5.45361328	-1.23925781	+54.16259766	-2.50488281	-61.32568359	+1504	+8.91650391	-4.71093750	-0.92724609	+2.98828125	-8.06396484	+20.69824219	+1480	+6.73681641	-9.02636719	-1.22607422	+64.35791016	+3.29589844	-22.98339844	+1436
+1458240598.57270000	+8.97363281	-5.45800781	-1.24365234	+54.14062500	-2.48291016	-61.36962891	+1496	+8.91650391	-4.71093750	-0.93164063	+2.96630859	-8.08593750	+20.67626953	+1468	+6.73681641	-9.03076172	-1.22167969	+64.29199219	+3.33984375	-23.04931641	+1424
+1458240598.58100010	+8.97802734	-5.46240234	-1.24365234	+54.09667969	-2.46093750	-61.41357422	+1480	+8.92089844	-4.71972656	-0.93603516	+2.90039063	-8.10791016	+20.61035156	+1448	+6.74121094	-9.03076172	-1.21728516	+64.27001953	+3.38378906	-23.11523438	+1400
+1458240598.59349990	+8.98242188	-5.47558594	-1.24804688	+54.03076172	-2.43896484	-61.50146484	+1460	+8.92968750	-4.72851563	-0.94042969	+2.76855469	-8.15185547	+20.54443359	+1424	+6.75439453	-9.03076172	-1.20410156	+64.27001953	+3.47167969	-23.20312500	+1380
+1458240598.60190010	+8.99121094	-5.47998047	-1.24804688	+53.98681641	-2.41699219	-61.54541016	+1444	+8.93847656	-4.73291016	-0.94042969	+2.65869141	-8.17382813	+20.47851563	+1408	+6.75878906	-9.03076172	-1.19531250	+64.27001953	+3.51562500	-23.24707031	+1368
+1458240598.61019990	+8.99560547	-5.48437500	-1.24365234	+53.94287109	-2.39501953	-61.58935547	+1428	+8.94287109	-4.73730469	-0.93603516	+2.57080078	-8.19580078	+20.43457031	+1392	+6.76757813	-9.03076172	-1.18652344	+64.29199219	+3.53759766	-23.31298828	+1360
+1458240598.61850000	+9.00000000	-5.48876953	-1.23925781	+53.94287109	-2.39501953	-61.61132813	+1416	+8.95166016	-4.73730469	-0.92724609	+2.50488281	-8.21777344	+20.41259766	+1384	+6.77197266	-9.02636719	-1.17773438	+64.31396484	+3.55957031	-23.35693359	+1352
+1458240598.62680010	+9.00878906	-5.48876953	-1.23046875	+53.92089844	-2.41699219	-61.65527344	+1404	+8.95605469	-4.73291016	-0.91845703	+2.46093750	-8.28369141	+20.36865234	+1372	+6.78076172	-9.02197266	-1.16455078	+64.33593750	+3.58154297	-23.42285156	+1352
+1458240598.63520000	+9.01318359	-5.48876953	-1.21728516	+53.94287109	-2.41699219	-61.72119141	+1392	+8.96044922	-4.73291016	-0.90527344	+2.41699219	-8.37158203	+20.34667969	+1364	+6.78955078	-9.01757813	-1.14697266	+64.33593750	+3.58154297	-23.53271484	+1352
+1458240598.64350010	+9.01757813	-5.48437500	-1.20849609	+53.94287109	-2.43896484	-61.78710938	+1380	+8.96923828	-4.72851563	-0.89208984	+2.39501953	-8.45947266	+20.28076172	+1360	+6.79833984	-9.01318359	-1.12500000	+64.31396484	+3.55957031	-23.68652344	+1356
+1458240598.64770010	+9.01757813	-5.48437500	-1.19970703	+53.94287109	-2.43896484	-61.83105469	+1376	+8.96923828	-4.72851563	-0.88330078	+2.39501953	-8.52539063	+20.25878906	+1356	+6.79833984	-9.01318359	-1.11621094	+64.29199219	+3.53759766	-23.75244141	+1356
+1458240598.65599990	+9.02197266	-5.47998047	-1.19091797	+53.94287109	-2.46093750	-61.94091797	+1372	+8.97802734	-4.72412109	-0.87011719	+2.35107422	-8.65722656	+20.17089844	+1352	+6.80273438	-9.00878906	-1.09863281	+64.20410156	+3.47167969	-23.92822266	+1360
+1458240598.66430000	+9.02636719	-5.47998047	-1.17773438	+53.94287109	-2.46093750	-62.07275391	+1368	+8.98242188	-4.71972656	-0.85693359	+2.32910156	-8.81103516	+20.06103516	+1352	+6.80273438	-9.00439453	-1.08544922	+64.09423828	+3.42773438	-24.10400391	+1360
+1458240598.67269990	+9.03515625	-5.47558594	-1.16455078	+53.94287109	-2.43896484	-62.22656250	+1368	+8.98681641	-4.71972656	-0.84375000	+2.30712891	-8.96484375	+19.92919922	+1348	+6.79833984	-9.00439453	-1.07226563	+63.98437500	+3.38378906	-24.25781250	+1360
+1458240598.67680000	+9.03515625	-5.47558594	-1.15576172	+53.92089844	-2.43896484	-62.31445313	+1368	+8.99121094	-4.71972656	-0.83935547	+2.28515625	-9.03076172	+19.86328125	+1348	+6.79833984	-9.00439453	-1.06787109	+63.94042969	+3.36181641	-24.32373047	+1360
+1458240598.68520000	+9.04394531	-5.47119141	-1.14697266	+53.92089844	-2.41699219	-62.51220703	+1368	+9.00000000	-4.71533203	-0.83056641	+2.24121094	-9.18457031	+19.68750000	+1348	+6.79833984	-9.00000000	-1.05908203	+63.87451172	+3.33984375	-24.47753906	+1360
+1458240598.69350000	+9.04833984	-5.47119141	-1.13378906	+53.89892578	-2.37304688	-62.73193359	+1372	+9.00439453	-4.71533203	-0.82177734	+2.19726563	-9.33837891	+19.53369141	+1348	+6.79833984	-9.00000000	-1.05029297	+63.83056641	+3.36181641	-24.60937500	+1364
+1458240598.70180010	+9.05712891	-5.46679688	-1.12500000	+53.85498047	-2.32910156	-62.92968750	+1376	+9.00878906	-4.71533203	-0.81738281	+2.17529297	-9.44824219	+19.40185547	+1344	+6.80273438	-8.99560547	-1.04150391	+63.80859375	+3.40576172	-24.74121094	+1364
+1458240598.70600010	+9.06152344	-5.46679688	-1.12060547	+53.85498047	-2.30712891	-63.03955078	+1376	+9.01318359	-4.71533203	-0.81738281	+2.15332031	-9.49218750	+19.33593750	+1340	+6.80712891	-8.99560547	-1.03271484	+63.83056641	+3.44970703	-24.80712891	+1368
+1458240598.71429990	+9.06591797	-5.47119141	-1.11621094	+53.83300781	-2.26318359	-63.21533203	+1376	+9.01318359	-4.71533203	-0.81738281	+2.13134766	-9.58007813	+19.22607422	+1336	+6.81591797	-8.99121094	-1.01953125	+63.85253906	+3.51562500	-24.96093750	+1376
+1458240598.72260000	+9.07031250	-5.47119141	-1.11181641	+53.78906250	-2.19726563	-63.36914063	+1372	+9.01757813	-4.71972656	-0.81738281	+2.08740234	-9.64599609	+19.13818359	+1332	+6.82031250	-8.98681641	-1.00634766	+63.89648438	+3.60351563	-25.09277344	+1384
+1458240598.73099990	+9.07470703	-5.47558594	-1.10742188	+53.76708984	-2.15332031	-63.50097656	+1368	+9.01757813	-4.72412109	-0.81738281	+2.06542969	-9.71191406	+19.07226563	+1328	+6.82910156	-8.98242188	-0.99316406	+63.94042969	+3.69140625	-25.22460938	+1396
+1458240598.73510000	+9.07470703	-5.47998047	-1.10742188	+53.76708984	-2.13134766	-63.54492188	+1364	+9.01757813	-4.72412109	-0.81738281	+2.04345703	-9.71191406	+19.02832031	+1324	+6.83349609	-8.98242188	-0.98876953	+63.96240234	+3.73535156	-25.26855469	+1400
+1458240598.74350000	+9.07470703	-5.48437500	-1.10742188	+53.72314453	-2.08740234	-63.65478516	+1356	+9.01757813	-4.72851563	-0.81738281	+2.02148438	-9.75585938	+18.96240234	+1320	+6.83789063	-8.97802734	-0.97558594	+63.98437500	+3.82324219	-25.35644531	+1412
+1458240598.75180010	+9.07470703	-5.48876953	-1.10742188	+53.70117188	-2.02148438	-63.74267578	+1352	+9.01757813	-4.73291016	-0.81738281	+1.99951172	-9.75585938	+18.87451172	+1316	+6.83349609	-8.98242188	-0.96679688	+63.98437500	+3.88916016	-25.40039063	+1420
+1458240598.75600000	+9.07470703	-5.49316406	-1.10742188	+53.67919922	-1.97753906	-63.80859375	+1348	+9.01757813	-4.73291016	-0.82177734	+1.97753906	-9.75585938	+18.83056641	+1312	+6.83349609	-8.98242188	-0.96679688	+63.98437500	+3.93310547	-25.42236328	+1428
+1458240598.76430010	+9.07031250	-5.49755859	-1.10742188	+53.65722656	-1.88964844	-63.87451172	+1344	+9.01757813	-4.74169922	-0.82177734	+1.93359375	-9.75585938	+18.74267578	+1312	+6.82910156	-8.98681641	-0.96240234	+63.94042969	+3.97705078	-25.44433594	+1436
+1458240598.76840000	+9.07031250	-5.50195313	-1.10742188	+53.63525391	-1.82373047	-63.91845703	+1340	+9.01757813	-4.74609375	-0.82617188	+1.93359375	-9.73388672	+18.69873047	+1312	+6.82470703	-8.98681641	-0.96240234	+63.91845703	+3.99902344	-25.44433594	+1440
+1458240598.77679990	+9.06591797	-5.50634766	-1.10742188	+53.61328125	-1.71386719	-63.98437500	+1340	+9.01757813	-4.75048828	-0.83056641	+1.88964844	-9.68994141	+18.56689453	+1308	+6.82031250	-8.99121094	-0.96240234	+63.87451172	+4.04296875	-25.42236328	+1448
+1458240598.78510000	+9.06152344	-5.51513672	-1.11181641	+53.56933594	-1.58203125	-64.05029297	+1344	+9.01318359	-4.75927734	-0.83935547	+1.84570313	-9.64599609	+18.43505859	+1312	+6.81591797	-8.99560547	-0.96240234	+63.83056641	+4.08691406	-25.40039063	+1456
+1458240598.78930000	+9.06152344	-5.51953125	-1.11181641	+53.54736328	-1.51611328	-64.09423828	+1344	+9.01318359	-4.76367188	-0.83935547	+1.82373047	-9.62402344	+18.36914063	+1312	+6.81152344	-9.00000000	-0.96240234	+63.80859375	+4.10888672	-25.40039063	+1456
+1458240598.79760000	+9.05273438	-5.52392578	-1.11621094	+53.52539063	-1.38427734	-64.13818359	+1352	+9.00878906	-4.77246094	-0.84814453	+1.80175781	-9.55810547	+18.23730469	+1316	+6.80273438	-9.00439453	-0.95800781	+63.74267578	+4.17480469	-25.37841797	+1464
+1458240598.80590010	+9.04833984	-5.53271484	-1.12060547	+53.50341797	-1.25244141	-64.18212891	+1356	+9.00439453	-4.78125000	-0.85693359	+1.75781250	-9.49218750	+18.10546875	+1316	+6.78515625	-9.01757813	-0.95800781	+63.65478516	+4.30664063	-25.31250000	+1468
+1458240598.81010010	+9.04833984	-5.53710938	-1.12500000	+53.48144531	-1.18652344	-64.20410156	+1360	+9.00000000	-4.78564453	-0.85693359	+1.73583984	-9.47021484	+18.03955078	+1320	+6.78076172	-9.02197266	-0.95800781	+63.63281250	+4.37255859	-25.29052734	+1472
+1458240598.81430010	+9.04394531	-5.54150391	-1.12500000	+53.45947266	-1.14257813	-64.22607422	+1364	+9.00000000	-4.79003906	-0.86132813	+1.71386719	-9.44824219	+17.97363281	+1320	+6.77197266	-9.02636719	-0.95361328	+63.58886719	+4.46044922	-25.26855469	+1476
+1458240598.81839990	+9.04394531	-5.54589844	-1.12939453	+53.45947266	-1.07666016	-64.22607422	+1364	+9.00000000	-4.79443359	-0.86572266	+1.71386719	-9.42626953	+17.90771484	+1320	+6.76757813	-9.03076172	-0.94921875	+63.58886719	+4.54833984	-25.26855469	+1480
+1458240598.82680010	+9.03955078	-5.55468750	-1.13378906	+53.41552734	-0.98876953	-64.27001953	+1368	+8.99560547	-4.79882813	-0.87011719	+1.66992188	-9.40429688	+17.79785156	+1324	+6.76318359	-9.03955078	-0.93603516	+63.58886719	+4.74609375	-25.26855469	+1484
+1458240598.83090000	+9.03955078	-5.55908203	-1.13378906	+53.41552734	-0.94482422	-64.29199219	+1368	+8.99560547	-4.80322266	-0.87451172	+1.64794922	-9.40429688	+17.73193359	+1324	+6.76318359	-9.04394531	-0.93164063	+63.58886719	+4.83398438	-25.29052734	+1488
+1458240598.83509990	+9.03955078	-5.56347656	-1.13818359	+53.39355469	-0.90087891	-64.31396484	+1368	+8.99560547	-4.80761719	-0.87451172	+1.64794922	-9.38232422	+17.68798828	+1324	+6.76318359	-9.04394531	-0.92724609	+63.61083984	+4.89990234	-25.31250000	+1492
+1458240598.83929990	+9.03955078	-5.56347656	-1.13818359	+53.37158203	-0.87890625	-64.31396484	+1368	+8.99121094	-4.80761719	-0.87890625	+1.62597656	-9.38232422	+17.64404297	+1324	+6.76318359	-9.04394531	-0.91845703	+63.63281250	+4.96582031	-25.33447266	+1496
+1458240598.84340000	+9.03955078	-5.56787109	-1.13818359	+53.37158203	-0.85693359	-64.33593750	+1364	+8.99121094	-4.81201172	-0.87890625	+1.60400391	-9.38232422	+17.60009766	+1324	+6.76318359	-9.04833984	-0.91406250	+63.65478516	+5.03173828	-25.35644531	+1500
+1458240598.84760000	+9.03955078	-5.57226563	-1.13818359	+53.34960938	-0.81298828	-64.35791016	+1364	+8.99121094	-4.81201172	-0.87890625	+1.60400391	-9.38232422	+17.55615234	+1320	+6.76757813	-9.04833984	-0.90966797	+63.67675781	+5.09765625	-25.40039063	+1504
+1458240598.85590000	+9.03955078	-5.57666016	-1.14257813	+53.32763672	-0.76904297	-64.40185547	+1356	+8.99121094	-4.81640625	-0.88330078	+1.56005859	-9.40429688	+17.46826172	+1320	+6.77197266	-9.04833984	-0.90087891	+63.69873047	+5.18554688	-25.44433594	+1512
+1458240598.86010000	+9.03955078	-5.58105469	-1.14257813	+53.30566406	-0.74707031	-64.42382813	+1356	+8.99121094	-4.82080078	-0.88330078	+1.53808594	-9.40429688	+17.42431641	+1316	+6.77197266	-9.04833984	-0.89648438	+63.69873047	+5.20751953	-25.48828125	+1516
+1458240598.86420010	+9.03955078	-5.58105469	-1.14257813	+53.28369141	-0.72509766	-64.44580078	+1352	+8.99121094	-4.82080078	-0.88330078	+1.51611328	-9.42626953	+17.38037109	+1316	+6.76757813	-9.04833984	-0.89648438	+63.67675781	+5.25146484	-25.51025391	+1520
+1458240598.86840010	+9.03955078	-5.58544922	-1.14257813	+53.28369141	-0.70312500	-64.46777344	+1348	+8.99121094	-4.82519531	-0.88769531	+1.51611328	-9.42626953	+17.33642578	+1316	+6.76757813	-9.05273438	-0.89208984	+63.65478516	+5.27343750	-25.51025391	+1524
+1458240598.87260010	+9.03955078	-5.58544922	-1.14697266	+53.26171875	-0.68115234	-64.48974609	+1344	+8.99560547	-4.82519531	-0.88769531	+1.49414063	-9.42626953	+17.29248047	+1312	+6.76757813	-9.05273438	-0.89208984	+63.63281250	+5.29541016	-25.53222656	+1528
+1458240598.88089990	+9.04394531	-5.58984375	-1.14697266	+53.23974609	-0.61523438	-64.55566406	+1340	+8.99560547	-4.82958984	-0.89208984	+1.45019531	-9.44824219	+17.20458984	+1312	+6.76318359	-9.05712891	-0.89208984	+63.58886719	+5.31738281	-25.55419922	+1536
+1458240598.88509990	+9.04394531	-5.58984375	-1.14697266	+53.21777344	-0.59326172	-64.57763672	+1336	+8.99560547	-4.83398438	-0.89208984	+1.45019531	-9.47021484	+17.13867188	+1312	+6.75878906	-9.05712891	-0.89208984	+63.56689453	+5.31738281	-25.55419922	+1536
+1458240598.88920000	+9.04394531	-5.59423828	-1.14697266	+53.21777344	-0.57128906	-64.59960938	+1336	+8.99560547	-4.83398438	-0.89208984	+1.42822266	-9.47021484	+17.09472656	+1308	+6.75878906	-9.06152344	-0.89208984	+63.52294922	+5.33935547	-25.57617188	+1540
+1458240598.89340000	+9.04394531	-5.59423828	-1.14697266	+53.19580078	-0.54931641	-64.64355469	+1332	+9.00000000	-4.83837891	-0.89208984	+1.40625000	-9.49218750	+17.05078125	+1308	+6.75439453	-9.06152344	-0.89648438	+63.47900391	+5.33935547	-25.57617188	+1544
+1458240598.89759990	+9.04394531	-5.59863281	-1.14697266	+53.19580078	-0.50537109	-64.66552734	+1332	+9.00000000	-4.84277344	-0.89648438	+1.40625000	-9.49218750	+17.00683594	+1308	+6.75000000	-9.06591797	-0.89648438	+63.45703125	+5.33935547	-25.59814453	+1544
+1458240598.90170000	+9.04394531	-5.59863281	-1.15136719	+53.19580078	-0.48339844	-64.70947266	+1332	+9.00000000	-4.84277344	-0.89648438	+1.38427734	-9.51416016	+16.96289063	+1308	+6.74560547	-9.06591797	-0.89648438	+63.41308594	+5.36132813	-25.59814453	+1548
+1458240598.91010000	+9.04394531	-5.60302734	-1.15136719	+53.17382813	-0.43945313	-64.77539063	+1336	+9.00000000	-4.84716797	-0.90087891	+1.36230469	-9.53613281	+16.87500000	+1312	+6.74121094	-9.07470703	-0.90087891	+63.32519531	+5.36132813	-25.62011719	+1548
+1458240598.91420010	+9.04394531	-5.60742188	-1.15136719	+53.15185547	-0.39550781	-64.79736328	+1336	+9.00439453	-4.85156250	-0.90087891	+1.36230469	-9.53613281	+16.83105469	+1312	+6.73681641	-9.07470703	-0.90087891	+63.28125000	+5.38330078	-25.62011719	+1552
+1458240598.91840000	+9.04394531	-5.60742188	-1.15136719	+53.15185547	-0.37353516	-64.84130859	+1340	+9.00439453	-4.85156250	-0.90087891	+1.34033203	-9.55810547	+16.78710938	+1312	+6.73681641	-9.07910156	-0.90087891	+63.23730469	+5.40527344	-25.64208984	+1552
+1458240598.92249990	+9.04833984	-5.61181641	-1.15136719	+53.12988281	-0.35156250	-64.88525391	+1340	+9.00439453	-4.85595703	-0.90087891	+1.34033203	-9.58007813	+16.74316406	+1312	+6.73242188	-9.08349609	-0.90087891	+63.19335938	+5.42724609	-25.66406250	+1548
+1458240598.92670010	+9.04833984	-5.61181641	-1.15136719	+53.12988281	-0.35156250	-64.90722656	+1344	+9.00439453	-4.85595703	-0.90087891	+1.31835938	-9.60205078	+16.72119141	+1312	+6.73242188	-9.08349609	-0.90087891	+63.17138672	+5.44921875	-25.70800781	+1548
+1458240598.93090010	+9.04833984	-5.61621094	-1.15136719	+53.10791016	-0.32958984	-64.95117188	+1344	+9.00878906	-4.86035156	-0.90527344	+1.31835938	-9.62402344	+16.67724609	+1312	+6.73242188	-9.08789063	-0.89648438	+63.14941406	+5.47119141	-25.75195313	+1548
+1458240598.93499990	+9.04833984	-5.62060547	-1.15136719	+53.10791016	-0.30761719	-64.97314453	+1344	+9.00878906	-4.86035156	-0.90527344	+1.31835938	-9.64599609	+16.65527344	+1312	+6.73242188	-9.08789063	-0.89648438	+63.12744141	+5.51513672	-25.79589844	+1548
+1458240598.94339990	+9.05273438	-5.62500000	-1.15576172	+53.06396484	-0.28564453	-65.03906250	+1348	+9.01318359	-4.86474609	-0.90527344	+1.29638672	-9.68994141	+16.61132813	+1312	+6.73681641	-9.09228516	-0.88769531	+63.10546875	+5.58105469	-25.88378906	+1552
+1458240598.94750000	+9.05712891	-5.62939453	-1.15576172	+53.06396484	-0.28564453	-65.08300781	+1348	+9.01318359	-4.86914063	-0.90527344	+1.27441406	-9.71191406	+16.56738281	+1312	+6.74121094	-9.09667969	-0.88330078	+63.10546875	+5.60302734	-25.94970703	+1552
+1458240598.95170000	+9.05712891	-5.63378906	-1.15576172	+53.04199219	-0.28564453	-65.12695313	+1348	+9.01318359	-4.86914063	-0.90966797	+1.27441406	-9.73388672	+16.54541016	+1312	+6.74560547	-9.09667969	-0.87890625	+63.10546875	+5.64697266	-25.99365234	+1556
+1458240598.95590000	+9.06152344	-5.63818359	-1.15576172	+53.02001953	-0.28564453	-65.14892578	+1348	+9.01757813	-4.87353516	-0.90966797	+1.25244141	-9.75585938	+16.52343750	+1312	+6.75000000	-9.09667969	-0.87451172	+63.12744141	+5.69091797	-26.05957031	+1556
+1458240598.96000000	+9.06152344	-5.64257813	-1.15576172	+52.99804688	-0.28564453	-65.19287109	+1348	+9.01757813	-4.87792969	-0.90966797	+1.23046875	-9.77783203	+16.50146484	+1308	+6.75439453	-9.09667969	-0.87011719	+63.12744141	+5.73486328	-26.12548828	+1560
+1458240598.96420000	+9.06591797	-5.64697266	-1.15576172	+52.97607422	-0.28564453	-65.21484375	+1344	+9.02197266	-4.87792969	-0.90966797	+1.20849609	-9.82177734	+16.45751953	+1308	+6.75878906	-9.09667969	-0.86132813	+63.12744141	+5.75683594	-26.16943359	+1564
+1458240598.97250010	+9.07031250	-5.65136719	-1.15576172	+52.93212891	-0.28564453	-65.28076172	+1340	+9.02636719	-4.88232422	-0.90966797	+1.18652344	-9.86572266	+16.41357422	+1308	+6.76757813	-9.10107422	-0.85693359	+63.10546875	+5.80078125	-26.27929688	+1572
+1458240598.97670010	+9.07031250	-5.65576172	-1.15576172	+52.91015625	-0.28564453	-65.30273438	+1340	+9.02636719	-4.88671875	-0.90966797	+1.16455078	-9.88769531	+16.39160156	+1308	+6.76757813	-9.10107422	-0.85253906	+63.08349609	+5.82275391	-26.30126953	+1572
+1458240598.98090000	+9.07470703	-5.65576172	-1.15576172	+52.86621094	-0.28564453	-65.34667969	+1336	+9.03076172	-4.88671875	-0.90966797	+1.14257813	-9.90966797	+16.34765625	+1308	+6.76757813	-9.10107422	-0.85253906	+63.06152344	+5.82275391	-26.34521484	+1576
+1458240598.98499990	+9.07470703	-5.66015625	-1.15576172	+52.84423828	-0.26367188	-65.36865234	+1336	+9.03076172	-4.89111328	-0.91406250	+1.12060547	-9.95361328	+16.32568359	+1304	+6.76757813	-9.10546875	-0.85253906	+63.01757813	+5.82275391	-26.36718750	+1580
+1458240598.98920010	+9.07470703	-5.66015625	-1.15576172	+52.82226563	-0.26367188	-65.39062500	+1332	+9.03515625	-4.89111328	-0.91406250	+1.09863281	-9.97558594	+16.30371094	+1304	+6.76757813	-9.10546875	-0.85253906	+62.99560547	+5.82275391	-26.38916016	+1580
+1458240598.99340010	+9.07910156	-5.66455078	-1.15576172	+52.80029297	-0.26367188	-65.43457031	+1332	+9.03515625	-4.89550781	-0.91406250	+1.07666016	-9.99755859	+16.25976563	+1304	+6.76757813	-9.10986328	-0.85253906	+62.95166016	+5.82275391	-26.41113281	+1584
+1458240599.00169990	+9.07910156	-5.66894531	-1.15576172	+52.75634766	-0.24169922	-65.47851563	+1332	+9.03955078	-4.89550781	-0.91406250	+1.01074219	-10.04150391	+16.19384766	+1304	+6.75878906	-9.11425781	-0.85693359	+62.84179688	+5.80078125	-26.41113281	+1588
+1458240599.00580000	+9.07910156	-5.66894531	-1.15576172	+52.73437500	-0.24169922	-65.50048828	+1332	+9.04394531	-4.89990234	-0.91406250	+0.98876953	-10.04150391	+16.17187500	+1308	+6.75878906	-9.11425781	-0.85693359	+62.79785156	+5.77880859	-26.41113281	+1588
+1458240599.01000000	+9.08349609	-5.66894531	-1.15576172	+52.71240234	-0.24169922	-65.52246094	+1332	+9.04394531	-4.89990234	-0.91406250	+0.96679688	-10.06347656	+16.14990234	+1308	+6.75439453	-9.11865234	-0.86132813	+62.73193359	+5.75683594	-26.41113281	+1592
+1458240599.01420000	+9.08349609	-5.67333984	-1.15576172	+52.69042969	-0.24169922	-65.54443359	+1332	+9.04394531	-4.90429688	-0.91406250	+0.94482422	-10.08544922	+16.12792969	+1308	+6.75000000	-9.11865234	-0.86132813	+62.68798828	+5.75683594	-26.41113281	+1592
+1458240599.01830010	+9.08349609	-5.67333984	-1.15576172	+52.66845703	-0.24169922	-65.56640625	+1332	+9.04833984	-4.90429688	-0.90966797	+0.92285156	-10.10742188	+16.10595703	+1308	+6.74560547	-9.12304688	-0.86572266	+62.64404297	+5.73486328	-26.41113281	+1592
+1458240599.02250000	+9.08349609	-5.67333984	-1.15576172	+52.64648438	-0.24169922	-65.61035156	+1336	+9.04833984	-4.90429688	-0.90966797	+0.90087891	-10.12939453	+16.08398438	+1308	+6.74560547	-9.12304688	-0.86572266	+62.57812500	+5.71289063	-26.41113281	+1592
+1458240599.02670000	+9.08789063	-5.67333984	-1.15576172	+52.64648438	-0.24169922	-65.63232422	+1340	+9.05273438	-4.90869141	-0.90966797	+0.87890625	-10.15136719	+16.08398438	+1312	+6.74121094	-9.12304688	-0.87011719	+62.53417969	+5.69091797	-26.43310547	+1592
+1458240599.03500010	+9.08789063	-5.67773438	-1.15136719	+52.60253906	-0.24169922	-65.65429688	+1344	+9.05712891	-4.90869141	-0.90966797	+0.83496094	-10.17333984	+16.06201172	+1312	+6.73681641	-9.12744141	-0.87011719	+62.46826172	+5.66894531	-26.43310547	+1592
+1458240599.03920010	+9.09228516	-5.67773438	-1.15136719	+52.60253906	-0.24169922	-65.67626953	+1348	+9.05712891	-4.90869141	-0.90966797	+0.81298828	-10.19531250	+16.06201172	+1312	+6.73681641	-9.12744141	-0.87011719	+62.44628906	+5.66894531	-26.45507813	+1588
+1458240599.04329990	+9.09228516	-5.67773438	-1.15136719	+52.58056641	-0.26367188	-65.69824219	+1348	+9.05712891	-4.91308594	-0.90966797	+0.79101563	-10.19531250	+16.06201172	+1316	+6.73681641	-9.12744141	-0.87011719	+62.42431641	+5.66894531	-26.45507813	+1588
+1458240599.04749990	+9.09228516	-5.67773438	-1.15136719	+52.55859375	-0.26367188	-65.72021484	+1352	+9.06152344	-4.91308594	-0.90966797	+0.76904297	-10.21728516	+16.06201172	+1316	+6.73681641	-9.12744141	-0.87011719	+62.40234375	+5.66894531	-26.47705078	+1588
+1458240599.05170010	+9.09667969	-5.67773438	-1.15136719	+52.53662109	-0.28564453	-65.72021484	+1352	+9.06152344	-4.91308594	-0.90966797	+0.74707031	-10.21728516	+16.06201172	+1316	+6.74121094	-9.12744141	-0.87011719	+62.38037109	+5.66894531	-26.49902344	+1588
+1458240599.05580000	+9.09667969	-5.68212891	-1.14697266	+52.53662109	-0.28564453	-65.74218750	+1356	+9.06152344	-4.91308594	-0.90966797	+0.72509766	-10.23925781	+16.06201172	+1316	+6.74121094	-9.12744141	-0.86572266	+62.38037109	+5.66894531	-26.52099609	+1584
+1458240599.06419990	+9.10107422	-5.68212891	-1.14697266	+52.49267578	-0.32958984	-65.76416016	+1360	+9.06591797	-4.91748047	-0.90966797	+0.68115234	-10.26123047	+16.06201172	+1316	+6.74560547	-9.12744141	-0.86132813	+62.38037109	+5.69091797	-26.54296875	+1588
+1458240599.06830000	+9.10107422	-5.68212891	-1.14697266	+52.49267578	-0.32958984	-65.76416016	+1360	+9.06591797	-4.91748047	-0.90966797	+0.68115234	-10.26123047	+16.08398438	+1316	+6.75000000	-9.12744141	-0.86132813	+62.38037109	+5.69091797	-26.56494141	+1588
+1458240599.07660010	+9.10546875	-5.68652344	-1.14697266	+52.44873047	-0.35156250	-65.78613281	+1360	+9.07031250	-4.91748047	-0.90966797	+0.63720703	-10.28320313	+16.10595703	+1316	+6.75439453	-9.12304688	-0.85693359	+62.40234375	+5.71289063	-26.60888672	+1592
+1458240599.08080010	+9.10546875	-5.68652344	-1.14697266	+52.42675781	-0.37353516	-65.78613281	+1360	+9.07031250	-4.91748047	-0.90966797	+0.61523438	-10.28320313	+16.10595703	+1316	+6.75878906	-9.12304688	-0.85253906	+62.40234375	+5.71289063	-26.63085938	+1592
+1458240599.08500000	+9.10546875	-5.69091797	-1.14697266	+52.42675781	-0.37353516	-65.78613281	+1356	+9.07031250	-4.92187500	-0.90966797	+0.59326172	-10.28320313	+16.10595703	+1316	+6.75878906	-9.12304688	-0.84814453	+62.42431641	+5.73486328	-26.65283203	+1596
+1458240599.09330010	+9.10986328	-5.69091797	-1.14697266	+52.38281250	-0.39550781	-65.78613281	+1356	+9.07470703	-4.92187500	-0.90966797	+0.57128906	-10.30517578	+16.10595703	+1312	+6.76318359	-9.12304688	-0.84375000	+62.42431641	+5.73486328	-26.67480469	+1596
+1458240599.09750010	+9.10986328	-5.69531250	-1.14697266	+52.38281250	-0.39550781	-65.78613281	+1356	+9.07470703	-4.92187500	-0.90966797	+0.54931641	-10.30517578	+16.12792969	+1312	+6.76318359	-9.12304688	-0.84375000	+62.42431641	+5.75683594	-26.67480469	+1600
+1458240599.10159990	+9.10986328	-5.69531250	-1.14697266	+52.36083984	-0.39550781	-65.78613281	+1352	+9.07470703	-4.92187500	-0.90527344	+0.54931641	-10.30517578	+16.12792969	+1312	+6.76318359	-9.12304688	-0.84375000	+62.40234375	+5.75683594	-26.67480469	+1600
+1458240599.10579990	+9.10986328	-5.69531250	-1.14697266	+52.33886719	-0.39550781	-65.78613281	+1352	+9.07470703	-4.92187500	-0.90527344	+0.52734375	-10.30517578	+16.12792969	+1312	+6.76318359	-9.12304688	-0.84375000	+62.40234375	+5.75683594	-26.67480469	+1600
+1458240599.10999990	+9.10986328	-5.69531250	-1.14697266	+52.33886719	-0.39550781	-65.78613281	+1352	+9.07470703	-4.92626953	-0.90527344	+0.52734375	-10.30517578	+16.12792969	+1312	+6.76318359	-9.12304688	-0.84375000	+62.38037109	+5.75683594	-26.67480469	+1604
+1458240599.11410000	+9.10986328	-5.69531250	-1.14697266	+52.31689453	-0.39550781	-65.78613281	+1352	+9.07470703	-4.92626953	-0.90527344	+0.50537109	-10.28320313	+16.12792969	+1312	+6.76318359	-9.12304688	-0.84375000	+62.38037109	+5.75683594	-26.65283203	+1604
+1458240599.12249990	+9.10986328	-5.69970703	-1.14697266	+52.29492188	-0.39550781	-65.80810547	+1352	+9.07470703	-4.92626953	-0.90527344	+0.48339844	-10.28320313	+16.12792969	+1312	+6.75878906	-9.12304688	-0.84814453	+62.33642578	+5.75683594	-26.65283203	+1604
+1458240599.12660000	+9.10986328	-5.69970703	-1.14697266	+52.29492188	-0.39550781	-65.80810547	+1348	+9.07470703	-4.92626953	-0.90527344	+0.48339844	-10.28320313	+16.10595703	+1312	+6.75878906	-9.12744141	-0.84814453	+62.31445313	+5.75683594	-26.63085938	+1604
+1458240599.13080000	+9.10986328	-5.69970703	-1.14697266	+52.29492188	-0.37353516	-65.80810547	+1348	+9.07470703	-4.92626953	-0.90527344	+0.48339844	-10.28320313	+16.10595703	+1312	+6.75878906	-9.12744141	-0.84814453	+62.31445313	+5.75683594	-26.63085938	+1608
+1458240599.13500000	+9.10986328	-5.69970703	-1.14697266	+52.29492188	-0.37353516	-65.80810547	+1348	+9.07470703	-4.92626953	-0.90527344	+0.48339844	-10.28320313	+16.10595703	+1312	+6.75439453	-9.12744141	-0.84814453	+62.29248047	+5.75683594	-26.60888672	+1608
+1458240599.13910010	+9.10986328	-5.69970703	-1.14697266	+52.27294922	-0.37353516	-65.80810547	+1352	+9.07470703	-4.92626953	-0.90527344	+0.46142578	-10.28320313	+16.10595703	+1312	+6.75439453	-9.12744141	-0.84814453	+62.29248047	+5.75683594	-26.60888672	+1608
+1458240599.14750000	+9.10546875	-5.69970703	-1.14697266	+52.27294922	-0.37353516	-65.80810547	+1352	+9.07470703	-4.93066406	-0.90527344	+0.46142578	-10.26123047	+16.10595703	+1312	+6.75439453	-9.12744141	-0.84814453	+62.27050781	+5.75683594	-26.58691406	+1608
+1458240599.15159990	+9.10546875	-5.69970703	-1.14697266	+52.27294922	-0.37353516	-65.80810547	+1352	+9.07470703	-4.93066406	-0.90527344	+0.46142578	-10.26123047	+16.10595703	+1312	+6.75000000	-9.12744141	-0.85253906	+62.27050781	+5.75683594	-26.58691406	+1604
+1458240599.15580010	+9.10546875	-5.69970703	-1.14697266	+52.27294922	-0.37353516	-65.80810547	+1352	+9.07470703	-4.93066406	-0.90527344	+0.46142578	-10.26123047	+16.10595703	+1316	+6.75000000	-9.12744141	-0.85253906	+62.24853516	+5.75683594	-26.58691406	+1604
+1458240599.15990000	+9.10546875	-5.69970703	-1.14697266	+52.27294922	-0.37353516	-65.80810547	+1352	+9.07470703	-4.93066406	-0.90527344	+0.46142578	-10.26123047	+16.10595703	+1316	+6.75000000	-9.12744141	-0.85253906	+62.24853516	+5.75683594	-26.58691406	+1604
+1458240599.16409990	+9.10546875	-5.70410156	-1.14697266	+52.25097656	-0.35156250	-65.80810547	+1352	+9.07470703	-4.93066406	-0.90966797	+0.43945313	-10.26123047	+16.10595703	+1316	+6.75000000	-9.12744141	-0.85253906	+62.24853516	+5.75683594	-26.56494141	+1604
+1458240599.16829990	+9.10546875	-5.70410156	-1.14697266	+52.25097656	-0.35156250	-65.80810547	+1356	+9.07470703	-4.93066406	-0.90966797	+0.43945313	-10.23925781	+16.12792969	+1316	+6.75000000	-9.12744141	-0.85253906	+62.24853516	+5.75683594	-26.56494141	+1604
+1458240599.17660000	+9.10546875	-5.70410156	-1.14697266	+52.25097656	-0.35156250	-65.80810547	+1356	+9.07470703	-4.93066406	-0.90966797	+0.43945313	-10.23925781	+16.12792969	+1316	+6.75000000	-9.12744141	-0.85253906	+62.24853516	+5.75683594	-26.56494141	+1604
+1458240599.18080000	+9.10546875	-5.70410156	-1.14697266	+52.25097656	-0.35156250	-65.80810547	+1356	+9.07470703	-4.93066406	-0.90966797	+0.43945313	-10.23925781	+16.12792969	+1316	+6.75000000	-9.12744141	-0.85253906	+62.24853516	+5.77880859	-26.56494141	+1600
+1458240599.18490000	+9.10546875	-5.70410156	-1.14697266	+52.25097656	-0.35156250	-65.80810547	+1356	+9.07470703	-4.93066406	-0.90966797	+0.43945313	-10.23925781	+16.12792969	+1320	+6.75000000	-9.12744141	-0.85253906	+62.24853516	+5.77880859	-26.56494141	+1600
+1458240599.18910000	+9.10546875	-5.70410156	-1.14697266	+52.25097656	-0.37353516	-65.80810547	+1356	+9.07470703	-4.93066406	-0.90966797	+0.43945313	-10.23925781	+16.14990234	+1320	+6.75000000	-9.12744141	-0.84814453	+62.24853516	+5.77880859	-26.56494141	+1600
+1458240599.19330000	+9.10546875	-5.70410156	-1.14697266	+52.25097656	-0.37353516	-65.78613281	+1356	+9.07470703	-4.93066406	-0.90966797	+0.43945313	-10.23925781	+16.14990234	+1320	+6.75000000	-9.12744141	-0.84814453	+62.24853516	+5.80078125	-26.56494141	+1600
+1458240599.19740010	+9.10546875	-5.70410156	-1.14697266	+52.25097656	-0.37353516	-65.78613281	+1356	+9.07470703	-4.93066406	-0.90966797	+0.43945313	-10.21728516	+16.14990234	+1320	+6.75000000	-9.12744141	-0.84814453	+62.27050781	+5.80078125	-26.56494141	+1600
+1458240599.20160010	+9.10546875	-5.70410156	-1.15136719	+52.25097656	-0.37353516	-65.78613281	+1356	+9.07470703	-4.93066406	-0.90966797	+0.43945313	-10.21728516	+16.14990234	+1320	+6.75000000	-9.12744141	-0.84814453	+62.27050781	+5.80078125	-26.56494141	+1600
+1458240599.20989990	+9.10546875	-5.70410156	-1.15136719	+52.25097656	-0.37353516	-65.78613281	+1356	+9.07470703	-4.93066406	-0.90966797	+0.43945313	-10.21728516	+16.17187500	+1320	+6.75439453	-9.12744141	-0.84814453	+62.29248047	+5.82275391	-26.56494141	+1600
+1458240599.21409990	+9.10546875	-5.70410156	-1.15136719	+52.25097656	-0.37353516	-65.78613281	+1356	+9.07470703	-4.93066406	-0.90966797	+0.43945313	-10.21728516	+16.17187500	+1320	+6.75439453	-9.12304688	-0.84814453	+62.29248047	+5.82275391	-26.54296875	+1600
+1458240599.21830010	+9.10546875	-5.70410156	-1.15136719	+52.22900391	-0.37353516	-65.78613281	+1356	+9.07470703	-4.93066406	-0.90966797	+0.43945313	-10.21728516	+16.17187500	+1320	+6.75439453	-9.12304688	-0.84375000	+62.29248047	+5.84472656	-26.54296875	+1604
+1458240599.22240000	+9.10546875	-5.70410156	-1.15136719	+52.22900391	-0.37353516	-65.78613281	+1356	+9.07470703	-4.93066406	-0.90966797	+0.43945313	-10.21728516	+16.17187500	+1320	+6.75439453	-9.12304688	-0.84375000	+62.29248047	+5.84472656	-26.54296875	+1604
+1458240599.22659990	+9.10546875	-5.70410156	-1.15136719	+52.22900391	-0.37353516	-65.78613281	+1356	+9.07470703	-4.93066406	-0.90966797	+0.43945313	-10.19531250	+16.19384766	+1320	+6.75000000	-9.12304688	-0.84375000	+62.29248047	+5.84472656	-26.52099609	+1604
+1458240599.23070000	+9.10546875	-5.70410156	-1.15136719	+52.22900391	-0.37353516	-65.78613281	+1356	+9.07470703	-4.93066406	-0.90966797	+0.43945313	-10.19531250	+16.19384766	+1320	+6.75000000	-9.12304688	-0.84814453	+62.29248047	+5.86669922	-26.52099609	+1604
+1458240599.23490000	+9.10546875	-5.70410156	-1.15136719	+52.22900391	-0.37353516	-65.78613281	+1356	+9.07470703	-4.93066406	-0.90966797	+0.43945313	-10.19531250	+16.19384766	+1320	+6.75000000	-9.12304688	-0.84814453	+62.27050781	+5.86669922	-26.49902344	+1604
+1458240599.24320010	+9.10546875	-5.70410156	-1.15136719	+52.22900391	-0.37353516	-65.78613281	+1356	+9.07470703	-4.93066406	-0.90966797	+0.43945313	-10.17333984	+16.21582031	+1320	+6.74560547	-9.12304688	-0.84814453	+62.24853516	+5.86669922	-26.47705078	+1604
+1458240599.24740000	+9.10546875	-5.70410156	-1.15136719	+52.22900391	-0.37353516	-65.78613281	+1356	+9.07470703	-4.93066406	-0.90966797	+0.43945313	-10.17333984	+16.21582031	+1320	+6.74121094	-9.12304688	-0.85253906	+62.24853516	+5.86669922	-26.45507813	+1604
+1458240599.25160000	+9.10546875	-5.70410156	-1.15136719	+52.22900391	-0.37353516	-65.78613281	+1356	+9.07470703	-4.93066406	-0.90966797	+0.46142578	-10.15136719	+16.21582031	+1320	+6.73681641	-9.12304688	-0.85253906	+62.22656250	+5.86669922	-26.43310547	+1604
+1458240599.25570010	+9.10546875	-5.70410156	-1.15136719	+52.22900391	-0.37353516	-65.78613281	+1356	+9.07470703	-4.93066406	-0.90966797	+0.46142578	-10.15136719	+16.21582031	+1320	+6.73681641	-9.12744141	-0.85253906	+62.20458984	+5.86669922	-26.41113281	+1604
+1458240599.25990010	+9.10546875	-5.70410156	-1.15136719	+52.20703125	-0.37353516	-65.78613281	+1356	+9.07470703	-4.93066406	-0.90966797	+0.46142578	-10.12939453	+16.21582031	+1320	+6.73242188	-9.12744141	-0.85693359	+62.20458984	+5.86669922	-26.38916016	+1604
+1458240599.26410010	+9.10546875	-5.70410156	-1.15136719	+52.20703125	-0.37353516	-65.78613281	+1356	+9.07031250	-4.93066406	-0.90966797	+0.46142578	-10.12939453	+16.21582031	+1320	+6.72802734	-9.12744141	-0.85693359	+62.18261719	+5.88867188	-26.36718750	+1604
+1458240599.27239990	+9.10546875	-5.70410156	-1.15136719	+52.20703125	-0.37353516	-65.78613281	+1360	+9.07031250	-4.93066406	-0.90966797	+0.48339844	-10.10742188	+16.21582031	+1320	+6.72363281	-9.12744141	-0.85693359	+62.16064453	+5.91064453	-26.32324219	+1604
+1458240599.27659990	+9.10546875	-5.70410156	-1.15136719	+52.20703125	-0.35156250	-65.78613281	+1360	+9.07031250	-4.93066406	-0.90966797	+0.48339844	-10.08544922	+16.21582031	+1320	+6.72363281	-9.12744141	-0.86132813	+62.18261719	+5.91064453	-26.30126953	+1600
+1458240599.28070000	+9.10546875	-5.70410156	-1.15136719	+52.20703125	-0.35156250	-65.78613281	+1360	+9.07031250	-4.93066406	-0.91406250	+0.50537109	-10.06347656	+16.23779297	+1324	+6.72363281	-9.12744141	-0.86132813	+62.18261719	+5.93261719	-26.27929688	+1600
+1458240599.28490000	+9.10546875	-5.70410156	-1.15136719	+52.20703125	-0.35156250	-65.78613281	+1360	+9.07031250	-4.93066406	-0.91406250	+0.50537109	-10.06347656	+16.23779297	+1324	+6.72363281	-9.12744141	-0.85693359	+62.20458984	+5.95458984	-26.25732422	+1600
+1458240599.28909990	+9.10546875	-5.70410156	-1.15136719	+52.20703125	-0.35156250	-65.78613281	+1360	+9.07031250	-4.93066406	-0.91406250	+0.50537109	-10.04150391	+16.23779297	+1324	+6.72363281	-9.12744141	-0.85693359	+62.20458984	+5.97656250	-26.25732422	+1596
+1458240599.29320000	+9.10546875	-5.70410156	-1.15136719	+52.18505859	-0.35156250	-65.78613281	+1360	+9.07031250	-4.93066406	-0.91406250	+0.52734375	-10.01953125	+16.23779297	+1324	+6.72363281	-9.12744141	-0.85693359	+62.22656250	+5.99853516	-26.25732422	+1596
+1458240599.30160000	+9.10546875	-5.70410156	-1.15136719	+52.18505859	-0.35156250	-65.78613281	+1360	+9.06591797	-4.93066406	-0.91406250	+0.54931641	-9.99755859	+16.23779297	+1324	+6.72802734	-9.12744141	-0.85253906	+62.29248047	+6.04248047	-26.25732422	+1596
+1458240599.30570010	+9.10546875	-5.70410156	-1.15136719	+52.18505859	-0.35156250	-65.78613281	+1360	+9.06591797	-4.93066406	-0.91845703	+0.54931641	-9.97558594	+16.23779297	+1324	+6.72802734	-9.12304688	-0.85253906	+62.31445313	+6.06445313	-26.25732422	+1596
+1458240599.30990000	+9.10546875	-5.70410156	-1.15136719	+52.18505859	-0.32958984	-65.78613281	+1360	+9.06591797	-4.93066406	-0.91845703	+0.57128906	-9.97558594	+16.23779297	+1324	+6.72802734	-9.12304688	-0.84814453	+62.33642578	+6.08642578	-26.25732422	+1600
+1458240599.31399990	+9.10546875	-5.70410156	-1.15576172	+52.18505859	-0.32958984	-65.78613281	+1360	+9.06591797	-4.93066406	-0.91845703	+0.57128906	-9.95361328	+16.23779297	+1324	+6.73242188	-9.12304688	-0.84814453	+62.35839844	+6.10839844	-26.25732422	+1600
+1458240599.32240010	+9.10107422	-5.70410156	-1.15576172	+52.16308594	-0.32958984	-65.78613281	+1360	+9.06591797	-4.93505859	-0.91845703	+0.59326172	-9.93164063	+16.21582031	+1324	+6.73242188	-9.12304688	-0.84375000	+62.40234375	+6.13037109	-26.27929688	+1600
+1458240599.33069990	+9.10107422	-5.70410156	-1.15576172	+52.16308594	-0.30761719	-65.78613281	+1360	+9.06591797	-4.93505859	-0.92285156	+0.61523438	-9.93164063	+16.21582031	+1324	+6.73681641	-9.12304688	-0.84375000	+62.42431641	+6.15234375	-26.27929688	+1604
+1458240599.33489990	+9.10107422	-5.70410156	-1.15576172	+52.16308594	-0.30761719	-65.80810547	+1360	+9.06591797	-4.93505859	-0.92285156	+0.61523438	-9.90966797	+16.19384766	+1324	+6.73681641	-9.12304688	-0.83935547	+62.42431641	+6.17431641	-26.27929688	+1604
+1458240599.33900000	+9.10107422	-5.70410156	-1.15576172	+52.16308594	-0.30761719	-65.80810547	+1360	+9.06591797	-4.93505859	-0.92285156	+0.61523438	-9.90966797	+16.19384766	+1320	+6.73681641	-9.12304688	-0.83935547	+62.42431641	+6.17431641	-26.27929688	+1604
+1458240599.34320000	+9.10107422	-5.70410156	-1.15576172	+52.14111328	-0.30761719	-65.80810547	+1360	+9.06591797	-4.93505859	-0.92285156	+0.63720703	-9.90966797	+16.19384766	+1320	+6.73681641	-9.12304688	-0.83935547	+62.42431641	+6.17431641	-26.27929688	+1604
+1458240599.35150000	+9.10107422	-5.70410156	-1.15576172	+52.14111328	-0.28564453	-65.83007813	+1360	+9.06591797	-4.93505859	-0.92285156	+0.63720703	-9.90966797	+16.17187500	+1320	+6.73681641	-9.12304688	-0.84375000	+62.42431641	+6.17431641	-26.27929688	+1608
+1458240599.35570000	+9.10107422	-5.70410156	-1.15576172	+52.14111328	-0.26367188	-65.83007813	+1360	+9.06591797	-4.93505859	-0.92285156	+0.65917969	-9.90966797	+16.17187500	+1320	+6.73242188	-9.12304688	-0.84375000	+62.42431641	+6.17431641	-26.25732422	+1608
+1458240599.35990000	+9.10107422	-5.70410156	-1.16015625	+52.14111328	-0.26367188	-65.85205078	+1360	+9.06591797	-4.93505859	-0.92285156	+0.65917969	-9.90966797	+16.14990234	+1320	+6.73242188	-9.12304688	-0.84375000	+62.40234375	+6.17431641	-26.25732422	+1608
+1458240599.36400010	+9.10107422	-5.70410156	-1.16015625	+52.11914063	-0.26367188	-65.85205078	+1360	+9.06591797	-4.93505859	-0.92285156	+0.65917969	-9.88769531	+16.14990234	+1320	+6.73242188	-9.12304688	-0.84375000	+62.40234375	+6.17431641	-26.25732422	+1608
+1458240599.36820010	+9.10107422	-5.70410156	-1.16015625	+52.11914063	-0.24169922	-65.87402344	+1360	+9.06591797	-4.93505859	-0.92724609	+0.65917969	-9.88769531	+16.12792969	+1316	+6.73242188	-9.12304688	-0.84375000	+62.40234375	+6.17431641	-26.25732422	+1608
+1458240599.37240000	+9.10107422	-5.70410156	-1.16015625	+52.11914063	-0.21972656	-65.87402344	+1360	+9.06591797	-4.93505859	-0.92724609	+0.68115234	-9.88769531	+16.12792969	+1316	+6.73242188	-9.12304688	-0.84375000	+62.40234375	+6.17431641	-26.25732422	+1608
+1458240599.38070010	+9.09667969	-5.70410156	-1.16015625	+52.11914063	-0.19775391	-65.89599609	+1360	+9.06591797	-4.93505859	-0.92724609	+0.68115234	-9.88769531	+16.10595703	+1316	+6.72802734	-9.12744141	-0.84375000	+62.38037109	+6.17431641	-26.23535156	+1608
+1458240599.38490010	+9.09667969	-5.70410156	-1.16015625	+52.09716797	-0.19775391	-65.91796875	+1360	+9.06591797	-4.93505859	-0.92724609	+0.68115234	-9.88769531	+16.10595703	+1316	+6.72802734	-9.12744141	-0.84814453	+62.38037109	+6.17431641	-26.23535156	+1608
+1458240599.38899990	+9.09667969	-5.70410156	-1.16015625	+52.09716797	-0.17578125	-65.91796875	+1364	+9.06591797	-4.93505859	-0.92724609	+0.70312500	-9.88769531	+16.08398438	+1316	+6.72802734	-9.12744141	-0.84814453	+62.38037109	+6.17431641	-26.23535156	+1608
+1458240599.39730000	+9.09667969	-5.70849609	-1.16015625	+52.09716797	-0.15380859	-65.93994141	+1364	+9.06591797	-4.93505859	-0.92724609	+0.70312500	-9.88769531	+16.06201172	+1316	+6.72802734	-9.12744141	-0.84814453	+62.38037109	+6.17431641	-26.23535156	+1608
+1458240599.40150000	+9.09667969	-5.70849609	-1.16455078	+52.07519531	-0.13183594	-65.93994141	+1364	+9.06591797	-4.93505859	-0.92724609	+0.70312500	-9.86572266	+16.04003906	+1316	+6.72802734	-9.12744141	-0.84814453	+62.38037109	+6.19628906	-26.23535156	+1608
+1458240599.40570000	+9.09667969	-5.70849609	-1.16455078	+52.07519531	-0.13183594	-65.96191406	+1364	+9.06591797	-4.93505859	-0.93164063	+0.72509766	-9.86572266	+16.04003906	+1316	+6.72802734	-9.12744141	-0.84814453	+62.38037109	+6.19628906	-26.23535156	+1604
+1458240599.40980010	+9.09667969	-5.70849609	-1.16455078	+52.07519531	-0.10986328	-65.96191406	+1364	+9.06591797	-4.93505859	-0.93164063	+0.72509766	-9.86572266	+16.01806641	+1316	+6.72802734	-9.12744141	-0.84375000	+62.38037109	+6.19628906	-26.23535156	+1604
+1458240599.41820000	+9.09667969	-5.71289063	-1.16455078	+52.05322266	-0.08789063	-65.96191406	+1368	+9.06152344	-4.93505859	-0.93164063	+0.72509766	-9.84375000	+15.99609375	+1316	+6.72802734	-9.12744141	-0.84375000	+62.40234375	+6.21826172	-26.23535156	+1604
+1458240599.42230010	+9.09667969	-5.71289063	-1.16455078	+52.05322266	-0.08789063	-65.96191406	+1368	+9.06152344	-4.93505859	-0.93164063	+0.72509766	-9.84375000	+15.99609375	+1316	+6.72802734	-9.12744141	-0.84375000	+62.40234375	+6.21826172	-26.23535156	+1604
+1458240599.42650010	+9.09667969	-5.71289063	-1.16894531	+52.05322266	-0.08789063	-65.96191406	+1368	+9.06152344	-4.93945313	-0.93164063	+0.74707031	-9.84375000	+15.97412109	+1316	+6.72802734	-9.12744141	-0.84375000	+62.40234375	+6.24023438	-26.23535156	+1604
+1458240599.43070010	+9.09667969	-5.71289063	-1.16894531	+52.03125000	-0.06591797	-65.96191406	+1364	+9.06152344	-4.93945313	-0.93603516	+0.74707031	-9.84375000	+15.97412109	+1316	+6.73242188	-9.12744141	-0.84375000	+62.42431641	+6.24023438	-26.23535156	+1604
+1458240599.43899990	+9.09667969	-5.71728516	-1.16894531	+52.03125000	-0.06591797	-65.96191406	+1364	+9.06152344	-4.93945313	-0.93603516	+0.74707031	-9.82177734	+15.95214844	+1316	+6.73242188	-9.12744141	-0.83935547	+62.42431641	+6.26220703	-26.23535156	+1608
+1458240599.44320010	+9.09667969	-5.71728516	-1.16894531	+52.00927734	-0.04394531	-65.98388672	+1364	+9.06152344	-4.93945313	-0.93603516	+0.74707031	-9.82177734	+15.95214844	+1316	+6.73242188	-9.12304688	-0.83935547	+62.44628906	+6.26220703	-26.25732422	+1608
+1458240599.45149990	+9.09667969	-5.71728516	-1.16894531	+52.00927734	-0.04394531	-65.98388672	+1360	+9.06152344	-4.93945313	-0.93603516	+0.74707031	-9.82177734	+15.93017578	+1316	+6.73242188	-9.12304688	-0.83935547	+62.44628906	+6.28417969	-26.25732422	+1608
+1458240599.45569990	+9.09667969	-5.71728516	-1.16894531	+52.00927734	-0.02197266	-65.98388672	+1360	+9.06152344	-4.93945313	-0.94042969	+0.74707031	-9.79980469	+15.90820313	+1316	+6.73242188	-9.12744141	-0.83935547	+62.44628906	+6.30615234	-26.25732422	+1608
+1458240599.45980000	+9.09667969	-5.71728516	-1.17333984	+52.00927734	-0.02197266	-65.98388672	+1360	+9.06152344	-4.93945313	-0.94042969	+0.74707031	-9.79980469	+15.90820313	+1312	+6.73242188	-9.12744141	-0.83935547	+62.44628906	+6.30615234	-26.25732422	+1608
+1458240599.46400000	+9.09667969	-5.71728516	-1.17333984	+51.98730469	+0.00000000	-65.98388672	+1360	+9.06152344	-4.93945313	-0.94042969	+0.74707031	-9.79980469	+15.88623047	+1312	+6.73242188	-9.12744141	-0.83935547	+62.44628906	+6.30615234	-26.23535156	+1608
+1458240599.47230010	+9.09667969	-5.71728516	-1.17333984	+51.98730469	+0.00000000	-65.98388672	+1356	+9.06152344	-4.94384766	-0.94042969	+0.74707031	-9.77783203	+15.86425781	+1312	+6.72802734	-9.12744141	-0.83935547	+62.42431641	+6.32812500	-26.23535156	+1612
