# Supplementary material for: A direct effect of perception on action when grasping a cup
Source: Sci Rep. 2018 Jan 9;8:171. doi: 10.1038/s41598-017-18591-5 (PMC5760564; doi:10.1038/s41598-017-18591-5)
Supplement: Supplementary file 6 — Supplementary Information [file 41598_2017_18591_MOESM6_ESM.zip › SciRep_Data/S02instruct/S02_100instruct_Tr60.dat]

+1000000000000.00000000	+0.00000000	+0.00000000	+0.00000000	+0.00000000	+0.00000000	+0.00000000	+0	+0.00000000	+0.00000000	+0.00000000	+0.00000000	+0.00000000	+0.00000000	+0	+0.00000000	+0.00000000	+0.00000000	+0.00000000	+0.00000000	+0.00000000	+0
+1458241223.00359990	+16.21142578	-0.59326172	-0.94482422	+42.56103516	-39.61669922	-44.78027344	+4764	+15.69726563	-1.26562500	+0.03515625	-126.27685547	+20.98388672	+33.20068359	+4812	+13.83398438	-2.52685547	-1.63037109	+25.86181641	-11.88720703	-24.89501953	+3184
+1458241223.00780010	+16.20703125	-0.58886719	-0.94482422	+42.71484375	-39.79248047	-44.93408203	+4764	+15.69287109	-1.27880859	+0.03076172	-126.16699219	+21.02783203	+33.11279297	+4812	+13.83398438	-2.51367188	-1.62158203	+25.92773438	-12.10693359	-24.91699219	+3184
+1458241223.01609990	+16.19824219	-0.58886719	-0.94482422	+42.97851563	-40.10009766	-45.19775391	+4760	+15.69287109	-1.29638672	+0.01757813	-125.96923828	+21.04980469	+32.91503906	+4808	+13.82958984	-2.48730469	-1.60400391	+26.08154297	-12.54638672	-25.00488281	+3180
+1458241223.02029990	+16.19384766	-0.58447266	-0.94921875	+43.13232422	-40.27587891	-45.35156250	+4760	+15.68847656	-1.30078125	+0.01318359	-125.81542969	+21.09375000	+32.84912109	+4804	+13.82958984	-2.46972656	-1.59521484	+26.19140625	-12.78808594	-25.04882813	+3180
+1458241223.02860000	+16.18066406	-0.58007813	-0.94921875	+43.43994141	-40.64941406	-45.65917969	+4748	+15.68408203	-1.30957031	+0.00878906	-125.48583984	+21.15966797	+32.80517578	+4800	+13.82519531	-2.44335938	-1.57763672	+26.36718750	-13.24951172	-25.15869141	+3180
+1458241223.03280000	+16.17187500	-0.57568359	-0.94921875	+43.61572266	-40.89111328	-45.85693359	+4744	+15.67968750	-1.30957031	+0.01318359	-125.24414063	+21.20361328	+32.84912109	+4800	+13.82519531	-2.43457031	-1.57324219	+26.43310547	-13.46923828	-25.22460938	+3180
+1458241223.04110000	+16.16308594	-0.57128906	-0.94482422	+43.96728516	-41.30859375	-46.27441406	+4728	+15.67529297	-1.32275391	+0.02636719	-124.80468750	+21.26953125	+32.98095703	+4796	+13.82080078	-2.42578125	-1.56884766	+26.47705078	-13.82080078	-25.33447266	+3176
+1458241228.70120000	+9.70751953	-5.93261719	-0.64599609	+49.92187500	-9.51416016	-61.23779297	+2216	+9.61962891	-5.16796875	-0.38671875	+9.31640625	-16.54541016	+16.01806641	+1736	+7.25537109	-9.49218750	-0.61962891	+61.04003906	+1.86767578	-25.53222656	+1796
+1458241228.70530010	+9.70751953	-5.93261719	-0.64599609	+49.92187500	-9.51416016	-61.23779297	+2216	+9.61962891	-5.16796875	-0.38671875	+9.31640625	-16.54541016	+16.01806641	+1736	+7.25537109	-9.49218750	-0.61962891	+61.04003906	+1.86767578	-25.53222656	+1796
+1458241228.70950010	+9.70751953	-5.93261719	-0.64599609	+49.92187500	-9.51416016	-61.23779297	+2216	+9.61962891	-5.16796875	-0.38671875	+9.31640625	-16.54541016	+16.01806641	+1736	+7.25537109	-9.49218750	-0.61962891	+61.04003906	+1.86767578	-25.53222656	+1796
+1458241228.71359990	+9.70751953	-5.93261719	-0.64599609	+49.92187500	-9.49218750	-61.23779297	+2216	+9.61962891	-5.16796875	-0.38671875	+9.31640625	-16.54541016	+16.01806641	+1736	+7.25097656	-9.49218750	-0.61962891	+61.01806641	+1.86767578	-25.53222656	+1796
+1458241228.71779990	+9.70751953	-5.93261719	-0.64599609	+49.92187500	-9.49218750	-61.21582031	+2212	+9.61962891	-5.16796875	-0.38671875	+9.31640625	-16.54541016	+16.01806641	+1736	+7.25097656	-9.49218750	-0.61962891	+61.01806641	+1.84570313	-25.51025391	+1796
+1458241228.72199990	+9.70751953	-5.93261719	-0.64599609	+49.92187500	-9.49218750	-61.21582031	+2212	+9.61962891	-5.16796875	-0.38671875	+9.31640625	-16.54541016	+16.01806641	+1736	+7.25097656	-9.49218750	-0.61962891	+60.99609375	+1.84570313	-25.51025391	+1796
+1458241228.72610000	+9.70751953	-5.92822266	-0.64160156	+49.92187500	-9.49218750	-61.21582031	+2212	+9.61962891	-5.16796875	-0.38671875	+9.31640625	-16.54541016	+16.01806641	+1736	+7.25097656	-9.49218750	-0.62402344	+60.99609375	+1.84570313	-25.51025391	+1796
+1458241228.73029990	+9.70751953	-5.92822266	-0.64160156	+49.92187500	-9.49218750	-61.21582031	+2212	+9.61962891	-5.16796875	-0.38671875	+9.31640625	-16.54541016	+16.01806641	+1736	+7.24658203	-9.49658203	-0.62402344	+60.97412109	+1.84570313	-25.51025391	+1796
+1458241228.73449990	+9.70751953	-5.92822266	-0.64160156	+49.92187500	-9.49218750	-61.21582031	+2212	+9.61962891	-5.16796875	-0.38671875	+9.31640625	-16.54541016	+15.99609375	+1736	+7.24658203	-9.49658203	-0.62402344	+60.95214844	+1.84570313	-25.48828125	+1796
+1458241228.73860000	+9.70751953	-5.92822266	-0.64160156	+49.92187500	-9.47021484	-61.21582031	+2212	+9.61962891	-5.16796875	-0.38671875	+9.31640625	-16.52343750	+15.99609375	+1736	+7.24218750	-9.49658203	-0.62402344	+60.95214844	+1.82373047	-25.48828125	+1796
+1458241228.74280000	+9.70751953	-5.92822266	-0.64160156	+49.92187500	-9.47021484	-61.21582031	+2212	+9.61962891	-5.16796875	-0.38671875	+9.31640625	-16.52343750	+15.99609375	+1736	+7.24218750	-9.49658203	-0.62841797	+60.93017578	+1.82373047	-25.46630859	+1796
+1458241228.74700000	+9.70751953	-5.92822266	-0.64160156	+49.92187500	-9.47021484	-61.21582031	+2212	+9.61962891	-5.16796875	-0.38671875	+9.31640625	-16.52343750	+15.99609375	+1736	+7.23779297	-9.49658203	-0.62841797	+60.90820313	+1.82373047	-25.46630859	+1796
+1458241228.75110010	+9.70751953	-5.92822266	-0.64160156	+49.92187500	-9.47021484	-61.21582031	+2208	+9.61962891	-5.16796875	-0.38671875	+9.31640625	-16.52343750	+15.99609375	+1736	+7.23779297	-9.50097656	-0.62841797	+60.88623047	+1.82373047	-25.46630859	+1792
+1458241228.75530000	+9.70312500	-5.92822266	-0.64160156	+49.92187500	-9.47021484	-61.21582031	+2208	+9.61962891	-5.16796875	-0.38671875	+9.31640625	-16.52343750	+15.99609375	+1736	+7.23779297	-9.50097656	-0.63281250	+60.86425781	+1.80175781	-25.44433594	+1792
+1458241228.75950000	+9.70312500	-5.92822266	-0.64160156	+49.92187500	-9.47021484	-61.21582031	+2208	+9.61962891	-5.16796875	-0.38671875	+9.31640625	-16.52343750	+15.99609375	+1740	+7.23339844	-9.50097656	-0.63281250	+60.86425781	+1.80175781	-25.42236328	+1792
+1458241228.76360010	+9.70312500	-5.92822266	-0.64160156	+49.92187500	-9.47021484	-61.21582031	+2208	+9.61962891	-5.16796875	-0.38671875	+9.31640625	-16.52343750	+15.99609375	+1740	+7.23339844	-9.50097656	-0.63281250	+60.84228516	+1.80175781	-25.42236328	+1792
+1458241228.76780010	+9.70312500	-5.92822266	-0.64160156	+49.92187500	-9.47021484	-61.19384766	+2208	+9.61962891	-5.16796875	-0.38671875	+9.29443359	-16.52343750	+15.99609375	+1740	+7.23339844	-9.50097656	-0.63281250	+60.84228516	+1.80175781	-25.42236328	+1788
+1458241228.77200010	+9.70312500	-5.92822266	-0.64160156	+49.92187500	-9.47021484	-61.19384766	+2204	+9.61962891	-5.16796875	-0.38671875	+9.29443359	-16.52343750	+15.99609375	+1740	+7.23339844	-9.50097656	-0.63281250	+60.84228516	+1.80175781	-25.42236328	+1788
+1458241228.77609990	+9.70312500	-5.92822266	-0.64160156	+49.92187500	-9.47021484	-61.19384766	+2204	+9.61962891	-5.16796875	-0.38671875	+9.29443359	-16.52343750	+15.99609375	+1740	+7.23339844	-9.50097656	-0.63281250	+60.84228516	+1.80175781	-25.42236328	+1784
+1458241228.78029990	+9.70312500	-5.92822266	-0.64160156	+49.92187500	-9.47021484	-61.19384766	+2204	+9.61962891	-5.16796875	-0.38671875	+9.29443359	-16.52343750	+15.99609375	+1740	+7.23339844	-9.50097656	-0.63281250	+60.84228516	+1.80175781	-25.42236328	+1784
+1458241228.78440000	+9.70312500	-5.93261719	-0.64160156	+49.92187500	-9.47021484	-61.19384766	+2204	+9.61962891	-5.16796875	-0.38671875	+9.29443359	-16.52343750	+15.99609375	+1740	+7.23339844	-9.50097656	-0.63281250	+60.84228516	+1.82373047	-25.42236328	+1784
+1458241228.78860000	+9.70751953	-5.93261719	-0.64160156	+49.92187500	-9.49218750	-61.17187500	+2204	+9.61962891	-5.16796875	-0.38671875	+9.29443359	-16.52343750	+15.99609375	+1740	+7.23339844	-9.50097656	-0.62841797	+60.86425781	+1.82373047	-25.42236328	+1784
+1458241228.79279990	+9.70751953	-5.93261719	-0.64160156	+49.92187500	-9.49218750	-61.17187500	+2204	+9.61962891	-5.16796875	-0.38671875	+9.29443359	-16.52343750	+15.99609375	+1740	+7.23339844	-9.50097656	-0.62841797	+60.86425781	+1.82373047	-25.42236328	+1780
+1458241228.79690000	+9.70751953	-5.93261719	-0.64160156	+49.92187500	-9.49218750	-61.17187500	+2204	+9.61962891	-5.16796875	-0.38671875	+9.29443359	-16.52343750	+15.99609375	+1740	+7.23779297	-9.50097656	-0.62841797	+60.86425781	+1.82373047	-25.42236328	+1780
+1458241228.80110000	+9.70751953	-5.93261719	-0.64160156	+49.92187500	-9.49218750	-61.17187500	+2200	+9.61962891	-5.16796875	-0.38671875	+9.29443359	-16.52343750	+16.01806641	+1740	+7.23779297	-9.50097656	-0.62841797	+60.86425781	+1.82373047	-25.44433594	+1780
+1458241228.80530000	+9.70751953	-5.93261719	-0.64160156	+49.92187500	-9.49218750	-61.17187500	+2200	+9.61962891	-5.16796875	-0.38671875	+9.29443359	-16.52343750	+16.01806641	+1740	+7.23779297	-9.50097656	-0.62841797	+60.88623047	+1.82373047	-25.44433594	+1780
+1458241228.80940010	+9.70751953	-5.93261719	-0.64160156	+49.92187500	-9.49218750	-61.17187500	+2200	+9.61962891	-5.16796875	-0.38671875	+9.29443359	-16.52343750	+16.01806641	+1740	+7.23779297	-9.50097656	-0.62841797	+60.88623047	+1.82373047	-25.44433594	+1780
+1458241228.81360010	+9.70751953	-5.93261719	-0.64160156	+49.92187500	-9.51416016	-61.14990234	+2200	+9.61962891	-5.16796875	-0.38671875	+9.29443359	-16.52343750	+16.01806641	+1740	+7.23779297	-9.50097656	-0.62841797	+60.88623047	+1.84570313	-25.44433594	+1780
+1458241228.81780000	+9.70751953	-5.93261719	-0.64160156	+49.92187500	-9.51416016	-61.14990234	+2200	+9.61962891	-5.16796875	-0.38671875	+9.29443359	-16.52343750	+16.01806641	+1740	+7.23779297	-9.50097656	-0.62841797	+60.88623047	+1.84570313	-25.44433594	+1780
+1458241228.82189990	+9.70751953	-5.93261719	-0.64160156	+49.92187500	-9.51416016	-61.14990234	+2200	+9.61962891	-5.16796875	-0.38671875	+9.29443359	-16.52343750	+16.01806641	+1740	+7.23779297	-9.50097656	-0.62841797	+60.88623047	+1.84570313	-25.44433594	+1776
+1458241228.82610010	+9.70751953	-5.93261719	-0.64160156	+49.92187500	-9.51416016	-61.14990234	+2200	+9.61962891	-5.16796875	-0.38671875	+9.29443359	-16.52343750	+16.01806641	+1740	+7.23779297	-9.50097656	-0.62841797	+60.88623047	+1.84570313	-25.44433594	+1776
+1458241228.83030010	+9.70751953	-5.93261719	-0.64160156	+49.92187500	-9.51416016	-61.14990234	+2200	+9.61962891	-5.16796875	-0.38671875	+9.29443359	-16.52343750	+16.01806641	+1740	+7.23779297	-9.50097656	-0.62841797	+60.88623047	+1.84570313	-25.44433594	+1776
+1458241228.83439990	+9.70751953	-5.93261719	-0.64160156	+49.92187500	-9.51416016	-61.14990234	+2200	+9.61962891	-5.16796875	-0.38671875	+9.29443359	-16.52343750	+16.01806641	+1740	+7.23779297	-9.50097656	-0.62841797	+60.88623047	+1.84570313	-25.42236328	+1776
+1458241228.83859990	+9.70751953	-5.93261719	-0.64160156	+49.92187500	-9.51416016	-61.12792969	+2200	+9.61962891	-5.16796875	-0.38671875	+9.29443359	-16.52343750	+16.01806641	+1740	+7.23779297	-9.50097656	-0.62841797	+60.88623047	+1.84570313	-25.42236328	+1776
+1458241228.84279990	+9.70751953	-5.93261719	-0.64160156	+49.92187500	-9.51416016	-61.12792969	+2200	+9.61962891	-5.16796875	-0.38671875	+9.29443359	-16.52343750	+16.01806641	+1744	+7.23779297	-9.50097656	-0.62841797	+60.88623047	+1.84570313	-25.42236328	+1776
+1458241228.84690000	+9.70751953	-5.93261719	-0.64160156	+49.92187500	-9.51416016	-61.12792969	+2200	+9.61962891	-5.16796875	-0.38671875	+9.29443359	-16.52343750	+16.01806641	+1744	+7.23779297	-9.50097656	-0.62841797	+60.88623047	+1.82373047	-25.42236328	+1772
+1458241228.85110000	+9.70751953	-5.93261719	-0.64160156	+49.92187500	-9.51416016	-61.12792969	+2196	+9.61962891	-5.16796875	-0.38671875	+9.29443359	-16.52343750	+16.01806641	+1744	+7.23779297	-9.50097656	-0.62841797	+60.86425781	+1.82373047	-25.42236328	+1772
+1458241228.85529990	+9.70751953	-5.93261719	-0.64160156	+49.92187500	-9.51416016	-61.12792969	+2196	+9.61962891	-5.16796875	-0.38671875	+9.27246094	-16.52343750	+16.01806641	+1744	+7.23779297	-9.50097656	-0.62841797	+60.86425781	+1.82373047	-25.42236328	+1772
+1458241228.85940000	+9.70751953	-5.93261719	-0.64160156	+49.92187500	-9.51416016	-61.12792969	+2196	+9.61962891	-5.16796875	-0.38671875	+9.27246094	-16.52343750	+16.01806641	+1744	+7.23779297	-9.50097656	-0.62841797	+60.86425781	+1.82373047	-25.40039063	+1772
+1458241228.86360000	+9.70751953	-5.93261719	-0.64599609	+49.92187500	-9.51416016	-61.12792969	+2196	+9.61962891	-5.16796875	-0.38671875	+9.27246094	-16.52343750	+16.01806641	+1744	+7.23779297	-9.50097656	-0.62841797	+60.86425781	+1.82373047	-25.40039063	+1772
+1458241228.86770010	+9.70751953	-5.93261719	-0.64599609	+49.92187500	-9.51416016	-61.12792969	+2196	+9.61962891	-5.16796875	-0.38671875	+9.27246094	-16.52343750	+16.01806641	+1744	+7.23779297	-9.50097656	-0.62841797	+60.86425781	+1.82373047	-25.40039063	+1772
+1458241228.87190010	+9.70751953	-5.93261719	-0.64599609	+49.92187500	-9.51416016	-61.12792969	+2196	+9.61962891	-5.16796875	-0.38671875	+9.27246094	-16.52343750	+16.01806641	+1744	+7.23339844	-9.50097656	-0.62841797	+60.84228516	+1.82373047	-25.40039063	+1772
+1458241228.87610010	+9.70751953	-5.93261719	-0.64599609	+49.92187500	-9.51416016	-61.10595703	+2196	+9.61962891	-5.16796875	-0.38671875	+9.27246094	-16.52343750	+16.01806641	+1744	+7.23339844	-9.50097656	-0.62841797	+60.84228516	+1.82373047	-25.40039063	+1768
+1458241228.88019990	+9.70751953	-5.93261719	-0.64599609	+49.92187500	-9.51416016	-61.10595703	+2196	+9.61962891	-5.16796875	-0.38671875	+9.27246094	-16.50146484	+16.01806641	+1744	+7.23339844	-9.50097656	-0.62841797	+60.84228516	+1.82373047	-25.40039063	+1768
+1458241228.88439990	+9.70751953	-5.93261719	-0.64599609	+49.92187500	-9.51416016	-61.10595703	+2196	+9.61962891	-5.16796875	-0.38671875	+9.27246094	-16.50146484	+16.01806641	+1744	+7.23339844	-9.50097656	-0.62841797	+60.84228516	+1.82373047	-25.40039063	+1768
+1458241228.88860010	+9.70751953	-5.93261719	-0.64599609	+49.92187500	-9.51416016	-61.10595703	+2196	+9.61962891	-5.16796875	-0.38671875	+9.27246094	-16.50146484	+16.01806641	+1744	+7.23779297	-9.50097656	-0.62841797	+60.84228516	+1.82373047	-25.40039063	+1768
+1458241228.89270000	+9.70751953	-5.93261719	-0.64599609	+49.92187500	-9.51416016	-61.10595703	+2196	+9.61962891	-5.16796875	-0.38671875	+9.27246094	-16.50146484	+16.01806641	+1744	+7.23779297	-9.50097656	-0.62841797	+60.86425781	+1.82373047	-25.40039063	+1768
+1458241228.89689990	+9.70751953	-5.93261719	-0.64599609	+49.92187500	-9.51416016	-61.10595703	+2196	+9.61962891	-5.16796875	-0.38671875	+9.27246094	-16.50146484	+16.01806641	+1744	+7.23779297	-9.50097656	-0.62841797	+60.86425781	+1.84570313	-25.40039063	+1768
+1458241228.90109990	+9.70751953	-5.93261719	-0.64599609	+49.92187500	-9.53613281	-61.10595703	+2196	+9.61962891	-5.16796875	-0.38671875	+9.27246094	-16.50146484	+16.01806641	+1744	+7.23779297	-9.50097656	-0.62841797	+60.86425781	+1.84570313	-25.40039063	+1764
+1458241228.90520000	+9.70751953	-5.93261719	-0.64599609	+49.92187500	-9.53613281	-61.08398438	+2196	+9.61962891	-5.16796875	-0.38671875	+9.27246094	-16.50146484	+16.01806641	+1744	+7.23779297	-9.50097656	-0.62841797	+60.86425781	+1.84570313	-25.40039063	+1764
+1458241228.90940000	+9.70751953	-5.93261719	-0.64599609	+49.92187500	-9.53613281	-61.08398438	+2196	+9.61962891	-5.16796875	-0.38671875	+9.27246094	-16.50146484	+16.04003906	+1744	+7.23779297	-9.50097656	-0.62841797	+60.88623047	+1.84570313	-25.42236328	+1764
+1458241228.91360000	+9.70751953	-5.93261719	-0.64599609	+49.92187500	-9.53613281	-61.08398438	+2192	+9.61962891	-5.16796875	-0.38671875	+9.27246094	-16.50146484	+16.04003906	+1744	+7.23779297	-9.50097656	-0.62841797	+60.88623047	+1.84570313	-25.42236328	+1764
+1458241228.91770010	+9.70751953	-5.93261719	-0.64599609	+49.92187500	-9.53613281	-61.08398438	+2196	+9.61962891	-5.16796875	-0.38671875	+9.27246094	-16.50146484	+16.04003906	+1744	+7.24218750	-9.50097656	-0.62402344	+60.88623047	+1.84570313	-25.42236328	+1764
+1458241228.92190000	+9.70751953	-5.93261719	-0.64599609	+49.92187500	-9.53613281	-61.06201172	+2196	+9.61962891	-5.16796875	-0.38671875	+9.25048828	-16.50146484	+16.04003906	+1744	+7.24218750	-9.50097656	-0.62402344	+60.88623047	+1.84570313	-25.42236328	+1768
+1458241228.92610000	+9.70751953	-5.93261719	-0.64599609	+49.92187500	-9.53613281	-61.06201172	+2196	+9.61962891	-5.16796875	-0.38671875	+9.25048828	-16.50146484	+16.04003906	+1744	+7.24218750	-9.49658203	-0.62402344	+60.90820313	+1.86767578	-25.42236328	+1768
+1458241228.93020010	+9.70751953	-5.93261719	-0.64599609	+49.92187500	-9.55810547	-61.06201172	+2196	+9.61962891	-5.16796875	-0.38671875	+9.25048828	-16.50146484	+16.04003906	+1744	+7.24218750	-9.49658203	-0.62402344	+60.90820313	+1.86767578	-25.42236328	+1768
+1458241228.93440010	+9.70751953	-5.93261719	-0.64599609	+49.92187500	-9.55810547	-61.06201172	+2196	+9.61962891	-5.16796875	-0.38671875	+9.25048828	-16.50146484	+16.04003906	+1744	+7.24218750	-9.49658203	-0.62402344	+60.90820313	+1.86767578	-25.42236328	+1768
+1458241228.93849990	+9.70751953	-5.93261719	-0.64599609	+49.92187500	-9.55810547	-61.04003906	+2196	+9.61962891	-5.16796875	-0.38671875	+9.25048828	-16.50146484	+16.04003906	+1744	+7.24218750	-9.49658203	-0.62402344	+60.90820313	+1.86767578	-25.42236328	+1768
+1458241228.94269990	+9.70751953	-5.93261719	-0.65039063	+49.92187500	-9.55810547	-61.04003906	+2196	+9.61962891	-5.16796875	-0.38671875	+9.25048828	-16.50146484	+16.06201172	+1744	+7.24218750	-9.49658203	-0.62402344	+60.90820313	+1.86767578	-25.42236328	+1768
+1458241228.94689990	+9.70751953	-5.93261719	-0.65039063	+49.92187500	-9.55810547	-61.04003906	+2196	+9.61962891	-5.16796875	-0.38671875	+9.25048828	-16.50146484	+16.06201172	+1744	+7.24218750	-9.49658203	-0.62402344	+60.90820313	+1.86767578	-25.42236328	+1768
+1458241228.95100000	+9.70751953	-5.93261719	-0.65039063	+49.92187500	-9.55810547	-61.01806641	+2196	+9.61962891	-5.16796875	-0.38671875	+9.25048828	-16.50146484	+16.06201172	+1744	+7.24218750	-9.49658203	-0.62402344	+60.90820313	+1.86767578	-25.42236328	+1768
+1458241228.95520000	+9.70751953	-5.93261719	-0.65039063	+49.92187500	-9.55810547	-61.01806641	+2196	+9.61962891	-5.16796875	-0.38671875	+9.25048828	-16.50146484	+16.06201172	+1744	+7.24218750	-9.49658203	-0.62402344	+60.90820313	+1.86767578	-25.40039063	+1768
+1458241228.95939990	+9.70751953	-5.93261719	-0.65039063	+49.92187500	-9.55810547	-61.01806641	+2196	+9.61962891	-5.16796875	-0.38671875	+9.25048828	-16.50146484	+16.06201172	+1744	+7.24218750	-9.49658203	-0.62402344	+60.90820313	+1.86767578	-25.40039063	+1768
+1458241228.96350000	+9.70751953	-5.93261719	-0.65039063	+49.92187500	-9.55810547	-61.01806641	+2196	+9.61962891	-5.16796875	-0.38671875	+9.25048828	-16.50146484	+16.06201172	+1744	+7.24218750	-9.49658203	-0.62402344	+60.90820313	+1.86767578	-25.40039063	+1768
+1458241228.96770000	+9.70751953	-5.93261719	-0.65039063	+49.92187500	-9.55810547	-61.01806641	+2196	+9.61962891	-5.16796875	-0.38671875	+9.25048828	-16.50146484	+16.06201172	+1744	+7.24218750	-9.49658203	-0.62402344	+60.88623047	+1.86767578	-25.40039063	+1768
+1458241228.97190000	+9.70751953	-5.93261719	-0.65039063	+49.92187500	-9.55810547	-61.01806641	+2196	+9.61962891	-5.16796875	-0.38671875	+9.25048828	-16.50146484	+16.06201172	+1744	+7.24218750	-9.49658203	-0.62841797	+60.88623047	+1.86767578	-25.40039063	+1768
+1458241228.97600010	+9.70751953	-5.93261719	-0.65039063	+49.92187500	-9.55810547	-61.01806641	+2200	+9.61962891	-5.16796875	-0.38671875	+9.25048828	-16.50146484	+16.06201172	+1744	+7.24218750	-9.49658203	-0.62841797	+60.88623047	+1.84570313	-25.37841797	+1768
+1458241228.98020010	+9.70751953	-5.93261719	-0.65039063	+49.92187500	-9.55810547	-61.01806641	+2200	+9.61962891	-5.16796875	-0.38671875	+9.25048828	-16.50146484	+16.06201172	+1744	+7.23779297	-9.50097656	-0.62841797	+60.88623047	+1.84570313	-25.37841797	+1768
+1458241228.98440000	+9.70751953	-5.93261719	-0.65039063	+49.92187500	-9.55810547	-61.01806641	+2200	+9.61962891	-5.16796875	-0.38671875	+9.25048828	-16.50146484	+16.06201172	+1744	+7.23779297	-9.50097656	-0.62841797	+60.86425781	+1.84570313	-25.37841797	+1768
+1458241228.98850010	+9.70751953	-5.93261719	-0.65039063	+49.92187500	-9.55810547	-61.01806641	+2200	+9.61962891	-5.16796875	-0.38671875	+9.25048828	-16.50146484	+16.06201172	+1744	+7.23779297	-9.50097656	-0.62841797	+60.86425781	+1.84570313	-25.37841797	+1768
+1458241228.99270010	+9.70751953	-5.93261719	-0.65039063	+49.92187500	-9.55810547	-61.01806641	+2200	+9.61962891	-5.16796875	-0.38671875	+9.25048828	-16.50146484	+16.06201172	+1744	+7.23779297	-9.50097656	-0.62841797	+60.86425781	+1.84570313	-25.37841797	+1768
+1458241228.99690010	+9.70312500	-5.93261719	-0.65039063	+49.92187500	-9.55810547	-60.99609375	+2200	+9.61962891	-5.16796875	-0.38671875	+9.22851563	-16.50146484	+16.06201172	+1744	+7.23779297	-9.50097656	-0.62841797	+60.86425781	+1.84570313	-25.35644531	+1768
+1458241229.00099990	+9.70312500	-5.93261719	-0.65039063	+49.92187500	-9.55810547	-60.99609375	+2200	+9.61962891	-5.16796875	-0.38671875	+9.22851563	-16.50146484	+16.06201172	+1744	+7.23779297	-9.50097656	-0.62841797	+60.86425781	+1.84570313	-25.35644531	+1768
+1458241229.00519990	+9.70312500	-5.93261719	-0.65039063	+49.92187500	-9.55810547	-60.99609375	+2200	+9.61962891	-5.16796875	-0.38671875	+9.22851563	-16.50146484	+16.06201172	+1744	+7.23779297	-9.50097656	-0.62841797	+60.86425781	+1.84570313	-25.35644531	+1764
+1458241229.00939990	+9.70312500	-5.93261719	-0.65039063	+49.92187500	-9.55810547	-60.99609375	+2200	+9.61962891	-5.16796875	-0.38671875	+9.22851563	-16.50146484	+16.06201172	+1744	+7.23779297	-9.50097656	-0.62841797	+60.86425781	+1.84570313	-25.35644531	+1764
+1458241229.01350000	+9.70312500	-5.93261719	-0.65039063	+49.92187500	-9.55810547	-60.99609375	+2200	+9.61962891	-5.16796875	-0.38671875	+9.22851563	-16.50146484	+16.06201172	+1744	+7.23779297	-9.50097656	-0.62841797	+60.86425781	+1.84570313	-25.35644531	+1764
+1458241229.01770000	+9.70312500	-5.93261719	-0.65039063	+49.92187500	-9.55810547	-60.99609375	+2200	+9.61962891	-5.16796875	-0.38671875	+9.22851563	-16.50146484	+16.06201172	+1744	+7.23779297	-9.50097656	-0.62841797	+60.86425781	+1.84570313	-25.35644531	+1764
+1458241229.02180000	+9.70312500	-5.93261719	-0.65039063	+49.92187500	-9.55810547	-60.99609375	+2200	+9.61962891	-5.16796875	-0.38671875	+9.22851563	-16.50146484	+16.06201172	+1744	+7.23779297	-9.50097656	-0.62841797	+60.86425781	+1.84570313	-25.35644531	+1768
+1458241229.02600000	+9.70312500	-5.93701172	-0.65039063	+49.92187500	-9.55810547	-60.99609375	+2200	+9.61962891	-5.16796875	-0.38671875	+9.22851563	-16.50146484	+16.06201172	+1744	+7.23779297	-9.50097656	-0.62841797	+60.88623047	+1.86767578	-25.35644531	+1768
+1458241229.03020000	+9.70312500	-5.93701172	-0.65039063	+49.92187500	-9.55810547	-60.99609375	+2200	+9.61962891	-5.16796875	-0.38671875	+9.22851563	-16.50146484	+16.06201172	+1744	+7.24218750	-9.49658203	-0.62841797	+60.88623047	+1.86767578	-25.37841797	+1768
+1458241229.03430010	+9.70312500	-5.93701172	-0.65039063	+49.92187500	-9.55810547	-60.99609375	+2200	+9.61962891	-5.16796875	-0.38671875	+9.22851563	-16.50146484	+16.06201172	+1744	+7.24218750	-9.49658203	-0.62841797	+60.88623047	+1.86767578	-25.37841797	+1768
+1458241229.03850010	+9.70751953	-5.93701172	-0.65039063	+49.92187500	-9.55810547	-60.99609375	+2200	+9.61962891	-5.16796875	-0.38671875	+9.22851563	-16.50146484	+16.08398438	+1744	+7.24218750	-9.49658203	-0.62402344	+60.88623047	+1.86767578	-25.37841797	+1768
+1458241229.04270010	+9.70751953	-5.93701172	-0.65039063	+49.92187500	-9.58007813	-60.99609375	+2200	+9.61962891	-5.16796875	-0.38671875	+9.22851563	-16.50146484	+16.08398438	+1744	+7.24218750	-9.49658203	-0.62402344	+60.90820313	+1.86767578	-25.37841797	+1768
+1458241229.04679990	+9.70751953	-5.93701172	-0.65039063	+49.92187500	-9.58007813	-60.97412109	+2200	+9.61962891	-5.16796875	-0.38671875	+9.22851563	-16.50146484	+16.08398438	+1744	+7.24218750	-9.49658203	-0.62402344	+60.90820313	+1.86767578	-25.37841797	+1768
+1458241229.05100010	+9.70751953	-5.93701172	-0.65039063	+49.92187500	-9.58007813	-60.97412109	+2200	+9.61962891	-5.16796875	-0.38671875	+9.22851563	-16.50146484	+16.08398438	+1744	+7.24218750	-9.49658203	-0.62402344	+60.90820313	+1.86767578	-25.37841797	+1768
+1458241229.05520010	+9.70751953	-5.93701172	-0.65039063	+49.92187500	-9.58007813	-60.97412109	+2200	+9.61962891	-5.16796875	-0.38671875	+9.22851563	-16.50146484	+16.08398438	+1744	+7.24218750	-9.49658203	-0.62402344	+60.90820313	+1.86767578	-25.37841797	+1772
+1458241229.05929990	+9.70751953	-5.93701172	-0.65039063	+49.92187500	-9.58007813	-60.97412109	+2200	+9.61962891	-5.16796875	-0.38671875	+9.22851563	-16.50146484	+16.08398438	+1744	+7.24218750	-9.49658203	-0.62402344	+60.90820313	+1.86767578	-25.37841797	+1772
+1458241229.06349990	+9.70751953	-5.93701172	-0.65039063	+49.92187500	-9.58007813	-60.97412109	+2200	+9.61962891	-5.16796875	-0.38671875	+9.22851563	-16.50146484	+16.08398438	+1744	+7.24218750	-9.49658203	-0.62402344	+60.90820313	+1.86767578	-25.37841797	+1772
+1458241229.06769990	+9.70751953	-5.93701172	-0.65039063	+49.92187500	-9.58007813	-60.97412109	+2200	+9.61962891	-5.16796875	-0.38671875	+9.22851563	-16.50146484	+16.08398438	+1744	+7.24218750	-9.49658203	-0.62402344	+60.90820313	+1.86767578	-25.37841797	+1772
+1458241229.07180000	+9.70751953	-5.93701172	-0.65039063	+49.92187500	-9.58007813	-60.97412109	+2200	+9.61962891	-5.16796875	-0.38671875	+9.20654297	-16.50146484	+16.08398438	+1744	+7.24218750	-9.49658203	-0.62402344	+60.90820313	+1.86767578	-25.37841797	+1772
+1458241229.07600000	+9.70751953	-5.93701172	-0.65039063	+49.92187500	-9.58007813	-60.97412109	+2200	+9.61962891	-5.16796875	-0.38671875	+9.20654297	-16.50146484	+16.08398438	+1744	+7.24218750	-9.49658203	-0.62402344	+60.90820313	+1.86767578	-25.37841797	+1772
+1458241229.08020000	+9.70751953	-5.93701172	-0.65039063	+49.92187500	-9.58007813	-60.97412109	+2200	+9.61962891	-5.16796875	-0.38671875	+9.20654297	-16.50146484	+16.08398438	+1744	+7.24218750	-9.49658203	-0.62402344	+60.90820313	+1.86767578	-25.35644531	+1772
+1458241229.08430000	+9.70312500	-5.93701172	-0.65039063	+49.92187500	-9.58007813	-60.97412109	+2200	+9.61962891	-5.16796875	-0.38671875	+9.20654297	-16.50146484	+16.08398438	+1744	+7.24218750	-9.49658203	-0.62402344	+60.90820313	+1.86767578	-25.35644531	+1772
+1458241229.08850000	+9.70312500	-5.93701172	-0.65039063	+49.92187500	-9.58007813	-60.97412109	+2200	+9.61962891	-5.17236328	-0.38671875	+9.20654297	-16.50146484	+16.08398438	+1744	+7.24218750	-9.49658203	-0.62841797	+60.90820313	+1.86767578	-25.35644531	+1772
+1458241229.09260010	+9.70312500	-5.93701172	-0.65039063	+49.92187500	-9.58007813	-60.97412109	+2200	+9.61962891	-5.17236328	-0.38671875	+9.20654297	-16.50146484	+16.08398438	+1748	+7.24218750	-9.49658203	-0.62841797	+60.88623047	+1.86767578	-25.35644531	+1772
+1458241229.09680010	+9.70312500	-5.93701172	-0.65039063	+49.92187500	-9.58007813	-60.97412109	+2200	+9.61962891	-5.17236328	-0.38671875	+9.20654297	-16.50146484	+16.08398438	+1748	+7.24218750	-9.49658203	-0.62841797	+60.88623047	+1.86767578	-25.35644531	+1772
+1458241229.10100010	+9.70312500	-5.93701172	-0.65039063	+49.92187500	-9.58007813	-60.97412109	+2200	+9.61962891	-5.17236328	-0.38232422	+9.20654297	-16.50146484	+16.08398438	+1748	+7.24218750	-9.49658203	-0.62841797	+60.88623047	+1.86767578	-25.33447266	+1772
+1458241229.10509990	+9.70312500	-5.93701172	-0.65039063	+49.92187500	-9.58007813	-60.97412109	+2200	+9.61962891	-5.17236328	-0.38232422	+9.20654297	-16.50146484	+16.08398438	+1748	+7.23779297	-9.49658203	-0.62841797	+60.88623047	+1.86767578	-25.33447266	+1772
+1458241229.10929990	+9.70312500	-5.93701172	-0.65039063	+49.92187500	-9.58007813	-60.97412109	+2200	+9.61962891	-5.17236328	-0.38232422	+9.20654297	-16.50146484	+16.08398438	+1748	+7.23779297	-9.50097656	-0.62841797	+60.88623047	+1.86767578	-25.33447266	+1772
+1458241229.11350010	+9.70312500	-5.93701172	-0.65039063	+49.92187500	-9.58007813	-60.97412109	+2200	+9.61962891	-5.17236328	-0.38232422	+9.20654297	-16.50146484	+16.08398438	+1748	+7.23779297	-9.50097656	-0.62841797	+60.86425781	+1.86767578	-25.33447266	+1772
+1458241229.11760000	+9.70312500	-5.93701172	-0.65039063	+49.92187500	-9.58007813	-60.97412109	+2200	+9.61962891	-5.17236328	-0.38232422	+9.20654297	-16.50146484	+16.08398438	+1748	+7.23779297	-9.50097656	-0.62841797	+60.86425781	+1.86767578	-25.33447266	+1772
+1458241229.12179990	+9.70312500	-5.93261719	-0.65039063	+49.92187500	-9.58007813	-60.97412109	+2200	+9.61962891	-5.17236328	-0.38232422	+9.20654297	-16.50146484	+16.08398438	+1748	+7.23779297	-9.50097656	-0.62841797	+60.86425781	+1.86767578	-25.33447266	+1772
+1458241229.12599990	+9.70312500	-5.93261719	-0.65039063	+49.92187500	-9.58007813	-60.97412109	+2200	+9.61962891	-5.17236328	-0.38232422	+9.20654297	-16.52343750	+16.08398438	+1748	+7.23779297	-9.50097656	-0.62841797	+60.86425781	+1.86767578	-25.33447266	+1772
+1458241229.13010000	+9.70312500	-5.93261719	-0.65039063	+49.92187500	-9.58007813	-60.97412109	+2200	+9.61962891	-5.17236328	-0.38232422	+9.20654297	-16.52343750	+16.08398438	+1748	+7.23779297	-9.50097656	-0.62841797	+60.86425781	+1.86767578	-25.33447266	+1772
+1458241229.13430000	+9.70312500	-5.93261719	-0.65039063	+49.92187500	-9.58007813	-60.97412109	+2200	+9.61962891	-5.17236328	-0.38232422	+9.20654297	-16.52343750	+16.08398438	+1748	+7.23779297	-9.49658203	-0.62841797	+60.88623047	+1.86767578	-25.33447266	+1772
+1458241229.13850000	+9.70312500	-5.93261719	-0.65039063	+49.92187500	-9.58007813	-60.97412109	+2200	+9.61962891	-5.17236328	-0.38232422	+9.20654297	-16.52343750	+16.08398438	+1748	+7.23779297	-9.49658203	-0.62841797	+60.88623047	+1.86767578	-25.33447266	+1772
+1458241229.14260010	+9.70312500	-5.93261719	-0.65039063	+49.92187500	-9.58007813	-60.95214844	+2200	+9.61962891	-5.17236328	-0.38232422	+9.20654297	-16.52343750	+16.08398438	+1748	+7.23779297	-9.49658203	-0.62841797	+60.88623047	+1.86767578	-25.33447266	+1772
+1458241229.14680000	+9.70312500	-5.93701172	-0.65039063	+49.92187500	-9.58007813	-60.95214844	+2200	+9.61962891	-5.17236328	-0.38232422	+9.20654297	-16.52343750	+16.08398438	+1748	+7.24218750	-9.49658203	-0.62841797	+60.88623047	+1.86767578	-25.33447266	+1772
+1458241229.15100000	+9.70312500	-5.93701172	-0.65039063	+49.92187500	-9.58007813	-60.95214844	+2200	+9.61962891	-5.17236328	-0.38232422	+9.20654297	-16.52343750	+16.08398438	+1748	+7.24218750	-9.49658203	-0.62402344	+60.88623047	+1.86767578	-25.35644531	+1772
+1458241229.15510010	+9.70312500	-5.93701172	-0.65039063	+49.92187500	-9.58007813	-60.95214844	+2200	+9.61962891	-5.17236328	-0.38232422	+9.20654297	-16.52343750	+16.08398438	+1748	+7.24218750	-9.49658203	-0.62402344	+60.88623047	+1.88964844	-25.35644531	+1772
+1458241229.15930010	+9.70312500	-5.93701172	-0.65039063	+49.92187500	-9.58007813	-60.95214844	+2200	+9.61962891	-5.17236328	-0.38671875	+9.20654297	-16.52343750	+16.10595703	+1748	+7.24218750	-9.49658203	-0.62402344	+60.90820313	+1.88964844	-25.35644531	+1772
+1458241229.16350010	+9.70312500	-5.93701172	-0.65039063	+49.92187500	-9.58007813	-60.95214844	+2200	+9.61962891	-5.17236328	-0.38671875	+9.20654297	-16.52343750	+16.10595703	+1748	+7.24218750	-9.49658203	-0.62402344	+60.90820313	+1.88964844	-25.35644531	+1772
+1458241229.16759990	+9.70312500	-5.93701172	-0.65039063	+49.92187500	-9.58007813	-60.95214844	+2200	+9.61962891	-5.17236328	-0.38671875	+9.20654297	-16.52343750	+16.10595703	+1748	+7.24218750	-9.49658203	-0.62402344	+60.90820313	+1.88964844	-25.35644531	+1772
+1458241229.17179990	+9.70312500	-5.93701172	-0.65039063	+49.92187500	-9.58007813	-60.95214844	+2200	+9.61962891	-5.17236328	-0.38671875	+9.20654297	-16.52343750	+16.10595703	+1748	+7.24218750	-9.49658203	-0.62402344	+60.90820313	+1.88964844	-25.35644531	+1772
+1458241229.17590000	+9.70312500	-5.93701172	-0.65039063	+49.92187500	-9.58007813	-60.95214844	+2200	+9.61962891	-5.17236328	-0.38671875	+9.20654297	-16.52343750	+16.10595703	+1748	+7.24218750	-9.49658203	-0.62402344	+60.90820313	+1.88964844	-25.35644531	+1776
+1458241229.18010000	+9.70312500	-5.93701172	-0.65039063	+49.92187500	-9.58007813	-60.95214844	+2200	+9.61962891	-5.17236328	-0.38671875	+9.20654297	-16.52343750	+16.10595703	+1748	+7.24218750	-9.49658203	-0.62402344	+60.90820313	+1.88964844	-25.35644531	+1776
+1458241229.18429990	+9.70312500	-5.93701172	-0.65039063	+49.92187500	-9.58007813	-60.95214844	+2200	+9.61962891	-5.17236328	-0.38671875	+9.20654297	-16.52343750	+16.10595703	+1748	+7.24218750	-9.49658203	-0.62402344	+60.90820313	+1.88964844	-25.35644531	+1776
+1458241229.18840000	+9.70312500	-5.93701172	-0.65039063	+49.92187500	-9.58007813	-60.95214844	+2200	+9.61962891	-5.17236328	-0.38671875	+9.20654297	-16.52343750	+16.10595703	+1748	+7.24218750	-9.49658203	-0.62402344	+60.90820313	+1.88964844	-25.35644531	+1776
+1458241229.19260000	+9.70312500	-5.93701172	-0.65039063	+49.92187500	-9.58007813	-60.95214844	+2200	+9.61962891	-5.17236328	-0.38671875	+9.20654297	-16.52343750	+16.10595703	+1748	+7.24218750	-9.49658203	-0.62402344	+60.90820313	+1.88964844	-25.35644531	+1776
+1458241229.19680000	+9.70312500	-5.93701172	-0.65039063	+49.92187500	-9.58007813	-60.95214844	+2200	+9.61962891	-5.17236328	-0.38671875	+9.20654297	-16.52343750	+16.10595703	+1748	+7.24218750	-9.49658203	-0.62402344	+60.90820313	+1.88964844	-25.35644531	+1776
+1458241229.20090010	+9.70312500	-5.93701172	-0.65039063	+49.92187500	-9.58007813	-60.95214844	+2200	+9.61962891	-5.17236328	-0.38232422	+9.20654297	-16.52343750	+16.10595703	+1748	+7.24218750	-9.49658203	-0.62402344	+60.90820313	+1.88964844	-25.35644531	+1776
+1458241229.20510010	+9.70312500	-5.93701172	-0.65039063	+49.92187500	-9.58007813	-60.95214844	+2200	+9.61962891	-5.17236328	-0.38232422	+9.20654297	-16.52343750	+16.08398438	+1748	+7.24218750	-9.49658203	-0.62402344	+60.90820313	+1.88964844	-25.35644531	+1776
+1458241229.20930000	+9.70312500	-5.93701172	-0.65039063	+49.92187500	-9.58007813	-60.97412109	+2200	+9.61962891	-5.17236328	-0.38232422	+9.20654297	-16.52343750	+16.08398438	+1748	+7.24218750	-9.49658203	-0.62402344	+60.88623047	+1.88964844	-25.35644531	+1776
+1458241229.21339990	+9.70312500	-5.93701172	-0.65039063	+49.92187500	-9.58007813	-60.97412109	+2200	+9.61962891	-5.17236328	-0.38232422	+9.20654297	-16.52343750	+16.08398438	+1748	+7.24218750	-9.49658203	-0.62402344	+60.88623047	+1.88964844	-25.35644531	+1776
+1458241229.21760010	+9.70312500	-5.93701172	-0.65039063	+49.89990234	-9.58007813	-60.97412109	+2200	+9.61962891	-5.17236328	-0.38232422	+9.20654297	-16.52343750	+16.08398438	+1748	+7.24218750	-9.49658203	-0.62402344	+60.88623047	+1.88964844	-25.35644531	+1772
+1458241229.22180010	+9.70312500	-5.93701172	-0.65039063	+49.89990234	-9.58007813	-60.97412109	+2200	+9.61962891	-5.17236328	-0.38232422	+9.20654297	-16.52343750	+16.08398438	+1748	+7.24218750	-9.49658203	-0.62402344	+60.88623047	+1.88964844	-25.35644531	+1772
+1458241229.22589990	+9.70312500	-5.93701172	-0.65039063	+49.89990234	-9.58007813	-60.97412109	+2200	+9.61962891	-5.17236328	-0.38232422	+9.20654297	-16.52343750	+16.08398438	+1748	+7.23779297	-9.49658203	-0.62402344	+60.88623047	+1.88964844	-25.35644531	+1772
+1458241229.23009990	+9.70312500	-5.93701172	-0.65039063	+49.89990234	-9.58007813	-60.97412109	+2200	+9.61962891	-5.17236328	-0.38232422	+9.20654297	-16.52343750	+16.08398438	+1748	+7.23779297	-9.49658203	-0.62402344	+60.86425781	+1.88964844	-25.33447266	+1772
+1458241229.23429990	+9.70312500	-5.93701172	-0.65039063	+49.89990234	-9.58007813	-60.97412109	+2200	+9.61962891	-5.17236328	-0.38232422	+9.20654297	-16.52343750	+16.08398438	+1748	+7.23779297	-9.49658203	-0.62402344	+60.86425781	+1.88964844	-25.33447266	+1772
+1458241229.23840000	+9.70312500	-5.93701172	-0.65039063	+49.89990234	-9.58007813	-60.97412109	+2200	+9.61962891	-5.17236328	-0.38232422	+9.20654297	-16.52343750	+16.08398438	+1748	+7.23779297	-9.50097656	-0.62402344	+60.86425781	+1.88964844	-25.33447266	+1772
+1458241229.24260000	+9.70312500	-5.93701172	-0.65039063	+49.89990234	-9.58007813	-60.97412109	+2200	+9.61962891	-5.17236328	-0.38232422	+9.20654297	-16.52343750	+16.08398438	+1748	+7.23779297	-9.50097656	-0.62402344	+60.86425781	+1.88964844	-25.33447266	+1772
+1458241229.24670000	+9.70312500	-5.93701172	-0.65039063	+49.89990234	-9.58007813	-60.97412109	+2200	+9.61962891	-5.17236328	-0.38232422	+9.18457031	-16.52343750	+16.08398438	+1748	+7.23779297	-9.50097656	-0.62402344	+60.86425781	+1.88964844	-25.33447266	+1772
+1458241229.25090000	+9.70312500	-5.93701172	-0.65039063	+49.89990234	-9.58007813	-60.97412109	+2200	+9.61962891	-5.17236328	-0.38232422	+9.18457031	-16.52343750	+16.08398438	+1748	+7.23779297	-9.49658203	-0.62402344	+60.86425781	+1.88964844	-25.33447266	+1772
+1458241229.25510000	+9.70312500	-5.93701172	-0.65039063	+49.89990234	-9.58007813	-60.97412109	+2200	+9.61962891	-5.17236328	-0.38232422	+9.18457031	-16.52343750	+16.08398438	+1748	+7.23779297	-9.49658203	-0.62402344	+60.86425781	+1.88964844	-25.33447266	+1768
+1458241229.25920010	+9.70312500	-5.93701172	-0.65039063	+49.89990234	-9.58007813	-60.97412109	+2200	+9.61962891	-5.17236328	-0.38232422	+9.18457031	-16.52343750	+16.08398438	+1748	+7.23779297	-9.49658203	-0.62402344	+60.86425781	+1.88964844	-25.35644531	+1768
+1458241229.26340010	+9.70312500	-5.93701172	-0.65039063	+49.89990234	-9.58007813	-60.97412109	+2200	+9.61962891	-5.17236328	-0.38232422	+9.18457031	-16.52343750	+16.08398438	+1748	+7.23779297	-9.49658203	-0.62402344	+60.88623047	+1.88964844	-25.35644531	+1768
+1458241229.26760010	+9.70751953	-5.93701172	-0.65039063	+49.89990234	-9.58007813	-60.97412109	+2200	+9.61962891	-5.17236328	-0.38232422	+9.18457031	-16.52343750	+16.08398438	+1748	+7.24218750	-9.49658203	-0.62402344	+60.88623047	+1.88964844	-25.35644531	+1768
+1458241229.27169990	+9.70751953	-5.93701172	-0.64599609	+49.89990234	-9.58007813	-60.97412109	+2200	+9.61962891	-5.17236328	-0.38232422	+9.18457031	-16.52343750	+16.08398438	+1748	+7.24218750	-9.49658203	-0.62402344	+60.88623047	+1.88964844	-25.35644531	+1768
+1458241229.27589990	+9.70751953	-5.93701172	-0.64599609	+49.89990234	-9.58007813	-60.97412109	+2200	+9.61962891	-5.17236328	-0.38232422	+9.18457031	-16.52343750	+16.08398438	+1748	+7.24218750	-9.49658203	-0.62402344	+60.88623047	+1.88964844	-25.35644531	+1768
+1458241229.28010010	+9.70751953	-5.93701172	-0.64599609	+49.89990234	-9.58007813	-60.97412109	+2200	+9.61962891	-5.17236328	-0.38232422	+9.18457031	-16.52343750	+16.08398438	+1748	+7.24218750	-9.49658203	-0.62402344	+60.88623047	+1.88964844	-25.35644531	+1768
+1458241229.28420000	+9.70751953	-5.93701172	-0.64599609	+49.87792969	-9.58007813	-60.97412109	+2200	+9.61962891	-5.17236328	-0.38232422	+9.18457031	-16.52343750	+16.08398438	+1748	+7.24218750	-9.49658203	-0.62402344	+60.90820313	+1.88964844	-25.35644531	+1768
+1458241229.28839990	+9.70751953	-5.93701172	-0.64599609	+49.87792969	-9.58007813	-60.97412109	+2200	+9.61962891	-5.17236328	-0.38232422	+9.18457031	-16.52343750	+16.08398438	+1748	+7.24218750	-9.49658203	-0.62402344	+60.90820313	+1.88964844	-25.35644531	+1768
+1458241229.29259990	+9.70751953	-5.93701172	-0.64599609	+49.87792969	-9.60205078	-60.97412109	+2200	+9.61962891	-5.17236328	-0.38232422	+9.18457031	-16.52343750	+16.08398438	+1748	+7.24218750	-9.49658203	-0.62402344	+60.90820313	+1.88964844	-25.35644531	+1772
+1458241229.29670000	+9.70751953	-5.93701172	-0.64599609	+49.87792969	-9.60205078	-60.97412109	+2200	+9.61962891	-5.17236328	-0.38232422	+9.18457031	-16.52343750	+16.08398438	+1748	+7.24218750	-9.49658203	-0.61962891	+60.90820313	+1.88964844	-25.37841797	+1772
+1458241229.30090000	+9.70751953	-5.93701172	-0.64599609	+49.87792969	-9.60205078	-60.97412109	+2200	+9.61962891	-5.17236328	-0.38232422	+9.18457031	-16.52343750	+16.08398438	+1748	+7.24218750	-9.49658203	-0.61962891	+60.90820313	+1.88964844	-25.37841797	+1772
+1458241229.30920000	+9.70751953	-5.93701172	-0.64599609	+49.87792969	-9.60205078	-60.97412109	+2200	+9.61962891	-5.17236328	-0.38232422	+9.18457031	-16.52343750	+16.08398438	+1748	+7.24218750	-9.49658203	-0.62402344	+60.90820313	+1.88964844	-25.35644531	+1772
+1458241229.31760000	+9.70751953	-5.93701172	-0.64599609	+49.87792969	-9.60205078	-60.97412109	+2200	+9.61962891	-5.17236328	-0.38232422	+9.18457031	-16.54541016	+16.08398438	+1748	+7.24218750	-9.49658203	-0.62402344	+60.90820313	+1.88964844	-25.35644531	+1772
+1458241229.32170010	+9.70751953	-5.93701172	-0.64599609	+49.87792969	-9.60205078	-60.97412109	+2200	+9.61962891	-5.17236328	-0.38232422	+9.18457031	-16.54541016	+16.08398438	+1748	+7.24218750	-9.49658203	-0.62402344	+60.88623047	+1.88964844	-25.35644531	+1772
+1458241229.32590010	+9.70751953	-5.93701172	-0.64599609	+49.87792969	-9.60205078	-60.99609375	+2200	+9.61962891	-5.17236328	-0.38232422	+9.18457031	-16.54541016	+16.08398438	+1748	+7.24218750	-9.49658203	-0.62402344	+60.88623047	+1.88964844	-25.35644531	+1772
+1458241229.32999990	+9.70751953	-5.93701172	-0.64599609	+49.87792969	-9.60205078	-60.99609375	+2200	+9.61962891	-5.17236328	-0.38232422	+9.18457031	-16.54541016	+16.08398438	+1748	+7.24218750	-9.49658203	-0.62402344	+60.88623047	+1.86767578	-25.35644531	+1772
+1458241229.33419990	+9.70751953	-5.93701172	-0.64599609	+49.87792969	-9.60205078	-60.99609375	+2200	+9.61962891	-5.17236328	-0.38232422	+9.18457031	-16.54541016	+16.08398438	+1748	+7.24218750	-9.49658203	-0.62402344	+60.88623047	+1.86767578	-25.35644531	+1772
+1458241229.33839990	+9.70751953	-5.93701172	-0.64599609	+49.87792969	-9.58007813	-60.99609375	+2200	+9.61962891	-5.17236328	-0.38232422	+9.18457031	-16.54541016	+16.08398438	+1748	+7.24218750	-9.49658203	-0.62402344	+60.88623047	+1.86767578	-25.35644531	+1772
+1458241229.34250000	+9.70751953	-5.93701172	-0.64599609	+49.87792969	-9.58007813	-60.99609375	+2200	+9.61962891	-5.17236328	-0.38232422	+9.18457031	-16.54541016	+16.08398438	+1748	+7.24218750	-9.49658203	-0.62402344	+60.86425781	+1.86767578	-25.33447266	+1772
+1458241229.34670000	+9.70751953	-5.93701172	-0.64599609	+49.87792969	-9.58007813	-60.99609375	+2200	+9.61962891	-5.17236328	-0.38232422	+9.18457031	-16.54541016	+16.08398438	+1748	+7.23779297	-9.49658203	-0.62841797	+60.86425781	+1.86767578	-25.33447266	+1772
+1458241229.35089990	+9.70751953	-5.93701172	-0.64599609	+49.87792969	-9.58007813	-60.99609375	+2200	+9.61962891	-5.17236328	-0.38232422	+9.18457031	-16.54541016	+16.08398438	+1748	+7.23779297	-9.49658203	-0.62841797	+60.86425781	+1.86767578	-25.33447266	+1772
+1458241229.35500000	+9.70751953	-5.93701172	-0.64599609	+49.87792969	-9.58007813	-60.99609375	+2200	+9.61962891	-5.17236328	-0.38232422	+9.18457031	-16.54541016	+16.08398438	+1748	+7.23779297	-9.49658203	-0.62841797	+60.86425781	+1.86767578	-25.33447266	+1772
+1458241229.35920000	+9.70751953	-5.93701172	-0.64599609	+49.87792969	-9.58007813	-60.99609375	+2200	+9.61962891	-5.17236328	-0.38232422	+9.18457031	-16.54541016	+16.08398438	+1748	+7.23779297	-9.49658203	-0.62841797	+60.86425781	+1.86767578	-25.33447266	+1768
+1458241229.36340000	+9.70751953	-5.93701172	-0.64599609	+49.87792969	-9.58007813	-60.99609375	+2200	+9.61962891	-5.17236328	-0.38232422	+9.18457031	-16.54541016	+16.08398438	+1748	+7.23779297	-9.49658203	-0.62841797	+60.86425781	+1.86767578	-25.33447266	+1768
+1458241229.36750010	+9.70751953	-5.93701172	-0.64599609	+49.87792969	-9.58007813	-60.99609375	+2200	+9.61962891	-5.17236328	-0.38232422	+9.18457031	-16.54541016	+16.08398438	+1748	+7.23779297	-9.49658203	-0.62841797	+60.86425781	+1.86767578	-25.33447266	+1768
+1458241229.37170000	+9.70751953	-5.93701172	-0.64599609	+49.87792969	-9.58007813	-60.99609375	+2200	+9.61962891	-5.17236328	-0.38232422	+9.18457031	-16.54541016	+16.08398438	+1748	+7.23779297	-9.49658203	-0.62841797	+60.86425781	+1.86767578	-25.33447266	+1768
+1458241229.37590000	+9.70751953	-5.93701172	-0.64599609	+49.87792969	-9.58007813	-60.99609375	+2200	+9.61962891	-5.17236328	-0.38232422	+9.18457031	-16.54541016	+16.08398438	+1748	+7.23779297	-9.49658203	-0.62841797	+60.86425781	+1.86767578	-25.33447266	+1768
+1458241229.38000010	+9.70751953	-5.93701172	-0.64599609	+49.87792969	-9.58007813	-60.99609375	+2200	+9.61962891	-5.17236328	-0.38232422	+9.18457031	-16.54541016	+16.08398438	+1748	+7.24218750	-9.49658203	-0.62841797	+60.86425781	+1.86767578	-25.33447266	+1768
+1458241229.38420010	+9.70751953	-5.93701172	-0.64599609	+49.87792969	-9.58007813	-60.99609375	+2200	+9.61962891	-5.17236328	-0.38232422	+9.18457031	-16.54541016	+16.08398438	+1748	+7.24218750	-9.49658203	-0.62402344	+60.86425781	+1.86767578	-25.33447266	+1768
+1458241229.39249990	+9.70751953	-5.93701172	-0.64599609	+49.85595703	-9.60205078	-60.99609375	+2200	+9.61962891	-5.17236328	-0.38232422	+9.18457031	-16.54541016	+16.08398438	+1748	+7.24218750	-9.49658203	-0.62402344	+60.88623047	+1.86767578	-25.35644531	+1768
+1458241229.39669990	+9.70751953	-5.93701172	-0.64599609	+49.85595703	-9.60205078	-60.99609375	+2200	+9.61962891	-5.17236328	-0.38232422	+9.18457031	-16.54541016	+16.08398438	+1748	+7.24218750	-9.49658203	-0.62402344	+60.88623047	+1.88964844	-25.35644531	+1772
+1458241229.40089990	+9.70751953	-5.93701172	-0.64599609	+49.85595703	-9.60205078	-60.99609375	+2200	+9.61962891	-5.17236328	-0.38232422	+9.18457031	-16.54541016	+16.08398438	+1748	+7.24218750	-9.49658203	-0.62402344	+60.88623047	+1.88964844	-25.35644531	+1772
+1458241229.40500000	+9.70751953	-5.93701172	-0.64599609	+49.85595703	-9.60205078	-60.99609375	+2200	+9.61962891	-5.17236328	-0.38232422	+9.18457031	-16.54541016	+16.08398438	+1748	+7.24218750	-9.49658203	-0.62402344	+60.90820313	+1.88964844	-25.35644531	+1772
+1458241229.40920000	+9.70751953	-5.93701172	-0.64599609	+49.85595703	-9.60205078	-60.99609375	+2200	+9.61962891	-5.17236328	-0.38232422	+9.18457031	-16.54541016	+16.10595703	+1748	+7.24658203	-9.49658203	-0.62402344	+60.90820313	+1.88964844	-25.37841797	+1772
+1458241229.41330000	+9.70751953	-5.93701172	-0.64599609	+49.85595703	-9.60205078	-60.99609375	+2200	+9.61962891	-5.17236328	-0.38232422	+9.18457031	-16.54541016	+16.10595703	+1744	+7.24658203	-9.49658203	-0.61962891	+60.90820313	+1.88964844	-25.37841797	+1772
+1458241229.41750000	+9.70751953	-5.93701172	-0.64599609	+49.85595703	-9.60205078	-60.99609375	+2200	+9.61962891	-5.17236328	-0.38232422	+9.18457031	-16.54541016	+16.10595703	+1744	+7.24658203	-9.49658203	-0.61962891	+60.90820313	+1.88964844	-25.37841797	+1772
+1458241229.42580010	+9.70751953	-5.93701172	-0.64599609	+49.85595703	-9.60205078	-60.99609375	+2200	+9.61962891	-5.17236328	-0.38232422	+9.18457031	-16.54541016	+16.10595703	+1744	+7.24658203	-9.49658203	-0.61962891	+60.90820313	+1.88964844	-25.37841797	+1772
+1458241229.43000010	+9.70751953	-5.93701172	-0.64599609	+49.85595703	-9.60205078	-60.99609375	+2200	+9.61962891	-5.17236328	-0.38232422	+9.18457031	-16.54541016	+16.10595703	+1744	+7.24658203	-9.49658203	-0.61962891	+60.90820313	+1.88964844	-25.37841797	+1772
+1458241229.43420000	+9.70751953	-5.93701172	-0.64599609	+49.85595703	-9.60205078	-60.99609375	+2200	+9.61962891	-5.17236328	-0.38232422	+9.18457031	-16.54541016	+16.10595703	+1744	+7.24658203	-9.49658203	-0.61962891	+60.90820313	+1.88964844	-25.37841797	+1772
+1458241229.43829990	+9.70751953	-5.93701172	-0.64599609	+49.85595703	-9.60205078	-60.99609375	+2200	+9.62402344	-5.17236328	-0.38232422	+9.18457031	-16.54541016	+16.10595703	+1744	+7.24658203	-9.49658203	-0.61962891	+60.88623047	+1.88964844	-25.37841797	+1776
+1458241229.44250010	+9.70751953	-5.93701172	-0.64599609	+49.85595703	-9.60205078	-60.99609375	+2200	+9.62402344	-5.17236328	-0.38232422	+9.18457031	-16.54541016	+16.08398438	+1748	+7.24218750	-9.49658203	-0.62402344	+60.88623047	+1.88964844	-25.37841797	+1776
+1458241229.44670010	+9.70751953	-5.93701172	-0.64599609	+49.85595703	-9.60205078	-60.99609375	+2200	+9.62402344	-5.17236328	-0.38232422	+9.18457031	-16.56738281	+16.08398438	+1748	+7.24218750	-9.49658203	-0.62402344	+60.88623047	+1.86767578	-25.37841797	+1776
+1458241229.45079990	+9.70751953	-5.93701172	-0.64599609	+49.85595703	-9.60205078	-60.99609375	+2200	+9.62402344	-5.17236328	-0.38232422	+9.18457031	-16.56738281	+16.08398438	+1748	+7.24218750	-9.49658203	-0.62402344	+60.86425781	+1.86767578	-25.37841797	+1776
+1458241229.45499990	+9.70751953	-5.93701172	-0.64599609	+49.85595703	-9.60205078	-60.99609375	+2200	+9.62402344	-5.17236328	-0.38232422	+9.18457031	-16.56738281	+16.08398438	+1748	+7.24218750	-9.49658203	-0.62402344	+60.86425781	+1.86767578	-25.37841797	+1776
+1458241229.45919990	+9.70751953	-5.93701172	-0.64599609	+49.85595703	-9.60205078	-60.99609375	+2200	+9.62402344	-5.17236328	-0.37792969	+9.18457031	-16.56738281	+16.08398438	+1748	+7.24218750	-9.49658203	-0.62402344	+60.86425781	+1.86767578	-25.37841797	+1776
+1458241229.46330000	+9.70751953	-5.93701172	-0.64599609	+49.85595703	-9.60205078	-60.99609375	+2200	+9.62402344	-5.17236328	-0.37792969	+9.16259766	-16.56738281	+16.08398438	+1748	+7.24218750	-9.49658203	-0.62402344	+60.86425781	+1.84570313	-25.37841797	+1776
+1458241229.46750000	+9.70751953	-5.93701172	-0.64599609	+49.85595703	-9.60205078	-60.99609375	+2204	+9.62402344	-5.17236328	-0.37792969	+9.16259766	-16.58935547	+16.08398438	+1748	+7.24218750	-9.49658203	-0.62402344	+60.84228516	+1.84570313	-25.37841797	+1776
+1458241229.47580000	+9.70751953	-5.93261719	-0.64599609	+49.85595703	-9.62402344	-60.99609375	+2204	+9.62841797	-5.17236328	-0.37792969	+9.14062500	-16.61132813	+16.08398438	+1752	+7.24218750	-9.49658203	-0.62841797	+60.82031250	+1.82373047	-25.40039063	+1776
+1458241229.48000000	+9.71191406	-5.93261719	-0.64599609	+49.85595703	-9.62402344	-60.99609375	+2204	+9.62841797	-5.17236328	-0.37353516	+9.11865234	-16.63330078	+16.10595703	+1752	+7.24218750	-9.49658203	-0.62841797	+60.82031250	+1.82373047	-25.40039063	+1776
+1458241229.48410010	+9.71191406	-5.93261719	-0.64599609	+49.85595703	-9.64599609	-60.99609375	+2204	+9.63281250	-5.17236328	-0.37353516	+9.09667969	-16.65527344	+16.10595703	+1752	+7.24218750	-9.49658203	-0.62841797	+60.82031250	+1.80175781	-25.42236328	+1776
+1458241229.48830010	+9.71191406	-5.93261719	-0.64599609	+49.87792969	-9.66796875	-60.99609375	+2204	+9.63281250	-5.17236328	-0.37353516	+9.05273438	-16.67724609	+16.12792969	+1752	+7.24658203	-9.49658203	-0.62841797	+60.79833984	+1.77978516	-25.44433594	+1776
+1458241229.49250010	+9.71630859	-5.93261719	-0.64160156	+49.87792969	-9.68994141	-60.99609375	+2208	+9.63720703	-5.16796875	-0.36914063	+9.00878906	-16.74316406	+16.14990234	+1756	+7.24658203	-9.49218750	-0.62841797	+60.79833984	+1.75781250	-25.46630859	+1776
+1458241229.49659990	+9.71630859	-5.92822266	-0.64160156	+49.87792969	-9.73388672	-60.99609375	+2208	+9.64160156	-5.16796875	-0.36474609	+8.94287109	-16.78710938	+16.19384766	+1756	+7.25097656	-9.49218750	-0.62402344	+60.79833984	+1.73583984	-25.51025391	+1780
+1458241229.50079990	+9.72070313	-5.92822266	-0.64160156	+49.89990234	-9.77783203	-60.99609375	+2208	+9.64599609	-5.16357422	-0.36035156	+8.89892578	-16.83105469	+16.23779297	+1760	+7.25537109	-9.49218750	-0.62402344	+60.79833984	+1.71386719	-25.53222656	+1780
+1458241229.50500010	+9.72509766	-5.92822266	-0.63720703	+49.89990234	-9.84375000	-60.99609375	+2212	+9.65039063	-5.16357422	-0.36035156	+8.81103516	-16.89697266	+16.28173828	+1760	+7.26416016	-9.48779297	-0.61962891	+60.79833984	+1.66992188	-25.59814453	+1784
+1458241229.50910000	+9.72949219	-5.92382813	-0.63720703	+49.92187500	-9.93164063	-60.97412109	+2216	+9.65478516	-5.15917969	-0.35595703	+8.72314453	-16.96289063	+16.34765625	+1764	+7.27294922	-9.48339844	-0.61962891	+60.79833984	+1.62597656	-25.66406250	+1788
+1458241229.51329990	+9.73388672	-5.92382813	-0.63281250	+49.96582031	-10.01953125	-60.97412109	+2220	+9.65917969	-5.15478516	-0.35156250	+8.65722656	-17.02880859	+16.39160156	+1768	+7.28173828	-9.47900391	-0.61962891	+60.79833984	+1.56005859	-25.72998047	+1788
+1458241229.51749990	+9.73828125	-5.91943359	-0.62841797	+50.00976563	-10.15136719	-60.97412109	+2224	+9.66357422	-5.15039063	-0.34716797	+8.54736328	-17.09472656	+16.45751953	+1768	+7.29052734	-9.47460938	-0.61523438	+60.79833984	+1.47216797	-25.79589844	+1792
+1458241229.52160000	+9.74707031	-5.91503906	-0.62841797	+50.05371094	-10.26123047	-60.95214844	+2228	+9.67236328	-5.14599609	-0.34277344	+8.48144531	-17.13867188	+16.52343750	+1772	+7.29931641	-9.47021484	-0.61523438	+60.77636719	+1.38427734	-25.88378906	+1796
+1458241229.52580000	+9.75146484	-5.91064453	-0.62402344	+50.11962891	-10.39306641	-60.95214844	+2232	+9.67675781	-5.14160156	-0.33837891	+8.39355469	-17.20458984	+16.56738281	+1776	+7.30810547	-9.46582031	-0.61962891	+60.75439453	+1.27441406	-25.92773438	+1800
+1458241229.53410010	+9.76464844	-5.90185547	-0.61083984	+50.27343750	-10.70068359	-60.95214844	+2244	+9.68554688	-5.13281250	-0.32958984	+8.19580078	-17.35839844	+16.67724609	+1784	+7.32128906	-9.46142578	-0.62841797	+60.62255859	+1.01074219	-26.08154297	+1808
+1458241229.53830000	+9.77343750	-5.89746094	-0.60644531	+50.36132813	-10.85449219	-60.95214844	+2252	+9.69433594	-5.12841797	-0.32519531	+8.12988281	-17.42431641	+16.74316406	+1788	+7.32568359	-9.46142578	-0.63281250	+60.55664063	+0.87890625	-26.12548828	+1808
+1458241229.54250000	+9.77783203	-5.88867188	-0.60205078	+50.47119141	-11.03027344	-60.95214844	+2256	+9.69873047	-5.12402344	-0.32080078	+7.99804688	-17.51220703	+16.83105469	+1792	+7.33007813	-9.46142578	-0.64599609	+60.46875000	+0.70312500	-26.19140625	+1808
+1458241229.54660010	+9.78662109	-5.88427734	-0.59765625	+50.58105469	-11.20605469	-60.95214844	+2260	+9.70751953	-5.11962891	-0.31201172	+7.88818359	-17.62207031	+16.89697266	+1796	+7.33447266	-9.45703125	-0.65478516	+60.38085938	+0.52734375	-26.25732422	+1812
+1458241229.55080010	+9.79101563	-5.87548828	-0.58886719	+50.71289063	-11.38183594	-60.95214844	+2268	+9.71630859	-5.11083984	-0.30761719	+7.80029297	-17.73193359	+16.98486328	+1804	+7.33886719	-9.45703125	-0.66357422	+60.29296875	+0.35156250	-26.32324219	+1812
+1458241229.55500010	+9.79980469	-5.86669922	-0.58447266	+50.86669922	-11.57958984	-60.95214844	+2272	+9.72509766	-5.10644531	-0.29882813	+7.62451172	-17.88574219	+17.09472656	+1808	+7.34765625	-9.45703125	-0.67675781	+60.18310547	+0.13183594	-26.41113281	+1812
+1458241229.55909990	+9.80859375	-5.85791016	-0.57568359	+51.02050781	-11.79931641	-60.95214844	+2280	+9.73388672	-5.09765625	-0.29003906	+7.51464844	-18.01757813	+17.18261719	+1816	+7.35644531	-9.45263672	-0.68554688	+60.11718750	-0.04394531	-26.52099609	+1812
+1458241229.56329990	+9.81738281	-5.84912109	-0.56689453	+51.19628906	-11.99707031	-60.97412109	+2284	+9.74707031	-5.08886719	-0.28125000	+7.38281250	-18.17138672	+17.29248047	+1824	+7.36523438	-9.45263672	-0.69433594	+60.05126953	-0.24169922	-26.65283203	+1812
+1458241229.56740000	+9.83056641	-5.84033203	-0.55810547	+51.35009766	-12.23876953	-60.97412109	+2292	+9.75585938	-5.08007813	-0.26806641	+7.20703125	-18.36914063	+17.42431641	+1832	+7.37841797	-9.44824219	-0.70751953	+59.94140625	-0.48339844	-26.82861328	+1808
+1458241229.57160000	+9.84375000	-5.83154297	-0.55371094	+51.52587891	-12.45849609	-60.99609375	+2300	+9.76904297	-5.07128906	-0.25927734	+7.07519531	-18.58886719	+17.53417969	+1840	+7.39599609	-9.44384766	-0.71630859	+59.91943359	-0.70312500	-27.04833984	+1808
+1458241229.57990000	+9.87011719	-5.80957031	-0.54052734	+51.89941406	-12.91992188	-61.01806641	+2316	+9.79541016	-5.04931641	-0.24169922	+6.78955078	-19.00634766	+17.79785156	+1856	+7.44433594	-9.43066406	-0.73388672	+59.83154297	-1.20849609	-27.50976563	+1808
+1458241229.58410000	+9.88769531	-5.79638672	-0.53173828	+52.07519531	-13.16162109	-61.04003906	+2324	+9.80859375	-5.03613281	-0.22851563	+6.67968750	-19.27001953	+17.90771484	+1868	+7.47070313	-9.41748047	-0.73828125	+59.85351563	-1.45019531	-27.81738281	+1808
+1458241229.58830000	+9.90527344	-5.78759766	-0.52734375	+52.27294922	-13.35937500	-61.04003906	+2336	+9.82177734	-5.01855469	-0.22412109	+6.54785156	-19.51171875	+18.06152344	+1880	+7.50146484	-9.40869141	-0.74267578	+59.89746094	-1.69189453	-28.12500000	+1812
+1458241229.59240010	+9.92724609	-5.77880859	-0.51855469	+52.40478516	-13.57910156	-61.10595703	+2344	+9.83935547	-5.00537109	-0.21093750	+6.43798828	-19.81933594	+18.17138672	+1888	+7.53222656	-9.39990234	-0.74707031	+59.89746094	-1.91162109	-28.45458984	+1812
+1458241229.59660010	+9.94482422	-5.77001953	-0.50976563	+52.55859375	-13.77685547	-61.17187500	+2356	+9.85253906	-4.99218750	-0.19775391	+6.35009766	-20.14892578	+18.25927734	+1900	+7.56738281	-9.39111328	-0.74707031	+59.94140625	-2.13134766	-28.85009766	+1812
+1458241229.60080000	+9.96679688	-5.75683594	-0.50976563	+52.71240234	-13.95263672	-61.19384766	+2368	+9.87011719	-4.97460938	-0.19335938	+6.24023438	-20.41259766	+18.39111328	+1908	+7.59814453	-9.37792969	-0.75146484	+59.96337891	-2.41699219	-29.20166016	+1816
+1458241229.60489990	+9.98876953	-5.75244141	-0.50537109	+52.77832031	-14.15039063	-61.28173828	+2380	+9.88769531	-4.95703125	-0.18457031	+6.19628906	-20.76416016	+18.45703125	+1920	+7.63330078	-9.36914063	-0.76025391	+59.96337891	-2.65869141	-29.57519531	+1816
+1458241229.60910010	+10.01513672	-5.73925781	-0.49658203	+52.88818359	-14.32617188	-61.39160156	+2392	+9.90527344	-4.93505859	-0.17138672	+6.17431641	-21.15966797	+18.52294922	+1932	+7.67285156	-9.35595703	-0.76025391	+60.00732422	-2.92236328	-30.03662109	+1820
+1458241229.61330010	+10.04150391	-5.72607422	-0.50097656	+52.99804688	-14.47998047	-61.43554688	+2408	+9.92285156	-4.91748047	-0.16699219	+6.10839844	-21.44531250	+18.65478516	+1944	+7.71240234	-9.34277344	-0.76904297	+60.05126953	-3.22998047	-30.43212891	+1824
+1458241229.61739990	+10.06347656	-5.72167969	-0.49658203	+52.99804688	-14.63378906	-61.58935547	+2420	+9.94042969	-4.89550781	-0.15820313	+6.13037109	-21.84082031	+18.65478516	+1956	+7.74755859	-9.33398438	-0.77783203	+60.02929688	-3.49365234	-30.87158203	+1828
+1458241229.62159990	+10.08984375	-5.70849609	-0.48779297	+53.06396484	-14.78759766	-61.78710938	+2436	+9.95800781	-4.86914063	-0.14941406	+6.17431641	-22.25830078	+18.65478516	+1968	+7.78710938	-9.32080078	-0.78222656	+60.05126953	-3.75732422	-31.35498047	+1832
+1458241229.62990000	+10.14697266	-5.69531250	-0.48339844	+53.06396484	-15.05126953	-62.13867188	+2468	+9.99755859	-4.82519531	-0.13623047	+6.28417969	-23.00537109	+18.65478516	+1988	+7.86181641	-9.30322266	-0.80419922	+60.02929688	-4.35058594	-32.25585938	+1836
+1458241229.63410000	+10.17773438	-5.68212891	-0.47900391	+53.08593750	-15.20507813	-62.40234375	+2484	+10.01953125	-4.79882813	-0.12744141	+6.37207031	-23.44482422	+18.58886719	+1996	+7.90136719	-9.29443359	-0.81298828	+59.98535156	-4.61425781	-32.76123047	+1840
+1458241229.63820000	+10.21289063	-5.66894531	-0.48339844	+53.08593750	-15.35888672	-62.55615234	+2500	+10.03710938	-4.77246094	-0.13623047	+6.45996094	-23.75244141	+18.58886719	+2004	+7.93652344	-9.28125000	-0.83496094	+59.94140625	-4.94384766	-33.17871094	+1844
+1458241229.64240000	+10.23925781	-5.66015625	-0.47900391	+53.02001953	-15.51269531	-62.86376953	+2516	+10.05908203	-4.75048828	-0.13183594	+6.56982422	-24.16992188	+18.45703125	+2012	+7.97167969	-9.27685547	-0.85253906	+59.83154297	-5.22949219	-33.61816406	+1844
+1458241229.64660000	+10.27001953	-5.65136719	-0.47460938	+52.99804688	-15.66650391	-63.19335938	+2536	+10.08105469	-4.71972656	-0.12744141	+6.74560547	-24.60937500	+18.30322266	+2020	+8.00683594	-9.26806641	-0.87011719	+59.76562500	-5.51513672	-34.07958984	+1844
+1458241229.65070010	+10.30517578	-5.63818359	-0.47900391	+52.97607422	-15.82031250	-63.45703125	+2552	+10.10742188	-4.69335938	-0.13183594	+6.89941406	-24.96093750	+18.21533203	+2028	+8.04199219	-9.25488281	-0.89648438	+59.67773438	-5.82275391	-34.51904297	+1848
+1458241229.65490010	+10.34033203	-5.63378906	-0.47460938	+52.88818359	-15.97412109	-63.85253906	+2568	+10.12500000	-4.67138672	-0.13183594	+7.00927734	-25.40039063	+18.01757813	+2032	+8.07714844	-9.25048828	-0.91845703	+59.54589844	-6.08642578	-34.98046875	+1844
+1458241229.65910010	+10.37548828	-5.62060547	-0.46582031	+52.84423828	-16.14990234	-64.29199219	+2584	+10.15136719	-4.64062500	-0.13183594	+7.22900391	-25.86181641	+17.79785156	+2036	+8.11230469	-9.24169922	-0.94042969	+59.43603516	-6.35009766	-35.44189453	+1844
+1458241229.66319990	+10.41064453	-5.60742188	-0.47021484	+52.80029297	-16.32568359	-64.64355469	+2600	+10.18212891	-4.61425781	-0.14941406	+7.40478516	-26.19140625	+17.64404297	+2044	+8.14746094	-9.23291016	-0.96679688	+59.32617188	-6.63574219	-35.88134766	+1840
+1458241229.66739990	+10.45019531	-5.59863281	-0.47021484	+52.71240234	-16.47949219	-65.08300781	+2616	+10.20849609	-4.59228516	-0.15380859	+7.55859375	-26.60888672	+17.38037109	+2048	+8.18261719	-9.22851563	-0.99316406	+59.12841797	-6.87744141	-36.34277344	+1836
+1458241229.67160010	+10.48974609	-5.58544922	-0.47021484	+52.64648438	-16.67724609	-65.54443359	+2632	+10.23486328	-4.56152344	-0.16259766	+7.80029297	-27.04833984	+17.09472656	+2052	+8.22216797	-9.21533203	-1.01953125	+59.01855469	-7.11914063	-36.78222656	+1832
+1458241229.67569990	+10.52929688	-5.57666016	-0.47460938	+52.60253906	-16.85302734	-65.93994141	+2648	+10.27001953	-4.53076172	-0.18017578	+7.99804688	-27.39990234	+16.87500000	+2064	+8.26611328	-9.20654297	-1.05029297	+58.88671875	-7.36083984	-37.22167969	+1828
+1458241229.67989990	+10.56884766	-5.56787109	-0.47460938	+52.47070313	-17.02880859	-66.42333984	+2664	+10.29638672	-4.50878906	-0.19335938	+8.17382813	-27.83935547	+16.54541016	+2068	+8.30566406	-9.19775391	-1.08105469	+58.71093750	-7.58056641	-37.70507813	+1824
+1458241229.68409990	+10.61279297	-5.55468750	-0.47900391	+52.40478516	-17.22656250	-66.95068359	+2680	+10.33154297	-4.47802734	-0.20654297	+8.43750000	-28.27880859	+16.23779297	+2076	+8.34960938	-9.18457031	-1.11181641	+58.57910156	-7.80029297	-38.16650391	+1824
+1458241229.69240000	+10.70068359	-5.53710938	-0.48779297	+52.22900391	-17.64404297	-67.93945313	+2708	+10.40625000	-4.42529297	-0.25048828	+8.87695313	-29.09179688	+15.60058594	+2096	+8.44628906	-9.15820313	-1.16455078	+58.31542969	-8.19580078	-39.17724609	+1828
+1458241229.69660000	+10.74902344	-5.52832031	-0.49218750	+52.11914063	-17.86376953	-68.46679688	+2728	+10.44580078	-4.39453125	-0.27246094	+9.14062500	-29.53125000	+15.24902344	+2104	+8.50341797	-9.14062500	-1.19531250	+58.20556641	-8.39355469	-39.66064453	+1832
+1458241229.70070000	+10.80175781	-5.51513672	-0.49658203	+52.03125000	-18.08349609	-68.97216797	+2744	+10.48974609	-4.36376953	-0.29882813	+9.40429688	-29.92675781	+14.91943359	+2116	+8.56054688	-9.12304688	-1.21728516	+58.11767578	-8.56933594	-40.18798828	+1836
+1458241229.70490000	+10.84570313	-5.51074219	-0.50537109	+51.85546875	-18.32519531	-69.47753906	+2756	+10.52929688	-4.34179688	-0.32519531	+9.58007813	-30.34423828	+14.56787109	+2124	+8.61328125	-9.10986328	-1.24365234	+57.98583984	-8.74511719	-40.71533203	+1840
+1458241229.70910000	+10.89843750	-5.49755859	-0.51855469	+51.74560547	-18.54492188	-69.96093750	+2776	+10.56884766	-4.31103516	-0.35595703	+9.86572266	-30.73974609	+14.19433594	+2136	+8.67919922	-9.08349609	-1.27001953	+57.89794922	-8.92089844	-41.24267578	+1848
+1458241229.71320010	+10.95117188	-5.48876953	-0.52734375	+51.61376953	-18.78662109	-70.46630859	+2792	+10.62158203	-4.27587891	-0.38232422	+10.15136719	-31.15722656	+13.82080078	+2148	+8.74511719	-9.06152344	-1.29638672	+57.85400391	-9.09667969	-41.77001953	+1856
+1458241229.71740010	+11.00390625	-5.47998047	-0.53613281	+51.43798828	-19.02832031	-70.94970703	+2808	+10.66113281	-4.25390625	-0.41308594	+10.34912109	-31.57470703	+13.46923828	+2156	+8.81103516	-9.03955078	-1.32275391	+57.72216797	-9.27246094	-42.31933594	+1864
+1458241229.72149990	+11.05664063	-5.47119141	-0.55371094	+51.26220703	-19.24804688	-71.41113281	+2828	+10.70947266	-4.22314453	-0.44824219	+10.61279297	-31.97021484	+13.09570313	+2168	+8.87695313	-9.01318359	-1.35351563	+57.65625000	-9.44824219	-42.82470703	+1872
+1458241229.72569990	+11.11376953	-5.45800781	-0.56250000	+51.10839844	-19.51171875	-71.93847656	+2844	+10.76220703	-4.19238281	-0.47900391	+10.89843750	-32.38769531	+12.70019531	+2180	+8.95166016	-8.98681641	-1.37548828	+57.56835938	-9.62402344	-43.39599609	+1880
+1458241229.72989990	+11.17089844	-5.45361328	-0.57568359	+50.91064453	-19.75341797	-72.37792969	+2860	+10.81054688	-4.16601563	-0.50976563	+11.09619141	-32.78320313	+12.32666016	+2188	+9.01757813	-8.96484375	-1.40185547	+57.43652344	-9.77783203	-43.96728516	+1884
+1458241229.73400000	+11.22802734	-5.44042969	-0.59326172	+50.69091797	-19.97314453	-72.79541016	+2880	+10.86328125	-4.13525391	-0.54931641	+11.35986328	-33.13476563	+11.95312500	+2204	+9.08789063	-8.93847656	-1.43261719	+57.34863281	-9.95361328	-44.45068359	+1892
+1458241229.73819990	+11.28515625	-5.43164063	-0.60644531	+50.49316406	-20.21484375	-73.27880859	+2896	+10.92041016	-4.10449219	-0.58007813	+11.66748047	-33.55224609	+11.51367188	+2216	+9.16259766	-8.90771484	-1.45898438	+57.23876953	-10.10742188	-44.95605469	+1900
+1458241229.74239990	+11.34228516	-5.42285156	-0.62402344	+50.27343750	-20.43457031	-73.67431641	+2912	+10.97314453	-4.07812500	-0.61962891	+11.86523438	-33.92578125	+11.14013672	+2228	+9.22851563	-8.88574219	-1.48974609	+57.06298828	-10.28320313	-45.46142578	+1904
+1458241229.75070000	+11.46093750	-5.39648438	-0.66357422	+49.83398438	-20.87402344	-74.50927734	+2948	+11.08740234	-4.01220703	-0.68994141	+12.43652344	-34.67285156	+10.26123047	+2252	+9.36914063	-8.82421875	-1.56005859	+56.77734375	-10.63476563	-46.36230469	+1924
+1458241229.75490000	+11.52246094	-5.38330078	-0.68115234	+49.61425781	-21.11572266	-74.92675781	+2964	+11.14453125	-3.98144531	-0.72949219	+12.70019531	-35.04638672	+9.82177734	+2268	+9.43066406	-8.79785156	-1.59521484	+56.55761719	-10.78857422	-46.84570313	+1928
+1458241229.75900010	+11.58398438	-5.37451172	-0.70312500	+49.37255859	-21.29150391	-75.30029297	+2980	+11.20166016	-3.95068359	-0.77343750	+12.98583984	-35.35400391	+9.38232422	+2280	+9.49658203	-8.77148438	-1.63916016	+56.35986328	-10.94238281	-47.21923828	+1940
+1458241229.76320000	+11.64550781	-5.36132813	-0.71630859	+49.15283203	-21.48925781	-75.76171875	+2992	+11.26318359	-3.91552734	-0.80419922	+13.31542969	-35.77148438	+8.85498047	+2292	+9.56250000	-8.74511719	-1.67871094	+56.14013672	-11.09619141	-47.63671875	+1948
+1458241229.76740000	+11.70703125	-5.34375000	-0.73388672	+48.93310547	-21.70898438	-76.15722656	+3004	+11.32470703	-3.88037109	-0.84375000	+13.60107422	-36.10107422	+8.39355469	+2308	+9.61962891	-8.71875000	-1.71826172	+55.85449219	-11.25000000	-48.05419922	+1956
+1458241229.77150010	+11.76855469	-5.32617188	-0.75585938	+48.71337891	-21.88476563	-76.53076172	+3016	+11.38623047	-3.84521484	-0.88769531	+13.90869141	-36.40869141	+7.91015625	+2324	+9.68115234	-8.69238281	-1.76660156	+55.59082031	-11.40380859	-48.40576172	+1968
+1458241229.77570010	+11.83447266	-5.30859375	-0.76904297	+48.49365234	-22.08251953	-76.97021484	+3032	+11.44775391	-3.81005859	-0.91845703	+14.28222656	-36.80419922	+7.36083984	+2336	+9.74267578	-8.66601563	-1.81494141	+55.32714844	-11.55761719	-48.75732422	+1984
+1458241229.77990010	+11.89599609	-5.28662109	-0.78662109	+48.29589844	-22.28027344	-77.34375000	+3048	+11.50927734	-3.77050781	-0.95800781	+14.61181641	-37.11181641	+6.87744141	+2352	+9.79541016	-8.63964844	-1.86328125	+55.01953125	-11.71142578	-49.10888672	+1996
+1458241229.78399990	+11.95751953	-5.26904297	-0.80859375	+48.05419922	-22.45605469	-77.71728516	+3064	+11.57080078	-3.73095703	-1.00195313	+14.96337891	-37.41943359	+6.37207031	+2372	+9.85693359	-8.60888672	-1.92041016	+54.73388672	-11.86523438	-49.39453125	+2016
+1458241229.78819990	+12.02343750	-5.25146484	-0.82177734	+47.85644531	-22.67578125	-78.15673828	+3084	+11.64111328	-3.69140625	-1.03271484	+15.38085938	-37.81494141	+5.75683594	+2384	+9.91845703	-8.57812500	-1.96435547	+54.47021484	-12.01904297	-49.76806641	+2036
+1458241229.79230000	+12.08935547	-5.22509766	-0.83935547	+47.65869141	-22.89550781	-78.55224609	+3104	+11.70263672	-3.65185547	-1.07226563	+15.73242188	-38.14453125	+5.27343750	+2400	+9.97119141	-8.55175781	-2.01269531	+54.16259766	-12.17285156	-50.14160156	+2052
+1458241229.80069990	+12.22119141	-5.18554688	-0.87011719	+47.19726563	-23.29101563	-79.34326172	+3144	+11.83447266	-3.56835938	-1.14697266	+16.52343750	-38.82568359	+4.13085938	+2432	+10.09863281	-8.48583984	-2.10937500	+53.63525391	-12.48046875	-50.77880859	+2100
+1458241229.80480000	+12.28710938	-5.15917969	-0.89208984	+46.95556641	-23.51074219	-79.65087891	+3168	+11.90039063	-3.52441406	-1.18652344	+16.87500000	-39.11132813	+3.64746094	+2452	+10.15576172	-8.45507813	-2.15771484	+53.34960938	-12.63427734	-51.10839844	+2124
+1458241229.80900000	+12.34863281	-5.14160156	-0.91406250	+46.69189453	-23.70849609	-79.95849609	+3192	+11.96630859	-3.48486328	-1.23046875	+17.24853516	-39.39697266	+3.12011719	+2468	+10.22167969	-8.41552734	-2.21484375	+53.10791016	-12.83203125	-51.37207031	+2152
+1458241229.81320000	+12.41894531	-5.11962891	-0.92724609	+46.42822266	-23.95019531	-80.33203125	+3216	+12.03222656	-3.44091797	-1.26123047	+17.66601563	-39.79248047	+2.52685547	+2484	+10.29199219	-8.38037109	-2.25439453	+52.88818359	-13.00781250	-51.76757813	+2180
+1458241229.81730010	+12.48046875	-5.08886719	-0.94921875	+46.16455078	-24.19189453	-80.59570313	+3244	+12.09814453	-3.39257813	-1.30078125	+18.01757813	-40.07812500	+2.04345703	+2500	+10.35791016	-8.34082031	-2.29833984	+52.64648438	-13.22753906	-52.11914063	+2204
+1458241229.82150010	+12.54638672	-5.07128906	-0.97558594	+45.83496094	-24.38964844	-80.85937500	+3268	+12.16406250	-3.35302734	-1.34033203	+18.34716797	-40.34179688	+1.56005859	+2516	+10.42822266	-8.29687500	-2.34667969	+52.47070313	-13.42529297	-52.40478516	+2232
+1458241229.82570000	+12.61669922	-5.05371094	-0.98876953	+45.52734375	-24.65332031	-81.21093750	+3292	+12.23437500	-3.30908203	-1.37109375	+18.74267578	-40.73730469	+0.96679688	+2528	+10.50732422	-8.25292969	-2.37744141	+52.31689453	-13.64501953	-52.84423828	+2256
+1458241229.82979990	+12.68261719	-5.03173828	-1.01513672	+45.21972656	-24.89501953	-81.40869141	+3316	+12.30029297	-3.26074219	-1.40625000	+19.07226563	-41.00097656	+0.50537109	+2544	+10.58203125	-8.20458984	-2.41259766	+52.11914063	-13.88671875	-53.23974609	+2280
+1458241229.83400010	+12.75292969	-5.01416016	-1.04150391	+44.82421875	-25.09277344	-81.56250000	+3340	+12.36621094	-3.22119141	-1.45019531	+19.35791016	-41.26464844	+0.04394531	+2560	+10.66113281	-8.16064453	-2.45214844	+51.96533203	-14.10644531	-53.54736328	+2304
+1458241229.83820010	+12.81884766	-4.99218750	-1.05908203	+44.47265625	-25.33447266	-81.80419922	+3364	+12.43652344	-3.17724609	-1.47656250	+19.73144531	-41.63818359	-0.52734375	+2572	+10.74023438	-8.11230469	-2.48291016	+51.83349609	-14.37011719	-53.94287109	+2324
+1458241229.84649990	+12.95068359	-4.95263672	-1.11621094	+43.65966797	-25.77392578	-82.04589844	+3412	+12.56835938	-3.08935547	-1.55126953	+20.28076172	-42.14355469	-1.40625000	+2604	+10.89843750	-8.01123047	-2.55322266	+51.50390625	-14.91943359	-54.62402344	+2364
+1458241229.85069990	+13.02099609	-4.93505859	-1.12939453	+43.26416016	-26.03759766	-82.26562500	+3432	+12.63867188	-3.04980469	-1.57324219	+20.61035156	-42.51708984	-1.95556641	+2616	+10.98193359	-7.95849609	-2.57958984	+51.37207031	-15.20507813	-55.01953125	+2376
+1458241229.85480000	+13.09130859	-4.91308594	-1.15136719	+42.86865234	-26.30126953	-82.37548828	+3456	+12.70898438	-3.00146484	-1.60400391	+20.91796875	-42.80273438	-2.39501953	+2628	+11.06103516	-7.90576172	-2.61035156	+51.19628906	-15.49072266	-55.39306641	+2392
+1458241229.85900000	+13.15722656	-4.89550781	-1.18212891	+42.42919922	-26.49902344	-82.46337891	+3476	+12.77490234	-2.96191406	-1.63916016	+21.15966797	-43.06640625	-2.85644531	+2640	+11.14013672	-7.85742188	-2.64550781	+51.04248047	-15.77636719	-55.70068359	+2404
+1458241229.86319990	+13.22753906	-4.87792969	-1.19531250	+42.01171875	-26.76269531	-82.63916016	+3496	+12.84521484	-2.91796875	-1.65673828	+21.48925781	-43.43994141	-3.42773438	+2652	+11.21923828	-7.80468750	-2.67187500	+50.86669922	-16.06201172	-56.07421875	+2412
+1458241229.86730000	+13.29785156	-4.85156250	-1.21289063	+41.63818359	-27.00439453	-82.72705078	+3516	+12.91552734	-2.86962891	-1.68750000	+21.79687500	-43.72558594	-3.91113281	+2668	+11.29394531	-7.75195313	-2.70263672	+50.66894531	-16.36962891	-56.38183594	+2424
+1458241229.87150000	+13.36816406	-4.83398438	-1.23486328	+41.17675781	-27.22412109	-82.81494141	+3536	+12.98583984	-2.83007813	-1.71386719	+22.08251953	-43.98925781	-4.41650391	+2680	+11.36865234	-7.70800781	-2.73779297	+50.47119141	-16.65527344	-56.66748047	+2432
+1458241229.87560010	+13.42968750	-4.81201172	-1.24365234	+40.73730469	-27.46582031	-82.96875000	+3556	+13.05175781	-2.78613281	-1.73144531	+22.45605469	-44.34082031	-5.00976563	+2692	+11.43896484	-7.65527344	-2.77294922	+50.25146484	-16.94091797	-56.90917969	+2444
+1458241229.87980010	+13.50000000	-4.78125000	-1.25244141	+40.38574219	-27.75146484	-83.10058594	+3576	+13.12207031	-2.73339844	-1.75341797	+22.85156250	-44.64843750	-5.55908203	+2708	+11.50488281	-7.60693359	-2.81250000	+49.98779297	-17.22656250	-57.17285156	+2452
+1458241229.88400010	+13.56591797	-4.75488281	-1.26562500	+39.96826172	-27.99316406	-83.21044922	+3600	+13.19238281	-2.68945313	-1.77539063	+23.20312500	-44.93408203	-6.15234375	+2720	+11.56640625	-7.56298828	-2.85205078	+49.72412109	-17.49023438	-57.39257813	+2464
+1458241229.89229990	+13.69775391	-4.69335938	-1.26562500	+39.28710938	-28.60839844	-83.58398438	+3648	+13.32861328	-2.58837891	-1.80175781	+24.10400391	-45.59326172	-7.47070313	+2752	+11.68945313	-7.47070313	-2.92675781	+49.19677734	-18.03955078	-57.87597656	+2488
+1458241229.89650010	+13.76367188	-4.66699219	-1.27001953	+38.89160156	-28.89404297	-83.73779297	+3672	+13.39892578	-2.54003906	-1.81933594	+24.58740234	-45.90087891	-8.17382813	+2768	+11.75097656	-7.42675781	-2.97070313	+48.91113281	-18.30322266	-58.09570313	+2504
+1458241229.90060000	+13.82519531	-4.64062500	-1.26562500	+38.51806641	-29.20166016	-83.93554688	+3700	+13.46484375	-2.48730469	-1.82812500	+25.13671875	-46.20849609	-8.96484375	+2780	+11.81250000	-7.38720703	-3.01464844	+48.62548828	-18.56689453	-58.31542969	+2520
+1458241229.90479990	+13.88671875	-4.59667969	-1.26123047	+38.23242188	-29.50927734	-84.13330078	+3732	+13.53515625	-2.42578125	-1.84130859	+25.72998047	-46.51611328	-9.68994141	+2800	+11.86523438	-7.33886719	-3.05419922	+48.36181641	-18.83056641	-58.51318359	+2540
+1458241229.90899990	+13.94824219	-4.56591797	-1.25683594	+37.88085938	-29.83886719	-84.30908203	+3764	+13.60107422	-2.37744141	-1.85449219	+26.27929688	-46.80175781	-10.48095703	+2816	+11.92236328	-7.29931641	-3.10253906	+48.07617188	-19.09423828	-58.71093750	+2564
+1458241229.91310000	+14.00537109	-4.53515625	-1.25244141	+37.50732422	-30.19042969	-84.48486328	+3800	+13.66259766	-2.32470703	-1.86328125	+26.89453125	-47.08740234	-11.33789063	+2836	+11.97949219	-7.25537109	-3.14208984	+47.79052734	-19.37988281	-58.95263672	+2588
+1458241229.91730000	+14.06689453	-4.48681641	-1.24365234	+37.26562500	-30.56396484	-84.68261719	+3836	+13.72851563	-2.26318359	-1.87646484	+27.57568359	-47.39501953	-12.17285156	+2856	+12.03662109	-7.20703125	-3.18164063	+47.57080078	-19.66552734	-59.19433594	+2612
+1458241229.92150000	+14.12402344	-4.45605469	-1.23486328	+36.91406250	-30.91552734	-84.85839844	+3876	+13.79003906	-2.21044922	-1.88525391	+28.25683594	-47.65869141	-13.07373047	+2872	+12.09375000	-7.15869141	-3.22119141	+47.35107422	-19.97314453	-59.43603516	+2640
+1458241229.92980000	+14.23828125	-4.38134766	-1.21289063	+36.27685547	-31.68457031	-85.23193359	+3952	+13.91748047	-2.09179688	-1.90283203	+29.72900391	-48.20800781	-14.91943359	+2912	+12.21679688	-7.06201172	-3.27832031	+46.99951172	-20.67626953	-60.09521484	+2696
+1458241229.93400000	+14.29541016	-4.35058594	-1.20410156	+35.90332031	-32.08007813	-85.38574219	+3992	+13.97460938	-2.03906250	-1.91601563	+30.45410156	-48.42773438	-15.86425781	+2928	+12.28271484	-7.00927734	-3.30908203	+46.82373047	-21.02783203	-60.38085938	+2728
+1458241229.93810010	+14.34375000	-4.32421875	-1.19970703	+35.48583984	-32.43164063	-85.51757813	+4028	+14.03173828	-1.98193359	-1.92480469	+31.22314453	-48.66943359	-16.85302734	+2948	+12.34863281	-6.96093750	-3.33105469	+46.71386719	-21.42333984	-60.77636719	+2752
+1458241229.94639990	+14.44921875	-4.25390625	-1.19531250	+34.71679688	-33.17871094	-85.67138672	+4104	+14.14599609	-1.86767578	-1.95556641	+32.71728516	-49.04296875	-18.72070313	+2988	+12.48925781	-6.84228516	-3.37939453	+46.56005859	-22.25830078	-61.45751953	+2808
+1458241229.95059990	+14.50195313	-4.22314453	-1.19531250	+34.27734375	-33.57421875	-85.75927734	+4140	+14.19873047	-1.81054688	-1.95996094	+33.53027344	-49.28466797	-19.75341797	+3008	+12.56396484	-6.78515625	-3.38818359	+46.51611328	-22.74169922	-61.89697266	+2828
+1458241229.95479990	+14.55029297	-4.18359375	-1.19091797	+33.92578125	-33.99169922	-85.80322266	+4176	+14.25146484	-1.74902344	-1.96875000	+34.29931641	-49.46044922	-20.67626953	+3028	+12.63427734	-6.71923828	-3.39257813	+46.53808594	-23.24707031	-62.31445313	+2848
+1458241229.95890000	+14.60302734	-4.16162109	-1.19091797	+33.44238281	-34.36523438	-85.86914063	+4208	+14.29980469	-1.69628906	-1.98193359	+35.06835938	-49.61425781	-21.64306641	+3044	+12.70898438	-6.65771484	-3.40576172	+46.53808594	-23.73046875	-62.70996094	+2868
+1458241229.96310000	+14.64697266	-4.13964844	-1.18652344	+32.98095703	-34.76074219	-85.93505859	+4240	+14.35253906	-1.63916016	-1.98632813	+35.90332031	-49.81201172	-22.69775391	+3064	+12.78369141	-6.59619141	-3.41015625	+46.56005859	-24.21386719	-63.17138672	+2884
+1458241229.96729990	+14.69531250	-4.10888672	-1.18652344	+32.54150391	-35.13427734	-85.93505859	+4268	+14.40527344	-1.57763672	-1.99951172	+36.67236328	-49.92187500	-23.57666016	+3084	+12.85839844	-6.53027344	-3.41455078	+46.58203125	-24.74121094	-63.56689453	+2896
+1458241229.97560000	+14.78759766	-4.06054688	-1.19091797	+31.55273438	-35.85937500	-85.91308594	+4324	+14.50195313	-1.46777344	-2.01708984	+38.23242188	-50.20751953	-25.55419922	+3120	+13.00341797	-6.40722656	-3.43212891	+46.56005859	-25.70800781	-64.31396484	+2916
+1458241229.97980000	+14.83154297	-4.02539063	-1.18652344	+31.15722656	-36.23291016	-85.89111328	+4356	+14.54589844	-1.40625000	-2.02148438	+39.00146484	-50.29541016	-26.45507813	+3140	+13.06933594	-6.34130859	-3.43652344	+46.60400391	-26.21337891	-64.68750000	+2920
+1458241229.98390010	+14.87548828	-3.99902344	-1.18652344	+30.67382813	-36.60644531	-85.86914063	+4380	+14.59423828	-1.34912109	-2.03027344	+39.77050781	-50.38330078	-27.37792969	+3156	+13.13525391	-6.27978516	-3.44970703	+46.58203125	-26.67480469	-65.01708984	+2924
+1458241229.98810010	+14.91503906	-3.97265625	-1.17773438	+30.23437500	-37.02392578	-85.89111328	+4408	+14.63818359	-1.29199219	-2.02148438	+40.62744141	-50.53710938	-28.43261719	+3176	+13.20117188	-6.21826172	-3.45410156	+46.58203125	-27.11425781	-65.36865234	+2928
+1458241229.99230000	+14.95898438	-3.93750000	-1.16455078	+29.83886719	-37.44140625	-85.91308594	+4436	+14.68652344	-1.23046875	-2.02587891	+41.41845703	-50.60302734	-29.33349609	+3196	+13.26269531	-6.15673828	-3.45849609	+46.58203125	-27.57568359	-65.69824219	+2932
+1458241229.99640010	+15.00292969	-3.91113281	-1.15576172	+29.39941406	-37.81494141	-85.91308594	+4464	+14.73486328	-1.17333984	-2.02587891	+42.18750000	-50.64697266	-30.25634766	+3212	+13.31982422	-6.10839844	-3.47607422	+46.49414063	-27.94921875	-65.98388672	+2936
+1458241230.00060010	+15.04248047	-3.88037109	-1.13378906	+29.00390625	-38.23242188	-85.97900391	+4492	+14.77880859	-1.11621094	-2.01708984	+43.04443359	-50.75683594	-31.31103516	+3232	+13.37255859	-6.06005859	-3.48925781	+46.40625000	-28.30078125	-66.26953125	+2936
+1458241230.00480010	+15.08203125	-3.84082031	-1.11621094	+28.65234375	-38.62792969	-85.97900391	+4524	+14.82275391	-1.05029297	-2.01708984	+43.81347656	-50.77880859	-32.18994141	+3252	+13.42089844	-6.00292969	-3.50683594	+46.34033203	-28.65234375	-66.48925781	+2944
+1458241230.01309990	+15.15673828	-3.77050781	-1.07666016	+27.92724609	-39.44091797	-86.00097656	+4588	+14.91064453	-0.93164063	-2.00390625	+45.39550781	-50.84472656	-34.07958984	+3296	+13.51318359	-5.91064453	-3.54638672	+46.09863281	-29.22363281	-66.88476563	+2964
+1458241230.01729990	+15.19628906	-3.72216797	-1.05029297	+27.66357422	-39.90234375	-86.04492188	+4624	+14.95458984	-0.86132813	-1.99072266	+46.20849609	-50.86669922	-34.95849609	+3316	+13.55712891	-5.85791016	-3.56396484	+46.01074219	-29.50927734	-67.06054688	+2976
+1458241230.02140000	+15.23583984	-3.68701172	-1.01953125	+27.33398438	-40.34179688	-86.08886719	+4660	+14.99853516	-0.80419922	-1.98193359	+46.97753906	-50.86669922	-35.88134766	+3336	+13.59667969	-5.81396484	-3.58593750	+45.83496094	-29.75097656	-67.23632813	+2992
+1458241230.02560000	+15.27099609	-3.64746094	-0.98876953	+27.02636719	-40.78125000	-86.15478516	+4696	+15.04248047	-0.74267578	-1.96875000	+47.76855469	-50.88867188	-36.84814453	+3360	+13.64062500	-5.77441406	-3.59912109	+45.72509766	-29.99267578	-67.47802734	+3008
+1458241230.02970000	+15.31054688	-3.60351563	-0.95800781	+26.76269531	-41.22070313	-86.15478516	+4732	+15.08642578	-0.68115234	-1.96435547	+48.47167969	-50.84472656	-37.63916016	+3380	+13.68017578	-5.72607422	-3.61669922	+45.61523438	-30.25634766	-67.63183594	+3028
+1458241230.03810000	+15.38525391	-3.53320313	-0.90966797	+26.08154297	-41.98974609	-86.15478516	+4808	+15.16992188	-0.56689453	-1.94677734	+49.87792969	-50.80078125	-39.33105469	+3420	+13.75927734	-5.64697266	-3.65625000	+45.35156250	-30.67382813	-67.96142578	+3076
+1458241230.04640010	+15.45117188	-3.45410156	-0.86132813	+25.46630859	-42.78076172	-86.08886719	+4888	+15.24902344	-0.44824219	-1.92919922	+51.17431641	-50.71289063	-40.89111328	+3460	+13.83837891	-5.54589844	-3.69140625	+45.17578125	-31.15722656	-68.20312500	+3132
+1458241230.05469990	+15.52148438	-3.37939453	-0.82177734	+24.78515625	-43.52783203	-85.95703125	+4964	+15.32373047	-0.33398438	-1.92041016	+52.36083984	-50.64697266	-42.36328125	+3496	+13.92626953	-5.44482422	-3.70458984	+45.10986328	-31.70654297	-68.57666016	+3184
+1458241230.05890010	+15.55224609	-3.35302734	-0.80419922	+24.38964844	-43.90136719	-85.89111328	+5000	+15.36328125	-0.28564453	-1.91601563	+52.88818359	-50.58105469	-43.06640625	+3508	+13.97021484	-5.39208984	-3.71337891	+45.08789063	-31.99218750	-68.73046875	+3212
+1458241230.06310010	+15.58300781	-3.33105469	-0.79541016	+23.92822266	-44.18701172	-85.75927734	+5032	+15.39843750	-0.24169922	-1.90722656	+53.39355469	-50.55908203	-43.76953125	+3524	+14.01855469	-5.34375000	-3.70898438	+45.08789063	-32.32177734	-68.97216797	+3240
+1458241230.06719990	+15.61816406	-3.30029297	-0.79541016	+23.53271484	-44.47265625	-85.60546875	+5064	+15.43359375	-0.18896484	-1.90722656	+53.85498047	-50.51513672	-44.40673828	+3540	+14.07128906	-5.28662109	-3.71337891	+45.13183594	-32.67333984	-69.14794922	+3264
+1458241230.07139990	+15.64453125	-3.27832031	-0.79101563	+23.07128906	-44.78027344	-85.45166016	+5092	+15.46875000	-0.14501953	-1.90722656	+54.29443359	-50.47119141	-45.04394531	+3552	+14.12402344	-5.22949219	-3.71337891	+45.15380859	-33.02490234	-69.30175781	+3288
+1458241230.07970000	+15.69726563	-3.22998047	-0.79541016	+22.17041016	-45.30761719	-85.12207031	+5144	+15.52587891	-0.05712891	-1.90722656	+55.10742188	-50.38330078	-46.25244141	+3580	+14.22070313	-5.10205078	-3.71777344	+45.28564453	-33.72802734	-69.60937500	+3328
+1458241230.08390000	+15.72363281	-3.20800781	-0.79541016	+21.70898438	-45.59326172	-84.99023438	+5168	+15.55664063	-0.02197266	-1.90722656	+55.48095703	-50.33935547	-46.84570313	+3592	+14.26904297	-5.04492188	-3.71777344	+45.35156250	-34.12353516	-69.78515625	+3344
+1458241230.09220000	+15.76757813	-3.15966797	-0.79980469	+20.83007813	-46.16455078	-84.68261719	+5208	+15.61376953	+0.06152344	-1.90722656	+56.18408203	-50.31738281	-48.01025391	+3616	+14.37011719	-4.92187500	-3.70898438	+45.52734375	-34.89257813	-70.18066406	+3368
+1458241230.10050010	+15.80712891	-3.12451172	-0.80419922	+19.97314453	-46.71386719	-84.44091797	+5248	+15.67529297	+0.13183594	-1.90283203	+56.90917969	-50.27343750	-49.26269531	+3644	+14.46240234	-4.81201172	-3.71337891	+45.65917969	-35.57373047	-70.55419922	+3384
+1458241230.10890010	+15.85107422	-3.07177734	-0.79980469	+19.27001953	-47.32910156	-84.26513672	+5284	+15.73242188	+0.21093750	-1.89843750	+57.67822266	-50.25146484	-50.47119141	+3672	+14.54589844	-4.70214844	-3.71777344	+45.81298828	-36.21093750	-70.94970703	+3388
+1458241230.11719990	+15.87744141	-3.01025391	-0.77783203	+18.69873047	-48.03222656	-84.22119141	+5324	+15.78076172	+0.30322266	-1.88085938	+58.49121094	-50.27343750	-51.72363281	+3704	+14.61181641	-4.60107422	-3.73095703	+45.92285156	-36.71630859	-71.34521484	+3396
+1458241230.12550000	+15.90820313	-2.94873047	-0.73828125	+18.25927734	-48.80126953	-84.30908203	+5368	+15.82910156	+0.38671875	-1.85009766	+59.41406250	-50.33935547	-53.10791016	+3744	+14.67333984	-4.52636719	-3.73974609	+45.98876953	-37.13378906	-71.85058594	+3400
+1458241230.13389990	+15.94775391	-2.87402344	-0.68115234	+17.99560547	-49.65820313	-84.46289063	+5416	+15.88623047	+0.48339844	-1.81054688	+60.40283203	-50.42724609	-54.49218750	+3788	+14.73046875	-4.45605469	-3.74853516	+46.09863281	-37.46337891	-72.37792969	+3416
+1458241230.14220000	+15.97851563	-2.79492188	-0.61962891	+17.81982422	-50.51513672	-84.72656250	+5472	+15.93457031	+0.58447266	-1.76220703	+61.43554688	-50.51513672	-55.85449219	+3832	+14.77880859	-4.38574219	-3.76171875	+46.18652344	-37.70507813	-72.88330078	+3444
+1458241230.15050010	+16.00488281	-2.72021484	-0.55371094	+17.62207031	-51.39404297	-84.92431641	+5528	+15.97851563	+0.68115234	-1.71386719	+62.38037109	-50.64697266	-57.12890625	+3876	+14.81835938	-4.32861328	-3.76611328	+46.27441406	-37.94677734	-73.45458984	+3480
+1458241230.15890000	+16.03125000	-2.64550781	-0.48339844	+17.49023438	-52.29492188	-85.14404297	+5584	+16.02246094	+0.77343750	-1.66552734	+63.28125000	-50.80078125	-58.38134766	+3916	+14.86230469	-4.26269531	-3.77050781	+46.38427734	-38.18847656	-73.95996094	+3528
+1458241230.16300010	+16.04882813	-2.61474609	-0.44384766	+17.42431641	-52.77832031	-85.29785156	+5612	+16.04443359	+0.81298828	-1.63916016	+63.69873047	-50.88867188	-59.01855469	+3940	+14.88867188	-4.23193359	-3.76171875	+46.49414063	-38.34228516	-74.31152344	+3552
+1458241230.16720010	+16.06640625	-2.57519531	-0.41308594	+17.35839844	-53.12988281	-85.34179688	+5640	+16.06640625	+0.85693359	-1.62158203	+64.07226563	-50.93261719	-59.50195313	+3960	+14.91943359	-4.19238281	-3.76171875	+46.58203125	-38.49609375	-74.50927734	+3584
+1458241230.17549990	+16.09716797	-2.51806641	-0.36914063	+16.98486328	-53.78906250	-85.34179688	+5688	+16.10595703	+0.92724609	-1.59082031	+64.64355469	-51.04248047	-60.44677734	+3996	+14.96777344	-4.11767578	-3.75292969	+46.73583984	-38.84765625	-74.92675781	+3636
+1458241230.17969990	+16.10595703	-2.49169922	-0.35595703	+16.74316406	-54.03076172	-85.25390625	+5708	+16.12353516	+0.96679688	-1.57763672	+64.88525391	-51.08642578	-60.82031250	+4012	+14.99414063	-4.07373047	-3.74853516	+46.80175781	-39.04541016	-75.05859375	+3664
+1458241230.18380000	+16.11914063	-2.47412109	-0.35156250	+16.41357422	-54.29443359	-85.14404297	+5728	+16.13671875	+0.99316406	-1.56884766	+65.03906250	-51.13037109	-61.14990234	+4028	+15.02050781	-4.02539063	-3.74414063	+46.84570313	-39.26513672	-75.16845703	+3688
+1458241230.18800000	+16.13232422	-2.46093750	-0.33837891	+16.08398438	-54.58007813	-85.01220703	+5744	+16.15429688	+1.01513672	-1.56005859	+65.17089844	-51.19628906	-61.47949219	+4048	+15.04687500	-3.98583984	-3.73095703	+46.93359375	-39.55078125	-75.36621094	+3712
+1458241230.19219990	+16.14550781	-2.43896484	-0.33398438	+15.75439453	-54.77783203	-84.83642578	+5756	+16.17187500	+1.04150391	-1.56005859	+65.25878906	-51.24023438	-61.69921875	+4064	+15.07763672	-3.93310547	-3.72656250	+46.99951172	-39.81445313	-75.43212891	+3728
+1458241230.19630000	+16.15869141	-2.42578125	-0.32958984	+15.40283203	-54.97558594	-84.66064453	+5768	+16.19384766	+1.06347656	-1.56005859	+65.30273438	-51.28417969	-61.94091797	+4080	+15.10839844	-3.88916016	-3.72216797	+47.04345703	-40.05615234	-75.49804688	+3744
+1458241230.20470000	+16.18505859	-2.39501953	-0.35156250	+14.58984375	-55.15136719	-84.17724609	+5788	+16.22021484	+1.10302734	-1.55126953	+65.43457031	-51.37207031	-62.42431641	+4112	+15.16552734	-3.80126953	-3.70458984	+47.13134766	-40.58349609	-75.62988281	+3768
+1458241230.20880010	+16.19824219	-2.39062500	-0.37353516	+14.08447266	-55.19531250	-83.86962891	+5796	+16.23339844	+1.12060547	-1.55126953	+65.41259766	-51.41601563	-62.57812500	+4128	+15.19628906	-3.75732422	-3.70019531	+47.15332031	-40.84716797	-75.65185547	+3776
+1458241230.21300010	+16.20703125	-2.38623047	-0.38671875	+13.60107422	-55.28320313	-83.58398438	+5800	+16.24218750	+1.13818359	-1.55126953	+65.41259766	-51.45996094	-62.73193359	+4144	+15.21826172	-3.71337891	-3.69580078	+47.13134766	-41.08886719	-75.65185547	+3776
+1458241230.21720000	+16.21582031	-2.37744141	-0.39550781	+13.13964844	-55.39306641	-83.29833984	+5804	+16.25537109	+1.15576172	-1.54687500	+65.41259766	-51.52587891	-62.88574219	+4164	+15.24023438	-3.66943359	-3.69140625	+47.13134766	-41.33056641	-75.65185547	+3776
+1458241230.22129990	+16.22460938	-2.36425781	-0.40429688	+12.70019531	-55.50292969	-83.01269531	+5808	+16.26855469	+1.17333984	-1.54687500	+65.39062500	-51.59179688	-63.06152344	+4184	+15.26220703	-3.63427734	-3.69140625	+47.10937500	-41.55029297	-75.67382813	+3776
+1458241230.22970010	+16.24658203	-2.33789063	-0.40429688	+11.90917969	-55.78857422	-82.50732422	+5808	+16.29931641	+1.20410156	-1.52050781	+65.52246094	-51.76757813	-63.54492188	+4228	+15.30615234	-3.56396484	-3.68261719	+47.08740234	-41.96777344	-75.73974609	+3768
+1458241230.23379990	+16.25537109	-2.32031250	-0.40869141	+11.55761719	-55.89843750	-82.26562500	+5812	+16.31250000	+1.22607422	-1.50732422	+65.61035156	-51.85546875	-63.76464844	+4248	+15.32812500	-3.54199219	-3.67822266	+47.04345703	-42.12158203	-75.80566406	+3760
+1458241230.23799990	+16.26416016	-2.30273438	-0.39990234	+11.20605469	-56.07421875	-82.02392578	+5812	+16.32568359	+1.24804688	-1.48535156	+65.76416016	-51.96533203	-64.09423828	+4272	+15.34130859	-3.51562500	-3.68261719	+47.02148438	-42.23144531	-75.82763672	+3756
+1458241230.24219990	+16.27294922	-2.28515625	-0.38671875	+10.89843750	-56.29394531	-81.82617188	+5820	+16.33886719	+1.27001953	-1.45898438	+65.93994141	-52.07519531	-64.40185547	+4296	+15.35449219	-3.48925781	-3.68261719	+46.99951172	-42.34130859	-75.89355469	+3752
+1458241230.25050000	+16.28613281	-2.25000000	-0.34277344	+10.26123047	-56.84326172	-81.40869141	+5832	+16.36083984	+1.32275391	-1.40185547	+66.31347656	-52.33886719	-65.06103516	+4348	+15.37646484	-3.44531250	-3.68701172	+46.91162109	-42.49511719	-76.04736328	+3752
+1458241230.25460000	+16.29052734	-2.22802734	-0.30761719	+10.01953125	-57.19482422	-81.21093750	+5848	+16.37841797	+1.34912109	-1.37109375	+66.55517578	-52.49267578	-65.41259766	+4376	+15.38525391	-3.42333984	-3.68701172	+46.91162109	-42.58300781	-76.17919922	+3756
+1458241230.25880000	+16.29931641	-2.19726563	-0.26806641	+9.82177734	-57.52441406	-81.05712891	+5860	+16.39160156	+1.37548828	-1.34033203	+66.79687500	-52.62451172	-65.80810547	+4400	+15.39404297	-3.40576172	-3.68701172	+46.88964844	-42.62695313	-76.28906250	+3764
+1458241230.26710010	+16.32128906	-2.14013672	-0.19335938	+9.38232422	-58.18359375	-80.70556641	+5896	+16.42675781	+1.42822266	-1.25244141	+67.41210938	-52.95410156	-66.73095703	+4456	+15.41601563	-3.37500000	-3.68701172	+46.86767578	-42.73681641	-76.57470703	+3784
+1458241230.27130010	+16.33007813	-2.12255859	-0.15820313	+9.09667969	-58.51318359	-80.48583984	+5912	+16.43994141	+1.45898438	-1.21289063	+67.69775391	-53.12988281	-67.14843750	+4480	+15.42480469	-3.35742188	-3.68701172	+46.86767578	-42.80273438	-76.68457031	+3800
+1458241230.27550010	+16.33886719	-2.10498047	-0.12304688	+8.81103516	-58.84277344	-80.28808594	+5932	+16.44873047	+1.48535156	-1.17773438	+67.93945313	-53.26171875	-67.50000000	+4504	+15.43359375	-3.33544922	-3.68261719	+46.86767578	-42.84667969	-76.79443359	+3816
+1458241230.27959990	+16.34326172	-2.08300781	-0.08789063	+8.52539063	-59.15039063	-80.06835938	+5952	+16.46191406	+1.51171875	-1.14697266	+68.18115234	-53.39355469	-67.87353516	+4528	+15.44238281	-3.31347656	-3.68261719	+46.86767578	-42.91259766	-76.86035156	+3836
+1458241230.28800010	+16.35644531	-2.04785156	-0.02636719	+7.77832031	-59.69970703	-79.49707031	+5988	+16.48828125	+1.55126953	-1.08105469	+68.55468750	-53.67919922	-68.55468750	+4576	+15.45996094	-3.26953125	-3.67382813	+46.84570313	-43.15429688	-77.03613281	+3880
+1458241230.29210000	+16.36083984	-2.03466797	-0.00878906	+7.36083984	-59.89746094	-79.16748047	+6004	+16.49707031	+1.57763672	-1.05468750	+68.68652344	-53.81103516	-68.81835938	+4600	+15.47314453	-3.24316406	-3.66943359	+46.86767578	-43.30810547	-77.08007813	+3904
+1458241230.29629990	+16.36962891	-2.03027344	+0.00439453	+6.94335938	-60.07324219	-78.85986328	+6016	+16.51025391	+1.58642578	-1.02832031	+68.77441406	-53.96484375	-69.08203125	+4620	+15.48632813	-3.21679688	-3.66503906	+46.84570313	-43.46191406	-77.12402344	+3924
+1458241230.30049990	+16.37841797	-2.02587891	+0.00878906	+6.45996094	-60.16113281	-78.53027344	+6028	+16.52343750	+1.59521484	-1.01074219	+68.77441406	-54.07470703	-69.25781250	+4640	+15.50390625	-3.19482422	-3.65625000	+46.82373047	-43.63769531	-77.18994141	+3944
+1458241230.30880000	+16.38720703	-2.02148438	-0.00439453	+5.38330078	-60.18310547	-77.71728516	+6052	+16.54101563	+1.60839844	-0.98437500	+68.68652344	-54.29443359	-69.52148438	+4680	+15.53466797	-3.13330078	-3.65185547	+46.71386719	-44.01123047	-77.01416016	+3980
+1458241230.31710000	+16.39599609	-2.03466797	-0.03955078	+4.15283203	-60.07324219	-76.83837891	+6068	+16.55419922	+1.60839844	-0.97998047	+68.35693359	-54.51416016	-69.49951172	+4716	+15.56542969	-3.07617188	-3.63867188	+46.58203125	-44.45068359	-76.83837891	+4000
+1458241230.32130000	+16.40039063	-2.04345703	-0.06152344	+3.53759766	-59.98535156	-76.42089844	+6076	+16.56298828	+1.60400391	-0.97998047	+68.13720703	-54.64599609	-69.47753906	+4736	+15.57861328	-3.04980469	-3.63427734	+46.49414063	-44.64843750	-76.77246094	+4008
+1458241230.32550000	+16.40478516	-2.05224609	-0.08349609	+2.96630859	-59.91943359	-76.02539063	+6084	+16.57617188	+1.59521484	-0.97998047	+67.89550781	-54.79980469	-69.45556641	+4756	+15.59619141	-3.02343750	-3.62109375	+46.42822266	-44.89013672	-76.70654297	+4012
+1458241230.32960010	+16.41357422	-2.05664063	-0.10546875	+2.41699219	-59.85351563	-75.60791016	+6088	+16.58496094	+1.59082031	-0.97558594	+67.67578125	-54.95361328	-69.41162109	+4776	+15.61376953	-2.99707031	-3.61669922	+46.34033203	-45.08789063	-76.61865234	+4012
+1458241230.33380010	+16.42236328	-2.06982422	-0.12304688	+1.84570313	-59.74365234	-75.25634766	+6092	+16.59814453	+1.58203125	-0.97558594	+67.43408203	-55.10742188	-69.36767578	+4796	+15.63134766	-2.97509766	-3.60791016	+46.23046875	-45.28564453	-76.53076172	+4012
+1458241230.34209990	+16.42675781	-2.08740234	-0.16259766	+0.79101563	-59.58984375	-74.50927734	+6096	+16.61572266	+1.56884766	-0.96679688	+66.95068359	-55.45898438	-69.27978516	+4836	+15.65332031	-2.93115234	-3.60351563	+45.98876953	-45.61523438	-76.31103516	+4004
+1458241230.34629990	+16.43554688	-2.09179688	-0.18017578	+0.26367188	-59.50195313	-74.11376953	+6096	+16.62451172	+1.56445313	-0.96240234	+66.70898438	-55.63476563	-69.19189453	+4860	+15.66650391	-2.90917969	-3.60351563	+45.83496094	-45.74707031	-76.20117188	+3996
+1458241230.35460000	+16.44433594	-2.09619141	-0.17138672	-0.68115234	-59.67773438	-73.43261719	+6092	+16.64648438	+1.55126953	-0.92724609	+66.35742188	-56.16210938	-69.27978516	+4904	+15.68408203	-2.86962891	-3.59033203	+45.61523438	-46.01074219	-76.11328125	+3984
+1458241230.35879990	+16.45312500	-2.09179688	-0.15820313	-1.03271484	-59.80957031	-73.16894531	+6092	+16.65966797	+1.55126953	-0.90087891	+66.26953125	-56.44775391	-69.34570313	+4924	+15.69726563	-2.86523438	-3.58154297	+45.50537109	-46.12060547	-76.17919922	+3976
+1458241230.36290000	+16.45751953	-2.08740234	-0.13623047	-1.40625000	-59.98535156	-72.90527344	+6096	+16.67285156	+1.55566406	-0.87011719	+66.24755859	-56.77734375	-69.47753906	+4948	+15.70605469	-2.85644531	-3.57714844	+45.41748047	-46.18652344	-76.22314453	+3972
+1458241230.36710000	+16.46630859	-2.07421875	-0.10986328	-1.71386719	-60.18310547	-72.64160156	+6104	+16.68603516	+1.56445313	-0.83935547	+66.24755859	-57.08496094	-69.65332031	+4968	+15.71484375	-2.85205078	-3.57275391	+45.30761719	-46.25244141	-76.28906250	+3968
+1458241230.37130000	+16.47509766	-2.06103516	-0.08349609	-2.02148438	-60.38085938	-72.33398438	+6112	+16.70361328	+1.56884766	-0.80419922	+66.26953125	-57.41455078	-69.82910156	+4992	+15.72363281	-2.84326172	-3.56835938	+45.19775391	-46.27441406	-76.35498047	+3964
+1458241230.37540010	+16.47949219	-2.04345703	-0.05712891	-2.32910156	-60.57861328	-72.04833984	+6124	+16.71679688	+1.57763672	-0.76025391	+66.31347656	-57.78808594	-70.02685547	+5012	+15.72802734	-2.83886719	-3.56835938	+45.08789063	-46.29638672	-76.39892578	+3964
+1458241230.37960000	+16.48388672	-2.03027344	-0.02197266	-2.63671875	-60.86425781	-71.78466797	+6136	+16.72998047	+1.58642578	-0.71630859	+66.40136719	-58.16162109	-70.29052734	+5036	+15.73242188	-2.83447266	-3.56396484	+45.00000000	-46.29638672	-76.48681641	+3968
+1458241230.38790010	+16.49707031	-1.99511719	+0.05273438	-3.25195313	-61.43554688	-71.23535156	+6168	+16.75195313	+1.59960938	-0.62402344	+66.51123047	-59.01855469	-70.70800781	+5084	+15.73681641	-2.82568359	-3.55517578	+44.82421875	-46.34033203	-76.70654297	+3984
+1458241230.39210010	+16.50146484	-1.97753906	+0.09667969	-3.55957031	-61.76513672	-70.94970703	+6188	+16.76513672	+1.60839844	-0.58007813	+66.66503906	-59.47998047	-70.99365234	+5108	+15.74560547	-2.82128906	-3.54638672	+44.75830078	-46.36230469	-76.81640625	+3992
+1458241230.39630010	+16.50585938	-1.95996094	+0.13623047	-3.84521484	-62.07275391	-70.68603516	+6208	+16.78271484	+1.61718750	-0.52734375	+66.81884766	-59.96337891	-71.27929688	+5132	+15.75000000	-2.82128906	-3.53759766	+44.69238281	-46.40625000	-76.94824219	+4008
+1458241230.40039990	+16.51464844	-1.94677734	+0.16259766	-4.15283203	-62.24853516	-70.44433594	+6224	+16.79589844	+1.62158203	-0.49218750	+66.81884766	-60.44677734	-71.38916016	+5152	+15.75878906	-2.81689453	-3.52880859	+44.62646484	-46.45019531	-77.08007813	+4020
+1458241230.40459990	+16.51904297	-1.93359375	+0.17578125	-4.46044922	-62.40234375	-70.18066406	+6244	+16.80908203	+1.63037109	-0.45263672	+66.88476563	-60.97412109	-71.58691406	+5172	+15.76318359	-2.81250000	-3.52880859	+44.53857422	-46.47216797	-77.12402344	+4040
+1458241230.40870000	+16.51904297	-1.92919922	+0.19335938	-4.85595703	-62.55615234	-69.87304688	+6260	+16.82226563	+1.62158203	-0.41308594	+66.86279297	-61.52343750	-71.74072266	+5192	+15.76757813	-2.79931641	-3.52880859	+44.42871094	-46.49414063	-77.12402344	+4056
+1458241230.41710000	+16.51904297	-1.92480469	+0.20654297	-5.58105469	-62.79785156	-69.36767578	+6284	+16.83984375	+1.60400391	-0.36914063	+66.44531250	-62.77587891	-71.60888672	+5228	+15.78076172	-2.77734375	-3.52441406	+44.20898438	-46.66992188	-77.03613281	+4092
+1458241230.42120000	+16.51464844	-1.93798828	+0.21533203	-5.99853516	-62.95166016	-69.14794922	+6300	+16.85302734	+1.58642578	-0.33837891	+66.35742188	-63.50097656	-71.67480469	+5252	+15.78515625	-2.76416016	-3.52441406	+44.07714844	-46.77978516	-76.97021484	+4108
+1458241230.42540000	+16.51464844	-1.95556641	+0.20214844	-6.39404297	-62.95166016	-68.97216797	+6316	+16.86181641	+1.56884766	-0.32958984	+65.91796875	-64.20410156	-71.36718750	+5268	+15.79833984	-2.75097656	-3.51562500	+43.96728516	-46.93359375	-76.92626953	+4124
+1458241230.42960000	+16.51904297	-1.96875000	+0.18896484	-6.74560547	-62.99560547	-68.79638672	+6328	+16.87500000	+1.55126953	-0.31640625	+65.65429688	-65.08300781	-71.23535156	+5288	+15.81152344	-2.73339844	-3.51123047	+43.83544922	-47.08740234	-76.81640625	+4140
+1458241230.43370010	+16.51464844	-1.99072266	+0.17578125	-7.09716797	-63.03955078	-68.66455078	+6340	+16.88378906	+1.52490234	-0.30322266	+65.39062500	-65.93994141	-71.10351563	+5308	+15.82470703	-2.72021484	-3.50683594	+43.68164063	-47.26318359	-76.68457031	+4152
+1458241230.43790010	+16.51464844	-2.01708984	+0.14501953	-7.38281250	-62.92968750	-68.62060547	+6356	+16.88818359	+1.49414063	-0.30761719	+64.68750000	-66.75292969	-70.55419922	+5324	+15.83789063	-2.70263672	-3.50683594	+43.52783203	-47.41699219	-76.55273438	+4164
+1458241230.44210000	+16.51464844	-2.03466797	+0.12304688	-7.60253906	-63.01757813	-68.62060547	+6364	+16.89257813	+1.46337891	-0.30322266	+64.31396484	-67.82958984	-70.31250000	+5340	+15.84667969	-2.68505859	-3.50683594	+43.39599609	-47.57080078	-76.37695313	+4172
+1458241230.45040010	+16.50585938	-2.09179688	+0.07910156	-7.97607422	-63.14941406	-68.75244141	+6380	+16.89257813	+1.38427734	-0.29882813	+63.19335938	-69.82910156	-69.52148438	+5372	+15.86865234	-2.65429688	-3.50244141	+43.02246094	-47.92236328	-76.00341797	+4180
+1458241230.45460010	+16.50585938	-2.11376953	+0.07031250	-7.99804688	-63.36914063	-68.88427734	+6380	+16.89257813	+1.34912109	-0.28564453	+62.92968750	-70.92773438	-69.38964844	+5392	+15.87744141	-2.63671875	-3.50244141	+42.86865234	-48.12011719	-75.87158203	+4180
+1458241230.45869990	+16.50585938	-2.13134766	+0.06591797	-7.95410156	-63.63281250	-69.12597656	+6380	+16.89257813	+1.32714844	-0.27246094	+62.79785156	-72.00439453	-69.36767578	+5404	+15.89062500	-2.62792969	-3.49804688	+42.69287109	-48.29589844	-75.73974609	+4180
+1458241230.46289990	+16.51025391	-2.15332031	+0.04833984	-7.82226563	-63.78662109	-69.43359375	+6380	+16.89257813	+1.30078125	-0.25927734	+62.57812500	-73.05908203	-69.25781250	+5416	+15.90380859	-2.61474609	-3.48925781	+42.58300781	-48.47167969	-75.65185547	+4176
+1458241230.46709990	+16.51025391	-2.16650391	+0.04833984	-7.60253906	-64.11621094	-69.78515625	+6376	+16.89257813	+1.27001953	-0.24169922	+62.60009766	-74.17968750	-69.41162109	+5432	+15.91259766	-2.60595703	-3.48046875	+42.47314453	-48.64746094	-75.60791016	+4172
+1458241230.47120000	+16.51904297	-2.17089844	+0.04833984	-7.22900391	-64.46777344	-70.22460938	+6372	+16.88378906	+1.25683594	-0.21533203	+62.75390625	-75.27832031	-69.65332031	+5440	+15.92578125	-2.60156250	-3.47167969	+42.34130859	-48.80126953	-75.58593750	+4168
+1458241230.47540000	+16.51464844	-2.17089844	+0.05273438	-6.72363281	-64.81933594	-70.81787109	+6364	+16.87939453	+1.23486328	-0.19775391	+62.92968750	-76.35498047	-69.93896484	+5452	+15.93457031	-2.59277344	-3.47167969	+42.20947266	-48.88916016	-75.54199219	+4164
+1458241230.47960000	+16.51904297	-2.16650391	+0.07470703	-6.04248047	-65.43457031	-71.49902344	+6364	+16.87500000	+1.21289063	-0.17138672	+63.41308594	-77.45361328	-70.53222656	+5460	+15.93896484	-2.59277344	-3.47167969	+42.09960938	-48.95507813	-75.54199219	+4156
+1458241230.48370000	+16.51904297	-2.14892578	+0.10546875	-5.27343750	-66.00585938	-72.24609375	+6364	+16.86621094	+1.20849609	-0.14501953	+64.20410156	-78.53027344	-71.38916016	+5468	+15.94335938	-2.59277344	-3.46728516	+42.01171875	-49.02099609	-75.58593750	+4152
+1458241230.49200010	+16.52343750	-2.11816406	+0.17138672	-3.51562500	-67.25830078	-73.95996094	+6368	+16.86621094	+1.18652344	-0.07031250	+67.34619141	-80.63964844	-74.72900391	+5488	+15.95654297	-2.59277344	-3.45849609	+41.92382813	-49.10888672	-75.82763672	+4144
+1458241230.49620010	+16.52343750	-2.09179688	+0.21533203	-2.37304688	-67.91748047	-75.03662109	+6376	+16.86621094	+1.19531250	-0.02636719	+69.82910156	-81.65039063	-77.23388672	+5496	+15.96093750	-2.59716797	-3.44970703	+41.90185547	-49.15283203	-76.02539063	+4148
+1458241230.50040010	+16.52343750	-2.06103516	+0.25488281	-1.07666016	-68.55468750	-76.24511719	+6388	+16.87060547	+1.20410156	+0.00878906	+72.79541016	-82.57324219	-80.22216797	+5504	+15.96533203	-2.60156250	-3.44531250	+41.90185547	-49.15283203	-76.22314453	+4148
+1458241230.50449990	+16.52343750	-2.03466797	+0.29443359	+0.24169922	-69.16992188	-77.51953125	+6396	+16.87060547	+1.20849609	+0.03955078	+76.24511719	-83.45214844	-83.73779297	+5508	+15.96972656	-2.60595703	-3.44531250	+41.87988281	-49.13085938	-76.42089844	+4152
+1458241230.50869990	+16.52343750	-2.00830078	+0.33398438	+1.64794922	-69.78515625	-78.88183594	+6408	+16.87060547	+1.20410156	+0.07031250	+80.63964844	-84.30908203	-88.22021484	+5512	+15.97412109	-2.61035156	-3.44091797	+41.87988281	-49.08691406	-76.61865234	+4160
+1458241230.51290010	+16.51904297	-1.97753906	+0.36914063	+3.16406250	-70.35644531	-80.33203125	+6420	+16.87060547	+1.19970703	+0.10107422	+86.57226563	-85.10009766	-94.26269531	+5516	+15.97412109	-2.61474609	-3.44531250	+41.83593750	-49.06494141	-76.79443359	+4168
+1458241230.51700000	+16.51025391	-1.95556641	+0.40429688	+4.72412109	-70.94970703	-81.89208984	+6432	+16.87500000	+1.19091797	+0.12744141	+94.43847656	-85.80322266	-102.26074219	+5524	+15.97412109	-2.61914063	-3.44531250	+41.83593750	-49.02099609	-76.99218750	+4176
+1458241230.52119990	+16.50585938	-1.93359375	+0.44384766	+6.35009766	-71.54296875	-83.56201172	+6444	+16.87500000	+1.19531250	+0.15380859	+105.22705078	-86.39648438	-113.15917969	+5528	+15.96972656	-2.61914063	-3.44091797	+41.83593750	-48.99902344	-77.21191406	+4188
+1458241230.52539990	+16.51025391	-1.91601563	+0.47021484	+8.04199219	-72.02636719	-85.27587891	+6456	+16.88378906	+1.19531250	+0.18017578	+118.45458984	-86.77001953	-126.51855469	+5528	+15.97412109	-2.62353516	-3.44091797	+41.83593750	-49.02099609	-77.43164063	+4204
+1458241230.52950000	+16.50585938	-1.90283203	+0.48779297	+9.64599609	-72.39990234	-86.94580078	+6460	+16.88378906	+1.19091797	+0.19335938	+133.35205078	-86.98974609	-141.56982422	+5528	+15.97851563	-2.62353516	-3.43652344	+41.81396484	-49.02099609	-77.62939453	+4216
+1458241230.53790000	+16.49707031	-1.90283203	+0.50097656	+12.85400391	-72.99316406	-90.46142578	+6472	+16.88378906	+1.16894531	+0.21533203	+162.59765625	-86.77001953	-171.21093750	+5532	+15.98291016	-2.62353516	-3.43652344	+41.68212891	-49.06494141	-77.89306641	+4244
+1458241230.54200010	+16.49267578	-1.90283203	+0.48779297	+14.43603516	-73.14697266	-92.17529297	+6476	+16.87939453	+1.15576172	+0.21533203	+173.86962891	-86.50634766	+177.27539063	+5532	+15.98730469	-2.61914063	-3.44091797	+41.59423828	-49.10888672	-77.91503906	+4260
+1458241230.54620000	+16.48388672	-1.91601563	+0.47460938	+15.90820313	-73.30078125	-93.84521484	+6480	+16.87939453	+1.13818359	+0.21093750	-177.12158203	-86.11083984	+168.02490234	+5536	+15.98730469	-2.61035156	-3.44091797	+41.48437500	-49.15283203	-77.91503906	+4272
+1458241230.55040000	+16.48388672	-1.92919922	+0.46142578	+17.38037109	-73.43261719	-95.51513672	+6484	+16.87939453	+1.11621094	+0.20654297	-170.35400391	-85.62744141	+161.01562500	+5536	+15.99169922	-2.60156250	-3.44091797	+41.37451172	-49.26269531	-77.91503906	+4284
+1458241230.55450010	+16.48388672	-1.94238281	+0.43945313	+18.78662109	-73.49853516	-97.14111328	+6488	+16.87500000	+1.09423828	+0.20214844	-164.99267578	-85.16601563	+155.32470703	+5540	+15.99609375	-2.58837891	-3.44091797	+41.28662109	-49.37255859	-77.89306641	+4292
+1458241230.56279990	+16.47949219	-1.98632813	+0.39550781	+21.66503906	-73.58642578	-100.48095703	+6492	+16.86621094	+1.05908203	+0.18896484	-158.26904297	-84.11132813	+148.02978516	+5548	+16.00488281	-2.57519531	-3.43652344	+41.06689453	-49.63623047	-77.87109375	+4300
+1458241230.56699990	+16.47509766	-1.99951172	+0.36035156	+22.98339844	-73.49853516	-101.99707031	+6492	+16.86181641	+1.04150391	+0.17578125	-155.58837891	-83.71582031	+145.08544922	+5552	+16.00927734	-2.56640625	-3.43652344	+40.91308594	-49.76806641	-77.80517578	+4300
+1458241230.57530000	+16.46630859	-2.03027344	+0.30322266	+25.75195313	-73.38867188	-105.16113281	+6492	+16.85302734	+1.00634766	+0.14941406	-152.07275391	-82.79296875	+140.97656250	+5560	+16.01806641	-2.54003906	-3.44091797	+40.64941406	-49.98779297	-77.62939453	+4300
+1458241230.57950000	+16.46191406	-2.04345703	+0.28564453	+27.26806641	-73.38867188	-106.83105469	+6484	+16.84863281	+0.98876953	+0.14062500	-150.66650391	-82.37548828	+139.28466797	+5568	+16.02246094	-2.52685547	-3.43652344	+40.53955078	-50.09765625	-77.58544922	+4292
+1458241230.58369990	+16.45751953	-2.04785156	+0.26806641	+28.82812500	-73.36669922	-108.50097656	+6480	+16.84423828	+0.97998047	+0.12744141	-149.45800781	-81.95800781	+137.83447266	+5576	+16.02246094	-2.51367188	-3.43652344	+40.45166016	-50.22949219	-77.56347656	+4288
+1458241230.58780000	+16.45751953	-2.05224609	+0.26806641	+30.52001953	-73.43261719	-110.32470703	+6468	+16.84423828	+0.97119141	+0.13623047	-149.04052734	-81.45263672	+137.17529297	+5580	+16.02685547	-2.50048828	-3.43652344	+40.36376953	-50.33935547	-77.56347656	+4280
+1458241230.59200000	+16.45751953	-2.05664063	+0.26367188	+32.08007813	-73.43261719	-112.03857422	+6460	+16.84423828	+0.96679688	+0.13183594	-148.18359375	-81.10107422	+136.12060547	+5588	+16.02246094	-2.49169922	-3.43212891	+40.27587891	-50.44921875	-77.56347656	+4272
+1458241230.59620000	+16.45751953	-2.04345703	+0.25927734	+33.75000000	-73.43261719	-113.73046875	+6452	+16.84423828	+0.96240234	+0.12304688	-147.48046875	-80.74951172	+135.21972656	+5592	+16.02685547	-2.48730469	-3.43212891	+40.18798828	-50.51513672	-77.62939453	+4260
+1458241230.60030010	+16.44873047	-2.03027344	+0.27685547	+35.70556641	-73.52050781	-115.72998047	+6448	+16.84423828	+0.96240234	+0.13623047	-147.37060547	-80.28808594	+134.93408203	+5596	+16.02685547	-2.47851563	-3.43212891	+40.12207031	-50.55908203	-77.69531250	+4252
+1458241230.60450010	+16.44433594	-2.01708984	+0.29443359	+37.48535156	-73.56445313	-117.55371094	+6444	+16.84423828	+0.96679688	+0.14501953	-146.95312500	-79.91455078	+134.38476563	+5600	+16.03125000	-2.47851563	-3.43212891	+40.07812500	-50.58105469	-77.82714844	+4244
+1458241230.61279990	+16.44433594	-1.97314453	+0.33837891	+41.17675781	-73.74023438	-121.26708984	+6440	+16.84863281	+0.97558594	+0.16259766	-146.42578125	-79.12353516	+133.61572266	+5612	+16.03125000	-2.46972656	-3.43652344	+40.03417969	-50.58105469	-78.11279297	+4232
+1458241230.61700010	+16.44433594	-1.95117188	+0.36474609	+42.95654297	-73.85009766	-123.04687500	+6444	+16.85302734	+0.98876953	+0.17138672	-146.05224609	-78.79394531	+133.19824219	+5620	+16.02685547	-2.46972656	-3.43652344	+40.03417969	-50.55908203	-78.31054688	+4228
+1458241230.62120010	+16.44433594	-1.92919922	+0.39111328	+44.71435547	-73.95996094	-124.82666016	+6448	+16.85302734	+0.98876953	+0.18017578	-145.78857422	-78.48632813	+132.84667969	+5624	+16.02246094	-2.46972656	-3.43652344	+40.03417969	-50.55908203	-78.50830078	+4224
+1458241230.62529990	+16.44433594	-1.90283203	+0.42626953	+46.53808594	-74.11376953	-126.62841797	+6448	+16.85742188	+0.99316406	+0.19775391	-145.78857422	-78.11279297	+132.75878906	+5632	+16.02246094	-2.47412109	-3.43652344	+40.01220703	-50.53710938	-78.75000000	+4224
+1458241230.62949990	+16.44433594	-1.88085938	+0.45263672	+47.94433594	-74.17968750	-128.10058594	+6452	+16.86621094	+1.00195313	+0.21093750	-145.56884766	-77.80517578	+132.53906250	+5636	+16.02246094	-2.47851563	-3.43652344	+40.01220703	-50.53710938	-78.99169922	+4228
+1458241230.63369990	+16.44433594	-1.86328125	+0.47460938	+49.30664063	-74.24560547	-129.52880859	+6452	+16.87060547	+1.00634766	+0.22412109	-145.43701172	-77.49755859	+132.34130859	+5640	+16.01806641	-2.48291016	-3.43652344	+40.01220703	-50.53710938	-79.23339844	+4232
+1458241230.63780000	+16.43994141	-1.84570313	+0.49218750	+50.60302734	-74.35546875	-130.86914063	+6452	+16.87060547	+1.01074219	+0.23291016	-145.23925781	-77.23388672	+132.12158203	+5644	+16.01806641	-2.48730469	-3.43652344	+39.99023438	-50.51513672	-79.43115234	+4240
+1458241230.64200000	+16.43994141	-1.82812500	+0.50537109	+51.59179688	-74.39941406	-131.92382813	+6452	+16.87060547	+1.01513672	+0.23730469	-145.06347656	-77.01416016	+131.94580078	+5648	+16.01806641	-2.49169922	-3.44531250	+39.94628906	-50.49316406	-79.56298828	+4252
+1458241230.64610000	+16.43554688	-1.82812500	+0.51855469	+52.44873047	-74.48730469	-132.91259766	+6452	+16.87060547	+1.01074219	+0.24169922	-144.97558594	-76.75048828	+131.81396484	+5648	+16.01367188	-2.49169922	-3.44970703	+39.88037109	-50.47119141	-79.67285156	+4264
+1458241230.65450000	+16.43115234	-1.82812500	+0.51416016	+53.41552734	-74.61914063	-134.18701172	+6440	+16.87060547	+1.00195313	+0.24609375	-144.71191406	-76.33300781	+131.48437500	+5652	+16.00927734	-2.48291016	-3.46728516	+39.68261719	-50.55908203	-79.76074219	+4284
+1458241230.65860010	+16.42675781	-1.83691406	+0.50537109	+53.74511719	-74.68505859	-134.71435547	+6436	+16.87060547	+0.99755859	+0.24169922	-144.64599609	-76.11328125	+131.37451172	+5656	+16.00488281	-2.47851563	-3.47167969	+39.57275391	-50.62500000	-79.73876953	+4296
+1458241230.66280010	+16.42675781	-1.84570313	+0.48779297	+53.81103516	-74.70703125	-134.95605469	+6432	+16.86621094	+0.98876953	+0.23730469	-144.49218750	-75.93750000	+131.19873047	+5656	+16.00488281	-2.47412109	-3.48046875	+39.44091797	-50.71289063	-79.71679688	+4304
+1458241230.66700010	+16.42236328	-1.85009766	+0.47021484	+53.67919922	-74.70703125	-134.95605469	+6428	+16.86181641	+0.98437500	+0.22851563	-144.38232422	-75.76171875	+131.06689453	+5660	+16.00927734	-2.46533203	-3.49365234	+39.28710938	-50.80078125	-79.60693359	+4312
+1458241230.67109990	+16.42236328	-1.86767578	+0.44824219	+53.43750000	-74.68505859	-134.91210938	+6428	+16.85742188	+0.97558594	+0.22412109	-144.29443359	-75.58593750	+130.97900391	+5660	+16.00927734	-2.45214844	-3.50683594	+39.11132813	-50.91064453	-79.45312500	+4320
+1458241230.67529990	+16.41796875	-1.88525391	+0.41308594	+52.99804688	-74.66308594	-134.69238281	+6424	+16.84863281	+0.96240234	+0.21093750	-144.18457031	-75.43212891	+130.82519531	+5664	+16.00927734	-2.43896484	-3.52441406	+38.89160156	-50.97656250	-79.23339844	+4324
+1458241230.67950010	+16.41357422	-1.90722656	+0.37792969	+52.53662109	-74.64111328	-134.45068359	+6424	+16.84423828	+0.95361328	+0.19335938	-144.09667969	-75.27832031	+130.69335938	+5664	+16.00927734	-2.42578125	-3.54638672	+38.67187500	-51.04248047	-79.01367188	+4328
+1458241230.68359990	+16.40917969	-1.92480469	+0.33837891	+52.03125000	-74.59716797	-134.18701172	+6424	+16.83544922	+0.94042969	+0.17578125	-144.00878906	-75.14648438	+130.56152344	+5668	+16.00927734	-2.40820313	-3.57275391	+38.43017578	-51.13037109	-78.75000000	+4332
+1458241230.68779990	+16.40478516	-1.94238281	+0.29882813	+51.54785156	-74.57519531	-133.94531250	+6420	+16.83105469	+0.92724609	+0.15380859	-143.92089844	-75.01464844	+130.42968750	+5672	+16.00927734	-2.39062500	-3.59472656	+38.18847656	-51.24023438	-78.50830078	+4332
+1458241230.69199990	+16.40478516	-1.96435547	+0.25488281	+51.04248047	-74.55322266	-133.68164063	+6416	+16.82226563	+0.91406250	+0.13623047	-143.83300781	-74.88281250	+130.29785156	+5672	+16.00488281	-2.37304688	-3.61230469	+37.96875000	-51.37207031	-78.28857422	+4328
+1458241230.70030000	+16.40478516	-1.99072266	+0.17138672	+50.16357422	-74.46533203	-133.22021484	+6404	+16.81347656	+0.90527344	+0.09228516	-143.63525391	-74.61914063	+130.07812500	+5680	+16.00927734	-2.34228516	-3.65625000	+37.57324219	-51.56982422	-77.89306641	+4312
+1458241230.70450000	+16.40478516	-1.99951172	+0.12304688	+49.70214844	-74.39941406	-132.95654297	+6400	+16.80908203	+0.90087891	+0.07031250	-143.52539063	-74.50927734	+129.96826172	+5684	+16.00927734	-2.32910156	-3.68261719	+37.33154297	-51.61376953	-77.69531250	+4304
+1458241230.70860000	+16.40478516	-2.00390625	+0.07910156	+49.26269531	-74.33349609	-132.69287109	+6392	+16.80468750	+0.89648438	+0.04394531	-143.39355469	-74.42138672	+129.81445313	+5692	+16.01367188	-2.31591797	-3.70898438	+37.11181641	-51.65771484	-77.51953125	+4296
+1458241230.71280000	+16.40478516	-2.00390625	+0.04394531	+49.06494141	-74.28955078	-132.64892578	+6380	+16.80468750	+0.89648438	+0.02197266	-143.32763672	-74.31152344	+129.72656250	+5696	+16.01367188	-2.30273438	-3.73974609	+36.93603516	-51.63574219	-77.34375000	+4288
+1458241230.71690010	+16.40917969	-1.99951172	+0.01757813	+49.06494141	-74.28955078	-132.78076172	+6372	+16.80468750	+0.89208984	-0.01318359	-143.15185547	-74.11376953	+129.46289063	+5704	+16.00927734	-2.29394531	-3.76611328	+36.78222656	-51.63574219	-77.29980469	+4276
+1458241230.72110010	+16.40917969	-1.98193359	-0.00439453	+49.21875000	-74.28955078	-133.00048828	+6364	+16.80468750	+0.90966797	-0.04394531	-142.91015625	-74.02587891	+129.28710938	+5712	+16.00927734	-2.28515625	-3.78808594	+36.69433594	-51.63574219	-77.29980469	+4264
+1458241230.72530010	+16.41796875	-1.95996094	-0.01757813	+49.59228516	-74.31152344	-133.43994141	+6352	+16.81347656	+0.92724609	-0.05712891	-142.82226563	-73.89404297	+129.24316406	+5716	+16.00927734	-2.27636719	-3.81005859	+36.65039063	-51.59179688	-77.38769531	+4252
+1458241230.72939990	+16.42675781	-1.93359375	-0.02636719	+49.98779297	-74.33349609	-133.83544922	+6344	+16.81787109	+0.94482422	-0.07470703	-142.62451172	-73.82812500	+129.06738281	+5720	+16.00927734	-2.27197266	-3.83642578	+36.62841797	-51.54785156	-77.49755859	+4240
+1458241230.73359990	+16.43554688	-1.90283203	-0.03515625	+50.38330078	-74.35546875	-134.23095703	+6336	+16.82666016	+0.96679688	-0.09667969	-142.40478516	-73.76220703	+128.89160156	+5720	+16.01367188	-2.27197266	-3.85839844	+36.60644531	-51.45996094	-77.62939453	+4232
+1458241230.73779990	+16.44433594	-1.87207031	-0.04394531	+50.86669922	-74.35546875	-134.73632813	+6332	+16.83544922	+0.98876953	-0.10986328	-142.31689453	-73.65234375	+128.86962891	+5720	+16.01367188	-2.26757813	-3.88476563	+36.62841797	-51.35009766	-77.76123047	+4224
+1458241230.74609990	+16.45751953	-1.80175781	-0.05273438	+51.87744141	-74.37744141	-135.68115234	+6320	+16.85302734	+1.03710938	-0.14062500	-141.92138672	-73.54248047	+128.54003906	+5716	+16.01367188	-2.25878906	-3.93750000	+36.69433594	-51.04248047	-78.09082031	+4220
+1458241230.75029990	+16.46630859	-1.76660156	-0.05712891	+52.40478516	-74.39941406	-136.14257813	+6312	+16.86181641	+1.06347656	-0.15820313	-141.65771484	-73.49853516	+128.32031250	+5712	+16.01367188	-2.24560547	-3.96386719	+36.73828125	-50.91064453	-78.24462891	+4220
+1458241230.75440000	+16.47949219	-1.73144531	-0.06152344	+52.84423828	-74.42138672	-136.51611328	+6308	+16.87060547	+1.08984375	-0.18017578	-141.32812500	-73.47656250	+128.03466797	+5704	+16.01367188	-2.23242188	-3.99462891	+36.80419922	-50.75683594	-78.37646484	+4220
+1458241230.75860000	+16.48828125	-1.69628906	-0.06591797	+53.28369141	-74.42138672	-136.88964844	+6300	+16.87939453	+1.11621094	-0.20214844	-141.02050781	-73.45458984	+127.77099609	+5700	+16.01367188	-2.21923828	-4.02539063	+36.84814453	-50.60302734	-78.48632813	+4220
+1458241230.76280000	+16.50585938	-1.65673828	-0.08349609	+53.54736328	-74.39941406	-137.08740234	+6296	+16.88818359	+1.14697266	-0.22412109	-140.77880859	-73.43261719	+127.59521484	+5692	+16.01367188	-2.21044922	-4.05175781	+36.91406250	-50.49316406	-78.61816406	+4224
+1458241230.76690010	+16.51464844	-1.62597656	-0.10546875	+53.56933594	-74.31152344	-137.04345703	+6292	+16.89697266	+1.17333984	-0.25048828	-140.44921875	-73.45458984	+127.30957031	+5684	+16.01806641	-2.19287109	-4.08691406	+36.91406250	-50.33935547	-78.61816406	+4228
+1458241230.77110000	+16.52783203	-1.59960938	-0.13623047	+53.43750000	-74.22363281	-136.88964844	+6288	+16.90136719	+1.19970703	-0.27246094	-140.14160156	-73.47656250	+127.02392578	+5672	+16.01806641	-2.17089844	-4.12207031	+36.89208984	-50.18554688	-78.57421875	+4232
+1458241230.77530000	+16.53662109	-1.58203125	-0.17138672	+53.10791016	-74.11376953	-136.56005859	+6284	+16.91015625	+1.22167969	-0.31201172	-139.65820313	-73.56445313	+126.54052734	+5668	+16.01806641	-2.14453125	-4.15722656	+36.84814453	-50.03173828	-78.46435547	+4236
+1458241230.77940010	+16.54541016	-1.56445313	-0.21533203	+52.69042969	-73.98193359	-136.14257813	+6280	+16.91015625	+1.24365234	-0.35156250	-139.19677734	-73.67431641	+126.07910156	+5664	+16.01806641	-2.11816406	-4.20117188	+36.76025391	-49.87792969	-78.26660156	+4240
+1458241230.78780010	+16.57177734	-1.53369141	-0.31640625	+51.50390625	-73.65234375	-134.93408203	+6272	+16.91455078	+1.28320313	-0.44384766	-138.18603516	-73.91601563	+125.02441406	+5660	+16.00927734	-2.05664063	-4.28906250	+36.47460938	-49.63623047	-77.71728516	+4244
+1458241230.79189990	+16.58056641	-1.52050781	-0.38232422	+50.69091797	-73.43261719	-134.12109375	+6268	+16.91455078	+1.30078125	-0.49218750	-137.59277344	-74.06982422	+124.40917969	+5660	+16.00927734	-2.02587891	-4.33300781	+36.29882813	-49.52636719	-77.40966797	+4240
+1458241230.79609990	+16.59375000	-1.51171875	-0.45263672	+49.79003906	-73.19091797	-133.24218750	+6260	+16.91894531	+1.31835938	-0.54492188	-136.95556641	-74.24560547	+123.75000000	+5660	+16.00927734	-1.99511719	-4.37695313	+36.12304688	-49.41650391	-77.08007813	+4232
+1458241230.80440000	+16.62011719	-1.49853516	-0.59765625	+47.98828125	-72.61962891	-131.50634766	+6248	+16.91894531	+1.35791016	-0.65478516	-135.70312500	-74.61914063	+122.47558594	+5664	+16.00488281	-1.92480469	-4.47363281	+35.77148438	-49.17480469	-76.33300781	+4216
+1458241230.80859990	+16.62890625	-1.48974609	-0.67675781	+47.06542969	-72.31201172	-130.60546875	+6240	+16.91894531	+1.38427734	-0.71191406	-134.95605469	-74.83886719	+121.70654297	+5672	+16.00048828	-1.88525391	-4.52197266	+35.55175781	-49.04296875	-75.93750000	+4204
+1458241230.81690000	+16.65087891	-1.46777344	-0.83056641	+45.41748047	-71.67480469	-128.93554688	+6220	+16.92333984	+1.43261719	-0.83056641	-133.28613281	-75.30029297	+120.01464844	+5684	+15.98730469	-1.81054688	-4.62744141	+35.15625000	-48.73535156	-75.12451172	+4176
+1458241230.82110000	+16.66406250	-1.45019531	-0.90527344	+44.73632813	-71.34521484	-128.21044922	+6208	+16.92333984	+1.46337891	-0.89648438	-132.36328125	-75.54199219	+119.09179688	+5692	+15.98291016	-1.77099609	-4.68017578	+34.98046875	-48.58154297	-74.75097656	+4156
+1458241230.82520010	+16.67724609	-1.42822266	-0.97558594	+44.20898438	-71.03759766	-127.66113281	+6196	+16.92773438	+1.48974609	-0.94482422	-131.70410156	-75.71777344	+118.43261719	+5696	+15.97851563	-1.73144531	-4.72851563	+34.84863281	-48.40576172	-74.42138672	+4136
+1458241230.83360000	+16.70800781	-1.36669922	-1.10742188	+43.48388672	-70.42236328	-126.73828125	+6168	+16.94091797	+1.56445313	-1.04589844	-130.12207031	-76.13525391	+116.93847656	+5708	+15.96972656	-1.66113281	-4.82080078	+34.65087891	-48.05419922	-73.91601563	+4092
+1458241230.83769990	+16.71679688	-1.32714844	-1.16015625	+43.35205078	-70.15869141	-126.49658203	+6152	+16.94970703	+1.61279297	-1.08984375	-129.33105469	-76.31103516	+116.23535156	+5716	+15.96972656	-1.62158203	-4.86914063	+34.65087891	-47.83447266	-73.74023438	+4068
+1458241230.84610010	+16.74755859	-1.23486328	-1.23046875	+43.61572266	-69.78515625	-126.38671875	+6120	+16.96289063	+1.70068359	-1.17773438	-127.74902344	-76.64062500	+114.80712891	+5724	+15.96093750	-1.55126953	-4.95703125	+34.71679688	-47.37304688	-73.56445313	+4028
+1458241230.85019990	+16.76074219	-1.18212891	-1.26123047	+43.87939453	-69.60937500	-126.45263672	+6100	+16.97167969	+1.74902344	-1.21289063	-127.11181641	-76.77246094	+114.23583984	+5728	+15.95654297	-1.52050781	-5.00097656	+34.80468750	-47.13134766	-73.54248047	+4004
+1458241230.85859990	+16.78710938	-1.05908203	-1.29638672	+44.75830078	-69.38964844	-126.89208984	+6064	+16.98925781	+1.85449219	-1.27001953	-125.96923828	-76.97021484	+113.35693359	+5732	+15.94775391	-1.45458984	-5.07568359	+35.11230469	-46.64794922	-73.71826172	+3964
+1458241230.86690000	+16.81787109	-0.92724609	-1.32275391	+45.87890625	-69.25781250	-127.48535156	+6028	+17.00683594	+1.97314453	-1.33154297	-124.69482422	-77.16796875	+112.41210938	+5732	+15.95214844	-1.38867188	-5.13720703	+35.57373047	-46.18652344	-74.04785156	+3932
+1458241230.87100010	+16.83105469	-0.86132813	-1.33154297	+46.45019531	-69.19189453	-127.79296875	+6008	+17.01562500	+2.02587891	-1.36230469	-124.12353516	-77.25585938	+111.99462891	+5732	+15.94775391	-1.35351563	-5.17236328	+35.81542969	-45.94482422	-74.20166016	+3920
+1458241230.87940000	+16.85302734	-0.72949219	-1.35791016	+47.46093750	-69.03808594	-128.27636719	+5976	+17.02001953	+2.13574219	-1.42382813	-122.91503906	-77.43164063	+111.07177734	+5732	+15.94335938	-1.28320313	-5.24267578	+36.21093750	-45.46142578	-74.39941406	+3904
+1458241230.88770010	+16.87060547	-0.61083984	-1.39746094	+48.22998047	-68.88427734	-128.60595703	+5936	+17.02001953	+2.24560547	-1.48535156	-121.72851563	-77.58544922	+110.21484375	+5728	+15.93457031	-1.20849609	-5.30859375	+36.56250000	-45.10986328	-74.50927734	+3892
+1458241230.89599990	+16.88818359	-0.50976563	-1.46777344	+48.55957031	-68.62060547	-128.56201172	+5900	+17.02001953	+2.35107422	-1.55126953	-120.60791016	-77.76123047	+109.42382813	+5728	+15.93457031	-1.09863281	-5.38330078	+36.89208984	-44.80224609	-74.42138672	+3884
+1458241230.90440010	+16.89697266	-0.41748047	-1.56884766	+48.44970703	-68.24707031	-128.12255859	+5864	+17.00683594	+2.44335938	-1.63916016	-119.11376953	-78.00292969	+108.17138672	+5728	+15.93017578	-1.01953125	-5.46679688	+36.91406250	-44.56054688	-74.04785156	+3872
+1458241230.90850000	+16.90136719	-0.38232422	-1.62597656	+48.22998047	-68.02734375	-127.81494141	+5844	+16.99804688	+2.48730469	-1.68310547	-118.36669922	-78.13476563	+107.51220703	+5728	+15.92138672	-0.96679688	-5.51074219	+36.87011719	-44.45068359	-73.74023438	+3864
+1458241230.91689990	+16.90576172	-0.33398438	-1.75781250	+47.65869141	-67.52197266	-127.11181641	+5804	+16.97607422	+2.56201172	-1.76660156	-117.13623047	-78.39843750	+106.45751953	+5732	+15.91259766	-0.86572266	-5.59423828	+36.82617188	-44.31884766	-73.16894531	+3844
+1458241230.92100000	+16.90136719	-0.30761719	-1.82812500	+47.35107422	-67.25830078	-126.76025391	+5784	+16.96728516	+2.60156250	-1.80615234	-116.60888672	-78.53027344	+105.99609375	+5736	+15.90820313	-0.81738281	-5.62939453	+36.80419922	-44.27490234	-72.90527344	+3828
+1458241230.92520000	+16.90136719	-0.28564453	-1.89404297	+47.06542969	-66.99462891	-126.45263672	+5764	+16.95849609	+2.64111328	-1.84570313	-116.14746094	-78.66210938	+105.62255859	+5736	+15.90820313	-0.77343750	-5.66455078	+36.78222656	-44.25292969	-72.68554688	+3808
+1458241230.93350010	+16.90136719	-0.23730469	-2.03027344	+46.56005859	-66.46728516	-125.85937500	+5720	+16.94531250	+2.71142578	-1.92919922	-115.00488281	-78.96972656	+104.58984375	+5744	+15.91259766	-0.68554688	-5.73046875	+36.76025391	-44.20898438	-72.22412109	+3764
+1458241230.94190000	+16.89697266	-0.18017578	-2.14453125	+46.42822266	-66.00585938	-125.61767578	+5672	+16.92773438	+2.77294922	-1.99951172	-114.41162109	-79.25537109	+104.04052734	+5748	+15.89941406	-0.58886719	-5.80517578	+36.87011719	-44.05517578	-71.87255859	+3720
+1458241230.95020010	+16.89257813	-0.11425781	-2.22802734	+46.58203125	-65.65429688	-125.61767578	+5624	+16.91015625	+2.85644531	-2.04785156	-114.08203125	-79.47509766	+103.84277344	+5752	+15.89501953	-0.49658203	-5.86230469	+37.13378906	-43.92333984	-71.69677734	+3672
+1458241230.95429990	+16.89257813	-0.07910156	-2.25439453	+46.84570313	-65.58837891	-125.79345703	+5600	+16.91015625	+2.89599609	-2.06103516	-114.16992188	-79.56298828	+103.97460938	+5756	+15.89062500	-0.45703125	-5.87548828	+37.33154297	-43.92333984	-71.80664063	+3644
+1458241230.96269990	+16.89257813	+0.03076172	-2.27636719	+47.83447266	-65.52246094	-126.43066406	+5548	+16.91015625	+2.97949219	-2.08740234	-114.52148438	-79.73876953	+104.47998047	+5760	+15.89062500	-0.38671875	-5.90185547	+37.85888672	-43.81347656	-72.18017578	+3592
+1458241230.96680000	+16.89257813	+0.09228516	-2.27636719	+48.44970703	-65.54443359	-126.87011719	+5524	+16.91015625	+3.02343750	-2.09619141	-114.63134766	-79.82666016	+104.67773438	+5760	+15.88623047	-0.35156250	-5.91503906	+38.14453125	-43.72558594	-72.39990234	+3568
+1458241230.97100000	+16.89697266	+0.15820313	-2.27197266	+49.10888672	-65.58837891	-127.28759766	+5500	+16.91455078	+3.07617188	-2.10937500	-114.58740234	-79.91455078	+104.76562500	+5764	+15.89062500	-0.31201172	-5.93261719	+38.45214844	-43.63769531	-72.64160156	+3548
+1458241230.97519990	+16.89697266	+0.22412109	-2.25878906	+49.83398438	-65.65429688	-127.79296875	+5480	+16.91015625	+3.13330078	-2.10498047	-114.96093750	-79.93652344	+105.29296875	+5764	+15.88623047	-0.27246094	-5.94580078	+38.80371094	-43.52783203	-72.88330078	+3532
+1458241230.98350000	+16.89257813	+0.36474609	-2.21923828	+51.39404297	-65.85205078	-128.86962891	+5440	+16.90576172	+3.23437500	-2.09619141	-115.59814453	-80.00244141	+106.14990234	+5768	+15.87304688	-0.19335938	-5.95019531	+39.57275391	-43.37402344	-73.49853516	+3500
+1458241230.98770000	+16.89257813	+0.43066406	-2.19287109	+52.20703125	-65.96191406	-129.46289063	+5424	+16.91015625	+3.28271484	-2.09619141	-115.79589844	-80.04638672	+106.45751953	+5768	+15.86865234	-0.16259766	-5.95019531	+39.92431641	-43.35205078	-73.80615234	+3484
+1458241230.99180010	+16.89257813	+0.50097656	-2.16650391	+52.99804688	-66.09375000	-130.01220703	+5404	+16.91015625	+3.33544922	-2.09619141	-115.88378906	-80.09033203	+106.69921875	+5772	+15.86865234	-0.12304688	-5.95458984	+40.25390625	-43.33007813	-74.09179688	+3472
+1458241231.00020000	+16.89257813	+0.63720703	-2.12255859	+54.53613281	-66.29150391	-131.04492188	+5368	+16.90576172	+3.44531250	-2.09619141	-116.12548828	-80.17822266	+107.27050781	+5776	+15.86865234	-0.05712891	-5.95458984	+40.89111328	-43.26416016	-74.66308594	+3456
+1458241231.00850010	+16.88818359	+0.75146484	-2.10498047	+55.56884766	-66.35742188	-131.70410156	+5324	+16.89697266	+3.53759766	-2.09619141	-116.14746094	-80.28808594	+107.55615234	+5776	+15.85986328	+0.02636719	-5.97216797	+41.41845703	-43.15429688	-74.86083984	+3452
+1458241231.01679990	+16.87500000	+0.83496094	-2.10937500	+56.18408203	-66.35742188	-132.07763672	+5276	+16.87500000	+3.62109375	-2.11376953	-115.83984375	-80.46386719	+107.49023438	+5784	+15.85107422	+0.10546875	-5.98974609	+41.74804688	-43.17626953	-74.90478516	+3456
+1458241231.02099990	+16.87060547	+0.86572266	-2.11376953	+56.40380859	-66.33544922	-132.23144531	+5252	+16.86181641	+3.65625000	-2.12255859	-115.90576172	-80.55175781	+107.62207031	+5788	+15.84228516	+0.14501953	-5.99414063	+41.87988281	-43.19824219	-74.88281250	+3460
+1458241231.02519990	+16.86621094	+0.89648438	-2.12695313	+56.53564453	-66.26953125	-132.29736328	+5228	+16.84863281	+3.68701172	-2.13574219	-115.75195313	-80.68359375	+107.53417969	+5792	+15.84228516	+0.18457031	-6.00292969	+41.96777344	-43.28613281	-74.83886719	+3456
+1458241231.03350000	+16.85302734	+0.94042969	-2.17529297	+56.46972656	-66.07177734	-132.14355469	+5184	+16.82226563	+3.74853516	-2.16650391	-115.35644531	-80.90332031	+107.31445313	+5800	+15.84667969	+0.26367188	-6.02929688	+42.05566406	-43.37402344	-74.53125000	+3440
+1458241231.03760000	+16.84863281	+0.95800781	-2.20605469	+56.33789063	-65.91796875	-132.01171875	+5164	+16.80029297	+3.77929688	-2.17968750	-115.26855469	-80.99121094	+107.33642578	+5808	+15.84228516	+0.30761719	-6.04248047	+42.07763672	-43.41796875	-74.35546875	+3428
+1458241231.04600000	+16.82666016	+0.98437500	-2.26757813	+56.05224609	-65.65429688	-131.70410156	+5128	+16.76513672	+3.83203125	-2.19726563	-115.29052734	-81.18896484	+107.46826172	+5820	+15.82910156	+0.38671875	-6.07324219	+42.14355469	-43.48388672	-73.95996094	+3396
+1458241231.05010010	+16.81787109	+0.99316406	-2.29394531	+55.92041016	-65.52246094	-131.57226563	+5112	+16.74316406	+3.84960938	-2.20605469	-115.33447266	-81.29882813	+107.53417969	+5824	+15.82031250	+0.43066406	-6.08642578	+42.14355469	-43.54980469	-73.74023438	+3376
+1458241231.05850010	+16.80029297	+1.02392578	-2.34228516	+55.81054688	-65.30273438	-131.44042969	+5088	+16.71240234	+3.90234375	-2.22363281	-115.51025391	-81.47460938	+107.86376953	+5840	+15.81591797	+0.49658203	-6.09521484	+42.25341797	-43.68164063	-73.52050781	+3328
+1458241231.06259990	+16.79150391	+1.04589844	-2.36425781	+55.85449219	-65.21484375	-131.41845703	+5080	+16.69482422	+3.93310547	-2.22363281	-115.88378906	-81.51855469	+108.32519531	+5844	+15.81591797	+0.53613281	-6.09960938	+42.36328125	-43.74755859	-73.47656250	+3300
+1458241231.06680010	+16.78710938	+1.06347656	-2.37744141	+55.89843750	-65.12695313	-131.46240234	+5068	+16.67724609	+3.96386719	-2.21923828	-116.23535156	-81.56250000	+108.76464844	+5852	+15.81591797	+0.56689453	-6.09960938	+42.49511719	-43.81347656	-73.45458984	+3276
+1458241231.07100010	+16.77832031	+1.08984375	-2.39062500	+56.00830078	-65.06103516	-131.48437500	+5060	+16.66406250	+3.99902344	-2.21484375	-116.52099609	-81.60644531	+109.18212891	+5860	+15.81591797	+0.60205078	-6.09521484	+42.62695313	-43.87939453	-73.47656250	+3252
+1458241231.07929990	+16.76074219	+1.15576172	-2.39062500	+56.57958984	-65.06103516	-131.85791016	+5048	+16.63769531	+4.06494141	-2.18408203	-117.77343750	-81.58447266	+110.63232422	+5876	+15.80273438	+0.66796875	-6.09082031	+43.04443359	-43.87939453	-73.58642578	+3204
+1458241231.08760000	+16.74755859	+1.23925781	-2.35986328	+57.48046875	-65.17089844	-132.49511719	+5044	+16.61572266	+4.13964844	-2.14453125	-119.02587891	-81.49658203	+112.14843750	+5896	+15.79394531	+0.72509766	-6.07324219	+43.57177734	-43.92333984	-73.95996094	+3164
+1458241231.09180000	+16.74316406	+1.28759766	-2.33349609	+58.02978516	-65.25878906	-132.89062500	+5044	+16.60693359	+4.17919922	-2.11816406	-119.59716797	-81.45263672	+112.87353516	+5904	+15.79394531	+0.75146484	-6.05126953	+43.87939453	-43.96728516	-74.24560547	+3148
+1458241231.10010000	+16.73437500	+1.38867188	-2.27636719	+59.30419922	-65.50048828	-133.81347656	+5048	+16.59814453	+4.25830078	-2.06982422	-120.89355469	-81.32080078	+114.41162109	+5920	+15.79833984	+0.79541016	-6.01171875	+44.56054688	-44.01123047	-74.92675781	+3132
+1458241231.10430000	+16.72998047	+1.44140625	-2.24121094	+60.02929688	-65.63232422	-134.34082031	+5048	+16.59375000	+4.29785156	-2.04345703	-121.48681641	-81.23291016	+115.15869141	+5928	+15.79833984	+0.82177734	-5.98974609	+44.95605469	-44.01123047	-75.30029297	+3136
+1458241231.11260010	+16.72119141	+1.54248047	-2.17089844	+61.39160156	-65.87402344	-135.32958984	+5048	+16.58056641	+4.36376953	-1.99072266	-122.38769531	-81.10107422	+116.30126953	+5936	+15.78955078	+0.86132813	-5.95019531	+45.57128906	-44.01123047	-75.87158203	+3148
+1458241231.11680010	+16.71240234	+1.59082031	-2.13574219	+62.00683594	-65.98388672	-135.76904297	+5048	+16.57617188	+4.39453125	-1.96875000	-122.73925781	-81.03515625	+116.76269531	+5936	+15.78515625	+0.88330078	-5.93261719	+45.85693359	-44.01123047	-76.15722656	+3164
+1458241231.12089990	+16.70800781	+1.63037109	-2.10498047	+62.57812500	-66.09375000	-136.18652344	+5048	+16.57177734	+4.42089844	-1.94677734	-123.13476563	-80.99121094	+117.22412109	+5940	+15.78076172	+0.89648438	-5.91064453	+46.09863281	-44.03320313	-76.39892578	+3180
+1458241231.12509990	+16.70361328	+1.66992188	-2.07861328	+63.08349609	-66.18164063	-136.56005859	+5044	+16.56738281	+4.43847656	-1.92480469	-123.42041016	-80.94726563	+117.57568359	+5940	+15.78515625	+0.90966797	-5.88427734	+46.29638672	-44.09912109	-76.68457031	+3196
+1458241231.13340000	+16.69921875	+1.72705078	-2.03906250	+63.83056641	-66.29150391	-137.08740234	+5028	+16.55859375	+4.47363281	-1.89843750	-123.70605469	-80.90332031	+117.97119141	+5936	+15.78515625	+0.94042969	-5.86230469	+46.56005859	-44.14306641	-76.81640625	+3232
+1458241231.14179990	+16.68603516	+1.76660156	-2.02587891	+64.18212891	-66.29150391	-137.28515625	+5008	+16.54101563	+4.49560547	-1.88085938	-123.90380859	-80.92529297	+118.23486328	+5928	+15.78076172	+0.97119141	-5.85351563	+46.62597656	-44.18701172	-76.75048828	+3256
+1458241231.15010000	+16.67724609	+1.77978516	-2.03906250	+64.16015625	-66.20361328	-137.19726563	+4992	+16.51904297	+4.51318359	-1.87207031	-123.79394531	-80.99121094	+118.14697266	+5924	+15.77197266	+1.00634766	-5.85351563	+46.56005859	-44.25292969	-76.46484375	+3272
+1458241231.15840010	+16.66845703	+1.77978516	-2.05224609	+63.94042969	-66.11572266	-136.99951172	+4972	+16.50146484	+4.52197266	-1.86767578	-123.61816406	-81.07910156	+117.97119141	+5924	+15.76757813	+1.02832031	-5.84912109	+46.42822266	-44.34082031	-76.20117188	+3276
+1458241231.16680000	+16.65966797	+1.77539063	-2.07421875	+63.72070313	-65.98388672	-136.77978516	+4964	+16.47949219	+4.52636719	-1.85888672	-123.59619141	-81.14501953	+117.92724609	+5928	+15.76318359	+1.05468750	-5.84912109	+46.29638672	-44.42871094	-75.84960938	+3272
+1458241231.17090010	+16.65527344	+1.77539063	-2.08300781	+63.58886719	-65.91796875	-136.66992188	+4960	+16.47070313	+4.53076172	-1.85888672	-123.44238281	-81.18896484	+117.77343750	+5928	+15.76318359	+1.07226563	-5.85351563	+46.23046875	-44.47265625	-75.67382813	+3264
+1458241231.17510010	+16.65087891	+1.77099609	-2.09619141	+63.45703125	-65.85205078	-136.53808594	+4956	+16.45751953	+4.53515625	-1.85449219	-123.28857422	-81.23291016	+117.64160156	+5932	+15.76318359	+1.08544922	-5.85351563	+46.14257813	-44.49462891	-75.45410156	+3252
+1458241231.18339990	+16.64208984	+1.77099609	-2.10937500	+63.25927734	-65.76416016	-136.36230469	+4948	+16.43115234	+4.55273438	-1.84570313	-122.98095703	-81.32080078	+117.37792969	+5944	+15.75439453	+1.12939453	-5.85351563	+45.94482422	-44.60449219	-74.94873047	+3224
+1458241231.18759990	+16.63769531	+1.76660156	-2.11376953	+63.19335938	-65.72021484	-136.29638672	+4948	+16.42236328	+4.56152344	-1.84130859	-122.87109375	-81.34277344	+117.29003906	+5952	+15.75000000	+1.14697266	-5.85351563	+45.90087891	-44.62646484	-74.72900391	+3204
+1458241231.19590000	+16.63330078	+1.77099609	-2.11816406	+63.12744141	-65.67626953	-136.23046875	+4944	+16.40478516	+4.58349609	-1.81494141	-122.65136719	-81.38671875	+117.13623047	+5976	+15.74560547	+1.18652344	-5.83154297	+45.83496094	-44.75830078	-74.44335938	+3168
+1458241231.20420000	+16.62890625	+1.77978516	-2.11376953	+63.19335938	-65.65429688	-136.23046875	+4944	+16.39160156	+4.61425781	-1.77978516	-122.65136719	-81.40869141	+117.22412109	+5996	+15.74121094	+1.20849609	-5.80957031	+45.96679688	-44.73632813	-74.46533203	+3132
+1458241231.20840000	+16.62451172	+1.78417969	-2.10937500	+63.25927734	-65.65429688	-136.27441406	+4944	+16.38720703	+4.63623047	-1.76220703	-122.56347656	-81.40869141	+117.20214844	+6012	+15.74121094	+1.21289063	-5.79638672	+46.05468750	-44.71435547	-74.57519531	+3116
+1458241231.21670010	+16.61572266	+1.80615234	-2.08740234	+63.52294922	-65.69824219	-136.45019531	+4952	+16.38281250	+4.68457031	-1.71386719	-122.45361328	-81.38671875	+117.26806641	+6036	+15.73681641	+1.22167969	-5.77001953	+46.29638672	-44.64843750	-74.81689453	+3100
+1458241231.22090010	+16.61132813	+1.81933594	-2.07421875	+63.74267578	-65.72021484	-136.58203125	+4956	+16.38281250	+4.70654297	-1.68310547	-122.54150391	-81.36474609	+117.42187500	+6048	+15.73242188	+1.22167969	-5.75683594	+46.42822266	-44.62646484	-75.01464844	+3096
+1458241231.22510000	+16.61132813	+1.83691406	-2.05224609	+63.98437500	-65.78613281	-136.77978516	+4960	+16.38281250	+4.72851563	-1.65673828	-122.67333984	-81.32080078	+117.59765625	+6060	+15.73242188	+1.21728516	-5.73486328	+46.58203125	-44.60449219	-75.23437500	+3100
+1458241231.22919990	+16.60253906	+1.86767578	-2.01708984	+64.48974609	-65.87402344	-137.13134766	+4968	+16.38720703	+4.75048828	-1.62597656	-122.84912109	-81.27685547	+117.86132813	+6068	+15.72802734	+1.21728516	-5.71728516	+46.73583984	-44.58251953	-75.45410156	+3108
+1458241231.23340010	+16.59814453	+1.89843750	-1.97753906	+64.99511719	-65.98388672	-137.52685547	+4976	+16.39160156	+4.76806641	-1.59521484	-123.04687500	-81.23291016	+118.10302734	+6076	+15.72802734	+1.21728516	-5.69970703	+46.91162109	-44.58251953	-75.69580078	+3116
+1458241231.24169990	+16.58496094	+1.96875000	-1.88085938	+66.22558594	-66.26953125	-138.47167969	+4992	+16.39160156	+4.79882813	-1.54687500	-123.28857422	-81.16699219	+118.43261719	+6088	+15.72802734	+1.20849609	-5.65576172	+47.26318359	-44.53857422	-76.22314453	+3152
+1458241231.24589990	+16.57617188	+1.99951172	-1.82812500	+66.84082031	-66.42333984	-138.97705078	+4996	+16.39160156	+4.80761719	-1.52050781	-123.53027344	-81.10107422	+118.67431641	+6092	+15.72363281	+1.21289063	-5.63818359	+47.41699219	-44.53857422	-76.44287109	+3172
+1458241231.25009990	+16.57177734	+2.02587891	-1.78417969	+67.30224609	-66.55517578	-139.37255859	+5000	+16.39160156	+4.81640625	-1.50292969	-123.48632813	-81.10107422	+118.65234375	+6096	+15.71923828	+1.21289063	-5.61621094	+47.52685547	-44.56054688	-76.59667969	+3192
+1458241231.25420000	+16.56298828	+2.04345703	-1.74462891	+67.78564453	-66.66503906	-139.79003906	+5000	+16.38720703	+4.82080078	-1.48535156	-123.53027344	-81.05712891	+118.67431641	+6100	+15.71923828	+1.21728516	-5.59863281	+47.61474609	-44.62646484	-76.68457031	+3216
+1458241231.25840000	+16.55419922	+2.05224609	-1.71386719	+68.11523438	-66.75292969	-140.11962891	+4996	+16.38281250	+4.82519531	-1.46777344	-123.68408203	-81.01318359	+118.78417969	+6100	+15.71923828	+1.22607422	-5.58544922	+47.65869141	-44.69238281	-76.72851563	+3240
+1458241231.26670000	+16.54541016	+2.05224609	-1.68310547	+68.31298828	-66.81884766	-140.40527344	+4980	+16.37402344	+4.81640625	-1.45019531	-123.70605469	-80.96923828	+118.69628906	+6100	+15.71923828	+1.23486328	-5.56347656	+47.65869141	-44.84619141	-76.68457031	+3272
+1458241231.27090000	+16.53662109	+2.04345703	-1.68310547	+68.22509766	-66.81884766	-140.38330078	+4972	+16.36962891	+4.81201172	-1.44140625	-123.72802734	-80.92529297	+118.60839844	+6100	+15.72363281	+1.24365234	-5.55908203	+47.61474609	-44.93408203	-76.55273438	+3284
+1458241231.27500010	+16.53222656	+2.03027344	-1.68750000	+68.07128906	-66.77490234	-140.29541016	+4968	+16.36083984	+4.80322266	-1.44140625	-123.48632813	-80.92529297	+118.25683594	+6100	+15.72363281	+1.25683594	-5.55468750	+47.52685547	-45.02197266	-76.39892578	+3292
+1458241231.28340010	+16.51904297	+2.00390625	-1.70068359	+67.69775391	-66.70898438	-140.07568359	+4960	+16.34765625	+4.79003906	-1.45019531	-122.87109375	-80.92529297	+117.42187500	+6108	+15.71923828	+1.27880859	-5.55468750	+47.37304688	-45.15380859	-76.02539063	+3296
+1458241231.28749990	+16.51464844	+1.99072266	-1.71386719	+67.43408203	-66.64306641	-139.92187500	+4960	+16.33886719	+4.78125000	-1.45458984	-122.51953125	-80.90332031	+116.93847656	+6112	+15.71484375	+1.29199219	-5.55029297	+47.26318359	-45.24169922	-75.80566406	+3292
+1458241231.29169990	+16.51025391	+1.97753906	-1.72265625	+67.23632813	-66.59912109	-139.79003906	+4956	+16.33007813	+4.77246094	-1.45898438	-122.14599609	-80.88134766	+116.45507813	+6112	+15.71044922	+1.30957031	-5.55029297	+47.06542969	-45.37353516	-75.43212891	+3284
+1458241231.30000000	+16.50146484	+1.95556641	-1.74902344	+66.75292969	-66.44531250	-139.46044922	+4960	+16.31689453	+4.75488281	-1.47216797	-121.26708984	-80.83740234	+115.31250000	+6120	+15.70166016	+1.34472656	-5.54589844	+46.77978516	-45.57128906	-74.83886719	+3256
+1458241231.30419990	+16.50146484	+1.94677734	-1.75781250	+66.55517578	-66.40136719	-139.32861328	+4960	+16.31250000	+4.75048828	-1.47656250	-120.69580078	-80.79345703	+114.65332031	+6124	+15.69726563	+1.36230469	-5.54150391	+46.60400391	-45.61523438	-74.50927734	+3232
+1458241231.30839990	+16.49707031	+1.93798828	-1.76660156	+66.35742188	-66.33544922	-139.17480469	+4960	+16.30810547	+4.74169922	-1.48535156	-120.01464844	-80.77148438	+113.84033203	+6128	+15.69287109	+1.37109375	-5.53710938	+46.49414063	-45.63720703	-74.28955078	+3208
+1458241231.31670000	+16.49267578	+1.92919922	-1.77978516	+65.98388672	-66.24755859	-138.91113281	+4960	+16.29492188	+4.73730469	-1.48535156	-118.78417969	-80.66162109	+112.43408203	+6136	+15.67089844	+1.37988281	-5.53271484	+46.38427734	-45.57128906	-74.06982422	+3160
+1458241231.32090000	+16.48828125	+1.92480469	-1.77978516	+65.85205078	-66.20361328	-138.82324219	+4960	+16.29492188	+4.74169922	-1.48095703	-118.08105469	-80.59570313	+111.70898438	+6136	+15.66650391	+1.37548828	-5.52392578	+46.38427734	-45.52734375	-74.09179688	+3144
+1458241231.32500000	+16.48828125	+1.92480469	-1.77978516	+65.72021484	-66.18164063	-138.73535156	+4960	+16.29492188	+4.74169922	-1.47216797	-117.59765625	-80.48583984	+111.18164063	+6140	+15.65771484	+1.37548828	-5.51074219	+46.45019531	-45.46142578	-74.17968750	+3128
+1458241231.32920000	+16.48388672	+1.92919922	-1.77539063	+65.58837891	-66.13769531	-138.66943359	+4960	+16.29492188	+4.75048828	-1.45898438	-117.09228516	-80.37597656	+110.69824219	+6140	+15.65771484	+1.37109375	-5.49755859	+46.51611328	-45.43945313	-74.31152344	+3116
+1458241231.33750010	+16.48388672	+1.94238281	-1.75341797	+65.45654297	-66.13769531	-138.58154297	+4964	+16.29931641	+4.76806641	-1.42382813	-116.14746094	-80.15625000	+109.81933594	+6144	+15.64892578	+1.35351563	-5.47119141	+46.71386719	-45.30761719	-74.66308594	+3108
+1458241231.34170010	+16.48388672	+1.95556641	-1.72705078	+65.45654297	-66.18164063	-138.60351563	+4968	+16.29931641	+4.77685547	-1.40625000	-115.66406250	-80.02441406	+109.40185547	+6144	+15.64453125	+1.34472656	-5.46240234	+46.82373047	-45.19775391	-74.83886719	+3108
+1458241231.34579990	+16.47949219	+1.97314453	-1.69628906	+65.52246094	-66.24755859	-138.69140625	+4972	+16.30371094	+4.78564453	-1.38427734	-115.22460938	-79.89257813	+109.00634766	+6144	+15.63574219	+1.33593750	-5.44921875	+46.95556641	-45.10986328	-75.03662109	+3112
+1458241231.35419990	+16.47949219	+2.01708984	-1.61718750	+65.74218750	-66.42333984	-138.93310547	+4976	+16.30371094	+4.80322266	-1.34033203	-114.45556641	-79.60693359	+108.41308594	+6140	+15.62255859	+1.31835938	-5.41845703	+47.17529297	-45.00000000	-75.45410156	+3136
+1458241231.35830000	+16.47509766	+2.03466797	-1.57763672	+65.89599609	-66.53320313	-139.10888672	+4976	+16.30810547	+4.81201172	-1.30957031	-114.21386719	-79.45312500	+108.28125000	+6136	+15.61376953	+1.30957031	-5.40087891	+47.30712891	-44.97802734	-75.67382813	+3156
+1458241231.36669990	+16.47070313	+2.06542969	-1.50732422	+66.04980469	-66.70898438	-139.37255859	+4964	+16.30810547	+4.82080078	-1.27441406	-113.44482422	-79.23339844	+107.66601563	+6128	+15.60937500	+1.29199219	-5.37451172	+47.46093750	-44.93408203	-75.98144531	+3196
+1458241231.37500000	+16.46191406	+2.07421875	-1.46777344	+65.93994141	-66.77490234	-139.43847656	+4944	+16.30371094	+4.81640625	-1.25244141	-112.65380859	-79.12353516	+106.98486328	+6116	+15.60058594	+1.28320313	-5.36572266	+47.46093750	-44.89013672	-75.95947266	+3232
+1458241231.37920000	+16.45751953	+2.07421875	-1.46337891	+65.78613281	-66.75292969	-139.37255859	+4932	+16.29931641	+4.81201172	-1.24804688	-112.23632813	-79.07958984	+106.63330078	+6108	+15.59179688	+1.28320313	-5.36572266	+47.41699219	-44.89013672	-75.87158203	+3244
+1458241231.38330010	+16.44873047	+2.06542969	-1.46337891	+65.58837891	-66.73095703	-139.30664063	+4920	+16.29492188	+4.80322266	-1.24804688	-111.90673828	-79.05761719	+106.34765625	+6104	+15.58300781	+1.28320313	-5.36572266	+47.35107422	-44.91210938	-75.69580078	+3260
+1458241231.39170000	+16.43994141	+2.03906250	-1.48535156	+64.99511719	-66.57714844	-139.02099609	+4908	+16.28173828	+4.78125000	-1.25244141	-111.07177734	-79.10156250	+105.60058594	+6100	+15.57861328	+1.28759766	-5.37451172	+47.10937500	-45.02197266	-75.30029297	+3280
+1458241231.39580010	+16.43115234	+2.02148438	-1.49853516	+64.66552734	-66.48925781	-138.84521484	+4908	+16.27734375	+4.76806641	-1.25683594	-110.67626953	-79.14550781	+105.20507813	+6100	+15.57861328	+1.29199219	-5.37890625	+46.99951172	-45.08789063	-75.08056641	+3284
+1458241231.40000010	+16.42675781	+2.00390625	-1.52050781	+64.33593750	-66.37939453	-138.69140625	+4904	+16.26855469	+4.75048828	-1.27001953	-110.25878906	-79.21142578	+104.83154297	+6100	+15.57861328	+1.29638672	-5.38330078	+46.84570313	-45.13183594	-74.81689453	+3284
+1458241231.40420010	+16.42236328	+1.99072266	-1.53808594	+64.07226563	-66.26953125	-138.53759766	+4904	+16.26416016	+4.73730469	-1.28320313	-109.79736328	-79.29931641	+104.39208984	+6104	+15.57421875	+1.30078125	-5.39648438	+46.71386719	-45.17578125	-74.50927734	+3280
+1458241231.40829990	+16.41796875	+1.97314453	-1.55566406	+63.76464844	-66.15966797	-138.38378906	+4908	+16.25537109	+4.72412109	-1.29638672	-109.27001953	-79.43115234	+103.88671875	+6108	+15.57421875	+1.30957031	-5.40966797	+46.53808594	-45.21972656	-74.17968750	+3272
+1458241231.41249990	+16.41357422	+1.95556641	-1.57763672	+63.47900391	-66.02783203	-138.22998047	+4912	+16.25097656	+4.71093750	-1.31396484	-108.80859375	-79.56298828	+103.44726563	+6112	+15.56982422	+1.31835938	-5.41845703	+46.40625000	-45.26367188	-73.82812500	+3260
+1458241231.41660000	+16.41357422	+1.93798828	-1.59521484	+63.25927734	-65.91796875	-138.12011719	+4916	+16.24218750	+4.69335938	-1.32714844	-108.34716797	-79.69482422	+103.00781250	+6116	+15.56542969	+1.32275391	-5.42285156	+46.36230469	-45.28564453	-73.74023438	+3248
+1458241231.42080000	+16.40917969	+1.92480469	-1.61279297	+63.06152344	-65.83007813	-138.03222656	+4920	+16.23779297	+4.68457031	-1.34472656	-107.90771484	-79.82666016	+102.59033203	+6124	+15.56542969	+1.32275391	-5.42285156	+46.31835938	-45.30761719	-73.65234375	+3232
+1458241231.42910000	+16.40478516	+1.90283203	-1.63476563	+62.84179688	-65.65429688	-137.98828125	+4928	+16.22900391	+4.66259766	-1.36669922	-107.27050781	-80.15625000	+101.99707031	+6132	+15.56542969	+1.32275391	-5.42724609	+46.23046875	-45.35156250	-73.45458984	+3200
+1458241231.43330000	+16.40478516	+1.89404297	-1.63916016	+62.79785156	-65.56640625	-138.01025391	+4932	+16.22900391	+4.65820313	-1.37988281	-106.85302734	-80.35400391	+101.64550781	+6132	+15.56542969	+1.32275391	-5.42724609	+46.20849609	-45.37353516	-73.38867188	+3180
+1458241231.43750000	+16.40478516	+1.88964844	-1.64355469	+62.81982422	-65.52246094	-138.07617188	+4932	+16.22900391	+4.65820313	-1.38427734	-106.72119141	-80.52978516	+101.55761719	+6136	+15.56542969	+1.32275391	-5.43164063	+46.20849609	-45.39550781	-73.32275391	+3164
+1458241231.44160010	+16.40039063	+1.88964844	-1.64355469	+62.86376953	-65.47851563	-138.16406250	+4936	+16.22900391	+4.65820313	-1.38867188	-106.54541016	-80.77148438	+101.42578125	+6136	+15.56542969	+1.31835938	-5.42724609	+46.23046875	-45.39550781	-73.32275391	+3144
+1458241231.44580010	+16.40039063	+1.88964844	-1.63916016	+62.97363281	-65.43457031	-138.27392578	+4936	+16.22900391	+4.66259766	-1.39306641	-106.32568359	-80.99121094	+101.29394531	+6136	+15.56982422	+1.31396484	-5.42724609	+46.25244141	-45.39550781	-73.34472656	+3132
+1458241231.45000000	+16.40039063	+1.89404297	-1.63476563	+63.10546875	-65.43457031	-138.40576172	+4940	+16.23339844	+4.67138672	-1.38867188	-106.47949219	-81.21093750	+101.53564453	+6136	+15.56982422	+1.30517578	-5.42285156	+46.31835938	-45.37353516	-73.41064453	+3116
+1458241231.45409990	+16.40039063	+1.89404297	-1.62597656	+63.25927734	-65.43457031	-138.55957031	+4940	+16.23779297	+4.68457031	-1.37988281	-106.56738281	-81.51855469	+101.73339844	+6136	+15.56982422	+1.30078125	-5.41845703	+46.38427734	-45.37353516	-73.49853516	+3104
+1458241231.45830010	+16.40039063	+1.90283203	-1.61279297	+63.43505859	-65.43457031	-138.71337891	+4944	+16.24218750	+4.69775391	-1.37109375	-106.69921875	-81.82617188	+101.95312500	+6132	+15.56982422	+1.29199219	-5.41406250	+46.47216797	-45.35156250	-73.60839844	+3096
+1458241231.46250010	+16.40039063	+1.91162109	-1.59960938	+63.65478516	-65.47851563	-138.88916016	+4948	+16.25097656	+4.71093750	-1.34912109	-107.42431641	-82.11181641	+102.76611328	+6132	+15.56982422	+1.28320313	-5.40966797	+46.56005859	-45.35156250	-73.74023438	+3092
+1458241231.46659990	+16.40039063	+1.92041016	-1.58203125	+63.85253906	-65.50048828	-139.04296875	+4952	+16.25976563	+4.73730469	-1.33154297	-107.66601563	-82.66113281	+103.18359375	+6132	+15.57421875	+1.27880859	-5.40527344	+46.64794922	-45.32958984	-73.87207031	+3084
+1458241231.47079990	+16.40039063	+1.92919922	-1.56884766	+64.02832031	-65.52246094	-139.19677734	+4952	+16.26855469	+4.75488281	-1.32275391	-107.53417969	-83.14453125	+103.16162109	+6128	+15.57421875	+1.27001953	-5.39648438	+46.75781250	-45.30761719	-74.00390625	+3080
+1458241231.47910000	+16.40478516	+1.95117188	-1.53808594	+64.33593750	-65.61035156	-139.41650391	+4956	+16.28173828	+4.79443359	-1.28320313	-108.69873047	-84.24316406	+104.61181641	+6128	+15.57861328	+1.25244141	-5.38330078	+47.02148438	-45.24169922	-74.35546875	+3084
+1458241231.48330000	+16.40478516	+1.95996094	-1.52050781	+64.44580078	-65.67626953	-139.46044922	+4956	+16.29052734	+4.80761719	-1.27001953	-108.87451172	-84.83642578	+104.89746094	+6124	+15.57861328	+1.24365234	-5.37451172	+47.19726563	-45.19775391	-74.57519531	+3088
+1458241231.48750000	+16.40478516	+1.96875000	-1.50732422	+64.51171875	-65.74218750	-139.48242188	+4952	+16.29931641	+4.82080078	-1.25244141	-110.54443359	-85.45166016	+106.63330078	+6124	+15.57861328	+1.23046875	-5.36572266	+47.35107422	-45.17578125	-74.77294922	+3096
+1458241231.49160000	+16.40478516	+1.97753906	-1.48974609	+64.51171875	-65.80810547	-139.43847656	+4952	+16.30371094	+4.84277344	-1.25683594	-108.98437500	-86.28662109	+105.22705078	+6124	+15.58300781	+1.21728516	-5.35253906	+47.65869141	-45.10986328	-75.12451172	+3108
+1458241231.49580000	+16.40478516	+1.98632813	-1.47656250	+64.42382813	-65.87402344	-139.28466797	+4952	+16.30810547	+4.85156250	-1.27001953	-107.38037109	-87.14355469	+103.73291016	+6124	+15.58300781	+1.20410156	-5.33935547	+47.90039063	-45.06591797	-75.38818359	+3124
+1458241231.49990010	+16.40917969	+1.99072266	-1.46777344	+64.22607422	-65.93994141	-139.06494141	+4948	+16.31689453	+4.85595703	-1.26123047	-109.53369141	-87.97851563	+105.95214844	+6120	+15.58740234	+1.19091797	-5.33056641	+48.09814453	-45.04394531	-75.60791016	+3140
+1458241231.50410010	+16.40917969	+1.99511719	-1.46337891	+63.74267578	-66.00585938	-138.58154297	+4940	+16.32128906	+4.86914063	-1.27880859	-101.11816406	-89.03320313	+97.66845703	+6124	+15.59179688	+1.18212891	-5.32177734	+48.31787109	-45.00000000	-75.78369141	+3152
+1458241231.51239990	+16.41357422	+1.98632813	-1.47216797	+62.33642578	-66.11572266	-137.19726563	+4932	+16.33447266	+4.88232422	-1.30517578	+58.79882813	-88.74755859	-61.94091797	+6124	+15.59179688	+1.17333984	-5.32177734	+48.58154297	-44.93408203	-75.87158203	+3168
+1458241231.51659990	+16.41796875	+1.96875000	-1.48974609	+60.77636719	-66.15966797	-135.68115234	+4932	+16.33447266	+4.89550781	-1.33593750	+60.90820313	-87.47314453	-63.94042969	+6132	+15.58740234	+1.17333984	-5.32617188	+48.64746094	-44.93408203	-75.84960938	+3176
+1458241231.52490000	+16.42675781	+1.92041016	-1.54687500	+57.63427734	-66.22558594	-132.67089844	+4944	+16.34765625	+4.90429688	-1.38427734	+63.98437500	-84.85839844	-66.86279297	+6140	+15.58740234	+1.17333984	-5.33056641	+48.75732422	-44.93408203	-75.73974609	+3180
+1458241231.52909990	+16.43554688	+1.87646484	-1.59521484	+54.88769531	-66.22558594	-130.07812500	+4956	+16.35205078	+4.91308594	-1.42382813	+63.56689453	-83.36425781	-66.29150391	+6148	+15.58740234	+1.17333984	-5.33496094	+48.80126953	-44.93408203	-75.69580078	+3176
+1458241231.53329990	+16.43994141	+1.84130859	-1.63916016	+52.66845703	-66.18164063	-127.94677734	+4968	+16.35205078	+4.92626953	-1.46777344	+63.41308594	-81.84814453	-65.98388672	+6160	+15.59179688	+1.17333984	-5.33496094	+48.84521484	-44.95605469	-75.67382813	+3168
+1458241231.53740000	+16.44433594	+1.81054688	-1.67431641	+50.73486328	-66.20361328	-126.10107422	+4976	+16.36523438	+4.93505859	-1.49414063	+64.18212891	-80.37597656	-66.62109375	+6164	+15.59179688	+1.17333984	-5.33935547	+48.91113281	-44.93408203	-75.62988281	+3160
+1458241231.54160000	+16.44873047	+1.77539063	-1.70947266	+48.16406250	-66.20361328	-123.59619141	+4984	+16.37402344	+4.94384766	-1.52490234	+64.46777344	-78.81591797	-66.79687500	+6172	+15.58740234	+1.16894531	-5.34375000	+48.95507813	-44.91210938	-75.62988281	+3148
+1458241231.54580000	+16.44873047	+1.75781250	-1.74023438	+46.12060547	-66.20361328	-121.55273438	+4988	+16.37841797	+4.96142578	-1.55566406	+64.73144531	-77.25585938	-66.92871094	+6180	+15.58740234	+1.16455078	-5.34814453	+49.04296875	-44.89013672	-75.65185547	+3136
+1458241231.54990010	+16.45312500	+1.73583984	-1.74902344	+44.20898438	-66.33544922	-119.64111328	+4992	+16.39160156	+4.97900391	-1.59082031	+65.01708984	-75.67382813	-67.10449219	+6188	+15.58300781	+1.16015625	-5.35253906	+49.13085938	-44.84619141	-75.67382813	+3120
+1458241231.55410000	+16.45751953	+1.71826172	-1.75341797	+42.03369141	-66.48925781	-117.48779297	+4992	+16.40039063	+4.99218750	-1.62597656	+65.19287109	-74.04785156	-67.17041016	+6196	+15.57861328	+1.15136719	-5.35253906	+49.24072266	-44.80224609	-75.78369141	+3104
+1458241231.55830000	+16.46191406	+1.70947266	-1.75341797	+40.10009766	-66.62109375	-115.51025391	+4988	+16.40478516	+5.02294922	-1.65673828	+65.50048828	-72.42187500	-67.32421875	+6208	+15.57861328	+1.13818359	-5.35253906	+49.39453125	-44.73632813	-75.95947266	+3092
+1458241231.56660010	+16.47070313	+1.69628906	-1.71826172	+36.18896484	-67.01660156	-111.55517578	+4980	+16.43994141	+5.07568359	-1.70507813	+66.40136719	-69.23583984	-67.98339844	+6220	+15.57421875	+1.10742188	-5.34814453	+49.76806641	-44.56054688	-76.46484375	+3064
+1458241231.57069990	+16.47070313	+1.69628906	-1.70507813	+34.12353516	-67.14843750	-109.42382813	+4972	+16.44873047	+5.11083984	-1.72265625	+66.86279297	-67.63183594	-68.33496094	+6228	+15.56982422	+1.08544922	-5.34375000	+49.96582031	-44.42871094	-76.77246094	+3056
+1458241231.57489990	+16.47509766	+1.69628906	-1.68310547	+32.01416016	-67.30224609	-107.27050781	+4964	+16.46630859	+5.14160156	-1.75781250	+67.01660156	-65.96191406	-68.40087891	+6236	+15.56542969	+1.06787109	-5.34375000	+50.18554688	-44.29687500	-77.10205078	+3044
+1458241231.57909990	+16.47070313	+1.69189453	-1.66113281	+29.83886719	-67.41210938	-105.07324219	+4956	+16.47509766	+5.17236328	-1.77978516	+67.45605469	-64.42382813	-68.73046875	+6240	+15.55664063	+1.04150391	-5.33935547	+50.47119141	-44.07714844	-77.51953125	+3040
+1458241231.58320000	+16.47509766	+1.68750000	-1.63916016	+27.59765625	-67.47802734	-102.85400391	+4944	+16.48388672	+5.20312500	-1.79736328	+67.85156250	-62.88574219	-69.06005859	+6244	+15.54785156	+1.01513672	-5.33496094	+50.73486328	-43.87939453	-77.91503906	+3040
+1458241231.58740000	+16.47949219	+1.68750000	-1.61718750	+25.40039063	-67.54394531	-100.63476563	+4936	+16.50146484	+5.22509766	-1.83691406	+67.96142578	-61.28173828	-69.12597656	+6252	+15.53906250	+0.98876953	-5.33056641	+50.97656250	-43.68164063	-78.31054688	+3044
+1458241231.59159990	+16.47949219	+1.67431641	-1.60400391	+23.07128906	-67.45605469	-98.39355469	+4924	+16.51025391	+5.26025391	-1.86328125	+68.33496094	-59.80957031	-69.38964844	+6256	+15.52587891	+0.95361328	-5.32617188	+51.24023438	-43.39599609	-78.77197266	+3056
+1458241231.59570000	+16.48388672	+1.66113281	-1.59082031	+20.87402344	-67.32421875	-96.28417969	+4912	+16.51464844	+5.28222656	-1.88525391	+68.64257813	-58.33740234	-69.63134766	+6260	+15.51708984	+0.92285156	-5.32617188	+51.43798828	-43.13232422	-79.14550781	+3068
+1458241231.59990000	+16.48828125	+1.65234375	-1.58642578	+18.87451172	-67.12646484	-94.35058594	+4900	+16.52783203	+5.29980469	-1.94238281	+68.55468750	-56.77734375	-69.49951172	+6268	+15.50830078	+0.89208984	-5.32617188	+51.61376953	-42.86865234	-79.47509766	+3080
+1458241231.60410000	+16.48388672	+1.63916016	-1.59082031	+16.83105469	-66.77490234	-92.43896484	+4888	+16.53222656	+5.33056641	-1.98632813	+68.79638672	-55.37109375	-69.58740234	+6272	+15.49511719	+0.86132813	-5.33496094	+51.72363281	-42.51708984	-79.71679688	+3096
+1458241231.60820010	+16.48388672	+1.60839844	-1.59960938	+14.85351563	-66.35742188	-90.65917969	+4880	+16.53662109	+5.33496094	-2.03466797	+68.79638672	-53.96484375	-69.54345703	+6276	+15.48193359	+0.83496094	-5.34814453	+51.74560547	-42.18750000	-79.78271484	+3116
+1458241231.61660000	+16.49707031	+1.55566406	-1.66113281	+11.44775391	-65.21484375	-87.69287109	+4872	+16.54541016	+5.33496094	-2.18847656	+68.37890625	-51.17431641	-68.90625000	+6288	+15.45996094	+0.78222656	-5.37011719	+51.65771484	-41.59423828	-79.78271484	+3144
+1458241231.62069990	+16.50585938	+1.51611328	-1.70068359	+9.99755859	-64.55566406	-86.52832031	+4872	+16.54541016	+5.31738281	-2.25878906	+68.20312500	-49.87792969	-68.66455078	+6300	+15.44677734	+0.76025391	-5.39208984	+51.52587891	-41.28662109	-79.65087891	+3156
+1458241231.62490010	+16.51904297	+1.48095703	-1.74023438	+8.83300781	-63.89648438	-85.64941406	+4876	+16.55419922	+5.29541016	-2.36425781	+67.69775391	-48.53759766	-68.07128906	+6312	+15.43798828	+0.73388672	-5.40527344	+51.37207031	-41.00097656	-79.51904297	+3168
+1458241231.62910010	+16.52343750	+1.44580078	-1.78857422	+7.75634766	-63.08349609	-84.83642578	+4880	+16.55859375	+5.29101563	-2.46093750	+67.50000000	-47.32910156	-67.63183594	+6320	+15.42919922	+0.71191406	-5.42285156	+51.17431641	-40.69335938	-79.32128906	+3172
+1458241231.63319990	+16.53662109	+1.39746094	-1.84570313	+6.83349609	-62.27050781	-84.26513672	+4884	+16.56298828	+5.26464844	-2.56640625	+67.12646484	-46.14257813	-67.10449219	+6332	+15.42480469	+0.68554688	-5.44482422	+50.95458984	-40.36376953	-79.05761719	+3176
+1458241231.63739990	+16.54980469	+1.35351563	-1.90283203	+6.17431641	-61.43554688	-83.95751953	+4892	+16.56738281	+5.23388672	-2.69384766	+66.51123047	-44.91210938	-66.31347656	+6344	+15.41162109	+0.65917969	-5.46679688	+50.71289063	-39.99023438	-78.79394531	+3172
+1458241231.64159990	+16.56298828	+1.31396484	-1.96435547	+5.58105469	-60.55664063	-83.69384766	+4900	+16.57177734	+5.21191406	-2.80371094	+66.18164063	-43.90136719	-65.78613281	+6352	+15.40283203	+0.62841797	-5.49316406	+50.42724609	-39.57275391	-78.44238281	+3168
+1458241231.64570000	+16.58056641	+1.27001953	-2.03027344	+5.11962891	-59.67773438	-83.56201172	+4908	+16.57617188	+5.17236328	-2.90917969	+65.76416016	-42.91259766	-65.14892578	+6364	+15.38964844	+0.59765625	-5.51513672	+50.11962891	-39.13330078	-78.09082031	+3160
+1458241231.64990000	+16.59375000	+1.22607422	-2.08740234	+4.85595703	-58.84277344	-83.64990234	+4916	+16.58056641	+5.12841797	-3.03662109	+65.14892578	-41.92382813	-64.33593750	+6372	+15.37646484	+0.56689453	-5.53271484	+49.85595703	-38.71582031	-77.78320313	+3144
+1458241231.65820000	+16.62890625	+1.15136719	-2.18847656	+4.57031250	-57.26074219	-83.97949219	+4928	+16.59375000	+5.06250000	-3.23437500	+64.46777344	-40.42968750	-63.21533203	+6384	+15.35449219	+0.47900391	-5.56347656	+49.17480469	-37.63916016	-77.14599609	+3108
+1458241231.66240000	+16.64648438	+1.11621094	-2.23242188	+4.70214844	-56.51367188	-84.41894531	+4936	+16.60253906	+5.02734375	-3.34863281	+63.98437500	-39.70458984	-62.44628906	+6388	+15.34130859	+0.43945313	-5.57226563	+48.95507813	-37.13378906	-76.94824219	+3084
+1458241231.66650010	+16.66845703	+1.08544922	-2.27197266	+4.85595703	-55.78857422	-84.83642578	+4940	+16.61572266	+4.99218750	-3.43652344	+63.65478516	-39.19921875	-61.94091797	+6380	+15.32812500	+0.38232422	-5.58544922	+48.62548828	-36.43066406	-76.70654297	+3064
+1458241231.67070010	+16.68603516	+1.06347656	-2.30712891	+5.16357422	-55.08544922	-85.34179688	+4936	+16.62451172	+4.96582031	-3.51562500	+63.36914063	-38.73779297	-61.39160156	+6372	+15.31933594	+0.32958984	-5.59423828	+48.40576172	-35.83740234	-76.61865234	+3040
+1458241231.67490010	+16.69921875	+1.04589844	-2.33789063	+5.58105469	-54.40429688	-85.95703125	+4936	+16.62451172	+4.93505859	-3.60351563	+62.99560547	-38.29833984	-60.73242188	+6364	+15.29736328	+0.28564453	-5.59863281	+48.27392578	-35.20019531	-76.53076172	+3016
+1458241231.67899990	+16.71679688	+1.02832031	-2.35546875	+5.99853516	-53.85498047	-86.55029297	+4932	+16.63330078	+4.90429688	-3.64746094	+62.79785156	-38.14453125	-60.40283203	+6348	+15.27539063	+0.23291016	-5.59423828	+48.09814453	-34.56298828	-76.53076172	+2996
+1458241231.68319990	+16.72998047	+1.01953125	-2.36425781	+6.56982422	-53.32763672	-87.27539063	+4928	+16.63769531	+4.87353516	-3.69140625	+62.55615234	-38.01269531	-59.98535156	+6336	+15.25781250	+0.17578125	-5.58984375	+47.94433594	-33.92578125	-76.57470703	+2980
+1458241231.68740010	+16.74316406	+1.00634766	-2.37304688	+7.29492188	-52.77832031	-88.15429688	+4920	+16.65087891	+4.83837891	-3.74853516	+62.16064453	-37.90283203	-59.41406250	+6320	+15.24023438	+0.12744141	-5.58544922	+47.87841797	-33.26660156	-76.64062500	+2964
+1458241231.69149990	+16.76074219	+1.01074219	-2.37304688	+8.08593750	-52.31689453	-88.98925781	+4908	+16.66845703	+4.79882813	-3.77929688	+61.89697266	-37.99072266	-59.06250000	+6300	+15.21826172	+0.07031250	-5.58105469	+47.76855469	-32.58544922	-76.72851563	+2948
+1458241231.69989990	+16.78710938	+1.00195313	-2.37744141	+9.95361328	-51.32812500	-90.98876953	+4880	+16.69042969	+4.73730469	-3.84521484	+61.23779297	-38.23242188	-58.18359375	+6256	+15.17871094	-0.05273438	-5.56787109	+47.57080078	-31.11328125	-77.03613281	+2936
+1458241231.70400000	+16.80029297	+1.01074219	-2.37744141	+11.00830078	-50.82275391	-92.02148438	+4864	+16.70361328	+4.70214844	-3.86718750	+60.95214844	-38.49609375	-57.81005859	+6228	+15.15673828	-0.11425781	-5.56347656	+47.48291016	-30.34423828	-77.12402344	+2936
+1458241231.70820000	+16.80908203	+1.00634766	-2.37744141	+12.06298828	-50.31738281	-93.09814453	+4848	+16.71679688	+4.65380859	-3.88916016	+60.49072266	-38.78173828	-57.32666016	+6204	+15.13037109	-0.17578125	-5.56347656	+47.32910156	-29.55322266	-77.18994141	+2940
+1458241231.71240000	+16.81787109	+1.00195313	-2.38623047	+13.16162109	-49.72412109	-94.24072266	+4832	+16.72558594	+4.59667969	-3.91992188	+59.87548828	-39.06738281	-56.68945313	+6180	+15.10400391	-0.24169922	-5.55029297	+47.24121094	-28.82812500	-77.29980469	+2944
+1458241231.71650000	+16.82226563	+1.01513672	-2.38623047	+14.41406250	-49.19677734	-95.33935547	+4816	+16.73876953	+4.53955078	-3.93750000	+59.34814453	-39.50683594	-56.20605469	+6152	+15.07763672	-0.29882813	-5.55029297	+47.10937500	-28.03710938	-77.29980469	+2952
+1458241231.72070000	+16.82666016	+1.00195313	-2.39062500	+15.57861328	-48.62548828	-96.48193359	+4804	+16.75634766	+4.46484375	-3.95507813	+58.64501953	-39.94628906	-55.59082031	+6132	+15.05126953	-0.36914063	-5.54589844	+46.95556641	-27.24609375	-77.32177734	+2964
+1458241231.72480010	+16.83544922	+0.98437500	-2.40820313	+16.78710938	-47.94433594	-97.69042969	+4796	+16.77392578	+4.39013672	-3.98583984	+57.78808594	-40.38574219	-54.84375000	+6108	+15.02929688	-0.43945313	-5.52832031	+46.77978516	-26.54296875	-77.40966797	+2980
+1458241231.72900010	+16.83984375	+0.99316406	-2.43457031	+18.12744141	-47.19726563	-98.76708984	+4792	+16.78710938	+4.31982422	-4.01660156	+56.95312500	-40.86914063	-54.05273438	+6080	+15.01171875	-0.50097656	-5.52392578	+46.64794922	-25.79589844	-77.29980469	+2988
+1458241231.73320010	+16.84863281	+0.96240234	-2.46533203	+19.29199219	-46.40625000	-99.86572266	+4788	+16.80029297	+4.23193359	-4.05175781	+55.96435547	-41.30859375	-53.15185547	+6060	+14.98974609	-0.56689453	-5.52392578	+46.42822266	-25.02685547	-77.16796875	+3000
+1458241231.74149990	+16.84863281	+0.91845703	-2.55322266	+21.57714844	-44.60449219	-101.79931641	+4788	+16.81347656	+4.04296875	-4.12207031	+53.70117188	-42.29736328	-51.15234375	+6008	+14.95019531	-0.69433594	-5.50634766	+46.05468750	-23.62060547	-76.81640625	+3024
+1458241231.74569990	+16.84423828	+0.87451172	-2.60595703	+22.56591797	-43.63769531	-102.61230469	+4796	+16.81787109	+3.92871094	-4.15722656	+52.36083984	-42.78076172	-49.98779297	+5988	+14.92822266	-0.76464844	-5.50634766	+45.79101563	-22.89550781	-76.50878906	+3028
+1458241231.74980000	+16.84423828	+0.82617188	-2.66308594	+23.48876953	-42.62695313	-103.35937500	+4800	+16.82226563	+3.80566406	-4.19677734	+50.86669922	-43.33007813	-48.73535156	+5964	+14.90625000	-0.83496094	-5.48876953	+45.52734375	-22.28027344	-76.28906250	+3036
+1458241231.75399990	+16.83544922	+0.80419922	-2.72021484	+24.52148438	-41.61621094	-103.97460938	+4800	+16.82666016	+3.69140625	-4.22314453	+49.39453125	-43.90136719	-47.48291016	+5940	+14.88867188	-0.89208984	-5.47558594	+45.35156250	-21.66503906	-75.91552734	+3032
+1458241231.75819990	+16.83105469	+0.75146484	-2.78613281	+25.40039063	-40.56152344	-104.52392578	+4800	+16.83105469	+3.56835938	-4.25390625	+47.81250000	-44.47265625	-46.16455078	+5916	+14.87109375	-0.96240234	-5.46679688	+45.10986328	-21.02783203	-75.56396484	+3032
+1458241231.76230000	+16.82666016	+0.69433594	-2.84765625	+26.12548828	-39.55078125	-104.96337891	+4800	+16.82666016	+3.44531250	-4.26708984	+46.14257813	-45.10986328	-44.78027344	+5888	+14.85351563	-1.03710938	-5.44482422	+44.86816406	-20.43457031	-75.27832031	+3028
+1458241231.76650000	+16.81787109	+0.65478516	-2.91796875	+26.91650391	-38.47412109	-105.29296875	+4800	+16.82666016	+3.32226563	-4.28466797	+44.47265625	-45.70312500	-43.37402344	+5860	+14.83593750	-1.09423828	-5.43164063	+44.69238281	-19.84130859	-74.83886719	+3020
+1458241231.77480010	+16.79589844	+0.54492188	-3.04541016	+28.12500000	-36.40869141	-105.60058594	+4796	+16.81347656	+3.06298828	-4.30224609	+40.71533203	-46.93359375	-40.20996094	+5800	+14.79638672	-1.23046875	-5.40087891	+44.25292969	-18.67675781	-73.98193359	+2996
+1458241231.77900000	+16.78271484	+0.50097656	-3.10253906	+28.76220703	-35.44189453	-105.64453125	+4788	+16.80468750	+2.92675781	-4.28906250	+38.75976563	-47.63671875	-38.67187500	+5768	+14.77001953	-1.28759766	-5.38769531	+44.07714844	-18.10546875	-73.47656250	+2980
+1458241231.78320000	+16.76513672	+0.44824219	-3.15966797	+29.28955078	-34.47509766	-105.55664063	+4784	+16.79589844	+2.79931641	-4.27587891	+36.73828125	-48.33984375	-37.00195313	+5736	+14.73925781	-1.36230469	-5.37451172	+43.87939453	-17.51220703	-73.01513672	+2968
+1458241231.78730010	+16.75195313	+0.39550781	-3.19482422	+29.70703125	-33.68408203	-105.44677734	+4776	+16.79150391	+2.66748047	-4.24951172	+34.56298828	-49.13085938	-35.22216797	+5708	+14.70849609	-1.43261719	-5.34814453	+43.65966797	-16.96289063	-72.57568359	+2952
+1458241231.79150010	+16.73876953	+0.34716797	-3.22998047	+30.19042969	-32.89306641	-105.27099609	+4764	+16.78710938	+2.53125000	-4.20556641	+32.34375000	-49.96582031	-33.48632813	+5676	+14.67773438	-1.49853516	-5.32617188	+43.50585938	-16.41357422	-72.09228516	+2940
+1458241231.79570010	+16.72998047	+0.30761719	-3.26513672	+30.65185547	-32.10205078	-105.05126953	+4752	+16.78271484	+2.40380859	-4.16601563	+30.03662109	-50.77880859	-31.59667969	+5648	+14.64697266	-1.57763672	-5.30859375	+43.30810547	-15.82031250	-71.67480469	+2928
+1458241231.79979990	+16.71240234	+0.25927734	-3.27392578	+31.06933594	-31.48681641	-104.83154297	+4736	+16.77832031	+2.27197266	-4.10888672	+27.55371094	-51.63574219	-29.57519531	+5616	+14.60742188	-1.65673828	-5.28222656	+43.08837891	-15.20507813	-71.23535156	+2924
+1458241231.80399990	+16.69482422	+0.21533203	-3.28710938	+31.46484375	-30.78369141	-104.54589844	+4724	+16.77392578	+2.13574219	-4.04736328	+25.00488281	-52.49267578	-27.55371094	+5584	+14.56787109	-1.72705078	-5.26904297	+42.89062500	-14.56787109	-70.68603516	+2916
+1458241231.80810000	+16.67724609	+0.17138672	-3.30029297	+31.81640625	-30.14648438	-104.19433594	+4708	+16.76513672	+1.99511719	-3.98583984	+22.30224609	-53.30566406	-25.35644531	+5552	+14.52392578	-1.81054688	-5.25585938	+42.67089844	-13.93066406	-70.18066406	+2912
+1458241231.81230000	+16.65527344	+0.12744141	-3.29589844	+32.10205078	-29.61914063	-103.79882813	+4696	+16.75195313	+1.85888672	-3.90673828	+19.46777344	-54.16259766	-23.07128906	+5520	+14.47558594	-1.89404297	-5.23388672	+42.42919922	-13.31542969	-69.67529297	+2912
+1458241231.82060000	+16.61572266	+0.03955078	-3.28710938	+32.62939453	-28.58642578	-102.98583984	+4672	+16.71240234	+1.57763672	-3.77050781	+13.53515625	-55.43701172	-18.17138672	+5448	+14.37011719	-2.05664063	-5.19873047	+41.92382813	-12.06298828	-68.57666016	+2924
+1458241231.82480000	+16.59814453	-0.01318359	-3.26953125	+32.84912109	-28.14697266	-102.56835938	+4668	+16.69921875	+1.43701172	-3.69140625	+10.39306641	-56.09619141	-15.60058594	+5412	+14.32617188	-2.14892578	-5.16796875	+41.61621094	-11.51367188	-68.09326172	+2940
+1458241231.82900000	+16.57617188	-0.07031250	-3.26074219	+32.95898438	-27.64160156	-102.12890625	+4664	+16.68164063	+1.29199219	-3.62548828	+7.18505859	-56.49169922	-12.96386719	+5376	+14.27783203	-2.22802734	-5.15039063	+41.37451172	-10.92041016	-67.47802734	+2952
+1458241231.83310010	+16.55859375	-0.12304688	-3.25195313	+33.06884766	-27.15820313	-101.62353516	+4664	+16.65087891	+1.13378906	-3.56396484	+4.04296875	-56.82128906	-10.43701172	+5332	+14.22949219	-2.31591797	-5.12841797	+41.08886719	-10.34912109	-66.88476563	+2968
+1458241231.83730010	+16.53222656	-0.17578125	-3.23437500	+33.11279297	-26.78466797	-101.09619141	+4664	+16.62011719	+0.98876953	-3.46728516	+1.09863281	-57.28271484	-8.08593750	+5296	+14.18115234	-2.40820313	-5.09765625	+40.78125000	-9.84375000	-66.33544922	+2988
+1458241231.84150000	+16.50585938	-0.24169922	-3.22558594	+33.02490234	-26.27929688	-100.52490234	+4664	+16.57177734	+0.85693359	-3.41894531	-1.62597656	-57.15087891	-5.73486328	+5248	+14.12841797	-2.48730469	-5.07568359	+40.51757813	-9.31640625	-65.63232422	+3008
+1458241231.84559990	+16.47949219	-0.31640625	-3.22119141	+32.87109375	-25.81787109	-99.90966797	+4668	+16.52783203	+0.71191406	-3.37939453	-4.21875000	-56.97509766	-3.64746094	+5208	+14.07568359	-2.56640625	-5.04931641	+40.23193359	-8.83300781	-64.92919922	+3024
+1458241231.85400010	+16.42675781	-0.47900391	-3.21240234	+32.32177734	-24.93896484	-98.61328125	+4676	+16.43994141	+0.45703125	-3.27832031	-8.56933594	-56.51367188	+0.00000000	+5140	+13.99218750	-2.71582031	-4.96582031	+39.77050781	-8.15185547	-63.63281250	+3060
+1458241231.85809990	+16.40039063	-0.56250000	-3.21240234	+31.99218750	-24.49951172	-97.97607422	+4676	+16.39160156	+0.32080078	-3.26074219	-10.37109375	-56.03027344	+1.40625000	+5108	+13.94824219	-2.79052734	-4.92626953	+39.55078125	-7.82226563	-62.92968750	+3072
+1458241231.86229990	+16.37841797	-0.64599609	-3.19921875	+31.61865234	-24.14794922	-97.31689453	+4680	+16.35205078	+0.19775391	-3.19482422	-11.86523438	-55.87646484	+2.59277344	+5088	+13.91308594	-2.86523438	-4.86914063	+39.30908203	-7.62451172	-62.33642578	+3088
+1458241231.86649990	+16.35205078	-0.74267578	-3.20361328	+31.11328125	-23.64257813	-96.56982422	+4684	+16.30810547	+0.09667969	-3.17285156	-13.00781250	-55.15136719	+3.58154297	+5056	+13.87792969	-2.92675781	-4.82519531	+39.17724609	-7.40478516	-61.61132813	+3096
+1458241231.87060000	+16.32128906	-0.83496094	-3.21240234	+30.58593750	-23.15917969	-95.77880859	+4680	+16.25976563	-0.02197266	-3.16406250	-13.93066406	-54.47021484	+4.26269531	+5032	+13.83837891	-2.99267578	-4.77685547	+39.02343750	-7.18505859	-60.88623047	+3100
+1458241231.87480000	+16.29492188	-0.92724609	-3.19921875	+30.05859375	-22.78564453	-95.03173828	+4676	+16.21582031	-0.13183594	-3.10693359	-14.58984375	-54.07470703	+4.74609375	+5016	+13.79882813	-3.05419922	-4.71093750	+38.89160156	-7.05322266	-60.22705078	+3108
+1458241231.87890010	+16.25976563	-1.01953125	-3.19921875	+29.44335938	-22.34619141	-94.24072266	+4672	+16.16748047	-0.21972656	-3.09814453	-14.89746094	-53.19580078	+5.07568359	+4992	+13.75927734	-3.10253906	-4.65380859	+38.84765625	-6.89941406	-59.47998047	+3104
+1458241231.88310000	+16.22900391	-1.11621094	-3.19482422	+28.87207031	-21.88476563	-93.47167969	+4664	+16.11914063	-0.31201172	-3.09375000	-15.09521484	-52.31689453	+5.27343750	+4968	+13.71972656	-3.16406250	-4.60107422	+38.78173828	-6.74560547	-58.75488281	+3104
+1458241231.88730000	+16.19384766	-1.20849609	-3.17724609	+28.32275391	-21.55517578	-92.74658203	+4652	+16.08398438	-0.39990234	-3.05859375	-15.24902344	-51.67968750	+5.44921875	+4952	+13.68457031	-3.22558594	-4.53076172	+38.71582031	-6.67968750	-58.13964844	+3100
+1458241231.89560010	+16.13232422	-1.37988281	-3.15087891	+27.26806641	-20.69824219	-91.25244141	+4624	+16.00927734	-0.57568359	-3.02343750	-15.31494141	-50.05371094	+5.55908203	+4912	+13.60546875	-3.33544922	-4.40771484	+38.71582031	-6.39404297	-56.73339844	+3088
+1458241231.89980010	+16.09716797	-1.46337891	-3.11572266	+26.80664063	-20.39062500	-90.59326172	+4612	+15.96972656	-0.65917969	-2.97509766	-15.27099609	-49.46044922	+5.55908203	+4900	+13.56152344	-3.39697266	-4.33740234	+38.71582031	-6.26220703	-56.11816406	+3084
+1458241231.90389990	+16.05761719	-1.53369141	-3.08935547	+26.36718750	-19.99511719	-89.82421875	+4596	+15.93017578	-0.72949219	-2.94873047	-15.09521484	-48.60351563	+5.51513672	+4884	+13.51318359	-3.44970703	-4.28027344	+38.75976563	-6.06445313	-55.37109375	+3076
+1458241231.90809990	+16.01806641	-1.61279297	-3.06298828	+25.94970703	-19.57763672	-89.09912109	+4584	+15.89062500	-0.80419922	-2.92675781	-14.89746094	-47.72460938	+5.44921875	+4868	+13.46044922	-3.52001953	-4.22753906	+38.73779297	-5.82275391	-54.64599609	+3072
+1458241231.91230010	+15.97412109	-1.68750000	-3.01904297	+25.57617188	-19.22607422	-88.46191406	+4576	+15.85107422	-0.87011719	-2.87841797	-14.76562500	-47.02148438	+5.47119141	+4856	+13.41210938	-3.58154297	-4.16162109	+38.73779297	-5.58105469	-54.00878906	+3068
+1458241231.91640000	+15.93017578	-1.74902344	-2.98388672	+25.31250000	-18.87451172	-87.78076172	+4564	+15.81152344	-0.93603516	-2.83447266	-14.61181641	-46.29638672	+5.51513672	+4840	+13.35058594	-3.64306641	-4.10888672	+38.80371094	-5.33935547	-53.26171875	+3060
+1458241231.92059990	+15.88623047	-1.81054688	-2.94433594	+25.07080078	-18.47900391	-87.14355469	+4552	+15.77197266	-0.99755859	-2.79052734	-14.43603516	-45.57128906	+5.53710938	+4828	+13.29345703	-3.71777344	-4.06494141	+38.78173828	-4.98779297	-52.53662109	+3060
+1458241231.92479990	+15.83789063	-1.87207031	-2.88720703	+24.85107422	-18.21533203	-86.59423828	+4552	+15.73681641	-1.05908203	-2.72460938	-14.30419922	-45.00000000	+5.62500000	+4820	+13.23632813	-3.79248047	-4.00341797	+38.80371094	-4.72412109	-51.92138672	+3064
+1458241231.93310000	+15.74560547	-1.98193359	-2.79052734	+24.54345703	-17.46826172	-85.34179688	+4548	+15.66210938	-1.17333984	-2.61035156	-13.95263672	-43.68164063	+5.75683594	+4800	+13.10888672	-3.94189453	-3.90673828	+38.84765625	-4.04296875	-50.47119141	+3072
+1458241231.93730000	+15.69287109	-2.04345703	-2.73339844	+24.41162109	-17.11669922	-84.81445313	+4552	+15.61816406	-1.22607422	-2.54443359	-13.82080078	-43.11035156	+5.86669922	+4796	+13.04736328	-4.02099609	-3.85400391	+38.84765625	-3.69140625	-49.83398438	+3080
+1458241231.94140010	+15.64013672	-2.09179688	-2.68945313	+24.38964844	-16.72119141	-84.19921875	+4556	+15.57421875	-1.27441406	-2.48291016	-13.62304688	-42.45117188	+5.99853516	+4788	+12.97705078	-4.09130859	-3.81005859	+38.93554688	-3.36181641	-49.06494141	+3088
+1458241231.94560000	+15.58300781	-2.14892578	-2.64550781	+24.30175781	-16.30371094	-83.60595703	+4568	+15.53027344	-1.32714844	-2.42578125	-13.44726563	-41.79199219	+6.10839844	+4784	+12.91113281	-4.16601563	-3.77050781	+38.97949219	-2.98828125	-48.31787109	+3096
+1458241231.94980000	+15.53027344	-2.20605469	-2.59277344	+24.23583984	-15.95214844	-83.05664063	+4576	+15.48632813	-1.37988281	-2.36425781	-13.31542969	-41.22070313	+6.26220703	+4780	+12.84960938	-4.24072266	-3.71337891	+39.04541016	-2.70263672	-47.70263672	+3108
+1458241231.95390010	+15.47753906	-2.24560547	-2.54882813	+24.30175781	-15.55664063	-82.41943359	+4584	+15.43798828	-1.42382813	-2.31152344	-13.13964844	-40.56152344	+6.43798828	+4772	+12.78369141	-4.30224609	-3.66064453	+39.17724609	-2.43896484	-46.95556641	+3120
+1458241231.95810010	+15.42041016	-2.30273438	-2.50927734	+24.27978516	-15.11718750	-81.84814453	+4596	+15.38964844	-1.48535156	-2.25878906	-13.02978516	-39.90234375	+6.56982422	+4768	+12.71777344	-4.37255859	-3.61669922	+39.30908203	-2.10937500	-46.23046875	+3128
+1458241231.96639990	+15.31494141	-2.40380859	-2.43017578	+24.36767578	-14.28222656	-80.63964844	+4620	+15.29296875	-1.59082031	-2.16650391	-12.76611328	-38.49609375	+6.92138672	+4756	+12.59912109	-4.50439453	-3.48925781	+39.63867188	-1.64794922	-44.93408203	+3156
+1458241231.97059990	+15.25781250	-2.46533203	-2.39941406	+24.36767578	-13.79882813	-80.00244141	+4632	+15.23583984	-1.65234375	-2.13574219	-12.65625000	-37.70507813	+7.09716797	+4748	+12.54199219	-4.56152344	-3.44091797	+39.88037109	-1.38427734	-44.18701172	+3164
+1458241231.97470000	+15.20507813	-2.52685547	-2.36865234	+24.38964844	-13.33740234	-79.38720703	+4640	+15.17871094	-1.71386719	-2.09619141	-12.59033203	-36.93603516	+7.31689453	+4740	+12.48925781	-4.61865234	-3.36621094	+40.10009766	-1.20849609	-43.61572266	+3176
+1458241231.97890000	+15.15234375	-2.56640625	-2.35107422	+24.54345703	-12.81005859	-78.66210938	+4644	+15.12158203	-1.76220703	-2.07861328	-12.45849609	-36.03515625	+7.55859375	+4728	+12.43212891	-4.66699219	-3.30029297	+40.42968750	-1.03271484	-42.89062500	+3184
+1458241231.98309990	+15.09521484	-2.62353516	-2.33349609	+24.65332031	-12.28271484	-77.95898438	+4644	+15.06005859	-1.82812500	-2.06103516	-12.39257813	-35.13427734	+7.77832031	+4716	+12.37939453	-4.71533203	-3.24316406	+40.75927734	-0.81298828	-42.16552734	+3188
+1458241231.98720000	+15.04248047	-2.67626953	-2.30712891	+24.76318359	-11.82128906	-77.29980469	+4644	+15.00292969	-1.89404297	-2.03466797	-12.37060547	-34.29931641	+8.06396484	+4704	+12.33105469	-4.76367188	-3.16406250	+41.11083984	-0.70312500	-41.61621094	+3196
+1458241231.99140000	+14.98974609	-2.71582031	-2.28955078	+24.98291016	-11.31591797	-76.57470703	+4636	+14.94580078	-1.94677734	-2.02587891	-12.23876953	-33.31054688	+8.37158203	+4684	+12.27832031	-4.80322266	-3.09375000	+41.52832031	-0.57128906	-40.93505859	+3196
+1458241231.99560000	+14.93701172	-2.77294922	-2.27197266	+25.13671875	-10.81054688	-75.89355469	+4628	+14.88427734	-2.00830078	-2.02148438	-12.15087891	-32.34375000	+8.63525391	+4664	+12.22998047	-4.85156250	-3.02783203	+41.90185547	-0.37353516	-40.25390625	+3200
+1458241232.00390010	+14.82714844	-2.86523438	-2.23681641	+25.55419922	-9.82177734	-74.50927734	+4600	+14.76123047	-2.10937500	-1.99511719	-11.88720703	-30.49804688	+9.25048828	+4620	+12.12451172	-4.93945313	-2.88281250	+42.69287109	-0.06591797	-39.00146484	+3200
+1458241232.00810000	+14.77441406	-2.90917969	-2.22363281	+25.79589844	-9.31640625	-73.80615234	+4580	+14.69970703	-2.16650391	-1.98632813	-11.73339844	-29.55322266	+9.55810547	+4596	+12.07177734	-4.98339844	-2.82128906	+43.13232422	+0.10986328	-38.32031250	+3200
+1458241232.01220010	+14.71728516	-2.95312500	-2.20605469	+26.03759766	-8.83300781	-73.14697266	+4556	+14.63378906	-2.21484375	-1.96435547	-11.60156250	-28.69628906	+9.88769531	+4572	+12.01904297	-5.02734375	-2.75537109	+43.54980469	+0.28564453	-37.70507813	+3196
+1458241232.01640010	+14.66015625	-2.98828125	-2.18408203	+26.38916016	-8.43750000	-72.50976563	+4532	+14.57226563	-2.25439453	-1.94677734	-11.38183594	-27.86132813	+10.23925781	+4544	+11.96191406	-5.06689453	-2.69384766	+43.94531250	+0.46142578	-37.06787109	+3192
+1458241232.02060010	+14.59863281	-3.03222656	-2.16210938	+26.67480469	-8.02001953	-71.91650391	+4508	+14.50634766	-2.29833984	-1.92919922	-11.18408203	-27.04833984	+10.52490234	+4516	+11.90039063	-5.11962891	-2.63671875	+44.34082031	+0.65917969	-36.43066406	+3188
+1458241232.02469990	+14.54150391	-3.07177734	-2.14013672	+26.96044922	-7.62451172	-71.32324219	+4480	+14.44482422	-2.34228516	-1.89843750	-10.98632813	-26.32324219	+10.81054688	+4488	+11.84765625	-5.16796875	-2.57958984	+44.71435547	+0.83496094	-35.81542969	+3180
+1458241232.02889990	+14.47998047	-3.10693359	-2.10937500	+27.33398438	-7.29492188	-70.79589844	+4452	+14.38769531	-2.37744141	-1.86767578	-10.67871094	-25.66406250	+11.11816406	+4460	+11.78173828	-5.22070313	-2.52685547	+45.06591797	+1.01074219	-35.22216797	+3176
+1458241232.03720000	+14.35253906	-3.18603516	-2.05664063	+27.97119141	-6.56982422	-69.80712891	+4400	+14.26464844	-2.44775391	-1.79736328	-10.10742188	-24.41162109	+11.60156250	+4404	+11.65429688	-5.33496094	-2.43896484	+45.70312500	+1.45019531	-33.96972656	+3164
+1458241232.04140000	+14.28662109	-3.21240234	-2.03027344	+28.36669922	-6.26220703	-69.32373047	+4372	+14.19873047	-2.47851563	-1.75781250	-9.77783203	-23.88427734	+11.86523438	+4376	+11.58398438	-5.39648438	-2.39501953	+45.98876953	+1.64794922	-33.37646484	+3156
+1458241232.04550000	+14.22070313	-3.24755859	-2.00390625	+28.71826172	-5.95458984	-68.88427734	+4344	+14.13281250	-2.50927734	-1.71826172	-9.47021484	-23.35693359	+12.06298828	+4352	+11.51367188	-5.45361328	-2.35986328	+46.29638672	+1.86767578	-32.76123047	+3148
+1458241232.04970000	+14.15478516	-3.28271484	-1.97753906	+29.04785156	-5.64697266	-68.44482422	+4320	+14.07128906	-2.54443359	-1.67871094	-9.18457031	-22.85156250	+12.28271484	+4328	+11.45214844	-5.51513672	-2.32470703	+46.60400391	+2.04345703	-32.14599609	+3140
+1458241232.05390000	+14.08886719	-3.31347656	-1.94677734	+29.44335938	-5.42724609	-68.04931641	+4300	+14.00976563	-2.57080078	-1.63916016	-8.81103516	-22.39013672	+12.50244141	+4304	+11.37744141	-5.57226563	-2.28955078	+46.84570313	+2.21923828	-31.59667969	+3132
+1458241232.05800010	+14.01855469	-3.34863281	-1.91601563	+29.79492188	-5.16357422	-67.67578125	+4276	+13.94824219	-2.60595703	-1.59960938	-8.50341797	-21.95068359	+12.67822266	+4280	+11.31152344	-5.63378906	-2.25878906	+47.15332031	+2.41699219	-31.00341797	+3124
+1458241232.06220010	+13.95263672	-3.38378906	-1.88525391	+30.10253906	-4.92187500	-67.30224609	+4260	+13.88671875	-2.64111328	-1.56005859	-8.21777344	-21.51123047	+12.85400391	+4260	+11.24560547	-5.69531250	-2.22802734	+47.41699219	+2.59277344	-30.45410156	+3120
+1458241232.06640010	+13.88671875	-3.41015625	-1.86328125	+30.52001953	-4.65820313	-66.88476563	+4240	+13.82080078	-2.66748047	-1.52490234	-7.84423828	-21.07177734	+13.05175781	+4236	+11.17529297	-5.75683594	-2.19287109	+47.68066406	+2.74658203	-29.92675781	+3112
+1458241232.07470010	+13.75048828	-3.48046875	-1.81933594	+31.22314453	-4.17480469	-66.07177734	+4204	+13.69335938	-2.74218750	-1.45898438	-7.25097656	-20.17089844	+13.42529297	+4196	+11.04785156	-5.86669922	-2.13134766	+48.31787109	+3.03222656	-28.87207031	+3092
+1458241232.07890010	+13.68457031	-3.50244141	-1.79736328	+31.64062500	-3.95507813	-65.69824219	+4184	+13.62744141	-2.76855469	-1.43261719	-6.92138672	-19.73144531	+13.62304688	+4172	+10.97753906	-5.92382813	-2.09619141	+48.60351563	+3.14208984	-28.41064453	+3084
+1458241232.08299990	+13.61865234	-3.53759766	-1.77539063	+32.01416016	-3.77929688	-65.32470703	+4168	+13.56152344	-2.80810547	-1.40625000	-6.63574219	-19.29199219	+13.84277344	+4152	+10.92041016	-5.97216797	-2.06542969	+48.97705078	+3.25195313	-27.92724609	+3072
+1458241232.08719990	+13.55712891	-3.57275391	-1.75341797	+32.36572266	-3.60351563	-64.95117188	+4148	+13.50000000	-2.84326172	-1.38427734	-6.39404297	-18.87451172	+14.04052734	+4128	+10.86328125	-6.02050781	-2.03027344	+49.32861328	+3.31787109	-27.50976563	+3060
+1458241232.09139990	+13.49121094	-3.59912109	-1.73583984	+32.76123047	-3.44970703	-64.57763672	+4128	+13.43408203	-2.87402344	-1.36230469	-6.06445313	-18.45703125	+14.28222656	+4104	+10.80175781	-6.06884766	-1.99072266	+49.65820313	+3.38378906	-27.15820313	+3048
+1458241232.09550000	+13.42968750	-3.63427734	-1.71386719	+33.13476563	-3.29589844	-64.20410156	+4108	+13.37255859	-2.91357422	-1.34033203	-5.80078125	-18.06152344	+14.47998047	+4080	+10.74902344	-6.11279297	-1.95117188	+50.05371094	+3.42773438	-26.80664063	+3036
+1458241232.09970000	+13.36816406	-3.66943359	-1.70068359	+33.48632813	-3.14208984	-63.83056641	+4084	+13.30664063	-2.95312500	-1.32275391	-5.55908203	-17.62207031	+14.69970703	+4052	+10.70068359	-6.15234375	-1.91601563	+50.47119141	+3.47167969	-26.45507813	+3020
+1458241232.10390000	+13.30664063	-3.69580078	-1.68310547	+33.88183594	-2.98828125	-63.47900391	+4060	+13.24072266	-2.98828125	-1.30517578	-5.27343750	-17.22656250	+14.94140625	+4020	+10.64355469	-6.20068359	-1.87207031	+50.80078125	+3.51562500	-26.19140625	+3008
+1458241232.11220000	+13.19238281	-3.76171875	-1.65234375	+34.58496094	-2.79052734	-62.75390625	+4004	+13.11328125	-3.06298828	-1.27880859	-4.81201172	-16.47949219	+15.38085938	+3960	+10.55126953	-6.27539063	-1.79736328	+51.63574219	+3.51562500	-25.66406250	+2976
+1458241232.11630010	+13.13085938	-3.79248047	-1.63476563	+34.95849609	-2.74658203	-62.42431641	+3972	+13.04736328	-3.09814453	-1.26123047	-4.54833984	-16.17187500	+15.60058594	+3928	+10.49853516	-6.31494141	-1.75781250	+51.96533203	+3.53759766	-25.46630859	+2960
+1458241232.12050010	+13.07373047	-3.82763672	-1.61718750	+35.31005859	-2.68066406	-62.13867188	+3940	+12.98583984	-3.13330078	-1.24365234	-4.30664063	-15.88623047	+15.79833984	+3896	+10.45019531	-6.35449219	-1.71826172	+52.36083984	+3.53759766	-25.29052734	+2944
+1458241232.12470010	+13.01660156	-3.86279297	-1.60400391	+35.63964844	-2.61474609	-61.85302734	+3908	+12.92431641	-3.17285156	-1.23046875	-4.08691406	-15.60058594	+15.99609375	+3860	+10.40625000	-6.38964844	-1.68750000	+52.75634766	+3.51562500	-25.07080078	+2924
+1458241232.12879990	+12.95947266	-3.88916016	-1.58642578	+36.01318359	-2.57080078	-61.54541016	+3872	+12.86279297	-3.20361328	-1.21289063	-3.82324219	-15.35888672	+16.17187500	+3824	+10.35351563	-6.43798828	-1.65234375	+53.06396484	+3.53759766	-24.91699219	+2908
+1458241232.13299990	+12.90234375	-3.92431641	-1.57324219	+36.34277344	-2.52685547	-61.28173828	+3836	+12.80126953	-3.24316406	-1.19531250	-3.60351563	-15.11718750	+16.32568359	+3788	+10.30957031	-6.47753906	-1.61718750	+53.39355469	+3.53759766	-24.76318359	+2888
+1458241232.14130000	+12.78369141	-3.99023438	-1.54687500	+37.00195313	-2.43896484	-60.73242188	+3764	+12.67822266	-3.30908203	-1.16455078	-3.12011719	-14.67773438	+16.61132813	+3716	+10.20849609	-6.56542969	-1.56005859	+53.98681641	+3.55957031	-24.38964844	+2852
+1458241232.14549990	+12.72656250	-4.02539063	-1.52929688	+37.30957031	-2.41699219	-60.49072266	+3728	+12.62109375	-3.34423828	-1.14697266	-2.87841797	-14.47998047	+16.72119141	+3680	+10.15576172	-6.61376953	-1.53369141	+54.27246094	+3.55957031	-24.21386719	+2836
+1458241232.14969990	+12.66943359	-4.05615234	-1.52050781	+37.63916016	-2.37304688	-60.22705078	+3692	+12.55957031	-3.37500000	-1.13378906	-2.63671875	-14.28222656	+16.83105469	+3648	+10.10742188	-6.65771484	-1.51611328	+54.58007813	+3.55957031	-24.01611328	+2816
+1458241232.15380000	+12.60791016	-4.08251953	-1.50292969	+37.99072266	-2.37304688	-60.00732422	+3656	+12.49804688	-3.40136719	-1.11181641	-2.35107422	-14.15039063	+16.91894531	+3616	+10.05029297	-6.71044922	-1.49853516	+54.77783203	+3.58154297	-23.81835938	+2796
+1458241232.15800000	+12.55078125	-4.11767578	-1.48974609	+38.29833984	-2.35107422	-59.78759766	+3624	+12.44091797	-3.43652344	-1.09423828	-2.10937500	-14.01855469	+16.96289063	+3584	+9.99755859	-6.75878906	-1.48095703	+54.99755859	+3.58154297	-23.59863281	+2780
+1458241232.16630010	+12.43212891	-4.17480469	-1.46337891	+38.95751953	-2.30712891	-59.37011719	+3560	+12.32666016	-3.49804688	-1.05908203	-1.60400391	-13.71093750	+17.09472656	+3520	+9.88330078	-6.86425781	-1.45458984	+55.39306641	+3.62548828	-23.15917969	+2744
+1458241232.17050000	+12.37500000	-4.20996094	-1.45458984	+39.28710938	-2.28515625	-59.17236328	+3532	+12.26953125	-3.52880859	-1.04150391	-1.34033203	-13.55712891	+17.16064453	+3488	+9.83056641	-6.91699219	-1.44580078	+55.59082031	+3.62548828	-22.96142578	+2728
+1458241232.17470000	+12.31787109	-4.24072266	-1.44580078	+39.59472656	-2.26318359	-58.95263672	+3504	+12.21240234	-3.55957031	-1.02832031	-1.09863281	-13.38134766	+17.20458984	+3460	+9.77783203	-6.96972656	-1.43701172	+55.81054688	+3.62548828	-22.71972656	+2708
+1458241232.17880010	+12.25634766	-4.26708984	-1.43261719	+39.92431641	-2.24121094	-58.73291016	+3476	+12.15527344	-3.58593750	-1.01513672	-0.83496094	-13.24951172	+17.24853516	+3432	+9.71630859	-7.02685547	-1.42822266	+55.92041016	+3.64746094	-22.50000000	+2692
+1458241232.18300010	+12.20361328	-4.29785156	-1.42382813	+40.23193359	-2.24121094	-58.53515625	+3452	+12.10253906	-3.62109375	-1.00195313	-0.59326172	-13.11767578	+17.29248047	+3404	+9.66357422	-7.07519531	-1.41943359	+56.14013672	+3.62548828	-22.28027344	+2672
+1458241232.18709990	+12.15087891	-4.32861328	-1.41503906	+40.53955078	-2.21923828	-58.35937500	+3428	+12.04541016	-3.65185547	-0.98876953	-0.37353516	-12.98583984	+17.35839844	+3376	+9.61523438	-7.12353516	-1.41064453	+56.33789063	+3.62548828	-22.06054688	+2656
+1458241232.19129990	+12.09375000	-4.35937500	-1.40625000	+40.84716797	-2.24121094	-58.18359375	+3404	+11.99267578	-3.68261719	-0.97558594	-0.13183594	-12.87597656	+17.42431641	+3352	+9.55810547	-7.18066406	-1.40185547	+56.46972656	+3.62548828	-21.88476563	+2640
+1458241232.19960000	+11.99267578	-4.42089844	-1.38427734	+41.44042969	-2.26318359	-57.85400391	+3360	+11.88720703	-3.74414063	-0.95361328	+0.26367188	-12.61230469	+17.53417969	+3304	+9.46142578	-7.27734375	-1.37988281	+56.86523438	+3.60351563	-21.55517578	+2604
+1458241232.20380000	+11.93554688	-4.45605469	-1.37988281	+41.68212891	-2.26318359	-57.67822266	+3340	+11.83447266	-3.77929688	-0.94482422	+0.46142578	-12.48046875	+17.62207031	+3280	+9.41308594	-7.33007813	-1.36669922	+56.97509766	+3.58154297	-21.42333984	+2588
+1458241232.20799990	+11.88720703	-4.48681641	-1.37109375	+41.94580078	-2.28515625	-57.50244141	+3320	+11.78173828	-3.81005859	-0.93603516	+0.65917969	-12.37060547	+17.70996094	+3256	+9.36914063	-7.37402344	-1.35351563	+57.19482422	+3.55957031	-21.31347656	+2568
+1458241232.21210000	+11.84326172	-4.51757813	-1.36669922	+42.18750000	-2.32910156	-57.32666016	+3296	+11.73779297	-3.84082031	-0.92724609	+0.83496094	-12.23876953	+17.81982422	+3232	+9.32958984	-7.41357422	-1.34033203	+57.43652344	+3.53759766	-21.22558594	+2548
+1458241232.21630000	+11.79492188	-4.55712891	-1.35791016	+42.38525391	-2.35107422	-57.19482422	+3276	+11.68505859	-3.87597656	-0.92285156	+0.98876953	-12.15087891	+17.90771484	+3208	+9.28564453	-7.46191406	-1.32275391	+57.54638672	+3.51562500	-21.15966797	+2532
+1458241232.22050000	+11.74658203	-4.58789063	-1.34912109	+42.62695313	-2.39501953	-57.06298828	+3252	+11.63671875	-3.91113281	-0.91406250	+1.14257813	-12.06298828	+17.99560547	+3184	+9.25048828	-7.50146484	-1.30957031	+57.76611328	+3.49365234	-21.11572266	+2512
+1458241232.22880010	+11.66308594	-4.65820313	-1.33154297	+43.00048828	-2.50488281	-56.86523438	+3204	+11.54443359	-3.98144531	-0.90087891	+1.42822266	-11.90917969	+18.21533203	+3136	+9.18017578	-7.58935547	-1.27001953	+58.13964844	+3.47167969	-21.07177734	+2480
+1458241232.23300000	+11.62353516	-4.69335938	-1.32275391	+43.17626953	-2.57080078	-56.75537109	+3180	+11.50048828	-4.01220703	-0.89648438	+1.56005859	-11.84326172	+18.30322266	+3108	+9.14501953	-7.62890625	-1.24804688	+58.31542969	+3.44970703	-21.09375000	+2468
+1458241232.23709990	+11.58398438	-4.72412109	-1.31835938	+43.37402344	-2.59277344	-56.64550781	+3152	+11.46093750	-4.04736328	-0.89208984	+1.71386719	-11.75537109	+18.41308594	+3084	+9.11425781	-7.66406250	-1.23486328	+58.53515625	+3.40576172	-21.09375000	+2452
+1458241232.24130010	+11.54003906	-4.76367188	-1.30957031	+43.46191406	-2.63671875	-56.55761719	+3124	+11.41259766	-4.08251953	-0.88769531	+1.82373047	-11.68945313	+18.50097656	+3056	+9.07910156	-7.71240234	-1.21289063	+58.64501953	+3.40576172	-21.11572266	+2444
+1458241232.24550010	+11.50048828	-4.79882813	-1.30517578	+43.61572266	-2.68066406	-56.46972656	+3096	+11.37304688	-4.11767578	-0.88330078	+1.95556641	-11.64550781	+18.61083984	+3032	+9.04833984	-7.75195313	-1.19531250	+58.79882813	+3.40576172	-21.15966797	+2432
+1458241232.24959990	+11.46093750	-4.83398438	-1.29638672	+43.79150391	-2.72460938	-56.40380859	+3068	+11.33349609	-4.14843750	-0.87890625	+2.08740234	-11.60156250	+18.69873047	+3004	+9.01757813	-7.78710938	-1.18212891	+58.99658203	+3.38378906	-21.15966797	+2420
+1458241232.25379990	+11.42138672	-4.86914063	-1.28759766	+43.90136719	-2.79052734	-56.38183594	+3040	+11.28955078	-4.18359375	-0.87011719	+2.19726563	-11.57958984	+18.76464844	+2976	+8.98242188	-7.83544922	-1.16455078	+59.08447266	+3.38378906	-21.20361328	+2412
+1458241232.26210000	+11.35107422	-4.93945313	-1.27441406	+44.18701172	-2.83447266	-56.29394531	+2980	+11.21484375	-4.24951172	-0.86132813	+2.46093750	-11.49169922	+18.87451172	+2924	+8.92089844	-7.91894531	-1.13378906	+59.32617188	+3.38378906	-21.26953125	+2396
+1458241232.26630000	+11.31152344	-4.97460938	-1.26562500	+44.27490234	-2.85644531	-56.25000000	+2952	+11.17529297	-4.28027344	-0.85693359	+2.57080078	-11.46972656	+18.91845703	+2900	+8.88134766	-7.96728516	-1.12500000	+59.37011719	+3.38378906	-21.26953125	+2388
+1458241232.27040000	+11.27636719	-5.00976563	-1.26123047	+44.38476563	-2.87841797	-56.22802734	+2924	+11.14013672	-4.31542969	-0.85253906	+2.70263672	-11.42578125	+18.96240234	+2876	+8.84619141	-8.01123047	-1.11621094	+59.43603516	+3.38378906	-21.29150391	+2380
+1458241232.27880000	+11.19726563	-5.07568359	-1.25683594	+44.60449219	-2.85644531	-56.11816406	+2868	+11.06542969	-4.37695313	-0.84375000	+2.94433594	-11.35986328	+19.00634766	+2828	+8.77148438	-8.10791016	-1.10742188	+59.50195313	+3.38378906	-21.24755859	+2364
+1458241232.28290010	+11.16210938	-5.10644531	-1.25244141	+44.73632813	-2.85644531	-56.09619141	+2844	+11.03027344	-4.40771484	-0.83935547	+3.07617188	-11.31591797	+19.00634766	+2808	+8.73193359	-8.15625000	-1.09863281	+59.54589844	+3.38378906	-21.24755859	+2356
+1458241232.29130010	+11.09179688	-5.17236328	-1.24804688	+44.95605469	-2.83447266	-56.03027344	+2796	+10.95996094	-4.46484375	-0.83056641	+3.31787109	-11.25000000	+19.00634766	+2764	+8.65722656	-8.25292969	-1.09423828	+59.56787109	+3.40576172	-21.18164063	+2340
+1458241232.29539990	+11.05664063	-5.19873047	-1.24804688	+45.06591797	-2.79052734	-56.00830078	+2776	+10.92480469	-4.49560547	-0.82617188	+3.44970703	-11.20605469	+19.00634766	+2744	+8.61767578	-8.29687500	-1.09423828	+59.56787109	+3.40576172	-21.13769531	+2328
+1458241232.29959990	+11.02148438	-5.22949219	-1.24804688	+45.17578125	-2.74658203	-55.94238281	+2756	+10.89404297	-4.52636719	-0.82617188	+3.55957031	-11.14013672	+19.00634766	+2724	+8.57812500	-8.34521484	-1.09423828	+59.56787109	+3.40576172	-21.07177734	+2320
+1458241232.30380010	+10.98632813	-5.26464844	-1.24804688	+45.21972656	-2.70263672	-55.89843750	+2736	+10.85888672	-4.55712891	-0.82617188	+3.64746094	-11.07421875	+19.00634766	+2708	+8.53857422	-8.39355469	-1.09423828	+59.52392578	+3.42773438	-21.02783203	+2308
+1458241232.30790000	+10.95117188	-5.29101563	-1.25244141	+45.32958984	-2.65869141	-55.83251953	+2720	+10.82812500	-4.58789063	-0.82617188	+3.75732422	-11.00830078	+19.00634766	+2688	+8.50341797	-8.43750000	-1.09423828	+59.54589844	+3.42773438	-20.98388672	+2296
+1458241232.31209990	+10.92041016	-5.31738281	-1.25683594	+45.46142578	-2.63671875	-55.78857422	+2704	+10.79736328	-4.61425781	-0.82617188	+3.86718750	-10.94238281	+19.00634766	+2672	+8.46826172	-8.48144531	-1.09423828	+59.54589844	+3.44970703	-20.93994141	+2284
+1458241232.32040000	+10.85888672	-5.37890625	-1.25683594	+45.61523438	-2.54882813	-55.72265625	+2676	+10.73583984	-4.67138672	-0.82177734	+4.02099609	-10.85449219	+19.00634766	+2640	+8.39794922	-8.56494141	-1.08544922	+59.54589844	+3.51562500	-20.89599609	+2264
+1458241232.32460000	+10.83251953	-5.40527344	-1.25683594	+45.70312500	-2.52685547	-55.70068359	+2660	+10.70947266	-4.70214844	-0.82617188	+4.10888672	-10.81054688	+19.00634766	+2624	+8.36718750	-8.60449219	-1.08105469	+59.56787109	+3.53759766	-20.87402344	+2252
+1458241232.32880000	+10.80175781	-5.44042969	-1.26123047	+45.72509766	-2.48291016	-55.65673828	+2644	+10.67871094	-4.73291016	-0.82617188	+4.15283203	-10.74462891	+19.00634766	+2612	+8.33642578	-8.64843750	-1.07666016	+59.56787109	+3.58154297	-20.87402344	+2240
+1458241232.33290000	+10.77539063	-5.46679688	-1.26123047	+45.81298828	-2.46093750	-55.61279297	+2632	+10.65234375	-4.75927734	-0.82617188	+4.24072266	-10.72265625	+19.00634766	+2596	+8.31445313	-8.68359375	-1.06787109	+59.61181641	+3.62548828	-20.87402344	+2228
+1458241232.33710000	+10.75341797	-5.49316406	-1.26562500	+45.90087891	-2.43896484	-55.56884766	+2616	+10.63037109	-4.78564453	-0.83056641	+4.30664063	-10.65673828	+19.02832031	+2580	+8.28808594	-8.71875000	-1.05908203	+59.65576172	+3.66943359	-20.89599609	+2216
+1458241232.34120010	+10.72705078	-5.52392578	-1.27001953	+45.92285156	-2.41699219	-55.54687500	+2604	+10.59960938	-4.81640625	-0.83056641	+4.32861328	-10.63476563	+19.02832031	+2568	+8.26611328	-8.75390625	-1.05029297	+59.67773438	+3.71337891	-20.93994141	+2204
+1458241232.34960010	+10.68750000	-5.57666016	-1.27001953	+46.05468750	-2.41699219	-55.54687500	+2568	+10.55566406	-4.86914063	-0.83496094	+4.46044922	-10.59082031	+19.05029297	+2532	+8.22656250	-8.81542969	-1.02832031	+59.80957031	+3.82324219	-21.04980469	+2180
+1458241232.35369990	+10.66552734	-5.60742188	-1.27001953	+46.07666016	-2.41699219	-55.56884766	+2552	+10.52929688	-4.89550781	-0.83496094	+4.46044922	-10.61279297	+19.05029297	+2516	+8.20898438	-8.84619141	-1.01513672	+59.85351563	+3.86718750	-21.11572266	+2168
+1458241232.36209990	+10.62597656	-5.66015625	-1.26562500	+46.16455078	-2.43896484	-55.61279297	+2512	+10.48974609	-4.94384766	-0.83935547	+4.57031250	-10.63476563	+19.02832031	+2480	+8.17382813	-8.90771484	-0.99316406	+59.91943359	+3.97705078	-21.24755859	+2152
+1458241232.36620000	+10.60400391	-5.69091797	-1.26562500	+46.16455078	-2.43896484	-55.63476563	+2496	+10.46777344	-4.97460938	-0.83935547	+4.57031250	-10.65673828	+19.00634766	+2464	+8.16064453	-8.93847656	-0.97998047	+59.96337891	+4.02099609	-21.33544922	+2140
+1458241232.37459990	+10.56884766	-5.73925781	-1.26562500	+46.25244141	-2.46093750	-55.70068359	+2456	+10.42822266	-5.01855469	-0.83935547	+4.63623047	-10.70068359	+18.98437500	+2424	+8.12548828	-8.99121094	-0.96240234	+60.00732422	+4.10888672	-21.44531250	+2124
+1458241232.37870000	+10.55126953	-5.76562500	-1.26123047	+46.25244141	-2.46093750	-55.74462891	+2440	+10.40625000	-5.04052734	-0.84375000	+4.63623047	-10.72265625	+18.96240234	+2408	+8.11230469	-9.02197266	-0.95361328	+60.02929688	+4.13085938	-21.51123047	+2112
+1458241232.38290000	+10.53369141	-5.78759766	-1.26123047	+46.27441406	-2.48291016	-55.78857422	+2420	+10.38867188	-5.06250000	-0.84375000	+4.65820313	-10.76660156	+18.91845703	+2392	+8.09033203	-9.04833984	-0.94482422	+60.00732422	+4.17480469	-21.55517578	+2104
+1458241232.38710000	+10.51611328	-5.81396484	-1.25683594	+46.29638672	-2.50488281	-55.83251953	+2408	+10.37109375	-5.08447266	-0.84375000	+4.70214844	-10.78857422	+18.87451172	+2376	+8.07275391	-9.07910156	-0.94042969	+59.98535156	+4.19677734	-21.57714844	+2096
+1458241232.39120010	+10.49853516	-5.83593750	-1.25244141	+46.29638672	-2.50488281	-55.89843750	+2392	+10.35351563	-5.10644531	-0.83935547	+4.70214844	-10.83251953	+18.83056641	+2360	+8.05078125	-9.10546875	-0.93603516	+59.98535156	+4.21875000	-21.59912109	+2084
+1458241232.39960000	+10.45898438	-5.87988281	-1.25244141	+46.31835938	-2.48291016	-55.98632813	+2364	+10.31835938	-5.14599609	-0.83935547	+4.74609375	-10.85449219	+18.72070313	+2328	+8.00244141	-9.16699219	-0.93164063	+59.83154297	+4.26269531	-21.59912109	+2068
+1458241232.40370010	+10.44140625	-5.90185547	-1.25244141	+46.31835938	-2.46093750	-56.00830078	+2348	+10.30078125	-5.16796875	-0.83935547	+4.76806641	-10.85449219	+18.67675781	+2312	+7.98046875	-9.19775391	-0.93603516	+59.78759766	+4.26269531	-21.55517578	+2056
+1458241232.40790010	+10.41943359	-5.92382813	-1.25244141	+46.34033203	-2.43896484	-56.00830078	+2336	+10.28320313	-5.18554688	-0.84375000	+4.76806641	-10.85449219	+18.61083984	+2300	+7.95410156	-9.22851563	-0.93603516	+59.69970703	+4.28466797	-21.53320313	+2048
+1458241232.41210010	+10.40185547	-5.94140625	-1.25244141	+46.34033203	-2.41699219	-56.03027344	+2324	+10.26562500	-5.20312500	-0.84375000	+4.79003906	-10.83251953	+18.56689453	+2288	+7.92773438	-9.25488281	-0.94042969	+59.63378906	+4.28466797	-21.46728516	+2036
+1458241232.41619990	+10.37988281	-5.95898438	-1.25244141	+46.36230469	-2.39501953	-56.05224609	+2312	+10.24804688	-5.22070313	-0.84375000	+4.81201172	-10.83251953	+18.50097656	+2272	+7.90136719	-9.28125000	-0.94042969	+59.56787109	+4.30664063	-21.44531250	+2024
+1458241232.42039990	+10.36230469	-5.98095703	-1.25244141	+46.38427734	-2.35107422	-56.05224609	+2300	+10.23046875	-5.23828125	-0.84375000	+4.83398438	-10.81054688	+18.43505859	+2264	+7.87060547	-9.31201172	-0.94482422	+59.50195313	+4.32861328	-21.37939453	+2012
+1458241232.42450000	+10.34033203	-5.99853516	-1.25244141	+46.40625000	-2.32910156	-56.05224609	+2292	+10.21289063	-5.25585938	-0.84375000	+4.85595703	-10.78857422	+18.36914063	+2252	+7.84423828	-9.33837891	-0.94482422	+59.43603516	+4.35058594	-21.33544922	+2004
+1458241232.42870000	+10.32275391	-6.01171875	-1.25244141	+46.42822266	-2.28515625	-56.03027344	+2280	+10.19531250	-5.27343750	-0.84814453	+4.89990234	-10.74462891	+18.32519531	+2244	+7.81787109	-9.36474609	-0.94921875	+59.37011719	+4.37255859	-21.29150391	+1988
+1458241232.43700000	+10.28320313	-6.04687500	-1.26123047	+46.49414063	-2.21923828	-55.98632813	+2268	+10.16015625	-5.30859375	-0.85253906	+4.94384766	-10.67871094	+18.23730469	+2228	+7.76513672	-9.41308594	-0.95361328	+59.28222656	+4.43847656	-21.20361328	+1964
+1458241232.44120000	+10.26562500	-6.06005859	-1.26562500	+46.53808594	-2.17529297	-55.96435547	+2260	+10.14257813	-5.32177734	-0.85253906	+4.98779297	-10.63476563	+18.19335938	+2220	+7.74316406	-9.43945313	-0.95361328	+59.26025391	+4.48242188	-21.18164063	+1948
+1458241232.44540000	+10.24365234	-6.07763672	-1.26562500	+46.58203125	-2.17529297	-55.94238281	+2252	+10.12060547	-5.33496094	-0.85693359	+5.03173828	-10.61279297	+18.17138672	+2212	+7.72558594	-9.45703125	-0.95361328	+59.26025391	+4.50439453	-21.15966797	+1936
+1458241232.44950010	+10.22607422	-6.09082031	-1.27001953	+46.60400391	-2.15332031	-55.92041016	+2248	+10.10302734	-5.34814453	-0.86132813	+5.05371094	-10.59082031	+18.14941406	+2204	+7.70361328	-9.47460938	-0.94921875	+59.28222656	+4.54833984	-21.18164063	+1920
+1458241232.45370010	+10.20849609	-6.10839844	-1.27441406	+46.66992188	-2.15332031	-55.92041016	+2240	+10.08544922	-5.36132813	-0.86132813	+5.11962891	-10.59082031	+18.10546875	+2196	+7.68603516	-9.49218750	-0.94482422	+59.30419922	+4.61425781	-21.20361328	+1904
+1458241232.45790000	+10.19531250	-6.12158203	-1.27441406	+46.73583984	-2.15332031	-55.92041016	+2228	+10.06787109	-5.37451172	-0.86132813	+5.16357422	-10.59082031	+18.06152344	+2188	+7.67285156	-9.50976563	-0.94042969	+59.34814453	+4.68017578	-21.24755859	+1892
+1458241232.46199990	+10.17773438	-6.13476563	-1.27441406	+46.77978516	-2.17529297	-55.92041016	+2220	+10.05029297	-5.38769531	-0.86572266	+5.18554688	-10.61279297	+18.03955078	+2176	+7.65527344	-9.52734375	-0.93164063	+59.41406250	+4.72412109	-21.26953125	+1880
+1458241232.47040010	+10.14697266	-6.16113281	-1.27880859	+46.88964844	-2.21923828	-55.94238281	+2196	+10.01953125	-5.40966797	-0.86572266	+5.27343750	-10.65673828	+17.99560547	+2156	+7.63330078	-9.55371094	-0.91845703	+59.54589844	+4.85595703	-21.40136719	+1852
+1458241232.47449990	+10.13378906	-6.17431641	-1.27880859	+46.95556641	-2.24121094	-55.94238281	+2188	+10.00195313	-5.42285156	-0.87011719	+5.31738281	-10.67871094	+17.99560547	+2144	+7.62451172	-9.56689453	-0.90966797	+59.61181641	+4.89990234	-21.46728516	+1844
+1458241232.47869990	+10.11621094	-6.18750000	-1.27880859	+46.99951172	-2.28515625	-55.98632813	+2176	+9.98437500	-5.43164063	-0.87011719	+5.36132813	-10.74462891	+17.95166016	+2132	+7.61572266	-9.57568359	-0.90087891	+59.69970703	+4.94384766	-21.55517578	+1832
+1458241232.48289990	+10.10302734	-6.19628906	-1.27880859	+47.06542969	-2.32910156	-56.05224609	+2168	+9.96679688	-5.44042969	-0.87011719	+5.40527344	-10.81054688	+17.92968750	+2120	+7.60693359	-9.58886719	-0.89208984	+59.76562500	+4.98779297	-21.66503906	+1820
+1458241232.48700000	+10.08984375	-6.20507813	-1.27880859	+47.13134766	-2.39501953	-56.09619141	+2160	+9.95361328	-5.44921875	-0.86572266	+5.44921875	-10.87646484	+17.88574219	+2108	+7.59814453	-9.59765625	-0.88330078	+59.83154297	+5.03173828	-21.75292969	+1812
+1458241232.49120000	+10.07666016	-6.21826172	-1.27441406	+47.15332031	-2.43896484	-56.18408203	+2152	+9.93603516	-5.46240234	-0.86572266	+5.44921875	-10.96435547	+17.84179688	+2096	+7.58935547	-9.61083984	-0.87890625	+59.91943359	+5.05371094	-21.84082031	+1804
+1458241232.49530010	+10.06347656	-6.22705078	-1.27441406	+47.19726563	-2.48291016	-56.25000000	+2140	+9.92285156	-5.47119141	-0.86572266	+5.49316406	-11.05224609	+17.81982422	+2084	+7.57617188	-9.62402344	-0.87011719	+59.94140625	+5.09765625	-21.92871094	+1796
+1458241232.49950000	+10.05029297	-6.23583984	-1.27001953	+47.26318359	-2.54882813	-56.31591797	+2132	+9.90527344	-5.47998047	-0.86132813	+5.51513672	-11.14013672	+17.75390625	+2072	+7.56298828	-9.63281250	-0.86132813	+59.96337891	+5.11962891	-21.99462891	+1788
+1458241232.50780010	+10.02392578	-6.25781250	-1.26562500	+47.30712891	-2.63671875	-56.44775391	+2116	+9.87890625	-5.49755859	-0.85693359	+5.53710938	-11.29394531	+17.66601563	+2052	+7.53662109	-9.65917969	-0.85693359	+59.98535156	+5.11962891	-22.12646484	+1776
+1458241232.51200010	+10.00634766	-6.26660156	-1.26123047	+47.35107422	-2.68066406	-56.51367188	+2112	+9.86572266	-5.50634766	-0.85693359	+5.55908203	-11.35986328	+17.60009766	+2040	+7.52343750	-9.67236328	-0.85253906	+59.96337891	+5.09765625	-22.17041016	+1768
+1458241232.51620010	+9.99316406	-6.27539063	-1.25683594	+47.35107422	-2.72460938	-56.60156250	+2104	+9.84814453	-5.51953125	-0.85253906	+5.55908203	-11.44775391	+17.55615234	+2032	+7.50585938	-9.68554688	-0.85253906	+59.94140625	+5.07568359	-22.21435547	+1760
+1458241232.52029990	+9.97998047	-6.28417969	-1.25683594	+47.37304688	-2.74658203	-56.66748047	+2100	+9.83496094	-5.52832031	-0.84814453	+5.55908203	-11.51367188	+17.49023438	+2024	+7.48388672	-9.69873047	-0.85253906	+59.89746094	+5.05371094	-22.21435547	+1752
+1458241232.52449990	+9.96240234	-6.29296875	-1.24804688	+47.39501953	-2.76855469	-56.75537109	+2092	+9.82177734	-5.53271484	-0.84375000	+5.55908203	-11.60156250	+17.40234375	+2016	+7.46191406	-9.71630859	-0.85253906	+59.83154297	+5.05371094	-22.23632813	+1748
+1458241232.52870010	+9.94921875	-6.30175781	-1.24365234	+47.39501953	-2.81250000	-56.79931641	+2088	+9.80859375	-5.54589844	-0.83935547	+5.53710938	-11.64550781	+17.33642578	+2012	+7.44433594	-9.72949219	-0.85253906	+59.78759766	+5.00976563	-22.23632813	+1740
+1458241232.53280000	+9.93603516	-6.31054688	-1.23925781	+47.39501953	-2.81250000	-56.84326172	+2080	+9.79541016	-5.55468750	-0.83496094	+5.53710938	-11.68945313	+17.27050781	+2004	+7.42236328	-9.74707031	-0.85693359	+59.69970703	+4.98779297	-22.21435547	+1732
+1458241232.53699990	+9.91845703	-6.31933594	-1.23486328	+47.39501953	-2.83447266	-56.90917969	+2076	+9.78222656	-5.55908203	-0.83056641	+5.53710938	-11.73339844	+17.18261719	+1996	+7.39599609	-9.76025391	-0.85693359	+59.61181641	+4.96582031	-22.19238281	+1724
+1458241232.54530000	+9.89208984	-6.33251953	-1.22607422	+47.37304688	-2.83447266	-56.97509766	+2068	+9.75585938	-5.58105469	-0.82177734	+5.47119141	-11.79931641	+17.07275391	+1984	+7.35205078	-9.79101563	-0.85693359	+59.47998047	+4.89990234	-22.12646484	+1708
+1458241232.54950000	+9.87890625	-6.34130859	-1.22167969	+47.37304688	-2.85644531	-57.04101563	+2064	+9.74707031	-5.58544922	-0.81298828	+5.47119141	-11.84326172	+17.00683594	+1980	+7.33007813	-9.80419922	-0.85693359	+59.41406250	+4.87792969	-22.10449219	+1700
+1458241232.55370000	+9.86572266	-6.35009766	-1.21289063	+47.35107422	-2.85644531	-57.06298828	+2060	+9.73388672	-5.59863281	-0.80859375	+5.40527344	-11.86523438	+16.96289063	+1980	+7.30810547	-9.81738281	-0.85693359	+59.37011719	+4.87792969	-22.06054688	+1688
+1458241232.55780010	+9.85253906	-6.35888672	-1.20849609	+47.32910156	-2.85644531	-57.08496094	+2056	+9.72070313	-5.60742188	-0.80419922	+5.38330078	-11.88720703	+16.91894531	+1976	+7.28613281	-9.82617188	-0.85693359	+59.32617188	+4.85595703	-22.01660156	+1680
+1458241232.56200000	+9.83935547	-6.36767578	-1.20410156	+47.32910156	-2.87841797	-57.12890625	+2052	+9.71191406	-5.61181641	-0.79541016	+5.33935547	-11.90917969	+16.85302734	+1972	+7.26416016	-9.83935547	-0.85253906	+59.26025391	+4.85595703	-21.97265625	+1672
+1458241232.56620000	+9.83056641	-6.37646484	-1.19970703	+47.26318359	-2.87841797	-57.15087891	+2052	+9.70312500	-5.62500000	-0.79541016	+5.27343750	-11.93115234	+16.83105469	+1968	+7.25097656	-9.84814453	-0.84814453	+59.21630859	+4.87792969	-21.95068359	+1660
+1458241232.57030010	+9.81738281	-6.38525391	-1.19091797	+47.24121094	-2.87841797	-57.17285156	+2048	+9.68994141	-5.62939453	-0.79101563	+5.20751953	-11.93115234	+16.80908203	+1964	+7.23779297	-9.85693359	-0.84375000	+59.21630859	+4.87792969	-21.90673828	+1652
+1458241232.57450010	+9.80859375	-6.39404297	-1.18652344	+47.21923828	-2.90039063	-57.19482422	+2044	+9.68554688	-5.63818359	-0.78662109	+5.16357422	-11.97509766	+16.78710938	+1960	+7.22460938	-9.86572266	-0.83496094	+59.19433594	+4.89990234	-21.88476563	+1640
+1458241232.58279990	+9.79541016	-6.41162109	-1.17773438	+47.08740234	-2.92236328	-57.23876953	+2040	+9.66796875	-5.65136719	-0.77783203	+4.98779297	-11.99707031	+16.76513672	+1952	+7.20263672	-9.87890625	-0.82177734	+59.19433594	+4.94384766	-21.81884766	+1624
+1458241232.58699990	+9.78662109	-6.42041016	-1.17333984	+47.04345703	-2.92236328	-57.26074219	+2040	+9.66357422	-5.66015625	-0.77343750	+4.92187500	-12.01904297	+16.76513672	+1948	+7.19384766	-9.88330078	-0.81298828	+59.19433594	+4.98779297	-21.79687500	+1616
+1458241232.59110000	+9.78222656	-6.42919922	-1.16894531	+46.97753906	-2.94433594	-57.28271484	+2036	+9.65917969	-5.66894531	-0.76904297	+4.83398438	-12.04101563	+16.74316406	+1944	+7.18945313	-9.88769531	-0.79980469	+59.19433594	+5.03173828	-21.77490234	+1608
+1458241232.59530000	+9.77783203	-6.43798828	-1.16455078	+46.91162109	-2.94433594	-57.28271484	+2036	+9.65478516	-5.67333984	-0.76904297	+4.72412109	-12.04101563	+16.74316406	+1944	+7.18505859	-9.88769531	-0.79101563	+59.19433594	+5.07568359	-21.75292969	+1604
+1458241232.59949990	+9.77343750	-6.44677734	-1.16015625	+46.82373047	-2.94433594	-57.30468750	+2032	+9.65039063	-5.68212891	-0.76464844	+4.63623047	-12.06298828	+16.74316406	+1940	+7.17626953	-9.89208984	-0.78222656	+59.19433594	+5.11962891	-21.70898438	+1600
+1458241232.60360000	+9.77343750	-6.45556641	-1.15576172	+46.75781250	-2.94433594	-57.30468750	+2032	+9.64599609	-5.68652344	-0.76464844	+4.54833984	-12.06298828	+16.74316406	+1936	+7.17187500	-9.89648438	-0.77343750	+59.17236328	+5.16357422	-21.68701172	+1596
+1458241232.61200000	+9.76464844	-6.47314453	-1.15136719	+46.58203125	-2.94433594	-57.32666016	+2028	+9.64160156	-5.69970703	-0.76025391	+4.37255859	-12.06298828	+16.74316406	+1928	+7.16308594	-9.90087891	-0.75585938	+59.10644531	+5.25146484	-21.59912109	+1588
+1458241232.61610010	+9.76464844	-6.48193359	-1.15136719	+46.51611328	-2.94433594	-57.32666016	+2028	+9.64160156	-5.70410156	-0.76025391	+4.32861328	-12.06298828	+16.74316406	+1924	+7.15869141	-9.90527344	-0.75146484	+59.06250000	+5.29541016	-21.55517578	+1584
+1458241232.62030010	+9.76464844	-6.49072266	-1.14697266	+46.42822266	-2.94433594	-57.34863281	+2028	+9.64160156	-5.70849609	-0.76025391	+4.26269531	-12.06298828	+16.74316406	+1920	+7.14990234	-9.90966797	-0.74707031	+59.01855469	+5.33935547	-21.48925781	+1580
+1458241232.62450000	+9.76025391	-6.49511719	-1.14697266	+46.34033203	-2.92236328	-57.34863281	+2028	+9.64160156	-5.71289063	-0.76025391	+4.19677734	-12.06298828	+16.72119141	+1916	+7.14111328	-9.91406250	-0.73828125	+58.93066406	+5.38330078	-21.42333984	+1580
+1458241232.62859990	+9.76025391	-6.50390625	-1.14697266	+46.29638672	-2.92236328	-57.34863281	+2024	+9.63720703	-5.71289063	-0.76025391	+4.17480469	-12.06298828	+16.72119141	+1912	+7.13671875	-9.91845703	-0.73388672	+58.86474609	+5.42724609	-21.35742188	+1576
+1458241232.63280010	+9.76025391	-6.50830078	-1.14257813	+46.23046875	-2.90039063	-57.37060547	+2024	+9.63720703	-5.71289063	-0.76025391	+4.13085938	-12.06298828	+16.72119141	+1912	+7.12792969	-9.92285156	-0.72949219	+58.75488281	+5.47119141	-21.29150391	+1576
+1458241232.63700010	+9.75585938	-6.51269531	-1.14257813	+46.16455078	-2.87841797	-57.37060547	+2024	+9.63720703	-5.71728516	-0.76025391	+4.08691406	-12.06298828	+16.72119141	+1908	+7.11474609	-9.92724609	-0.72949219	+58.62304688	+5.51513672	-21.20361328	+1576
+1458241232.64529990	+9.75585938	-6.52587891	-1.14257813	+45.98876953	-2.83447266	-57.39257813	+2020	+9.63720703	-5.73925781	-0.75585938	+3.71337891	-12.01904297	+16.63330078	+1908	+7.08837891	-9.94042969	-0.72949219	+58.35937500	+5.58105469	-21.02783203	+1572
+1458241232.64949990	+9.75585938	-6.53027344	-1.13818359	+45.90087891	-2.79052734	-57.41455078	+2020	+9.63720703	-5.75244141	-0.75585938	+3.51562500	-11.99707031	+16.56738281	+1908	+7.07519531	-9.94921875	-0.72949219	+58.22753906	+5.60302734	-20.91796875	+1568
+1458241232.65360000	+9.75146484	-6.54785156	-1.13818359	+45.65917969	-2.70263672	-57.45849609	+2024	+9.63720703	-5.79199219	-0.75146484	+2.81250000	-11.90917969	+16.34765625	+1920	+7.06201172	-9.95361328	-0.72949219	+58.07373047	+5.62500000	-20.80810547	+1568
+1458241232.65780000	+9.74707031	-6.56542969	-1.13378906	+45.43945313	-2.61474609	-57.50244141	+2028	+9.63720703	-5.81835938	-0.75146484	+2.41699219	-11.84326172	+16.21582031	+1924	+7.04882813	-9.96240234	-0.72949219	+57.89794922	+5.66894531	-20.72021484	+1564
+1458241232.66190000	+9.74267578	-6.57861328	-1.12939453	+45.21972656	-2.52685547	-57.52441406	+2028	+9.63720703	-5.83154297	-0.75146484	+2.17529297	-11.79931641	+16.10595703	+1928	+7.03125000	-9.96679688	-0.72949219	+57.74414063	+5.69091797	-20.61035156	+1560
+1458241232.66610000	+9.73828125	-6.61376953	-1.12500000	+44.73632813	-2.28515625	-57.63427734	+2036	+9.64160156	-5.84472656	-0.75146484	+1.93359375	-11.73339844	+15.97412109	+1932	+7.01806641	-9.97558594	-0.73388672	+57.56835938	+5.73486328	-20.52246094	+1560
+1458241232.67440010	+9.72949219	-6.64892578	-1.12060547	+44.12109375	-1.97753906	-57.74414063	+2044	+9.64599609	-5.86230469	-0.75146484	+1.62597656	-11.62353516	+15.82031250	+1940	+6.98730469	-9.98437500	-0.73388672	+57.26074219	+5.80078125	-20.32470703	+1552
+1458241232.67860010	+9.72949219	-6.66210938	-1.12060547	+43.85742188	-1.80175781	-57.78808594	+2044	+9.64599609	-5.86669922	-0.75146484	+1.51611328	-11.57958984	+15.73242188	+1940	+6.97412109	-9.98876953	-0.73388672	+57.12890625	+5.84472656	-20.23681641	+1548
+1458241232.69109990	+9.72070313	-6.68847656	-1.12500000	+43.35205078	-1.45019531	-57.87597656	+2048	+9.65039063	-5.87988281	-0.75585938	+1.16455078	-11.44775391	+15.55664063	+1952	+6.94775391	-9.99755859	-0.73388672	+56.84326172	+5.99853516	-19.99511719	+1528
+1458241232.69530010	+9.72070313	-6.69287109	-1.12500000	+43.22021484	-1.34033203	-57.87597656	+2048	+9.65039063	-5.88427734	-0.75585938	+1.05468750	-11.38183594	+15.51269531	+1956	+6.93896484	-9.99755859	-0.72949219	+56.79931641	+6.04248047	-19.95117188	+1524
+1458241232.71610000	+9.71630859	-6.71044922	-1.13818359	+42.78076172	-0.90087891	-57.81005859	+2052	+9.64599609	-5.89746094	-0.77343750	+0.68115234	-11.07421875	+15.46875000	+1964	+6.93457031	-9.97998047	-0.69873047	+56.84326172	+6.43798828	-19.73144531	+1504
+1458241232.72440000	+9.71191406	-6.71484375	-1.14257813	+42.67089844	-0.74707031	-57.76611328	+2052	+9.64160156	-5.89746094	-0.77783203	+0.57128906	-10.96435547	+15.46875000	+1968	+6.93457031	-9.97119141	-0.68554688	+56.95312500	+6.59179688	-19.68750000	+1500
+1458241232.73270010	+9.71191406	-6.71484375	-1.14697266	+42.60498047	-0.63720703	-57.72216797	+2052	+9.63720703	-5.89746094	-0.78222656	+0.50537109	-10.85449219	+15.46875000	+1964	+6.93896484	-9.95800781	-0.67236328	+57.08496094	+6.76757813	-19.64355469	+1504
+1458241232.74110010	+9.70751953	-6.71484375	-1.15576172	+42.56103516	-0.50537109	-57.67822266	+2052	+9.63281250	-5.89746094	-0.79101563	+0.46142578	-10.74462891	+15.49072266	+1964	+6.93896484	-9.94921875	-0.66357422	+57.19482422	+6.89941406	-19.57763672	+1504
+1458241232.74939990	+9.70312500	-6.71044922	-1.16015625	+42.53906250	-0.39550781	-57.61230469	+2048	+9.62841797	-5.89746094	-0.79541016	+0.43945313	-10.63476563	+15.51269531	+1960	+6.93896484	-9.94042969	-0.65917969	+57.30468750	+7.03125000	-19.51171875	+1504
+1458241232.75770000	+9.69873047	-6.71044922	-1.16455078	+42.51708984	-0.30761719	-57.59033203	+2048	+9.62841797	-5.89306641	-0.79541016	+0.41748047	-10.56884766	+15.49072266	+1956	+6.93017578	-9.93603516	-0.65917969	+57.37060547	+7.11914063	-19.42382813	+1504
+1458241232.76189990	+9.69433594	-6.71044922	-1.16455078	+42.51708984	-0.24169922	-57.56835938	+2044	+9.62402344	-5.89306641	-0.79980469	+0.41748047	-10.50292969	+15.49072266	+1952	+6.92138672	-9.93164063	-0.65917969	+57.37060547	+7.16308594	-19.35791016	+1508
+1458241232.77020000	+9.68994141	-6.70605469	-1.16894531	+42.49511719	-0.13183594	-57.52441406	+2040	+9.61962891	-5.89306641	-0.79980469	+0.39550781	-10.41503906	+15.46875000	+1948	+6.90820313	-9.93164063	-0.66357422	+57.37060547	+7.20703125	-19.24804688	+1508
+1458241232.77860000	+9.68115234	-6.70605469	-1.17773438	+42.47314453	+0.00000000	-57.45849609	+2036	+9.61523438	-5.88867188	-0.80419922	+0.39550781	-10.30517578	+15.42480469	+1944	+6.89062500	-9.93603516	-0.67236328	+57.34863281	+7.25097656	-19.11621094	+1512
+1458241232.78690000	+9.67675781	-6.70166016	-1.18212891	+42.47314453	+0.15380859	-57.43652344	+2028	+9.61083984	-5.88867188	-0.80859375	+0.39550781	-10.19531250	+15.35888672	+1936	+6.87304688	-9.93603516	-0.68115234	+57.32666016	+7.27294922	-18.96240234	+1516
+1458241232.79520010	+9.66357422	-6.70166016	-1.19091797	+42.45117188	+0.32958984	-57.39257813	+2024	+9.60644531	-5.88427734	-0.81738281	+0.39550781	-10.04150391	+15.27099609	+1932	+6.85986328	-9.94042969	-0.68994141	+57.30468750	+7.31689453	-18.83056641	+1512
+1458241232.80360010	+9.65917969	-6.70166016	-1.19531250	+42.45117188	+0.50537109	-57.34863281	+2016	+9.60205078	-5.88427734	-0.82177734	+0.39550781	-9.90966797	+15.18310547	+1928	+6.84667969	-9.94482422	-0.69433594	+57.30468750	+7.38281250	-18.72070313	+1512
+1458241232.81189990	+9.65039063	-6.70166016	-1.20410156	+42.42919922	+0.68115234	-57.30468750	+2008	+9.59326172	-5.88427734	-0.83056641	+0.39550781	-9.75585938	+15.09521484	+1924	+6.84228516	-9.94482422	-0.69433594	+57.32666016	+7.47070313	-18.58886719	+1508
+1458241232.82020000	+9.64160156	-6.70605469	-1.21289063	+42.40722656	+0.85693359	-57.26074219	+2000	+9.58886719	-5.88867188	-0.83935547	+0.39550781	-9.60205078	+15.02929688	+1924	+6.83789063	-9.94482422	-0.68994141	+57.39257813	+7.60253906	-18.50097656	+1500
+1458241232.82439990	+9.64160156	-6.71044922	-1.21728516	+42.40722656	+0.94482422	-57.23876953	+1996	+9.58447266	-5.88867188	-0.84375000	+0.39550781	-9.53613281	+14.98535156	+1920	+6.83789063	-9.94482422	-0.68994141	+57.45849609	+7.66845703	-18.45703125	+1500
+1458241232.83270000	+9.63720703	-6.71484375	-1.22607422	+42.40722656	+1.09863281	-57.19482422	+1988	+9.58007813	-5.89306641	-0.85253906	+0.41748047	-9.38232422	+14.91943359	+1920	+6.84228516	-9.94042969	-0.67675781	+57.56835938	+7.84423828	-18.36914063	+1500
+1458241232.84100010	+9.62841797	-6.72363281	-1.23486328	+42.40722656	+1.29638672	-57.12890625	+1980	+9.57128906	-5.90185547	-0.86572266	+0.41748047	-9.20654297	+14.87548828	+1912	+6.84667969	-9.94042969	-0.66796875	+57.72216797	+8.04199219	-18.30322266	+1500
+1458241232.84940000	+9.62402344	-6.72802734	-1.24804688	+42.40722656	+1.47216797	-57.08496094	+1972	+9.56250000	-5.90625000	-0.87890625	+0.43945313	-9.03076172	+14.80957031	+1908	+6.85107422	-9.93603516	-0.65478516	+57.87597656	+8.26171875	-18.21533203	+1504
+1458241232.85770010	+9.61523438	-6.73681641	-1.25683594	+42.42919922	+1.66992188	-57.01904297	+1968	+9.55371094	-5.91064453	-0.89208984	+0.46142578	-8.83300781	+14.74365234	+1900	+6.85107422	-9.93603516	-0.64160156	+58.05175781	+8.48144531	-18.10546875	+1512
+1458241232.86599990	+9.60644531	-6.74121094	-1.27001953	+42.45117188	+1.91162109	-56.93115234	+1960	+9.54492188	-5.91943359	-0.90527344	+0.48339844	-8.63525391	+14.65576172	+1892	+6.85107422	-9.93603516	-0.63281250	+58.18359375	+8.70117188	-17.99560547	+1516
+1458241232.87439990	+9.59765625	-6.75000000	-1.28320313	+42.47314453	+2.13134766	-56.86523438	+1952	+9.53613281	-5.92382813	-0.91406250	+0.52734375	-8.43750000	+14.56787109	+1884	+6.84228516	-9.94042969	-0.62841797	+58.24951172	+8.87695313	-17.86376953	+1520
+1458241232.88270000	+9.58447266	-6.75439453	-1.29638672	+42.49511719	+2.35107422	-56.79931641	+1944	+9.52734375	-5.92822266	-0.92724609	+0.57128906	-8.23974609	+14.43603516	+1872	+6.83349609	-9.94921875	-0.63281250	+58.29345703	+9.00878906	-17.70996094	+1524
+1458241232.89100000	+9.57568359	-6.75439453	-1.30517578	+42.53906250	+2.57080078	-56.75537109	+1932	+9.51855469	-5.93261719	-0.93603516	+0.61523438	-8.08593750	+14.32617188	+1860	+6.81591797	-9.95361328	-0.63720703	+58.27148438	+9.11865234	-17.57812500	+1532
+1458241232.89930010	+9.56689453	-6.75878906	-1.31835938	+42.56103516	+2.76855469	-56.71142578	+1920	+9.51416016	-5.93261719	-0.94482422	+0.65917969	-7.93212891	+14.19433594	+1848	+6.80273438	-9.96679688	-0.64599609	+58.24951172	+9.20654297	-17.46826172	+1532
+1458241232.90770010	+9.55810547	-6.75878906	-1.32714844	+42.56103516	+2.94433594	-56.68945313	+1908	+9.50976563	-5.93701172	-0.95361328	+0.70312500	-7.77832031	+14.08447266	+1840	+6.78515625	-9.97558594	-0.65478516	+58.18359375	+9.25048828	-17.35839844	+1536
+1458241232.92020010	+9.54492188	-6.76318359	-1.33593750	+42.58300781	+3.14208984	-56.64550781	+1888	+9.50097656	-5.94140625	-0.96240234	+0.72509766	-7.62451172	+13.97460938	+1824	+6.77197266	-9.98876953	-0.66357422	+58.13964844	+9.33837891	-17.24853516	+1532
+1458241232.92849990	+9.54492188	-6.76757813	-1.34033203	+42.58300781	+3.25195313	-56.62353516	+1876	+9.49658203	-5.94580078	-0.96679688	+0.74707031	-7.55859375	+13.90869141	+1816	+6.76318359	-9.99316406	-0.66357422	+58.11767578	+9.38232422	-17.22656250	+1524
+1458241232.93269990	+9.54052734	-6.76757813	-1.34472656	+42.60498047	+3.29589844	-56.62353516	+1868	+9.49658203	-5.94580078	-0.96679688	+0.74707031	-7.51464844	+13.88671875	+1812	+6.76318359	-9.99316406	-0.66357422	+58.11767578	+9.42626953	-17.22656250	+1520
+1458241232.94100000	+9.54052734	-6.77197266	-1.34472656	+42.60498047	+3.38378906	-56.62353516	+1856	+9.49658203	-5.95019531	-0.97119141	+0.76904297	-7.47070313	+13.86474609	+1808	+6.76318359	-9.99755859	-0.66357422	+58.16162109	+9.47021484	-17.22656250	+1512
+1458241232.94930010	+9.54052734	-6.77197266	-1.34912109	+42.60498047	+3.42773438	-56.62353516	+1844	+9.49218750	-5.95019531	-0.97558594	+0.76904297	-7.42675781	+13.84277344	+1800	+6.76757813	-9.99755859	-0.65917969	+58.22753906	+9.53613281	-17.24853516	+1508
+1458241232.95770000	+9.54492188	-6.77636719	-1.34912109	+42.62695313	+3.44970703	-56.62353516	+1832	+9.49218750	-5.95458984	-0.97998047	+0.79101563	-7.40478516	+13.84277344	+1792	+6.77636719	-9.99755859	-0.65039063	+58.29345703	+9.60205078	-17.29248047	+1504
+1458241232.96600010	+9.54492188	-6.77636719	-1.35351563	+42.64892578	+3.47167969	-56.64550781	+1820	+9.49218750	-5.95458984	-0.97998047	+0.81298828	-7.40478516	+13.86474609	+1780	+6.78515625	-9.99316406	-0.64599609	+58.38134766	+9.66796875	-17.33642578	+1504
+1458241232.97429990	+9.54492188	-6.78076172	-1.35351563	+42.64892578	+3.49365234	-56.64550781	+1812	+9.49218750	-5.95458984	-0.98437500	+0.83496094	-7.38281250	+13.86474609	+1772	+6.79394531	-9.99316406	-0.63720703	+58.46923828	+9.73388672	-17.40234375	+1504
+1458241232.98260000	+9.54931641	-6.78076172	-1.35351563	+42.67089844	+3.49365234	-56.64550781	+1800	+9.49218750	-5.95458984	-0.98437500	+0.83496094	-7.38281250	+13.86474609	+1760	+6.80273438	-9.98876953	-0.62841797	+58.55712891	+9.79980469	-17.44628906	+1508
+1458241232.99099990	+9.54931641	-6.78076172	-1.35351563	+42.69287109	+3.49365234	-56.66748047	+1792	+9.49218750	-5.95458984	-0.98437500	+0.85693359	-7.38281250	+13.88671875	+1752	+6.81152344	-9.98876953	-0.62402344	+58.64501953	+9.84375000	-17.49023438	+1508
+1458241232.99930000	+9.54931641	-6.78076172	-1.35351563	+42.71484375	+3.49365234	-56.66748047	+1788	+9.49218750	-5.95458984	-0.98437500	+0.87890625	-7.38281250	+13.88671875	+1744	+6.81591797	-9.98876953	-0.61962891	+58.71093750	+9.86572266	-17.53417969	+1508
+1458241233.00350000	+9.54931641	-6.78076172	-1.35351563	+42.71484375	+3.51562500	-56.66748047	+1784	+9.49658203	-5.95458984	-0.98437500	+0.87890625	-7.38281250	+13.88671875	+1740	+6.82031250	-9.98876953	-0.61962891	+58.71093750	+9.88769531	-17.55615234	+1508
+1458241233.01180010	+9.54931641	-6.78076172	-1.35351563	+42.73681641	+3.51562500	-56.68945313	+1780	+9.49658203	-5.95458984	-0.98437500	+0.90087891	-7.38281250	+13.88671875	+1732	+6.82031250	-9.99316406	-0.61962891	+58.73291016	+9.88769531	-17.57812500	+1508
+1458241233.02010010	+9.54931641	-6.78076172	-1.35351563	+42.75878906	+3.51562500	-56.68945313	+1772	+9.49658203	-5.95458984	-0.98437500	+0.92285156	-7.38281250	+13.88671875	+1728	+6.81591797	-9.99316406	-0.62402344	+58.73291016	+9.86572266	-17.57812500	+1508
+1458241233.03259990	+9.54931641	-6.78076172	-1.34912109	+42.78076172	+3.51562500	-56.68945313	+1768	+9.49658203	-5.95458984	-0.98437500	+0.94482422	-7.38281250	+13.86474609	+1720	+6.80712891	-10.00195313	-0.63281250	+58.66699219	+9.82177734	-17.55615234	+1508
+1458241233.04090000	+9.54931641	-6.78076172	-1.34912109	+42.80273438	+3.51562500	-56.68945313	+1764	+9.49658203	-5.95458984	-0.98437500	+0.94482422	-7.38281250	+13.86474609	+1712	+6.80273438	-10.00634766	-0.63720703	+58.62304688	+9.77783203	-17.55615234	+1508
+1458241233.04510000	+9.54931641	-6.78076172	-1.34912109	+42.82470703	+3.51562500	-56.71142578	+1760	+9.49658203	-5.95458984	-0.98437500	+0.96679688	-7.38281250	+13.86474609	+1712	+6.79833984	-10.01074219	-0.64160156	+58.60107422	+9.75585938	-17.55615234	+1504
+1458241233.05340000	+9.54931641	-6.78076172	-1.34912109	+42.82470703	+3.51562500	-56.71142578	+1756	+9.49658203	-5.95458984	-0.98437500	+0.96679688	-7.38281250	+13.86474609	+1708	+6.79833984	-10.01513672	-0.64599609	+58.57910156	+9.73388672	-17.55615234	+1500
+1458241233.06180000	+9.54931641	-6.78076172	-1.34912109	+42.84667969	+3.49365234	-56.71142578	+1756	+9.49658203	-5.95458984	-0.98437500	+0.96679688	-7.38281250	+13.86474609	+1704	+6.79394531	-10.01513672	-0.64599609	+58.55712891	+9.68994141	-17.60009766	+1496
+1458241233.07010010	+9.55371094	-6.78076172	-1.34912109	+42.86865234	+3.47167969	-56.71142578	+1752	+9.49658203	-5.95458984	-0.98437500	+0.96679688	-7.40478516	+13.86474609	+1704	+6.79833984	-10.01513672	-0.64160156	+58.57910156	+9.68994141	-17.64404297	+1492
+1458241233.07839990	+9.55371094	-6.77636719	-1.34912109	+42.86865234	+3.44970703	-56.73339844	+1748	+9.49658203	-5.95458984	-0.97998047	+0.98876953	-7.42675781	+13.86474609	+1700	+6.80712891	-10.01513672	-0.64160156	+58.60107422	+9.66796875	-17.68798828	+1492
+1458241233.08680010	+9.55810547	-6.77636719	-1.34472656	+42.89062500	+3.40576172	-56.75537109	+1748	+9.49658203	-5.95458984	-0.97998047	+0.98876953	-7.44873047	+13.86474609	+1700	+6.81152344	-10.01513672	-0.63281250	+58.64501953	+9.66796875	-17.75390625	+1488
+1458241233.09089990	+9.55810547	-6.78076172	-1.34472656	+42.91259766	+3.38378906	-56.75537109	+1748	+9.50097656	-5.95458984	-0.97998047	+0.98876953	-7.47070313	+13.88671875	+1700	+6.81591797	-10.01074219	-0.63281250	+58.66699219	+9.66796875	-17.79785156	+1492
+1458241233.09929990	+9.56250000	-6.77636719	-1.34033203	+42.93457031	+3.31787109	-56.77734375	+1748	+9.50097656	-5.95458984	-0.97558594	+0.98876953	-7.51464844	+13.90869141	+1696	+6.82470703	-10.01074219	-0.62402344	+58.71093750	+9.64599609	-17.86376953	+1492
+1458241233.10760000	+9.57128906	-6.77636719	-1.33593750	+42.95654297	+3.18603516	-56.82128906	+1748	+9.50537109	-5.95019531	-0.97119141	+0.98876953	-7.60253906	+13.95263672	+1700	+6.83789063	-10.00634766	-0.61962891	+58.75488281	+9.62402344	-17.97363281	+1496
+1458241233.11590000	+9.57568359	-6.77636719	-1.33154297	+43.00048828	+3.05419922	-56.86523438	+1752	+9.50976563	-5.95019531	-0.96679688	+1.01074219	-7.75634766	+14.04052734	+1700	+6.84667969	-10.00195313	-0.61083984	+58.79882813	+9.58007813	-18.06152344	+1500
+1458241233.12420010	+9.58447266	-6.77636719	-1.32275391	+43.02246094	+2.92236328	-56.90917969	+1756	+9.51416016	-5.94580078	-0.95800781	+1.01074219	-7.91015625	+14.10644531	+1704	+6.85107422	-10.00195313	-0.61083984	+58.77685547	+9.51416016	-18.14941406	+1500
+1458241233.13260010	+9.58886719	-6.77197266	-1.31396484	+43.02246094	+2.76855469	-56.95312500	+1760	+9.52294922	-5.94140625	-0.94482422	+1.01074219	-8.08593750	+14.17236328	+1708	+6.85107422	-10.00195313	-0.61083984	+58.75488281	+9.42626953	-18.23730469	+1500
+1458241233.14089990	+9.59326172	-6.77197266	-1.30957031	+43.04443359	+2.65869141	-56.97509766	+1764	+9.52734375	-5.94140625	-0.93603516	+1.01074219	-8.23974609	+14.19433594	+1716	+6.85107422	-10.00634766	-0.61523438	+58.66699219	+9.29443359	-18.30322266	+1500
+1458241233.14920000	+9.59765625	-6.76757813	-1.30517578	+43.04443359	+2.54882813	-57.01904297	+1768	+9.53173828	-5.93701172	-0.92724609	+1.01074219	-8.32763672	+14.21630859	+1720	+6.84667969	-10.01074219	-0.61962891	+58.55712891	+9.16259766	-18.36914063	+1504
+1458241233.15339990	+9.59765625	-6.76757813	-1.30078125	+43.06640625	+2.50488281	-57.01904297	+1768	+9.53613281	-5.93701172	-0.92285156	+1.01074219	-8.39355469	+14.23828125	+1724	+6.84228516	-10.01513672	-0.62402344	+58.51318359	+9.09667969	-18.39111328	+1504
+1458241233.16170000	+9.59765625	-6.76318359	-1.29638672	+43.06640625	+2.39501953	-57.06298828	+1772	+9.53613281	-5.93701172	-0.91845703	+1.01074219	-8.48144531	+14.26025391	+1728	+6.83789063	-10.01953125	-0.63281250	+58.42529297	+8.98681641	-18.41308594	+1500
+1458241233.17010000	+9.60205078	-6.76318359	-1.28759766	+43.08837891	+2.30712891	-57.06298828	+1776	+9.54052734	-5.93701172	-0.91406250	+1.01074219	-8.54736328	+14.28222656	+1736	+6.83349609	-10.01953125	-0.63720703	+58.33740234	+8.87695313	-18.45703125	+1496
+1458241233.17840000	+9.60644531	-6.76318359	-1.28320313	+43.11035156	+2.21923828	-57.08496094	+1780	+9.54492188	-5.93261719	-0.90527344	+1.01074219	-8.61328125	+14.30419922	+1740	+6.83349609	-10.02392578	-0.63720703	+58.31542969	+8.81103516	-18.50097656	+1492
+1458241233.18670010	+9.61083984	-6.75878906	-1.27880859	+43.15429688	+2.10937500	-57.10693359	+1780	+9.54492188	-5.93261719	-0.90527344	+1.01074219	-8.70117188	+14.34814453	+1744	+6.84228516	-10.01953125	-0.63720703	+58.33740234	+8.76708984	-18.56689453	+1488
+1458241233.19499990	+9.61523438	-6.75878906	-1.27441406	+43.17626953	+1.99951172	-57.12890625	+1784	+9.54931641	-5.93261719	-0.90087891	+0.98876953	-8.76708984	+14.41406250	+1748	+6.85107422	-10.01513672	-0.63281250	+58.40332031	+8.74511719	-18.63281250	+1488
+1458241233.20339990	+9.61962891	-6.75878906	-1.27001953	+43.22021484	+1.88964844	-57.12890625	+1788	+9.55371094	-5.93261719	-0.89648438	+0.98876953	-8.85498047	+14.47998047	+1752	+6.86425781	-10.01074219	-0.62402344	+58.46923828	+8.72314453	-18.69873047	+1492
+1458241233.21170000	+9.62402344	-6.75439453	-1.26562500	+43.26416016	+1.77978516	-57.12890625	+1792	+9.55371094	-5.92822266	-0.89208984	+0.98876953	-8.94287109	+14.54589844	+1756	+6.87744141	-10.00195313	-0.61523438	+58.53515625	+8.72314453	-18.78662109	+1496
+1458241233.22000000	+9.63281250	-6.75439453	-1.26123047	+43.28613281	+1.66992188	-57.12890625	+1800	+9.55810547	-5.92822266	-0.88769531	+0.98876953	-9.00878906	+14.63378906	+1756	+6.89062500	-9.99755859	-0.60644531	+58.62304688	+8.72314453	-18.87451172	+1500
+1458241233.22840000	+9.63720703	-6.75000000	-1.25683594	+43.30810547	+1.56005859	-57.12890625	+1804	+9.56250000	-5.92822266	-0.88330078	+0.98876953	-9.09667969	+14.67773438	+1760	+6.89941406	-9.99316406	-0.60205078	+58.66699219	+8.70117188	-18.94042969	+1508
+1458241233.23670010	+9.64160156	-6.75000000	-1.25244141	+43.33007813	+1.47216797	-57.12890625	+1812	+9.56250000	-5.92382813	-0.87890625	+0.98876953	-9.18457031	+14.72167969	+1764	+6.90820313	-9.99316406	-0.59765625	+58.68896484	+8.67919922	-19.02832031	+1512
+1458241233.24499990	+9.64160156	-6.74560547	-1.24804688	+43.35205078	+1.40625000	-57.15087891	+1816	+9.56689453	-5.92382813	-0.87451172	+0.98876953	-9.25048828	+14.74365234	+1768	+6.90820313	-9.99316406	-0.59326172	+58.66699219	+8.61328125	-19.07226563	+1516
+1458241233.25340010	+9.64160156	-6.74560547	-1.24365234	+43.35205078	+1.34033203	-57.15087891	+1824	+9.57128906	-5.91943359	-0.87011719	+0.98876953	-9.31640625	+14.76562500	+1772	+6.90820313	-9.99316406	-0.59765625	+58.60107422	+8.54736328	-19.11621094	+1520
+1458241233.26169990	+9.64599609	-6.74121094	-1.23925781	+43.35205078	+1.27441406	-57.17285156	+1828	+9.57128906	-5.91943359	-0.86572266	+0.98876953	-9.38232422	+14.74365234	+1776	+6.89941406	-9.99755859	-0.60205078	+58.51318359	+8.45947266	-19.16015625	+1524
+1458241233.27000000	+9.64599609	-6.74121094	-1.23486328	+43.35205078	+1.23046875	-57.19482422	+1836	+9.57568359	-5.91943359	-0.86132813	+0.96679688	-9.42626953	+14.74365234	+1780	+6.89062500	-10.00634766	-0.60644531	+58.40332031	+8.39355469	-19.18212891	+1524
+1458241233.27420000	+9.64599609	-6.74121094	-1.23486328	+43.35205078	+1.20849609	-57.21679688	+1836	+9.57568359	-5.91943359	-0.85693359	+0.96679688	-9.44824219	+14.72167969	+1784	+6.89062500	-10.00634766	-0.61083984	+58.33740234	+8.34960938	-19.20410156	+1528
+1458241233.28250000	+9.64599609	-6.74121094	-1.23046875	+43.35205078	+1.14257813	-57.23876953	+1840	+9.58007813	-5.91943359	-0.85253906	+0.96679688	-9.51416016	+14.72167969	+1788	+6.88183594	-10.01513672	-0.61523438	+58.22753906	+8.26171875	-19.22607422	+1524
+1458241233.29080010	+9.65039063	-6.74121094	-1.22607422	+43.33007813	+1.07666016	-57.26074219	+1844	+9.58007813	-5.91943359	-0.84814453	+0.94482422	-9.58007813	+14.74365234	+1796	+6.87744141	-10.01953125	-0.61962891	+58.13964844	+8.17382813	-19.29199219	+1524
+1458241233.30329990	+9.65478516	-6.74121094	-1.21728516	+43.33007813	+0.98876953	-57.30468750	+1852	+9.58886719	-5.91943359	-0.84375000	+0.92285156	-9.66796875	+14.78759766	+1808	+6.88183594	-10.01953125	-0.61962891	+58.09570313	+8.12988281	-19.37988281	+1516
+1458241233.31170010	+9.65917969	-6.74121094	-1.21728516	+43.33007813	+0.90087891	-57.30468750	+1856	+9.59326172	-5.91943359	-0.83935547	+0.90087891	-9.73388672	+14.85351563	+1812	+6.89062500	-10.01953125	-0.61523438	+58.11767578	+8.10791016	-19.48974609	+1516
+1458241233.31580000	+9.66357422	-6.74121094	-1.21289063	+43.33007813	+0.83496094	-57.30468750	+1860	+9.59326172	-5.91943359	-0.83935547	+0.87890625	-9.77783203	+14.89746094	+1816	+6.89941406	-10.01513672	-0.61083984	+58.13964844	+8.10791016	-19.53369141	+1516
+1458241233.32419990	+9.67236328	-6.74560547	-1.21289063	+43.33007813	+0.74707031	-57.30468750	+1864	+9.59765625	-5.92382813	-0.83496094	+0.83496094	-9.84375000	+14.98535156	+1824	+6.91259766	-10.01074219	-0.60205078	+58.22753906	+8.12988281	-19.62158203	+1520
+1458241233.33250000	+9.68115234	-6.75000000	-1.20849609	+43.33007813	+0.63720703	-57.30468750	+1872	+9.60205078	-5.92382813	-0.83496094	+0.79101563	-9.90966797	+15.07324219	+1828	+6.93017578	-10.00634766	-0.59326172	+58.31542969	+8.15185547	-19.73144531	+1524
+1458241233.34080000	+9.68554688	-6.75000000	-1.20410156	+43.30810547	+0.54931641	-57.30468750	+1880	+9.60644531	-5.92822266	-0.83056641	+0.76904297	-9.95361328	+15.16113281	+1832	+6.94775391	-10.00195313	-0.58447266	+58.38134766	+8.17382813	-19.81933594	+1528
+1458241233.34910010	+9.69433594	-6.75439453	-1.20410156	+43.30810547	+0.48339844	-57.28271484	+1884	+9.61083984	-5.92822266	-0.83056641	+0.72509766	-9.99755859	+15.24902344	+1836	+6.96093750	-10.00195313	-0.57568359	+58.42529297	+8.17382813	-19.88525391	+1532
+1458241233.35750010	+9.69433594	-6.75439453	-1.20410156	+43.30810547	+0.43945313	-57.28271484	+1892	+9.61083984	-5.93261719	-0.83056641	+0.70312500	-10.04150391	+15.29296875	+1840	+6.96533203	-10.00195313	-0.57568359	+58.44726563	+8.17382813	-19.92919922	+1536
+1458241233.36579990	+9.69873047	-6.75439453	-1.19970703	+43.28613281	+0.41748047	-57.28271484	+1900	+9.61523438	-5.93261719	-0.82617188	+0.68115234	-10.04150391	+15.29296875	+1844	+6.96533203	-10.00195313	-0.58007813	+58.42529297	+8.15185547	-19.92919922	+1536
+1458241233.37410000	+9.69873047	-6.75878906	-1.19970703	+43.28613281	+0.39550781	-57.28271484	+1904	+9.61523438	-5.93261719	-0.82617188	+0.65917969	-10.06347656	+15.29296875	+1848	+6.96093750	-10.00634766	-0.58447266	+58.33740234	+8.10791016	-19.90722656	+1540
+1458241233.37830000	+9.69433594	-6.75878906	-1.19970703	+43.28613281	+0.39550781	-57.28271484	+1904	+9.61523438	-5.93261719	-0.82617188	+0.65917969	-10.06347656	+15.29296875	+1852	+6.95654297	-10.01074219	-0.58886719	+58.31542969	+8.08593750	-19.90722656	+1540
+1458241233.38660000	+9.69433594	-6.75878906	-1.19531250	+43.28613281	+0.37353516	-57.28271484	+1908	+9.61962891	-5.93261719	-0.82177734	+0.65917969	-10.06347656	+15.29296875	+1856	+6.94775391	-10.01513672	-0.59765625	+58.22753906	+8.04199219	-19.88525391	+1540
+1458241233.39910010	+9.69433594	-6.75439453	-1.19531250	+43.26416016	+0.35156250	-57.30468750	+1912	+9.61962891	-5.93261719	-0.81738281	+0.65917969	-10.06347656	+15.27099609	+1864	+6.93457031	-10.02392578	-0.60644531	+58.09570313	+7.97607422	-19.84130859	+1536
+1458241233.40750000	+9.69433594	-6.75439453	-1.19091797	+43.26416016	+0.35156250	-57.30468750	+1916	+9.61962891	-5.93261719	-0.81738281	+0.65917969	-10.06347656	+15.27099609	+1872	+6.93017578	-10.02832031	-0.61083984	+58.02978516	+7.93212891	-19.84130859	+1532
+1458241233.41580010	+9.69433594	-6.75439453	-1.19091797	+43.26416016	+0.32958984	-57.30468750	+1916	+9.62402344	-5.93261719	-0.81738281	+0.65917969	-10.08544922	+15.27099609	+1876	+6.92578125	-10.03271484	-0.61523438	+57.96386719	+7.88818359	-19.84130859	+1528
+1458241233.42000010	+9.69433594	-6.75439453	-1.19091797	+43.26416016	+0.30761719	-57.30468750	+1920	+9.62402344	-5.93261719	-0.81738281	+0.63720703	-10.08544922	+15.27099609	+1880	+6.92578125	-10.03271484	-0.61523438	+57.96386719	+7.88818359	-19.84130859	+1524
+1458241233.42829990	+9.69873047	-6.75439453	-1.18652344	+43.26416016	+0.28564453	-57.30468750	+1920	+9.62402344	-5.93261719	-0.81298828	+0.63720703	-10.10742188	+15.29296875	+1884	+6.92578125	-10.03271484	-0.61523438	+57.94189453	+7.86621094	-19.88525391	+1516
+1458241233.44080000	+9.69873047	-6.75439453	-1.18652344	+43.24218750	+0.21972656	-57.30468750	+1928	+9.62841797	-5.93261719	-0.81298828	+0.61523438	-10.15136719	+15.35888672	+1892	+6.93457031	-10.02832031	-0.61083984	+57.98583984	+7.88818359	-19.95117188	+1512
+1458241233.44910000	+9.70312500	-6.75439453	-1.18652344	+43.24218750	+0.17578125	-57.30468750	+1932	+9.62841797	-5.92822266	-0.81298828	+0.61523438	-10.19531250	+15.40283203	+1896	+6.94335938	-10.02832031	-0.60205078	+58.02978516	+7.88818359	-20.01708984	+1508
+1458241233.45740010	+9.70751953	-6.75878906	-1.18212891	+43.24218750	+0.10986328	-57.30468750	+1936	+9.63281250	-5.92822266	-0.80859375	+0.59326172	-10.23925781	+15.46875000	+1900	+6.95214844	-10.02392578	-0.59765625	+58.07373047	+7.91015625	-20.06103516	+1512
+1458241233.46580000	+9.71191406	-6.75878906	-1.18212891	+43.22021484	+0.06591797	-57.30468750	+1940	+9.63281250	-5.92822266	-0.80859375	+0.57128906	-10.30517578	+15.51269531	+1904	+6.96093750	-10.01953125	-0.58886719	+58.13964844	+7.93212891	-20.12695313	+1516
+1458241233.47410010	+9.71191406	-6.75878906	-1.17773438	+43.22021484	+0.02197266	-57.32666016	+1948	+9.63720703	-5.92822266	-0.80419922	+0.54931641	-10.32714844	+15.55664063	+1908	+6.96972656	-10.01513672	-0.58447266	+58.16162109	+7.93212891	-20.17089844	+1516
+1458241233.48239990	+9.71630859	-6.75878906	-1.17333984	+43.19824219	-0.02197266	-57.32666016	+1952	+9.63720703	-5.92822266	-0.80419922	+0.52734375	-10.37109375	+15.55664063	+1912	+6.97412109	-10.01513672	-0.58007813	+58.18359375	+7.91015625	-20.21484375	+1520
+1458241233.49079990	+9.71630859	-6.75878906	-1.17333984	+43.19824219	-0.04394531	-57.34863281	+1956	+9.63720703	-5.92822266	-0.79980469	+0.52734375	-10.39306641	+15.55664063	+1916	+6.97412109	-10.01513672	-0.58447266	+58.16162109	+7.88818359	-20.21484375	+1520
+1458241233.49910000	+9.71630859	-6.75878906	-1.16894531	+43.19824219	-0.04394531	-57.34863281	+1960	+9.64160156	-5.92822266	-0.79980469	+0.52734375	-10.41503906	+15.55664063	+1920	+6.96972656	-10.01953125	-0.58447266	+58.11767578	+7.84423828	-20.21484375	+1520
+1458241233.50740000	+9.71630859	-6.75878906	-1.16894531	+43.19824219	-0.04394531	-57.37060547	+1964	+9.64160156	-5.92822266	-0.79541016	+0.52734375	-10.41503906	+15.53466797	+1924	+6.96533203	-10.02392578	-0.59326172	+58.05175781	+7.82226563	-20.19287109	+1524
+1458241233.51570010	+9.71630859	-6.75878906	-1.16894531	+43.19824219	-0.04394531	-57.37060547	+1964	+9.64160156	-5.92822266	-0.79541016	+0.52734375	-10.41503906	+15.53466797	+1928	+6.95654297	-10.02832031	-0.59765625	+57.98583984	+7.77832031	-20.14892578	+1524
+1458241233.52410010	+9.71191406	-6.75878906	-1.16894531	+43.19824219	-0.06591797	-57.37060547	+1968	+9.64160156	-5.92822266	-0.79541016	+0.52734375	-10.41503906	+15.51269531	+1932	+6.95214844	-10.03271484	-0.60205078	+57.94189453	+7.73437500	-20.12695313	+1520
+1458241233.53660010	+9.71191406	-6.75878906	-1.16455078	+43.19824219	-0.06591797	-57.37060547	+1972	+9.64160156	-5.93261719	-0.79101563	+0.50537109	-10.41503906	+15.51269531	+1940	+6.94775391	-10.03710938	-0.60644531	+57.87597656	+7.69042969	-20.06103516	+1520
+1458241233.54489990	+9.71630859	-6.75878906	-1.16455078	+43.19824219	-0.08789063	-57.34863281	+1972	+9.64160156	-5.93261719	-0.79101563	+0.50537109	-10.41503906	+15.53466797	+1944	+6.94335938	-10.03710938	-0.61083984	+57.85400391	+7.66845703	-20.03906250	+1512
+1458241233.55320000	+9.71630859	-6.76318359	-1.16455078	+43.19824219	-0.10986328	-57.34863281	+1972	+9.64160156	-5.93261719	-0.79101563	+0.50537109	-10.43701172	+15.57861328	+1948	+6.94775391	-10.04150391	-0.61083984	+57.87597656	+7.66845703	-20.03906250	+1508
+1458241233.56160000	+9.72070313	-6.76318359	-1.16455078	+43.22021484	-0.13183594	-57.32666016	+1976	+9.64599609	-5.93701172	-0.79101563	+0.50537109	-10.43701172	+15.62255859	+1948	+6.95654297	-10.03710938	-0.60644531	+57.91992188	+7.66845703	-20.03906250	+1508
+1458241233.56990000	+9.72509766	-6.76757813	-1.16015625	+43.22021484	-0.19775391	-57.32666016	+1976	+9.64599609	-5.93701172	-0.79101563	+0.50537109	-10.45898438	+15.66650391	+1952	+6.96533203	-10.03710938	-0.59765625	+57.98583984	+7.69042969	-20.06103516	+1508
+1458241233.57820010	+9.72949219	-6.76757813	-1.16015625	+43.22021484	-0.26367188	-57.32666016	+1980	+9.65039063	-5.94140625	-0.79101563	+0.50537109	-10.50292969	+15.75439453	+1952	+6.98291016	-10.03271484	-0.58886719	+58.11767578	+7.71240234	-20.10498047	+1516
+1458241233.58649990	+9.73388672	-6.77197266	-1.15576172	+43.24218750	-0.32958984	-57.32666016	+1984	+9.65478516	-5.94140625	-0.79101563	+0.52734375	-10.54687500	+15.82031250	+1956	+7.00488281	-10.02832031	-0.57568359	+58.22753906	+7.73437500	-20.14892578	+1520
+1458241233.59489990	+9.74267578	-6.77636719	-1.15576172	+43.26416016	-0.39550781	-57.32666016	+1992	+9.65917969	-5.94580078	-0.78662109	+0.54931641	-10.59082031	+15.88623047	+1960	+7.01806641	-10.02832031	-0.56689453	+58.31542969	+7.73437500	-20.21484375	+1528
+1458241233.60320000	+9.74707031	-6.77636719	-1.15136719	+43.28613281	-0.43945313	-57.34863281	+1996	+9.65917969	-5.94580078	-0.78662109	+0.57128906	-10.63476563	+15.90820313	+1964	+7.02685547	-10.03271484	-0.56689453	+58.33740234	+7.71240234	-20.25878906	+1528
+1458241233.60739990	+9.74707031	-6.77636719	-1.15136719	+43.28613281	-0.46142578	-57.37060547	+1996	+9.66357422	-5.94580078	-0.78222656	+0.59326172	-10.65673828	+15.90820313	+1964	+7.02685547	-10.03710938	-0.57128906	+58.31542969	+7.66845703	-20.25878906	+1528
+1458241233.61570000	+9.74707031	-6.77636719	-1.14697266	+43.30810547	-0.48339844	-57.39257813	+2000	+9.66357422	-5.94580078	-0.77783203	+0.63720703	-10.70068359	+15.90820313	+1972	+7.02246094	-10.04589844	-0.58007813	+58.22753906	+7.58056641	-20.25878906	+1532
+1458241233.62400010	+9.75146484	-6.77636719	-1.14257813	+43.33007813	-0.48339844	-57.43652344	+2004	+9.66796875	-5.94580078	-0.77783203	+0.65917969	-10.72265625	+15.86425781	+1976	+7.01367188	-10.05468750	-0.58886719	+58.13964844	+7.49267578	-20.23681641	+1532
+1458241233.63240000	+9.75146484	-6.77197266	-1.14257813	+43.33007813	-0.48339844	-57.45849609	+2008	+9.66796875	-5.94580078	-0.77343750	+0.70312500	-10.74462891	+15.84228516	+1980	+7.00048828	-10.06347656	-0.60205078	+58.02978516	+7.40478516	-20.23681641	+1532
+1458241233.64070010	+9.75146484	-6.77197266	-1.13818359	+43.35205078	-0.48339844	-57.48046875	+2008	+9.67236328	-5.94140625	-0.76904297	+0.72509766	-10.78857422	+15.79833984	+1984	+6.99169922	-10.07226563	-0.61083984	+57.91992188	+7.31689453	-20.21484375	+1528
+1458241233.64899990	+9.75146484	-6.77197266	-1.13818359	+43.35205078	-0.48339844	-57.48046875	+2008	+9.67236328	-5.94140625	-0.76904297	+0.74707031	-10.78857422	+15.77636719	+1988	+6.98730469	-10.08105469	-0.61962891	+57.85400391	+7.25097656	-20.23681641	+1520
+1458241233.66150000	+9.75585938	-6.77197266	-1.13818359	+43.39599609	-0.50537109	-57.50244141	+2012	+9.67675781	-5.94140625	-0.76464844	+0.79101563	-10.83251953	+15.77636719	+1996	+6.98730469	-10.08544922	-0.61962891	+57.85400391	+7.20703125	-20.30273438	+1508
+1458241233.66980000	+9.75585938	-6.76757813	-1.13818359	+43.39599609	-0.52734375	-57.50244141	+2012	+9.67675781	-5.94140625	-0.76464844	+0.81298828	-10.85449219	+15.79833984	+2000	+7.00048828	-10.08105469	-0.61523438	+57.91992188	+7.22900391	-20.36865234	+1504
+1458241233.67820000	+9.76025391	-6.76757813	-1.13818359	+43.41796875	-0.52734375	-57.48046875	+2012	+9.68115234	-5.94140625	-0.76464844	+0.83496094	-10.87646484	+15.82031250	+2000	+7.01367188	-10.07666016	-0.60205078	+58.02978516	+7.25097656	-20.43457031	+1504
+1458241233.68650010	+9.76464844	-6.76757813	-1.13818359	+43.43994141	-0.54931641	-57.45849609	+2016	+9.68115234	-5.93701172	-0.76464844	+0.85693359	-10.87646484	+15.84228516	+2004	+7.03125000	-10.06787109	-0.59326172	+58.16162109	+7.29492188	-20.50048828	+1504
+1458241233.69479990	+9.76904297	-6.76757813	-1.14257813	+43.46191406	-0.57128906	-57.45849609	+2016	+9.68115234	-5.93701172	-0.76464844	+0.87890625	-10.87646484	+15.88623047	+2008	+7.04443359	-10.06347656	-0.58007813	+58.29345703	+7.36083984	-20.58837891	+1512
+1458241233.70320010	+9.76904297	-6.76757813	-1.14257813	+43.50585938	-0.57128906	-57.43652344	+2020	+9.68554688	-5.93701172	-0.76904297	+0.92285156	-10.89843750	+15.90820313	+2008	+7.06201172	-10.05468750	-0.57128906	+58.44726563	+7.40478516	-20.65429688	+1516
+1458241233.71149990	+9.77343750	-6.76757813	-1.14257813	+43.52783203	-0.59326172	-57.41455078	+2024	+9.68554688	-5.93701172	-0.76904297	+0.94482422	-10.87646484	+15.93017578	+2012	+7.07519531	-10.05029297	-0.56689453	+58.55712891	+7.44873047	-20.69824219	+1524
