# Supplementary material for: A direct effect of perception on action when grasping a cup
Source: Sci Rep. 2018 Jan 9;8:171. doi: 10.1038/s41598-017-18591-5 (PMC5760564; doi:10.1038/s41598-017-18591-5)
Supplement: Supplementary file 6 — Supplementary Information [file 41598_2017_18591_MOESM6_ESM.zip › SciRep_Data/S02instruct/S02_100instruct_Tr61.dat]

+1000000000000.00000000	+0.00000000	+0.00000000	+0.00000000	+0.00000000	+0.00000000	+0.00000000	+0	+0.00000000	+0.00000000	+0.00000000	+0.00000000	+0.00000000	+0.00000000	+0	+0.00000000	+0.00000000	+0.00000000	+0.00000000	+0.00000000	+0.00000000	+0
+1458241233.71980000	+9.77343750	-6.76757813	-1.14257813	+43.54980469	-0.57128906	-57.39257813	+2024	+9.68554688	-5.93261719	-0.76904297	+0.98876953	-10.87646484	+15.95214844	+2012	+7.07958984	-10.05029297	-0.56250000	+58.62304688	+7.44873047	-20.69824219	+1528
+1458241233.72820000	+9.77343750	-6.76318359	-1.14697266	+43.54980469	-0.57128906	-57.39257813	+2028	+9.68554688	-5.93261719	-0.77343750	+1.03271484	-10.85449219	+15.95214844	+2012	+7.07958984	-10.05029297	-0.56689453	+58.66699219	+7.44873047	-20.67626953	+1528
+1458241233.73650000	+9.77343750	-6.76318359	-1.14697266	+43.57177734	-0.54931641	-57.37060547	+2028	+9.68994141	-5.93261719	-0.77343750	+1.07666016	-10.83251953	+15.93017578	+2012	+7.07519531	-10.05468750	-0.57128906	+58.64501953	+7.42675781	-20.65429688	+1532
+1458241233.74480010	+9.77343750	-6.76318359	-1.14697266	+43.57177734	-0.54931641	-57.37060547	+2032	+9.68994141	-5.93261719	-0.77343750	+1.12060547	-10.81054688	+15.90820313	+2012	+7.07080078	-10.05908203	-0.58007813	+58.62304688	+7.40478516	-20.61035156	+1532
+1458241233.74900010	+9.77343750	-6.76318359	-1.14697266	+43.59375000	-0.54931641	-57.37060547	+2032	+9.68994141	-5.93261719	-0.77343750	+1.14257813	-10.78857422	+15.88623047	+2012	+7.06640625	-10.05908203	-0.58007813	+58.60107422	+7.38281250	-20.58837891	+1532
+1458241233.75729990	+9.77343750	-6.76318359	-1.14697266	+43.59375000	-0.52734375	-57.37060547	+2032	+9.68994141	-5.92822266	-0.77783203	+1.18652344	-10.76660156	+15.86425781	+2008	+7.05761719	-10.06787109	-0.58886719	+58.53515625	+7.33886719	-20.54443359	+1532
+1458241233.76560000	+9.77343750	-6.76318359	-1.14697266	+43.61572266	-0.52734375	-57.37060547	+2032	+9.68994141	-5.92822266	-0.77783203	+1.25244141	-10.72265625	+15.82031250	+2008	+7.04882813	-10.07226563	-0.60205078	+58.49121094	+7.31689453	-20.47851563	+1532
+1458241241.78300000	+9.85253906	-6.64892578	-1.01074219	+45.28564453	-5.00976563	-56.75537109	+2208	+9.74267578	-5.83593750	-0.61962891	+0.96679688	-13.62304688	+16.50146484	+2204	+7.13671875	-10.00195313	-0.52734375	+58.79882813	+6.41601563	-22.63183594	+1608
+1458241241.79130010	+9.85253906	-6.64892578	-1.01074219	+45.28564453	-5.00976563	-56.75537109	+2208	+9.74267578	-5.83593750	-0.61962891	+0.98876953	-13.62304688	+16.47949219	+2204	+7.13232422	-10.00634766	-0.53613281	+58.75488281	+6.39404297	-22.60986328	+1604
+1458241241.79970000	+9.85253906	-6.64892578	-1.01074219	+45.28564453	-4.98779297	-56.75537109	+2208	+9.74267578	-5.83593750	-0.61523438	+0.98876953	-13.62304688	+16.43554688	+2204	+7.10595703	-10.01953125	-0.55810547	+58.53515625	+6.28417969	-22.47802734	+1608
+1458241241.80800010	+9.84814453	-6.64892578	-1.01074219	+45.28564453	-4.98779297	-56.75537109	+2208	+9.74267578	-5.83593750	-0.61523438	+0.98876953	-13.60107422	+16.39160156	+2204	+7.07519531	-10.03271484	-0.58007813	+58.29345703	+6.17431641	-22.32421875	+1608
+1458241241.81629990	+9.84814453	-6.64892578	-1.01074219	+45.28564453	-4.96582031	-56.75537109	+2208	+9.73828125	-5.83593750	-0.61523438	+1.01074219	-13.60107422	+16.34765625	+2200	+7.05322266	-10.04150391	-0.59765625	+58.16162109	+6.08642578	-22.23632813	+1596
+1458241241.82470010	+9.84814453	-6.64892578	-1.01074219	+45.28564453	-4.96582031	-56.75537109	+2204	+9.73828125	-5.83593750	-0.61523438	+1.01074219	-13.57910156	+16.32568359	+2200	+7.05761719	-10.03710938	-0.59765625	+58.18359375	+6.08642578	-22.25830078	+1580
+1458241241.83299990	+9.84814453	-6.64892578	-1.01074219	+45.28564453	-4.96582031	-56.73339844	+2204	+9.73828125	-5.83593750	-0.61523438	+1.01074219	-13.57910156	+16.34765625	+2200	+7.07519531	-10.03271484	-0.58447266	+58.31542969	+6.15234375	-22.32421875	+1576
+1458241241.84130000	+9.84814453	-6.64892578	-1.01074219	+45.28564453	-4.96582031	-56.73339844	+2204	+9.73828125	-5.83593750	-0.61523438	+1.01074219	-13.57910156	+16.36962891	+2196	+7.07958984	-10.02832031	-0.58007813	+58.35937500	+6.17431641	-22.34619141	+1564
+1458241241.84970000	+9.84814453	-6.64892578	-1.01074219	+45.28564453	-4.98779297	-56.73339844	+2204	+9.73828125	-5.83593750	-0.61962891	+0.98876953	-13.60107422	+16.36962891	+2196	+7.08398438	-10.02392578	-0.57568359	+58.40332031	+6.19628906	-22.36816406	+1556
+1458241241.85800000	+9.84814453	-6.64892578	-1.01074219	+45.28564453	-4.98779297	-56.73339844	+2204	+9.74267578	-5.83593750	-0.61962891	+0.98876953	-13.60107422	+16.39160156	+2196	+7.09277344	-10.02392578	-0.57128906	+58.44726563	+6.21826172	-22.39013672	+1552
+1458241241.86630010	+9.85253906	-6.64892578	-1.01074219	+45.28564453	-4.98779297	-56.73339844	+2204	+9.74267578	-5.83593750	-0.61962891	+0.98876953	-13.60107422	+16.39160156	+2196	+7.09716797	-10.01953125	-0.56250000	+58.49121094	+6.24023438	-22.43408203	+1548
+1458241241.87459990	+9.85253906	-6.64892578	-1.01074219	+45.28564453	-5.00976563	-56.73339844	+2204	+9.74267578	-5.83593750	-0.61962891	+0.98876953	-13.60107422	+16.39160156	+2196	+7.10595703	-10.01513672	-0.55810547	+58.57910156	+6.28417969	-22.47802734	+1548
+1458241241.88299990	+9.85253906	-6.64892578	-1.01074219	+45.28564453	-5.00976563	-56.73339844	+2204	+9.74267578	-5.83593750	-0.61962891	+0.98876953	-13.60107422	+16.41357422	+2196	+7.11035156	-10.01074219	-0.55371094	+58.60107422	+6.30615234	-22.47802734	+1544
+1458241241.89130000	+9.85253906	-6.64892578	-1.01074219	+45.28564453	-5.00976563	-56.73339844	+2204	+9.74267578	-5.83593750	-0.61962891	+0.98876953	-13.60107422	+16.39160156	+2196	+7.11035156	-10.01074219	-0.55371094	+58.60107422	+6.28417969	-22.47802734	+1544
+1458241241.91210010	+9.85253906	-6.64892578	-1.01074219	+45.28564453	-4.98779297	-56.73339844	+2204	+9.74267578	-5.83593750	-0.61962891	+0.98876953	-13.60107422	+16.39160156	+2196	+7.10156250	-10.01513672	-0.56250000	+58.53515625	+6.26220703	-22.43408203	+1536
+1458241241.92880010	+9.84814453	-6.64453125	-1.01074219	+45.28564453	-4.98779297	-56.73339844	+2204	+9.73828125	-5.83593750	-0.61962891	+0.98876953	-13.60107422	+16.36962891	+2196	+7.09716797	-10.01953125	-0.56689453	+58.51318359	+6.24023438	-22.41210938	+1532
+1458241241.93709990	+9.84814453	-6.64453125	-1.01074219	+45.28564453	-4.98779297	-56.73339844	+2204	+9.73828125	-5.83593750	-0.61962891	+0.98876953	-13.60107422	+16.36962891	+2196	+7.09716797	-10.01953125	-0.56689453	+58.49121094	+6.24023438	-22.41210938	+1528
+1458241241.94540000	+9.85253906	-6.64453125	-1.01074219	+45.28564453	-4.98779297	-56.73339844	+2200	+9.73828125	-5.83593750	-0.61962891	+0.98876953	-13.60107422	+16.36962891	+2196	+7.09716797	-10.01953125	-0.56689453	+58.49121094	+6.24023438	-22.41210938	+1524
+1458241241.95380000	+9.85253906	-6.64453125	-1.01074219	+45.28564453	-4.98779297	-56.73339844	+2200	+9.74267578	-5.83593750	-0.61962891	+0.98876953	-13.60107422	+16.36962891	+2196	+7.09716797	-10.01513672	-0.56250000	+58.51318359	+6.24023438	-22.41210938	+1524
+1458241241.96210000	+9.85253906	-6.64892578	-1.01074219	+45.28564453	-4.98779297	-56.73339844	+2200	+9.74267578	-5.83593750	-0.61962891	+0.98876953	-13.60107422	+16.36962891	+2192	+7.10156250	-10.01513672	-0.56250000	+58.53515625	+6.26220703	-22.43408203	+1520
+1458241241.97040010	+9.85253906	-6.64892578	-1.01074219	+45.28564453	-5.00976563	-56.71142578	+2200	+9.74267578	-5.83593750	-0.61962891	+0.98876953	-13.60107422	+16.39160156	+2192	+7.10595703	-10.01513672	-0.55810547	+58.57910156	+6.28417969	-22.45605469	+1520
+1458241241.97880010	+9.85253906	-6.64892578	-1.01074219	+45.28564453	-5.00976563	-56.71142578	+2204	+9.74267578	-5.83593750	-0.61962891	+0.98876953	-13.60107422	+16.39160156	+2192	+7.11474609	-10.01074219	-0.54931641	+58.62304688	+6.30615234	-22.50000000	+1524
+1458241241.98709990	+9.85253906	-6.64892578	-1.01074219	+45.28564453	-5.00976563	-56.71142578	+2204	+9.74267578	-5.83593750	-0.61962891	+0.98876953	-13.60107422	+16.41357422	+2196	+7.12353516	-10.00634766	-0.54492188	+58.71093750	+6.35009766	-22.54394531	+1532
+1458241241.99540000	+9.85253906	-6.64892578	-1.01074219	+45.28564453	-5.03173828	-56.71142578	+2204	+9.74267578	-5.83593750	-0.61962891	+0.98876953	-13.62304688	+16.41357422	+2196	+7.13232422	-10.00195313	-0.53613281	+58.75488281	+6.37207031	-22.58789063	+1536
+1458241242.00379990	+9.85253906	-6.64892578	-1.01074219	+45.26367188	-5.03173828	-56.71142578	+2204	+9.74267578	-5.83593750	-0.61962891	+0.98876953	-13.62304688	+16.41357422	+2196	+7.13232422	-10.00195313	-0.53613281	+58.77685547	+6.37207031	-22.58789063	+1540
+1458241242.01620010	+9.85253906	-6.64892578	-1.01074219	+45.26367188	-5.00976563	-56.68945313	+2204	+9.74267578	-5.83593750	-0.61962891	+0.98876953	-13.62304688	+16.41357422	+2196	+7.12792969	-10.00195313	-0.54052734	+58.73291016	+6.35009766	-22.54394531	+1544
+1458241242.02460000	+9.85253906	-6.64892578	-1.01074219	+45.26367188	-5.00976563	-56.68945313	+2204	+9.74267578	-5.83593750	-0.61962891	+0.98876953	-13.62304688	+16.39160156	+2196	+7.12353516	-10.00634766	-0.54492188	+58.71093750	+6.35009766	-22.52197266	+1544
+1458241242.03290010	+9.85253906	-6.64892578	-1.01074219	+45.26367188	-5.00976563	-56.71142578	+2204	+9.74267578	-5.83593750	-0.61962891	+0.98876953	-13.62304688	+16.39160156	+2196	+7.11914063	-10.00634766	-0.54931641	+58.66699219	+6.32812500	-22.52197266	+1544
+1458241242.04119990	+9.85253906	-6.64892578	-1.01074219	+45.26367188	-5.00976563	-56.71142578	+2208	+9.74267578	-5.83593750	-0.61962891	+0.98876953	-13.62304688	+16.36962891	+2196	+7.11474609	-10.01074219	-0.54931641	+58.64501953	+6.30615234	-22.50000000	+1544
+1458241242.04959990	+9.84814453	-6.64892578	-1.01074219	+45.26367188	-4.98779297	-56.71142578	+2208	+9.74267578	-5.83593750	-0.61962891	+0.98876953	-13.62304688	+16.36962891	+2196	+7.11474609	-10.01074219	-0.55371094	+58.62304688	+6.30615234	-22.47802734	+1544
+1458241242.05790000	+9.84814453	-6.64892578	-1.01074219	+45.26367188	-4.98779297	-56.71142578	+2208	+9.74267578	-5.83593750	-0.61962891	+0.98876953	-13.62304688	+16.36962891	+2196	+7.11035156	-10.01074219	-0.55371094	+58.62304688	+6.28417969	-22.47802734	+1544
+1458241242.06620000	+9.84814453	-6.64892578	-1.01074219	+45.26367188	-4.98779297	-56.71142578	+2208	+9.74267578	-5.83593750	-0.61962891	+0.98876953	-13.62304688	+16.36962891	+2196	+7.11035156	-10.01074219	-0.55371094	+58.62304688	+6.28417969	-22.47802734	+1540
+1458241242.07460000	+9.85253906	-6.64892578	-1.01074219	+45.26367188	-4.98779297	-56.71142578	+2208	+9.74267578	-5.83593750	-0.61962891	+0.98876953	-13.62304688	+16.36962891	+2196	+7.11474609	-10.01074219	-0.55371094	+58.64501953	+6.30615234	-22.47802734	+1540
+1458241242.08290000	+9.85253906	-6.64892578	-1.01074219	+45.26367188	-5.00976563	-56.71142578	+2208	+9.74267578	-5.83593750	-0.61962891	+0.98876953	-13.62304688	+16.36962891	+2200	+7.11914063	-10.01074219	-0.54931641	+58.64501953	+6.30615234	-22.50000000	+1540
+1458241242.09120010	+9.85253906	-6.64892578	-1.01074219	+45.26367188	-5.00976563	-56.71142578	+2208	+9.74267578	-5.83593750	-0.61962891	+0.98876953	-13.62304688	+16.39160156	+2200	+7.11914063	-10.00634766	-0.54931641	+58.68896484	+6.32812500	-22.50000000	+1540
+1458241242.09949990	+9.85253906	-6.64892578	-1.01074219	+45.26367188	-5.00976563	-56.71142578	+2208	+9.74267578	-5.83593750	-0.61962891	+0.96679688	-13.62304688	+16.39160156	+2200	+7.12353516	-10.00634766	-0.54492188	+58.71093750	+6.32812500	-22.52197266	+1544
+1458241242.10789990	+9.85253906	-6.64892578	-1.01074219	+45.26367188	-5.03173828	-56.71142578	+2208	+9.74267578	-5.83593750	-0.61962891	+0.96679688	-13.62304688	+16.41357422	+2200	+7.12792969	-10.00634766	-0.54492188	+58.73291016	+6.35009766	-22.54394531	+1544
+1458241242.11620000	+9.85253906	-6.64892578	-1.01074219	+45.26367188	-5.03173828	-56.71142578	+2208	+9.74267578	-5.83593750	-0.61962891	+0.96679688	-13.62304688	+16.41357422	+2200	+7.13232422	-10.00195313	-0.54052734	+58.75488281	+6.37207031	-22.54394531	+1548
+1458241242.12040000	+9.85253906	-6.64892578	-1.01074219	+45.26367188	-5.03173828	-56.71142578	+2212	+9.74267578	-5.83593750	-0.61962891	+0.96679688	-13.62304688	+16.41357422	+2200	+7.13232422	-10.00195313	-0.54052734	+58.77685547	+6.37207031	-22.54394531	+1548
+1458241242.12870000	+9.85253906	-6.64892578	-1.01074219	+45.26367188	-5.03173828	-56.71142578	+2212	+9.74267578	-5.83593750	-0.61962891	+0.96679688	-13.62304688	+16.41357422	+2200	+7.12792969	-10.00195313	-0.54052734	+58.75488281	+6.37207031	-22.54394531	+1548
+1458241242.13700010	+9.85253906	-6.64892578	-1.01074219	+45.26367188	-5.03173828	-56.71142578	+2212	+9.74267578	-5.83593750	-0.61962891	+0.96679688	-13.62304688	+16.41357422	+2200	+7.12792969	-10.00634766	-0.54492188	+58.73291016	+6.35009766	-22.52197266	+1548
+1458241242.14120010	+9.85253906	-6.64892578	-1.01074219	+45.26367188	-5.03173828	-56.71142578	+2212	+9.74267578	-5.83593750	-0.61962891	+0.96679688	-13.62304688	+16.41357422	+2200	+7.12353516	-10.00634766	-0.54492188	+58.73291016	+6.35009766	-22.52197266	+1548
+1458241242.14540000	+9.85253906	-6.64892578	-1.01074219	+45.26367188	-5.00976563	-56.71142578	+2212	+9.74267578	-5.83593750	-0.61962891	+0.98876953	-13.62304688	+16.39160156	+2200	+7.12353516	-10.00634766	-0.54492188	+58.71093750	+6.35009766	-22.52197266	+1548
+1458241242.15370010	+9.85253906	-6.64892578	-1.01074219	+45.26367188	-5.00976563	-56.71142578	+2212	+9.74267578	-5.83593750	-0.61962891	+0.98876953	-13.62304688	+16.39160156	+2200	+7.11914063	-10.00634766	-0.54931641	+58.68896484	+6.32812500	-22.50000000	+1548
+1458241242.15790010	+9.85253906	-6.64892578	-1.01074219	+45.26367188	-5.00976563	-56.71142578	+2212	+9.74267578	-5.83593750	-0.61962891	+0.98876953	-13.62304688	+16.36962891	+2200	+7.11914063	-10.01074219	-0.54931641	+58.66699219	+6.32812500	-22.50000000	+1548
+1458241242.16619990	+9.85253906	-6.64892578	-1.01074219	+45.26367188	-5.00976563	-56.73339844	+2212	+9.74267578	-5.83593750	-0.61962891	+0.98876953	-13.62304688	+16.36962891	+2196	+7.11474609	-10.01074219	-0.55371094	+58.62304688	+6.30615234	-22.47802734	+1548
+1458241242.17030000	+9.85253906	-6.64892578	-1.01074219	+45.26367188	-5.00976563	-56.73339844	+2212	+9.74267578	-5.83593750	-0.61962891	+0.98876953	-13.62304688	+16.36962891	+2196	+7.11035156	-10.01074219	-0.55371094	+58.62304688	+6.30615234	-22.47802734	+1548
+1458241242.17870000	+9.85253906	-6.64892578	-1.01074219	+45.26367188	-4.98779297	-56.73339844	+2212	+9.74267578	-5.83593750	-0.61962891	+0.98876953	-13.62304688	+16.36962891	+2196	+7.11035156	-10.01513672	-0.55810547	+58.60107422	+6.28417969	-22.45605469	+1544
+1458241242.18280010	+9.85253906	-6.64892578	-1.01074219	+45.26367188	-5.00976563	-56.73339844	+2212	+9.74267578	-5.83593750	-0.61962891	+0.98876953	-13.62304688	+16.34765625	+2196	+7.11035156	-10.01513672	-0.55810547	+58.60107422	+6.28417969	-22.45605469	+1544
+1458241242.18700000	+9.85253906	-6.64892578	-1.01074219	+45.26367188	-5.00976563	-56.73339844	+2212	+9.74267578	-5.83593750	-0.61962891	+0.98876953	-13.62304688	+16.34765625	+2196	+7.11035156	-10.01074219	-0.55810547	+58.60107422	+6.28417969	-22.45605469	+1544
+1458241242.19530010	+9.85253906	-6.64892578	-1.00634766	+45.24169922	-5.00976563	-56.73339844	+2212	+9.74267578	-5.83593750	-0.61962891	+0.98876953	-13.64501953	+16.36962891	+2196	+7.11474609	-10.01074219	-0.55371094	+58.62304688	+6.30615234	-22.47802734	+1540
+1458241242.20370010	+9.85253906	-6.64892578	-1.00634766	+45.24169922	-5.00976563	-56.73339844	+2212	+9.74267578	-5.83593750	-0.61962891	+0.98876953	-13.64501953	+16.36962891	+2196	+7.11474609	-10.01074219	-0.55371094	+58.64501953	+6.30615234	-22.50000000	+1540
+1458241242.21199990	+9.85253906	-6.64892578	-1.00634766	+45.24169922	-5.00976563	-56.73339844	+2212	+9.74267578	-5.83593750	-0.61962891	+0.98876953	-13.64501953	+16.36962891	+2196	+7.11914063	-10.00634766	-0.54931641	+58.68896484	+6.32812500	-22.52197266	+1540
+1458241242.23700000	+9.85253906	-6.64892578	-1.00634766	+45.24169922	-5.03173828	-56.73339844	+2216	+9.74267578	-5.84033203	-0.61962891	+0.98876953	-13.66699219	+16.39160156	+2196	+7.13232422	-10.00195313	-0.54052734	+58.77685547	+6.37207031	-22.58789063	+1548
+1458241242.24530010	+9.85253906	-6.64892578	-1.00634766	+45.24169922	-5.03173828	-56.75537109	+2216	+9.74267578	-5.84033203	-0.61962891	+0.98876953	-13.66699219	+16.39160156	+2196	+7.13232422	-10.00195313	-0.54052734	+58.77685547	+6.35009766	-22.58789063	+1548
+1458241242.24950000	+9.85253906	-6.64892578	-1.00634766	+45.24169922	-5.03173828	-56.75537109	+2216	+9.74267578	-5.84033203	-0.61962891	+0.98876953	-13.66699219	+16.39160156	+2196	+7.13232422	-10.00195313	-0.54052734	+58.75488281	+6.35009766	-22.58789063	+1548
+1458241242.25359990	+9.85253906	-6.64892578	-1.00634766	+45.24169922	-5.03173828	-56.75537109	+2216	+9.74267578	-5.83593750	-0.61962891	+0.98876953	-13.66699219	+16.39160156	+2196	+7.13232422	-10.00195313	-0.54052734	+58.75488281	+6.35009766	-22.58789063	+1548
+1458241242.26200010	+9.85253906	-6.64892578	-1.00634766	+45.21972656	-5.03173828	-56.75537109	+2216	+9.74267578	-5.83593750	-0.61962891	+0.98876953	-13.66699219	+16.36962891	+2196	+7.12792969	-10.00634766	-0.54492188	+58.73291016	+6.32812500	-22.58789063	+1548
+1458241242.26609990	+9.85253906	-6.64892578	-1.00634766	+45.21972656	-5.03173828	-56.75537109	+2216	+9.74267578	-5.83593750	-0.61962891	+0.98876953	-13.66699219	+16.36962891	+2196	+7.12353516	-10.00634766	-0.54492188	+58.71093750	+6.32812500	-22.56591797	+1548
+1458241242.27449990	+9.85253906	-6.64892578	-1.00634766	+45.21972656	-5.03173828	-56.77734375	+2220	+9.74267578	-5.83593750	-0.61962891	+0.98876953	-13.66699219	+16.34765625	+2196	+7.12353516	-10.00634766	-0.54931641	+58.68896484	+6.30615234	-22.56591797	+1548
+1458241242.27860000	+9.85253906	-6.64892578	-1.00634766	+45.21972656	-5.00976563	-56.77734375	+2220	+9.74267578	-5.83593750	-0.61962891	+1.01074219	-13.66699219	+16.32568359	+2196	+7.11914063	-10.00634766	-0.54931641	+58.66699219	+6.30615234	-22.54394531	+1548
+1458241242.28699990	+9.85253906	-6.64892578	-1.00634766	+45.21972656	-5.00976563	-56.77734375	+2220	+9.74267578	-5.83593750	-0.61523438	+1.01074219	-13.68896484	+16.30371094	+2196	+7.11474609	-10.01074219	-0.55371094	+58.62304688	+6.28417969	-22.54394531	+1548
+1458241242.29530000	+9.85253906	-6.64892578	-1.00634766	+45.21972656	-5.00976563	-56.77734375	+2220	+9.74267578	-5.83593750	-0.61523438	+1.01074219	-13.71093750	+16.25976563	+2196	+7.11035156	-10.01074219	-0.55810547	+58.60107422	+6.26220703	-22.54394531	+1548
+1458241242.29950000	+9.85253906	-6.64892578	-1.00634766	+45.21972656	-5.00976563	-56.79931641	+2220	+9.74707031	-5.83593750	-0.61523438	+1.01074219	-13.71093750	+16.25976563	+2196	+7.11035156	-10.01513672	-0.55810547	+58.57910156	+6.24023438	-22.54394531	+1544
+1458241242.30360010	+9.85253906	-6.64892578	-1.00634766	+45.21972656	-5.00976563	-56.79931641	+2220	+9.74707031	-5.83593750	-0.61523438	+1.01074219	-13.71093750	+16.25976563	+2196	+7.11474609	-10.01074219	-0.55810547	+58.57910156	+6.24023438	-22.54394531	+1544
+1458241242.31200000	+9.85253906	-6.64892578	-1.00634766	+45.19775391	-5.03173828	-56.79931641	+2220	+9.74707031	-5.83593750	-0.61523438	+0.98876953	-13.73291016	+16.28173828	+2196	+7.11914063	-10.01074219	-0.55371094	+58.62304688	+6.24023438	-22.58789063	+1544
+1458241242.32859990	+9.86132813	-6.64892578	-1.00634766	+45.19775391	-5.07568359	-56.82128906	+2224	+9.74707031	-5.84033203	-0.61523438	+0.96679688	-13.77685547	+16.30371094	+2196	+7.13232422	-10.00634766	-0.54931641	+58.68896484	+6.26220703	-22.65380859	+1544
+1458241242.33279990	+9.86132813	-6.64892578	-1.00634766	+45.17578125	-5.09765625	-56.82128906	+2224	+9.74707031	-5.84033203	-0.61523438	+0.96679688	-13.79882813	+16.32568359	+2200	+7.13671875	-10.00195313	-0.54492188	+58.71093750	+6.28417969	-22.67578125	+1548
+1458241242.34110000	+9.86572266	-6.64892578	-1.00195313	+45.17578125	-5.14160156	-56.86523438	+2228	+9.75146484	-5.84033203	-0.61523438	+0.96679688	-13.82080078	+16.34765625	+2200	+7.14990234	-9.99755859	-0.53613281	+58.79882813	+6.30615234	-22.76367188	+1552
+1458241242.34530000	+9.87011719	-6.65332031	-1.00195313	+45.17578125	-5.16357422	-56.86523438	+2228	+9.75146484	-5.84033203	-0.61523438	+0.96679688	-13.84277344	+16.34765625	+2200	+7.15429688	-9.99755859	-0.53173828	+58.82080078	+6.30615234	-22.78564453	+1556
+1458241242.35360000	+9.87451172	-6.65332031	-0.99755859	+45.15380859	-5.20751953	-56.90917969	+2232	+9.75585938	-5.84033203	-0.61523438	+0.96679688	-13.88671875	+16.34765625	+2204	+7.16308594	-9.99316406	-0.52734375	+58.84277344	+6.28417969	-22.89550781	+1564
+1458241242.35780000	+9.87451172	-6.65332031	-0.99755859	+45.15380859	-5.20751953	-56.93115234	+2236	+9.75585938	-5.84033203	-0.61523438	+0.96679688	-13.90869141	+16.34765625	+2208	+7.16748047	-9.99316406	-0.52734375	+58.84277344	+6.28417969	-22.91748047	+1564
+1458241242.36610010	+9.87890625	-6.65332031	-0.98876953	+45.13183594	-5.22949219	-56.99707031	+2240	+9.76025391	-5.84033203	-0.61083984	+0.96679688	-13.97460938	+16.30371094	+2212	+7.16308594	-10.00195313	-0.53173828	+58.73291016	+6.19628906	-22.96142578	+1568
+1458241242.37030010	+9.87890625	-6.65332031	-0.98876953	+45.10986328	-5.25146484	-57.04101563	+2240	+9.76464844	-5.84033203	-0.60644531	+0.96679688	-13.99658203	+16.28173828	+2212	+7.15869141	-10.00634766	-0.53613281	+58.66699219	+6.15234375	-22.98339844	+1572
+1458241242.37859990	+9.87890625	-6.65332031	-0.98437500	+45.08789063	-5.25146484	-57.12890625	+2244	+9.76904297	-5.84033203	-0.60205078	+0.98876953	-14.08447266	+16.19384766	+2216	+7.14550781	-10.01513672	-0.55371094	+58.46923828	+6.02050781	-22.98339844	+1576
+1458241242.38280010	+9.87890625	-6.65332031	-0.97998047	+45.08789063	-5.25146484	-57.15087891	+2244	+9.77343750	-5.84033203	-0.59765625	+0.98876953	-14.12841797	+16.14990234	+2216	+7.13671875	-10.01953125	-0.56250000	+58.35937500	+5.95458984	-22.96142578	+1576
+1458241242.39109990	+9.88330078	-6.65332031	-0.97119141	+45.04394531	-5.29541016	-57.26074219	+2248	+9.78222656	-5.84033203	-0.58886719	+0.98876953	-14.23828125	+16.01806641	+2224	+7.11914063	-10.03710938	-0.58447266	+58.09570313	+5.77880859	-22.98339844	+1576
+1458241242.39940000	+9.88769531	-6.65771484	-0.96240234	+45.02197266	-5.33935547	-57.37060547	+2252	+9.79101563	-5.84033203	-0.58007813	+0.98876953	-14.37011719	+15.95214844	+2228	+7.10595703	-10.05029297	-0.59765625	+57.85400391	+5.62500000	-23.02734375	+1572
+1458241242.40360000	+9.89208984	-6.65771484	-0.96240234	+45.00000000	-5.38330078	-57.41455078	+2252	+9.79541016	-5.84033203	-0.57568359	+0.96679688	-14.45800781	+15.93017578	+2232	+7.10595703	-10.05468750	-0.60205078	+57.76611328	+5.53710938	-23.07128906	+1564
+1458241242.40770010	+9.89648438	-6.65771484	-0.95800781	+44.97802734	-5.44921875	-57.45849609	+2256	+9.79980469	-5.84472656	-0.57568359	+0.94482422	-14.52392578	+15.93017578	+2236	+7.11035156	-10.05468750	-0.60205078	+57.72216797	+5.49316406	-23.13720703	+1560
+1458241242.41190000	+9.90087891	-6.65771484	-0.94921875	+44.97802734	-5.51513672	-57.50244141	+2256	+9.80419922	-5.84472656	-0.57128906	+0.92285156	-14.61181641	+15.95214844	+2240	+7.11914063	-10.05468750	-0.59765625	+57.70019531	+5.44921875	-23.24707031	+1556
+1458241242.41610000	+9.90527344	-6.66210938	-0.94482422	+44.95605469	-5.58105469	-57.54638672	+2260	+9.80859375	-5.84472656	-0.56689453	+0.90087891	-14.69970703	+15.97412109	+2244	+7.13232422	-10.05029297	-0.59326172	+57.70019531	+5.42724609	-23.35693359	+1552
+1458241242.42020010	+9.91406250	-6.66210938	-0.94042969	+44.93408203	-5.66894531	-57.61230469	+2264	+9.81298828	-5.84472656	-0.56250000	+0.85693359	-14.78759766	+16.01806641	+2252	+7.14550781	-10.05029297	-0.58447266	+57.74414063	+5.40527344	-23.48876953	+1556
+1458241242.42440010	+9.92285156	-6.66650391	-0.93603516	+44.91210938	-5.77880859	-57.65625000	+2268	+9.81738281	-5.84912109	-0.56250000	+0.83496094	-14.87548828	+16.06201172	+2256	+7.16748047	-10.04589844	-0.57128906	+57.81005859	+5.40527344	-23.64257813	+1560
+1458241242.42860010	+9.93164063	-6.67089844	-0.93164063	+44.91210938	-5.86669922	-57.70019531	+2276	+9.82177734	-5.84912109	-0.55810547	+0.79101563	-14.96337891	+16.10595703	+2260	+7.18505859	-10.03710938	-0.55371094	+57.87597656	+5.42724609	-23.79638672	+1564
+1458241242.43689990	+9.94921875	-6.67529297	-0.92285156	+44.86816406	-6.06445313	-57.78808594	+2288	+9.83056641	-5.85351563	-0.55810547	+0.72509766	-15.11718750	+16.21582031	+2272	+7.22900391	-10.02392578	-0.52294922	+58.05175781	+5.44921875	-24.12597656	+1580
+1458241242.44109990	+9.95800781	-6.67529297	-0.91845703	+44.86816406	-6.17431641	-57.83203125	+2292	+9.83496094	-5.85351563	-0.55371094	+0.68115234	-15.20507813	+16.25976563	+2280	+7.25097656	-10.01953125	-0.50976563	+58.13964844	+5.47119141	-24.27978516	+1592
+1458241242.44520000	+9.96240234	-6.67968750	-0.91406250	+44.84619141	-6.26220703	-57.87597656	+2300	+9.83935547	-5.85351563	-0.55371094	+0.65917969	-15.27099609	+16.30371094	+2288	+7.27294922	-10.01513672	-0.49658203	+58.20556641	+5.47119141	-24.41162109	+1600
+1458241242.45359990	+9.97998047	-6.68408203	-0.90087891	+44.84619141	-6.41601563	-57.98583984	+2320	+9.84814453	-5.85791016	-0.54492188	+0.61523438	-15.44677734	+16.36962891	+2308	+7.30371094	-10.00634766	-0.47460938	+58.29345703	+5.47119141	-24.69726563	+1616
+1458241242.45770000	+9.98437500	-6.68408203	-0.89648438	+44.82421875	-6.48193359	-58.02978516	+2328	+9.85253906	-5.85791016	-0.54052734	+0.59326172	-15.51269531	+16.36962891	+2316	+7.31250000	-10.00634766	-0.46582031	+58.27148438	+5.44921875	-24.78515625	+1624
+1458241242.46190000	+9.98876953	-6.68408203	-0.89208984	+44.82421875	-6.54785156	-58.07373047	+2336	+9.85693359	-5.85791016	-0.54052734	+0.57128906	-15.57861328	+16.36962891	+2324	+7.32128906	-10.00634766	-0.46582031	+58.24951172	+5.40527344	-24.85107422	+1624
+1458241242.46610000	+9.99316406	-6.68408203	-0.88769531	+44.82421875	-6.59179688	-58.11767578	+2344	+9.86132813	-5.85791016	-0.53613281	+0.54931641	-15.64453125	+16.34765625	+2332	+7.32128906	-10.01074219	-0.46582031	+58.16162109	+5.33935547	-24.91699219	+1628
+1458241242.47020010	+9.99316406	-6.68408203	-0.88330078	+44.82421875	-6.63574219	-58.16162109	+2352	+9.86572266	-5.85791016	-0.53173828	+0.54931641	-15.68847656	+16.34765625	+2340	+7.31689453	-10.01513672	-0.47460938	+58.07373047	+5.27343750	-24.93896484	+1632
+1458241242.47440000	+9.99755859	-6.68408203	-0.87890625	+44.82421875	-6.67968750	-58.20556641	+2360	+9.87011719	-5.85791016	-0.52734375	+0.54931641	-15.75439453	+16.30371094	+2348	+7.31250000	-10.01953125	-0.47900391	+57.96386719	+5.18554688	-24.96093750	+1632
+1458241242.47849990	+9.99755859	-6.67968750	-0.87890625	+44.82421875	-6.70166016	-58.27148438	+2368	+9.87451172	-5.85791016	-0.52734375	+0.54931641	-15.79833984	+16.28173828	+2360	+7.30371094	-10.02832031	-0.49218750	+57.83203125	+5.09765625	-24.93896484	+1636
+1458241242.48270010	+10.00195313	-6.67968750	-0.87451172	+44.82421875	-6.72363281	-58.31542969	+2376	+9.87890625	-5.85791016	-0.52294922	+0.54931641	-15.86425781	+16.21582031	+2368	+7.29492188	-10.03710938	-0.50537109	+57.70019531	+5.00976563	-24.93896484	+1640
+1458241242.48690010	+10.00195313	-6.67968750	-0.87011719	+44.84619141	-6.74560547	-58.35937500	+2384	+9.88330078	-5.85791016	-0.51855469	+0.54931641	-15.90820313	+16.17187500	+2376	+7.28173828	-10.04589844	-0.51416016	+57.54638672	+4.92187500	-24.91699219	+1644
+1458241242.49099990	+10.00195313	-6.67529297	-0.86572266	+44.84619141	-6.76757813	-58.40332031	+2388	+9.88769531	-5.85791016	-0.51416016	+0.54931641	-15.95214844	+16.12792969	+2384	+7.27294922	-10.05468750	-0.52734375	+57.39257813	+4.81201172	-24.89501953	+1644
+1458241242.49519990	+10.00634766	-6.67529297	-0.86132813	+44.84619141	-6.78955078	-58.44726563	+2396	+9.89208984	-5.85791016	-0.50976563	+0.54931641	-15.99609375	+16.08398438	+2392	+7.25976563	-10.06347656	-0.54492188	+57.21679688	+4.72412109	-24.89501953	+1644
+1458241242.50350000	+10.00634766	-6.67089844	-0.85693359	+44.86816406	-6.85546875	-58.53515625	+2404	+9.90087891	-5.85351563	-0.50097656	+0.54931641	-16.10595703	+15.99609375	+2404	+7.23779297	-10.08105469	-0.57128906	+56.88720703	+4.50439453	-24.87304688	+1636
+1458241242.50770000	+10.01074219	-6.67089844	-0.85253906	+44.89013672	-6.89941406	-58.57910156	+2408	+9.90527344	-5.85351563	-0.49658203	+0.54931641	-16.14990234	+15.97412109	+2412	+7.23339844	-10.08984375	-0.58007813	+56.75537109	+4.41650391	-24.87304688	+1632
+1458241242.51189990	+10.01513672	-6.67089844	-0.84814453	+44.91210938	-6.96533203	-58.60107422	+2416	+9.90966797	-5.85351563	-0.49658203	+0.54931641	-16.21582031	+15.95214844	+2420	+7.22900391	-10.09423828	-0.58886719	+56.62353516	+4.32861328	-24.89501953	+1624
+1458241242.51600000	+10.01953125	-6.66650391	-0.84375000	+44.93408203	-7.03125000	-58.64501953	+2420	+9.91406250	-5.84912109	-0.49218750	+0.52734375	-16.28173828	+15.95214844	+2428	+7.22900391	-10.09863281	-0.59765625	+56.55761719	+4.24072266	-24.93896484	+1616
+1458241242.52020000	+10.02392578	-6.66650391	-0.83935547	+44.97802734	-7.09716797	-58.68896484	+2424	+9.92285156	-5.84912109	-0.48779297	+0.50537109	-16.36962891	+15.95214844	+2436	+7.23339844	-10.10302734	-0.60205078	+56.49169922	+4.17480469	-25.00488281	+1604
+1458241242.52850010	+10.04150391	-6.66650391	-0.83056641	+45.06591797	-7.31689453	-58.75488281	+2436	+9.93603516	-5.84912109	-0.47900391	+0.48339844	-16.54541016	+15.99609375	+2452	+7.25976563	-10.09863281	-0.59326172	+56.49169922	+4.06494141	-25.26855469	+1592
+1458241242.53270010	+10.05029297	-6.66210938	-0.82617188	+45.13183594	-7.44873047	-58.79882813	+2444	+9.94042969	-5.84472656	-0.47460938	+0.46142578	-16.65527344	+16.04003906	+2460	+7.28173828	-10.09423828	-0.58447266	+56.55761719	+4.02099609	-25.44433594	+1588
+1458241242.53690000	+10.05908203	-6.66210938	-0.82177734	+45.19775391	-7.62451172	-58.84277344	+2452	+9.94921875	-5.84472656	-0.47460938	+0.43945313	-16.76513672	+16.10595703	+2468	+7.30810547	-10.08984375	-0.57568359	+56.64550781	+3.97705078	-25.64208984	+1588
+1458241242.54099990	+10.07226563	-6.65771484	-0.81298828	+45.28564453	-7.80029297	-58.88671875	+2460	+9.95361328	-5.84033203	-0.47021484	+0.41748047	-16.89697266	+16.17187500	+2480	+7.33886719	-10.08105469	-0.56250000	+56.75537109	+3.93310547	-25.86181641	+1592
+1458241242.54520010	+10.08105469	-6.65771484	-0.80859375	+45.39550781	-7.99804688	-58.95263672	+2472	+9.96240234	-5.83593750	-0.46582031	+0.39550781	-17.05078125	+16.23779297	+2492	+7.36962891	-10.07226563	-0.54931641	+56.88720703	+3.88916016	-26.10351563	+1596
+1458241242.54940010	+10.09423828	-6.65332031	-0.79980469	+45.52734375	-8.23974609	-59.01855469	+2484	+9.97119141	-5.83154297	-0.46142578	+0.37353516	-17.20458984	+16.32568359	+2504	+7.40917969	-10.06347656	-0.52734375	+57.06298828	+3.82324219	-26.41113281	+1608
+1458241242.55349990	+10.11181641	-6.64892578	-0.79101563	+45.65917969	-8.45947266	-59.08447266	+2496	+9.97998047	-5.82275391	-0.45263672	+0.35156250	-17.38037109	+16.41357422	+2516	+7.44873047	-10.05029297	-0.50976563	+57.21679688	+3.75732422	-26.71875000	+1616
+1458241242.55769990	+10.12500000	-6.64013672	-0.78222656	+45.81298828	-8.70117188	-59.15039063	+2508	+9.98876953	-5.81835938	-0.44824219	+0.35156250	-17.57812500	+16.50146484	+2528	+7.48388672	-10.04150391	-0.49658203	+57.37060547	+3.66943359	-27.02636719	+1624
+1458241242.56180000	+10.13818359	-6.63574219	-0.77343750	+45.98876953	-8.98681641	-59.23828125	+2524	+9.99755859	-5.81396484	-0.43945313	+0.30761719	-17.79785156	+16.58935547	+2544	+7.52343750	-10.03271484	-0.47900391	+57.52441406	+3.55957031	-27.35595703	+1636
+1458241242.56600000	+10.15576172	-6.62695313	-0.76025391	+46.18652344	-9.25048828	-59.34814453	+2540	+10.00634766	-5.80078125	-0.43066406	+0.30761719	-18.01757813	+16.67724609	+2560	+7.55419922	-10.02392578	-0.46582031	+57.63427734	+3.42773438	-27.70751953	+1644
+1458241242.57020000	+10.16894531	-6.61376953	-0.75146484	+46.36230469	-9.53613281	-59.41406250	+2560	+10.01513672	-5.79199219	-0.42187500	+0.28564453	-18.23730469	+16.76513672	+2576	+7.58496094	-10.01953125	-0.46142578	+57.72216797	+3.25195313	-27.97119141	+1652
+1458241242.57430010	+10.18212891	-6.60498047	-0.74267578	+46.58203125	-9.82177734	-59.54589844	+2576	+10.02832031	-5.78320313	-0.40869141	+0.26367188	-18.50097656	+16.85302734	+2592	+7.61132813	-10.01953125	-0.46582031	+57.76611328	+3.03222656	-28.25683594	+1656
+1458241242.57850000	+10.19531250	-6.59179688	-0.72949219	+46.82373047	-10.10742188	-59.65576172	+2596	+10.03710938	-5.77001953	-0.39990234	+0.26367188	-18.76464844	+16.91894531	+2608	+7.62890625	-10.01513672	-0.46142578	+57.74414063	+2.83447266	-28.56445313	+1660
+1458241242.58270000	+10.20410156	-6.57861328	-0.71630859	+47.06542969	-10.37109375	-59.76562500	+2616	+10.05029297	-5.75683594	-0.38671875	+0.26367188	-19.02832031	+16.98486328	+2628	+7.64648438	-10.01953125	-0.47021484	+57.72216797	+2.57080078	-28.82812500	+1660
+1458241242.58680010	+10.21728516	-6.56542969	-0.70312500	+47.32910156	-10.63476563	-59.91943359	+2636	+10.06347656	-5.74365234	-0.36914063	+0.19775391	-19.35791016	+17.05078125	+2644	+7.65966797	-10.02392578	-0.48339844	+57.65625000	+2.30712891	-29.09179688	+1664
+1458241242.59100010	+10.23046875	-6.54785156	-0.68994141	+47.59277344	-10.89843750	-60.07324219	+2656	+10.07666016	-5.73046875	-0.35595703	+0.17578125	-19.66552734	+17.11669922	+2664	+7.66845703	-10.02832031	-0.49218750	+57.52441406	+2.04345703	-29.37744141	+1660
+1458241242.59520010	+10.24365234	-6.53027344	-0.68115234	+47.85644531	-11.16210938	-60.20507813	+2672	+10.08984375	-5.71728516	-0.34277344	+0.15380859	-19.95117188	+17.20458984	+2684	+7.67285156	-10.03710938	-0.51416016	+57.41455078	+1.73583984	-29.59716797	+1660
+1458241242.59929990	+10.25683594	-6.51708984	-0.66796875	+48.14208984	-11.40380859	-60.35888672	+2692	+10.10302734	-5.70410156	-0.32519531	+0.08789063	-20.30273438	+17.27050781	+2700	+7.67724609	-10.04589844	-0.53613281	+57.23876953	+1.42822266	-29.81689453	+1656
+1458241242.60770010	+10.28320313	-6.47753906	-0.64160156	+48.73535156	-11.90917969	-60.66650391	+2732	+10.13378906	-5.66894531	-0.29443359	+0.00000000	-20.98388672	+17.44628906	+2740	+7.69042969	-10.05468750	-0.57568359	+56.97509766	+0.81298828	-30.32226563	+1648
+1458241242.61180000	+10.29638672	-6.45996094	-0.62841797	+49.04296875	-12.17285156	-60.86425781	+2752	+10.15136719	-5.65576172	-0.27685547	-0.08789063	-21.37939453	+17.51220703	+2756	+7.69921875	-10.06347656	-0.59326172	+56.79931641	+0.50537109	-30.58593750	+1640
+1458241242.61599990	+10.31396484	-6.44238281	-0.61083984	+49.37255859	-12.43652344	-61.08398438	+2772	+10.16894531	-5.64257813	-0.25927734	-0.15380859	-21.75292969	+17.60009766	+2776	+7.71240234	-10.06787109	-0.61523438	+56.66748047	+0.19775391	-30.87158203	+1632
+1458241242.62019990	+10.33154297	-6.42480469	-0.60205078	+49.70214844	-12.67822266	-61.28173828	+2792	+10.18652344	-5.62500000	-0.24169922	-0.21972656	-22.10449219	+17.70996094	+2796	+7.72119141	-10.07226563	-0.62841797	+56.53564453	-0.08789063	-31.20117188	+1624
+1458241242.62850000	+10.37109375	-6.38964844	-0.57128906	+50.38330078	-13.20556641	-61.74316406	+2832	+10.22607422	-5.59863281	-0.21093750	-0.43945313	-22.87353516	+17.88574219	+2832	+7.76513672	-10.07226563	-0.65917969	+56.31591797	-0.63720703	-31.86035156	+1604
+1458241242.63260010	+10.39306641	-6.37207031	-0.56250000	+50.71289063	-13.46923828	-61.94091797	+2852	+10.24804688	-5.58105469	-0.20214844	-0.54931641	-23.20312500	+18.01757813	+2852	+7.79150391	-10.07226563	-0.66357422	+56.27197266	-0.87890625	-32.25585938	+1596
+1458241242.63680010	+10.41503906	-6.35449219	-0.55371094	+51.06445313	-13.75488281	-62.20458984	+2872	+10.26562500	-5.56787109	-0.19335938	-0.63720703	-23.59863281	+18.12744141	+2872	+7.82666016	-10.06787109	-0.66796875	+56.22802734	-1.12060547	-32.67333984	+1588
+1458241242.64100000	+10.43701172	-6.33691406	-0.54052734	+51.43798828	-14.04052734	-62.49023438	+2896	+10.28759766	-5.55029297	-0.18017578	-0.72509766	-23.99414063	+18.21533203	+2892	+7.87060547	-10.05468750	-0.67236328	+56.25000000	-1.38427734	-33.06884766	+1588
+1458241242.64510010	+10.46337891	-6.32373047	-0.53173828	+51.78955078	-14.30419922	-62.75390625	+2916	+10.31396484	-5.53710938	-0.17138672	-0.79101563	-24.34570313	+18.34716797	+2916	+7.91894531	-10.04150391	-0.66357422	+56.31591797	-1.58203125	-33.57421875	+1584
+1458241242.64930010	+10.49414063	-6.31494141	-0.52294922	+52.11914063	-14.58984375	-63.03955078	+2940	+10.33593750	-5.52392578	-0.16259766	-0.87890625	-24.74121094	+18.41308594	+2936	+7.97167969	-10.03271484	-0.65039063	+56.38183594	-1.75781250	-34.10156250	+1588
+1458241242.65350010	+10.52050781	-6.29736328	-0.51416016	+52.44873047	-14.87548828	-63.32519531	+2964	+10.35791016	-5.50634766	-0.15380859	-0.94482422	-25.13671875	+18.50097656	+2960	+8.02441406	-10.01513672	-0.64160156	+56.44775391	-1.95556641	-34.56298828	+1592
+1458241242.65759990	+10.55126953	-6.28417969	-0.50976563	+52.77832031	-15.13916016	-63.58886719	+2988	+10.38427734	-5.48876953	-0.14941406	-0.98876953	-25.46630859	+18.58886719	+2980	+8.08154297	-9.99755859	-0.62841797	+56.53564453	-2.13134766	-35.06835938	+1596
+1458241242.66179990	+10.58203125	-6.27978516	-0.50537109	+52.99804688	-15.38085938	-63.85253906	+3008	+10.41064453	-5.47558594	-0.14062500	-1.05468750	-25.83984375	+18.63281250	+3004	+8.14306641	-9.98437500	-0.61083984	+56.60156250	-2.28515625	-35.57373047	+1604
+1458241242.66599990	+10.61279297	-6.26660156	-0.50097656	+53.28369141	-15.62255859	-64.09423828	+3032	+10.44140625	-5.45800781	-0.13623047	-1.05468750	-26.19140625	+18.69873047	+3024	+8.20458984	-9.96240234	-0.60205078	+56.68945313	-2.46093750	-36.03515625	+1616
+1458241242.67010000	+10.64794922	-6.25341797	-0.49658203	+53.56933594	-15.86425781	-64.33593750	+3056	+10.46777344	-5.44042969	-0.13623047	-1.05468750	-26.47705078	+18.72070313	+3048	+8.27050781	-9.94042969	-0.58886719	+56.79931641	-2.61474609	-36.49658203	+1628
+1458241242.67430000	+10.67871094	-6.24902344	-0.49218750	+53.74511719	-16.10595703	-64.57763672	+3080	+10.49853516	-5.42285156	-0.13623047	-1.07666016	-26.80664063	+18.74267578	+3068	+8.33203125	-9.91845703	-0.57568359	+56.86523438	-2.76855469	-36.95800781	+1640
+1458241242.67849990	+10.71386719	-6.23583984	-0.49658203	+53.98681641	-16.32568359	-64.77539063	+3104	+10.52929688	-5.40527344	-0.13623047	-1.03271484	-27.09228516	+18.72070313	+3092	+8.38916016	-9.90087891	-0.56689453	+56.86523438	-2.92236328	-37.33154297	+1652
+1458241242.68260000	+10.74902344	-6.22265625	-0.48779297	+54.22851563	-16.52343750	-65.03906250	+3132	+10.56445313	-5.38330078	-0.13623047	-0.96679688	-27.35595703	+18.69873047	+3116	+8.44628906	-9.87890625	-0.56689453	+56.86523438	-3.07617188	-37.68310547	+1664
+1458241242.68680000	+10.78417969	-6.22265625	-0.48779297	+54.29443359	-16.72119141	-65.25878906	+3152	+10.59960938	-5.37451172	-0.13623047	-1.01074219	-27.64160156	+18.65478516	+3136	+8.49902344	-9.86132813	-0.56250000	+56.82128906	-3.20800781	-38.05664063	+1672
+1458241242.69100000	+10.82373047	-6.20947266	-0.49218750	+54.42626953	-16.87500000	-65.36865234	+3176	+10.63476563	-5.35253906	-0.14062500	-0.96679688	-27.83935547	+18.58886719	+3156	+8.54736328	-9.84375000	-0.56250000	+56.66748047	-3.33984375	-38.32031250	+1680
+1458241242.69510010	+10.86328125	-6.19628906	-0.49218750	+54.55810547	-17.00683594	-65.54443359	+3200	+10.67431641	-5.33056641	-0.14501953	-0.87890625	-28.03710938	+18.50097656	+3180	+8.59130859	-9.83056641	-0.58007813	+56.51367188	-3.51562500	-38.47412109	+1692
+1458241242.69930010	+10.89843750	-6.19628906	-0.49218750	+54.53613281	-17.13867188	-65.69824219	+3220	+10.71386719	-5.31738281	-0.15380859	-0.90087891	-28.23486328	+18.41308594	+3200	+8.62646484	-9.81738281	-0.59765625	+56.31591797	-3.66943359	-38.64990234	+1700
+1458241242.70350000	+10.93798828	-6.18310547	-0.49658203	+54.58007813	-17.22656250	-65.80810547	+3240	+10.75781250	-5.29541016	-0.15820313	-0.85693359	-28.41064453	+18.30322266	+3220	+8.66162109	-9.80859375	-0.61962891	+56.03027344	-3.80126953	-38.75976563	+1704
+1458241242.70760010	+10.97753906	-6.16992188	-0.49658203	+54.64599609	-17.31445313	-65.93994141	+3260	+10.80175781	-5.27343750	-0.16699219	-0.76904297	-28.56445313	+18.14941406	+3236	+8.69238281	-9.79541016	-0.64599609	+55.74462891	-3.95507813	-38.80371094	+1712
+1458241242.71180010	+11.01708984	-6.16552734	-0.49658203	+54.58007813	-17.40234375	-66.09375000	+3276	+10.84570313	-5.26025391	-0.17138672	-0.79101563	-28.74023438	+17.99560547	+3252	+8.71875000	-9.78662109	-0.67675781	+55.39306641	-4.10888672	-38.84765625	+1716
+1458241242.71589990	+11.05664063	-6.15673828	-0.50097656	+54.53613281	-17.44628906	-66.18164063	+3292	+10.89404297	-5.23828125	-0.18017578	-0.74707031	-28.89404297	+17.81982422	+3272	+8.74072266	-9.78222656	-0.71191406	+54.97558594	-4.21875000	-38.84765625	+1720
+1458241242.72009990	+11.10498047	-6.14355469	-0.50097656	+54.51416016	-17.51220703	-66.31347656	+3308	+10.94238281	-5.21630859	-0.18896484	-0.70312500	-29.02587891	+17.64404297	+3288	+8.76269531	-9.77343750	-0.75146484	+54.55810547	-4.35058594	-38.82568359	+1720
+1458241242.72429990	+11.14453125	-6.14355469	-0.50097656	+54.36035156	-17.55615234	-66.42333984	+3320	+10.99072266	-5.19873047	-0.19775391	-0.70312500	-29.17968750	+17.44628906	+3300	+8.78027344	-9.77343750	-0.79101563	+54.09667969	-4.48242188	-38.78173828	+1720
+1458241242.72840000	+11.18847656	-6.13476563	-0.50537109	+54.25048828	-17.60009766	-66.53320313	+3332	+11.04345703	-5.17675781	-0.20654297	-0.68115234	-29.31152344	+17.24853516	+3312	+8.80664063	-9.76464844	-0.83056641	+53.65722656	-4.59228516	-38.73779297	+1724
+1458241242.73260000	+11.23681641	-6.12597656	-0.50976563	+54.14062500	-17.64404297	-66.62109375	+3344	+11.10058594	-5.15478516	-0.21972656	-0.63720703	-29.44335938	+17.02880859	+3324	+8.82861328	-9.75585938	-0.87011719	+53.21777344	-4.72412109	-38.69384766	+1728
+1458241242.73680000	+11.28076172	-6.12158203	-0.51416016	+53.94287109	-17.68798828	-66.70898438	+3352	+11.14892578	-5.13720703	-0.22851563	-0.63720703	-29.57519531	+16.83105469	+3336	+8.85498047	-9.74707031	-0.90966797	+52.75634766	-4.83398438	-38.64990234	+1736
+1458241242.74090000	+11.32910156	-6.11279297	-0.51855469	+53.76708984	-17.73193359	-66.79687500	+3360	+11.20605469	-5.11083984	-0.24169922	-0.63720703	-29.72900391	+16.61132813	+3348	+8.88574219	-9.73388672	-0.95361328	+52.36083984	-4.96582031	-38.60595703	+1748
+1458241242.74510000	+11.38183594	-6.10400391	-0.51855469	+53.61328125	-17.81982422	-66.92871094	+3368	+11.26318359	-5.08886719	-0.25048828	-0.61523438	-29.88281250	+16.41357422	+3356	+8.92089844	-9.71630859	-0.98437500	+51.96533203	-5.05371094	-38.64990234	+1760
+1458241242.74930000	+11.43457031	-6.09960938	-0.52294922	+53.39355469	-17.88574219	-67.01660156	+3372	+11.31591797	-5.06250000	-0.26367188	-0.59326172	-30.01464844	+16.21582031	+3364	+8.96044922	-9.69873047	-1.01074219	+51.56982422	-5.16357422	-38.69384766	+1776
+1458241242.75340010	+11.48730469	-6.09082031	-0.52294922	+53.15185547	-17.99560547	-67.10449219	+3380	+11.37304688	-5.04052734	-0.28125000	-0.59326172	-30.14648438	+16.01806641	+3372	+9.00878906	-9.67236328	-1.04150391	+51.28417969	-5.27343750	-38.73779297	+1792
+1458241242.75760010	+11.54003906	-6.08642578	-0.52734375	+52.91015625	-18.08349609	-67.21435547	+3384	+11.43017578	-5.01855469	-0.29443359	-0.61523438	-30.30029297	+15.82031250	+3380	+9.06152344	-9.64599609	-1.05468750	+50.99853516	-5.36132813	-38.89160156	+1808
+1458241242.76180010	+11.59716797	-6.08203125	-0.53613281	+52.60253906	-18.21533203	-67.21435547	+3392	+11.48730469	-4.99218750	-0.31201172	-0.61523438	-30.41015625	+15.66650391	+3388	+9.12304688	-9.61523438	-1.07226563	+50.73486328	-5.47119141	-39.02343750	+1824
+1458241242.76589990	+11.65869141	-6.07324219	-0.54492188	+52.31689453	-18.32519531	-67.23632813	+3404	+11.54443359	-4.96582031	-0.32958984	-0.63720703	-30.49804688	+15.51269531	+3396	+9.19335938	-9.57568359	-1.08544922	+50.55908203	-5.60302734	-39.17724609	+1844
+1458241242.77010010	+11.71582031	-6.06884766	-0.55371094	+52.03125000	-18.47900391	-67.28027344	+3412	+11.60156250	-4.94384766	-0.34716797	-0.65917969	-30.62988281	+15.35888672	+3400	+9.26367188	-9.53173828	-1.08984375	+50.42724609	-5.73486328	-39.37500000	+1856
+1458241242.77430010	+11.77734375	-6.06005859	-0.56689453	+51.70166016	-18.61083984	-67.23632813	+3420	+11.65869141	-4.91308594	-0.36914063	-0.65917969	-30.71777344	+15.24902344	+3408	+9.33837891	-9.48779297	-1.09423828	+50.27343750	-5.86669922	-39.59472656	+1872
+1458241242.77839990	+11.83886719	-6.05126953	-0.58007813	+51.35009766	-18.76464844	-67.21435547	+3428	+11.71582031	-4.88671875	-0.39111328	-0.68115234	-30.78369141	+15.11718750	+3416	+9.41748047	-9.43945313	-1.09863281	+50.18554688	-6.02050781	-39.79248047	+1888
+1458241242.78259990	+11.90039063	-6.04687500	-0.58886719	+50.99853516	-18.91845703	-67.21435547	+3440	+11.77734375	-4.86035156	-0.41308594	-0.70312500	-30.89355469	+14.96337891	+3420	+9.50097656	-9.38671875	-1.09423828	+50.09765625	-6.15234375	-40.03417969	+1900
+1458241242.78670000	+11.96191406	-6.03808594	-0.60205078	+50.62500000	-19.07226563	-67.14843750	+3452	+11.83447266	-4.82958984	-0.43505859	-0.70312500	-30.95947266	+14.85351563	+3428	+9.58007813	-9.33398438	-1.09423828	+49.98779297	-6.28417969	-40.27587891	+1912
+1458241242.79090000	+12.02783203	-6.03369141	-0.61523438	+50.20751953	-19.20410156	-67.06054688	+3464	+11.89599609	-4.80322266	-0.46142578	-0.72509766	-30.98144531	+14.72167969	+3432	+9.65917969	-9.28125000	-1.09423828	+49.85595703	-6.43798828	-40.45166016	+1924
+1458241242.79510000	+12.08935547	-6.02490234	-0.62841797	+49.79003906	-19.33593750	-66.99462891	+3472	+11.95751953	-4.77246094	-0.47900391	-0.74707031	-31.06933594	+14.54589844	+3440	+9.73828125	-9.22851563	-1.09423828	+49.74609375	-6.59179688	-40.64941406	+1932
+1458241242.79920010	+12.15527344	-6.01611328	-0.64599609	+49.39453125	-19.44580078	-66.88476563	+3488	+12.01464844	-4.74169922	-0.50537109	-0.74707031	-31.09130859	+14.43603516	+3448	+9.81298828	-9.17578125	-1.09423828	+49.57031250	-6.74560547	-40.80322266	+1936
+1458241242.80340000	+12.22119141	-6.00732422	-0.66357422	+48.95507813	-19.55566406	-66.75292969	+3500	+12.07617188	-4.71093750	-0.53173828	-0.74707031	-31.09130859	+14.28222656	+3460	+9.88330078	-9.12744141	-1.10302734	+49.39453125	-6.89941406	-40.91308594	+1940
+1458241242.80760000	+12.28271484	-5.99853516	-0.67236328	+48.51562500	-19.64355469	-66.66503906	+3512	+12.13769531	-4.68017578	-0.54931641	-0.70312500	-31.13525391	+14.10644531	+3472	+9.95361328	-9.07031250	-1.12060547	+49.19677734	-7.05322266	-40.95703125	+1948
+1458241242.81170010	+12.34423828	-5.98535156	-0.68115234	+48.12011719	-19.75341797	-66.62109375	+3524	+12.19921875	-4.64062500	-0.57128906	-0.65917969	-31.17919922	+13.93066406	+3480	+10.01074219	-9.02636719	-1.13818359	+48.91113281	-7.20703125	-41.00097656	+1952
+1458241242.81590010	+12.40576172	-5.97216797	-0.69433594	+47.65869141	-19.81933594	-66.53320313	+3532	+12.26513672	-4.60986328	-0.59326172	-0.61523438	-31.20117188	+13.73291016	+3492	+10.06347656	-8.98681641	-1.15576172	+48.53759766	-7.31689453	-41.00097656	+1956
+1458241242.82010010	+12.46728516	-5.95898438	-0.69873047	+47.21923828	-19.86328125	-66.46728516	+3540	+12.32666016	-4.57470703	-0.60205078	-0.54931641	-31.28906250	+13.49121094	+3504	+10.11181641	-8.94726563	-1.19091797	+48.14208984	-7.44873047	-40.93505859	+1964
+1458241242.82419990	+12.52880859	-5.94580078	-0.70312500	+46.80175781	-19.92919922	-66.44531250	+3548	+12.38818359	-4.53076172	-0.61962891	-0.46142578	-31.33300781	+13.29345703	+3520	+10.14697266	-8.91210938	-1.22167969	+47.68066406	-7.55859375	-40.82519531	+1972
+1458241242.82839990	+12.59033203	-5.93261719	-0.71191406	+46.36230469	-19.95117188	-66.37939453	+3556	+12.45410156	-4.49560547	-0.63720703	-0.37353516	-31.35498047	+13.05175781	+3532	+10.18652344	-8.88134766	-1.26123047	+47.17529297	-7.64648438	-40.69335938	+1980
+1458241242.83260010	+12.64746094	-5.91503906	-0.71630859	+45.90087891	-19.99511719	-66.35742188	+3568	+12.52001953	-4.45605469	-0.64599609	-0.26367188	-31.42089844	+12.81005859	+3544	+10.21728516	-8.85058594	-1.30957031	+46.64794922	-7.75634766	-40.47363281	+1996
+1458241242.83670000	+12.70458984	-5.89306641	-0.71630859	+45.50537109	-20.01708984	-66.35742188	+3584	+12.58593750	-4.40771484	-0.65917969	-0.10986328	-31.46484375	+12.56835938	+3560	+10.23925781	-8.82421875	-1.35791016	+46.05468750	-7.82226563	-40.25390625	+2012
+1458241242.84089990	+12.76611328	-5.87109375	-0.71630859	+45.06591797	-20.06103516	-66.35742188	+3604	+12.65185547	-4.36816406	-0.67236328	+0.00000000	-31.48681641	+12.32666016	+3576	+10.26562500	-8.79785156	-1.41064453	+45.48339844	-7.88818359	-40.01220703	+2032
+1458241242.84509990	+12.82324219	-5.85351563	-0.71191406	+44.64843750	-20.10498047	-66.37939453	+3628	+12.71777344	-4.32421875	-0.68115234	+0.10986328	-31.57470703	+12.08496094	+3588	+10.29199219	-8.77148438	-1.46337891	+44.89013672	-7.95410156	-39.77050781	+2052
+1458241242.84920000	+12.88037109	-5.82714844	-0.71191406	+44.25292969	-20.14892578	-66.37939453	+3656	+12.78369141	-4.27587891	-0.68994141	+0.28564453	-31.64062500	+11.86523438	+3604	+10.31835938	-8.74511719	-1.51611328	+44.29687500	-7.99804688	-39.52880859	+2076
+1458241242.85340000	+12.94189453	-5.80517578	-0.70751953	+43.81347656	-20.21484375	-66.40136719	+3688	+12.84960938	-4.23193359	-0.69873047	+0.39550781	-31.68457031	+11.62353516	+3616	+10.34472656	-8.71435547	-1.57324219	+43.72558594	-8.04199219	-39.26513672	+2104
+1458241242.85760000	+12.99902344	-5.78320313	-0.70312500	+43.35205078	-20.25878906	-66.42333984	+3720	+12.91552734	-4.18798828	-0.70312500	+0.50537109	-31.77246094	+11.40380859	+3632	+10.37109375	-8.68359375	-1.61718750	+43.17626953	-8.08593750	-39.08935547	+2132
+1458241242.86170010	+13.05615234	-5.75683594	-0.70312500	+42.93457031	-20.32470703	-66.37939453	+3760	+12.98144531	-4.13525391	-0.71630859	+0.68115234	-31.75048828	+11.22802734	+3648	+10.40185547	-8.65283203	-1.66113281	+42.60498047	-8.12988281	-38.86962891	+2160
+1458241242.86590000	+13.11328125	-5.73486328	-0.70312500	+42.47314453	-20.41259766	-66.35742188	+3796	+13.04296875	-4.09130859	-0.72949219	+0.79101563	-31.75048828	+11.05224609	+3664	+10.44140625	-8.60888672	-1.70947266	+42.16552734	-8.21777344	-38.64990234	+2192
+1458241242.86999990	+13.17041016	-5.71289063	-0.70312500	+41.98974609	-20.50048828	-66.31347656	+3836	+13.10888672	-4.04736328	-0.74267578	+0.85693359	-31.79443359	+10.89843750	+3676	+10.48535156	-8.56494141	-1.74023438	+41.74804688	-8.30566406	-38.54003906	+2224
+1458241242.87420010	+13.23193359	-5.68212891	-0.71191406	+41.55029297	-20.58837891	-66.18164063	+3880	+13.17041016	-3.99462891	-0.75585938	+1.01074219	-31.77246094	+10.78857422	+3696	+10.53369141	-8.51660156	-1.76660156	+41.35253906	-8.39355469	-38.40820313	+2256
+1458241242.87840010	+13.28906250	-5.65576172	-0.71630859	+41.06689453	-20.69824219	-66.04980469	+3916	+13.23193359	-3.95068359	-0.76904297	+1.05468750	-31.77246094	+10.70068359	+3708	+10.59521484	-8.45068359	-1.79736328	+41.08886719	-8.50341797	-38.27636719	+2288
+1458241242.88249990	+13.35058594	-5.63818359	-0.72070313	+40.56152344	-20.83007813	-65.93994141	+3956	+13.28906250	-3.91113281	-0.77783203	+1.07666016	-31.79443359	+10.61279297	+3720	+10.65673828	-8.38916016	-1.80175781	+40.86914063	-8.67919922	-38.32031250	+2320
+1458241242.88669990	+13.41210938	-5.60742188	-0.72949219	+40.07812500	-20.93994141	-65.74218750	+3996	+13.35058594	-3.85839844	-0.79541016	+1.16455078	-31.75048828	+10.56884766	+3736	+10.72705078	-8.31884766	-1.80615234	+40.64941406	-8.85498047	-38.34228516	+2344
+1458241242.89089990	+13.47363281	-5.58984375	-0.74267578	+39.52880859	-21.04980469	-65.52246094	+4028	+13.41210938	-3.81884766	-0.81298828	+1.18652344	-31.70654297	+10.54687500	+3752	+10.80175781	-8.24414063	-1.81494141	+40.53955078	-9.05273438	-38.34228516	+2372
+1458241242.89500000	+13.53515625	-5.57226563	-0.75146484	+38.95751953	-21.15966797	-65.30273438	+4060	+13.46923828	-3.77490234	-0.83056641	+1.20849609	-31.68457031	+10.52490234	+3764	+10.87646484	-8.16503906	-1.80615234	+40.42968750	-9.27246094	-38.43017578	+2400
+1458241242.89920000	+13.59228516	-5.54150391	-0.76904297	+38.43017578	-21.24755859	-64.99511719	+4092	+13.53076172	-3.72216797	-0.84814453	+1.25244141	-31.59667969	+10.52490234	+3780	+10.95117188	-8.08154297	-1.80175781	+40.31982422	-9.49218750	-38.47412109	+2424
+1458241242.90339990	+13.65380859	-5.51953125	-0.78662109	+37.85888672	-21.35742188	-64.68750000	+4120	+13.58789063	-3.67822266	-0.87011719	+1.25244141	-31.53076172	+10.54687500	+3796	+11.03027344	-7.99804688	-1.79296875	+40.27587891	-9.73388672	-38.51806641	+2448
+1458241242.90750000	+13.71093750	-5.49755859	-0.79980469	+37.28759766	-21.46728516	-64.37988281	+4144	+13.64062500	-3.63427734	-0.88330078	+1.23046875	-31.50878906	+10.54687500	+3808	+11.10937500	-7.90576172	-1.78417969	+40.23193359	-9.99755859	-38.56201172	+2468
+1458241242.91170000	+13.77246094	-5.46240234	-0.81298828	+36.78222656	-21.59912109	-64.09423828	+4168	+13.69775391	-3.58593750	-0.89648438	+1.27441406	-31.46484375	+10.59082031	+3824	+11.17968750	-7.82226563	-1.77978516	+40.14404297	-10.23925781	-38.60595703	+2484
+1458241242.91590000	+13.83398438	-5.44042969	-0.83056641	+36.21093750	-21.68701172	-63.78662109	+4188	+13.75488281	-3.53759766	-0.91406250	+1.27441406	-31.39892578	+10.59082031	+3836	+11.25439453	-7.73876953	-1.77099609	+40.05615234	-10.48095703	-38.62792969	+2500
+1458241242.92000010	+13.88671875	-5.41845703	-0.83496094	+35.66162109	-21.77490234	-63.50097656	+4204	+13.81201172	-3.48925781	-0.92285156	+1.31835938	-31.39892578	+10.59082031	+3848	+11.32470703	-7.65087891	-1.76660156	+39.96826172	-10.70068359	-38.62792969	+2512
+1458241242.92420010	+13.94384766	-5.38769531	-0.84375000	+35.15625000	-21.86279297	-63.21533203	+4224	+13.86914063	-3.43652344	-0.93164063	+1.38427734	-31.35498047	+10.61279297	+3864	+11.38623047	-7.57177734	-1.76660156	+39.79248047	-10.92041016	-38.58398438	+2520
+1458241242.92840000	+14.00097656	-5.35693359	-0.85693359	+34.60693359	-21.90673828	-62.92968750	+4240	+13.92626953	-3.38378906	-0.94482422	+1.42822266	-31.31103516	+10.61279297	+3876	+11.44335938	-7.50146484	-1.77099609	+39.57275391	-11.09619141	-38.51806641	+2528
+1458241242.93249990	+14.04931641	-5.32617188	-0.86132813	+34.05761719	-21.95068359	-62.64404297	+4256	+13.97900391	-3.33105469	-0.94921875	+1.49414063	-31.31103516	+10.59082031	+3888	+11.49609375	-7.43115234	-1.79296875	+39.33105469	-11.22802734	-38.32031250	+2536
+1458241242.93670010	+14.09765625	-5.28662109	-0.86132813	+33.59619141	-22.01660156	-62.42431641	+4276	+14.03613281	-3.26953125	-0.95361328	+1.60400391	-31.28906250	+10.56884766	+3904	+11.53564453	-7.36523438	-1.81494141	+38.97949219	-11.33789063	-38.12255859	+2544
+1458241242.94080000	+14.14599609	-5.25146484	-0.86572266	+33.13476563	-22.06054688	-62.18261719	+4296	+14.09326172	-3.21240234	-0.95800781	+1.69189453	-31.26708984	+10.54687500	+3916	+11.57080078	-7.31250000	-1.84570313	+38.60595703	-11.42578125	-37.90283203	+2552
+1458241242.94499990	+14.19433594	-5.21191406	-0.86132813	+32.67333984	-22.10449219	-62.00683594	+4320	+14.14599609	-3.15087891	-0.95361328	+1.80175781	-31.28906250	+10.50292969	+3932	+11.60595703	-7.25976563	-1.88085938	+38.21044922	-11.44775391	-37.61718750	+2564
+1458241242.94919990	+14.23828125	-5.16357422	-0.84814453	+32.29980469	-22.17041016	-61.85302734	+4348	+14.19873047	-3.08496094	-0.94921875	+1.95556641	-31.31103516	+10.45898438	+3948	+11.63232422	-7.21142578	-1.92480469	+37.74902344	-11.42578125	-37.30957031	+2572
+1458241242.95330000	+14.28662109	-5.12402344	-0.83935547	+31.88232422	-22.19238281	-61.69921875	+4376	+14.25585938	-3.02343750	-0.94482422	+2.08740234	-31.33300781	+10.39306641	+3964	+11.65869141	-7.17187500	-1.96875000	+37.24365234	-11.40380859	-36.97998047	+2584
+1458241242.95750000	+14.32617188	-5.08007813	-0.83056641	+31.46484375	-22.21435547	-61.56738281	+4412	+14.30859375	-2.96191406	-0.93164063	+2.21923828	-31.39892578	+10.30517578	+3980	+11.67626953	-7.13232422	-2.01708984	+36.71630859	-11.33789063	-36.62841797	+2600
+1458241242.96170000	+14.36572266	-5.03173828	-0.82177734	+31.11328125	-22.23632813	-61.41357422	+4452	+14.36132813	-2.89160156	-0.92285156	+2.37304688	-31.39892578	+10.26123047	+3996	+11.69384766	-7.08837891	-2.06542969	+36.21093750	-11.25000000	-36.25488281	+2616
+1458241242.96580000	+14.40966797	-4.98339844	-0.81298828	+30.71777344	-22.25830078	-61.23779297	+4492	+14.41406250	-2.82568359	-0.91845703	+2.50488281	-31.42089844	+10.21728516	+4012	+11.71582031	-7.04882813	-2.11816406	+35.70556641	-11.14013672	-35.85937500	+2632
+1458241242.97000000	+14.44921875	-4.93945313	-0.80859375	+30.32226563	-22.25830078	-61.06201172	+4536	+14.46240234	-2.76416016	-0.90966797	+2.61474609	-31.42089844	+10.19531250	+4028	+11.73339844	-7.00927734	-2.17089844	+35.20019531	-11.03027344	-35.50781250	+2652
+1458241242.97420000	+14.48876953	-4.88232422	-0.80419922	+30.01464844	-22.28027344	-60.88623047	+4584	+14.51074219	-2.68945313	-0.90527344	+2.74658203	-31.39892578	+10.17333984	+4048	+11.75537109	-6.96972656	-2.21923828	+34.73876953	-10.89843750	-35.13427734	+2672
+1458241242.97830010	+14.52392578	-4.83837891	-0.79541016	+29.64111328	-22.30224609	-60.71044922	+4632	+14.55908203	-2.62792969	-0.89648438	+2.83447266	-31.39892578	+10.15136719	+4064	+11.77734375	-6.91699219	-2.27197266	+34.32128906	-10.78857422	-34.76074219	+2696
+1458241242.98250010	+14.56787109	-4.79443359	-0.79541016	+29.26757813	-22.30224609	-60.49072266	+4680	+14.60302734	-2.56640625	-0.88769531	+2.90039063	-31.42089844	+10.15136719	+4084	+11.80371094	-6.87304688	-2.30273438	+33.92578125	-10.72265625	-34.49707031	+2716
+1458241242.98670010	+14.61181641	-4.73730469	-0.79541016	+28.98193359	-22.28027344	-60.22705078	+4728	+14.65136719	-2.49609375	-0.88330078	+3.03222656	-31.39892578	+10.19531250	+4104	+11.83447266	-6.81591797	-2.33349609	+33.61816406	-10.67871094	-34.23339844	+2740
+1458241242.99079990	+14.65136719	-4.69335938	-0.79980469	+28.58642578	-22.28027344	-59.96337891	+4776	+14.69531250	-2.43896484	-0.87890625	+3.05419922	-31.35498047	+10.23925781	+4124	+11.86962891	-6.75000000	-2.36425781	+33.37646484	-10.63476563	-33.94775391	+2764
+1458241242.99499990	+14.69531250	-4.65380859	-0.80859375	+28.16894531	-22.23632813	-59.63378906	+4824	+14.73486328	-2.38183594	-0.87890625	+3.05419922	-31.28906250	+10.32714844	+4140	+11.90917969	-6.68408203	-2.37304688	+33.15673828	-10.67871094	-33.79394531	+2784
+1458241242.99920010	+14.73925781	-4.60107422	-0.82617188	+27.86132813	-22.14843750	-59.26025391	+4872	+14.77441406	-2.31591797	-0.88769531	+3.09814453	-31.15722656	+10.43701172	+4160	+11.95312500	-6.60937500	-2.38183594	+33.02490234	-10.72265625	-33.61816406	+2804
+1458241243.00330000	+14.77880859	-4.55712891	-0.84375000	+27.46582031	-22.12646484	-58.86474609	+4912	+14.81396484	-2.25878906	-0.89648438	+3.07617188	-31.02539063	+10.56884766	+4176	+12.00146484	-6.51708984	-2.39062500	+33.00292969	-10.81054688	-33.39843750	+2828
+1458241243.00749990	+14.82714844	-4.51757813	-0.87011719	+27.07031250	-22.01660156	-58.44726563	+4952	+14.85351563	-2.20166016	-0.90966797	+3.03222656	-30.87158203	+10.74462891	+4192	+12.05419922	-6.42919922	-2.38183594	+32.98095703	-10.94238281	-33.33251953	+2848
+1458241243.01169990	+14.87109375	-4.46484375	-0.89648438	+26.76269531	-21.92871094	-57.98583984	+4992	+14.88867188	-2.14013672	-0.91845703	+3.03222656	-30.73974609	+10.89843750	+4208	+12.10693359	-6.33691406	-2.36865234	+33.02490234	-11.11816406	-33.24462891	+2868
+1458241243.01580000	+14.91503906	-4.42529297	-0.92285156	+26.38916016	-21.84082031	-57.54638672	+5020	+14.92822266	-2.08740234	-0.93164063	+2.96630859	-30.60791016	+11.07421875	+4220	+12.16406250	-6.24023438	-2.35546875	+33.11279297	-11.27197266	-33.13476563	+2892
+1458241243.02000000	+14.96337891	-4.38574219	-0.94921875	+26.01562500	-21.75292969	-57.10693359	+5048	+14.96337891	-2.03027344	-0.94042969	+2.90039063	-30.47607422	+11.27197266	+4232	+12.22119141	-6.14355469	-2.33349609	+33.20068359	-11.46972656	-33.09082031	+2912
+1458241243.02410010	+15.01171875	-4.33740234	-0.97119141	+25.72998047	-21.68701172	-56.71142578	+5068	+14.99853516	-1.97314453	-0.95361328	+2.85644531	-30.32226563	+11.46972656	+4244	+12.27392578	-6.04248047	-2.31591797	+33.33251953	-11.66748047	-33.02490234	+2932
+1458241243.02830000	+15.05566406	-4.29345703	-0.99316406	+25.44433594	-21.59912109	-56.31591797	+5084	+15.03369141	-1.92041016	-0.96679688	+2.76855469	-30.14648438	+11.68945313	+4252	+12.33105469	-5.94580078	-2.29394531	+33.44238281	-11.86523438	-32.95898438	+2948
+1458241243.03250000	+15.09521484	-4.24951172	-1.02832031	+25.13671875	-21.44531250	-55.87646484	+5100	+15.06445313	-1.86328125	-0.97998047	+2.70263672	-29.94873047	+11.88720703	+4260	+12.38378906	-5.84912109	-2.27636719	+33.57421875	-12.01904297	-32.84912109	+2960
+1458241243.03660010	+15.13916016	-4.19677734	-1.05908203	+24.89501953	-21.31347656	-55.48095703	+5112	+15.09521484	-1.80615234	-0.99316406	+2.65869141	-29.77294922	+12.06298828	+4268	+12.43212891	-5.75244141	-2.26757813	+33.66210938	-12.15087891	-32.73925781	+2972
+1458241243.04080010	+15.17871094	-4.14843750	-1.08544922	+24.65332031	-21.18164063	-55.10742188	+5120	+15.13037109	-1.74462891	-1.01074219	+2.61474609	-29.61914063	+12.28271484	+4272	+12.47607422	-5.66894531	-2.25439453	+33.70605469	-12.28271484	-32.60742188	+2980
+1458241243.04500010	+15.21386719	-4.10009766	-1.11181641	+24.43359375	-21.07177734	-54.75585938	+5124	+15.15673828	-1.68750000	-1.01074219	+2.54882813	-29.50927734	+12.45849609	+4276	+12.52001953	-5.58544922	-2.25439453	+33.77197266	-12.32666016	-32.43164063	+2984
+1458241243.04909990	+15.25341797	-4.04296875	-1.12060547	+24.30175781	-21.04980469	-54.51416016	+5128	+15.18750000	-1.62597656	-1.01074219	+2.50488281	-29.44335938	+12.63427734	+4280	+12.55078125	-5.50195313	-2.25000000	+33.77197266	-12.37060547	-32.25585938	+2988
+1458241243.05329990	+15.29296875	-3.99462891	-1.13378906	+24.14794922	-20.96191406	-54.29443359	+5128	+15.22265625	-1.56884766	-1.00634766	+2.46093750	-29.37744141	+12.81005859	+4284	+12.58593750	-5.44482422	-2.25439453	+33.66210938	-12.37060547	-32.10205078	+2988
+1458241243.05749990	+15.32373047	-3.94189453	-1.14697266	+24.01611328	-20.85205078	-54.09667969	+5128	+15.25341797	-1.51171875	-1.00195313	+2.43896484	-29.28955078	+12.91992188	+4288	+12.61230469	-5.38330078	-2.27197266	+33.55224609	-12.26074219	-31.86035156	+2992
+1458241243.06160000	+15.35449219	-3.88037109	-1.15136719	+23.95019531	-20.80810547	-53.94287109	+5128	+15.28417969	-1.44580078	-0.99755859	+2.43896484	-29.24560547	+13.05175781	+4296	+12.62988281	-5.33056641	-2.29833984	+33.37646484	-12.10693359	-31.55273438	+2996
+1458241243.06580000	+15.38525391	-3.82324219	-1.15576172	+23.88427734	-20.72021484	-53.81103516	+5132	+15.31494141	-1.38427734	-0.99316406	+2.41699219	-29.17968750	+13.16162109	+4300	+12.64746094	-5.29101563	-2.32910156	+33.13476563	-11.93115234	-31.26708984	+2996
+1458241243.06999990	+15.41162109	-3.76611328	-1.16455078	+23.84033203	-20.61035156	-53.67919922	+5140	+15.34130859	-1.32275391	-0.97998047	+2.41699219	-29.13574219	+13.27148438	+4308	+12.66503906	-5.25146484	-2.36865234	+32.89306641	-11.68945313	-30.95947266	+2996
+1458241243.07410000	+15.43359375	-3.70019531	-1.16894531	+23.84033203	-20.52246094	-53.59130859	+5152	+15.36767578	-1.25683594	-0.96240234	+2.46093750	-29.13574219	+13.35937500	+4316	+12.67382813	-5.21630859	-2.40820313	+32.62939453	-11.44775391	-30.62988281	+3000
+1458241243.07830000	+15.45556641	-3.63867188	-1.17333984	+23.81835938	-20.43457031	-53.50341797	+5164	+15.39843750	-1.19531250	-0.94482422	+2.46093750	-29.15771484	+13.42529297	+4328	+12.68261719	-5.18994141	-2.44775391	+32.34375000	-11.16210938	-30.30029297	+3004
+1458241243.08250000	+15.48193359	-3.58154297	-1.17333984	+23.81835938	-20.39062500	-53.43750000	+5176	+15.42480469	-1.13378906	-0.92724609	+2.46093750	-29.17968750	+13.49121094	+4340	+12.69580078	-5.15917969	-2.48730469	+32.05810547	-10.87646484	-30.01464844	+3008
+1458241243.08660010	+15.50830078	-3.52001953	-1.16455078	+23.88427734	-20.36865234	-53.39355469	+5196	+15.45556641	-1.06787109	-0.90966797	+2.50488281	-29.17968750	+13.57910156	+4352	+12.70458984	-5.12841797	-2.52685547	+31.79443359	-10.56884766	-29.70703125	+3012
+1458241243.09080000	+15.53466797	-3.46289063	-1.15576172	+23.88427734	-20.34667969	-53.37158203	+5216	+15.48632813	-1.01074219	-0.89208984	+2.50488281	-29.17968750	+13.64501953	+4364	+12.71777344	-5.10205078	-2.57080078	+31.53076172	-10.26123047	-29.39941406	+3016
+1458241243.09489990	+15.55664063	-3.40576172	-1.15576172	+23.88427734	-20.25878906	-53.32763672	+5240	+15.51269531	-0.95361328	-0.87451172	+2.50488281	-29.13574219	+13.68896484	+4376	+12.72656250	-5.08007813	-2.60156250	+31.26708984	-9.99755859	-29.15771484	+3020
+1458241243.09910010	+15.58300781	-3.34423828	-1.16894531	+23.95019531	-20.08300781	-53.17382813	+5272	+15.53906250	-0.88769531	-0.86572266	+2.59277344	-29.06982422	+13.77685547	+4388	+12.74414063	-5.04931641	-2.63671875	+31.06933594	-9.73388672	-28.87207031	+3024
+1458241243.10330010	+15.60058594	-3.28710938	-1.18212891	+23.92822266	-19.92919922	-52.99804688	+5304	+15.56103516	-0.83496094	-0.85693359	+2.59277344	-28.98193359	+13.84277344	+4400	+12.75732422	-5.00537109	-2.66748047	+30.93750000	-9.49218750	-28.58642578	+3032
+1458241243.10739990	+15.62695313	-3.23437500	-1.19531250	+23.92822266	-19.79736328	-52.82226563	+5336	+15.58740234	-0.77783203	-0.84814453	+2.59277344	-28.89404297	+13.93066406	+4412	+12.77929688	-4.96582031	-2.68066406	+30.82763672	-9.33837891	-28.41064453	+3036
+1458241243.11159990	+15.65332031	-3.17285156	-1.20849609	+23.97216797	-19.68750000	-52.62451172	+5364	+15.60937500	-0.71630859	-0.84375000	+2.65869141	-28.80615234	+14.04052734	+4424	+12.80566406	-4.91308594	-2.68945313	+30.80566406	-9.22851563	-28.23486328	+3040
+1458241243.11579990	+15.67529297	-3.12451172	-1.21728516	+23.92822266	-19.62158203	-52.42675781	+5392	+15.63134766	-0.67236328	-0.83496094	+2.63671875	-28.71826172	+14.15039063	+4436	+12.83203125	-4.85156250	-2.69824219	+30.84960938	-9.11865234	-28.03710938	+3044
+1458241243.11990000	+15.71044922	-3.08056641	-1.22607422	+23.90625000	-19.55566406	-52.22900391	+5416	+15.65771484	-0.62402344	-0.83935547	+2.59277344	-28.56445313	+14.28222656	+4444	+12.86279297	-4.79003906	-2.68066406	+30.91552734	-9.16259766	-27.97119141	+3052
+1458241243.12410000	+15.74121094	-3.02783203	-1.24365234	+23.90625000	-19.42382813	-51.96533203	+5436	+15.68408203	-0.57128906	-0.84814453	+2.61474609	-28.34472656	+14.43603516	+4456	+12.90234375	-4.71972656	-2.66308594	+31.04736328	-9.20654297	-27.88330078	+3064
+1458241243.12830000	+15.77197266	-2.98388672	-1.26123047	+23.88427734	-19.31396484	-51.67968750	+5452	+15.70605469	-0.52734375	-0.85693359	+2.59277344	-28.12500000	+14.58984375	+4464	+12.93750000	-4.64062500	-2.64111328	+31.22314453	-9.27246094	-27.77343750	+3076
+1458241243.13240000	+15.80273438	-2.93994141	-1.28320313	+23.81835938	-19.18212891	-51.37207031	+5460	+15.72363281	-0.48339844	-0.87011719	+2.54882813	-27.88330078	+14.76562500	+4472	+12.97705078	-4.56591797	-2.61474609	+31.42089844	-9.40429688	-27.70751953	+3088
+1458241243.13660000	+15.83349609	-2.89160156	-1.30957031	+23.79638672	-19.00634766	-51.02050781	+5468	+15.74121094	-0.43505859	-0.88330078	+2.54882813	-27.66357422	+14.94140625	+4480	+13.01660156	-4.48242188	-2.58398438	+31.66259766	-9.53613281	-27.66357422	+3100
+1458241243.14080000	+15.85986328	-2.84765625	-1.34033203	+23.75244141	-18.85253906	-50.64697266	+5468	+15.75878906	-0.39111328	-0.89648438	+2.50488281	-27.44384766	+15.13916016	+4488	+13.05615234	-4.39453125	-2.54882813	+31.92626953	-9.71191406	-27.59765625	+3116
+1458241243.14490010	+15.89062500	-2.79931641	-1.36230469	+23.70849609	-18.74267578	-50.27343750	+5464	+15.78076172	-0.35156250	-0.90966797	+2.46093750	-27.20214844	+15.33691406	+4492	+13.09570313	-4.30664063	-2.51367188	+32.21191406	-9.88769531	-27.57568359	+3128
+1458241243.14910010	+15.92578125	-2.75537109	-1.36669922	+23.70849609	-18.78662109	-50.05371094	+5448	+15.80273438	-0.30761719	-0.91845703	+2.41699219	-27.04833984	+15.53466797	+4496	+13.13525391	-4.21875000	-2.47412109	+32.47558594	-10.08544922	-27.55371094	+3144
+1458241243.15330000	+15.96093750	-2.71142578	-1.36669922	+23.68652344	-18.83056641	-49.83398438	+5428	+15.82470703	-0.26806641	-0.92724609	+2.35107422	-26.87255859	+15.71044922	+4496	+13.17480469	-4.13964844	-2.43457031	+32.71728516	-10.28320313	-27.55371094	+3152
+1458241243.15739990	+15.98730469	-2.66748047	-1.36669922	+23.68652344	-18.85253906	-49.63623047	+5408	+15.84228516	-0.22851563	-0.93164063	+2.28515625	-26.69677734	+15.90820313	+4500	+13.20996094	-4.06494141	-2.40380859	+32.93701172	-10.43701172	-27.48779297	+3160
+1458241243.16160010	+16.01367188	-2.62353516	-1.37548828	+23.66455078	-18.80859375	-49.37255859	+5384	+15.85986328	-0.18896484	-0.93603516	+2.19726563	-26.58691406	+16.08398438	+4500	+13.24072266	-3.99023438	-2.37744141	+33.11279297	-10.56884766	-27.44384766	+3168
+1458241243.16580010	+16.04443359	-2.57958984	-1.38867188	+23.64257813	-18.74267578	-49.13085938	+5360	+15.88183594	-0.14501953	-0.93603516	+2.10937500	-26.45507813	+16.25976563	+4500	+13.27148438	-3.92871094	-2.34667969	+33.22265625	-10.70068359	-27.39990234	+3172
+1458241243.16989990	+16.06640625	-2.53125000	-1.39746094	+23.66455078	-18.65478516	-48.88916016	+5340	+15.89941406	-0.10546875	-0.93603516	+2.06542969	-26.34521484	+16.41357422	+4500	+13.29785156	-3.86718750	-2.34228516	+33.31054688	-10.72265625	-27.26806641	+3172
+1458241243.17409990	+16.08398438	-2.48291016	-1.39306641	+23.66455078	-18.74267578	-48.80126953	+5320	+15.91699219	-0.06591797	-0.92285156	+1.95556641	-26.38916016	+16.56738281	+4504	+13.31982422	-3.81445313	-2.33349609	+33.35449219	-10.74462891	-27.15820313	+3172
+1458241243.17820000	+16.10156250	-2.43896484	-1.37988281	+23.68652344	-18.80859375	-48.75732422	+5300	+15.93457031	-0.02636719	-0.90527344	+1.86767578	-26.41113281	+16.72119141	+4508	+13.33740234	-3.77929688	-2.32910156	+33.26660156	-10.74462891	-27.07031250	+3168
+1458241243.18240000	+16.11914063	-2.39501953	-1.35791016	+23.70849609	-18.91845703	-48.73535156	+5288	+15.95654297	+0.01757813	-0.87890625	+1.77978516	-26.49902344	+16.83105469	+4516	+13.35498047	-3.74414063	-2.34228516	+33.17871094	-10.65673828	-26.91650391	+3164
+1458241243.18660000	+16.13671875	-2.35107422	-1.32714844	+23.75244141	-19.11621094	-48.80126953	+5276	+15.97851563	+0.05273438	-0.84375000	+1.64794922	-26.67480469	+16.96289063	+4524	+13.36816406	-3.71777344	-2.35546875	+33.02490234	-10.54687500	-26.78466797	+3160
+1458241243.19070010	+16.15429688	-2.31152344	-1.29199219	+23.75244141	-19.27001953	-48.88916016	+5272	+16.00048828	+0.08789063	-0.80859375	+1.51611328	-26.85058594	+17.05078125	+4536	+13.38134766	-3.70898438	-2.36865234	+32.78320313	-10.43701172	-26.65283203	+3152
+1458241243.19490000	+16.16308594	-2.27197266	-1.26562500	+23.77441406	-19.37988281	-48.95507813	+5276	+16.01806641	+0.12304688	-0.76904297	+1.38427734	-27.02636719	+17.13867188	+4544	+13.39453125	-3.70019531	-2.39501953	+32.54150391	-10.26123047	-26.47705078	+3148
+1458241243.19910000	+16.17187500	-2.23242188	-1.24365234	+23.77441406	-19.46777344	-49.02099609	+5284	+16.03564453	+0.15820313	-0.72949219	+1.23046875	-27.22412109	+17.20458984	+4560	+13.40332031	-3.69140625	-2.42578125	+32.25585938	-10.06347656	-26.32324219	+3144
+1458241243.20320010	+16.18066406	-2.19287109	-1.22167969	+23.77441406	-19.55566406	-49.08691406	+5296	+16.05322266	+0.19335938	-0.68994141	+1.05468750	-27.42187500	+17.31445313	+4576	+13.41210938	-3.68261719	-2.45214844	+31.97021484	-9.88769531	-26.14746094	+3144
+1458241243.20740010	+16.18945313	-2.15332031	-1.19091797	+23.75244141	-19.70947266	-49.15283203	+5312	+16.07519531	+0.22851563	-0.64599609	+0.85693359	-27.64160156	+17.42431641	+4592	+13.42089844	-3.67822266	-2.47851563	+31.68457031	-9.68994141	-25.99365234	+3140
+1458241243.21160010	+16.19824219	-2.11376953	-1.14697266	+23.77441406	-19.95117188	-49.28466797	+5336	+16.09277344	+0.25927734	-0.59765625	+0.65917969	-27.92724609	+17.53417969	+4612	+13.43408203	-3.67382813	-2.50927734	+31.42089844	-9.51416016	-25.83984375	+3136
+1458241243.21569990	+16.20263672	-2.08300781	-1.09863281	+23.73046875	-20.23681641	-49.43847656	+5368	+16.11474609	+0.28564453	-0.54492188	+0.43945313	-28.21289063	+17.62207031	+4628	+13.44287109	-3.66503906	-2.53564453	+31.15722656	-9.33837891	-25.68603516	+3136
+1458241243.21989990	+16.22021484	-2.05664063	-1.05468750	+23.68652344	-20.50048828	-49.57031250	+5400	+16.13671875	+0.31201172	-0.49658203	+0.19775391	-28.47656250	+17.75390625	+4648	+13.45605469	-3.65625000	-2.54443359	+30.89355469	-9.25048828	-25.59814453	+3132
+1458241243.22410010	+16.23779297	-2.02148438	-1.02392578	+23.64257813	-20.63232422	-49.59228516	+5432	+16.15429688	+0.33837891	-0.45703125	-0.06591797	-28.67431641	+17.88574219	+4672	+13.46923828	-3.64306641	-2.55761719	+30.69580078	-9.18457031	-25.51025391	+3128
+1458241243.22820000	+16.25097656	-1.99951172	-0.99755859	+23.53271484	-20.76416016	-49.57031250	+5464	+16.17626953	+0.35595703	-0.41748047	-0.39550781	-28.85009766	+18.03955078	+4688	+13.48681641	-3.62109375	-2.56640625	+30.54199219	-9.14062500	-25.40039063	+3128
+1458241243.23239990	+16.26855469	-1.97753906	-0.97998047	+23.37890625	-20.89599609	-49.50439453	+5492	+16.19824219	+0.37353516	-0.38671875	-0.74707031	-28.95996094	+18.23730469	+4708	+13.50439453	-3.59472656	-2.55761719	+30.41015625	-9.18457031	-25.35644531	+3128
+1458241243.23659990	+16.29052734	-1.95556641	-0.96679688	+23.26904297	-20.98388672	-49.41650391	+5520	+16.21582031	+0.38671875	-0.36035156	-1.12060547	-29.04785156	+18.43505859	+4724	+13.53076172	-3.55957031	-2.54443359	+30.36621094	-9.25048828	-25.31250000	+3132
+1458241243.24070000	+16.30371094	-1.93359375	-0.94921875	+23.11523438	-21.11572266	-49.26269531	+5544	+16.22900391	+0.40429688	-0.33837891	-1.51611328	-29.13574219	+18.65478516	+4740	+13.55273438	-3.50683594	-2.53125000	+30.41015625	-9.36035156	-25.26855469	+3136
+1458241243.24490000	+16.33007813	-1.91162109	-0.93603516	+22.93945313	-21.26953125	-49.08691406	+5568	+16.25097656	+0.41748047	-0.32080078	-1.91162109	-29.13574219	+18.91845703	+4756	+13.57910156	-3.45410156	-2.50048828	+30.45410156	-9.60205078	-25.26855469	+3148
+1458241243.24900010	+16.35644531	-1.88964844	-0.93164063	+22.76367188	-21.35742188	-48.84521484	+5584	+16.27294922	+0.42626953	-0.30322266	-2.39501953	-29.17968750	+19.20410156	+4768	+13.60546875	-3.39697266	-2.46093750	+30.56396484	-9.84375000	-25.26855469	+3164
+1458241243.25320010	+16.37841797	-1.87646484	-0.92724609	+22.52197266	-21.42333984	-48.58154297	+5592	+16.29492188	+0.43066406	-0.29003906	-2.90039063	-29.20166016	+19.48974609	+4784	+13.63183594	-3.33544922	-2.42578125	+30.69580078	-10.12939453	-25.29052734	+3176
+1458241243.25740000	+16.40478516	-1.86328125	-0.93164063	+22.28027344	-21.44531250	-48.29589844	+5592	+16.31250000	+0.43505859	-0.28564453	-3.44970703	-29.15771484	+19.77539063	+4792	+13.66259766	-3.27392578	-2.37744141	+30.80566406	-10.43701172	-25.31250000	+3192
+1458241243.26149990	+16.43115234	-1.85009766	-0.94042969	+22.03857422	-21.42333984	-47.98828125	+5592	+16.33447266	+0.43505859	-0.28564453	-3.99902344	-29.04785156	+20.08300781	+4804	+13.68896484	-3.20361328	-2.32910156	+30.98144531	-10.76660156	-25.33447266	+3212
+1458241243.26570010	+16.46191406	-1.83251953	-0.95361328	+21.81884766	-21.42333984	-47.68066406	+5584	+16.35205078	+0.43945313	-0.29003906	-4.59228516	-28.91601563	+20.41259766	+4812	+13.71972656	-3.13769531	-2.28515625	+31.15722656	-11.09619141	-25.37841797	+3228
+1458241243.26990010	+16.48388672	-1.81494141	-0.96679688	+21.59912109	-21.40136719	-47.35107422	+5572	+16.36962891	+0.43945313	-0.29443359	-5.16357422	-28.78417969	+20.74218750	+4820	+13.74609375	-3.07177734	-2.24560547	+31.33300781	-11.38183594	-25.35644531	+3244
+1458241243.27399990	+16.50146484	-1.80175781	-0.96679688	+21.35742188	-21.44531250	-47.08740234	+5556	+16.38281250	+0.43945313	-0.29443359	-5.80078125	-28.71826172	+21.07177734	+4832	+13.77246094	-3.00585938	-2.20605469	+31.48681641	-11.64550781	-25.35644531	+3256
+1458241243.27819990	+16.52343750	-1.78857422	-0.97119141	+21.11572266	-21.51123047	-46.82373047	+5540	+16.40478516	+0.43945313	-0.29443359	-6.43798828	-28.65234375	+21.40136719	+4840	+13.79443359	-2.94873047	-2.16650391	+31.55273438	-11.93115234	-25.33447266	+3272
+1458241243.28239990	+16.54101563	-1.77539063	-0.96679688	+20.87402344	-21.55517578	-46.56005859	+5516	+16.41796875	+0.43505859	-0.29003906	-7.07519531	-28.58642578	+21.70898438	+4848	+13.81640625	-2.89599609	-2.13574219	+31.64062500	-12.12890625	-25.31250000	+3280
+1458241243.28650000	+16.55859375	-1.76660156	-0.96240234	+20.63232422	-21.66503906	-46.34033203	+5496	+16.43554688	+0.43505859	-0.28125000	-7.71240234	-28.56445313	+22.03857422	+4856	+13.82958984	-2.84765625	-2.10937500	+31.66259766	-12.32666016	-25.29052734	+3288
+1458241243.29070000	+16.57617188	-1.75781250	-0.95361328	+20.41259766	-21.70898438	-46.20849609	+5476	+16.45751953	+0.43066406	-0.27246094	-8.34960938	-28.54248047	+22.32421875	+4868	+13.85156250	-2.82128906	-2.08300781	+31.55273438	-12.50244141	-25.26855469	+3296
+1458241243.29489990	+16.58496094	-1.74462891	-0.94921875	+20.21484375	-21.73095703	-46.09863281	+5460	+16.47509766	+0.42626953	-0.25927734	-9.00878906	-28.56445313	+22.60986328	+4884	+13.86474609	-2.79931641	-2.08300781	+31.44287109	-12.50244141	-25.18066406	+3296
+1458241243.30320000	+16.60693359	-1.73144531	-0.90087891	+19.84130859	-22.06054688	-46.09863281	+5440	+16.51025391	+0.42626953	-0.21533203	-10.21728516	-28.67431641	+23.15917969	+4916	+13.88671875	-2.78173828	-2.09619141	+30.95947266	-12.39257813	-24.96093750	+3292
+1458241243.30740000	+16.61132813	-1.71826172	-0.87011719	+19.66552734	-22.23632813	-46.14257813	+5440	+16.52783203	+0.43066406	-0.18457031	-10.81054688	-28.80615234	+23.40087891	+4936	+13.89550781	-2.78173828	-2.11816406	+30.67382813	-12.23876953	-24.80712891	+3288
+1458241243.31570010	+16.61132813	-1.70947266	-0.78662109	+19.29199219	-22.71972656	-46.34033203	+5460	+16.56298828	+0.43945313	-0.10546875	-11.88720703	-29.20166016	+23.92822266	+4984	+13.90429688	-2.81250000	-2.16650391	+29.88281250	-11.88720703	-24.54345703	+3292
+1458241243.31990000	+16.61572266	-1.70947266	-0.73828125	+19.11621094	-22.98339844	-46.47216797	+5480	+16.58056641	+0.43945313	-0.05712891	-12.45849609	-29.44335938	+24.14794922	+5012	+13.91308594	-2.83447266	-2.19726563	+29.44335938	-11.66748047	-24.43359375	+3296
+1458241243.32399990	+16.62011719	-1.70507813	-0.68994141	+18.96240234	-23.26904297	-46.62597656	+5504	+16.60253906	+0.44824219	-0.00878906	-12.89794922	-29.64111328	+24.38964844	+5040	+13.91748047	-2.85644531	-2.22802734	+29.04785156	-11.42578125	-24.27978516	+3300
+1458241243.33229990	+16.62890625	-1.69189453	-0.59765625	+18.67675781	-23.75244141	-46.93359375	+5576	+16.64208984	+0.44824219	+0.07910156	-13.90869141	-30.05859375	+24.82910156	+5100	+13.93505859	-2.90478516	-2.29394531	+28.21289063	-10.94238281	-24.01611328	+3304
+1458241243.33649990	+16.63330078	-1.68310547	-0.56250000	+18.54492188	-23.95019531	-47.06542969	+5620	+16.65966797	+0.45703125	+0.11865234	-14.30419922	-30.21240234	+25.02685547	+5132	+13.93945313	-2.92236328	-2.32470703	+27.83935547	-10.70068359	-23.88427734	+3304
+1458241243.36150000	+16.69042969	-1.67871094	-0.43945313	+17.31445313	-24.56542969	-46.80175781	+5884	+16.77392578	+0.43945313	+0.25927734	-16.96289063	-30.47607422	+26.30126953	+5312	+14.01416016	-2.88281250	-2.34228516	+26.69677734	-10.45898438	-23.40087891	+3272
+1458241243.36570000	+16.70361328	-1.67871094	-0.45263672	+17.07275391	-24.47753906	-46.56005859	+5920	+16.78710938	+0.42626953	+0.25927734	-17.44628906	-30.32226563	+26.54296875	+5340	+14.03173828	-2.84326172	-2.32031250	+26.76269531	-10.56884766	-23.31298828	+3276
+1458241243.37400010	+16.73876953	-1.67431641	-0.50976563	+16.58935547	-24.12597656	-45.96679688	+5976	+16.81347656	+0.39111328	+0.21972656	-18.50097656	-29.83886719	+26.98242188	+5400	+14.06689453	-2.75097656	-2.25439453	+26.91650391	-11.00830078	-23.22509766	+3292
+1458241243.37820010	+16.75195313	-1.67871094	-0.54052734	+16.32568359	-23.92822266	-45.65917969	+5996	+16.82666016	+0.37792969	+0.20214844	-19.02832031	-29.59716797	+27.22412109	+5428	+14.08447266	-2.69824219	-2.21923828	+27.07031250	-11.25000000	-23.18115234	+3304
+1458241243.38229990	+16.77392578	-1.68750000	-0.57568359	+16.04003906	-23.73046875	-45.32958984	+6012	+16.83984375	+0.36035156	+0.18017578	-19.57763672	-29.33349609	+27.48779297	+5456	+14.10644531	-2.64550781	-2.17529297	+27.22412109	-11.51367188	-23.15917969	+3320
+1458241243.39070010	+16.82226563	-1.69189453	-0.64160156	+15.55664063	-23.31298828	-44.69238281	+6016	+16.87500000	+0.31201172	+0.13183594	-20.85205078	-28.80615234	+27.99316406	+5512	+14.14599609	-2.54443359	-2.08740234	+27.53173828	-12.08496094	-23.11523438	+3348
+1458241243.39479990	+16.83984375	-1.69189453	-0.67675781	+15.33691406	-23.07128906	-44.40673828	+6012	+16.88378906	+0.28564453	+0.10546875	-21.48925781	-28.49853516	+28.25683594	+5540	+14.16357422	-2.49609375	-2.05664063	+27.66357422	-12.28271484	-23.07128906	+3364
+1458241243.40310000	+16.87500000	-1.69189453	-0.73388672	+14.96337891	-22.74169922	-43.94531250	+5992	+16.91015625	+0.23730469	+0.05712891	-22.85156250	-27.99316406	+28.78417969	+5592	+14.19433594	-2.42138672	-1.99072266	+27.77343750	-12.67822266	-23.00537109	+3388
+1458241243.40730000	+16.88378906	-1.69189453	-0.75146484	+14.80957031	-22.60986328	-43.76953125	+5980	+16.91894531	+0.21972656	+0.04833984	-23.51074219	-27.79541016	+29.09179688	+5616	+14.20751953	-2.39062500	-1.97753906	+27.81738281	-12.74414063	-22.93945313	+3400
+1458241243.41150000	+16.89697266	-1.69189453	-0.74707031	+14.65576172	-22.67578125	-43.68164063	+5964	+16.92773438	+0.19335938	+0.04833984	-24.27978516	-27.72949219	+29.44335938	+5640	+14.21630859	-2.36865234	-1.96875000	+27.75146484	-12.81005859	-22.89550781	+3408
+1458241243.41980000	+16.91894531	-1.70068359	-0.72509766	+14.41406250	-22.76367188	-43.68164063	+5940	+16.95849609	+0.16259766	+0.07910156	-25.75195313	-27.70751953	+30.19042969	+5684	+14.24267578	-2.37744141	-1.96875000	+27.35595703	-12.74414063	-22.78564453	+3412
+1458241243.42400000	+16.92773438	-1.70507813	-0.69873047	+14.30419922	-22.96142578	-43.76953125	+5936	+16.97607422	+0.14501953	+0.10986328	-26.49902344	-27.77343750	+30.58593750	+5712	+14.25146484	-2.39062500	-1.98193359	+27.07031250	-12.61230469	-22.74169922	+3416
+1458241243.43230010	+16.94091797	-1.70068359	-0.62841797	+14.21630859	-23.33496094	-44.05517578	+5944	+17.00683594	+0.12304688	+0.17578125	-27.94921875	-27.90527344	+31.39892578	+5764	+14.26904297	-2.44775391	-2.03466797	+26.32324219	-12.21679688	-22.58789063	+3432
+1458241243.43650010	+16.93652344	-1.70068359	-0.58447266	+14.17236328	-23.57666016	-44.25292969	+5960	+17.01562500	+0.10986328	+0.21972656	-28.74023438	-28.08105469	+31.90429688	+5792	+14.27343750	-2.48291016	-2.06982422	+25.92773438	-11.95312500	-22.52197266	+3440
+1458241243.44479990	+16.94091797	-1.70068359	-0.49218750	+14.06250000	-24.10400391	-44.62646484	+6008	+17.04638672	+0.10107422	+0.32519531	-30.27832031	-28.43261719	+32.95898438	+5852	+14.28662109	-2.55761719	-2.14013672	+25.07080078	-11.44775391	-22.39013672	+3452
+1458241243.45310000	+16.94091797	-1.69628906	-0.39550781	+14.01855469	-24.71923828	-45.02197266	+6080	+17.07275391	+0.08789063	+0.43945313	-31.83837891	-28.78417969	+34.07958984	+5912	+14.29541016	-2.62792969	-2.21044922	+24.27978516	-10.94238281	-22.30224609	+3460
+1458241243.45729990	+16.94531250	-1.70068359	-0.34716797	+13.97460938	-25.02685547	-45.19775391	+6124	+17.08593750	+0.07470703	+0.48779297	-32.62939453	-28.85009766	+34.62890625	+5944	+14.30419922	-2.66748047	-2.24121094	+23.88427734	-10.74462891	-22.25830078	+3460
+1458241243.46560000	+16.95410156	-1.70068359	-0.28564453	+13.88671875	-25.33447266	-45.37353516	+6212	+17.10791016	+0.04394531	+0.56689453	-34.27734375	-28.91601563	+35.74951172	+6000	+14.32177734	-2.70263672	-2.28955078	+23.37890625	-10.41503906	-22.17041016	+3448
+1458241243.47400000	+16.96289063	-1.69189453	-0.26367188	+13.77685547	-25.42236328	-45.30761719	+6300	+17.11669922	+0.01318359	+0.60205078	-35.83740234	-28.69628906	+36.76025391	+6052	+14.33935547	-2.70703125	-2.29833984	+23.04931641	-10.39306641	-22.10449219	+3428
+1458241243.47810010	+16.96728516	-1.69628906	-0.25927734	+13.64501953	-25.44433594	-45.19775391	+6340	+17.11669922	-0.00878906	+0.61523438	-36.67236328	-28.54248047	+37.26562500	+6080	+14.34814453	-2.68505859	-2.29833984	+23.04931641	-10.43701172	-22.06054688	+3424
+1458241243.48230000	+16.98046875	-1.70507813	-0.26367188	+13.49121094	-25.42236328	-45.04394531	+6376	+17.12109375	-0.03955078	+0.61523438	-37.50732422	-28.25683594	+37.77099609	+6104	+14.35693359	-2.66308594	-2.27636719	+23.04931641	-10.63476563	-22.06054688	+3424
+1458241243.48639990	+16.99804688	-1.70507813	-0.28125000	+13.42529297	-25.31250000	-44.84619141	+6408	+17.12548828	-0.07031250	+0.60644531	-38.34228516	-27.94921875	+38.23242188	+6128	+14.37011719	-2.63232422	-2.24560547	+23.15917969	-10.87646484	-22.06054688	+3428
+1458241243.49480010	+17.02880859	-1.71386719	-0.33398438	+13.22753906	-25.00488281	-44.38476563	+6456	+17.12988281	-0.14501953	+0.56250000	-40.07812500	-27.20214844	+39.02343750	+6184	+14.39648438	-2.54882813	-2.17529297	+23.44482422	-11.44775391	-22.06054688	+3448
+1458241243.49889990	+17.04199219	-1.71386719	-0.36035156	+13.11767578	-24.82910156	-44.16503906	+6472	+17.12548828	-0.18896484	+0.53173828	-40.93505859	-26.76269531	+39.39697266	+6216	+14.40966797	-2.50488281	-2.13134766	+23.66455078	-11.75537109	-22.08251953	+3460
+1458241243.50729990	+17.06835938	-1.72265625	-0.43066406	+12.87597656	-24.41162109	-43.59375000	+6492	+17.11669922	-0.25488281	+0.46142578	-42.60498047	-25.83984375	+40.14404297	+6272	+14.43603516	-2.39941406	-2.04785156	+24.16992188	-12.43652344	-22.10449219	+3496
+1458241243.51140000	+17.08154297	-1.72265625	-0.46142578	+12.81005859	-24.27978516	-43.33007813	+6488	+17.11230469	-0.29443359	+0.43505859	-43.50585938	-25.44433594	+40.56152344	+6296	+14.44482422	-2.35546875	-2.00830078	+24.36767578	-12.74414063	-22.14843750	+3512
+1458241243.51560000	+17.09033203	-1.72705078	-0.48779297	+12.76611328	-24.16992188	-43.13232422	+6484	+17.10791016	-0.32958984	+0.40869141	-44.38476563	-25.02685547	+40.93505859	+6324	+14.45361328	-2.31591797	-1.96435547	+24.54345703	-13.09570313	-22.19238281	+3528
+1458241243.51979990	+17.10351563	-1.72705078	-0.50537109	+12.74414063	-24.06005859	-42.95654297	+6472	+17.10351563	-0.36474609	+0.39111328	-45.28564453	-24.63134766	+41.35253906	+6348	+14.46679688	-2.28076172	-1.92919922	+24.71923828	-13.38134766	-22.23632813	+3548
+1458241243.52390000	+17.10791016	-1.73144531	-0.51416016	+12.72216797	-24.06005859	-42.84667969	+6456	+17.09912109	-0.40869141	+0.37792969	-46.27441406	-24.27978516	+41.81396484	+6376	+14.47558594	-2.25000000	-1.90283203	+24.85107422	-13.62304688	-22.30224609	+3564
+1458241243.52810000	+17.12109375	-1.73144531	-0.51855469	+12.74414063	-24.06005859	-42.75878906	+6440	+17.10351563	-0.43066406	+0.36035156	-47.15332031	-23.88427734	+42.25341797	+6400	+14.48876953	-2.23681641	-1.87207031	+24.89501953	-13.88671875	-22.34619141	+3580
+1458241243.53230000	+17.12109375	-1.72705078	-0.52294922	+12.76611328	-24.06005859	-42.73681641	+6424	+17.09912109	-0.45263672	+0.36914063	-48.05419922	-23.62060547	+42.78076172	+6420	+14.49755859	-2.22363281	-1.86328125	+24.89501953	-13.99658203	-22.39013672	+3592
+1458241243.53640010	+17.11669922	-1.72265625	-0.50976563	+12.83203125	-24.16992188	-42.75878906	+6412	+17.09472656	-0.48339844	+0.38671875	-49.04296875	-23.40087891	+43.37402344	+6444	+14.50634766	-2.21923828	-1.85888672	+24.85107422	-14.04052734	-22.41210938	+3600
+1458241243.54480000	+17.10791016	-1.71386719	-0.46142578	+13.02978516	-24.52148438	-42.93457031	+6396	+17.09033203	-0.49658203	+0.44824219	-50.80078125	-23.00537109	+44.62646484	+6488	+14.51953125	-2.25000000	-1.87646484	+24.54345703	-14.06250000	-22.50000000	+3616
+1458241243.54889990	+17.10351563	-1.70947266	-0.43505859	+13.11767578	-24.69726563	-43.04443359	+6392	+17.09033203	-0.50976563	+0.49658203	-51.81152344	-22.87353516	+45.37353516	+6516	+14.52832031	-2.27197266	-1.89404297	+24.32373047	-13.97460938	-22.52197266	+3624
+1458241243.55310010	+17.09912109	-1.70507813	-0.40429688	+13.24951172	-24.89501953	-43.17626953	+6396	+17.09472656	-0.51855469	+0.54931641	-52.80029297	-22.71972656	+46.12060547	+6544	+14.53271484	-2.31152344	-1.91601563	+24.01611328	-13.88671875	-22.56591797	+3632
+1458241243.55720000	+17.09472656	-1.69628906	-0.36474609	+13.40332031	-25.15869141	-43.37402344	+6400	+17.09912109	-0.52294922	+0.61083984	-53.78906250	-22.58789063	+46.93359375	+6572	+14.54150391	-2.35546875	-1.94677734	+23.66455078	-13.75488281	-22.60986328	+3644
+1458241243.56139990	+17.08593750	-1.69189453	-0.33398438	+13.51318359	-25.31250000	-43.50585938	+6412	+17.09912109	-0.53613281	+0.67236328	-54.79980469	-22.39013672	+47.68066406	+6600	+14.55029297	-2.40820313	-1.98632813	+23.24707031	-13.53515625	-22.63183594	+3656
+1458241243.56970000	+17.07275391	-1.67431641	-0.26367188	+13.82080078	-25.75195313	-43.85742188	+6440	+17.10351563	-0.53613281	+0.78662109	-56.68945313	-21.90673828	+49.17480469	+6648	+14.55908203	-2.50048828	-2.06542969	+22.52197266	-13.09570313	-22.67578125	+3672
+1458241243.57390000	+17.06396484	-1.66552734	-0.21972656	+14.01855469	-25.99365234	-44.05517578	+6464	+17.09912109	-0.54052734	+0.84375000	-57.65625000	-21.64306641	+49.94384766	+6676	+14.56347656	-2.55322266	-2.10937500	+22.12646484	-12.85400391	-22.69775391	+3680
+1458241243.57810000	+17.05517578	-1.65673828	-0.17578125	+14.21630859	-26.23535156	-44.27490234	+6488	+17.09472656	-0.55810547	+0.89648438	-58.68896484	-21.33544922	+50.69091797	+6704	+14.56347656	-2.58837891	-2.14892578	+21.84082031	-12.65625000	-22.69775391	+3680
+1458241243.58220010	+17.04638672	-1.64355469	-0.13183594	+14.43603516	-26.47705078	-44.47265625	+6520	+17.09472656	-0.58007813	+0.94042969	-59.69970703	-20.93994141	+51.37207031	+6728	+14.56787109	-2.62792969	-2.16650391	+21.53320313	-12.59033203	-22.74169922	+3676
+1458241243.58640000	+17.03320313	-1.62597656	-0.06152344	+14.80957031	-26.82861328	-44.80224609	+6560	+17.09472656	-0.59765625	+0.97998047	-60.66650391	-20.50048828	+51.98730469	+6752	+14.57666016	-2.65429688	-2.17968750	+21.33544922	-12.52441406	-22.74169922	+3668
+1458241243.59060000	+17.02441406	-1.61279297	-0.00439453	+15.11718750	-27.07031250	-45.04394531	+6600	+17.09033203	-0.62841797	+1.00634766	-61.67724609	-20.01708984	+52.55859375	+6772	+14.57666016	-2.66308594	-2.19287109	+21.22558594	-12.48046875	-22.74169922	+3664
+1458241243.59470010	+17.02001953	-1.60400391	+0.04394531	+15.35888672	-27.24609375	-45.21972656	+6644	+17.09033203	-0.65917969	+1.01953125	-62.66601563	-19.44580078	+53.02001953	+6796	+14.58105469	-2.66748047	-2.18408203	+21.11572266	-12.56835938	-22.76367188	+3656
+1458241243.59890010	+17.01562500	-1.59082031	+0.07470703	+15.64453125	-27.26806641	-45.30761719	+6680	+17.08154297	-0.69433594	+1.01953125	-63.58886719	-18.80859375	+53.34960938	+6812	+14.58544922	-2.66308594	-2.17089844	+21.13769531	-12.65625000	-22.76367188	+3648
+1458241243.60310010	+17.01562500	-1.58642578	+0.08789063	+15.82031250	-27.15820313	-45.28564453	+6716	+17.07275391	-0.74267578	+1.00634766	-64.57763672	-18.12744141	+53.61328125	+6836	+14.58984375	-2.64111328	-2.15771484	+21.22558594	-12.76611328	-22.74169922	+3644
+1458241243.60719990	+17.02001953	-1.58203125	+0.08349609	+15.97412109	-26.96044922	-45.17578125	+6744	+17.06396484	-0.79541016	+0.97998047	-65.54443359	-17.42431641	+53.81103516	+6860	+14.59423828	-2.61474609	-2.12695313	+21.33544922	-13.00781250	-22.74169922	+3644
+1458241243.61139990	+17.02880859	-1.57763672	+0.07031250	+16.06201172	-26.69677734	-45.00000000	+6764	+17.05078125	-0.83496094	+0.95361328	-66.44531250	-16.74316406	+54.00878906	+6884	+14.59863281	-2.59277344	-2.09619141	+21.44531250	-13.20556641	-22.74169922	+3648
+1458241243.61560010	+17.03759766	-1.57763672	+0.04394531	+16.12792969	-26.38916016	-44.80224609	+6784	+17.03759766	-0.88769531	+0.92724609	-67.36816406	-16.04003906	+54.16259766	+6908	+14.60302734	-2.56201172	-2.06542969	+21.62109375	-13.44726563	-22.74169922	+3652
+1458241243.61970000	+17.05078125	-1.57763672	+0.02197266	+16.17187500	-26.05957031	-44.58251953	+6796	+17.03320313	-0.94482422	+0.89648438	-68.29101563	-15.35888672	+54.29443359	+6932	+14.60742188	-2.53125000	-2.02148438	+21.81884766	-13.73291016	-22.74169922	+3660
+1458241243.62389990	+17.06835938	-1.57763672	-0.01318359	+16.23779297	-25.62011719	-44.29687500	+6800	+17.02441406	-0.99316406	+0.85693359	-69.16992188	-14.63378906	+54.33837891	+6952	+14.61621094	-2.50488281	-1.99072266	+21.97265625	-13.95263672	-22.74169922	+3668
+1458241243.62809990	+17.08593750	-1.57763672	-0.05273438	+16.28173828	-25.22460938	-44.03320313	+6800	+17.01562500	-1.04589844	+0.81298828	-70.02685547	-13.93066406	+54.29443359	+6976	+14.62060547	-2.47412109	-1.95117188	+22.14843750	-14.21630859	-22.74169922	+3676
+1458241243.63220000	+17.09912109	-1.57763672	-0.09228516	+16.32568359	-24.78515625	-43.81347656	+6792	+17.00244141	-1.10302734	+0.77343750	-70.92773438	-13.27148438	+54.29443359	+7000	+14.62500000	-2.43896484	-1.91162109	+22.34619141	-14.47998047	-22.74169922	+3688
+1458241243.63640000	+17.11230469	-1.57763672	-0.13183594	+16.39160156	-24.30175781	-43.57177734	+6780	+16.98925781	-1.14697266	+0.73828125	-71.74072266	-12.63427734	+54.31640625	+7020	+14.62939453	-2.40380859	-1.87207031	+22.54394531	-14.74365234	-22.74169922	+3700
+1458241243.64050010	+17.12548828	-1.57324219	-0.16699219	+16.47949219	-23.90625000	-43.41796875	+6760	+16.97607422	-1.18212891	+0.69873047	-72.48779297	-12.01904297	+54.29443359	+7036	+14.63378906	-2.37304688	-1.83251953	+22.74169922	-15.00732422	-22.76367188	+3716
+1458241243.64470010	+17.12988281	-1.56445313	-0.18896484	+16.61132813	-23.59863281	-43.33007813	+6736	+16.96728516	-1.22167969	+0.67675781	-73.25683594	-11.44775391	+54.33837891	+7052	+14.63818359	-2.34667969	-1.79736328	+22.91748047	-15.24902344	-22.76367188	+3732
+1458241243.64890000	+17.12988281	-1.56005859	-0.19335938	+16.69921875	-23.44482422	-43.33007813	+6712	+16.95849609	-1.25244141	+0.67236328	-74.02587891	-10.94238281	+54.55810547	+7060	+14.64257813	-2.31591797	-1.76220703	+23.09326172	-15.49072266	-22.76367188	+3748
+1458241243.65300010	+17.13867188	-1.55566406	-0.18896484	+16.85302734	-23.29101563	-43.41796875	+6688	+16.95849609	-1.27001953	+0.67236328	-74.70703125	-10.48095703	+54.73388672	+7068	+14.64697266	-2.30273438	-1.72705078	+23.18115234	-15.68847656	-22.78564453	+3760
+1458241243.65720010	+17.13867188	-1.55126953	-0.18017578	+17.00683594	-23.13720703	-43.57177734	+6664	+16.94970703	-1.28759766	+0.68554688	-75.38818359	-10.06347656	+54.99755859	+7076	+14.65576172	-2.29394531	-1.70947266	+23.20312500	-15.79833984	-22.78564453	+3772
+1458241243.66140010	+17.13427734	-1.55126953	-0.16699219	+17.16064453	-23.04931641	-43.76953125	+6648	+16.94531250	-1.30517578	+0.70312500	-76.09130859	-9.64599609	+55.28320313	+7084	+14.65576172	-2.29833984	-1.70068359	+23.18115234	-15.84228516	-22.78564453	+3780
+1458241243.66549990	+17.12988281	-1.54687500	-0.14941406	+17.31445313	-22.93945313	-43.98925781	+6636	+16.94091797	-1.30957031	+0.72070313	-76.68457031	-9.22851563	+55.54687500	+7092	+14.66015625	-2.31152344	-1.70068359	+23.07128906	-15.84228516	-22.80761719	+3792
+1458241243.66969990	+17.11669922	-1.54248047	-0.13183594	+17.49023438	-22.85156250	-44.25292969	+6628	+16.93212891	-1.30957031	+0.74267578	-77.29980469	-8.81103516	+55.81054688	+7096	+14.66455078	-2.33349609	-1.70947266	+22.93945313	-15.75439453	-22.80761719	+3800
+1458241243.67389990	+17.10351563	-1.53808594	-0.10546875	+17.64404297	-22.85156250	-44.56054688	+6632	+16.92773438	-1.30957031	+0.78222656	-77.89306641	-8.45947266	+56.29394531	+7104	+14.66455078	-2.35546875	-1.71826172	+22.78564453	-15.66650391	-22.80761719	+3808
+1458241243.67800000	+17.08593750	-1.53808594	-0.07031250	+17.81982422	-22.87353516	-44.89013672	+6640	+16.92333984	-1.30078125	+0.83056641	-78.44238281	-8.10791016	+56.77734375	+7116	+14.66455078	-2.38183594	-1.73583984	+22.60986328	-15.53466797	-22.80761719	+3816
+1458241243.68220000	+17.07714844	-1.53369141	-0.02197266	+17.99560547	-22.96142578	-45.26367188	+6656	+16.92333984	-1.28759766	+0.87011719	-78.96972656	-7.73437500	+57.19482422	+7124	+14.66455078	-2.41259766	-1.75781250	+22.36816406	-15.38085938	-22.82958984	+3824
+1458241243.68639990	+17.06835938	-1.53369141	+0.01757813	+18.17138672	-23.00537109	-45.61523438	+6676	+16.92773438	-1.27441406	+0.91406250	-79.49707031	-7.36083984	+57.67822266	+7132	+14.66894531	-2.46093750	-1.78857422	+22.08251953	-15.18310547	-22.82958984	+3836
+1458241243.69050000	+17.05517578	-1.53808594	+0.05712891	+18.30322266	-23.00537109	-45.96679688	+6700	+16.92773438	-1.27441406	+0.96240234	-80.04638672	-6.96533203	+58.13964844	+7140	+14.66894531	-2.50488281	-1.81933594	+21.77490234	-14.94140625	-22.85156250	+3844
+1458241243.69470000	+17.04638672	-1.54248047	+0.09667969	+18.41308594	-23.00537109	-46.29638672	+6732	+16.92333984	-1.27001953	+0.98876953	-80.59570313	-6.52587891	+58.51318359	+7144	+14.66894531	-2.55322266	-1.85009766	+21.46728516	-14.72167969	-22.89550781	+3852
+1458241243.69890000	+17.03759766	-1.54687500	+0.11865234	+18.52294922	-22.87353516	-46.58203125	+6764	+16.91894531	-1.26562500	+1.01513672	-81.07910156	-6.10839844	+58.86474609	+7148	+14.66894531	-2.64990234	-1.90722656	+20.85205078	-14.28222656	-22.98339844	+3872
+1458241243.70300010	+17.02441406	-1.54687500	+0.14062500	+18.61083984	-22.74169922	-46.80175781	+6800	+16.91015625	-1.27001953	+1.04150391	-81.65039063	-5.66894531	+59.21630859	+7148	+14.66894531	-2.71142578	-1.95556641	+20.45654297	-13.95263672	-23.04931641	+3880
+1458241243.70720010	+17.02001953	-1.55126953	+0.16259766	+18.69873047	-22.65380859	-46.99951172	+6832	+16.91015625	-1.27880859	+1.04150391	-82.17773438	-5.16357422	+59.39208984	+7148	+14.66894531	-2.75537109	-1.98193359	+20.17089844	-13.75488281	-23.13720703	+3880
+1458241243.71129990	+17.02001953	-1.55566406	+0.17138672	+18.76464844	-22.43408203	-47.10937500	+6864	+16.90576172	-1.27880859	+1.04589844	-82.61718750	-4.68017578	+59.63378906	+7144	+14.67333984	-2.79931641	-2.00390625	+19.90722656	-13.62304688	-23.24707031	+3880
+1458241243.71550010	+17.01123047	-1.56005859	+0.18017578	+18.78662109	-22.21435547	-47.19726563	+6896	+16.90136719	-1.30517578	+1.04589844	-83.21044922	-4.21875000	+59.85351563	+7148	+14.67773438	-2.81250000	-2.01269531	+19.81933594	-13.55712891	-23.33496094	+3868
+1458241243.71970010	+17.02441406	-1.56884766	+0.17578125	+18.80859375	-21.95068359	-47.24121094	+6920	+16.90136719	-1.33593750	+1.02832031	-83.78173828	-3.71337891	+59.94140625	+7152	+14.67773438	-2.81689453	-1.99951172	+19.79736328	-13.66699219	-23.46679688	+3860
+1458241243.72799990	+17.05078125	-1.58203125	+0.12304688	+18.78662109	-21.00585938	-47.06542969	+6956	+16.88818359	-1.39306641	+0.96240234	-84.79248047	-2.70263672	+59.87548828	+7160	+14.68652344	-2.79492188	-1.95117188	+19.95117188	-13.97460938	-23.66455078	+3856
+1458241243.73219990	+17.06396484	-1.58642578	+0.08349609	+18.76464844	-20.45654297	-46.95556641	+6968	+16.88378906	-1.43701172	+0.91406250	-85.36376953	-2.21923828	+59.74365234	+7168	+14.69531250	-2.77734375	-1.91601563	+20.10498047	-14.19433594	-23.79638672	+3860
+1458241243.74050000	+17.09033203	-1.59521484	-0.02197266	+18.76464844	-19.20410156	-46.60400391	+6968	+16.86181641	-1.51171875	+0.80859375	-86.33056641	-1.27441406	+59.41406250	+7180	+14.70410156	-2.73779297	-1.86328125	+20.39062500	-14.54589844	-23.95019531	+3868
+1458241243.74880000	+17.12988281	-1.59960938	-0.11425781	+18.80859375	-18.14941406	-46.29638672	+6932	+16.85302734	-1.59082031	+0.70312500	-87.25341797	-0.39550781	+59.06250000	+7192	+14.70849609	-2.68945313	-1.80175781	+20.72021484	-14.91943359	-24.12597656	+3880
+1458241243.75300000	+17.15185547	-1.60400391	-0.15380859	+18.83056641	-17.64404297	-46.18652344	+6904	+16.84423828	-1.62158203	+0.65039063	-87.64892578	+0.02197266	+58.84277344	+7196	+14.71289063	-2.67187500	-1.77539063	+20.87402344	-15.11718750	-24.21386719	+3888
+1458241243.75720000	+17.16064453	-1.61279297	-0.20214844	+18.85253906	-17.05078125	-46.07666016	+6876	+16.84423828	-1.65673828	+0.60644531	-88.04443359	+0.41748047	+58.73291016	+7200	+14.71728516	-2.64990234	-1.74462891	+21.02783203	-15.29296875	-24.30175781	+3896
+1458241243.76130010	+17.17382813	-1.61279297	-0.25048828	+18.91845703	-16.54541016	-46.03271484	+6844	+16.83984375	-1.68310547	+0.55371094	-88.37402344	+0.81298828	+58.49121094	+7204	+14.72167969	-2.63232422	-1.71826172	+21.18164063	-15.44677734	-24.38964844	+3904
+1458241243.76550010	+17.19140625	-1.61718750	-0.29443359	+19.00634766	-16.04003906	-45.98876953	+6808	+16.84423828	-1.70507813	+0.50097656	-88.68164063	+1.18652344	+58.22753906	+7204	+14.72607422	-2.61474609	-1.69189453	+21.29150391	-15.60058594	-24.49951172	+3916
+1458241243.77379990	+17.18261719	-1.62158203	-0.35595703	+19.16015625	-15.27099609	-45.98876953	+6740	+16.83984375	-1.74023438	+0.44384766	-89.20898438	+1.86767578	+58.11767578	+7204	+14.73486328	-2.59277344	-1.65234375	+21.51123047	-15.79833984	-24.69726563	+3936
+1458241243.77800010	+17.18261719	-1.63476563	-0.36474609	+19.24804688	-15.02929688	-46.12060547	+6708	+16.84423828	-1.73583984	+0.42626953	-89.36279297	+2.19726563	+58.09570313	+7200	+14.73486328	-2.59716797	-1.64355469	+21.53320313	-15.84228516	-24.78515625	+3944
+1458241243.78220010	+17.17822266	-1.64355469	-0.37353516	+19.31396484	-14.78759766	-46.25244141	+6680	+16.84863281	-1.73144531	+0.42626953	-89.49462891	+2.50488281	+58.18359375	+7192	+14.73925781	-2.60595703	-1.63916016	+21.51123047	-15.84228516	-24.89501953	+3956
+1458241243.78629990	+17.17382813	-1.64794922	-0.36914063	+19.46777344	-14.65576172	-46.42822266	+6660	+16.85742188	-1.72705078	+0.42187500	-89.60449219	+2.83447266	+58.20556641	+7188	+14.73925781	-2.62353516	-1.64355469	+21.44531250	-15.75439453	-24.98291016	+3964
+1458241243.79049990	+17.16943359	-1.66552734	-0.36035156	+19.55566406	-14.52392578	-46.64794922	+6648	+16.87060547	-1.72265625	+0.41748047	-89.71435547	+3.16406250	+58.24951172	+7184	+14.74365234	-2.64990234	-1.65234375	+21.29150391	-15.62255859	-25.07080078	+3980
+1458241243.79460000	+17.15625000	-1.68310547	-0.36474609	+19.64355469	-14.32617188	-46.82373047	+6644	+16.87939453	-1.71826172	+0.43505859	-89.82421875	+3.44970703	+58.40332031	+7184	+14.74804688	-2.68945313	-1.66992188	+21.09375000	-15.44677734	-25.15869141	+3992
+1458241243.80300000	+17.12109375	-1.70947266	-0.35595703	+19.86328125	-14.08447266	-47.17529297	+6664	+16.89697266	-1.70068359	+0.46142578	-90.00000000	+4.06494141	+58.62304688	+7184	+14.74804688	-2.82568359	-1.75781250	+20.32470703	-14.67773438	-25.35644531	+4032
+1458241243.80710010	+17.11230469	-1.72705078	-0.35156250	+19.95117188	-13.99658203	-47.30712891	+6688	+16.90576172	-1.69189453	+0.47900391	-90.08789063	+4.37255859	+58.71093750	+7184	+14.74804688	-2.89599609	-1.80615234	+19.92919922	-14.26025391	-25.42236328	+4048
+1458241243.81130000	+17.10351563	-1.73583984	-0.34277344	+20.08300781	-13.93066406	-47.43896484	+6716	+16.91455078	-1.68310547	+0.49658203	-90.17578125	+4.68017578	+58.84277344	+7188	+14.74804688	-3.08496094	-1.93359375	+18.89648438	-13.16162109	-25.57617188	+4100
+1458241243.81550000	+17.09033203	-1.75781250	-0.33398438	+20.14892578	-13.88671875	-47.52685547	+6748	+16.91894531	-1.68750000	+0.51416016	-90.32958984	+4.98779297	+58.97460938	+7188	+14.74365234	-3.15527344	-2.00390625	+18.47900391	-12.65625000	-25.62011719	+4112
+1458241243.81960010	+17.09472656	-1.77978516	-0.33398438	+20.21484375	-13.82080078	-47.61474609	+6788	+16.93212891	-1.69189453	+0.52294922	-90.48339844	+5.29541016	+59.04052734	+7188	+14.74365234	-3.22119141	-2.04345703	+18.10546875	-12.34863281	-25.68603516	+4120
+1458241243.82380010	+17.09472656	-1.79736328	-0.34716797	+20.32470703	-13.62304688	-47.59277344	+6832	+16.94091797	-1.69628906	+0.51855469	-90.63720703	+5.60302734	+58.95263672	+7188	+14.74804688	-3.27392578	-2.07421875	+17.86376953	-12.08496094	-25.70800781	+4120
+1458241243.83209990	+17.10791016	-1.84130859	-0.39550781	+20.43457031	-13.18359375	-47.32910156	+6916	+16.95410156	-1.74902344	+0.47900391	-91.18652344	+6.24023438	+58.64501953	+7200	+14.74804688	-3.33984375	-2.12255859	+17.55615234	-11.66748047	-25.77392578	+4116
+1458241243.83629990	+17.11669922	-1.85888672	-0.43505859	+20.50048828	-12.85400391	-47.08740234	+6960	+16.95410156	-1.77539063	+0.45263672	-91.45019531	+6.52587891	+58.42529297	+7208	+14.75244141	-3.36181641	-2.13134766	+17.51220703	-11.53564453	-25.75195313	+4108
+1458241243.84460000	+17.15185547	-1.90722656	-0.53613281	+20.58837891	-12.21679688	-46.42822266	+7028	+16.95849609	-1.85888672	+0.37353516	-92.17529297	+7.16308594	+57.85400391	+7228	+14.75683594	-3.35742188	-2.12695313	+17.62207031	-11.49169922	-25.72998047	+4096
+1458241243.84879990	+17.18261719	-1.92919922	-0.60205078	+20.69824219	-11.82128906	-45.98876953	+7052	+16.96289063	-1.89843750	+0.31201172	-92.52685547	+7.49267578	+57.41455078	+7240	+14.76562500	-3.34863281	-2.10498047	+17.77587891	-11.57958984	-25.72998047	+4096
+1458241243.85710000	+17.24414063	-1.97753906	-0.73388672	+20.85205078	-11.09619141	-45.08789063	+7076	+16.96728516	-2.02148438	+0.17138672	-93.49365234	+8.10791016	+56.46972656	+7272	+14.77880859	-3.31787109	-2.06103516	+18.12744141	-11.79931641	-25.72998047	+4100
+1458241243.86130000	+17.27490234	-2.00390625	-0.80859375	+20.93994141	-10.72265625	-44.60449219	+7076	+16.96289063	-2.07861328	+0.08789063	-93.93310547	+8.39355469	+55.92041016	+7284	+14.78759766	-3.30029297	-2.03906250	+18.34716797	-11.88720703	-25.70800781	+4108
+1458241243.86550000	+17.30566406	-2.03027344	-0.87451172	+21.00585938	-10.41503906	-44.14306641	+7068	+16.96289063	-2.14013672	+0.00878906	-94.37255859	+8.67919922	+55.37109375	+7300	+14.79638672	-3.28271484	-2.01269531	+18.54492188	-11.99707031	-25.66406250	+4116
+1458241243.86960010	+17.33642578	-2.05224609	-0.95800781	+21.07177734	-9.99755859	-43.61572266	+7052	+16.96728516	-2.20166016	-0.07031250	-94.83398438	+8.98681641	+54.84375000	+7316	+14.80517578	-3.26513672	-1.99951172	+18.76464844	-12.04101563	-25.64208984	+4124
+1458241243.87789990	+17.38476563	-2.10498047	-1.09423828	+21.26953125	-9.49218750	-42.78076172	+7000	+16.97167969	-2.31591797	-0.21533203	-95.69091797	+9.53613281	+53.92089844	+7340	+14.81396484	-3.25195313	-1.97314453	+19.00634766	-12.12890625	-25.59814453	+4148
+1458241243.88210010	+17.40673828	-2.13134766	-1.16455078	+21.37939453	-9.20654297	-42.36328125	+6972	+16.97607422	-2.37304688	-0.28125000	-96.10839844	+9.79980469	+53.50341797	+7352	+14.82275391	-3.24755859	-1.97753906	+19.13818359	-12.06298828	-25.57617188	+4160
+1458241243.88630010	+17.42431641	-2.16650391	-1.20410156	+21.40136719	-9.14062500	-42.12158203	+6936	+16.98486328	-2.42578125	-0.34277344	-96.48193359	+10.06347656	+53.12988281	+7364	+14.82714844	-3.26513672	-1.98193359	+19.09423828	-11.97509766	-25.59814453	+4176
+1458241243.89039990	+17.45068359	-2.20605469	-1.24365234	+21.44531250	-9.05273438	-41.92382813	+6900	+16.99365234	-2.46533203	-0.40429688	-96.78955078	+10.28320313	+52.75634766	+7372	+14.83593750	-3.30468750	-1.99072266	+18.94042969	-11.86523438	-25.62011719	+4200
+1458241243.89879990	+17.45947266	-2.29833984	-1.32714844	+21.42333984	-8.78906250	-41.63818359	+6848	+17.00683594	-2.54003906	-0.46582031	-97.25097656	+10.70068359	+52.40478516	+7384	+14.84472656	-3.41015625	-2.08300781	+18.47900391	-11.20605469	-25.59814453	+4252
+1458241243.90290000	+17.45947266	-2.34667969	-1.36230469	+21.40136719	-8.70117188	-41.59423828	+6832	+17.02001953	-2.56201172	-0.48779297	-97.40478516	+10.89843750	+52.27294922	+7392	+14.84912109	-3.48486328	-2.13134766	+18.10546875	-10.85449219	-25.62011719	+4276
+1458241243.90710000	+17.45947266	-2.39501953	-1.40185547	+21.37939453	-8.56933594	-41.55029297	+6824	+17.04199219	-2.58837891	-0.50537109	-97.55859375	+11.09619141	+52.18505859	+7396	+14.85351563	-3.55957031	-2.19726563	+17.73193359	-10.37109375	-25.62011719	+4300
+1458241243.91129990	+17.45068359	-2.45214844	-1.41503906	+21.26953125	-8.63525391	-41.66015625	+6820	+17.05517578	-2.61035156	-0.50537109	-97.64648438	+11.25000000	+52.22900391	+7404	+14.85351563	-3.65185547	-2.26318359	+17.24853516	-9.93164063	-25.68603516	+4324
+1458241243.91540000	+17.44189453	-2.50927734	-1.42822266	+21.20361328	-8.67919922	-41.81396484	+6828	+17.07714844	-2.62792969	-0.50097656	-97.73437500	+11.42578125	+52.31689453	+7416	+14.85351563	-3.74853516	-2.33349609	+16.74316406	-9.47021484	-25.77392578	+4344
+1458241243.92380000	+17.43750000	-2.63232422	-1.44580078	+21.00585938	-8.76708984	-42.20947266	+6868	+17.11669922	-2.66748047	-0.47900391	-97.86621094	+11.68945313	+52.49267578	+7440	+14.86669922	-3.95947266	-2.48291016	+15.71044922	-8.48144531	-25.97167969	+4380
+1458241243.92790010	+17.43750000	-2.70263672	-1.45019531	+20.87402344	-8.81103516	-42.40722656	+6904	+17.13867188	-2.68945313	-0.47021484	-97.93212891	+11.79931641	+52.60253906	+7456	+14.86669922	-4.06054688	-2.55761719	+15.18310547	-8.02001953	-26.05957031	+4396
+1458241243.94039990	+17.41992188	-2.90039063	-1.50732422	+20.39062500	-8.76708984	-42.93457031	+7056	+17.20019531	-2.77734375	-0.45263672	-98.23974609	+12.12890625	+52.86621094	+7512	+14.87109375	-4.35058594	-2.76855469	+13.79882813	-6.72363281	-26.38916016	+4424
+1458241243.94460010	+17.43750000	-2.96191406	-1.52050781	+20.28076172	-8.83300781	-43.11035156	+7112	+17.22656250	-2.82128906	-0.45703125	-98.43750000	+12.21679688	+52.86621094	+7536	+14.87988281	-4.43408203	-2.81689453	+13.38134766	-6.48193359	-26.52099609	+4424
+1458241243.95289990	+17.47265625	-3.09375000	-1.57324219	+19.92919922	-8.76708984	-43.28613281	+7224	+17.27050781	-2.94433594	-0.47900391	-99.00878906	+12.43652344	+52.91015625	+7592	+14.89746094	-4.56152344	-2.89160156	+12.85400391	-6.13037109	-26.78466797	+4420
+1458241243.96120000	+17.53857422	-3.24316406	-1.65234375	+19.53369141	-8.56933594	-43.24218750	+7328	+17.31445313	-3.11132813	-0.56689453	-99.88769531	+12.61230469	+52.53662109	+7660	+14.92822266	-4.67138672	-2.91357422	+12.43652344	-6.17431641	-27.04833984	+4412
+1458241243.96540000	+17.56933594	-3.30908203	-1.70947266	+19.33593750	-8.41552734	-43.11035156	+7368	+17.32763672	-3.20800781	-0.61962891	-100.39306641	+12.70019531	+52.31689453	+7696	+14.94580078	-4.69335938	-2.92236328	+12.39257813	-6.21826172	-27.13623047	+4400
+1458241243.96960000	+17.61328125	-3.37939453	-1.77539063	+19.11621094	-8.23974609	-42.93457031	+7400	+17.34521484	-3.30908203	-0.68994141	-100.94238281	+12.78808594	+51.96533203	+7732	+14.96337891	-4.71972656	-2.91796875	+12.32666016	-6.37207031	-27.22412109	+4396
+1458241243.97370000	+17.65283203	-3.45410156	-1.83691406	+18.91845703	-8.10791016	-42.78076172	+7424	+17.35400391	-3.41455078	-0.75585938	-101.51367188	+12.87597656	+51.72363281	+7768	+14.98535156	-4.74169922	-2.90478516	+12.30468750	-6.54785156	-27.33398438	+4392
+1458241243.97790000	+17.69677734	-3.52880859	-1.89843750	+18.69873047	-7.99804688	-42.62695313	+7436	+17.36279297	-3.52441406	-0.82177734	-102.08496094	+12.96386719	+51.48193359	+7804	+15.00292969	-4.75488281	-2.89160156	+12.30468750	-6.74560547	-27.44384766	+4392
+1458241243.98210000	+17.74951172	-3.60351563	-1.95996094	+18.50097656	-7.91015625	-42.47314453	+7436	+17.38037109	-3.63867188	-0.89208984	-102.70019531	+13.05175781	+51.21826172	+7840	+15.02929688	-4.77246094	-2.87402344	+12.30468750	-6.98730469	-27.55371094	+4396
+1458241243.98620010	+17.79785156	-3.68261719	-2.01708984	+18.30322266	-7.86621094	-42.34130859	+7424	+17.39794922	-3.75732422	-0.96679688	-103.27148438	+13.11767578	+50.95458984	+7872	+15.05126953	-4.79003906	-2.85205078	+12.32666016	-7.25097656	-27.70751953	+4400
+1458241243.99460010	+17.89892578	-3.85839844	-2.14892578	+17.81982422	-7.62451172	-42.09960938	+7384	+17.42431641	-3.99462891	-1.11181641	-104.47998047	+13.20556641	+50.42724609	+7936	+15.10400391	-4.84716797	-2.82128906	+12.23876953	-7.69042969	-27.97119141	+4424
+1458241243.99869990	+17.93847656	-3.95068359	-2.20166016	+17.57812500	-7.60253906	-42.07763672	+7356	+17.44189453	-4.10888672	-1.16894531	-105.02929688	+13.22753906	+50.29541016	+7964	+15.12597656	-4.88671875	-2.82128906	+12.12890625	-7.84423828	-28.12500000	+4444
+1458241244.00289990	+17.98681641	-4.03857422	-2.25878906	+17.38037109	-7.58056641	-42.07763672	+7324	+17.45947266	-4.20996094	-1.22607422	-105.46875000	+13.27148438	+50.16357422	+7988	+15.15234375	-4.93945313	-2.82128906	+11.97509766	-7.95410156	-28.25683594	+4468
+1458241244.00710010	+18.01757813	-4.12646484	-2.32031250	+17.18261719	-7.49267578	-42.05566406	+7292	+17.48144531	-4.31103516	-1.26562500	-105.88623047	+13.29345703	+50.14160156	+8008	+15.17431641	-4.99218750	-2.84765625	+11.84326172	-7.91015625	-28.41064453	+4488
+1458241244.01120000	+18.04833984	-4.21875000	-2.34667969	+17.00683594	-7.71240234	-42.27539063	+7256	+17.50781250	-4.40771484	-1.29199219	-106.23779297	+13.31542969	+50.27343750	+8028	+15.18750000	-5.06689453	-2.87841797	+11.53564453	-7.84423828	-28.63037109	+4520
+1458241244.01539990	+18.08789063	-4.31542969	-2.36865234	+16.80908203	-7.84423828	-42.53906250	+7224	+17.53857422	-4.48681641	-1.31396484	-106.50146484	+13.29345703	+50.38330078	+8044	+15.20947266	-5.17236328	-2.90917969	+11.09619141	-7.77832031	-28.87207031	+4552
+1458241244.02370000	+18.13623047	-4.51757813	-2.41259766	+16.47949219	-8.15185547	-43.19824219	+7176	+17.61328125	-4.64501953	-1.30078125	-106.85302734	+13.29345703	+50.97656250	+8076	+15.23583984	-5.40527344	-3.02783203	+10.17333984	-7.25097656	-29.37744141	+4612
+1458241244.02790000	+18.15820313	-4.61865234	-2.42578125	+16.32568359	-8.34960938	-43.61572266	+7164	+17.66162109	-4.71093750	-1.28759766	-106.94091797	+13.29345703	+51.28417969	+8092	+15.24902344	-5.54589844	-3.09814453	+9.62402344	-6.94335938	-29.64111328	+4636
+1458241244.03200010	+18.16699219	-4.71533203	-2.44335938	+16.19384766	-8.48144531	-44.01123047	+7164	+17.70117188	-4.77246094	-1.27001953	-107.00683594	+13.24951172	+51.63574219	+8112	+15.25781250	-5.68652344	-3.18164063	+9.07470703	-6.52587891	-29.90478516	+4660
+1458241244.04040000	+18.18017578	-4.90429688	-2.45654297	+16.01806641	-8.92089844	-44.93408203	+7196	+17.79345703	-4.88671875	-1.20849609	-107.05078125	+13.20556641	+52.51464844	+8152	+15.25781250	-5.98535156	-3.37500000	+7.88818359	-5.60302734	-30.43212891	+4696
+1458241244.04450010	+18.19775391	-4.99658203	-2.45654297	+15.95214844	-9.22851563	-45.39550781	+7228	+17.84619141	-4.93945313	-1.17333984	-107.02880859	+13.20556641	+52.97607422	+8172	+15.26220703	-6.13916016	-3.46289063	+7.29492188	-5.16357422	-30.73974609	+4712
+1458241244.05290010	+18.23291016	-5.18554688	-2.45654297	+15.84228516	-9.82177734	-46.29638672	+7320	+17.95166016	-5.06689453	-1.11181641	-107.07275391	+13.16162109	+53.81103516	+8216	+15.26660156	-6.43359375	-3.64746094	+6.21826172	-4.28466797	-31.31103516	+4732
+1458241244.06119990	+18.28125000	-5.37890625	-2.47412109	+15.68847656	-10.26123047	-46.99951172	+7448	+18.05273438	-5.20312500	-1.09863281	-107.29248047	+13.09570313	+54.29443359	+8252	+15.27539063	-6.71484375	-3.79687500	+5.25146484	-3.66943359	-31.79443359	+4744
+1458241244.06950000	+18.33837891	-5.57666016	-2.53125000	+15.44677734	-10.70068359	-47.35107422	+7580	+18.14062500	-5.38769531	-1.13378906	-107.75390625	+13.11767578	+54.58007813	+8288	+15.28857422	-6.92578125	-3.91992188	+4.54833984	-3.25195313	-32.14599609	+4736
+1458241244.07370000	+18.37792969	-5.67773438	-2.58398438	+15.29296875	-10.74462891	-47.37304688	+7644	+18.17138672	-5.48876953	-1.17773438	-108.10546875	+13.11767578	+54.58007813	+8312	+15.31054688	-7.01367188	-3.95947266	+4.32861328	-3.16406250	-32.27783203	+4724
+1458241244.07789990	+18.41748047	-5.78320313	-2.63232422	+15.13916016	-10.92041016	-47.32910156	+7696	+18.19775391	-5.61621094	-1.22167969	-108.54492188	+13.11767578	+54.55810547	+8332	+15.32373047	-7.07958984	-3.99462891	+4.19677734	-3.12011719	-32.38769531	+4712
+1458241244.08200000	+18.48339844	-5.89746094	-2.67626953	+14.94140625	-11.20605469	-47.30712891	+7740	+18.23291016	-5.74804688	-1.28759766	-109.02832031	+13.13964844	+54.44824219	+8356	+15.34570313	-7.15429688	-3.99023438	+3.97705078	-3.33984375	-32.51953125	+4696
+1458241244.09040000	+18.60644531	-6.14355469	-2.83007813	+14.43603516	-11.33789063	-46.84570313	+7800	+18.29003906	-6.03369141	-1.47216797	-110.14892578	+13.13964844	+53.94287109	+8400	+15.41601563	-7.25097656	-3.97705078	+3.86718750	-3.80126953	-32.60742188	+4664
+1458241244.09450010	+18.66357422	-6.26660156	-2.90039063	+14.15039063	-11.44775391	-46.62597656	+7808	+18.31201172	-6.18750000	-1.57763672	-110.76416016	+13.11767578	+53.63525391	+8416	+15.45117188	-7.29492188	-3.95947266	+3.82324219	-4.08691406	-32.67333984	+4652
+1458241244.09870000	+18.72070313	-6.39843750	-2.98828125	+13.84277344	-11.49169922	-46.34033203	+7804	+18.32519531	-6.34570313	-1.69189453	-111.42333984	+13.07373047	+53.23974609	+8436	+15.48632813	-7.33007813	-3.93750000	+3.82324219	-4.39453125	-32.71728516	+4640
+1458241244.10279990	+18.77783203	-6.52148438	-3.07177734	+13.57910156	-11.55761719	-46.03271484	+7784	+18.34277344	-6.50830078	-1.81054688	-112.10449219	+13.05175781	+52.88818359	+8448	+15.52587891	-7.36083984	-3.91113281	+3.84521484	-4.74609375	-32.73925781	+4624
+1458241244.10700010	+18.83935547	-6.64892578	-3.15966797	+13.29345703	-11.64550781	-45.72509766	+7748	+18.36035156	-6.67529297	-1.91162109	-112.76367188	+13.02978516	+52.60253906	+8456	+15.56103516	-7.38720703	-3.89355469	+3.86718750	-5.05371094	-32.78320313	+4620
+1458241244.11120010	+18.89648438	-6.78076172	-3.23437500	+12.98583984	-11.82128906	-45.52734375	+7700	+18.37792969	-6.83789063	-2.01269531	-113.37890625	+13.00781250	+52.33886719	+8460	+15.59619141	-7.42675781	-3.87158203	+3.82324219	-5.38330078	-32.84912109	+4620
+1458241244.11529990	+18.95361328	-6.91259766	-3.31347656	+12.70019531	-11.95312500	-45.35156250	+7644	+18.39990234	-6.98730469	-2.12255859	-113.95019531	+12.96386719	+52.05322266	+8460	+15.63134766	-7.48388672	-3.85400391	+3.73535156	-5.66894531	-32.93701172	+4628
+1458241244.11949990	+18.99755859	-7.04443359	-3.37500000	+12.45849609	-12.10693359	-45.26367188	+7584	+18.42187500	-7.14550781	-2.20605469	-114.45556641	+12.87597656	+51.87744141	+8452	+15.66650391	-7.54101563	-3.85400391	+3.69140625	-5.84472656	-33.04687500	+4636
+1458241244.12369990	+19.04150391	-7.18066406	-3.41894531	+12.17285156	-12.32666016	-45.26367188	+7516	+18.45703125	-7.29931641	-2.28955078	-114.93896484	+12.78808594	+51.72363281	+8440	+15.69287109	-7.61572266	-3.86279297	+3.49365234	-5.97656250	-33.20068359	+4648
+1458241244.12780000	+19.09423828	-7.30810547	-3.48046875	+11.97509766	-12.43652344	-45.28564453	+7448	+18.50097656	-7.42236328	-2.37304688	-115.31250000	+12.70019531	+51.54785156	+8420	+15.72363281	-7.72119141	-3.87158203	+3.22998047	-6.10839844	-33.39843750	+4664
+1458241244.13620000	+19.13378906	-7.54980469	-3.56835938	+11.64550781	-12.65625000	-45.59326172	+7316	+18.57128906	-7.65966797	-2.44775391	-115.83984375	+12.59033203	+51.65771484	+8368	+15.74121094	-7.93652344	-3.99462891	+2.59277344	-5.71289063	-33.77197266	+4704
+1458241244.14030000	+19.16015625	-7.65966797	-3.60351563	+11.55761719	-12.81005859	-45.87890625	+7252	+18.61523438	-7.75195313	-2.48291016	-115.99365234	+12.52441406	+51.72363281	+8336	+15.74560547	-8.09033203	-4.06494141	+2.10937500	-5.47119141	-34.03564453	+4724
+1458241244.14450000	+19.17333984	-7.76513672	-3.62109375	+11.53564453	-12.96386719	-46.23046875	+7196	+18.66357422	-7.85302734	-2.48291016	-116.10351563	+12.48046875	+51.96533203	+8304	+15.74560547	-8.24414063	-4.15722656	+1.66992188	-5.09765625	-34.32128906	+4736
+1458241244.15700010	+19.20849609	-8.07714844	-3.63867188	+11.51367188	-13.44726563	-47.68066406	+7080	+18.85253906	-8.06835938	-2.43896484	-115.97167969	+12.30468750	+52.86621094	+8196	+15.71044922	-8.78466797	-4.49121094	-0.02197266	-3.64746094	-35.33203125	+4748
+1458241244.16120000	+19.21728516	-8.17822266	-3.64746094	+11.53564453	-13.51318359	-48.16406250	+7064	+18.91406250	-8.13427734	-2.42138672	-115.90576172	+12.23876953	+53.12988281	+8160	+15.69287109	-8.96484375	-4.61425781	-0.54931641	-3.07617188	-35.68359375	+4744
+1458241244.16529990	+19.22607422	-8.26611328	-3.66064453	+11.57958984	-13.62304688	-48.62548828	+7060	+18.97558594	-8.20019531	-2.40820313	-115.83984375	+12.19482422	+53.41552734	+8120	+15.67089844	-9.13623047	-4.73730469	-1.05468750	-2.54882813	-36.01318359	+4736
+1458241244.16950010	+19.23046875	-8.35400391	-3.66503906	+11.64550781	-13.73291016	-49.08691406	+7068	+19.02832031	-8.26171875	-2.39501953	-115.79589844	+12.15087891	+53.63525391	+8084	+15.64892578	-9.31201172	-4.85156250	-1.60400391	-2.04345703	-36.36474609	+4728
+1458241244.17370010	+19.23046875	-8.43750000	-3.68701172	+11.66748047	-13.75488281	-49.46044922	+7092	+19.07226563	-8.32763672	-2.38183594	-115.75195313	+12.08496094	+53.89892578	+8048	+15.62695313	-9.47460938	-4.97021484	-2.02148438	-1.53808594	-36.65039063	+4716
+1458241244.17779990	+19.22167969	-8.52539063	-3.70019531	+11.66748047	-13.84277344	-49.83398438	+7120	+19.11621094	-8.40234375	-2.36865234	-115.75195313	+12.01904297	+54.18457031	+8016	+15.60498047	-9.61523438	-5.08886719	-2.41699219	-1.05468750	-36.91406250	+4704
+1458241244.18610000	+19.27441406	-8.72753906	-3.75732422	+11.62353516	-13.99658203	-50.42724609	+7184	+19.21728516	-8.58251953	-2.41259766	-115.88378906	+11.79931641	+54.40429688	+7944	+15.60058594	-9.89648438	-5.23828125	-3.09814453	-0.61523438	-37.41943359	+4656
+1458241244.19030000	+19.29199219	-8.83740234	-3.80126953	+11.49169922	-14.04052734	-50.58105469	+7216	+19.25683594	-8.70117188	-2.44775391	-116.08154297	+11.68945313	+54.44824219	+7908	+15.60058594	-9.98437500	-5.29980469	-3.27392578	-0.48339844	-37.63916016	+4624
+1458241244.19450000	+19.32275391	-8.96044922	-3.84521484	+11.33789063	-14.12841797	-50.73486328	+7244	+19.27880859	-8.81542969	-2.52246094	-116.34521484	+11.53564453	+54.29443359	+7880	+15.60937500	-10.08984375	-5.32177734	-3.55957031	-0.61523438	-37.85888672	+4584
+1458241244.19860010	+19.34912109	-9.09667969	-3.94189453	+11.00830078	-13.93066406	-50.62500000	+7272	+19.28759766	-8.93847656	-2.61474609	-116.67480469	+11.35986328	+54.09667969	+7852	+15.64013672	-10.16015625	-5.33935547	-3.60351563	-0.76904297	-37.94677734	+4544
+1458241244.20280000	+19.36230469	-9.23291016	-4.02978516	+10.65673828	-13.90869141	-50.47119141	+7288	+19.28759766	-9.10546875	-2.70703125	-117.15820313	+11.18408203	+53.89892578	+7828	+15.66650391	-10.19970703	-5.34375000	-3.62548828	-0.96679688	-38.01269531	+4496
+1458241244.20700000	+19.39306641	-9.37792969	-4.12207031	+10.28320313	-13.90869141	-50.33935547	+7284	+19.28320313	-9.28125000	-2.82128906	-117.64160156	+10.94238281	+53.63525391	+7804	+15.70166016	-10.25244141	-5.32617188	-3.66943359	-1.36230469	-38.10058594	+4452
+1458241244.21110010	+19.43261719	-9.52294922	-4.21435547	+9.95361328	-13.93066406	-50.25146484	+7264	+19.27880859	-9.45263672	-2.93115234	-118.12500000	+10.72265625	+53.39355469	+7776	+15.74560547	-10.28759766	-5.29101563	-3.62548828	-1.82373047	-38.18847656	+4408
+1458241244.21530010	+19.46777344	-9.67675781	-4.30224609	+9.60205078	-13.97460938	-50.16357422	+7228	+19.26562500	-9.62841797	-3.04980469	-118.60839844	+10.45898438	+53.12988281	+7744	+15.78955078	-10.30957031	-5.25585938	-3.55957031	-2.30712891	-38.27636719	+4364
+1458241244.21950010	+19.51171875	-9.83935547	-4.37695313	+9.25048828	-14.06250000	-50.11962891	+7176	+19.26562500	-9.81298828	-3.17285156	-119.09179688	+10.15136719	+52.86621094	+7708	+15.83789063	-10.34033203	-5.20312500	-3.47167969	-2.87841797	-38.38623047	+4324
+1458241244.22359990	+19.54687500	-10.03271484	-4.47363281	+8.70117188	-14.08447266	-50.05371094	+7120	+19.25244141	-10.00195313	-3.30908203	-119.61914063	+9.84375000	+52.53662109	+7672	+15.89062500	-10.37109375	-5.15039063	-3.40576172	-3.44970703	-38.49609375	+4288
+1458241244.22779990	+19.57324219	-10.21728516	-4.57470703	+8.17382813	-14.01855469	-49.96582031	+7052	+19.23486328	-10.19531250	-3.44970703	-120.14648438	+9.51416016	+52.16308594	+7632	+15.95214844	-10.40185547	-5.10205078	-3.31787109	-3.99902344	-38.60595703	+4260
+1458241244.23200010	+19.58203125	-10.38867188	-4.68896484	+7.66845703	-13.86474609	-49.89990234	+6976	+19.20410156	-10.38427734	-3.56396484	-120.65185547	+9.18457031	+51.92138672	+7584	+15.99609375	-10.41943359	-5.08007813	-3.16406250	-4.37255859	-38.69384766	+4236
+1458241244.23610000	+19.59960938	-10.55126953	-4.76806641	+7.31689453	-13.93066406	-50.03173828	+6884	+19.18212891	-10.56005859	-3.66943359	-121.06933594	+8.83300781	+51.74560547	+7532	+16.02685547	-10.45898438	-5.05810547	-3.16406250	-4.74609375	-38.86962891	+4216
+1458241244.24029990	+19.63476563	-10.70068359	-4.84716797	+7.05322266	-13.95263672	-50.16357422	+6784	+19.17773438	-10.70068359	-3.77050781	-121.33300781	+8.50341797	+51.56982422	+7472	+16.06201172	-10.52490234	-5.04492188	-3.20800781	-5.07568359	-39.06738281	+4208
+1458241244.24449990	+19.65673828	-10.84130859	-4.90869141	+6.85546875	-14.01855469	-50.38330078	+6676	+19.18212891	-10.84570313	-3.83642578	-121.53076172	+8.19580078	+51.56982422	+7408	+16.09277344	-10.57763672	-5.05810547	-3.14208984	-5.25146484	-39.26513672	+4192
+1458241244.25280000	+19.72265625	-11.11816406	-4.95703125	+6.67968750	-14.28222656	-51.41601563	+6452	+19.23046875	-11.07861328	-3.95947266	-121.66259766	+7.55859375	+51.59179688	+7256	+16.12353516	-10.81054688	-5.11083984	-3.55957031	-5.38330078	-39.99023438	+4180
+1458241244.26110010	+19.73144531	-11.33349609	-5.00976563	+6.74560547	-14.19433594	-52.58056641	+6252	+19.29638672	-11.25878906	-3.98583984	-121.57470703	+6.96533203	+51.94335938	+7092	+16.09716797	-11.08740234	-5.29541016	-4.08691406	-4.70214844	-40.73730469	+4180
+1458241244.26530000	+19.74902344	-11.42138672	-5.03173828	+6.89941406	-14.15039063	-53.23974609	+6164	+19.34912109	-11.30712891	-3.99902344	-121.35498047	+6.70166016	+52.14111328	+7004	+16.07519531	-11.26318359	-5.40527344	-4.48242188	-4.26269531	-41.17675781	+4176
+1458241244.27360010	+19.77099609	-11.54443359	-5.04052734	+7.47070313	-14.12841797	-54.64599609	+6016	+19.46777344	-11.38623047	-3.97265625	-120.82763672	+6.19628906	+52.69042969	+6844	+15.98730469	-11.60595703	-5.68652344	-5.22949219	-3.03222656	-42.03369141	+4156
+1458241244.27780010	+19.79736328	-11.57958984	-5.02734375	+7.93212891	-14.17236328	-55.43701172	+5956	+19.53369141	-11.40380859	-3.95068359	-120.49804688	+5.97656250	+52.99804688	+6772	+15.93457031	-11.79052734	-5.82714844	-5.64697266	-2.37304688	-42.53906250	+4140
+1458241244.28189990	+19.82812500	-11.61474609	-4.98779297	+8.41552734	-14.28222656	-56.29394531	+5920	+19.61279297	-11.43017578	-3.92871094	-120.14648438	+5.73486328	+53.32763672	+6700	+15.88183594	-11.97949219	-5.96337891	-6.04248047	-1.77978516	-43.04443359	+4124
+1458241244.28609990	+19.84570313	-11.66748047	-4.97460938	+8.74511719	-14.26025391	-57.01904297	+5896	+19.68750000	-11.46533203	-3.90673828	-119.90478516	+5.47119141	+53.65722656	+6624	+15.83349609	-12.15966797	-6.10400391	-6.39404297	-1.12060547	-43.50585938	+4112
+1458241244.29029990	+19.84570313	-11.72460938	-4.95703125	+9.00878906	-14.21630859	-57.78808594	+5892	+19.74902344	-11.51806641	-3.89355469	-119.70703125	+5.16357422	+53.94287109	+6552	+15.78076172	-12.32666016	-6.24462891	-6.74560547	-0.48339844	-43.96728516	+4096
+1458241244.29440000	+19.84570313	-11.78173828	-4.96582031	+9.25048828	-14.12841797	-58.46923828	+5896	+19.79736328	-11.56640625	-3.89355469	-119.53125000	+4.85595703	+54.14062500	+6480	+15.72363281	-12.50244141	-6.37207031	-7.11914063	+0.08789063	-44.42871094	+4088
+1458241244.29860000	+19.85009766	-11.83886719	-5.00976563	+9.42626953	-13.88671875	-58.93066406	+5916	+19.84570313	-11.62353516	-3.90234375	-119.44335938	+4.54833984	+54.29443359	+6412	+15.68847656	-12.64306641	-6.50390625	-7.31689453	+0.63720703	-44.73632813	+4072
+1458241244.30279990	+19.84570313	-11.90478516	-5.03613281	+9.55810547	-13.82080078	-59.37011719	+5940	+19.88085938	-11.69824219	-3.90673828	-119.39941406	+4.26269531	+54.49218750	+6352	+15.64453125	-12.74853516	-6.62255859	-7.51464844	+1.09863281	-45.06591797	+4056
+1458241244.30690000	+19.88085938	-11.99707031	-5.06689453	+9.68994141	-13.86474609	-59.85351563	+5960	+19.92041016	-11.77734375	-3.96386719	-119.39941406	+3.93310547	+54.49218750	+6292	+15.61816406	-12.88476563	-6.67089844	-7.84423828	+1.20849609	-45.48339844	+4032
+1458241244.31110000	+19.90722656	-12.09814453	-5.12841797	+9.71191406	-13.73291016	-60.16113281	+5984	+19.93359375	-11.87402344	-4.02978516	-119.46533203	+3.58154297	+54.49218750	+6236	+15.63574219	-12.97705078	-6.71044922	-7.84423828	+1.20849609	-45.72509766	+3992
+1458241244.31530000	+19.90722656	-12.21679688	-5.17675781	+9.60205078	-13.71093750	-60.49072266	+6000	+19.92480469	-12.01025391	-4.09130859	-119.72900391	+3.16406250	+54.49218750	+6188	+15.64892578	-13.02978516	-6.73681641	-7.84423828	+1.09863281	-45.98876953	+3952
+1458241244.31940010	+19.93359375	-12.35302734	-5.24707031	+9.44824219	-13.66699219	-60.82031250	+6008	+19.91162109	-12.15087891	-4.18359375	-119.99267578	+2.72460938	+54.38232422	+6140	+15.67968750	-13.10888672	-6.71484375	-7.93212891	+0.74707031	-46.27441406	+3912
+1458241244.32360010	+19.94677734	-12.50683594	-5.36572266	+9.16259766	-13.44726563	-60.86425781	+6008	+19.88525391	-12.30908203	-4.28906250	-120.36621094	+2.24121094	+54.25048828	+6092	+15.73242188	-13.16601563	-6.69726563	-7.88818359	+0.37353516	-46.45019531	+3864
+1458241244.32780000	+19.95556641	-12.67822266	-5.47998047	+8.81103516	-13.29345703	-60.93017578	+5988	+19.85009766	-12.48925781	-4.39453125	-120.78369141	+1.75781250	+54.09667969	+6048	+15.78076172	-13.20117188	-6.66650391	-7.86621094	-0.06591797	-46.62597656	+3812
+1458241244.33189990	+19.96435547	-12.85400391	-5.61181641	+8.43750000	-13.13964844	-60.95214844	+5956	+19.80175781	-12.66943359	-4.53076172	-121.24511719	+1.25244141	+53.83300781	+6008	+15.82910156	-13.24511719	-6.61376953	-7.86621094	-0.61523438	-46.82373047	+3760
+1458241244.33610010	+19.97314453	-13.03417969	-5.75244141	+8.08593750	-12.98583984	-60.97412109	+5900	+19.75341797	-12.84521484	-4.67138672	-121.66259766	+0.74707031	+53.59130859	+5964	+15.89501953	-13.26269531	-6.55224609	-7.73437500	-1.25244141	-46.99951172	+3708
+1458241244.34019990	+19.98193359	-13.20556641	-5.87988281	+7.73437500	-12.89794922	-61.01806641	+5828	+19.69628906	-13.02099609	-4.80322266	-122.08007813	+0.26367188	+53.37158203	+5916	+15.96972656	-13.27148438	-6.48632813	-7.55859375	-1.91162109	-47.13134766	+3656
+1458241244.34439990	+19.99072266	-13.37695313	-5.99853516	+7.40478516	-12.83203125	-61.08398438	+5736	+19.64355469	-13.19238281	-4.93066406	-122.47558594	-0.24169922	+53.19580078	+5864	+16.04003906	-13.27587891	-6.42480469	-7.36083984	-2.59277344	-47.26318359	+3608
+1458241244.34859990	+19.99951172	-13.54833984	-6.09521484	+7.14111328	-12.85400391	-61.30371094	+5628	+19.59521484	-13.35937500	-5.04931641	-122.82714844	-0.76904297	+53.08593750	+5808	+16.10156250	-13.29785156	-6.35449219	-7.27294922	-3.25195313	-47.50488281	+3564
+1458241244.36110000	+20.00830078	-14.02734375	-6.40722656	+6.52587891	-12.52441406	-62.05078125	+5260	+19.47216797	-13.82519531	-5.36572266	-123.72802734	-2.37304688	+52.84423828	+5628	+16.23779297	-13.42968750	-6.26660156	-7.09716797	-4.54833984	-48.31787109	+3460
+1458241244.36520000	+20.02587891	-14.15039063	-6.51708984	+6.48193359	-12.34863281	-62.31445313	+5136	+19.46777344	-13.93505859	-5.46240234	-123.83789063	-2.83447266	+52.82226563	+5560	+16.26855469	-13.52197266	-6.26220703	-7.14111328	-4.79003906	-48.66943359	+3440
+1458241244.36940000	+20.00390625	-14.24707031	-6.59179688	+6.43798828	-12.15087891	-62.57812500	+5008	+19.45019531	-14.03613281	-5.51074219	-123.94775391	-3.25195313	+52.93212891	+5484	+16.27734375	-13.57910156	-6.32373047	-7.07519531	-4.68017578	-48.95507813	+3420
+1458241244.37770010	+20.02148438	-14.37451172	-6.64453125	+6.94335938	-12.04101563	-63.80859375	+4748	+19.50292969	-14.14160156	-5.58105469	-123.77197266	-4.02099609	+53.26171875	+5324	+16.23339844	-13.82519531	-6.45996094	-7.40478516	-4.30664063	-49.96582031	+3392
+1458241244.38190010	+20.03027344	-14.41406250	-6.63134766	+7.29492188	-11.99707031	-64.48974609	+4632	+19.55126953	-14.17675781	-5.56787109	-123.59619141	-4.39453125	+53.59130859	+5248	+16.20263672	-13.94824219	-6.57861328	-7.49267578	-3.84521484	-50.44921875	+3372
+1458241244.38610010	+20.04785156	-14.45361328	-6.61376953	+7.64648438	-11.95312500	-65.21484375	+4524	+19.61718750	-14.20312500	-5.55468750	-123.39843750	-4.72412109	+53.94287109	+5172	+16.14550781	-14.10644531	-6.70166016	-7.75634766	-3.31787109	-51.04248047	+3348
+1458241244.39019990	+20.06103516	-14.47558594	-6.60937500	+8.06396484	-11.75537109	-65.91796875	+4432	+19.68750000	-14.21630859	-5.55029297	-123.15673828	-5.09765625	+54.22851563	+5104	+16.07958984	-14.28222656	-6.84228516	-8.04199219	-2.63671875	-51.67968750	+3324
+1458241244.39860010	+20.06982422	-14.47558594	-6.59619141	+8.94287109	-11.33789063	-67.25830078	+4308	+19.82373047	-14.23828125	-5.50634766	-122.73925781	-5.75683594	+54.84375000	+4980	+15.91699219	-14.60302734	-7.17187500	-8.50341797	-0.96679688	-52.82226563	+3284
+1458241244.40269990	+20.08300781	-14.46240234	-6.57421875	+9.42626953	-11.22802734	-67.93945313	+4276	+19.91162109	-14.22949219	-5.48876953	-122.47558594	-6.04248047	+55.15136719	+4924	+15.83349609	-14.74804688	-7.33447266	-8.70117188	-0.15380859	-53.34960938	+3276
+1458241244.40689990	+20.10498047	-14.45361328	-6.52148438	+9.93164063	-11.20605469	-68.70849609	+4268	+19.99072266	-14.21630859	-5.47119141	-122.18994141	-6.32812500	+55.43701172	+4872	+15.75000000	-14.90185547	-7.47949219	-8.94287109	+0.54931641	-53.89892578	+3272
+1458241244.41100000	+20.11816406	-14.44921875	-6.47753906	+10.37109375	-11.14013672	-69.41162109	+4276	+20.06542969	-14.21191406	-5.44921875	-121.97021484	-6.63574219	+55.74462891	+4820	+15.67968750	-15.04248047	-7.62451172	-9.07470703	+1.25244141	-54.40429688	+3276
+1458241244.41520000	+20.11376953	-14.46679688	-6.42919922	+10.72265625	-11.11816406	-70.13671875	+4296	+20.11376953	-14.23388672	-5.42724609	-121.88232422	-7.00927734	+56.05224609	+4768	+15.59619141	-15.15673828	-7.76513672	-9.27246094	+1.97753906	-54.90966797	+3292
+1458241244.41940000	+20.14013672	-14.50195313	-6.42041016	+11.09619141	-10.98632813	-70.83984375	+4324	+20.17529297	-14.26904297	-5.44482422	-121.77246094	-7.40478516	+56.22802734	+4712	+15.53466797	-15.31494141	-7.84863281	-9.55810547	+2.39501953	-55.54687500	+3308
+1458241244.42350010	+20.15332031	-14.55908203	-6.47753906	+11.27197266	-10.65673828	-71.21337891	+4360	+20.21484375	-14.32177734	-5.48437500	-121.79443359	-7.80029297	+56.29394531	+4660	+15.51708984	-15.42041016	-7.94531250	-9.58007813	+2.76855469	-55.89843750	+3324
+1458241244.42770000	+20.14892578	-14.64257813	-6.51269531	+11.31591797	-10.54687500	-71.65283203	+4392	+20.23681641	-14.41406250	-5.52832031	-121.92626953	-8.21777344	+56.35986328	+4616	+15.49951172	-15.49072266	-8.01562500	-9.62402344	+3.01025391	-56.27197266	+3332
+1458241244.43190000	+20.16210938	-14.74365234	-6.57421875	+11.33789063	-10.41503906	-72.02636719	+4420	+20.23242188	-14.49755859	-5.62060547	-122.05810547	-8.63525391	+56.20605469	+4576	+15.49951172	-15.59619141	-8.02001953	-9.82177734	+2.90039063	-56.75537109	+3336
+1458241244.43600010	+20.15332031	-14.86669922	-6.67529297	+11.20605469	-10.17333984	-72.22412109	+4444	+20.20166016	-14.59863281	-5.72167969	-122.27783203	-9.09667969	+56.03027344	+4544	+15.54785156	-15.66650391	-8.02880859	-9.79980469	+2.72460938	-56.97509766	+3332
+1458241244.44020010	+20.13574219	-15.02929688	-6.75439453	+10.96435547	-10.10742188	-72.48779297	+4460	+20.14892578	-14.74365234	-5.81396484	-122.65136719	-9.55810547	+55.94238281	+4516	+15.59179688	-15.69726563	-8.01123047	-9.79980469	+2.37304688	-57.21679688	+3316
+1458241244.44440010	+20.14453125	-15.21386719	-6.86425781	+10.74462891	-10.04150391	-72.72949219	+4456	+20.10058594	-14.89746094	-5.93701172	-123.02490234	-10.04150391	+55.76660156	+4488	+15.66210938	-15.76318359	-7.93652344	-9.88769531	+1.69189453	-57.54638672	+3300
+1458241244.44849990	+20.14453125	-15.41162109	-6.99609375	+10.41503906	-9.90966797	-72.90527344	+4436	+20.03466797	-15.05566406	-6.06884766	-123.42041016	-10.54687500	+55.56884766	+4460	+15.76318359	-15.80273438	-7.85302734	-9.79980469	+0.94482422	-57.81005859	+3276
+1458241244.45269990	+20.12255859	-15.62255859	-7.12353516	+10.01953125	-9.77783203	-73.10302734	+4400	+19.95556641	-15.23583984	-6.20947266	-123.88183594	-11.11816406	+55.32714844	+4436	+15.85107422	-15.82910156	-7.76074219	-9.75585938	+0.17578125	-58.07373047	+3240
+1458241244.46100000	+20.07421875	-16.05761719	-7.44873047	+9.18457031	-9.40429688	-73.36669922	+4284	+19.76220703	-15.58740234	-6.52148438	-124.78271484	-12.21679688	+54.66796875	+4388	+16.03564453	-15.89062500	-7.58056641	-9.73388672	-1.36230469	-58.51318359	+3152
+1458241244.46519990	+20.05664063	-16.26416016	-7.62890625	+8.83300781	-9.18457031	-73.45458984	+4220	+19.66992188	-15.76318359	-6.68408203	-125.22216797	-12.72216797	+54.33837891	+4360	+16.14111328	-15.92138672	-7.49707031	-9.68994141	-2.15332031	-58.64501953	+3120
+1458241244.46939990	+20.02148438	-16.46191406	-7.76953125	+8.41552734	-9.05273438	-73.54248047	+4148	+19.56445313	-15.93017578	-6.81591797	-125.66162109	-13.20556641	+54.11865234	+4328	+16.22021484	-15.92138672	-7.43994141	-9.62402344	-2.81250000	-58.73291016	+3092
+1458241244.47350000	+19.99951172	-16.64648438	-7.87939453	+8.15185547	-9.03076172	-73.82812500	+4068	+19.48095703	-16.08398438	-6.93017578	-126.03515625	-13.71093750	+53.96484375	+4292	+16.28173828	-15.94775391	-7.36523438	-9.64599609	-3.47167969	-58.99658203	+3068
+1458241244.47770000	+19.98632813	-16.80468750	-8.01123047	+7.95410156	-8.85498047	-74.04785156	+3992	+19.41064453	-16.20263672	-7.04882813	-126.29882813	-14.19433594	+53.81103516	+4256	+16.34765625	-16.00048828	-7.30371094	-9.66796875	-4.04296875	-59.28222656	+3052
+1458241244.48190000	+19.95556641	-16.94970703	-8.09912109	+7.77832031	-8.72314453	-74.35546875	+3908	+19.36230469	-16.33886719	-7.11474609	-126.58447266	-14.65576172	+53.87695313	+4212	+16.38720703	-16.02246094	-7.29492188	-9.58007813	-4.35058594	-59.50195313	+3028
+1458241244.49020000	+19.98632813	-17.12109375	-8.23974609	+8.02001953	-8.39355469	-75.21240234	+3736	+19.36669922	-16.50585938	-7.25097656	-126.73828125	-15.44677734	+53.92089844	+4120	+16.41357422	-16.22460938	-7.31250000	-9.86572266	-4.59228516	-60.42480469	+3004
+1458241244.49429990	+19.97753906	-17.15185547	-8.25732422	+8.21777344	-8.19580078	-75.62988281	+3648	+19.37988281	-16.55859375	-7.25976563	-126.78222656	-15.84228516	+54.09667969	+4068	+16.38720703	-16.29052734	-7.41796875	-9.84375000	-4.15283203	-60.77636719	+3000
+1458241244.49850010	+19.99511719	-17.16503906	-8.25292969	+8.50341797	-8.04199219	-76.13525391	+3564	+19.42822266	-16.58935547	-7.25537109	-126.71630859	-16.17187500	+54.31640625	+4016	+16.33447266	-16.39160156	-7.51464844	-9.99755859	-3.64746094	-61.32568359	+2992
+1458241244.50270010	+20.02587891	-17.14746094	-8.27050781	+8.89892578	-7.77832031	-76.57470703	+3492	+19.49853516	-16.58935547	-7.24658203	-126.54052734	-16.43554688	+54.58007813	+3972	+16.28613281	-16.52343750	-7.63330078	-10.12939453	-3.05419922	-61.89697266	+2984
+1458241244.50679990	+20.04785156	-17.11230469	-8.23974609	+9.31640625	-7.55859375	-77.08007813	+3428	+19.59082031	-16.60253906	-7.18505859	-126.40869141	-16.69921875	+55.08544922	+3936	+16.21582031	-16.63330078	-7.77392578	-10.17333984	-2.28515625	-62.40234375	+2972
+1458241244.51099990	+20.09179688	-17.05078125	-8.16943359	+9.88769531	-7.49267578	-77.73925781	+3384	+19.69628906	-16.60693359	-7.11914063	-126.25488281	-16.94091797	+55.56884766	+3904	+16.12792969	-16.75634766	-7.91015625	-10.30517578	-1.51611328	-63.06152344	+2956
+1458241244.51519990	+20.14013672	-16.98046875	-8.09472656	+10.48095703	-7.36083984	-78.44238281	+3348	+19.81933594	-16.57617188	-7.05761719	-126.01318359	-17.18261719	+56.03027344	+3876	+16.02685547	-16.88818359	-8.05517578	-10.43701172	-0.61523438	-63.74267578	+2944
+1458241244.51930000	+20.19726563	-16.91455078	-7.99365234	+11.11816406	-7.27294922	-79.23339844	+3328	+19.95117188	-16.54101563	-6.98291016	-125.72753906	-17.46826172	+56.53564453	+3852	+15.92138672	-17.02001953	-8.21337891	-10.54687500	+0.35156250	-64.40185547	+2944
+1458241244.52350000	+20.24121094	-16.86181641	-7.92333984	+11.62353516	-7.16308594	-79.82666016	+3312	+20.06982422	-16.50585938	-6.92578125	-125.48583984	-17.68798828	+56.93115234	+3824	+15.82470703	-17.13427734	-8.38476563	-10.61279297	+1.38427734	-64.95117188	+2956
+1458241244.52769990	+20.28515625	-16.80908203	-7.84423828	+12.12890625	-7.03125000	-80.46386719	+3316	+20.18408203	-16.49267578	-6.85986328	-125.28808594	-17.97363281	+57.34863281	+3796	+15.72363281	-17.22656250	-8.55615234	-10.65673828	+2.39501953	-65.47851563	+2984
+1458241244.53180000	+20.32470703	-16.75195313	-7.77832031	+12.61230469	-6.89941406	-81.07910156	+3344	+20.28955078	-16.47949219	-6.80712891	-125.11230469	-18.25927734	+57.72216797	+3772	+15.63134766	-17.33642578	-8.69677734	-10.76660156	+3.27392578	-66.02783203	+3024
+1458241244.53600000	+20.34667969	-16.72119141	-7.73876953	+12.94189453	-6.70166016	-81.54052734	+3384	+20.35986328	-16.48828125	-6.76318359	-125.02441406	-18.58886719	+58.05175781	+3736	+15.54785156	-17.41552734	-8.85058594	-10.76660156	+4.13085938	-66.37939453	+3080
+1458241244.54020000	+20.35546875	-16.72558594	-7.66845703	+13.18359375	-6.70166016	-82.13378906	+3432	+20.42578125	-16.51025391	-6.71484375	-125.02441406	-18.94042969	+58.40332031	+3704	+15.46435547	-17.45507813	-8.95605469	-10.78857422	+4.72412109	-66.77490234	+3128
+1458241244.54850010	+20.43017578	-16.81347656	-7.65966797	+13.53515625	-6.48193359	-83.14453125	+3536	+20.52246094	-16.56738281	-6.74121094	-124.95849609	-19.73144531	+58.73291016	+3624	+15.45996094	-17.63964844	-9.03076172	-10.89843750	+4.89990234	-67.67578125	+3208
+1458241244.55270000	+20.43017578	-16.92773438	-7.65087891	+13.46923828	-6.43798828	-83.67187500	+3588	+20.52246094	-16.65966797	-6.77197266	-125.13427734	-20.25878906	+58.77685547	+3592	+15.48193359	-17.67919922	-9.04833984	-10.89843750	+4.76806641	-68.00537109	+3232
+1458241244.55679990	+20.43896484	-17.06835938	-7.69921875	+13.33740234	-6.35009766	-84.13330078	+3628	+20.48291016	-16.75634766	-6.85986328	-125.31005859	-20.83007813	+58.62304688	+3576	+15.53466797	-17.76269531	-9.00878906	-10.98632813	+4.35058594	-68.46679688	+3256
+1458241244.56100010	+20.42138672	-17.25292969	-7.81787109	+12.91992188	-6.10839844	-84.30908203	+3664	+20.41259766	-16.87060547	-6.97412109	-125.57373047	-21.44531250	+58.31542969	+3564	+15.62695313	-17.81542969	-8.99121094	-10.94238281	+3.91113281	-68.62060547	+3268
+1458241244.56510000	+20.39062500	-17.46386719	-7.94531250	+12.45849609	-5.91064453	-84.48486328	+3684	+20.32470703	-17.02001953	-7.09716797	-125.90332031	-22.08251953	+57.98583984	+3560	+15.71923828	-17.84619141	-8.92968750	-10.96435547	+3.16406250	-68.81835938	+3264
+1458241244.57349990	+20.32031250	-17.90771484	-8.28369141	+11.44775391	-5.38330078	-84.72656250	+3692	+20.09179688	-17.34521484	-7.43554688	-126.56250000	-23.53271484	+57.04101563	+3564	+15.94335938	-17.96044922	-8.70996094	-11.16210938	+1.16455078	-69.30175781	+3224
+1458241244.57760000	+20.26757813	-18.15380859	-8.43750000	+10.87646484	-5.18554688	-84.94628906	+3684	+19.95117188	-17.51220703	-7.60693359	-126.93603516	-24.27978516	+56.60156250	+3564	+16.04882813	-18.00878906	-8.59570313	-11.29394531	+0.13183594	-69.49951172	+3192
+1458241244.58180000	+20.22802734	-18.41308594	-8.58691406	+10.32714844	-5.03173828	-85.25390625	+3676	+19.80615234	-17.67919922	-7.77832031	-127.30957031	-25.04882813	+56.16210938	+3568	+16.15429688	-18.06152344	-8.49462891	-11.40380859	-0.85693359	-69.67529297	+3160
+1458241244.58600000	+20.18847656	-18.69433594	-8.74951172	+9.75585938	-4.89990234	-85.56152344	+3664	+19.66992188	-17.84179688	-7.95849609	-127.61718750	-25.83984375	+55.67871094	+3568	+16.25537109	-18.11865234	-8.38476563	-11.53564453	-1.88964844	-69.93896484	+3128
+1458241244.59430000	+20.09619141	-19.12500000	-9.10107422	+8.87695313	-4.24072266	-85.95703125	+3632	+19.42822266	-18.13183594	-8.29248047	-128.07861328	-27.35595703	+54.73388672	+3568	+16.42675781	-18.21972656	-8.26171875	-11.71142578	-3.31787109	-70.29052734	+3076
+1458241244.59850000	+20.06103516	-19.30517578	-9.24169922	+8.54736328	-3.95507813	-86.26464844	+3604	+19.32714844	-18.26806641	-8.43310547	-128.27636719	-28.12500000	+54.36035156	+3564	+16.46191406	-18.29003906	-8.20458984	-11.93115234	-3.88916016	-70.64208984	+3052
+1458241244.60260010	+20.04345703	-19.43261719	-9.40429688	+8.37158203	-3.55957031	-86.50634766	+3576	+19.26123047	-18.35595703	-8.56054688	-128.36425781	-28.78417969	+54.11865234	+3552	+16.50585938	-18.38671875	-8.18261719	-12.10693359	-4.28466797	-70.97167969	+3032
+1458241244.60680010	+20.01269531	-19.54687500	-9.47021484	+8.19580078	-3.31787109	-86.85791016	+3532	+19.21728516	-18.44824219	-8.61328125	-128.56201172	-29.42138672	+54.16259766	+3532	+16.51025391	-18.42187500	-8.21337891	-12.10693359	-4.35058594	-71.21337891	+3000
+1458241244.61100010	+20.03466797	-19.59521484	-9.45703125	+8.30566406	-3.25195313	-87.45117188	+3484	+19.22607422	-18.50097656	-8.63085938	-128.64990234	-29.94873047	+54.38232422	+3500	+16.48828125	-18.49658203	-8.20458984	-12.23876953	-4.43847656	-71.89453125	+2972
+1458241244.61509990	+20.06542969	-19.59960938	-9.47021484	+8.56933594	-2.98828125	-88.02246094	+3436	+19.26123047	-18.50537109	-8.64404297	-128.58398438	-30.47607422	+54.58007813	+3468	+16.47949219	-18.60644531	-8.26171875	-12.21679688	-4.13085938	-72.50976563	+2956
+1458241244.61929990	+20.09619141	-19.59082031	-9.43066406	+8.83300781	-2.76855469	-88.65966797	+3400	+19.32714844	-18.52294922	-8.60449219	-128.60595703	-30.98144531	+55.06347656	+3444	+16.44873047	-18.66357422	-8.37158203	-12.01904297	-3.49365234	-73.10302734	+2940
+1458241244.62350010	+20.13574219	-19.56005859	-9.37353516	+9.16259766	-2.61474609	-89.27490234	+3372	+19.42382813	-18.53173828	-8.55615234	-128.58398438	-31.39892578	+55.52490234	+3428	+16.39599609	-18.74707031	-8.46826172	-11.95312500	-2.83447266	-73.82812500	+2928
+1458241244.62760000	+20.18847656	-19.48535156	-9.33398438	+9.62402344	-2.35107422	-89.84619141	+3352	+19.54687500	-18.50976563	-8.50341797	-128.49609375	-31.79443359	+56.03027344	+3416	+16.33007813	-18.84375000	-8.59130859	-11.86523438	-1.97753906	-74.57519531	+2920
+1458241244.63179990	+20.23242188	-19.38427734	-9.25927734	+10.08544922	-2.08740234	-90.46142578	+3336	+19.68310547	-18.48339844	-8.41992188	-128.45214844	-32.16796875	+56.66748047	+3412	+16.22900391	-18.90087891	-8.73632813	-11.75537109	-0.94482422	-75.23437500	+2912
+1458241244.63599990	+20.28515625	-19.26562500	-9.16259766	+10.61279297	-1.91162109	-91.07666016	+3332	+19.81494141	-18.44824219	-8.32763672	-128.40820313	-32.49755859	+57.32666016	+3412	+16.10595703	-18.94482422	-8.88574219	-11.60156250	+0.21972656	-76.00341797	+2904
+1458241244.64010000	+20.34228516	-19.13818359	-9.02636719	+11.18408203	-1.84570313	-91.82373047	+3344	+19.95117188	-18.40869141	-8.20898438	-128.43017578	-32.80517578	+58.13964844	+3416	+15.98291016	-18.98437500	-9.01757813	-11.49169922	+1.27441406	-76.70654297	+2908
+1458241244.64430000	+20.41259766	-19.01513672	-8.86376953	+11.77734375	-1.86767578	-92.68066406	+3364	+20.09619141	-18.37353516	-8.09912109	-128.45214844	-33.11279297	+58.95263672	+3416	+15.87304688	-19.03271484	-9.14501953	-11.35986328	+2.26318359	-77.43164063	+2920
+1458241244.64840010	+20.48291016	-18.89648438	-8.70556641	+12.32666016	-1.91162109	-93.49365234	+3388	+20.23681641	-18.33837891	-7.99365234	-128.49609375	-33.39843750	+59.74365234	+3416	+15.75878906	-19.07666016	-9.28125000	-11.22802734	+3.29589844	-78.06884766	+2952
+1458241244.65680000	+20.60595703	-18.69873047	-8.43310547	+13.40332031	-1.91162109	-95.05371094	+3472	+20.50488281	-18.29003906	-7.83544922	-128.58398438	-34.05761719	+61.14990234	+3412	+15.52148438	-19.17333984	-9.47460938	-11.22802734	+4.94384766	-79.51904297	+3068
+1458241244.66090010	+20.63671875	-18.64160156	-8.39355469	+13.73291016	-1.64794922	-95.58105469	+3516	+20.60156250	-18.28564453	-7.80468750	-128.64990234	-34.38720703	+61.65527344	+3396	+15.46875000	-19.21289063	-9.58886719	-11.14013672	+5.66894531	-79.84863281	+3136
+1458241244.66510010	+20.64990234	-18.65039063	-8.33642578	+13.88671875	-1.53808594	-96.19628906	+3556	+20.66308594	-18.33398438	-7.77832031	-128.89160156	-34.78271484	+62.16064453	+3380	+15.41601563	-19.21728516	-9.61962891	-11.14013672	+5.84472656	-80.33203125	+3188
+1458241244.66930010	+20.66748047	-18.69433594	-8.33203125	+13.99658203	-1.40625000	-96.72363281	+3584	+20.68505859	-18.38232422	-7.80468750	-129.11132813	-35.20019531	+62.44628906	+3356	+15.41601563	-19.30078125	-9.59326172	-11.25000000	+5.60302734	-80.99121094	+3244
+1458241244.67339990	+20.66308594	-18.76464844	-8.37597656	+13.93066406	-1.20849609	-97.05322266	+3616	+20.67626953	-18.44384766	-7.83984375	-129.35302734	-35.63964844	+62.66601563	+3340	+15.45556641	-19.35351563	-9.58447266	-11.25000000	+5.33935547	-81.36474609	+3280
+1458241244.67759990	+20.63671875	-18.90087891	-8.41113281	+13.71093750	-1.09863281	-97.47070313	+3640	+20.63671875	-18.53613281	-7.87939453	-129.72656250	-36.14501953	+62.90771484	+3324	+15.50390625	-19.38867188	-9.52734375	-11.29394531	+4.76806641	-81.80419922	+3308
+1458241244.68179990	+20.62353516	-19.07226563	-8.51220703	+13.51318359	-0.90087891	-97.82226563	+3652	+20.58398438	-18.64160156	-7.98046875	-130.01220703	-36.69433594	+62.95166016	+3320	+15.60937500	-19.51171875	-9.40869141	-11.40380859	+3.80126953	-82.46337891	+3328
+1458241244.68590000	+20.57519531	-19.28759766	-8.67041016	+13.09570313	-0.57128906	-98.04199219	+3656	+20.50488281	-18.76464844	-8.11669922	-130.29785156	-37.28759766	+62.88574219	+3320	+15.75000000	-19.62158203	-9.32519531	-11.46972656	+2.83447266	-82.81494141	+3332
+1458241244.69010000	+20.50488281	-19.54248047	-8.85937500	+12.59033203	-0.13183594	-98.23974609	+3648	+20.40380859	-18.90966797	-8.27490234	-130.60546875	-37.96875000	+62.68798828	+3328	+15.87304688	-19.72265625	-9.21093750	-11.62353516	+1.71386719	-83.21044922	+3312
+1458241244.69429990	+20.42578125	-19.81494141	-9.08349609	+12.06298828	+0.35156250	-98.37158203	+3636	+20.28515625	-19.05908203	-8.43310547	-130.91308594	-38.64990234	+62.44628906	+3332	+15.98730469	-19.83251953	-9.08789063	-11.88720703	+0.54931641	-83.58398438	+3280
+1458241244.69840000	+20.33789063	-20.11376953	-9.35595703	+11.51367188	+0.94482422	-98.45947266	+3628	+20.13574219	-19.21728516	-8.60449219	-131.26464844	-39.39697266	+62.13867188	+3348	+16.08398438	-19.92480469	-8.99121094	-12.12890625	-0.46142578	-83.84765625	+3240
+1458241244.70260000	+20.24560547	-20.39501953	-9.60205078	+10.96435547	+1.40625000	-98.56933594	+3612	+19.98193359	-19.36669922	-8.77148438	-131.57226563	-40.12207031	+61.80908203	+3364	+16.20263672	-20.03027344	-8.89013672	-12.34863281	-1.58203125	-84.08935547	+3204
+1458241244.71090010	+20.06542969	-20.96191406	-9.98876953	+9.95361328	+2.08740234	-99.14062500	+3560	+19.70068359	-19.66552734	-9.08349609	-132.14355469	-41.63818359	+61.34765625	+3392	+16.38720703	-20.23242188	-8.70117188	-12.81005859	-3.69140625	-84.68261719	+3128
+1458241244.71510000	+19.99951172	-21.17285156	-10.18652344	+9.64599609	+2.54882813	-99.42626953	+3528	+19.58642578	-19.77099609	-9.21972656	-132.36328125	-42.38525391	+61.17187500	+3404	+16.45751953	-20.35546875	-8.63964844	-13.02978516	-4.50439453	-85.05615234	+3092
+1458241244.71919990	+19.93359375	-21.37500000	-10.32275391	+9.36035156	+2.92236328	-99.77783203	+3488	+19.49853516	-19.88525391	-9.30322266	-132.73681641	-43.08837891	+61.30371094	+3408	+16.49267578	-20.43896484	-8.60449219	-13.20556641	-5.07568359	-85.34179688	+3056
+1458241244.72340010	+19.91601563	-21.53320313	-10.42822266	+9.22851563	+3.20800781	-100.19531250	+3452	+19.43261719	-19.99951172	-9.37792969	-133.11035156	-43.74755859	+61.45751953	+3408	+16.51025391	-20.54003906	-8.55615234	-13.44726563	-5.60302734	-85.86914063	+3040
+1458241244.72760010	+19.91162109	-21.62988281	-10.54687500	+9.20654297	+3.64746094	-100.54687500	+3420	+19.39746094	-20.06103516	-9.45703125	-133.28613281	-44.34082031	+61.58935547	+3408	+16.54980469	-20.65869141	-8.56933594	-13.53515625	-5.73486328	-86.33056641	+3024
+1458241244.73169990	+19.88525391	-21.70019531	-10.56445313	+9.09667969	+3.93310547	-100.98632813	+3380	+19.38427734	-20.11816406	-9.46142578	-133.63769531	-44.89013672	+62.00683594	+3396	+16.54541016	-20.68945313	-8.63085938	-13.42529297	-5.51513672	-86.68212891	+3008
+1458241244.73589990	+19.90722656	-21.69140625	-10.51171875	+9.25048828	+4.04296875	-101.46972656	+3332	+19.41943359	-20.14013672	-9.43945313	-133.90136719	-45.30761719	+62.49023438	+3384	+16.51904297	-20.73339844	-8.65722656	-13.35937500	-5.27343750	-87.29736328	+2984
+1458241244.74009990	+19.95996094	-21.62109375	-10.44580078	+9.55810547	+4.10888672	-101.99707031	+3296	+19.48535156	-20.13134766	-9.39111328	-134.18701172	-45.65917969	+63.17138672	+3376	+16.50585938	-20.78173828	-8.72314453	-13.16162109	-4.76806641	-87.95654297	+2952
+1458241244.74420000	+20.02587891	-21.53320313	-10.30517578	+9.86572266	+4.04296875	-102.65625000	+3272	+19.59082031	-20.13574219	-9.30322266	-134.64843750	-45.94482422	+64.13818359	+3372	+16.46630859	-20.79931641	-8.80224609	-12.91992188	-4.08691406	-88.59375000	+2920
+1458241244.74840000	+20.09619141	-21.43652344	-10.14697266	+10.19531250	+3.88916016	-103.29345703	+3252	+19.70947266	-20.13134766	-9.20214844	-135.08789063	-46.14257813	+65.10498047	+3376	+16.41357422	-20.79931641	-8.86816406	-12.63427734	-3.38378906	-89.29687500	+2888
+1458241244.75260000	+20.18408203	-21.30468750	-9.97998047	+10.63476563	+3.82324219	-103.95263672	+3240	+19.85449219	-20.10058594	-9.10107422	-135.43945313	-46.34033203	+66.13769531	+3384	+16.34765625	-20.80371094	-8.95166016	-12.34863281	-2.48291016	-90.00000000	+2868
+1458241244.75670000	+20.28076172	-21.15527344	-9.80859375	+11.09619141	+3.75732422	-104.65576172	+3232	+20.00830078	-20.05224609	-8.97802734	-135.83496094	-46.47216797	+67.25830078	+3392	+16.26416016	-20.78613281	-9.05273438	-12.06298828	-1.42822266	-90.65917969	+2856
+1458241244.76090000	+20.37304688	-21.00146484	-9.65039063	+11.55761719	+3.69140625	-105.20507813	+3228	+20.15771484	-20.00830078	-8.87255859	-136.14257813	-46.56005859	+68.18115234	+3400	+16.14111328	-20.75097656	-9.20214844	-11.75537109	+0.02197266	-91.36230469	+2868
+1458241244.76510000	+20.46972656	-20.85205078	-9.47021484	+11.99707031	+3.51562500	-105.84228516	+3240	+20.31152344	-19.96875000	-8.76269531	-136.49414063	-46.60400391	+69.12597656	+3404	+16.02685547	-20.70263672	-9.32080078	-11.51367188	+1.18652344	-91.93359375	+2888
+1458241244.76920010	+20.56201172	-20.68505859	-9.29003906	+12.48046875	+3.31787109	-106.45751953	+3256	+20.46533203	-19.93359375	-8.66601563	-136.77978516	-46.64794922	+70.00488281	+3408	+15.92138672	-20.67187500	-9.41308594	-11.38183594	+2.17529297	-92.48291016	+2924
+1458241244.77340010	+20.63232422	-20.54003906	-9.12304688	+12.89794922	+3.16406250	-107.05078125	+3284	+20.59277344	-19.90283203	-8.58691406	-137.06542969	-46.66992188	+70.79589844	+3404	+15.80712891	-20.61474609	-9.54052734	-11.18408203	+3.33984375	-92.81250000	+2992
+1458241244.77760000	+20.69824219	-20.41699219	-8.94726563	+13.24951172	+2.96630859	-107.66601563	+3324	+20.71582031	-19.89843750	-8.49902344	-137.46093750	-46.73583984	+71.60888672	+3392	+15.68847656	-20.56201172	-9.58886719	-11.16210938	+3.95507813	-93.20800781	+3076
+1458241244.78169990	+20.77734375	-20.32031250	-8.82861328	+13.64501953	+2.83447266	-108.23730469	+3372	+20.82568359	-19.89404297	-8.44628906	-137.79052734	-46.80175781	+72.33398438	+3380	+15.64453125	-20.60156250	-9.59765625	-11.22802734	+4.21875000	-93.77929688	+3164
+1458241244.78590010	+20.83007813	-20.27636719	-8.78466797	+13.82080078	+2.83447266	-108.61083984	+3416	+20.89160156	-19.91162109	-8.41552734	-138.14208984	-46.88964844	+72.90527344	+3356	+15.63134766	-20.63232422	-9.66796875	-11.25000000	+4.52636719	-93.88916016	+3252
+1458241244.79010010	+20.85644531	-20.32470703	-8.76708984	+13.79882813	+2.90039063	-108.96240234	+3452	+20.92675781	-19.96875000	-8.40234375	-138.58154297	-47.10937500	+73.38867188	+3328	+15.62255859	-20.65429688	-9.67236328	-11.38183594	+4.39453125	-94.13085938	+3328
+1458241244.79419990	+20.86523438	-20.40820313	-8.83740234	+13.71093750	+3.12011719	-109.16015625	+3488	+20.91357422	-20.03027344	-8.45507813	-138.84521484	-47.37304688	+73.54248047	+3304	+15.67968750	-20.76416016	-9.63281250	-11.53564453	+3.95507813	-94.57031250	+3392
+1458241244.79839990	+20.82568359	-20.53564453	-8.96484375	+13.42529297	+3.47167969	-109.18212891	+3528	+20.86962891	-20.10937500	-8.54736328	-139.08691406	-47.72460938	+73.49853516	+3292	+15.74121094	-20.84765625	-9.65039063	-11.68945313	+3.66943359	-94.59228516	+3428
+1458241244.80250000	+20.76416016	-20.72460938	-9.12304688	+13.00781250	+3.82324219	-109.18212891	+3560	+20.78613281	-20.22802734	-8.65722656	-139.39453125	-48.12011719	+73.36669922	+3280	+15.81591797	-20.94873047	-9.61523438	-11.90917969	+2.94433594	-94.70214844	+3444
+1458241244.80670000	+20.68945313	-20.94873047	-9.32080078	+12.54638672	+4.24072266	-109.13818359	+3576	+20.68066406	-20.36425781	-8.79345703	-139.72412109	-48.53759766	+73.14697266	+3276	+15.91259766	-21.08935547	-9.55371094	-12.23876953	+1.95556641	-94.87792969	+3440
+1458241244.81090000	+20.61035156	-21.17724609	-9.52734375	+12.08496094	+4.63623047	-109.11621094	+3580	+20.55761719	-20.50927734	-8.92529297	-140.07568359	-48.97705078	+72.94921875	+3268	+15.99609375	-21.19042969	-9.51416016	-12.48046875	+1.20849609	-94.94384766	+3412
+1458241244.81500010	+20.51367188	-21.43212891	-9.75146484	+11.55761719	+5.07568359	-109.09423828	+3576	+20.41259766	-20.66308594	-9.07031250	-140.44921875	-49.50439453	+72.72949219	+3268	+16.07958984	-21.31787109	-9.46582031	-12.81005859	+0.26367188	-94.98779297	+3376
+1458241244.81920000	+20.41699219	-21.70898438	-9.97998047	+11.03027344	+5.53710938	-109.09423828	+3568	+20.24560547	-20.81689453	-9.22412109	-140.80078125	-50.07568359	+72.44384766	+3272	+16.17187500	-21.47167969	-9.41308594	-13.20556641	-0.74707031	-95.07568359	+3332
+1458241244.82340000	+20.29833984	-22.06494141	-10.26562500	+10.37109375	+6.06445313	-109.13818359	+3572	+20.06542969	-20.98388672	-9.39990234	-141.10839844	-50.71289063	+72.04833984	+3280	+16.26416016	-21.64746094	-9.35595703	-13.71093750	-1.88964844	-95.18554688	+3288
+1458241244.82750010	+20.18408203	-22.39013672	-10.53808594	+9.77783203	+6.59179688	-109.16015625	+3572	+19.88085938	-21.14208984	-9.58007813	-141.35009766	-51.32812500	+71.58691406	+3288	+16.35205078	-21.82324219	-9.32519531	-14.17236328	-2.90039063	-95.22949219	+3240
+1458241244.83170010	+20.05664063	-22.68896484	-10.76660156	+9.18457031	+7.03125000	-109.20410156	+3564	+19.69628906	-21.30029297	-9.74267578	-141.65771484	-51.96533203	+71.19140625	+3300	+16.40478516	-21.95947266	-9.30761719	-14.63378906	-3.75732422	-95.20751953	+3196
+1458241244.83590010	+19.93798828	-22.97900391	-10.97753906	+8.70117188	+7.42675781	-109.40185547	+3552	+19.53369141	-21.44970703	-9.89648438	-141.89941406	-52.53662109	+70.81787109	+3312	+16.43994141	-22.12207031	-9.26367188	-15.24902344	-4.83398438	-95.31738281	+3200
+1458241244.83999990	+19.85009766	-23.16796875	-11.14453125	+8.39355469	+7.77832031	-109.57763672	+3540	+19.40625000	-21.55957031	-10.02832031	-142.09716797	-53.04199219	+70.55419922	+3320	+16.47070313	-22.25830078	-9.27685547	-15.64453125	-5.42724609	-95.40527344	+3220
+1458241244.84419990	+19.78417969	-23.33935547	-11.20166016	+8.06396484	+7.93212891	-109.88525391	+3532	+19.32275391	-21.67382813	-10.09423828	-142.53662109	-53.43750000	+70.66406250	+3324	+16.47070313	-22.32421875	-9.29443359	-15.90820313	-5.73486328	-95.42724609	+3252
+1458241244.84840010	+19.78417969	-23.44042969	-11.17529297	+7.93212891	+7.84423828	-110.32470703	+3520	+19.28320313	-21.76171875	-10.11621094	-142.97607422	-53.74511719	+70.99365234	+3316	+16.47509766	-22.38574219	-9.26367188	-16.01806641	-6.02050781	-95.84472656	+3288
+1458241244.85250000	+19.81494141	-23.47119141	-11.14892578	+7.95410156	+7.86621094	-110.74218750	+3500	+19.27880859	-21.81884766	-10.12500000	-143.37158203	-54.03076172	+71.36718750	+3308	+16.50146484	-22.44726563	-9.29443359	-15.95214844	-5.91064453	-96.28417969	+3312
+1458241244.85669990	+19.85009766	-23.47119141	-11.04345703	+7.95410156	+7.77832031	-111.20361328	+3480	+19.29638672	-21.86718750	-10.09423828	-143.92089844	-54.27246094	+71.96044922	+3304	+16.50146484	-22.44287109	-9.33398438	-15.73242188	-5.53710938	-96.70166016	+3324
+1458241244.86089990	+19.90722656	-23.43603516	-10.93359375	+8.06396484	+7.64648438	-111.59912109	+3452	+19.34912109	-21.89794922	-10.05029297	-144.33837891	-54.42626953	+72.50976563	+3304	+16.49267578	-22.42968750	-9.34716797	-15.57861328	-5.20751953	-97.07519531	+3320
+1458241244.86500000	+19.99072266	-23.35253906	-10.79296875	+8.28369141	+7.47070313	-112.01660156	+3424	+19.44580078	-21.90234375	-9.99316406	-144.73388672	-54.44824219	+73.16894531	+3308	+16.49267578	-22.40332031	-9.38671875	-15.29296875	-4.68017578	-97.51464844	+3296
+1458241244.86920000	+20.07861328	-23.23388672	-10.61279297	+8.52539063	+7.22900391	-112.47802734	+3404	+19.57324219	-21.89355469	-9.90087891	-145.19531250	-54.38232422	+73.98193359	+3316	+16.47070313	-22.34619141	-9.43945313	-14.94140625	-3.95507813	-97.91015625	+3252
+1458241244.87330010	+20.15771484	-23.12402344	-10.45898438	+8.76708984	+6.98730469	-112.82958984	+3380	+19.70507813	-21.87158203	-9.80859375	-145.59082031	-54.29443359	+74.75097656	+3324	+16.44433594	-22.28027344	-9.47900391	-14.63378906	-3.31787109	-98.26171875	+3204
+1458241244.87750010	+20.25439453	-22.98339844	-10.27001953	+9.05273438	+6.67968750	-113.26904297	+3368	+19.85009766	-21.84521484	-9.69433594	-146.03027344	-54.16259766	+75.62988281	+3336	+16.40478516	-22.20117188	-9.52294922	-14.30419922	-2.57080078	-98.67919922	+3164
+1458241244.88170000	+20.37304688	-22.82519531	-10.05029297	+9.42626953	+6.32812500	-113.75244141	+3360	+20.00830078	-21.81445313	-9.57128906	-146.49169922	-54.00878906	+76.57470703	+3348	+16.35644531	-22.11328125	-9.55810547	-13.95263672	-1.77978516	-99.16259766	+3128
+1458241244.88579990	+20.48291016	-22.67578125	-9.84814453	+9.75585938	+5.97656250	-114.21386719	+3356	+20.16210938	-21.77929688	-9.45703125	-146.90917969	-53.85498047	+77.45361328	+3356	+16.26855469	-21.96386719	-9.61962891	-13.42529297	-0.48339844	-99.84375000	+3116
+1458241244.89000010	+20.59716797	-22.52197266	-9.63281250	+10.10742188	+5.62500000	-114.69726563	+3360	+20.32470703	-21.74414063	-9.33837891	-147.32666016	-53.70117188	+78.31054688	+3368	+16.17626953	-21.83203125	-9.66357422	-13.05175781	+0.57128906	-100.37109375	+3112
+1458241244.89420010	+20.71582031	-22.35937500	-9.43066406	+10.50292969	+5.29541016	-115.13671875	+3372	+20.47851563	-21.70019531	-9.23291016	-147.63427734	-53.56933594	+79.07958984	+3376	+16.09277344	-21.72656250	-9.70312500	-12.76611328	+1.47216797	-100.85449219	+3136
+1458241244.89829990	+20.84326172	-22.17041016	-9.21533203	+10.92041016	+4.96582031	-115.62011719	+3400	+20.61035156	-21.65625000	-9.14501953	-147.89794922	-53.45947266	+79.71679688	+3380	+15.97851563	-21.58593750	-9.81738281	-12.52441406	+2.79052734	-101.05224609	+3220
+1458241244.90249990	+20.95312500	-22.03417969	-9.00878906	+11.22802734	+4.57031250	-116.10351563	+3428	+20.72900391	-21.63427734	-9.06591797	-148.20556641	-53.34960938	+80.33203125	+3380	+15.89501953	-21.50244141	-9.84375000	-12.45849609	+3.20800781	-101.20605469	+3312
+1458241244.90669990	+21.05419922	-21.92871094	-8.85498047	+11.51367188	+4.28466797	-116.49902344	+3460	+20.82128906	-21.62109375	-9.01318359	-148.44726563	-53.26171875	+80.77148438	+3372	+15.89941406	-21.52441406	-9.82617188	-12.45849609	+3.14208984	-101.51367188	+3404
+1458241244.91080000	+21.11572266	-21.88476563	-8.75830078	+11.60156250	+4.08691406	-116.80664063	+3484	+20.87841797	-21.61669922	-8.97802734	-148.71093750	-53.26171875	+81.18896484	+3360	+15.92578125	-21.55517578	-9.83935547	-12.48046875	+3.05419922	-101.51367188	+3480
+1458241244.91500000	+21.14208984	-21.90673828	-8.70117188	+11.49169922	+3.97705078	-117.04833984	+3500	+20.90039063	-21.64306641	-8.95605469	-149.04052734	-53.32763672	+81.51855469	+3336	+15.95214844	-21.60791016	-9.79541016	-12.63427734	+2.57080078	-101.62353516	+3552
+1458241244.91919990	+21.15087891	-21.99023438	-8.72314453	+11.33789063	+3.99902344	-117.18017578	+3504	+20.89160156	-21.67822266	-8.96923828	-149.30419922	-53.50341797	+81.71630859	+3320	+16.03125000	-21.73535156	-9.72509766	-12.83203125	+1.80175781	-101.88720703	+3604
+1458241244.92330000	+21.13330078	-22.09570313	-8.78906250	+11.09619141	+4.13085938	-117.20214844	+3512	+20.85644531	-21.72656250	-9.00439453	-149.52392578	-53.72314453	+81.76025391	+3304	+16.08837891	-21.82324219	-9.70312500	-13.00781250	+1.34033203	-101.88720703	+3620
+1458241244.92750000	+21.09375000	-22.25390625	-8.89013672	+10.74462891	+4.30664063	-117.18017578	+3520	+20.79931641	-21.79248047	-9.06152344	-149.74365234	-53.98681641	+81.73828125	+3296	+16.15869141	-21.94189453	-9.67675781	-13.24951172	+0.68115234	-101.88720703	+3616
+1458241244.93170000	+21.02783203	-22.44726563	-9.02636719	+10.28320313	+4.54833984	-117.11425781	+3528	+20.70703125	-21.87158203	-9.14062500	-149.91943359	-54.29443359	+81.54052734	+3296	+16.23779297	-22.08691406	-9.64160156	-13.55712891	-0.10986328	-101.82128906	+3592
+1458241244.93580010	+20.95751953	-22.61425781	-9.15380859	+9.88769531	+4.76806641	-117.02636719	+3524	+20.60156250	-21.94628906	-9.22851563	-150.05126953	-54.60205078	+81.27685547	+3296	+16.29052734	-22.18798828	-9.62402344	-13.82080078	-0.68115234	-101.75537109	+3556
+1458241244.94000010	+20.87402344	-22.80322266	-9.29882813	+9.42626953	+4.98779297	-116.89453125	+3520	+20.47851563	-22.03417969	-9.32958984	-150.18310547	-54.93164063	+80.94726563	+3300	+16.34326172	-22.31103516	-9.59765625	-14.15039063	-1.38427734	-101.68945313	+3516
+1458241244.94420000	+20.78173828	-23.01416016	-9.46582031	+8.94287109	+5.25146484	-116.76269531	+3512	+20.34228516	-22.13525391	-9.43945313	-150.33691406	-55.28320313	+80.61767578	+3308	+16.39599609	-22.45166016	-9.56250000	-14.54589844	-2.19726563	-101.57958984	+3468
+1458241244.94829990	+20.64550781	-23.32617188	-9.71191406	+8.28369141	+5.64697266	-116.60888672	+3512	+20.20605469	-22.23632813	-9.54931641	-150.49072266	-55.65673828	+80.28808594	+3312	+16.47509766	-22.76367188	-9.46582031	-15.51269531	-3.99902344	-101.42578125	+3428
+1458241244.95250010	+20.51367188	-23.61181641	-9.95800781	+7.69042969	+6.04248047	-116.47705078	+3508	+20.07861328	-22.32421875	-9.65917969	-150.60058594	-56.00830078	+79.93652344	+3316	+16.51904297	-23.00976563	-9.42187500	-16.34765625	-5.29541016	-101.25000000	+3392
+1458241244.95660000	+20.38183594	-23.87548828	-10.16894531	+7.11914063	+6.39404297	-116.36718750	+3500	+19.94677734	-22.41210938	-9.76464844	-150.71044922	-56.35986328	+79.60693359	+3324	+16.51904297	-23.18554688	-9.40429688	-17.05078125	-6.21826172	-101.03027344	+3392
+1458241244.96079990	+20.18847656	-24.25341797	-10.46777344	+6.32812500	+6.81152344	-116.21337891	+3508	+19.81494141	-22.50000000	-9.88330078	-150.77636719	-56.71142578	+79.16748047	+3340	+16.49707031	-23.42724609	-9.36035156	-18.08349609	-7.44873047	-100.89843750	+3456
+1458241244.96499990	+20.06542969	-24.47753906	-10.69189453	+5.84472656	+7.14111328	-116.05957031	+3508	+19.70947266	-22.56591797	-9.99755859	-150.75439453	-56.97509766	+78.72802734	+3348	+16.50146484	-23.56347656	-9.39990234	-18.50097656	-7.77832031	-100.81054688	+3516
+1458241244.96910000	+19.96875000	-24.61816406	-10.81054688	+5.44921875	+7.31689453	-115.94970703	+3504	+19.62597656	-22.62744141	-10.08105469	-150.82031250	-57.15087891	+78.42041016	+3356	+16.47509766	-23.58105469	-9.41308594	-18.72070313	-7.77832031	-100.67871094	+3572
+1458241244.97330000	+19.94238281	-24.64892578	-10.83691406	+5.33935547	+7.31689453	-115.97167969	+3484	+19.58642578	-22.67138672	-10.13378906	-150.88623047	-57.23876953	+78.24462891	+3356	+16.46191406	-23.56787109	-9.37792969	-18.67675781	-7.75634766	-100.87646484	+3620
+1458241244.97750000	+19.96435547	-24.59619141	-10.82812500	+5.40527344	+7.29492188	-115.97167969	+3456	+19.57324219	-22.68457031	-10.16455078	-150.93017578	-57.23876953	+78.17871094	+3352	+16.47070313	-23.53710938	-9.37792969	-18.50097656	-7.49267578	-101.09619141	+3648
+1458241244.98160000	+20.01708984	-24.51269531	-10.74902344	+5.55908203	+7.14111328	-116.05957031	+3424	+19.60400391	-22.68896484	-10.15576172	-151.08398438	-57.15087891	+78.31054688	+3344	+16.47509766	-23.46679688	-9.39111328	-18.19335938	-6.98730469	-101.31591797	+3656
+1458241244.98580000	+20.06982422	-24.43798828	-10.66992188	+5.71289063	+6.96533203	-116.14746094	+3384	+19.65673828	-22.67578125	-10.12939453	-151.23779297	-57.01904297	+78.55224609	+3344	+16.47509766	-23.43164063	-9.39550781	-18.03955078	-6.76757813	-101.46972656	+3648
+1458241244.99000000	+20.14892578	-24.31933594	-10.56884766	+5.95458984	+6.78955078	-116.25732422	+3348	+19.74462891	-22.64941406	-10.08105469	-151.34765625	-56.84326172	+78.85986328	+3344	+16.47949219	-23.38330078	-9.41308594	-17.81982422	-6.37207031	-101.64550781	+3628
+1458241244.99410010	+20.23681641	-24.16113281	-10.43261719	+6.24023438	+6.56982422	-116.38916016	+3316	+19.84570313	-22.60986328	-10.01953125	-151.47949219	-56.62353516	+79.23339844	+3344	+16.47509766	-23.31738281	-9.43945313	-17.51220703	-5.82275391	-101.84326172	+3588
+1458241244.99830010	+20.27636719	-24.07763672	-10.36669922	+6.39404297	+6.45996094	-116.43310547	+3272	+19.93798828	-22.57031250	-9.96679688	-151.54541016	-56.42578125	+79.49707031	+3344	+16.47509766	-23.27343750	-9.45263672	-17.35839844	-5.53710938	-101.93115234	+3532
+1458241245.00250010	+20.32910156	-23.98095703	-10.27880859	+6.56982422	+6.32812500	-116.49902344	+3232	+20.03906250	-22.52197266	-9.90087891	-151.63330078	-56.18408203	+79.82666016	+3340	+16.47070313	-23.22509766	-9.46582031	-17.18261719	-5.20751953	-102.04101563	+3464
+1458241245.00659990	+20.39062500	-23.86669922	-10.18212891	+6.78955078	+6.17431641	-116.54296875	+3200	+20.15771484	-22.46923828	-9.82177734	-151.72119141	-55.89843750	+80.20019531	+3340	+16.46630859	-23.16357422	-9.47900391	-16.96289063	-4.81201172	-102.15087891	+3388
+1458241245.01079990	+20.46533203	-23.73925781	-10.07666016	+7.05322266	+5.99853516	-116.63085938	+3168	+20.28955078	-22.41650391	-9.72949219	-151.83105469	-55.61279297	+80.66162109	+3336	+16.41357422	-22.86914063	-9.57128906	-16.04003906	-2.87841797	-102.65625000	+3360
+1458241245.01500010	+20.54003906	-23.61181641	-9.95361328	+7.31689453	+5.80078125	-116.76269531	+3140	+20.42578125	-22.35937500	-9.62402344	-151.98486328	-55.30517578	+81.16699219	+3332	+16.32128906	-22.61865234	-9.63281250	-15.42480469	-1.36230469	-102.98583984	+3340
+1458241245.01910000	+20.61474609	-23.47998047	-9.83935547	+7.60253906	+5.60302734	-116.87255859	+3116	+20.55761719	-22.29345703	-9.53173828	-152.05078125	-55.01953125	+81.62841797	+3328	+16.25097656	-22.44287109	-9.68554688	-14.98535156	-0.19775391	-103.29345703	+3344
+1458241245.02329990	+20.76416016	-23.22509766	-9.61523438	+8.15185547	+5.25146484	-117.09228516	+3120	+20.71142578	-22.21435547	-9.42626953	-152.11669922	-54.71191406	+82.15576172	+3328	+16.10595703	-22.15283203	-9.87011719	-14.43603516	+2.06542969	-103.40332031	+3440
+1458241245.02740000	+20.87402344	-23.03173828	-9.43505859	+8.56933594	+4.96582031	-117.29003906	+3128	+20.84326172	-22.15283203	-9.33398438	-152.20458984	-54.44824219	+82.61718750	+3320	+16.03125000	-22.11328125	-9.87890625	-14.47998047	+2.35107422	-103.44726563	+3516
+1458241245.03160000	+20.96191406	-22.89550781	-9.32519531	+8.87695313	+4.83398438	-117.37792969	+3132	+20.94433594	-22.10449219	-9.26806641	-152.22656250	-54.25048828	+82.92480469	+3308	+16.05322266	-22.19677734	-9.84814453	-14.63378906	+2.04345703	-103.60107422	+3584
+1458241245.03580000	+21.01025391	-22.80761719	-9.27246094	+9.05273438	+4.85595703	-117.39990234	+3132	+21.01025391	-22.06933594	-9.22412109	-152.27050781	-54.14062500	+83.16650391	+3288	+16.07958984	-22.24951172	-9.85693359	-14.76562500	+1.88964844	-103.46923828	+3624
+1458241245.03990010	+21.01464844	-22.82958984	-9.26806641	+8.98681641	+4.92187500	-117.42187500	+3124	+21.04101563	-22.06054688	-9.19335938	-152.35839844	-54.07470703	+83.34228516	+3264	+16.11474609	-22.31982422	-9.82617188	-14.98535156	+1.34033203	-103.33740234	+3648
+1458241245.04410000	+20.98828125	-22.93066406	-9.33398438	+8.78906250	+5.07568359	-117.37792969	+3124	+21.03222656	-22.06933594	-9.19775391	-152.42431641	-54.11865234	+83.38623047	+3236	+16.18505859	-22.43847656	-9.78662109	-15.24902344	+0.57128906	-103.22753906	+3644
+1458241245.04830000	+20.95751953	-23.00976563	-9.39111328	+8.61328125	+5.18554688	-117.33398438	+3120	+21.00585938	-22.08691406	-9.21972656	-152.49023438	-54.20654297	+83.36425781	+3212	+16.21142578	-22.47802734	-9.77783203	-15.33691406	+0.32958984	-103.20556641	+3628
+1458241245.05240010	+20.91796875	-23.11523438	-9.47900391	+8.41552734	+5.33935547	-117.26806641	+3124	+20.95312500	-22.12207031	-9.25488281	-152.55615234	-54.33837891	+83.27636719	+3196	+16.23339844	-22.53515625	-9.76025391	-15.46875000	+0.00000000	-103.13964844	+3600
+1458241245.05660010	+20.86523438	-23.24707031	-9.59326172	+8.15185547	+5.55908203	-117.18017578	+3124	+20.87841797	-22.16601563	-9.30761719	-152.62207031	-54.53613281	+83.10058594	+3184	+16.25976563	-22.61425781	-9.74267578	-15.66650391	-0.43945313	-103.07373047	+3568
+1458241245.06080010	+20.84765625	-23.29101563	-9.63281250	+8.06396484	+5.64697266	-117.13623047	+3112	+20.83007813	-22.19238281	-9.34277344	-152.64404297	-54.66796875	+82.99072266	+3168	+16.27294922	-22.64941406	-9.73388672	-15.77636719	-0.61523438	-103.05175781	+3528
+1458241245.06489990	+20.82128906	-23.33935547	-9.68115234	+7.95410156	+5.73486328	-117.09228516	+3100	+20.77294922	-22.22753906	-9.39111328	-152.66601563	-54.82177734	+82.81494141	+3156	+16.28613281	-22.68896484	-9.72070313	-15.86425781	-0.85693359	-103.00781250	+3488
+1458241245.06909990	+20.79052734	-23.40527344	-9.73388672	+7.82226563	+5.82275391	-117.04833984	+3088	+20.69824219	-22.27148438	-9.43945313	-152.70996094	-54.97558594	+82.59521484	+3148	+16.30371094	-22.73291016	-9.71191406	-15.99609375	-1.12060547	-102.94189453	+3448
+1458241245.07329990	+20.72460938	-23.54150391	-9.84814453	+7.53662109	+6.02050781	-116.93847656	+3084	+20.64111328	-22.30664063	-9.47900391	-152.73193359	-55.10742188	+82.44140625	+3140	+16.40039063	-23.14599609	-9.58007813	-17.40234375	-3.77929688	-102.30468750	+3412
+1458241245.07740000	+20.65869141	-23.67333984	-9.96240234	+7.27294922	+6.21826172	-116.82861328	+3080	+20.57958984	-22.33740234	-9.51855469	-152.75390625	-55.23925781	+82.26562500	+3128	+16.42675781	-23.40966797	-9.53613281	-18.43505859	-5.42724609	-101.77734375	+3384
+1458241245.08160000	+20.59716797	-23.80517578	-10.06787109	+7.03125000	+6.39404297	-116.74072266	+3076	+20.51806641	-22.37255859	-9.56250000	-152.79785156	-55.37109375	+82.08984375	+3120	+16.40917969	-23.55468750	-9.50097656	-19.18212891	-6.48193359	-101.33789063	+3396
+1458241245.08579990	+20.40820313	-24.19628906	-10.39306641	+6.30615234	+6.83349609	-116.49902344	+3116	+20.41259766	-22.43847656	-9.63281250	-152.86376953	-55.61279297	+81.76025391	+3124	+16.37402344	-23.71728516	-9.40429688	-20.10498047	-7.93212891	-101.03027344	+3460
+1458241245.08990000	+20.27197266	-24.45556641	-10.64355469	+5.84472656	+7.20703125	-116.27929688	+3140	+20.31152344	-22.49560547	-9.69873047	-152.90771484	-55.83251953	+81.45263672	+3124	+16.41357422	-23.74365234	-9.44384766	-20.06103516	-7.91015625	-100.94238281	+3508
+1458241245.09410000	+20.17968750	-24.63134766	-10.78857422	+5.51513672	+7.44873047	-116.14746094	+3140	+20.22802734	-22.54833984	-9.75146484	-152.97363281	-56.00830078	+81.21093750	+3124	+16.41796875	-23.62939453	-9.49658203	-19.70947266	-7.38281250	-100.83251953	+3548
+1458241245.09830000	+20.12255859	-24.74121094	-10.86328125	+5.31738281	+7.55859375	-116.08154297	+3132	+20.13134766	-22.61425781	-9.81298828	-153.03955078	-56.22802734	+80.88134766	+3128	+16.43115234	-23.56787109	-9.49658203	-19.46777344	-7.11914063	-100.94238281	+3564
+1458241245.10240010	+20.12695313	-24.74560547	-10.85449219	+5.31738281	+7.51464844	-116.05957031	+3108	+20.06542969	-22.66259766	-9.85253906	-153.10546875	-56.38183594	+80.63964844	+3128	+16.46191406	-23.46679688	-9.53173828	-19.02832031	-6.59179688	-101.09619141	+3564
+1458241245.10660000	+20.16650391	-24.68408203	-10.77099609	+5.38330078	+7.36083984	-116.10351563	+3092	+20.02587891	-22.69775391	-9.87451172	-153.17138672	-56.44775391	+80.50781250	+3120	+16.48388672	-23.33496094	-9.56250000	-18.47900391	-5.93261719	-101.25000000	+3540
+1458241245.11069990	+20.20605469	-24.61816406	-10.70068359	+5.51513672	+7.20703125	-116.16943359	+3080	+20.02148438	-22.71533203	-9.87011719	-153.25927734	-56.44775391	+80.50781250	+3112	+16.49267578	-23.30859375	-9.56689453	-18.39111328	-5.80078125	-101.27197266	+3500
+1458241245.11490010	+20.26318359	-24.51269531	-10.59960938	+5.73486328	+7.00927734	-116.25732422	+3072	+20.03906250	-22.71972656	-9.84814453	-153.32519531	-56.38183594	+80.57373047	+3100	+16.49267578	-23.26904297	-9.57128906	-18.23730469	-5.62500000	-101.33789063	+3452
+1458241245.11910010	+20.34228516	-24.37646484	-10.47216797	+6.02050781	+6.78955078	-116.38916016	+3068	+20.08300781	-22.71533203	-9.80859375	-153.43505859	-56.29394531	+80.74951172	+3096	+16.50146484	-23.22509766	-9.58007813	-18.03955078	-5.38330078	-101.42578125	+3396
+1458241245.12319990	+20.35107422	-24.35449219	-10.45458984	+6.06445313	+6.76757813	-116.41113281	+3044	+20.10937500	-22.71093750	-9.78222656	-153.47900391	-56.25000000	+80.83740234	+3092	+16.50146484	-23.18554688	-9.58886719	-17.88574219	-5.16357422	-101.49169922	+3332
+1458241245.12739990	+20.36865234	-24.33251953	-10.43261719	+6.10839844	+6.72363281	-116.43310547	+3024	+20.14453125	-22.70214844	-9.75585938	-153.52294922	-56.16210938	+80.96923828	+3088	+16.50585938	-23.14160156	-9.59765625	-17.70996094	-4.92187500	-101.55761719	+3264
+1458241245.13159990	+20.38183594	-24.30615234	-10.40625000	+6.15234375	+6.67968750	-116.45507813	+3004	+20.18847656	-22.69335938	-9.72509766	-153.56689453	-56.09619141	+81.10107422	+3084	+16.50585938	-23.09326172	-9.61083984	-17.51220703	-4.63623047	-101.64550781	+3192
+1458241245.13570000	+20.40820313	-24.25781250	-10.36230469	+6.24023438	+6.61376953	-116.49902344	+2988	+20.21484375	-22.68457031	-9.70312500	-153.58886719	-56.03027344	+81.18896484	+3076	+16.42675781	-22.40771484	-9.80419922	-15.22705078	-0.74707031	-102.39257813	+3232
+1458241245.13990000	+20.43457031	-24.21386719	-10.31835938	+6.32812500	+6.54785156	-116.54296875	+2972	+20.24121094	-22.67578125	-9.68115234	-153.61083984	-55.98632813	+81.27685547	+3072	+16.27734375	-22.04736328	-9.85253906	-14.39208984	+1.09863281	-102.67822266	+3288
+1458241245.14410000	+20.46093750	-24.16552734	-10.27001953	+6.43798828	+6.45996094	-116.58691406	+2960	+20.27197266	-22.66699219	-9.65917969	-153.63281250	-55.92041016	+81.38671875	+3064	+16.21582031	-21.91113281	-9.85253906	-13.99658203	+1.82373047	-102.96386719	+3364
+1458241245.14820000	+20.62792969	-23.85791016	-9.98437500	+7.05322266	+5.95458984	-116.89453125	+2992	+20.33789063	-22.64941406	-9.60205078	-153.69873047	-55.76660156	+81.62841797	+3068	+16.18066406	-21.85839844	-9.88330078	-13.84277344	+2.32910156	-102.91992188	+3448
+1458241245.15240000	+20.75537109	-23.62500000	-9.75585938	+7.53662109	+5.53710938	-117.15820313	+3012	+20.40380859	-22.63183594	-9.54492188	-153.78662109	-55.63476563	+81.89208984	+3068	+16.18505859	-21.87158203	-9.85693359	-13.86474609	+2.08740234	-102.89794922	+3516
+1458241245.15660000	+20.84765625	-23.45361328	-9.59765625	+7.91015625	+5.25146484	-117.33398438	+3028	+20.46093750	-22.61865234	-9.49658203	-153.83056641	-55.52490234	+82.08984375	+3068	+16.25537109	-21.97265625	-9.79541016	-13.99658203	+1.42822266	-102.94189453	+3572
+1458241245.16070010	+20.92236328	-23.30859375	-9.47460938	+8.19580078	+5.03173828	-117.44384766	+3048	+20.53564453	-22.60107422	-9.43066406	-153.87451172	-55.39306641	+82.37548828	+3072	+16.29931641	-22.02978516	-9.79101563	-14.10644531	+1.16455078	-102.81005859	+3600
+1458241245.16490010	+20.93994141	-23.27783203	-9.43945313	+8.23974609	+4.96582031	-117.46582031	+3048	+20.58837891	-22.59228516	-9.38671875	-153.94042969	-55.30517578	+82.55126953	+3072	+16.34326172	-22.12207031	-9.76464844	-14.34814453	+0.61523438	-102.61230469	+3608
+1458241245.16910000	+20.90917969	-23.31738281	-9.50537109	+8.10791016	+5.03173828	-117.33398438	+3052	+20.61474609	-22.59228516	-9.36035156	-153.96240234	-55.26123047	+82.63916016	+3064	+16.40478516	-22.24511719	-9.72509766	-14.67773438	-0.10986328	-102.41455078	+3592
+1458241245.17319990	+20.86962891	-23.37451172	-9.57128906	+7.95410156	+5.14160156	-117.22412109	+3056	+20.61474609	-22.59667969	-9.35156250	-153.98437500	-55.26123047	+82.66113281	+3056	+16.41357422	-22.25830078	-9.72070313	-14.72167969	-0.19775391	-102.39257813	+3564
+1458241245.17740010	+20.80371094	-23.46240234	-9.67675781	+7.71240234	+5.29541016	-117.09228516	+3060	+20.59716797	-22.60546875	-9.34716797	-154.00634766	-55.28320313	+82.61718750	+3044	+16.42236328	-22.27587891	-9.71630859	-14.76562500	-0.30761719	-102.37060547	+3536
+1458241245.18150000	+20.72900391	-23.58984375	-9.79541016	+7.40478516	+5.49316406	-116.93847656	+3060	+20.56640625	-22.62304688	-9.36035156	-154.00634766	-55.34912109	+82.52929688	+3040	+16.43115234	-22.29785156	-9.70751953	-14.83154297	-0.43945313	-102.32666016	+3508
+1458241245.18569990	+20.71582031	-23.60742188	-9.81298828	+7.36083984	+5.51513672	-116.91650391	+3040	+20.54443359	-22.63183594	-9.37353516	-154.00634766	-55.39306641	+82.46337891	+3032	+16.47070313	-22.38574219	-9.68115234	-15.07324219	-0.98876953	-102.19482422	+3476
+1458241245.18989990	+20.70263672	-23.62939453	-9.83935547	+7.31689453	+5.55908203	-116.87255859	+3020	+20.51806641	-22.64501953	-9.39111328	-153.98437500	-55.45898438	+82.37548828	+3028	+16.51025391	-22.47363281	-9.65478516	-15.33691406	-1.53808594	-102.04101563	+3440
+1458241245.19400000	+20.68505859	-23.65576172	-9.86572266	+7.25097656	+5.60302734	-116.85058594	+3000	+20.48291016	-22.65380859	-9.41308594	-153.96240234	-55.52490234	+82.24365234	+3028	+16.54541016	-22.56591797	-9.63281250	-15.62255859	-2.08740234	-101.84326172	+3400
+1458241245.19820000	+20.66748047	-23.68212891	-9.89648438	+7.20703125	+5.64697266	-116.78466797	+2984	+20.46533203	-22.66259766	-9.42626953	-153.94042969	-55.56884766	+82.17773438	+3020	+16.68603516	-23.22070313	-9.41308594	-18.34716797	-6.39404297	-100.06347656	+3440
+1458241245.20240000	+20.64990234	-23.70849609	-9.92724609	+7.14111328	+5.71289063	-116.74072266	+2964	+20.44775391	-22.66699219	-9.43945313	-153.91845703	-55.59082031	+82.11181641	+3016	+16.69482422	-23.41845703	-9.39111328	-19.35791016	-7.58056641	-99.31640625	+3476
+1458241245.20650010	+20.63232422	-23.73925781	-9.95800781	+7.07519531	+5.75683594	-116.69677734	+2944	+20.43017578	-22.67138672	-9.45263672	-153.91845703	-55.63476563	+82.02392578	+3008	+16.66845703	-23.40966797	-9.40429688	-19.66552734	-7.75634766	-98.85498047	+3508
+1458241245.21070000	+20.54003906	-23.87988281	-10.12500000	+6.72363281	+6.02050781	-116.41113281	+2952	+20.40820313	-22.67578125	-9.46582031	-153.89648438	-55.67871094	+81.95800781	+3004	+16.65087891	-23.37451172	-9.36914063	-19.66552734	-7.73437500	-98.94287109	+3536
+1458241245.21490000	+20.46972656	-23.98095703	-10.26123047	+6.48193359	+6.21826172	-116.16943359	+2948	+20.39062500	-22.67578125	-9.47460938	-153.85253906	-55.70068359	+81.87011719	+3000	+16.66406250	-23.32177734	-9.39990234	-19.40185547	-7.36083984	-99.05273438	+3548
+1458241245.21900010	+20.42138672	-24.04687500	-10.35351563	+6.32812500	+6.37207031	-115.94970703	+2940	+20.37744141	-22.67578125	-9.48339844	-153.83056641	-55.72265625	+81.80419922	+2992	+16.67285156	-23.22070313	-9.40869141	-19.00634766	-6.78955078	-99.16259766	+3540
+1458241245.22320010	+20.38623047	-24.09082031	-10.43701172	+6.21826172	+6.50390625	-115.70800781	+2924	+20.35986328	-22.67578125	-9.49218750	-153.78662109	-55.74462891	+81.71630859	+2988	+16.67285156	-23.18115234	-9.40429688	-18.83056641	-6.54785156	-99.27246094	+3516
+1458241245.22740010	+20.39062500	-24.07763672	-10.47216797	+6.26220703	+6.54785156	-115.51025391	+2908	+20.35107422	-22.66699219	-9.49658203	-153.74267578	-55.74462891	+81.62841797	+2980	+16.68164063	-23.11962891	-9.41308594	-18.54492188	-6.13037109	-99.42626953	+3476
+1458241245.23149990	+20.41699219	-24.01171875	-10.45458984	+6.37207031	+6.52587891	-115.37841797	+2892	+20.34667969	-22.65380859	-9.49218750	-153.69873047	-55.72265625	+81.58447266	+2976	+16.67724609	-23.02734375	-9.43945313	-18.17138672	-5.51513672	-99.58007813	+3424
+1458241245.23569990	+20.44335938	-23.95458984	-10.41943359	+6.48193359	+6.45996094	-115.33447266	+2876	+20.35107422	-22.63623047	-9.48339844	-153.65478516	-55.70068359	+81.56250000	+2968	+16.67724609	-23.00976563	-9.43945313	-18.12744141	-5.42724609	-99.58007813	+3360
+1458241245.23990010	+20.47851563	-23.87988281	-10.35791016	+6.61376953	+6.37207031	-115.31250000	+2868	+20.36425781	-22.61425781	-9.46582031	-153.61083984	-55.63476563	+81.54052734	+2964	+16.67285156	-22.99218750	-9.44384766	-18.03955078	-5.29541016	-99.62402344	+3304
+1458241245.24400000	+20.52685547	-23.78759766	-10.27880859	+6.81152344	+6.21826172	-115.29052734	+2864	+20.38623047	-22.58789063	-9.44824219	-153.56689453	-55.54687500	+81.56250000	+2960	+16.66845703	-22.97021484	-9.44824219	-17.95166016	-5.16357422	-99.66796875	+3248
+1458241245.24819990	+20.55322266	-23.73925781	-10.23925781	+6.89941406	+6.15234375	-115.31250000	+2852	+20.42578125	-22.54394531	-9.40869141	-153.47900391	-55.41503906	+81.60644531	+2960	+16.63330078	-22.77685547	-9.48339844	-17.27050781	-3.99902344	-99.97558594	+3220
+1458241245.25239990	+20.57958984	-23.68652344	-10.19091797	+7.03125000	+6.06445313	-115.31250000	+2840	+20.46972656	-22.50000000	-9.36474609	-153.41308594	-55.23925781	+81.67236328	+2964	+16.58056641	-22.59228516	-9.51416016	-16.69921875	-2.92236328	-100.26123047	+3196
+1458241245.25650000	+20.61474609	-23.62500000	-10.14257813	+7.16308594	+5.97656250	-115.33447266	+2832	+20.51806641	-22.45166016	-9.32080078	-153.32519531	-55.06347656	+81.71630859	+2964	+16.51904297	-22.43408203	-9.54052734	-16.19384766	-1.93359375	-100.50292969	+3184
+1458241245.26070000	+20.71142578	-23.41845703	-9.97119141	+7.60253906	+5.69091797	-115.33447266	+2852	+20.62792969	-22.33740234	-9.21972656	-153.12744141	-54.66796875	+81.84814453	+2976	+16.21142578	-21.82763672	-9.75146484	-14.72167969	+2.13134766	-100.87646484	+3316
+1458241245.26480010	+20.79492188	-23.23828125	-9.80859375	+7.97607422	+5.40527344	-115.35644531	+2872	+20.72900391	-22.24072266	-9.12744141	-152.92968750	-54.27246094	+81.93603516	+2984	+16.09716797	-21.69580078	-9.75585938	-14.54589844	+2.63671875	-100.83251953	+3416
+1458241245.26900010	+20.86962891	-23.07568359	-9.67675781	+8.32763672	+5.14160156	-115.35644531	+2896	+20.81250000	-22.14843750	-9.06152344	-152.68798828	-53.92089844	+81.89208984	+2988	+16.11914063	-21.71777344	-9.70312500	-14.56787109	+2.35107422	-100.89843750	+3512
+1458241245.27320000	+20.97949219	-22.78125000	-9.45263672	+8.96484375	+4.70214844	-115.22460938	+2948	+20.91796875	-22.01220703	-8.97363281	-152.24853516	-53.39355469	+81.69433594	+2992	+16.14990234	-21.73535156	-9.70751953	-14.63378906	+2.19726563	-100.67871094	+3588
+1458241245.27729990	+21.03222656	-22.61425781	-9.30761719	+9.31640625	+4.41650391	-115.09277344	+2984	+20.96630859	-21.92431641	-8.92529297	-151.89697266	-52.99804688	+81.40869141	+2988	+16.18945313	-21.77050781	-9.65478516	-14.78759766	+1.60400391	-100.43701172	+3648
+1458241245.28150010	+21.04101563	-22.55273438	-9.27246094	+9.47021484	+4.28466797	-114.87304688	+3004	+20.97070313	-21.87158203	-8.92529297	-151.54541016	-52.75634766	+80.99121094	+2972	+16.27734375	-21.86279297	-9.58447266	-14.96337891	+0.72509766	-100.28320313	+3676
+1458241245.28570010	+21.01904297	-22.57031250	-9.31640625	+9.42626953	+4.30664063	-114.60937500	+3020	+20.93554688	-21.84960938	-8.96044922	-151.23779297	-52.62451172	+80.44189453	+2960	+16.31250000	-21.89794922	-9.56689453	-15.02929688	+0.46142578	-100.19531250	+3684
+1458241245.28979990	+20.96630859	-22.65380859	-9.40869141	+9.22851563	+4.43847656	-114.30175781	+3040	+20.86083984	-21.86279297	-9.03076172	-150.93017578	-52.62451172	+79.78271484	+2952	+16.35644531	-21.94628906	-9.54492188	-15.13916016	+0.06591797	-100.06347656	+3680
+1458241245.29399990	+20.88281250	-22.78125000	-9.54931641	+8.94287109	+4.63623047	-113.92822266	+3064	+20.75097656	-21.88916016	-9.13183594	-150.60058594	-52.73437500	+78.99169922	+2956	+16.40917969	-22.00781250	-9.51416016	-15.29296875	-0.43945313	-99.88769531	+3660
+1458241245.29819990	+20.82128906	-22.87792969	-9.65039063	+8.72314453	+4.79003906	-113.68652344	+3076	+20.64111328	-21.92431641	-9.23730469	-150.31494141	-52.86621094	+78.24462891	+2956	+16.42236328	-22.02539063	-9.50537109	-15.35888672	-0.61523438	-99.82177734	+3632
+1458241245.30230000	+20.74218750	-22.99658203	-9.77783203	+8.45947266	+4.96582031	-113.37890625	+3084	+20.51367188	-21.96826172	-9.35595703	-149.96337891	-53.02001953	+77.38769531	+2964	+16.44433594	-22.05175781	-9.49218750	-15.42480469	-0.81298828	-99.73388672	+3604
+1458241245.30650000	+20.65429688	-23.13281250	-9.91845703	+8.15185547	+5.14160156	-113.07128906	+3092	+20.37744141	-22.02099609	-9.48339844	-149.63378906	-53.17382813	+76.50878906	+2976	+16.46191406	-22.07373047	-9.48339844	-15.51269531	-1.03271484	-99.62402344	+3576
+1458241245.31069990	+20.59277344	-23.23828125	-10.02832031	+7.91015625	+5.27343750	-112.80761719	+3088	+20.25878906	-22.06933594	-9.59326172	-149.32617188	-53.34960938	+75.73974609	+2984	+16.65087891	-22.34619141	-9.31640625	-16.58935547	-3.73535156	-98.39355469	+3540
+1458241245.31480000	+20.52246094	-23.34375000	-10.14697266	+7.69042969	+5.40527344	-112.54394531	+3088	+20.13134766	-22.10888672	-9.70751953	-148.99658203	-53.50341797	+74.97070313	+3000	+16.74755859	-22.51318359	-9.23291016	-17.40234375	-5.42724609	-97.42675781	+3484
+1458241245.31900000	+20.45654297	-23.44482422	-10.25244141	+7.47070313	+5.51513672	-112.30224609	+3084	+20.01269531	-22.15283203	-9.80419922	-148.73291016	-53.65722656	+74.28955078	+3012	+16.78710938	-22.59228516	-9.18896484	-17.97363281	-6.45996094	-96.59179688	+3448
+1458241245.32320000	+20.36865234	-23.58544922	-10.39306641	+7.18505859	+5.62500000	-111.95068359	+3088	+19.90722656	-22.18798828	-9.89208984	-148.42529297	-53.78906250	+73.60839844	+3028	+16.82226563	-22.67138672	-9.07470703	-18.78662109	-8.02001953	-95.47119141	+3476
+1458241245.32730010	+20.29833984	-23.67773438	-10.51171875	+7.00927734	+5.73486328	-111.62109375	+3084	+19.82812500	-22.19677734	-9.97558594	-148.02978516	-53.87695313	+72.94921875	+3040	+16.87060547	-22.66699219	-9.12744141	-18.65478516	-7.93212891	-95.11962891	+3504
+1458241245.33150010	+20.24560547	-23.73486328	-10.58642578	+6.85546875	+5.75683594	-111.33544922	+3068	+19.77539063	-22.19677734	-10.01513672	-147.72216797	-53.87695313	+72.44384766	+3044	+16.86181641	-22.54394531	-9.15820313	-18.32519531	-7.42675781	-94.81201172	+3524
+1458241245.33559990	+20.21044922	-23.74365234	-10.62158203	+6.83349609	+5.69091797	-111.02783203	+3048	+19.75341797	-22.17480469	-10.02832031	-147.43652344	-53.81103516	+72.07031250	+3048	+16.85742188	-22.47363281	-9.14062500	-18.06152344	-7.16308594	-94.92187500	+3516
+1458241245.33979990	+20.21484375	-23.68652344	-10.61279297	+6.92138672	+5.53710938	-110.76416016	+3024	+19.76220703	-22.13525391	-10.00195313	-147.19482422	-53.63525391	+71.87255859	+3048	+16.86621094	-22.37695313	-9.16259766	-17.60009766	-6.59179688	-94.98779297	+3496
+1458241245.34400010	+20.24560547	-23.58105469	-10.54687500	+7.11914063	+5.31738281	-110.58837891	+3004	+19.81054688	-22.08251953	-9.94482422	-147.04101563	-53.39355469	+71.89453125	+3060	+16.86621094	-22.24072266	-9.21093750	-17.00683594	-5.77880859	-95.03173828	+3452
+1458241245.34809990	+20.30273438	-23.44482422	-10.44580078	+7.40478516	+5.05371094	-110.50048828	+2996	+19.89404297	-22.01220703	-9.85693359	-146.88720703	-53.06396484	+72.07031250	+3076	+16.86181641	-22.17919922	-9.21972656	-16.72119141	-5.44921875	-95.09765625	+3388
+1458241245.35229990	+20.37744141	-23.27343750	-10.31396484	+7.77832031	+4.74609375	-110.47851563	+2992	+20.00390625	-21.92431641	-9.74707031	-146.73339844	-52.71240234	+72.33398438	+3092	+16.85742188	-22.10009766	-9.24609375	-16.34765625	-4.92187500	-95.20751953	+3332
+1458241245.35649990	+20.46093750	-23.06689453	-10.15576172	+8.23974609	+4.41650391	-110.47851563	+2996	+20.13134766	-21.81884766	-9.61523438	-146.62353516	-52.31689453	+72.70751953	+3112	+16.84423828	-21.99902344	-9.27685547	-15.88623047	-4.26269531	-95.31738281	+3284
+1458241245.36060000	+20.55761719	-22.83837891	-9.98437500	+8.74511719	+4.08691406	-110.47851563	+3004	+20.28515625	-21.68701172	-9.44384766	-146.46972656	-51.81152344	+73.14697266	+3136	+16.82226563	-21.91113281	-9.31201172	-15.51269531	-3.64746094	-95.38330078	+3244
+1458241245.36480000	+20.66308594	-22.58789063	-9.79980469	+9.31640625	+3.71337891	-110.50048828	+3012	+20.45214844	-21.55078125	-9.26806641	-146.33789063	-51.26220703	+73.63037109	+3160	+16.79150391	-21.80566406	-9.34716797	-15.13916016	-2.98828125	-95.42724609	+3208
+1458241245.36900000	+20.77294922	-22.31982422	-9.61523438	+9.93164063	+3.31787109	-110.52246094	+3032	+20.61914063	-21.40136719	-9.10107422	-146.09619141	-50.71289063	+74.02587891	+3180	+16.74755859	-21.69580078	-9.38671875	-14.74365234	-2.28515625	-95.47119141	+3184
+1458241245.37310000	+20.92675781	-21.89794922	-9.33837891	+10.87646484	+2.72460938	-110.52246094	+3080	+20.82128906	-21.21679688	-8.89453125	-145.78857422	-50.00976563	+74.53125000	+3208	+16.59375000	-21.32666016	-9.54492188	-13.64501953	+0.02197266	-95.38330078	+3220
+1458241245.37730000	+21.05419922	-21.55957031	-9.08349609	+11.66748047	+2.17529297	-110.54443359	+3132	+20.98388672	-21.06738281	-8.70996094	-145.56884766	-49.41650391	+74.94873047	+3228	+16.44873047	-21.08056641	-9.62402344	-13.05175781	+1.40625000	-95.22949219	+3272
+1458241245.38150000	+21.16845703	-21.27392578	-8.90332031	+12.41455078	+1.73583984	-110.54443359	+3188	+21.10693359	-20.93554688	-8.58691406	-145.23925781	-48.93310547	+75.12451172	+3236	+16.37402344	-20.94873047	-9.65478516	-12.67822266	+2.10937500	-95.16357422	+3332
+1458241245.38560010	+21.25634766	-21.01025391	-8.77587891	+13.07373047	+1.40625000	-110.39062500	+3248	+21.20361328	-20.80810547	-8.49462891	-144.84375000	-48.47167969	+75.14648438	+3236	+16.33886719	-20.84326172	-9.71630859	-12.37060547	+2.70263672	-94.74609375	+3412
+1458241245.38980010	+21.29589844	-20.88281250	-8.70556641	+13.38134766	+1.18652344	-110.19287109	+3296	+21.25195313	-20.72460938	-8.44628906	-144.47021484	-48.16406250	+74.97070313	+3228	+16.33007813	-20.77734375	-9.70312500	-12.28271484	+2.61474609	-94.41650391	+3476
+1458241245.39400010	+21.30029297	-20.82568359	-8.73193359	+13.49121094	+1.16455078	-109.88525391	+3328	+21.24755859	-20.64550781	-8.45947266	-143.98681641	-47.96630859	+74.50927734	+3212	+16.37841797	-20.77734375	-9.65917969	-12.30468750	+2.17529297	-94.17480469	+3528
+1458241245.39809990	+21.26513672	-20.83886719	-8.81982422	+13.38134766	+1.27441406	-109.46777344	+3360	+21.20361328	-20.58398438	-8.51220703	-143.48144531	-47.85644531	+73.87207031	+3200	+16.41357422	-20.78173828	-9.65917969	-12.34863281	+1.91162109	-93.84521484	+3560
+1458241245.40229990	+21.20361328	-20.90917969	-8.93408203	+13.13964844	+1.36230469	-109.02832031	+3380	+21.12011719	-20.55761719	-8.58691406	-143.04199219	-47.81250000	+73.16894531	+3192	+16.46191406	-20.79492188	-9.62841797	-12.48046875	+1.38427734	-93.42773438	+3572
+1458241245.40650010	+21.13330078	-21.01904297	-9.09667969	+12.81005859	+1.51611328	-108.50097656	+3396	+21.01904297	-20.54882813	-8.69238281	-142.55859375	-47.83447266	+72.31201172	+3188	+16.53222656	-20.83007813	-9.57128906	-12.65625000	+0.57128906	-92.98828125	+3564
+1458241245.41059990	+21.06298828	-21.12451172	-9.23730469	+12.50244141	+1.64794922	-108.08349609	+3400	+20.89599609	-20.55322266	-8.81542969	-142.14111328	-47.90039063	+71.43310547	+3192	+16.58056641	-20.85644531	-9.52734375	-12.78808594	+0.02197266	-92.70263672	+3544
+1458241245.41479990	+20.97509766	-21.26074219	-9.40429688	+12.10693359	+1.82373047	-107.62207031	+3400	+20.75976563	-20.57080078	-8.95166016	-141.67968750	-48.01025391	+70.51025391	+3196	+16.64208984	-20.89160156	-9.47460938	-12.96386719	-0.68115234	-92.37304688	+3516
+1458241245.41890000	+20.87402344	-21.41894531	-9.58447266	+11.66748047	+2.02148438	-107.13867188	+3400	+20.61035156	-20.59277344	-9.08789063	-141.26220703	-48.12011719	+69.54345703	+3204	+16.70361328	-20.92675781	-9.40869141	-13.16162109	-1.45019531	-91.97753906	+3484
+1458241245.42310000	+20.78613281	-21.55957031	-9.75146484	+11.29394531	+2.17529297	-106.69921875	+3388	+20.47412109	-20.60595703	-9.21972656	-140.80078125	-48.18603516	+68.62060547	+3212	+16.80468750	-20.98828125	-9.29443359	-13.62304688	-2.85644531	-91.20849609	+3444
+1458241245.42730000	+20.70263672	-21.69140625	-9.92724609	+10.96435547	+2.35107422	-106.21582031	+3372	+20.34228516	-20.59716797	-9.35156250	-140.29541016	-48.27392578	+67.65380859	+3216	+16.87939453	-21.04101563	-9.21093750	-14.04052734	-3.99902344	-90.48339844	+3400
+1458241245.43140010	+20.61474609	-21.81005859	-10.09423828	+10.61279297	+2.50488281	-105.73242188	+3356	+20.21484375	-20.58398438	-9.45703125	-139.83398438	-48.31787109	+66.77490234	+3224	+16.91894531	-21.04980469	-9.14501953	-14.41406250	-4.89990234	-89.73632813	+3352
+1458241245.43560000	+20.51806641	-21.92431641	-10.27001953	+10.26123047	+2.61474609	-105.13916016	+3340	+20.08740234	-20.56640625	-9.54931641	-139.37255859	-48.33984375	+65.89599609	+3228	+16.94531250	-21.04101563	-8.99121094	-15.09521484	-6.45996094	-88.54980469	+3336
+1458241245.43980000	+20.44335938	-21.99023438	-10.42382813	+10.01953125	+2.70263672	-104.58984375	+3316	+19.98632813	-20.53125000	-9.62402344	-138.93310547	-48.29589844	+65.14892578	+3228	+16.97167969	-21.02783203	-8.96923828	-15.22705078	-6.92138672	-87.93457031	+3324
+1458241245.44390010	+20.37744141	-22.02978516	-10.51611328	+9.82177734	+2.70263672	-104.10644531	+3284	+19.91601563	-20.49609375	-9.65039063	-138.64746094	-48.18603516	+64.62158203	+3220	+16.96289063	-20.94873047	-8.96044922	-15.16113281	-6.98730469	-87.40722656	+3316
+1458241245.44810010	+20.35107422	-22.02099609	-10.55126953	+9.77783203	+2.52685547	-103.68896484	+3240	+19.88525391	-20.43896484	-9.64160156	-138.36181641	-47.94433594	+64.29199219	+3208	+16.96289063	-20.88720703	-8.90332031	-15.02929688	-7.09716797	-87.34130859	+3304
+1458241245.45230010	+20.36425781	-21.93310547	-10.56005859	+9.95361328	+2.37304688	-103.31542969	+3204	+19.89843750	-20.33789063	-9.61523438	-137.98828125	-47.65869141	+64.05029297	+3200	+16.98486328	-20.82128906	-8.91650391	-14.67773438	-6.76757813	-87.23144531	+3280
+1458241245.45639990	+20.39501953	-21.79687500	-10.50292969	+10.21728516	+2.17529297	-103.02978516	+3172	+19.93798828	-20.22363281	-9.53613281	-137.70263672	-47.28515625	+64.02832031	+3200	+16.97167969	-20.68066406	-8.96484375	-14.17236328	-6.08642578	-87.05566406	+3248
+1458241245.46059990	+20.45214844	-21.61669922	-10.40185547	+10.59082031	+1.91162109	-102.81005859	+3152	+20.02148438	-20.08300781	-9.42626953	-137.39501953	-46.82373047	+64.13818359	+3208	+16.94091797	-20.58837891	-8.99121094	-13.84277344	-5.55908203	-87.01171875	+3212
+1458241245.46479990	+20.53125000	-21.39257813	-10.27880859	+11.07421875	+1.64794922	-102.61230469	+3144	+20.13134766	-19.92919922	-9.30322266	-137.08740234	-46.31835938	+64.33593750	+3220	+16.90576172	-20.48291016	-9.04833984	-13.40332031	-4.81201172	-86.94580078	+3180
+1458241245.46890000	+20.61474609	-21.13769531	-10.12500000	+11.62353516	+1.29638672	-102.43652344	+3140	+20.25000000	-19.76220703	-9.15820313	-136.80175781	-45.79101563	+64.57763672	+3236	+16.84423828	-20.35107422	-9.12304688	-12.94189453	-3.88916016	-86.83593750	+3152
+1458241245.47309990	+20.71582031	-20.81689453	-9.91406250	+12.30468750	+0.85693359	-102.28271484	+3152	+20.39062500	-19.56005859	-8.97802734	-136.42822266	-45.13183594	+64.90722656	+3260	+16.78271484	-20.21923828	-9.18017578	-12.45849609	-3.01025391	-86.77001953	+3124
+1458241245.47729990	+20.81250000	-20.49169922	-9.68115234	+13.02978516	+0.35156250	-102.21679688	+3168	+20.53564453	-19.36230469	-8.79345703	-136.12060547	-44.47265625	+65.32470703	+3284	+16.71240234	-20.06542969	-9.24169922	-11.93115234	-2.06542969	-86.70410156	+3104
+1458241245.48140000	+20.92236328	-20.17089844	-9.44384766	+13.82080078	-0.13183594	-102.23876953	+3192	+20.68505859	-19.17333984	-8.61767578	-135.76904297	-43.81347656	+65.74218750	+3308	+16.63769531	-19.91162109	-9.30761719	-11.40380859	-1.07666016	-86.66015625	+3096
+1458241245.48560000	+21.06298828	-19.76220703	-9.14062500	+14.85351563	-0.76904297	-102.28271484	+3240	+20.86962891	-18.95800781	-8.43310547	-135.28564453	-43.06640625	+66.18164063	+3332	+16.52343750	-19.68750000	-9.42626953	-10.72265625	+0.37353516	-86.41845703	+3112
+1458241245.48980000	+21.17724609	-19.42822266	-8.88574219	+15.71044922	-1.27441406	-102.32666016	+3288	+21.01904297	-18.76904297	-8.27490234	-134.82421875	-42.47314453	+66.48925781	+3348	+16.39599609	-19.52050781	-9.50976563	-10.28320313	+1.49414063	-86.19873047	+3144
+1458241245.49390010	+21.26074219	-19.12500000	-8.70556641	+16.47949219	-1.62597656	-102.26074219	+3344	+21.13330078	-18.58447266	-8.16064453	-134.29687500	-41.94580078	+66.57714844	+3356	+16.29052734	-19.40185547	-9.57568359	-9.97558594	+2.37304688	-86.02294922	+3192
+1458241245.49810000	+21.30468750	-18.83056641	-8.57812500	+17.09472656	-1.84570313	-101.90917969	+3404	+21.21240234	-18.39990234	-8.06396484	-133.74755859	-41.46240234	+66.53320313	+3360	+16.19384766	-19.24804688	-9.68994141	-9.58007813	+3.40576172	-85.45166016	+3264
+1458241245.50219990	+21.30029297	-18.67236328	-8.45507813	+17.33642578	-2.15332031	-101.66748047	+3464	+21.25195313	-18.29003906	-7.97607422	-133.43994141	-41.06689453	+66.48925781	+3356	+16.12353516	-19.09863281	-9.72070313	-9.31640625	+3.77929688	-85.01220703	+3336
+1458241245.50640010	+21.29589844	-18.55810547	-8.43310547	+17.51220703	-2.30712891	-101.33789063	+3508	+21.25634766	-18.19335938	-7.96728516	-133.00048828	-40.73730469	+66.15966797	+3336	+16.13671875	-19.04150391	-9.68115234	-9.14062500	+3.62548828	-84.79248047	+3392
+1458241245.51060010	+21.26953125	-18.49218750	-8.46826172	+17.53417969	-2.35107422	-100.87646484	+3544	+21.22119141	-18.11425781	-7.98046875	-132.60498047	-40.45166016	+65.74218750	+3316	+16.18505859	-18.97998047	-9.65917969	-8.94287109	+3.42773438	-84.41894531	+3440
+1458241245.51469990	+21.22119141	-18.48339844	-8.52099609	+17.42431641	-2.35107422	-100.39306641	+3568	+21.15527344	-18.06591797	-8.01123047	-132.27539063	-40.27587891	+65.25878906	+3292	+16.22460938	-18.91406250	-9.59326172	-8.81103516	+2.96630859	-84.04541016	+3476
+1458241245.51889990	+21.18164063	-18.50537109	-8.62207031	+17.29248047	-2.28515625	-99.88769531	+3580	+21.07177734	-18.02636719	-8.07275391	-131.90185547	-40.14404297	+64.66552734	+3276	+16.30371094	-18.88769531	-9.49218750	-8.76708984	+2.26318359	-83.80371094	+3500
+1458241245.52309990	+21.11572266	-18.57568359	-8.76269531	+16.96289063	-2.08740234	-99.29443359	+3588	+20.97949219	-18.00878906	-8.15185547	-131.59423828	-40.05615234	+64.00634766	+3268	+16.38281250	-18.86132813	-9.42626953	-8.70117188	+1.66992188	-83.40820313	+3496
+1458241245.52720000	+21.02783203	-18.68554688	-8.92089844	+16.50146484	-1.88964844	-98.63525391	+3584	+20.86083984	-18.01757813	-8.24853516	-131.30859375	-40.03417969	+63.23730469	+3264	+16.47070313	-18.82617188	-9.33837891	-8.67919922	+0.90087891	-82.94677734	+3472
+1458241245.53140000	+20.90917969	-18.79980469	-9.10986328	+15.97412109	-1.64794922	-97.86621094	+3576	+20.71142578	-18.01757813	-8.36718750	-131.00097656	-40.01220703	+62.27050781	+3264	+16.55419922	-18.79541016	-9.23730469	-8.74511719	+0.02197266	-82.44140625	+3436
+1458241245.53559990	+20.80371094	-18.88330078	-9.29003906	+15.53466797	-1.45019531	-97.16308594	+3556	+20.54882813	-18.00878906	-8.49902344	-130.64941406	-39.96826172	+61.25976563	+3268	+16.65527344	-18.74267578	-9.10546875	-8.78906250	-1.05468750	-81.82617188	+3392
+1458241245.53970000	+20.70263672	-18.95361328	-9.46142578	+15.13916016	-1.31835938	-96.41601563	+3528	+20.39062500	-17.99121094	-8.62207031	-130.29785156	-39.88037109	+60.31494141	+3272	+16.74755859	-18.68554688	-8.98242188	-8.81103516	-2.06542969	-81.23291016	+3348
+1458241245.54390000	+20.61035156	-19.02392578	-9.61083984	+14.74365234	-1.27441406	-95.73486328	+3488	+20.25000000	-17.98242188	-8.71435547	-130.05615234	-39.77050781	+59.54589844	+3268	+16.82226563	-18.61523438	-8.86376953	-8.78906250	-2.98828125	-80.66162109	+3304
+1458241245.54810000	+20.53564453	-19.08544922	-9.73828125	+14.43603516	-1.31835938	-95.14160156	+3440	+20.13134766	-17.96044922	-8.78906250	-129.77050781	-39.61669922	+58.84277344	+3264	+16.91015625	-18.52734375	-8.69238281	-8.81103516	-4.19677734	-80.02441406	+3268
+1458241245.55220010	+20.47412109	-19.12060547	-9.87011719	+14.19433594	-1.25244141	-94.54833984	+3388	+20.02587891	-17.91650391	-8.86816406	-129.41894531	-39.48486328	+58.11767578	+3260	+16.96728516	-18.47900391	-8.60888672	-8.78906250	-4.76806641	-79.54101563	+3224
+1458241245.55640010	+20.39941406	-19.12939453	-9.94921875	+13.95263672	-1.23046875	-93.97705078	+3332	+19.92919922	-17.86376953	-8.90771484	-129.13330078	-39.30908203	+57.52441406	+3252	+16.97167969	-18.36035156	-8.57373047	-8.67919922	-4.98779297	-78.94775391	+3176
+1458241245.56060000	+20.34667969	-19.08984375	-9.99316406	+13.86474609	-1.29638672	-93.42773438	+3268	+19.86328125	-17.79345703	-8.94287109	-128.75976563	-39.06738281	+56.86523438	+3244	+16.96289063	-18.26367188	-8.52539063	-8.61328125	-5.18554688	-78.57421875	+3124
+1458241245.56469990	+20.32031250	-18.99316406	-10.02392578	+13.90869141	-1.36230469	-92.87841797	+3208	+19.83251953	-17.67919922	-8.97363281	-128.27636719	-38.69384766	+56.29394531	+3244	+16.98486328	-18.18017578	-8.52539063	-8.37158203	-5.14160156	-78.09082031	+3080
+1458241245.56890010	+20.28515625	-18.86132813	-10.00634766	+13.97460938	-1.49414063	-92.35107422	+3144	+19.82812500	-17.56494141	-8.94287109	-127.92480469	-38.29833984	+55.96435547	+3240	+16.95849609	-18.03076172	-8.54736328	-7.99804688	-4.81201172	-77.51953125	+3044
+1458241245.57300000	+20.28955078	-18.65039063	-9.92724609	+14.30419922	-1.77978516	-91.91162109	+3092	+19.85009766	-17.40673828	-8.88134766	-127.48535156	-37.77099609	+55.76660156	+3248	+16.91015625	-17.91650391	-8.53417969	-7.71240234	-4.50439453	-77.32177734	+2988
+1458241245.57719990	+20.32031250	-18.39990234	-9.84814453	+14.80957031	-1.99951172	-91.49414063	+3048	+19.89843750	-17.22216797	-8.80224609	-126.97998047	-37.22167969	+55.65673828	+3260	+16.85742188	-17.82861328	-8.56933594	-7.40478516	-3.86718750	-77.12402344	+2944
+1458241245.58139990	+20.35986328	-18.14062500	-9.70751953	+15.33691406	-2.30712891	-91.20849609	+3012	+19.97314453	-17.05078125	-8.67041016	-126.60644531	-36.69433594	+55.83251953	+3284	+16.77392578	-17.70996094	-8.63964844	-7.03125000	-3.01025391	-76.81640625	+2904
+1458241245.58550000	+20.43017578	-17.82861328	-9.50976563	+16.06201172	-2.74658203	-90.98876953	+2996	+20.08740234	-16.85302734	-8.52099609	-126.12304688	-36.07910156	+56.03027344	+3308	+16.69482422	-17.58691406	-8.70556641	-6.65771484	-2.15332031	-76.55273438	+2860
+1458241245.58970000	+20.48730469	-17.52978516	-9.33398438	+16.76513672	-3.05419922	-90.79101563	+2984	+20.21044922	-16.65527344	-8.38476563	-125.57373047	-35.50781250	+56.16210938	+3332	+16.61132813	-17.46826172	-8.79785156	-6.24023438	-1.14257813	-76.24511719	+2828
+1458241245.59390000	+20.52246094	-17.23095703	-9.17138672	+17.44628906	-3.29589844	-90.54931641	+2980	+20.30712891	-16.44433594	-8.26171875	-124.98046875	-34.91455078	+56.20605469	+3356	+16.50146484	-17.34082031	-8.89453125	-5.86669922	-0.06591797	-75.87158203	+2796
+1458241245.59800000	+20.56640625	-16.86181641	-9.00000000	+18.28125000	-3.55957031	-90.10986328	+3008	+20.40820313	-16.19824219	-8.12988281	-124.27734375	-34.23339844	+56.16210938	+3380	+16.38281250	-17.21337891	-9.01318359	-5.55908203	+1.07666016	-75.36621094	+2784
+1458241245.60220000	+20.60156250	-16.55419922	-8.82861328	+18.98437500	-3.93310547	-89.78027344	+3060	+20.50048828	-15.99169922	-8.00244141	-123.68408203	-33.57421875	+56.20605469	+3400	+16.25097656	-17.09912109	-9.10546875	-5.33935547	+2.08740234	-74.90478516	+2792
+1458241245.60640000	+20.64990234	-16.27294922	-8.67480469	+19.66552734	-4.32861328	-89.51660156	+3128	+20.59277344	-15.79394531	-7.87060547	-123.15673828	-32.93701172	+56.31591797	+3420	+16.12792969	-17.01123047	-9.18017578	-5.18554688	+2.94433594	-74.50927734	+2820
+1458241245.61050010	+20.68945313	-15.98730469	-8.52099609	+20.32470703	-4.70214844	-89.20898438	+3216	+20.68945313	-15.57421875	-7.72119141	-122.56347656	-32.27783203	+56.51367188	+3440	+16.04443359	-16.89257813	-9.25488281	-4.85595703	+3.71337891	-73.95996094	+2860
+1458241245.61470010	+20.70703125	-15.77636719	-8.36718750	+20.80810547	-5.07568359	-89.01123047	+3312	+20.74658203	-15.41601563	-7.58056641	-122.14599609	-31.77246094	+56.66748047	+3452	+15.95214844	-16.74755859	-9.29882813	-4.57031250	+4.35058594	-73.47656250	+2912
+1458241245.61890010	+20.74218750	-15.57861328	-8.28369141	+21.31347656	-5.33935547	-88.72558594	+3404	+20.77734375	-15.24462891	-7.52343750	-121.59667969	-31.28906250	+56.49169922	+3456	+15.90380859	-16.67285156	-9.29882813	-4.43847656	+4.65820313	-73.16894531	+2964
+1458241245.62299990	+20.73339844	-15.42919922	-8.27490234	+21.51123047	-5.38330078	-88.11035156	+3492	+20.78173828	-15.09960938	-7.49267578	-121.06933594	-30.80566406	+56.16210938	+3448	+15.89501953	-16.56738281	-9.34277344	-4.17480469	+4.96582031	-72.42187500	+3024
+1458241245.62719990	+20.69384766	-15.36767578	-8.23095703	+21.44531250	-5.62500000	-87.64892578	+3556	+20.75976563	-15.00292969	-7.46191406	-120.69580078	-30.36621094	+55.85449219	+3436	+15.88183594	-16.44433594	-9.33398438	-3.97705078	+4.94384766	-71.74072266	+3068
+1458241245.63140010	+20.64990234	-15.30615234	-8.26611328	+21.31347656	-5.73486328	-87.01171875	+3616	+20.71142578	-14.89746094	-7.48388672	-120.25634766	-29.90478516	+55.30517578	+3428	+15.90380859	-16.36083984	-9.27246094	-3.88916016	+4.63623047	-71.23535156	+3104
+1458241245.63550000	+20.58837891	-15.26660156	-8.34960938	+21.04980469	-5.75683594	-86.17675781	+3668	+20.63671875	-14.80078125	-7.51025391	-119.88281250	-29.44335938	+54.75585938	+3424	+15.96533203	-16.24218750	-9.21533203	-3.60351563	+4.24072266	-70.48828125	+3132
+1458241245.63969990	+20.52685547	-15.25781250	-8.39794922	+20.72021484	-5.97656250	-85.45166016	+3700	+20.54003906	-14.75244141	-7.52343750	-119.70703125	-29.02587891	+54.27246094	+3420	+16.02685547	-16.10156250	-9.11865234	-3.36181641	+3.60351563	-69.82910156	+3148
+1458241245.64389990	+20.48730469	-15.25341797	-8.47265625	+20.41259766	-6.19628906	-84.72656250	+3708	+20.44335938	-14.69970703	-7.56738281	-119.50927734	-28.60839844	+53.72314453	+3416	+16.11035156	-15.99169922	-8.99121094	-3.22998047	+2.76855469	-69.25781250	+3148
+1458241245.64800000	+20.43457031	-15.25341797	-8.56054688	+20.08300781	-6.35009766	-83.97949219	+3700	+20.34228516	-14.65136719	-7.61572266	-119.31152344	-28.16894531	+53.15185547	+3416	+16.20703125	-15.86425781	-8.86816406	-2.96630859	+1.91162109	-68.55468750	+3132
+1458241245.65220000	+20.37304688	-15.26660156	-8.63964844	+19.68750000	-6.50390625	-83.23242188	+3672	+20.23681641	-14.60742188	-7.66845703	-119.09179688	-27.81738281	+52.51464844	+3420	+16.29931641	-15.72363281	-8.74951172	-2.70263672	+1.12060547	-67.85156250	+3096
+1458241245.65630010	+20.29833984	-15.27539063	-8.72753906	+19.27001953	-6.63574219	-82.46337891	+3632	+20.11376953	-14.55468750	-7.73876953	-118.89404297	-27.42187500	+51.81152344	+3428	+16.38281250	-15.57421875	-8.63085938	-2.46093750	+0.35156250	-67.12646484	+3060
+1458241245.66050000	+20.23681641	-15.27099609	-8.81982422	+18.85253906	-6.76757813	-81.60644531	+3572	+19.99511719	-14.50634766	-7.82666016	-118.65234375	-26.96044922	+50.97656250	+3440	+16.46630859	-15.41601563	-8.52099609	-2.19726563	-0.37353516	-66.33544922	+3024
+1458241245.66470000	+20.18408203	-15.24902344	-8.91210938	+18.50097656	-6.89941406	-80.72753906	+3496	+19.88525391	-14.44921875	-7.91015625	-118.45458984	-26.47705078	+50.20751953	+3452	+16.54101563	-15.27978516	-8.41113281	-1.95556641	-1.09863281	-65.56640625	+2996
+1458241245.66880010	+20.10937500	-15.21826172	-8.95605469	+18.10546875	-7.11914063	-79.91455078	+3412	+19.76660156	-14.39648438	-7.94970703	-118.34472656	-25.97167969	+49.59228516	+3460	+16.58935547	-15.10400391	-8.32763672	-1.64794922	-1.62597656	-64.70947266	+2960
+1458241245.67300010	+20.06982422	-15.14794922	-8.95605469	+17.95166016	-7.47070313	-79.25537109	+3320	+19.66992188	-14.32177734	-7.98046875	-118.19091797	-25.46630859	+49.02099609	+3468	+16.61572266	-14.95019531	-8.23095703	-1.40625000	-2.17529297	-64.09423828	+2932
+1458241245.67720010	+20.05664063	-15.02050781	-8.98242188	+17.99560547	-7.69042969	-78.48632813	+3244	+19.58642578	-14.21191406	-8.01123047	-117.90527344	-24.91699219	+48.44970703	+3488	+16.65087891	-14.81835938	-8.15625000	-1.12060547	-2.50488281	-63.45703125	+2900
+1458241245.68129990	+20.03466797	-14.88427734	-8.95605469	+18.06152344	-7.97607422	-77.80517578	+3164	+19.52929688	-14.11523438	-7.98925781	-117.72949219	-24.36767578	+48.12011719	+3500	+16.65087891	-14.65136719	-8.13427734	-0.76904297	-2.57080078	-62.70996094	+2872
+1458241245.68549990	+20.04345703	-14.72607422	-8.89453125	+18.28125000	-8.34960938	-77.29980469	+3092	+19.52050781	-13.99218750	-7.95410156	-117.39990234	-23.77441406	+47.85644531	+3520	+16.62890625	-14.51953125	-8.10791016	-0.54931641	-2.59277344	-62.18261719	+2840
+1458241245.68969990	+20.04345703	-14.54150391	-8.86376953	+18.58886719	-8.45947266	-76.70654297	+3028	+19.52050781	-13.82958984	-7.92773438	-116.96044922	-23.18115234	+47.54882813	+3540	+16.60693359	-14.43603516	-8.11230469	-0.35156250	-2.35107422	-61.65527344	+2808
+1458241245.69380000	+20.01708984	-14.34375000	-8.78466797	+18.85253906	-8.61328125	-76.17919922	+2980	+19.51171875	-13.65820313	-7.86621094	-116.54296875	-22.58789063	+47.32910156	+3572	+16.54541016	-14.30859375	-8.16064453	-0.04394531	-1.84570313	-60.99609375	+2784
+1458241245.69800000	+20.01269531	-14.11962891	-8.67041016	+19.27001953	-8.87695313	-75.73974609	+2964	+19.51611328	-13.47802734	-7.80468750	-116.05957031	-21.97265625	+47.10937500	+3604	+16.46191406	-14.21191406	-8.20019531	+0.15380859	-1.29638672	-60.53466797	+2752
+1458241245.70219990	+20.03027344	-13.86035156	-8.57373047	+19.84130859	-9.11865234	-75.27832031	+2964	+19.53808594	-13.27587891	-7.73876953	-115.51025391	-21.31347656	+46.91162109	+3644	+16.37841797	-14.13720703	-8.24853516	+0.32958984	-0.68115234	-60.09521484	+2720
+1458241245.70630000	+20.03906250	-13.60107422	-8.45068359	+20.47851563	-9.36035156	-74.88281250	+2992	+19.57324219	-13.08251953	-7.62451172	-115.02685547	-20.69824219	+46.97753906	+3692	+16.28173828	-14.04931641	-8.32324219	+0.52734375	+0.06591797	-59.56787109	+2692
+1458241245.71050000	+20.04345703	-13.34179688	-8.31445313	+21.11572266	-9.64599609	-74.57519531	+3036	+19.62597656	-12.88037109	-7.48388672	-114.49951172	-20.08300781	+47.15332031	+3744	+16.17187500	-13.97021484	-8.39794922	+0.70312500	+0.79101563	-59.12841797	+2672
+1458241245.71470000	+20.03906250	-13.09130859	-8.18701172	+21.75292969	-9.82177734	-74.31152344	+3096	+19.67431641	-12.66503906	-7.35205078	-113.90625000	-19.51171875	+47.30712891	+3800	+16.05761719	-13.89550781	-8.47265625	+0.83496094	+1.62597656	-58.68896484	+2668
+1458241245.71880010	+20.03027344	-12.84960938	-8.07714844	+22.34619141	-9.99755859	-74.02587891	+3172	+19.72705078	-12.44970703	-7.23339844	-113.26904297	-18.96240234	+47.39501953	+3856	+15.94335938	-13.82958984	-8.54296875	+0.96679688	+2.39501953	-58.29345703	+2676
+1458241245.72300000	+20.03027344	-12.62109375	-7.98046875	+22.91748047	-10.10742188	-73.67431641	+3260	+19.77539063	-12.23876953	-7.13232422	-112.60986328	-18.41308594	+47.43896484	+3908	+15.85107422	-13.75048828	-8.61328125	+1.18652344	+3.12011719	-57.76611328	+2700
+1458241245.72709990	+20.01269531	-12.41015625	-7.87500000	+23.40087891	-10.28320313	-73.38867188	+3360	+19.81054688	-12.04980469	-7.02685547	-112.03857422	-17.90771484	+47.46093750	+3956	+15.75439453	-13.66259766	-8.67480469	+1.36230469	+3.80126953	-57.26074219	+2728
+1458241245.73130010	+19.99511719	-12.19921875	-7.79150391	+23.86230469	-10.39306641	-73.05908203	+3464	+19.82812500	-11.85644531	-6.93896484	-111.46728516	-17.40234375	+47.39501953	+4000	+15.66650391	-13.59228516	-8.70556641	+1.47216797	+4.30664063	-56.84326172	+2760
+1458241245.73550010	+19.95556641	-12.00585938	-7.74755859	+24.23583984	-10.39306641	-72.50976563	+3568	+19.82373047	-11.67626953	-6.85546875	-110.91796875	-16.91894531	+47.30712891	+4048	+15.60498047	-13.50000000	-8.74072266	+1.73583984	+4.79003906	-56.25000000	+2804
+1458241245.73959990	+19.91162109	-11.85205078	-7.68164063	+24.45556641	-10.59082031	-72.07031250	+3672	+19.81494141	-11.52246094	-6.77197266	-110.47851563	-16.45751953	+47.26318359	+4092	+15.54345703	-13.37255859	-8.74951172	+1.99951172	+5.05371094	-55.67871094	+2848
+1458241245.74379990	+19.88964844	-11.72021484	-7.65527344	+24.65332031	-10.76660156	-71.58691406	+3772	+19.80175781	-11.37304688	-6.72802734	-110.03906250	-15.97412109	+47.10937500	+4128	+15.51708984	-13.28466797	-8.70556641	+2.13134766	+5.03173828	-55.30517578	+2884
+1458241245.74799990	+19.85888672	-11.60156250	-7.66406250	+24.71923828	-10.83251953	-70.92773438	+3864	+19.77978516	-11.23681641	-6.69287109	-109.62158203	-15.51269531	+46.88964844	+4164	+15.53906250	-13.15722656	-8.66162109	+2.48291016	+4.87792969	-54.71191406	+2924
+1458241245.75210000	+19.81054688	-11.51806641	-7.65966797	+24.65332031	-10.94238281	-70.33447266	+3940	+19.73583984	-11.14453125	-6.66210938	-109.35791016	-15.11718750	+46.64794922	+4192	+15.55224609	-12.99902344	-8.60449219	+2.87841797	+4.65820313	-54.11865234	+2960
+1458241245.75630000	+19.76660156	-11.43896484	-7.69042969	+24.54345703	-10.98632813	-69.67529297	+4012	+19.66992188	-11.04785156	-6.67089844	-109.09423828	-14.74365234	+46.20849609	+4224	+15.59179688	-12.86718750	-8.49462891	+3.16406250	+4.17480469	-53.70117188	+2996
+1458241245.76050000	+19.71826172	-11.35986328	-7.76074219	+24.38964844	-10.94238281	-68.77441406	+4072	+19.59082031	-10.96435547	-6.70166016	-108.87451172	-14.32617188	+45.65917969	+4256	+15.65332031	-12.71777344	-8.38916016	+3.58154297	+3.66943359	-53.10791016	+3024
+1458241245.76460000	+19.66992188	-11.29833984	-7.81787109	+24.16992188	-11.00830078	-67.91748047	+4108	+19.51611328	-10.88525391	-6.72802734	-108.67675781	-13.88671875	+45.15380859	+4284	+15.71044922	-12.54638672	-8.27490234	+3.99902344	+3.07617188	-52.53662109	+3044
+1458241245.76880000	+19.61718750	-11.23681641	-7.86621094	+23.92822266	-11.09619141	-67.08251953	+4132	+19.42822266	-10.80615234	-6.75878906	-108.52294922	-13.42529297	+44.64843750	+4312	+15.76757813	-12.37939453	-8.15185547	+4.39453125	+2.46093750	-51.96533203	+3056
+1458241245.77300000	+19.56445313	-11.17089844	-7.90576172	+23.73046875	-11.20605469	-66.26953125	+4144	+19.34472656	-10.72705078	-6.78955078	-108.36914063	-12.96386719	+44.12109375	+4344	+15.83349609	-12.19921875	-8.02880859	+4.87792969	+1.80175781	-51.37207031	+3060
+1458241245.77710010	+19.51171875	-11.10058594	-7.94091797	+23.51074219	-11.31591797	-65.47851563	+4144	+19.24804688	-10.66113281	-6.82031250	-108.28125000	-12.52441406	+43.59375000	+4372	+15.89501953	-12.01025391	-7.91015625	+5.40527344	+1.18652344	-50.77880859	+3064
+1458241245.78130010	+19.45898438	-11.02587891	-7.97607422	+23.33496094	-11.40380859	-64.70947266	+4128	+19.16455078	-10.59960938	-6.84228516	-108.17138672	-12.12890625	+43.11035156	+4400	+15.95214844	-11.82128906	-7.78271484	+5.93261719	+0.57128906	-50.22949219	+3064
+1458241245.78550000	+19.42822266	-10.94238281	-7.99365234	+23.24707031	-11.57958984	-64.02832031	+4104	+19.09863281	-10.53369141	-6.86425781	-108.06152344	-11.73339844	+42.67089844	+4424	+16.00488281	-11.64111328	-7.65966797	+6.43798828	-0.02197266	-49.74609375	+3068
+1458241245.78959990	+19.40185547	-10.83251953	-8.02441406	+23.24707031	-11.62353516	-63.30322266	+4076	+19.03710938	-10.44140625	-6.88623047	-107.84179688	-11.33789063	+42.20947266	+4448	+16.05761719	-11.49169922	-7.54541016	+6.89941406	-0.50537109	-49.28466797	+3068
+1458241245.79380010	+19.35351563	-10.70947266	-8.02880859	+23.29101563	-11.66748047	-62.60009766	+4044	+18.96679688	-10.34912109	-6.87744141	-107.64404297	-10.94238281	+41.83593750	+4472	+16.07958984	-11.32031250	-7.47509766	+7.44873047	-0.76904297	-48.71337891	+3060
+1458241245.79800010	+19.31835938	-10.57763672	-8.01123047	+23.42285156	-11.77734375	-62.05078125	+4008	+18.90966797	-10.24804688	-6.86865234	-107.42431641	-10.52490234	+41.46240234	+4500	+16.07958984	-11.17089844	-7.40917969	+7.84423828	-0.94482422	-48.25195313	+3052
+1458241245.80209990	+19.29199219	-10.41943359	-7.99804688	+23.66455078	-11.84326172	-61.45751953	+3976	+18.86572266	-10.11181641	-6.85546875	-107.07275391	-10.04150391	+41.13281250	+4532	+16.07958984	-11.05664063	-7.35205078	+8.19580078	-1.05468750	-47.83447266	+3040
+1458241245.80629990	+19.25683594	-10.26123047	-7.94531250	+23.95019531	-11.95312500	-60.97412109	+3952	+18.83496094	-9.97998047	-6.80273438	-106.69921875	-9.64599609	+41.00097656	+4564	+16.05322266	-10.91601563	-7.34765625	+8.65722656	-0.87890625	-47.26318359	+3032
+1458241245.81040000	+19.23046875	-10.09423828	-7.85302734	+24.32373047	-12.17285156	-60.73242188	+3936	+18.82617188	-9.83496094	-6.72363281	-106.28173828	-9.25048828	+41.00097656	+4604	+16.00488281	-10.80615234	-7.33447266	+8.94287109	-0.68115234	-46.88964844	+3020
+1458241245.81460000	+19.21728516	-9.90087891	-7.77832031	+24.85107422	-12.30468750	-60.44677734	+3936	+18.82177734	-9.67236328	-6.65332031	-105.77636719	-8.85498047	+40.95703125	+4648	+15.95654297	-10.73583984	-7.33886719	+9.16259766	-0.37353516	-46.56005859	+3008
+1458241245.81880000	+19.19531250	-9.69873047	-7.69042969	+25.40039063	-12.39257813	-60.20507813	+3944	+18.82177734	-9.51855469	-6.55224609	-105.27099609	-8.52539063	+41.02294922	+4692	+15.89501953	-10.66113281	-7.36083984	+9.42626953	+0.06591797	-46.18652344	+2996
+1458241245.82290010	+19.17773438	-9.49658203	-7.59814453	+25.99365234	-12.52441406	-60.00732422	+3968	+18.83056641	-9.35595703	-6.45556641	-104.74365234	-8.15185547	+41.06689453	+4740	+15.82470703	-10.59960938	-7.39160156	+9.60205078	+0.57128906	-45.81298828	+2988
+1458241245.82710000	+19.16455078	-9.29443359	-7.51025391	+26.63085938	-12.61230469	-59.80957031	+4000	+18.84814453	-9.16259766	-6.36328125	-104.08447266	-7.73437500	+41.15478516	+4792	+15.75000000	-10.55566406	-7.42675781	+9.73388672	+1.09863281	-45.46142578	+2980
+1458241245.83130000	+19.13818359	-9.09667969	-7.40039063	+27.20214844	-12.74414063	-59.65576172	+4048	+18.85693359	-8.96484375	-6.26220703	-103.42529297	-7.33886719	+41.24267578	+4848	+15.66210938	-10.49853516	-7.48388672	+9.88769531	+1.75781250	-45.02197266	+2980
+1458241245.83540010	+19.10302734	-8.90332031	-7.29931641	+27.75146484	-12.85400391	-59.45800781	+4104	+18.86132813	-8.77148438	-6.16113281	-102.76611328	-6.94335938	+41.30859375	+4900	+15.56982422	-10.44140625	-7.54101563	+10.04150391	+2.39501953	-44.53857422	+2984
+1458241245.83960010	+19.06787109	-8.70996094	-7.19384766	+28.30078125	-13.00781250	-59.28222656	+4176	+18.86572266	-8.59570313	-6.06005859	-102.15087891	-6.54785156	+41.39648438	+4952	+15.48193359	-10.37548828	-7.59814453	+10.21728516	+3.01025391	-44.07714844	+3000
+1458241245.84380010	+19.04150391	-8.52978516	-7.08398438	+28.85009766	-13.22753906	-59.15039063	+4256	+18.87451172	-8.42871094	-5.95898438	-101.57958984	-6.17431641	+41.55029297	+5008	+15.40722656	-10.32714844	-7.62011719	+10.30517578	+3.44970703	-43.70361328	+3012
+1458241245.84789990	+19.01513672	-8.35400391	-6.99169922	+29.33349609	-13.38134766	-58.90869141	+4340	+18.88330078	-8.26171875	-5.86230469	-100.98632813	-5.80078125	+41.66015625	+5056	+15.35009766	-10.26562500	-7.64208984	+10.50292969	+3.86718750	-43.26416016	+3032
+1458241245.85209990	+18.97998047	-8.19580078	-6.89941406	+29.75097656	-13.53515625	-58.71093750	+4428	+18.88330078	-8.10791016	-5.77001953	-100.43701172	-5.44921875	+41.74804688	+5104	+15.29296875	-10.18212891	-7.65966797	+10.74462891	+4.21875000	-42.80273438	+3056
+1458241245.85630010	+18.95361328	-8.05078125	-6.82031250	+30.10253906	-13.71093750	-58.46923828	+4516	+18.87011719	-7.94970703	-5.71289063	-99.88769531	-5.05371094	+41.68212891	+5148	+15.24902344	-10.12060547	-7.63769531	+10.87646484	+4.39453125	-42.45117188	+3080
+1458241245.86040000	+18.91845703	-7.91015625	-6.78076172	+30.38818359	-13.75488281	-57.96386719	+4600	+18.83935547	-7.80029297	-5.68212891	-99.42626953	-4.61425781	+41.41845703	+5184	+15.23144531	-10.02832031	-7.62451172	+11.20605469	+4.52636719	-41.94580078	+3108
+1458241245.86459990	+18.87451172	-7.78710938	-6.73681641	+30.56396484	-13.88671875	-57.50244141	+4676	+18.79541016	-7.68603516	-5.65136719	-99.07470703	-4.19677734	+41.22070313	+5220	+15.21826172	-9.90087891	-7.60253906	+11.60156250	+4.57031250	-41.39648438	+3140
+1458241245.86879990	+18.83935547	-7.66845703	-6.70166016	+30.69580078	-14.06250000	-57.01904297	+4748	+18.75585938	-7.57177734	-5.63378906	-98.72314453	-3.75732422	+40.97900391	+5248	+15.22265625	-9.78662109	-7.53222656	+11.90917969	+4.35058594	-41.00097656	+3172
+1458241245.87290000	+18.79980469	-7.56298828	-6.68847656	+30.76171875	-14.12841797	-56.40380859	+4812	+18.70312500	-7.47070313	-5.62060547	-98.43750000	-3.33984375	+40.71533203	+5280	+15.24462891	-9.65917969	-7.45751953	+12.32666016	+4.06494141	-40.56152344	+3204
+1458241245.87710000	+18.75146484	-7.47070313	-6.67529297	+30.76171875	-14.23828125	-55.81054688	+4864	+18.64599609	-7.38720703	-5.60302734	-98.23974609	-2.96630859	+40.45166016	+5304	+15.27099609	-9.50537109	-7.37841797	+12.83203125	+3.71337891	-40.10009766	+3240
+1458241245.88120010	+18.72949219	-7.38720703	-6.66210938	+30.78369141	-14.39208984	-55.28320313	+4904	+18.58447266	-7.30810547	-5.61181641	-98.06396484	-2.57080078	+40.10009766	+5336	+15.31054688	-9.36914063	-7.25976563	+13.29345703	+3.18603516	-39.77050781	+3276
+1458241245.88540010	+18.70751953	-7.30810547	-6.65771484	+30.76171875	-14.50195313	-54.71191406	+4936	+18.52294922	-7.23779297	-5.62939453	-97.91015625	-2.19726563	+39.70458984	+5364	+15.36328125	-9.21972656	-7.14111328	+13.82080078	+2.59277344	-39.41894531	+3308
+1458241245.88960000	+18.68115234	-7.22021484	-6.64892578	+30.78369141	-14.63378906	-54.16259766	+4956	+18.45263672	-7.16748047	-5.64697266	-97.77832031	-1.82373047	+39.30908203	+5392	+15.41601563	-9.06152344	-7.02246094	+14.39208984	+2.02148438	-39.06738281	+3340
+1458241245.89369990	+18.65478516	-7.13232422	-6.65332031	+30.82763672	-14.69970703	-53.56933594	+4968	+18.38671875	-7.09277344	-5.66455078	-97.62451172	-1.47216797	+38.91357422	+5420	+15.46435547	-8.89892578	-6.90820313	+14.96337891	+1.47216797	-38.73779297	+3364
+1458241245.89790010	+18.62402344	-7.04882813	-6.65771484	+30.82763672	-14.74365234	-53.02001953	+4968	+18.32080078	-7.02685547	-5.68212891	-97.51464844	-1.14257813	+38.51806641	+5444	+15.50830078	-8.74951172	-6.79394531	+15.51269531	+0.94482422	-38.43017578	+3384
+1458241245.90210010	+18.59765625	-6.96093750	-6.66210938	+30.84960938	-14.78759766	-52.44873047	+4964	+18.25927734	-6.95654297	-5.69531250	-97.38281250	-0.81298828	+38.14453125	+5468	+15.55224609	-8.59570313	-6.68408203	+16.08398438	+0.39550781	-38.12255859	+3400
+1458241245.90619990	+18.57128906	-6.87744141	-6.65332031	+30.93750000	-14.85351563	-51.98730469	+4948	+18.20654297	-6.88623047	-5.69531250	-97.22900391	-0.50537109	+37.83691406	+5488	+15.59179688	-8.44189453	-6.58740234	+16.67724609	-0.04394531	-37.77099609	+3416
+1458241245.91039990	+18.54931641	-6.79833984	-6.61376953	+31.04736328	-15.02929688	-51.70166016	+4928	+18.15380859	-6.82031250	-5.67333984	-97.07519531	-0.26367188	+37.70507813	+5508	+15.61376953	-8.30566406	-6.49072266	+17.18261719	-0.48339844	-37.59521484	+3432
+1458241245.91459990	+18.53173828	-6.70166016	-6.57861328	+31.24511719	-15.13916016	-51.43798828	+4908	+18.10986328	-6.72363281	-5.65576172	-96.81152344	-0.02197266	+37.55126953	+5532	+15.63134766	-8.19140625	-6.39404297	+17.60009766	-0.87890625	-37.41943359	+3444
+1458241245.91870000	+18.51416016	-6.60058594	-6.53466797	+31.50878906	-15.22705078	-51.21826172	+4892	+18.08349609	-6.63574219	-5.60742188	-96.52587891	+0.17578125	+37.55126953	+5556	+15.64453125	-8.07714844	-6.33251953	+18.10546875	-1.09863281	-37.19970703	+3452
+1458241245.92290000	+18.49658203	-6.50830078	-6.47314453	+31.77246094	-15.35888672	-51.13037109	+4876	+18.06152344	-6.54785156	-5.55908203	-96.26220703	+0.32958984	+37.52929688	+5584	+15.63574219	-7.98486328	-6.27978516	+18.41308594	-1.23046875	-37.02392578	+3452
+1458241245.92709990	+18.49218750	-6.39843750	-6.42041016	+32.14599609	-15.42480469	-51.04248047	+4864	+18.04833984	-6.43798828	-5.51513672	-95.88867188	+0.52734375	+37.52929688	+5612	+15.63134766	-7.92333984	-6.23583984	+18.65478516	-1.29638672	-36.89208984	+3452
+1458241245.93120000	+18.46142578	-6.28417969	-6.35888672	+32.54150391	-15.44677734	-50.93261719	+4856	+18.03076172	-6.32812500	-5.44042969	-95.49316406	+0.70312500	+37.63916016	+5644	+15.60498047	-7.85302734	-6.23144531	+18.94042969	-1.16455078	-36.62841797	+3444
+1458241245.93540000	+18.42626953	-6.16992188	-6.28417969	+32.93701172	-15.53466797	-50.97656250	+4860	+18.01757813	-6.21386719	-5.35693359	-95.09765625	+0.83496094	+37.83691406	+5680	+15.56103516	-7.80468750	-6.23583984	+19.07226563	-0.94482422	-36.45263672	+3436
+1458241245.93960000	+18.39990234	-6.05126953	-6.20507813	+33.35449219	-15.62255859	-51.02050781	+4872	+18.01318359	-6.08203125	-5.26904297	-94.59228516	+0.96679688	+38.03466797	+5720	+15.51708984	-7.76513672	-6.24023438	+19.18212891	-0.70312500	-36.27685547	+3424
+1458241245.94370010	+18.37792969	-5.94140625	-6.11279297	+33.81591797	-15.77636719	-51.15234375	+4896	+18.01757813	-5.95019531	-5.16357422	-94.06494141	+1.07666016	+38.36425781	+5760	+15.46875000	-7.72998047	-6.25781250	+19.29199219	-0.41748047	-36.05712891	+3416
+1458241245.94790010	+18.35595703	-5.83154297	-6.00292969	+34.25537109	-15.97412109	-51.39404297	+4928	+18.02636719	-5.82714844	-5.05371094	-93.58154297	+1.16455078	+38.73779297	+5804	+15.41601563	-7.69921875	-6.27539063	+19.35791016	-0.10986328	-35.90332031	+3412
+1458241245.95210000	+18.33837891	-5.71289063	-5.89746094	+34.76074219	-16.14990234	-51.61376953	+4968	+18.03515625	-5.69970703	-4.94384766	-93.09814453	+1.23046875	+39.08935547	+5848	+15.36328125	-7.68164063	-6.29296875	+19.37988281	+0.19775391	-35.74951172	+3408
+1458241245.95619990	+18.31640625	-5.58984375	-5.79199219	+35.28808594	-16.30371094	-51.83349609	+5020	+18.03955078	-5.57666016	-4.83398438	-92.61474609	+1.29638672	+39.44091797	+5888	+15.31054688	-7.66845703	-6.30175781	+19.37988281	+0.48339844	-35.61767578	+3412
+1458241245.96040010	+18.28564453	-5.47998047	-5.70849609	+35.70556641	-16.36962891	-51.96533203	+5076	+18.04394531	-5.45800781	-4.73291016	-92.17529297	+1.38427734	+39.70458984	+5928	+15.26220703	-7.65087891	-6.31933594	+19.37988281	+0.79101563	-35.41992188	+3420
+1458241245.96450000	+18.25488281	-5.37451172	-5.62500000	+36.07910156	-16.50146484	-52.05322266	+5132	+18.04394531	-5.33935547	-4.64062500	-91.71386719	+1.47216797	+39.99023438	+5968	+15.21386719	-7.61132813	-6.33691406	+19.44580078	+1.05468750	-35.20019531	+3432
+1458241245.96869990	+18.23291016	-5.27343750	-5.53271484	+36.43066406	-16.67724609	-52.20703125	+5196	+18.03515625	-5.22070313	-4.55273438	-91.27441406	+1.60400391	+40.20996094	+6004	+15.17431641	-7.57617188	-6.33691406	+19.48974609	+1.23046875	-35.02441406	+3444
+1458241245.97289990	+18.20654297	-5.17675781	-5.45361328	+36.76025391	-16.83105469	-52.27294922	+5260	+18.02197266	-5.11523438	-4.46923828	-90.90087891	+1.66992188	+40.45166016	+6036	+15.14355469	-7.53222656	-6.33251953	+19.62158203	+1.36230469	-34.84863281	+3460
+1458241245.97700000	+18.17578125	-5.08447266	-5.37011719	+37.02392578	-17.02880859	-52.33886719	+5328	+18.00439453	-5.02294922	-4.38574219	-90.59326172	+1.75781250	+40.67138672	+6068	+15.11279297	-7.46191406	-6.31933594	+19.81933594	+1.40625000	-34.62890625	+3480
+1458241245.98120000	+18.17138672	-5.00097656	-5.29101563	+37.30957031	-17.27050781	-52.47070313	+5392	+18.00000000	-4.93945313	-4.31982422	-90.30761719	+1.82373047	+40.86914063	+6096	+15.10839844	-7.40917969	-6.25781250	+19.92919922	+1.18652344	-34.62890625	+3508
+1458241245.98540000	+18.15820313	-4.92187500	-5.23388672	+37.48535156	-17.40234375	-52.38281250	+5448	+17.98681641	-4.85595703	-4.26269531	-90.04394531	+1.93359375	+40.95703125	+6120	+15.11718750	-7.33886719	-6.19189453	+20.14892578	+0.92285156	-34.51904297	+3540
+1458241245.98950000	+18.14501953	-4.84716797	-5.18554688	+37.63916016	-17.53417969	-52.29492188	+5500	+17.96484375	-4.79882813	-4.21435547	-89.86816406	+2.04345703	+41.04492188	+6140	+15.13037109	-7.24218750	-6.12597656	+20.45654297	+0.63720703	-34.38720703	+3572
+1458241245.99370000	+18.13623047	-4.78564453	-5.14160156	+37.74902344	-17.70996094	-52.18505859	+5544	+17.93847656	-4.73730469	-4.18359375	-89.73632813	+2.15332031	+41.00097656	+6156	+15.15234375	-7.15429688	-6.03369141	+20.74218750	+0.19775391	-34.36523438	+3608
+1458241245.99790000	+18.12744141	-4.71972656	-5.11962891	+37.77099609	-17.75390625	-51.89941406	+5576	+17.89892578	-4.68457031	-4.16601563	-89.64843750	+2.28515625	+40.89111328	+6168	+15.18750000	-7.05322266	-5.94140625	+21.09375000	-0.26367188	-34.27734375	+3644
+1458241246.00200010	+18.10986328	-4.66259766	-5.10205078	+37.77099609	-17.86376953	-51.59179688	+5600	+17.85937500	-4.64062500	-4.14843750	-89.58251953	+2.41699219	+40.80322266	+6180	+15.22265625	-6.93017578	-5.84472656	+21.55517578	-0.79101563	-34.14550781	+3680
+1458241246.00620010	+18.10986328	-4.60986328	-5.08007813	+37.77099609	-17.99560547	-51.35009766	+5616	+17.83300781	-4.60107422	-4.13085938	-89.53857422	+2.54882813	+40.75927734	+6188	+15.26660156	-6.81152344	-5.72607422	+21.99462891	-1.42822266	-34.12353516	+3716
+1458241246.01040010	+18.10546875	-4.55712891	-5.05371094	+37.77099609	-18.14941406	-51.10839844	+5624	+17.80224609	-4.56591797	-4.11328125	-89.49462891	+2.68066406	+40.69335938	+6196	+15.30615234	-6.69287109	-5.60742188	+22.43408203	-2.04345703	-34.07958984	+3748
+1458241246.01449990	+18.10107422	-4.50000000	-5.02734375	+37.81494141	-18.28125000	-50.88867188	+5624	+17.77148438	-4.52636719	-4.09570313	-89.45068359	+2.79052734	+40.60546875	+6204	+15.34570313	-6.57421875	-5.49316406	+22.87353516	-2.63671875	-34.03564453	+3776
+1458241246.01869990	+18.10107422	-4.44726563	-4.99658203	+37.85888672	-18.41308594	-50.69091797	+5620	+17.74951172	-4.49121094	-4.06933594	-89.40673828	+2.87841797	+40.62744141	+6212	+15.38964844	-6.45996094	-5.37890625	+23.31298828	-3.25195313	-34.03564453	+3800
+1458241246.02290010	+18.10107422	-4.39892578	-4.97900391	+37.85888672	-18.50097656	-50.44921875	+5604	+17.71875000	-4.46484375	-4.04296875	-89.42871094	+2.96630859	+40.60546875	+6220	+15.42919922	-6.35449219	-5.26464844	+23.70849609	-3.80126953	-34.01367188	+3824
+1458241246.02700000	+18.10546875	-4.34179688	-4.96142578	+37.88085938	-18.56689453	-50.18554688	+5584	+17.69677734	-4.42089844	-4.01660156	-89.36279297	+3.07617188	+40.60546875	+6228	+15.46435547	-6.25781250	-5.15478516	+24.06005859	-4.35058594	-34.01367188	+3844
+1458241246.03119990	+18.09667969	-4.28027344	-4.93066406	+37.94677734	-18.65478516	-49.96582031	+5564	+17.67480469	-4.37695313	-3.98144531	-89.29687500	+3.16406250	+40.64941406	+6240	+15.49072266	-6.15673828	-5.07128906	+24.45556641	-4.76806641	-33.90380859	+3860
+1458241246.03530000	+18.08349609	-4.22753906	-4.88671875	+37.99072266	-18.78662109	-49.87792969	+5544	+17.65283203	-4.33740234	-3.94189453	-89.27490234	+3.25195313	+40.69335938	+6248	+15.49951172	-6.06884766	-4.99658203	+24.71923828	-5.09765625	-33.83789063	+3872
+1458241246.03950000	+18.08349609	-4.16162109	-4.84277344	+38.12255859	-18.89648438	-49.81201172	+5528	+17.63964844	-4.28027344	-3.90673828	-89.12109375	+3.36181641	+40.75927734	+6260	+15.51269531	-6.00292969	-4.92626953	+24.89501953	-5.38330078	-33.79394531	+3880
+1458241246.04370000	+18.07470703	-4.09130859	-4.78564453	+38.29833984	-19.00634766	-49.76806641	+5512	+17.63964844	-4.21875000	-3.83203125	-88.96728516	+3.40576172	+41.02294922	+6280	+15.52148438	-5.93701172	-4.87792969	+25.11474609	-5.58105469	-33.68408203	+3884
+1458241246.04780010	+18.06152344	-4.02978516	-4.71533203	+38.45214844	-19.20410156	-49.87792969	+5504	+17.63964844	-4.16601563	-3.74853516	-88.81347656	+3.42773438	+41.37451172	+6296	+15.51269531	-5.89306641	-4.83398438	+25.15869141	-5.69091797	-33.64013672	+3884
+1458241246.05200000	+18.05712891	-3.95947266	-4.64501953	+38.67187500	-19.33593750	-50.00976563	+5500	+17.63964844	-4.08251953	-3.65625000	-88.54980469	+3.44970703	+41.72607422	+6320	+15.50390625	-5.87988281	-4.79882813	+25.11474609	-5.73486328	-33.61816406	+3880
+1458241246.05620000	+18.04394531	-3.88916016	-4.56152344	+38.91357422	-19.46777344	-50.18554688	+5504	+17.64404297	-4.00341797	-3.56396484	-88.28613281	+3.47167969	+42.07763672	+6344	+15.48193359	-5.85791016	-4.78564453	+25.04882813	-5.64697266	-33.50830078	+3872
+1458241246.06030010	+18.02197266	-3.82324219	-4.47802734	+39.11132813	-19.59960938	-50.36132813	+5516	+17.64404297	-3.92871094	-3.47607422	-88.06640625	+3.47167969	+42.40722656	+6368	+15.45556641	-5.85351563	-4.78564453	+24.89501953	-5.51513672	-33.39843750	+3860
+1458241246.06450010	+18.00878906	-3.75292969	-4.39453125	+39.35302734	-19.75341797	-50.55908203	+5540	+17.64843750	-3.84521484	-3.38818359	-87.82470703	+3.51562500	+42.71484375	+6388	+15.42919922	-5.85351563	-4.78125000	+24.74121094	-5.38330078	-33.28857422	+3856
+1458241246.06870010	+17.99121094	-3.68261719	-4.31103516	+39.57275391	-19.88525391	-50.73486328	+5564	+17.65722656	-3.76611328	-3.28710938	-87.56103516	+3.51562500	+43.13232422	+6416	+15.40283203	-5.84912109	-4.79003906	+24.58740234	-5.20751953	-33.17871094	+3852
+1458241246.07279990	+17.96923828	-3.61230469	-4.21875000	+39.81445313	-20.06103516	-50.99853516	+5600	+17.66162109	-3.68261719	-3.18164063	-87.27539063	+3.51562500	+43.54980469	+6444	+15.36767578	-5.85351563	-4.79882813	+24.38964844	-5.00976563	-33.02490234	+3856
+1458241246.07699990	+17.94726563	-3.55078125	-4.12207031	+40.03417969	-20.23681641	-51.28417969	+5644	+17.66601563	-3.59472656	-3.07617188	-86.98974609	+3.51562500	+43.96728516	+6472	+15.33251953	-5.84912109	-4.80761719	+24.19189453	-4.79003906	-32.89306641	+3860
+1458241246.08119990	+17.93408203	-3.48925781	-4.02099609	+40.27587891	-20.50048828	-51.61376953	+5696	+17.67041016	-3.51123047	-2.97509766	-86.68212891	+3.51562500	+44.36279297	+6496	+15.30615234	-5.85351563	-4.80761719	+23.99414063	-4.68017578	-32.82714844	+3868
+1458241246.08530000	+17.92529297	-3.42333984	-3.93310547	+40.47363281	-20.65429688	-51.81152344	+5748	+17.67480469	-3.43212891	-2.88281250	-86.46240234	+3.51562500	+44.73632813	+6524	+15.28417969	-5.85351563	-4.80322266	+23.84033203	-4.54833984	-32.71728516	+3872
+1458241246.08950000	+17.90771484	-3.37060547	-3.84521484	+40.62744141	-20.83007813	-52.00927734	+5804	+17.67041016	-3.37500000	-2.79052734	-86.28662109	+3.51562500	+45.08789063	+6548	+15.26660156	-5.84033203	-4.79443359	+23.70849609	-4.46044922	-32.60742188	+3880
+1458241246.09369990	+17.89892578	-3.32226563	-3.76611328	+40.75927734	-21.02783203	-52.18505859	+5864	+17.66601563	-3.31347656	-2.71142578	-86.15478516	+3.51562500	+45.35156250	+6568	+15.24902344	-5.83154297	-4.77246094	+23.57666016	-4.48242188	-32.56347656	+3892
+1458241246.09780000	+17.88574219	-3.26953125	-3.70019531	+40.86914063	-21.11572266	-52.22900391	+5920	+17.65722656	-3.25634766	-2.64550781	-86.00097656	+3.55957031	+45.50537109	+6588	+15.24462891	-5.80517578	-4.74609375	+23.53271484	-4.50439453	-32.43164063	+3908
+1458241246.10200000	+17.86816406	-3.22558594	-3.63867188	+40.91308594	-21.26953125	-52.25097656	+5972	+17.64404297	-3.21240234	-2.58837891	-85.91308594	+3.62548828	+45.65917969	+6608	+15.23583984	-5.74804688	-4.72412109	+23.62060547	-4.57031250	-32.23388672	+3928
+1458241246.10620000	+17.87255859	-3.18603516	-3.58154297	+40.93505859	-21.44531250	-52.22900391	+6020	+17.63964844	-3.16845703	-2.54003906	-85.84716797	+3.69140625	+45.76904297	+6624	+15.24462891	-5.69531250	-4.65820313	+23.68652344	-4.85595703	-32.21191406	+3952
+1458241246.11030010	+17.87255859	-3.14208984	-3.53759766	+40.97900391	-21.55517578	-52.11914063	+6064	+17.62207031	-3.13330078	-2.49169922	-85.80322266	+3.77929688	+45.85693359	+6636	+15.25781250	-5.63378906	-4.58789063	+23.86230469	-5.18554688	-32.14599609	+3980
+1458241246.11450000	+17.86816406	-3.10693359	-3.49804688	+40.93505859	-21.70898438	-51.98730469	+6104	+17.60449219	-3.11572266	-2.44775391	-85.84716797	+3.82324219	+45.96679688	+6648	+15.27539063	-5.55468750	-4.51757813	+24.10400391	-5.53710938	-32.05810547	+4012
+1458241246.11859990	+17.88134766	-3.08056641	-3.44970703	+40.93505859	-21.90673828	-51.89941406	+6132	+17.59130859	-3.10253906	-2.42138672	-85.93505859	+3.91113281	+45.94482422	+6656	+15.29736328	-5.47998047	-4.42529297	+24.34570313	-5.99853516	-32.05810547	+4040
+1458241246.12280010	+17.88574219	-3.04980469	-3.42333984	+40.84716797	-21.97265625	-51.63574219	+6152	+17.56933594	-3.08496094	-2.41259766	-86.00097656	+4.04296875	+45.81298828	+6664	+15.32812500	-5.39648438	-4.33300781	+24.63134766	-6.45996094	-31.99218750	+4068
+1458241246.12700010	+17.89013672	-3.01904297	-3.39697266	+40.75927734	-22.06054688	-51.37207031	+6164	+17.55175781	-3.08056641	-2.40820313	-86.11083984	+4.17480469	+45.68115234	+6668	+15.35449219	-5.29980469	-4.24072266	+24.98291016	-6.92138672	-31.92626953	+4096
+1458241246.13109990	+17.89453125	-2.98828125	-3.38818359	+40.64941406	-22.10449219	-51.04248047	+6168	+17.52978516	-3.07177734	-2.39941406	-86.19873047	+4.30664063	+45.54931641	+6672	+15.38085938	-5.20751953	-4.14843750	+25.33447266	-7.40478516	-31.86035156	+4124
+1458241246.13529990	+17.89892578	-2.96191406	-3.37500000	+40.56152344	-22.14843750	-50.73486328	+6164	+17.50781250	-3.06298828	-2.39062500	-86.28662109	+4.41650391	+45.43945313	+6680	+15.40722656	-5.11523438	-4.05175781	+25.68603516	-7.88818359	-31.79443359	+4144
+1458241246.13949990	+17.90332031	-2.92675781	-3.35742188	+40.49560547	-22.23632813	-50.44921875	+6152	+17.49023438	-3.04541016	-2.38183594	-86.35253906	+4.52636719	+45.35156250	+6684	+15.42919922	-5.01855469	-3.95507813	+26.05957031	-8.34960938	-31.75048828	+4168
+1458241246.14360000	+17.90771484	-2.89160156	-3.33984375	+40.45166016	-22.34619141	-50.18554688	+6140	+17.47265625	-3.03222656	-2.37744141	-86.39648438	+4.68017578	+45.21972656	+6688	+15.45556641	-4.92626953	-3.87158203	+26.45507813	-8.76708984	-31.66259766	+4188
+1458241246.14780000	+17.91210938	-2.86083984	-3.30908203	+40.40771484	-22.47802734	-49.98779297	+6124	+17.45947266	-3.01904297	-2.36865234	-86.46240234	+4.81201172	+45.13183594	+6692	+15.46875000	-4.83837891	-3.79248047	+26.76269531	-9.14062500	-31.64062500	+4204
+1458241246.15200000	+17.91210938	-2.83007813	-3.28271484	+40.36376953	-22.56591797	-49.81201172	+6104	+17.44628906	-3.00146484	-2.36425781	-86.50634766	+4.92187500	+45.02197266	+6700	+15.48632813	-4.77685547	-3.70898438	+26.98242188	-9.51416016	-31.61865234	+4220
+1458241246.15610000	+17.90771484	-2.79931641	-3.25634766	+40.34179688	-22.58789063	-49.61425781	+6080	+17.43310547	-2.97949219	-2.34228516	-86.50634766	+4.98779297	+45.02197266	+6708	+15.49511719	-4.71533203	-3.65625000	+27.20214844	-9.71191406	-31.50878906	+4228
+1458241246.16030000	+17.90332031	-2.77294922	-3.22119141	+40.31982422	-22.67578125	-49.54833984	+6060	+17.42431641	-2.95751953	-2.31591797	-86.50634766	+5.05371094	+45.04394531	+6720	+15.49511719	-4.67138672	-3.61230469	+27.31201172	-9.86572266	-31.42089844	+4232
+1458241246.16450000	+17.90332031	-2.73779297	-3.18603516	+40.34179688	-22.74169922	-49.50439453	+6040	+17.41552734	-2.91357422	-2.28515625	-86.39648438	+5.11962891	+45.04394531	+6732	+15.49511719	-4.64501953	-3.57714844	+27.31201172	-9.95361328	-31.35498047	+4232
+1458241246.16860010	+17.88574219	-2.69824219	-3.15087891	+40.38574219	-22.76367188	-49.43847656	+6024	+17.40234375	-2.86962891	-2.24121094	-86.26464844	+5.16357422	+45.13183594	+6752	+15.48632813	-4.61865234	-3.56835938	+27.33398438	-9.84375000	-31.15722656	+4228
+1458241246.17280010	+17.86816406	-2.65869141	-3.09814453	+40.47363281	-22.89550781	-49.52636719	+6020	+17.39794922	-2.82568359	-2.18847656	-86.13281250	+5.20751953	+45.32958984	+6768	+15.46435547	-4.60107422	-3.56396484	+27.24609375	-9.73388672	-31.06933594	+4224
+1458241246.17700000	+17.85058594	-2.61914063	-3.04101563	+40.58349609	-23.00537109	-49.65820313	+6024	+17.39794922	-2.77734375	-2.13134766	-85.95703125	+5.20751953	+45.52734375	+6788	+15.44677734	-4.60986328	-3.55957031	+27.07031250	-9.62402344	-30.98144531	+4216
+1458241246.18109990	+17.83740234	-2.57958984	-2.97509766	+40.73730469	-23.13720703	-49.83398438	+6032	+17.39794922	-2.72460938	-2.06542969	-85.78125000	+5.20751953	+45.79101563	+6812	+15.42919922	-4.61865234	-3.56835938	+26.91650391	-9.42626953	-30.87158203	+4212
+1458241246.18530010	+17.82421875	-2.54003906	-2.90039063	+40.89111328	-23.31298828	-50.07568359	+6048	+17.40234375	-2.67187500	-1.99511719	-85.58349609	+5.20751953	+46.05468750	+6836	+15.40722656	-4.63623047	-3.58593750	+26.67480469	-9.18457031	-30.71777344	+4212
+1458241246.18940000	+17.81103516	-2.50927734	-2.83007813	+41.02294922	-23.42285156	-50.31738281	+6068	+17.40673828	-2.62353516	-1.92480469	-85.40771484	+5.18554688	+46.31835938	+6860	+15.38525391	-4.66259766	-3.60351563	+26.38916016	-8.92089844	-30.58593750	+4216
+1458241246.19359990	+17.79345703	-2.47851563	-2.75976563	+41.15478516	-23.53271484	-50.55908203	+6100	+17.40673828	-2.57080078	-1.85009766	-85.20996094	+5.11962891	+46.60400391	+6884	+15.35888672	-4.68896484	-3.62548828	+26.12548828	-8.61328125	-30.45410156	+4220
+1458241246.19779990	+17.77148438	-2.44335938	-2.69384766	+41.30859375	-23.62060547	-50.77880859	+6136	+17.40673828	-2.51806641	-1.77539063	-84.99023438	+5.07568359	+46.88964844	+6908	+15.33251953	-4.71533203	-3.64746094	+25.86181641	-8.32763672	-30.34423828	+4228
+1458241246.20190000	+17.74951172	-2.40820313	-2.62792969	+41.46240234	-23.75244141	-50.97656250	+6180	+17.40673828	-2.46972656	-1.70068359	-84.81445313	+5.05371094	+47.15332031	+6932	+15.31054688	-4.72412109	-3.66943359	+25.66406250	-8.06396484	-30.19042969	+4232
+1458241246.20610000	+17.74072266	-2.37304688	-2.56201172	+41.61621094	-23.90625000	-51.17431641	+6224	+17.40673828	-2.42578125	-1.63476563	-84.66064453	+5.05371094	+47.37304688	+6956	+15.29296875	-4.73730469	-3.67382813	+25.46630859	-7.88818359	-30.10253906	+4236
+1458241246.21030000	+17.72314453	-2.33349609	-2.50488281	+41.77001953	-23.99414063	-51.30615234	+6272	+17.40234375	-2.37744141	-1.57324219	-84.46289063	+5.05371094	+47.61474609	+6976	+15.27978516	-4.74169922	-3.67822266	+25.35644531	-7.73437500	-29.99267578	+4240
+1458241246.21440010	+17.70117188	-2.30712891	-2.44775391	+41.85791016	-24.12597656	-51.43798828	+6324	+17.40234375	-2.34667969	-1.51171875	-84.37500000	+5.05371094	+47.83447266	+6996	+15.26220703	-4.73291016	-3.68261719	+25.29052734	-7.60253906	-29.88281250	+4244
+1458241246.21860000	+17.70117188	-2.28515625	-2.39501953	+41.92382813	-24.23583984	-51.54785156	+6372	+17.40673828	-2.32031250	-1.46337891	-84.26513672	+5.03173828	+47.98828125	+7012	+15.25341797	-4.72851563	-3.65185547	+25.20263672	-7.66845703	-29.88281250	+4252
+1458241246.22280000	+17.70117188	-2.25878906	-2.36425781	+41.98974609	-24.25781250	-51.48193359	+6416	+17.40673828	-2.28955078	-1.42822266	-84.17724609	+5.07568359	+48.03222656	+7024	+15.25781250	-4.71093750	-3.61669922	+25.22460938	-7.75634766	-29.83886719	+4264
+1458241246.22690010	+17.69677734	-2.23681641	-2.33789063	+41.98974609	-24.30175781	-51.39404297	+6452	+17.39794922	-2.27636719	-1.39746094	-84.15527344	+5.09765625	+48.05419922	+7032	+15.26220703	-4.66259766	-3.58154297	+25.37841797	-7.86621094	-29.75097656	+4276
+1458241246.23110010	+17.69677734	-2.21484375	-2.32031250	+41.94580078	-24.34570313	-51.21826172	+6484	+17.38916016	-2.26318359	-1.37988281	-84.15527344	+5.16357422	+47.98828125	+7036	+15.27099609	-4.61865234	-3.52880859	+25.53222656	-8.06396484	-29.72900391	+4296
+1458241246.23530010	+17.69238281	-2.19287109	-2.31591797	+41.90185547	-24.30175781	-50.95458984	+6512	+17.38037109	-2.25000000	-1.36230469	-84.15527344	+5.20751953	+47.92236328	+7040	+15.28417969	-4.56152344	-3.46728516	+25.79589844	-8.32763672	-29.68505859	+4316
+1458241246.23939990	+17.68798828	-2.16650391	-2.32031250	+41.83593750	-24.30175781	-50.62500000	+6528	+17.36718750	-2.24560547	-1.34912109	-84.19921875	+5.29541016	+47.87841797	+7040	+15.29296875	-4.48681641	-3.40576172	+26.10351563	-8.63525391	-29.61914063	+4340
+1458241246.24359990	+17.69238281	-2.14453125	-2.32910156	+41.74804688	-24.27978516	-50.27343750	+6540	+17.35839844	-2.24121094	-1.34912109	-84.26513672	+5.40527344	+47.74658203	+7036	+15.31054688	-4.41210938	-3.32226563	+26.43310547	-9.05273438	-29.61914063	+4368
+1458241246.24780010	+17.70117188	-2.12255859	-2.33789063	+41.68212891	-24.25781250	-49.94384766	+6548	+17.34960938	-2.23681641	-1.35351563	-84.28710938	+5.49316406	+47.63671875	+7032	+15.32812500	-4.33740234	-3.24316406	+26.78466797	-9.49218750	-29.61914063	+4392
+1458241246.25190000	+17.70556641	-2.10498047	-2.34667969	+41.59423828	-24.23583984	-49.61425781	+6544	+17.34082031	-2.23681641	-1.36230469	-84.35302734	+5.60302734	+47.46093750	+7032	+15.34570313	-4.25830078	-3.15966797	+27.15820313	-9.86572266	-29.59716797	+4412
+1458241246.25609990	+17.70996094	-2.08300781	-2.34667969	+41.52832031	-24.25781250	-49.30664063	+6532	+17.33203125	-2.23681641	-1.36669922	-84.41894531	+5.66894531	+47.32910156	+7024	+15.36328125	-4.18359375	-3.08496094	+27.53173828	-10.23925781	-29.59716797	+4436
+1458241246.26029990	+17.71435547	-2.06542969	-2.35107422	+41.44042969	-24.25781250	-48.95507813	+6516	+17.32324219	-2.23681641	-1.37109375	-84.48486328	+5.75683594	+47.17529297	+7020	+15.37646484	-4.10449219	-3.01025391	+27.90527344	-10.59082031	-29.55322266	+4456
+1458241246.26440000	+17.71875000	-2.04345703	-2.35546875	+41.37451172	-24.25781250	-48.62548828	+6496	+17.31445313	-2.23242188	-1.37988281	-84.52880859	+5.84472656	+47.02148438	+7016	+15.38964844	-4.03857422	-2.93994141	+28.21289063	-10.94238281	-29.53125000	+4476
+1458241246.26860000	+17.71435547	-2.01708984	-2.36425781	+41.30859375	-24.19189453	-48.25195313	+6472	+17.29687500	-2.22802734	-1.38427734	-84.57275391	+5.95458984	+46.86767578	+7012	+15.40283203	-3.96826172	-2.88281250	+28.56445313	-11.18408203	-29.46533203	+4496
+1458241246.27270010	+17.70556641	-1.99072266	-2.35986328	+41.24267578	-24.23583984	-47.98828125	+6444	+17.28369141	-2.21923828	-1.38427734	-84.59472656	+6.06445313	+46.77978516	+7004	+15.40283203	-3.90673828	-2.83447266	+28.80615234	-11.40380859	-29.39941406	+4508
+1458241246.27690010	+17.70556641	-1.96875000	-2.35546875	+41.22070313	-24.23583984	-47.76855469	+6416	+17.27050781	-2.20166016	-1.37548828	-84.57275391	+6.15234375	+46.73583984	+7004	+15.40722656	-3.87158203	-2.78613281	+28.93798828	-11.60156250	-29.35546875	+4520
+1458241246.28110000	+17.69677734	-1.94238281	-2.33349609	+41.24267578	-24.27978516	-47.65869141	+6388	+17.26611328	-2.18408203	-1.35791016	-84.52880859	+6.21826172	+46.75781250	+7000	+15.40722656	-3.83642578	-2.75976563	+29.06982422	-11.64550781	-29.24560547	+4528
+1458241246.28520010	+17.68798828	-1.92480469	-2.28955078	+41.26464844	-24.43359375	-47.65869141	+6368	+17.26171875	-2.16210938	-1.33593750	-84.46289063	+6.28417969	+46.77978516	+7000	+15.39843750	-3.81884766	-2.74218750	+29.09179688	-11.66748047	-29.15771484	+4532
+1458241246.28940010	+17.68798828	-1.90283203	-2.24560547	+41.33056641	-24.52148438	-47.74658203	+6348	+17.26171875	-2.13134766	-1.30957031	-84.35302734	+6.32812500	+46.82373047	+7004	+15.39843750	-3.82324219	-2.72460938	+29.00390625	-11.64550781	-29.11376953	+4532
+1458241246.29360010	+17.67041016	-1.88085938	-2.19726563	+41.41845703	-24.60937500	-47.83447266	+6336	+17.25732422	-2.09619141	-1.27441406	-84.19921875	+6.35009766	+46.93359375	+7008	+15.38525391	-3.82324219	-2.73339844	+28.91601563	-11.46972656	-28.98193359	+4528
+1458241246.29769990	+17.65283203	-1.86328125	-2.14892578	+41.48437500	-24.69726563	-47.94433594	+6328	+17.25292969	-2.05664063	-1.22167969	-84.04541016	+6.32812500	+47.15332031	+7016	+15.36767578	-3.83642578	-2.75537109	+28.74023438	-11.22802734	-28.82812500	+4528
+1458241246.30189990	+17.63525391	-1.83691406	-2.09619141	+41.57226563	-24.80712891	-48.09814453	+6328	+17.25292969	-2.01708984	-1.16455078	-83.86962891	+6.32812500	+47.39501953	+7028	+15.35009766	-3.86279297	-2.77294922	+28.47656250	-11.00830078	-28.69628906	+4532
+1458241246.30609990	+17.61767578	-1.81494141	-2.04345703	+41.68212891	-24.87304688	-48.22998047	+6332	+17.25292969	-1.97753906	-1.10302734	-83.67187500	+6.32812500	+47.63671875	+7040	+15.33691406	-3.88916016	-2.79931641	+28.21289063	-10.74462891	-28.52050781	+4532
+1458241246.31020000	+17.60009766	-1.78857422	-1.98632813	+41.81396484	-25.00488281	-48.44970703	+6344	+17.25292969	-1.93359375	-1.03710938	-83.45214844	+6.30615234	+47.94433594	+7052	+15.31494141	-3.91992188	-2.82568359	+27.97119141	-10.50292969	-28.41064453	+4536
+1458241246.31440000	+17.58691406	-1.77099609	-1.92041016	+41.94580078	-25.15869141	-48.73535156	+6364	+17.25292969	-1.88964844	-0.97119141	-83.25439453	+6.26220703	+48.20800781	+7064	+15.29736328	-3.95068359	-2.84765625	+27.70751953	-10.23925781	-28.30078125	+4536
+1458241246.31859990	+17.57373047	-1.74902344	-1.84130859	+42.09960938	-25.37841797	-49.06494141	+6388	+17.25732422	-1.84570313	-0.90087891	-83.03466797	+6.21826172	+48.51562500	+7080	+15.28417969	-3.98144531	-2.87402344	+27.46582031	-9.99755859	-28.21289063	+4540
+1458241246.32270000	+17.56054688	-1.72705078	-1.77099609	+42.25341797	-25.53222656	-49.35058594	+6420	+17.26171875	-1.80175781	-0.82617188	-82.81494141	+6.15234375	+48.84521484	+7092	+15.27099609	-4.00781250	-2.89599609	+27.22412109	-9.75585938	-28.10302734	+4540
+1458241246.32690000	+17.55175781	-1.70947266	-1.70068359	+42.40722656	-25.70800781	-49.59228516	+6452	+17.26611328	-1.77099609	-0.75585938	-82.63916016	+6.10839844	+49.15283203	+7104	+15.25781250	-4.02539063	-2.91796875	+27.04833984	-9.53613281	-27.97119141	+4540
+1458241246.33110000	+17.54296875	-1.68750000	-1.64355469	+42.49511719	-25.79589844	-49.74609375	+6488	+17.26611328	-1.74023438	-0.69873047	-82.50732422	+6.08642578	+49.37255859	+7116	+15.24023438	-4.04296875	-2.92236328	+26.85058594	-9.42626953	-27.88330078	+4536
+1458241246.33520010	+17.52978516	-1.66552734	-1.60839844	+42.58300781	-25.83984375	-49.81201172	+6524	+17.26171875	-1.70947266	-0.65039063	-82.37548828	+6.06445313	+49.52636719	+7124	+15.23144531	-4.04736328	-2.92236328	+26.74072266	-9.33837891	-27.79541016	+4528
+1458241246.33940010	+17.51220703	-1.63916016	-1.57324219	+42.62695313	-25.92773438	-49.83398438	+6560	+17.25292969	-1.69189453	-0.60644531	-82.28759766	+6.06445313	+49.70214844	+7128	+15.22265625	-4.02539063	-2.91796875	+26.78466797	-9.29443359	-27.68554688	+4524
+1458241246.34349990	+17.51220703	-1.62158203	-1.53369141	+42.67089844	-26.05957031	-49.85595703	+6592	+17.24853516	-1.67431641	-0.58007813	-82.22167969	+6.08642578	+49.76806641	+7132	+15.22265625	-4.00781250	-2.88720703	+26.78466797	-9.42626953	-27.66357422	+4524
+1458241246.34770010	+17.51220703	-1.59521484	-1.50292969	+42.73681641	-26.14746094	-49.81201172	+6624	+17.24414063	-1.65673828	-0.55810547	-82.15576172	+6.10839844	+49.81201172	+7136	+15.22705078	-3.98144531	-2.85205078	+26.91650391	-9.60205078	-27.64160156	+4524
+1458241246.35190010	+17.51220703	-1.58203125	-1.47656250	+42.73681641	-26.25732422	-49.72412109	+6648	+17.23535156	-1.65673828	-0.53613281	-82.15576172	+6.13037109	+49.83398438	+7136	+15.23144531	-3.92871094	-2.81250000	+27.13623047	-9.79980469	-27.59765625	+4532
+1458241246.35599990	+17.51660156	-1.56445313	-1.45458984	+42.71484375	-26.32324219	-49.59228516	+6668	+17.23095703	-1.65673828	-0.52734375	-82.17773438	+6.17431641	+49.81201172	+7132	+15.23583984	-3.88476563	-2.75097656	+27.35595703	-10.10742188	-27.59765625	+4540
+1458241246.36019990	+17.52539063	-1.55126953	-1.45458984	+42.64892578	-26.32324219	-49.30664063	+6680	+17.22216797	-1.65673828	-0.52734375	-82.19970703	+6.24023438	+49.74609375	+7128	+15.24902344	-3.82763672	-2.68945313	+27.64160156	-10.43701172	-27.57568359	+4552
+1458241246.36439990	+17.52539063	-1.53369141	-1.45898438	+42.56103516	-26.30126953	-48.97705078	+6684	+17.20898438	-1.66113281	-0.52734375	-82.24365234	+6.30615234	+49.63623047	+7128	+15.25781250	-3.75732422	-2.62353516	+27.97119141	-10.78857422	-27.55371094	+4564
+1458241246.36850000	+17.52978516	-1.51611328	-1.47656250	+42.45117188	-26.23535156	-48.58154297	+6688	+17.19580078	-1.66992188	-0.54052734	-82.33154297	+6.39404297	+49.48242188	+7128	+15.26660156	-3.69140625	-2.55761719	+28.32275391	-11.14013672	-27.55371094	+4576
+1458241246.37270000	+17.52978516	-1.49414063	-1.49414063	+42.34130859	-26.21337891	-48.16406250	+6684	+17.18701172	-1.67871094	-0.55810547	-82.37548828	+6.48193359	+49.32861328	+7128	+15.27539063	-3.62109375	-2.48730469	+28.67431641	-11.53564453	-27.53173828	+4588
+1458241246.37690000	+17.52978516	-1.47656250	-1.50732422	+42.20947266	-26.16943359	-47.76855469	+6676	+17.17382813	-1.68310547	-0.57568359	-82.44140625	+6.56982422	+49.15283203	+7124	+15.28417969	-3.55078125	-2.42138672	+29.02587891	-11.88720703	-27.53173828	+4604
+1458241246.38100000	+17.53417969	-1.46337891	-1.51611328	+42.12158203	-26.19140625	-47.43896484	+6660	+17.16064453	-1.69189453	-0.58886719	-82.48535156	+6.65771484	+49.02099609	+7124	+15.29296875	-3.48046875	-2.35986328	+29.39941406	-12.23876953	-27.53173828	+4612
+1458241246.38520000	+17.54296875	-1.45019531	-1.52050781	+42.01171875	-26.21337891	-47.13134766	+6636	+17.15185547	-1.69628906	-0.59326172	-82.52929688	+6.72363281	+48.93310547	+7120	+15.29736328	-3.41894531	-2.29833984	+29.72900391	-12.54638672	-27.53173828	+4624
+1458241246.38940000	+17.54736328	-1.43701172	-1.52050781	+41.94580078	-26.21337891	-46.84570313	+6612	+17.14306641	-1.70507813	-0.59765625	-82.57324219	+6.78955078	+48.86718750	+7116	+15.31054688	-3.37500000	-2.24121094	+29.94873047	-12.83203125	-27.53173828	+4636
+1458241246.39350010	+17.54296875	-1.42382813	-1.52490234	+41.85791016	-26.16943359	-46.58203125	+6584	+17.13427734	-1.70947266	-0.59765625	-82.59521484	+6.83349609	+48.80126953	+7108	+15.31054688	-3.33105469	-2.20605469	+30.16845703	-12.98583984	-27.46582031	+4640
+1458241246.39770010	+17.53857422	-1.41503906	-1.52490234	+41.77001953	-26.14746094	-46.36230469	+6556	+17.12548828	-1.71386719	-0.59326172	-82.61718750	+6.89941406	+48.75732422	+7104	+15.30615234	-3.30029297	-2.17529297	+30.27832031	-13.09570313	-27.42187500	+4644
+1458241246.40190010	+17.53417969	-1.39746094	-1.52050781	+41.72607422	-26.14746094	-46.20849609	+6532	+17.12109375	-1.71386719	-0.59326172	-82.59521484	+6.94335938	+48.71337891	+7100	+15.30615234	-3.28710938	-2.14453125	+30.32226563	-13.20556641	-27.37792969	+4644
+1458241246.40599990	+17.52539063	-1.37988281	-1.50732422	+41.72607422	-26.12548828	-46.09863281	+6508	+17.11669922	-1.70507813	-0.58007813	-82.52929688	+6.96533203	+48.71337891	+7096	+15.30175781	-3.26953125	-2.14453125	+30.34423828	-13.11767578	-27.24609375	+4640
+1458241246.41020010	+17.51220703	-1.36669922	-1.47216797	+41.77001953	-26.25732422	-46.16455078	+6492	+17.11230469	-1.69628906	-0.54931641	-82.44140625	+6.96533203	+48.82324219	+7092	+15.29296875	-3.26953125	-2.14892578	+30.23437500	-13.02978516	-27.15820313	+4636
+1458241246.41440010	+17.50341797	-1.35791016	-1.43261719	+41.81396484	-26.34521484	-46.29638672	+6480	+17.10791016	-1.67871094	-0.50976563	-82.30957031	+6.94335938	+48.99902344	+7092	+15.28417969	-3.29589844	-2.15771484	+30.01464844	-12.89794922	-27.07031250	+4632
+1458241246.41849990	+17.49023438	-1.34912109	-1.38427734	+41.87988281	-26.45507813	-46.47216797	+6472	+17.11230469	-1.65673828	-0.46582031	-82.15576172	+6.89941406	+49.21875000	+7092	+15.27099609	-3.32226563	-2.17968750	+29.79492188	-12.67822266	-26.96044922	+4632
+1458241246.42269990	+17.48583984	-1.34033203	-1.34033203	+41.92382813	-26.56494141	-46.64794922	+6472	+17.11230469	-1.63476563	-0.40869141	-81.95800781	+6.85546875	+49.46044922	+7096	+15.26220703	-3.35302734	-2.20605469	+29.53125000	-12.43652344	-26.85058594	+4632
+1458241246.42680000	+17.47705078	-1.33154297	-1.28759766	+42.03369141	-26.67480469	-46.86767578	+6476	+17.11669922	-1.60400391	-0.35156250	-81.76025391	+6.78955078	+49.70214844	+7100	+15.24902344	-3.39697266	-2.22802734	+29.22363281	-12.21679688	-26.74072266	+4632
+1458241246.43100000	+17.45947266	-1.31396484	-1.23925781	+42.14355469	-26.76269531	-47.08740234	+6484	+17.12109375	-1.57324219	-0.29443359	-81.54052734	+6.72363281	+49.94384766	+7100	+15.23583984	-3.43652344	-2.26757813	+28.91601563	-11.90917969	-26.60888672	+4632
+1458241246.43520000	+17.44628906	-1.30517578	-1.19091797	+42.25341797	-26.87255859	-47.32910156	+6500	+17.12109375	-1.53808594	-0.23291016	-81.27685547	+6.63574219	+50.22949219	+7108	+15.22265625	-3.47167969	-2.29833984	+28.65234375	-11.66748047	-26.49902344	+4632
+1458241246.43930010	+17.42871094	-1.28759766	-1.13818359	+42.36328125	-26.98242188	-47.57080078	+6520	+17.12548828	-1.49853516	-0.17578125	-81.03515625	+6.54785156	+50.49316406	+7112	+15.20947266	-3.50244141	-2.33349609	+28.38867188	-11.38183594	-26.38916016	+4632
+1458241246.44350000	+17.41992188	-1.27441406	-1.08544922	+42.47314453	-27.11425781	-47.81250000	+6548	+17.12988281	-1.46777344	-0.12304688	-80.79345703	+6.48193359	+50.71289063	+7116	+15.19628906	-3.53320313	-2.35986328	+28.14697266	-11.16210938	-26.30126953	+4632
+1458241246.44770000	+17.41113281	-1.25683594	-1.03271484	+42.58300781	-27.24609375	-48.03222656	+6572	+17.12988281	-1.42822266	-0.06591797	-80.52978516	+6.41601563	+50.93261719	+7116	+15.19189453	-3.55517578	-2.37744141	+27.99316406	-11.00830078	-26.23535156	+4624
+1458241246.45180010	+17.40234375	-1.24804688	-0.98437500	+42.69287109	-27.35595703	-48.22998047	+6604	+17.13427734	-1.40185547	-0.01757813	-80.33203125	+6.35009766	+51.17431641	+7116	+15.18310547	-3.57275391	-2.39062500	+27.83935547	-10.85449219	-26.16943359	+4620
+1458241246.45600010	+17.39355469	-1.23925781	-0.94042969	+42.75878906	-27.48779297	-48.40576172	+6632	+17.13427734	-1.37988281	+0.02197266	-80.15625000	+6.30615234	+51.30615234	+7116	+15.17431641	-3.59033203	-2.39941406	+27.68554688	-10.74462891	-26.12548828	+4612
+1458241246.46020010	+17.39355469	-1.23046875	-0.91406250	+42.80273438	-27.50976563	-48.44970703	+6660	+17.13427734	-1.35791016	+0.04394531	-80.00244141	+6.28417969	+51.35009766	+7112	+15.16992188	-3.59912109	-2.39941406	+27.59765625	-10.70068359	-26.08154297	+4600
+1458241246.46429990	+17.38916016	-1.21728516	-0.89208984	+42.80273438	-27.53173828	-48.42773438	+6688	+17.13427734	-1.34472656	+0.05712891	-79.87060547	+6.28417969	+51.37207031	+7104	+15.16552734	-3.59033203	-2.39501953	+27.61962891	-10.65673828	-26.01562500	+4592
+1458241246.46849990	+17.38916016	-1.20410156	-0.87890625	+42.80273438	-27.53173828	-48.33984375	+6712	+17.13427734	-1.33154297	+0.06152344	-79.76074219	+6.30615234	+51.28417969	+7096	+15.16552734	-3.57275391	-2.37744141	+27.70751953	-10.72265625	-25.97167969	+4588
+1458241246.47270010	+17.38916016	-1.19091797	-0.87890625	+42.78076172	-27.50976563	-48.16406250	+6732	+17.12988281	-1.32275391	+0.05712891	-79.69482422	+6.35009766	+51.21826172	+7088	+15.16552734	-3.54199219	-2.34667969	+27.86132813	-10.85449219	-25.97167969	+4584
+1458241246.47680000	+17.38916016	-1.17773438	-0.87890625	+42.71484375	-27.46582031	-47.96630859	+6748	+17.12548828	-1.31835938	+0.04833984	-79.65087891	+6.39404297	+51.13037109	+7080	+15.16992188	-3.49804688	-2.31591797	+28.08105469	-11.03027344	-25.94970703	+4588
+1458241246.48099990	+17.39355469	-1.17333984	-0.88769531	+42.62695313	-27.46582031	-47.74658203	+6756	+17.12109375	-1.32275391	+0.03955078	-79.62890625	+6.43798828	+51.02050781	+7072	+15.17431641	-3.45410156	-2.26318359	+28.34472656	-11.27197266	-25.97167969	+4596
+1458241246.48519990	+17.40234375	-1.16015625	-0.89648438	+42.56103516	-27.42187500	-47.48291016	+6764	+17.11669922	-1.32714844	+0.02636719	-79.62890625	+6.50390625	+50.91064453	+7068	+15.18310547	-3.38378906	-2.19287109	+28.74023438	-11.66748047	-26.03759766	+4608
+1458241246.48930000	+17.41113281	-1.15136719	-0.91406250	+42.45117188	-27.35595703	-47.15332031	+6768	+17.11230469	-1.33154297	+0.00878906	-79.62890625	+6.56982422	+50.77880859	+7060	+15.19189453	-3.32666016	-2.12695313	+29.11376953	-11.99707031	-26.08154297	+4624
+1458241246.49350000	+17.41992188	-1.14257813	-0.93164063	+42.36328125	-27.26806641	-46.82373047	+6764	+17.10791016	-1.34033203	-0.00878906	-79.62890625	+6.63574219	+50.62500000	+7056	+15.20068359	-3.26513672	-2.06542969	+29.46533203	-12.30468750	-26.10351563	+4636
+1458241246.49760010	+17.43310547	-1.13818359	-0.95800781	+42.23144531	-27.18017578	-46.42822266	+6756	+17.09912109	-1.34912109	-0.02636719	-79.65087891	+6.70166016	+50.47119141	+7052	+15.20947266	-3.19921875	-1.99951172	+29.86083984	-12.65625000	-26.12548828	+4648
+1458241246.50180010	+17.44189453	-1.12500000	-0.97998047	+42.09960938	-27.09228516	-46.05468750	+6740	+17.09472656	-1.35791016	-0.05273438	-79.69482422	+6.78955078	+50.27343750	+7048	+15.21826172	-3.14648438	-1.94238281	+30.21240234	-12.94189453	-26.16943359	+4660
+1458241246.50600000	+17.44628906	-1.11621094	-1.00195313	+41.98974609	-27.02636719	-45.70312500	+6724	+17.09033203	-1.36669922	-0.07470703	-79.71679688	+6.87744141	+50.09765625	+7048	+15.22705078	-3.08935547	-1.89404297	+30.54199219	-13.16162109	-26.16943359	+4668
+1458241246.51009990	+17.45068359	-1.10302734	-1.01513672	+41.90185547	-27.00439453	-45.37353516	+6700	+17.08154297	-1.37548828	-0.09228516	-79.73876953	+6.96533203	+49.94384766	+7044	+15.23144531	-3.04541016	-1.85009766	+30.80566406	-13.38134766	-26.19140625	+4680
+1458241246.51430010	+17.45947266	-1.09863281	-1.01953125	+41.83593750	-26.98242188	-45.15380859	+6672	+17.07714844	-1.38427734	-0.10986328	-79.76074219	+7.03125000	+49.83398438	+7040	+15.23583984	-3.01904297	-1.80615234	+30.95947266	-13.57910156	-26.21337891	+4688
+1458241246.51850010	+17.46386719	-1.08984375	-1.01513672	+41.79199219	-27.00439453	-45.00000000	+6640	+17.07275391	-1.39306641	-0.11425781	-79.76074219	+7.09716797	+49.74609375	+7032	+15.24023438	-2.99267578	-1.77978516	+31.11328125	-13.64501953	-26.19140625	+4692
+1458241246.52259990	+17.46826172	-1.08984375	-1.00634766	+41.74804688	-27.02636719	-44.91210938	+6612	+17.06835938	-1.40185547	-0.11865234	-79.78271484	+7.16308594	+49.70214844	+7024	+15.23583984	-2.98388672	-1.76660156	+31.13525391	-13.66699219	-26.12548828	+4692
+1458241246.52679990	+17.47265625	-1.08984375	-0.98876953	+41.72607422	-27.07031250	-44.89013672	+6584	+17.06396484	-1.40185547	-0.11865234	-79.76074219	+7.22900391	+49.65820313	+7016	+15.24023438	-2.99267578	-1.75341797	+31.02539063	-13.66699219	-26.08154297	+4692
+1458241246.53099990	+17.46826172	-1.08544922	-0.97558594	+41.70410156	-27.07031250	-44.86816406	+6560	+17.06396484	-1.39746094	-0.10986328	-79.69482422	+7.27294922	+49.65820313	+7012	+15.23583984	-3.00585938	-1.77099609	+30.91552734	-13.49121094	-25.94970703	+4692
+1458241246.53510000	+17.46386719	-1.08544922	-0.95361328	+41.70410156	-27.11425781	-44.93408203	+6536	+17.05957031	-1.38867188	-0.09228516	-79.62890625	+7.29492188	+49.68017578	+7008	+15.22705078	-3.02783203	-1.79296875	+30.71777344	-13.29345703	-25.81787109	+4692
+1458241246.53930000	+17.45507813	-1.08105469	-0.92285156	+41.70410156	-27.18017578	-45.04394531	+6520	+17.05957031	-1.37548828	-0.07031250	-79.51904297	+7.31689453	+49.76806641	+7004	+15.21826172	-3.05859375	-1.81494141	+30.47607422	-13.09570313	-25.68603516	+4692
+1458241246.54349990	+17.44628906	-1.08105469	-0.88769531	+41.74804688	-27.29003906	-45.17578125	+6508	+17.06396484	-1.35791016	-0.03955078	-79.38720703	+7.33886719	+49.89990234	+7004	+15.20947266	-3.09375000	-1.84570313	+30.21240234	-12.85400391	-25.53222656	+4692
+1458241246.54760000	+17.43750000	-1.08105469	-0.85253906	+41.77001953	-27.37792969	-45.35156250	+6504	+17.06835938	-1.34033203	+0.00000000	-79.25537109	+7.33886719	+50.07568359	+7008	+15.20507813	-3.11572266	-1.87207031	+30.01464844	-12.70019531	-25.42236328	+4692
+1458241246.55180000	+17.42871094	-1.08105469	-0.80859375	+41.83593750	-27.50976563	-45.57128906	+6500	+17.07275391	-1.31835938	+0.03955078	-79.10156250	+7.31689453	+50.27343750	+7008	+15.19628906	-3.15527344	-1.89843750	+29.72900391	-12.45849609	-25.31250000	+4692
+1458241246.55600000	+17.41992188	-1.08105469	-0.76904297	+41.87988281	-27.61962891	-45.79101563	+6504	+17.07714844	-1.29199219	+0.08349609	-78.94775391	+7.29492188	+50.47119141	+7012	+15.18310547	-3.19482422	-1.93798828	+29.42138672	-12.19482422	-25.15869141	+4692
+1458241246.56010010	+17.41113281	-1.08105469	-0.73388672	+41.90185547	-27.68554688	-45.96679688	+6512	+17.08154297	-1.26562500	+0.12744141	-78.77197266	+7.27294922	+50.66894531	+7012	+15.17871094	-3.22998047	-1.96435547	+29.20166016	-11.99707031	-25.04882813	+4692
+1458241246.56430010	+17.39794922	-1.08105469	-0.69873047	+41.92382813	-27.75146484	-46.12060547	+6520	+17.08593750	-1.23925781	+0.17138672	-78.61816406	+7.25097656	+50.82275391	+7016	+15.16992188	-3.26074219	-1.99951172	+28.95996094	-11.75537109	-24.91699219	+4688
+1458241246.56850000	+17.38916016	-1.08105469	-0.66796875	+41.94580078	-27.83935547	-46.27441406	+6532	+17.08593750	-1.21728516	+0.20654297	-78.46435547	+7.25097656	+50.95458984	+7020	+15.16113281	-3.29150391	-2.03027344	+28.69628906	-11.53564453	-24.76318359	+4688
+1458241246.57259990	+17.37597656	-1.08105469	-0.63720703	+41.98974609	-27.88330078	-46.40625000	+6552	+17.09033203	-1.19091797	+0.24169922	-78.31054688	+7.25097656	+51.08642578	+7024	+15.15234375	-3.31787109	-2.06103516	+28.47656250	-11.31591797	-24.63134766	+4684
+1458241246.57680010	+17.36279297	-1.07666016	-0.61083984	+42.01171875	-27.97119141	-46.53808594	+6568	+17.09033203	-1.16894531	+0.27246094	-78.17871094	+7.25097656	+51.21826172	+7024	+15.14355469	-3.33544922	-2.08740234	+28.32275391	-11.14013672	-24.49951172	+4676
+1458241246.58090000	+17.35839844	-1.07666016	-0.58447266	+42.01171875	-28.03710938	-46.60400391	+6588	+17.09033203	-1.15576172	+0.29882813	-78.09082031	+7.27294922	+51.30615234	+7028	+15.13916016	-3.34423828	-2.10058594	+28.21289063	-11.07421875	-24.41162109	+4664
+1458241246.58509990	+17.35400391	-1.07226563	-0.56689453	+42.01171875	-28.08105469	-46.60400391	+6608	+17.09033203	-1.14697266	+0.31201172	-78.02490234	+7.31689453	+51.35009766	+7024	+15.13476563	-3.34863281	-2.10058594	+28.16894531	-11.05224609	-24.34570313	+4652
+1458241246.58929990	+17.34960938	-1.06787109	-0.55371094	+41.98974609	-28.10302734	-46.56005859	+6624	+17.09033203	-1.14257813	+0.32080078	-78.00292969	+7.36083984	+51.32812500	+7020	+15.13476563	-3.33544922	-2.09179688	+28.19091797	-11.09619141	-24.27978516	+4640
+1458241246.59340000	+17.34960938	-1.06347656	-0.55371094	+41.94580078	-28.08105469	-46.45019531	+6640	+17.08593750	-1.14697266	+0.32080078	-78.00292969	+7.42675781	+51.26220703	+7020	+15.13476563	-3.31787109	-2.07421875	+28.27880859	-11.18408203	-24.25781250	+4636
+1458241246.59760000	+17.35400391	-1.05908203	-0.55810547	+41.87988281	-28.03710938	-46.27441406	+6652	+17.08154297	-1.15136719	+0.31201172	-78.02490234	+7.49267578	+51.19628906	+7016	+15.13916016	-3.29589844	-2.04785156	+28.41064453	-11.33789063	-24.23583984	+4632
+1458241246.60180000	+17.35400391	-1.05029297	-0.56689453	+41.81396484	-27.99316406	-46.05468750	+6664	+17.07714844	-1.16015625	+0.30322266	-78.06884766	+7.58056641	+51.08642578	+7016	+15.14355469	-3.25634766	-2.01708984	+28.60839844	-11.51367188	-24.21386719	+4632
+1458241246.60590000	+17.35839844	-1.04589844	-0.58447266	+41.72607422	-27.94921875	-45.79101563	+6672	+17.06835938	-1.16894531	+0.28564453	-78.11279297	+7.69042969	+50.97656250	+7020	+15.15234375	-3.21240234	-1.97753906	+28.87207031	-11.75537109	-24.23583984	+4636
+1458241246.61010000	+17.36718750	-1.03271484	-0.60205078	+41.63818359	-27.90527344	-45.46142578	+6672	+17.06396484	-1.18212891	+0.26806641	-78.17871094	+7.80029297	+50.84472656	+7020	+15.15673828	-3.14648438	-1.91162109	+29.26757813	-12.15087891	-24.27978516	+4648
+1458241246.61430000	+17.37597656	-1.02832031	-0.62402344	+41.52832031	-27.83935547	-45.13183594	+6672	+17.05517578	-1.19970703	+0.25048828	-78.26660156	+7.91015625	+50.71289063	+7024	+15.16552734	-3.08935547	-1.85009766	+29.61914063	-12.52441406	-24.34570313	+4660
+1458241246.61840010	+17.38476563	-1.01953125	-0.64599609	+41.44042969	-27.79541016	-44.80224609	+6664	+17.05078125	-1.21728516	+0.22851563	-78.37646484	+8.02001953	+50.58105469	+7024	+15.17431641	-3.03662109	-1.78857422	+29.92675781	-12.85400391	-24.41162109	+4668
+1458241246.62260010	+17.39794922	-1.01074219	-0.66796875	+41.28662109	-27.72949219	-44.38476563	+6652	+17.04199219	-1.23486328	+0.21093750	-78.48632813	+8.12988281	+50.44921875	+7028	+15.18750000	-2.96191406	-1.71386719	+30.38818359	-13.29345703	-24.47753906	+4684
+1458241246.62680010	+17.41113281	-1.00195313	-0.68994141	+41.17675781	-27.66357422	-44.03320313	+6632	+17.03759766	-1.25244141	+0.19335938	-78.57421875	+8.23974609	+50.31738281	+7028	+15.19628906	-2.91796875	-1.65673828	+30.65185547	-13.57910156	-24.52148438	+4696
+1458241246.63089990	+17.41552734	-0.99316406	-0.70751953	+41.11083984	-27.59765625	-43.70361328	+6612	+17.02880859	-1.27001953	+0.17578125	-78.66210938	+8.34960938	+50.18554688	+7028	+15.20068359	-2.87841797	-1.62158203	+30.89355469	-13.73291016	-24.49951172	+4700
+1458241246.63509990	+17.41992188	-0.98437500	-0.72070313	+41.02294922	-27.57568359	-43.43994141	+6584	+17.02441406	-1.28759766	+0.15820313	-78.77197266	+8.45947266	+50.05371094	+7028	+15.20068359	-2.84765625	-1.59521484	+31.04736328	-13.86474609	-24.49951172	+4704
+1458241246.63930010	+17.42431641	-0.97998047	-0.72509766	+40.93505859	-27.57568359	-43.24218750	+6556	+17.02001953	-1.30078125	+0.14501953	-78.83789063	+8.56933594	+49.96582031	+7028	+15.20507813	-2.83886719	-1.56884766	+31.09130859	-13.99658203	-24.47753906	+4708
+1458241246.64340000	+17.41992188	-0.97558594	-0.72070313	+40.89111328	-27.57568359	-43.11035156	+6528	+17.01562500	-1.30957031	+0.14062500	-78.85986328	+8.65722656	+49.92187500	+7024	+15.20507813	-2.83007813	-1.56445313	+31.11328125	-13.97460938	-24.41162109	+4700
+1458241246.64759990	+17.41552734	-0.97119141	-0.70751953	+40.84716797	-27.61962891	-43.08837891	+6504	+17.01123047	-1.31396484	+0.14501953	-78.88183594	+8.74511719	+49.92187500	+7020	+15.20068359	-2.83447266	-1.56884766	+31.02539063	-13.93066406	-24.36767578	+4696
+1458241246.65170000	+17.41113281	-0.97119141	-0.68994141	+40.84716797	-27.66357422	-43.11035156	+6480	+17.01123047	-1.31396484	+0.15820313	-78.85986328	+8.78906250	+49.96582031	+7016	+15.20068359	-2.86083984	-1.57324219	+30.84960938	-13.86474609	-24.30175781	+4692
+1458241246.65590000	+17.40234375	-0.97119141	-0.66796875	+40.84716797	-27.70751953	-43.19824219	+6464	+17.01562500	-1.30517578	+0.17578125	-78.81591797	+8.83300781	+50.05371094	+7012	+15.19628906	-2.88720703	-1.59960938	+30.62988281	-13.64501953	-24.16992188	+4692
+1458241246.66010000	+17.39355469	-0.97119141	-0.64160156	+40.86914063	-27.77343750	-43.30810547	+6452	+17.01562500	-1.29638672	+0.19775391	-78.72802734	+8.83300781	+50.14160156	+7012	+15.19189453	-2.90917969	-1.62158203	+30.45410156	-13.51318359	-24.08203125	+4688
+1458241246.66420010	+17.38476563	-0.97119141	-0.60644531	+40.89111328	-27.86132813	-43.48388672	+6444	+17.02001953	-1.27880859	+0.22851563	-78.64013672	+8.83300781	+50.27343750	+7012	+15.18750000	-2.93994141	-1.64794922	+30.23437500	-13.31542969	-23.99414063	+4684
+1458241246.66840000	+17.37597656	-0.97119141	-0.58007813	+40.93505859	-27.90527344	-43.63769531	+6444	+17.02441406	-1.26123047	+0.25927734	-78.50830078	+8.83300781	+50.42724609	+7016	+15.17871094	-2.97509766	-1.68310547	+29.94873047	-13.07373047	-23.84033203	+4680
+1458241246.67260000	+17.36279297	-0.97119141	-0.55371094	+40.95703125	-27.92724609	-43.79150391	+6444	+17.02880859	-1.23925781	+0.29003906	-78.37646484	+8.81103516	+50.58105469	+7020	+15.17431641	-3.00146484	-1.71386719	+29.77294922	-12.89794922	-23.77441406	+4676
+1458241246.67670010	+17.34960938	-0.97119141	-0.53173828	+40.97900391	-27.97119141	-43.94531250	+6452	+17.03320313	-1.22167969	+0.32519531	-78.24462891	+8.78906250	+50.75683594	+7024	+15.16552734	-3.03222656	-1.74023438	+29.53125000	-12.70019531	-23.66455078	+4672
+1458241246.68090010	+17.33642578	-0.97119141	-0.50537109	+41.00097656	-28.03710938	-44.14306641	+6464	+17.03759766	-1.19970703	+0.36035156	-78.11279297	+8.74511719	+50.93261719	+7024	+15.16113281	-3.06738281	-1.77539063	+29.28955078	-12.50244141	-23.55468750	+4664
+1458241246.68510010	+17.32763672	-0.97119141	-0.47460938	+41.04492188	-28.08105469	-44.31884766	+6476	+17.04199219	-1.18212891	+0.39990234	-77.98095703	+8.70117188	+51.10839844	+7028	+15.15234375	-3.10693359	-1.81054688	+28.98193359	-12.26074219	-23.46679688	+4664
+1458241246.68919990	+17.31884766	-0.97119141	-0.44824219	+41.08886719	-28.14697266	-44.49462891	+6496	+17.04638672	-1.16455078	+0.43505859	-77.84912109	+8.65722656	+51.30615234	+7032	+15.14794922	-3.14208984	-1.84130859	+28.71826172	-12.04101563	-23.35693359	+4656
+1458241246.69339990	+17.31005859	-0.97119141	-0.42187500	+41.13281250	-28.21289063	-44.67041016	+6516	+17.05078125	-1.14697266	+0.47021484	-77.73925781	+8.61328125	+51.45996094	+7032	+15.13916016	-3.17724609	-1.87207031	+28.47656250	-11.84326172	-23.26904297	+4652
+1458241246.69759990	+17.30566406	-0.97119141	-0.40429688	+41.15478516	-28.21289063	-44.80224609	+6540	+17.05517578	-1.13378906	+0.49658203	-77.62939453	+8.59130859	+51.59179688	+7036	+15.13037109	-3.21679688	-1.90722656	+28.19091797	-11.60156250	-23.15917969	+4648
+1458241246.70170000	+17.29687500	-0.97119141	-0.39111328	+41.17675781	-28.21289063	-44.89013672	+6560	+17.05517578	-1.12500000	+0.52294922	-77.56347656	+8.56933594	+51.70166016	+7032	+15.12597656	-3.23876953	-1.93359375	+28.03710938	-11.44775391	-23.07128906	+4636
+1458241246.70590000	+17.29248047	-0.97119141	-0.37792969	+41.17675781	-28.21289063	-44.93408203	+6584	+17.05517578	-1.11621094	+0.54492188	-77.49755859	+8.54736328	+51.76757813	+7032	+15.12158203	-3.24316406	-1.93798828	+27.97119141	-11.42578125	-23.02734375	+4624
+1458241246.71009990	+17.28808594	-0.97119141	-0.37353516	+41.17675781	-28.19091797	-44.93408203	+6604	+17.05517578	-1.11621094	+0.55810547	-77.47558594	+8.54736328	+51.83349609	+7028	+15.12158203	-3.24316406	-1.93359375	+27.97119141	-11.46972656	-23.02734375	+4612
+1458241246.71420000	+17.28808594	-0.96679688	-0.37353516	+41.15478516	-28.14697266	-44.91210938	+6624	+17.05517578	-1.11621094	+0.56689453	-77.45361328	+8.52539063	+51.87744141	+7020	+15.12158203	-3.22558594	-1.91601563	+28.05908203	-11.57958984	-23.02734375	+4600
+1458241246.71840000	+17.28808594	-0.96679688	-0.37353516	+41.13281250	-28.12500000	-44.84619141	+6640	+17.05517578	-1.12500000	+0.57568359	-77.47558594	+8.54736328	+51.89941406	+7016	+15.12597656	-3.20361328	-1.88964844	+28.19091797	-11.75537109	-23.07128906	+4596
+1458241246.72260000	+17.28808594	-0.96679688	-0.37792969	+41.11083984	-28.10302734	-44.78027344	+6652	+17.05517578	-1.12939453	+0.57568359	-77.49755859	+8.56933594	+51.87744141	+7008	+15.13037109	-3.19042969	-1.87207031	+28.30078125	-11.86523438	-23.11523438	+4592
+1458241246.72670010	+17.29248047	-0.96240234	-0.38671875	+41.08886719	-28.08105469	-44.67041016	+6664	+17.05078125	-1.13818359	+0.57568359	-77.51953125	+8.59130859	+51.85546875	+7004	+15.13037109	-3.16845703	-1.84570313	+28.43261719	-12.01904297	-23.13720703	+4588
+1458241246.73090000	+17.29687500	-0.96240234	-0.39550781	+41.04492188	-28.01513672	-44.53857422	+6672	+17.05078125	-1.15136719	+0.56689453	-77.58544922	+8.63525391	+51.81152344	+6996	+15.13476563	-3.14208984	-1.81933594	+28.58642578	-12.19482422	-23.18115234	+4588
+1458241246.73499990	+17.30126953	-0.95800781	-0.40869141	+41.00097656	-27.97119141	-44.36279297	+6680	+17.04638672	-1.16455078	+0.55810547	-77.62939453	+8.67919922	+51.74560547	+6992	+15.14355469	-3.10253906	-1.77539063	+28.87207031	-12.50244141	-23.24707031	+4596
+1458241246.73920010	+17.30566406	-0.95800781	-0.42626953	+40.93505859	-27.90527344	-44.18701172	+6680	+17.04199219	-1.17773438	+0.54931641	-77.67333984	+8.72314453	+51.67968750	+6984	+15.14794922	-3.05859375	-1.72705078	+29.15771484	-12.78808594	-23.33496094	+4604
+1458241246.74340010	+17.31005859	-0.95361328	-0.43945313	+40.89111328	-27.83935547	-43.98925781	+6676	+17.03759766	-1.19091797	+0.53613281	-77.73925781	+8.76708984	+51.61376953	+6980	+15.15673828	-3.01464844	-1.67871094	+29.44335938	-13.09570313	-23.40087891	+4612
+1458241246.74749990	+17.31884766	-0.94482422	-0.45703125	+40.82519531	-27.79541016	-43.72558594	+6668	+17.03320313	-1.20849609	+0.52734375	-77.80517578	+8.83300781	+51.54785156	+6972	+15.16992188	-2.88720703	-1.55126953	+30.30029297	-13.95263672	-23.62060547	+4652
+1458241246.75169990	+17.32763672	-0.94042969	-0.47021484	+40.75927734	-27.77343750	-43.50585938	+6656	+17.02880859	-1.22167969	+0.51416016	-77.87109375	+8.87695313	+51.48193359	+6968	+15.17871094	-2.83447266	-1.47216797	+30.65185547	-14.39208984	-23.75244141	+4672
+1458241246.75589990	+17.33203125	-0.94042969	-0.47900391	+40.71533203	-27.77343750	-43.33007813	+6636	+17.02441406	-1.23486328	+0.50537109	-77.91503906	+8.94287109	+51.41601563	+6960	+15.18310547	-2.80371094	-1.43261719	+30.87158203	-14.61181641	-23.79638672	+4680
+1458241246.76000000	+17.33642578	-0.94042969	-0.48779297	+40.64941406	-27.77343750	-43.13232422	+6616	+17.01562500	-1.25244141	+0.49658203	-77.98095703	+9.00878906	+51.37207031	+6952	+15.18310547	-2.78613281	-1.41503906	+30.95947266	-14.69970703	-23.79638672	+4684
+1458241246.76420000	+17.34082031	-0.94042969	-0.48779297	+40.60546875	-27.79541016	-43.02246094	+6592	+17.01123047	-1.26562500	+0.48779297	-78.00292969	+9.05273438	+51.32812500	+6944	+15.18310547	-2.79052734	-1.40185547	+30.93750000	-14.78759766	-23.79638672	+4684
+1458241246.76840000	+17.34082031	-0.94042969	-0.48779297	+40.58349609	-27.81738281	-42.95654297	+6568	+17.00683594	-1.27441406	+0.48779297	-78.02490234	+9.09667969	+51.30615234	+6936	+15.17871094	-2.79931641	-1.41064453	+30.84960938	-14.69970703	-23.70849609	+4684
+1458241246.77250000	+17.33642578	-0.94042969	-0.47900391	+40.58349609	-27.88330078	-42.97851563	+6544	+16.99804688	-1.27880859	+0.49218750	-78.00292969	+9.11865234	+51.35009766	+6932	+15.17431641	-2.81250000	-1.42382813	+30.76171875	-14.63378906	-23.66455078	+4684
+1458241246.77670000	+17.33203125	-0.94482422	-0.46142578	+40.60546875	-27.97119141	-43.06640625	+6528	+16.99365234	-1.27880859	+0.50097656	-77.98095703	+9.14062500	+51.43798828	+6924	+15.16992188	-2.83447266	-1.44140625	+30.58593750	-14.54589844	-23.62060547	+4684
+1458241246.78090000	+17.32324219	-0.94921875	-0.43505859	+40.62744141	-28.05908203	-43.22021484	+6516	+16.98925781	-1.27441406	+0.52294922	-77.89306641	+9.11865234	+51.54785156	+6920	+15.16113281	-2.86523438	-1.46337891	+30.38818359	-14.39208984	-23.55468750	+4684
+1458241246.78500010	+17.31884766	-0.95361328	-0.41748047	+40.62744141	-28.12500000	-43.30810547	+6504	+16.98925781	-1.27001953	+0.54052734	-77.82714844	+9.09667969	+51.67968750	+6916	+15.16113281	-2.87841797	-1.47656250	+30.30029297	-14.32617188	-23.51074219	+4680
+1458241246.78920010	+17.31445313	-0.95800781	-0.39990234	+40.64941406	-28.21289063	-43.46191406	+6500	+16.98925781	-1.26123047	+0.56689453	-77.73925781	+9.05273438	+51.81152344	+6916	+15.15673828	-2.89599609	-1.49414063	+30.16845703	-14.23828125	-23.48876953	+4676
+1458241246.79340000	+17.31005859	-0.96240234	-0.37792969	+40.67138672	-28.30078125	-43.61572266	+6496	+16.98925781	-1.25244141	+0.59326172	-77.65136719	+9.00878906	+51.96533203	+6916	+15.15234375	-2.91796875	-1.51171875	+30.01464844	-14.12841797	-23.42285156	+4676
