# Supplementary material for: A direct effect of perception on action when grasping a cup
Source: Sci Rep. 2018 Jan 9;8:171. doi: 10.1038/s41598-017-18591-5 (PMC5760564; doi:10.1038/s41598-017-18591-5)
Supplement: Supplementary file 6 — Supplementary Information [file 41598_2017_18591_MOESM6_ESM.zip › SciRep_Data/S02instruct/S02_100instruct_Tr62.dat]

+1000000000000.00000000	+0.00000000	+0.00000000	+0.00000000	+0.00000000	+0.00000000	+0.00000000	+0	+0.00000000	+0.00000000	+0.00000000	+0.00000000	+0.00000000	+0.00000000	+0	+0.00000000	+0.00000000	+0.00000000	+0.00000000	+0.00000000	+0.00000000	+0
+1458241246.79749990	+17.30566406	-0.96679688	-0.36474609	+40.69335938	-28.34472656	-43.70361328	+6492	+16.98486328	-1.24804688	+0.61523438	-77.56347656	+8.96484375	+52.09716797	+6916	+15.15234375	-2.93115234	-1.52490234	+29.90478516	-14.06250000	-23.40087891	+4668
+1458241246.80170010	+17.30566406	-0.97119141	-0.35156250	+40.71533203	-28.38867188	-43.81347656	+6492	+16.98486328	-1.23925781	+0.64160156	-77.47558594	+8.89892578	+52.22900391	+6916	+15.14794922	-2.94873047	-1.53808594	+29.81689453	-13.99658203	-23.35693359	+4664
+1458241246.80580000	+17.30126953	-0.97558594	-0.33398438	+40.71533203	-28.43261719	-43.92333984	+6492	+16.98486328	-1.23046875	+0.66357422	-77.38769531	+8.85498047	+52.36083984	+6920	+15.14355469	-2.96191406	-1.55126953	+29.68505859	-13.90869141	-23.33496094	+4660
+1458241246.80999990	+17.29248047	-0.97998047	-0.31640625	+40.75927734	-28.52050781	-44.09912109	+6496	+16.98486328	-1.22167969	+0.68554688	-77.29980469	+8.81103516	+52.49267578	+6920	+15.13037109	-3.04541016	-1.61279297	+29.13574219	-13.49121094	-23.15917969	+4672
+1458241246.81419990	+17.28808594	-0.98437500	-0.29443359	+40.78125000	-28.58642578	-44.25292969	+6504	+16.98046875	-1.21289063	+0.71191406	-77.21191406	+8.74511719	+52.60253906	+6924	+15.11718750	-3.09814453	-1.66992188	+28.76220703	-13.16162109	-23.02734375	+4680
+1458241246.81830000	+17.27929688	-0.99316406	-0.27246094	+40.80322266	-28.65234375	-44.40673828	+6516	+16.98046875	-1.20410156	+0.72949219	-77.12402344	+8.70117188	+52.71240234	+6928	+15.10839844	-3.14208984	-1.70507813	+28.47656250	-12.98583984	-22.96142578	+4676
+1458241246.82250000	+17.27050781	-1.00195313	-0.24169922	+40.84716797	-28.76220703	-44.67041016	+6532	+16.98046875	-1.19970703	+0.74707031	-77.05810547	+8.65722656	+52.80029297	+6928	+15.09960938	-3.18603516	-1.73583984	+28.16894531	-12.81005859	-22.89550781	+4676
+1458241253.25309990	+9.76025391	-6.97851563	-0.39990234	+50.29541016	-14.98535156	-63.03955078	+3308	+9.72070313	-6.09082031	-0.22851563	+3.71337891	-19.18212891	+17.22656250	+3188	+7.14550781	-10.70507813	-0.41308594	+56.46972656	+2.24121094	-28.41064453	+1180
+1458241253.25720000	+9.76025391	-6.97851563	-0.39990234	+50.29541016	-14.96337891	-63.03955078	+3308	+9.72070313	-6.09082031	-0.22851563	+3.69140625	-19.16015625	+17.20458984	+3188	+7.14550781	-10.70507813	-0.41308594	+56.46972656	+2.24121094	-28.38867188	+1180
+1458241253.26140000	+9.76025391	-6.97851563	-0.39990234	+50.29541016	-14.96337891	-63.03955078	+3308	+9.72070313	-6.09082031	-0.22851563	+3.71337891	-19.16015625	+17.20458984	+3192	+7.14550781	-10.70507813	-0.41308594	+56.44775391	+2.24121094	-28.36669922	+1184
+1458241253.26560000	+9.76025391	-6.97851563	-0.39990234	+50.29541016	-14.96337891	-63.03955078	+3308	+9.72070313	-6.09082031	-0.22851563	+3.71337891	-19.16015625	+17.20458984	+3192	+7.14111328	-10.70947266	-0.41748047	+56.42578125	+2.24121094	-28.34472656	+1184
+1458241253.26970010	+9.76025391	-6.97851563	-0.39990234	+50.29541016	-14.94140625	-63.03955078	+3308	+9.72070313	-6.09082031	-0.22851563	+3.71337891	-19.16015625	+17.20458984	+3192	+7.13671875	-10.70947266	-0.41748047	+56.42578125	+2.24121094	-28.34472656	+1184
+1458241253.27390000	+9.76025391	-6.97851563	-0.39990234	+50.29541016	-14.94140625	-63.03955078	+3308	+9.72070313	-6.09082031	-0.22851563	+3.71337891	-19.16015625	+17.18261719	+3192	+7.13671875	-10.70947266	-0.42187500	+56.40380859	+2.21923828	-28.32275391	+1184
+1458241253.27810000	+9.76025391	-6.97851563	-0.39990234	+50.27343750	-14.94140625	-63.03955078	+3308	+9.72070313	-6.09082031	-0.22851563	+3.71337891	-19.13818359	+17.18261719	+3192	+7.13232422	-10.70947266	-0.42187500	+56.38183594	+2.21923828	-28.32275391	+1184
+1458241253.28220010	+9.76025391	-6.97851563	-0.39990234	+50.27343750	-14.91943359	-63.03955078	+3308	+9.72070313	-6.09082031	-0.22851563	+3.71337891	-19.13818359	+17.18261719	+3192	+7.13232422	-10.70947266	-0.42187500	+56.35986328	+2.21923828	-28.30078125	+1184
+1458241253.28640010	+9.76025391	-6.97851563	-0.39990234	+50.27343750	-14.91943359	-63.03955078	+3308	+9.72070313	-6.09521484	-0.22851563	+3.71337891	-19.13818359	+17.18261719	+3192	+7.12792969	-10.71386719	-0.42626953	+56.33789063	+2.21923828	-28.30078125	+1184
+1458241253.29060010	+9.75585938	-6.97851563	-0.39990234	+50.27343750	-14.89746094	-63.06152344	+3308	+9.72070313	-6.09521484	-0.22851563	+3.71337891	-19.13818359	+17.16064453	+3192	+7.12792969	-10.71386719	-0.42626953	+56.33789063	+2.19726563	-28.27880859	+1184
+1458241253.29469990	+9.75585938	-6.97851563	-0.39990234	+50.27343750	-14.89746094	-63.06152344	+3308	+9.72070313	-6.09521484	-0.22851563	+3.71337891	-19.13818359	+17.16064453	+3192	+7.11914063	-10.71826172	-0.43066406	+56.27197266	+2.19726563	-28.25683594	+1184
+1458241253.29889990	+9.75585938	-6.97851563	-0.39990234	+50.25146484	-14.87548828	-63.06152344	+3308	+9.71630859	-6.09521484	-0.22851563	+3.71337891	-19.13818359	+17.13867188	+3192	+7.11474609	-10.71826172	-0.43505859	+56.25000000	+2.19726563	-28.21289063	+1188
+1458241253.30300000	+9.75585938	-6.97851563	-0.39990234	+50.25146484	-14.85351563	-63.06152344	+3308	+9.71630859	-6.09521484	-0.22851563	+3.71337891	-19.11621094	+17.13867188	+3192	+7.11035156	-10.71826172	-0.43945313	+56.20605469	+2.17529297	-28.19091797	+1184
+1458241253.30720000	+9.75585938	-6.97851563	-0.39990234	+50.25146484	-14.85351563	-63.06152344	+3308	+9.71630859	-6.09521484	-0.22851563	+3.71337891	-19.11621094	+17.11669922	+3188	+7.10156250	-10.72265625	-0.44384766	+56.16210938	+2.17529297	-28.16894531	+1184
+1458241253.31139990	+9.75585938	-6.97851563	-0.39990234	+50.22949219	-14.83154297	-63.06152344	+3308	+9.71630859	-6.09521484	-0.22851563	+3.71337891	-19.11621094	+17.11669922	+3188	+7.09716797	-10.72265625	-0.44384766	+56.14013672	+2.17529297	-28.14697266	+1184
+1458241253.31550000	+9.75585938	-6.98291016	-0.39990234	+50.22949219	-14.80957031	-63.06152344	+3304	+9.71630859	-6.09521484	-0.22851563	+3.71337891	-19.09423828	+17.09472656	+3188	+7.09716797	-10.72265625	-0.44384766	+56.11816406	+2.19726563	-28.12500000	+1180
+1458241253.31970000	+9.75585938	-6.98291016	-0.39990234	+50.22949219	-14.80957031	-63.06152344	+3304	+9.71630859	-6.09521484	-0.23291016	+3.71337891	-19.09423828	+17.09472656	+3188	+7.09716797	-10.72705078	-0.44384766	+56.11816406	+2.19726563	-28.12500000	+1180
+1458241253.32390000	+9.75146484	-6.98291016	-0.39990234	+50.20751953	-14.78759766	-63.06152344	+3304	+9.71630859	-6.09521484	-0.23291016	+3.71337891	-19.09423828	+17.09472656	+3188	+7.09716797	-10.72705078	-0.44384766	+56.11816406	+2.21923828	-28.12500000	+1176
+1458241253.32800010	+9.75146484	-6.98291016	-0.39990234	+50.20751953	-14.78759766	-63.06152344	+3304	+9.71630859	-6.09521484	-0.23291016	+3.71337891	-19.09423828	+17.07275391	+3188	+7.09716797	-10.72265625	-0.44384766	+56.11816406	+2.24121094	-28.12500000	+1176
+1458241253.33220010	+9.75146484	-6.98291016	-0.39990234	+50.20751953	-14.76562500	-63.06152344	+3300	+9.71630859	-6.09521484	-0.23291016	+3.71337891	-19.07226563	+17.07275391	+3188	+7.09716797	-10.72265625	-0.43945313	+56.14013672	+2.26318359	-28.14697266	+1172
+1458241253.33640000	+9.75146484	-6.98291016	-0.39990234	+50.18554688	-14.76562500	-63.06152344	+3300	+9.71630859	-6.09521484	-0.23291016	+3.71337891	-19.07226563	+17.07275391	+3188	+7.10156250	-10.72265625	-0.43945313	+56.16210938	+2.28515625	-28.14697266	+1172
+1458241253.34050010	+9.75146484	-6.98291016	-0.39990234	+50.18554688	-14.76562500	-63.06152344	+3300	+9.71630859	-6.09521484	-0.23291016	+3.71337891	-19.07226563	+17.07275391	+3188	+7.10156250	-10.72265625	-0.43505859	+56.16210938	+2.28515625	-28.14697266	+1172
+1458241253.34470010	+9.75146484	-6.98291016	-0.39990234	+50.18554688	-14.76562500	-63.03955078	+3300	+9.71630859	-6.09521484	-0.23291016	+3.71337891	-19.07226563	+17.07275391	+3188	+7.10156250	-10.71826172	-0.43505859	+56.18408203	+2.30712891	-28.14697266	+1168
+1458241253.34890010	+9.75146484	-6.98291016	-0.39990234	+50.18554688	-14.74365234	-63.03955078	+3296	+9.71630859	-6.09521484	-0.23291016	+3.71337891	-19.07226563	+17.07275391	+3188	+7.10595703	-10.71826172	-0.43505859	+56.20605469	+2.30712891	-28.16894531	+1168
+1458241253.35299990	+9.75146484	-6.98291016	-0.40429688	+50.18554688	-14.74365234	-63.03955078	+3296	+9.71630859	-6.09521484	-0.23291016	+3.71337891	-19.05029297	+17.07275391	+3188	+7.10595703	-10.71826172	-0.43066406	+56.20605469	+2.32910156	-28.16894531	+1168
+1458241253.35719990	+9.75146484	-6.98730469	-0.40429688	+50.16357422	-14.74365234	-63.03955078	+3296	+9.71630859	-6.09521484	-0.23291016	+3.71337891	-19.05029297	+17.07275391	+3188	+7.10595703	-10.71826172	-0.43066406	+56.22802734	+2.35107422	-28.16894531	+1168
+1458241253.36139990	+9.75146484	-6.98730469	-0.40429688	+50.16357422	-14.72167969	-63.01757813	+3296	+9.71630859	-6.09521484	-0.23291016	+3.71337891	-19.05029297	+17.07275391	+3184	+7.11035156	-10.71826172	-0.43066406	+56.25000000	+2.35107422	-28.16894531	+1168
+1458241253.36550000	+9.75146484	-6.98730469	-0.40429688	+50.16357422	-14.72167969	-63.01757813	+3296	+9.71630859	-6.09521484	-0.23291016	+3.71337891	-19.05029297	+17.07275391	+3184	+7.11035156	-10.71826172	-0.43066406	+56.25000000	+2.37304688	-28.16894531	+1168
+1458241253.36970000	+9.75146484	-6.98730469	-0.40429688	+50.16357422	-14.72167969	-63.01757813	+3292	+9.71630859	-6.09521484	-0.23730469	+3.71337891	-19.02832031	+17.07275391	+3184	+7.11035156	-10.71386719	-0.42626953	+56.25000000	+2.37304688	-28.16894531	+1168
+1458241253.37389990	+9.75146484	-6.98730469	-0.40429688	+50.16357422	-14.69970703	-62.99560547	+3292	+9.71630859	-6.09960938	-0.23730469	+3.71337891	-19.02832031	+17.05078125	+3184	+7.11035156	-10.71386719	-0.42626953	+56.27197266	+2.39501953	-28.16894531	+1164
+1458241253.37800000	+9.75146484	-6.98730469	-0.40869141	+50.14160156	-14.67773438	-62.99560547	+3292	+9.71191406	-6.09960938	-0.23730469	+3.71337891	-19.00634766	+17.05078125	+3184	+7.11035156	-10.71386719	-0.42626953	+56.27197266	+2.39501953	-28.14697266	+1164
+1458241253.38220000	+9.75146484	-6.98730469	-0.40869141	+50.14160156	-14.67773438	-62.97363281	+3292	+9.71191406	-6.09960938	-0.23730469	+3.71337891	-19.00634766	+17.05078125	+3184	+7.10595703	-10.71386719	-0.43066406	+56.27197266	+2.41699219	-28.14697266	+1164
+1458241253.38630010	+9.75146484	-6.98730469	-0.40869141	+50.14160156	-14.65576172	-62.97363281	+3288	+9.71191406	-6.09960938	-0.23730469	+3.71337891	-18.98437500	+17.02880859	+3184	+7.10595703	-10.71386719	-0.43066406	+56.27197266	+2.41699219	-28.12500000	+1164
+1458241253.39050010	+9.75146484	-6.98730469	-0.41308594	+50.11962891	-14.63378906	-62.95166016	+3288	+9.71191406	-6.09960938	-0.23730469	+3.71337891	-18.96240234	+17.02880859	+3184	+7.10156250	-10.71386719	-0.43066406	+56.25000000	+2.43896484	-28.10302734	+1164
+1458241253.39470010	+9.74707031	-6.98730469	-0.41308594	+50.11962891	-14.61181641	-62.95166016	+3288	+9.71191406	-6.09960938	-0.24169922	+3.71337891	-18.94042969	+17.00683594	+3180	+7.10156250	-10.71386719	-0.43066406	+56.25000000	+2.43896484	-28.08105469	+1164
+1458241253.39879990	+9.74707031	-6.98730469	-0.41748047	+50.09765625	-14.56787109	-62.92968750	+3284	+9.71191406	-6.09960938	-0.24169922	+3.71337891	-18.91845703	+16.98486328	+3180	+7.09716797	-10.71826172	-0.43505859	+56.22802734	+2.43896484	-28.05908203	+1164
+1458241253.40300010	+9.74707031	-6.98730469	-0.41748047	+50.09765625	-14.54589844	-62.90771484	+3284	+9.70751953	-6.09960938	-0.24169922	+3.69140625	-18.89648438	+16.98486328	+3180	+7.09277344	-10.71826172	-0.43945313	+56.20605469	+2.46093750	-28.03710938	+1164
+1458241253.40720010	+9.74267578	-6.98730469	-0.42187500	+50.07568359	-14.50195313	-62.88574219	+3284	+9.70751953	-6.09960938	-0.24609375	+3.69140625	-18.85253906	+16.96289063	+3180	+7.08837891	-10.71826172	-0.43945313	+56.20605469	+2.46093750	-27.99316406	+1164
+1458241253.41129990	+9.74267578	-6.98730469	-0.42187500	+50.07568359	-14.47998047	-62.88574219	+3280	+9.70751953	-6.09960938	-0.24609375	+3.69140625	-18.83056641	+16.94091797	+3176	+7.08398438	-10.71826172	-0.44384766	+56.18408203	+2.46093750	-27.97119141	+1164
+1458241253.41549990	+9.73828125	-6.98730469	-0.42187500	+50.05371094	-14.45800781	-62.86376953	+3276	+9.70312500	-6.09960938	-0.24609375	+3.69140625	-18.78662109	+16.91894531	+3176	+7.07958984	-10.71826172	-0.44384766	+56.16210938	+2.48291016	-27.94921875	+1164
+1458241253.41969990	+9.73828125	-6.98730469	-0.42626953	+50.05371094	-14.41406250	-62.84179688	+3276	+9.70312500	-6.09960938	-0.25048828	+3.69140625	-18.76464844	+16.89697266	+3176	+7.07958984	-10.71826172	-0.44824219	+56.16210938	+2.48291016	-27.92724609	+1164
+1458241253.42380000	+9.73828125	-6.98730469	-0.42626953	+50.03173828	-14.39208984	-62.84179688	+3272	+9.70312500	-6.09960938	-0.25048828	+3.69140625	-18.72070313	+16.89697266	+3172	+7.07519531	-10.71826172	-0.44824219	+56.16210938	+2.50488281	-27.90527344	+1160
+1458241253.42800000	+9.73388672	-6.98730469	-0.42626953	+50.03173828	-14.37011719	-62.81982422	+3268	+9.69873047	-6.09960938	-0.25048828	+3.69140625	-18.69873047	+16.89697266	+3172	+7.07519531	-10.71826172	-0.44824219	+56.16210938	+2.52685547	-27.88330078	+1160
+1458241253.43220000	+9.73388672	-6.98730469	-0.43066406	+50.03173828	-14.34814453	-62.79785156	+3264	+9.69873047	-6.09960938	-0.25488281	+3.69140625	-18.67675781	+16.89697266	+3168	+7.07519531	-10.71826172	-0.44824219	+56.18408203	+2.54882813	-27.88330078	+1156
+1458241253.43630000	+9.73388672	-6.98730469	-0.43066406	+50.00976563	-14.32617188	-62.77587891	+3260	+9.69433594	-6.09960938	-0.25488281	+3.66943359	-18.65478516	+16.89697266	+3168	+7.07519531	-10.71386719	-0.44824219	+56.20605469	+2.57080078	-27.86132813	+1156
+1458241253.44050000	+9.73388672	-6.98730469	-0.43505859	+50.00976563	-14.30419922	-62.77587891	+3260	+9.69433594	-6.09960938	-0.25488281	+3.66943359	-18.63281250	+16.89697266	+3164	+7.07519531	-10.71386719	-0.44824219	+56.22802734	+2.59277344	-27.86132813	+1156
+1458241253.44470000	+9.72949219	-6.98730469	-0.43505859	+50.00976563	-14.30419922	-62.75390625	+3256	+9.69433594	-6.09960938	-0.25927734	+3.66943359	-18.61083984	+16.89697266	+3164	+7.07958984	-10.70947266	-0.44384766	+56.27197266	+2.61474609	-27.88330078	+1156
+1458241253.44880010	+9.72949219	-6.98730469	-0.43505859	+50.00976563	-14.28222656	-62.73193359	+3252	+9.69433594	-6.09960938	-0.25927734	+3.66943359	-18.61083984	+16.91894531	+3160	+7.08398438	-10.70947266	-0.43945313	+56.31591797	+2.65869141	-27.88330078	+1156
+1458241253.45300010	+9.72949219	-6.99169922	-0.43505859	+50.00976563	-14.28222656	-62.73193359	+3248	+9.68994141	-6.09960938	-0.25927734	+3.66943359	-18.58886719	+16.91894531	+3156	+7.08398438	-10.70507813	-0.43945313	+56.33789063	+2.68066406	-27.88330078	+1156
+1458241253.45709990	+9.72949219	-6.99169922	-0.43945313	+50.00976563	-14.26025391	-62.70996094	+3244	+9.68994141	-6.09960938	-0.26367188	+3.66943359	-18.56689453	+16.94091797	+3156	+7.08837891	-10.70507813	-0.43505859	+56.38183594	+2.70263672	-27.90527344	+1156
+1458241253.46129990	+9.72949219	-6.99169922	-0.43945313	+50.00976563	-14.26025391	-62.68798828	+3244	+9.68994141	-6.09960938	-0.26367188	+3.66943359	-18.54492188	+16.96289063	+3152	+7.09277344	-10.70068359	-0.43066406	+56.42578125	+2.74658203	-27.90527344	+1160
+1458241253.46550010	+9.72949219	-6.98730469	-0.44384766	+50.00976563	-14.26025391	-62.66601563	+3240	+9.68994141	-6.09960938	-0.26367188	+3.66943359	-18.52294922	+16.96289063	+3152	+7.09716797	-10.70068359	-0.42626953	+56.46972656	+2.76855469	-27.92724609	+1160
+1458241253.46960000	+9.72949219	-6.98730469	-0.44384766	+50.00976563	-14.23828125	-62.64404297	+3236	+9.68994141	-6.09960938	-0.26806641	+3.66943359	-18.52294922	+16.98486328	+3148	+7.09716797	-10.69628906	-0.42626953	+56.49169922	+2.79052734	-27.92724609	+1164
+1458241253.47379990	+9.72949219	-6.98730469	-0.44824219	+50.00976563	-14.23828125	-62.62207031	+3236	+9.68554688	-6.09960938	-0.26806641	+3.66943359	-18.50097656	+16.98486328	+3148	+7.10156250	-10.69628906	-0.42187500	+56.53564453	+2.81250000	-27.92724609	+1164
+1458241253.47799990	+9.72949219	-6.98730469	-0.44824219	+50.00976563	-14.23828125	-62.60009766	+3232	+9.68554688	-6.09521484	-0.26806641	+3.66943359	-18.47900391	+17.00683594	+3144	+7.10156250	-10.69189453	-0.42187500	+56.55761719	+2.83447266	-27.92724609	+1168
+1458241253.48210000	+9.72949219	-6.98730469	-0.44824219	+50.03173828	-14.21630859	-62.57812500	+3228	+9.68554688	-6.09521484	-0.27246094	+3.66943359	-18.45703125	+17.00683594	+3144	+7.10156250	-10.69189453	-0.42187500	+56.57958984	+2.85644531	-27.92724609	+1168
+1458241253.48630000	+9.72509766	-6.98730469	-0.45263672	+50.03173828	-14.21630859	-62.55615234	+3228	+9.68554688	-6.09521484	-0.27246094	+3.66943359	-18.45703125	+17.00683594	+3140	+7.10156250	-10.69189453	-0.41748047	+56.57958984	+2.85644531	-27.92724609	+1172
+1458241253.49050000	+9.72509766	-6.98730469	-0.45263672	+50.03173828	-14.21630859	-62.53417969	+3224	+9.68554688	-6.09521484	-0.27246094	+3.66943359	-18.43505859	+17.02880859	+3136	+7.10156250	-10.69189453	-0.41748047	+56.60156250	+2.87841797	-27.92724609	+1172
+1458241253.49460010	+9.72509766	-6.98730469	-0.45263672	+50.03173828	-14.19433594	-62.51220703	+3224	+9.68554688	-6.09521484	-0.27246094	+3.66943359	-18.41308594	+17.02880859	+3136	+7.10156250	-10.69189453	-0.42187500	+56.60156250	+2.87841797	-27.92724609	+1172
+1458241253.49880000	+9.72509766	-6.98730469	-0.45703125	+50.03173828	-14.19433594	-62.49023438	+3220	+9.68554688	-6.09521484	-0.27685547	+3.69140625	-18.39111328	+17.02880859	+3132	+7.09716797	-10.69189453	-0.42187500	+56.57958984	+2.87841797	-27.90527344	+1176
+1458241253.50300000	+9.72509766	-6.98730469	-0.45703125	+50.03173828	-14.17236328	-62.49023438	+3216	+9.68554688	-6.09521484	-0.27685547	+3.69140625	-18.36914063	+17.02880859	+3128	+7.09716797	-10.69189453	-0.42187500	+56.57958984	+2.87841797	-27.88330078	+1176
+1458241253.50710010	+9.72070313	-6.98730469	-0.45703125	+50.03173828	-14.17236328	-62.46826172	+3212	+9.68554688	-6.09521484	-0.27685547	+3.69140625	-18.34716797	+17.02880859	+3128	+7.09277344	-10.69189453	-0.42626953	+56.57958984	+2.87841797	-27.88330078	+1176
+1458241253.51130010	+9.72070313	-6.98291016	-0.45703125	+50.03173828	-14.15039063	-62.46826172	+3212	+9.68554688	-6.09521484	-0.27685547	+3.69140625	-18.34716797	+17.00683594	+3124	+7.09277344	-10.69189453	-0.42626953	+56.55761719	+2.85644531	-27.86132813	+1180
+1458241253.51550010	+9.72070313	-6.98291016	-0.45703125	+50.03173828	-14.15039063	-62.46826172	+3208	+9.68554688	-6.09521484	-0.27685547	+3.69140625	-18.32519531	+17.00683594	+3120	+7.08837891	-10.69628906	-0.43066406	+56.53564453	+2.85644531	-27.83935547	+1180
+1458241253.51959990	+9.72070313	-6.98291016	-0.45703125	+50.05371094	-14.12841797	-62.44628906	+3204	+9.68554688	-6.09521484	-0.27685547	+3.69140625	-18.32519531	+17.00683594	+3116	+7.08398438	-10.69628906	-0.43066406	+56.51367188	+2.85644531	-27.83935547	+1180
+1458241253.52379990	+9.72070313	-6.98291016	-0.45703125	+50.05371094	-14.12841797	-62.44628906	+3204	+9.68554688	-6.09521484	-0.27685547	+3.71337891	-18.30322266	+17.00683594	+3112	+7.08398438	-10.69628906	-0.43066406	+56.49169922	+2.85644531	-27.81738281	+1180
+1458241253.52800010	+9.72070313	-6.98291016	-0.45703125	+50.05371094	-14.12841797	-62.44628906	+3200	+9.68554688	-6.09521484	-0.27685547	+3.71337891	-18.30322266	+17.00683594	+3112	+7.07958984	-10.69628906	-0.43505859	+56.49169922	+2.85644531	-27.79541016	+1180
+1458241253.53210000	+9.72070313	-6.98291016	-0.45703125	+50.05371094	-14.12841797	-62.44628906	+3196	+9.68554688	-6.09521484	-0.27685547	+3.71337891	-18.30322266	+17.00683594	+3108	+7.07958984	-10.70068359	-0.43505859	+56.46972656	+2.83447266	-27.79541016	+1180
+1458241253.53629990	+9.72070313	-6.98291016	-0.45703125	+50.05371094	-14.10644531	-62.44628906	+3192	+9.68554688	-6.09521484	-0.27685547	+3.71337891	-18.28125000	+17.00683594	+3104	+7.07519531	-10.70068359	-0.43945313	+56.44775391	+2.83447266	-27.77343750	+1180
+1458241253.54040000	+9.72070313	-6.98291016	-0.45703125	+50.05371094	-14.10644531	-62.44628906	+3192	+9.68554688	-6.09521484	-0.27685547	+3.71337891	-18.28125000	+17.00683594	+3100	+7.07519531	-10.70068359	-0.43945313	+56.44775391	+2.83447266	-27.77343750	+1180
+1458241253.54460000	+9.72070313	-6.98291016	-0.45703125	+50.05371094	-14.10644531	-62.42431641	+3188	+9.68554688	-6.09521484	-0.27685547	+3.71337891	-18.28125000	+17.00683594	+3100	+7.07519531	-10.70068359	-0.43945313	+56.44775391	+2.83447266	-27.77343750	+1176
+1458241253.54880000	+9.72070313	-6.98291016	-0.45703125	+50.05371094	-14.12841797	-62.42431641	+3184	+9.68554688	-6.09521484	-0.27685547	+3.71337891	-18.28125000	+17.00683594	+3096	+7.07080078	-10.70068359	-0.43945313	+56.42578125	+2.83447266	-27.75146484	+1176
+1458241253.55290010	+9.72070313	-6.98291016	-0.45703125	+50.05371094	-14.12841797	-62.42431641	+3184	+9.68554688	-6.09521484	-0.27685547	+3.71337891	-18.28125000	+17.00683594	+3092	+7.07080078	-10.70068359	-0.43945313	+56.42578125	+2.83447266	-27.75146484	+1176
+1458241253.55710010	+9.72070313	-6.98291016	-0.45703125	+50.05371094	-14.12841797	-62.42431641	+3180	+9.68554688	-6.09521484	-0.27685547	+3.71337891	-18.28125000	+17.00683594	+3092	+7.07080078	-10.70068359	-0.43945313	+56.42578125	+2.83447266	-27.75146484	+1172
+1458241253.56130000	+9.72070313	-6.98291016	-0.45263672	+50.05371094	-14.12841797	-62.42431641	+3180	+9.68554688	-6.09521484	-0.27685547	+3.71337891	-18.28125000	+17.00683594	+3088	+7.07519531	-10.70068359	-0.43945313	+56.44775391	+2.83447266	-27.75146484	+1172
+1458241253.56539990	+9.72070313	-6.98291016	-0.45263672	+50.05371094	-14.12841797	-62.42431641	+3176	+9.68554688	-6.09521484	-0.27685547	+3.71337891	-18.28125000	+17.00683594	+3088	+7.07519531	-10.70068359	-0.43945313	+56.44775391	+2.83447266	-27.75146484	+1172
+1458241253.56960010	+9.72070313	-6.98291016	-0.45263672	+50.07568359	-14.12841797	-62.42431641	+3176	+9.68554688	-6.09521484	-0.27685547	+3.71337891	-18.28125000	+17.02880859	+3084	+7.07519531	-10.70068359	-0.43945313	+56.44775391	+2.83447266	-27.75146484	+1172
+1458241253.57380010	+9.72070313	-6.98291016	-0.45263672	+50.07568359	-14.12841797	-62.42431641	+3172	+9.68554688	-6.09521484	-0.27685547	+3.71337891	-18.28125000	+17.02880859	+3084	+7.07519531	-10.70068359	-0.43505859	+56.44775391	+2.83447266	-27.75146484	+1172
+1458241253.57789990	+9.72070313	-6.98291016	-0.45263672	+50.07568359	-14.15039063	-62.42431641	+3172	+9.68554688	-6.09521484	-0.27685547	+3.71337891	-18.28125000	+17.02880859	+3080	+7.07519531	-10.70068359	-0.43505859	+56.46972656	+2.83447266	-27.75146484	+1168
+1458241253.58209990	+9.72070313	-6.98291016	-0.45263672	+50.07568359	-14.15039063	-62.42431641	+3168	+9.68554688	-6.09521484	-0.27685547	+3.71337891	-18.28125000	+17.02880859	+3080	+7.07958984	-10.70068359	-0.43505859	+56.46972656	+2.83447266	-27.77343750	+1168
+1458241253.58629990	+9.72070313	-6.98291016	-0.45263672	+50.07568359	-14.15039063	-62.42431641	+3168	+9.68554688	-6.09960938	-0.27685547	+3.71337891	-18.30322266	+17.02880859	+3076	+7.07958984	-10.70068359	-0.43505859	+56.46972656	+2.85644531	-27.77343750	+1168
+1458241253.59040000	+9.72070313	-6.98730469	-0.45263672	+50.07568359	-14.15039063	-62.42431641	+3168	+9.68554688	-6.09960938	-0.27685547	+3.71337891	-18.30322266	+17.05078125	+3076	+7.07958984	-10.70068359	-0.43505859	+56.46972656	+2.85644531	-27.77343750	+1168
+1458241253.59460000	+9.72070313	-6.98730469	-0.45263672	+50.07568359	-14.15039063	-62.42431641	+3164	+9.68554688	-6.09960938	-0.27685547	+3.71337891	-18.30322266	+17.05078125	+3076	+7.07958984	-10.70068359	-0.43066406	+56.49169922	+2.85644531	-27.77343750	+1168
+1458241253.59879990	+9.72070313	-6.98730469	-0.45263672	+50.07568359	-14.15039063	-62.40234375	+3164	+9.68554688	-6.09960938	-0.27685547	+3.69140625	-18.30322266	+17.05078125	+3076	+7.08398438	-10.70068359	-0.43066406	+56.49169922	+2.85644531	-27.77343750	+1168
+1458241253.60290000	+9.72070313	-6.98730469	-0.45263672	+50.07568359	-14.17236328	-62.40234375	+3164	+9.68554688	-6.09960938	-0.27685547	+3.69140625	-18.30322266	+17.05078125	+3072	+7.08398438	-10.70068359	-0.43066406	+56.49169922	+2.85644531	-27.77343750	+1168
+1458241253.60710000	+9.72070313	-6.98730469	-0.45263672	+50.07568359	-14.17236328	-62.40234375	+3164	+9.68554688	-6.09960938	-0.27685547	+3.69140625	-18.30322266	+17.07275391	+3072	+7.08398438	-10.70068359	-0.43066406	+56.49169922	+2.85644531	-27.77343750	+1172
+1458241253.61130000	+9.72509766	-6.98730469	-0.45263672	+50.07568359	-14.17236328	-62.40234375	+3164	+9.68554688	-6.09960938	-0.27685547	+3.69140625	-18.30322266	+17.07275391	+3072	+7.08398438	-10.70068359	-0.43066406	+56.49169922	+2.85644531	-27.75146484	+1172
+1458241253.61540010	+9.72509766	-6.98730469	-0.45263672	+50.07568359	-14.17236328	-62.40234375	+3160	+9.68554688	-6.09960938	-0.27685547	+3.69140625	-18.30322266	+17.07275391	+3072	+7.08398438	-10.70068359	-0.43066406	+56.49169922	+2.85644531	-27.75146484	+1172
+1458241253.61960010	+9.72509766	-6.98730469	-0.45263672	+50.07568359	-14.17236328	-62.40234375	+3160	+9.68554688	-6.09960938	-0.27685547	+3.69140625	-18.30322266	+17.07275391	+3072	+7.08398438	-10.70068359	-0.43066406	+56.49169922	+2.85644531	-27.75146484	+1172
+1458241253.62369990	+9.72509766	-6.98730469	-0.45263672	+50.07568359	-14.17236328	-62.40234375	+3160	+9.68554688	-6.09960938	-0.27685547	+3.69140625	-18.32519531	+17.07275391	+3072	+7.08398438	-10.70068359	-0.43066406	+56.49169922	+2.85644531	-27.72949219	+1172
+1458241253.62789990	+9.72509766	-6.98730469	-0.45263672	+50.05371094	-14.19433594	-62.40234375	+3160	+9.68554688	-6.09960938	-0.27685547	+3.69140625	-18.32519531	+17.07275391	+3068	+7.08398438	-10.70507813	-0.43066406	+56.46972656	+2.85644531	-27.72949219	+1172
+1458241253.63210010	+9.72509766	-6.98730469	-0.45263672	+50.05371094	-14.19433594	-62.38037109	+3160	+9.68554688	-6.09960938	-0.27246094	+3.69140625	-18.32519531	+17.07275391	+3068	+7.07958984	-10.70507813	-0.43505859	+56.44775391	+2.83447266	-27.70751953	+1172
+1458241253.63620000	+9.72509766	-6.98730469	-0.45263672	+50.05371094	-14.17236328	-62.38037109	+3160	+9.68554688	-6.09960938	-0.27246094	+3.69140625	-18.32519531	+17.07275391	+3068	+7.07958984	-10.70507813	-0.43505859	+56.44775391	+2.83447266	-27.68554688	+1172
+1458241253.64039990	+9.72509766	-6.99169922	-0.45263672	+50.05371094	-14.17236328	-62.38037109	+3160	+9.68554688	-6.10400391	-0.27246094	+3.69140625	-18.32519531	+17.07275391	+3068	+7.07958984	-10.70507813	-0.43505859	+56.42578125	+2.83447266	-27.68554688	+1172
+1458241253.64459990	+9.72509766	-6.99169922	-0.45263672	+50.05371094	-14.17236328	-62.38037109	+3160	+9.68994141	-6.10400391	-0.27246094	+3.69140625	-18.32519531	+17.07275391	+3068	+7.07519531	-10.70947266	-0.43945313	+56.42578125	+2.81250000	-27.66357422	+1172
+1458241253.64870000	+9.72509766	-6.99169922	-0.45263672	+50.05371094	-14.17236328	-62.38037109	+3160	+9.68994141	-6.10400391	-0.27246094	+3.66943359	-18.32519531	+17.05078125	+3068	+7.07519531	-10.70947266	-0.43945313	+56.40380859	+2.81250000	-27.66357422	+1172
+1458241253.65290000	+9.72509766	-6.99169922	-0.45263672	+50.05371094	-14.17236328	-62.38037109	+3160	+9.68994141	-6.10400391	-0.27246094	+3.66943359	-18.32519531	+17.05078125	+3068	+7.07519531	-10.70947266	-0.43945313	+56.38183594	+2.81250000	-27.64160156	+1168
+1458241253.65710000	+9.72509766	-6.99169922	-0.45263672	+50.05371094	-14.17236328	-62.38037109	+3160	+9.68994141	-6.10400391	-0.27246094	+3.66943359	-18.32519531	+17.05078125	+3068	+7.07519531	-10.70947266	-0.43945313	+56.38183594	+2.81250000	-27.64160156	+1168
+1458241253.66120000	+9.72509766	-6.99169922	-0.45263672	+50.05371094	-14.17236328	-62.38037109	+3160	+9.68994141	-6.10400391	-0.27246094	+3.66943359	-18.32519531	+17.05078125	+3068	+7.07080078	-10.70947266	-0.44384766	+56.38183594	+2.81250000	-27.61962891	+1168
+1458241253.66540000	+9.72509766	-6.99169922	-0.45263672	+50.05371094	-14.17236328	-62.38037109	+3160	+9.68994141	-6.10400391	-0.27246094	+3.66943359	-18.32519531	+17.05078125	+3068	+7.07080078	-10.70947266	-0.44384766	+56.35986328	+2.81250000	-27.61962891	+1168
+1458241253.66960000	+9.72509766	-6.99169922	-0.45263672	+50.05371094	-14.17236328	-62.38037109	+3160	+9.68994141	-6.10400391	-0.27246094	+3.66943359	-18.32519531	+17.05078125	+3068	+7.07080078	-10.70947266	-0.44384766	+56.35986328	+2.81250000	-27.61962891	+1168
+1458241253.67370010	+9.72509766	-6.99169922	-0.45263672	+50.03173828	-14.17236328	-62.38037109	+3160	+9.68994141	-6.10839844	-0.27246094	+3.66943359	-18.32519531	+17.05078125	+3068	+7.07080078	-10.70947266	-0.44384766	+56.35986328	+2.81250000	-27.61962891	+1164
+1458241253.67790010	+9.72509766	-6.99169922	-0.45263672	+50.03173828	-14.17236328	-62.38037109	+3160	+9.68994141	-6.10839844	-0.27246094	+3.66943359	-18.32519531	+17.05078125	+3068	+7.07080078	-10.71386719	-0.44384766	+56.35986328	+2.81250000	-27.61962891	+1164
+1458241253.68210010	+9.72509766	-6.99169922	-0.45263672	+50.03173828	-14.17236328	-62.38037109	+3160	+9.68994141	-6.10839844	-0.27246094	+3.64746094	-18.32519531	+17.07275391	+3068	+7.07080078	-10.71386719	-0.44384766	+56.35986328	+2.81250000	-27.61962891	+1164
+1458241253.68619990	+9.72509766	-6.99169922	-0.45263672	+50.03173828	-14.17236328	-62.38037109	+3160	+9.68994141	-6.10839844	-0.27246094	+3.64746094	-18.30322266	+17.07275391	+3068	+7.07080078	-10.71386719	-0.43945313	+56.35986328	+2.81250000	-27.61962891	+1164
+1458241253.69039990	+9.72509766	-6.99609375	-0.45263672	+50.03173828	-14.17236328	-62.38037109	+3160	+9.68994141	-6.10839844	-0.27246094	+3.64746094	-18.30322266	+17.07275391	+3072	+7.07519531	-10.70947266	-0.43945313	+56.35986328	+2.83447266	-27.61962891	+1160
+1458241253.69450000	+9.72509766	-6.99609375	-0.45263672	+50.03173828	-14.19433594	-62.38037109	+3160	+9.68994141	-6.10839844	-0.27246094	+3.64746094	-18.30322266	+17.07275391	+3072	+7.07519531	-10.70947266	-0.43945313	+56.38183594	+2.83447266	-27.61962891	+1160
+1458241253.69870000	+9.72509766	-6.99609375	-0.45263672	+50.03173828	-14.19433594	-62.38037109	+3160	+9.68994141	-6.10839844	-0.27246094	+3.64746094	-18.30322266	+17.07275391	+3072	+7.07519531	-10.70947266	-0.43945313	+56.38183594	+2.83447266	-27.61962891	+1160
+1458241253.70289990	+9.72509766	-6.99609375	-0.45263672	+50.03173828	-14.19433594	-62.35839844	+3160	+9.68994141	-6.10839844	-0.27246094	+3.62548828	-18.30322266	+17.09472656	+3072	+7.07519531	-10.70947266	-0.43505859	+56.38183594	+2.83447266	-27.61962891	+1160
+1458241253.70700000	+9.72509766	-6.99609375	-0.45263672	+50.03173828	-14.19433594	-62.35839844	+3160	+9.68994141	-6.10839844	-0.27246094	+3.62548828	-18.30322266	+17.09472656	+3072	+7.07958984	-10.70947266	-0.43505859	+56.40380859	+2.85644531	-27.64160156	+1160
+1458241253.71120000	+9.72509766	-6.99609375	-0.45263672	+50.00976563	-14.19433594	-62.35839844	+3160	+9.68994141	-6.11279297	-0.27246094	+3.62548828	-18.30322266	+17.09472656	+3072	+7.07958984	-10.70947266	-0.43505859	+56.40380859	+2.85644531	-27.64160156	+1160
+1458241253.71540000	+9.72509766	-6.99609375	-0.45263672	+50.00976563	-14.19433594	-62.38037109	+3160	+9.68994141	-6.11279297	-0.27246094	+3.62548828	-18.30322266	+17.09472656	+3072	+7.07958984	-10.70947266	-0.43505859	+56.40380859	+2.85644531	-27.64160156	+1160
+1458241253.71950010	+9.72509766	-6.99609375	-0.45263672	+50.00976563	-14.19433594	-62.38037109	+3160	+9.68554688	-6.11279297	-0.27246094	+3.62548828	-18.30322266	+17.09472656	+3072	+7.07958984	-10.70947266	-0.43066406	+56.40380859	+2.87841797	-27.64160156	+1160
+1458241253.72370000	+9.72509766	-6.99609375	-0.45263672	+50.00976563	-14.19433594	-62.38037109	+3164	+9.68554688	-6.11279297	-0.27246094	+3.62548828	-18.30322266	+17.09472656	+3072	+7.07958984	-10.70947266	-0.43066406	+56.42578125	+2.87841797	-27.66357422	+1164
+1458241253.72790000	+9.72509766	-6.99609375	-0.45263672	+50.00976563	-14.19433594	-62.38037109	+3164	+9.68554688	-6.11279297	-0.27246094	+3.62548828	-18.30322266	+17.09472656	+3072	+7.07958984	-10.70947266	-0.43066406	+56.42578125	+2.87841797	-27.66357422	+1164
+1458241253.73200010	+9.72509766	-6.99609375	-0.45263672	+50.00976563	-14.19433594	-62.38037109	+3164	+9.68554688	-6.11279297	-0.27246094	+3.62548828	-18.30322266	+17.09472656	+3072	+7.07958984	-10.70947266	-0.43066406	+56.42578125	+2.87841797	-27.66357422	+1164
+1458241253.73620010	+9.72509766	-7.00048828	-0.45263672	+50.00976563	-14.17236328	-62.38037109	+3164	+9.68554688	-6.11279297	-0.27246094	+3.62548828	-18.30322266	+17.09472656	+3072	+7.07958984	-10.70947266	-0.43066406	+56.40380859	+2.90039063	-27.66357422	+1164
+1458241253.74040010	+9.72509766	-7.00048828	-0.45263672	+50.00976563	-14.17236328	-62.38037109	+3164	+9.68554688	-6.11279297	-0.27246094	+3.62548828	-18.32519531	+17.07275391	+3072	+7.07958984	-10.70947266	-0.43066406	+56.40380859	+2.90039063	-27.66357422	+1164
+1458241253.74449990	+9.72509766	-7.00048828	-0.45263672	+50.00976563	-14.17236328	-62.40234375	+3164	+9.68554688	-6.11279297	-0.27246094	+3.62548828	-18.32519531	+17.07275391	+3072	+7.07958984	-10.70947266	-0.43066406	+56.40380859	+2.90039063	-27.66357422	+1164
+1458241253.74869990	+9.72509766	-7.00048828	-0.45263672	+49.98779297	-14.17236328	-62.40234375	+3164	+9.68554688	-6.11279297	-0.27246094	+3.62548828	-18.32519531	+17.07275391	+3072	+7.07958984	-10.71386719	-0.43066406	+56.40380859	+2.90039063	-27.66357422	+1164
+1458241253.75289990	+9.72509766	-7.00048828	-0.45263672	+49.98779297	-14.17236328	-62.40234375	+3164	+9.68554688	-6.11279297	-0.27246094	+3.62548828	-18.32519531	+17.07275391	+3072	+7.07958984	-10.71386719	-0.43066406	+56.40380859	+2.90039063	-27.66357422	+1164
+1458241253.75700000	+9.72509766	-7.00048828	-0.45263672	+49.98779297	-14.17236328	-62.40234375	+3164	+9.68994141	-6.11279297	-0.27246094	+3.62548828	-18.32519531	+17.07275391	+3072	+7.07958984	-10.71386719	-0.43066406	+56.38183594	+2.90039063	-27.66357422	+1164
+1458241253.76120000	+9.72509766	-7.00048828	-0.45263672	+49.98779297	-14.17236328	-62.40234375	+3168	+9.68994141	-6.11279297	-0.27246094	+3.62548828	-18.32519531	+17.05078125	+3072	+7.07958984	-10.71386719	-0.43066406	+56.38183594	+2.90039063	-27.64160156	+1164
+1458241253.76539990	+9.72509766	-7.00048828	-0.44824219	+49.98779297	-14.17236328	-62.42431641	+3168	+9.68994141	-6.11279297	-0.27246094	+3.62548828	-18.32519531	+17.05078125	+3072	+7.07519531	-10.71386719	-0.43505859	+56.35986328	+2.90039063	-27.64160156	+1164
+1458241253.76950000	+9.72509766	-7.00048828	-0.44824219	+49.98779297	-14.15039063	-62.42431641	+3168	+9.68994141	-6.11279297	-0.27246094	+3.62548828	-18.32519531	+17.05078125	+3072	+7.07519531	-10.71386719	-0.43505859	+56.35986328	+2.87841797	-27.64160156	+1164
+1458241253.77370000	+9.72070313	-7.00048828	-0.44824219	+49.98779297	-14.15039063	-62.42431641	+3168	+9.68994141	-6.11279297	-0.27246094	+3.62548828	-18.32519531	+17.02880859	+3072	+7.07519531	-10.71386719	-0.43505859	+56.35986328	+2.87841797	-27.64160156	+1164
+1458241253.77780010	+9.72070313	-7.00048828	-0.44824219	+49.96582031	-14.15039063	-62.44628906	+3168	+9.68994141	-6.11279297	-0.27246094	+3.62548828	-18.32519531	+17.02880859	+3072	+7.07519531	-10.71386719	-0.43505859	+56.33789063	+2.87841797	-27.64160156	+1164
+1458241253.78200010	+9.72070313	-7.00048828	-0.44824219	+49.96582031	-14.15039063	-62.44628906	+3168	+9.68994141	-6.11718750	-0.27246094	+3.62548828	-18.34716797	+17.00683594	+3072	+7.07519531	-10.71386719	-0.43505859	+56.33789063	+2.87841797	-27.64160156	+1160
+1458241253.78620000	+9.72070313	-7.00048828	-0.44824219	+49.96582031	-14.12841797	-62.46826172	+3168	+9.68994141	-6.11718750	-0.27246094	+3.62548828	-18.34716797	+17.00683594	+3072	+7.07080078	-10.71386719	-0.43505859	+56.33789063	+2.90039063	-27.64160156	+1160
+1458241253.79029990	+9.72070313	-7.00488281	-0.44824219	+49.96582031	-14.12841797	-62.46826172	+3168	+9.68994141	-6.11718750	-0.27246094	+3.62548828	-18.34716797	+16.98486328	+3072	+7.07080078	-10.71826172	-0.43505859	+56.33789063	+2.90039063	-27.64160156	+1160
+1458241253.79450010	+9.72070313	-7.00488281	-0.44824219	+49.96582031	-14.12841797	-62.49023438	+3168	+9.68994141	-6.11718750	-0.27246094	+3.62548828	-18.36914063	+16.98486328	+3076	+7.07080078	-10.71826172	-0.43505859	+56.33789063	+2.90039063	-27.64160156	+1160
+1458241253.79870010	+9.72070313	-7.00488281	-0.44824219	+49.94384766	-14.12841797	-62.49023438	+3168	+9.68994141	-6.11718750	-0.27246094	+3.62548828	-18.36914063	+16.96289063	+3076	+7.07080078	-10.71826172	-0.43505859	+56.31591797	+2.90039063	-27.64160156	+1160
+1458241253.80279990	+9.72070313	-7.00488281	-0.44824219	+49.94384766	-14.10644531	-62.51220703	+3168	+9.68994141	-6.11718750	-0.27246094	+3.62548828	-18.39111328	+16.96289063	+3076	+7.07080078	-10.71826172	-0.43505859	+56.31591797	+2.90039063	-27.66357422	+1160
+1458241253.80699990	+9.72070313	-7.00927734	-0.44824219	+49.94384766	-14.10644531	-62.51220703	+3172	+9.68994141	-6.12158203	-0.27246094	+3.62548828	-18.39111328	+16.94091797	+3076	+7.07519531	-10.71826172	-0.43505859	+56.33789063	+2.92236328	-27.66357422	+1160
+1458241253.81119990	+9.72070313	-7.00927734	-0.44824219	+49.94384766	-14.10644531	-62.53417969	+3172	+9.68554688	-6.12158203	-0.27246094	+3.62548828	-18.41308594	+16.94091797	+3076	+7.07519531	-10.71826172	-0.43066406	+56.33789063	+2.92236328	-27.66357422	+1160
+1458241253.81530000	+9.72070313	-7.01367188	-0.44824219	+49.94384766	-14.10644531	-62.55615234	+3172	+9.68994141	-6.12158203	-0.27246094	+3.62548828	-18.43505859	+16.91894531	+3076	+7.07519531	-10.71826172	-0.43066406	+56.33789063	+2.94433594	-27.68554688	+1160
+1458241253.81950000	+9.72070313	-7.01367188	-0.44824219	+49.94384766	-14.10644531	-62.57812500	+3172	+9.68994141	-6.12597656	-0.27246094	+3.62548828	-18.43505859	+16.91894531	+3080	+7.07519531	-10.71826172	-0.43066406	+56.33789063	+2.96630859	-27.68554688	+1160
+1458241253.82370000	+9.72509766	-7.01806641	-0.44824219	+49.94384766	-14.10644531	-62.60009766	+3176	+9.68994141	-6.12597656	-0.27246094	+3.62548828	-18.45703125	+16.91894531	+3080	+7.07958984	-10.72265625	-0.42626953	+56.33789063	+2.98828125	-27.70751953	+1160
+1458241253.82780000	+9.72509766	-7.01806641	-0.44824219	+49.94384766	-14.10644531	-62.60009766	+3176	+9.68994141	-6.12597656	-0.27246094	+3.62548828	-18.47900391	+16.89697266	+3080	+7.07958984	-10.72265625	-0.42626953	+56.35986328	+3.01025391	-27.70751953	+1160
+1458241253.83200000	+9.72509766	-7.02246094	-0.44824219	+49.94384766	-14.10644531	-62.62207031	+3176	+9.68994141	-6.13037109	-0.27246094	+3.64746094	-18.47900391	+16.89697266	+3084	+7.08398438	-10.72265625	-0.42187500	+56.35986328	+3.03222656	-27.72949219	+1164
+1458241253.83620000	+9.72509766	-7.02246094	-0.44824219	+49.94384766	-14.10644531	-62.64404297	+3180	+9.68994141	-6.13037109	-0.27246094	+3.64746094	-18.50097656	+16.87500000	+3084	+7.08398438	-10.72265625	-0.41748047	+56.35986328	+3.05419922	-27.72949219	+1164
+1458241253.84030010	+9.72509766	-7.02685547	-0.44824219	+49.94384766	-14.10644531	-62.66601563	+3180	+9.68994141	-6.13476563	-0.27246094	+3.64746094	-18.52294922	+16.87500000	+3084	+7.08837891	-10.72705078	-0.41748047	+56.35986328	+3.07617188	-27.75146484	+1164
+1458241253.84450010	+9.72509766	-7.02685547	-0.44824219	+49.94384766	-14.10644531	-62.68798828	+3184	+9.68994141	-6.13476563	-0.27246094	+3.66943359	-18.52294922	+16.85302734	+3088	+7.08837891	-10.72705078	-0.41308594	+56.35986328	+3.09814453	-27.75146484	+1164
+1458241253.84859990	+9.72509766	-7.03125000	-0.44824219	+49.94384766	-14.10644531	-62.70996094	+3184	+9.68994141	-6.13476563	-0.27246094	+3.66943359	-18.54492188	+16.83105469	+3088	+7.08837891	-10.73144531	-0.41308594	+56.35986328	+3.12011719	-27.75146484	+1168
+1458241253.85279990	+9.72509766	-7.03125000	-0.44824219	+49.96582031	-14.10644531	-62.73193359	+3188	+9.68994141	-6.13916016	-0.27246094	+3.66943359	-18.56689453	+16.80908203	+3088	+7.08837891	-10.73583984	-0.41308594	+56.33789063	+3.14208984	-27.75146484	+1168
+1458241253.85700010	+9.72509766	-7.03564453	-0.44824219	+49.96582031	-14.10644531	-62.75390625	+3188	+9.68994141	-6.13916016	-0.27246094	+3.69140625	-18.56689453	+16.78710938	+3092	+7.08837891	-10.74023438	-0.41308594	+56.31591797	+3.14208984	-27.75146484	+1168
+1458241253.86110000	+9.72509766	-7.03564453	-0.44384766	+49.96582031	-14.08447266	-62.77587891	+3192	+9.68994141	-6.13916016	-0.27246094	+3.69140625	-18.58886719	+16.76513672	+3092	+7.08398438	-10.74462891	-0.41308594	+56.27197266	+3.14208984	-27.75146484	+1168
+1458241253.86529990	+9.72509766	-7.03564453	-0.44384766	+49.96582031	-14.08447266	-62.79785156	+3192	+9.68994141	-6.14355469	-0.27246094	+3.71337891	-18.58886719	+16.74316406	+3092	+7.08398438	-10.74462891	-0.41308594	+56.25000000	+3.14208984	-27.72949219	+1168
+1458241253.86949990	+9.72509766	-7.04003906	-0.44384766	+49.98779297	-14.08447266	-62.81982422	+3196	+9.68994141	-6.14355469	-0.26806641	+3.71337891	-18.61083984	+16.72119141	+3092	+7.07958984	-10.74902344	-0.41748047	+56.20605469	+3.14208984	-27.72949219	+1168
+1458241253.87360000	+9.72509766	-7.04003906	-0.44384766	+49.98779297	-14.08447266	-62.84179688	+3196	+9.68994141	-6.14355469	-0.26806641	+3.71337891	-18.61083984	+16.72119141	+3096	+7.07519531	-10.75341797	-0.42187500	+56.18408203	+3.12011719	-27.70751953	+1168
+1458241253.87780000	+9.72509766	-7.04003906	-0.43945313	+49.98779297	-14.08447266	-62.86376953	+3196	+9.69433594	-6.14355469	-0.26806641	+3.73535156	-18.63281250	+16.69921875	+3096	+7.07080078	-10.75781250	-0.42187500	+56.14013672	+3.12011719	-27.68554688	+1168
+1458241253.88200000	+9.72509766	-7.04003906	-0.43945313	+50.00976563	-14.08447266	-62.86376953	+3200	+9.69433594	-6.14355469	-0.26806641	+3.73535156	-18.63281250	+16.67724609	+3096	+7.07080078	-10.75781250	-0.42626953	+56.09619141	+3.09814453	-27.68554688	+1168
+1458241253.88610010	+9.72509766	-7.04003906	-0.43945313	+50.00976563	-14.08447266	-62.88574219	+3200	+9.69433594	-6.14355469	-0.26806641	+3.73535156	-18.65478516	+16.67724609	+3096	+7.06640625	-10.76220703	-0.42626953	+56.07421875	+3.07617188	-27.68554688	+1168
+1458241253.89030000	+9.72509766	-7.04003906	-0.43945313	+50.00976563	-14.08447266	-62.90771484	+3200	+9.69433594	-6.14355469	-0.26367188	+3.73535156	-18.65478516	+16.65527344	+3096	+7.06640625	-10.76220703	-0.43066406	+56.05224609	+3.07617188	-27.68554688	+1164
+1458241253.89450000	+9.72509766	-7.04003906	-0.43505859	+50.03173828	-14.08447266	-62.90771484	+3200	+9.69433594	-6.14355469	-0.26367188	+3.75732422	-18.65478516	+16.65527344	+3096	+7.06201172	-10.76660156	-0.43066406	+56.03027344	+3.05419922	-27.66357422	+1164
+1458241253.89860010	+9.72509766	-7.04003906	-0.43505859	+50.03173828	-14.08447266	-62.90771484	+3200	+9.69433594	-6.14355469	-0.26367188	+3.75732422	-18.65478516	+16.65527344	+3100	+7.06201172	-10.76660156	-0.43066406	+56.00830078	+3.05419922	-27.66357422	+1160
+1458241253.90280010	+9.72509766	-7.04003906	-0.43505859	+50.03173828	-14.10644531	-62.92968750	+3204	+9.69433594	-6.14355469	-0.26367188	+3.75732422	-18.67675781	+16.65527344	+3100	+7.06201172	-10.76660156	-0.43066406	+56.00830078	+3.03222656	-27.68554688	+1160
+1458241253.90700010	+9.72509766	-7.03564453	-0.43505859	+50.05371094	-14.10644531	-62.92968750	+3204	+9.69433594	-6.14355469	-0.26367188	+3.75732422	-18.67675781	+16.65527344	+3100	+7.06201172	-10.76660156	-0.43066406	+56.00830078	+3.03222656	-27.68554688	+1156
+1458241253.91109990	+9.72509766	-7.03564453	-0.43505859	+50.05371094	-14.12841797	-62.92968750	+3204	+9.69433594	-6.14355469	-0.26367188	+3.75732422	-18.67675781	+16.67724609	+3100	+7.06640625	-10.76660156	-0.43066406	+56.00830078	+3.03222656	-27.70751953	+1156
+1458241253.91529990	+9.72509766	-7.03564453	-0.43505859	+50.05371094	-14.12841797	-62.95166016	+3204	+9.69433594	-6.14355469	-0.26367188	+3.75732422	-18.69873047	+16.67724609	+3100	+7.06640625	-10.76660156	-0.43066406	+56.03027344	+3.01025391	-27.70751953	+1152
+1458241253.91950010	+9.72509766	-7.03564453	-0.43066406	+50.05371094	-14.15039063	-62.95166016	+3208	+9.69433594	-6.14355469	-0.26367188	+3.75732422	-18.69873047	+16.67724609	+3104	+7.06640625	-10.76660156	-0.42626953	+56.03027344	+3.01025391	-27.72949219	+1152
+1458241253.92360000	+9.72509766	-7.03564453	-0.43066406	+50.07568359	-14.15039063	-62.95166016	+3208	+9.69433594	-6.14355469	-0.26367188	+3.75732422	-18.69873047	+16.69921875	+3104	+7.07080078	-10.76660156	-0.42626953	+56.05224609	+3.01025391	-27.72949219	+1152
+1458241253.92779990	+9.72949219	-7.03564453	-0.43066406	+50.07568359	-14.17236328	-62.95166016	+3208	+9.69433594	-6.14355469	-0.26367188	+3.75732422	-18.69873047	+16.69921875	+3104	+7.07519531	-10.76220703	-0.42187500	+56.07421875	+3.01025391	-27.75146484	+1152
+1458241253.93190000	+9.72949219	-7.03564453	-0.43066406	+50.07568359	-14.17236328	-62.95166016	+3208	+9.69433594	-6.14355469	-0.26367188	+3.75732422	-18.69873047	+16.69921875	+3104	+7.07519531	-10.76220703	-0.42187500	+56.07421875	+3.01025391	-27.77343750	+1152
+1458241253.93610000	+9.72949219	-7.03564453	-0.43066406	+50.07568359	-14.19433594	-62.95166016	+3212	+9.69433594	-6.14355469	-0.26367188	+3.75732422	-18.72070313	+16.72119141	+3104	+7.07958984	-10.76220703	-0.42187500	+56.09619141	+3.01025391	-27.79541016	+1152
+1458241253.94030000	+9.72949219	-7.03564453	-0.43066406	+50.09765625	-14.19433594	-62.95166016	+3212	+9.69433594	-6.14355469	-0.26367188	+3.75732422	-18.72070313	+16.72119141	+3108	+7.07958984	-10.76220703	-0.41748047	+56.11816406	+2.98828125	-27.79541016	+1152
+1458241253.94440010	+9.72949219	-7.03125000	-0.43066406	+50.09765625	-14.21630859	-62.95166016	+3212	+9.69433594	-6.14355469	-0.26367188	+3.75732422	-18.72070313	+16.72119141	+3108	+7.08398438	-10.75781250	-0.41748047	+56.14013672	+2.98828125	-27.81738281	+1152
+1458241253.94860010	+9.72949219	-7.03125000	-0.43066406	+50.09765625	-14.21630859	-62.95166016	+3212	+9.69433594	-6.13916016	-0.25927734	+3.75732422	-18.72070313	+16.74316406	+3108	+7.08837891	-10.75781250	-0.41308594	+56.16210938	+2.98828125	-27.86132813	+1152
+1458241253.95280000	+9.72949219	-7.03125000	-0.43066406	+50.11962891	-14.23828125	-62.95166016	+3216	+9.69433594	-6.13916016	-0.25927734	+3.75732422	-18.74267578	+16.74316406	+3108	+7.09277344	-10.75781250	-0.41308594	+56.18408203	+2.96630859	-27.88330078	+1152
+1458241253.95689990	+9.73388672	-7.03125000	-0.42626953	+50.11962891	-14.26025391	-62.95166016	+3216	+9.69433594	-6.13916016	-0.25927734	+3.73535156	-18.76464844	+16.76513672	+3112	+7.09277344	-10.75341797	-0.40869141	+56.18408203	+2.94433594	-27.90527344	+1156
+1458241253.96110010	+9.73388672	-7.03125000	-0.42626953	+50.11962891	-14.28222656	-62.95166016	+3216	+9.69873047	-6.13916016	-0.25927734	+3.73535156	-18.76464844	+16.78710938	+3112	+7.09716797	-10.75341797	-0.40869141	+56.20605469	+2.92236328	-27.92724609	+1156
+1458241253.96530010	+9.73388672	-7.02685547	-0.42626953	+50.14160156	-14.30419922	-62.95166016	+3220	+9.69873047	-6.13476563	-0.25488281	+3.73535156	-18.78662109	+16.80908203	+3116	+7.10156250	-10.74902344	-0.40869141	+56.22802734	+2.90039063	-27.94921875	+1156
+1458241253.96939990	+9.73388672	-7.02246094	-0.42626953	+50.16357422	-14.34814453	-62.95166016	+3220	+9.69873047	-6.13037109	-0.25488281	+3.73535156	-18.83056641	+16.85302734	+3116	+7.10595703	-10.74902344	-0.40869141	+56.22802734	+2.85644531	-27.99316406	+1160
+1458241253.97359990	+9.73828125	-7.02246094	-0.42187500	+50.18554688	-14.39208984	-62.95166016	+3224	+9.70312500	-6.13037109	-0.25048828	+3.71337891	-18.87451172	+16.89697266	+3120	+7.10595703	-10.74462891	-0.40869141	+56.22802734	+2.79052734	-28.03710938	+1160
+1458241253.97779990	+9.73828125	-7.01806641	-0.42187500	+50.20751953	-14.43603516	-62.95166016	+3228	+9.70312500	-6.12597656	-0.24609375	+3.71337891	-18.91845703	+16.94091797	+3124	+7.11035156	-10.74462891	-0.40869141	+56.22802734	+2.74658203	-28.05908203	+1160
+1458241253.98190000	+9.74267578	-7.01367188	-0.41748047	+50.22949219	-14.50195313	-62.95166016	+3232	+9.70751953	-6.12158203	-0.24169922	+3.69140625	-18.98437500	+17.00683594	+3128	+7.11035156	-10.74462891	-0.41308594	+56.20605469	+2.65869141	-28.10302734	+1160
+1458241253.98610000	+9.74707031	-7.00927734	-0.41308594	+50.25146484	-14.56787109	-62.97363281	+3232	+9.71191406	-6.11279297	-0.23291016	+3.69140625	-19.05029297	+17.05078125	+3136	+7.11035156	-10.74023438	-0.41748047	+56.18408203	+2.57080078	-28.14697266	+1164
+1458241253.99029990	+9.74707031	-7.00488281	-0.40869141	+50.27343750	-14.63378906	-62.97363281	+3236	+9.71630859	-6.10839844	-0.22851563	+3.66943359	-19.09423828	+17.11669922	+3140	+7.11035156	-10.74023438	-0.42187500	+56.16210938	+2.48291016	-28.19091797	+1164
+1458241253.99440000	+9.75146484	-6.99609375	-0.40429688	+50.31738281	-14.72167969	-62.97363281	+3244	+9.72070313	-6.10400391	-0.22412109	+3.64746094	-19.16015625	+17.18261719	+3144	+7.11035156	-10.74023438	-0.42626953	+56.09619141	+2.35107422	-28.23486328	+1164
+1458241253.99860000	+9.75585938	-6.99169922	-0.39990234	+50.36132813	-14.80957031	-62.99560547	+3248	+9.72509766	-6.09960938	-0.21972656	+3.60351563	-19.22607422	+17.22656250	+3152	+7.11474609	-10.74023438	-0.43505859	+56.05224609	+2.21923828	-28.27880859	+1160
+1458241254.00270010	+9.76025391	-6.98730469	-0.39550781	+50.38330078	-14.89746094	-63.01757813	+3252	+9.72949219	-6.09521484	-0.21093750	+3.58154297	-19.29199219	+17.29248047	+3156	+7.11474609	-10.74023438	-0.43945313	+56.00830078	+2.08740234	-28.34472656	+1160
+1458241254.00690010	+9.76464844	-6.97851563	-0.39111328	+50.42724609	-15.00732422	-63.01757813	+3260	+9.73388672	-6.09082031	-0.20654297	+3.53759766	-19.37988281	+17.35839844	+3160	+7.11474609	-10.73583984	-0.44824219	+55.94238281	+1.95556641	-28.43261719	+1160
+1458241254.01110010	+9.76904297	-6.97412109	-0.38232422	+50.47119141	-15.09521484	-63.03955078	+3268	+9.73828125	-6.08642578	-0.20214844	+3.49365234	-19.46777344	+17.40234375	+3168	+7.11914063	-10.73583984	-0.45263672	+55.89843750	+1.82373047	-28.49853516	+1156
+1458241254.01519990	+9.77343750	-6.96972656	-0.37792969	+50.51513672	-15.20507813	-63.08349609	+3272	+9.74267578	-6.08642578	-0.19335938	+3.44970703	-19.53369141	+17.44628906	+3176	+7.12792969	-10.73583984	-0.45263672	+55.85449219	+1.71386719	-28.58642578	+1156
+1458241254.01939990	+9.78222656	-6.96533203	-0.36914063	+50.55908203	-15.33691406	-63.10546875	+3280	+9.75146484	-6.08203125	-0.18896484	+3.40576172	-19.62158203	+17.51220703	+3180	+7.13671875	-10.73583984	-0.45263672	+55.81054688	+1.60400391	-28.71826172	+1152
+1458241254.02360010	+9.78662109	-6.96533203	-0.36474609	+50.60302734	-15.44677734	-63.14941406	+3288	+9.75585938	-6.08203125	-0.18457031	+3.33984375	-19.70947266	+17.57812500	+3188	+7.14550781	-10.73144531	-0.45263672	+55.81054688	+1.51611328	-28.82812500	+1152
+1458241254.02769990	+9.79541016	-6.96093750	-0.35595703	+50.64697266	-15.57861328	-63.17138672	+3300	+9.76025391	-6.07763672	-0.18017578	+3.29589844	-19.79736328	+17.64404297	+3196	+7.15869141	-10.73144531	-0.44824219	+55.81054688	+1.42822266	-28.95996094	+1152
+1458241254.03189990	+9.79980469	-6.95654297	-0.34716797	+50.71289063	-15.71044922	-63.23730469	+3308	+9.76464844	-6.07763672	-0.17578125	+3.22998047	-19.88525391	+17.70996094	+3204	+7.17626953	-10.72705078	-0.44384766	+55.81054688	+1.34033203	-29.09179688	+1156
+1458241254.03609990	+9.80859375	-6.95654297	-0.33837891	+50.75683594	-15.86425781	-63.28125000	+3320	+9.77343750	-6.07324219	-0.16699219	+3.16406250	-19.99511719	+17.77587891	+3212	+7.19384766	-10.72705078	-0.43505859	+55.83251953	+1.27441406	-29.24560547	+1156
+1458241254.04020000	+9.81738281	-6.95654297	-0.32958984	+50.80078125	-15.99609375	-63.34716797	+3328	+9.77783203	-6.07324219	-0.16259766	+3.12011719	-20.10498047	+17.81982422	+3224	+7.21142578	-10.72265625	-0.43066406	+55.85449219	+1.20849609	-29.39941406	+1160
+1458241254.04440000	+9.82617188	-6.95214844	-0.32080078	+50.86669922	-16.17187500	-63.41308594	+3340	+9.78662109	-6.06884766	-0.15380859	+3.05419922	-20.23681641	+17.88574219	+3236	+7.22900391	-10.71826172	-0.41748047	+55.87646484	+1.14257813	-29.57519531	+1168
+1458241254.04860000	+9.83496094	-6.95214844	-0.31201172	+50.91064453	-16.32568359	-63.47900391	+3356	+9.79101563	-6.06884766	-0.14941406	+2.98828125	-20.36865234	+17.95166016	+3248	+7.24658203	-10.71826172	-0.40869141	+55.89843750	+1.09863281	-29.75097656	+1172
+1458241254.05270000	+9.84375000	-6.95214844	-0.30322266	+50.97656250	-16.45751953	-63.56689453	+3368	+9.79980469	-6.06445313	-0.14501953	+2.92236328	-20.47851563	+17.99560547	+3264	+7.26416016	-10.71386719	-0.39990234	+55.89843750	+1.03271484	-29.90478516	+1180
+1458241254.05690000	+9.85253906	-6.95214844	-0.29443359	+50.99853516	-16.63330078	-63.65478516	+3380	+9.80419922	-6.06445313	-0.13623047	+2.85644531	-20.61035156	+18.06152344	+3276	+7.27734375	-10.71386719	-0.39111328	+55.89843750	+0.96679688	-30.08056641	+1184
+1458241254.06110000	+9.85693359	-6.95214844	-0.28125000	+51.04248047	-16.78710938	-63.74267578	+3396	+9.81298828	-6.06005859	-0.13183594	+2.79052734	-20.72021484	+18.10546875	+3292	+7.29492188	-10.70947266	-0.38232422	+55.87646484	+0.87890625	-30.25634766	+1188
+1458241254.06520010	+9.86572266	-6.95214844	-0.27246094	+51.08642578	-16.91894531	-63.80859375	+3412	+9.82177734	-6.05566406	-0.12744141	+2.74658203	-20.85205078	+18.14941406	+3308	+7.30810547	-10.70947266	-0.38232422	+55.85449219	+0.79101563	-30.38818359	+1196
+1458241254.07360010	+9.88330078	-6.95214844	-0.25488281	+51.13037109	-17.20458984	-64.00634766	+3440	+9.83496094	-6.05566406	-0.10986328	+2.61474609	-21.11572266	+18.21533203	+3340	+7.32568359	-10.70947266	-0.37792969	+55.72265625	+0.59326172	-30.69580078	+1200
+1458241254.07769990	+9.88769531	-6.95214844	-0.24609375	+51.15234375	-17.33642578	-64.09423828	+3456	+9.84375000	-6.05126953	-0.10546875	+2.57080078	-21.22558594	+18.21533203	+3356	+7.33007813	-10.71386719	-0.37792969	+55.63476563	+0.48339844	-30.80566406	+1200
+1458241254.08189990	+9.89648438	-6.95214844	-0.23291016	+51.17431641	-17.44628906	-64.20410156	+3472	+9.85253906	-6.05126953	-0.09667969	+2.50488281	-21.35742188	+18.23730469	+3372	+7.33447266	-10.71826172	-0.37792969	+55.52490234	+0.37353516	-30.93750000	+1200
+1458241254.08600000	+9.90087891	-6.95214844	-0.22412109	+51.17431641	-17.55615234	-64.29199219	+3488	+9.86132813	-6.05126953	-0.08789063	+2.43896484	-21.46728516	+18.23730469	+3392	+7.33447266	-10.71826172	-0.38232422	+55.39306641	+0.26367188	-31.02539063	+1204
+1458241254.09019990	+9.90966797	-6.95214844	-0.21533203	+51.15234375	-17.66601563	-64.35791016	+3504	+9.86572266	-6.05126953	-0.08349609	+2.37304688	-21.57714844	+18.25927734	+3408	+7.33447266	-10.72705078	-0.38671875	+55.23925781	+0.15380859	-31.13525391	+1204
+1458241254.09439990	+9.91406250	-6.95214844	-0.20654297	+51.13037109	-17.75390625	-64.44580078	+3520	+9.87451172	-6.05126953	-0.07470703	+2.30712891	-21.68701172	+18.25927734	+3424	+7.33447266	-10.73144531	-0.39550781	+55.08544922	+0.04394531	-31.20117188	+1204
+1458241254.09850000	+9.91845703	-6.95214844	-0.19775391	+51.10839844	-17.84179688	-64.53369141	+3536	+9.88330078	-6.05126953	-0.07031250	+2.24121094	-21.79687500	+18.28125000	+3444	+7.33007813	-10.73583984	-0.39990234	+54.95361328	-0.06591797	-31.28906250	+1204
+1458241254.10270000	+9.92285156	-6.95214844	-0.18896484	+51.08642578	-17.92968750	-64.59960938	+3552	+9.88769531	-6.05126953	-0.06152344	+2.15332031	-21.88476563	+18.28125000	+3460	+7.33007813	-10.74023438	-0.40869141	+54.79980469	-0.17578125	-31.35498047	+1200
+1458241254.10690000	+9.93164063	-6.95654297	-0.18017578	+51.06445313	-17.99560547	-64.68750000	+3568	+9.89648438	-6.05126953	-0.05273438	+2.10937500	-22.01660156	+18.28125000	+3480	+7.32568359	-10.74023438	-0.41308594	+54.64599609	-0.28564453	-31.44287109	+1200
+1458241254.11100010	+9.93603516	-6.95654297	-0.17138672	+51.02050781	-18.08349609	-64.77539063	+3580	+9.90087891	-6.05126953	-0.04394531	+2.02148438	-22.10449219	+18.25927734	+3500	+7.32568359	-10.74462891	-0.42187500	+54.51416016	-0.37353516	-31.50878906	+1196
+1458241254.11520000	+9.94042969	-6.95654297	-0.16259766	+50.97656250	-18.12744141	-64.86328125	+3596	+9.90966797	-6.05566406	-0.03515625	+1.95556641	-22.21435547	+18.25927734	+3516	+7.32128906	-10.74902344	-0.42626953	+54.38232422	-0.43945313	-31.57470703	+1192
+1458241254.11940000	+9.94482422	-6.95654297	-0.15380859	+50.95458984	-18.19335938	-64.92919922	+3612	+9.91406250	-6.05566406	-0.03076172	+1.88964844	-22.30224609	+18.28125000	+3532	+7.32128906	-10.75341797	-0.42626953	+54.27246094	-0.50537109	-31.66259766	+1188
+1458241254.12770010	+9.95361328	-6.96533203	-0.14062500	+50.84472656	-18.32519531	-65.03906250	+3640	+9.92285156	-6.06005859	-0.01757813	+1.73583984	-22.45605469	+18.30322266	+3568	+7.33007813	-10.75781250	-0.43066406	+54.07470703	-0.63720703	-31.81640625	+1180
+1458241254.13190010	+9.95800781	-6.96533203	-0.13623047	+50.80078125	-18.39111328	-65.08300781	+3656	+9.92724609	-6.05566406	-0.01318359	+1.71386719	-22.52197266	+18.34716797	+3588	+7.33447266	-10.75781250	-0.43066406	+54.00878906	-0.68115234	-31.90429688	+1172
+1458241254.13599990	+9.96679688	-6.96533203	-0.12744141	+50.75683594	-18.43505859	-65.12695313	+3672	+9.93164063	-6.06005859	-0.00878906	+1.64794922	-22.58789063	+18.36914063	+3604	+7.33886719	-10.75781250	-0.43066406	+53.98681641	-0.72509766	-31.99218750	+1172
+1458241254.14019990	+9.97119141	-6.96972656	-0.12304688	+50.69091797	-18.50097656	-65.17089844	+3684	+9.93603516	-6.06005859	-0.00439453	+1.58203125	-22.67578125	+18.39111328	+3624	+7.34765625	-10.75781250	-0.42626953	+53.96484375	-0.74707031	-32.08007813	+1168
+1458241254.14439990	+9.97558594	-6.96972656	-0.11865234	+50.66894531	-18.56689453	-65.21484375	+3700	+9.94042969	-6.06005859	+0.00000000	+1.53808594	-22.74169922	+18.41308594	+3640	+7.36962891	-10.75341797	-0.40869141	+53.94287109	-0.76904297	-32.29980469	+1172
+1458241254.14850000	+9.97998047	-6.97412109	-0.11425781	+50.62500000	-18.61083984	-65.23681641	+3716	+9.94482422	-6.06005859	+0.00439453	+1.49414063	-22.78564453	+18.45703125	+3660	+7.38720703	-10.74902344	-0.39990234	+53.94287109	-0.79101563	-32.40966797	+1176
+1458241254.15680000	+9.98876953	-6.97851563	-0.10546875	+50.51513672	-18.69873047	-65.25878906	+3744	+9.94921875	-6.06445313	+0.00439453	+1.40625000	-22.85156250	+18.54492188	+3692	+7.40917969	-10.74462891	-0.38671875	+53.98681641	-0.79101563	-32.58544922	+1180
+1458241254.16100000	+9.99316406	-6.97851563	-0.10546875	+50.47119141	-18.74267578	-65.25878906	+3756	+9.95361328	-6.06445313	+0.00878906	+1.38427734	-22.87353516	+18.58886719	+3708	+7.42236328	-10.74023438	-0.37792969	+54.03076172	-0.79101563	-32.65136719	+1180
+1458241254.16520000	+9.99316406	-6.98291016	-0.10107422	+50.40527344	-18.78662109	-65.23681641	+3768	+9.95800781	-6.06445313	+0.00878906	+1.34033203	-22.89550781	+18.63281250	+3724	+7.43554688	-10.73583984	-0.36914063	+54.05273438	-0.79101563	-32.73925781	+1184
+1458241254.16930010	+9.99755859	-6.98291016	-0.10107422	+50.36132813	-18.80859375	-65.23681641	+3780	+9.95800781	-6.06445313	+0.00878906	+1.31835938	-22.91748047	+18.67675781	+3740	+7.44433594	-10.73144531	-0.36474609	+54.07470703	-0.76904297	-32.80517578	+1188
+1458241254.17350010	+10.00195313	-6.98291016	-0.10107422	+50.31738281	-18.83056641	-65.21484375	+3796	+9.96240234	-6.06445313	+0.00878906	+1.27441406	-22.93945313	+18.72070313	+3756	+7.44873047	-10.72705078	-0.36035156	+54.07470703	-0.76904297	-32.84912109	+1192
+1458241254.17770000	+10.00195313	-6.98730469	-0.10107422	+50.27343750	-18.85253906	-65.21484375	+3808	+9.96240234	-6.06445313	+0.00878906	+1.25244141	-22.93945313	+18.74267578	+3772	+7.45751953	-10.72705078	-0.35595703	+54.07470703	-0.76904297	-32.87109375	+1192
+1458241254.18179990	+10.00634766	-6.98730469	-0.09667969	+50.22949219	-18.85253906	-65.19287109	+3820	+9.96240234	-6.06445313	+0.00878906	+1.23046875	-22.93945313	+18.76464844	+3784	+7.46191406	-10.72265625	-0.35156250	+54.07470703	-0.74707031	-32.89306641	+1192
+1458241254.18600010	+10.00634766	-6.98730469	-0.09667969	+50.18554688	-18.87451172	-65.17089844	+3832	+9.96679688	-6.06445313	+0.00878906	+1.20849609	-22.93945313	+18.80859375	+3796	+7.46191406	-10.72705078	-0.35156250	+54.05273438	-0.74707031	-32.91503906	+1192
+1458241254.19020010	+10.01074219	-6.99169922	-0.09667969	+50.14160156	-18.85253906	-65.14892578	+3840	+9.96679688	-6.06445313	+0.00878906	+1.18652344	-22.91748047	+18.83056641	+3812	+7.46191406	-10.72705078	-0.35595703	+54.00878906	-0.74707031	-32.89306641	+1196
+1458241254.19429990	+10.01074219	-6.99169922	-0.10107422	+50.11962891	-18.85253906	-65.10498047	+3852	+9.97119141	-6.06445313	+0.00878906	+1.18652344	-22.89550781	+18.85253906	+3824	+7.45751953	-10.72265625	-0.35595703	+53.96484375	-0.74707031	-32.89306641	+1196
+1458241254.19849990	+10.01074219	-6.99169922	-0.10107422	+50.07568359	-18.83056641	-65.08300781	+3860	+9.97119141	-6.06445313	+0.00878906	+1.16455078	-22.87353516	+18.87451172	+3832	+7.45312500	-10.72705078	-0.36035156	+53.92089844	-0.76904297	-32.84912109	+1196
+1458241254.20269990	+10.01074219	-6.99169922	-0.10107422	+50.03173828	-18.80859375	-65.03906250	+3868	+9.97119141	-6.06445313	+0.00878906	+1.16455078	-22.85156250	+18.87451172	+3844	+7.44873047	-10.72705078	-0.36914063	+53.85498047	-0.76904297	-32.80517578	+1200
+1458241254.20680000	+10.01513672	-6.98730469	-0.10107422	+50.00976563	-18.80859375	-65.01708984	+3876	+9.97119141	-6.06445313	+0.00439453	+1.16455078	-22.82958984	+18.87451172	+3856	+7.43994141	-10.72705078	-0.37353516	+53.78906250	-0.79101563	-32.78320313	+1200
+1458241254.21519990	+10.01513672	-6.98730469	-0.10107422	+49.94384766	-18.74267578	-64.95117188	+3892	+9.97119141	-6.06445313	+0.00439453	+1.14257813	-22.78564453	+18.89648438	+3872	+7.42675781	-10.73144531	-0.38671875	+53.65722656	-0.79101563	-32.69531250	+1200
+1458241254.21930000	+10.01513672	-6.98730469	-0.10107422	+49.92187500	-18.72070313	-64.92919922	+3896	+9.97558594	-6.06445313	+0.00439453	+1.14257813	-22.76367188	+18.89648438	+3880	+7.42236328	-10.73144531	-0.39111328	+53.61328125	-0.79101563	-32.65136719	+1200
+1458241254.22350000	+10.01513672	-6.98730469	-0.10546875	+49.89990234	-18.67675781	-64.88525391	+3904	+9.97558594	-6.06445313	+0.00439453	+1.14257813	-22.71972656	+18.89648438	+3888	+7.41357422	-10.73583984	-0.39550781	+53.54736328	-0.79101563	-32.60742188	+1200
+1458241254.22770000	+10.01513672	-6.98291016	-0.10546875	+49.85595703	-18.65478516	-64.86328125	+3908	+9.97558594	-6.06445313	+0.00439453	+1.14257813	-22.69775391	+18.89648438	+3896	+7.40478516	-10.73583984	-0.39990234	+53.48144531	-0.81298828	-32.56347656	+1200
+1458241254.23180010	+10.01074219	-6.98291016	-0.10546875	+49.83398438	-18.63281250	-64.81933594	+3912	+9.97558594	-6.06445313	+0.00439453	+1.14257813	-22.67578125	+18.89648438	+3904	+7.40039063	-10.73583984	-0.40869141	+53.43750000	-0.81298828	-32.51953125	+1196
+1458241254.23600010	+10.01074219	-6.98291016	-0.10986328	+49.81201172	-18.58886719	-64.77539063	+3916	+9.97558594	-6.06005859	+0.00439453	+1.14257813	-22.63183594	+18.89648438	+3908	+7.39599609	-10.73583984	-0.41308594	+53.39355469	-0.81298828	-32.47558594	+1196
+1458241254.24009990	+10.01074219	-6.97851563	-0.10986328	+49.79003906	-18.56689453	-64.73144531	+3920	+9.97558594	-6.06005859	+0.00439453	+1.14257813	-22.60986328	+18.89648438	+3916	+7.39160156	-10.73583984	-0.41748047	+53.37158203	-0.81298828	-32.45361328	+1196
+1458241254.24429990	+10.01074219	-6.97851563	-0.11425781	+49.76806641	-18.52294922	-64.68750000	+3924	+9.97558594	-6.06005859	+0.00439453	+1.14257813	-22.58789063	+18.91845703	+3920	+7.38281250	-10.73583984	-0.42187500	+53.32763672	-0.79101563	-32.40966797	+1192
+1458241254.24850010	+10.01074219	-6.97851563	-0.11425781	+49.74609375	-18.50097656	-64.62158203	+3924	+9.97558594	-6.06005859	+0.00439453	+1.14257813	-22.54394531	+18.91845703	+3924	+7.37841797	-10.73583984	-0.42626953	+53.30566406	-0.79101563	-32.36572266	+1188
+1458241254.25260000	+10.01074219	-6.97412109	-0.11865234	+49.72412109	-18.45703125	-64.57763672	+3928	+9.97558594	-6.06005859	+0.00439453	+1.14257813	-22.52197266	+18.94042969	+3928	+7.37841797	-10.73583984	-0.43066406	+53.26171875	-0.79101563	-32.32177734	+1184
+1458241254.25679990	+10.01074219	-6.97412109	-0.11865234	+49.68017578	-18.41308594	-64.48974609	+3928	+9.97558594	-6.06005859	+0.00000000	+1.14257813	-22.45605469	+18.96240234	+3932	+7.37402344	-10.73583984	-0.43066406	+53.26171875	-0.76904297	-32.32177734	+1180
+1458241254.26099990	+10.01074219	-6.96972656	-0.12304688	+49.63623047	-18.39111328	-64.42382813	+3932	+9.97558594	-6.05566406	+0.00000000	+1.14257813	-22.41210938	+18.98437500	+3936	+7.37402344	-10.73583984	-0.43066406	+53.26171875	-0.76904297	-32.29980469	+1180
+1458241254.26510000	+10.01074219	-6.96972656	-0.12744141	+49.61425781	-18.34716797	-64.33593750	+3932	+9.97558594	-6.05566406	+0.00000000	+1.14257813	-22.36816406	+19.00634766	+3940	+7.37402344	-10.73144531	-0.43066406	+53.26171875	-0.76904297	-32.29980469	+1176
+1458241254.26930000	+10.01074219	-6.96972656	-0.13183594	+49.57031250	-18.32519531	-64.24804688	+3932	+9.97558594	-6.05566406	-0.00439453	+1.12060547	-22.30224609	+19.05029297	+3944	+7.37402344	-10.73144531	-0.43066406	+53.26171875	-0.74707031	-32.27783203	+1172
+1458241254.27760000	+10.01074219	-6.96533203	-0.14062500	+49.48242188	-18.25927734	-64.05029297	+3932	+9.97558594	-6.05126953	-0.00878906	+1.09863281	-22.14843750	+19.13818359	+3948	+7.37841797	-10.72705078	-0.43066406	+53.28369141	-0.72509766	-32.25585938	+1168
+1458241254.28180000	+10.01074219	-6.96533203	-0.14941406	+49.43847656	-18.23730469	-63.91845703	+3932	+9.97558594	-6.05126953	-0.01318359	+1.07666016	-22.06054688	+19.22607422	+3948	+7.37841797	-10.72265625	-0.43066406	+53.30566406	-0.70312500	-32.23388672	+1164
+1458241254.28600000	+10.01074219	-6.96093750	-0.15380859	+49.39453125	-18.19335938	-63.80859375	+3932	+9.97558594	-6.05126953	-0.01757813	+1.05468750	-21.95068359	+19.31396484	+3952	+7.38281250	-10.71826172	-0.43066406	+53.32763672	-0.65917969	-32.21191406	+1164
+1458241254.29010010	+10.01074219	-6.96093750	-0.15820313	+49.35058594	-18.17138672	-63.69873047	+3932	+9.97558594	-6.04687500	-0.02197266	+1.01074219	-21.86279297	+19.37988281	+3952	+7.38720703	-10.71386719	-0.43066406	+53.34960938	-0.63720703	-32.21191406	+1164
+1458241254.29430010	+10.01513672	-6.96093750	-0.16259766	+49.28466797	-18.14941406	-63.58886719	+3932	+9.97558594	-6.04687500	-0.02636719	+0.98876953	-21.75292969	+19.46777344	+3952	+7.39160156	-10.70507813	-0.42626953	+53.39355469	-0.59326172	-32.16796875	+1168
+1458241254.29850010	+10.01513672	-6.95654297	-0.17138672	+49.26269531	-18.14941406	-63.45703125	+3928	+9.97558594	-6.04687500	-0.03076172	+0.94482422	-21.66503906	+19.55566406	+3952	+7.39599609	-10.70068359	-0.42626953	+53.43750000	-0.52734375	-32.12402344	+1168
+1458241254.30259990	+10.01513672	-6.95654297	-0.17578125	+49.21875000	-18.12744141	-63.36914063	+3928	+9.97119141	-6.04687500	-0.03515625	+0.92285156	-21.57714844	+19.64355469	+3948	+7.40039063	-10.69189453	-0.42626953	+53.48144531	-0.48339844	-32.10205078	+1172
+1458241254.30679990	+10.01513672	-6.95654297	-0.18017578	+49.17480469	-18.10546875	-63.25927734	+3924	+9.97119141	-6.04248047	-0.03955078	+0.87890625	-21.46728516	+19.70947266	+3948	+7.40917969	-10.68310547	-0.42187500	+53.52539063	-0.43945313	-32.03613281	+1172
+1458241254.31090000	+10.01513672	-6.95214844	-0.18457031	+49.15283203	-18.08349609	-63.14941406	+3924	+9.97119141	-6.04248047	-0.04394531	+0.85693359	-21.37939453	+19.77539063	+3944	+7.40917969	-10.67431641	-0.42187500	+53.54736328	-0.37353516	-31.99218750	+1176
+1458241254.31510000	+10.01513672	-6.95214844	-0.18896484	+49.10888672	-18.06152344	-63.03955078	+3920	+9.97119141	-6.04248047	-0.04394531	+0.81298828	-21.31347656	+19.84130859	+3944	+7.40917969	-10.66992188	-0.42626953	+53.54736328	-0.32958984	-31.92626953	+1180
+1458241254.31929990	+10.01513672	-6.94775391	-0.19335938	+49.08691406	-18.01757813	-62.95166016	+3916	+9.97119141	-6.04248047	-0.04833984	+0.79101563	-21.22558594	+19.88525391	+3940	+7.40917969	-10.66552734	-0.43066406	+53.54736328	-0.28564453	-31.83837891	+1180
+1458241254.32340000	+10.01513672	-6.94775391	-0.19775391	+49.04296875	-17.99560547	-62.84179688	+3912	+9.97119141	-6.04248047	-0.04833984	+0.76904297	-21.13769531	+19.92919922	+3936	+7.40478516	-10.66113281	-0.43505859	+53.52539063	-0.26367188	-31.75048828	+1184
+1458241254.32760000	+10.01513672	-6.94335938	-0.20214844	+49.02099609	-17.95166016	-62.75390625	+3908	+9.97119141	-6.03808594	-0.05273438	+0.76904297	-21.04980469	+19.97314453	+3932	+7.40039063	-10.65673828	-0.43945313	+53.50341797	-0.24169922	-31.66259766	+1188
+1458241254.33590010	+10.01074219	-6.93896484	-0.21093750	+48.97705078	-17.88574219	-62.53417969	+3896	+9.97119141	-6.03369141	-0.05712891	+0.72509766	-20.87402344	+20.03906250	+3924	+7.38720703	-10.65234375	-0.46142578	+53.39355469	-0.24169922	-31.44287109	+1192
+1458241254.34010000	+10.01074219	-6.93457031	-0.21533203	+48.95507813	-17.84179688	-62.44628906	+3892	+9.97119141	-6.03369141	-0.06152344	+0.72509766	-20.80810547	+20.08300781	+3920	+7.37402344	-10.65234375	-0.47021484	+53.34960938	-0.24169922	-31.35498047	+1196
+1458241254.34430000	+10.00634766	-6.93017578	-0.21972656	+48.93310547	-17.81982422	-62.33642578	+3888	+9.97119141	-6.03369141	-0.06152344	+0.70312500	-20.72021484	+20.10498047	+3916	+7.36523438	-10.65234375	-0.47900391	+53.28369141	-0.24169922	-31.24511719	+1200
+1458241254.34840010	+10.00634766	-6.93017578	-0.22412109	+48.93310547	-17.77587891	-62.20458984	+3880	+9.97119141	-6.02929688	-0.06152344	+0.70312500	-20.63232422	+20.14892578	+3912	+7.35644531	-10.64794922	-0.49218750	+53.23974609	-0.24169922	-31.13525391	+1200
+1458241254.35260010	+10.00634766	-6.92578125	-0.22851563	+48.91113281	-17.73193359	-62.09472656	+3872	+9.96679688	-6.02490234	-0.06591797	+0.68115234	-20.54443359	+20.19287109	+3908	+7.34765625	-10.64794922	-0.50097656	+53.17382813	-0.24169922	-31.02539063	+1200
+1458241254.35680010	+10.00195313	-6.92138672	-0.23291016	+48.88916016	-17.70996094	-61.96289063	+3868	+9.96679688	-6.02490234	-0.06591797	+0.68115234	-20.45654297	+20.23681641	+3900	+7.33886719	-10.64794922	-0.50976563	+53.10791016	-0.26367188	-30.91552734	+1200
+1458241254.36089990	+10.00195313	-6.91699219	-0.23730469	+48.86718750	-17.66601563	-61.83105469	+3860	+9.96679688	-6.02050781	-0.07031250	+0.65917969	-20.34667969	+20.30273438	+3896	+7.33007813	-10.64355469	-0.52294922	+53.06396484	-0.26367188	-30.80566406	+1200
+1458241254.36509990	+10.00195313	-6.91259766	-0.24609375	+48.84521484	-17.66601563	-61.69921875	+3852	+9.96679688	-6.02050781	-0.07470703	+0.63720703	-20.25878906	+20.36865234	+3892	+7.32128906	-10.64355469	-0.53173828	+53.04199219	-0.28564453	-30.69580078	+1200
+1458241254.37340000	+9.99755859	-6.90380859	-0.25927734	+48.80126953	-17.62207031	-61.41357422	+3836	+9.96679688	-6.01171875	-0.07910156	+0.59326172	-20.03906250	+20.52246094	+3880	+7.31250000	-10.63037109	-0.54492188	+53.02001953	-0.28564453	-30.49804688	+1196
+1458241254.37760000	+9.99755859	-6.89941406	-0.26367188	+48.77929688	-17.62207031	-61.28173828	+3828	+9.96679688	-6.01171875	-0.08349609	+0.54931641	-19.95117188	+20.61035156	+3872	+7.31250000	-10.62597656	-0.55371094	+53.04199219	-0.28564453	-30.41015625	+1196
+1458241254.38179990	+9.99755859	-6.89501953	-0.26806641	+48.77929688	-17.64404297	-61.10595703	+3820	+9.96679688	-6.00732422	-0.08349609	+0.52734375	-19.86328125	+20.72021484	+3868	+7.31250000	-10.61718750	-0.55810547	+53.06396484	-0.28564453	-30.32226563	+1192
+1458241254.38590000	+9.99755859	-6.89062500	-0.27685547	+48.75732422	-17.64404297	-60.95214844	+3812	+9.96679688	-6.00292969	-0.08789063	+0.48339844	-19.77539063	+20.83007813	+3860	+7.31689453	-10.61279297	-0.55810547	+53.10791016	-0.28564453	-30.25634766	+1192
+1458241254.39010000	+10.00195313	-6.89062500	-0.28125000	+48.73535156	-17.66601563	-60.79833984	+3804	+9.96240234	-6.00292969	-0.09228516	+0.43945313	-19.66552734	+20.96191406	+3852	+7.32128906	-10.60400391	-0.56250000	+53.15185547	-0.26367188	-30.16845703	+1192
+1458241254.39420010	+10.00195313	-6.88623047	-0.29003906	+48.71337891	-17.68798828	-60.62255859	+3796	+9.96240234	-5.99853516	-0.09667969	+0.39550781	-19.55566406	+21.09375000	+3844	+7.32568359	-10.59521484	-0.56250000	+53.21777344	-0.26367188	-30.10253906	+1196
+1458241254.39840010	+10.00195313	-6.88183594	-0.29443359	+48.69140625	-17.73193359	-60.46875000	+3792	+9.96240234	-5.99414063	-0.10107422	+0.32958984	-19.46777344	+21.22558594	+3836	+7.33447266	-10.58203125	-0.56250000	+53.30566406	-0.24169922	-30.05859375	+1196
+1458241254.40260000	+10.00195313	-6.87304688	-0.29882813	+48.69140625	-17.75390625	-60.29296875	+3784	+9.96240234	-5.98974609	-0.10546875	+0.28564453	-19.37988281	+21.35742188	+3828	+7.34326172	-10.57324219	-0.56689453	+53.37158203	-0.21972656	-29.99267578	+1200
+1458241254.40669990	+10.00195313	-6.86865234	-0.30761719	+48.69140625	-17.79785156	-60.13916016	+3776	+9.96240234	-5.98535156	-0.10986328	+0.24169922	-19.27001953	+21.51123047	+3824	+7.35205078	-10.56005859	-0.56689453	+53.48144531	-0.21972656	-29.94873047	+1204
+1458241254.41090010	+10.00634766	-6.86425781	-0.31201172	+48.66943359	-17.84179688	-59.96337891	+3768	+9.96240234	-5.98535156	-0.10986328	+0.19775391	-19.20410156	+21.64306641	+3816	+7.36083984	-10.55126953	-0.56689453	+53.54736328	-0.19775391	-29.90478516	+1204
+1458241254.41510010	+10.00634766	-6.85986328	-0.31640625	+48.66943359	-17.88574219	-59.80957031	+3760	+9.96240234	-5.98095703	-0.11425781	+0.15380859	-19.11621094	+21.77490234	+3808	+7.36523438	-10.54248047	-0.56689453	+53.63525391	-0.17578125	-29.83886719	+1208
+1458241254.41919990	+10.00634766	-6.85546875	-0.32519531	+48.64746094	-17.92968750	-59.65576172	+3756	+9.95800781	-5.97656250	-0.11425781	+0.10986328	-19.02832031	+21.90673828	+3800	+7.37402344	-10.52929688	-0.57128906	+53.70117188	-0.17578125	-29.79492188	+1216
+1458241254.42339990	+10.00634766	-6.85107422	-0.32958984	+48.64746094	-17.97363281	-59.47998047	+3748	+9.96240234	-5.97216797	-0.11865234	+0.06591797	-18.94042969	+22.01660156	+3792	+7.38281250	-10.52050781	-0.57128906	+53.76708984	-0.17578125	-29.72900391	+1220
+1458241254.42759990	+10.00634766	-6.84228516	-0.33398438	+48.64746094	-18.01757813	-59.30419922	+3740	+9.95800781	-5.96337891	-0.12304688	+0.02197266	-18.87451172	+22.14843750	+3784	+7.38720703	-10.51171875	-0.57568359	+53.81103516	-0.17578125	-29.66308594	+1224
+1458241254.43590000	+10.00634766	-6.82910156	-0.34716797	+48.64746094	-18.08349609	-58.97460938	+3724	+9.95800781	-5.95458984	-0.12304688	-0.02197266	-18.72070313	+22.36816406	+3764	+7.38720703	-10.49414063	-0.59326172	+53.87695313	-0.21972656	-29.50927734	+1232
+1458241254.44010000	+10.00634766	-6.82031250	-0.35156250	+48.64746094	-18.12744141	-58.82080078	+3716	+9.96240234	-5.94580078	-0.12744141	-0.06591797	-18.63281250	+22.47802734	+3756	+7.38720703	-10.48535156	-0.60644531	+53.87695313	-0.26367188	-29.39941406	+1236
+1458241254.44420000	+10.00634766	-6.81152344	-0.36035156	+48.64746094	-18.17138672	-58.66699219	+3708	+9.96240234	-5.94140625	-0.12744141	-0.08789063	-18.58886719	+22.56591797	+3748	+7.38720703	-10.48095703	-0.61962891	+53.87695313	-0.30761719	-29.31152344	+1240
+1458241254.44840000	+10.00634766	-6.80273438	-0.36474609	+48.64746094	-18.21533203	-58.51318359	+3700	+9.96240234	-5.93261719	-0.12744141	-0.10986328	-18.52294922	+22.67578125	+3740	+7.38281250	-10.47216797	-0.63281250	+53.85498047	-0.35156250	-29.20166016	+1240
+1458241254.45260000	+10.00634766	-6.79394531	-0.36914063	+48.66943359	-18.23730469	-58.33740234	+3692	+9.96240234	-5.92822266	-0.12744141	-0.13183594	-18.45703125	+22.76367188	+3732	+7.37402344	-10.46777344	-0.65039063	+53.83300781	-0.39550781	-29.11376953	+1244
+1458241254.45670010	+10.00634766	-6.78515625	-0.37792969	+48.66943359	-18.28125000	-58.18359375	+3684	+9.96679688	-5.91943359	-0.13183594	-0.15380859	-18.36914063	+22.85156250	+3720	+7.36962891	-10.46337891	-0.66796875	+53.78906250	-0.46142578	-29.00390625	+1244
+1458241254.46090010	+10.00634766	-6.77636719	-0.38232422	+48.69140625	-18.32519531	-58.00781250	+3672	+9.96679688	-5.91503906	-0.13183594	-0.17578125	-18.32519531	+22.96142578	+3712	+7.36523438	-10.45898438	-0.68554688	+53.74511719	-0.52734375	-28.89404297	+1248
+1458241254.46499990	+10.00634766	-6.76757813	-0.39111328	+48.73535156	-18.36914063	-57.85400391	+3664	+9.96679688	-5.90625000	-0.13623047	-0.17578125	-18.25927734	+23.07128906	+3704	+7.35644531	-10.45019531	-0.70312500	+53.70117188	-0.59326172	-28.78417969	+1248
+1458241254.46919990	+10.00634766	-6.75878906	-0.39990234	+48.75732422	-18.41308594	-57.70019531	+3652	+9.97119141	-5.89746094	-0.13623047	-0.19775391	-18.19335938	+23.15917969	+3692	+7.35205078	-10.44580078	-0.72509766	+53.67919922	-0.65917969	-28.67431641	+1248
+1458241254.47340010	+10.00634766	-6.74560547	-0.40429688	+48.80126953	-18.47900391	-57.56835938	+3644	+9.97119141	-5.88867188	-0.13623047	-0.19775391	-18.17138672	+23.24707031	+3684	+7.34765625	-10.44140625	-0.74267578	+53.63525391	-0.72509766	-28.58642578	+1244
+1458241254.47750000	+10.01074219	-6.73681641	-0.40869141	+48.86718750	-18.54492188	-57.43652344	+3632	+9.97558594	-5.87988281	-0.14062500	-0.21972656	-18.12744141	+23.35693359	+3672	+7.34765625	-10.43261719	-0.76464844	+53.61328125	-0.81298828	-28.52050781	+1244
+1458241254.48169990	+10.01513672	-6.72802734	-0.41748047	+48.91113281	-18.61083984	-57.30468750	+3620	+9.97558594	-5.87548828	-0.14501953	-0.24169922	-18.10546875	+23.44482422	+3664	+7.34326172	-10.42822266	-0.78222656	+53.61328125	-0.87890625	-28.45458984	+1240
+1458241254.48589990	+10.01953125	-6.71484375	-0.42187500	+48.97705078	-18.69873047	-57.19482422	+3608	+9.97998047	-5.86669922	-0.14501953	-0.24169922	-18.08349609	+23.53271484	+3652	+7.34765625	-10.41943359	-0.79541016	+53.61328125	-0.92285156	-28.41064453	+1240
+1458241254.49420000	+10.02832031	-6.69726563	-0.43505859	+49.08691406	-18.85253906	-56.95312500	+3588	+9.98876953	-5.84912109	-0.15380859	-0.24169922	-18.06152344	+23.75244141	+3632	+7.36083984	-10.40185547	-0.82617188	+53.65722656	-1.05468750	-28.38867188	+1236
+1458241254.49840000	+10.03271484	-6.68408203	-0.44384766	+49.17480469	-18.94042969	-56.86523438	+3576	+9.99316406	-5.84033203	-0.15380859	-0.24169922	-18.10546875	+23.84033203	+3620	+7.36962891	-10.38867188	-0.83935547	+53.72314453	-1.12060547	-28.43261719	+1236
+1458241254.50250010	+10.04150391	-6.67529297	-0.44824219	+49.26269531	-19.05029297	-56.77734375	+3564	+9.99755859	-5.83154297	-0.15820313	-0.24169922	-18.12744141	+23.95019531	+3608	+7.38720703	-10.37548828	-0.84814453	+53.81103516	-1.16455078	-28.47656250	+1236
+1458241254.50670000	+10.05029297	-6.66650391	-0.45703125	+49.35058594	-19.16015625	-56.73339844	+3556	+10.00195313	-5.82275391	-0.16259766	-0.24169922	-18.14941406	+24.01611328	+3600	+7.40917969	-10.36230469	-0.86132813	+53.89892578	-1.23046875	-28.56445313	+1236
+1458241254.51090000	+10.05908203	-6.65332031	-0.46142578	+49.43847656	-19.24804688	-56.68945313	+3544	+10.00634766	-5.81396484	-0.16699219	-0.24169922	-18.21533203	+24.08203125	+3588	+7.43115234	-10.34912109	-0.86572266	+54.00878906	-1.27441406	-28.67431641	+1236
+1458241254.51500010	+10.06787109	-6.64453125	-0.46582031	+49.54833984	-19.35791016	-56.64550781	+3532	+10.01513672	-5.80517578	-0.17138672	-0.24169922	-18.28125000	+24.16992188	+3580	+7.45312500	-10.33154297	-0.87451172	+54.14062500	-1.31835938	-28.80615234	+1240
+1458241254.51920010	+10.07666016	-6.63574219	-0.47021484	+49.61425781	-19.44580078	-56.62353516	+3524	+10.01953125	-5.79638672	-0.17138672	-0.24169922	-18.34716797	+24.21386719	+3568	+7.48828125	-10.31396484	-0.88330078	+54.29443359	-1.38427734	-28.98193359	+1244
+1458241254.52340010	+10.08544922	-6.62695313	-0.47460938	+49.70214844	-19.53369141	-56.60156250	+3512	+10.02832031	-5.78759766	-0.17578125	-0.26367188	-18.43505859	+24.25781250	+3556	+7.52343750	-10.29638672	-0.88769531	+54.44824219	-1.45019531	-29.17968750	+1248
+1458241254.53169990	+10.10742188	-6.60937500	-0.48779297	+49.87792969	-19.70947266	-56.57958984	+3492	+10.05029297	-5.76562500	-0.18457031	-0.26367188	-18.63281250	+24.32373047	+3536	+7.60693359	-10.25244141	-0.90966797	+54.73388672	-1.60400391	-29.64111328	+1268
+1458241254.53590010	+10.12060547	-6.60058594	-0.49218750	+49.96582031	-19.77539063	-56.57958984	+3484	+10.06347656	-5.75683594	-0.18896484	-0.28564453	-18.76464844	+24.34570313	+3528	+7.64648438	-10.23046875	-0.91845703	+54.84375000	-1.66992188	-29.86083984	+1276
+1458241254.54000000	+10.13378906	-6.58740234	-0.50097656	+50.05371094	-19.84130859	-56.60156250	+3476	+10.07666016	-5.73925781	-0.19775391	-0.26367188	-18.89648438	+24.32373047	+3520	+7.67724609	-10.21289063	-0.93164063	+54.90966797	-1.73583984	-30.03662109	+1284
+1458241254.54419990	+10.14697266	-6.57861328	-0.50537109	+50.14160156	-19.92919922	-56.64550781	+3468	+10.10302734	-5.72167969	-0.21093750	-0.30761719	-19.13818359	+24.27978516	+3516	+7.72119141	-10.19531250	-0.95361328	+54.95361328	-1.82373047	-30.27832031	+1292
+1458241254.54830000	+10.16015625	-6.56982422	-0.51416016	+50.22949219	-19.97314453	-56.68945313	+3460	+10.12939453	-5.70410156	-0.21972656	-0.30761719	-19.33593750	+24.19189453	+3508	+7.74755859	-10.17773438	-0.96679688	+54.93164063	-1.88964844	-30.43212891	+1300
+1458241254.55250000	+10.17773438	-6.55664063	-0.52294922	+50.33935547	-20.03906250	-56.73339844	+3452	+10.15576172	-5.68652344	-0.23291016	-0.28564453	-19.48974609	+24.08203125	+3500	+7.77392578	-10.16455078	-0.99316406	+54.88769531	-1.97753906	-30.54199219	+1304
+1458241254.55670000	+10.21728516	-6.53466797	-0.54492188	+50.49316406	-20.10498047	-56.86523438	+3448	+10.19091797	-5.66455078	-0.25048828	-0.30761719	-19.75341797	+23.84033203	+3496	+7.80468750	-10.15136719	-1.01953125	+54.79980469	-2.06542969	-30.65185547	+1312
+1458241254.56080010	+10.25244141	-6.51269531	-0.56250000	+50.62500000	-20.14892578	-56.99707031	+3448	+10.22167969	-5.64257813	-0.25927734	-0.24169922	-19.95117188	+23.64257813	+3484	+7.82666016	-10.13818359	-1.04589844	+54.68994141	-2.15332031	-30.78369141	+1316
+1458241254.56500010	+10.28759766	-6.49511719	-0.58007813	+50.73486328	-20.17089844	-57.10693359	+3444	+10.25244141	-5.62500000	-0.28125000	-0.17578125	-20.06103516	+23.48876953	+3476	+7.85302734	-10.12500000	-1.08105469	+54.55810547	-2.26318359	-30.84960938	+1320
+1458241254.56920000	+10.35791016	-6.46435547	-0.61962891	+50.84472656	-20.14892578	-57.41455078	+3444	+10.27880859	-5.60742188	-0.29443359	-0.13183594	-20.25878906	+23.22509766	+3464	+7.87500000	-10.11181641	-1.11621094	+54.40429688	-2.35107422	-30.93750000	+1324
+1458241254.57329990	+10.39306641	-6.43798828	-0.63720703	+50.91064453	-20.10498047	-57.63427734	+3436	+10.30957031	-5.58544922	-0.30322266	+0.00000000	-20.45654297	+22.96142578	+3456	+7.89697266	-10.09863281	-1.14697266	+54.22851563	-2.43896484	-31.02539063	+1328
+1458241254.57750010	+10.43261719	-6.42041016	-0.65917969	+50.95458984	-20.06103516	-57.78808594	+3428	+10.34472656	-5.56347656	-0.32519531	+0.10986328	-20.61035156	+22.71972656	+3444	+7.92333984	-10.08105469	-1.18652344	+54.05273438	-2.54882813	-31.09130859	+1336
+1458241254.58579990	+10.50292969	-6.39843750	-0.69873047	+50.77880859	-19.90722656	-58.16162109	+3400	+10.41064453	-5.51953125	-0.35156250	+0.46142578	-21.07177734	+22.08251953	+3420	+7.98046875	-10.05029297	-1.26123047	+53.67919922	-2.74658203	-31.31103516	+1356
+1458241254.58999990	+10.54687500	-6.38085938	-0.72070313	+50.75683594	-19.86328125	-58.31542969	+3388	+10.45019531	-5.49316406	-0.37792969	+0.65917969	-21.22558594	+21.79687500	+3412	+8.01562500	-10.03271484	-1.30078125	+53.48144531	-2.85644531	-31.39892578	+1368
+1458241254.59419990	+10.58642578	-6.37646484	-0.74267578	+50.55908203	-19.77539063	-58.53515625	+3368	+10.48535156	-5.46240234	-0.39550781	+0.90087891	-21.48925781	+21.44531250	+3396	+8.05078125	-10.01513672	-1.34033203	+53.26171875	-2.96630859	-31.53076172	+1384
+1458241254.59830000	+10.63037109	-6.35449219	-0.76464844	+50.49316406	-19.73144531	-58.79882813	+3356	+10.52490234	-5.42724609	-0.41308594	+1.18652344	-21.77490234	+21.07177734	+3384	+8.09472656	-9.98876953	-1.37548828	+53.12988281	-3.07617188	-31.72851563	+1400
+1458241254.60250000	+10.67871094	-6.33691406	-0.78662109	+50.40527344	-19.70947266	-59.01855469	+3340	+10.56884766	-5.39648438	-0.43945313	+1.47216797	-22.01660156	+20.74218750	+3372	+8.13867188	-9.95800781	-1.41064453	+52.99804688	-3.20800781	-31.92626953	+1420
+1458241254.60669990	+10.72705078	-6.32812500	-0.80859375	+50.18554688	-19.66552734	-59.30419922	+3324	+10.60839844	-5.36572266	-0.45703125	+1.75781250	-22.34619141	+20.34667969	+3360	+8.18701172	-9.93603516	-1.44580078	+52.84423828	-3.29589844	-32.18994141	+1436
+1458241254.61080000	+10.77539063	-6.31054688	-0.82617188	+50.05371094	-19.64355469	-59.61181641	+3308	+10.65234375	-5.32177734	-0.47460938	+2.10937500	-22.71972656	+19.92919922	+3344	+8.24853516	-9.90087891	-1.47656250	+52.77832031	-3.42773438	-32.47558594	+1456
+1458241254.61910010	+10.88525391	-6.27978516	-0.87451172	+49.63623047	-19.62158203	-60.20507813	+3276	+10.74462891	-5.24707031	-0.52734375	+2.79052734	-23.37890625	+19.11621094	+3316	+8.37597656	-9.83056641	-1.53808594	+52.60253906	-3.69140625	-33.15673828	+1496
+1458241254.62330010	+10.94238281	-6.26220703	-0.90087891	+49.43847656	-19.64355469	-60.51269531	+3260	+10.78857422	-5.19873047	-0.55371094	+3.18603516	-23.75244141	+18.67675781	+3300	+8.45068359	-9.78662109	-1.56005859	+52.60253906	-3.82324219	-33.59619141	+1520
+1458241254.62750010	+11.00830078	-6.24023438	-0.92285156	+49.24072266	-19.66552734	-60.84228516	+3248	+10.84130859	-5.15039063	-0.58447266	+3.58154297	-24.10400391	+18.28125000	+3284	+8.52539063	-9.74267578	-1.59082031	+52.58056641	-4.02099609	-34.01367188	+1540
+1458241254.63159990	+11.06542969	-6.22705078	-0.94921875	+48.93310547	-19.70947266	-61.21582031	+3236	+10.88964844	-5.11523438	-0.61083984	+3.86718750	-24.52148438	+17.79785156	+3272	+8.60009766	-9.70312500	-1.61718750	+52.47070313	-4.17480469	-34.47509766	+1560
+1458241254.63579990	+11.12695313	-6.20507813	-0.97119141	+48.73535156	-19.75341797	-61.61132813	+3224	+10.93798828	-5.06250000	-0.63720703	+4.26269531	-24.96093750	+17.31445313	+3260	+8.68359375	-9.65039063	-1.64355469	+52.49267578	-4.37255859	-35.00244141	+1584
+1458241254.64000010	+11.19726563	-6.17871094	-0.99316406	+48.51562500	-19.81933594	-62.00683594	+3212	+10.99511719	-5.00976563	-0.67236328	+4.70214844	-25.37841797	+16.85302734	+3252	+8.76708984	-9.59765625	-1.66992188	+52.47070313	-4.59228516	-35.48583984	+1608
+1458241254.64410000	+11.25878906	-6.16552734	-1.01953125	+48.18603516	-19.90722656	-62.40234375	+3204	+11.04785156	-4.97021484	-0.69873047	+4.96582031	-25.83984375	+16.34765625	+3240	+8.84619141	-9.55371094	-1.70068359	+52.36083984	-4.79003906	-36.03515625	+1624
+1458241254.64829990	+11.32470703	-6.13916016	-1.04589844	+47.90039063	-19.95117188	-62.79785156	+3196	+11.10498047	-4.91748047	-0.72949219	+5.36132813	-26.30126953	+15.82031250	+3236	+8.92968750	-9.50097656	-1.72705078	+52.29492188	-5.00976563	-36.58447266	+1644
+1458241254.65249990	+11.39941406	-6.11718750	-1.07226563	+47.63671875	-20.03906250	-63.21533203	+3188	+11.16650391	-4.86035156	-0.76904297	+5.75683594	-26.74072266	+15.29296875	+3232	+9.01318359	-9.44824219	-1.76220703	+52.22900391	-5.27343750	-37.08984375	+1668
+1458241254.65660000	+11.46093750	-6.09521484	-1.09423828	+47.28515625	-20.12695313	-63.65478516	+3184	+11.21923828	-4.81640625	-0.80419922	+6.04248047	-27.20214844	+14.72167969	+3224	+9.08789063	-9.40429688	-1.79736328	+52.00927734	-5.49316406	-37.61718750	+1684
+1458241254.66500000	+11.61035156	-6.04248047	-1.15136719	+46.66992188	-20.30273438	-64.51171875	+3180	+11.35107422	-4.70214844	-0.87890625	+6.85546875	-28.12500000	+13.55712891	+3220	+9.24609375	-9.29443359	-1.88525391	+51.67968750	-6.04248047	-38.58398438	+1728
+1458241254.66910000	+11.67626953	-6.02050781	-1.17333984	+46.29638672	-20.41259766	-64.99511719	+3176	+11.40820313	-4.65380859	-0.91406250	+7.14111328	-28.60839844	+12.91992188	+3216	+9.31201172	-9.25048828	-1.93359375	+51.35009766	-6.28417969	-39.06738281	+1744
+1458241254.67330000	+11.75097656	-5.99414063	-1.20410156	+45.96679688	-20.47851563	-65.43457031	+3180	+11.47412109	-4.59667969	-0.95361328	+7.55859375	-29.06982422	+12.26074219	+3216	+9.37792969	-9.19775391	-1.98632813	+51.06445313	-6.52587891	-39.50683594	+1768
+1458241254.67750000	+11.83007813	-5.96337891	-1.22167969	+45.63720703	-20.58837891	-65.96191406	+3188	+11.54443359	-4.53515625	-0.98876953	+8.02001953	-29.55322266	+11.53564453	+3216	+9.44824219	-9.14941406	-2.04345703	+50.75683594	-6.78955078	-39.92431641	+1796
+1458241254.68160010	+11.90039063	-5.93701172	-1.24804688	+45.26367188	-20.69824219	-66.44531250	+3196	+11.61035156	-4.48242188	-1.03271484	+8.39355469	-30.03662109	+10.83251953	+3216	+9.50537109	-9.10986328	-2.10058594	+50.31738281	-7.00927734	-40.34179688	+1816
+1458241254.68580010	+11.97949219	-5.90625000	-1.27880859	+44.89013672	-20.76416016	-66.88476563	+3208	+11.68066406	-4.42089844	-1.07666016	+8.83300781	-30.45410156	+10.10742188	+3220	+9.56689453	-9.05712891	-2.16650391	+49.92187500	-7.22900391	-40.71533203	+1844
+1458241254.69000010	+12.05859375	-5.87109375	-1.29638672	+44.53857422	-20.87402344	-67.43408203	+3220	+11.75976563	-4.35498047	-1.11621094	+9.36035156	-30.93750000	+9.31640625	+3220	+9.62841797	-9.00878906	-2.23242188	+49.52636719	-7.47070313	-41.06689453	+1876
+1458241254.69409990	+12.13330078	-5.84033203	-1.32275391	+44.16503906	-20.96191406	-67.91748047	+3236	+11.83007813	-4.29785156	-1.15576172	+9.79980469	-31.39892578	+8.52539063	+3224	+9.68115234	-8.97363281	-2.29833984	+48.97705078	-7.66845703	-41.44042969	+1904
+1458241254.69829990	+12.21679688	-5.80517578	-1.34912109	+43.76953125	-21.04980469	-68.40087891	+3260	+11.90478516	-4.23193359	-1.20410156	+10.32714844	-31.81640625	+7.71240234	+3228	+9.74267578	-8.91650391	-2.37304688	+48.58154297	-7.86621094	-41.77001953	+1944
+1458241254.70240000	+12.30029297	-5.77001953	-1.37109375	+43.41796875	-21.20361328	-68.97216797	+3280	+11.98388672	-4.16162109	-1.24365234	+10.92041016	-32.29980469	+6.83349609	+3232	+9.81298828	-8.86376953	-2.43896484	+48.18603516	-8.10791016	-42.16552734	+1980
+1458241254.70660000	+12.37500000	-5.73486328	-1.39306641	+43.02246094	-21.33544922	-69.49951172	+3308	+12.05859375	-4.09570313	-1.29199219	+11.44775391	-32.73925781	+5.97656250	+3236	+9.86572266	-8.81982422	-2.50488281	+47.65869141	-8.28369141	-42.58300781	+2016
+1458241254.71490000	+12.54638672	-5.66015625	-1.43701172	+42.27539063	-21.62109375	-70.62011719	+3364	+12.22119141	-3.95507813	-1.38867188	+12.67822266	-33.61816406	+4.13085938	+3252	+10.01074219	-8.70556641	-2.63671875	+46.88964844	-8.72314453	-43.41796875	+2100
+1458241254.71910000	+12.62988281	-5.61621094	-1.46337891	+41.87988281	-21.79687500	-71.12548828	+3396	+12.30029297	-3.88916016	-1.44140625	+13.24951172	-34.01367188	+3.22998047	+3260	+10.07666016	-8.66162109	-2.69824219	+46.40625000	-8.89892578	-43.92333984	+2140
+1458241254.72330000	+12.71777344	-5.58105469	-1.48974609	+41.44042969	-21.95068359	-71.63085938	+3432	+12.37939453	-3.81884766	-1.49853516	+13.86474609	-34.36523438	+2.30712891	+3272	+10.16455078	-8.59130859	-2.76416016	+46.09863281	-9.14062500	-44.36279297	+2188
+1458241254.72740010	+12.80566406	-5.54150391	-1.51171875	+41.02294922	-22.14843750	-72.20214844	+3464	+12.46728516	-3.74414063	-1.54248047	+14.54589844	-34.84863281	+1.29638672	+3280	+10.25683594	-8.52539063	-2.81250000	+45.83496094	-9.42626953	-44.95605469	+2228
+1458241254.73160000	+12.88916016	-5.49755859	-1.53808594	+40.58349609	-22.36816406	-72.70751953	+3500	+12.54638672	-3.67382813	-1.60400391	+15.11718750	-35.20019531	+0.37353516	+3292	+10.33593750	-8.46826172	-2.86523438	+45.43945313	-9.68994141	-45.57128906	+2268
+1458241254.73580000	+12.97705078	-5.46240234	-1.56884766	+40.12207031	-22.58789063	-73.21289063	+3532	+12.62548828	-3.59912109	-1.66552734	+15.73242188	-35.50781250	-0.59326172	+3304	+10.43261719	-8.38916016	-2.92236328	+45.24169922	-10.01953125	-46.12060547	+2312
+1458241254.73990010	+13.06494141	-5.42724609	-1.59082031	+39.63867188	-22.85156250	-73.76220703	+3564	+12.71777344	-3.52880859	-1.71386719	+16.43554688	-36.01318359	-1.64794922	+3316	+10.54248047	-8.31005859	-2.95751953	+45.08789063	-10.37109375	-46.84570313	+2352
+1458241254.74410010	+13.15283203	-5.38769531	-1.62158203	+39.17724609	-23.11523438	-74.26757813	+3596	+12.79687500	-3.45410156	-1.77978516	+17.02880859	-36.34277344	-2.59277344	+3328	+10.63916016	-8.24414063	-2.99707031	+44.80224609	-10.74462891	-47.59277344	+2384
+1458241254.74830010	+13.24511719	-5.35253906	-1.65673828	+38.64990234	-23.35693359	-74.72900391	+3628	+12.88037109	-3.38378906	-1.85009766	+17.60009766	-36.62841797	-3.58154297	+3336	+10.74902344	-8.16503906	-3.04541016	+44.64843750	-11.11816406	-48.22998047	+2424
+1458241254.75239990	+13.33300781	-5.31738281	-1.68310547	+38.12255859	-23.64257813	-75.30029297	+3656	+12.96826172	-3.31347656	-1.89404297	+18.30322266	-37.11181641	-4.72412109	+3344	+10.86328125	-8.08154297	-3.07617188	+44.51660156	-11.53564453	-48.99902344	+2456
+1458241254.75659990	+13.42089844	-5.27343750	-1.71386719	+37.63916016	-23.92822266	-75.76171875	+3688	+13.05175781	-3.23876953	-1.96435547	+18.87451172	-37.41943359	-5.66894531	+3356	+10.96435547	-8.01123047	-3.11132813	+44.25292969	-11.95312500	-49.74609375	+2480
+1458241254.76490000	+13.59667969	-5.20751953	-1.77978516	+36.49658203	-24.49951172	-76.72851563	+3736	+13.22753906	-3.09814453	-2.08300781	+20.17089844	-38.14453125	-7.88818359	+3376	+11.19287109	-7.83984375	-3.19482422	+43.96728516	-12.87597656	-51.17431641	+2536
+1458241254.76910000	+13.67578125	-5.16796875	-1.81054688	+35.96923828	-24.82910156	-77.21191406	+3764	+13.31542969	-3.01904297	-2.14892578	+20.78613281	-38.40820313	-8.87695313	+3384	+11.29394531	-7.76513672	-3.22998047	+43.72558594	-13.35937500	-51.92138672	+2552
+1458241254.77320000	+13.76367188	-5.13281250	-1.84570313	+35.41992188	-25.11474609	-77.67333984	+3788	+13.39892578	-2.95312500	-2.22363281	+21.37939453	-38.64990234	-9.95361328	+3396	+11.39941406	-7.68603516	-3.27832031	+43.50585938	-13.79882813	-52.55859375	+2576
+1458241254.77740000	+13.85156250	-5.09326172	-1.85888672	+34.87060547	-25.48828125	-78.26660156	+3808	+13.49121094	-2.88720703	-2.25878906	+22.12646484	-39.13330078	-11.22802734	+3400	+11.50927734	-7.60693359	-3.31787109	+43.33007813	-14.26025391	-53.32763672	+2592
+1458241254.78160000	+13.93945313	-5.04492188	-1.88085938	+34.40917969	-25.86181641	-78.77197266	+3832	+13.58349609	-2.80371094	-2.32031250	+22.76367188	-39.41894531	-12.28271484	+3408	+11.60156250	-7.53662109	-3.35742188	+43.02246094	-14.72167969	-54.03076172	+2604
+1458241254.78570010	+14.02734375	-5.00976563	-1.90722656	+33.85986328	-26.16943359	-79.27734375	+3856	+13.67578125	-2.73779297	-2.39062500	+23.42285156	-39.63867188	-13.42529297	+3420	+11.69824219	-7.46630859	-3.41455078	+42.73681641	-15.11718750	-54.60205078	+2620
+1458241254.78990010	+14.10644531	-4.97021484	-1.91601563	+33.35449219	-26.56494141	-79.89257813	+3876	+13.76806641	-2.66308594	-2.42138672	+24.21386719	-40.10009766	-14.76562500	+3424	+11.79492188	-7.39599609	-3.46289063	+42.45117188	-15.53466797	-55.26123047	+2636
+1458241254.79410000	+14.18554688	-4.91308594	-1.92480469	+32.93701172	-27.00439453	-80.44189453	+3904	+13.86035156	-2.57080078	-2.46972656	+24.98291016	-40.36376953	-15.88623047	+3440	+11.86962891	-7.33007813	-3.52001953	+42.07763672	-15.93017578	-55.85449219	+2652
+1458241254.79819990	+14.26904297	-4.86914063	-1.93798828	+32.47558594	-27.39990234	-80.99121094	+3932	+13.94824219	-2.50048828	-2.52685547	+25.68603516	-40.58349609	-17.09472656	+3448	+11.95312500	-7.26855469	-3.58593750	+41.70410156	-16.28173828	-56.35986328	+2672
+1458241254.80240010	+14.35253906	-4.82519531	-1.92919922	+32.03613281	-27.90527344	-81.67236328	+3964	+14.04052734	-2.42578125	-2.54882813	+26.54296875	-41.04492188	-18.50097656	+3456	+12.04101563	-7.20703125	-3.64306641	+41.35253906	-16.63330078	-56.97509766	+2692
+1458241254.80660010	+14.43603516	-4.76367188	-1.92480469	+31.70654297	-28.43261719	-82.28759766	+4000	+14.13720703	-2.32910156	-2.58837891	+27.37792969	-41.33056641	-19.66552734	+3472	+12.11132813	-7.14111328	-3.70019531	+40.97900391	-17.00683594	-57.54638672	+2712
+1458241254.81489990	+14.59863281	-4.67138672	-1.90283203	+30.91552734	-29.48730469	-83.62792969	+4084	+14.32177734	-2.18408203	-2.64111328	+29.04785156	-42.05566406	-22.41210938	+3496	+12.26953125	-7.03125000	-3.82763672	+40.25390625	-17.62207031	-58.66699219	+2764
+1458241254.81909990	+14.67773438	-4.60107422	-1.88525391	+30.65185547	-30.05859375	-84.22119141	+4132	+14.41406250	-2.08740234	-2.66748047	+29.94873047	-42.34130859	-23.62060547	+3512	+12.33984375	-6.96972656	-3.88476563	+39.90234375	-17.97363281	-59.21630859	+2792
+1458241254.82320000	+14.75683594	-4.55273438	-1.87207031	+30.30029297	-30.60791016	-84.83642578	+4180	+14.50634766	-2.01269531	-2.69824219	+30.76171875	-42.62695313	-24.89501953	+3528	+12.41455078	-6.90820313	-3.95068359	+39.55078125	-18.25927734	-59.72167969	+2828
+1458241254.82740000	+14.82714844	-4.50000000	-1.85009766	+29.92675781	-31.22314453	-85.49560547	+4228	+14.59423828	-1.93359375	-2.70263672	+31.68457031	-43.06640625	-26.34521484	+3544	+12.49804688	-6.85107422	-3.99902344	+39.26513672	-18.61083984	-60.35888672	+2860
+1458241254.83160000	+14.90185547	-4.42968750	-1.83251953	+29.66308594	-31.81640625	-86.04492188	+4284	+14.68212891	-1.83251953	-2.72460938	+32.58544922	-43.33007813	-27.53173828	+3564	+12.57275391	-6.78076172	-4.05615234	+39.00146484	-19.00634766	-60.90820313	+2896
+1458241254.83570000	+14.97216797	-4.38134766	-1.81933594	+29.28955078	-32.43164063	-86.59423828	+4336	+14.76562500	-1.76220703	-2.75097656	+33.35449219	-43.61572266	-28.80615234	+3580	+12.64746094	-6.71484375	-4.11767578	+38.71582031	-19.35791016	-61.41357422	+2940
+1458241254.83990000	+15.04687500	-4.33300781	-1.79736328	+28.93798828	-33.09082031	-87.18750000	+4392	+14.85351563	-1.69189453	-2.75097656	+34.21142578	-44.03320313	-30.23437500	+3600	+12.73974609	-6.64892578	-4.14404297	+38.54003906	-19.79736328	-62.16064453	+2972
+1458241254.84410000	+15.11718750	-4.26269531	-1.78417969	+28.65234375	-33.70605469	-87.64892578	+4444	+14.94140625	-1.60400391	-2.77294922	+35.02441406	-44.29687500	-31.37695313	+3620	+12.82324219	-6.57421875	-4.18359375	+38.38623047	-20.30273438	-62.75390625	+3012
+1458241254.84820010	+15.18750000	-4.22314453	-1.77539063	+28.23486328	-34.32128906	-88.11035156	+4496	+15.02490234	-1.53808594	-2.79492188	+35.72753906	-44.56054688	-32.58544922	+3636	+12.91113281	-6.50390625	-4.22753906	+38.18847656	-20.74218750	-63.32519531	+3048
+1458241254.85240010	+15.25341797	-4.18359375	-1.76220703	+27.77343750	-34.91455078	-88.59375000	+4544	+15.10400391	-1.47216797	-2.79492188	+36.49658203	-44.95605469	-33.90380859	+3656	+13.00781250	-6.43798828	-4.24072266	+38.07861328	-21.29150391	-64.07226563	+3080
+1458241254.86069990	+15.37646484	-4.08691406	-1.77978516	+26.85058594	-35.94726563	-89.12109375	+4632	+15.26220703	-1.32714844	-2.84326172	+37.74902344	-45.35156250	-36.01318359	+3696	+13.20117188	-6.27099609	-4.29785156	+37.92480469	-22.43408203	-65.21484375	+3144
+1458241254.86490010	+15.43359375	-4.05615234	-1.78417969	+26.30126953	-36.51855469	-89.45068359	+4672	+15.33251953	-1.27001953	-2.85205078	+38.36425781	-45.68115234	-37.19970703	+3712	+13.30224609	-6.19189453	-4.30664063	+37.88085938	-23.07128906	-65.89599609	+3172
+1458241254.86900000	+15.49072266	-4.00341797	-1.79296875	+25.86181641	-37.02392578	-89.62646484	+4712	+15.41162109	-1.19531250	-2.88281250	+38.91357422	-45.85693359	-38.10058594	+3732	+13.39892578	-6.09960938	-4.31982422	+37.85888672	-23.73046875	-66.44531250	+3192
+1458241254.87319990	+15.54345703	-3.97265625	-1.80615234	+25.26855469	-37.50732422	-89.82421875	+4744	+15.48193359	-1.14697266	-2.90917969	+39.33105469	-46.01074219	-39.06738281	+3748	+13.49121094	-6.02490234	-4.34619141	+37.74902344	-24.30175781	-66.97265625	+3208
+1458241254.87739990	+15.60058594	-3.94628906	-1.80615234	+24.74121094	-38.05664063	-90.10986328	+4776	+15.55224609	-1.09863281	-2.90917969	+39.88037109	-46.34033203	-40.20996094	+3764	+13.58789063	-5.95019531	-4.34179688	+37.70507813	-24.93896484	-67.65380859	+3224
+1458241254.88150000	+15.65332031	-3.89794922	-1.81054688	+24.27978516	-38.56201172	-90.26367188	+4808	+15.62695313	-1.02832031	-2.93115234	+40.31982422	-46.47216797	-41.02294922	+3784	+13.68457031	-5.85791016	-4.35058594	+37.68310547	-25.62011719	-68.15917969	+3236
+1458241254.88570000	+15.70605469	-3.87158203	-1.82373047	+23.70849609	-38.97949219	-90.39550781	+4836	+15.69726563	-0.97998047	-2.95751953	+40.67138672	-46.60400391	-41.87988281	+3800	+13.78125000	-5.78759766	-4.36816406	+37.57324219	-26.16943359	-68.62060547	+3236
+1458241254.88990000	+15.75000000	-3.84521484	-1.81933594	+23.18115234	-39.52880859	-90.61523438	+4864	+15.75878906	-0.92724609	-2.95312500	+41.15478516	-46.88964844	-42.91259766	+3820	+13.86474609	-5.71289063	-4.37255859	+37.50732422	-26.74072266	-69.12597656	+3240
+1458241254.89400010	+15.79833984	-3.79687500	-1.82373047	+22.71972656	-40.01220703	-90.72509766	+4892	+15.82470703	-0.85693359	-2.96630859	+41.57226563	-47.04345703	-43.68164063	+3840	+13.94824219	-5.62060547	-4.38574219	+37.48535156	-27.31201172	-69.52148438	+3244
+1458241254.89820000	+15.84667969	-3.76171875	-1.82812500	+22.19238281	-40.45166016	-90.81298828	+4920	+15.89062500	-0.80859375	-2.97509766	+41.92382813	-47.17529297	-44.47265625	+3856	+14.03173828	-5.55468750	-4.40332031	+37.33154297	-27.79541016	-69.89501953	+3240
+1458241254.90650010	+15.94335938	-3.67382813	-1.77978516	+21.48925781	-41.66015625	-91.27441406	+4984	+16.01806641	-0.68554688	-2.94433594	+42.84667969	-47.70263672	-46.27441406	+3900	+14.17236328	-5.40087891	-4.41650391	+37.19970703	-28.76220703	-70.72998047	+3236
+1458241254.91070010	+15.98730469	-3.62548828	-1.75341797	+21.15966797	-42.23144531	-91.47216797	+5016	+16.08837891	-0.62402344	-2.93554688	+43.30810547	-47.90039063	-47.10937500	+3924	+14.24267578	-5.34375000	-4.43408203	+37.02392578	-29.11376953	-71.10351563	+3232
+1458241254.91490010	+16.03125000	-3.57714844	-1.70068359	+20.89599609	-42.95654297	-91.77978516	+5056	+16.14550781	-0.56250000	-2.89160156	+43.87939453	-48.25195313	-48.14208984	+3956	+14.30419922	-5.28662109	-4.43847656	+36.93603516	-29.46533203	-71.56494141	+3232
+1458241254.91899990	+16.07519531	-3.51123047	-1.65673828	+20.69824219	-43.59375000	-91.97753906	+5100	+16.21582031	-0.48339844	-2.86083984	+44.45068359	-48.51562500	-48.95507813	+3988	+14.36572266	-5.21191406	-4.44726563	+36.89208984	-29.83886719	-71.89453125	+3240
+1458241254.92319990	+16.11914063	-3.45849609	-1.61718750	+20.45654297	-44.20898438	-92.15332031	+5140	+16.27734375	-0.41308594	-2.83007813	+45.00000000	-48.75732422	-49.81201172	+4016	+14.43164063	-5.15478516	-4.46044922	+36.78222656	-30.14648438	-72.22412109	+3248
+1458241254.92730000	+16.15869141	-3.40136719	-1.55566406	+20.23681641	-44.93408203	-92.41699219	+5184	+16.33007813	-0.33837891	-2.77734375	+45.63720703	-49.08691406	-50.80078125	+4052	+14.48437500	-5.09326172	-4.46923828	+36.71630859	-30.43212891	-72.59765625	+3260
+1458241254.93150000	+16.19824219	-3.32666016	-1.49414063	+20.14892578	-45.63720703	-92.61474609	+5236	+16.39160156	-0.25488281	-2.72460938	+46.31835938	-49.39453125	-51.67968750	+4092	+14.53710938	-5.01416016	-4.47802734	+36.69433594	-30.71777344	-72.88330078	+3280
+1458241254.93569990	+16.23779297	-3.26513672	-1.43701172	+19.97314453	-46.34033203	-92.76855469	+5288	+16.44873047	-0.18017578	-2.67187500	+46.95556641	-49.70214844	-52.58056641	+4124	+14.58105469	-4.96582031	-4.48681641	+36.58447266	-30.98144531	-73.19091797	+3300
+1458241254.93980000	+16.27294922	-3.20361328	-1.36669922	+19.79736328	-47.08740234	-92.98828125	+5340	+16.50146484	-0.10986328	-2.61035156	+47.61474609	-50.05371094	-53.54736328	+4164	+14.63378906	-4.91308594	-4.47802734	+36.49658203	-31.28906250	-73.60839844	+3324
+1458241254.94820000	+16.34765625	-3.08056641	-1.24804688	+19.44580078	-48.44970703	-93.18603516	+5444	+16.61132813	+0.03955078	-2.50048828	+48.88916016	-50.62500000	-55.23925781	+4236	+14.73925781	-4.78564453	-4.47802734	+36.47460938	-31.92626953	-74.20166016	+3392
+1458241254.95230010	+16.37841797	-3.02343750	-1.19091797	+19.22607422	-49.13085938	-93.29589844	+5496	+16.65527344	+0.10546875	-2.44335938	+49.52636719	-50.88867188	-56.11816406	+4272	+14.79199219	-4.72851563	-4.46484375	+36.45263672	-32.27783203	-74.57519531	+3428
+1458241254.95650010	+16.40917969	-2.96191406	-1.14257813	+18.98437500	-49.70214844	-93.27392578	+5548	+16.69921875	+0.18896484	-2.39062500	+50.18554688	-51.13037109	-56.88720703	+4308	+14.84912109	-4.65380859	-4.46484375	+36.49658203	-32.60742188	-74.75097656	+3472
+1458241254.96070000	+16.43554688	-2.92236328	-1.09423828	+18.58886719	-50.27343750	-93.20800781	+5596	+16.74316406	+0.24169922	-2.33789063	+50.73486328	-51.37207031	-57.65625000	+4344	+14.89746094	-4.59228516	-4.46044922	+36.45263672	-32.95898438	-74.92675781	+3508
+1458241254.96479990	+16.46630859	-2.88281250	-1.06347656	+18.12744141	-50.77880859	-93.07617188	+5640	+16.77832031	+0.29882813	-2.29833984	+51.17431641	-51.56982422	-58.33740234	+4376	+14.94580078	-4.53515625	-4.44726563	+36.38671875	-33.35449219	-75.16845703	+3548
+1458241254.96900010	+16.49267578	-2.83447266	-1.03710938	+17.70996094	-51.24023438	-92.85644531	+5684	+16.81347656	+0.36474609	-2.26757813	+51.65771484	-51.72363281	-58.95263672	+4408	+15.00292969	-4.46044922	-4.43847656	+36.40869141	-33.77197266	-75.25634766	+3588
+1458241254.97729990	+16.53662109	-2.79052734	-1.00634766	+16.52343750	-52.03125000	-92.37304688	+5756	+16.87500000	+0.43066406	-2.20166016	+52.25097656	-52.03125000	-60.13916016	+4456	+15.10400391	-4.33740234	-4.40771484	+36.29882813	-34.71679688	-75.54199219	+3656
+1458241254.98149990	+16.55859375	-2.75976563	-1.00195313	+15.93017578	-52.36083984	-92.04345703	+5788	+16.90576172	+0.47460938	-2.18408203	+52.55859375	-52.16308594	-60.57861328	+4484	+15.16992188	-4.26269531	-4.39453125	+36.34277344	-35.22216797	-75.58593750	+3688
+1458241254.98569990	+16.58056641	-2.75537109	-0.99755859	+15.22705078	-52.66845703	-91.73583984	+5812	+16.93212891	+0.50097656	-2.16210938	+52.77832031	-52.27294922	-61.06201172	+4508	+15.22705078	-4.20117188	-4.37695313	+36.27685547	-35.72753906	-75.62988281	+3716
+1458241254.98980000	+16.59814453	-2.74658203	-0.99755859	+14.52392578	-52.93212891	-91.40625000	+5836	+16.94970703	+0.52734375	-2.14453125	+52.95410156	-52.36083984	-61.47949219	+4532	+15.27978516	-4.13525391	-4.35937500	+36.23291016	-36.21093750	-75.65185547	+3736
+1458241254.99400000	+16.61572266	-2.72900391	-1.00195313	+13.88671875	-53.19580078	-91.03271484	+5860	+16.97167969	+0.56250000	-2.13134766	+53.21777344	-52.47070313	-61.89697266	+4556	+15.32812500	-4.06494141	-4.35058594	+36.18896484	-36.67236328	-75.60791016	+3752
+1458241254.99819990	+16.62890625	-2.72021484	-1.00634766	+13.18359375	-53.43750000	-90.65917969	+5880	+16.98925781	+0.58447266	-2.11376953	+53.39355469	-52.58056641	-62.31445313	+4580	+15.37646484	-4.00341797	-4.33740234	+36.07910156	-37.15576172	-75.56396484	+3764
+1458241255.00650000	+16.65527344	-2.69384766	-1.01953125	+11.84326172	-53.94287109	-89.91210938	+5916	+17.02001953	+0.63281250	-2.07861328	+53.76708984	-52.93212891	-63.10546875	+4636	+15.46435547	-3.88037109	-4.30224609	+35.99121094	-38.14453125	-75.58593750	+3780
+1458241255.01060010	+16.66845703	-2.68066406	-1.01953125	+11.22802734	-54.22851563	-89.60449219	+5932	+17.03759766	+0.65478516	-2.05224609	+54.00878906	-53.12988281	-63.56689453	+4664	+15.50830078	-3.82763672	-4.28027344	+35.94726563	-38.62792969	-75.65185547	+3784
+1458241255.01480010	+16.67724609	-2.67187500	-1.00634766	+10.70068359	-54.60205078	-89.38476563	+5948	+17.05078125	+0.67236328	-2.02148438	+54.29443359	-53.39355469	-64.07226563	+4696	+15.55224609	-3.77490234	-4.26269531	+35.92529297	-39.06738281	-75.71777344	+3788
+1458241255.01900010	+16.69042969	-2.64550781	-0.97998047	+10.28320313	-55.04150391	-89.16503906	+5968	+17.06835938	+0.70312500	-1.97753906	+54.73388672	-53.70117188	-64.70947266	+4732	+15.59179688	-3.72216797	-4.23632813	+35.92529297	-39.52880859	-75.84960938	+3788
+1458241255.02309990	+16.69921875	-2.61914063	-0.95800781	+9.86572266	-55.45898438	-88.98925781	+5988	+17.08593750	+0.74267578	-1.93359375	+55.26123047	-54.05273438	-65.32470703	+4768	+15.63134766	-3.68261719	-4.21875000	+35.90332031	-39.92431641	-75.98144531	+3792
+1458241255.02729990	+16.69921875	-2.59277344	-0.92724609	+9.47021484	-55.89843750	-88.76953125	+6008	+17.09472656	+0.77783203	-1.88525391	+55.72265625	-54.40429688	-65.91796875	+4804	+15.66210938	-3.63867188	-4.20996094	+35.88134766	-40.20996094	-76.06933594	+3792
+1458241255.03150010	+16.70800781	-2.55761719	-0.88330078	+9.20654297	-56.49169922	-88.65966797	+6036	+17.11230469	+0.82177734	-1.82373047	+56.44775391	-54.86572266	-66.75292969	+4844	+15.68408203	-3.59912109	-4.19238281	+35.94726563	-40.56152344	-76.33300781	+3796
+1458241255.03559990	+16.71240234	-2.51367188	-0.83496094	+8.96484375	-57.08496094	-88.52783203	+6064	+17.12548828	+0.86132813	-1.75341797	+57.15087891	-55.34912109	-67.58789063	+4884	+15.71044922	-3.56835938	-4.17041016	+36.01318359	-40.89111328	-76.64062500	+3804
+1458241255.04399990	+16.72119141	-2.42138672	-0.69873047	+8.72314453	-58.53515625	-88.43994141	+6128	+17.16064453	+0.94042969	-1.60400391	+58.73291016	-56.44775391	-69.43359375	+4964	+15.76318359	-3.49804688	-4.11767578	+36.27685547	-41.55029297	-77.36572266	+3824
+1458241255.04810000	+16.72998047	-2.37744141	-0.62402344	+8.63525391	-59.28222656	-88.46191406	+6164	+17.17822266	+0.98876953	-1.52050781	+59.67773438	-57.04101563	-70.48828125	+5004	+15.78955078	-3.48046875	-4.08691406	+36.43066406	-41.85791016	-77.84912109	+3840
+1458241255.05230000	+16.72558594	-2.33789063	-0.54931641	+8.56933594	-60.02929688	-88.48388672	+6200	+17.19580078	+1.03271484	-1.44140625	+60.60058594	-57.59033203	-71.47705078	+5040	+15.81591797	-3.45849609	-4.06494141	+36.58447266	-42.09960938	-78.28857422	+3860
+1458241255.05650000	+16.72998047	-2.28955078	-0.47460938	+8.52539063	-60.73242188	-88.48388672	+6240	+17.21337891	+1.08544922	-1.36230469	+61.61132813	-58.18359375	-72.55371094	+5080	+15.83789063	-3.43212891	-4.04736328	+36.76025391	-42.31933594	-78.66210938	+3884
+1458241255.06060000	+16.72998047	-2.25000000	-0.40429688	+8.43750000	-61.43554688	-88.43994141	+6276	+17.22656250	+1.12060547	-1.27880859	+62.57812500	-58.77685547	-73.60839844	+5112	+15.85546875	-3.40576172	-4.02978516	+36.89208984	-42.56103516	-79.03564453	+3912
+1458241255.06480000	+16.72998047	-2.21044922	-0.33398438	+8.32763672	-62.13867188	-88.39599609	+6312	+17.23535156	+1.16015625	-1.20849609	+63.43505859	-59.34814453	-74.57519531	+5144	+15.87304688	-3.37939453	-4.00781250	+37.06787109	-42.82470703	-79.43115234	+3940
+1458241255.06900000	+16.72558594	-2.16650391	-0.26367188	+8.26171875	-62.86376953	-88.35205078	+6352	+17.24414063	+1.19970703	-1.13818359	+64.35791016	-59.91943359	-75.56396484	+5172	+15.89501953	-3.34863281	-3.98144531	+37.28759766	-43.11035156	-79.82666016	+3976
+1458241255.07310010	+16.72558594	-2.14453125	-0.18896484	+8.10791016	-63.58886719	-88.33007813	+6388	+17.25292969	+1.22167969	-1.06787109	+65.21484375	-60.46875000	-76.55273438	+5200	+15.90820313	-3.32666016	-3.95068359	+37.46337891	-43.39599609	-80.24414063	+4012
+1458241255.07730010	+16.72558594	-2.12695313	-0.13183594	+7.93212891	-64.20410156	-88.30810547	+6420	+17.26611328	+1.23925781	-1.00634766	+66.00585938	-61.01806641	-77.49755859	+5224	+15.93457031	-3.30908203	-3.91992188	+37.63916016	-43.74755859	-80.70556641	+4048
+1458241255.08559990	+16.72998047	-2.10058594	-0.05273438	+7.42675781	-65.10498047	-88.04443359	+6476	+17.27929688	+1.27001953	-0.90527344	+67.30224609	-62.02880859	-79.07958984	+5268	+15.98291016	-3.25195313	-3.89355469	+37.77099609	-44.25292969	-81.01318359	+4112
+1458241255.08979990	+16.72998047	-2.10058594	-0.03076172	+7.09716797	-65.43457031	-87.91259766	+6496	+17.27929688	+1.27441406	-0.87011719	+67.78564453	-62.51220703	-79.71679688	+5284	+16.00488281	-3.22998047	-3.87597656	+37.81494141	-44.56054688	-81.18896484	+4144
+1458241255.09390000	+16.72558594	-2.10058594	-0.02197266	+6.74560547	-65.69824219	-87.75878906	+6512	+17.27490234	+1.28320313	-0.83935547	+68.26904297	-62.97363281	-80.31005859	+5300	+16.02685547	-3.19482422	-3.86718750	+37.81494141	-44.80224609	-81.14501953	+4176
+1458241255.09809990	+16.72558594	-2.11816406	-0.01318359	+6.28417969	-65.98388672	-87.53906250	+6532	+17.27050781	+1.26562500	-0.81298828	+68.59863281	-63.45703125	-80.85937500	+5324	+16.04003906	-3.16845703	-3.85839844	+37.72705078	-45.06591797	-81.07910156	+4200
+1458241255.10229990	+16.72558594	-2.13574219	-0.01757813	+5.80078125	-66.18164063	-87.38525391	+6548	+17.26611328	+1.24365234	-0.79101563	+68.79638672	-63.91845703	-81.29882813	+5344	+16.05761719	-3.14208984	-3.84521484	+37.63916016	-45.41748047	-81.05712891	+4220
+1458241255.10640000	+16.72558594	-2.14892578	-0.02197266	+5.42724609	-66.35742188	-87.20947266	+6560	+17.26171875	+1.22607422	-0.77783203	+68.99414063	-64.37988281	-81.69433594	+5364	+16.07958984	-3.11132813	-3.83203125	+37.55126953	-45.72509766	-80.96923828	+4240
+1458241255.11060000	+16.72558594	-2.17529297	-0.03076172	+5.07568359	-66.51123047	-87.14355469	+6572	+17.25732422	+1.20410156	-0.76025391	+69.19189453	-64.86328125	-82.08984375	+5384	+16.09716797	-3.09375000	-3.82324219	+37.41943359	-46.03271484	-80.88134766	+4248
+1458241255.11480000	+16.72998047	-2.20166016	-0.04833984	+4.76806641	-66.57714844	-87.14355469	+6584	+17.25292969	+1.18212891	-0.75146484	+69.32373047	-65.32470703	-82.44140625	+5404	+16.11474609	-3.07617188	-3.81005859	+37.26562500	-46.31835938	-80.81542969	+4256
+1458241255.11890010	+16.72998047	-2.21923828	-0.07470703	+4.54833984	-66.62109375	-87.14355469	+6592	+17.24414063	+1.16015625	-0.73828125	+69.54345703	-65.80810547	-82.81494141	+5424	+16.13232422	-3.05419922	-3.80566406	+37.08984375	-46.56005859	-80.59570313	+4260
+1458241255.12310000	+16.72998047	-2.24121094	-0.10107422	+4.35058594	-66.66503906	-87.16552734	+6600	+17.23535156	+1.13818359	-0.72949219	+69.74121094	-66.29150391	-83.21044922	+5444	+16.14990234	-3.03222656	-3.80566406	+36.91406250	-46.80175781	-80.39794922	+4264
+1458241255.13140010	+16.72119141	-2.27197266	-0.13623047	+4.28466797	-66.92871094	-87.53906250	+6604	+17.21337891	+1.08984375	-0.70751953	+70.22460938	-67.28027344	-84.02343750	+5488	+16.16308594	-2.98828125	-3.78808594	+36.69433594	-47.24121094	-80.15625000	+4260
+1458241255.13560010	+16.71679688	-2.27636719	-0.14062500	+4.46044922	-67.17041016	-87.86865234	+6604	+17.20019531	+1.08105469	-0.69433594	+70.64208984	-67.78564453	-84.52880859	+5512	+16.17187500	-2.97949219	-3.77050781	+36.58447266	-47.46093750	-80.15625000	+4260
+1458241255.13980010	+16.71240234	-2.28515625	-0.14062500	+4.74609375	-67.36816406	-88.33007813	+6600	+17.19140625	+1.06787109	-0.67236328	+71.21337891	-68.29101563	-85.18798828	+5532	+16.18066406	-2.96630859	-3.76171875	+36.51855469	-47.63671875	-80.15625000	+4256
+1458241255.14389990	+16.71240234	-2.28076172	-0.13183594	+5.25146484	-67.71972656	-88.87939453	+6596	+17.19140625	+1.05908203	-0.64599609	+71.91650391	-68.81835938	-85.97900391	+5556	+16.18505859	-2.96191406	-3.74414063	+36.51855469	-47.83447266	-80.28808594	+4256
+1458241255.14809990	+16.71240234	-2.26318359	-0.11865234	+5.93261719	-68.04931641	-89.60449219	+6596	+17.18701172	+1.06787109	-0.61962891	+72.79541016	-69.34570313	-86.83593750	+5576	+16.20263672	-2.95751953	-3.72656250	+36.56250000	-47.96630859	-80.48583984	+4256
+1458241255.15229990	+16.70361328	-2.24560547	-0.10107422	+6.74560547	-68.37890625	-90.41748047	+6596	+17.17822266	+1.07666016	-0.58007813	+73.91601563	-69.82910156	-87.93457031	+5600	+16.20703125	-2.94433594	-3.71337891	+36.69433594	-48.03222656	-80.70556641	+4256
+1458241255.15640000	+16.70361328	-2.21484375	-0.06591797	+7.80029297	-68.86230469	-91.40625000	+6600	+17.17822266	+1.08544922	-0.54492188	+75.05859375	-70.31250000	-89.03320313	+5620	+16.21142578	-2.93994141	-3.69580078	+36.82617188	-48.09814453	-80.96923828	+4256
+1458241255.16059990	+16.69921875	-2.18408203	-0.03076172	+8.96484375	-69.34570313	-92.48291016	+6608	+17.16943359	+1.10742188	-0.50537109	+76.31103516	-70.79589844	-90.19775391	+5644	+16.21582031	-2.93554688	-3.67822266	+37.00195313	-48.18603516	-81.29882813	+4256
+1458241255.16470000	+16.69042969	-2.14892578	+0.00878906	+10.26123047	-69.82910156	-93.71337891	+6616	+17.16503906	+1.12939453	-0.46142578	+77.82714844	-71.23535156	-91.62597656	+5664	+16.22021484	-2.92675781	-3.66503906	+37.19970703	-48.20800781	-81.60644531	+4260
+1458241255.16890000	+16.68603516	-2.10937500	+0.06152344	+11.79931641	-70.44433594	-95.11962891	+6628	+17.16503906	+1.15136719	-0.41308594	+79.38720703	-71.65283203	-93.07617188	+5688	+16.22021484	-2.92236328	-3.64746094	+37.39746094	-48.25195313	-81.97998047	+4268
+1458241255.17720010	+16.68164063	-2.02587891	+0.17138672	+15.31494141	-71.49902344	-98.39355469	+6652	+17.16503906	+1.20849609	-0.32080078	+82.79296875	-72.37792969	-96.19628906	+5732	+16.22460938	-2.93115234	-3.59912109	+37.92480469	-48.33984375	-82.96875000	+4292
+1458241255.18140010	+16.68164063	-1.98632813	+0.21972656	+17.20458984	-71.98242188	-100.15136719	+6664	+17.16503906	+1.23486328	-0.28125000	+84.39697266	-72.68554688	-97.62451172	+5752	+16.23339844	-2.93115234	-3.57714844	+38.21044922	-48.36181641	-83.45214844	+4308
+1458241255.18560000	+16.67724609	-1.94677734	+0.26367188	+19.18212891	-72.44384766	-102.01904297	+6672	+17.16503906	+1.25683594	-0.24169922	+86.00097656	-72.97119141	-99.14062500	+5764	+16.23779297	-2.92675781	-3.55517578	+38.51806641	-48.38378906	-83.95751953	+4324
+1458241255.18969990	+16.67285156	-1.91162109	+0.30322266	+21.20361328	-72.81738281	-103.95263672	+6684	+17.16064453	+1.27441406	-0.20654297	+87.60498047	-73.21289063	-100.63476563	+5780	+16.24218750	-2.92236328	-3.53759766	+38.82568359	-48.40576172	-84.44091797	+4348
+1458241255.19390010	+16.66845703	-1.87646484	+0.33837891	+23.20312500	-73.14697266	-105.84228516	+6692	+17.15625000	+1.29638672	-0.17578125	+89.05517578	-73.43261719	-101.95312500	+5792	+16.25097656	-2.91357422	-3.51123047	+39.35302734	-48.40576172	-85.23193359	+4376
+1458241255.19810010	+16.65966797	-1.85009766	+0.37353516	+25.11474609	-73.47656250	-107.73193359	+6700	+17.15185547	+1.30517578	-0.14941406	+90.50537109	-73.63037109	-103.29345703	+5804	+16.24658203	-2.91357422	-3.48925781	+39.59472656	-48.44970703	-85.64941406	+4404
+1458241255.20219990	+16.65527344	-1.82812500	+0.39550781	+26.91650391	-73.71826172	-109.51171875	+6704	+17.14746094	+1.31835938	-0.13623047	+91.73583984	-73.78417969	-104.41406250	+5812	+16.25097656	-2.91796875	-3.47167969	+39.74853516	-48.51562500	-86.00097656	+4428
+1458241255.20639990	+16.65087891	-1.81494141	+0.40869141	+28.47656250	-73.87207031	-111.11572266	+6700	+17.13867188	+1.32275391	-0.12304688	+92.76855469	-73.91601563	-105.40283203	+5820	+16.25097656	-2.90917969	-3.46289063	+39.90234375	-48.60351563	-86.24267578	+4452
+1458241255.21059990	+16.64208984	-1.81054688	+0.41308594	+29.94873047	-74.00390625	-112.67578125	+6696	+17.12988281	+1.31835938	-0.11425781	+93.80126953	-74.00390625	-106.43554688	+5824	+16.25097656	-2.90478516	-3.45410156	+40.05615234	-48.66943359	-86.46240234	+4472
+1458241255.21470000	+16.64208984	-1.81054688	+0.41308594	+31.28906250	-74.11376953	-114.10400391	+6692	+17.12548828	+1.31396484	-0.10986328	+94.68017578	-74.06982422	-107.33642578	+5832	+16.25537109	-2.90039063	-3.44531250	+40.16601563	-48.82324219	-86.68212891	+4488
+1458241255.21890000	+16.63330078	-1.81054688	+0.39550781	+32.12402344	-74.04785156	-115.02685547	+6688	+17.11230469	+1.30517578	-0.12304688	+95.07568359	-74.13574219	-107.75390625	+5836	+16.26855469	-2.88281250	-3.44970703	+40.20996094	-48.91113281	-86.68212891	+4508
+1458241255.22720000	+16.61572266	-1.83251953	+0.35156250	+33.42041016	-74.02587891	-116.60888672	+6676	+17.09033203	+1.28759766	-0.14062500	+96.06445313	-74.15771484	-108.80859375	+5848	+16.26416016	-2.85205078	-3.46289063	+40.14404297	-49.17480469	-86.50634766	+4528
+1458241255.23140000	+16.60693359	-1.84570313	+0.32080078	+33.70605469	-73.95996094	-117.04833984	+6672	+17.07275391	+1.27001953	-0.15380859	+96.17431641	-74.13574219	-109.00634766	+5856	+16.25976563	-2.83447266	-3.47167969	+40.07812500	-49.28466797	-86.35253906	+4536
+1458241255.23560000	+16.59375000	-1.86328125	+0.29003906	+33.85986328	-73.91601563	-117.37792969	+6668	+17.05517578	+1.26562500	-0.17138672	+96.28417969	-74.11376953	-109.18212891	+5864	+16.25537109	-2.81689453	-3.48486328	+39.99023438	-49.43847656	-86.19873047	+4540
+1458241255.23970010	+16.58496094	-1.88085938	+0.26806641	+34.10156250	-73.95996094	-117.79541016	+6656	+17.04199219	+1.25683594	-0.17578125	+96.63574219	-74.06982422	-109.57763672	+5872	+16.25097656	-2.80371094	-3.49365234	+39.90234375	-49.59228516	-86.04492188	+4536
+1458241255.24390010	+16.57617188	-1.89843750	+0.23730469	+33.94775391	-73.89404297	-117.77343750	+6648	+17.02880859	+1.23925781	-0.18896484	+96.52587891	-74.04785156	-109.62158203	+5880	+16.25537109	-2.78613281	-3.49804688	+39.83642578	-49.76806641	-85.91308594	+4532
+1458241255.24799990	+16.56738281	-1.90722656	+0.20214844	+33.79394531	-73.80615234	-117.72949219	+6636	+17.01562500	+1.23486328	-0.20654297	+96.43798828	-73.98193359	-109.64355469	+5888	+16.25976563	-2.76416016	-3.50683594	+39.81445313	-49.92187500	-85.75927734	+4524
+1458241255.25219990	+16.55859375	-1.92041016	+0.19335938	+33.94775391	-73.89404297	-118.01513672	+6624	+17.00683594	+1.23046875	-0.20654297	+96.81152344	-73.93798828	-110.12695313	+5888	+16.25976563	-2.73779297	-3.51562500	+39.81445313	-50.05371094	-85.62744141	+4520
+1458241255.26050000	+16.54101563	-1.92041016	+0.14941406	+33.61816406	-73.82812500	-117.75146484	+6596	+16.99365234	+1.23486328	-0.21533203	+96.78955078	-73.91601563	-110.21484375	+5896	+16.25976563	-2.70703125	-3.53759766	+39.70458984	-50.20751953	-85.36376953	+4508
+1458241255.26469990	+16.53222656	-1.91601563	+0.15820313	+33.83789063	-73.98193359	-118.01513672	+6580	+16.98486328	+1.24804688	-0.21093750	+97.09716797	-73.95996094	-110.54443359	+5904	+16.25537109	-2.69384766	-3.54638672	+39.68261719	-50.27343750	-85.25390625	+4504
+1458241255.26889990	+16.52783203	-1.90722656	+0.17138672	+34.12353516	-74.13574219	-118.27880859	+6564	+16.98046875	+1.25244141	-0.20214844	+97.49267578	-73.98193359	-110.98388672	+5908	+16.25097656	-2.68505859	-3.54638672	+39.68261719	-50.31738281	-85.29785156	+4492
+1458241255.27300000	+16.52343750	-1.88964844	+0.18457031	+34.54101563	-74.26757813	-118.63037109	+6552	+16.97607422	+1.26123047	-0.18896484	+97.97607422	-74.04785156	-111.51123047	+5912	+16.24658203	-2.67626953	-3.54199219	+39.74853516	-50.38330078	-85.36376953	+4484
+1458241255.27720000	+16.52343750	-1.87207031	+0.21533203	+35.26611328	-74.46533203	-119.31152344	+6544	+16.97607422	+1.27001953	-0.17138672	+98.56933594	-74.17968750	-112.17041016	+5920	+16.24658203	-2.66748047	-3.53320313	+39.88037109	-50.42724609	-85.53955078	+4480
+1458241255.28140000	+16.52343750	-1.85009766	+0.24609375	+35.94726563	-74.64111328	-119.88281250	+6536	+16.98046875	+1.28759766	-0.14501953	+99.42626953	-74.31152344	-113.02734375	+5924	+16.25097656	-2.65869141	-3.52441406	+39.99023438	-50.44921875	-85.67138672	+4472
+1458241255.28970000	+16.52783203	-1.78857422	+0.31640625	+37.81494141	-74.97070313	-121.48681641	+6528	+16.99365234	+1.31835938	-0.09228516	+101.35986328	-74.77294922	-114.96093750	+5932	+16.25537109	-2.64990234	-3.50683594	+40.23193359	-50.44921875	-86.06689453	+4468
+1458241255.29390000	+16.52783203	-1.76660156	+0.36035156	+38.82568359	-75.14648438	-122.38769531	+6528	+17.00244141	+1.34472656	-0.05712891	+102.94189453	-75.08056641	-116.47705078	+5936	+16.25537109	-2.64550781	-3.49365234	+40.34179688	-50.40527344	-86.26464844	+4468
+1458241255.29800010	+16.52783203	-1.73583984	+0.40869141	+40.07812500	-75.34423828	-123.53027344	+6528	+17.00683594	+1.35791016	-0.02197266	+104.58984375	-75.43212891	-118.10302734	+5940	+16.25097656	-2.64550781	-3.48046875	+40.45166016	-50.38330078	-86.46240234	+4472
+1458241255.30220010	+16.53222656	-1.70947266	+0.44824219	+41.35253906	-75.47607422	-124.69482422	+6524	+17.01562500	+1.37548828	+0.00000000	+106.06201172	-75.82763672	-119.53125000	+5940	+16.25097656	-2.64111328	-3.46289063	+40.60546875	-50.36132813	-86.68212891	+4480
+1458241255.31049990	+16.54101563	-1.66552734	+0.53173828	+43.94531250	-75.71777344	-127.13378906	+6520	+17.02880859	+1.40625000	+0.09228516	+111.81884766	-76.81640625	-125.17822266	+5944	+16.25097656	-2.63671875	-3.41894531	+40.86914063	-50.36132813	-87.18750000	+4504
+1458241255.31469990	+16.54541016	-1.64794922	+0.56689453	+45.24169922	-75.76171875	-128.34228516	+6520	+17.03759766	+1.40625000	+0.10986328	+113.90625000	-77.29980469	-127.22167969	+5936	+16.25097656	-2.63232422	-3.39697266	+41.00097656	-50.38330078	-87.40722656	+4520
+1458241255.32300000	+16.54980469	-1.63916016	+0.58886719	+45.94482422	-75.78369141	-129.02343750	+6504	+17.04638672	+1.41503906	+0.14941406	+119.86083984	-78.20068359	-133.06640625	+5924	+16.25976563	-2.61914063	-3.36621094	+41.04492188	-50.36132813	-87.53906250	+4552
+1458241255.33130000	+16.54980469	-1.62597656	+0.60205078	+46.86767578	-75.73974609	-129.96826172	+6484	+17.03320313	+1.40185547	+0.15380859	+125.96923828	-79.10156250	-139.08691406	+5904	+16.25976563	-2.60595703	-3.34863281	+40.89111328	-50.40527344	-87.38525391	+4580
+1458241255.33970000	+16.54980469	-1.63037109	+0.60644531	+47.81250000	-75.65185547	-130.97900391	+6468	+17.02001953	+1.37548828	+0.15380859	+133.24218750	-79.82666016	-146.40380859	+5892	+16.25537109	-2.58837891	-3.33984375	+40.62744141	-50.53710938	-87.05566406	+4604
+1458241255.34800000	+16.54980469	-1.64355469	+0.58886719	+48.73535156	-75.43212891	-132.12158203	+6452	+17.00683594	+1.34472656	+0.13623047	+141.37207031	-80.37597656	-154.55566406	+5880	+16.25976563	-2.57080078	-3.33984375	+40.29785156	-50.66894531	-86.63818359	+4616
+1458241255.35630010	+16.54980469	-1.66992188	+0.54052734	+49.46044922	-75.01464844	-133.17626953	+6444	+16.98486328	+1.28759766	+0.10986328	+149.56787109	-80.72753906	-162.94921875	+5880	+16.26416016	-2.55322266	-3.35302734	+39.81445313	-50.82275391	-86.06689453	+4620
+1458241255.36470010	+16.54101563	-1.71386719	+0.47021484	+49.89990234	-74.50927734	-134.03320313	+6436	+16.96289063	+1.26562500	+0.09228516	+158.26904297	-80.74951172	-171.71630859	+5872	+16.26416016	-2.53125000	-3.37060547	+39.24316406	-50.95458984	-85.34179688	+4616
+1458241255.37299990	+16.53222656	-1.76660156	+0.37792969	+50.49316406	-73.91601563	-135.17578125	+6432	+16.94091797	+1.23486328	+0.08349609	+166.53076172	-80.46386719	+179.80224609	+5868	+16.25537109	-2.50488281	-3.39257813	+38.47412109	-51.15234375	-84.50683594	+4596
+1458241255.38130000	+16.52783203	-1.80615234	+0.31640625	+51.59179688	-73.49853516	-136.64794922	+6416	+16.94091797	+1.19531250	+0.08349609	+173.69384766	-79.98046875	+172.33154297	+5868	+16.25097656	-2.49609375	-3.39697266	+37.99072266	-51.30615234	-84.11132813	+4568
+1458241255.38550000	+16.52783203	-1.80615234	+0.29882813	+52.33886719	-73.32275391	-137.48291016	+6404	+16.94091797	+1.19531250	+0.08349609	+176.90185547	-79.69482422	+169.03564453	+5864	+16.25976563	-2.49609375	-3.39257813	+37.83691406	-51.37207031	-84.06738281	+4552
+1458241255.39380000	+16.52343750	-1.78857422	+0.31201172	+54.64599609	-73.19091797	-139.83398438	+6380	+16.94091797	+1.19531250	+0.11865234	-177.71484375	-78.77197266	+163.43261719	+5860	+16.25537109	-2.48730469	-3.38818359	+37.74902344	-51.32812500	-84.13330078	+4524
+1458241255.39800000	+16.52343750	-1.77099609	+0.32958984	+55.94238281	-73.14697266	-141.13037109	+6376	+16.94091797	+1.20410156	+0.13623047	-175.34179688	-78.33251953	+160.99365234	+5860	+16.25537109	-2.48730469	-3.38378906	+37.74902344	-51.28417969	-84.24316406	+4516
+1458241255.40210010	+16.51904297	-1.75781250	+0.35595703	+57.41455078	-73.14697266	-142.58056641	+6372	+16.94970703	+1.21289063	+0.15820313	-173.23242188	-77.82714844	+158.79638672	+5860	+16.25097656	-2.48291016	-3.37500000	+37.79296875	-51.26220703	-84.37500000	+4508
+1458241255.40630010	+16.52343750	-1.74023438	+0.39111328	+58.86474609	-73.16894531	-144.03076172	+6368	+16.95410156	+1.21728516	+0.17578125	-171.32080078	-77.40966797	+156.75292969	+5860	+16.25097656	-2.47851563	-3.36181641	+37.88085938	-51.26220703	-84.59472656	+4504
+1458241255.41050000	+16.52343750	-1.71386719	+0.43066406	+60.46875000	-73.19091797	-145.56884766	+6368	+16.95849609	+1.22167969	+0.18457031	-169.62890625	-76.97021484	+154.92919922	+5856	+16.25097656	-2.47851563	-3.34423828	+37.96875000	-51.26220703	-84.85839844	+4504
+1458241255.41459990	+16.52783203	-1.68310547	+0.47460938	+62.18261719	-73.21289063	-147.17285156	+6368	+16.96289063	+1.22167969	+0.21093750	-168.31054688	-76.46484375	+153.47900391	+5852	+16.25537109	-2.47851563	-3.32666016	+38.10058594	-51.26220703	-85.16601563	+4504
+1458241255.42300010	+16.53222656	-1.63037109	+0.54492188	+64.90722656	-73.25683594	-149.78759766	+6372	+16.97167969	+1.23925781	+0.23730469	-165.76171875	-75.69580078	+150.77636719	+5844	+16.25976563	-2.46972656	-3.29589844	+38.36425781	-51.19628906	-85.69335938	+4520
+1458241255.42709990	+16.53662109	-1.60839844	+0.58007813	+66.18164063	-73.27880859	-151.01806641	+6372	+16.97167969	+1.24804688	+0.25927734	-164.75097656	-75.25634766	+149.69970703	+5844	+16.25976563	-2.46093750	-3.28710938	+38.43017578	-51.13037109	-85.86914063	+4528
+1458241255.43129990	+16.53222656	-1.58642578	+0.60644531	+67.23632813	-73.32275391	-152.05078125	+6376	+16.97167969	+1.26562500	+0.26806641	-163.67431641	-74.94873047	+148.60107422	+5840	+16.25976563	-2.44775391	-3.27832031	+38.51806641	-51.06445313	-86.02294922	+4540
+1458241255.43960000	+16.53662109	-1.56445313	+0.65478516	+69.08203125	-73.38867188	-153.96240234	+6372	+16.97167969	+1.26123047	+0.28125000	-162.02636719	-74.33349609	+146.77734375	+5828	+16.25097656	-2.43457031	-3.26513672	+38.47412109	-51.08642578	-86.15478516	+4564
+1458241255.44800000	+16.53662109	-1.56005859	+0.66796875	+69.87304688	-73.43261719	-154.90722656	+6364	+16.96728516	+1.25244141	+0.25927734	-160.48828125	-73.98193359	+145.08544922	+5824	+16.25097656	-2.41699219	-3.26953125	+38.23242188	-51.15234375	-85.91308594	+4588
+1458241255.45210000	+16.53662109	-1.56445313	+0.65917969	+69.93896484	-73.43261719	-155.10498047	+6360	+16.96728516	+1.23925781	+0.25048828	-159.96093750	-73.80615234	+144.42626953	+5820	+16.25537109	-2.40820313	-3.28710938	+37.99072266	-51.17431641	-85.67138672	+4600
+1458241255.46050000	+16.53222656	-1.58642578	+0.61523438	+69.38964844	-73.43261719	-154.84130859	+6360	+16.95849609	+1.23046875	+0.21972656	-158.70849609	-73.58642578	+143.12988281	+5820	+16.25097656	-2.38623047	-3.33105469	+37.48535156	-51.15234375	-84.96826172	+4616
+1458241255.46460010	+16.53222656	-1.60839844	+0.58007813	+68.79638672	-73.43261719	-154.46777344	+6364	+16.95410156	+1.22167969	+0.19775391	-158.13720703	-73.52050781	+142.51464844	+5820	+16.24658203	-2.37744141	-3.36181641	+37.11181641	-51.15234375	-84.50683594	+4620
+1458241255.46880010	+16.52783203	-1.63476563	+0.54492188	+68.15917969	-73.41064453	-154.02832031	+6368	+16.94531250	+1.20849609	+0.16699219	-157.56591797	-73.49853516	+141.87744141	+5824	+16.24218750	-2.36865234	-3.38378906	+36.82617188	-51.17431641	-84.15527344	+4624
+1458241255.47709990	+16.52783203	-1.68750000	+0.45703125	+66.64306641	-73.36669922	-152.95166016	+6376	+16.94091797	+1.16894531	+0.10546875	-156.66503906	-73.47656250	+140.75683594	+5836	+16.23779297	-2.35546875	-3.43212891	+36.18896484	-51.24023438	-83.34228516	+4616
+1458241255.48540000	+16.52783203	-1.74462891	+0.34716797	+64.73144531	-73.21289063	-151.47949219	+6388	+16.94091797	+1.14697266	+0.03515625	-155.69824219	-73.52050781	+139.70214844	+5848	+16.23339844	-2.33789063	-3.50244141	+35.41992188	-51.24023438	-82.39746094	+4600
+1458241255.49379990	+16.53222656	-1.79296875	+0.23730469	+63.06152344	-73.01513672	-150.20507813	+6392	+16.94091797	+1.12500000	-0.02636719	-154.95117188	-73.52050781	+138.91113281	+5860	+16.22900391	-2.32031250	-3.58154297	+34.76074219	-51.13037109	-81.56250000	+4580
+1458241255.50210000	+16.54101563	-1.81933594	+0.14062500	+61.89697266	-72.81738281	-149.32617188	+6392	+16.94091797	+1.12939453	-0.08789063	-154.13818359	-73.49853516	+138.14208984	+5864	+16.22460938	-2.30273438	-3.65185547	+34.34326172	-50.99853516	-81.01318359	+4548
+1458241255.50630000	+16.54541016	-1.82373047	+0.10546875	+61.63330078	-72.72949219	-149.17236328	+6388	+16.94531250	+1.12939453	-0.11865234	-153.76464844	-73.47656250	+137.76855469	+5868	+16.22021484	-2.30273438	-3.67822266	+34.23339844	-50.93261719	-80.94726563	+4532
+1458241255.51040010	+16.55419922	-1.81933594	+0.07470703	+61.56738281	-72.61962891	-149.17236328	+6384	+16.94970703	+1.13818359	-0.14941406	-153.39111328	-73.45458984	+137.46093750	+5868	+16.22021484	-2.30273438	-3.70019531	+34.21142578	-50.84472656	-80.94726563	+4512
+1458241255.51460000	+16.56738281	-1.80615234	+0.05273438	+61.74316406	-72.53173828	-149.32617188	+6380	+16.96289063	+1.14697266	-0.17138672	-153.14941406	-73.41064453	+137.28515625	+5868	+16.22460938	-2.29833984	-3.72656250	+34.23339844	-50.71289063	-81.03515625	+4496
+1458241255.52290010	+16.58935547	-1.76220703	+0.02197266	+62.35839844	-72.33398438	-149.85351563	+6372	+16.98046875	+1.18212891	-0.21093750	-152.64404297	-73.25683594	+136.97753906	+5864	+16.22900391	-2.29394531	-3.76611328	+34.36523438	-50.47119141	-81.27685547	+4464
+1458241255.52710010	+16.60253906	-1.72705078	+0.01318359	+62.77587891	-72.22412109	-150.20507813	+6364	+16.99365234	+1.20849609	-0.23291016	-152.35839844	-73.21289063	+136.84570313	+5864	+16.23339844	-2.28955078	-3.79248047	+34.47509766	-50.29541016	-81.43066406	+4452
+1458241255.53539990	+16.63330078	-1.65234375	+0.00439453	+63.98437500	-72.02636719	-151.14990234	+6356	+17.01123047	+1.25683594	-0.28125000	-151.87500000	-73.16894531	+136.56005859	+5856	+16.23779297	-2.28076172	-3.84960938	+34.84863281	-49.85595703	-82.00195313	+4440
+1458241255.53959990	+16.64648438	-1.61279297	+0.00000000	+64.53369141	-71.91650391	-151.56738281	+6352	+17.02441406	+1.27880859	-0.31201172	-151.58935547	-73.19091797	+136.38427734	+5852	+16.24218750	-2.27636719	-3.87597656	+35.02441406	-49.65820313	-82.28759766	+4432
+1458241255.54380010	+16.66406250	-1.56884766	-0.01318359	+65.03906250	-71.80664063	-151.89697266	+6348	+17.03759766	+1.30078125	-0.34277344	-151.30371094	-73.23486328	+136.16455078	+5848	+16.25097656	-2.26757813	-3.92871094	+35.37597656	-49.28466797	-82.77099609	+4436
+1458241255.54790000	+16.68164063	-1.52929688	-0.02636719	+65.47851563	-71.65283203	-152.18261719	+6344	+17.05078125	+1.32714844	-0.37792969	-151.04003906	-73.27880859	+136.01074219	+5844	+16.25537109	-2.25878906	-3.96826172	+35.57373047	-49.04296875	-83.05664063	+4440
+1458241255.55209990	+16.69921875	-1.48974609	-0.04833984	+65.76416016	-71.52099609	-152.31445313	+6344	+17.06835938	+1.35351563	-0.41748047	-150.86425781	-73.34472656	+135.92285156	+5840	+16.26416016	-2.25439453	-4.00341797	+35.68359375	-48.84521484	-83.25439453	+4444
+1458241255.56040000	+16.73437500	-1.41503906	-0.11425781	+65.89599609	-71.14746094	-152.16064453	+6336	+17.09033203	+1.39746094	-0.50097656	-150.42480469	-73.63037109	+135.61523438	+5828	+16.26855469	-2.22802734	-4.11328125	+35.74951172	-48.27392578	-83.18847656	+4460
+1458241255.56870010	+16.76513672	-1.36669922	-0.21972656	+65.12695313	-70.72998047	-151.19384766	+6332	+17.10791016	+1.43261719	-0.62402344	-149.72167969	-74.09179688	+134.95605469	+5824	+16.26855469	-2.19726563	-4.22314453	+35.57373047	-47.85644531	-82.88085938	+4468
+1458241255.57710000	+16.79589844	-1.34472656	-0.36035156	+63.85253906	-70.24658203	-149.83154297	+6328	+17.12548828	+1.45019531	-0.76025391	-149.21630859	-74.64111328	+134.36279297	+5820	+16.26855469	-2.17529297	-4.34179688	+35.26611328	-47.50488281	-82.41943359	+4468
+1458241255.58119990	+16.81347656	-1.34033203	-0.44384766	+62.95166016	-69.93896484	-148.90869141	+6328	+17.13867188	+1.45458984	-0.83496094	-148.95263672	-74.94873047	+134.05517578	+5816	+16.27294922	-2.15771484	-4.41650391	+35.00244141	-47.28515625	-82.00195313	+4468
+1458241255.58540010	+16.82666016	-1.34033203	-0.53173828	+61.96289063	-69.63134766	-147.94189453	+6324	+17.14306641	+1.46777344	-0.90527344	-148.64501953	-75.27832031	+133.74755859	+5816	+16.27294922	-2.14013672	-4.49121094	+34.76074219	-47.04345703	-81.56250000	+4464
+1458241255.58960010	+16.83984375	-1.34472656	-0.62841797	+60.90820313	-69.30175781	-146.90917969	+6320	+17.14746094	+1.48095703	-0.97998047	-148.31542969	-75.60791016	+133.41796875	+5816	+16.26855469	-2.11816406	-4.56591797	+34.49707031	-46.80175781	-81.12304688	+4456
+1458241255.59369990	+16.85302734	-1.34912109	-0.72949219	+59.80957031	-68.95019531	-145.81054688	+6320	+17.15185547	+1.48974609	-1.06347656	-147.94189453	-76.00341797	+133.02246094	+5820	+16.26416016	-2.09619141	-4.64062500	+34.27734375	-46.56005859	-80.70556641	+4444
+1458241255.60209990	+16.87939453	-1.35351563	-0.93603516	+57.74414063	-68.24707031	-143.78906250	+6312	+17.15625000	+1.50732422	-1.22167969	-147.17285156	-76.72851563	+132.14355469	+5824	+16.25097656	-2.04345703	-4.79003906	+33.81591797	-46.12060547	-79.80468750	+4416
+1458241255.60620000	+16.89257813	-1.35351563	-1.03710938	+56.79931641	-67.89550781	-142.84423828	+6308	+17.16064453	+1.52050781	-1.30078125	-146.71142578	-77.05810547	+131.66015625	+5828	+16.24218750	-2.02148438	-4.85156250	+33.61816406	-45.94482422	-79.47509766	+4392
+1458241255.61040000	+16.90576172	-1.34472656	-1.13378906	+55.98632813	-67.54394531	-141.98730469	+6304	+17.16503906	+1.54687500	-1.37109375	-146.20605469	-77.36572266	+131.19873047	+5832	+16.24658203	-1.99951172	-4.91748047	+33.48632813	-45.74707031	-79.18945313	+4368
+1458241255.61459990	+16.91894531	-1.33593750	-1.22167969	+55.32714844	-67.23632813	-141.28417969	+6296	+17.16943359	+1.56884766	-1.43261719	-145.83251953	-77.60742188	+130.89111328	+5832	+16.24218750	-1.97314453	-4.98779297	+33.39843750	-45.48339844	-78.90380859	+4344
+1458241255.61870000	+16.93652344	-1.32275391	-1.30517578	+54.75585938	-66.92871094	-140.66894531	+6288	+17.17382813	+1.59521484	-1.49853516	-145.37109375	-77.91503906	+130.47363281	+5836	+16.23779297	-1.94677734	-5.05810547	+33.31054688	-45.24169922	-78.66210938	+4320
+1458241255.62290000	+16.95410156	-1.29199219	-1.38427734	+54.31640625	-66.66503906	-140.07568359	+6284	+17.17822266	+1.63476563	-1.56445313	-144.68994141	-78.20068359	+129.92431641	+5840	+16.24658203	-1.91162109	-5.12402344	+33.31054688	-44.97802734	-78.46435547	+4296
+1458241255.63120010	+16.98486328	-1.21728516	-1.50292969	+53.96484375	-66.26953125	-139.39453125	+6264	+17.19140625	+1.72265625	-1.66552734	-143.43750000	-78.61816406	+128.97949219	+5848	+16.23339844	-1.83691406	-5.23388672	+33.55224609	-44.49462891	-78.35449219	+4248
+1458241255.63540010	+16.99804688	-1.16455078	-1.54687500	+53.96484375	-66.13769531	-139.15283203	+6256	+17.20019531	+1.77099609	-1.71826172	-142.69042969	-78.81591797	+128.40820313	+5852	+16.23339844	-1.80615234	-5.27783203	+33.75000000	-44.27490234	-78.42041016	+4224
+1458241255.63949990	+17.01562500	-1.10742188	-1.58642578	+54.14062500	-66.04980469	-139.06494141	+6244	+17.20898438	+1.82373047	-1.75781250	-142.03125000	-78.94775391	+127.92480469	+5852	+16.23779297	-1.77099609	-5.32617188	+33.94775391	-44.05517578	-78.48632813	+4204
+1458241255.64369990	+17.03320313	-1.04589844	-1.60839844	+54.40429688	-66.00585938	-139.08691406	+6232	+17.22216797	+1.87207031	-1.79736328	-141.37207031	-79.07958984	+127.44140625	+5852	+16.23779297	-1.74023438	-5.37011719	+34.14550781	-43.85742188	-78.64013672	+4180
+1458241255.65200000	+17.07275391	-0.90966797	-1.64794922	+55.15136719	-65.96191406	-139.21875000	+6204	+17.24414063	+1.99951172	-1.86767578	-139.87792969	-79.32128906	+126.45263672	+5852	+16.25097656	-1.66552734	-5.45800781	+34.71679688	-43.39599609	-78.99169922	+4148
+1458241255.65619990	+17.09033203	-0.83935547	-1.66552734	+55.50292969	-65.96191406	-139.26269531	+6188	+17.25732422	+2.05664063	-1.90283203	-139.26269531	-79.45312500	+126.05712891	+5848	+16.25097656	-1.62158203	-5.49755859	+35.04638672	-43.19824219	-79.16748047	+4140
+1458241255.66039990	+17.10791016	-0.76904297	-1.68310547	+55.85449219	-65.96191406	-139.28466797	+6172	+17.26611328	+2.11816406	-1.93359375	-138.58154297	-79.56298828	+125.61767578	+5848	+16.25097656	-1.57763672	-5.53710938	+35.35400391	-43.00048828	-79.29931641	+4128
+1458241255.66450000	+17.12548828	-0.69873047	-1.69628906	+56.18408203	-65.98388672	-139.32861328	+6156	+17.27490234	+2.17968750	-1.96875000	-137.79052734	-79.69482422	+125.06835938	+5844	+16.25537109	-1.53369141	-5.57666016	+35.61767578	-42.84667969	-79.43115234	+4124
+1458241255.67290000	+17.14746094	-0.56689453	-1.72265625	+56.97509766	-66.07177734	-139.52636719	+6116	+17.28369141	+2.28515625	-2.03027344	-136.64794922	-79.87060547	+124.29931641	+5836	+16.25097656	-1.45019531	-5.64697266	+36.14501953	-42.56103516	-79.69482422	+4116
+1458241255.67700000	+17.16064453	-0.50097656	-1.74462891	+57.21679688	-66.07177734	-139.50439453	+6100	+17.28808594	+2.33349609	-2.06542969	-136.09863281	-80.00244141	+123.92578125	+5832	+16.25537109	-1.40625000	-5.68652344	+36.34277344	-42.49511719	-79.80468750	+4112
+1458241255.68540000	+17.17822266	-0.39111328	-1.80615234	+57.45849609	-66.04980469	-139.32861328	+6056	+17.29248047	+2.42578125	-2.13134766	-135.37353516	-80.24414063	+123.48632813	+5816	+16.25976563	-1.30517578	-5.77441406	+36.71630859	-42.31933594	-79.73876953	+4112
+1458241255.69370010	+17.17822266	-0.30761719	-1.89404297	+57.30468750	-65.93994141	-138.88916016	+6012	+17.27929688	+2.51367188	-2.20605469	-134.84619141	-80.52978516	+123.22265625	+5808	+16.25976563	-1.21289063	-5.86230469	+36.89208984	-42.23144531	-79.51904297	+4104
+1458241255.70199990	+17.17382813	-0.24169922	-1.99951172	+56.90917969	-65.74218750	-138.31787109	+5968	+17.25292969	+2.58837891	-2.28076172	-134.62646484	-80.81542969	+123.15673828	+5796	+16.24658203	-1.10742188	-5.95019531	+36.93603516	-42.23144531	-79.10156250	+4088
+1458241255.71450000	+17.14746094	-0.15820313	-2.17089844	+56.29394531	-65.36865234	-137.68066406	+5896	+17.20019531	+2.69384766	-2.38623047	-135.10986328	-81.18896484	+123.79394531	+5788	+16.23779297	-0.95361328	-6.06445313	+37.02392578	-42.42919922	-78.59619141	+4028
+1458241255.71869990	+17.13867188	-0.13183594	-2.22802734	+56.09619141	-65.23681641	-137.48291016	+5868	+17.18261719	+2.72900391	-2.42138672	-135.52734375	-81.32080078	+124.27734375	+5788	+16.23779297	-0.90087891	-6.09960938	+37.04589844	-42.51708984	-78.39843750	+4004
+1458241255.72700000	+17.11669922	-0.07470703	-2.33349609	+55.83251953	-64.97314453	-137.24121094	+5816	+17.13867188	+2.82128906	-2.47851563	-136.18652344	-81.47460938	+125.13427734	+5788	+16.23339844	-0.79101563	-6.17431641	+37.13378906	-42.60498047	-78.00292969	+3948
+1458241255.73530010	+17.09472656	+0.00439453	-2.40380859	+56.11816406	-64.84130859	-137.43896484	+5764	+17.09033203	+2.91357422	-2.51806641	-137.17529297	-81.58447266	+126.29882813	+5792	+16.22460938	-0.68994141	-6.21826172	+37.35351563	-42.75878906	-77.91503906	+3884
+1458241255.74370000	+17.07714844	+0.10986328	-2.43017578	+56.88720703	-64.86328125	-138.03222656	+5712	+17.06396484	+3.01464844	-2.54003906	-138.20800781	-81.58447266	+127.55126953	+5796	+16.21142578	-0.58447266	-6.23144531	+37.79296875	-42.97851563	-78.06884766	+3812
+1458241255.75200010	+17.06835938	+0.23291016	-2.42578125	+58.00781250	-65.01708984	-138.91113281	+5668	+17.03759766	+3.13769531	-2.53564453	-139.21875000	-81.45263672	+128.91357422	+5804	+16.22460938	-0.49218750	-6.23144531	+38.47412109	-43.11035156	-78.55224609	+3744
+1458241255.76029990	+17.05957031	+0.37792969	-2.39062500	+59.43603516	-65.25878906	-139.94384766	+5628	+17.01562500	+3.26074219	-2.51367188	-140.18554688	-81.32080078	+130.20996094	+5816	+16.22900391	-0.39550781	-6.21826172	+39.19921875	-43.22021484	-79.10156250	+3688
+1458241255.76869990	+17.05078125	+0.53173828	-2.32910156	+61.06201172	-65.63232422	-141.13037109	+5596	+16.99804688	+3.38818359	-2.46533203	-141.10839844	-81.03515625	+131.48437500	+5832	+16.22021484	-0.29443359	-6.17871094	+40.10009766	-43.35205078	-79.80468750	+3656
+1458241255.77280000	+17.04638672	+0.60644531	-2.29394531	+61.87500000	-65.80810547	-141.74560547	+5576	+16.98925781	+3.44970703	-2.44335938	-141.37207031	-80.90332031	+131.94580078	+5844	+16.22021484	-0.25048828	-6.15234375	+40.56152344	-43.43994141	-80.22216797	+3640
+1458241255.78110000	+17.04199219	+0.74707031	-2.21484375	+63.54492188	-66.22558594	-143.04199219	+5536	+16.98046875	+3.56835938	-2.38183594	-142.05322266	-80.57373047	+132.97851563	+5860	+16.23339844	-0.16699219	-6.09082031	+41.46240234	-43.68164063	-81.05712891	+3628
+1458241255.78950000	+17.03320313	+0.87890625	-2.14892578	+64.95117188	-66.57714844	-144.11865234	+5492	+16.96289063	+3.66503906	-2.31152344	-142.75634766	-80.24414063	+133.96728516	+5880	+16.23779297	-0.07910156	-6.03369141	+42.25341797	-43.90136719	-81.71630859	+3624
+1458241255.79780010	+17.01123047	+0.98876953	-2.09619141	+65.98388672	-66.86279297	-144.86572266	+5440	+16.94531250	+3.75292969	-2.23681641	-143.30566406	-79.89257813	+134.78027344	+5896	+16.22900391	+0.00878906	-5.98974609	+42.89062500	-44.09912109	-82.08984375	+3628
+1458241255.80609990	+16.98925781	+1.06787109	-2.06103516	+66.66503906	-67.08251953	-145.39306641	+5388	+16.92333984	+3.82763672	-2.18408203	-143.39355469	-79.69482422	+135.04394531	+5912	+16.23339844	+0.09228516	-5.95458984	+43.24218750	-44.45068359	-82.22167969	+3636
+1458241255.81030010	+16.98046875	+1.09863281	-2.05224609	+66.88476563	-67.14843750	-145.61279297	+5364	+16.90576172	+3.85400391	-2.15771484	-143.61328125	-79.56298828	+135.32958984	+5920	+16.22460938	+0.13183594	-5.93701172	+43.37402344	-44.60449219	-82.22167969	+3636
+1458241255.82279990	+16.94091797	+1.16015625	-2.05224609	+66.99462891	-67.23632813	-145.74462891	+5284	+16.85302734	+3.92431641	-2.08740234	-144.22851563	-79.21142578	+136.12060547	+5940	+16.22900391	+0.25927734	-5.91503906	+43.50585938	-45.13183594	-81.78222656	+3620
+1458241255.83110000	+16.91015625	+1.18652344	-2.07421875	+66.77490234	-67.19238281	-145.56884766	+5244	+16.81347656	+3.96826172	-2.05224609	-144.53613281	-79.07958984	+136.51611328	+5956	+16.21582031	+0.33398438	-5.92382813	+43.43994141	-45.37353516	-81.32080078	+3588
+1458241255.83530000	+16.89257813	+1.19531250	-2.08740234	+66.64306641	-67.17041016	-145.50292969	+5232	+16.79150391	+3.99023438	-2.03466797	-144.71191406	-78.99169922	+136.73583984	+5964	+16.20703125	+0.36914063	-5.92382813	+43.39599609	-45.50537109	-81.10107422	+3572
+1458241255.84360000	+16.86621094	+1.20849609	-2.10058594	+66.51123047	-67.14843750	-145.48095703	+5212	+16.75195313	+4.02978516	-2.00830078	-145.04150391	-78.81591797	+137.15332031	+5988	+16.19824219	+0.43945313	-5.91943359	+43.33007813	-45.83496094	-80.70556641	+3528
+1458241255.85200000	+16.83984375	+1.23046875	-2.10498047	+66.59912109	-67.12646484	-145.63476563	+5200	+16.70800781	+4.07373047	-1.97314453	-145.61279297	-78.61816406	+137.81250000	+6012	+16.19824219	+0.50976563	-5.91064453	+43.39599609	-46.12060547	-80.46386719	+3480
+1458241255.86030010	+16.81347656	+1.26562500	-2.10058594	+66.86279297	-67.14843750	-145.92041016	+5200	+16.67285156	+4.12646484	-1.93359375	-146.09619141	-78.44238281	+138.47167969	+6036	+16.19384766	+0.57128906	-5.89306641	+43.57177734	-46.36230469	-80.41992188	+3432
+1458241255.86859990	+16.79150391	+1.30957031	-2.06542969	+67.60986328	-67.25830078	-146.64550781	+5212	+16.63769531	+4.18359375	-1.88525391	-146.64550781	-78.20068359	+139.17480469	+6068	+16.18066406	+0.62841797	-5.86230469	+43.92333984	-46.56005859	-80.61767578	+3388
+1458241255.87690000	+16.77392578	+1.37548828	-1.99951172	+68.88427734	-67.50000000	-147.78808594	+5228	+16.61132813	+4.24511719	-1.82373047	-147.21679688	-77.89306641	+139.92187500	+6096	+16.18066406	+0.67236328	-5.80957031	+44.47265625	-46.75781250	-81.18896484	+3356
+1458241255.88109990	+16.76953125	+1.41503906	-1.95556641	+69.67529297	-67.63183594	-148.49121094	+5240	+16.60253906	+4.28027344	-1.78857422	-147.50244141	-77.73925781	+140.29541016	+6112	+16.18066406	+0.68994141	-5.77441406	+44.82421875	-46.86767578	-81.56250000	+3344
+1458241255.88940000	+16.75634766	+1.49414063	-1.85888672	+71.36718750	-67.91748047	-149.98535156	+5256	+16.58496094	+4.33740234	-1.71826172	-147.94189453	-77.43164063	+140.91064453	+6136	+16.18945313	+0.72070313	-5.69970703	+45.59326172	-47.06542969	-82.46337891	+3332
+1458241255.89780000	+16.74316406	+1.58203125	-1.74902344	+73.38867188	-68.22509766	-151.69921875	+5272	+16.57177734	+4.39453125	-1.64794922	-148.38134766	-77.12402344	+141.48193359	+6156	+16.18505859	+0.76025391	-5.61621094	+46.51611328	-47.19726563	-83.43017578	+3348
+1458241255.90610000	+16.73437500	+1.66113281	-1.64355469	+75.25634766	-68.48876953	-153.25927734	+5276	+16.55859375	+4.44287109	-1.57324219	-148.51318359	-76.81640625	+141.70166016	+6172	+16.18066406	+0.79541016	-5.53710938	+47.28515625	-47.35107422	-84.28710938	+3380
+1458241255.91440010	+16.72558594	+1.71826172	-1.55126953	+76.86035156	-68.70849609	-154.66552734	+5268	+16.55419922	+4.46923828	-1.51171875	-148.60107422	-76.55273438	+141.76757813	+6180	+16.18066406	+0.81738281	-5.46240234	+47.90039063	-47.54882813	-84.96826172	+3420
+1458241255.92280010	+16.71679688	+1.76220703	-1.48974609	+77.87109375	-68.79638672	-155.45654297	+5248	+16.54541016	+4.49121094	-1.46337891	-148.46923828	-76.37695313	+141.61376953	+6184	+16.18066406	+0.85253906	-5.42724609	+48.18603516	-47.61474609	-85.07812500	+3460
+1458241255.93109990	+16.70361328	+1.78857422	-1.45898438	+78.35449219	-68.81835938	-155.72021484	+5224	+16.53222656	+4.50878906	-1.43261719	-148.09570313	-76.28906250	+141.19628906	+6184	+16.17187500	+0.88330078	-5.40966797	+48.20800781	-47.70263672	-84.88037109	+3488
+1458241255.93520000	+16.69921875	+1.79296875	-1.45019531	+78.39843750	-68.79638672	-155.72021484	+5212	+16.52343750	+4.50439453	-1.41943359	-147.89794922	-76.26708984	+140.93261719	+6180	+16.16308594	+0.90087891	-5.40966797	+48.14208984	-47.70263672	-84.63867188	+3504
+1458241255.94359990	+16.69042969	+1.78857422	-1.45458984	+78.20068359	-68.75244141	-155.43457031	+5188	+16.51025391	+4.50439453	-1.40625000	-147.37060547	-76.31103516	+140.27343750	+6180	+16.14990234	+0.92285156	-5.41845703	+47.85644531	-47.74658203	-84.08935547	+3520
+1458241255.95190000	+16.68603516	+1.77978516	-1.47216797	+77.65136719	-68.66455078	-154.86328125	+5172	+16.49707031	+4.50000000	-1.40625000	-146.66748047	-76.44287109	+139.54833984	+6176	+16.14550781	+0.94921875	-5.43603516	+47.52685547	-47.76855469	-83.43017578	+3524
+1458241255.96020010	+16.68164063	+1.77539063	-1.49414063	+77.18994141	-68.57666016	-154.40185547	+5160	+16.48388672	+4.50000000	-1.41064453	-145.94238281	-76.61865234	+138.82324219	+6176	+16.13671875	+0.97558594	-5.46240234	+47.04345703	-47.72460938	-82.55126953	+3520
+1458241255.96860000	+16.67724609	+1.76660156	-1.51171875	+76.70654297	-68.51074219	-153.89648438	+5152	+16.47509766	+4.50439453	-1.41943359	-145.08544922	-76.83837891	+138.01025391	+6176	+16.11035156	+1.02392578	-5.50634766	+46.29638672	-47.59277344	-81.12304688	+3500
+1458241255.97270010	+16.67724609	+1.76660156	-1.52050781	+76.48681641	-68.46679688	-153.67675781	+5148	+16.47070313	+4.50878906	-1.42382813	-144.60205078	-76.97021484	+137.57080078	+6180	+16.10156250	+1.04150391	-5.52392578	+45.98876953	-47.52685547	-80.57373047	+3480
+1458241255.98110010	+16.67724609	+1.75781250	-1.53808594	+75.91552734	-68.37890625	-153.10546875	+5144	+16.46191406	+4.51318359	-1.43261719	-143.54736328	-77.25585938	+136.62597656	+6184	+16.09277344	+1.05908203	-5.53710938	+45.70312500	-47.37304688	-79.93652344	+3436
+1458241255.98939990	+16.67724609	+1.75781250	-1.56005859	+75.27832031	-68.29101563	-152.44628906	+5140	+16.46191406	+4.53076172	-1.43261719	-142.36083984	-77.54150391	+135.63720703	+6192	+16.09716797	+1.07666016	-5.52832031	+45.74707031	-47.19726563	-79.80468750	+3388
+1458241255.99770000	+16.67724609	+1.76660156	-1.59082031	+74.04785156	-68.07128906	-151.10595703	+5144	+16.46630859	+4.56591797	-1.41503906	-140.93261719	-77.82714844	+134.49462891	+6200	+16.08837891	+1.08105469	-5.50195313	+45.96679688	-47.02148438	-79.95849609	+3356
+1458241256.00609990	+16.68164063	+1.79736328	-1.59960938	+73.14697266	-67.89550781	-149.98535156	+5148	+16.47509766	+4.60546875	-1.38427734	-139.59228516	-78.00292969	+133.43994141	+6212	+16.08398438	+1.08544922	-5.46240234	+46.25244141	-46.88964844	-80.26611328	+3344
+1458241256.01440000	+16.69042969	+1.84570313	-1.56884766	+72.92724609	-67.78564453	-149.52392578	+5156	+16.49267578	+4.63623047	-1.33593750	-138.77929688	-78.02490234	+132.82470703	+6220	+16.08398438	+1.08105469	-5.41406250	+46.66992188	-46.77978516	-80.77148438	+3352
+1458241256.02270010	+16.69482422	+1.91162109	-1.50732422	+73.41064453	-67.74169922	-149.67773438	+5168	+16.50585938	+4.66699219	-1.28320313	-138.16406250	-78.02490234	+132.38525391	+6224	+16.08398438	+1.08105469	-5.36572266	+47.06542969	-46.69189453	-81.18896484	+3376
+1458241256.03099990	+16.69482422	+1.97314453	-1.44580078	+74.09179688	-67.69775391	-150.07324219	+5172	+16.51464844	+4.69335938	-1.23925781	-137.65869141	-78.06884766	+132.03369141	+6228	+16.07958984	+1.08544922	-5.32177734	+47.39501953	-46.58203125	-81.49658203	+3408
+1458241256.03940010	+16.69482422	+2.00390625	-1.39746094	+74.68505859	-67.63183594	-150.46875000	+5168	+16.52343750	+4.69775391	-1.20410156	-137.28515625	-78.22265625	+131.74804688	+6228	+16.06640625	+1.08544922	-5.28662109	+47.54882813	-46.51611328	-81.58447266	+3448
+1458241256.04349990	+16.69921875	+2.01708984	-1.37988281	+74.83886719	-67.58789063	-150.55664063	+5164	+16.51904297	+4.70214844	-1.19970703	-136.91162109	-78.39843750	+131.39648438	+6228	+16.06640625	+1.08984375	-5.27343750	+47.54882813	-46.49414063	-81.49658203	+3468
+1458241256.05189990	+16.69921875	+2.01708984	-1.36669922	+74.88281250	-67.43408203	-150.55664063	+5152	+16.51904297	+4.69775391	-1.19091797	-136.71386719	-78.77197266	+131.28662109	+6228	+16.06640625	+1.09423828	-5.26464844	+47.43896484	-46.45019531	-81.14501953	+3500
+1458241256.06020000	+16.69921875	+2.00830078	-1.37548828	+74.48730469	-67.23632813	-150.16113281	+5144	+16.51025391	+4.69775391	-1.20849609	-136.25244141	-79.47509766	+130.95703125	+6232	+16.06201172	+1.10742188	-5.28662109	+47.13134766	-46.34033203	-80.41992188	+3520
+1458241256.06850000	+16.69921875	+1.98193359	-1.40625000	+73.76220703	-67.01660156	-149.47998047	+5148	+16.49267578	+4.68457031	-1.24365234	-135.81298828	-80.44189453	+130.62744141	+6248	+16.05322266	+1.12060547	-5.31738281	+46.66992188	-46.23046875	-79.43115234	+3524
+1458241256.07690000	+16.69921875	+1.94677734	-1.44580078	+72.77343750	-66.77490234	-148.60107422	+5160	+16.48388672	+4.66699219	-1.27880859	-136.12060547	-81.40869141	+131.08886719	+6264	+16.04882813	+1.12939453	-5.34375000	+46.29638672	-46.14257813	-78.61816406	+3504
+1458241256.08520010	+16.69921875	+1.90283203	-1.49414063	+71.47705078	-66.51123047	-147.43652344	+5184	+16.47509766	+4.66699219	-1.32275391	-136.66992188	-82.61718750	+131.90185547	+6284	+16.04882813	+1.12939453	-5.37890625	+45.94482422	-45.98876953	-77.84912109	+3464
+1458241256.09349990	+16.69921875	+1.85888672	-1.54248047	+69.98291016	-66.26953125	-146.03027344	+5208	+16.47070313	+4.67578125	-1.34912109	-138.86718750	-83.78173828	+134.42871094	+6300	+16.04003906	+1.12500000	-5.39648438	+45.83496094	-45.79101563	-77.40966797	+3408
+1458241256.10180000	+16.69921875	+1.82373047	-1.58642578	+68.37890625	-66.11572266	-144.51416016	+5232	+16.47070313	+4.68896484	-1.37109375	-143.32763672	-85.01220703	+139.19677734	+6312	+16.03564453	+1.11621094	-5.40527344	+45.87890625	-45.54931641	-77.25585938	+3356
+1458241256.11019990	+16.70361328	+1.80175781	-1.60839844	+66.66503906	-66.09375000	-142.75634766	+5248	+16.48388672	+4.71093750	-1.37988281	-152.84179688	-86.26464844	+149.10644531	+6328	+16.03125000	+1.08544922	-5.38330078	+46.16455078	-45.37353516	-77.60742188	+3316
+1458241256.11430000	+16.70800781	+1.80175781	-1.59960938	+66.02783203	-66.18164063	-142.05322266	+5256	+16.49267578	+4.73291016	-1.36669922	-162.09228516	-86.66015625	+158.59863281	+6336	+16.03125000	+1.07226563	-5.37011719	+46.38427734	-45.26367188	-77.87109375	+3300
+1458241256.12270000	+16.71679688	+1.81933594	-1.56445313	+64.57763672	-66.46728516	-140.36132813	+5264	+16.50585938	+4.78125000	-1.37109375	+167.36572266	-87.45117188	-170.39794922	+6344	+16.03125000	+1.04589844	-5.34375000	+46.80175781	-45.06591797	-78.44238281	+3280
+1458241256.12680010	+16.71679688	+1.83251953	-1.54248047	+63.91845703	-66.66503906	-139.57031250	+5268	+16.51904297	+4.81201172	-1.35791016	+148.24951172	-87.31933594	-151.04003906	+6352	+16.02246094	+1.02832031	-5.32617188	+47.06542969	-44.91210938	-78.77197266	+3276
+1458241256.13520000	+16.72119141	+1.86767578	-1.48095703	+62.24853516	-67.17041016	-137.52685547	+5276	+16.53662109	+4.86035156	-1.37109375	+114.71923828	-86.28662109	-117.11425781	+6360	+16.00488281	+0.99755859	-5.29541016	+47.61474609	-44.62646484	-79.47509766	+3284
+1458241256.13930010	+16.72558594	+1.88085938	-1.44580078	+61.47949219	-67.45605469	-136.60400391	+5272	+16.54980469	+4.88671875	-1.36669922	+106.39160156	-85.40771484	-108.54492188	+6364	+16.00048828	+0.97998047	-5.27783203	+47.85644531	-44.49462891	-79.84863281	+3296
+1458241256.14770010	+16.72998047	+1.90283203	-1.38867188	+59.34814453	-67.96142578	-134.18701172	+5264	+16.56738281	+4.93505859	-1.38867188	+94.46044922	-83.25439453	-96.28417969	+6372	+15.98730469	+0.94042969	-5.24707031	+48.33984375	-44.23095703	-80.52978516	+3328
+1458241256.15599990	+16.73437500	+1.89404297	-1.36669922	+56.55761719	-68.26904297	-131.26464844	+5236	+16.58496094	+4.98339844	-1.43261719	+87.78076172	-80.70556641	-89.31884766	+6380	+15.97851563	+0.90527344	-5.22949219	+48.69140625	-43.90136719	-81.01318359	+3364
+1458241256.16430000	+16.73876953	+1.86328125	-1.38867188	+53.06396484	-68.35693359	-127.77099609	+5216	+16.59814453	+5.00976563	-1.51171875	+82.88085938	-77.89306641	-84.26513672	+6388	+15.95654297	+0.86572266	-5.23828125	+48.71337891	-43.52783203	-81.07910156	+3396
+1458241256.16849990	+16.73876953	+1.84130859	-1.41064453	+50.91064453	-68.29101563	-125.68359375	+5212	+16.59814453	+5.02294922	-1.56005859	+81.18896484	-76.42089844	-82.50732422	+6396	+15.94775391	+0.84814453	-5.25585938	+48.66943359	-43.33007813	-80.96923828	+3416
+1458241256.17680000	+16.75195313	+1.76660156	-1.47216797	+46.84570313	-68.02734375	-121.86035156	+5212	+16.61132813	+5.02294922	-1.66552734	+78.28857422	-73.43261719	-79.65087891	+6408	+15.93017578	+0.80859375	-5.28662109	+48.42773438	-42.97851563	-80.63964844	+3440
+1458241256.18510010	+16.76513672	+1.67871094	-1.56445313	+42.42919922	-67.41210938	-117.81738281	+5220	+16.61572266	+5.02294922	-1.80175781	+75.76171875	-70.35644531	-77.10205078	+6424	+15.92138672	+0.77343750	-5.33496094	+48.01025391	-42.58300781	-80.06835938	+3444
+1458241256.19350000	+16.77392578	+1.59521484	-1.67871094	+38.18847656	-66.57714844	-113.92822266	+5236	+16.62451172	+5.00537109	-1.95556641	+73.63037109	-67.30224609	-74.97070313	+6436	+15.89501953	+0.72949219	-5.40087891	+47.50488281	-41.98974609	-79.27734375	+3432
+1458241256.20180010	+16.78710938	+1.51171875	-1.79296875	+34.32128906	-65.58837891	-110.43457031	+5256	+16.63330078	+4.97900391	-2.12255859	+71.63085938	-64.37988281	-72.97119141	+6456	+15.86425781	+0.68994141	-5.45800781	+47.02148438	-41.39648438	-78.48632813	+3396
+1458241256.21009990	+16.80029297	+1.43701172	-1.88964844	+31.06933594	-64.57763672	-107.51220703	+5272	+16.64648438	+4.96142578	-2.25878906	+70.37841797	-61.74316406	-71.65283203	+6464	+15.83789063	+0.63281250	-5.50634766	+46.56005859	-40.78125000	-77.91503906	+3356
+1458241256.21429990	+16.81347656	+1.40185547	-1.92919922	+29.72900391	-64.05029297	-106.32568359	+5276	+16.65966797	+4.94384766	-2.33789063	+69.58740234	-60.42480469	-70.86181641	+6472	+15.82031250	+0.61083984	-5.51953125	+46.45019531	-40.42968750	-77.69531250	+3328
+1458241256.22260000	+16.82666016	+1.35791016	-2.02148438	+27.37792969	-62.88574219	-104.15039063	+5280	+16.67724609	+4.93505859	-2.48291016	+68.53271484	-58.02978516	-69.52148438	+6472	+15.79394531	+0.54492188	-5.56347656	+46.12060547	-39.55078125	-77.29980469	+3284
+1458241256.23099990	+16.82666016	+1.33593750	-2.07421875	+25.77392578	-61.87500000	-102.56835938	+5276	+16.69921875	+4.93066406	-2.60595703	+67.63183594	-55.87646484	-68.33496094	+6464	+15.74121094	+0.47460938	-5.59423828	+45.96679688	-38.51806641	-77.08007813	+3244
+1458241256.23930000	+16.83984375	+1.31835938	-2.10498047	+24.74121094	-60.90820313	-101.55761719	+5260	+16.72119141	+4.92187500	-2.71582031	+66.79687500	-53.92089844	-67.21435547	+6452	+15.68847656	+0.39111328	-5.60742188	+45.81298828	-37.46337891	-77.03613281	+3212
+1458241256.24760010	+16.85742188	+1.30957031	-2.12695313	+24.12597656	-59.96337891	-100.87646484	+5232	+16.75195313	+4.91748047	-2.81689453	+66.13769531	-52.14111328	-66.15966797	+6436	+15.64453125	+0.29882813	-5.62500000	+45.63720703	-36.27685547	-76.99218750	+3196
+1458241256.25589990	+16.86621094	+1.30957031	-2.15332031	+23.95019531	-58.90869141	-100.56884766	+5200	+16.77392578	+4.90429688	-2.93994141	+65.25878906	-50.36132813	-64.88525391	+6416	+15.59179688	+0.20214844	-5.64697266	+45.48339844	-35.02441406	-76.94824219	+3192
+1458241256.26430010	+16.87500000	+1.27880859	-2.18408203	+23.88427734	-57.78808594	-100.48095703	+5164	+16.79150391	+4.88232422	-3.07617188	+64.22607422	-48.62548828	-63.41308594	+6392	+15.52587891	+0.09228516	-5.66894531	+45.19775391	-33.68408203	-76.72851563	+3196
+1458241256.27259990	+16.88378906	+1.24365234	-2.21923828	+23.92822266	-56.60156250	-100.45898438	+5132	+16.80468750	+4.82958984	-3.20800781	+63.17138672	-46.95556641	-62.00683594	+6372	+15.44677734	-0.02636719	-5.70410156	+44.78027344	-32.16796875	-76.28906250	+3216
+1458241256.28090000	+16.90136719	+1.18652344	-2.29394531	+23.99414063	-55.12939453	-100.50292969	+5108	+16.81787109	+4.76367188	-3.38818359	+61.80908203	-45.17578125	-60.24902344	+6352	+15.39404297	-0.14501953	-5.73486328	+44.29687500	-30.84960938	-75.73974609	+3232
+1458241256.28930000	+16.91455078	+1.08984375	-2.39501953	+23.86230469	-53.48144531	-100.52490234	+5096	+16.82226563	+4.65820313	-3.59472656	+60.22705078	-43.33007813	-58.35937500	+6332	+15.33691406	-0.26806641	-5.77441406	+43.72558594	-29.48730469	-75.01464844	+3244
+1458241256.29760000	+16.91894531	+0.98437500	-2.52685547	+23.64257813	-51.59179688	-100.37109375	+5088	+16.81347656	+4.53515625	-3.81884766	+58.57910156	-41.46240234	-56.35986328	+6312	+15.26660156	-0.37792969	-5.82275391	+43.13232422	-28.10302734	-73.98193359	+3252
+1458241256.30180000	+16.92333984	+0.91845703	-2.59716797	+23.46679688	-50.62500000	-100.28320313	+5088	+16.80468750	+4.46484375	-3.93750000	+57.65625000	-40.49560547	-55.26123047	+6304	+15.23583984	-0.43505859	-5.83593750	+42.84667969	-27.50976563	-73.52050781	+3244
+1458241256.31010010	+16.93652344	+0.79541016	-2.74658203	+23.20312500	-48.64746094	-100.01953125	+5080	+16.79150391	+4.32421875	-4.16162109	+55.98632813	-38.78173828	-53.23974609	+6280	+15.18310547	-0.54492188	-5.86230469	+42.31933594	-26.30126953	-72.53173828	+3220
+1458241256.31839990	+16.94091797	+0.66796875	-2.90039063	+22.96142578	-46.60400391	-99.68994141	+5080	+16.77832031	+4.17041016	-4.37255859	+54.29443359	-37.08984375	-51.21826172	+6248	+15.12597656	-0.66357422	-5.87548828	+41.81396484	-25.09277344	-71.58691406	+3184
+1458241256.32670000	+16.93212891	+0.53613281	-3.05419922	+22.71972656	-44.51660156	-99.29443359	+5076	+16.75195313	+4.01220703	-4.58349609	+52.58056641	-35.46386719	-49.08691406	+6208	+15.06005859	-0.78222656	-5.88427734	+41.41845703	-23.81835938	-70.64208984	+3136
+1458241256.33509990	+16.91894531	+0.43066406	-3.18603516	+22.69775391	-42.56103516	-98.85498047	+5064	+16.72558594	+3.86279297	-4.74609375	+51.02050781	-34.12353516	-47.15332031	+6152	+14.98535156	-0.90527344	-5.88427734	+41.08886719	-22.56591797	-69.80712891	+3084
+1458241256.34340000	+16.90576172	+0.33837891	-3.27392578	+22.80761719	-40.84716797	-98.41552734	+5040	+16.69921875	+3.71777344	-4.86474609	+49.57031250	-33.04687500	-45.30761719	+6084	+14.90625000	-1.04150391	-5.86230469	+40.82519531	-21.26953125	-69.10400391	+3032
+1458241256.34760000	+16.90136719	+0.29882813	-3.31347656	+22.98339844	-39.99023438	-98.23974609	+5024	+16.69042969	+3.64746094	-4.91308594	+48.88916016	-32.54150391	-44.45068359	+6044	+14.87109375	-1.12500000	-5.85791016	+40.67138672	-20.58837891	-68.84033203	+3012
+1458241256.35590000	+16.87060547	+0.23291016	-3.36181641	+23.44482422	-38.45214844	-97.88818359	+4980	+16.66406250	+3.50244141	-4.97460938	+47.50488281	-31.70654297	-42.78076172	+5960	+14.77441406	-1.27441406	-5.84033203	+40.51757813	-19.07226563	-68.26904297	+2984
+1458241256.36420010	+16.83544922	+0.15820313	-3.40136719	+23.92822266	-36.89208984	-97.55859375	+4936	+16.62890625	+3.36181641	-5.02294922	+46.14257813	-30.95947266	-41.04492188	+5864	+14.66894531	-1.45458984	-5.82275391	+40.25390625	-17.51220703	-67.71972656	+2972
+1458241256.36840010	+16.81787109	+0.13623047	-3.40576172	+24.30175781	-36.25488281	-97.38281250	+4912	+16.61132813	+3.29589844	-5.03173828	+45.50537109	-30.73974609	-40.27587891	+5812	+14.61181641	-1.53369141	-5.81396484	+40.20996094	-16.76513672	-67.43408203	+2972
+1458241256.37260010	+16.80029297	+0.09667969	-3.40576172	+24.63134766	-35.61767578	-97.25097656	+4896	+16.59814453	+3.21679688	-5.03173828	+44.80224609	-30.49804688	-39.50683594	+5764	+14.55468750	-1.62597656	-5.80517578	+40.07812500	-15.97412109	-67.14843750	+2976
+1458241256.37669990	+16.78271484	+0.05712891	-3.40576172	+24.98291016	-34.98046875	-97.16308594	+4880	+16.58056641	+3.13330078	-5.03173828	+44.07714844	-30.30029297	-38.71582031	+5712	+14.50195313	-1.72265625	-5.78759766	+39.96826172	-15.24902344	-66.95068359	+2984
+1458241256.38509990	+16.74316406	-0.01757813	-3.41015625	+25.72998047	-33.64013672	-96.89941406	+4860	+16.54980469	+2.96191406	-5.02734375	+42.58300781	-29.92675781	-37.13378906	+5608	+14.40087891	-1.89843750	-5.76123047	+39.83642578	-13.79882813	-66.33544922	+3004
+1458241256.38920000	+16.71679688	-0.07031250	-3.42773438	+26.05957031	-32.87109375	-96.76757813	+4856	+16.52783203	+2.86962891	-5.03173828	+41.74804688	-29.70703125	-36.25488281	+5560	+14.34814453	-1.99511719	-5.73925781	+39.77050781	-13.09570313	-66.11572266	+3020
+1458241256.39340000	+16.68603516	-0.10546875	-3.44091797	+26.47705078	-32.16796875	-96.61376953	+4852	+16.50585938	+2.78173828	-5.03173828	+40.93505859	-29.59716797	-35.44189453	+5504	+14.29541016	-2.06982422	-5.72167969	+39.77050781	-12.41455078	-65.72021484	+3036
+1458241256.40170000	+16.63330078	-0.23730469	-3.47607422	+27.02636719	-30.71777344	-96.26220703	+4852	+16.45751953	+2.57080078	-5.03613281	+39.04541016	-29.33349609	-33.61816406	+5408	+14.19873047	-2.24560547	-5.66894531	+39.68261719	-11.22802734	-65.03906250	+3068
+1458241256.40590000	+16.60693359	-0.29003906	-3.49804688	+27.39990234	-30.01464844	-96.04248047	+4848	+16.43554688	+2.47412109	-5.03613281	+38.10058594	-29.26757813	-32.71728516	+5356	+14.15478516	-2.31591797	-5.63818359	+39.72656250	-10.72265625	-64.64355469	+3080
+1458241256.41420010	+16.54980469	-0.43945313	-3.55517578	+27.94921875	-28.49853516	-95.64697266	+4844	+16.38281250	+2.23681641	-5.04052734	+35.90332031	-29.13574219	-30.73974609	+5264	+14.07568359	-2.47851563	-5.55908203	+39.77050781	-9.77783203	-64.00634766	+3100
+1458241256.41840000	+16.51904297	-0.49658203	-3.59033203	+28.30078125	-27.68554688	-95.33935547	+4836	+16.35644531	+2.12255859	-5.04052734	+34.80468750	-29.11376953	-29.72900391	+5212	+14.04492188	-2.54443359	-5.51953125	+39.90234375	-9.36035156	-63.58886719	+3104
+1458241256.42249990	+16.48388672	-0.57568359	-3.63427734	+28.58642578	-26.87255859	-95.03173828	+4832	+16.32568359	+1.99951172	-5.03613281	+33.61816406	-29.11376953	-28.67431641	+5164	+14.00537109	-2.61914063	-5.47998047	+39.96826172	-8.94287109	-63.17138672	+3108
+1458241256.42670010	+16.44433594	-0.65478516	-3.66943359	+28.82812500	-26.05957031	-94.70214844	+4824	+16.28613281	+1.87646484	-5.04052734	+32.34375000	-29.09179688	-27.53173828	+5116	+13.97021484	-2.68945313	-5.42724609	+40.05615234	-8.56933594	-62.81982422	+3104
+1458241256.43499990	+16.36962891	-0.78662109	-3.73974609	+29.55322266	-24.60937500	-93.97705078	+4792	+16.22021484	+1.63916016	-5.00537109	+29.81689453	-29.39941406	-25.29052734	+5012	+13.89111328	-2.82568359	-5.33935547	+40.34179688	-7.77832031	-61.94091797	+3088
+1458241256.44339990	+16.29052734	-0.91845703	-3.78369141	+30.32226563	-23.31298828	-93.27392578	+4744	+16.15869141	+1.38427734	-4.94824219	+26.98242188	-29.94873047	-22.85156250	+4916	+13.81201172	-2.95751953	-5.22949219	+40.64941406	-7.11914063	-61.14990234	+3064
+1458241256.44750000	+16.24658203	-0.97998047	-3.80566406	+30.76171875	-22.65380859	-92.90039063	+4720	+16.12792969	+1.26123047	-4.90429688	+25.51025391	-30.27832031	-21.62109375	+4868	+13.77685547	-3.03662109	-5.18115234	+40.78125000	-6.72363281	-60.75439453	+3052
+1458241256.45590000	+16.14990234	-1.08984375	-3.82324219	+31.72851563	-21.51123047	-92.15332031	+4660	+16.05761719	+1.00634766	-4.79003906	+22.39013672	-31.17919922	-19.05029297	+4772	+13.68017578	-3.18164063	-5.08886719	+41.13281250	-5.91064453	-59.89746094	+3020
+1458241256.46420000	+16.04882813	-1.20849609	-3.81884766	+32.67333984	-20.52246094	-91.45019531	+4604	+15.98730469	+0.76464844	-4.64941406	+19.02832031	-32.25585938	-16.23779297	+4684	+13.57031250	-3.34863281	-5.00976563	+41.35253906	-4.96582031	-58.97460938	+2996
+1458241256.46840000	+16.00048828	-1.25683594	-3.79687500	+33.24462891	-20.19287109	-91.14257813	+4576	+15.95214844	+0.63281250	-4.55712891	+17.24853516	-32.91503906	-14.85351563	+4640	+13.50439453	-3.42333984	-4.97021484	+41.52832031	-4.52636719	-58.49121094	+2980
+1458241256.47670010	+15.89062500	-1.35351563	-3.74414063	+34.34326172	-19.53369141	-90.59326172	+4524	+15.87304688	+0.38232422	-4.36376953	+13.53515625	-34.25537109	-11.88720703	+4560	+13.38134766	-3.61230469	-4.89111328	+41.70410156	-3.55957031	-57.61230469	+2972
+1458241256.48499990	+15.78076172	-1.44140625	-3.69140625	+35.50781250	-18.94042969	-90.00000000	+4484	+15.78955078	+0.11865234	-4.17041016	+9.60205078	-35.44189453	-8.87695313	+4488	+13.24511719	-3.79248047	-4.82519531	+41.94580078	-2.63671875	-56.60156250	+2972
+1458241256.49330000	+15.66210938	-1.53369141	-3.61669922	+36.51855469	-18.43505859	-89.47265625	+4456	+15.68408203	-0.12744141	-3.97705078	+5.66894531	-36.43066406	-5.82275391	+4428	+13.10449219	-3.97265625	-4.75488281	+42.16552734	-1.73583984	-55.56884766	+2984
+1458241256.49749990	+15.60498047	-1.58642578	-3.58154297	+36.97998047	-18.21533203	-89.16503906	+4448	+15.62695313	-0.25927734	-3.89355469	+3.66943359	-36.78222656	-4.32861328	+4404	+13.02978516	-4.06494141	-4.72851563	+42.27539063	-1.31835938	-55.01953125	+2992
+1458241256.50580000	+15.48632813	-1.68750000	-3.51123047	+37.83691406	-17.79785156	-88.54980469	+4428	+15.50830078	-0.49658203	-3.72656250	-0.02197266	-37.26562500	-1.40625000	+4352	+12.89794922	-4.23632813	-4.64501953	+42.51708984	-0.63720703	-54.03076172	+3016
+1458241256.51420000	+15.36767578	-1.79296875	-3.44091797	+38.58398438	-17.40234375	-87.93457031	+4412	+15.38085938	-0.74267578	-3.58154297	-3.33984375	-37.44140625	+1.05468750	+4316	+12.77050781	-4.40332031	-4.55273438	+42.82470703	-0.08789063	-53.08593750	+3048
+1458241256.52250000	+15.25341797	-1.91162109	-3.40576172	+39.08935547	-16.80908203	-87.01171875	+4392	+15.24462891	-0.95361328	-3.49365234	-6.02050781	-36.89208984	+3.29589844	+4272	+12.65625000	-4.54833984	-4.46044922	+43.28613281	+0.35156250	-52.00927734	+3068
+1458241256.52670000	+15.19628906	-1.97753906	-3.37939453	+39.28710938	-16.58935547	-86.59423828	+4380	+15.17431641	-1.06347656	-3.43212891	-7.14111328	-36.71630859	+4.15283203	+4256	+12.60791016	-4.61865234	-4.39892578	+43.50585938	+0.48339844	-51.59179688	+3080
+1458241256.53500010	+15.07324219	-2.10498047	-3.35302734	+39.57275391	-15.99609375	-85.51757813	+4352	+15.03369141	-1.24365234	-3.37500000	-8.83300781	-35.70556641	+5.77880859	+4212	+12.50244141	-4.74609375	-4.28906250	+44.07714844	+0.72509766	-50.58105469	+3088
+1458241256.54329990	+14.96337891	-2.22802734	-3.31787109	+39.81445313	-15.51269531	-84.41894531	+4312	+14.89746094	-1.40625000	-3.30468750	-9.90966797	-34.78271484	+6.98730469	+4172	+12.41455078	-4.86035156	-4.15283203	+44.69238281	+0.81298828	-49.76806641	+3092
+1458241256.55580000	+14.79199219	-2.43017578	-3.27392578	+39.96826172	-14.72167969	-82.68310547	+4240	+14.70410156	-1.63916016	-3.22119141	-10.65673828	-33.09082031	+8.26171875	+4116	+12.28271484	-5.04052734	-3.96386719	+45.61523438	+1.01074219	-48.47167969	+3076
+1458241256.56410000	+14.67333984	-2.56201172	-3.23876953	+40.01220703	-14.26025391	-81.51855469	+4184	+14.57666016	-1.78417969	-3.15966797	-10.81054688	-31.99218750	+8.85498047	+4080	+12.19042969	-5.15039063	-3.84960938	+46.25244141	+1.12060547	-47.61474609	+3052
+1458241256.57250000	+14.55908203	-2.67626953	-3.18603516	+40.14404297	-13.88671875	-80.44189453	+4128	+14.44921875	-1.90722656	-3.09375000	-10.63476563	-30.93750000	+9.40429688	+4040	+12.08496094	-5.27343750	-3.73974609	+46.80175781	+1.27441406	-46.75781250	+3024
+1458241256.58080010	+14.44482422	-2.79052734	-3.11572266	+40.29785156	-13.62304688	-79.49707031	+4068	+14.33496094	-2.01708984	-3.00585938	-10.28320313	-30.05859375	+9.84375000	+4000	+11.97070313	-5.40527344	-3.63427734	+47.26318359	+1.42822266	-45.94482422	+3000
+1458241256.58909990	+14.33056641	-2.90039063	-3.04101563	+40.45166016	-13.35937500	-78.66210938	+4020	+14.22070313	-2.13574219	-2.91796875	-9.88769531	-29.26757813	+10.15136719	+3968	+11.85205078	-5.55029297	-3.54638672	+47.65869141	+1.66992188	-45.06591797	+2980
+1458241256.59750010	+14.20751953	-3.00146484	-2.95751953	+40.71533203	-13.16162109	-77.91503906	+3972	+14.10205078	-2.23681641	-2.82568359	-9.36035156	-28.56445313	+10.45898438	+3932	+11.71582031	-5.69531250	-3.47167969	+48.01025391	+1.93359375	-44.16503906	+2964
+1458241256.60159990	+14.15039063	-3.04980469	-2.90917969	+40.84716797	-13.09570313	-77.58544922	+3956	+14.04931641	-2.28955078	-2.77294922	-9.09667969	-28.25683594	+10.56884766	+3916	+11.65429688	-5.76562500	-3.43652344	+48.18603516	+2.04345703	-43.74755859	+2956
+1458241256.60999990	+14.03613281	-3.14208984	-2.81250000	+41.13281250	-12.96386719	-77.01416016	+3924	+13.93505859	-2.38183594	-2.67626953	-8.48144531	-27.66357422	+10.78857422	+3880	+11.51367188	-5.91064453	-3.36621094	+48.47167969	+2.26318359	-42.86865234	+2948
+1458241256.61830000	+13.91748047	-3.23437500	-2.72021484	+41.44042969	-12.81005859	-76.44287109	+3896	+13.82080078	-2.47851563	-2.58398438	-7.84423828	-27.09228516	+10.96435547	+3848	+11.38183594	-6.06005859	-3.28710938	+48.75732422	+2.43896484	-42.12158203	+2952
+1458241256.62660000	+13.80322266	-3.33105469	-2.63671875	+41.68212891	-12.63427734	-75.87158203	+3872	+13.70654297	-2.57958984	-2.49609375	-7.27294922	-26.52099609	+11.11816406	+3816	+11.26318359	-6.18750000	-3.21679688	+49.19677734	+2.54882813	-41.37451172	+2948
+1458241256.63080000	+13.74609375	-3.37060547	-2.59716797	+41.85791016	-12.56835938	-75.58593750	+3860	+13.64501953	-2.61914063	-2.45654297	-6.94335938	-26.21337891	+11.20605469	+3800	+11.20166016	-6.25341797	-3.17285156	+49.35058594	+2.59277344	-41.02294922	+2948
+1458241256.63910010	+13.63183594	-3.46289063	-2.52246094	+42.12158203	-12.45849609	-75.03662109	+3840	+13.53076172	-2.71582031	-2.38183594	-6.37207031	-25.62011719	+11.38183594	+3768	+11.10058594	-6.36328125	-3.08935547	+49.89990234	+2.59277344	-40.42968750	+2944
+1458241256.64739990	+13.52636719	-3.55517578	-2.45214844	+42.34130859	-12.32666016	-74.46533203	+3812	+13.41210938	-2.80810547	-2.31591797	-5.77880859	-25.02685547	+11.57958984	+3728	+11.00390625	-6.46875000	-2.99267578	+50.44921875	+2.54882813	-39.96826172	+2936
+1458241256.65990000	+13.36376953	-3.69580078	-2.36425781	+42.64892578	-12.15087891	-73.56445313	+3756	+13.23632813	-2.94433594	-2.22363281	-4.96582031	-24.12597656	+11.90917969	+3668	+10.88964844	-6.60498047	-2.83447266	+51.39404297	+2.37304688	-39.46289063	+2912
+1458241256.66829990	+13.26269531	-3.78369141	-2.30712891	+42.86865234	-12.08496094	-72.99316406	+3712	+13.12207031	-3.03222656	-2.16650391	-4.43847656	-23.57666016	+12.15087891	+3624	+10.81494141	-6.69287109	-2.72900391	+52.05322266	+2.21923828	-39.17724609	+2884
+1458241256.67660000	+13.16162109	-3.87597656	-2.24560547	+43.04443359	-12.04101563	-72.48779297	+3660	+13.00781250	-3.12011719	-2.10937500	-3.95507813	-23.09326172	+12.34863281	+3580	+10.74902344	-6.77197266	-2.63232422	+52.71240234	+2.08740234	-38.91357422	+2852
+1458241256.68080000	+13.10888672	-3.91552734	-2.21923828	+43.17626953	-12.01904297	-72.24609375	+3632	+12.95068359	-3.15966797	-2.07861328	-3.69140625	-22.85156250	+12.45849609	+3556	+10.70947266	-6.82031250	-2.57958984	+52.99804688	+2.04345703	-38.82568359	+2836
+1458241256.68910000	+13.00781250	-3.99902344	-2.16210938	+43.39599609	-11.90917969	-71.76269531	+3576	+12.84521484	-3.24316406	-2.01708984	-3.18603516	-22.41210938	+12.63427734	+3508	+10.63476563	-6.90820313	-2.49169922	+53.59130859	+1.97753906	-38.54003906	+2796
+1458241256.69740010	+12.90234375	-4.07373047	-2.10498047	+43.68164063	-11.86523438	-71.32324219	+3516	+12.73535156	-3.31787109	-1.95996094	-2.63671875	-22.01660156	+12.81005859	+3464	+10.54248047	-7.00488281	-2.41259766	+54.05273438	+1.93359375	-38.21044922	+2760
+1458241256.70569990	+12.80126953	-4.14404297	-2.04785156	+43.98925781	-11.82128906	-70.94970703	+3460	+12.62988281	-3.38818359	-1.89404297	-2.13134766	-21.68701172	+12.96386719	+3416	+10.44580078	-7.10595703	-2.35107422	+54.44824219	+1.91162109	-37.79296875	+2720
+1458241256.70989990	+12.74853516	-4.17919922	-2.02148438	+44.14306641	-11.75537109	-70.77392578	+3436	+12.57714844	-3.42333984	-1.86328125	-1.86767578	-21.53320313	+13.02978516	+3392	+10.39306641	-7.15869141	-2.32470703	+54.62402344	+1.93359375	-37.57324219	+2700
+1458241256.71820000	+12.64306641	-4.24511719	-1.96435547	+44.45068359	-11.66748047	-70.44433594	+3388	+12.47607422	-3.48925781	-1.80175781	-1.34033203	-21.22558594	+13.13964844	+3348	+10.28320313	-7.26855469	-2.28076172	+54.88769531	+1.97753906	-37.08984375	+2668
+1458241256.72240000	+12.59472656	-4.27587891	-1.93798828	+44.62646484	-11.62353516	-70.29052734	+3368	+12.42773438	-3.52441406	-1.77099609	-1.05468750	-21.07177734	+13.18359375	+3328	+10.23046875	-7.32128906	-2.25878906	+55.01953125	+1.99951172	-36.82617188	+2652
+1458241256.73070000	+12.48925781	-4.33300781	-1.88525391	+44.95605469	-11.53564453	-69.96093750	+3328	+12.32666016	-3.58593750	-1.71826172	-0.54931641	-20.76416016	+13.31542969	+3284	+10.11621094	-7.42675781	-2.22802734	+55.23925781	+2.02148438	-36.27685547	+2624
+1458241256.73490000	+12.43652344	-4.36376953	-1.85888672	+45.13183594	-11.49169922	-69.80712891	+3312	+12.27832031	-3.61669922	-1.68750000	-0.30761719	-20.61035156	+13.38134766	+3264	+10.05908203	-7.47509766	-2.21484375	+55.39306641	+2.02148438	-36.01318359	+2608
+1458241256.73910000	+12.38818359	-4.39013672	-1.83691406	+45.28564453	-11.46972656	-69.63134766	+3296	+12.22998047	-3.64746094	-1.66113281	-0.08789063	-20.47851563	+13.44726563	+3240	+10.01074219	-7.52343750	-2.19726563	+55.52490234	+2.02148438	-35.77148438	+2596
+1458241256.75160000	+12.24755859	-4.47363281	-1.77099609	+45.74707031	-11.35986328	-69.16992188	+3252	+12.08496094	-3.73974609	-1.59521484	+0.57128906	-20.01708984	+13.66699219	+3180	+9.86132813	-7.65966797	-2.14013672	+55.94238281	+2.04345703	-35.13427734	+2560
+1458241256.75570010	+12.19921875	-4.50439453	-1.75341797	+45.85693359	-11.31591797	-68.97216797	+3236	+12.04101563	-3.76611328	-1.57324219	+0.79101563	-19.84130859	+13.75488281	+3160	+9.81298828	-7.70800781	-2.12255859	+56.05224609	+2.04345703	-34.95849609	+2548
+1458241256.76410010	+12.11132813	-4.56152344	-1.72265625	+46.09863281	-11.25000000	-68.59863281	+3204	+11.94873047	-3.82763672	-1.53808594	+1.16455078	-19.51171875	+13.93066406	+3120	+9.74267578	-7.77392578	-2.07421875	+56.51367188	+2.02148438	-34.67285156	+2520
+1458241256.76819990	+12.06738281	-4.58789063	-1.70947266	+46.20849609	-11.22802734	-68.40087891	+3188	+11.90039063	-3.85839844	-1.52490234	+1.34033203	-19.35791016	+14.04052734	+3096	+9.70312500	-7.80908203	-2.04785156	+56.68945313	+2.02148438	-34.58496094	+2508
+1458241256.77659990	+11.98388672	-4.64501953	-1.68750000	+46.42822266	-11.14013672	-68.02734375	+3148	+11.81250000	-3.91552734	-1.49414063	+1.69189453	-19.02832031	+14.19433594	+3056	+9.64599609	-7.87060547	-1.99072266	+57.17285156	+2.02148438	-34.38720703	+2476
+1458241256.78070000	+11.94433594	-4.67578125	-1.67871094	+46.51611328	-11.09619141	-67.85156250	+3128	+11.76416016	-3.94628906	-1.48535156	+1.84570313	-18.85253906	+14.28222656	+3032	+9.61523438	-7.90576172	-1.95996094	+57.39257813	+2.04345703	-34.34326172	+2460
+1458241256.78900000	+11.86523438	-4.73291016	-1.66113281	+46.71386719	-10.98632813	-67.45605469	+3080	+11.68066406	-4.00341797	-1.46337891	+2.19726563	-18.47900391	+14.45800781	+2988	+9.56689453	-7.96289063	-1.90283203	+57.89794922	+2.08740234	-34.18945313	+2420
+1458241256.79320000	+11.82568359	-4.76367188	-1.65234375	+46.80175781	-10.92041016	-67.25830078	+3052	+11.63671875	-4.03417969	-1.45458984	+2.35107422	-18.30322266	+14.52392578	+2964	+9.53613281	-7.99365234	-1.87207031	+58.09570313	+2.13134766	-34.12353516	+2400
+1458241256.80150010	+11.75097656	-4.81640625	-1.64355469	+46.97753906	-10.76660156	-66.88476563	+3000	+11.55761719	-4.08691406	-1.43701172	+2.68066406	-17.92968750	+14.65576172	+2916	+9.48779297	-8.05078125	-1.82373047	+58.55712891	+2.21923828	-33.92578125	+2356
+1458241256.80570010	+11.71582031	-4.84716797	-1.63476563	+47.04345703	-10.70068359	-66.73095703	+2972	+11.51806641	-4.11328125	-1.42822266	+2.79052734	-17.75390625	+14.72167969	+2892	+9.45703125	-8.08154297	-1.79736328	+58.73291016	+2.28515625	-33.83789063	+2332
+1458241256.81399990	+11.64111328	-4.89990234	-1.62158203	+47.21923828	-10.48095703	-66.42333984	+2912	+11.44335938	-4.16162109	-1.41503906	+3.12011719	-17.35839844	+14.78759766	+2840	+9.39111328	-8.14306641	-1.75781250	+59.06250000	+2.41699219	-33.55224609	+2288
+1458241256.81820010	+11.60595703	-4.92626953	-1.61279297	+47.26318359	-10.39306641	-66.29150391	+2888	+11.40380859	-4.19238281	-1.40625000	+3.22998047	-17.18261719	+14.80957031	+2820	+9.35595703	-8.17822266	-1.74023438	+59.17236328	+2.48291016	-33.39843750	+2264
+1458241256.82649990	+11.53564453	-4.97460938	-1.60400391	+47.41699219	-10.12939453	-66.00585938	+2832	+11.33789063	-4.23632813	-1.39306641	+3.53759766	-16.78710938	+14.85351563	+2772	+9.28125000	-8.24414063	-1.71826172	+59.34814453	+2.61474609	-33.00292969	+2220
+1458241256.83069990	+11.49609375	-5.00097656	-1.59521484	+47.43896484	-10.01953125	-65.89599609	+2808	+11.29833984	-4.26269531	-1.38427734	+3.62548828	-16.58935547	+14.83154297	+2748	+9.24169922	-8.27929688	-1.70947266	+59.39208984	+2.68066406	-32.78320313	+2200
+1458241256.83900000	+11.43017578	-5.04052734	-1.58203125	+47.57080078	-9.75585938	-65.67626953	+2764	+11.23681641	-4.30224609	-1.37109375	+3.88916016	-16.23779297	+14.83154297	+2704	+9.15820313	-8.34960938	-1.70068359	+59.45800781	+2.79052734	-32.32177734	+2160
+1458241256.84320000	+11.39501953	-5.06689453	-1.57324219	+47.57080078	-9.62402344	-65.58837891	+2748	+11.20166016	-4.32861328	-1.36230469	+3.95507813	-16.08398438	+14.78759766	+2688	+9.11425781	-8.38476563	-1.69628906	+59.45800781	+2.85644531	-32.10205078	+2144
+1458241256.84740000	+11.36425781	-5.08886719	-1.56884766	+47.61474609	-9.49218750	-65.50048828	+2728	+11.17529297	-4.35058594	-1.35791016	+4.06494141	-15.93017578	+14.76562500	+2668	+9.07031250	-8.41992188	-1.68750000	+59.43603516	+2.90039063	-31.90429688	+2128
+1458241256.85570000	+11.30273438	-5.13281250	-1.55566406	+47.63671875	-9.20654297	-65.32470703	+2700	+11.11376953	-4.39453125	-1.34472656	+4.21875000	-15.60058594	+14.72167969	+2632	+8.98242188	-8.49023438	-1.67871094	+59.39208984	+3.01025391	-31.44287109	+2096
+1458241256.85990000	+11.27197266	-5.15478516	-1.55126953	+47.68066406	-9.09667969	-65.25878906	+2688	+11.08740234	-4.41210938	-1.33593750	+4.30664063	-15.44677734	+14.69970703	+2612	+8.94726563	-8.51660156	-1.67431641	+59.39208984	+3.03222656	-31.26708984	+2080
+1458241256.86820010	+11.21484375	-5.19433594	-1.53808594	+47.70263672	-8.87695313	-65.08300781	+2664	+11.03466797	-4.45166016	-1.32714844	+4.43847656	-15.18310547	+14.65576172	+2580	+8.87255859	-8.57812500	-1.66113281	+59.37011719	+3.09814453	-30.91552734	+2056
+1458241256.87229990	+11.18847656	-5.21191406	-1.53369141	+47.72460938	-8.78906250	-65.03906250	+2652	+11.00830078	-4.47363281	-1.31835938	+4.48242188	-15.07324219	+14.63378906	+2568	+8.84179688	-8.60009766	-1.65234375	+59.41406250	+3.12011719	-30.78369141	+2040
+1458241256.88070010	+11.14013672	-5.25585938	-1.52490234	+47.72460938	-8.59130859	-64.92919922	+2632	+10.95556641	-4.51318359	-1.30517578	+4.57031250	-14.85351563	+14.61181641	+2536	+8.78466797	-8.64843750	-1.62158203	+59.47998047	+3.20800781	-30.62988281	+2016
+1458241256.88480000	+11.11376953	-5.27343750	-1.51611328	+47.74658203	-8.52539063	-64.88525391	+2620	+10.93359375	-4.53076172	-1.30078125	+4.63623047	-14.76562500	+14.58984375	+2520	+8.76269531	-8.66601563	-1.60400391	+59.56787109	+3.22998047	-30.56396484	+2004
+1458241256.89319990	+11.06982422	-5.30859375	-1.50732422	+47.79052734	-8.37158203	-64.77539063	+2596	+10.88525391	-4.56591797	-1.29199219	+4.70214844	-14.58984375	+14.58984375	+2492	+8.72753906	-8.70556641	-1.56445313	+59.72167969	+3.29589844	-30.49804688	+1972
+1458241256.89730000	+11.04345703	-5.32617188	-1.50292969	+47.81250000	-8.34960938	-64.73144531	+2580	+10.85888672	-4.58349609	-1.28320313	+4.74609375	-14.54589844	+14.58984375	+2476	+8.71435547	-8.71875000	-1.54687500	+59.85351563	+3.31787109	-30.52001953	+1956
+1458241256.90570000	+11.00390625	-5.36132813	-1.48535156	+47.85644531	-8.28369141	-64.70947266	+2548	+10.81494141	-4.61425781	-1.27001953	+4.81201172	-14.45800781	+14.61181641	+2444	+8.68798828	-8.74072266	-1.49853516	+60.09521484	+3.36181641	-30.58593750	+1928
+1458241256.90980010	+10.98193359	-5.37890625	-1.47656250	+47.90039063	-8.26171875	-64.70947266	+2532	+10.79296875	-4.62744141	-1.26123047	+4.85595703	-14.45800781	+14.58984375	+2428	+8.67919922	-8.75390625	-1.47656250	+60.20507813	+3.38378906	-30.62988281	+1912
+1458241256.91820000	+10.94238281	-5.40966797	-1.46337891	+47.96630859	-8.23974609	-64.73144531	+2496	+10.75341797	-4.65820313	-1.24804688	+4.94384766	-14.43603516	+14.58984375	+2392	+8.65722656	-8.78027344	-1.42822266	+60.44677734	+3.40576172	-30.71777344	+1880
+1458241256.92230010	+10.92480469	-5.42285156	-1.45458984	+48.03222656	-8.21777344	-64.73144531	+2476	+10.73144531	-4.67138672	-1.23925781	+4.98779297	-14.45800781	+14.58984375	+2376	+8.64404297	-8.78906250	-1.40625000	+60.53466797	+3.42773438	-30.78369141	+1868
+1458241256.93070010	+10.88525391	-5.44482422	-1.43261719	+48.12011719	-8.23974609	-64.79736328	+2440	+10.69189453	-4.69335938	-1.22167969	+5.07568359	-14.50195313	+14.56787109	+2340	+8.61328125	-8.81542969	-1.37548828	+60.66650391	+3.38378906	-30.82763672	+1844
+1458241256.93479990	+10.86767578	-5.45800781	-1.41943359	+48.18603516	-8.26171875	-64.84130859	+2420	+10.67431641	-4.70214844	-1.20849609	+5.11962891	-14.54589844	+14.54589844	+2324	+8.59570313	-8.82861328	-1.35791016	+60.71044922	+3.36181641	-30.87158203	+1836
+1458241256.94310000	+10.82812500	-5.47558594	-1.39306641	+48.29589844	-8.28369141	-64.97314453	+2388	+10.63476563	-4.72412109	-1.18652344	+5.20751953	-14.65576172	+14.50195313	+2292	+8.55615234	-8.85498047	-1.33593750	+60.75439453	+3.29589844	-30.87158203	+1816
+1458241256.94730000	+10.81054688	-5.48437500	-1.37988281	+48.36181641	-8.28369141	-65.01708984	+2372	+10.61718750	-4.73291016	-1.17333984	+5.25146484	-14.72167969	+14.45800781	+2276	+8.52978516	-8.87255859	-1.32714844	+60.71044922	+3.25195313	-30.87158203	+1812
+1458241256.95560000	+10.77099609	-5.49755859	-1.35791016	+48.47167969	-8.30566406	-65.12695313	+2344	+10.58203125	-4.75048828	-1.15136719	+5.36132813	-14.80957031	+14.37011719	+2248	+8.47265625	-8.90332031	-1.31835938	+60.60058594	+3.14208984	-30.76171875	+1792
+1458241256.96400000	+10.73583984	-5.51074219	-1.33154297	+48.58154297	-8.30566406	-65.21484375	+2324	+10.54687500	-4.76367188	-1.12939453	+5.44921875	-14.89746094	+14.30419922	+2224	+8.41552734	-8.93847656	-1.31835938	+60.46875000	+3.03222656	-30.62988281	+1776
+1458241256.97650000	+10.67871094	-5.52832031	-1.29638672	+48.75732422	-8.32763672	-65.34667969	+2300	+10.48974609	-4.78564453	-1.09423828	+5.55908203	-14.98535156	+14.19433594	+2196	+8.32324219	-8.98242188	-1.31396484	+60.29296875	+2.87841797	-30.41015625	+1748
+1458241256.98060010	+10.66113281	-5.53271484	-1.28759766	+48.80126953	-8.30566406	-65.34667969	+2296	+10.47656250	-4.79003906	-1.08544922	+5.60302734	-14.98535156	+14.17236328	+2188	+8.29687500	-8.99560547	-1.30957031	+60.24902344	+2.83447266	-30.36621094	+1736
+1458241256.98900010	+10.62158203	-5.54150391	-1.27001953	+48.88916016	-8.28369141	-65.34667969	+2284	+10.43701172	-4.80322266	-1.06787109	+5.66894531	-14.96337891	+14.15039063	+2172	+8.24853516	-9.02197266	-1.30517578	+60.18310547	+2.79052734	-30.21240234	+1716
+1458241256.99309990	+10.60400391	-5.54589844	-1.26562500	+48.95507813	-8.26171875	-65.32470703	+2280	+10.41943359	-4.80761719	-1.06347656	+5.71289063	-14.91943359	+14.17236328	+2164	+8.22656250	-9.03076172	-1.30078125	+60.18310547	+2.76855469	-30.14648438	+1704
+1458241257.00149990	+10.57324219	-5.55908203	-1.25244141	+49.04296875	-8.26171875	-65.25878906	+2268	+10.38427734	-4.82080078	-1.05029297	+5.73486328	-14.87548828	+14.21630859	+2152	+8.19140625	-9.03955078	-1.28759766	+60.31494141	+2.72460938	-30.03662109	+1684
+1458241257.00560000	+10.55566406	-5.56347656	-1.24804688	+49.10888672	-8.26171875	-65.19287109	+2264	+10.36669922	-4.82519531	-1.04150391	+5.77880859	-14.85351563	+14.23828125	+2140	+8.18261719	-9.04394531	-1.27441406	+60.38085938	+2.74658203	-30.03662109	+1676
+1458241257.01399990	+10.52490234	-5.57226563	-1.23925781	+49.19677734	-8.23974609	-65.10498047	+2248	+10.33154297	-4.83398438	-1.03271484	+5.82275391	-14.78759766	+14.32617188	+2124	+8.16064453	-9.05273438	-1.24365234	+60.60058594	+2.79052734	-30.03662109	+1660
+1458241257.01810000	+10.50732422	-5.57666016	-1.23486328	+49.26269531	-8.23974609	-65.03906250	+2236	+10.31396484	-4.83837891	-1.02832031	+5.84472656	-14.72167969	+14.39208984	+2112	+8.15625000	-9.05273438	-1.23046875	+60.73242188	+2.81250000	-30.03662109	+1652
+1458241257.02230000	+10.49414063	-5.58105469	-1.23046875	+49.32861328	-8.23974609	-64.95117188	+2224	+10.29638672	-4.84277344	-1.02392578	+5.86669922	-14.67773438	+14.45800781	+2100	+8.15185547	-9.05273438	-1.21289063	+60.86425781	+2.81250000	-30.03662109	+1648
+1458241257.02640010	+10.48095703	-5.58105469	-1.22607422	+49.37255859	-8.23974609	-64.88525391	+2212	+10.27880859	-4.84716797	-1.01953125	+5.86669922	-14.65576172	+14.54589844	+2088	+8.14746094	-9.05273438	-1.19970703	+61.01806641	+2.83447266	-30.03662109	+1640
+1458241257.03480010	+10.45019531	-5.58984375	-1.22167969	+49.48242188	-8.26171875	-64.73144531	+2184	+10.24365234	-4.85156250	-1.00634766	+5.93261719	-14.61181641	+14.65576172	+2064	+8.13427734	-9.04833984	-1.16894531	+61.28173828	+2.87841797	-30.03662109	+1636
+1458241257.03889990	+10.43261719	-5.58984375	-1.21728516	+49.54833984	-8.28369141	-64.66552734	+2172	+10.23046875	-4.85595703	-1.00195313	+5.95458984	-14.58984375	+14.72167969	+2052	+8.12988281	-9.04833984	-1.15576172	+61.41357422	+2.90039063	-30.03662109	+1636
+1458241257.04730010	+10.40625000	-5.59423828	-1.20849609	+49.68017578	-8.30566406	-64.57763672	+2152	+10.19531250	-4.86035156	-0.99316406	+6.02050781	-14.54589844	+14.80957031	+2028	+8.11669922	-9.05273438	-1.12500000	+61.61132813	+2.94433594	-30.05859375	+1636
+1458241257.05139990	+10.38867188	-5.59423828	-1.20410156	+49.74609375	-8.30566406	-64.53369141	+2140	+10.18212891	-4.86035156	-0.98437500	+6.04248047	-14.52392578	+14.85351563	+2012	+8.10351563	-9.05273438	-1.12060547	+61.67724609	+2.92236328	-30.01464844	+1636
+1458241257.05559990	+10.37548828	-5.59863281	-1.19970703	+49.81201172	-8.30566406	-64.46777344	+2132	+10.16455078	-4.86035156	-0.97998047	+6.06445313	-14.52392578	+14.87548828	+2000	+8.09033203	-9.05712891	-1.11181641	+61.74316406	+2.92236328	-29.97070313	+1636
+1458241257.06390000	+10.34472656	-5.59863281	-1.19091797	+49.92187500	-8.30566406	-64.37988281	+2112	+10.13378906	-4.86035156	-0.96679688	+6.15234375	-14.52392578	+14.91943359	+1976	+8.05957031	-9.06591797	-1.10742188	+61.80908203	+2.85644531	-29.86083984	+1640
+1458241257.06810000	+10.32714844	-5.59863281	-1.18652344	+49.98779297	-8.30566406	-64.35791016	+2104	+10.12060547	-4.86474609	-0.95800781	+6.17431641	-14.52392578	+14.91943359	+1964	+8.04199219	-9.07031250	-1.10742188	+61.80908203	+2.83447266	-29.79492188	+1640
+1458241257.08060000	+10.27880859	-5.59863281	-1.16455078	+50.18554688	-8.28369141	-64.35791016	+2080	+10.07666016	-4.86474609	-0.94042969	+6.32812500	-14.54589844	+14.87548828	+1936	+7.97167969	-9.09228516	-1.10742188	+61.72119141	+2.70263672	-29.55322266	+1640
+1458241257.08480000	+10.26562500	-5.59863281	-1.15576172	+50.25146484	-8.26171875	-64.35791016	+2072	+10.06347656	-4.86474609	-0.93164063	+6.37207031	-14.54589844	+14.85351563	+1928	+7.94970703	-9.10107422	-1.10742188	+61.67724609	+2.65869141	-29.48730469	+1640
+1458241257.08890010	+10.24804688	-5.59423828	-1.15136719	+50.29541016	-8.23974609	-64.33593750	+2064	+10.04589844	-4.86474609	-0.92285156	+6.41601563	-14.54589844	+14.83154297	+1920	+7.92333984	-9.10986328	-1.11181641	+61.65527344	+2.61474609	-29.37744141	+1640
+1458241257.09719990	+10.21728516	-5.59423828	-1.13818359	+50.40527344	-8.19580078	-64.31396484	+2052	+10.01953125	-4.86474609	-0.90966797	+6.50390625	-14.56787109	+14.78759766	+1908	+7.87939453	-9.12304688	-1.12060547	+61.58935547	+2.48291016	-29.20166016	+1636
+1458241257.10139990	+10.20410156	-5.59423828	-1.12939453	+50.44921875	-8.19580078	-64.33593750	+2048	+10.00634766	-4.86474609	-0.90087891	+6.56982422	-14.56787109	+14.74365234	+1900	+7.85742188	-9.13183594	-1.12060547	+61.56738281	+2.43896484	-29.15771484	+1632
+1458241257.10970000	+10.17333984	-5.59423828	-1.11181641	+50.55908203	-8.17382813	-64.35791016	+2040	+9.97558594	-4.86914063	-0.88769531	+6.65771484	-14.56787109	+14.69970703	+1892	+7.82226563	-9.14062500	-1.11621094	+61.58935547	+2.35107422	-29.04785156	+1620
+1458241257.11389990	+10.16015625	-5.59423828	-1.10302734	+50.62500000	-8.15185547	-64.37988281	+2036	+9.96240234	-4.86914063	-0.87451172	+6.70166016	-14.58984375	+14.67773438	+1888	+7.80908203	-9.14501953	-1.10742188	+61.63330078	+2.32910156	-29.02587891	+1616
+1458241257.12220000	+10.13818359	-5.59423828	-1.08984375	+50.69091797	-8.12988281	-64.31396484	+2028	+9.93603516	-4.86914063	-0.86132813	+6.78955078	-14.54589844	+14.69970703	+1876	+7.78710938	-9.14941406	-1.09423828	+61.76513672	+2.28515625	-28.95996094	+1604
+1458241257.12640000	+10.12500000	-5.59423828	-1.08105469	+50.73486328	-8.12988281	-64.29199219	+2024	+9.92724609	-4.86914063	-0.85253906	+6.83349609	-14.54589844	+14.69970703	+1872	+7.78271484	-9.14501953	-1.08105469	+61.85302734	+2.26318359	-28.95996094	+1600
+1458241257.13470010	+10.10302734	-5.59423828	-1.06787109	+50.80078125	-8.10791016	-64.20410156	+2012	+9.90087891	-4.86914063	-0.83935547	+6.89941406	-14.50195313	+14.72167969	+1860	+7.77392578	-9.14501953	-1.05908203	+62.09472656	+2.24121094	-28.93798828	+1592
+1458241257.13890000	+10.08984375	-5.59423828	-1.05468750	+50.84472656	-8.08593750	-64.18212891	+2004	+9.88769531	-4.86914063	-0.83056641	+6.94335938	-14.47998047	+14.72167969	+1856	+7.77392578	-9.14062500	-1.04150391	+62.24853516	+2.26318359	-28.95996094	+1592
+1458241257.14720010	+10.07226563	-5.59423828	-1.04150391	+50.88867188	-8.04199219	-64.07226563	+1992	+9.86572266	-4.86914063	-0.81738281	+6.98730469	-14.39208984	+14.78759766	+1840	+7.77392578	-9.13623047	-1.01074219	+62.53417969	+2.28515625	-28.95996094	+1596
+1458241257.15969990	+10.04589844	-5.59423828	-1.02392578	+50.91064453	-7.93212891	-63.80859375	+1976	+9.83496094	-4.86914063	-0.79541016	+7.05322266	-14.21630859	+14.87548828	+1816	+7.77392578	-9.12744141	-0.96679688	+62.92968750	+2.32910156	-28.87207031	+1608
+1458241257.16389990	+10.03710938	-5.59423828	-1.01953125	+50.91064453	-7.88818359	-63.72070313	+1968	+9.82617188	-4.86914063	-0.79101563	+7.07519531	-14.15039063	+14.89746094	+1808	+7.77392578	-9.12744141	-0.95361328	+63.06152344	+2.32910156	-28.80615234	+1612
+1458241257.17220000	+10.01953125	-5.59423828	-1.00634766	+50.91064453	-7.75634766	-63.56689453	+1960	+9.80859375	-4.86914063	-0.77783203	+7.09716797	-14.01855469	+14.89746094	+1788	+7.76513672	-9.12744141	-0.93164063	+63.25927734	+2.35107422	-28.67431641	+1624
+1458241257.18050000	+10.00195313	-5.59863281	-0.99755859	+50.88867188	-7.60253906	-63.41308594	+1952	+9.79101563	-4.87353516	-0.76464844	+7.11914063	-13.86474609	+14.91943359	+1772	+7.75195313	-9.13183594	-0.91845703	+63.39111328	+2.35107422	-28.49853516	+1636
+1458241257.18470000	+9.99316406	-5.59863281	-0.99316406	+50.86669922	-7.51464844	-63.34716797	+1948	+9.78662109	-4.87353516	-0.76025391	+7.16308594	-13.77685547	+14.89746094	+1764	+7.73876953	-9.13623047	-0.91406250	+63.41308594	+2.37304688	-28.38867188	+1640
+1458241257.19300010	+9.97558594	-5.60302734	-0.98876953	+50.82275391	-7.33886719	-63.21533203	+1936	+9.77343750	-4.87792969	-0.75585938	+7.18505859	-13.60107422	+14.87548828	+1748	+7.71240234	-9.14941406	-0.91406250	+63.39111328	+2.32910156	-28.12500000	+1652
+1458241257.19720010	+9.97119141	-5.60302734	-0.98437500	+50.80078125	-7.25097656	-63.17138672	+1932	+9.76904297	-4.87792969	-0.74707031	+7.20703125	-13.55712891	+14.85351563	+1744	+7.69921875	-9.15380859	-0.91845703	+63.36914063	+2.30712891	-28.01513672	+1656
+1458241257.20549990	+9.95800781	-5.60742188	-0.97558594	+50.77880859	-7.09716797	-63.10546875	+1924	+9.76025391	-4.88232422	-0.74267578	+7.20703125	-13.44726563	+14.80957031	+1732	+7.67285156	-9.17138672	-0.92285156	+63.30322266	+2.28515625	-27.77343750	+1660
+1458241257.20970010	+9.95361328	-5.60742188	-0.97119141	+50.75683594	-7.03125000	-63.10546875	+1924	+9.75585938	-4.88671875	-0.73828125	+7.22900391	-13.40332031	+14.76562500	+1728	+7.65966797	-9.18017578	-0.92285156	+63.28125000	+2.28515625	-27.70751953	+1664
+1458241257.21799990	+9.94482422	-5.61181641	-0.96679688	+50.71289063	-6.89941406	-63.08349609	+1912	+9.75146484	-4.89111328	-0.73828125	+7.25097656	-13.31542969	+14.72167969	+1720	+7.63769531	-9.19335938	-0.93164063	+63.19335938	+2.26318359	-27.53173828	+1664
+1458241257.22219990	+9.94042969	-5.61181641	-0.96679688	+50.71289063	-6.85546875	-63.08349609	+1908	+9.74707031	-4.89550781	-0.73828125	+7.27294922	-13.29345703	+14.67773438	+1716	+7.62890625	-9.20214844	-0.93164063	+63.14941406	+2.24121094	-27.46582031	+1664
+1458241257.23050000	+9.93164063	-5.62060547	-0.96679688	+50.66894531	-6.76757813	-63.08349609	+1904	+9.74267578	-4.89990234	-0.73828125	+7.27294922	-13.24951172	+14.63378906	+1708	+7.61572266	-9.21533203	-0.93603516	+63.08349609	+2.24121094	-27.37792969	+1660
+1458241257.23470000	+9.93164063	-5.62060547	-0.96240234	+50.64697266	-6.74560547	-63.10546875	+1900	+9.74267578	-4.90429688	-0.73388672	+7.27294922	-13.24951172	+14.61181641	+1708	+7.61132813	-9.21972656	-0.94042969	+63.08349609	+2.24121094	-27.37792969	+1656
+1458241257.24300000	+9.93164063	-5.62500000	-0.96240234	+50.64697266	-6.70166016	-63.12744141	+1892	+9.74267578	-4.90869141	-0.73388672	+7.29492188	-13.29345703	+14.58984375	+1700	+7.61132813	-9.22412109	-0.93603516	+63.08349609	+2.24121094	-27.39990234	+1652
+1458241257.25130010	+9.93164063	-5.62939453	-0.95800781	+50.62500000	-6.70166016	-63.19335938	+1888	+9.74267578	-4.91308594	-0.73388672	+7.29492188	-13.33740234	+14.56787109	+1696	+7.61572266	-9.22851563	-0.92724609	+63.12744141	+2.28515625	-27.46582031	+1648
+1458241257.25550010	+9.93164063	-5.62939453	-0.95800781	+50.62500000	-6.70166016	-63.19335938	+1884	+9.74267578	-4.91308594	-0.73388672	+7.29492188	-13.33740234	+14.56787109	+1692	+7.62011719	-9.22851563	-0.92285156	+63.14941406	+2.28515625	-27.50976563	+1644
+1458241257.26379990	+9.93603516	-5.63378906	-0.95800781	+50.60302734	-6.72363281	-63.21533203	+1880	+9.74267578	-4.91748047	-0.73388672	+7.29492188	-13.40332031	+14.56787109	+1684	+7.63330078	-9.22851563	-0.91406250	+63.23730469	+2.32910156	-27.61962891	+1648
+1458241257.27220010	+9.93603516	-5.63378906	-0.95800781	+50.60302734	-6.72363281	-63.23730469	+1876	+9.74707031	-4.91748047	-0.72949219	+7.27294922	-13.44726563	+14.56787109	+1680	+7.64208984	-9.22851563	-0.90527344	+63.28125000	+2.32910156	-27.72949219	+1648
+1458241257.27630000	+9.93603516	-5.63818359	-0.95800781	+50.60302734	-6.74560547	-63.25927734	+1876	+9.74707031	-4.91748047	-0.72949219	+7.27294922	-13.49121094	+14.56787109	+1676	+7.64648438	-9.22851563	-0.90087891	+63.32519531	+2.32910156	-27.79541016	+1652
+1458241257.28469990	+9.93603516	-5.63818359	-0.95800781	+50.60302734	-6.74560547	-63.25927734	+1872	+9.74707031	-4.91748047	-0.72949219	+7.27294922	-13.53515625	+14.56787109	+1668	+7.65966797	-9.22851563	-0.89208984	+63.36914063	+2.35107422	-27.90527344	+1656
+1458241257.28880000	+9.93603516	-5.63818359	-0.95800781	+50.60302734	-6.76757813	-63.28125000	+1872	+9.75146484	-4.92187500	-0.72949219	+7.27294922	-13.57910156	+14.54589844	+1664	+7.66406250	-9.22851563	-0.88769531	+63.39111328	+2.35107422	-27.99316406	+1660
+1458241257.29720000	+9.94482422	-5.64257813	-0.94921875	+50.60302734	-6.85546875	-63.36914063	+1868	+9.75585938	-4.92187500	-0.72070313	+7.27294922	-13.77685547	+14.54589844	+1660	+7.68164063	-9.22851563	-0.87451172	+63.43505859	+2.32910156	-28.16894531	+1668
+1458241257.30130000	+9.94482422	-5.64257813	-0.94921875	+50.58105469	-6.89941406	-63.43505859	+1868	+9.75585938	-4.92187500	-0.71630859	+7.25097656	-13.88671875	+14.52392578	+1656	+7.68603516	-9.22851563	-0.87011719	+63.45703125	+2.30712891	-28.25683594	+1672
+1458241257.30550000	+9.95800781	-5.64697266	-0.93603516	+50.58105469	-7.05322266	-63.63281250	+1872	+9.76464844	-4.92626953	-0.70312500	+7.22900391	-14.19433594	+14.50195313	+1656	+7.69482422	-9.22851563	-0.86572266	+63.45703125	+2.26318359	-28.41064453	+1680
+1458241257.31380010	+9.96679688	-5.65136719	-0.91406250	+50.55908203	-7.31689453	-63.94042969	+1880	+9.77783203	-4.93066406	-0.68115234	+7.20703125	-14.63378906	+14.41406250	+1656	+7.69921875	-9.23291016	-0.85693359	+63.39111328	+2.15332031	-28.63037109	+1684
+1458241257.31800010	+9.97558594	-5.65136719	-0.89648438	+50.53710938	-7.49267578	-64.13818359	+1888	+9.78222656	-4.93066406	-0.66796875	+7.18505859	-14.91943359	+14.37011719	+1660	+7.70361328	-9.23291016	-0.85693359	+63.32519531	+2.08740234	-28.74023438	+1688
+1458241257.32220010	+9.97998047	-5.65136719	-0.88330078	+50.51513672	-7.62451172	-64.29199219	+1896	+9.78662109	-4.93066406	-0.65478516	+7.16308594	-15.09521484	+14.34814453	+1660	+7.69921875	-9.23730469	-0.85693359	+63.25927734	+1.99951172	-28.82812500	+1692
+1458241257.32629990	+9.98437500	-5.65136719	-0.87451172	+50.51513672	-7.71240234	-64.40185547	+1900	+9.79101563	-4.93066406	-0.64599609	+7.14111328	-15.22705078	+14.30419922	+1660	+7.69921875	-9.24169922	-0.85693359	+63.19335938	+1.93359375	-28.89404297	+1692
+1458241257.33049990	+9.98437500	-5.64697266	-0.86572266	+50.51513672	-7.77832031	-64.48974609	+1904	+9.79101563	-4.92626953	-0.64160156	+7.11914063	-15.33691406	+14.28222656	+1664	+7.69482422	-9.24169922	-0.86132813	+63.10546875	+1.86767578	-28.93798828	+1696
+1458241257.33880000	+9.98437500	-5.64257813	-0.85253906	+50.49316406	-7.88818359	-64.59960938	+1916	+9.79101563	-4.92626953	-0.62841797	+7.07519531	-15.49072266	+14.26025391	+1664	+7.68164063	-9.25048828	-0.87011719	+62.95166016	+1.71386719	-29.00390625	+1696
+1458241257.34299990	+9.98437500	-5.63818359	-0.84814453	+50.49316406	-7.93212891	-64.64355469	+1920	+9.79101563	-4.92626953	-0.62402344	+7.07519531	-15.53466797	+14.26025391	+1668	+7.67724609	-9.25048828	-0.87011719	+62.88574219	+1.66992188	-29.00390625	+1700
+1458241257.35130000	+9.98437500	-5.63818359	-0.84375000	+50.49316406	-7.97607422	-64.68750000	+1924	+9.79101563	-4.92187500	-0.61962891	+7.03125000	-15.60058594	+14.26025391	+1672	+7.66845703	-9.25488281	-0.87451172	+62.77587891	+1.58203125	-29.02587891	+1696
+1458241257.35550000	+9.98437500	-5.63378906	-0.84375000	+50.49316406	-7.99804688	-64.68750000	+1928	+9.79101563	-4.92187500	-0.61962891	+7.03125000	-15.62255859	+14.28222656	+1672	+7.66406250	-9.25488281	-0.87890625	+62.73193359	+1.56005859	-29.02587891	+1696
+1458241257.35960010	+9.97998047	-5.63378906	-0.83935547	+50.49316406	-8.02001953	-64.68750000	+1928	+9.79101563	-4.92187500	-0.61962891	+7.03125000	-15.62255859	+14.30419922	+1676	+7.65966797	-9.25488281	-0.87890625	+62.70996094	+1.53808594	-29.00390625	+1692
+1458241257.36800000	+9.97998047	-5.63378906	-0.83935547	+50.49316406	-8.04199219	-64.66552734	+1932	+9.78662109	-4.91748047	-0.61962891	+7.00927734	-15.62255859	+14.32617188	+1676	+7.65966797	-9.25048828	-0.88330078	+62.70996094	+1.51611328	-29.00390625	+1688
+1458241257.37210010	+9.97998047	-5.62939453	-0.83935547	+50.49316406	-8.04199219	-64.66552734	+1936	+9.78662109	-4.91748047	-0.61962891	+7.00927734	-15.64453125	+14.34814453	+1676	+7.65527344	-9.25048828	-0.88330078	+62.70996094	+1.51611328	-29.00390625	+1684
+1458241257.37630010	+9.97558594	-5.62939453	-0.83935547	+50.49316406	-8.06396484	-64.66552734	+1936	+9.78222656	-4.91748047	-0.61962891	+6.98730469	-15.64453125	+14.37011719	+1676	+7.65527344	-9.25048828	-0.87890625	+62.73193359	+1.51611328	-29.00390625	+1684
+1458241257.38459990	+9.97558594	-5.62939453	-0.83935547	+50.49316406	-8.06396484	-64.64355469	+1940	+9.78222656	-4.91748047	-0.61962891	+6.98730469	-15.64453125	+14.41406250	+1680	+7.65966797	-9.24609375	-0.87890625	+62.75390625	+1.51611328	-29.02587891	+1680
+1458241257.38879990	+9.97558594	-5.62939453	-0.83935547	+50.49316406	-8.08593750	-64.64355469	+1940	+9.77783203	-4.91748047	-0.61962891	+6.98730469	-15.62255859	+14.43603516	+1680	+7.65966797	-9.24609375	-0.87890625	+62.77587891	+1.53808594	-29.02587891	+1676
+1458241257.39299990	+9.97119141	-5.62939453	-0.83935547	+50.51513672	-8.08593750	-64.62158203	+1944	+9.77783203	-4.91308594	-0.61962891	+6.98730469	-15.62255859	+14.47998047	+1676	+7.65966797	-9.24169922	-0.87890625	+62.79785156	+1.53808594	-29.02587891	+1676
+1458241257.39710000	+9.97119141	-5.62939453	-0.84375000	+50.51513672	-8.10791016	-64.59960938	+1944	+9.77343750	-4.91308594	-0.61962891	+6.98730469	-15.62255859	+14.52392578	+1676	+7.65966797	-9.24169922	-0.87890625	+62.81982422	+1.53808594	-29.04785156	+1676
+1458241257.40130000	+9.96679688	-5.62939453	-0.84375000	+50.51513672	-8.10791016	-64.59960938	+1944	+9.76464844	-4.91308594	-0.62402344	+6.98730469	-15.62255859	+14.56787109	+1676	+7.66406250	-9.23730469	-0.87451172	+62.86376953	+1.56005859	-29.04785156	+1676
+1458241257.40960000	+9.94921875	-5.62500000	-0.84814453	+50.60302734	-8.19580078	-64.48974609	+1948	+9.73828125	-4.90429688	-0.62402344	+7.03125000	-15.66650391	+14.78759766	+1672	+7.66406250	-9.22851563	-0.87011719	+62.99560547	+1.58203125	-29.09179688	+1676
+1458241257.41380000	+9.94482422	-5.62500000	-0.85253906	+50.62500000	-8.23974609	-64.44580078	+1948	+9.72949219	-4.90429688	-0.62841797	+7.03125000	-15.68847656	+14.85351563	+1668	+7.66406250	-9.22412109	-0.87011719	+63.06152344	+1.60400391	-29.11376953	+1680
+1458241257.41790010	+9.92285156	-5.62060547	-0.85693359	+50.71289063	-8.30566406	-64.40185547	+1952	+9.71191406	-4.89990234	-0.62841797	+7.07519531	-15.71044922	+14.94140625	+1664	+7.66406250	-9.21972656	-0.86572266	+63.17138672	+1.62597656	-29.13574219	+1680
+1458241257.42210010	+9.91406250	-5.61621094	-0.86132813	+50.77880859	-8.34960938	-64.35791016	+1948	+9.69873047	-4.89550781	-0.62841797	+7.09716797	-15.73242188	+14.98535156	+1656	+7.65966797	-9.21093750	-0.86572266	+63.23730469	+1.62597656	-29.15771484	+1680
+1458241257.42630000	+9.90087891	-5.61621094	-0.86132813	+50.84472656	-8.37158203	-64.33593750	+1948	+9.68994141	-4.89550781	-0.62841797	+7.14111328	-15.75439453	+15.00732422	+1652	+7.65527344	-9.21093750	-0.87011719	+63.30322266	+1.64794922	-29.15771484	+1684
+1458241257.43039990	+9.89208984	-5.61181641	-0.86132813	+50.91064453	-8.39355469	-64.33593750	+1944	+9.68115234	-4.89111328	-0.62402344	+7.16308594	-15.77636719	+15.05126953	+1648	+7.64208984	-9.20654297	-0.87451172	+63.39111328	+1.62597656	-29.17968750	+1688
+1458241257.43880010	+9.87011719	-5.60742188	-0.86132813	+51.04248047	-8.43750000	-64.33593750	+1936	+9.65917969	-4.89111328	-0.62402344	+7.22900391	-15.82031250	+15.07324219	+1640	+7.61572266	-9.20214844	-0.88769531	+63.43505859	+1.58203125	-29.13574219	+1696
+1458241257.44289990	+9.86132813	-5.60302734	-0.85693359	+51.10839844	-8.45947266	-64.35791016	+1932	+9.65039063	-4.89111328	-0.61962891	+7.25097656	-15.84228516	+15.09521484	+1636	+7.59814453	-9.20654297	-0.89648438	+63.41308594	+1.53808594	-29.11376953	+1700
+1458241257.44709990	+9.85253906	-5.60302734	-0.85693359	+51.17431641	-8.48144531	-64.35791016	+1928	+9.64160156	-4.88671875	-0.61962891	+7.29492188	-15.86425781	+15.11718750	+1632	+7.58056641	-9.21093750	-0.90527344	+63.39111328	+1.49414063	-29.09179688	+1704
+1458241257.45129990	+9.84375000	-5.59863281	-0.85693359	+51.24023438	-8.48144531	-64.37988281	+1924	+9.62841797	-4.88671875	-0.61962891	+7.31689453	-15.88623047	+15.13916016	+1632	+7.56298828	-9.21533203	-0.91406250	+63.34716797	+1.45019531	-29.06982422	+1708
+1458241257.45960000	+9.82177734	-5.59423828	-0.85253906	+51.35009766	-8.54736328	-64.37988281	+1916	+9.61083984	-4.88671875	-0.61523438	+7.38281250	-15.90820313	+15.16113281	+1628	+7.52783203	-9.22412109	-0.93164063	+63.28125000	+1.36230469	-29.00390625	+1712
+1458241257.46380000	+9.81298828	-5.59423828	-0.85253906	+51.41601563	-8.56933594	-64.37988281	+1912	+9.59765625	-4.88671875	-0.61523438	+7.40478516	-15.93017578	+15.18310547	+1628	+7.51464844	-9.22851563	-0.93603516	+63.25927734	+1.31835938	-28.98193359	+1708
+1458241257.46790000	+9.80419922	-5.59423828	-0.85253906	+51.45996094	-8.59130859	-64.40185547	+1904	+9.58886719	-4.88671875	-0.61523438	+7.42675781	-15.95214844	+15.20507813	+1628	+7.50146484	-9.23291016	-0.94482422	+63.25927734	+1.27441406	-28.95996094	+1708
+1458241257.47630000	+9.78222656	-5.59423828	-0.84814453	+51.56982422	-8.67919922	-64.44580078	+1900	+9.57128906	-4.89111328	-0.61083984	+7.44873047	-16.01806641	+15.24902344	+1628	+7.47949219	-9.23730469	-0.95361328	+63.25927734	+1.20849609	-28.98193359	+1700
+1458241257.48040010	+9.77343750	-5.59863281	-0.84375000	+51.59179688	-8.72314453	-64.44580078	+1896	+9.55810547	-4.89111328	-0.60644531	+7.44873047	-16.06201172	+15.29296875	+1624	+7.47509766	-9.24169922	-0.95361328	+63.28125000	+1.18652344	-29.00390625	+1692
+1458241257.48869990	+9.76025391	-5.60302734	-0.83935547	+51.67968750	-8.83300781	-64.44580078	+1888	+9.54492188	-4.89111328	-0.60205078	+7.49267578	-16.14990234	+15.33691406	+1624	+7.46630859	-9.24609375	-0.94921875	+63.34716797	+1.16455078	-29.09179688	+1684
+1458241257.49289990	+9.75146484	-5.60742188	-0.83935547	+51.67968750	-8.87695313	-64.44580078	+1884	+9.53613281	-4.89550781	-0.60205078	+7.47070313	-16.19384766	+15.38085938	+1620	+7.46191406	-9.24609375	-0.94482422	+63.39111328	+1.14257813	-29.15771484	+1676
+1458241257.49710010	+9.74707031	-5.60742188	-0.83935547	+51.70166016	-8.94287109	-64.44580078	+1880	+9.52734375	-4.89990234	-0.59765625	+7.47070313	-16.23779297	+15.40283203	+1620	+7.46191406	-9.24609375	-0.94042969	+63.45703125	+1.12060547	-29.20166016	+1672
+1458241257.50120000	+9.73828125	-5.61181641	-0.83496094	+51.72363281	-9.00878906	-64.46777344	+1880	+9.51855469	-4.89990234	-0.59326172	+7.47070313	-16.30371094	+15.42480469	+1616	+7.46191406	-9.24609375	-0.93603516	+63.52294922	+1.12060547	-29.26757813	+1672
+1458241257.50959990	+9.72949219	-5.62060547	-0.83056641	+51.72363281	-9.11865234	-64.46777344	+1876	+9.51416016	-4.90429688	-0.58886719	+7.44873047	-16.34765625	+15.44677734	+1608	+7.46630859	-9.25048828	-0.92724609	+63.63281250	+1.12060547	-29.37744141	+1664
+1458241257.51370000	+9.72509766	-5.62500000	-0.82617188	+51.74560547	-9.18457031	-64.48974609	+1876	+9.51416016	-4.90429688	-0.58886719	+7.44873047	-16.36962891	+15.44677734	+1604	+7.46630859	-9.25048828	-0.91845703	+63.69873047	+1.12060547	-29.44335938	+1664
+1458241257.51790000	+9.72070313	-5.62939453	-0.82177734	+51.74560547	-9.22851563	-64.48974609	+1876	+9.50976563	-4.90869141	-0.58447266	+7.42675781	-16.39160156	+15.46875000	+1600	+7.46630859	-9.25048828	-0.91406250	+63.74267578	+1.12060547	-29.50927734	+1664
+1458241257.52210000	+9.71630859	-5.62939453	-0.81738281	+51.74560547	-9.27246094	-64.46777344	+1876	+9.50537109	-4.90869141	-0.58447266	+7.42675781	-16.41357422	+15.49072266	+1596	+7.46630859	-9.25048828	-0.90527344	+63.78662109	+1.12060547	-29.55322266	+1664
+1458241257.52620010	+9.71191406	-5.63378906	-0.81298828	+51.74560547	-9.31640625	-64.44580078	+1872	+9.50097656	-4.91308594	-0.58007813	+7.40478516	-16.43554688	+15.49072266	+1592	+7.46630859	-9.25488281	-0.90087891	+63.83056641	+1.12060547	-29.59716797	+1664
+1458241257.53040000	+9.70751953	-5.63818359	-0.81298828	+51.72363281	-9.33837891	-64.44580078	+1872	+9.49658203	-4.91308594	-0.57568359	+7.38281250	-16.47949219	+15.51269531	+1592	+7.46630859	-9.25488281	-0.89648438	+63.85253906	+1.12060547	-29.61914063	+1664
+1458241257.53870010	+9.69873047	-5.64257813	-0.80419922	+51.70166016	-9.38232422	-64.40185547	+1872	+9.49218750	-4.92187500	-0.57128906	+7.33886719	-16.50146484	+15.53466797	+1584	+7.46191406	-9.25927734	-0.88769531	+63.87451172	+1.09863281	-29.64111328	+1668
+1458241257.54290010	+9.69873047	-5.64697266	-0.80419922	+51.70166016	-9.38232422	-64.40185547	+1876	+9.48779297	-4.92187500	-0.56689453	+7.31689453	-16.52343750	+15.53466797	+1580	+7.45751953	-9.26367188	-0.88330078	+63.87451172	+1.09863281	-29.64111328	+1668
+1458241257.54710010	+9.69433594	-5.65136719	-0.79980469	+51.67968750	-9.38232422	-64.37988281	+1876	+9.48339844	-4.92626953	-0.56250000	+7.29492188	-16.52343750	+15.53466797	+1576	+7.45312500	-9.26806641	-0.88330078	+63.85253906	+1.07666016	-29.61914063	+1672
+1458241257.55539990	+9.68994141	-5.65576172	-0.79541016	+51.65771484	-9.36035156	-64.33593750	+1876	+9.47900391	-4.93505859	-0.55810547	+7.22900391	-16.50146484	+15.53466797	+1568	+7.43554688	-9.27685547	-0.87890625	+63.76464844	+1.05468750	-29.53125000	+1676
+1458241257.55950000	+9.68554688	-5.66015625	-0.79101563	+51.63574219	-9.33837891	-64.29199219	+1876	+9.47460938	-4.93505859	-0.55810547	+7.20703125	-16.47949219	+15.53466797	+1564	+7.42236328	-9.28125000	-0.87890625	+63.72070313	+1.05468750	-29.48730469	+1676
+1458241257.56370000	+9.68554688	-5.66015625	-0.79101563	+51.61376953	-9.31640625	-64.27001953	+1876	+9.47460938	-4.93945313	-0.55371094	+7.18505859	-16.45751953	+15.53466797	+1560	+7.41357422	-9.29003906	-0.88330078	+63.63281250	+1.03271484	-29.39941406	+1680
+1458241257.56789990	+9.68115234	-5.66455078	-0.79101563	+51.59179688	-9.27246094	-64.22607422	+1876	+9.47021484	-4.94384766	-0.55371094	+7.16308594	-16.43554688	+15.53466797	+1560	+7.39599609	-9.29443359	-0.88330078	+63.54492188	+1.03271484	-29.31152344	+1680
+1458241257.57620000	+9.67675781	-5.66894531	-0.79101563	+51.52587891	-9.20654297	-64.16015625	+1876	+9.47021484	-4.94824219	-0.54931641	+7.09716797	-16.36962891	+15.51269531	+1552	+7.36962891	-9.31201172	-0.89208984	+63.36914063	+1.01074219	-29.11376953	+1684
+1458241257.58040000	+9.67236328	-5.67333984	-0.79101563	+51.50390625	-9.16259766	-64.13818359	+1876	+9.46582031	-4.95263672	-0.54931641	+7.07519531	-16.34765625	+15.49072266	+1552	+7.35205078	-9.32080078	-0.89648438	+63.25927734	+1.01074219	-28.98193359	+1684
+1458241257.58450010	+9.67236328	-5.67773438	-0.79101563	+51.45996094	-9.11865234	-64.11621094	+1876	+9.46582031	-4.95703125	-0.54931641	+7.05322266	-16.30371094	+15.46875000	+1548	+7.33886719	-9.32519531	-0.89648438	+63.14941406	+1.03271484	-28.87207031	+1680
+1458241257.58870010	+9.66796875	-5.68212891	-0.79101563	+51.41601563	-9.07470703	-64.07226563	+1876	+9.46582031	-4.95703125	-0.54931641	+7.03125000	-16.28173828	+15.46875000	+1548	+7.32568359	-9.33398438	-0.90087891	+63.06152344	+1.03271484	-28.76220703	+1680
+1458241257.59699990	+9.66796875	-5.68652344	-0.79541016	+51.35009766	-8.98681641	-64.00634766	+1876	+9.46142578	-4.96142578	-0.54931641	+6.96533203	-16.21582031	+15.42480469	+1544	+7.30371094	-9.34716797	-0.90527344	+62.90771484	+1.09863281	-28.56445313	+1672
+1458241257.60120010	+9.66357422	-5.69091797	-0.79541016	+51.30615234	-8.94287109	-63.98437500	+1876	+9.46142578	-4.96582031	-0.54931641	+6.94335938	-16.17187500	+15.42480469	+1544	+7.29931641	-9.35156250	-0.90087891	+62.86376953	+1.12060547	-28.49853516	+1668
+1458241257.60540010	+9.66357422	-5.69531250	-0.79980469	+51.28417969	-8.89892578	-63.96240234	+1876	+9.46142578	-4.97021484	-0.55371094	+6.92138672	-16.12792969	+15.40283203	+1540	+7.29492188	-9.35156250	-0.90087891	+62.81982422	+1.16455078	-28.43261719	+1664
+1458241257.60949990	+9.66357422	-5.69970703	-0.79980469	+51.24023438	-8.85498047	-63.94042969	+1876	+9.46142578	-4.97021484	-0.55371094	+6.89941406	-16.10595703	+15.38085938	+1540	+7.29052734	-9.35595703	-0.89648438	+62.81982422	+1.23046875	-28.38867188	+1660
+1458241257.61369990	+9.65917969	-5.70410156	-0.80419922	+51.19628906	-8.83300781	-63.91845703	+1876	+9.46142578	-4.97460938	-0.55371094	+6.85546875	-16.06201172	+15.35888672	+1540	+7.29052734	-9.35595703	-0.88769531	+62.81982422	+1.27441406	-28.36669922	+1660
+1458241257.62200000	+9.65917969	-5.70849609	-0.80419922	+51.10839844	-8.74511719	-63.87451172	+1876	+9.45703125	-4.98339844	-0.55371094	+6.78955078	-15.97412109	+15.31494141	+1540	+7.29492188	-9.35595703	-0.87451172	+62.84179688	+1.40625000	-28.34472656	+1656
+1458241257.62620000	+9.65917969	-5.71289063	-0.80859375	+51.06445313	-8.72314453	-63.85253906	+1876	+9.45703125	-4.98339844	-0.55810547	+6.76757813	-15.93017578	+15.29296875	+1540	+7.29931641	-9.35595703	-0.86572266	+62.88574219	+1.45019531	-28.32275391	+1652
+1458241257.63039990	+9.65917969	-5.71728516	-0.80859375	+51.02050781	-8.67919922	-63.85253906	+1876	+9.45263672	-5.00097656	-0.56250000	+6.59179688	-15.75439453	+15.20507813	+1544	+7.30371094	-9.35156250	-0.86132813	+62.90771484	+1.51611328	-28.32275391	+1656
+1458241257.63450000	+9.65917969	-5.72167969	-0.80859375	+50.97656250	-8.65722656	-63.83056641	+1876	+9.45263672	-5.00976563	-0.56689453	+6.48193359	-15.62255859	+15.11718750	+1544	+7.30810547	-9.35156250	-0.85253906	+62.95166016	+1.56005859	-28.34472656	+1656
+1458241257.64280010	+9.65917969	-5.72607422	-0.80859375	+50.91064453	-8.59130859	-63.83056641	+1876	+9.45263672	-5.02294922	-0.56689453	+6.35009766	-15.51269531	+15.00732422	+1540	+7.31689453	-9.34716797	-0.83496094	+63.01757813	+1.66992188	-28.36669922	+1660
+1458241257.64700010	+9.65917969	-5.73046875	-0.81298828	+50.86669922	-8.56933594	-63.83056641	+1876	+9.45263672	-5.02294922	-0.56689453	+6.30615234	-15.46875000	+14.96337891	+1540	+7.31689453	-9.34277344	-0.82617188	+63.06152344	+1.71386719	-28.36669922	+1664
+1458241257.65529990	+9.65478516	-5.73486328	-0.81298828	+50.80078125	-8.50341797	-63.85253906	+1876	+9.45263672	-5.02734375	-0.56689453	+6.24023438	-15.42480469	+14.85351563	+1532	+7.32128906	-9.34277344	-0.81298828	+63.10546875	+1.77978516	-28.38867188	+1672
+1458241257.65949990	+9.65478516	-5.73925781	-0.80859375	+50.75683594	-8.48144531	-63.85253906	+1876	+9.45263672	-5.03173828	-0.56689453	+6.19628906	-15.42480469	+14.80957031	+1528	+7.32128906	-9.33837891	-0.80859375	+63.10546875	+1.80175781	-28.38867188	+1672
+1458241257.66370010	+9.65478516	-5.73925781	-0.80859375	+50.73486328	-8.45947266	-63.85253906	+1876	+9.45263672	-5.03173828	-0.56689453	+6.17431641	-15.40283203	+14.76562500	+1528	+7.32128906	-9.33837891	-0.80419922	+63.10546875	+1.82373047	-28.38867188	+1676
+1458241257.67199990	+9.65478516	-5.74365234	-0.80859375	+50.66894531	-8.37158203	-63.89648438	+1876	+9.45263672	-5.03173828	-0.56689453	+6.15234375	-15.35888672	+14.67773438	+1520	+7.31689453	-9.33837891	-0.79980469	+63.08349609	+1.84570313	-28.34472656	+1680
+1458241257.67619990	+9.65478516	-5.74804688	-0.80859375	+50.64697266	-8.32763672	-63.89648438	+1876	+9.45263672	-5.03173828	-0.56689453	+6.13037109	-15.35888672	+14.61181641	+1520	+7.31250000	-9.33837891	-0.79980469	+63.03955078	+1.86767578	-28.32275391	+1684
+1458241257.68030000	+9.65478516	-5.74804688	-0.80859375	+50.60302734	-8.28369141	-63.91845703	+1876	+9.45263672	-5.03173828	-0.56689453	+6.10839844	-15.33691406	+14.54589844	+1516	+7.30371094	-9.33837891	-0.79980469	+62.99560547	+1.86767578	-28.30078125	+1688
+1458241257.68450000	+9.65039063	-5.74804688	-0.80859375	+50.55908203	-8.21777344	-63.94042969	+1876	+9.45263672	-5.03173828	-0.56689453	+6.08642578	-15.29296875	+14.50195313	+1516	+7.29931641	-9.33837891	-0.79980469	+62.95166016	+1.86767578	-28.25683594	+1688
+1458241257.68870000	+9.65039063	-5.74804688	-0.80419922	+50.53710938	-8.17382813	-63.96240234	+1876	+9.44824219	-5.03173828	-0.56689453	+6.06445313	-15.27099609	+14.43603516	+1516	+7.29052734	-9.33837891	-0.79980469	+62.88574219	+1.86767578	-28.21289063	+1692
+1458241257.69700000	+9.64599609	-5.75244141	-0.80419922	+50.44921875	-7.99804688	-63.98437500	+1872	+9.44824219	-5.03613281	-0.57128906	+6.04248047	-15.18310547	+14.30419922	+1516	+7.27294922	-9.34277344	-0.80859375	+62.75390625	+1.88964844	-28.10302734	+1696
+1458241257.70120000	+9.64599609	-5.75244141	-0.80419922	+50.40527344	-7.91015625	-64.00634766	+1872	+9.44824219	-5.03613281	-0.57128906	+6.02050781	-15.11718750	+14.21630859	+1516	+7.25976563	-9.34716797	-0.80859375	+62.68798828	+1.88964844	-28.03710938	+1700
+1458241257.70530010	+9.64160156	-5.75244141	-0.80859375	+50.33935547	-7.82226563	-64.02832031	+1872	+9.44824219	-5.03613281	-0.57568359	+5.99853516	-15.05126953	+14.15039063	+1520	+7.25097656	-9.34716797	-0.81298828	+62.62207031	+1.91162109	-27.94921875	+1700
+1458241257.70950010	+9.64160156	-5.75683594	-0.80859375	+50.29541016	-7.71240234	-64.02832031	+1872	+9.44824219	-5.03613281	-0.57568359	+5.97656250	-14.98535156	+14.08447266	+1520	+7.24218750	-9.34716797	-0.81298828	+62.57812500	+1.93359375	-27.88330078	+1700
+1458241257.71779990	+9.63281250	-5.75683594	-0.81298828	+50.18554688	-7.49267578	-64.02832031	+1868	+9.44384766	-5.03613281	-0.58447266	+5.93261719	-14.85351563	+13.97460938	+1524	+7.22460938	-9.34716797	-0.81298828	+62.49023438	+2.02148438	-27.70751953	+1700
+1458241257.72199990	+9.63281250	-5.75683594	-0.81738281	+50.14160156	-7.38281250	-64.00634766	+1868	+9.44384766	-5.03613281	-0.58447266	+5.91064453	-14.76562500	+13.93066406	+1528	+7.21582031	-9.34716797	-0.81298828	+62.46826172	+2.08740234	-27.64160156	+1696
+1458241257.72610000	+9.62841797	-5.76123047	-0.82177734	+50.09765625	-7.27294922	-63.98437500	+1868	+9.43945313	-5.03613281	-0.58886719	+5.88867188	-14.69970703	+13.88671875	+1528	+7.21142578	-9.34716797	-0.81298828	+62.46826172	+2.15332031	-27.57568359	+1696
+1458241257.73860000	+9.61962891	-5.76123047	-0.83496094	+49.98779297	-6.98730469	-63.89648438	+1864	+9.43066406	-5.03613281	-0.60205078	+5.84472656	-14.45800781	+13.79882813	+1532	+7.21142578	-9.33398438	-0.79980469	+62.64404297	+2.39501953	-27.35595703	+1692
+1458241257.74280000	+9.61523438	-5.76123047	-0.83935547	+49.94384766	-6.92138672	-63.85253906	+1864	+9.43066406	-5.03613281	-0.60644531	+5.82275391	-14.39208984	+13.77685547	+1532	+7.21582031	-9.32958984	-0.79101563	+62.73193359	+2.48291016	-27.31201172	+1696
+1458241257.74700000	+9.61523438	-5.76123047	-0.84375000	+49.92187500	-6.83349609	-63.80859375	+1860	+9.42626953	-5.03613281	-0.61083984	+5.82275391	-14.30419922	+13.77685547	+1532	+7.22021484	-9.32080078	-0.78662109	+62.81982422	+2.57080078	-27.26806641	+1700
+1458241257.75530000	+9.60644531	-5.76562500	-0.85693359	+49.89990234	-6.67968750	-63.72070313	+1860	+9.42187500	-5.03613281	-0.61962891	+5.80078125	-14.15039063	+13.75488281	+1532	+7.22460938	-9.31201172	-0.77343750	+63.01757813	+2.74658203	-27.15820313	+1708
+1458241257.75950000	+9.60644531	-5.76562500	-0.86132813	+49.87792969	-6.61376953	-63.67675781	+1856	+9.41748047	-5.03613281	-0.62402344	+5.80078125	-14.06250000	+13.73291016	+1528	+7.22900391	-9.30761719	-0.76464844	+63.12744141	+2.83447266	-27.11425781	+1712
+1458241257.76360010	+9.60205078	-5.76562500	-0.86572266	+49.87792969	-6.54785156	-63.61083984	+1856	+9.41308594	-5.03613281	-0.62841797	+5.80078125	-13.99658203	+13.73291016	+1528	+7.23339844	-9.30322266	-0.76025391	+63.21533203	+2.92236328	-27.04833984	+1716
+1458241257.77200010	+9.59326172	-5.76562500	-0.87451172	+49.87792969	-6.39404297	-63.52294922	+1852	+9.40869141	-5.03173828	-0.63281250	+5.82275391	-13.93066406	+13.71093750	+1520	+7.23339844	-9.29443359	-0.75585938	+63.36914063	+3.03222656	-26.93847656	+1724
+1458241257.77609990	+9.58886719	-5.76562500	-0.87890625	+49.87792969	-6.32812500	-63.47900391	+1852	+9.40869141	-5.03173828	-0.63281250	+5.82275391	-13.90869141	+13.71093750	+1516	+7.23339844	-9.29003906	-0.75585938	+63.43505859	+3.09814453	-26.87255859	+1724
+1458241257.78029990	+9.58447266	-5.76562500	-0.88330078	+49.87792969	-6.24023438	-63.43505859	+1848	+9.40869141	-5.03173828	-0.63720703	+5.82275391	-13.86474609	+13.71093750	+1516	+7.22900391	-9.29003906	-0.75585938	+63.47900391	+3.14208984	-26.80664063	+1728
+1458241257.78449990	+9.58007813	-5.76562500	-0.88769531	+49.87792969	-6.17431641	-63.41308594	+1848	+9.40429688	-5.03173828	-0.63720703	+5.82275391	-13.82080078	+13.68896484	+1512	+7.22460938	-9.29003906	-0.75585938	+63.47900391	+3.18603516	-26.74072266	+1732
+1458241257.79279990	+9.57128906	-5.76562500	-0.89648438	+49.87792969	-6.02050781	-63.32519531	+1840	+9.39990234	-5.03173828	-0.64599609	+5.84472656	-13.68896484	+13.66699219	+1508	+7.21142578	-9.29443359	-0.76025391	+63.45703125	+3.22998047	-26.58691406	+1736
+1458241257.79690000	+9.56689453	-5.76562500	-0.90087891	+49.89990234	-5.93261719	-63.30322266	+1840	+9.39550781	-5.03173828	-0.65039063	+5.86669922	-13.62304688	+13.64501953	+1508	+7.20263672	-9.29443359	-0.76464844	+63.43505859	+3.25195313	-26.49902344	+1740
+1458241257.80110000	+9.56250000	-5.76123047	-0.90087891	+49.89990234	-5.86669922	-63.28125000	+1836	+9.39111328	-5.03173828	-0.65039063	+5.88867188	-13.53515625	+13.60107422	+1504	+7.19384766	-9.29443359	-0.77343750	+63.41308594	+3.25195313	-26.43310547	+1740
+1458241257.80530000	+9.55810547	-5.76562500	-0.90527344	+49.89990234	-5.80078125	-63.28125000	+1828	+9.38671875	-5.03173828	-0.65478516	+5.88867188	-13.44726563	+13.57910156	+1504	+7.18505859	-9.29882813	-0.77783203	+63.39111328	+3.25195313	-26.36718750	+1744
+1458241257.80940010	+9.55371094	-5.76562500	-0.90527344	+49.92187500	-5.73486328	-63.25927734	+1824	+9.38232422	-5.03173828	-0.65917969	+5.91064453	-13.35937500	+13.53515625	+1504	+7.17626953	-9.30322266	-0.78222656	+63.34716797	+3.25195313	-26.30126953	+1744
+1458241257.81780000	+9.54931641	-5.76562500	-0.90966797	+49.92187500	-5.62500000	-63.25927734	+1816	+9.37353516	-5.03173828	-0.66357422	+5.93261719	-13.22753906	+13.44726563	+1504	+7.15869141	-9.30761719	-0.78662109	+63.25927734	+3.27392578	-26.16943359	+1744
+1458241257.82189990	+9.54492188	-5.76562500	-0.90966797	+49.92187500	-5.58105469	-63.25927734	+1808	+9.37353516	-5.03173828	-0.66796875	+5.95458984	-13.16162109	+13.40332031	+1504	+7.14990234	-9.31201172	-0.79101563	+63.21533203	+3.27392578	-26.12548828	+1740
+1458241257.82610010	+9.54492188	-5.76562500	-0.90966797	+49.92187500	-5.53710938	-63.25927734	+1804	+9.36914063	-5.03613281	-0.66796875	+5.95458984	-13.11767578	+13.38134766	+1504	+7.14550781	-9.31640625	-0.79541016	+63.17138672	+3.27392578	-26.08154297	+1740
+1458241257.83030010	+9.54492188	-5.76562500	-0.90966797	+49.89990234	-5.49316406	-63.25927734	+1796	+9.36914063	-5.03613281	-0.67236328	+5.95458984	-13.07373047	+13.33740234	+1508	+7.13671875	-9.31640625	-0.79541016	+63.14941406	+3.27392578	-26.03759766	+1736
+1458241257.83439990	+9.54052734	-5.77001953	-0.90966797	+49.89990234	-5.47119141	-63.28125000	+1792	+9.36914063	-5.03613281	-0.67236328	+5.95458984	-13.02978516	+13.31542969	+1508	+7.13671875	-9.32080078	-0.79980469	+63.12744141	+3.27392578	-26.01562500	+1732
+1458241257.83859990	+9.54052734	-5.77001953	-0.90966797	+49.89990234	-5.44921875	-63.28125000	+1788	+9.36474609	-5.04052734	-0.67675781	+5.95458984	-13.00781250	+13.27148438	+1508	+7.13232422	-9.32080078	-0.79980469	+63.10546875	+3.27392578	-25.99365234	+1728
+1458241257.84690000	+9.54492188	-5.77001953	-0.90966797	+49.87792969	-5.42724609	-63.30322266	+1780	+9.36474609	-5.04052734	-0.67675781	+5.95458984	-12.96386719	+13.24951172	+1508	+7.13232422	-9.32519531	-0.79541016	+63.10546875	+3.29589844	-25.99365234	+1720
+1458241257.85110000	+9.54492188	-5.77441406	-0.91406250	+49.87792969	-5.40527344	-63.32519531	+1776	+9.36474609	-5.04492188	-0.68115234	+5.95458984	-12.96386719	+13.22753906	+1512	+7.13232422	-9.32519531	-0.79101563	+63.10546875	+3.31787109	-25.99365234	+1716
+1458241257.85940000	+9.54492188	-5.77441406	-0.91406250	+49.85595703	-5.40527344	-63.32519531	+1768	+9.36474609	-5.04492188	-0.68115234	+5.95458984	-12.96386719	+13.20556641	+1512	+7.13671875	-9.32519531	-0.78662109	+63.12744141	+3.33984375	-26.01562500	+1712
+1458241257.86360000	+9.54492188	-5.77880859	-0.91406250	+49.85595703	-5.40527344	-63.34716797	+1764	+9.36914063	-5.04931641	-0.68115234	+5.93261719	-12.94189453	+13.18359375	+1512	+7.14111328	-9.32519531	-0.78662109	+63.14941406	+3.36181641	-26.03759766	+1712
+1458241257.86770010	+9.54492188	-5.77880859	-0.91406250	+49.85595703	-5.40527344	-63.34716797	+1760	+9.36914063	-5.04931641	-0.68115234	+5.93261719	-12.94189453	+13.18359375	+1512	+7.14550781	-9.32519531	-0.78222656	+63.14941406	+3.36181641	-26.05957031	+1712
+1458241257.87610010	+9.54931641	-5.78320313	-0.91406250	+49.83398438	-5.40527344	-63.36914063	+1756	+9.36914063	-5.04931641	-0.68115234	+5.93261719	-12.96386719	+13.18359375	+1508	+7.14990234	-9.32519531	-0.77783203	+63.19335938	+3.38378906	-26.08154297	+1708
+1458241257.88019990	+9.54931641	-5.78320313	-0.91406250	+49.83398438	-5.40527344	-63.39111328	+1752	+9.36914063	-5.05371094	-0.68115234	+5.93261719	-12.96386719	+13.16162109	+1508	+7.15429688	-9.32519531	-0.77343750	+63.19335938	+3.40576172	-26.10351563	+1708
+1458241257.88439990	+9.55371094	-5.78759766	-0.91406250	+49.81201172	-5.40527344	-63.41308594	+1752	+9.36914063	-5.05371094	-0.68554688	+5.91064453	-12.96386719	+13.16162109	+1508	+7.15429688	-9.32519531	-0.76904297	+63.21533203	+3.40576172	-26.14746094	+1712
+1458241257.88860010	+9.55371094	-5.79199219	-0.91406250	+49.79003906	-5.40527344	-63.41308594	+1752	+9.36914063	-5.05371094	-0.68554688	+5.91064453	-12.96386719	+13.16162109	+1508	+7.15869141	-9.32519531	-0.76464844	+63.21533203	+3.42773438	-26.16943359	+1712
+1458241257.89270000	+9.56250000	-5.79638672	-0.91406250	+49.74609375	-5.40527344	-63.47900391	+1752	+9.37353516	-5.05810547	-0.68554688	+5.91064453	-12.98583984	+13.13964844	+1508	+7.16308594	-9.32519531	-0.76025391	+63.23730469	+3.44970703	-26.21337891	+1712
+1458241257.90109990	+9.56689453	-5.80957031	-0.91406250	+49.68017578	-5.40527344	-63.58886719	+1752	+9.37353516	-5.06250000	-0.68554688	+5.88867188	-13.00781250	+13.11767578	+1504	+7.17187500	-9.32958984	-0.75146484	+63.23730469	+3.47167969	-26.27929688	+1720
+1458241257.90520000	+9.57568359	-5.81835938	-0.90966797	+49.63623047	-5.40527344	-63.67675781	+1756	+9.38671875	-5.08447266	-0.68994141	+5.84472656	-13.09570313	+12.96386719	+1508	+7.17626953	-9.33398438	-0.74707031	+63.23730469	+3.49365234	-26.34521484	+1720
+1458241257.90940000	+9.58007813	-5.82714844	-0.90966797	+49.59228516	-5.40527344	-63.74267578	+1760	+9.39550781	-5.09765625	-0.68994141	+5.80078125	-13.16162109	+12.85400391	+1508	+7.18066406	-9.33398438	-0.73828125	+63.21533203	+3.49365234	-26.38916016	+1724
+1458241257.91360000	+9.58447266	-5.83154297	-0.90966797	+49.57031250	-5.38330078	-63.80859375	+1760	+9.39990234	-5.10205078	-0.68994141	+5.77880859	-13.18359375	+12.78808594	+1504	+7.18066406	-9.34277344	-0.73828125	+63.17138672	+3.51562500	-26.41113281	+1728
+1458241257.91770010	+9.58447266	-5.84033203	-0.90527344	+49.54833984	-5.38330078	-63.87451172	+1764	+9.39990234	-5.11083984	-0.68994141	+5.77880859	-13.20556641	+12.74414063	+1504	+7.18066406	-9.34716797	-0.73388672	+63.10546875	+3.49365234	-26.45507813	+1728
+1458241257.92190000	+9.58886719	-5.84472656	-0.90527344	+49.50439453	-5.36132813	-63.94042969	+1764	+9.40429688	-5.11523438	-0.68994141	+5.77880859	-13.22753906	+12.70019531	+1504	+7.18066406	-9.35595703	-0.73388672	+63.03955078	+3.49365234	-26.47705078	+1732
+1458241257.92610000	+9.58886719	-5.84912109	-0.90527344	+49.48242188	-5.36132813	-63.98437500	+1768	+9.40869141	-5.11962891	-0.68994141	+5.75683594	-13.24951172	+12.65625000	+1504	+7.17626953	-9.36035156	-0.73388672	+62.95166016	+3.47167969	-26.49902344	+1732
+1458241257.93440010	+9.58886719	-5.85351563	-0.90087891	+49.43847656	-5.33935547	-64.07226563	+1768	+9.40869141	-5.12402344	-0.68994141	+5.75683594	-13.27148438	+12.59033203	+1508	+7.16748047	-9.37353516	-0.73828125	+62.77587891	+3.42773438	-26.49902344	+1736
+1458241257.93860010	+9.58886719	-5.85351563	-0.89648438	+49.43847656	-5.33935547	-64.11621094	+1772	+9.41308594	-5.12841797	-0.68554688	+5.75683594	-13.27148438	+12.54638672	+1508	+7.15869141	-9.38232422	-0.74267578	+62.70996094	+3.38378906	-26.49902344	+1736
+1458241257.94269990	+9.59326172	-5.85791016	-0.89648438	+49.41650391	-5.33935547	-64.16015625	+1772	+9.41308594	-5.12841797	-0.68554688	+5.75683594	-13.29345703	+12.52441406	+1512	+7.15429688	-9.38671875	-0.74267578	+62.62207031	+3.36181641	-26.49902344	+1736
+1458241257.94689990	+9.59326172	-5.86230469	-0.89648438	+49.39453125	-5.33935547	-64.20410156	+1776	+9.41748047	-5.13281250	-0.68554688	+5.75683594	-13.29345703	+12.50244141	+1512	+7.14990234	-9.39550781	-0.74707031	+62.55615234	+3.33984375	-26.49902344	+1736
+1458241257.95100000	+9.59326172	-5.86669922	-0.89208984	+49.37255859	-5.31738281	-64.22607422	+1776	+9.41748047	-5.13281250	-0.68554688	+5.75683594	-13.31542969	+12.45849609	+1516	+7.14550781	-9.39990234	-0.74707031	+62.49023438	+3.33984375	-26.49902344	+1736
+1458241257.95520000	+9.59326172	-5.86669922	-0.89208984	+49.35058594	-5.31738281	-64.24804688	+1776	+9.42187500	-5.13720703	-0.68554688	+5.75683594	-13.31542969	+12.45849609	+1520	+7.14550781	-9.40429688	-0.74707031	+62.42431641	+3.31787109	-26.52099609	+1732
+1458241257.95939990	+9.59326172	-5.87109375	-0.89208984	+49.35058594	-5.33935547	-64.27001953	+1780	+9.42187500	-5.13720703	-0.68554688	+5.75683594	-13.33740234	+12.43652344	+1520	+7.14550781	-9.40869141	-0.74707031	+62.40234375	+3.31787109	-26.52099609	+1728
+1458241257.96350000	+9.59765625	-5.87109375	-0.89208984	+49.32861328	-5.33935547	-64.29199219	+1780	+9.42187500	-5.14160156	-0.68554688	+5.75683594	-13.35937500	+12.43652344	+1524	+7.14550781	-9.40869141	-0.74707031	+62.38037109	+3.29589844	-26.54296875	+1728
+1458241257.96770000	+9.59765625	-5.87548828	-0.89208984	+49.32861328	-5.36132813	-64.31396484	+1784	+9.42626953	-5.14160156	-0.68554688	+5.75683594	-13.35937500	+12.43652344	+1524	+7.14550781	-9.41308594	-0.74267578	+62.35839844	+3.29589844	-26.56494141	+1724
+1458241257.97600010	+9.60205078	-5.87988281	-0.88769531	+49.28466797	-5.38330078	-64.33593750	+1784	+9.42626953	-5.14599609	-0.68554688	+5.75683594	-13.40332031	+12.43652344	+1524	+7.15429688	-9.41308594	-0.73828125	+62.38037109	+3.31787109	-26.65283203	+1720
+1458241257.98020010	+9.60205078	-5.88427734	-0.88769531	+49.28466797	-5.40527344	-64.35791016	+1788	+9.43066406	-5.14599609	-0.68554688	+5.75683594	-13.42529297	+12.43652344	+1524	+7.15869141	-9.41308594	-0.73388672	+62.40234375	+3.31787109	-26.69677734	+1720
+1458241257.98440000	+9.60644531	-5.88427734	-0.88769531	+49.26269531	-5.42724609	-64.35791016	+1788	+9.43066406	-5.15039063	-0.68554688	+5.75683594	-13.44726563	+12.43652344	+1524	+7.16308594	-9.41308594	-0.72509766	+62.42431641	+3.33984375	-26.74072266	+1724
+1458241257.98850010	+9.60644531	-5.88867188	-0.88769531	+49.26269531	-5.44921875	-64.35791016	+1792	+9.43066406	-5.15039063	-0.68554688	+5.73486328	-13.46923828	+12.45849609	+1524	+7.17187500	-9.41308594	-0.72070313	+62.44628906	+3.36181641	-26.78466797	+1724
+1458241257.99270010	+9.61083984	-5.89306641	-0.88769531	+49.24072266	-5.47119141	-64.37988281	+1792	+9.43505859	-5.15478516	-0.68554688	+5.73486328	-13.49121094	+12.45849609	+1520	+7.17626953	-9.41308594	-0.71630859	+62.49023438	+3.36181641	-26.85058594	+1728
+1458241257.99690010	+9.61083984	-5.89306641	-0.88769531	+49.24072266	-5.49316406	-64.37988281	+1796	+9.43505859	-5.15478516	-0.68554688	+5.73486328	-13.51318359	+12.48046875	+1520	+7.18505859	-9.41308594	-0.70751953	+62.51220703	+3.38378906	-26.89453125	+1728
+1458241258.00099990	+9.61523438	-5.89306641	-0.88769531	+49.24072266	-5.51513672	-64.37988281	+1800	+9.43505859	-5.15478516	-0.68554688	+5.73486328	-13.53515625	+12.48046875	+1516	+7.19384766	-9.41308594	-0.70312500	+62.55615234	+3.40576172	-26.93847656	+1732
+1458241258.00519990	+9.61523438	-5.89746094	-0.88769531	+49.21875000	-5.53710938	-64.40185547	+1800	+9.43945313	-5.15917969	-0.68554688	+5.73486328	-13.55712891	+12.48046875	+1516	+7.19824219	-9.40869141	-0.69873047	+62.60009766	+3.40576172	-26.98242188	+1736
+1458241258.00939990	+9.61523438	-5.89746094	-0.88769531	+49.21875000	-5.55908203	-64.40185547	+1804	+9.43945313	-5.15917969	-0.68115234	+5.73486328	-13.57910156	+12.48046875	+1512	+7.20263672	-9.40869141	-0.69433594	+62.62207031	+3.42773438	-27.02636719	+1740
+1458241258.01350000	+9.61962891	-5.90185547	-0.88769531	+49.21875000	-5.55908203	-64.40185547	+1804	+9.43945313	-5.15917969	-0.68115234	+5.73486328	-13.60107422	+12.48046875	+1508	+7.21142578	-9.40869141	-0.68994141	+62.64404297	+3.42773438	-27.07031250	+1744
+1458241258.01770000	+9.61962891	-5.90185547	-0.88769531	+49.21875000	-5.58105469	-64.42382813	+1808	+9.44384766	-5.16357422	-0.68115234	+5.73486328	-13.62304688	+12.48046875	+1504	+7.21142578	-9.40869141	-0.68554688	+62.66601563	+3.42773438	-27.09228516	+1744
+1458241258.02180000	+9.61962891	-5.90185547	-0.88330078	+49.21875000	-5.58105469	-64.42382813	+1812	+9.44384766	-5.16357422	-0.68115234	+5.73486328	-13.64501953	+12.48046875	+1504	+7.21582031	-9.40869141	-0.68554688	+62.66601563	+3.42773438	-27.11425781	+1744
+1458241258.02600000	+9.62402344	-5.90185547	-0.88330078	+49.21875000	-5.60302734	-64.44580078	+1812	+9.44384766	-5.16357422	-0.67675781	+5.73486328	-13.64501953	+12.48046875	+1500	+7.21582031	-9.41308594	-0.68554688	+62.64404297	+3.42773438	-27.13623047	+1748
+1458241258.03020000	+9.62402344	-5.90185547	-0.88330078	+49.21875000	-5.60302734	-64.44580078	+1816	+9.44384766	-5.16357422	-0.67675781	+5.73486328	-13.66699219	+12.48046875	+1496	+7.21582031	-9.41308594	-0.68554688	+62.64404297	+3.40576172	-27.13623047	+1748
+1458241258.03430010	+9.62402344	-5.90185547	-0.88330078	+49.21875000	-5.60302734	-64.46777344	+1820	+9.44824219	-5.16357422	-0.67675781	+5.75683594	-13.66699219	+12.45849609	+1496	+7.21582031	-9.41308594	-0.68554688	+62.62207031	+3.38378906	-27.13623047	+1748
+1458241258.03850010	+9.62402344	-5.90185547	-0.87890625	+49.21875000	-5.62500000	-64.46777344	+1820	+9.44824219	-5.16357422	-0.67675781	+5.75683594	-13.68896484	+12.45849609	+1492	+7.21142578	-9.41748047	-0.68994141	+62.57812500	+3.36181641	-27.13623047	+1748
+1458241258.04270010	+9.62402344	-5.90185547	-0.87890625	+49.21875000	-5.62500000	-64.48974609	+1824	+9.44824219	-5.16357422	-0.67236328	+5.75683594	-13.68896484	+12.43652344	+1492	+7.21142578	-9.41748047	-0.68994141	+62.55615234	+3.33984375	-27.11425781	+1748
+1458241258.04679990	+9.62402344	-5.90185547	-0.87890625	+49.21875000	-5.62500000	-64.48974609	+1824	+9.44824219	-5.16357422	-0.67236328	+5.77880859	-13.71093750	+12.43652344	+1492	+7.20703125	-9.42187500	-0.69433594	+62.53417969	+3.33984375	-27.11425781	+1752
+1458241258.05100010	+9.62402344	-5.90185547	-0.87890625	+49.21875000	-5.62500000	-64.51171875	+1828	+9.44824219	-5.16357422	-0.67236328	+5.77880859	-13.71093750	+12.41455078	+1492	+7.20703125	-9.42187500	-0.69873047	+62.49023438	+3.29589844	-27.09228516	+1752
+1458241258.05520010	+9.62402344	-5.90185547	-0.87451172	+49.24072266	-5.62500000	-64.51171875	+1828	+9.45263672	-5.16357422	-0.67236328	+5.77880859	-13.71093750	+12.41455078	+1492	+7.20263672	-9.42626953	-0.69873047	+62.46826172	+3.29589844	-27.09228516	+1752
+1458241258.05929990	+9.62402344	-5.89746094	-0.87451172	+49.24072266	-5.62500000	-64.53369141	+1832	+9.45263672	-5.16357422	-0.67236328	+5.80078125	-13.71093750	+12.39257813	+1492	+7.19824219	-9.42626953	-0.70312500	+62.42431641	+3.27392578	-27.07031250	+1748
+1458241258.06349990	+9.62841797	-5.89746094	-0.87451172	+49.24072266	-5.62500000	-64.53369141	+1832	+9.45263672	-5.16357422	-0.66796875	+5.80078125	-13.71093750	+12.39257813	+1496	+7.19384766	-9.42626953	-0.70751953	+62.40234375	+3.25195313	-27.04833984	+1748
+1458241258.07180000	+9.62841797	-5.89746094	-0.87451172	+49.26269531	-5.62500000	-64.53369141	+1836	+9.45263672	-5.16357422	-0.66796875	+5.82275391	-13.73291016	+12.39257813	+1496	+7.18945313	-9.43066406	-0.71191406	+62.35839844	+3.20800781	-27.02636719	+1748
+1458241258.07600000	+9.62841797	-5.89746094	-0.87451172	+49.26269531	-5.62500000	-64.53369141	+1836	+9.45263672	-5.16357422	-0.66796875	+5.82275391	-13.73291016	+12.37060547	+1500	+7.18945313	-9.43066406	-0.71191406	+62.33642578	+3.18603516	-27.02636719	+1744
+1458241258.08020000	+9.62841797	-5.89746094	-0.87451172	+49.26269531	-5.62500000	-64.53369141	+1840	+9.45263672	-5.16357422	-0.66796875	+5.82275391	-13.73291016	+12.37060547	+1500	+7.18945313	-9.43066406	-0.71630859	+62.31445313	+3.18603516	-27.00439453	+1740
+1458241258.08430000	+9.62841797	-5.89746094	-0.87451172	+49.26269531	-5.62500000	-64.53369141	+1840	+9.45263672	-5.16357422	-0.66796875	+5.82275391	-13.73291016	+12.37060547	+1504	+7.18505859	-9.43505859	-0.71630859	+62.31445313	+3.16406250	-27.00439453	+1740
+1458241258.08850000	+9.62841797	-5.89746094	-0.87451172	+49.26269531	-5.62500000	-64.53369141	+1840	+9.45263672	-5.16357422	-0.66796875	+5.84472656	-13.73291016	+12.39257813	+1504	+7.18505859	-9.43505859	-0.71630859	+62.29248047	+3.16406250	-27.00439453	+1736
+1458241258.09270000	+9.62841797	-5.89746094	-0.87451172	+49.26269531	-5.62500000	-64.53369141	+1840	+9.45263672	-5.15917969	-0.66796875	+5.84472656	-13.73291016	+12.39257813	+1504	+7.18505859	-9.43505859	-0.71630859	+62.29248047	+3.16406250	-27.00439453	+1732
+1458241258.09680010	+9.62841797	-5.89746094	-0.87451172	+49.26269531	-5.62500000	-64.53369141	+1840	+9.45263672	-5.15917969	-0.66796875	+5.84472656	-13.73291016	+12.39257813	+1508	+7.18505859	-9.43505859	-0.71630859	+62.29248047	+3.16406250	-27.00439453	+1732
+1458241258.10100010	+9.62841797	-5.89306641	-0.87451172	+49.28466797	-5.62500000	-64.53369141	+1840	+9.45263672	-5.15917969	-0.66796875	+5.84472656	-13.73291016	+12.39257813	+1508	+7.18945313	-9.43505859	-0.71630859	+62.31445313	+3.14208984	-27.00439453	+1728
+1458241258.10509990	+9.62841797	-5.89306641	-0.87451172	+49.28466797	-5.62500000	-64.53369141	+1844	+9.45263672	-5.15917969	-0.66796875	+5.84472656	-13.73291016	+12.39257813	+1508	+7.18945313	-9.43505859	-0.71630859	+62.31445313	+3.14208984	-27.00439453	+1728
+1458241258.10929990	+9.62841797	-5.89306641	-0.87451172	+49.28466797	-5.62500000	-64.53369141	+1844	+9.45263672	-5.15917969	-0.66796875	+5.84472656	-13.73291016	+12.39257813	+1512	+7.18945313	-9.43066406	-0.71630859	+62.33642578	+3.16406250	-27.00439453	+1724
+1458241258.11350010	+9.62841797	-5.89306641	-0.87451172	+49.28466797	-5.62500000	-64.53369141	+1844	+9.45263672	-5.15917969	-0.66796875	+5.84472656	-13.73291016	+12.41455078	+1512	+7.19384766	-9.43066406	-0.71191406	+62.33642578	+3.16406250	-27.02636719	+1724
+1458241258.11760000	+9.62841797	-5.89306641	-0.87451172	+49.28466797	-5.62500000	-64.53369141	+1844	+9.45263672	-5.15917969	-0.66796875	+5.84472656	-13.73291016	+12.41455078	+1512	+7.19384766	-9.43066406	-0.71191406	+62.35839844	+3.16406250	-27.02636719	+1724
+1458241258.12179990	+9.62841797	-5.89306641	-0.87451172	+49.28466797	-5.62500000	-64.51171875	+1844	+9.45263672	-5.15917969	-0.66796875	+5.84472656	-13.73291016	+12.41455078	+1512	+7.19384766	-9.43066406	-0.71191406	+62.35839844	+3.16406250	-27.02636719	+1724
+1458241258.12599990	+9.62841797	-5.89306641	-0.87451172	+49.28466797	-5.62500000	-64.51171875	+1844	+9.45263672	-5.15917969	-0.66796875	+5.84472656	-13.73291016	+12.41455078	+1516	+7.19824219	-9.43066406	-0.71191406	+62.38037109	+3.18603516	-27.02636719	+1724
+1458241258.13010000	+9.62841797	-5.89746094	-0.87451172	+49.28466797	-5.62500000	-64.51171875	+1844	+9.45263672	-5.15917969	-0.66796875	+5.84472656	-13.73291016	+12.41455078	+1516	+7.19824219	-9.43066406	-0.70751953	+62.40234375	+3.18603516	-27.04833984	+1724
+1458241258.13430000	+9.62841797	-5.89746094	-0.87451172	+49.28466797	-5.62500000	-64.51171875	+1844	+9.45263672	-5.15917969	-0.66796875	+5.84472656	-13.73291016	+12.41455078	+1516	+7.20263672	-9.43066406	-0.70751953	+62.42431641	+3.18603516	-27.04833984	+1724
+1458241258.13850000	+9.62841797	-5.89306641	-0.87451172	+49.28466797	-5.62500000	-64.51171875	+1844	+9.45263672	-5.15917969	-0.66796875	+5.84472656	-13.73291016	+12.43652344	+1516	+7.20263672	-9.42626953	-0.70751953	+62.44628906	+3.18603516	-27.07031250	+1724
+1458241258.14680000	+9.62841797	-5.89306641	-0.87451172	+49.28466797	-5.62500000	-64.51171875	+1848	+9.45263672	-5.15917969	-0.66796875	+5.86669922	-13.73291016	+12.43652344	+1516	+7.20703125	-9.42626953	-0.70312500	+62.46826172	+3.20800781	-27.07031250	+1724
+1458241258.15100000	+9.62841797	-5.89306641	-0.87451172	+49.28466797	-5.62500000	-64.51171875	+1848	+9.45263672	-5.15917969	-0.66796875	+5.86669922	-13.73291016	+12.43652344	+1516	+7.20703125	-9.42626953	-0.69873047	+62.49023438	+3.20800781	-27.09228516	+1724
+1458241258.15510010	+9.62841797	-5.89306641	-0.87451172	+49.28466797	-5.62500000	-64.51171875	+1848	+9.45263672	-5.15917969	-0.66796875	+5.86669922	-13.71093750	+12.43652344	+1516	+7.20703125	-9.42626953	-0.69873047	+62.49023438	+3.22998047	-27.09228516	+1724
+1458241258.15930010	+9.62841797	-5.89306641	-0.87451172	+49.30664063	-5.62500000	-64.51171875	+1848	+9.45263672	-5.15917969	-0.66796875	+5.88867188	-13.71093750	+12.43652344	+1516	+7.21142578	-9.42626953	-0.69873047	+62.51220703	+3.22998047	-27.09228516	+1724
+1458241258.16350010	+9.62841797	-5.89306641	-0.87451172	+49.30664063	-5.62500000	-64.51171875	+1848	+9.45263672	-5.15917969	-0.66796875	+5.88867188	-13.71093750	+12.43652344	+1516	+7.21142578	-9.42626953	-0.69873047	+62.51220703	+3.22998047	-27.09228516	+1724
+1458241258.16759990	+9.62841797	-5.89306641	-0.87451172	+49.30664063	-5.62500000	-64.51171875	+1848	+9.45263672	-5.15917969	-0.66796875	+5.88867188	-13.71093750	+12.43652344	+1516	+7.21142578	-9.42626953	-0.69873047	+62.51220703	+3.22998047	-27.07031250	+1724
+1458241258.17179990	+9.62841797	-5.89306641	-0.87451172	+49.30664063	-5.62500000	-64.51171875	+1848	+9.45263672	-5.15917969	-0.66796875	+5.91064453	-13.71093750	+12.43652344	+1520	+7.20703125	-9.42626953	-0.69873047	+62.49023438	+3.22998047	-27.07031250	+1724
+1458241258.17590000	+9.62841797	-5.89306641	-0.87451172	+49.30664063	-5.62500000	-64.51171875	+1848	+9.45263672	-5.15917969	-0.66796875	+5.91064453	-13.71093750	+12.41455078	+1520	+7.20703125	-9.43066406	-0.70312500	+62.49023438	+3.20800781	-27.07031250	+1724
+1458241258.18010000	+9.62841797	-5.89306641	-0.87451172	+49.30664063	-5.62500000	-64.51171875	+1848	+9.45263672	-5.15917969	-0.66796875	+5.93261719	-13.71093750	+12.41455078	+1520	+7.20703125	-9.43066406	-0.70312500	+62.49023438	+3.20800781	-27.07031250	+1724
+1458241258.18429990	+9.62841797	-5.89306641	-0.87451172	+49.30664063	-5.62500000	-64.51171875	+1852	+9.45263672	-5.15917969	-0.66796875	+5.93261719	-13.71093750	+12.41455078	+1520	+7.20703125	-9.43066406	-0.70312500	+62.46826172	+3.20800781	-27.04833984	+1724
+1458241258.18840000	+9.62841797	-5.89306641	-0.87451172	+49.30664063	-5.60302734	-64.51171875	+1852	+9.45263672	-5.15917969	-0.66796875	+5.93261719	-13.71093750	+12.41455078	+1520	+7.20263672	-9.43066406	-0.70312500	+62.46826172	+3.20800781	-27.04833984	+1724
+1458241258.19260000	+9.62841797	-5.89306641	-0.87451172	+49.32861328	-5.60302734	-64.51171875	+1852	+9.45263672	-5.15917969	-0.66796875	+5.95458984	-13.71093750	+12.39257813	+1520	+7.20263672	-9.43066406	-0.70312500	+62.44628906	+3.20800781	-27.04833984	+1724
+1458241258.19680000	+9.62841797	-5.89306641	-0.87451172	+49.32861328	-5.60302734	-64.51171875	+1852	+9.45263672	-5.15917969	-0.66796875	+5.95458984	-13.71093750	+12.39257813	+1520	+7.20263672	-9.43505859	-0.70751953	+62.44628906	+3.18603516	-27.02636719	+1724
+1458241258.20090010	+9.62841797	-5.89306641	-0.87451172	+49.32861328	-5.60302734	-64.51171875	+1852	+9.45263672	-5.15917969	-0.66796875	+5.97656250	-13.71093750	+12.39257813	+1524	+7.20263672	-9.43505859	-0.70751953	+62.44628906	+3.18603516	-27.02636719	+1724
+1458241258.20510010	+9.62841797	-5.89306641	-0.87451172	+49.32861328	-5.60302734	-64.51171875	+1852	+9.45263672	-5.15917969	-0.66796875	+5.97656250	-13.71093750	+12.37060547	+1524	+7.20263672	-9.43505859	-0.70751953	+62.42431641	+3.18603516	-27.02636719	+1720
+1458241258.20930000	+9.62841797	-5.89306641	-0.87451172	+49.32861328	-5.60302734	-64.48974609	+1852	+9.45263672	-5.15917969	-0.66796875	+5.99853516	-13.71093750	+12.37060547	+1524	+7.20263672	-9.43505859	-0.70751953	+62.42431641	+3.18603516	-27.02636719	+1720
+1458241258.21339990	+9.62841797	-5.89306641	-0.87451172	+49.32861328	-5.60302734	-64.51171875	+1852	+9.45263672	-5.15917969	-0.66796875	+5.99853516	-13.71093750	+12.37060547	+1524	+7.20263672	-9.43505859	-0.70751953	+62.42431641	+3.18603516	-27.02636719	+1720
+1458241258.21760010	+9.62841797	-5.89306641	-0.87451172	+49.35058594	-5.60302734	-64.51171875	+1852	+9.45263672	-5.15917969	-0.66796875	+6.02050781	-13.71093750	+12.34863281	+1528	+7.20263672	-9.43505859	-0.70751953	+62.44628906	+3.18603516	-27.02636719	+1720
+1458241258.22180010	+9.62841797	-5.89746094	-0.87451172	+49.35058594	-5.60302734	-64.51171875	+1852	+9.45263672	-5.15917969	-0.67236328	+6.02050781	-13.73291016	+12.34863281	+1528	+7.20263672	-9.43505859	-0.70312500	+62.44628906	+3.18603516	-27.02636719	+1720
+1458241258.22589990	+9.62841797	-5.89746094	-0.87451172	+49.35058594	-5.58105469	-64.51171875	+1852	+9.45263672	-5.15917969	-0.67236328	+6.02050781	-13.73291016	+12.34863281	+1528	+7.20703125	-9.43505859	-0.70312500	+62.46826172	+3.20800781	-27.04833984	+1720
+1458241258.23009990	+9.62841797	-5.89746094	-0.87890625	+49.35058594	-5.60302734	-64.51171875	+1852	+9.45263672	-5.15917969	-0.67236328	+6.04248047	-13.73291016	+12.34863281	+1528	+7.21142578	-9.43505859	-0.70312500	+62.49023438	+3.20800781	-27.07031250	+1720
+1458241258.23429990	+9.63281250	-5.89746094	-0.87890625	+49.37255859	-5.60302734	-64.51171875	+1852	+9.45263672	-5.15917969	-0.67236328	+6.04248047	-13.73291016	+12.34863281	+1528	+7.21582031	-9.43505859	-0.69873047	+62.51220703	+3.22998047	-27.07031250	+1720
+1458241258.24260000	+9.63281250	-5.89746094	-0.87890625	+49.37255859	-5.60302734	-64.51171875	+1856	+9.45703125	-5.15917969	-0.67236328	+6.06445313	-13.75488281	+12.34863281	+1524	+7.22460938	-9.43505859	-0.68994141	+62.57812500	+3.27392578	-27.13623047	+1728
+1458241258.24679990	+9.63281250	-5.89746094	-0.87890625	+49.39453125	-5.60302734	-64.51171875	+1856	+9.45703125	-5.16357422	-0.67236328	+6.06445313	-13.77685547	+12.34863281	+1524	+7.22900391	-9.43505859	-0.68554688	+62.60009766	+3.29589844	-27.15820313	+1728
+1458241258.25090000	+9.63720703	-5.89746094	-0.87890625	+49.39453125	-5.60302734	-64.53369141	+1856	+9.45703125	-5.16357422	-0.67236328	+6.06445313	-13.77685547	+12.34863281	+1524	+7.23339844	-9.43505859	-0.68115234	+62.64404297	+3.29589844	-27.18017578	+1732
+1458241258.25510000	+9.63720703	-5.90185547	-0.87890625	+49.41650391	-5.60302734	-64.53369141	+1856	+9.45703125	-5.16357422	-0.67236328	+6.08642578	-13.79882813	+12.34863281	+1520	+7.24218750	-9.43066406	-0.68115234	+62.66601563	+3.31787109	-27.22412109	+1736
+1458241258.25920010	+9.63720703	-5.90185547	-0.87890625	+49.43847656	-5.62500000	-64.53369141	+1856	+9.45703125	-5.16357422	-0.67236328	+6.08642578	-13.79882813	+12.34863281	+1520	+7.24658203	-9.43066406	-0.67675781	+62.68798828	+3.33984375	-27.24609375	+1740
