# Supplementary material for: A direct effect of perception on action when grasping a cup
Source: Sci Rep. 2018 Jan 9;8:171. doi: 10.1038/s41598-017-18591-5 (PMC5760564; doi:10.1038/s41598-017-18591-5)
Supplement: Supplementary file 6 — Supplementary Information [file 41598_2017_18591_MOESM6_ESM.zip › SciRep_Data/S02instruct/S02_100instruct_Tr63.dat]

+1000000000000.00000000	+0.00000000	+0.00000000	+0.00000000	+0.00000000	+0.00000000	+0.00000000	+0	+0.00000000	+0.00000000	+0.00000000	+0.00000000	+0.00000000	+0.00000000	+0	+0.00000000	+0.00000000	+0.00000000	+0.00000000	+0.00000000	+0.00000000	+0
+1458241258.26760010	+9.64160156	-5.90185547	-0.87890625	+49.46044922	-5.62500000	-64.55566406	+1860	+9.46142578	-5.16357422	-0.67236328	+6.10839844	-13.82080078	+12.34863281	+1516	+7.25097656	-9.43066406	-0.67236328	+62.70996094	+3.36181641	-27.29003906	+1744
+1458241258.27169990	+9.64160156	-5.90185547	-0.87890625	+49.46044922	-5.62500000	-64.57763672	+1860	+9.46142578	-5.16357422	-0.67236328	+6.10839844	-13.82080078	+12.34863281	+1516	+7.25097656	-9.43066406	-0.67236328	+62.70996094	+3.36181641	-27.29003906	+1748
+1458241258.27589990	+9.64160156	-5.90185547	-0.87451172	+49.48242188	-5.62500000	-64.57763672	+1864	+9.46142578	-5.16357422	-0.67236328	+6.13037109	-13.84277344	+12.32666016	+1512	+7.25097656	-9.43505859	-0.67236328	+62.70996094	+3.33984375	-27.29003906	+1748
+1458241258.28010010	+9.64160156	-5.90185547	-0.87451172	+49.50439453	-5.62500000	-64.59960938	+1864	+9.46142578	-5.16357422	-0.67236328	+6.13037109	-13.84277344	+12.32666016	+1512	+7.25097656	-9.43505859	-0.67236328	+62.68798828	+3.33984375	-27.29003906	+1752
+1458241258.28420000	+9.64160156	-5.90185547	-0.87451172	+49.50439453	-5.62500000	-64.59960938	+1864	+9.46142578	-5.16357422	-0.67236328	+6.13037109	-13.86474609	+12.32666016	+1512	+7.24658203	-9.43505859	-0.67675781	+62.66601563	+3.33984375	-27.29003906	+1752
+1458241258.29259990	+9.64599609	-5.89746094	-0.87451172	+49.54833984	-5.62500000	-64.62158203	+1868	+9.46582031	-5.16357422	-0.67236328	+6.15234375	-13.86474609	+12.30468750	+1508	+7.24218750	-9.43945313	-0.68115234	+62.62207031	+3.29589844	-27.29003906	+1756
+1458241258.29670000	+9.64599609	-5.89746094	-0.87451172	+49.54833984	-5.60302734	-64.62158203	+1868	+9.46582031	-5.16357422	-0.67236328	+6.17431641	-13.88671875	+12.28271484	+1508	+7.24218750	-9.43945313	-0.68115234	+62.60009766	+3.29589844	-27.26806641	+1756
+1458241264.76480010	+9.74267578	-5.84033203	-0.78662109	+51.08642578	-7.91015625	-63.72070313	+2004	+9.53613281	-5.11962891	-0.52734375	+6.37207031	-15.93017578	+14.56787109	+1556	+7.37841797	-9.44384766	-0.60644531	+62.77587891	+2.79052734	-28.12500000	+1844
+1458241264.76889990	+9.74267578	-5.84033203	-0.78662109	+51.08642578	-7.88818359	-63.72070313	+2004	+9.53613281	-5.11962891	-0.52734375	+6.37207031	-15.93017578	+14.56787109	+1556	+7.37402344	-9.44384766	-0.60644531	+62.75390625	+2.76855469	-28.12500000	+1844
+1458241264.77309990	+9.74267578	-5.84033203	-0.78662109	+51.08642578	-7.88818359	-63.72070313	+2004	+9.53613281	-5.11962891	-0.52734375	+6.37207031	-15.93017578	+14.56787109	+1556	+7.37402344	-9.44384766	-0.61083984	+62.73193359	+2.76855469	-28.10302734	+1844
+1458241264.78140000	+9.74267578	-5.84033203	-0.78662109	+51.08642578	-7.88818359	-63.72070313	+2004	+9.53613281	-5.11962891	-0.52734375	+6.39404297	-15.93017578	+14.54589844	+1556	+7.36962891	-9.44384766	-0.61083984	+62.70996094	+2.74658203	-28.10302734	+1844
+1458241264.78559990	+9.74267578	-5.84033203	-0.78662109	+51.08642578	-7.88818359	-63.72070313	+2004	+9.53613281	-5.11962891	-0.52734375	+6.39404297	-15.90820313	+14.54589844	+1556	+7.36523438	-9.44824219	-0.61523438	+62.68798828	+2.74658203	-28.08105469	+1844
+1458241264.78979990	+9.74267578	-5.84033203	-0.78662109	+51.08642578	-7.88818359	-63.72070313	+2004	+9.53613281	-5.11962891	-0.52734375	+6.39404297	-15.90820313	+14.52392578	+1560	+7.36083984	-9.44824219	-0.61962891	+62.64404297	+2.72460938	-28.05908203	+1844
+1458241264.79390000	+9.74267578	-5.84033203	-0.78662109	+51.08642578	-7.86621094	-63.72070313	+2004	+9.53613281	-5.11962891	-0.52734375	+6.39404297	-15.90820313	+14.52392578	+1560	+7.35644531	-9.45263672	-0.62402344	+62.60009766	+2.70263672	-28.03710938	+1844
+1458241264.80230000	+9.74267578	-5.84033203	-0.78662109	+51.08642578	-7.86621094	-63.72070313	+2004	+9.53613281	-5.11962891	-0.52734375	+6.39404297	-15.90820313	+14.52392578	+1564	+7.34765625	-9.45263672	-0.62841797	+62.55615234	+2.68066406	-27.99316406	+1840
+1458241264.80640010	+9.74267578	-5.84033203	-0.78662109	+51.08642578	-7.86621094	-63.72070313	+2004	+9.53613281	-5.11962891	-0.52734375	+6.39404297	-15.90820313	+14.52392578	+1564	+7.34765625	-9.45263672	-0.62841797	+62.53417969	+2.68066406	-27.97119141	+1840
+1458241264.81060000	+9.74267578	-5.84033203	-0.78662109	+51.08642578	-7.86621094	-63.72070313	+2004	+9.53613281	-5.11962891	-0.52734375	+6.39404297	-15.90820313	+14.52392578	+1564	+7.34765625	-9.45263672	-0.63281250	+62.53417969	+2.68066406	-27.97119141	+1836
+1458241264.81890010	+9.74267578	-5.84033203	-0.78662109	+51.06445313	-7.86621094	-63.72070313	+2004	+9.53613281	-5.11962891	-0.52734375	+6.39404297	-15.90820313	+14.52392578	+1568	+7.34765625	-9.45263672	-0.62841797	+62.53417969	+2.68066406	-27.99316406	+1832
+1458241264.82310010	+9.74267578	-5.84033203	-0.78662109	+51.06445313	-7.86621094	-63.72070313	+2004	+9.53613281	-5.11962891	-0.52734375	+6.37207031	-15.90820313	+14.52392578	+1568	+7.34765625	-9.45263672	-0.62841797	+62.55615234	+2.68066406	-27.99316406	+1832
+1458241264.83139990	+9.74267578	-5.84033203	-0.78662109	+51.06445313	-7.86621094	-63.72070313	+2004	+9.53613281	-5.11962891	-0.52734375	+6.37207031	-15.90820313	+14.52392578	+1572	+7.35205078	-9.45263672	-0.62402344	+62.55615234	+2.70263672	-27.99316406	+1828
+1458241264.83970000	+9.74267578	-5.84033203	-0.78662109	+51.06445313	-7.86621094	-63.69873047	+2004	+9.53613281	-5.11962891	-0.52734375	+6.37207031	-15.90820313	+14.52392578	+1572	+7.35205078	-9.45263672	-0.62402344	+62.57812500	+2.70263672	-28.01513672	+1824
+1458241264.84390000	+9.74267578	-5.84033203	-0.78662109	+51.06445313	-7.86621094	-63.69873047	+2004	+9.53613281	-5.11962891	-0.52734375	+6.37207031	-15.90820313	+14.52392578	+1572	+7.35644531	-9.45263672	-0.62402344	+62.57812500	+2.70263672	-28.01513672	+1824
+1458241264.85640000	+9.74267578	-5.84033203	-0.78662109	+51.06445313	-7.86621094	-63.69873047	+2004	+9.53613281	-5.11962891	-0.52734375	+6.37207031	-15.90820313	+14.54589844	+1576	+7.35644531	-9.45263672	-0.61962891	+62.60009766	+2.72460938	-28.03710938	+1820
+1458241264.86890010	+9.74267578	-5.84033203	-0.78662109	+51.06445313	-7.86621094	-63.69873047	+2000	+9.53613281	-5.11962891	-0.52734375	+6.37207031	-15.90820313	+14.54589844	+1576	+7.35644531	-9.45263672	-0.61962891	+62.62207031	+2.72460938	-28.03710938	+1820
+1458241264.87310000	+9.74267578	-5.84033203	-0.78662109	+51.06445313	-7.86621094	-63.69873047	+2000	+9.53613281	-5.11962891	-0.52734375	+6.37207031	-15.90820313	+14.54589844	+1576	+7.35644531	-9.45263672	-0.61962891	+62.62207031	+2.72460938	-28.03710938	+1816
+1458241264.88140010	+9.74267578	-5.84033203	-0.78662109	+51.06445313	-7.86621094	-63.69873047	+2000	+9.53613281	-5.11962891	-0.52734375	+6.37207031	-15.90820313	+14.54589844	+1576	+7.35644531	-9.45263672	-0.61962891	+62.62207031	+2.72460938	-28.03710938	+1816
+1458241264.88969990	+9.74267578	-5.84033203	-0.78662109	+51.06445313	-7.86621094	-63.69873047	+2000	+9.53613281	-5.11962891	-0.52734375	+6.37207031	-15.90820313	+14.54589844	+1576	+7.35644531	-9.45263672	-0.61962891	+62.60009766	+2.72460938	-28.03710938	+1816
+1458241264.89809990	+9.74267578	-5.84033203	-0.78662109	+51.06445313	-7.86621094	-63.69873047	+2000	+9.53613281	-5.11962891	-0.52734375	+6.37207031	-15.90820313	+14.54589844	+1576	+7.35644531	-9.45263672	-0.61962891	+62.60009766	+2.72460938	-28.01513672	+1812
+1458241264.90220000	+9.74267578	-5.84033203	-0.78662109	+51.06445313	-7.86621094	-63.69873047	+2000	+9.53613281	-5.11962891	-0.52734375	+6.37207031	-15.90820313	+14.54589844	+1576	+7.35644531	-9.45263672	-0.62402344	+62.60009766	+2.72460938	-28.01513672	+1812
+1458241264.91050000	+9.74267578	-5.84033203	-0.78662109	+51.06445313	-7.86621094	-63.69873047	+2000	+9.53613281	-5.11962891	-0.52734375	+6.37207031	-15.90820313	+14.54589844	+1580	+7.35205078	-9.45263672	-0.62402344	+62.57812500	+2.72460938	-28.01513672	+1812
+1458241264.91890000	+9.74267578	-5.84033203	-0.78662109	+51.06445313	-7.84423828	-63.69873047	+2000	+9.53613281	-5.11962891	-0.52734375	+6.37207031	-15.90820313	+14.54589844	+1580	+7.35205078	-9.45263672	-0.62402344	+62.57812500	+2.72460938	-28.01513672	+1812
+1458241264.92300010	+9.74267578	-5.84033203	-0.78662109	+51.06445313	-7.84423828	-63.69873047	+2000	+9.53613281	-5.11962891	-0.52734375	+6.37207031	-15.90820313	+14.54589844	+1580	+7.35205078	-9.45263672	-0.62402344	+62.57812500	+2.72460938	-28.01513672	+1808
+1458241264.93140010	+9.74267578	-5.84472656	-0.78662109	+51.06445313	-7.84423828	-63.69873047	+2000	+9.53613281	-5.11962891	-0.52734375	+6.37207031	-15.90820313	+14.54589844	+1580	+7.35644531	-9.45263672	-0.61962891	+62.60009766	+2.72460938	-28.01513672	+1808
+1458241264.93549990	+9.74267578	-5.84472656	-0.78662109	+51.06445313	-7.84423828	-63.67675781	+2000	+9.53613281	-5.11962891	-0.52734375	+6.37207031	-15.90820313	+14.54589844	+1580	+7.35644531	-9.45263672	-0.61962891	+62.60009766	+2.72460938	-28.01513672	+1808
+1458241264.94390010	+9.74267578	-5.84472656	-0.78662109	+51.04248047	-7.84423828	-63.67675781	+2000	+9.53613281	-5.12402344	-0.52734375	+6.35009766	-15.90820313	+14.54589844	+1580	+7.35644531	-9.45263672	-0.61962891	+62.60009766	+2.74658203	-28.03710938	+1808
+1458241264.95219990	+9.74267578	-5.84472656	-0.78662109	+51.04248047	-7.84423828	-63.67675781	+2000	+9.53613281	-5.12402344	-0.53173828	+6.35009766	-15.90820313	+14.54589844	+1580	+7.36083984	-9.45263672	-0.61962891	+62.62207031	+2.74658203	-28.03710938	+1808
+1458241264.96050000	+9.74267578	-5.84472656	-0.78662109	+51.04248047	-7.84423828	-63.67675781	+2000	+9.53613281	-5.12402344	-0.53173828	+6.35009766	-15.90820313	+14.54589844	+1580	+7.36083984	-9.44824219	-0.61523438	+62.64404297	+2.74658203	-28.03710938	+1808
+1458241264.96890000	+9.74267578	-5.84472656	-0.78662109	+51.04248047	-7.84423828	-63.67675781	+2000	+9.53613281	-5.12402344	-0.53173828	+6.35009766	-15.90820313	+14.56787109	+1580	+7.36523438	-9.44824219	-0.61523438	+62.66601563	+2.76855469	-28.05908203	+1812
+1458241264.97300000	+9.74267578	-5.84472656	-0.78662109	+51.04248047	-7.84423828	-63.67675781	+2000	+9.53613281	-5.12402344	-0.53173828	+6.35009766	-15.90820313	+14.56787109	+1580	+7.36523438	-9.44824219	-0.61083984	+62.66601563	+2.76855469	-28.05908203	+1812
+1458241264.98550010	+9.74267578	-5.84472656	-0.78662109	+51.04248047	-7.84423828	-63.67675781	+2000	+9.53613281	-5.12402344	-0.53173828	+6.35009766	-15.90820313	+14.56787109	+1576	+7.36523438	-9.44824219	-0.61083984	+62.68798828	+2.79052734	-28.08105469	+1816
+1458241264.98970010	+9.74267578	-5.84472656	-0.78662109	+51.04248047	-7.84423828	-63.67675781	+2000	+9.53613281	-5.12402344	-0.53173828	+6.35009766	-15.90820313	+14.56787109	+1576	+7.36523438	-9.44824219	-0.61083984	+62.68798828	+2.79052734	-28.08105469	+1816
+1458241264.99799990	+9.74267578	-5.84472656	-0.78662109	+51.04248047	-7.84423828	-63.67675781	+2000	+9.53613281	-5.12402344	-0.53173828	+6.35009766	-15.90820313	+14.56787109	+1576	+7.36523438	-9.44824219	-0.61083984	+62.68798828	+2.79052734	-28.05908203	+1816
+1458241265.00630000	+9.74267578	-5.84472656	-0.78662109	+51.04248047	-7.84423828	-63.67675781	+2000	+9.53613281	-5.12402344	-0.53173828	+6.35009766	-15.90820313	+14.56787109	+1576	+7.36523438	-9.44824219	-0.61083984	+62.68798828	+2.79052734	-28.05908203	+1816
+1458241265.01469990	+9.74267578	-5.84472656	-0.78662109	+51.04248047	-7.82226563	-63.67675781	+2000	+9.53613281	-5.12402344	-0.53173828	+6.35009766	-15.90820313	+14.54589844	+1572	+7.36523438	-9.44824219	-0.61523438	+62.66601563	+2.76855469	-28.05908203	+1816
+1458241265.01880000	+9.74267578	-5.84472656	-0.78662109	+51.04248047	-7.82226563	-63.67675781	+2000	+9.53613281	-5.12402344	-0.53173828	+6.35009766	-15.90820313	+14.54589844	+1572	+7.36523438	-9.44824219	-0.61523438	+62.66601563	+2.76855469	-28.05908203	+1820
+1458241265.02720000	+9.74267578	-5.84472656	-0.78662109	+51.04248047	-7.82226563	-63.67675781	+2000	+9.53613281	-5.12402344	-0.53173828	+6.35009766	-15.90820313	+14.54589844	+1572	+7.36083984	-9.44824219	-0.61523438	+62.66601563	+2.76855469	-28.03710938	+1820
+1458241265.03130010	+9.74267578	-5.84472656	-0.78662109	+51.04248047	-7.82226563	-63.67675781	+2000	+9.53613281	-5.12402344	-0.53173828	+6.35009766	-15.90820313	+14.54589844	+1572	+7.36083984	-9.44824219	-0.61523438	+62.64404297	+2.76855469	-28.03710938	+1820
+1458241265.03970000	+9.74267578	-5.84472656	-0.78662109	+51.04248047	-7.82226563	-63.67675781	+2000	+9.53613281	-5.12402344	-0.53173828	+6.35009766	-15.90820313	+14.54589844	+1572	+7.36083984	-9.44824219	-0.61523438	+62.64404297	+2.76855469	-28.03710938	+1820
+1458241265.04800010	+9.74267578	-5.84472656	-0.78662109	+51.04248047	-7.82226563	-63.67675781	+2000	+9.53613281	-5.12402344	-0.53173828	+6.35009766	-15.90820313	+14.54589844	+1572	+7.36083984	-9.44824219	-0.61523438	+62.64404297	+2.76855469	-28.03710938	+1816
+1458241265.05629990	+9.74267578	-5.84472656	-0.78662109	+51.04248047	-7.80029297	-63.67675781	+2000	+9.53613281	-5.12402344	-0.53173828	+6.32812500	-15.90820313	+14.54589844	+1572	+7.36083984	-9.44824219	-0.61523438	+62.64404297	+2.76855469	-28.03710938	+1820
+1458241265.06460000	+9.74267578	-5.84472656	-0.78662109	+51.04248047	-7.80029297	-63.67675781	+2000	+9.53613281	-5.12402344	-0.53173828	+6.32812500	-15.90820313	+14.54589844	+1572	+7.36083984	-9.44824219	-0.61523438	+62.66601563	+2.79052734	-28.03710938	+1820
+1458241265.07710000	+9.74267578	-5.84472656	-0.78662109	+51.02050781	-7.80029297	-63.67675781	+2000	+9.53613281	-5.12402344	-0.53173828	+6.32812500	-15.90820313	+14.54589844	+1572	+7.36523438	-9.44824219	-0.61083984	+62.68798828	+2.79052734	-28.05908203	+1820
+1458241265.08550000	+9.74267578	-5.84472656	-0.78662109	+51.02050781	-7.80029297	-63.67675781	+2000	+9.53613281	-5.12402344	-0.53173828	+6.32812500	-15.90820313	+14.56787109	+1572	+7.36523438	-9.44824219	-0.61083984	+62.68798828	+2.79052734	-28.05908203	+1820
+1458241265.09380010	+9.74267578	-5.84472656	-0.79101563	+51.02050781	-7.80029297	-63.67675781	+2000	+9.53613281	-5.12402344	-0.53173828	+6.32812500	-15.90820313	+14.56787109	+1568	+7.36523438	-9.44384766	-0.61083984	+62.68798828	+2.81250000	-28.05908203	+1824
+1458241265.10209990	+9.74267578	-5.84472656	-0.79101563	+51.02050781	-7.80029297	-63.67675781	+2000	+9.53613281	-5.12402344	-0.53173828	+6.32812500	-15.90820313	+14.56787109	+1568	+7.36962891	-9.44384766	-0.61083984	+62.70996094	+2.81250000	-28.05908203	+1824
+1458241265.11050010	+9.74267578	-5.84472656	-0.79101563	+51.02050781	-7.80029297	-63.67675781	+2000	+9.53613281	-5.12402344	-0.53173828	+6.30615234	-15.90820313	+14.56787109	+1568	+7.36962891	-9.44824219	-0.61083984	+62.68798828	+2.81250000	-28.05908203	+1824
+1458241265.11879990	+9.74267578	-5.84472656	-0.79101563	+51.02050781	-7.80029297	-63.67675781	+2000	+9.53613281	-5.12402344	-0.53173828	+6.30615234	-15.90820313	+14.56787109	+1568	+7.36523438	-9.44824219	-0.61083984	+62.68798828	+2.81250000	-28.05908203	+1824
+1458241265.12710000	+9.74267578	-5.84472656	-0.79101563	+51.02050781	-7.80029297	-63.67675781	+2000	+9.53613281	-5.12402344	-0.53173828	+6.30615234	-15.93017578	+14.54589844	+1564	+7.36523438	-9.44824219	-0.61083984	+62.66601563	+2.79052734	-28.05908203	+1824
+1458241265.13130000	+9.74267578	-5.84472656	-0.79101563	+51.02050781	-7.80029297	-63.67675781	+2000	+9.53613281	-5.12402344	-0.53173828	+6.30615234	-15.93017578	+14.54589844	+1564	+7.36523438	-9.44824219	-0.61083984	+62.66601563	+2.79052734	-28.05908203	+1824
+1458241265.13960000	+9.74267578	-5.84472656	-0.78662109	+51.02050781	-7.77832031	-63.67675781	+2000	+9.53613281	-5.12402344	-0.53173828	+6.30615234	-15.93017578	+14.54589844	+1564	+7.36523438	-9.44824219	-0.61083984	+62.66601563	+2.79052734	-28.03710938	+1824
+1458241265.14790010	+9.74267578	-5.84472656	-0.78662109	+51.02050781	-7.77832031	-63.69873047	+2000	+9.53613281	-5.12402344	-0.53173828	+6.30615234	-15.93017578	+14.54589844	+1564	+7.36083984	-9.44824219	-0.61083984	+62.64404297	+2.79052734	-28.03710938	+1824
+1458241265.15630010	+9.74267578	-5.84472656	-0.79101563	+51.02050781	-7.77832031	-63.69873047	+2000	+9.53613281	-5.12402344	-0.53173828	+6.30615234	-15.93017578	+14.54589844	+1564	+7.36083984	-9.44824219	-0.61083984	+62.64404297	+2.79052734	-28.03710938	+1824
+1458241265.16039990	+9.74267578	-5.84472656	-0.79101563	+51.02050781	-7.77832031	-63.69873047	+2000	+9.53613281	-5.12402344	-0.53173828	+6.30615234	-15.93017578	+14.52392578	+1564	+7.36083984	-9.44824219	-0.61083984	+62.64404297	+2.79052734	-28.03710938	+1824
+1458241265.16880010	+9.74267578	-5.84472656	-0.79101563	+51.02050781	-7.77832031	-63.69873047	+2000	+9.53613281	-5.12402344	-0.53173828	+6.30615234	-15.93017578	+14.52392578	+1568	+7.36083984	-9.44824219	-0.61083984	+62.64404297	+2.79052734	-28.03710938	+1824
+1458241265.17709990	+9.74267578	-5.84472656	-0.79101563	+51.02050781	-7.77832031	-63.69873047	+2000	+9.53613281	-5.12402344	-0.53173828	+6.28417969	-15.93017578	+14.52392578	+1568	+7.36083984	-9.44824219	-0.61083984	+62.64404297	+2.79052734	-28.03710938	+1820
+1458241265.18540000	+9.74267578	-5.84472656	-0.79101563	+51.02050781	-7.77832031	-63.69873047	+2000	+9.53613281	-5.12402344	-0.53173828	+6.28417969	-15.93017578	+14.54589844	+1568	+7.36523438	-9.44824219	-0.61083984	+62.66601563	+2.79052734	-28.05908203	+1820
+1458241265.18960000	+9.74267578	-5.84472656	-0.79101563	+51.02050781	-7.77832031	-63.69873047	+2000	+9.53613281	-5.12402344	-0.53173828	+6.28417969	-15.95214844	+14.54589844	+1568	+7.36523438	-9.44824219	-0.61083984	+62.66601563	+2.79052734	-28.05908203	+1820
+1458241265.19790010	+9.74267578	-5.84472656	-0.79101563	+51.02050781	-7.77832031	-63.69873047	+2004	+9.53613281	-5.12402344	-0.53173828	+6.28417969	-15.95214844	+14.54589844	+1568	+7.36523438	-9.44824219	-0.61083984	+62.66601563	+2.79052734	-28.05908203	+1824
+1458241265.20630000	+9.74707031	-5.84472656	-0.79101563	+51.02050781	-7.77832031	-63.69873047	+2004	+9.53613281	-5.12402344	-0.53173828	+6.28417969	-15.95214844	+14.54589844	+1564	+7.36962891	-9.44824219	-0.60644531	+62.68798828	+2.79052734	-28.08105469	+1824
+1458241265.21040010	+9.74707031	-5.84472656	-0.79101563	+51.02050781	-7.77832031	-63.69873047	+2004	+9.53613281	-5.12402344	-0.53173828	+6.28417969	-15.95214844	+14.54589844	+1564	+7.36962891	-9.44824219	-0.60644531	+62.68798828	+2.79052734	-28.08105469	+1824
+1458241265.21869990	+9.74707031	-5.84472656	-0.79101563	+51.02050781	-7.77832031	-63.69873047	+2004	+9.53613281	-5.12402344	-0.53173828	+6.28417969	-15.95214844	+14.54589844	+1564	+7.36962891	-9.44824219	-0.60644531	+62.70996094	+2.81250000	-28.08105469	+1824
+1458241265.22709990	+9.74707031	-5.84472656	-0.79101563	+51.02050781	-7.77832031	-63.69873047	+2004	+9.53613281	-5.12402344	-0.53173828	+6.28417969	-15.95214844	+14.54589844	+1564	+7.37402344	-9.44824219	-0.60644531	+62.70996094	+2.81250000	-28.08105469	+1824
+1458241265.23540000	+9.74707031	-5.84472656	-0.79101563	+51.04248047	-7.77832031	-63.69873047	+2004	+9.53613281	-5.12402344	-0.53173828	+6.28417969	-15.95214844	+14.54589844	+1564	+7.36962891	-9.45263672	-0.60644531	+62.70996094	+2.79052734	-28.08105469	+1824
+1458241265.23959990	+9.74707031	-5.84472656	-0.79101563	+51.04248047	-7.77832031	-63.69873047	+2004	+9.53613281	-5.12402344	-0.53173828	+6.28417969	-15.95214844	+14.54589844	+1564	+7.36962891	-9.45263672	-0.60644531	+62.70996094	+2.79052734	-28.08105469	+1824
+1458241265.24790000	+9.74707031	-5.84472656	-0.79101563	+51.06445313	-7.77832031	-63.69873047	+2004	+9.53613281	-5.12402344	-0.53173828	+6.28417969	-15.95214844	+14.52392578	+1564	+7.36962891	-9.45263672	-0.61083984	+62.68798828	+2.76855469	-28.05908203	+1824
+1458241265.25620010	+9.74707031	-5.84472656	-0.79101563	+51.13037109	-7.77832031	-63.69873047	+2004	+9.53613281	-5.12402344	-0.53173828	+6.30615234	-15.95214844	+14.52392578	+1564	+7.36523438	-9.45703125	-0.61523438	+62.64404297	+2.72460938	-28.03710938	+1824
+1458241265.26040010	+9.74707031	-5.84472656	-0.78662109	+51.15234375	-7.80029297	-63.69873047	+2004	+9.53613281	-5.12402344	-0.52734375	+6.30615234	-15.95214844	+14.52392578	+1564	+7.36523438	-9.45703125	-0.61523438	+62.64404297	+2.70263672	-28.03710938	+1824
+1458241265.26869990	+9.74707031	-5.84033203	-0.78662109	+51.26220703	-7.86621094	-63.72070313	+2004	+9.53613281	-5.12402344	-0.52734375	+6.30615234	-15.97412109	+14.52392578	+1564	+7.36962891	-9.46142578	-0.61962891	+62.62207031	+2.61474609	-28.03710938	+1824
+1458241265.27710010	+9.75146484	-5.83154297	-0.78222656	+51.43798828	-7.99804688	-63.74267578	+2008	+9.54052734	-5.11962891	-0.52734375	+6.30615234	-15.99609375	+14.52392578	+1568	+7.37402344	-9.45703125	-0.62402344	+62.64404297	+2.50488281	-28.10302734	+1820
+1458241265.28539990	+9.76025391	-5.82275391	-0.77343750	+51.70166016	-8.21777344	-63.80859375	+2012	+9.54052734	-5.11523438	-0.52294922	+6.30615234	-16.08398438	+14.54589844	+1568	+7.38720703	-9.45263672	-0.62402344	+62.68798828	+2.35107422	-28.21289063	+1820
+1458241265.29370000	+9.77343750	-5.80078125	-0.75585938	+52.11914063	-8.67919922	-63.94042969	+2024	+9.54931641	-5.10205078	-0.50537109	+6.28417969	-16.39160156	+14.63378906	+1580	+7.42236328	-9.44384766	-0.62402344	+62.81982422	+2.06542969	-28.49853516	+1828
+1458241265.29790000	+9.78222656	-5.79199219	-0.74707031	+52.33886719	-8.92089844	-64.02832031	+2028	+9.55371094	-5.09326172	-0.50097656	+6.26220703	-16.56738281	+14.69970703	+1584	+7.43994141	-9.43505859	-0.61962891	+62.88574219	+1.93359375	-28.67431641	+1832
+1458241265.30620000	+9.80419922	-5.76123047	-0.71630859	+52.93212891	-9.66796875	-64.33593750	+2048	+9.57568359	-5.05371094	-0.45703125	+6.19628906	-17.53417969	+14.98535156	+1604	+7.50585938	-9.40869141	-0.61083984	+63.10546875	+1.45019531	-29.35546875	+1856
+1458241265.31450010	+9.82617188	-5.73046875	-0.68554688	+53.50341797	-10.39306641	-64.68750000	+2072	+9.60205078	-5.02294922	-0.41308594	+6.15234375	-18.45703125	+15.24902344	+1620	+7.56738281	-9.38671875	-0.60644531	+63.25927734	+0.92285156	-30.10253906	+1872
+1458241265.31870010	+9.83935547	-5.71289063	-0.66796875	+53.81103516	-10.74462891	-64.90722656	+2080	+9.61523438	-5.00537109	-0.39550781	+6.17431641	-18.87451172	+15.31494141	+1628	+7.58935547	-9.37792969	-0.60205078	+63.30322266	+0.70312500	-30.49804688	+1880
+1458241265.32699990	+9.86572266	-5.68212891	-0.63720703	+54.42626953	-11.44775391	-65.39062500	+2104	+9.63720703	-4.97900391	-0.36474609	+6.21826172	-19.66552734	+15.44677734	+1640	+7.63330078	-9.36914063	-0.61523438	+63.28125000	+0.13183594	-31.20117188	+1892
+1458241265.33540010	+9.89648438	-5.64697266	-0.60644531	+55.10742188	-12.17285156	-65.93994141	+2132	+9.66357422	-4.94824219	-0.33837891	+6.30615234	-20.54443359	+15.57861328	+1652	+7.67285156	-9.35156250	-0.62841797	+63.23730469	-0.39550781	-32.03613281	+1900
+1458241265.34369990	+9.92724609	-5.61181641	-0.56250000	+55.89843750	-12.94189453	-66.73095703	+2164	+9.68994141	-4.91748047	-0.29882813	+6.50390625	-21.59912109	+15.55664063	+1672	+7.71240234	-9.34716797	-0.63720703	+63.12744141	-0.94482422	-33.00292969	+1904
+1458241265.35200000	+9.96240234	-5.57666016	-0.53173828	+56.62353516	-13.66699219	-67.50000000	+2188	+9.72070313	-4.88232422	-0.26806641	+6.74560547	-22.65380859	+15.55664063	+1688	+7.75634766	-9.34277344	-0.66357422	+62.97363281	-1.60400391	-33.96972656	+1904
+1458241265.36870000	+10.04150391	-5.49755859	-0.45263672	+58.31542969	-15.24902344	-69.56542969	+2260	+9.79541016	-4.79882813	-0.19775391	+7.60253906	-25.33447266	+15.27099609	+1736	+7.87939453	-9.30761719	-0.69433594	+62.88574219	-2.96630859	-36.62841797	+1904
+1458241265.37280010	+10.06787109	-5.47558594	-0.43945313	+58.75488281	-15.66650391	-70.09277344	+2276	+9.81298828	-4.78125000	-0.18896484	+7.82226563	-25.97167969	+15.22705078	+1744	+7.91894531	-9.29882813	-0.69873047	+62.90771484	-3.33984375	-37.37548828	+1904
+1458241265.38120010	+10.11621094	-5.43603516	-0.39550781	+59.56787109	-16.47949219	-71.45507813	+2316	+9.85693359	-4.73291016	-0.14941406	+8.48144531	-27.59765625	+14.83154297	+1768	+8.00683594	-9.28125000	-0.70312500	+62.95166016	-3.99902344	-39.08935547	+1900
+1458241265.38949990	+10.16894531	-5.40087891	-0.36474609	+60.33691406	-17.31445313	-72.81738281	+2352	+9.89648438	-4.68896484	-0.12744141	+9.14062500	-29.15771484	+14.39208984	+1784	+8.10351563	-9.25927734	-0.71191406	+63.01757813	-4.72412109	-40.89111328	+1900
+1458241265.39780000	+10.23486328	-5.34814453	-0.32958984	+61.21582031	-18.19335938	-74.35546875	+2400	+9.94921875	-4.62744141	-0.10546875	+9.97558594	-30.80566406	+13.84277344	+1808	+8.22656250	-9.21972656	-0.70751953	+63.25927734	-5.44921875	-42.84667969	+1912
+1458241265.40619990	+10.29638672	-5.31298828	-0.29443359	+61.89697266	-19.00634766	-76.06933594	+2444	+10.00195313	-4.57910156	-0.08349609	+10.78857422	-32.56347656	+13.07373047	+1828	+8.34521484	-9.18017578	-0.70312500	+63.41308594	-6.10839844	-44.89013672	+1920
+1458241265.41450000	+10.36669922	-5.27783203	-0.26806641	+62.46826172	-19.77539063	-77.71728516	+2488	+10.05908203	-4.53515625	-0.07910156	+11.57958984	-34.16748047	+12.23876953	+1844	+8.47265625	-9.14501953	-0.70312500	+63.52294922	-6.76757813	-46.93359375	+1932
+1458241265.42280010	+10.45019531	-5.22949219	-0.25048828	+63.12744141	-20.47851563	-79.38720703	+2540	+10.13378906	-4.46484375	-0.07910156	+12.54638672	-35.72753906	+11.27197266	+1868	+8.60449219	-9.09667969	-0.71191406	+63.61083984	-7.42675781	-48.77929688	+1952
+1458241265.42700000	+10.48974609	-5.22070313	-0.24169922	+63.21533203	-20.83007813	-80.24414063	+2560	+10.16894531	-4.45166016	-0.08349609	+12.83203125	-36.47460938	+10.78857422	+1876	+8.66162109	-9.07910156	-0.71630859	+63.56689453	-7.73437500	-49.74609375	+1956
+1458241265.43530010	+10.58203125	-5.17236328	-0.22851563	+63.65478516	-21.37939453	-81.89208984	+2612	+10.25683594	-4.38134766	-0.09667969	+13.77685547	-37.88085938	+9.68994141	+1908	+8.78906250	-9.03076172	-0.74707031	+63.47900391	-8.32763672	-51.35009766	+1980
+1458241265.44370010	+10.67431641	-5.14599609	-0.22851563	+63.74267578	-21.88476563	-83.38623047	+2656	+10.34472656	-4.33300781	-0.12744141	+14.41406250	-39.13330078	+8.63525391	+1936	+8.90332031	-8.98681641	-0.78662109	+63.17138672	-8.87695313	-52.77832031	+2000
+1458241265.45199990	+10.77539063	-5.11523438	-0.22412109	+63.74267578	-22.32421875	-84.88037109	+2704	+10.45019531	-4.28027344	-0.15380859	+15.09521484	-40.29785156	+7.51464844	+1968	+9.01318359	-8.94726563	-0.83496094	+62.73193359	-9.38232422	-54.03076172	+2016
+1458241265.46030000	+10.89404297	-5.07128906	-0.23291016	+63.72070313	-22.67578125	-86.19873047	+2752	+10.56884766	-4.20996094	-0.18896484	+15.86425781	-41.30859375	+6.39404297	+2008	+9.12304688	-8.89453125	-0.90966797	+62.24853516	-9.86572266	-54.93164063	+2036
+1458241265.46450000	+10.95117188	-5.05810547	-0.23730469	+63.52294922	-22.87353516	-86.81396484	+2776	+10.62597656	-4.18359375	-0.21533203	+16.04003906	-41.77001953	+5.88867188	+2028	+9.17578125	-8.87255859	-0.94482422	+61.91894531	-10.08544922	-55.39306641	+2040
+1458241265.47280000	+11.07421875	-5.01855469	-0.24609375	+63.25927734	-23.18115234	-87.97851563	+2820	+10.75341797	-4.11767578	-0.25927734	+16.69921875	-42.64892578	+4.76806641	+2068	+9.28564453	-8.81982422	-1.02392578	+61.30371094	-10.45898438	-56.09619141	+2072
+1458241265.48110010	+11.20166016	-4.98339844	-0.27246094	+62.75390625	-23.48876953	-88.87939453	+2868	+10.88964844	-4.05175781	-0.31640625	+17.13867188	-43.35205078	+3.80126953	+2108	+9.40429688	-8.76708984	-1.11181641	+60.62255859	-10.83251953	-56.71142578	+2108
+1458241265.48530010	+11.27197266	-4.96582031	-0.27246094	+62.53417969	-23.66455078	-89.45068359	+2884	+10.95996094	-4.01660156	-0.33837891	+17.44628906	-43.74755859	+3.20800781	+2128	+9.46582031	-8.73193359	-1.15136719	+60.31494141	-11.00830078	-56.99707031	+2128
+1458241265.49359990	+11.40820313	-4.93066406	-0.30322266	+61.85302734	-24.01611328	-90.19775391	+2928	+11.09619141	-3.94189453	-0.40429688	+17.86376953	-44.38476563	+2.24121094	+2172	+9.59326172	-8.66601563	-1.24365234	+59.65576172	-11.38183594	-57.52441406	+2176
+1458241265.50200010	+11.54882813	-4.89550781	-0.32519531	+61.10595703	-24.43359375	-90.96679688	+2964	+11.24560547	-3.86718750	-0.46142578	+18.36914063	-45.06591797	+1.16455078	+2216	+9.73388672	-8.59570313	-1.31396484	+59.08447266	-11.75537109	-58.20556641	+2224
+1458241265.50609990	+11.62353516	-4.88232422	-0.34277344	+60.64453125	-24.60937500	-91.23046875	+2988	+11.32031250	-3.82763672	-0.50097656	+18.58886719	-45.30761719	+0.65917969	+2240	+9.81298828	-8.55175781	-1.35351563	+58.86474609	-11.95312500	-58.49121094	+2252
+1458241265.51449990	+11.76855469	-4.84716797	-0.36914063	+59.72167969	-25.09277344	-91.82373047	+3024	+11.46972656	-3.74414063	-0.56689453	+19.13818359	-45.90087891	-0.41748047	+2288	+9.96679688	-8.46826172	-1.41943359	+58.35937500	-12.37060547	-59.19433594	+2296
+1458241265.52280000	+11.92236328	-4.82080078	-0.40869141	+58.60107422	-25.57617188	-92.24121094	+3064	+11.62353516	-3.66503906	-0.63720703	+19.66552734	-46.38427734	-1.56005859	+2336	+10.14257813	-8.36718750	-1.48535156	+57.96386719	-12.87597656	-59.83154297	+2340
+1458241265.53110000	+12.07177734	-4.79003906	-0.45263672	+57.37060547	-26.08154297	-92.48291016	+3104	+11.77734375	-3.56835938	-0.72070313	+20.25878906	-46.80175781	-2.68066406	+2384	+10.30957031	-8.26611328	-1.55566406	+57.50244141	-13.40332031	-60.49072266	+2380
+1458241265.53940010	+12.22558594	-4.75927734	-0.48339844	+56.11816406	-26.65283203	-92.81250000	+3144	+11.93554688	-3.46728516	-0.79541016	+21.00585938	-47.26318359	-3.97705078	+2432	+10.48095703	-8.16064453	-1.61718750	+57.06298828	-13.97460938	-61.19384766	+2408
+1458241265.54360010	+12.30468750	-4.74609375	-0.50537109	+55.41503906	-26.91650391	-92.83447266	+3168	+12.01464844	-3.42333984	-0.83935547	+21.35742188	-47.39501953	-4.61425781	+2460	+10.56884766	-8.10791016	-1.65673828	+56.82128906	-14.26025391	-61.47949219	+2420
+1458241265.55189990	+12.46289063	-4.70654297	-0.53613281	+54.07470703	-27.48779297	-93.05419922	+3208	+12.17724609	-3.31347656	-0.90966797	+22.28027344	-47.74658203	-6.06445313	+2504	+10.73144531	-8.00244141	-1.73144531	+56.25000000	-14.87548828	-62.02880859	+2444
+1458241265.56440000	+12.70019531	-4.64062500	-0.57568359	+52.07519531	-28.34472656	-93.31787109	+3280	+12.42333984	-3.14648438	-1.01953125	+23.84033203	-48.20800781	-8.41552734	+2576	+10.95996094	-7.84863281	-1.86328125	+55.30517578	-15.75439453	-62.73193359	+2480
+1458241265.56859990	+12.77929688	-4.62304688	-0.58447266	+51.39404297	-28.63037109	-93.40576172	+3304	+12.50683594	-3.09375000	-1.05908203	+24.36767578	-48.29589844	-9.22851563	+2600	+11.03027344	-7.80029297	-1.91601563	+54.93164063	-16.04003906	-62.88574219	+2492
+1458241265.57690000	+12.93750000	-4.56152344	-0.59326172	+50.20751953	-29.24560547	-93.69140625	+3356	+12.67822266	-2.97070313	-1.11621094	+25.64208984	-48.62548828	-11.05224609	+2644	+11.16650391	-7.70800781	-2.01269531	+54.18457031	-16.54541016	-63.30322266	+2524
+1458241265.58530000	+13.09570313	-4.51318359	-0.60205078	+48.93310547	-29.83886719	-93.95507813	+3416	+12.84521484	-2.85644531	-1.16894531	+26.91650391	-48.88916016	-12.96386719	+2688	+11.30273438	-7.62011719	-2.11816406	+53.39355469	-17.02880859	-63.61083984	+2568
+1458241265.59360000	+13.24511719	-4.44287109	-0.60644531	+47.92236328	-30.47607422	-94.28466797	+3484	+13.01220703	-2.72900391	-1.23046875	+28.23486328	-49.06494141	-14.76562500	+2732	+11.42578125	-7.52783203	-2.22802734	+52.60253906	-17.51220703	-63.89648438	+2616
+1458241265.60190010	+13.39453125	-4.37255859	-0.60205078	+46.88964844	-31.17919922	-94.63623047	+3556	+13.18359375	-2.59716797	-1.27441406	+29.66308594	-49.35058594	-16.69921875	+2776	+11.55761719	-7.43115234	-2.32031250	+51.92138672	-18.01757813	-64.33593750	+2676
+1458241265.61019990	+13.54394531	-4.32421875	-0.60205078	+45.74707031	-31.86035156	-94.94384766	+3632	+13.34619141	-2.48291016	-1.32275391	+31.02539063	-49.57031250	-18.69873047	+2816	+11.70263672	-7.33447266	-2.40380859	+51.28417969	-18.50097656	-64.79736328	+2736
+1458241265.61859990	+13.68896484	-4.25830078	-0.61523438	+44.69238281	-32.54150391	-95.07568359	+3712	+13.50878906	-2.35546875	-1.38427734	+32.32177734	-49.59228516	-20.43457031	+2864	+11.85205078	-7.22460938	-2.48730469	+50.75683594	-19.09423828	-65.23681641	+2804
+1458241265.62270000	+13.75488281	-4.23193359	-0.62402344	+44.07714844	-32.91503906	-95.16357422	+3748	+13.58789063	-2.29833984	-1.40625000	+32.98095703	-49.70214844	-21.42333984	+2880	+11.93115234	-7.16748047	-2.51806641	+50.55908203	-19.42382813	-65.54443359	+2832
+1458241265.63109990	+13.89111328	-4.17480469	-0.64160156	+42.91259766	-33.61816406	-95.14160156	+3832	+13.74169922	-2.17089844	-1.47216797	+34.18945313	-49.70214844	-23.04931641	+2928	+12.09375000	-7.04443359	-2.58398438	+50.18554688	-20.14892578	-66.02783203	+2892
+1458241265.63940000	+14.03173828	-4.13085938	-0.66796875	+41.61621094	-34.32128906	-95.03173828	+3908	+13.89550781	-2.04785156	-1.52490234	+35.39794922	-49.74609375	-24.71923828	+2972	+12.26513672	-6.91259766	-2.62353516	+49.92187500	-20.98388672	-66.68701172	+2936
+1458241265.64770010	+14.16357422	-4.09570313	-0.69873047	+40.16601563	-35.00244141	-94.83398438	+3980	+14.04052734	-1.94238281	-1.58203125	+36.49658203	-49.72412109	-26.38916016	+3012	+12.44091797	-6.78515625	-2.66748047	+49.63623047	-21.81884766	-67.23632813	+2972
+1458241265.66020010	+14.35253906	-4.03857422	-0.74267578	+37.96875000	-36.01318359	-94.30664063	+4084	+14.25146484	-1.77099609	-1.66552734	+37.96875000	-49.59228516	-28.58642578	+3076	+12.68701172	-6.58740234	-2.74218750	+49.17480469	-23.09326172	-67.85156250	+3004
+1458241265.66860010	+14.48437500	-3.99462891	-0.76904297	+36.60644531	-36.71630859	-93.93310547	+4152	+14.39208984	-1.65673828	-1.71826172	+38.86962891	-49.46044922	-29.90478516	+3120	+12.84082031	-6.45996094	-2.79931641	+48.80126953	-23.90625000	-68.15917969	+3016
+1458241265.67689990	+14.60742188	-3.94189453	-0.76904297	+35.33203125	-37.44140625	-93.66943359	+4216	+14.53271484	-1.54248047	-1.74462891	+39.88037109	-49.46044922	-31.37695313	+3164	+12.98144531	-6.33691406	-2.84326172	+48.42773438	-24.63134766	-68.51074219	+3020
+1458241265.68520000	+14.73046875	-3.89794922	-0.76904297	+34.01367188	-38.16650391	-93.40576172	+4284	+14.67333984	-1.43701172	-1.76660156	+40.78125000	-49.46044922	-32.80517578	+3208	+13.11328125	-6.24023438	-2.91357422	+47.83447266	-25.20263672	-68.62060547	+3028
+1458241265.68940000	+14.78759766	-3.85400391	-0.75585938	+33.59619141	-38.58398438	-93.33984375	+4324	+14.74365234	-1.37109375	-1.77099609	+41.26464844	-49.43847656	-33.48632813	+3236	+13.16601563	-6.17871094	-2.94873047	+47.59277344	-25.46630859	-68.66455078	+3040
+1458241265.69770000	+14.90625000	-3.79248047	-0.72949219	+32.56347656	-39.39697266	-93.18603516	+4408	+14.87548828	-1.26123047	-1.77099609	+42.16552734	-49.54833984	-34.91455078	+3280	+13.27587891	-6.08642578	-3.02783203	+46.97753906	-25.90576172	-68.70849609	+3064
+1458241265.70600010	+15.02050781	-3.70898438	-0.69433594	+31.79443359	-40.25390625	-93.14208984	+4496	+15.01171875	-1.13818359	-1.76660156	+43.13232422	-49.63623047	-36.25488281	+3336	+13.38134766	-5.98974609	-3.09814453	+46.45019531	-26.34521484	-68.81835938	+3100
+1458241265.71440010	+15.12597656	-3.62109375	-0.65039063	+31.09130859	-41.13281250	-93.14208984	+4596	+15.14355469	-1.01513672	-1.74462891	+44.09912109	-49.81201172	-37.61718750	+3392	+13.48242188	-5.89746094	-3.16845703	+45.94482422	-26.71875000	-68.90625000	+3152
+1458241265.71849990	+15.17871094	-3.58593750	-0.62402344	+30.69580078	-41.57226563	-93.14208984	+4648	+15.20947266	-0.96240234	-1.74023438	+44.51660156	-49.87792969	-38.27636719	+3416	+13.53515625	-5.85351563	-3.20800781	+45.65917969	-26.89453125	-68.90625000	+3180
+1458241265.72690010	+15.27539063	-3.50244141	-0.60205078	+29.94873047	-42.36328125	-93.01025391	+4748	+15.32373047	-0.84375000	-1.72705078	+45.35156250	-50.00976563	-39.48486328	+3472	+13.64062500	-5.75244141	-3.26953125	+45.26367188	-27.31201172	-68.99414063	+3248
+1458241265.73099990	+15.31933594	-3.47167969	-0.58886719	+29.53125000	-42.80273438	-92.92236328	+4800	+15.38085938	-0.79541016	-1.72265625	+45.72509766	-50.07568359	-40.07812500	+3500	+13.68896484	-5.69970703	-3.30029297	+45.08789063	-27.55371094	-69.06005859	+3284
+1458241265.73939990	+15.40722656	-3.40136719	-0.57568359	+28.67431641	-43.54980469	-92.72460938	+4896	+15.49072266	-0.68554688	-1.71826172	+46.40625000	-50.20751953	-41.15478516	+3552	+13.81201172	-5.58984375	-3.33544922	+44.86816406	-28.16894531	-69.32373047	+3348
+1458241265.74770000	+15.49072266	-3.36621094	-0.58007813	+27.57568359	-44.23095703	-92.43896484	+4980	+15.59179688	-0.60644531	-1.72705078	+46.91162109	-50.25146484	-42.16552734	+3600	+13.93066406	-5.47998047	-3.36621094	+44.62646484	-28.80615234	-69.54345703	+3404
+1458241265.75600000	+15.57421875	-3.32666016	-0.60205078	+26.49902344	-44.80224609	-91.95556641	+5060	+15.68408203	-0.51855469	-1.75341797	+47.32910156	-50.20751953	-42.97851563	+3652	+14.05810547	-5.35693359	-3.39257813	+44.49462891	-29.53125000	-69.69726563	+3456
+1458241265.76430010	+15.64453125	-3.28710938	-0.63720703	+25.31250000	-45.35156250	-91.45019531	+5132	+15.76757813	-0.43945313	-1.77978516	+47.68066406	-50.16357422	-43.74755859	+3704	+14.18554688	-5.22070313	-3.40576172	+44.47265625	-30.36621094	-69.93896484	+3492
+1458241265.77270010	+15.71484375	-3.27392578	-0.66796875	+24.10400391	-45.87890625	-91.01074219	+5192	+15.85107422	-0.37353516	-1.80175781	+47.98828125	-50.14160156	-44.58251953	+3752	+14.30419922	-5.10644531	-3.41455078	+44.38476563	-31.11328125	-70.18066406	+3516
+1458241265.78099990	+15.78955078	-3.23876953	-0.68994141	+23.07128906	-46.42822266	-90.61523438	+5248	+15.93457031	-0.30322266	-1.81933594	+48.33984375	-50.07568359	-45.35156250	+3800	+14.42285156	-4.99658203	-3.42773438	+44.27490234	-31.83837891	-70.37841797	+3524
+1458241265.78930000	+15.84667969	-3.20361328	-0.71191406	+22.10449219	-46.95556641	-90.26367188	+5296	+16.00927734	-0.23291016	-1.82812500	+48.77929688	-50.07568359	-46.20849609	+3848	+14.52392578	-4.88232422	-3.44970703	+44.18701172	-32.43164063	-70.51025391	+3532
+1458241265.79349990	+15.87744141	-3.18164063	-0.71630859	+21.66503906	-47.21923828	-90.10986328	+5320	+16.04443359	-0.19335938	-1.82812500	+48.99902344	-50.07568359	-46.62597656	+3872	+14.57226563	-4.83398438	-3.45849609	+44.12109375	-32.71728516	-70.62011719	+3532
+1458241265.80600000	+15.96093750	-3.09375000	-0.67236328	+20.80810547	-48.42773438	-90.06591797	+5396	+16.16748047	-0.07031250	-1.77978516	+50.05371094	-50.36132813	-48.31787109	+3956	+14.69531250	-4.70654297	-3.50683594	+43.87939453	-33.37646484	-70.97167969	+3536
+1458241265.81430010	+16.01367188	-3.02783203	-0.61962891	+20.47851563	-49.30664063	-90.17578125	+5456	+16.24658203	+0.02636719	-1.72705078	+50.95458984	-50.60302734	-49.57031250	+4016	+14.75683594	-4.64062500	-3.53759766	+43.72558594	-33.66210938	-71.25732422	+3552
+1458241265.82270000	+16.06201172	-2.94873047	-0.56689453	+20.19287109	-50.18554688	-90.28564453	+5520	+16.31689453	+0.11865234	-1.66992188	+51.83349609	-50.86669922	-50.82275391	+4072	+14.81396484	-4.57910156	-3.57714844	+43.52783203	-33.88183594	-71.54296875	+3580
+1458241265.83100010	+16.10156250	-2.86083984	-0.48779297	+20.08300781	-51.24023438	-90.50537109	+5596	+16.38720703	+0.21533203	-1.59960938	+52.84423828	-51.19628906	-52.18505859	+4140	+14.86669922	-4.51318359	-3.61669922	+43.41796875	-34.12353516	-71.85058594	+3624
+1458241265.83929990	+16.14550781	-2.78613281	-0.40869141	+19.95117188	-52.27294922	-90.70312500	+5672	+16.45751953	+0.30761719	-1.53808594	+53.78906250	-51.52587891	-53.45947266	+4204	+14.92382813	-4.45605469	-3.63867188	+43.37402344	-34.45312500	-72.26806641	+3672
+1458241265.84760000	+16.18945313	-2.71582031	-0.35156250	+19.75341797	-53.15185547	-90.81298828	+5744	+16.51464844	+0.38232422	-1.48974609	+54.60205078	-51.76757813	-54.66796875	+4260	+14.97656250	-4.41210938	-3.65185547	+43.28613281	-34.76074219	-72.70751953	+3724
+1458241265.85180000	+16.20703125	-2.67626953	-0.33398438	+19.62158203	-53.52539063	-90.79101563	+5780	+16.54101563	+0.42626953	-1.47216797	+54.99755859	-51.83349609	-55.15136719	+4288	+15.01171875	-4.37255859	-3.66503906	+43.30810547	-34.95849609	-72.81738281	+3756
+1458241265.86010000	+16.24218750	-2.63671875	-0.30761719	+19.02832031	-54.29443359	-90.63720703	+5840	+16.58935547	+0.48339844	-1.45458984	+55.50292969	-51.96533203	-56.05224609	+4336	+15.07763672	-4.29785156	-3.66943359	+43.35205078	-35.48583984	-73.12500000	+3816
+1458241265.86850000	+16.26855469	-2.60595703	-0.29003906	+18.41308594	-54.97558594	-90.41748047	+5892	+16.62890625	+0.52294922	-1.45019531	+55.89843750	-52.05322266	-56.84326172	+4384	+15.14794922	-4.21435547	-3.66943359	+43.43994141	-36.12304688	-73.41064453	+3868
+1458241265.87680010	+16.30371094	-2.58837891	-0.31201172	+17.60009766	-55.41503906	-90.02197266	+5936	+16.67285156	+0.55810547	-1.45898438	+56.14013672	-52.07519531	-57.52441406	+4428	+15.22705078	-4.13964844	-3.65185547	+43.57177734	-36.87011719	-73.76220703	+3912
+1458241265.88509990	+16.32568359	-2.59277344	-0.35156250	+16.63330078	-55.74462891	-89.58251953	+5972	+16.70800781	+0.57568359	-1.47656250	+56.29394531	-52.07519531	-58.13964844	+4472	+15.30615234	-4.05615234	-3.63867188	+43.68164063	-37.57324219	-74.00390625	+3936
+1458241265.89350010	+16.34765625	-2.59277344	-0.38232422	+15.75439453	-56.14013672	-89.18701172	+6004	+16.73437500	+0.59326172	-1.49414063	+56.42578125	-52.05322266	-58.73291016	+4520	+15.38085938	-3.97265625	-3.62988281	+43.79150391	-38.27636719	-74.20166016	+3952
+1458241265.90179990	+16.36523438	-2.59716797	-0.39550781	+14.91943359	-56.64550781	-88.87939453	+6020	+16.76513672	+0.61083984	-1.49853516	+56.57958984	-52.11914063	-59.41406250	+4568	+15.44677734	-3.89355469	-3.61230469	+43.94531250	-39.00146484	-74.53125000	+3952
+1458241265.90599990	+16.37841797	-2.58837891	-0.39990234	+14.61181641	-56.84326172	-88.79150391	+6028	+16.77832031	+0.61962891	-1.49853516	+56.71142578	-52.18505859	-59.78759766	+4588	+15.47753906	-3.86718750	-3.60351563	+43.98925781	-39.28710938	-74.72900391	+3952
+1458241265.91430000	+16.40039063	-2.56640625	-0.39990234	+14.15039063	-57.37060547	-88.72558594	+6048	+16.81347656	+0.64160156	-1.47216797	+57.12890625	-52.33886719	-60.71044922	+4640	+15.53027344	-3.81005859	-3.59912109	+44.07714844	-39.77050781	-75.10253906	+3944
+1458241265.92260000	+16.41796875	-2.54003906	-0.37792969	+13.82080078	-58.00781250	-88.76953125	+6064	+16.84423828	+0.68994141	-1.43701172	+57.67822266	-52.53662109	-61.67724609	+4696	+15.57861328	-3.76611328	-3.60351563	+44.09912109	-40.07812500	-75.45410156	+3940
+1458241265.92680000	+16.42675781	-2.51806641	-0.34716797	+13.75488281	-58.44726563	-88.85742188	+6080	+16.86181641	+0.71630859	-1.40625000	+58.05175781	-52.69042969	-62.22656250	+4724	+15.59179688	-3.74853516	-3.60351563	+44.12109375	-40.20996094	-75.69580078	+3940
+1458241265.93510010	+16.44873047	-2.45654297	-0.27685547	+13.86474609	-59.30419922	-89.14306641	+6116	+16.89257813	+0.76904297	-1.33593750	+58.82080078	-53.06396484	-63.41308594	+4784	+15.61816406	-3.72656250	-3.60791016	+44.16503906	-40.38574219	-76.24511719	+3948
+1458241265.93930010	+16.46191406	-2.41699219	-0.24609375	+13.95263672	-59.72167969	-89.25292969	+6136	+16.91455078	+0.79980469	-1.29638672	+59.23828125	-53.26171875	-64.00634766	+4812	+15.63574219	-3.70898438	-3.60791016	+44.18701172	-40.47363281	-76.53076172	+3956
+1458241265.94759990	+16.48388672	-2.35986328	-0.17138672	+14.12841797	-60.55664063	-89.62646484	+6176	+16.95410156	+0.86132813	-1.21289063	+60.16113281	-53.67919922	-65.23681641	+4868	+15.66210938	-3.70019531	-3.61230469	+44.18701172	-40.51757813	-77.08007813	+3984
+1458241265.95590000	+16.50146484	-2.30273438	-0.10107422	+14.26025391	-61.34765625	-89.84619141	+6220	+16.98486328	+0.92285156	-1.13378906	+61.01806641	-54.07470703	-66.33544922	+4916	+15.67968750	-3.68261719	-3.63867188	+44.14306641	-40.51757813	-77.40966797	+4032
+1458241265.96009990	+16.51025391	-2.27636719	-0.07031250	+14.23828125	-61.72119141	-89.91210938	+6244	+16.99804688	+0.94482422	-1.09863281	+61.34765625	-54.29443359	-66.81884766	+4940	+15.69287109	-3.67382813	-3.63867188	+44.14306641	-40.58349609	-77.62939453	+4056
+1458241265.96840000	+16.52343750	-2.23242188	-0.01318359	+14.15039063	-62.42431641	-90.00000000	+6288	+17.02880859	+0.98437500	-1.02392578	+62.11669922	-54.75585938	-67.87353516	+4984	+15.71044922	-3.64746094	-3.64306641	+44.14306641	-40.73730469	-78.00292969	+4112
+1458241265.97680000	+16.54541016	-2.21044922	+0.01318359	+13.79882813	-62.90771484	-89.84619141	+6324	+17.06396484	+1.01074219	-0.97998047	+62.53417969	-55.15136719	-68.55468750	+5020	+15.75000000	-3.61669922	-3.63867188	+44.16503906	-41.04492188	-78.31054688	+4172
+1458241265.98510000	+16.56298828	-2.22363281	+0.00878906	+13.07373047	-63.21533203	-89.49462891	+6352	+17.08154297	+1.01074219	-0.96240234	+62.64404297	-55.50292969	-69.03808594	+5052	+15.78955078	-3.58154297	-3.63867188	+44.09912109	-41.39648438	-78.42041016	+4224
+1458241265.98920010	+16.56738281	-2.22802734	+0.00000000	+12.65625000	-63.32519531	-89.23095703	+6368	+17.09033203	+1.01074219	-0.95800781	+62.68798828	-55.65673828	-69.19189453	+5064	+15.81152344	-3.55517578	-3.64306641	+44.07714844	-41.61621094	-78.37646484	+4248
+1458241265.99340010	+16.57177734	-2.24121094	-0.00878906	+12.12890625	-63.43505859	-88.92333984	+6384	+17.09472656	+1.00195313	-0.95800781	+62.64404297	-55.83251953	-69.32373047	+5080	+15.82470703	-3.52441406	-3.64306641	+44.03320313	-41.85791016	-78.33251953	+4268
+1458241266.00169990	+16.58935547	-2.27197266	-0.04833984	+11.03027344	-63.56689453	-88.17626953	+6412	+17.10791016	+0.98437500	-0.96679688	+62.42431641	-56.16210938	-69.41162109	+5112	+15.87304688	-3.46728516	-3.62548828	+44.05517578	-42.51708984	-78.33251953	+4300
+1458241266.00589990	+16.59375000	-2.28955078	-0.07470703	+10.48095703	-63.58886719	-87.82470703	+6424	+17.11230469	+0.97119141	-0.97558594	+62.33642578	-56.33789063	-69.49951172	+5132	+15.89501953	-3.44091797	-3.61669922	+44.05517578	-42.82470703	-78.33251953	+4308
+1458241266.01420000	+16.59814453	-2.32470703	-0.11865234	+9.42626953	-63.65478516	-87.14355469	+6444	+17.12548828	+0.94042969	-0.99755859	+62.02880859	-56.68945313	-69.52148438	+5168	+15.93896484	-3.39257813	-3.60791016	+44.01123047	-43.37402344	-78.24462891	+4316
+1458241266.01840000	+16.60253906	-2.34228516	-0.14062500	+8.87695313	-63.69873047	-86.77001953	+6452	+17.12548828	+0.93603516	-1.01513672	+61.89697266	-56.84326172	-69.47753906	+5184	+15.96093750	-3.36621094	-3.60791016	+43.96728516	-43.63769531	-78.17871094	+4312
+1458241266.02259990	+16.60253906	-2.35986328	-0.15820313	+8.34960938	-63.76464844	-86.44042969	+6456	+17.12548828	+0.93164063	-1.02392578	+61.83105469	-57.04101563	-69.49951172	+5204	+15.97412109	-3.33544922	-3.61669922	+43.92333984	-43.85742188	-78.04687500	+4312
+1458241266.03090000	+16.60693359	-2.36425781	-0.17578125	+7.58056641	-64.00634766	-85.86914063	+6452	+17.12548828	+0.93164063	-1.01953125	+61.89697266	-57.50244141	-69.76318359	+5236	+15.99609375	-3.29589844	-3.61230469	+43.92333984	-44.29687500	-78.06884766	+4300
+1458241266.03510000	+16.60693359	-2.36425781	-0.17578125	+7.29492188	-64.20410156	-85.64941406	+6448	+17.12548828	+0.93603516	-1.00634766	+62.00683594	-57.76611328	-69.98291016	+5256	+16.00927734	-3.27392578	-3.61669922	+43.92333984	-44.47265625	-78.09082031	+4292
+1458241266.04340000	+16.61572266	-2.34228516	-0.15380859	+6.94335938	-64.66552734	-85.31982422	+6448	+17.13867188	+0.95800781	-0.97558594	+62.44628906	-58.33740234	-70.48828125	+5296	+16.03564453	-3.25634766	-3.60791016	+43.96728516	-44.75830078	-78.35449219	+4276
+1458241266.04760000	+16.61132813	-2.32470703	-0.13183594	+6.89941406	-64.97314453	-85.27587891	+6448	+17.14306641	+0.97558594	-0.94482422	+62.84179688	-58.64501953	-70.92773438	+5316	+16.04003906	-3.25195313	-3.61230469	+43.96728516	-44.80224609	-78.46435547	+4272
+1458241266.05170010	+16.61132813	-2.30712891	-0.10546875	+6.92138672	-65.30273438	-85.25390625	+6456	+17.14746094	+0.99316406	-0.91406250	+63.23730469	-58.97460938	-71.36718750	+5336	+16.04443359	-3.24755859	-3.62109375	+43.96728516	-44.84619141	-78.57421875	+4272
+1458241266.06010010	+16.61132813	-2.25439453	-0.03955078	+7.03125000	-65.98388672	-85.25390625	+6472	+17.15185547	+1.04150391	-0.83935547	+64.11621094	-59.67773438	-72.24609375	+5380	+16.04882813	-3.23437500	-3.63427734	+44.01123047	-44.86816406	-78.83789063	+4276
+1458241266.06839990	+16.61572266	-2.19287109	+0.03515625	+7.36083984	-66.79687500	-85.40771484	+6496	+17.16503906	+1.08105469	-0.73828125	+65.25878906	-60.51269531	-73.49853516	+5420	+16.05322266	-3.22998047	-3.63427734	+44.14306641	-44.91210938	-79.34326172	+4292
+1458241266.07250000	+16.62451172	-2.16210938	+0.07470703	+7.62451172	-67.17041016	-85.58349609	+6512	+17.17382813	+1.09863281	-0.69433594	+65.78613281	-60.90820313	-74.09179688	+5440	+16.06201172	-3.23437500	-3.62548828	+44.20898438	-44.95605469	-79.65087891	+4304
+1458241266.08090000	+16.62890625	-2.10498047	+0.14062500	+8.06396484	-67.80761719	-85.84716797	+6540	+17.18701172	+1.12939453	-0.61962891	+66.66503906	-61.61132813	-75.05859375	+5468	+16.07080078	-3.23876953	-3.62109375	+44.31884766	-45.00000000	-80.13427734	+4336
+1458241266.08500000	+16.62890625	-2.08300781	+0.16699219	+8.26171875	-68.07128906	-86.02294922	+6556	+17.19140625	+1.14697266	-0.58447266	+67.08251953	-61.98486328	-75.52001953	+5480	+16.07519531	-3.23437500	-3.61669922	+44.38476563	-45.04394531	-80.37597656	+4356
+1458241266.09340000	+16.62890625	-2.05224609	+0.20654297	+8.50341797	-68.53271484	-86.26464844	+6584	+17.18701172	+1.15576172	-0.50976563	+67.82958984	-62.75390625	-76.48681641	+5504	+16.08398438	-3.21679688	-3.61669922	+44.47265625	-45.10986328	-80.66162109	+4396
+1458241266.09750010	+16.63330078	-2.04345703	+0.21093750	+8.54736328	-68.66455078	-86.33056641	+6592	+17.18701172	+1.15136719	-0.49218750	+67.96142578	-63.10546875	-76.72851563	+5516	+16.09277344	-3.21240234	-3.60791016	+44.53857422	-45.24169922	-80.83740234	+4420
+1458241266.10170010	+16.63330078	-2.03466797	+0.21093750	+8.56933594	-68.75244141	-86.35253906	+6600	+17.18701172	+1.15136719	-0.47900391	+68.04931641	-63.43505859	-76.90429688	+5524	+16.10595703	-3.19921875	-3.59912109	+44.58251953	-45.37353516	-80.96923828	+4440
+1458241266.10999990	+16.63769531	-2.04345703	+0.19335938	+8.52539063	-68.86230469	-86.46240234	+6616	+17.18701172	+1.12500000	-0.46582031	+68.07128906	-64.05029297	-77.21191406	+5544	+16.12792969	-3.18164063	-3.58154297	+44.62646484	-45.72509766	-81.16699219	+4476
+1458241266.11840010	+16.63769531	-2.06542969	+0.14501953	+8.30566406	-68.75244141	-86.48437500	+6636	+17.17382813	+1.10302734	-0.48779297	+67.67578125	-64.57763672	-77.01416016	+5564	+16.14990234	-3.14648438	-3.57275391	+44.56054688	-46.03271484	-81.10107422	+4500
+1458241266.12249990	+16.63769531	-2.07861328	+0.11425781	+8.12988281	-68.66455078	-86.46240234	+6644	+17.16503906	+1.08544922	-0.49658203	+67.45605469	-64.81933594	-76.92626953	+5576	+16.16308594	-3.12890625	-3.57275391	+44.53857422	-46.20849609	-81.01318359	+4508
+1458241266.13089990	+16.63330078	-2.10937500	+0.06591797	+7.88818359	-68.57666016	-86.48437500	+6656	+17.14746094	+1.05468750	-0.51416016	+67.12646484	-65.34667969	-76.86035156	+5604	+16.18066406	-3.08935547	-3.56835938	+44.47265625	-46.53808594	-80.88134766	+4512
+1458241266.13500000	+16.63330078	-2.12255859	+0.03955078	+7.80029297	-68.53271484	-86.52832031	+6660	+17.14306641	+1.03710938	-0.52734375	+66.92871094	-65.58837891	-76.79443359	+5620	+16.18945313	-3.07177734	-3.56396484	+44.42871094	-46.71386719	-80.81542969	+4512
+1458241266.13920000	+16.63330078	-2.13574219	+0.01757813	+7.75634766	-68.51074219	-86.61621094	+6660	+17.13867188	+1.01953125	-0.54492188	+66.64306641	-65.78613281	-76.61865234	+5636	+16.19824219	-3.05859375	-3.55957031	+44.38476563	-46.88964844	-80.74951172	+4508
+1458241266.14750000	+16.63330078	-2.14892578	-0.02197266	+7.88818359	-68.48876953	-86.94580078	+6652	+17.13427734	+1.01074219	-0.56689453	+66.44531250	-66.22558594	-76.55273438	+5660	+16.21142578	-3.02783203	-3.55517578	+44.29687500	-47.19726563	-80.66162109	+4492
+1458241266.15170000	+16.63330078	-2.15332031	-0.03076172	+8.04199219	-68.55468750	-87.18750000	+6644	+17.12988281	+1.00634766	-0.56250000	+66.44531250	-66.44531250	-76.66259766	+5672	+16.22021484	-3.01464844	-3.55078125	+44.27490234	-47.30712891	-80.63964844	+4484
+1458241266.16000010	+16.63330078	-2.14453125	-0.02636719	+8.56933594	-68.81835938	-87.80273438	+6632	+17.12988281	+1.01074219	-0.54492188	+66.77490234	-66.95068359	-77.12402344	+5696	+16.22900391	-2.98828125	-3.54638672	+44.27490234	-47.46093750	-80.63964844	+4464
+1458241266.16420010	+16.63330078	-2.13134766	-0.00439453	+8.98681641	-69.06005859	-88.22021484	+6628	+17.12988281	+1.01513672	-0.51855469	+67.19238281	-67.25830078	-77.58544922	+5712	+16.22900391	-2.97949219	-3.54199219	+44.29687500	-47.50488281	-80.70556641	+4456
+1458241266.17249990	+16.63330078	-2.08740234	+0.05273438	+10.19531250	-69.65332031	-89.31884766	+6624	+17.14306641	+1.04589844	-0.45703125	+68.26904297	-67.89550781	-78.68408203	+5744	+16.23339844	-2.97509766	-3.53320313	+44.38476563	-47.54882813	-80.99121094	+4440
+1458241266.17670010	+16.63769531	-2.06103516	+0.08789063	+10.94238281	-69.98291016	-89.97802734	+6624	+17.14746094	+1.06347656	-0.42187500	+68.88427734	-68.22509766	-79.32128906	+5760	+16.23339844	-2.97509766	-3.52441406	+44.45068359	-47.57080078	-81.16699219	+4436
+1458241266.18499990	+16.64208984	-2.00390625	+0.17138672	+12.59033203	-70.66406250	-91.45019531	+6628	+17.16503906	+1.09423828	-0.34716797	+70.18066406	-68.97216797	-80.63964844	+5788	+16.23779297	-2.97070313	-3.50683594	+44.64843750	-47.52685547	-81.60644531	+4440
+1458241266.18919990	+16.64208984	-1.97314453	+0.21972656	+13.57910156	-71.05957031	-92.30712891	+6636	+17.16943359	+1.11621094	-0.29882813	+71.14746094	-69.41162109	-81.58447266	+5800	+16.24218750	-2.97070313	-3.49804688	+44.78027344	-47.48291016	-81.84814453	+4444
+1458241266.19750000	+16.64208984	-1.91162109	+0.30761719	+15.51269531	-71.76269531	-94.02099609	+6644	+17.18701172	+1.14257813	-0.21093750	+72.70751953	-70.35644531	-83.16650391	+5824	+16.23779297	-2.97070313	-3.48486328	+45.00000000	-47.41699219	-82.30957031	+4464
+1458241266.20170000	+16.64648438	-1.88085938	+0.34716797	+16.52343750	-72.07031250	-94.89990234	+6648	+17.19140625	+1.16455078	-0.16259766	+73.80615234	-70.92773438	-84.22119141	+5836	+16.23779297	-2.97070313	-3.47167969	+45.10986328	-47.37304688	-82.57324219	+4476
+1458241266.20580010	+16.64648438	-1.85888672	+0.37792969	+17.46826172	-72.33398438	-95.80078125	+6648	+17.20019531	+1.16894531	-0.11865234	+74.81689453	-71.49902344	-85.23193359	+5844	+16.23779297	-2.96630859	-3.46289063	+45.21972656	-47.35107422	-82.81494141	+4492
+1458241266.21000000	+16.64648438	-1.84130859	+0.40429688	+18.36914063	-72.53173828	-96.63574219	+6648	+17.20898438	+1.17333984	-0.09667969	+75.27832031	-72.02636719	-85.71533203	+5844	+16.24218750	-2.96630859	-3.44531250	+45.35156250	-47.37304688	-83.05664063	+4508
+1458241266.21830010	+16.64208984	-1.82373047	+0.43066406	+19.92919922	-72.83935547	-98.17382813	+6644	+17.20898438	+1.17773438	-0.05712891	+76.70654297	-73.19091797	-87.09960938	+5852	+16.25097656	-2.94873047	-3.42333984	+45.52734375	-47.41699219	-83.36425781	+4548
+1458241266.22250010	+16.64208984	-1.82812500	+0.42626953	+20.47851563	-72.88330078	-98.76708984	+6640	+17.21337891	+1.16894531	-0.06591797	+76.79443359	-73.78417969	-87.20947266	+5852	+16.25537109	-2.93554688	-3.41455078	+45.57128906	-47.48291016	-83.40820313	+4568
+1458241266.22659990	+16.64208984	-1.83251953	+0.41748047	+20.98388672	-72.90527344	-99.33837891	+6636	+17.20898438	+1.16455078	-0.06152344	+77.43164063	-74.44335938	-87.82470703	+5852	+16.25537109	-2.92675781	-3.41015625	+45.57128906	-47.52685547	-83.40820313	+4584
+1458241266.23079990	+16.63769531	-1.84130859	+0.40429688	+21.44531250	-72.90527344	-99.90966797	+6632	+17.20458984	+1.15136719	-0.05712891	+78.04687500	-75.12451172	-88.48388672	+5852	+16.25537109	-2.91357422	-3.41015625	+45.52734375	-47.59277344	-83.34228516	+4596
+1458241266.23499990	+16.63330078	-1.85888672	+0.38671875	+21.79687500	-72.86132813	-100.37109375	+6632	+17.20019531	+1.13378906	-0.06591797	+78.24462891	-75.80566406	-88.70361328	+5856	+16.25976563	-2.90039063	-3.40576172	+45.48339844	-47.70263672	-83.25439453	+4608
+1458241266.23910000	+16.63330078	-1.87646484	+0.36035156	+22.12646484	-72.79541016	-100.85449219	+6632	+17.19580078	+1.12060547	-0.07910156	+78.68408203	-76.50878906	-89.16503906	+5860	+16.26416016	-2.88720703	-3.40136719	+45.46142578	-47.79052734	-83.18847656	+4620
+1458241266.24749990	+16.62451172	-1.92041016	+0.30322266	+22.76367188	-72.61962891	-101.86523438	+6632	+17.18261719	+1.08544922	-0.10546875	+79.56298828	-77.87109375	-90.10986328	+5868	+16.27734375	-2.85644531	-3.39257813	+45.37353516	-48.01025391	-82.96875000	+4632
+1458241266.25160000	+16.62011719	-1.94677734	+0.27246094	+23.13720703	-72.55371094	-102.48046875	+6636	+17.17382813	+1.06347656	-0.12304688	+80.02441406	-78.55224609	-90.63720703	+5876	+16.28173828	-2.84326172	-3.38818359	+45.30761719	-48.09814453	-82.83691406	+4636
+1458241266.25580000	+16.62011719	-1.96875000	+0.24609375	+23.51074219	-72.46582031	-103.07373047	+6636	+17.16064453	+1.05468750	-0.14062500	+80.61767578	-79.23339844	-91.25244141	+5880	+16.28613281	-2.83007813	-3.38818359	+45.24169922	-48.20800781	-82.70507813	+4636
+1458241266.26000000	+16.61572266	-1.98193359	+0.22412109	+23.99414063	-72.42187500	-103.73291016	+6632	+17.15185547	+1.04150391	-0.14941406	+81.47460938	-79.93652344	-92.15332031	+5884	+16.29052734	-2.81689453	-3.38818359	+45.15380859	-48.29589844	-82.55126953	+4636
+1458241266.26410010	+16.61572266	-2.00390625	+0.21093750	+24.58740234	-72.44384766	-104.58984375	+6628	+17.14746094	+1.02392578	-0.15380859	+82.77099609	-80.63964844	-93.49365234	+5888	+16.29492188	-2.79931641	-3.38378906	+45.06591797	-48.40576172	-82.37548828	+4632
+1458241266.26830010	+16.61132813	-2.01269531	+0.19775391	+25.29052734	-72.44384766	-105.46875000	+6624	+17.13867188	+1.01513672	-0.15820313	+84.37500000	-81.29882813	-95.16357422	+5892	+16.29931641	-2.78613281	-3.38378906	+44.97802734	-48.51562500	-82.24365234	+4628
+1458241266.27250000	+16.60693359	-2.01708984	+0.19335938	+26.10351563	-72.46582031	-106.47949219	+6616	+17.13867188	+1.00634766	-0.14501953	+86.94580078	-81.95800781	-97.80029297	+5896	+16.30371094	-2.76855469	-3.38378906	+44.89013672	-48.60351563	-82.11181641	+4620
+1458241266.27659990	+16.61132813	-2.02587891	+0.19775391	+27.04833984	-72.57568359	-107.66601563	+6612	+17.13867188	+0.99755859	-0.13623047	+89.49462891	-82.55126953	-100.37109375	+5904	+16.30810547	-2.75537109	-3.37939453	+44.80224609	-48.73535156	-82.00195313	+4612
+1458241266.28080010	+16.61572266	-2.00830078	+0.20654297	+28.16894531	-72.66357422	-108.87451172	+6608	+17.13867188	+1.00195313	-0.12744141	+92.54882813	-83.12255859	-103.42529297	+5904	+16.31689453	-2.74658203	-3.37500000	+44.73632813	-48.82324219	-81.95800781	+4604
+1458241266.28500010	+16.61572266	-1.99072266	+0.23291016	+29.55322266	-72.83935547	-110.36865234	+6608	+17.13867188	+1.00634766	-0.11425781	+96.70166016	-83.64990234	-107.55615234	+5912	+16.32128906	-2.73779297	-3.37060547	+44.69238281	-48.86718750	-81.91406250	+4596
+1458241266.28909990	+16.61572266	-1.97314453	+0.26367188	+30.95947266	-73.01513672	-111.92871094	+6612	+17.14306641	+1.01074219	-0.09667969	+101.42578125	-84.13330078	-112.30224609	+5916	+16.32128906	-2.72900391	-3.36621094	+44.62646484	-48.88916016	-81.95800781	+4588
+1458241266.29329990	+16.62011719	-1.94677734	+0.29882813	+32.45361328	-73.21289063	-113.51074219	+6616	+17.14746094	+1.01953125	-0.07470703	+106.96289063	-84.55078125	-117.81738281	+5920	+16.32128906	-2.72900391	-3.36621094	+44.60449219	-48.91113281	-82.02392578	+4580
+1458241266.29740000	+16.62011719	-1.91601563	+0.33398438	+33.94775391	-73.36669922	-115.07080078	+6620	+17.15185547	+1.02392578	-0.04833984	+113.90625000	-84.85839844	-124.76074219	+5924	+16.32128906	-2.72460938	-3.36181641	+44.58251953	-48.91113281	-82.11181641	+4572
+1458241266.30160000	+16.62451172	-1.88964844	+0.37353516	+35.61767578	-73.58642578	-116.82861328	+6628	+17.15625000	+1.03710938	-0.02197266	+121.42089844	-85.10009766	-132.23144531	+5932	+16.31689453	-2.72460938	-3.36181641	+44.56054688	-48.88916016	-82.26562500	+4568
+1458241266.30580000	+16.62890625	-1.85888672	+0.41308594	+37.35351563	-73.78417969	-118.65234375	+6636	+17.16503906	+1.05029297	+0.00878906	+129.39697266	-85.20996094	-140.14160156	+5936	+16.31689453	-2.72900391	-3.35742188	+44.58251953	-48.86718750	-82.46337891	+4568
+1458241266.30990000	+16.62890625	-1.82812500	+0.45263672	+39.13330078	-73.95996094	-120.49804688	+6644	+17.16943359	+1.05908203	+0.03515625	+137.21923828	-85.23193359	-147.91992188	+5940	+16.31689453	-2.73339844	-3.34863281	+44.62646484	-48.84521484	-82.70507813	+4568
+1458241266.31410000	+16.62890625	-1.79736328	+0.48779297	+40.69335938	-74.06982422	-122.14599609	+6648	+17.17822266	+1.06787109	+0.05273438	+144.29443359	-85.20996094	-154.95117188	+5944	+16.31689453	-2.73779297	-3.34423828	+44.67041016	-48.80126953	-82.99072266	+4572
+1458241266.31830000	+16.62890625	-1.77099609	+0.51855469	+42.18750000	-74.17968750	-123.72802734	+6652	+17.17822266	+1.08105469	+0.07031250	+150.97412109	-85.10009766	-161.56494141	+5944	+16.31250000	-2.73779297	-3.33984375	+44.71435547	-48.75732422	-83.27636719	+4580
+1458241266.32240010	+16.62890625	-1.74462891	+0.54492188	+43.54980469	-74.26757813	-125.17822266	+6656	+17.18261719	+1.09423828	+0.08349609	+156.79687500	-84.96826172	-167.32177734	+5944	+16.30810547	-2.74218750	-3.33984375	+44.73632813	-48.71337891	-83.54003906	+4588
+1458241266.32660010	+16.62451172	-1.72265625	+0.56689453	+44.89013672	-74.35546875	-126.62841797	+6664	+17.17822266	+1.10302734	+0.09228516	+162.20214844	-84.77050781	-172.66113281	+5948	+16.30371094	-2.74218750	-3.33544922	+44.78027344	-48.66943359	-83.86962891	+4604
+1458241266.33080010	+16.61572266	-1.71826172	+0.58886719	+46.09863281	-74.44335938	-128.07861328	+6664	+17.17382813	+1.10742188	+0.10546875	+166.90429688	-84.52880859	-177.36328125	+5944	+16.29492188	-2.73779297	-3.33544922	+44.80224609	-48.64746094	-84.13330078	+4616
+1458241266.33489990	+16.61132813	-1.71386719	+0.59326172	+46.86767578	-74.44335938	-129.04541016	+6660	+17.17382813	+1.10742188	+0.10986328	+170.74951172	-84.26513672	+178.76953125	+5944	+16.29052734	-2.73779297	-3.33544922	+44.80224609	-48.66943359	-84.37500000	+4632
+1458241266.33909990	+16.60693359	-1.71386719	+0.58447266	+47.46093750	-74.39941406	-129.85839844	+6656	+17.16943359	+1.10742188	+0.10546875	+174.13330078	-84.06738281	+175.38574219	+5940	+16.29052734	-2.72900391	-3.33544922	+44.78027344	-48.71337891	-84.59472656	+4648
+1458241266.34330010	+16.60253906	-1.72265625	+0.57568359	+47.96630859	-74.37744141	-130.64941406	+6656	+17.16503906	+1.09863281	+0.10546875	+176.83593750	-83.80371094	+172.61718750	+5940	+16.29052734	-2.72460938	-3.33544922	+44.73632813	-48.77929688	-84.74853516	+4660
+1458241266.34740000	+16.59814453	-1.73583984	+0.55810547	+48.25195313	-74.28955078	-131.24267578	+6656	+17.15625000	+1.08984375	+0.09228516	+178.92333984	-83.60595703	+170.50781250	+5940	+16.29052734	-2.71582031	-3.33984375	+44.67041016	-48.86718750	-84.85839844	+4676
+1458241266.35159990	+16.58935547	-1.75341797	+0.53173828	+48.33984375	-74.17968750	-131.63818359	+6656	+17.14746094	+1.08105469	+0.07470703	-179.20898438	-83.45214844	+168.59619141	+5940	+16.29492188	-2.70703125	-3.34423828	+44.56054688	-48.95507813	-84.88037109	+4688
+1458241266.35579990	+16.58056641	-1.77978516	+0.50097656	+48.33984375	-74.09179688	-132.01171875	+6656	+17.13867188	+1.06787109	+0.05273438	-177.69287109	-83.27636719	+166.99218750	+5940	+16.29052734	-2.69384766	-3.35302734	+44.42871094	-49.06494141	-84.88037109	+4696
+1458241266.35990000	+16.57177734	-1.80615234	+0.46582031	+48.18603516	-73.95996094	-132.23144531	+6660	+17.12548828	+1.05468750	+0.03076172	-176.61621094	-83.12255859	+165.84960938	+5944	+16.29052734	-2.68066406	-3.36621094	+44.27490234	-49.15283203	-84.81445313	+4704
+1458241266.36410000	+16.56738281	-1.83251953	+0.43505859	+48.29589844	-73.87207031	-132.71484375	+6656	+17.11669922	+1.04150391	+0.00878906	-175.64941406	-82.94677734	+164.79492188	+5948	+16.29052734	-2.67187500	-3.37500000	+44.14306641	-49.28466797	-84.81445313	+4704
+1458241266.36830000	+16.55859375	-1.85888672	+0.40869141	+48.44970703	-73.78417969	-133.26416016	+6656	+17.10791016	+1.02832031	-0.00878906	-174.94628906	-82.77099609	+164.00390625	+5952	+16.29052734	-2.66308594	-3.37939453	+44.01123047	-49.41650391	-84.85839844	+4704
+1458241266.37240000	+16.55419922	-1.88964844	+0.37353516	+48.53759766	-73.65234375	-133.72558594	+6652	+17.09912109	+1.01074219	-0.02197266	-174.52880859	-82.52929688	+163.49853516	+5956	+16.29052734	-2.65429688	-3.38818359	+43.90136719	-49.54833984	-84.90234375	+4696
+1458241266.37660000	+16.54980469	-1.91601563	+0.34277344	+48.60351563	-73.52050781	-134.18701172	+6648	+17.09033203	+0.99755859	-0.03955078	-174.13330078	-82.37548828	+163.03710938	+5960	+16.29492188	-2.64550781	-3.39257813	+43.76953125	-49.70214844	-84.96826172	+4688
+1458241266.38070010	+16.54541016	-1.93359375	+0.30761719	+48.75732422	-73.36669922	-134.64843750	+6644	+17.08154297	+0.98876953	-0.05712891	-173.91357422	-82.22167969	+162.75146484	+5968	+16.29931641	-2.64111328	-3.39697266	+43.65966797	-49.81201172	-85.03417969	+4676
+1458241266.38490010	+16.54101563	-1.95117188	+0.28564453	+49.19677734	-73.25683594	-135.41748047	+6632	+17.07714844	+0.97998047	-0.07470703	-173.93554688	-82.04589844	+162.72949219	+5976	+16.29931641	-2.63232422	-3.41015625	+43.57177734	-49.87792969	-85.10009766	+4668
+1458241266.38910010	+16.53662109	-1.95996094	+0.27685547	+49.89990234	-73.19091797	-136.38427734	+6620	+17.06835938	+0.97119141	-0.09228516	-174.00146484	-81.87011719	+162.72949219	+5984	+16.29492188	-2.62792969	-3.41894531	+43.50585938	-49.94384766	-85.25390625	+4652
+1458241266.39319990	+16.53222656	-1.95556641	+0.26806641	+50.69091797	-73.10302734	-137.39501953	+6608	+17.06396484	+0.97558594	-0.10986328	-173.86962891	-81.71630859	+162.59765625	+5992	+16.29492188	-2.62353516	-3.42333984	+43.46191406	-49.96582031	-85.42968750	+4636
+1458241266.39739990	+16.53222656	-1.95556641	+0.26806641	+51.67968750	-73.01513672	-138.60351563	+6592	+17.05957031	+0.98437500	-0.10986328	-173.78173828	-81.43066406	+162.55371094	+5992	+16.29052734	-2.61914063	-3.43212891	+43.46191406	-49.98779297	-85.62744141	+4624
+1458241266.40159990	+16.52783203	-1.94677734	+0.27246094	+52.40478516	-72.99316406	-139.41650391	+6580	+17.05957031	+0.98876953	-0.10986328	-173.71582031	-81.16699219	+162.48779297	+5996	+16.28613281	-2.61914063	-3.43212891	+43.50585938	-50.00976563	-85.95703125	+4608
+1458241266.40570000	+16.53222656	-1.93359375	+0.27685547	+53.43750000	-72.92724609	-140.53710938	+6568	+17.05957031	+1.00195313	-0.10986328	-173.60595703	-80.90332031	+162.42187500	+5996	+16.29052734	-2.62353516	-3.43212891	+43.61572266	-50.00976563	-86.33056641	+4592
+1458241266.40990000	+16.53222656	-1.91162109	+0.29443359	+54.75585938	-72.86132813	-141.94335938	+6556	+17.06396484	+1.01513672	-0.10107422	-173.45214844	-80.61767578	+162.33398438	+5996	+16.28613281	-2.62353516	-3.43212891	+43.76953125	-49.98779297	-86.74804688	+4580
+1458241266.41409990	+16.53222656	-1.88525391	+0.30761719	+56.27197266	-72.75146484	-143.48144531	+6548	+17.06835938	+1.02832031	-0.10107422	-173.29833984	-80.37597656	+162.22412109	+5996	+16.28613281	-2.61914063	-3.43652344	+43.90136719	-49.89990234	-87.12158203	+4572
+1458241266.41820000	+16.53662109	-1.85009766	+0.32519531	+57.65625000	-72.61962891	-144.88769531	+6540	+17.06835938	+1.05468750	-0.09667969	-172.94677734	-80.13427734	+161.98242188	+5992	+16.28613281	-2.61914063	-3.44091797	+44.03320313	-49.81201172	-87.47314453	+4564
+1458241266.42240000	+16.53662109	-1.81054688	+0.34277344	+59.12841797	-72.48779297	-146.33789063	+6536	+17.07275391	+1.08105469	-0.09667969	-172.48535156	-79.89257813	+161.60888672	+5988	+16.28173828	-2.61914063	-3.44970703	+44.14306641	-49.70214844	-87.80273438	+4564
+1458241266.42660000	+16.53662109	-1.76660156	+0.36035156	+60.64453125	-72.33398438	-147.78808594	+6528	+17.07275391	+1.10742188	-0.10107422	-172.02392578	-79.65087891	+161.25732422	+5984	+16.27294922	-2.61914063	-3.45410156	+44.29687500	-49.57031250	-88.13232422	+4564
+1458241266.43070010	+16.54101563	-1.72705078	+0.38232422	+62.05078125	-72.18017578	-149.12841797	+6524	+17.07714844	+1.13378906	-0.10107422	-171.47460938	-79.43115234	+160.77392578	+5976	+16.26416016	-2.61035156	-3.46289063	+44.42871094	-49.43847656	-88.41796875	+4568
+1458241266.43490000	+16.54541016	-1.69189453	+0.39550781	+63.28125000	-72.02636719	-150.31494141	+6516	+17.08154297	+1.15576172	-0.09667969	-170.74951172	-79.16748047	+160.13671875	+5968	+16.26416016	-2.60595703	-3.46728516	+44.58251953	-49.37255859	-88.76953125	+4572
+1458241266.43910000	+16.54541016	-1.65673828	+0.39990234	+64.20410156	-71.82861328	-151.14990234	+6504	+17.08593750	+1.18652344	-0.10107422	-169.95849609	-78.96972656	+159.49951172	+5964	+16.26416016	-2.59277344	-3.47607422	+44.75830078	-49.21875000	-89.05517578	+4584
+1458241266.44320010	+16.54980469	-1.62597656	+0.39550781	+64.97314453	-71.60888672	-151.87500000	+6496	+17.09033203	+1.20410156	-0.10546875	-169.25537109	-78.77197266	+158.84033203	+5952	+16.25976563	-2.58837891	-3.48925781	+44.82421875	-49.13085938	-89.20898438	+4592
+1458241266.44740010	+16.55859375	-1.59521484	+0.39111328	+65.65429688	-71.38916016	-152.51220703	+6484	+17.09472656	+1.21289063	-0.11865234	-168.42041016	-78.64013672	+158.04931641	+5944	+16.25537109	-2.58398438	-3.50244141	+44.84619141	-49.02099609	-89.34082031	+4600
+1458241266.45160010	+16.56298828	-1.56884766	+0.37353516	+65.93994141	-71.16943359	-152.73193359	+6476	+17.09033203	+1.23046875	-0.14062500	-167.49755859	-78.55224609	+157.21435547	+5936	+16.25537109	-2.56640625	-3.53759766	+44.75830078	-48.84521484	-89.18701172	+4616
+1458241266.45569990	+16.56738281	-1.55126953	+0.35156250	+66.02783203	-70.92773438	-152.81982422	+6468	+17.09033203	+1.24365234	-0.16699219	-166.50878906	-78.48632813	+156.29150391	+5928	+16.24218750	-2.54882813	-3.56835938	+44.64843750	-48.73535156	-88.98925781	+4628
+1458241266.45989990	+16.57177734	-1.54248047	+0.32080078	+65.93994141	-70.70800781	-152.73193359	+6460	+17.08593750	+1.25683594	-0.19335938	-165.43212891	-78.42041016	+155.25878906	+5920	+16.23779297	-2.53564453	-3.59912109	+44.47265625	-48.66943359	-88.76953125	+4636
+1458241266.46400000	+16.57177734	-1.53808594	+0.28125000	+65.63232422	-70.48828125	-152.44628906	+6448	+17.07714844	+1.27441406	-0.22851563	-164.20166016	-78.42041016	+154.16015625	+5916	+16.23779297	-2.51806641	-3.63427734	+44.31884766	-48.60351563	-88.48388672	+4644
+1458241266.46820000	+16.57617188	-1.53808594	+0.23730469	+65.19287109	-70.26855469	-152.05078125	+6440	+17.07275391	+1.27001953	-0.26367188	-163.08105469	-78.44238281	+153.06152344	+5908	+16.22900391	-2.49609375	-3.66503906	+44.12109375	-48.55957031	-88.15429688	+4648
+1458241266.47240000	+16.58496094	-1.53808594	+0.19335938	+64.73144531	-70.02685547	-151.63330078	+6428	+17.07275391	+1.26123047	-0.29443359	-161.93847656	-78.39843750	+151.91894531	+5900	+16.22900391	-2.47851563	-3.69580078	+43.92333984	-48.58154297	-87.86865234	+4644
+1458241266.47650000	+16.59375000	-1.54248047	+0.14501953	+64.07226563	-69.80712891	-151.04003906	+6420	+17.06835938	+1.26123047	-0.33837891	-160.59814453	-78.46435547	+150.64453125	+5892	+16.22900391	-2.45654297	-3.73974609	+43.65966797	-48.51562500	-87.38525391	+4644
+1458241266.48070000	+16.60253906	-1.55126953	+0.08789063	+63.28125000	-69.56542969	-150.29296875	+6416	+17.06396484	+1.25683594	-0.37792969	-159.19189453	-78.53027344	+149.30419922	+5888	+16.22900391	-2.43457031	-3.78369141	+43.37402344	-48.44970703	-86.90185547	+4632
+1458241266.48490000	+16.60693359	-1.56005859	+0.02636719	+62.46826172	-69.32373047	-149.54589844	+6408	+17.05517578	+1.25683594	-0.42187500	-157.87353516	-78.59619141	+148.05175781	+5880	+16.22460938	-2.41699219	-3.83203125	+43.04443359	-48.36181641	-86.39648438	+4624
+1458241266.48900010	+16.61572266	-1.56884766	-0.02197266	+61.72119141	-69.10400391	-148.86474609	+6400	+17.04638672	+1.25244141	-0.47460938	-156.40136719	-78.72802734	+146.64550781	+5876	+16.22021484	-2.41259766	-3.84521484	+42.97851563	-48.36181641	-86.28662109	+4604
+1458241266.49320010	+16.62011719	-1.57763672	-0.07910156	+60.88623047	-68.88427734	-148.07373047	+6392	+17.03759766	+1.25244141	-0.52734375	-154.81933594	-78.88183594	+145.15136719	+5876	+16.22021484	-2.40380859	-3.86279297	+42.86865234	-48.31787109	-86.11083984	+4584
+1458241266.49740000	+16.62890625	-1.58642578	-0.13623047	+60.05126953	-68.66455078	-147.30468750	+6384	+17.03320313	+1.25683594	-0.57128906	-153.39111328	-78.92578125	+143.81103516	+5868	+16.21582031	-2.39062500	-3.88476563	+42.73681641	-48.29589844	-85.84716797	+4564
+1458241266.50149990	+16.63330078	-1.59082031	-0.18457031	+59.41406250	-68.48876953	-146.68945313	+6372	+17.02880859	+1.25683594	-0.61523438	-151.83105469	-79.01367188	+142.33886719	+5864	+16.21142578	-2.37744141	-3.90673828	+42.60498047	-48.25195313	-85.62744141	+4544
+1458241266.50570010	+16.64208984	-1.59082031	-0.23291016	+58.77685547	-68.29101563	-146.05224609	+6364	+17.02441406	+1.27001953	-0.65917969	-150.24902344	-79.12353516	+140.88867188	+5860	+16.21142578	-2.36425781	-3.93310547	+42.47314453	-48.22998047	-85.40771484	+4524
+1458241266.50990010	+16.65087891	-1.58642578	-0.28125000	+58.16162109	-68.09326172	-145.41503906	+6352	+17.02441406	+1.28320313	-0.69433594	-148.88671875	-79.16748047	+139.68017578	+5856	+16.20703125	-2.34667969	-3.95947266	+42.34130859	-48.16406250	-85.14404297	+4504
+1458241266.51399990	+16.65966797	-1.58203125	-0.32080078	+57.67822266	-67.91748047	-144.88769531	+6344	+17.02441406	+1.28759766	-0.73828125	-147.56835938	-79.27734375	+138.42773438	+5848	+16.20263672	-2.32910156	-3.99023438	+42.18750000	-48.07617188	-84.85839844	+4480
+1458241266.51819990	+16.66845703	-1.57324219	-0.36035156	+57.19482422	-67.74169922	-144.36035156	+6332	+17.02441406	+1.31396484	-0.77783203	-146.03027344	-79.40917969	+137.08740234	+5848	+16.20263672	-2.31152344	-4.02099609	+42.03369141	-47.98828125	-84.59472656	+4460
+1458241266.52239990	+16.67724609	-1.55566406	-0.39990234	+56.77734375	-67.56591797	-143.87695313	+6324	+17.02001953	+1.34912109	-0.81738281	-144.68994141	-79.51904297	+135.96679688	+5844	+16.19824219	-2.28955078	-4.06054688	+41.90185547	-47.85644531	-84.33105469	+4440
+1458241266.52650000	+16.68603516	-1.54248047	-0.43066406	+56.51367188	-67.43408203	-143.52539063	+6312	+17.02001953	+1.36230469	-0.85253906	-143.70117188	-79.60693359	+135.04394531	+5836	+16.18945313	-2.26318359	-4.10009766	+41.79199219	-47.68066406	-84.04541016	+4420
+1458241266.53070000	+16.69482422	-1.51611328	-0.45703125	+56.33789063	-67.30224609	-143.21777344	+6304	+17.02441406	+1.39746094	-0.88769531	-142.53662109	-79.71679688	+134.03320313	+5836	+16.18066406	-2.24121094	-4.13964844	+41.70410156	-47.50488281	-83.82568359	+4400
+1458241266.53480010	+16.70361328	-1.48974609	-0.48339844	+56.16210938	-67.17041016	-142.91015625	+6296	+17.02880859	+1.43261719	-0.92285156	-141.48193359	-79.82666016	+133.15429688	+5832	+16.17626953	-2.21484375	-4.17919922	+41.63818359	-47.30712891	-83.64990234	+4380
+1458241266.53900000	+16.71240234	-1.45898438	-0.50976563	+56.09619141	-67.03857422	-142.69042969	+6288	+17.03320313	+1.45898438	-0.94921875	-140.69091797	-79.91455078	+132.45117188	+5828	+16.16748047	-2.18847656	-4.22753906	+41.61621094	-47.08740234	-83.49609375	+4364
+1458241266.54320000	+16.72558594	-1.42382813	-0.53173828	+56.07421875	-66.90673828	-142.49267578	+6280	+17.03759766	+1.49414063	-0.97998047	-139.85595703	-80.00244141	+131.79199219	+5824	+16.15869141	-2.16210938	-4.26708984	+41.61621094	-46.84570313	-83.40820313	+4348
+1458241266.55150010	+16.74755859	-1.34472656	-0.58447266	+56.14013672	-66.62109375	-142.18505859	+6264	+17.04638672	+1.56884766	-1.04150391	-138.47167969	-80.28808594	+130.69335938	+5812	+16.14550781	-2.10937500	-4.36376953	+41.70410156	-46.23046875	-83.27636719	+4328
+1458241266.55570010	+16.76074219	-1.30078125	-0.61083984	+56.22802734	-66.46728516	-142.07519531	+6256	+17.05078125	+1.60400391	-1.07666016	-137.87841797	-80.44189453	+130.18798828	+5808	+16.13671875	-2.07861328	-4.41650391	+41.77001953	-45.90087891	-83.23242188	+4320
+1458241266.55979990	+16.76953125	-1.25683594	-0.64160156	+56.27197266	-66.29150391	-141.92138672	+6248	+17.05517578	+1.63916016	-1.11181641	-137.28515625	-80.63964844	+129.72656250	+5804	+16.12353516	-2.05224609	-4.46044922	+41.83593750	-45.61523438	-83.21044922	+4312
+1458241266.56820010	+16.79589844	-1.15136719	-0.71630859	+56.44775391	-65.89599609	-141.65771484	+6232	+17.06396484	+1.70068359	-1.17333984	-136.49414063	-80.94726563	+129.08935547	+5792	+16.08837891	-1.95117188	-4.61425781	+42.14355469	-44.64843750	-83.12255859	+4324
+1458241266.57230000	+16.80908203	-1.10742188	-0.75585938	+56.49169922	-65.67626953	-141.50390625	+6220	+17.06835938	+1.73583984	-1.20849609	-136.12060547	-81.14501953	+128.78173828	+5784	+16.08398438	-1.92919922	-4.65380859	+42.16552734	-44.47265625	-83.12255859	+4316
+1458241266.57649990	+16.82226563	-1.05468750	-0.81298828	+56.46972656	-65.36865234	-141.26220703	+6212	+17.06835938	+1.77539063	-1.25244141	-135.65917969	-81.38671875	+128.38623047	+5780	+16.08837891	-1.90283203	-4.70214844	+42.20947266	-44.29687500	-82.99072266	+4312
+1458241266.58069990	+16.83105469	-1.01513672	-0.87011719	+56.40380859	-65.10498047	-141.04248047	+6200	+17.07275391	+1.81054688	-1.29638672	-135.26367188	-81.65039063	+128.05664063	+5776	+16.08398438	-1.87207031	-4.74609375	+42.20947266	-44.12109375	-82.83691406	+4308
+1458241266.58900000	+16.84423828	-0.94921875	-1.00634766	+55.96435547	-64.44580078	-140.38330078	+6172	+17.06835938	+1.88525391	-1.41064453	-134.38476563	-82.30957031	+127.33154297	+5764	+16.07080078	-1.81054688	-4.85156250	+42.12158203	-43.74755859	-82.37548828	+4292
+1458241266.59320000	+16.84863281	-0.92724609	-1.08105469	+55.65673828	-64.11621094	-139.98779297	+6156	+17.06835938	+1.91601563	-1.46777344	-133.98925781	-82.63916016	+126.95800781	+5760	+16.05761719	-1.77539063	-4.90429688	+42.05566406	-43.59375000	-82.06787109	+4280
+1458241266.60150000	+16.85302734	-0.88769531	-1.22607422	+55.01953125	-63.45703125	-139.26269531	+6116	+17.05517578	+1.97753906	-1.59960938	-132.91259766	-83.36425781	+125.92529297	+5756	+16.05322266	-1.70507813	-4.99218750	+41.96777344	-43.46191406	-81.58447266	+4244
+1458241266.60980010	+16.85742188	-0.84375000	-1.36669922	+54.55810547	-62.84179688	-138.66943359	+6072	+17.04199219	+2.04785156	-1.71386719	-131.94580078	-83.95751953	+125.11230469	+5748	+16.04882813	-1.63916016	-5.08007813	+41.94580078	-43.30810547	-81.18896484	+4196
+1458241266.61809990	+16.85742188	-0.79980469	-1.50732422	+54.03076172	-62.20458984	-138.01025391	+6028	+17.02441406	+2.11816406	-1.83251953	-130.60546875	-84.63867188	+123.94775391	+5744	+16.04443359	-1.56884766	-5.17236328	+41.92382813	-43.11035156	-80.72753906	+4144
+1458241266.62229990	+16.85302734	-0.77343750	-1.57324219	+53.81103516	-61.91894531	-137.72460938	+6004	+17.01562500	+2.15332031	-1.88964844	-129.94628906	-84.92431641	+123.37646484	+5740	+16.03564453	-1.52490234	-5.22070313	+41.94580078	-42.97851563	-80.48583984	+4116
+1458241266.62649990	+16.85302734	-0.74707031	-1.62597656	+53.72314453	-61.69921875	-137.54882813	+5980	+17.00683594	+2.18847656	-1.93798828	-129.50683594	-85.18798828	+123.02490234	+5740	+16.02685547	-1.48974609	-5.25146484	+42.01171875	-42.89062500	-80.39794922	+4084
+1458241266.63060000	+16.85302734	-0.71191406	-1.67871094	+53.70117188	-61.47949219	-137.39501953	+5956	+16.99804688	+2.23242188	-1.98632813	-128.91357422	-85.42968750	+122.56347656	+5736	+16.02246094	-1.45458984	-5.28662109	+42.12158203	-42.80273438	-80.35400391	+4052
+1458241266.63480000	+16.85302734	-0.67236328	-1.71826172	+53.78906250	-61.32568359	-137.35107422	+5936	+16.98925781	+2.27636719	-2.02148438	-128.64990234	-85.62744141	+122.45361328	+5736	+16.01806641	-1.41943359	-5.31738281	+42.27539063	-42.71484375	-80.35400391	+4020
+1458241266.63899990	+16.85742188	-0.62841797	-1.74902344	+53.96484375	-61.19384766	-137.39501953	+5908	+16.98925781	+2.32031250	-2.06103516	-128.49609375	-85.82519531	+122.45361328	+5732	+16.01367188	-1.38867188	-5.33935547	+42.45117188	-42.64892578	-80.46386719	+3988
+1458241266.64310000	+16.86181641	-0.58007813	-1.77539063	+54.20654297	-61.08398438	-137.46093750	+5884	+16.98486328	+2.37304688	-2.09179688	-128.43017578	-86.00097656	+122.56347656	+5732	+16.01806641	-1.36230469	-5.36132813	+42.67089844	-42.53906250	-80.61767578	+3956
+1458241266.65150000	+16.86621094	-0.46582031	-1.81494141	+54.84375000	-60.93017578	-137.70263672	+5840	+16.97167969	+2.48291016	-2.14892578	-129.19921875	-86.33056641	+123.75000000	+5724	+16.00488281	-1.30078125	-5.41406250	+43.19824219	-42.18750000	-80.92529297	+3908
+1458241266.65560010	+16.87060547	-0.40869141	-1.83251953	+55.19531250	-60.86425781	-137.81250000	+5820	+16.97167969	+2.53125000	-2.17529297	-129.55078125	-86.48437500	+124.29931641	+5720	+15.99609375	-1.26562500	-5.44042969	+43.46191406	-42.01171875	-81.10107422	+3888
+1458241266.65980010	+16.87500000	-0.34716797	-1.84130859	+55.61279297	-60.84228516	-138.01025391	+5796	+16.97167969	+2.58398438	-2.19726563	-130.23193359	-86.61621094	+125.15625000	+5716	+15.99169922	-1.23486328	-5.46240234	+43.74755859	-41.87988281	-81.32080078	+3872
+1458241266.66400000	+16.87500000	-0.28564453	-1.84130859	+56.11816406	-60.84228516	-138.31787109	+5772	+16.96728516	+2.63232422	-2.21044922	-131.55029297	-86.70410156	+126.62841797	+5708	+15.98730469	-1.20410156	-5.47119141	+44.07714844	-41.77001953	-81.62841797	+3852
+1458241266.66810010	+16.88378906	-0.22412109	-1.83691406	+56.68945313	-60.88623047	-138.69140625	+5752	+16.96728516	+2.68945313	-2.22802734	-133.04443359	-86.79199219	+128.34228516	+5704	+15.97851563	-1.18212891	-5.47998047	+44.40673828	-41.63818359	-81.95800781	+3836
+1458241266.67230010	+16.88818359	-0.16259766	-1.83691406	+57.23876953	-60.88623047	-139.04296875	+5728	+16.96289063	+2.74218750	-2.23681641	-134.80224609	-86.87988281	+130.29785156	+5700	+15.97851563	-1.15576172	-5.48876953	+44.69238281	-41.52832031	-82.28759766	+3824
+1458241266.67650010	+16.89257813	-0.10107422	-1.83691406	+57.74414063	-60.88623047	-139.32861328	+5704	+16.96289063	+2.79492188	-2.25439453	-136.27441406	-86.98974609	+131.96777344	+5692	+15.97851563	-1.12939453	-5.51074219	+44.97802734	-41.39648438	-82.50732422	+3816
+1458241266.68059990	+16.89697266	-0.04394531	-1.84130859	+58.20556641	-60.86425781	-139.61425781	+5680	+16.95849609	+2.84326172	-2.27636719	-138.09814453	-87.09960938	+133.92333984	+5688	+15.97412109	-1.09863281	-5.52832031	+45.24169922	-41.26464844	-82.70507813	+3808
+1458241266.68890000	+16.89697266	+0.06591797	-1.85888672	+58.95263672	-60.79833984	-140.03173828	+5636	+16.94970703	+2.93115234	-2.30712891	-142.51464844	-87.31933594	+138.64746094	+5676	+15.96972656	-1.03271484	-5.56347656	+45.74707031	-41.04492188	-83.05664063	+3800
+1458241266.69310000	+16.89257813	+0.10986328	-1.87207031	+59.26025391	-60.73242188	-140.20751953	+5608	+16.94531250	+2.97070313	-2.32470703	-144.97558594	-87.42919922	+141.26220703	+5672	+15.95654297	-0.99755859	-5.58105469	+45.94482422	-40.95703125	-83.14453125	+3796
+1458241266.69730000	+16.89257813	+0.14941406	-1.88964844	+59.52392578	-60.66650391	-140.36132813	+5584	+16.94091797	+3.00585938	-2.34667969	-147.23876953	-87.53906250	+143.63525391	+5668	+15.95654297	-0.97119141	-5.59863281	+46.07666016	-40.95703125	-83.25439453	+3788
+1458241266.70560000	+16.88818359	+0.21972656	-1.93798828	+59.83154297	-60.44677734	-140.49316406	+5532	+16.91894531	+3.07177734	-2.39062500	-152.64404297	-87.78076172	+149.21630859	+5664	+15.95214844	-0.90087891	-5.64257813	+46.31835938	-40.91308594	-83.27636719	+3772
+1458241266.70980000	+16.88378906	+0.25048828	-1.96875000	+59.87548828	-60.31494141	-140.49316406	+5508	+16.90576172	+3.10253906	-2.41699219	-155.76416016	-87.91259766	+152.40234375	+5664	+15.95654297	-0.86572266	-5.66015625	+46.42822266	-40.93505859	-83.29833984	+3760
+1458241266.71390010	+16.87939453	+0.28125000	-2.01269531	+59.85351563	-60.13916016	-140.38330078	+5484	+16.89697266	+3.13330078	-2.44775391	-158.79638672	-88.06640625	+155.54443359	+5664	+15.95654297	-0.82617188	-5.69091797	+46.49414063	-40.89111328	-83.16650391	+3748
+1458241266.71810010	+16.87939453	+0.30322266	-2.05664063	+59.76562500	-59.94140625	-140.22949219	+5456	+16.88378906	+3.16406250	-2.48291016	-162.33398438	-88.24218750	+159.16992188	+5664	+15.95214844	-0.79101563	-5.72607422	+46.51611328	-40.89111328	-82.99072266	+3736
+1458241266.72639990	+16.86621094	+0.34716797	-2.14453125	+59.58984375	-59.56787109	-139.96582031	+5408	+16.85302734	+3.21679688	-2.53564453	-171.07910156	-88.48388672	+168.06884766	+5664	+15.94775391	-0.71191406	-5.77001953	+46.60400391	-40.91308594	-82.74902344	+3696
+1458241266.73060010	+16.85742188	+0.36914063	-2.18408203	+59.50195313	-59.37011719	-139.85595703	+5384	+16.83544922	+3.24316406	-2.56201172	-176.13281250	-88.57177734	+173.18847656	+5664	+15.94335938	-0.67675781	-5.79199219	+46.64794922	-40.95703125	-82.66113281	+3668
+1458241266.73480010	+16.85302734	+0.39111328	-2.22363281	+59.45800781	-59.21630859	-139.76806641	+5364	+16.81787109	+3.26953125	-2.58837891	+178.92333984	-88.65966797	+178.19824219	+5668	+15.94335938	-0.64160156	-5.80957031	+46.71386719	-40.97900391	-82.57324219	+3644
+1458241266.74309990	+16.84863281	+0.43945313	-2.28955078	+59.45800781	-58.88671875	-139.65820313	+5328	+16.78710938	+3.33105469	-2.64111328	+167.43164063	-88.83544922	-170.11230469	+5672	+15.94775391	-0.57128906	-5.84912109	+46.84570313	-41.02294922	-82.48535156	+3584
+1458241266.74729990	+16.84423828	+0.46582031	-2.31591797	+59.52392578	-58.75488281	-139.65820313	+5312	+16.77392578	+3.36181641	-2.66308594	+161.93847656	-88.83544922	-164.50927734	+5676	+15.94335938	-0.53613281	-5.86669922	+46.97753906	-41.00097656	-82.46337891	+3552
+1458241266.75140000	+16.83984375	+0.49658203	-2.33789063	+59.63378906	-58.64501953	-139.70214844	+5296	+16.76513672	+3.39257813	-2.67626953	+157.17041016	-88.81347656	-159.65332031	+5676	+15.94335938	-0.50097656	-5.87548828	+47.13134766	-40.97900391	-82.50732422	+3524
+1458241266.75560000	+16.83544922	+0.52734375	-2.35986328	+59.76562500	-58.55712891	-139.74609375	+5280	+16.75634766	+3.42773438	-2.68945313	+152.95166016	-88.79150391	-155.30273438	+5676	+15.94335938	-0.47460938	-5.88427734	+47.28515625	-40.95703125	-82.59521484	+3492
+1458241266.75980000	+16.83105469	+0.56250000	-2.36425781	+59.98535156	-58.49121094	-139.92187500	+5264	+16.74755859	+3.46728516	-2.69384766	+150.53466797	-88.72558594	-152.75390625	+5672	+15.93896484	-0.44384766	-5.89746094	+47.46093750	-40.91308594	-82.66113281	+3468
+1458241266.76810000	+16.83105469	+0.64160156	-2.35107422	+60.68847656	-58.51318359	-140.44921875	+5236	+16.73437500	+3.54199219	-2.68945313	+148.71093750	-88.54980469	-150.66650391	+5672	+15.93457031	-0.39550781	-5.89306641	+47.92236328	-40.84716797	-83.14453125	+3412
+1458241266.77220010	+16.83105469	+0.68554688	-2.33349609	+61.12792969	-58.53515625	-140.80078125	+5224	+16.72998047	+3.58154297	-2.68505859	+149.34814453	-88.41796875	-151.14990234	+5672	+15.93457031	-0.36914063	-5.88427734	+48.20800781	-40.80322266	-83.43017578	+3392
+1458241266.77640010	+16.83105469	+0.72949219	-2.31591797	+61.61132813	-58.57910156	-141.19628906	+5212	+16.72998047	+3.62109375	-2.67626953	+149.23828125	-88.30810547	-150.88623047	+5668	+15.93896484	-0.34277344	-5.87988281	+48.53759766	-40.75927734	-83.75976563	+3376
+1458241266.78060010	+16.83105469	+0.77783203	-2.29394531	+62.09472656	-58.62304688	-141.59179688	+5200	+16.73437500	+3.66503906	-2.67187500	+148.90869141	-88.22021484	-150.42480469	+5668	+15.94335938	-0.32080078	-5.87109375	+48.82324219	-40.71533203	-84.06738281	+3364
+1458241266.78469990	+16.83105469	+0.82177734	-2.26757813	+62.62207031	-58.68896484	-142.00927734	+5188	+16.73437500	+3.70898438	-2.65869141	+148.86474609	-88.06640625	-150.22705078	+5664	+15.94335938	-0.29882813	-5.86669922	+49.10888672	-40.64941406	-84.37500000	+3352
+1458241266.78889990	+16.82666016	+0.87011719	-2.24121094	+63.12744141	-58.75488281	-142.44873047	+5176	+16.73437500	+3.74853516	-2.64111328	+148.77685547	-87.91259766	-150.00732422	+5664	+15.93896484	-0.27246094	-5.85791016	+49.41650391	-40.58349609	-84.66064453	+3348
+1458241266.79720000	+16.82226563	+0.96240234	-2.18847656	+64.13818359	-58.90869141	-143.28369141	+5152	+16.72998047	+3.82763672	-2.61474609	+148.77685547	-87.62695313	-149.72167969	+5664	+15.93896484	-0.22412109	-5.84033203	+49.96582031	-40.53955078	-85.20996094	+3344
+1458241266.80559990	+16.81787109	+1.04589844	-2.14013672	+65.10498047	-59.01855469	-144.11865234	+5128	+16.72558594	+3.89794922	-2.58837891	+148.46923828	-87.38525391	-149.19433594	+5660	+15.93896484	-0.18017578	-5.82275391	+50.44921875	-40.53955078	-85.71533203	+3348
+1458241266.80970000	+16.81347656	+1.08105469	-2.12255859	+65.52246094	-59.06250000	-144.47021484	+5112	+16.72558594	+3.93310547	-2.58398438	+147.74414063	-87.25341797	-148.38134766	+5660	+15.94335938	-0.15820313	-5.80957031	+50.64697266	-40.58349609	-85.97900391	+3352
+1458241266.81390000	+16.80908203	+1.11621094	-2.11376953	+65.83007813	-59.06250000	-144.73388672	+5096	+16.72119141	+3.96826172	-2.57958984	+146.46972656	-87.14355469	-146.99707031	+5660	+15.95214844	-0.12744141	-5.81396484	+50.82275391	-40.58349609	-86.04492188	+3356
+1458241266.81810000	+16.80468750	+1.14697266	-2.10937500	+66.09375000	-59.06250000	-144.95361328	+5080	+16.71679688	+3.99462891	-2.57958984	+144.97558594	-87.05566406	-145.41503906	+5656	+15.95214844	-0.09667969	-5.81835938	+50.95458984	-40.62744141	-86.06689453	+3360
+1458241266.82220010	+16.79589844	+1.17333984	-2.11376953	+66.22558594	-59.01855469	-145.08544922	+5064	+16.70800781	+4.01660156	-2.57958984	+143.32763672	-86.98974609	-143.70117188	+5656	+15.95214844	-0.07031250	-5.82275391	+51.04248047	-40.67138672	-86.06689453	+3360
+1458241266.82640000	+16.78710938	+1.19531250	-2.12255859	+66.31347656	-58.97460938	-145.12939453	+5052	+16.69482422	+4.03857422	-2.58398438	+142.03125000	-86.92382813	-142.31689453	+5656	+15.95654297	-0.04394531	-5.83593750	+51.08642578	-40.71533203	-86.00097656	+3364
+1458241266.83060000	+16.77832031	+1.20849609	-2.13574219	+66.33544922	-58.90869141	-145.17333984	+5040	+16.68164063	+4.05615234	-2.58837891	+140.73486328	-86.85791016	-140.95458984	+5656	+15.95214844	-0.01318359	-5.84472656	+51.08642578	-40.75927734	-85.89111328	+3360
+1458241266.83890010	+16.76953125	+1.23486328	-2.16650391	+66.31347656	-58.77685547	-145.19531250	+5020	+16.66406250	+4.09130859	-2.59277344	+138.31787109	-86.74804688	-138.47167969	+5660	+15.95654297	+0.03515625	-5.85791016	+51.13037109	-40.95703125	-85.73730469	+3344
+1458241266.84299990	+16.76513672	+1.24804688	-2.18408203	+66.26953125	-58.71093750	-145.17333984	+5016	+16.65527344	+4.10449219	-2.60156250	+136.95556641	-86.68212891	-137.06542969	+5660	+15.96533203	+0.06591797	-5.86230469	+51.15234375	-41.04492188	-85.64941406	+3332
+1458241266.84719990	+16.75634766	+1.25683594	-2.20605469	+66.20361328	-58.62304688	-145.12939453	+5012	+16.64648438	+4.11328125	-2.60595703	+135.72509766	-86.61621094	-135.81298828	+5660	+15.96972656	+0.09228516	-5.87109375	+51.15234375	-41.13281250	-85.53955078	+3320
+1458241266.85139990	+16.75195313	+1.26562500	-2.22802734	+66.11572266	-58.53515625	-145.04150391	+5008	+16.63769531	+4.12646484	-2.61035156	+134.34082031	-86.57226563	-134.38476563	+5664	+15.96972656	+0.11865234	-5.87988281	+51.15234375	-41.15478516	-85.40771484	+3308
+1458241266.85550000	+16.74755859	+1.27441406	-2.25000000	+66.00585938	-58.44726563	-144.93164063	+5004	+16.62451172	+4.13964844	-2.61474609	+132.75878906	-86.52832031	-132.75878906	+5668	+15.96972656	+0.14062500	-5.89306641	+51.10839844	-41.22070313	-85.25390625	+3292
+1458241266.85970000	+16.73876953	+1.28320313	-2.27197266	+65.91796875	-58.38134766	-144.84375000	+5004	+16.61572266	+4.15283203	-2.61914063	+131.77001953	-86.48437500	-131.70410156	+5672	+15.96972656	+0.17138672	-5.90185547	+51.10839844	-41.26464844	-85.10009766	+3276
+1458241266.86389990	+16.73876953	+1.29638672	-2.28515625	+65.87402344	-58.33740234	-144.79980469	+5004	+16.61132813	+4.16601563	-2.61474609	+131.17675781	-86.44042969	-131.08886719	+5676	+15.96972656	+0.18896484	-5.90625000	+51.10839844	-41.33056641	-85.03417969	+3256
+1458241266.87220000	+16.72998047	+1.32275391	-2.30273438	+65.91796875	-58.29345703	-144.82177734	+5004	+16.60253906	+4.18798828	-2.60156250	+130.60546875	-86.30859375	-130.45166016	+5684	+15.97412109	+0.23291016	-5.89746094	+51.24023438	-41.44042969	-85.03417969	+3216
+1458241266.87640000	+16.72998047	+1.34033203	-2.30273438	+66.02783203	-58.29345703	-144.90966797	+5004	+16.60253906	+4.20117188	-2.59277344	+130.25390625	-86.26464844	-130.07812500	+5688	+15.97851563	+0.25488281	-5.88867188	+51.32812500	-41.50634766	-85.10009766	+3196
+1458241266.88050010	+16.72998047	+1.36230469	-2.29833984	+66.15966797	-58.31542969	-144.99755859	+5004	+16.60253906	+4.21875000	-2.58398438	+129.79248047	-86.22070313	-129.55078125	+5692	+15.98291016	+0.27246094	-5.87988281	+51.43798828	-41.52832031	-85.18798828	+3180
+1458241266.88470010	+16.72558594	+1.38867188	-2.28955078	+66.33544922	-58.35937500	-145.10742188	+5008	+16.59814453	+4.24072266	-2.57519531	+129.68261719	-86.15478516	-129.35302734	+5700	+15.98730469	+0.29003906	-5.87109375	+51.59179688	-41.52832031	-85.31982422	+3164
+1458241266.88890000	+16.72558594	+1.41064453	-2.27636719	+66.53320313	-58.40332031	-145.21728516	+5012	+16.59814453	+4.26269531	-2.55761719	+129.72656250	-86.08886719	-129.30908203	+5708	+15.98730469	+0.30761719	-5.86230469	+51.72363281	-41.52832031	-85.47363281	+3148
+1458241266.89299990	+16.72558594	+1.44140625	-2.26318359	+66.75292969	-58.46923828	-145.34912109	+5012	+16.59814453	+4.28466797	-2.54003906	+129.81445313	-86.04492188	-129.33105469	+5716	+15.98730469	+0.32080078	-5.84472656	+51.89941406	-41.52832031	-85.64941406	+3140
+1458241266.89720010	+16.72119141	+1.47216797	-2.24560547	+67.06054688	-58.53515625	-145.54687500	+5016	+16.59814453	+4.31103516	-2.52246094	+130.12207031	-85.97900391	-129.50683594	+5724	+15.98291016	+0.33837891	-5.83154297	+52.09716797	-41.50634766	-85.86914063	+3136
+1458241266.90140010	+16.72119141	+1.50292969	-2.22363281	+67.36816406	-58.64501953	-145.76660156	+5020	+16.59814453	+4.33740234	-2.50048828	+130.49560547	-85.91308594	-129.79248047	+5736	+15.98291016	+0.36035156	-5.80517578	+52.33886719	-41.52832031	-86.15478516	+3136
+1458241266.90549990	+16.72119141	+1.53369141	-2.19287109	+67.71972656	-58.73291016	-146.03027344	+5024	+16.59814453	+4.36816406	-2.47412109	+130.93505859	-85.84716797	-130.14404297	+5744	+15.98291016	+0.37353516	-5.77880859	+52.60253906	-41.52832031	-86.48437500	+3140
+1458241266.90969990	+16.72119141	+1.56884766	-2.16650391	+68.09326172	-58.84277344	-146.29394531	+5028	+16.60253906	+4.39453125	-2.45214844	+131.28662109	-85.80322266	-130.38574219	+5756	+15.98291016	+0.39111328	-5.75244141	+52.84423828	-41.50634766	-86.79199219	+3148
+1458241266.91800000	+16.71679688	+1.63476563	-2.10937500	+68.79638672	-59.04052734	-146.77734375	+5036	+16.59814453	+4.46044922	-2.40820313	+131.50634766	-85.69335938	-130.36376953	+5776	+15.98291016	+0.43066406	-5.71728516	+53.32763672	-41.44042969	-87.29736328	+3172
+1458241266.92220000	+16.71240234	+1.66992188	-2.08740234	+69.12597656	-59.10644531	-146.99707031	+5036	+16.59814453	+4.49121094	-2.39062500	+131.33056641	-85.64941406	-130.07812500	+5788	+15.97851563	+0.44384766	-5.70410156	+53.48144531	-41.41845703	-87.45117188	+3184
+1458241266.92630000	+16.70800781	+1.70507813	-2.06103516	+69.45556641	-59.19433594	-147.19482422	+5036	+16.58935547	+4.52197266	-2.37304688	+131.24267578	-85.60546875	-129.88037109	+5800	+15.97412109	+0.46582031	-5.69531250	+53.61328125	-41.39648438	-87.53906250	+3200
+1458241266.93050000	+16.70361328	+1.73144531	-2.03906250	+69.76318359	-59.26025391	-147.41455078	+5040	+16.58496094	+4.54833984	-2.35546875	+131.17675781	-85.53955078	-129.72656250	+5808	+15.96533203	+0.48339844	-5.68652344	+53.74511719	-41.39648438	-87.58300781	+3220
+1458241266.93470000	+16.69921875	+1.75781250	-2.02148438	+70.00488281	-59.32617188	-147.59033203	+5036	+16.58056641	+4.57031250	-2.34228516	+130.73730469	-85.51757813	-129.19921875	+5816	+15.96093750	+0.50537109	-5.67773438	+53.81103516	-41.44042969	-87.62695313	+3236
+1458241266.93880010	+16.69482422	+1.77978516	-2.00830078	+70.20263672	-59.34814453	-147.70019531	+5036	+16.57617188	+4.58789063	-2.33349609	+130.07812500	-85.51757813	-128.49609375	+5824	+15.96533203	+0.52734375	-5.67773438	+53.85498047	-41.46240234	-87.53906250	+3252
+1458241266.94300010	+16.69042969	+1.80175781	-1.99511719	+70.33447266	-59.37011719	-147.78808594	+5036	+16.56738281	+4.60107422	-2.32910156	+129.35302734	-85.51757813	-127.72705078	+5832	+15.96093750	+0.54492188	-5.68212891	+53.85498047	-41.46240234	-87.42919922	+3268
+1458241266.94720010	+16.69042969	+1.81494141	-1.99072266	+70.42236328	-59.39208984	-147.83203125	+5032	+16.55859375	+4.61425781	-2.32910156	+128.27636719	-85.49560547	-126.62841797	+5836	+15.96093750	+0.56689453	-5.69091797	+53.78906250	-41.48437500	-87.25341797	+3280
+1458241266.95129990	+16.68603516	+1.82812500	-1.99072266	+70.44433594	-59.37011719	-147.81005859	+5032	+16.54980469	+4.62304688	-2.32910156	+127.04589844	-85.49560547	-125.37597656	+5840	+15.96093750	+0.58007813	-5.69970703	+53.74511719	-41.50634766	-87.09960938	+3288
+1458241266.95549990	+16.67724609	+1.83691406	-1.99511719	+70.40039063	-59.32617188	-147.74414063	+5032	+16.54101563	+4.63183594	-2.33349609	+125.57373047	-85.47363281	-123.88183594	+5848	+15.96093750	+0.59765625	-5.70849609	+53.67919922	-41.52832031	-86.87988281	+3296
+1458241266.96380000	+16.66845703	+1.84570313	-2.01269531	+70.20263672	-59.26025391	-147.52441406	+5032	+16.52343750	+4.64501953	-2.34228516	+122.78320313	-85.49560547	-121.06933594	+5860	+15.95654297	+0.63281250	-5.73046875	+53.50341797	-41.57226563	-86.44042969	+3304
+1458241266.96799990	+16.66406250	+1.85009766	-2.02148438	+70.09277344	-59.21630859	-147.41455078	+5032	+16.51025391	+4.64941406	-2.34667969	+121.55273438	-85.51757813	-119.83886719	+5864	+15.95654297	+0.65039063	-5.73925781	+53.41552734	-41.59423828	-86.24267578	+3304
+1458241266.97219990	+16.65966797	+1.85009766	-2.03466797	+69.96093750	-59.17236328	-147.28271484	+5036	+16.50146484	+4.65380859	-2.35107422	+120.43212891	-85.53955078	-118.71826172	+5868	+15.95654297	+0.66796875	-5.74365234	+53.34960938	-41.63818359	-86.02294922	+3304
+1458241266.97630000	+16.65966797	+1.85009766	-2.04345703	+69.82910156	-59.15039063	-147.17285156	+5036	+16.49707031	+4.65380859	-2.35546875	+119.31152344	-85.53955078	-117.57568359	+5876	+15.95654297	+0.68994141	-5.75244141	+53.23974609	-41.70410156	-85.73730469	+3300
+1458241266.98050000	+16.65527344	+1.85009766	-2.05224609	+69.69726563	-59.10644531	-147.04101563	+5040	+16.48828125	+4.65820313	-2.35546875	+118.01513672	-85.56152344	-116.27929688	+5880	+15.95654297	+0.71191406	-5.76123047	+53.12988281	-41.77001953	-85.47363281	+3288
+1458241266.98470000	+16.65087891	+1.85449219	-2.06103516	+69.56542969	-59.06250000	-146.90917969	+5044	+16.47949219	+4.66699219	-2.35986328	+116.76269531	-85.58349609	-115.00488281	+5884	+15.95654297	+0.73388672	-5.77001953	+53.04199219	-41.79199219	-85.23193359	+3276
+1458241266.98880000	+16.65087891	+1.85449219	-2.06982422	+69.43359375	-59.04052734	-146.79931641	+5048	+16.47070313	+4.67138672	-2.35986328	+115.66406250	-85.60546875	-113.88427734	+5888	+15.95214844	+0.76025391	-5.77441406	+52.93212891	-41.83593750	-84.92431641	+3264
+1458241266.99300000	+16.64648438	+1.85888672	-2.07861328	+69.32373047	-59.01855469	-146.66748047	+5052	+16.46191406	+4.68017578	-2.35986328	+114.52148438	-85.62744141	-112.71972656	+5896	+15.94775391	+0.78222656	-5.77441406	+52.88818359	-41.85791016	-84.74853516	+3248
+1458241266.99710010	+16.64648438	+1.86328125	-2.08300781	+69.21386719	-59.01855469	-146.55761719	+5056	+16.45751953	+4.69335938	-2.35546875	+113.84033203	-85.67138672	-111.97265625	+5900	+15.94335938	+0.80419922	-5.77001953	+52.88818359	-41.87988281	-84.63867188	+3228
+1458241267.00130010	+16.64208984	+1.86767578	-2.08300781	+69.14794922	-59.01855469	-146.49169922	+5056	+16.45312500	+4.70654297	-2.34667969	+113.57666016	-85.71533203	-111.66503906	+5908	+15.93896484	+0.81738281	-5.75683594	+52.93212891	-41.90185547	-84.61669922	+3216
+1458241267.00550010	+16.64208984	+1.87646484	-2.08300781	+69.12597656	-59.04052734	-146.42578125	+5060	+16.44873047	+4.72412109	-2.32910156	+113.70849609	-85.75927734	-111.73095703	+5916	+15.93457031	+0.83056641	-5.74365234	+53.02001953	-41.92382813	-84.68261719	+3204
+1458241267.01379990	+16.63769531	+1.90283203	-2.06982422	+69.12597656	-59.10644531	-146.38183594	+5068	+16.43994141	+4.75927734	-2.29394531	+114.16992188	-85.84716797	-112.06054688	+5932	+15.93017578	+0.84814453	-5.71289063	+53.19580078	-41.90185547	-84.88037109	+3184
+1458241267.01799990	+16.63769531	+1.91601563	-2.05664063	+69.16992188	-59.17236328	-146.35986328	+5072	+16.43994141	+4.78125000	-2.27636719	+114.25781250	-85.89111328	-112.06054688	+5936	+15.92578125	+0.85253906	-5.69970703	+53.30566406	-41.90185547	-84.99023438	+3180
+1458241267.02210000	+16.63330078	+1.93359375	-2.04785156	+69.23583984	-59.23828125	-146.38183594	+5076	+16.43554688	+4.80322266	-2.25878906	+114.41162109	-85.93505859	-112.12646484	+5944	+15.91699219	+0.86132813	-5.68652344	+53.41552734	-41.85791016	-85.07812500	+3176
+1458241267.02630000	+16.62890625	+1.95556641	-2.02587891	+69.34570313	-59.32617188	-146.40380859	+5080	+16.43554688	+4.82958984	-2.23242188	+115.26855469	-85.97900391	-112.89550781	+5952	+15.91259766	+0.87011719	-5.67333984	+53.52539063	-41.83593750	-85.20996094	+3176
+1458241267.03049990	+16.62890625	+1.97753906	-2.00390625	+69.47753906	-59.43603516	-146.46972656	+5084	+16.43554688	+4.84716797	-2.20166016	+116.49902344	-86.02294922	-114.06005859	+5960	+15.89941406	+0.87890625	-5.65576172	+53.65722656	-41.81396484	-85.34179688	+3180
+1458241267.03460000	+16.62451172	+1.99951172	-1.98193359	+69.63134766	-59.56787109	-146.53564453	+5088	+16.43554688	+4.86914063	-2.17529297	+117.61962891	-86.06689453	-115.11474609	+5968	+15.89501953	+0.88330078	-5.63818359	+53.78906250	-41.81396484	-85.49560547	+3192
+1458241267.03880000	+16.62011719	+2.03027344	-1.95117188	+69.82910156	-59.72167969	-146.64550781	+5092	+16.43115234	+4.88671875	-2.15332031	+118.76220703	-86.08886719	-116.19140625	+5972	+15.89062500	+0.89208984	-5.62060547	+53.89892578	-41.79199219	-85.64941406	+3204
+1458241267.04300000	+16.62011719	+2.05664063	-1.92041016	+70.04882813	-59.87548828	-146.77734375	+5096	+16.43115234	+4.89990234	-2.12695313	+119.94873047	-86.11083984	-117.33398438	+5980	+15.88623047	+0.90087891	-5.60742188	+54.00878906	-41.79199219	-85.78125000	+3216
+1458241267.04710010	+16.61572266	+2.08300781	-1.89404297	+70.20263672	-60.00732422	-146.86523438	+5096	+16.43115234	+4.91308594	-2.10937500	+120.41015625	-86.13281250	-117.77343750	+5980	+15.88183594	+0.90966797	-5.59423828	+54.09667969	-41.79199219	-85.86914063	+3232
+1458241267.05550000	+16.60253906	+2.12695313	-1.85009766	+70.42236328	-60.27099609	-146.95312500	+5096	+16.42236328	+4.92626953	-2.08300781	+120.93750000	-86.17675781	-118.25683594	+5980	+15.86865234	+0.93164063	-5.58105469	+54.18457031	-41.79199219	-85.86914063	+3260
+1458241267.05960010	+16.59814453	+2.13574219	-1.83691406	+70.42236328	-60.35888672	-146.93115234	+5088	+16.41796875	+4.93066406	-2.07861328	+120.76171875	-86.22070313	-118.08105469	+5980	+15.86425781	+0.94042969	-5.57666016	+54.16259766	-41.83593750	-85.80322266	+3276
+1458241267.06380010	+16.58935547	+2.14453125	-1.82812500	+70.40039063	-60.42480469	-146.88720703	+5084	+16.41357422	+4.93066406	-2.06982422	+120.91552734	-86.24267578	-118.23486328	+5980	+15.86425781	+0.94921875	-5.57666016	+54.14062500	-41.87988281	-85.71533203	+3288
+1458241267.06800010	+16.58496094	+2.14892578	-1.82373047	+70.33447266	-60.49072266	-146.84326172	+5076	+16.40478516	+4.92626953	-2.06542969	+121.28906250	-86.26464844	-118.63037109	+5980	+15.85986328	+0.96240234	-5.57666016	+54.07470703	-41.92382813	-85.60546875	+3300
+1458241267.07209990	+16.58056641	+2.14892578	-1.81933594	+70.22460938	-60.53466797	-146.77734375	+5072	+16.40039063	+4.92187500	-2.05664063	+121.44287109	-86.28662109	-118.80615234	+5976	+15.85986328	+0.97119141	-5.57666016	+53.98681641	-41.98974609	-85.47363281	+3312
+1458241267.07629990	+16.57617188	+2.14453125	-1.82373047	+70.09277344	-60.55664063	-146.66748047	+5068	+16.39599609	+4.92187500	-2.05664063	+121.39892578	-86.28662109	-118.78417969	+5976	+15.85986328	+0.97998047	-5.58105469	+53.89892578	-42.05566406	-85.31982422	+3316
+1458241267.08040000	+16.57177734	+2.14013672	-1.82812500	+69.93896484	-60.55664063	-146.55761719	+5064	+16.38720703	+4.91748047	-2.05664063	+121.20117188	-86.33056641	-118.60839844	+5976	+15.86425781	+0.98876953	-5.58544922	+53.81103516	-42.14355469	-85.16601563	+3320
+1458241267.08460000	+16.56738281	+2.13574219	-1.83691406	+69.76318359	-60.55664063	-146.42578125	+5060	+16.38281250	+4.90869141	-2.05664063	+120.84960938	-86.35253906	-118.27880859	+5976	+15.86425781	+0.99755859	-5.58984375	+53.67919922	-42.20947266	-84.96826172	+3320
+1458241267.08880000	+16.56298828	+2.12695313	-1.84570313	+69.60937500	-60.55664063	-146.33789063	+5060	+16.37402344	+4.90429688	-2.06103516	+120.65185547	-86.37451172	-118.10302734	+5976	+15.86425781	+1.01074219	-5.59423828	+53.54736328	-42.29736328	-84.74853516	+3316
+1458241267.09290000	+16.56298828	+2.12255859	-1.85009766	+69.45556641	-60.53466797	-146.22802734	+5060	+16.36962891	+4.89990234	-2.06103516	+120.45410156	-86.39648438	-117.92724609	+5976	+15.85986328	+1.01953125	-5.59863281	+53.41552734	-42.36328125	-84.52880859	+3312
+1458241267.10130000	+16.55859375	+2.10937500	-1.86767578	+69.16992188	-60.53466797	-146.05224609	+5064	+16.35644531	+4.89111328	-2.05664063	+120.56396484	-86.44042969	-118.08105469	+5980	+15.85986328	+1.04150391	-5.60742188	+53.15185547	-42.56103516	-84.11132813	+3292
+1458241267.10540010	+16.55419922	+2.10058594	-1.87207031	+69.06005859	-60.53466797	-145.98632813	+5064	+16.35205078	+4.88671875	-2.05664063	+120.78369141	-86.46240234	-118.30078125	+5980	+15.85986328	+1.04589844	-5.60302734	+53.04199219	-42.64892578	-83.97949219	+3276
+1458241267.10960010	+16.55419922	+2.10058594	-1.87207031	+68.97216797	-60.55664063	-145.94238281	+5064	+16.34765625	+4.88232422	-2.05224609	+121.15722656	-86.48437500	-118.69628906	+5984	+15.85986328	+1.05029297	-5.60302734	+52.95410156	-42.71484375	-83.91357422	+3260
+1458241267.11380000	+16.54980469	+2.09619141	-1.87646484	+68.92822266	-60.55664063	-145.92041016	+5064	+16.34326172	+4.88232422	-2.04785156	+121.53076172	-86.50634766	-119.06982422	+5984	+15.85546875	+1.05468750	-5.59423828	+52.91015625	-42.75878906	-83.86962891	+3248
+1458241267.11789990	+16.54980469	+2.09619141	-1.87646484	+68.88427734	-60.57861328	-145.89843750	+5064	+16.33886719	+4.88232422	-2.04345703	+121.92626953	-86.52832031	-119.48730469	+5988	+15.85546875	+1.05468750	-5.58544922	+52.91015625	-42.80273438	-83.89160156	+3232
+1458241267.12210010	+16.54980469	+2.09619141	-1.87646484	+68.86230469	-60.60058594	-145.89843750	+5064	+16.33447266	+4.88232422	-2.03466797	+122.54150391	-86.55029297	-120.08056641	+5992	+15.85107422	+1.05908203	-5.58105469	+52.93212891	-42.82470703	-83.93554688	+3220
+1458241267.12630010	+16.54541016	+2.09619141	-1.87207031	+68.86230469	-60.64453125	-145.92041016	+5068	+16.33007813	+4.88232422	-2.02587891	+123.42041016	-86.57226563	-120.98144531	+5996	+15.84667969	+1.05908203	-5.57226563	+52.95410156	-42.82470703	-84.00146484	+3212
+1458241267.13039990	+16.54541016	+2.09619141	-1.86328125	+68.88427734	-60.71044922	-145.96435547	+5068	+16.32568359	+4.88671875	-2.01269531	+124.49707031	-86.59423828	-122.01416016	+6000	+15.84228516	+1.05908203	-5.55908203	+52.99804688	-42.82470703	-84.11132813	+3204
+1458241267.13459990	+16.54541016	+2.10058594	-1.85449219	+68.95019531	-60.75439453	-146.03027344	+5072	+16.32128906	+4.89111328	-1.99951172	+125.79345703	-86.59423828	-123.31054688	+6004	+15.83789063	+1.05468750	-5.54589844	+53.08593750	-42.82470703	-84.26513672	+3200
+1458241267.13879990	+16.54101563	+2.10937500	-1.84130859	+69.03808594	-60.84228516	-146.11816406	+5072	+16.32128906	+4.89990234	-1.97753906	+127.79296875	-86.61621094	-125.26611328	+6012	+15.83789063	+1.05468750	-5.53271484	+53.12988281	-42.84667969	-84.37500000	+3200
+1458241267.14290000	+16.54101563	+2.11376953	-1.82812500	+69.16992188	-60.93017578	-146.25000000	+5076	+16.32128906	+4.90869141	-1.95556641	+129.81445313	-86.63818359	-127.26562500	+6020	+15.83789063	+1.05468750	-5.51953125	+53.21777344	-42.84667969	-84.52880859	+3200
+1458241267.14710000	+16.54101563	+2.12695313	-1.81054688	+69.32373047	-61.04003906	-146.38183594	+5080	+16.32128906	+4.91748047	-1.93359375	+131.79199219	-86.63818359	-129.19921875	+6024	+15.83349609	+1.05029297	-5.50195313	+53.30566406	-42.86865234	-84.70458984	+3204
+1458241267.15540000	+16.53662109	+2.14892578	-1.75781250	+69.74121094	-61.30371094	-146.77734375	+5084	+16.32128906	+4.93945313	-1.87207031	+137.19726563	-86.63818359	-134.53857422	+6036	+15.82910156	+1.05029297	-5.46679688	+53.52539063	-42.86865234	-85.10009766	+3220
+1458241267.15960000	+16.53222656	+2.16210938	-1.73144531	+69.93896484	-61.41357422	-146.95312500	+5088	+16.32568359	+4.94824219	-1.84570313	+139.61425781	-86.63818359	-136.93359375	+6044	+15.82910156	+1.05029297	-5.44482422	+53.63525391	-42.86865234	-85.29785156	+3232
+1458241267.16370010	+16.52783203	+2.17529297	-1.70068359	+70.15869141	-61.56738281	-147.19482422	+5088	+16.32568359	+4.95703125	-1.81054688	+142.66845703	-86.61621094	-139.96582031	+6048	+15.82910156	+1.05029297	-5.41406250	+53.81103516	-42.91259766	-85.58349609	+3252
+1458241267.16790010	+16.52783203	+2.18408203	-1.67431641	+70.37841797	-61.69921875	-147.41455078	+5088	+16.33007813	+4.96142578	-1.77978516	+145.48095703	-86.59423828	-142.80029297	+6052	+15.82470703	+1.05029297	-5.38769531	+53.94287109	-42.95654297	-85.80322266	+3268
+1458241267.17210010	+16.52343750	+2.19287109	-1.64794922	+70.57617188	-61.80908203	-147.61230469	+5088	+16.33007813	+4.96142578	-1.75781250	+147.59033203	-86.59423828	-144.93164063	+6056	+15.82910156	+1.05029297	-5.36132813	+54.00878906	-43.02246094	-86.00097656	+3288
+1458241267.17619990	+16.52343750	+2.19726563	-1.62158203	+70.70800781	-61.89697266	-147.78808594	+5084	+16.33007813	+4.96142578	-1.74023438	+149.61181641	-86.61621094	-146.97509766	+6056	+15.83349609	+1.05029297	-5.33935547	+54.07470703	-43.08837891	-86.11083984	+3304
+1458241267.18039990	+16.51904297	+2.19726563	-1.60400391	+70.79589844	-61.94091797	-147.89794922	+5080	+16.33007813	+4.95703125	-1.72265625	+151.50146484	-86.61621094	-148.93066406	+6056	+15.83789063	+1.05468750	-5.32617188	+54.07470703	-43.15429688	-86.11083984	+3320
+1458241267.18460010	+16.51904297	+2.19287109	-1.59082031	+70.83984375	-61.96289063	-148.00781250	+5076	+16.33007813	+4.95263672	-1.71386719	+153.23730469	-86.63818359	-150.75439453	+6056	+15.83789063	+1.05908203	-5.31298828	+54.03076172	-43.22021484	-86.06689453	+3332
+1458241267.18870000	+16.51464844	+2.18847656	-1.58203125	+70.81787109	-61.94091797	-148.02978516	+5072	+16.32568359	+4.94384766	-1.70507813	+154.88525391	-86.66015625	-152.49023438	+6056	+15.84228516	+1.06347656	-5.30419922	+53.98681641	-43.26416016	-86.00097656	+3340
+1458241267.19289990	+16.51464844	+2.17968750	-1.57763672	+70.75195313	-61.91894531	-148.02978516	+5064	+16.32128906	+4.93505859	-1.70068359	+156.70898438	-86.68212891	-154.40185547	+6056	+15.84228516	+1.06787109	-5.30419922	+53.89892578	-43.30810547	-85.84716797	+3348
+1458241267.20120000	+16.51025391	+2.16210938	-1.57763672	+70.57617188	-61.80908203	-147.96386719	+5060	+16.31250000	+4.91748047	-1.69628906	+160.29052734	-86.79199219	-158.15917969	+6060	+15.84667969	+1.07666016	-5.29980469	+53.67919922	-43.39599609	-85.49560547	+3352
+1458241267.20540000	+16.51025391	+2.15332031	-1.58203125	+70.46630859	-61.74316406	-147.89794922	+5056	+16.30810547	+4.90869141	-1.69628906	+162.15820313	-86.85791016	-160.11474609	+6060	+15.84667969	+1.08105469	-5.29980469	+53.54736328	-43.43994141	-85.29785156	+3352
+1458241267.20960000	+16.51025391	+2.14453125	-1.58642578	+70.35644531	-61.65527344	-147.85400391	+5056	+16.30371094	+4.89990234	-1.70068359	+164.26757813	-86.92382813	-162.33398438	+6064	+15.85107422	+1.08105469	-5.29980469	+53.39355469	-43.50585938	-85.10009766	+3348
+1458241267.21370010	+16.51025391	+2.14013672	-1.58642578	+70.29052734	-61.61132813	-147.81005859	+5056	+16.29931641	+4.88671875	-1.70068359	+166.64062500	-86.98974609	-164.79492188	+6068	+15.85107422	+1.08544922	-5.29980469	+53.17382813	-43.54980469	-84.72656250	+3336
+1458241267.21790000	+16.51025391	+2.13134766	-1.59082031	+70.20263672	-61.54541016	-147.76611328	+5056	+16.29492188	+4.87792969	-1.70507813	+169.12353516	-87.07763672	-167.38769531	+6068	+15.85546875	+1.09423828	-5.30419922	+52.95410156	-43.57177734	-84.39697266	+3324
+1458241267.22210000	+16.50585938	+2.12695313	-1.59521484	+70.11474609	-61.45751953	-147.70019531	+5056	+16.29052734	+4.86914063	-1.70507813	+171.95800781	-87.14355469	-170.28808594	+6072	+15.85546875	+1.09863281	-5.31298828	+52.75634766	-43.54980469	-84.04541016	+3308
+1458241267.23040010	+16.50585938	+2.11376953	-1.60400391	+69.93896484	-61.30371094	-147.59033203	+5056	+16.28613281	+4.85595703	-1.70947266	+179.09912109	-87.27539063	-177.56103516	+6080	+15.84667969	+1.09863281	-5.31738281	+52.33886719	-43.48388672	-83.38623047	+3272
+1458241267.23449990	+16.50585938	+2.10937500	-1.60400391	+69.85107422	-61.21582031	-147.54638672	+5060	+16.28173828	+4.85595703	-1.70507813	-177.16552734	-87.29736328	+178.65966797	+6084	+15.84228516	+1.09863281	-5.31738281	+52.25097656	-43.41796875	-83.23242188	+3252
+1458241267.23869990	+16.50585938	+2.10058594	-1.60400391	+69.76318359	-61.10595703	-147.50244141	+5060	+16.28173828	+4.85156250	-1.70068359	-172.99072266	-87.31933594	+174.46289063	+6088	+15.83789063	+1.08984375	-5.30859375	+52.20703125	-43.37402344	-83.18847656	+3236
+1458241267.24289990	+16.50585938	+2.10058594	-1.60400391	+69.69726563	-60.97412109	-147.45849609	+5064	+16.28173828	+4.85595703	-1.69628906	-169.12353516	-87.34130859	+170.59570313	+6088	+15.84228516	+1.08544922	-5.29980469	+52.20703125	-43.33007813	-83.21044922	+3224
+1458241267.24700000	+16.50585938	+2.09619141	-1.59960938	+69.65332031	-60.88623047	-147.45849609	+5068	+16.28173828	+4.86035156	-1.68310547	-165.54199219	-87.29736328	+167.03613281	+6092	+15.83789063	+1.07666016	-5.29101563	+52.25097656	-43.22021484	-83.23242188	+3212
+1458241267.25120000	+16.50585938	+2.09619141	-1.59082031	+69.65332031	-60.73242188	-147.48046875	+5068	+16.28613281	+4.86474609	-1.66992188	-162.24609375	-87.25341797	+163.78417969	+6100	+15.83349609	+1.07226563	-5.28662109	+52.27294922	-43.15429688	-83.29833984	+3204
+1458241267.25950000	+16.50585938	+2.10498047	-1.56445313	+69.74121094	-60.49072266	-147.61230469	+5080	+16.29052734	+4.87792969	-1.63916016	-156.46728516	-87.14355469	+158.11523438	+6104	+15.82470703	+1.05468750	-5.26464844	+52.38281250	-42.95654297	-83.43017578	+3196
+1458241267.26370000	+16.50585938	+2.11376953	-1.53808594	+69.87304688	-60.40283203	-147.74414063	+5084	+16.29492188	+4.88671875	-1.62158203	-154.09423828	-87.09960938	+155.83007813	+6108	+15.82031250	+1.05029297	-5.25585938	+52.47070313	-42.86865234	-83.54003906	+3200
+1458241267.27200010	+16.51025391	+2.13574219	-1.48535156	+70.22460938	-60.31494141	-148.11767578	+5092	+16.30371094	+4.89550781	-1.59082031	-150.29296875	-86.96777344	+152.18261719	+6116	+15.81152344	+1.03271484	-5.22509766	+52.64648438	-42.75878906	-83.82568359	+3216
+1458241267.28040000	+16.51464844	+2.15771484	-1.43701172	+70.55419922	-60.29296875	-148.46923828	+5096	+16.31689453	+4.90869141	-1.55566406	-147.45849609	-86.87988281	+149.52392578	+6116	+15.81152344	+1.01953125	-5.19873047	+52.82226563	-42.67089844	-84.04541016	+3236
+1458241267.29290010	+16.51464844	+2.17968750	-1.39306641	+70.72998047	-60.29296875	-148.75488281	+5084	+16.32128906	+4.91308594	-1.52050781	-145.21728516	-86.87988281	+147.56835938	+6116	+15.80712891	+1.00634766	-5.18115234	+52.95410156	-42.56103516	-84.08935547	+3268
+1458241267.30950000	+16.51904297	+2.17089844	-1.39306641	+70.24658203	-60.27099609	-148.53515625	+5060	+16.32128906	+4.89550781	-1.51171875	-146.20605469	-87.23144531	+148.82080078	+6112	+15.81152344	+1.01513672	-5.18554688	+52.88818359	-42.67089844	-83.69384766	+3300
+1458241267.32200000	+16.51904297	+2.14453125	-1.42822266	+69.54345703	-60.22705078	-148.05175781	+5048	+16.30810547	+4.87792969	-1.53808594	-153.43505859	-87.82470703	+156.20361328	+6120	+15.81591797	+1.03710938	-5.21191406	+52.69042969	-42.75878906	-83.07861328	+3300
+1458241267.32620000	+16.51464844	+2.14013672	-1.44140625	+69.27978516	-60.22705078	-147.87597656	+5048	+16.30371094	+4.86914063	-1.55566406	-159.32373047	-88.11035156	+162.09228516	+6124	+15.81591797	+1.05029297	-5.22509766	+52.62451172	-42.82470703	-82.77099609	+3296
+1458241267.33450010	+16.51025391	+2.12255859	-1.47216797	+68.68652344	-60.22705078	-147.43652344	+5048	+16.29492188	+4.86474609	-1.59082031	+177.75878906	-88.57177734	-174.92431641	+6132	+15.81591797	+1.06787109	-5.24707031	+52.51464844	-42.93457031	-82.30957031	+3276
+1458241267.34279990	+16.51025391	+2.10058594	-1.50732422	+67.98339844	-60.24902344	-146.88720703	+5052	+16.29052734	+4.86474609	-1.64355469	+126.43066406	-88.46191406	-123.61816406	+6140	+15.82470703	+1.08105469	-5.26464844	+52.44873047	-43.02246094	-81.95800781	+3244
+1458241267.35120010	+16.50585938	+2.08740234	-1.54248047	+67.19238281	-60.31494141	-146.22802734	+5060	+16.28613281	+4.86914063	-1.68310547	+97.88818359	-87.01171875	-95.03173828	+6148	+15.82910156	+1.08544922	-5.26904297	+52.53662109	-43.00048828	-81.84814453	+3204
+1458241267.35949990	+16.50585938	+2.07861328	-1.56884766	+66.33544922	-60.46875000	-145.45898438	+5064	+16.29492188	+4.89990234	-1.70947266	+91.36230469	-85.53955078	-88.48388672	+6152	+15.83349609	+1.08544922	-5.26904297	+52.69042969	-42.86865234	-81.87011719	+3164
+1458241267.36369990	+16.50585938	+2.07861328	-1.58203125	+65.78613281	-60.62255859	-144.88769531	+5064	+16.30371094	+4.91308594	-1.71386719	+89.23095703	-84.74853516	-86.39648438	+6152	+15.82910156	+1.08544922	-5.26904297	+52.77832031	-42.80273438	-81.95800781	+3152
+1458241267.37200000	+16.50585938	+2.08740234	-1.58642578	+64.79736328	-60.99609375	-143.81103516	+5068	+16.32128906	+4.94824219	-1.70068359	+87.95654297	-83.14453125	-85.14404297	+6152	+15.82910156	+1.06787109	-5.25146484	+53.04199219	-42.62695313	-82.28759766	+3136
+1458241267.38030000	+16.51464844	+2.11816406	-1.57763672	+63.36914063	-61.61132813	-142.07519531	+5068	+16.33447266	+4.98779297	-1.69628906	+86.35253906	-81.38671875	-83.49609375	+6148	+15.82910156	+1.05029297	-5.23828125	+53.30566406	-42.47314453	-82.59521484	+3132
+1458241267.38860010	+16.52343750	+2.16210938	-1.54248047	+61.61132813	-62.49023438	-139.83398438	+5068	+16.34765625	+5.01855469	-1.66992188	+85.78125000	-79.58496094	-82.90283203	+6144	+15.82470703	+1.03271484	-5.22070313	+53.63525391	-42.20947266	-83.01269531	+3136
+1458241267.39700010	+16.54101563	+2.18847656	-1.50292969	+59.56787109	-63.32519531	-137.32910156	+5060	+16.36083984	+5.04931641	-1.65234375	+85.01220703	-77.71728516	-82.11181641	+6144	+15.81152344	+1.00634766	-5.20312500	+53.94287109	-41.92382813	-83.36425781	+3156
+1458241267.40529990	+16.56298828	+2.19726563	-1.48095703	+56.46972656	-64.20410156	-133.72558594	+5040	+16.36523438	+5.08447266	-1.65234375	+83.91357422	-75.73974609	-80.83740234	+6144	+15.79394531	+0.97998047	-5.18554688	+54.27246094	-41.57226563	-83.71582031	+3192
+1458241267.41360000	+16.57617188	+2.17968750	-1.48974609	+52.88818359	-64.84130859	-129.83642578	+5016	+16.37402344	+5.10205078	-1.67871094	+82.41943359	-73.58642578	-79.21142578	+6144	+15.78515625	+0.96240234	-5.17675781	+54.40429688	-41.37451172	-83.78173828	+3224
+1458241267.42199990	+16.59814453	+2.12255859	-1.52050781	+48.38378906	-65.32470703	-125.28808594	+5008	+16.37402344	+5.12841797	-1.73144531	+80.88134766	-71.27929688	-77.47558594	+6156	+15.77197266	+0.94921875	-5.18994141	+54.33837891	-41.24267578	-83.47412109	+3252
+1458241267.43030000	+16.61132813	+2.04345703	-1.57324219	+43.11035156	-65.56640625	-120.14648438	+5004	+16.36523438	+5.14599609	-1.80615234	+79.32128906	-68.75244141	-75.65185547	+6172	+15.75439453	+0.94482422	-5.21630859	+54.14062500	-41.11083984	-82.94677734	+3272
+1458241267.43860010	+16.63769531	+1.95556641	-1.64355469	+37.28759766	-65.61035156	-114.49951172	+5012	+16.36523438	+5.15478516	-1.91162109	+77.76123047	-66.07177734	-73.87207031	+6192	+15.74560547	+0.93603516	-5.24707031	+53.83300781	-41.08886719	-82.28759766	+3284
+1458241267.44700000	+16.65087891	+1.87207031	-1.71386719	+31.31103516	-65.36865234	-108.78662109	+5020	+16.36083984	+5.18115234	-2.03027344	+76.55273438	-63.25927734	-72.33398438	+6212	+15.73681641	+0.92724609	-5.27343750	+53.52539063	-41.02294922	-81.58447266	+3272
+1458241267.45530010	+16.65527344	+1.77978516	-1.79296875	+25.37841797	-64.79736328	-103.22753906	+5032	+16.34765625	+5.19873047	-2.14453125	+75.60791016	-60.42480469	-71.08154297	+6228	+15.71923828	+0.91406250	-5.31738281	+53.06396484	-40.80322266	-80.59570313	+3248
+1458241267.46359990	+16.66406250	+1.69628906	-1.85449219	+20.03906250	-64.05029297	-98.23974609	+5044	+16.34326172	+5.20751953	-2.25000000	+74.81689453	-57.74414063	-70.07080078	+6240	+15.69726563	+0.90527344	-5.33496094	+52.84423828	-40.62744141	-80.11230469	+3216
+1458241267.47190000	+16.67285156	+1.64794922	-1.88964844	+15.82031250	-63.21533203	-94.26269531	+5044	+16.33886719	+5.22070313	-2.34667969	+74.15771484	-55.21728516	-69.16992188	+6248	+15.68408203	+0.88769531	-5.34375000	+52.69042969	-40.40771484	-79.80468750	+3180
+1458241267.48029990	+16.67724609	+1.61718750	-1.90722656	+12.43652344	-62.24853516	-91.05468750	+5036	+16.34326172	+5.25146484	-2.41699219	+73.85009766	-52.99804688	-68.48876953	+6244	+15.66210938	+0.84814453	-5.35253906	+52.40478516	-39.85839844	-79.38720703	+3148
+1458241267.48860000	+16.67724609	+1.59960938	-1.91601563	+10.19531250	-61.23779297	-88.92333984	+5024	+16.34326172	+5.28222656	-2.47412109	+73.56445313	-51.10839844	-67.85156250	+6236	+15.61816406	+0.79101563	-5.36132813	+52.14111328	-38.89160156	-78.99169922	+3128
+1458241267.50530000	+16.69921875	+1.60839844	-1.90283203	+8.43750000	-59.21630859	-87.27539063	+4988	+16.36083984	+5.29101563	-2.57958984	+72.55371094	-48.05419922	-66.09375000	+6204	+15.50830078	+0.65039063	-5.37011719	+51.59179688	-36.40869141	-78.50830078	+3120
+1458241267.51360010	+16.71240234	+1.63037109	-1.91601563	+8.89892578	-58.02978516	-87.73681641	+4968	+16.36523438	+5.29980469	-2.65869141	+71.93847656	-46.82373047	-64.90722656	+6188	+15.45556641	+0.57128906	-5.37011719	+51.32812500	-35.02441406	-78.37646484	+3128
+1458241267.52189990	+16.73437500	+1.63916016	-1.95556641	+9.90966797	-56.66748047	-88.83544922	+4948	+16.36962891	+5.26904297	-2.76416016	+70.92773438	-45.65917969	-63.36914063	+6176	+15.39404297	+0.50097656	-5.37890625	+51.02050781	-33.55224609	-78.13476563	+3140
+1458241267.53029990	+16.74755859	+1.64794922	-2.00390625	+11.29394531	-55.23925781	-90.26367188	+4936	+16.36962891	+5.22949219	-2.87402344	+69.91699219	-44.67041016	-61.85302734	+6168	+15.33251953	+0.43066406	-5.40087891	+50.64697266	-31.94824219	-77.73925781	+3156
+1458241267.53860000	+16.77392578	+1.65234375	-2.08740234	+13.24951172	-53.54736328	-92.28515625	+4928	+16.36962891	+5.16796875	-3.04101563	+68.51074219	-43.63769531	-59.87548828	+6164	+15.28857422	+0.35595703	-5.39208984	+50.38330078	-30.47607422	-77.51953125	+3160
+1458241267.54270010	+16.78271484	+1.64794922	-2.13134766	+14.30419922	-52.69042969	-93.40576172	+4924	+16.36523438	+5.12841797	-3.12451172	+67.80761719	-43.13232422	-58.93066406	+6164	+15.27099609	+0.31640625	-5.39208984	+50.22949219	-29.68505859	-77.38769531	+3156
+1458241267.55110000	+16.80468750	+1.64355469	-2.25439453	+16.74316406	-50.66894531	-95.84472656	+4928	+16.35644531	+5.04052734	-3.32226563	+66.22558594	-42.09960938	-56.82128906	+6160	+15.23144531	+0.24169922	-5.38769531	+50.05371094	-28.05908203	-77.16796875	+3140
+1458241267.55520010	+16.81347656	+1.63916016	-2.31591797	+17.99560547	-49.68017578	-97.09716797	+4928	+16.34765625	+4.98779297	-3.41894531	+65.41259766	-41.59423828	-55.78857422	+6156	+15.20947266	+0.20654297	-5.38769531	+49.96582031	-27.22412109	-77.01416016	+3128
+1458241267.55940010	+16.81787109	+1.63037109	-2.37304688	+19.33593750	-48.62548828	-98.43750000	+4928	+16.33886719	+4.93066406	-3.52441406	+64.51171875	-41.06689453	-54.66796875	+6156	+15.19189453	+0.16699219	-5.37890625	+49.92187500	-26.41113281	-76.94824219	+3112
+1458241267.56769990	+16.82666016	+1.63037109	-2.46972656	+22.21435547	-46.66992188	-101.03027344	+4932	+16.33007813	+4.80322266	-3.70458984	+62.86376953	-40.20996094	-52.80029297	+6144	+15.15673828	+0.08789063	-5.34814453	+49.92187500	-24.78515625	-76.88232422	+3076
+1458241267.57189990	+16.83105469	+1.61718750	-2.51806641	+23.62060547	-45.63720703	-102.39257813	+4932	+16.32568359	+4.74609375	-3.79248047	+62.05078125	-39.79248047	-51.89941406	+6132	+15.14355469	+0.03955078	-5.31738281	+49.94384766	-23.99414063	-76.97021484	+3060
+1458241267.57610010	+16.83544922	+1.62158203	-2.56201172	+25.13671875	-44.58251953	-103.62304688	+4928	+16.32128906	+4.67578125	-3.87597656	+61.21582031	-39.37500000	-51.02050781	+6120	+15.13037109	+0.00000000	-5.29101563	+50.00976563	-23.20312500	-76.99218750	+3040
+1458241267.58439990	+16.82226563	+1.61279297	-2.64550781	+28.01513672	-42.42919922	-106.04003906	+4920	+16.31250000	+4.56152344	-4.02099609	+59.67773438	-38.58398438	-49.37255859	+6084	+15.09082031	-0.11425781	-5.23828125	+50.07568359	-21.44531250	-77.12402344	+2996
+1458241267.58859990	+16.80908203	+1.62158203	-2.66748047	+29.55322266	-41.41845703	-107.13867188	+4916	+16.30810547	+4.49121094	-4.07812500	+58.90869141	-38.27636719	-48.66943359	+6064	+15.06445313	-0.15820313	-5.21191406	+50.20751953	-20.56640625	-77.10205078	+2972
+1458241267.59690000	+16.76513672	+1.61718750	-2.70703125	+32.25585938	-39.41894531	-109.05029297	+4900	+16.29931641	+4.36376953	-4.15722656	+57.41455078	-37.77099609	-47.30712891	+6012	+15.00732422	-0.29003906	-5.15039063	+50.27343750	-18.80859375	-77.23388672	+2944
+1458241267.60110000	+16.74755859	+1.63037109	-2.72460938	+33.61816406	-38.43017578	-109.84130859	+4892	+16.29931641	+4.28906250	-4.17919922	+56.66748047	-37.59521484	-46.73583984	+5984	+14.97656250	-0.34277344	-5.11083984	+50.40527344	-17.97363281	-77.21191406	+2932
+1458241267.60520010	+16.72558594	+1.62597656	-2.74658203	+34.80468750	-37.37548828	-110.52246094	+4880	+16.30371094	+4.22753906	-4.19677734	+55.94238281	-37.44140625	-46.18652344	+5952	+14.94580078	-0.42187500	-5.07568359	+50.42724609	-17.09472656	-77.23388672	+2928
+1458241267.61350010	+16.67285156	+1.61279297	-2.76416016	+36.95800781	-35.41992188	-111.57714844	+4848	+16.30371094	+4.09570313	-4.20117188	+54.44824219	-37.24365234	-45.08789063	+5880	+14.87109375	-0.56689453	-5.00537109	+50.49316406	-15.35888672	-77.12402344	+2932
+1458241267.61770010	+16.64208984	+1.60400391	-2.79052734	+37.90283203	-34.36523438	-111.86279297	+4836	+16.30371094	+4.02099609	-4.20996094	+53.59130859	-37.11181641	-44.42871094	+5844	+14.83154297	-0.64599609	-4.97900391	+50.47119141	-14.45800781	-76.90429688	+2936
+1458241267.62599990	+16.58056641	+1.58642578	-2.81689453	+39.50683594	-32.45361328	-112.14843750	+4804	+16.29052734	+3.86718750	-4.19238281	+51.78955078	-37.06787109	-43.13232422	+5772	+14.73925781	-0.79101563	-4.91748047	+50.49316406	-12.78808594	-76.37695313	+2964
+1458241267.63019990	+16.54980469	+1.55566406	-2.84326172	+40.12207031	-31.46484375	-112.06054688	+4792	+16.28173828	+3.77929688	-4.18359375	+50.82275391	-37.06787109	-42.42919922	+5736	+14.69091797	-0.87011719	-4.89550781	+50.42724609	-11.95312500	-75.98144531	+2984
+1458241267.63850000	+16.49707031	+1.49414063	-2.87402344	+41.11083984	-29.61914063	-111.70898438	+4760	+16.27734375	+3.60791016	-4.15283203	+48.69140625	-37.17773438	-40.86914063	+5664	+14.61181641	-1.02832031	-4.82519531	+50.36132813	-10.50292969	-75.19042969	+3032
+1458241267.64270000	+16.47509766	+1.45019531	-2.90917969	+41.46240234	-28.63037109	-111.33544922	+4744	+16.27294922	+3.51123047	-4.14404297	+47.50488281	-37.22167969	-39.99023438	+5628	+14.56787109	-1.10742188	-4.80322266	+50.29541016	-9.75585938	-74.66308594	+3056
+1458241267.65100000	+16.41796875	+1.35791016	-2.97070313	+42.01171875	-26.71875000	-110.41259766	+4716	+16.25097656	+3.31347656	-4.13964844	+44.95605469	-37.24365234	-37.96875000	+5552	+14.49316406	-1.25683594	-4.73730469	+50.22949219	-8.41552734	-73.52050781	+3104
+1458241267.65520000	+16.38720703	+1.29638672	-3.01904297	+42.14355469	-25.70800781	-109.79736328	+4708	+16.23339844	+3.20361328	-4.14404297	+43.57177734	-37.22167969	-36.82617188	+5512	+14.44921875	-1.33154297	-4.71533203	+50.18554688	-7.75634766	-72.81738281	+3124
+1458241267.65940000	+16.36523438	+1.23046875	-3.04541016	+42.23144531	-24.82910156	-109.18212891	+4696	+16.21142578	+3.09375000	-4.14404297	+42.09960938	-37.24365234	-35.61767578	+5476	+14.41845703	-1.40625000	-4.67578125	+50.14160156	-7.22900391	-72.20214844	+3140
+1458241267.66770010	+16.31250000	+1.10302734	-3.11572266	+42.45117188	-23.02734375	-107.77587891	+4672	+16.17187500	+2.86962891	-4.13525391	+39.17724609	-37.33154297	-33.22265625	+5392	+14.34814453	-1.53808594	-4.60986328	+50.20751953	-6.19628906	-70.79589844	+3164
+1458241267.67190000	+16.28613281	+1.02392578	-3.14648438	+42.47314453	-22.21435547	-107.07275391	+4660	+16.14550781	+2.75537109	-4.13085938	+37.61718750	-37.37548828	-31.92626953	+5352	+14.31738281	-1.60839844	-4.56152344	+50.20751953	-5.75683594	-70.22460938	+3172
+1458241267.68020010	+16.23339844	+0.88769531	-3.22119141	+42.67089844	-20.47851563	-105.44677734	+4632	+16.09716797	+2.53125000	-4.12646484	+34.56298828	-37.37548828	-29.26757813	+5264	+14.25585938	-1.73583984	-4.47363281	+50.33935547	-4.89990234	-68.86230469	+3172
+1458241267.68849990	+16.16308594	+0.75146484	-3.26953125	+42.91259766	-18.96240234	-103.84277344	+4596	+16.02685547	+2.30273438	-4.09130859	+31.42089844	-37.48535156	-26.58691406	+5168	+14.18115234	-1.86328125	-4.38134766	+50.51513672	-4.10888672	-67.52197266	+3160
+1458241267.69269990	+16.12792969	+0.68115234	-3.29150391	+43.04443359	-18.23730469	-103.00781250	+4576	+15.99169922	+2.18847656	-4.06933594	+29.83886719	-37.52929688	-25.22460938	+5120	+14.14160156	-1.93359375	-4.33740234	+50.58105469	-3.69140625	-66.86279297	+3152
+1458241267.70100000	+16.05322266	+0.54931641	-3.30468750	+43.39599609	-17.00683594	-101.40380859	+4528	+15.91699219	+1.96435547	-3.99462891	+26.65283203	-37.79296875	-22.50000000	+5024	+14.05810547	-2.06103516	-4.23632813	+50.82275391	-2.96630859	-65.61035156	+3132
+1458241267.70520000	+16.00927734	+0.48779297	-3.30908203	+43.63769531	-16.43554688	-100.63476563	+4500	+15.88183594	+1.85449219	-3.95507813	+25.07080078	-37.92480469	-21.15966797	+4976	+14.00976563	-2.14013672	-4.18798828	+50.88867188	-2.50488281	-64.99511719	+3120
+1458241267.71350000	+15.91259766	+0.38232422	-3.29150391	+44.18701172	-15.38085938	-99.09667969	+4436	+15.78955078	+1.63916016	-3.84521484	+22.01660156	-38.14453125	-18.56689453	+4884	+13.89990234	-2.28076172	-4.09570313	+51.10839844	-1.64794922	-63.69873047	+3104
+1458241267.71770000	+15.85986328	+0.32958984	-3.28710938	+44.45068359	-14.87548828	-98.30566406	+4404	+15.74121094	+1.53369141	-3.79687500	+20.50048828	-38.14453125	-17.24853516	+4832	+13.84277344	-2.36865234	-4.06054688	+51.15234375	-1.14257813	-63.01757813	+3100
+1458241267.72600010	+15.75000000	+0.21972656	-3.23876953	+44.97802734	-14.06250000	-96.83349609	+4348	+15.64013672	+1.34033203	-3.66064453	+17.62207031	-38.29833984	-14.65576172	+4740	+13.70654297	-2.52685547	-3.98583984	+51.32812500	-0.19775391	-61.54541016	+3096
+1458241267.73429990	+15.63134766	+0.11865234	-3.17724609	+45.48339844	-13.35937500	-95.47119141	+4300	+15.52587891	+1.13378906	-3.51562500	+15.00732422	-38.34228516	-12.39257813	+4648	+13.55712891	-2.70263672	-3.91552734	+51.41601563	+0.79101563	-60.05126953	+3104
+1458241267.74270010	+15.51269531	+0.01757813	-3.13769531	+45.81298828	-12.52441406	-94.02099609	+4256	+15.40722656	+0.95800781	-3.41894531	+12.83203125	-37.66113281	-10.21728516	+4548	+13.41210938	-2.86523438	-3.86279297	+51.59179688	+1.77978516	-58.22753906	+3120
+1458241267.74679990	+15.45117188	-0.03515625	-3.10253906	+45.98876953	-12.19482422	-93.36181641	+4240	+15.34130859	+0.86572266	-3.33984375	+11.95312500	-37.50732422	-9.38232422	+4508	+13.33740234	-2.95751953	-3.81445313	+51.61376953	+2.21923828	-57.45849609	+3136
+1458241267.75519990	+15.32373047	-0.15380859	-3.06298828	+46.03271484	-11.33789063	-91.88964844	+4204	+15.21386719	+0.70751953	-3.26074219	+10.54687500	-36.34277344	-7.64648438	+4420	+13.18359375	-3.11572266	-3.76611328	+51.85546875	+3.12011719	-55.43701172	+3156
+1458241267.76350000	+15.19628906	-0.27246094	-3.01904297	+45.94482422	-10.52490234	-90.46142578	+4168	+15.07763672	+0.56689453	-3.16406250	+9.66796875	-35.17822266	-6.26220703	+4340	+13.03857422	-3.26074219	-3.67822266	+52.16308594	+3.80126953	-53.59130859	+3184
+1458241267.76760010	+15.13037109	-0.33837891	-3.00146484	+45.81298828	-10.08544922	-89.73632813	+4152	+15.01171875	+0.47460938	-3.13330078	+9.29443359	-34.38720703	-5.69091797	+4308	+12.96826172	-3.33544922	-3.64746094	+52.33886719	+4.15283203	-52.58056641	+3192
+1458241267.77600000	+15.01171875	-0.46582031	-2.97509766	+45.59326172	-9.14062500	-88.24218750	+4112	+14.87548828	+0.32958984	-3.07177734	+9.03076172	-32.73925781	-4.72412109	+4236	+12.84082031	-3.47167969	-3.53320313	+52.77832031	+4.63623047	-50.84472656	+3216
+1458241267.78430010	+14.87988281	-0.61523438	-2.95312500	+45.17578125	-8.15185547	-86.70410156	+4072	+14.73486328	+0.15820313	-3.02783203	+8.78906250	-30.87158203	-3.88916016	+4172	+12.72216797	-3.60351563	-3.42333984	+53.26171875	+5.09765625	-49.13085938	+3228
+1458241267.78850010	+14.81396484	-0.68115234	-2.94873047	+45.04394531	-7.62451172	-85.84716797	+4048	+14.66455078	+0.09228516	-3.01464844	+8.85498047	-29.83886719	-3.40576172	+4136	+12.65625000	-3.65625000	-3.36621094	+53.63525391	+5.25146484	-48.22998047	+3228
+1458241267.79679990	+14.68212891	-0.83935547	-2.91796875	+44.60449219	-6.65771484	-84.30908203	+3996	+14.51953125	-0.07910156	-2.97070313	+8.76708984	-27.97119141	-2.61474609	+4072	+12.53759766	-3.78369141	-3.24755859	+54.25048828	+5.60302734	-46.60400391	+3224
+1458241267.80100010	+14.62060547	-0.90087891	-2.90917969	+44.56054688	-6.15234375	-83.45214844	+3964	+14.44921875	-0.14501953	-2.95312500	+8.87695313	-26.96044922	-2.15332031	+4032	+12.47607422	-3.83203125	-3.18603516	+54.66796875	+5.71289063	-45.83496094	+3220
+1458241267.80929990	+14.48437500	-1.06347656	-2.86962891	+44.23095703	-5.22949219	-81.95800781	+3904	+14.30419922	-0.30761719	-2.90478516	+8.92089844	-25.11474609	-1.38427734	+3964	+12.35742188	-3.97265625	-3.06298828	+55.30517578	+6.06445313	-44.36279297	+3208
+1458241267.81760000	+14.34814453	-1.20849609	-2.83447266	+44.16503906	-4.32861328	-80.35400391	+3840	+14.15917969	-0.45263672	-2.86083984	+9.11865234	-23.31298828	-0.54931641	+3892	+12.22119141	-4.10449219	-2.94873047	+56.00830078	+6.35009766	-42.89062500	+3192
+1458241267.82600000	+14.19873047	-1.34472656	-2.77294922	+44.23095703	-3.60351563	-78.90380859	+3776	+14.00537109	-0.59326172	-2.78173828	+9.33837891	-21.81884766	+0.24169922	+3824	+12.08496094	-4.24951172	-2.84326172	+56.64550781	+6.63574219	-41.48437500	+3176
+1458241267.83010010	+14.12841797	-1.42382813	-2.74218750	+44.25292969	-3.22998047	-78.20068359	+3752	+13.93505859	-0.67236328	-2.74658203	+9.40429688	-21.09375000	+0.61523438	+3792	+12.01464844	-4.33300781	-2.79931641	+56.93115234	+6.81152344	-40.73730469	+3168
+1458241267.83850000	+13.98339844	-1.56005859	-2.66308594	+44.45068359	-2.70263672	-76.92626953	+3700	+13.78564453	-0.80859375	-2.64990234	+9.71191406	-19.90722656	+1.36230469	+3732	+11.86962891	-4.49560547	-2.70263672	+57.45849609	+7.05322266	-39.41894531	+3160
+1458241267.84680010	+13.83837891	-1.72265625	-2.58398438	+44.58251953	-2.13134766	-75.73974609	+3660	+13.64501953	-0.96679688	-2.55322266	+9.93164063	-18.80859375	+1.97753906	+3688	+11.72460938	-4.68017578	-2.61914063	+57.91992188	+7.31689453	-38.07861328	+3156
+1458241267.85089990	+13.75927734	-1.78417969	-2.54443359	+44.80224609	-1.88964844	-75.12451172	+3640	+13.57031250	-1.02832031	-2.50488281	+10.17333984	-18.28125000	+2.32910156	+3660	+11.64111328	-4.77246094	-2.57958984	+58.09570313	+7.42675781	-37.37548828	+3156
+1458241267.85509990	+13.68457031	-1.86767578	-2.50927734	+44.91210938	-1.64794922	-74.53125000	+3628	+13.50000000	-1.11181641	-2.45654297	+10.28320313	-17.75390625	+2.65869141	+3644	+11.56201172	-4.86474609	-2.54882813	+58.31542969	+7.51464844	-36.67236328	+3156
+1458241267.85929990	+13.61425781	-1.94677734	-2.46093750	+45.02197266	-1.47216797	-74.00390625	+3616	+13.42968750	-1.19091797	-2.39941406	+10.39306641	-17.33642578	+2.94433594	+3628	+11.49609375	-4.95703125	-2.50488281	+58.53515625	+7.55859375	-36.05712891	+3156
+1458241267.86760000	+13.46923828	-2.09619141	-2.37744141	+45.37353516	-1.16455078	-72.94921875	+3600	+13.28466797	-1.34033203	-2.30273438	+10.74462891	-16.45751953	+3.62548828	+3596	+11.33789063	-5.14599609	-2.43457031	+58.90869141	+7.64648438	-34.76074219	+3160
+1458241267.87590000	+13.33300781	-2.25439453	-2.29394531	+45.70312500	-0.90087891	-71.96044922	+3584	+13.15283203	-1.49853516	-2.20166016	+11.03027344	-15.68847656	+4.30664063	+3572	+11.19726563	-5.33935547	-2.34228516	+59.21630859	+7.64648438	-33.66210938	+3172
+1458241267.88430000	+13.19677734	-2.42578125	-2.21484375	+45.92285156	-0.65917969	-70.97167969	+3576	+13.01660156	-1.67871094	-2.10498047	+11.18408203	-14.94140625	+4.98779297	+3552	+11.06982422	-5.51513672	-2.25878906	+59.69970703	+7.58056641	-32.60742188	+3176
+1458241267.88840010	+13.12646484	-2.50048828	-2.17529297	+46.14257813	-0.57128906	-70.48828125	+3572	+12.94628906	-1.75341797	-2.06103516	+11.38183594	-14.52392578	+5.40527344	+3540	+10.99951172	-5.61181641	-2.21044922	+59.80957031	+7.51464844	-32.14599609	+3180
+1458241267.89680000	+12.99902344	-2.67626953	-2.09619141	+46.38427734	-0.50537109	-69.58740234	+3560	+12.81884766	-1.93798828	-1.97314453	+11.51367188	-13.84277344	+6.17431641	+3520	+10.88964844	-5.77441406	-2.11376953	+60.38085938	+7.33886719	-31.26708984	+3180
+1458241267.90510010	+12.87158203	-2.84326172	-2.02148438	+46.71386719	-0.46142578	-68.73046875	+3544	+12.68701172	-2.10937500	-1.89404297	+11.75537109	-13.18359375	+7.00927734	+3496	+10.77539063	-5.94580078	-2.00390625	+60.82031250	+7.14111328	-30.58593750	+3180
+1458241267.90930010	+12.81005859	-2.93115234	-1.97753906	+46.84570313	-0.46142578	-68.33496094	+3532	+12.62548828	-2.20166016	-1.84570313	+11.82128906	-12.94189453	+7.38281250	+3484	+10.72705078	-6.02490234	-1.95117188	+61.12792969	+6.98730469	-30.27832031	+3176
+1458241267.91759990	+12.68701172	-3.09814453	-1.90722656	+47.19726563	-0.50537109	-67.50000000	+3508	+12.49365234	-2.37304688	-1.76660156	+12.08496094	-12.34863281	+8.21777344	+3452	+10.62158203	-6.19628906	-1.83691406	+61.56738281	+6.74560547	-29.77294922	+3172
+1458241267.92590000	+12.56396484	-3.26074219	-1.82373047	+47.52685547	-0.63720703	-66.77490234	+3476	+12.36181641	-2.54003906	-1.67871094	+12.34863281	-11.90917969	+9.03076172	+3416	+10.52050781	-6.36767578	-1.72705078	+62.02880859	+6.48193359	-29.31152344	+3160
+1458241267.93010000	+12.50244141	-3.34423828	-1.78857422	+47.68066406	-0.68115234	-66.40136719	+3460	+12.30029297	-2.62353516	-1.63916016	+12.48046875	-11.68945313	+9.40429688	+3400	+10.47216797	-6.44238281	-1.67431641	+62.31445313	+6.35009766	-29.11376953	+3152
+1458241267.93840000	+12.37939453	-3.50683594	-1.70507813	+48.03222656	-0.85693359	-65.76416016	+3428	+12.17285156	-2.79052734	-1.54687500	+12.76611328	-11.38183594	+10.15136719	+3364	+10.37109375	-6.61816406	-1.56884766	+62.70996094	+6.06445313	-28.76220703	+3140
+1458241267.94260000	+12.32226563	-3.58593750	-1.66552734	+48.20800781	-0.90087891	-65.41259766	+3408	+12.11572266	-2.87402344	-1.50732422	+12.91992188	-11.20605469	+10.48095703	+3344	+10.32275391	-6.70605469	-1.51611328	+62.92968750	+5.93261719	-28.63037109	+3132
+1458241267.95090010	+12.19482422	-3.74414063	-1.58203125	+48.53759766	-1.09863281	-64.79736328	+3376	+11.98828125	-3.02783203	-1.41503906	+13.27148438	-10.94238281	+11.14013672	+3308	+10.20849609	-6.88623047	-1.42822266	+63.21533203	+5.66894531	-28.25683594	+3112
+1458241267.95510010	+12.13330078	-3.82324219	-1.54248047	+48.73535156	-1.16455078	-64.48974609	+3360	+11.92236328	-3.10693359	-1.37548828	+13.42529297	-10.78857422	+11.46972656	+3292	+10.15136719	-6.97851563	-1.38427734	+63.36914063	+5.53710938	-28.08105469	+3104
+1458241267.96339990	+12.01025391	-3.96826172	-1.45898438	+49.06494141	-1.36230469	-63.91845703	+3332	+11.79931641	-3.25634766	-1.28320313	+13.77685547	-10.59082031	+12.06298828	+3264	+10.02832031	-7.16748047	-1.30957031	+63.56689453	+5.25146484	-27.70751953	+3084
+1458241267.96760010	+11.94873047	-4.04296875	-1.41943359	+49.26269531	-1.42822266	-63.63281250	+3320	+11.73779297	-3.33105469	-1.23925781	+13.95263672	-10.48095703	+12.32666016	+3248	+9.96679688	-7.25976563	-1.27001953	+63.67675781	+5.11962891	-27.53173828	+3076
+1458241267.97589990	+11.82128906	-4.18798828	-1.33593750	+49.59228516	-1.64794922	-63.14941406	+3300	+11.61474609	-3.47607422	-1.15136719	+14.28222656	-10.32714844	+12.87597656	+3224	+9.83935547	-7.45312500	-1.19970703	+63.78662109	+4.83398438	-27.18017578	+3056
+1458241267.98009990	+11.76416016	-4.25390625	-1.29638672	+49.79003906	-1.75781250	-62.95166016	+3292	+11.55761719	-3.54638672	-1.10742188	+14.47998047	-10.26123047	+13.11767578	+3212	+9.77783203	-7.54101563	-1.16015625	+63.89648438	+4.70214844	-27.04833984	+3048
+1458241267.98840000	+11.64111328	-4.39013672	-1.22607422	+50.09765625	-1.95556641	-62.51220703	+3276	+11.43457031	-3.68701172	-1.02832031	+14.80957031	-10.12939453	+13.60107422	+3188	+9.64599609	-7.72998047	-1.09863281	+64.00634766	+4.43847656	-26.71875000	+3024
+1458241267.99260000	+11.57958984	-4.45166016	-1.18652344	+50.29541016	-2.08740234	-62.35839844	+3268	+11.37744141	-3.74853516	-0.98876953	+14.98535156	-10.12939453	+13.82080078	+3180	+9.58886719	-7.81347656	-1.06347656	+64.11621094	+4.30664063	-26.60888672	+3012
+1458241268.00090000	+11.46533203	-4.57910156	-1.12500000	+50.60302734	-2.30712891	-62.07275391	+3248	+11.26318359	-3.88037109	-0.93164063	+15.31494141	-10.08544922	+14.23828125	+3152	+9.47021484	-7.99365234	-0.99755859	+64.29199219	+4.08691406	-26.43310547	+2984
+1458241268.00500010	+11.41259766	-4.63623047	-1.08984375	+50.80078125	-2.46093750	-62.05078125	+3240	+11.20605469	-3.94189453	-0.89208984	+15.51269531	-10.15136719	+14.34814453	+3140	+9.41748047	-8.06835938	-0.95800781	+64.42382813	+3.99902344	-26.43310547	+2968
+1458241268.00920010	+11.36425781	-4.69775391	-1.07226563	+50.99853516	-2.54882813	-61.89697266	+3224	+11.15771484	-4.00341797	-0.87451172	+15.68847656	-10.10742188	+14.56787109	+3120	+9.36474609	-8.14746094	-0.93164063	+64.59960938	+3.88916016	-26.34521484	+2956
+1458241268.01340010	+11.30712891	-4.76367188	-1.04589844	+51.06445313	-2.63671875	-61.89697266	+3212	+11.10058594	-4.06933594	-0.85253906	+15.79833984	-10.15136719	+14.65576172	+3104	+9.31201172	-8.23095703	-0.89208984	+64.64355469	+3.88916016	-26.36718750	+2944
+1458241268.02169990	+11.21484375	-4.87353516	-1.01513672	+51.39404297	-2.81250000	-61.80908203	+3172	+11.00390625	-4.17919922	-0.82617188	+16.14990234	-10.17333984	+14.94140625	+3056	+9.22851563	-8.37158203	-0.82617188	+64.97314453	+3.82324219	-26.43310547	+2920
+1458241268.03000000	+11.12255859	-4.99218750	-0.98876953	+51.56982422	-2.94433594	-61.91894531	+3132	+10.90283203	-4.29345703	-0.79980469	+16.39160156	-10.30517578	+15.00732422	+3012	+9.14501953	-8.51660156	-0.76025391	+65.14892578	+3.93310547	-26.67480469	+2900
+1458241268.03420000	+11.07861328	-5.04931641	-0.98876953	+51.70166016	-2.96630859	-61.85302734	+3104	+10.85888672	-4.34619141	-0.80419922	+16.54541016	-10.28320313	+15.11718750	+2980	+9.10546875	-8.57812500	-0.73828125	+65.30273438	+3.95507813	-26.69677734	+2888
+1458241268.04250000	+10.99511719	-5.16357422	-0.98437500	+51.81152344	-3.01025391	-61.96289063	+3056	+10.77099609	-4.45605469	-0.79980469	+16.76513672	-10.34912109	+15.13916016	+2924	+9.03515625	-8.71875000	-0.68115234	+65.41259766	+4.21875000	-27.00439453	+2872
+1458241268.04670000	+10.95996094	-5.21630859	-0.99316406	+51.92138672	-2.96630859	-61.94091797	+3036	+10.73144531	-4.50439453	-0.80859375	+16.91894531	-10.30517578	+15.18310547	+2892	+9.00000000	-8.78027344	-0.67236328	+65.47851563	+4.30664063	-27.02636719	+2856
+1458241268.05090000	+10.91601563	-5.27783203	-1.00195313	+51.92138672	-2.92236328	-61.91894531	+3016	+10.68750000	-4.56591797	-0.82177734	+16.94091797	-10.26123047	+15.20507813	+2864	+8.96484375	-8.85058594	-0.65917969	+65.47851563	+4.43847656	-27.11425781	+2844
+1458241268.05920000	+10.84130859	-5.37890625	-1.02392578	+52.03125000	-2.81250000	-61.83105469	+2980	+10.60839844	-4.65820313	-0.84375000	+17.13867188	-10.10742188	+15.31494141	+2808	+8.89013672	-8.97802734	-0.63720703	+65.47851563	+4.72412109	-27.24609375	+2816
+1458241268.06340000	+10.80175781	-5.43164063	-1.03710938	+52.03125000	-2.76855469	-61.76513672	+2960	+10.56884766	-4.71093750	-0.85693359	+17.16064453	-10.01953125	+15.33691406	+2780	+8.85498047	-9.04394531	-0.63281250	+65.45654297	+4.85595703	-27.26806641	+2800
+1458241268.07170010	+10.72705078	-5.52832031	-1.05908203	+52.11914063	-2.57080078	-61.63330078	+2924	+10.49414063	-4.79882813	-0.87890625	+17.31445313	-9.82177734	+15.38085938	+2724	+8.76708984	-9.17138672	-0.63720703	+65.32470703	+5.14160156	-27.24609375	+2764
+1458241268.07590010	+10.68750000	-5.57666016	-1.07666016	+52.07519531	-2.48291016	-61.52343750	+2904	+10.45898438	-4.85156250	-0.89208984	+17.29248047	-9.68994141	+15.42480469	+2700	+8.72753906	-9.23291016	-0.64599609	+65.25878906	+5.27343750	-27.20214844	+2748
+1458241268.08419990	+10.61718750	-5.66455078	-1.10302734	+52.14111328	-2.26318359	-61.28173828	+2864	+10.38867188	-4.93505859	-0.92285156	+17.40234375	-9.38232422	+15.53466797	+2652	+8.63085938	-9.35595703	-0.66796875	+65.01708984	+5.51513672	-27.04833984	+2708
+1458241268.08830000	+10.57763672	-5.70849609	-1.11621094	+52.09716797	-2.17529297	-61.17187500	+2848	+10.34912109	-4.97900391	-0.93603516	+17.35839844	-9.22851563	+15.57861328	+2632	+8.58691406	-9.41748047	-0.68115234	+64.90722656	+5.60302734	-26.93847656	+2684
+1458241268.09670000	+10.50732422	-5.78759766	-1.13818359	+52.14111328	-1.97753906	-60.97412109	+2804	+10.28320313	-5.05371094	-0.95800781	+17.40234375	-8.94287109	+15.68847656	+2588	+8.48583984	-9.52734375	-0.71191406	+64.66552734	+5.80078125	-26.74072266	+2632
+1458241268.10500000	+10.44140625	-5.86230469	-1.15576172	+52.09716797	-1.80175781	-60.82031250	+2764	+10.21728516	-5.13281250	-0.97558594	+17.38037109	-8.72314453	+15.73242188	+2552	+8.39794922	-9.63281250	-0.73828125	+64.44580078	+5.95458984	-26.49902344	+2576
+1458241268.11330010	+10.37548828	-5.94140625	-1.17333984	+52.05322266	-1.64794922	-60.68847656	+2720	+10.15576172	-5.20751953	-0.99316406	+17.33642578	-8.52539063	+15.79833984	+2516	+8.30566406	-9.73388672	-0.75585938	+64.22607422	+6.10839844	-26.32324219	+2508
+1458241268.11750010	+10.34912109	-5.97216797	-1.17773438	+52.05322266	-1.60400391	-60.66650391	+2700	+10.12500000	-5.23828125	-1.00195313	+17.35839844	-8.45947266	+15.82031250	+2500	+8.26611328	-9.77783203	-0.76464844	+64.16015625	+6.17431641	-26.25732422	+2476
+1458241268.12579990	+10.28759766	-6.03808594	-1.18652344	+52.05322266	-1.51611328	-60.62255859	+2660	+10.06787109	-5.29980469	-1.01513672	+17.33642578	-8.34960938	+15.84228516	+2464	+8.19140625	-9.86132813	-0.77343750	+64.02832031	+6.32812500	-26.16943359	+2400
+1458241268.13420010	+10.23486328	-6.09960938	-1.19531250	+52.05322266	-1.47216797	-60.64453125	+2620	+10.01074219	-5.35693359	-1.02392578	+17.35839844	-8.32763672	+15.86425781	+2432	+8.13427734	-9.92724609	-0.76464844	+64.05029297	+6.50390625	-26.14746094	+2324
+1458241268.14249990	+10.18212891	-6.15673828	-1.19970703	+52.07519531	-1.42822266	-60.66650391	+2580	+9.95800781	-5.41406250	-1.03271484	+17.38037109	-8.28369141	+15.88623047	+2392	+8.09033203	-9.98876953	-0.75146484	+64.11621094	+6.70166016	-26.16943359	+2256
+1458241268.15080000	+10.13378906	-6.21386719	-1.19970703	+52.09716797	-1.38427734	-60.68847656	+2540	+9.90527344	-5.46240234	-1.03710938	+17.42431641	-8.28369141	+15.93017578	+2352	+8.04638672	-10.04589844	-0.72070313	+64.22607422	+6.94335938	-26.21337891	+2192
+1458241268.15500000	+10.11181641	-6.24023438	-1.20410156	+52.11914063	-1.38427734	-60.68847656	+2524	+9.88330078	-5.47998047	-1.04150391	+17.44628906	-8.26171875	+15.97412109	+2332	+8.03320313	-10.06787109	-0.70751953	+64.31396484	+7.03125000	-26.19140625	+2160
+1458241268.16750000	+10.03710938	-6.30615234	-1.19970703	+52.20703125	-1.31835938	-60.68847656	+2472	+9.80859375	-5.54150391	-1.03710938	+17.53417969	-8.21777344	+16.01806641	+2260	+7.97607422	-10.13378906	-0.66357422	+64.62158203	+7.38281250	-26.16943359	+2084
+1458241268.17160010	+10.01513672	-6.32812500	-1.19531250	+52.22900391	-1.29638672	-60.71044922	+2456	+9.78222656	-5.55908203	-1.03271484	+17.55615234	-8.19580078	+15.99609375	+2236	+7.95849609	-10.15576172	-0.64160156	+64.70947266	+7.53662109	-26.14746094	+2060
+1458241268.18000010	+9.97119141	-6.36767578	-1.19091797	+52.29492188	-1.20849609	-60.68847656	+2428	+9.73828125	-5.59863281	-1.02832031	+17.57812500	-8.10791016	+16.01806641	+2192	+7.91455078	-10.19970703	-0.60644531	+64.88525391	+7.80029297	-25.99365234	+2020
+1458241268.18829990	+9.92285156	-6.40283203	-1.18212891	+52.33886719	-1.07666016	-60.68847656	+2400	+9.68994141	-5.62939453	-1.01953125	+17.57812500	-7.99804688	+15.97412109	+2148	+7.86181641	-10.23925781	-0.58007813	+65.01708984	+8.02001953	-25.70800781	+1980
+1458241268.19660000	+9.87890625	-6.42919922	-1.17773438	+52.44873047	-0.92285156	-60.66650391	+2372	+9.65039063	-5.65576172	-1.01513672	+17.60009766	-7.84423828	+15.90820313	+2108	+7.79589844	-10.28320313	-0.56250000	+65.10498047	+8.23974609	-25.33447266	+1944
+1458241268.20499990	+9.83935547	-6.45996094	-1.16894531	+52.47070313	-0.70312500	-60.71044922	+2348	+9.60644531	-5.68652344	-1.00634766	+17.55615234	-7.69042969	+15.75439453	+2072	+7.72998047	-10.32275391	-0.54492188	+65.10498047	+8.48144531	-24.93896484	+1908
+1458241268.21330000	+9.79980469	-6.48632813	-1.16894531	+52.49267578	-0.41748047	-60.71044922	+2320	+9.57128906	-5.71728516	-1.01074219	+17.49023438	-7.44873047	+15.60058594	+2036	+7.66406250	-10.36230469	-0.53613281	+65.06103516	+8.74511719	-24.43359375	+1868
+1458241268.22160010	+9.76464844	-6.50390625	-1.17333984	+52.58056641	-0.10986328	-60.68847656	+2296	+9.54052734	-5.73486328	-1.01513672	+17.46826172	-7.18505859	+15.44677734	+2008	+7.60253906	-10.39306641	-0.53173828	+65.01708984	+8.96484375	-23.97216797	+1828
+1458241268.22580000	+9.74707031	-6.51708984	-1.17773438	+52.55859375	+0.06591797	-60.71044922	+2284	+9.52294922	-5.75244141	-1.01953125	+17.38037109	-7.05322266	+15.33691406	+2000	+7.57617188	-10.40625000	-0.53173828	+64.99511719	+9.11865234	-23.75244141	+1804
+1458241268.23410010	+9.72509766	-6.53027344	-1.18652344	+52.64648438	+0.41748047	-60.71044922	+2256	+9.50097656	-5.76562500	-1.03271484	+17.38037109	-6.76757813	+15.13916016	+1976	+7.52783203	-10.42822266	-0.51855469	+64.95117188	+9.40429688	-23.44482422	+1760
+1458241268.24239990	+9.70312500	-6.54785156	-1.19970703	+52.66845703	+0.79101563	-60.75439453	+2228	+9.48339844	-5.78320313	-1.04589844	+17.31445313	-6.48193359	+14.94140625	+1956	+7.50146484	-10.44140625	-0.50097656	+64.95117188	+9.73388672	-23.24707031	+1720
+1458241268.25079990	+9.68994141	-6.56103516	-1.22167969	+52.69042969	+1.14257813	-60.73242188	+2204	+9.47021484	-5.79638672	-1.06347656	+17.29248047	-6.21826172	+14.80957031	+1940	+7.48388672	-10.45019531	-0.49658203	+65.01708984	+9.99755859	-23.09326172	+1672
+1458241268.25490000	+9.68554688	-6.56103516	-1.23046875	+52.75634766	+1.29638672	-60.73242188	+2188	+9.46582031	-5.79638672	-1.07226563	+17.31445313	-6.10839844	+14.74365234	+1928	+7.48828125	-10.44580078	-0.48339844	+65.08300781	+10.15136719	-23.13720703	+1656
+1458241268.26329990	+9.68115234	-6.56542969	-1.24365234	+52.82226563	+1.53808594	-60.75439453	+2160	+9.46142578	-5.79638672	-1.08984375	+17.33642578	-5.91064453	+14.61181641	+1908	+7.50146484	-10.44140625	-0.47021484	+65.23681641	+10.37109375	-23.22509766	+1624
+1458241268.27160000	+9.68554688	-6.56103516	-1.25683594	+52.93212891	+1.77978516	-60.84228516	+2136	+9.46142578	-5.79199219	-1.10302734	+17.40234375	-5.80078125	+14.47998047	+1880	+7.52783203	-10.42822266	-0.44824219	+65.39062500	+10.61279297	-23.42285156	+1600
+1458241268.28410010	+9.69873047	-6.55224609	-1.27441406	+53.04199219	+1.99951172	-60.95214844	+2100	+9.47021484	-5.78320313	-1.12060547	+17.51220703	-5.69091797	+14.32617188	+1844	+7.56298828	-10.41064453	-0.42187500	+65.58837891	+10.83251953	-23.70849609	+1576
+1458241268.29239990	+9.70312500	-6.54345703	-1.28320313	+53.12988281	+2.10937500	-61.01806641	+2076	+9.47460938	-5.77441406	-1.12939453	+17.55615234	-5.66894531	+14.26025391	+1816	+7.58056641	-10.40185547	-0.41308594	+65.67626953	+10.92041016	-23.84033203	+1564
+1458241268.30080010	+9.71630859	-6.53027344	-1.28759766	+53.19580078	+2.21923828	-61.10595703	+2060	+9.48339844	-5.76123047	-1.13818359	+17.62207031	-5.64697266	+14.15039063	+1788	+7.59814453	-10.39306641	-0.40869141	+65.74218750	+10.96435547	-23.95019531	+1552
+1458241268.30489990	+9.72070313	-6.52587891	-1.29199219	+53.23974609	+2.26318359	-61.14990234	+2048	+9.48779297	-5.75244141	-1.13818359	+17.66601563	-5.62500000	+14.10644531	+1776	+7.60253906	-10.38867188	-0.40429688	+65.76416016	+10.98632813	-23.99414063	+1544
+1458241268.31320000	+9.72949219	-6.50830078	-1.29638672	+53.32763672	+2.37304688	-61.21582031	+2032	+9.49658203	-5.73925781	-1.14697266	+17.73193359	-5.60302734	+13.99658203	+1752	+7.61132813	-10.37988281	-0.39990234	+65.78613281	+11.03027344	-24.06005859	+1532
+1458241268.32160000	+9.73828125	-6.49072266	-1.30517578	+53.41552734	+2.52685547	-61.28173828	+2016	+9.50537109	-5.72607422	-1.15576172	+17.79785156	-5.51513672	+13.88671875	+1732	+7.62011719	-10.37548828	-0.39990234	+65.80810547	+11.05224609	-24.10400391	+1524
+1458241268.32990000	+9.74707031	-6.47314453	-1.31396484	+53.50341797	+2.70263672	-61.30371094	+2000	+9.50976563	-5.70410156	-1.16894531	+17.88574219	-5.40527344	+13.77685547	+1720	+7.63330078	-10.35791016	-0.40429688	+65.83007813	+11.09619141	-24.16992188	+1516
+1458241268.33820010	+9.75146484	-6.44677734	-1.32275391	+53.61328125	+2.90039063	-61.32568359	+1988	+9.51855469	-5.68212891	-1.17773438	+17.97363281	-5.25146484	+13.66699219	+1708	+7.65087891	-10.33593750	-0.40869141	+65.85205078	+11.14013672	-24.21386719	+1512
+1458241268.34240010	+9.75585938	-6.43359375	-1.33154297	+53.65722656	+3.01025391	-61.32568359	+1980	+9.51855469	-5.66894531	-1.18652344	+18.03955078	-5.14160156	+13.62304688	+1708	+7.65966797	-10.32275391	-0.41308594	+65.85205078	+11.16210938	-24.21386719	+1512
+1458241268.35069990	+9.76025391	-6.41162109	-1.34033203	+53.78906250	+3.25195313	-61.25976563	+1964	+9.52294922	-5.64697266	-1.19970703	+18.12744141	-4.92187500	+13.53515625	+1704	+7.66845703	-10.29199219	-0.43066406	+65.85205078	+11.20605469	-24.12597656	+1508
+1458241268.35910010	+9.76025391	-6.38525391	-1.35351563	+53.89892578	+3.49365234	-61.17187500	+1956	+9.52294922	-5.62500000	-1.21289063	+18.23730469	-4.68017578	+13.51318359	+1704	+7.67285156	-10.26123047	-0.44824219	+65.91796875	+11.27197266	-23.99414063	+1504
+1458241268.36739990	+9.76025391	-6.36328125	-1.36669922	+54.00878906	+3.69140625	-61.06201172	+1944	+9.51855469	-5.59863281	-1.22607422	+18.32519531	-4.46044922	+13.49121094	+1704	+7.68164063	-10.23046875	-0.46142578	+66.04980469	+11.33789063	-23.81835938	+1496
+1458241268.37159990	+9.75585938	-6.35449219	-1.37109375	+54.05273438	+3.77929688	-60.99609375	+1940	+9.51855469	-5.58984375	-1.22607422	+18.36914063	-4.37255859	+13.49121094	+1704	+7.68164063	-10.21728516	-0.46142578	+66.11572266	+11.38183594	-23.75244141	+1492
+1458241268.37990000	+9.75585938	-6.33251953	-1.37988281	+54.14062500	+3.93310547	-60.86425781	+1932	+9.51855469	-5.58544922	-1.23046875	+18.39111328	-4.30664063	+13.51318359	+1696	+7.69482422	-10.19091797	-0.46142578	+66.31347656	+11.49169922	-23.62060547	+1488
+1458241268.38820000	+9.75585938	-6.31494141	-1.39306641	+54.22851563	+4.08691406	-60.71044922	+1916	+9.51855469	-5.57666016	-1.23486328	+18.41308594	-4.24072266	+13.53515625	+1692	+7.71240234	-10.16015625	-0.45703125	+66.57714844	+11.64550781	-23.48876953	+1488
+1458241268.39650010	+9.75146484	-6.30175781	-1.40185547	+54.29443359	+4.17480469	-60.57861328	+1896	+9.51416016	-5.56347656	-1.23925781	+18.45703125	-4.13085938	+13.57910156	+1684	+7.72998047	-10.12939453	-0.44824219	+66.88476563	+11.77734375	-23.37890625	+1492
+1458241268.40490010	+9.74707031	-6.28417969	-1.41064453	+54.38232422	+4.28466797	-60.44677734	+1876	+9.50976563	-5.54589844	-1.24365234	+18.52294922	-3.99902344	+13.62304688	+1676	+7.74755859	-10.09863281	-0.43505859	+67.19238281	+11.93115234	-23.29101563	+1504
+1458241268.41319990	+9.74707031	-6.27539063	-1.41943359	+54.42626953	+4.35058594	-60.31494141	+1856	+9.50537109	-5.52832031	-1.24804688	+18.56689453	-3.84521484	+13.71093750	+1664	+7.76074219	-10.06787109	-0.42187500	+67.47802734	+12.08496094	-23.15917969	+1516
+1458241268.41739990	+9.74267578	-6.26660156	-1.42382813	+54.44824219	+4.39453125	-60.27099609	+1844	+9.50097656	-5.51953125	-1.25244141	+18.58886719	-3.77929688	+13.75488281	+1660	+7.76513672	-10.05468750	-0.41748047	+67.60986328	+12.15087891	-23.11523438	+1524
+1458241268.42569990	+9.73828125	-6.25341797	-1.42822266	+54.49218750	+4.43847656	-60.16113281	+1824	+9.49218750	-5.50195313	-1.25683594	+18.61083984	-3.62548828	+13.82080078	+1644	+7.77392578	-10.03271484	-0.41308594	+67.82958984	+12.21679688	-22.96142578	+1536
+1458241268.43400000	+9.72949219	-6.24462891	-1.43261719	+54.53613281	+4.50439453	-60.07324219	+1804	+9.48779297	-5.48876953	-1.26123047	+18.63281250	-3.51562500	+13.88671875	+1628	+7.76953125	-10.01953125	-0.41748047	+67.98339844	+12.23876953	-22.78564453	+1548
+1458241268.43820000	+9.72949219	-6.24023438	-1.43701172	+54.53613281	+4.52636719	-60.05126953	+1792	+9.48339844	-5.48437500	-1.26123047	+18.63281250	-3.44970703	+13.90869141	+1620	+7.76513672	-10.01513672	-0.41748047	+68.00537109	+12.23876953	-22.71972656	+1552
+1458241268.44650010	+9.72070313	-6.23144531	-1.43701172	+54.55810547	+4.57031250	-60.00732422	+1772	+9.47460938	-5.47558594	-1.26562500	+18.63281250	-3.36181641	+13.95263672	+1604	+7.75195313	-10.01074219	-0.43066406	+68.04931641	+12.21679688	-22.54394531	+1564
+1458241268.45900010	+9.71191406	-6.22265625	-1.44140625	+54.55810547	+4.61425781	-59.94140625	+1752	+9.46582031	-5.46679688	-1.26562500	+18.58886719	-3.22998047	+13.97460938	+1588	+7.72119141	-10.01074219	-0.44824219	+67.98339844	+12.10693359	-22.28027344	+1576
+1458241268.46729990	+9.70751953	-6.21826172	-1.44140625	+54.53613281	+4.63623047	-59.94140625	+1740	+9.46582031	-5.46679688	-1.27001953	+18.54492188	-3.18603516	+13.99658203	+1580	+7.70361328	-10.01074219	-0.46142578	+67.93945313	+12.01904297	-22.14843750	+1580
+1458241268.47149990	+9.70312500	-6.21826172	-1.43701172	+54.51416016	+4.63623047	-59.94140625	+1740	+9.46142578	-5.46679688	-1.27001953	+18.52294922	-3.16406250	+13.99658203	+1576	+7.69482422	-10.01513672	-0.46582031	+67.89550781	+11.99707031	-22.08251953	+1584
+1458241268.47980000	+9.70312500	-6.21826172	-1.43701172	+54.47021484	+4.63623047	-59.94140625	+1736	+9.46142578	-5.46679688	-1.27001953	+18.47900391	-3.14208984	+13.97460938	+1576	+7.68164063	-10.01953125	-0.47460938	+67.82958984	+11.95312500	-21.99462891	+1584
+1458241268.48819990	+9.70312500	-6.21826172	-1.43701172	+54.42626953	+4.63623047	-59.96337891	+1732	+9.46142578	-5.46679688	-1.27001953	+18.43505859	-3.12011719	+13.97460938	+1572	+7.67285156	-10.02392578	-0.47900391	+67.76367188	+11.90917969	-21.92871094	+1580
+1458241268.49650000	+9.70312500	-6.21826172	-1.43701172	+54.38232422	+4.61425781	-59.96337891	+1732	+9.46142578	-5.46679688	-1.26562500	+18.39111328	-3.12011719	+13.99658203	+1572	+7.66845703	-10.02392578	-0.47900391	+67.74169922	+11.90917969	-21.88476563	+1572
+1458241268.50480010	+9.70312500	-6.22265625	-1.43701172	+54.36035156	+4.61425781	-59.96337891	+1732	+9.46142578	-5.46679688	-1.26562500	+18.34716797	-3.12011719	+13.99658203	+1572	+7.66845703	-10.02392578	-0.47460938	+67.74169922	+11.90917969	-21.86279297	+1568
+1458241268.51320000	+9.70312500	-6.22265625	-1.43701172	+54.33837891	+4.59228516	-59.96337891	+1732	+9.46582031	-5.47119141	-1.26562500	+18.32519531	-3.14208984	+13.99658203	+1568	+7.67285156	-10.02392578	-0.47021484	+67.76367188	+11.95312500	-21.88476563	+1564
+1458241268.51729990	+9.70312500	-6.22265625	-1.43701172	+54.31640625	+4.59228516	-59.96337891	+1728	+9.46582031	-5.47119141	-1.26562500	+18.30322266	-3.14208984	+13.99658203	+1568	+7.67285156	-10.02392578	-0.46582031	+67.78564453	+11.95312500	-21.88476563	+1564
+1458241268.52570010	+9.70751953	-6.22265625	-1.43701172	+54.31640625	+4.57031250	-59.98535156	+1728	+9.46582031	-5.47119141	-1.26562500	+18.28125000	-3.16406250	+14.01855469	+1564	+7.68164063	-10.01953125	-0.46142578	+67.82958984	+11.99707031	-21.90673828	+1564
+1458241268.53399990	+9.70751953	-6.22705078	-1.43261719	+54.29443359	+4.54833984	-59.98535156	+1724	+9.46582031	-5.47119141	-1.26562500	+18.23730469	-3.18603516	+14.01855469	+1564	+7.68603516	-10.01513672	-0.45263672	+67.85156250	+12.04101563	-21.92871094	+1564
+1458241268.54230000	+9.71191406	-6.23144531	-1.43261719	+54.22851563	+4.50439453	-59.98535156	+1720	+9.47021484	-5.47119141	-1.26562500	+18.19335938	-3.20800781	+14.06250000	+1560	+7.69482422	-10.01513672	-0.44384766	+67.89550781	+12.06298828	-21.95068359	+1568
+1458241268.55060010	+9.71630859	-6.23583984	-1.43261719	+54.18457031	+4.41650391	-59.96337891	+1712	+9.47460938	-5.47558594	-1.26562500	+18.12744141	-3.22998047	+14.08447266	+1556	+7.69921875	-10.01074219	-0.43945313	+67.93945313	+12.10693359	-21.97265625	+1568
+1458241268.55900000	+9.72070313	-6.23583984	-1.43261719	+54.11865234	+4.32861328	-59.94140625	+1700	+9.47900391	-5.47558594	-1.26562500	+18.06152344	-3.27392578	+14.12841797	+1548	+7.69921875	-10.00634766	-0.43505859	+67.96142578	+12.12890625	-21.97265625	+1572
+1458241268.56730010	+9.72509766	-6.24023438	-1.42822266	+54.07470703	+4.24072266	-59.91943359	+1692	+9.47900391	-5.47558594	-1.26123047	+17.97363281	-3.29589844	+14.17236328	+1544	+7.69921875	-10.00634766	-0.43505859	+67.96142578	+12.10693359	-21.95068359	+1576
+1458241268.57559990	+9.72509766	-6.24023438	-1.42822266	+54.03076172	+4.17480469	-59.89746094	+1684	+9.48339844	-5.47558594	-1.26123047	+17.90771484	-3.31787109	+14.19433594	+1540	+7.69482422	-10.01074219	-0.43505859	+67.93945313	+12.10693359	-21.90673828	+1576
+1458241268.58400010	+9.72509766	-6.24023438	-1.42382813	+54.00878906	+4.15283203	-59.87548828	+1676	+9.48339844	-5.47998047	-1.26123047	+17.84179688	-3.31787109	+14.21630859	+1536	+7.68603516	-10.01074219	-0.43945313	+67.89550781	+12.06298828	-21.86279297	+1580
+1458241268.59229990	+9.72070313	-6.24023438	-1.42382813	+54.00878906	+4.13085938	-59.85351563	+1672	+9.48339844	-5.47998047	-1.25683594	+17.77587891	-3.29589844	+14.21630859	+1532	+7.67724609	-10.01513672	-0.44384766	+67.85156250	+12.04101563	-21.79687500	+1584
+1458241268.60060000	+9.72070313	-6.23583984	-1.42382813	+54.00878906	+4.13085938	-59.83154297	+1672	+9.47900391	-5.47998047	-1.25683594	+17.70996094	-3.29589844	+14.21630859	+1532	+7.66845703	-10.01953125	-0.44824219	+67.80761719	+11.99707031	-21.73095703	+1584
+1458241268.60480000	+9.72070313	-6.23583984	-1.42382813	+53.98681641	+4.13085938	-59.80957031	+1672	+9.47900391	-5.47998047	-1.25683594	+17.68798828	-3.27392578	+14.21630859	+1532	+7.66406250	-10.01953125	-0.45263672	+67.80761719	+11.97509766	-21.68701172	+1584
+1458241268.61310010	+9.71630859	-6.23583984	-1.42382813	+53.98681641	+4.13085938	-59.78759766	+1672	+9.47900391	-5.47998047	-1.25683594	+17.64404297	-3.25195313	+14.21630859	+1532	+7.65527344	-10.02392578	-0.45703125	+67.76367188	+11.95312500	-21.62109375	+1584
+1458241268.62140010	+9.71630859	-6.24023438	-1.42822266	+53.98681641	+4.13085938	-59.76562500	+1676	+9.47900391	-5.47998047	-1.25683594	+17.60009766	-3.25195313	+14.23828125	+1536	+7.64648438	-10.02392578	-0.46142578	+67.76367188	+11.95312500	-21.55517578	+1580
+1458241268.62980010	+9.71630859	-6.24023438	-1.42822266	+53.98681641	+4.13085938	-59.74365234	+1676	+9.47900391	-5.47998047	-1.25683594	+17.57812500	-3.22998047	+14.23828125	+1536	+7.64648438	-10.02392578	-0.45703125	+67.80761719	+11.95312500	-21.48925781	+1576
+1458241268.63809990	+9.71630859	-6.24023438	-1.42822266	+53.98681641	+4.13085938	-59.74365234	+1676	+9.47900391	-5.48437500	-1.25683594	+17.53417969	-3.22998047	+14.26025391	+1536	+7.64648438	-10.02392578	-0.45263672	+67.87353516	+11.99707031	-21.44531250	+1576
+1458241268.64229990	+9.71630859	-6.24023438	-1.42822266	+53.98681641	+4.10888672	-59.72167969	+1676	+9.47900391	-5.48437500	-1.26123047	+17.51220703	-3.22998047	+14.26025391	+1536	+7.65087891	-10.01953125	-0.44824219	+67.91748047	+12.01904297	-21.42333984	+1576
+1458241268.65479990	+9.71630859	-6.24462891	-1.42822266	+53.98681641	+4.10888672	-59.69970703	+1676	+9.47900391	-5.48437500	-1.26123047	+17.44628906	-3.22998047	+14.28222656	+1532	+7.66406250	-10.01074219	-0.43505859	+68.07128906	+12.12890625	-21.35742188	+1584
+1458241268.66310000	+9.71630859	-6.24462891	-1.43261719	+53.98681641	+4.10888672	-59.65576172	+1672	+9.47900391	-5.48437500	-1.26123047	+17.40234375	-3.22998047	+14.30419922	+1528	+7.67285156	-10.00634766	-0.42626953	+68.18115234	+12.19482422	-21.31347656	+1588
+1458241268.67140010	+9.71191406	-6.24902344	-1.43261719	+53.96484375	+4.10888672	-59.63378906	+1668	+9.47900391	-5.48437500	-1.26123047	+17.35839844	-3.20800781	+14.32617188	+1524	+7.67724609	-10.00634766	-0.41748047	+68.24707031	+12.23876953	-21.26953125	+1596
+1458241268.67980000	+9.71191406	-6.24902344	-1.43701172	+53.96484375	+4.08691406	-59.58984375	+1664	+9.47900391	-5.48437500	-1.26123047	+17.31445313	-3.20800781	+14.34814453	+1520	+7.67724609	-10.00634766	-0.41308594	+68.29101563	+12.28271484	-21.18164063	+1600
+1458241268.68810010	+9.71191406	-6.24902344	-1.43701172	+53.98681641	+4.08691406	-59.54589844	+1656	+9.47900391	-5.48876953	-1.26562500	+17.27050781	-3.18603516	+14.34814453	+1520	+7.66845703	-10.00634766	-0.41748047	+68.29101563	+12.28271484	-21.11572266	+1604
+1458241268.69230010	+9.71191406	-6.25341797	-1.43701172	+53.98681641	+4.08691406	-59.52392578	+1656	+9.47900391	-5.48876953	-1.26562500	+17.24853516	-3.16406250	+14.34814453	+1516	+7.66406250	-10.01074219	-0.42187500	+68.26904297	+12.26074219	-21.07177734	+1608
+1458241268.70059990	+9.70751953	-6.25341797	-1.43701172	+54.00878906	+4.08691406	-59.47998047	+1652	+9.47460938	-5.48876953	-1.26562500	+17.20458984	-3.14208984	+14.34814453	+1512	+7.65527344	-10.01513672	-0.42626953	+68.22509766	+12.21679688	-21.00585938	+1612
+1458241268.70470000	+9.70751953	-6.25341797	-1.44140625	+54.00878906	+4.08691406	-59.45800781	+1648	+9.47460938	-5.48876953	-1.26562500	+17.18261719	-3.14208984	+14.34814453	+1512	+7.65087891	-10.01953125	-0.43066406	+68.20312500	+12.19482422	-20.98388672	+1612
+1458241268.71310000	+9.70312500	-6.25341797	-1.44140625	+54.03076172	+4.10888672	-59.43603516	+1648	+9.47460938	-5.48876953	-1.26562500	+17.13867188	-3.12011719	+14.34814453	+1512	+7.63769531	-10.02392578	-0.43945313	+68.15917969	+12.15087891	-20.91796875	+1616
+1458241268.71720000	+9.69873047	-6.25341797	-1.44140625	+54.05273438	+4.08691406	-59.41406250	+1648	+9.47460938	-5.48876953	-1.26562500	+17.11669922	-3.09814453	+14.34814453	+1512	+7.63330078	-10.02392578	-0.44384766	+68.13720703	+12.12890625	-20.89599609	+1616
+1458241268.72560000	+9.69873047	-6.24902344	-1.44140625	+54.09667969	+4.08691406	-59.39208984	+1648	+9.47021484	-5.48876953	-1.26562500	+17.09472656	-3.07617188	+14.34814453	+1512	+7.62451172	-10.02832031	-0.44824219	+68.09326172	+12.08496094	-20.85205078	+1612
+1458241268.72970010	+9.69433594	-6.24902344	-1.44140625	+54.11865234	+4.08691406	-59.37011719	+1648	+9.47021484	-5.48876953	-1.26562500	+17.09472656	-3.07617188	+14.34814453	+1512	+7.62011719	-10.03271484	-0.45263672	+68.09326172	+12.06298828	-20.85205078	+1608
+1458241268.73810010	+9.69433594	-6.24902344	-1.43701172	+54.16259766	+4.06494141	-59.37011719	+1648	+9.47021484	-5.48876953	-1.26562500	+17.07275391	-3.07617188	+14.34814453	+1512	+7.61572266	-10.03271484	-0.45703125	+68.09326172	+12.04101563	-20.83007813	+1604
+1458241268.74219990	+9.69433594	-6.24902344	-1.43701172	+54.18457031	+4.04296875	-59.34814453	+1648	+9.47021484	-5.48876953	-1.26562500	+17.05078125	-3.07617188	+14.34814453	+1516	+7.61572266	-10.03271484	-0.45703125	+68.09326172	+12.04101563	-20.83007813	+1600
+1458241268.75060010	+9.69433594	-6.24462891	-1.43701172	+54.22851563	+3.99902344	-59.32617188	+1652	+9.46582031	-5.48876953	-1.26562500	+17.02880859	-3.07617188	+14.37011719	+1516	+7.61572266	-10.03271484	-0.45703125	+68.13720703	+12.04101563	-20.85205078	+1592
+1458241268.75469990	+9.69433594	-6.24462891	-1.43701172	+54.25048828	+3.97705078	-59.32617188	+1648	+9.46582031	-5.48876953	-1.26562500	+17.02880859	-3.09814453	+14.37011719	+1516	+7.61572266	-10.03271484	-0.45263672	+68.13720703	+12.04101563	-20.85205078	+1592
+1458241268.75889990	+9.69433594	-6.24462891	-1.43701172	+54.27246094	+3.93310547	-59.32617188	+1648	+9.46582031	-5.48876953	-1.26562500	+17.02880859	-3.09814453	+14.37011719	+1516	+7.62011719	-10.03271484	-0.45263672	+68.15917969	+12.04101563	-20.87402344	+1588
+1458241268.76720000	+9.69873047	-6.24462891	-1.43701172	+54.29443359	+3.88916016	-59.30419922	+1644	+9.46582031	-5.48876953	-1.26562500	+17.00683594	-3.12011719	+14.39208984	+1516	+7.62451172	-10.02832031	-0.44824219	+68.20312500	+12.06298828	-20.87402344	+1588
+1458241268.77140000	+9.69873047	-6.24462891	-1.43701172	+54.31640625	+3.84521484	-59.30419922	+1644	+9.46582031	-5.48437500	-1.26562500	+17.00683594	-3.14208984	+14.39208984	+1516	+7.62451172	-10.02832031	-0.44824219	+68.22509766	+12.06298828	-20.89599609	+1588
+1458241268.77970000	+9.69873047	-6.24462891	-1.43261719	+54.33837891	+3.80126953	-59.30419922	+1636	+9.46582031	-5.48437500	-1.26562500	+16.98486328	-3.16406250	+14.41406250	+1516	+7.62890625	-10.02832031	-0.44384766	+68.26904297	+12.08496094	-20.89599609	+1584
+1458241268.78390000	+9.70312500	-6.24902344	-1.43261719	+54.33837891	+3.77929688	-59.30419922	+1632	+9.46582031	-5.48437500	-1.26123047	+16.98486328	-3.16406250	+14.43603516	+1512	+7.63330078	-10.02392578	-0.44384766	+68.26904297	+12.08496094	-20.91796875	+1584
+1458241268.78800010	+9.70312500	-6.24902344	-1.43261719	+54.33837891	+3.75732422	-59.30419922	+1628	+9.46582031	-5.48437500	-1.26123047	+16.98486328	-3.18603516	+14.43603516	+1512	+7.63330078	-10.02392578	-0.43945313	+68.29101563	+12.08496094	-20.91796875	+1584
+1458241268.79640010	+9.70312500	-6.24902344	-1.43261719	+54.36035156	+3.71337891	-59.30419922	+1624	+9.46582031	-5.48437500	-1.26123047	+16.96289063	-3.20800781	+14.45800781	+1512	+7.63769531	-10.02392578	-0.43945313	+68.33496094	+12.10693359	-20.91796875	+1584
+1458241268.80049990	+9.70312500	-6.24902344	-1.42822266	+54.36035156	+3.69140625	-59.30419922	+1620	+9.47021484	-5.48437500	-1.26123047	+16.96289063	-3.22998047	+14.45800781	+1508	+7.63769531	-10.02392578	-0.43505859	+68.33496094	+12.10693359	-20.91796875	+1584
+1458241268.80469990	+9.70312500	-6.24462891	-1.42822266	+54.38232422	+3.66943359	-59.30419922	+1620	+9.47021484	-5.48437500	-1.26123047	+16.94091797	-3.22998047	+14.45800781	+1508	+7.64208984	-10.01953125	-0.43505859	+68.35693359	+12.10693359	-20.91796875	+1584
+1458241268.81300000	+9.70312500	-6.24462891	-1.42822266	+54.38232422	+3.64746094	-59.30419922	+1612	+9.46582031	-5.48437500	-1.26123047	+16.94091797	-3.25195313	+14.47998047	+1504	+7.64208984	-10.01953125	-0.43505859	+68.37890625	+12.08496094	-20.91796875	+1584
+1458241268.81719990	+9.70312500	-6.24462891	-1.42822266	+54.40429688	+3.62548828	-59.30419922	+1612	+9.46582031	-5.48437500	-1.25683594	+16.94091797	-3.27392578	+14.47998047	+1504	+7.64208984	-10.02392578	-0.43505859	+68.37890625	+12.08496094	-20.89599609	+1584
+1458241268.82550000	+9.69873047	-6.24462891	-1.42382813	+54.42626953	+3.62548828	-59.30419922	+1608	+9.46582031	-5.48437500	-1.25683594	+16.91894531	-3.27392578	+14.47998047	+1500	+7.63769531	-10.02392578	-0.43505859	+68.35693359	+12.06298828	-20.87402344	+1584
+1458241268.82970000	+9.69873047	-6.24462891	-1.42382813	+54.42626953	+3.60351563	-59.32617188	+1604	+9.46582031	-5.48437500	-1.25683594	+16.91894531	-3.27392578	+14.47998047	+1500	+7.63769531	-10.02392578	-0.43945313	+68.35693359	+12.04101563	-20.87402344	+1584
+1458241268.83390000	+9.69873047	-6.24023438	-1.42382813	+54.44824219	+3.60351563	-59.32617188	+1604	+9.46582031	-5.48437500	-1.25683594	+16.91894531	-3.29589844	+14.47998047	+1500	+7.63330078	-10.02392578	-0.43945313	+68.35693359	+12.04101563	-20.85205078	+1584
+1458241268.84220000	+9.69873047	-6.24023438	-1.42382813	+54.47021484	+3.60351563	-59.32617188	+1604	+9.46582031	-5.47998047	-1.25683594	+16.91894531	-3.29589844	+14.47998047	+1500	+7.62890625	-10.02832031	-0.44384766	+68.33496094	+11.99707031	-20.80810547	+1580
+1458241268.84640000	+9.69433594	-6.24023438	-1.42382813	+54.47021484	+3.60351563	-59.32617188	+1608	+9.46582031	-5.47998047	-1.25683594	+16.91894531	-3.29589844	+14.47998047	+1500	+7.62451172	-10.02832031	-0.44384766	+68.33496094	+11.97509766	-20.80810547	+1580
+1458241268.85050010	+9.69433594	-6.24023438	-1.42382813	+54.49218750	+3.58154297	-59.30419922	+1608	+9.46582031	-5.47998047	-1.25683594	+16.91894531	-3.29589844	+14.47998047	+1500	+7.62451172	-10.02832031	-0.44824219	+68.33496094	+11.97509766	-20.78613281	+1580
+1458241268.85879990	+9.69433594	-6.23583984	-1.42382813	+54.51416016	+3.58154297	-59.30419922	+1612	+9.46142578	-5.47998047	-1.25683594	+16.91894531	-3.31787109	+14.47998047	+1500	+7.62011719	-10.03271484	-0.44824219	+68.33496094	+11.93115234	-20.76416016	+1576
+1458241268.86299990	+9.69433594	-6.23583984	-1.42382813	+54.53613281	+3.55957031	-59.30419922	+1612	+9.46142578	-5.47998047	-1.25683594	+16.91894531	-3.31787109	+14.47998047	+1500	+7.62011719	-10.03271484	-0.44824219	+68.33496094	+11.93115234	-20.74218750	+1572
+1458241268.87130000	+9.69433594	-6.23583984	-1.42382813	+54.55810547	+3.53759766	-59.30419922	+1616	+9.46142578	-5.47998047	-1.25244141	+16.91894531	-3.31787109	+14.47998047	+1500	+7.62451172	-10.03271484	-0.44824219	+68.37890625	+11.93115234	-20.74218750	+1568
+1458241268.87550000	+9.69433594	-6.23583984	-1.42382813	+54.55810547	+3.53759766	-59.30419922	+1616	+9.46142578	-5.47998047	-1.25244141	+16.91894531	-3.33984375	+14.47998047	+1500	+7.62451172	-10.03271484	-0.44824219	+68.40087891	+11.93115234	-20.74218750	+1568
+1458241268.88380000	+9.69433594	-6.23583984	-1.42382813	+54.58007813	+3.49365234	-59.28222656	+1616	+9.46142578	-5.47998047	-1.25244141	+16.91894531	-3.33984375	+14.47998047	+1500	+7.62890625	-10.02832031	-0.44384766	+68.46679688	+11.95312500	-20.76416016	+1568
+1458241268.88800000	+9.69433594	-6.23583984	-1.42382813	+54.60205078	+3.49365234	-59.28222656	+1616	+9.46142578	-5.47998047	-1.25244141	+16.91894531	-3.36181641	+14.47998047	+1500	+7.63330078	-10.02832031	-0.43945313	+68.51074219	+11.95312500	-20.76416016	+1568
+1458241268.89630010	+9.69433594	-6.23583984	-1.41943359	+54.62402344	+3.44970703	-59.28222656	+1616	+9.46142578	-5.47998047	-1.25244141	+16.91894531	-3.38378906	+14.47998047	+1500	+7.63769531	-10.02832031	-0.43505859	+68.57666016	+11.99707031	-20.78613281	+1568
+1458241268.90050010	+9.69433594	-6.23583984	-1.41943359	+54.62402344	+3.44970703	-59.28222656	+1616	+9.46142578	-5.47998047	-1.25244141	+16.91894531	-3.38378906	+14.50195313	+1500	+7.64208984	-10.02392578	-0.43066406	+68.59863281	+11.99707031	-20.80810547	+1572
+1458241268.90879990	+9.69433594	-6.23583984	-1.41943359	+54.64599609	+3.42773438	-59.30419922	+1612	+9.46142578	-5.47998047	-1.25244141	+16.94091797	-3.40576172	+14.50195313	+1500	+7.64648438	-10.02392578	-0.42626953	+68.66455078	+12.04101563	-20.83007813	+1576
+1458241268.91300010	+9.69433594	-6.23583984	-1.41943359	+54.64599609	+3.40576172	-59.30419922	+1612	+9.46142578	-5.47998047	-1.24804688	+16.94091797	-3.42773438	+14.50195313	+1500	+7.65087891	-10.02392578	-0.42187500	+68.68652344	+12.04101563	-20.85205078	+1576
+1458241268.92129990	+9.69433594	-6.24023438	-1.41943359	+54.66796875	+3.40576172	-59.30419922	+1608	+9.46142578	-5.47558594	-1.24804688	+16.94091797	-3.44970703	+14.50195313	+1500	+7.65087891	-10.02392578	-0.42187500	+68.73046875	+12.06298828	-20.87402344	+1580
+1458241268.92549990	+9.69433594	-6.24023438	-1.41943359	+54.66796875	+3.40576172	-59.30419922	+1604	+9.46142578	-5.47558594	-1.24804688	+16.94091797	-3.44970703	+14.47998047	+1496	+7.65087891	-10.02392578	-0.42187500	+68.73046875	+12.06298828	-20.87402344	+1580
+1458241268.93380000	+9.69433594	-6.24023438	-1.41943359	+54.68994141	+3.40576172	-59.30419922	+1604	+9.45703125	-5.47558594	-1.24804688	+16.96289063	-3.47167969	+14.47998047	+1496	+7.65087891	-10.02392578	-0.42187500	+68.75244141	+12.04101563	-20.87402344	+1580
+1458241268.94210000	+9.68994141	-6.24023438	-1.41943359	+54.73388672	+3.40576172	-59.30419922	+1600	+9.45703125	-5.47558594	-1.24804688	+16.98486328	-3.49365234	+14.47998047	+1496	+7.64648438	-10.02832031	-0.42187500	+68.73046875	+12.01904297	-20.85205078	+1584
+1458241268.94630000	+9.68994141	-6.23583984	-1.41943359	+54.73388672	+3.40576172	-59.30419922	+1600	+9.45703125	-5.47558594	-1.24804688	+16.98486328	-3.49365234	+14.47998047	+1496	+7.64648438	-10.03271484	-0.42626953	+68.73046875	+12.01904297	-20.85205078	+1584
+1458241268.95460010	+9.68554688	-6.23583984	-1.41943359	+54.77783203	+3.40576172	-59.30419922	+1600	+9.45703125	-5.47558594	-1.24804688	+17.00683594	-3.49365234	+14.45800781	+1496	+7.63769531	-10.03710938	-0.43066406	+68.70849609	+11.97509766	-20.80810547	+1588
+1458241268.96300010	+9.68115234	-6.23583984	-1.41943359	+54.82177734	+3.40576172	-59.30419922	+1604	+9.45263672	-5.47558594	-1.24365234	+17.05078125	-3.49365234	+14.43603516	+1500	+7.63330078	-10.04150391	-0.43505859	+68.70849609	+11.95312500	-20.76416016	+1588
+1458241268.96709990	+9.68115234	-6.23583984	-1.41943359	+54.86572266	+3.42773438	-59.30419922	+1608	+9.45263672	-5.47558594	-1.24365234	+17.07275391	-3.51562500	+14.43603516	+1500	+7.62890625	-10.04150391	-0.43945313	+68.70849609	+11.93115234	-20.74218750	+1588
+1458241268.97129990	+9.67675781	-6.23583984	-1.41943359	+54.88769531	+3.40576172	-59.30419922	+1608	+9.44824219	-5.47558594	-1.24365234	+17.09472656	-3.51562500	+14.43603516	+1500	+7.62451172	-10.04589844	-0.43945313	+68.70849609	+11.90917969	-20.72021484	+1584
+1458241268.97960000	+9.67236328	-6.23583984	-1.41943359	+54.97558594	+3.40576172	-59.28222656	+1616	+9.44384766	-5.47558594	-1.24365234	+17.16064453	-3.53759766	+14.41406250	+1504	+7.62451172	-10.04589844	-0.44384766	+68.75244141	+11.88720703	-20.69824219	+1580
+1458241268.98379990	+9.67236328	-6.23144531	-1.41943359	+55.01953125	+3.38378906	-59.28222656	+1620	+9.44384766	-5.47558594	-1.24365234	+17.18261719	-3.53759766	+14.41406250	+1508	+7.62451172	-10.05029297	-0.44384766	+68.79638672	+11.88720703	-20.67626953	+1580
+1458241268.99210000	+9.66796875	-6.23144531	-1.41943359	+55.12939453	+3.33984375	-59.26025391	+1620	+9.43505859	-5.47558594	-1.23925781	+17.29248047	-3.58154297	+14.41406250	+1508	+7.62890625	-10.05029297	-0.43945313	+68.88427734	+11.90917969	-20.67626953	+1580
+1458241268.99630000	+9.66796875	-6.23144531	-1.41943359	+55.17333984	+3.29589844	-59.28222656	+1624	+9.43505859	-5.47558594	-1.23925781	+17.33642578	-3.62548828	+14.43603516	+1508	+7.63330078	-10.04589844	-0.43505859	+68.95019531	+11.90917969	-20.67626953	+1580
+1458241269.00050000	+9.66796875	-6.23144531	-1.41503906	+55.23925781	+3.25195313	-59.28222656	+1624	+9.43066406	-5.47558594	-1.23486328	+17.38037109	-3.66943359	+14.43603516	+1508	+7.63769531	-10.04589844	-0.43505859	+68.99414063	+11.93115234	-20.67626953	+1580
+1458241269.00460000	+9.66796875	-6.23144531	-1.41503906	+55.28320313	+3.20800781	-59.30419922	+1624	+9.43066406	-5.47119141	-1.23486328	+17.42431641	-3.71337891	+14.45800781	+1508	+7.64648438	-10.04150391	-0.43066406	+69.06005859	+11.93115234	-20.69824219	+1580
+1458241269.01290010	+9.67236328	-6.23144531	-1.41064453	+55.37109375	+3.09814453	-59.32617188	+1620	+9.43066406	-5.47119141	-1.23046875	+17.51220703	-3.80126953	+14.47998047	+1504	+7.65527344	-10.04150391	-0.42187500	+69.19189453	+11.95312500	-20.74218750	+1588
+1458241269.01710010	+9.67236328	-6.22705078	-1.41064453	+55.41503906	+3.03222656	-59.34814453	+1616	+9.43066406	-5.47119141	-1.23046875	+17.55615234	-3.86718750	+14.47998047	+1504	+7.66406250	-10.03710938	-0.41748047	+69.25781250	+11.97509766	-20.76416016	+1592
+1458241269.02539990	+9.67675781	-6.22705078	-1.40625000	+55.50292969	+2.92236328	-59.39208984	+1612	+9.43066406	-5.46679688	-1.22607422	+17.64404297	-3.97705078	+14.50195313	+1496	+7.67285156	-10.03271484	-0.40869141	+69.36767578	+11.97509766	-20.83007813	+1596
+1458241269.02959990	+9.67675781	-6.22265625	-1.40185547	+55.54687500	+2.87841797	-59.43603516	+1612	+9.43066406	-5.46679688	-1.22167969	+17.66601563	-4.04296875	+14.50195313	+1496	+7.67724609	-10.03271484	-0.40429688	+69.38964844	+11.97509766	-20.87402344	+1600
+1458241269.03790000	+9.68115234	-6.22265625	-1.39746094	+55.59082031	+2.74658203	-59.50195313	+1608	+9.43066406	-5.46240234	-1.21728516	+17.70996094	-4.15283203	+14.52392578	+1488	+7.68164063	-10.03271484	-0.39990234	+69.43359375	+11.93115234	-20.93994141	+1604
+1458241269.04210000	+9.68115234	-6.21826172	-1.39306641	+55.63476563	+2.70263672	-59.52392578	+1608	+9.43066406	-5.46240234	-1.21728516	+17.73193359	-4.19677734	+14.52392578	+1488	+7.68603516	-10.03271484	-0.39990234	+69.45556641	+11.90917969	-20.98388672	+1604
+1458241269.05040000	+9.68554688	-6.21386719	-1.38867188	+55.67871094	+2.59277344	-59.58984375	+1604	+9.43505859	-5.46240234	-1.21289063	+17.75390625	-4.28466797	+14.50195313	+1480	+7.68603516	-10.03271484	-0.39990234	+69.43359375	+11.84326172	-21.04980469	+1608
+1458241269.05460000	+9.68554688	-6.21386719	-1.38427734	+55.70068359	+2.54882813	-59.63378906	+1604	+9.43505859	-5.45800781	-1.20849609	+17.75390625	-4.32861328	+14.50195313	+1480	+7.68164063	-10.03710938	-0.40429688	+69.43359375	+11.79931641	-21.07177734	+1608
+1458241269.06290010	+9.68994141	-6.20947266	-1.37988281	+55.74462891	+2.46093750	-59.67773438	+1604	+9.43505859	-5.45800781	-1.20410156	+17.77587891	-4.41650391	+14.50195313	+1476	+7.68164063	-10.03710938	-0.40869141	+69.36767578	+11.71142578	-21.13769531	+1608
+1458241269.06710000	+9.68994141	-6.20947266	-1.37548828	+55.76660156	+2.39501953	-59.72167969	+1604	+9.43505859	-5.45800781	-1.20410156	+17.77587891	-4.43847656	+14.47998047	+1476	+7.67724609	-10.04150391	-0.40869141	+69.34570313	+11.64550781	-21.15966797	+1608
+1458241269.07540010	+9.69433594	-6.20507813	-1.37109375	+55.81054688	+2.30712891	-59.78759766	+1612	+9.43945313	-5.45800781	-1.19970703	+17.77587891	-4.50439453	+14.47998047	+1476	+7.66845703	-10.04589844	-0.41748047	+69.25781250	+11.51367188	-21.22558594	+1608
+1458241269.07960010	+9.69433594	-6.20068359	-1.36669922	+55.81054688	+2.24121094	-59.80957031	+1616	+9.43945313	-5.45800781	-1.19970703	+17.77587891	-4.52636719	+14.47998047	+1476	+7.66845703	-10.05029297	-0.42187500	+69.21386719	+11.44775391	-21.26953125	+1608
+1458241269.08789990	+9.69873047	-6.20068359	-1.36230469	+55.85449219	+2.13134766	-59.87548828	+1624	+9.43945313	-5.45361328	-1.19531250	+17.77587891	-4.59228516	+14.45800781	+1476	+7.66406250	-10.05468750	-0.42626953	+69.12597656	+11.33789063	-21.33544922	+1604
+1458241269.09209990	+9.69873047	-6.19628906	-1.35791016	+55.87646484	+2.06542969	-59.89746094	+1628	+9.44384766	-5.45361328	-1.19531250	+17.77587891	-4.63623047	+14.45800781	+1480	+7.66406250	-10.05468750	-0.42626953	+69.10400391	+11.27197266	-21.35742188	+1600
+1458241269.09620000	+9.69873047	-6.19628906	-1.35351563	+55.89843750	+1.99951172	-59.91943359	+1632	+9.44384766	-5.45361328	-1.19091797	+17.77587891	-4.65820313	+14.45800781	+1480	+7.66406250	-10.05908203	-0.42626953	+69.10400391	+11.22802734	-21.37939453	+1596
+1458241269.10460000	+9.70312500	-6.19628906	-1.34472656	+55.94238281	+1.84570313	-59.96337891	+1640	+9.44384766	-5.45361328	-1.18652344	+17.77587891	-4.74609375	+14.45800781	+1480	+7.67285156	-10.05468750	-0.42626953	+69.12597656	+11.18408203	-21.44531250	+1588
+1458241269.10870000	+9.70751953	-6.19628906	-1.34472656	+55.96435547	+1.77978516	-59.98535156	+1644	+9.44824219	-5.45361328	-1.18652344	+17.77587891	-4.76806641	+14.47998047	+1484	+7.67724609	-10.05468750	-0.42187500	+69.14794922	+11.16210938	-21.46728516	+1588
+1458241269.11710000	+9.71191406	-6.19628906	-1.33593750	+56.03027344	+1.62597656	-60.00732422	+1648	+9.44824219	-5.45361328	-1.17773438	+17.77587891	-4.87792969	+14.47998047	+1484	+7.68603516	-10.05468750	-0.41748047	+69.19189453	+11.16210938	-21.53320313	+1588
+1458241269.12120010	+9.71191406	-6.19628906	-1.33593750	+56.05224609	+1.53808594	-60.00732422	+1648	+9.44824219	-5.45361328	-1.17773438	+17.77587891	-4.92187500	+14.50195313	+1484	+7.69042969	-10.05029297	-0.41308594	+69.23583984	+11.16210938	-21.53320313	+1588
+1458241269.12960000	+9.71630859	-6.19628906	-1.33154297	+56.09619141	+1.40625000	-59.98535156	+1648	+9.45263672	-5.44921875	-1.17333984	+17.77587891	-5.03173828	+14.54589844	+1488	+7.69921875	-10.04589844	-0.40429688	+69.30175781	+11.16210938	-21.57714844	+1588
+1458241269.15039990	+9.72070313	-6.19628906	-1.32275391	+56.20605469	+1.14257813	-59.94140625	+1648	+9.45703125	-5.44482422	-1.15576172	+17.77587891	-5.29541016	+14.63378906	+1484	+7.71679688	-10.04150391	-0.39111328	+69.45556641	+11.18408203	-21.59912109	+1596
+1458241269.15870000	+9.71630859	-6.19628906	-1.32275391	+56.25000000	+1.07666016	-59.89746094	+1648	+9.46142578	-5.44482422	-1.15136719	+17.75390625	-5.38330078	+14.67773438	+1480	+7.71679688	-10.03710938	-0.38671875	+69.47753906	+11.16210938	-21.59912109	+1600
+1458241269.16700010	+9.71630859	-6.19628906	-1.31835938	+56.27197266	+1.03271484	-59.87548828	+1648	+9.46142578	-5.44482422	-1.14697266	+17.73193359	-5.42724609	+14.69970703	+1480	+7.71679688	-10.04150391	-0.38671875	+69.47753906	+11.16210938	-21.57714844	+1600
+1458241269.17120000	+9.71630859	-6.19189453	-1.31835938	+56.29394531	+1.03271484	-59.87548828	+1648	+9.46142578	-5.44482422	-1.14697266	+17.73193359	-5.44921875	+14.69970703	+1480	+7.71240234	-10.04150391	-0.39111328	+69.47753906	+11.14013672	-21.55517578	+1600
+1458241269.17950010	+9.71191406	-6.19189453	-1.31396484	+56.31591797	+1.01074219	-59.85351563	+1648	+9.46142578	-5.44482422	-1.14257813	+17.70996094	-5.49316406	+14.69970703	+1476	+7.70800781	-10.04150391	-0.39111328	+69.45556641	+11.09619141	-21.51123047	+1604
+1458241269.18790010	+9.71191406	-6.19189453	-1.30957031	+56.31591797	+0.98876953	-59.85351563	+1644	+9.46142578	-5.44482422	-1.13818359	+17.68798828	-5.51513672	+14.69970703	+1476	+7.70361328	-10.04589844	-0.39550781	+69.41162109	+11.07421875	-21.46728516	+1604
+1458241269.19199990	+9.71191406	-6.19189453	-1.30957031	+56.31591797	+0.96679688	-59.85351563	+1644	+9.46142578	-5.44482422	-1.13818359	+17.66601563	-5.53710938	+14.69970703	+1476	+7.69921875	-10.04589844	-0.39550781	+69.41162109	+11.05224609	-21.44531250	+1604
+1458241269.20040010	+9.71191406	-6.19189453	-1.30957031	+56.33789063	+0.94482422	-59.83154297	+1648	+9.46142578	-5.44482422	-1.13818359	+17.64404297	-5.53710938	+14.69970703	+1480	+7.69042969	-10.05029297	-0.40429688	+69.34570313	+10.98632813	-21.40136719	+1604
+1458241269.20450000	+9.70751953	-6.19189453	-1.30517578	+56.33789063	+0.94482422	-59.83154297	+1648	+9.46142578	-5.44482422	-1.13378906	+17.64404297	-5.55908203	+14.69970703	+1480	+7.68603516	-10.05468750	-0.40429688	+69.32373047	+10.96435547	-21.37939453	+1604
+1458241269.21289990	+9.70751953	-6.19189453	-1.30517578	+56.33789063	+0.92285156	-59.83154297	+1652	+9.46142578	-5.44482422	-1.13378906	+17.62207031	-5.58105469	+14.69970703	+1484	+7.68164063	-10.05468750	-0.40869141	+69.27978516	+10.92041016	-21.35742188	+1604
+1458241269.22120000	+9.71191406	-6.19189453	-1.30517578	+56.33789063	+0.87890625	-59.83154297	+1656	+9.46142578	-5.44482422	-1.13378906	+17.60009766	-5.60302734	+14.69970703	+1488	+7.67724609	-10.05908203	-0.40869141	+69.25781250	+10.89843750	-21.33544922	+1600
+1458241269.22540000	+9.71191406	-6.19189453	-1.30078125	+56.33789063	+0.85693359	-59.83154297	+1656	+9.46142578	-5.44482422	-1.13378906	+17.57812500	-5.60302734	+14.69970703	+1488	+7.67724609	-10.05908203	-0.40869141	+69.25781250	+10.89843750	-21.33544922	+1596
+1458241269.23370000	+9.71191406	-6.19189453	-1.30078125	+56.33789063	+0.83496094	-59.83154297	+1660	+9.46142578	-5.44482422	-1.12939453	+17.55615234	-5.64697266	+14.69970703	+1492	+7.67724609	-10.05908203	-0.40429688	+69.27978516	+10.87646484	-21.33544922	+1592
+1458241269.23779990	+9.71191406	-6.19189453	-1.30078125	+56.33789063	+0.79101563	-59.83154297	+1660	+9.46142578	-5.44482422	-1.12939453	+17.55615234	-5.66894531	+14.69970703	+1492	+7.68164063	-10.05908203	-0.40429688	+69.30175781	+10.87646484	-21.33544922	+1592
+1458241269.24620010	+9.71630859	-6.19189453	-1.30078125	+56.33789063	+0.74707031	-59.85351563	+1660	+9.46142578	-5.44482422	-1.12939453	+17.53417969	-5.71289063	+14.72167969	+1496	+7.68603516	-10.05468750	-0.39990234	+69.32373047	+10.89843750	-21.37939453	+1592
+1458241269.25449990	+9.72070313	-6.19189453	-1.29638672	+56.33789063	+0.68115234	-59.85351563	+1656	+9.46582031	-5.44042969	-1.12500000	+17.51220703	-5.77880859	+14.72167969	+1496	+7.69042969	-10.05468750	-0.39111328	+69.36767578	+10.89843750	-21.40136719	+1592
+1458241269.26280000	+9.72509766	-6.19189453	-1.29638672	+56.35986328	+0.61523438	-59.87548828	+1656	+9.47021484	-5.44042969	-1.12500000	+17.49023438	-5.84472656	+14.74365234	+1496	+7.69482422	-10.05029297	-0.38671875	+69.38964844	+10.92041016	-21.42333984	+1592
+1458241269.27119990	+9.72949219	-6.19189453	-1.29638672	+56.35986328	+0.54931641	-59.89746094	+1656	+9.47021484	-5.44042969	-1.12060547	+17.46826172	-5.91064453	+14.74365234	+1496	+7.69921875	-10.05029297	-0.38671875	+69.41162109	+10.92041016	-21.46728516	+1596
+1458241269.27950000	+9.72949219	-6.19189453	-1.29199219	+56.35986328	+0.50537109	-59.94140625	+1660	+9.47460938	-5.44042969	-1.11621094	+17.44628906	-5.97656250	+14.74365234	+1496	+7.70361328	-10.05029297	-0.38232422	+69.43359375	+10.92041016	-21.51123047	+1596
+1458241269.28370000	+9.73388672	-6.19189453	-1.29199219	+56.35986328	+0.48339844	-59.96337891	+1660	+9.47900391	-5.44042969	-1.11621094	+17.44628906	-6.02050781	+14.74365234	+1492	+7.70800781	-10.05029297	-0.38232422	+69.43359375	+10.89843750	-21.51123047	+1596
+1458241269.29200010	+9.73388672	-6.19189453	-1.28759766	+56.38183594	+0.46142578	-59.98535156	+1660	+9.47900391	-5.43603516	-1.11621094	+17.42431641	-6.06445313	+14.72167969	+1492	+7.70800781	-10.05029297	-0.38232422	+69.41162109	+10.87646484	-21.55517578	+1600
+1458241269.29620000	+9.73388672	-6.19189453	-1.28759766	+56.38183594	+0.43945313	-60.00732422	+1664	+9.48339844	-5.43603516	-1.11181641	+17.42431641	-6.08642578	+14.72167969	+1492	+7.70800781	-10.05029297	-0.38232422	+69.38964844	+10.87646484	-21.55517578	+1600
+1458241269.30450010	+9.73388672	-6.19189453	-1.28320313	+56.40380859	+0.41748047	-60.02929688	+1664	+9.48339844	-5.43603516	-1.11181641	+17.40234375	-6.13037109	+14.69970703	+1492	+7.70361328	-10.05468750	-0.38232422	+69.36767578	+10.83251953	-21.57714844	+1600
+1458241269.30870010	+9.73828125	-6.18750000	-1.28320313	+56.40380859	+0.41748047	-60.05126953	+1664	+9.48339844	-5.43603516	-1.11181641	+17.40234375	-6.15234375	+14.67773438	+1492	+7.70361328	-10.05468750	-0.38671875	+69.34570313	+10.81054688	-21.59912109	+1600
+1458241269.31279990	+9.73828125	-6.18750000	-1.28320313	+56.40380859	+0.41748047	-60.07324219	+1664	+9.48339844	-5.43603516	-1.11181641	+17.40234375	-6.15234375	+14.67773438	+1492	+7.70361328	-10.05468750	-0.38671875	+69.32373047	+10.78857422	-21.62109375	+1600
+1458241269.31699990	+9.73828125	-6.18750000	-1.28320313	+56.42578125	+0.41748047	-60.07324219	+1664	+9.48339844	-5.43603516	-1.11181641	+17.40234375	-6.17431641	+14.65576172	+1496	+7.69921875	-10.05908203	-0.39111328	+69.30175781	+10.76660156	-21.62109375	+1600
+1458241269.32530000	+9.73828125	-6.18750000	-1.28320313	+56.44775391	+0.41748047	-60.09521484	+1668	+9.48779297	-5.43603516	-1.10742188	+17.40234375	-6.19628906	+14.63378906	+1496	+7.69921875	-10.05908203	-0.39550781	+69.23583984	+10.70068359	-21.66503906	+1600
+1458241269.32950000	+9.73828125	-6.18310547	-1.28320313	+56.44775391	+0.41748047	-60.09521484	+1668	+9.48779297	-5.43603516	-1.10742188	+17.40234375	-6.19628906	+14.63378906	+1500	+7.69482422	-10.06347656	-0.39550781	+69.21386719	+10.67871094	-21.68701172	+1596
+1458241269.33360000	+9.73828125	-6.18310547	-1.27880859	+56.46972656	+0.41748047	-60.11718750	+1668	+9.48779297	-5.43603516	-1.10742188	+17.40234375	-6.21826172	+14.63378906	+1500	+7.69482422	-10.06347656	-0.39550781	+69.21386719	+10.65673828	-21.73095703	+1596
+1458241269.34200000	+9.73828125	-6.18310547	-1.27880859	+56.49169922	+0.39550781	-60.13916016	+1672	+9.48779297	-5.43603516	-1.10742188	+17.40234375	-6.24023438	+14.61181641	+1504	+7.69921875	-10.06347656	-0.39550781	+69.19189453	+10.61279297	-21.81884766	+1592
+1458241269.36700010	+9.74267578	-6.17871094	-1.27880859	+56.53564453	+0.32958984	-60.16113281	+1680	+9.49218750	-5.43603516	-1.10742188	+17.42431641	-6.32812500	+14.58984375	+1508	+7.73437500	-10.05468750	-0.37353516	+69.36767578	+10.61279297	-22.14843750	+1600
+1458241269.37109990	+9.74267578	-6.17871094	-1.27880859	+56.55761719	+0.32958984	-60.18310547	+1680	+9.49218750	-5.43164063	-1.10302734	+17.42431641	-6.35009766	+14.58984375	+1512	+7.74316406	-10.05029297	-0.36914063	+69.41162109	+10.61279297	-22.21435547	+1604
+1458241269.37529990	+9.74707031	-6.17871094	-1.27880859	+56.55761719	+0.30761719	-60.18310547	+1680	+9.49218750	-5.43164063	-1.10302734	+17.42431641	-6.37207031	+14.58984375	+1512	+7.75195313	-10.04589844	-0.36474609	+69.47753906	+10.63476563	-22.25830078	+1608
+1458241269.38360000	+9.74707031	-6.17871094	-1.27880859	+56.60156250	+0.26367188	-60.20507813	+1680	+9.49218750	-5.43164063	-1.10302734	+17.44628906	-6.41601563	+14.58984375	+1512	+7.76953125	-10.04150391	-0.35595703	+69.54345703	+10.63476563	-22.36816406	+1616
+1458241269.38780000	+9.75146484	-6.17871094	-1.27880859	+56.60156250	+0.26367188	-60.20507813	+1680	+9.49658203	-5.43164063	-1.10302734	+17.44628906	-6.43798828	+14.58984375	+1512	+7.77392578	-10.04150391	-0.35595703	+69.56542969	+10.63476563	-22.41210938	+1620
+1458241269.39190010	+9.75146484	-6.17871094	-1.27441406	+56.62353516	+0.24169922	-60.22705078	+1684	+9.49658203	-5.43164063	-1.09863281	+17.44628906	-6.45996094	+14.58984375	+1508	+7.77832031	-10.03710938	-0.35156250	+69.58740234	+10.61279297	-22.45605469	+1624
+1458241269.39610000	+9.75146484	-6.17431641	-1.27441406	+56.62353516	+0.21972656	-60.22705078	+1684	+9.49658203	-5.43164063	-1.09863281	+17.44628906	-6.48193359	+14.56787109	+1508	+7.78271484	-10.03710938	-0.35156250	+69.58740234	+10.61279297	-22.47802734	+1628
+1458241269.40440010	+9.75585938	-6.17431641	-1.27441406	+56.66748047	+0.17578125	-60.24902344	+1688	+9.49658203	-5.43164063	-1.09863281	+17.46826172	-6.52587891	+14.56787109	+1508	+7.78710938	-10.03710938	-0.35595703	+69.58740234	+10.54687500	-22.52197266	+1632
+1458241269.40860010	+9.75585938	-6.17431641	-1.27441406	+56.68945313	+0.15380859	-60.27099609	+1688	+9.50097656	-5.43164063	-1.09423828	+17.46826172	-6.54785156	+14.54589844	+1508	+7.78271484	-10.03710938	-0.35595703	+69.56542969	+10.52490234	-22.54394531	+1632
+1458241269.41280010	+9.76025391	-6.16992188	-1.27441406	+56.68945313	+0.15380859	-60.29296875	+1688	+9.50097656	-5.43164063	-1.09423828	+17.46826172	-6.56982422	+14.54589844	+1508	+7.78271484	-10.04150391	-0.36035156	+69.54345703	+10.48095703	-22.54394531	+1632
+1458241269.41689990	+9.76025391	-6.16992188	-1.27001953	+56.71142578	+0.13183594	-60.29296875	+1688	+9.50097656	-5.42724609	-1.09423828	+17.49023438	-6.59179688	+14.54589844	+1508	+7.77832031	-10.04150391	-0.36474609	+69.49951172	+10.43701172	-22.56591797	+1636
+1458241269.42109990	+9.76025391	-6.16992188	-1.27001953	+56.73339844	+0.10986328	-60.31494141	+1692	+9.50097656	-5.42724609	-1.09423828	+17.49023438	-6.59179688	+14.52392578	+1508	+7.77832031	-10.04150391	-0.36914063	+69.45556641	+10.39306641	-22.56591797	+1636
+1458241269.42529990	+9.76025391	-6.16992188	-1.27001953	+56.73339844	+0.10986328	-60.31494141	+1692	+9.50097656	-5.42724609	-1.08984375	+17.49023438	-6.61376953	+14.52392578	+1508	+7.77392578	-10.04589844	-0.37353516	+69.43359375	+10.34912109	-22.56591797	+1636
+1458241269.43359990	+9.76025391	-6.16552734	-1.26562500	+56.75537109	+0.08789063	-60.33691406	+1692	+9.50537109	-5.42724609	-1.08984375	+17.51220703	-6.65771484	+14.50195313	+1508	+7.76513672	-10.05029297	-0.38232422	+69.36767578	+10.26123047	-22.56591797	+1636
+1458241269.43779990	+9.76025391	-6.16552734	-1.26562500	+56.77734375	+0.06591797	-60.35888672	+1692	+9.50537109	-5.42724609	-1.08984375	+17.51220703	-6.67968750	+14.47998047	+1512	+7.76513672	-10.05029297	-0.38232422	+69.32373047	+10.21728516	-22.56591797	+1632
+1458241269.44190000	+9.76464844	-6.16113281	-1.26562500	+56.77734375	+0.06591797	-60.35888672	+1696	+9.50537109	-5.42724609	-1.08984375	+17.51220703	-6.67968750	+14.47998047	+1512	+7.76074219	-10.05029297	-0.38671875	+69.30175781	+10.17333984	-22.56591797	+1632
+1458241269.44610000	+9.76464844	-6.16113281	-1.26123047	+56.79931641	+0.04394531	-60.38085938	+1696	+9.50537109	-5.42724609	-1.08544922	+17.51220703	-6.70166016	+14.47998047	+1512	+7.76074219	-10.05468750	-0.39111328	+69.25781250	+10.15136719	-22.56591797	+1628
+1458241269.45440010	+9.76464844	-6.16113281	-1.26123047	+56.79931641	+0.02197266	-60.38085938	+1700	+9.50537109	-5.42285156	-1.08544922	+17.51220703	-6.72363281	+14.45800781	+1516	+7.75634766	-10.05468750	-0.39111328	+69.23583984	+10.10742188	-22.58789063	+1620
+1458241269.45860000	+9.76464844	-6.16113281	-1.26123047	+56.79931641	+0.02197266	-60.40283203	+1704	+9.50976563	-5.42285156	-1.08544922	+17.51220703	-6.74560547	+14.45800781	+1516	+7.75634766	-10.05468750	-0.39550781	+69.23583984	+10.08544922	-22.58789063	+1616
+1458241269.46280000	+9.76904297	-6.16113281	-1.26123047	+56.79931641	+0.00000000	-60.40283203	+1704	+9.50976563	-5.42285156	-1.08544922	+17.51220703	-6.76757813	+14.45800781	+1520	+7.76074219	-10.05468750	-0.39111328	+69.23583984	+10.06347656	-22.58789063	+1612
+1458241269.46690010	+9.76904297	-6.16113281	-1.25683594	+56.82128906	+0.00000000	-60.40283203	+1708	+9.50976563	-5.42285156	-1.08544922	+17.51220703	-6.78955078	+14.45800781	+1520	+7.76074219	-10.05029297	-0.39111328	+69.23583984	+10.06347656	-22.60986328	+1612
+1458241269.47110010	+9.76904297	-6.16113281	-1.25683594	+56.82128906	-0.02197266	-60.40283203	+1708	+9.50976563	-5.42285156	-1.08105469	+17.51220703	-6.78955078	+14.45800781	+1524	+7.76513672	-10.05029297	-0.39111328	+69.25781250	+10.06347656	-22.63183594	+1608
+1458241269.47519990	+9.76904297	-6.16113281	-1.25683594	+56.82128906	-0.04394531	-60.40283203	+1708	+9.50976563	-5.42285156	-1.08105469	+17.51220703	-6.81152344	+14.45800781	+1524	+7.76953125	-10.05029297	-0.38671875	+69.27978516	+10.06347656	-22.63183594	+1608
+1458241269.47939990	+9.77343750	-6.16113281	-1.25683594	+56.82128906	-0.04394531	-60.40283203	+1708	+9.51416016	-5.42285156	-1.08105469	+17.51220703	-6.81152344	+14.45800781	+1524	+7.76953125	-10.05029297	-0.38671875	+69.27978516	+10.08544922	-22.65380859	+1604
+1458241269.48770000	+9.77343750	-6.16113281	-1.25244141	+56.79931641	-0.08789063	-60.40283203	+1708	+9.51416016	-5.42285156	-1.08105469	+17.49023438	-6.85546875	+14.45800781	+1528	+7.77832031	-10.04589844	-0.38232422	+69.32373047	+10.08544922	-22.67578125	+1604
+1458241269.49190000	+9.77783203	-6.16113281	-1.25244141	+56.79931641	-0.08789063	-60.40283203	+1708	+9.51416016	-5.41845703	-1.08105469	+17.49023438	-6.85546875	+14.47998047	+1528	+7.77832031	-10.04589844	-0.37792969	+69.32373047	+10.10742188	-22.67578125	+1604
+1458241269.49609990	+9.77783203	-6.16113281	-1.25244141	+56.79931641	-0.10986328	-60.40283203	+1708	+9.51855469	-5.41845703	-1.08105469	+17.49023438	-6.87744141	+14.47998047	+1528	+7.78271484	-10.04589844	-0.37792969	+69.34570313	+10.10742188	-22.69775391	+1604
+1458241269.50440000	+9.77783203	-6.16113281	-1.25244141	+56.79931641	-0.13183594	-60.38085938	+1712	+9.51855469	-5.41845703	-1.07666016	+17.46826172	-6.87744141	+14.47998047	+1528	+7.78710938	-10.04150391	-0.37353516	+69.38964844	+10.12939453	-22.69775391	+1604
+1458241269.50860000	+9.78222656	-6.16113281	-1.25244141	+56.77734375	-0.13183594	-60.38085938	+1712	+9.51855469	-5.41845703	-1.07666016	+17.46826172	-6.89941406	+14.50195313	+1528	+7.79150391	-10.04150391	-0.36914063	+69.38964844	+10.12939453	-22.71972656	+1604
+1458241269.51270010	+9.78222656	-6.16552734	-1.25244141	+56.77734375	-0.15380859	-60.35888672	+1712	+9.51855469	-5.41845703	-1.07666016	+17.46826172	-6.89941406	+14.50195313	+1528	+7.79150391	-10.04150391	-0.36914063	+69.38964844	+10.15136719	-22.71972656	+1604
+1458241269.51690010	+9.78222656	-6.16552734	-1.25244141	+56.77734375	-0.15380859	-60.35888672	+1712	+9.51855469	-5.41845703	-1.07666016	+17.44628906	-6.89941406	+14.50195313	+1524	+7.79150391	-10.04150391	-0.36914063	+69.38964844	+10.15136719	-22.71972656	+1608
+1458241269.52110000	+9.78222656	-6.16552734	-1.25244141	+56.77734375	-0.15380859	-60.33691406	+1712	+9.52294922	-5.41845703	-1.07666016	+17.44628906	-6.89941406	+14.50195313	+1524	+7.79150391	-10.04150391	-0.36914063	+69.38964844	+10.15136719	-22.71972656	+1608
+1458241269.52519990	+9.78222656	-6.16552734	-1.25244141	+56.77734375	-0.15380859	-60.33691406	+1712	+9.52294922	-5.41845703	-1.07666016	+17.44628906	-6.89941406	+14.50195313	+1524	+7.79150391	-10.04150391	-0.36474609	+69.38964844	+10.15136719	-22.71972656	+1608
+1458241269.52940010	+9.78222656	-6.16552734	-1.25244141	+56.77734375	-0.15380859	-60.33691406	+1712	+9.52294922	-5.41845703	-1.07666016	+17.42431641	-6.89941406	+14.50195313	+1524	+7.79150391	-10.04150391	-0.36914063	+69.38964844	+10.15136719	-22.71972656	+1608
+1458241269.53360010	+9.78222656	-6.16552734	-1.25244141	+56.77734375	-0.15380859	-60.31494141	+1712	+9.52294922	-5.41845703	-1.07666016	+17.42431641	-6.89941406	+14.50195313	+1524	+7.79150391	-10.04150391	-0.36914063	+69.36767578	+10.15136719	-22.71972656	+1608
+1458241269.53769990	+9.78222656	-6.16552734	-1.25244141	+56.77734375	-0.15380859	-60.31494141	+1712	+9.52294922	-5.41845703	-1.07666016	+17.42431641	-6.89941406	+14.50195313	+1524	+7.79150391	-10.04150391	-0.36914063	+69.36767578	+10.15136719	-22.69775391	+1608
+1458241269.54189990	+9.78222656	-6.16552734	-1.25244141	+56.77734375	-0.15380859	-60.31494141	+1712	+9.52294922	-5.41845703	-1.07666016	+17.40234375	-6.89941406	+14.50195313	+1524	+7.79150391	-10.04589844	-0.36914063	+69.36767578	+10.15136719	-22.69775391	+1608
+1458241269.54600000	+9.78222656	-6.16552734	-1.25244141	+56.75537109	-0.15380859	-60.29296875	+1712	+9.52294922	-5.41845703	-1.07666016	+17.40234375	-6.89941406	+14.47998047	+1524	+7.78710938	-10.04589844	-0.36914063	+69.34570313	+10.12939453	-22.69775391	+1608
+1458241269.55020000	+9.78222656	-6.16113281	-1.25244141	+56.75537109	-0.15380859	-60.29296875	+1712	+9.52294922	-5.41845703	-1.07666016	+17.40234375	-6.87744141	+14.47998047	+1524	+7.78710938	-10.04589844	-0.36914063	+69.34570313	+10.12939453	-22.69775391	+1608
+1458241269.55440000	+9.78222656	-6.16113281	-1.25244141	+56.75537109	-0.15380859	-60.29296875	+1712	+9.52294922	-5.41845703	-1.07666016	+17.38037109	-6.87744141	+14.47998047	+1524	+7.78710938	-10.04589844	-0.36914063	+69.32373047	+10.12939453	-22.69775391	+1608
+1458241269.56270000	+9.78222656	-6.16113281	-1.25244141	+56.75537109	-0.13183594	-60.27099609	+1712	+9.52294922	-5.41845703	-1.07666016	+17.38037109	-6.87744141	+14.47998047	+1524	+7.78271484	-10.04589844	-0.37353516	+69.32373047	+10.10742188	-22.67578125	+1608
+1458241269.56690000	+9.78222656	-6.16113281	-1.25244141	+56.75537109	-0.13183594	-60.27099609	+1712	+9.52294922	-5.41845703	-1.07666016	+17.35839844	-6.87744141	+14.47998047	+1524	+7.78271484	-10.04589844	-0.37353516	+69.30175781	+10.10742188	-22.67578125	+1608
+1458241269.57100010	+9.78222656	-6.16113281	-1.24804688	+56.75537109	-0.13183594	-60.27099609	+1712	+9.52294922	-5.41845703	-1.07666016	+17.35839844	-6.85546875	+14.45800781	+1528	+7.78271484	-10.04589844	-0.37353516	+69.30175781	+10.10742188	-22.67578125	+1608
+1458241269.57520010	+9.78222656	-6.16113281	-1.24804688	+56.75537109	-0.13183594	-60.24902344	+1712	+9.52294922	-5.42285156	-1.07666016	+17.33642578	-6.85546875	+14.45800781	+1528	+7.78271484	-10.05029297	-0.37353516	+69.27978516	+10.10742188	-22.67578125	+1608
+1458241269.57940010	+9.78222656	-6.16113281	-1.24804688	+56.75537109	-0.13183594	-60.24902344	+1708	+9.52294922	-5.42285156	-1.07226563	+17.33642578	-6.85546875	+14.45800781	+1528	+7.78271484	-10.05029297	-0.37353516	+69.27978516	+10.10742188	-22.67578125	+1608
+1458241269.58349990	+9.78222656	-6.16113281	-1.24804688	+56.75537109	-0.13183594	-60.24902344	+1708	+9.52294922	-5.42285156	-1.07226563	+17.33642578	-6.85546875	+14.45800781	+1532	+7.78271484	-10.05029297	-0.37353516	+69.27978516	+10.10742188	-22.65380859	+1608
+1458241269.58769990	+9.78222656	-6.16113281	-1.24804688	+56.75537109	-0.13183594	-60.24902344	+1708	+9.52294922	-5.42285156	-1.07226563	+17.31445313	-6.85546875	+14.45800781	+1532	+7.78271484	-10.05029297	-0.37353516	+69.27978516	+10.10742188	-22.65380859	+1604
+1458241269.59190010	+9.78222656	-6.16552734	-1.24804688	+56.73339844	-0.13183594	-60.22705078	+1708	+9.52734375	-5.42285156	-1.07226563	+17.31445313	-6.85546875	+14.45800781	+1532	+7.78271484	-10.05029297	-0.37353516	+69.27978516	+10.10742188	-22.65380859	+1604
+1458241269.59600000	+9.78222656	-6.16552734	-1.25244141	+56.73339844	-0.13183594	-60.22705078	+1708	+9.52734375	-5.42285156	-1.07226563	+17.29248047	-6.85546875	+14.45800781	+1532	+7.78271484	-10.05029297	-0.37353516	+69.27978516	+10.10742188	-22.65380859	+1604
+1458241269.60019990	+9.78662109	-6.16552734	-1.25244141	+56.73339844	-0.15380859	-60.20507813	+1708	+9.52734375	-5.42285156	-1.07226563	+17.29248047	-6.85546875	+14.45800781	+1532	+7.78271484	-10.05029297	-0.37353516	+69.27978516	+10.10742188	-22.65380859	+1604
+1458241269.60439990	+9.78662109	-6.16552734	-1.25244141	+56.73339844	-0.15380859	-60.20507813	+1708	+9.52734375	-5.42285156	-1.07226563	+17.29248047	-6.85546875	+14.45800781	+1536	+7.78271484	-10.05029297	-0.37353516	+69.27978516	+10.10742188	-22.65380859	+1604
+1458241269.60850000	+9.78662109	-6.16552734	-1.25244141	+56.71142578	-0.15380859	-60.20507813	+1708	+9.52734375	-5.42285156	-1.07226563	+17.27050781	-6.87744141	+14.45800781	+1536	+7.78271484	-10.05029297	-0.37353516	+69.27978516	+10.10742188	-22.65380859	+1604
+1458241269.61270000	+9.78662109	-6.16552734	-1.25244141	+56.71142578	-0.15380859	-60.18310547	+1708	+9.52734375	-5.42285156	-1.07226563	+17.27050781	-6.87744141	+14.45800781	+1536	+7.78271484	-10.05029297	-0.37353516	+69.27978516	+10.12939453	-22.65380859	+1604
+1458241269.61690000	+9.78662109	-6.16992188	-1.25244141	+56.71142578	-0.17578125	-60.18310547	+1708	+9.52734375	-5.42285156	-1.07226563	+17.24853516	-6.87744141	+14.45800781	+1536	+7.78710938	-10.05029297	-0.37353516	+69.27978516	+10.12939453	-22.65380859	+1604
+1458241269.62100010	+9.78662109	-6.16992188	-1.25244141	+56.71142578	-0.17578125	-60.16113281	+1712	+9.53173828	-5.42285156	-1.07226563	+17.24853516	-6.87744141	+14.45800781	+1536	+7.78710938	-10.05029297	-0.37353516	+69.27978516	+10.12939453	-22.65380859	+1604
+1458241269.62520000	+9.79101563	-6.16992188	-1.25244141	+56.68945313	-0.17578125	-60.16113281	+1712	+9.53173828	-5.42285156	-1.07226563	+17.24853516	-6.87744141	+14.47998047	+1532	+7.78710938	-10.05029297	-0.36914063	+69.27978516	+10.15136719	-22.65380859	+1604
+1458241269.62930010	+9.79101563	-6.16992188	-1.25244141	+56.68945313	-0.17578125	-60.13916016	+1712	+9.53173828	-5.42285156	-1.07226563	+17.24853516	-6.87744141	+14.47998047	+1532	+7.78710938	-10.05029297	-0.36914063	+69.27978516	+10.15136719	-22.67578125	+1604
+1458241269.63350010	+9.79101563	-6.17431641	-1.25244141	+56.68945313	-0.17578125	-60.13916016	+1712	+9.53173828	-5.42724609	-1.07666016	+17.22656250	-6.87744141	+14.47998047	+1532	+7.79150391	-10.05029297	-0.36914063	+69.27978516	+10.17333984	-22.67578125	+1604
+1458241269.63770010	+9.79101563	-6.17431641	-1.25244141	+56.68945313	-0.19775391	-60.13916016	+1716	+9.53173828	-5.42724609	-1.07666016	+17.22656250	-6.87744141	+14.47998047	+1532	+7.79150391	-10.05029297	-0.36914063	+69.27978516	+10.17333984	-22.67578125	+1608
+1458241269.64179990	+9.79101563	-6.17431641	-1.25244141	+56.68945313	-0.19775391	-60.11718750	+1716	+9.53173828	-5.42724609	-1.07666016	+17.22656250	-6.87744141	+14.45800781	+1532	+7.79150391	-10.05029297	-0.36474609	+69.25781250	+10.19531250	-22.67578125	+1608
+1458241269.64599990	+9.79101563	-6.17431641	-1.25244141	+56.68945313	-0.17578125	-60.11718750	+1716	+9.53173828	-5.42724609	-1.07666016	+17.20458984	-6.87744141	+14.45800781	+1532	+7.79150391	-10.05029297	-0.36474609	+69.25781250	+10.19531250	-22.65380859	+1608
+1458241269.65019990	+9.79101563	-6.17431641	-1.25244141	+56.68945313	-0.17578125	-60.09521484	+1716	+9.53613281	-5.42724609	-1.07666016	+17.20458984	-6.85546875	+14.45800781	+1532	+7.79150391	-10.05468750	-0.36914063	+69.23583984	+10.19531250	-22.65380859	+1608
+1458241269.65430000	+9.79101563	-6.17871094	-1.25683594	+56.68945313	-0.17578125	-60.09521484	+1720	+9.53613281	-5.42724609	-1.07666016	+17.20458984	-6.85546875	+14.45800781	+1532	+7.79150391	-10.05468750	-0.36914063	+69.21386719	+10.19531250	-22.65380859	+1608
+1458241269.65850000	+9.79101563	-6.17871094	-1.25683594	+56.68945313	-0.17578125	-60.07324219	+1720	+9.53613281	-5.42724609	-1.07666016	+17.20458984	-6.85546875	+14.45800781	+1532	+7.78710938	-10.05468750	-0.36914063	+69.19189453	+10.17333984	-22.65380859	+1608
+1458241269.66269990	+9.79101563	-6.17871094	-1.25683594	+56.68945313	-0.17578125	-60.07324219	+1720	+9.53613281	-5.42724609	-1.07666016	+17.20458984	-6.85546875	+14.45800781	+1532	+7.78710938	-10.05908203	-0.36914063	+69.16992188	+10.17333984	-22.63183594	+1608
+1458241269.66680000	+9.79101563	-6.17871094	-1.25683594	+56.68945313	-0.17578125	-60.07324219	+1720	+9.53613281	-5.42724609	-1.07666016	+17.18261719	-6.83349609	+14.43603516	+1532	+7.78710938	-10.05908203	-0.37353516	+69.14794922	+10.17333984	-22.63183594	+1608
+1458241269.67100000	+9.79101563	-6.17871094	-1.25683594	+56.68945313	-0.15380859	-60.05126953	+1724	+9.53613281	-5.43164063	-1.07666016	+17.18261719	-6.83349609	+14.43603516	+1532	+7.78271484	-10.06347656	-0.37353516	+69.12597656	+10.15136719	-22.60986328	+1608
+1458241269.67520000	+9.79101563	-6.17871094	-1.25683594	+56.68945313	-0.15380859	-60.05126953	+1724	+9.53613281	-5.43164063	-1.07666016	+17.18261719	-6.83349609	+14.43603516	+1532	+7.78271484	-10.06347656	-0.37792969	+69.10400391	+10.15136719	-22.60986328	+1608
+1458241269.67930010	+9.78662109	-6.17871094	-1.25683594	+56.68945313	-0.15380859	-60.05126953	+1724	+9.53613281	-5.43164063	-1.08105469	+17.18261719	-6.81152344	+14.41406250	+1536	+7.77832031	-10.06787109	-0.37792969	+69.06005859	+10.15136719	-22.60986328	+1604
+1458241269.68350010	+9.78662109	-6.17871094	-1.25683594	+56.71142578	-0.15380859	-60.05126953	+1724	+9.53613281	-5.43164063	-1.08105469	+17.18261719	-6.81152344	+14.41406250	+1536	+7.77832031	-10.06787109	-0.37792969	+69.03808594	+10.12939453	-22.58789063	+1604
+1458241269.68770000	+9.78662109	-6.17871094	-1.25683594	+56.71142578	-0.15380859	-60.02929688	+1724	+9.53613281	-5.43164063	-1.08105469	+17.18261719	-6.81152344	+14.41406250	+1536	+7.77832031	-10.06787109	-0.37792969	+69.01611328	+10.12939453	-22.58789063	+1604
+1458241269.69180010	+9.78662109	-6.17871094	-1.25683594	+56.71142578	-0.15380859	-60.02929688	+1724	+9.53613281	-5.43164063	-1.08105469	+17.16064453	-6.81152344	+14.41406250	+1540	+7.77392578	-10.07226563	-0.38232422	+69.01611328	+10.12939453	-22.58789063	+1600
+1458241269.69600010	+9.78662109	-6.17871094	-1.25683594	+56.71142578	-0.15380859	-60.02929688	+1724	+9.53613281	-5.43164063	-1.08105469	+17.16064453	-6.81152344	+14.39208984	+1540	+7.77392578	-10.07226563	-0.38232422	+68.99414063	+10.12939453	-22.58789063	+1600
+1458241269.70020010	+9.79101563	-6.17871094	-1.25683594	+56.71142578	-0.15380859	-60.02929688	+1724	+9.53613281	-5.43164063	-1.08105469	+17.16064453	-6.81152344	+14.39208984	+1540	+7.77392578	-10.07226563	-0.38232422	+68.97216797	+10.12939453	-22.58789063	+1596
+1458241269.70429990	+9.79101563	-6.17871094	-1.25683594	+56.71142578	-0.15380859	-60.00732422	+1724	+9.53613281	-5.43164063	-1.08105469	+17.16064453	-6.81152344	+14.39208984	+1544	+7.77392578	-10.07226563	-0.38232422	+68.97216797	+10.12939453	-22.58789063	+1596
+1458241269.70849990	+9.79101563	-6.17871094	-1.25683594	+56.71142578	-0.15380859	-60.00732422	+1724	+9.53613281	-5.43603516	-1.08105469	+17.16064453	-6.81152344	+14.39208984	+1544	+7.77832031	-10.07666016	-0.37792969	+68.97216797	+10.12939453	-22.58789063	+1596
+1458241269.71260000	+9.79101563	-6.17871094	-1.26123047	+56.73339844	-0.15380859	-60.00732422	+1724	+9.53613281	-5.43603516	-1.08105469	+17.16064453	-6.81152344	+14.39208984	+1544	+7.77832031	-10.07666016	-0.37792969	+68.97216797	+10.15136719	-22.58789063	+1592
+1458241269.71680000	+9.79101563	-6.18310547	-1.26123047	+56.73339844	-0.15380859	-60.00732422	+1724	+9.53613281	-5.43603516	-1.08105469	+17.13867188	-6.81152344	+14.39208984	+1544	+7.77832031	-10.07666016	-0.37792969	+68.97216797	+10.15136719	-22.58789063	+1592
+1458241269.72100000	+9.79101563	-6.18310547	-1.26123047	+56.73339844	-0.15380859	-59.98535156	+1724	+9.54052734	-5.43603516	-1.08105469	+17.13867188	-6.81152344	+14.39208984	+1548	+7.78271484	-10.07666016	-0.37353516	+68.99414063	+10.17333984	-22.60986328	+1592
+1458241269.72510000	+9.79101563	-6.18310547	-1.26123047	+56.73339844	-0.17578125	-59.98535156	+1724	+9.54052734	-5.43603516	-1.08105469	+17.13867188	-6.81152344	+14.39208984	+1548	+7.78271484	-10.07666016	-0.37353516	+68.99414063	+10.19531250	-22.60986328	+1592
+1458241269.72930000	+9.79101563	-6.18310547	-1.26123047	+56.73339844	-0.17578125	-59.98535156	+1724	+9.54052734	-5.43603516	-1.08105469	+17.13867188	-6.81152344	+14.39208984	+1548	+7.78710938	-10.07226563	-0.36914063	+69.01611328	+10.19531250	-22.60986328	+1592
+1458241269.73350000	+9.79101563	-6.18310547	-1.26123047	+56.73339844	-0.17578125	-59.98535156	+1724	+9.54052734	-5.43603516	-1.08105469	+17.13867188	-6.81152344	+14.39208984	+1548	+7.79150391	-10.07226563	-0.36914063	+69.03808594	+10.21728516	-22.63183594	+1592
+1458241269.73760010	+9.79101563	-6.18310547	-1.26123047	+56.73339844	-0.17578125	-59.98535156	+1724	+9.54052734	-5.43603516	-1.08105469	+17.13867188	-6.81152344	+14.39208984	+1548	+7.79150391	-10.07226563	-0.36474609	+69.06005859	+10.23925781	-22.63183594	+1596
+1458241269.74180010	+9.79101563	-6.18310547	-1.26123047	+56.73339844	-0.17578125	-59.96337891	+1724	+9.54052734	-5.43603516	-1.08105469	+17.13867188	-6.81152344	+14.41406250	+1548	+7.79589844	-10.07226563	-0.36474609	+69.08203125	+10.26123047	-22.65380859	+1596
+1458241269.74600010	+9.79541016	-6.18310547	-1.26123047	+56.73339844	-0.17578125	-59.96337891	+1724	+9.54052734	-5.43603516	-1.08105469	+17.13867188	-6.81152344	+14.41406250	+1548	+7.80029297	-10.07226563	-0.36035156	+69.08203125	+10.26123047	-22.65380859	+1596
+1458241269.75009990	+9.79541016	-6.18310547	-1.26123047	+56.75537109	-0.19775391	-59.96337891	+1728	+9.54052734	-5.43603516	-1.08105469	+17.13867188	-6.81152344	+14.41406250	+1548	+7.80029297	-10.07226563	-0.36035156	+69.10400391	+10.28320313	-22.65380859	+1600
+1458241269.75430010	+9.79541016	-6.18310547	-1.26123047	+56.75537109	-0.19775391	-59.96337891	+1728	+9.54052734	-5.43603516	-1.08105469	+17.13867188	-6.81152344	+14.41406250	+1544	+7.80029297	-10.07226563	-0.36035156	+69.10400391	+10.28320313	-22.65380859	+1600
+1458241269.75850010	+9.79541016	-6.18310547	-1.26123047	+56.75537109	-0.19775391	-59.96337891	+1728	+9.54052734	-5.43603516	-1.08105469	+17.13867188	-6.81152344	+14.41406250	+1544	+7.80468750	-10.07226563	-0.35595703	+69.12597656	+10.30517578	-22.65380859	+1600
+1458241269.76259990	+9.79541016	-6.18310547	-1.26123047	+56.75537109	-0.19775391	-59.94140625	+1728	+9.54052734	-5.43603516	-1.08105469	+17.13867188	-6.81152344	+14.41406250	+1544	+7.80468750	-10.07226563	-0.35595703	+69.12597656	+10.30517578	-22.65380859	+1600
+1458241269.76679990	+9.79541016	-6.18310547	-1.26123047	+56.75537109	-0.19775391	-59.94140625	+1728	+9.54052734	-5.43603516	-1.08105469	+17.13867188	-6.81152344	+14.41406250	+1544	+7.80468750	-10.07226563	-0.35595703	+69.12597656	+10.30517578	-22.65380859	+1600
+1458241269.77099990	+9.79541016	-6.18310547	-1.26123047	+56.75537109	-0.19775391	-59.94140625	+1728	+9.54052734	-5.43603516	-1.08105469	+17.13867188	-6.81152344	+14.41406250	+1544	+7.80029297	-10.07226563	-0.36035156	+69.12597656	+10.30517578	-22.65380859	+1600
