# Supplementary material for: A direct effect of perception on action when grasping a cup
Source: Sci Rep. 2018 Jan 9;8:171. doi: 10.1038/s41598-017-18591-5 (PMC5760564; doi:10.1038/s41598-017-18591-5)
Supplement: Supplementary file 6 — Supplementary Information [file 41598_2017_18591_MOESM6_ESM.zip › SciRep_Data/S02instruct/S02_100instruct_Tr64.dat]

+1000000000000.00000000	+0.00000000	+0.00000000	+0.00000000	+0.00000000	+0.00000000	+0.00000000	+0	+0.00000000	+0.00000000	+0.00000000	+0.00000000	+0.00000000	+0.00000000	+0	+0.00000000	+0.00000000	+0.00000000	+0.00000000	+0.00000000	+0.00000000	+0
+1458241269.77510000	+9.79541016	-6.18310547	-1.26123047	+56.75537109	-0.19775391	-59.94140625	+1728	+9.54052734	-5.43603516	-1.08105469	+17.13867188	-6.81152344	+14.41406250	+1544	+7.80029297	-10.07226563	-0.36035156	+69.10400391	+10.30517578	-22.65380859	+1600
+1458241269.77930000	+9.79101563	-6.18310547	-1.26123047	+56.77734375	-0.19775391	-59.94140625	+1728	+9.54052734	-5.43603516	-1.08105469	+17.11669922	-6.81152344	+14.41406250	+1544	+7.80029297	-10.07226563	-0.36035156	+69.10400391	+10.30517578	-22.63183594	+1600
+1458241269.78340010	+9.79101563	-6.18310547	-1.26123047	+56.77734375	-0.17578125	-59.91943359	+1728	+9.54052734	-5.43603516	-1.08105469	+17.11669922	-6.78955078	+14.41406250	+1544	+7.80029297	-10.07226563	-0.36035156	+69.10400391	+10.30517578	-22.63183594	+1600
+1458241269.78760000	+9.79101563	-6.18310547	-1.26123047	+56.77734375	-0.17578125	-59.91943359	+1728	+9.54052734	-5.43603516	-1.08105469	+17.11669922	-6.78955078	+14.41406250	+1544	+7.79589844	-10.07226563	-0.36035156	+69.10400391	+10.28320313	-22.63183594	+1600
+1458241269.79180000	+9.79101563	-6.18310547	-1.26123047	+56.77734375	-0.17578125	-59.91943359	+1728	+9.54052734	-5.43603516	-1.08105469	+17.11669922	-6.78955078	+14.41406250	+1544	+7.79589844	-10.07226563	-0.36035156	+69.08203125	+10.28320313	-22.63183594	+1600
+1458241269.79590010	+9.79101563	-6.18310547	-1.26123047	+56.77734375	-0.17578125	-59.91943359	+1728	+9.54052734	-5.43603516	-1.08105469	+17.11669922	-6.78955078	+14.41406250	+1544	+7.79589844	-10.07226563	-0.36474609	+69.08203125	+10.28320313	-22.63183594	+1600
+1458241269.80010010	+9.79101563	-6.18310547	-1.26123047	+56.77734375	-0.17578125	-59.91943359	+1728	+9.54052734	-5.43603516	-1.08105469	+17.11669922	-6.78955078	+14.39208984	+1544	+7.79589844	-10.07666016	-0.36474609	+69.08203125	+10.28320313	-22.60986328	+1600
+1458241274.90619990	+9.60644531	-5.69531250	-1.24365234	+48.29589844	+0.26367188	-54.51416016	+1520	+9.46582031	-4.93505859	-0.92724609	+3.60351563	-4.98779297	+17.73193359	+1460	+7.13671875	-8.99560547	-0.76904297	+64.44580078	+8.19580078	-14.37011719	+1796
+1458241274.91459990	+9.60644531	-5.69531250	-1.24365234	+48.31787109	+0.28564453	-54.58007813	+1512	+9.46582031	-4.93505859	-0.92724609	+3.58154297	-5.00976563	+17.68798828	+1456	+7.13671875	-8.99560547	-0.76904297	+64.44580078	+8.19580078	-14.39208984	+1796
+1458241274.91870000	+9.60644531	-5.69531250	-1.24365234	+48.31787109	+0.30761719	-54.60205078	+1508	+9.46582031	-4.93505859	-0.92724609	+3.58154297	-5.03173828	+17.66601563	+1452	+7.13671875	-8.99560547	-0.76904297	+64.42382813	+8.17382813	-14.41406250	+1796
+1458241274.92709990	+9.60205078	-5.69091797	-1.24365234	+48.36181641	+0.35156250	-54.66796875	+1504	+9.46582031	-4.93505859	-0.92724609	+3.58154297	-5.05371094	+17.57812500	+1452	+7.13232422	-8.99560547	-0.77343750	+64.37988281	+8.15185547	-14.41406250	+1796
+1458241274.93120000	+9.59765625	-5.69091797	-1.24365234	+48.36181641	+0.35156250	-54.68994141	+1508	+9.46582031	-4.93505859	-0.92285156	+3.58154297	-5.05371094	+17.53417969	+1452	+7.12792969	-9.00000000	-0.77343750	+64.35791016	+8.12988281	-14.41406250	+1796
+1458241274.93960000	+9.59326172	-5.68652344	-1.24365234	+48.40576172	+0.39550781	-54.73388672	+1512	+9.46582031	-4.93505859	-0.92285156	+3.58154297	-5.07568359	+17.42431641	+1456	+7.12353516	-9.00000000	-0.77783203	+64.31396484	+8.10791016	-14.39208984	+1800
+1458241274.94370010	+9.59326172	-5.68652344	-1.24365234	+48.40576172	+0.39550781	-54.75585938	+1516	+9.46142578	-4.93505859	-0.92285156	+3.58154297	-5.07568359	+17.35839844	+1460	+7.11914063	-9.00439453	-0.78222656	+64.29199219	+8.08593750	-14.39208984	+1800
+1458241274.95210000	+9.58886719	-5.68652344	-1.24365234	+48.44970703	+0.39550781	-54.77783203	+1528	+9.46142578	-4.93505859	-0.92285156	+3.55957031	-5.07568359	+17.24853516	+1468	+7.11035156	-9.00878906	-0.79101563	+64.18212891	+8.02001953	-14.37011719	+1800
+1458241274.96040010	+9.58886719	-5.68652344	-1.24365234	+48.47167969	+0.39550781	-54.77783203	+1540	+9.46142578	-4.93505859	-0.92724609	+3.55957031	-5.07568359	+17.18261719	+1476	+7.10156250	-9.01318359	-0.79541016	+64.11621094	+7.95410156	-14.37011719	+1800
+1458241274.96869990	+9.58886719	-5.68652344	-1.24365234	+48.49365234	+0.37353516	-54.75585938	+1552	+9.46142578	-4.93066406	-0.92724609	+3.55957031	-5.09765625	+17.13867188	+1488	+7.09716797	-9.01757813	-0.79980469	+64.07226563	+7.91015625	-14.37011719	+1792
+1458241274.97289990	+9.58886719	-5.68652344	-1.24365234	+48.51562500	+0.37353516	-54.75585938	+1556	+9.46142578	-4.93066406	-0.92724609	+3.53759766	-5.09765625	+17.13867188	+1488	+7.09716797	-9.01757813	-0.79980469	+64.07226563	+7.91015625	-14.39208984	+1792
+1458241274.97700000	+9.58886719	-5.68652344	-1.24365234	+48.51562500	+0.35156250	-54.73388672	+1560	+9.46142578	-4.93066406	-0.92724609	+3.53759766	-5.11962891	+17.11669922	+1492	+7.09716797	-9.01318359	-0.79980469	+64.09423828	+7.91015625	-14.41406250	+1788
+1458241274.98540000	+9.58886719	-5.68652344	-1.24365234	+48.53759766	+0.32958984	-54.71191406	+1564	+9.46142578	-4.93066406	-0.93164063	+3.53759766	-5.11962891	+17.11669922	+1496	+7.10156250	-9.01318359	-0.79541016	+64.11621094	+7.93212891	-14.43603516	+1788
+1458241274.99370000	+9.58886719	-5.68652344	-1.24804688	+48.55957031	+0.30761719	-54.68994141	+1568	+9.46142578	-4.93066406	-0.93164063	+3.53759766	-5.14160156	+17.11669922	+1496	+7.11035156	-9.00878906	-0.79101563	+64.16015625	+7.95410156	-14.45800781	+1788
+1458241274.99790000	+9.58886719	-5.68652344	-1.24804688	+48.58154297	+0.28564453	-54.66796875	+1568	+9.46142578	-4.93066406	-0.93164063	+3.53759766	-5.16357422	+17.11669922	+1496	+7.11035156	-9.00878906	-0.79101563	+64.18212891	+7.95410156	-14.47998047	+1788
+1458241275.00200010	+9.58886719	-5.68652344	-1.24804688	+48.58154297	+0.28564453	-54.64599609	+1568	+9.46142578	-4.93066406	-0.93164063	+3.53759766	-5.16357422	+17.11669922	+1496	+7.11035156	-9.00878906	-0.78662109	+64.20410156	+7.95410156	-14.47998047	+1784
+1458241275.01040010	+9.59326172	-5.68652344	-1.24804688	+48.62548828	+0.24169922	-54.58007813	+1568	+9.46142578	-4.93066406	-0.93164063	+3.51562500	-5.18554688	+17.09472656	+1492	+7.11474609	-9.00878906	-0.78662109	+64.22607422	+7.97607422	-14.50195313	+1784
+1458241275.01869990	+9.59326172	-5.68652344	-1.24804688	+48.66943359	+0.19775391	-54.51416016	+1564	+9.46142578	-4.92626953	-0.93164063	+3.51562500	-5.20751953	+17.07275391	+1488	+7.11474609	-9.00439453	-0.78222656	+64.24804688	+7.97607422	-14.50195313	+1784
+1458241275.02290010	+9.59326172	-5.68652344	-1.24804688	+48.69140625	+0.15380859	-54.44824219	+1560	+9.46142578	-4.92626953	-0.93164063	+3.51562500	-5.22949219	+17.05078125	+1488	+7.11474609	-9.00439453	-0.78222656	+64.24804688	+7.97607422	-14.52392578	+1784
+1458241275.03119990	+9.59326172	-5.68652344	-1.24365234	+48.75732422	+0.10986328	-54.36035156	+1556	+9.46142578	-4.92626953	-0.93164063	+3.51562500	-5.25146484	+17.00683594	+1480	+7.11914063	-9.00439453	-0.78222656	+64.27001953	+7.97607422	-14.52392578	+1784
+1458241275.04780010	+9.58886719	-5.68652344	-1.24365234	+48.82324219	+0.06591797	-54.27246094	+1548	+9.46142578	-4.92626953	-0.93164063	+3.51562500	-5.27343750	+16.89697266	+1476	+7.11914063	-9.00439453	-0.78222656	+64.27001953	+7.97607422	-14.54589844	+1784
+1458241275.05620000	+9.58447266	-5.68652344	-1.24365234	+48.84521484	+0.08789063	-54.27246094	+1548	+9.45703125	-4.92626953	-0.93164063	+3.51562500	-5.27343750	+16.83105469	+1476	+7.11914063	-9.00439453	-0.78222656	+64.27001953	+7.97607422	-14.54589844	+1784
+1458241275.06450010	+9.58447266	-5.68652344	-1.23925781	+48.86718750	+0.08789063	-54.27246094	+1548	+9.45703125	-4.92626953	-0.93164063	+3.51562500	-5.29541016	+16.78710938	+1480	+7.11914063	-9.00439453	-0.78222656	+64.24804688	+7.95410156	-14.54589844	+1784
+1458241275.07279990	+9.58447266	-5.68212891	-1.23925781	+48.86718750	+0.08789063	-54.29443359	+1552	+9.45703125	-4.92626953	-0.93164063	+3.51562500	-5.29541016	+16.72119141	+1480	+7.11474609	-9.00439453	-0.78222656	+64.24804688	+7.95410156	-14.54589844	+1780
+1458241275.08119990	+9.58447266	-5.68212891	-1.23925781	+48.88916016	+0.08789063	-54.29443359	+1556	+9.45703125	-4.92626953	-0.93164063	+3.51562500	-5.31738281	+16.69921875	+1484	+7.11474609	-9.00878906	-0.78222656	+64.24804688	+7.95410156	-14.54589844	+1780
+1458241275.08950000	+9.58447266	-5.68212891	-1.23925781	+48.88916016	+0.08789063	-54.29443359	+1560	+9.45703125	-4.92626953	-0.93164063	+3.51562500	-5.31738281	+16.67724609	+1488	+7.11474609	-9.00878906	-0.78222656	+64.24804688	+7.95410156	-14.56787109	+1780
+1458241275.09369990	+9.58447266	-5.68212891	-1.23925781	+48.88916016	+0.08789063	-54.29443359	+1560	+9.45703125	-4.92626953	-0.93164063	+3.51562500	-5.33935547	+16.67724609	+1488	+7.11474609	-9.00878906	-0.78222656	+64.24804688	+7.93212891	-14.56787109	+1780
+1458241275.10200000	+9.58447266	-5.68212891	-1.23925781	+48.88916016	+0.08789063	-54.31640625	+1560	+9.46142578	-4.92626953	-0.93164063	+3.51562500	-5.33935547	+16.67724609	+1492	+7.11474609	-9.00878906	-0.78222656	+64.24804688	+7.93212891	-14.58984375	+1780
+1458241275.10620000	+9.58447266	-5.68212891	-1.23925781	+48.91113281	+0.08789063	-54.31640625	+1560	+9.46142578	-4.92626953	-0.93164063	+3.53759766	-5.33935547	+16.67724609	+1492	+7.11914063	-9.00439453	-0.78222656	+64.27001953	+7.95410156	-14.58984375	+1780
+1458241275.11450000	+9.58886719	-5.68212891	-1.23925781	+48.91113281	+0.08789063	-54.31640625	+1564	+9.46142578	-4.92626953	-0.93164063	+3.53759766	-5.36132813	+16.67724609	+1492	+7.11914063	-9.00439453	-0.78222656	+64.27001953	+7.95410156	-14.61181641	+1780
+1458241275.11859990	+9.58886719	-5.68212891	-1.23925781	+48.91113281	+0.08789063	-54.31640625	+1564	+9.46142578	-4.92626953	-0.93164063	+3.53759766	-5.36132813	+16.67724609	+1492	+7.11914063	-9.00439453	-0.77783203	+64.29199219	+7.95410156	-14.61181641	+1780
+1458241275.12700010	+9.58886719	-5.68212891	-1.23925781	+48.91113281	+0.08789063	-54.31640625	+1564	+9.46142578	-4.92187500	-0.93164063	+3.53759766	-5.36132813	+16.67724609	+1488	+7.12353516	-9.00439453	-0.77783203	+64.31396484	+7.95410156	-14.63378906	+1780
+1458241275.13109990	+9.58886719	-5.68212891	-1.23925781	+48.91113281	+0.08789063	-54.31640625	+1560	+9.46142578	-4.92187500	-0.93164063	+3.53759766	-5.38330078	+16.69921875	+1488	+7.12353516	-9.00439453	-0.77783203	+64.31396484	+7.95410156	-14.63378906	+1784
+1458241275.13949990	+9.58886719	-5.68212891	-1.23925781	+48.91113281	+0.08789063	-54.31640625	+1560	+9.46142578	-4.92187500	-0.93603516	+3.53759766	-5.38330078	+16.69921875	+1484	+7.12792969	-9.00000000	-0.77343750	+64.33593750	+7.97607422	-14.65576172	+1784
+1458241275.14780000	+9.58886719	-5.68212891	-1.23925781	+48.91113281	+0.08789063	-54.33837891	+1560	+9.46142578	-4.92187500	-0.93603516	+3.53759766	-5.38330078	+16.69921875	+1484	+7.12792969	-9.00000000	-0.77343750	+64.35791016	+7.97607422	-14.67773438	+1784
+1458241275.15610000	+9.58886719	-5.68212891	-1.23925781	+48.91113281	+0.08789063	-54.33837891	+1560	+9.46142578	-4.92187500	-0.93603516	+3.53759766	-5.38330078	+16.69921875	+1480	+7.13232422	-9.00000000	-0.77343750	+64.35791016	+7.97607422	-14.69970703	+1788
+1458241275.16450000	+9.58886719	-5.68212891	-1.23925781	+48.91113281	+0.08789063	-54.33837891	+1556	+9.46142578	-4.92187500	-0.93603516	+3.55957031	-5.38330078	+16.67724609	+1476	+7.12792969	-9.00000000	-0.77343750	+64.35791016	+7.95410156	-14.69970703	+1788
+1458241275.17280010	+9.58886719	-5.68212891	-1.23925781	+48.91113281	+0.08789063	-54.36035156	+1556	+9.46142578	-4.92187500	-0.93603516	+3.55957031	-5.38330078	+16.67724609	+1476	+7.12792969	-9.00000000	-0.77343750	+64.35791016	+7.95410156	-14.69970703	+1788
+1458241275.17700000	+9.58886719	-5.68212891	-1.23925781	+48.88916016	+0.10986328	-54.36035156	+1556	+9.46142578	-4.92187500	-0.93603516	+3.55957031	-5.38330078	+16.67724609	+1476	+7.12792969	-9.00000000	-0.77343750	+64.35791016	+7.95410156	-14.69970703	+1788
+1458241275.18530010	+9.58886719	-5.68212891	-1.23925781	+48.88916016	+0.10986328	-54.38232422	+1556	+9.46142578	-4.92187500	-0.93603516	+3.55957031	-5.38330078	+16.65527344	+1472	+7.12792969	-9.00439453	-0.77343750	+64.33593750	+7.93212891	-14.69970703	+1788
+1458241275.18950010	+9.58886719	-5.68212891	-1.23925781	+48.88916016	+0.13183594	-54.40429688	+1556	+9.46142578	-4.92187500	-0.93603516	+3.55957031	-5.38330078	+16.65527344	+1472	+7.12353516	-9.00439453	-0.77783203	+64.31396484	+7.93212891	-14.69970703	+1788
+1458241275.19779990	+9.58886719	-5.68212891	-1.23925781	+48.86718750	+0.15380859	-54.44824219	+1556	+9.46142578	-4.92187500	-0.93164063	+3.55957031	-5.38330078	+16.63330078	+1472	+7.12353516	-9.00439453	-0.77783203	+64.31396484	+7.93212891	-14.69970703	+1788
+1458241275.20190000	+9.58886719	-5.68212891	-1.23925781	+48.86718750	+0.17578125	-54.47021484	+1560	+9.46142578	-4.92187500	-0.93164063	+3.58154297	-5.38330078	+16.63330078	+1472	+7.12353516	-9.00439453	-0.77783203	+64.31396484	+7.91015625	-14.69970703	+1788
+1458241275.20610000	+9.58886719	-5.68212891	-1.23925781	+48.84521484	+0.19775391	-54.49218750	+1560	+9.46142578	-4.92187500	-0.93164063	+3.58154297	-5.38330078	+16.63330078	+1472	+7.12353516	-9.00439453	-0.77783203	+64.29199219	+7.91015625	-14.72167969	+1788
+1458241275.21440010	+9.59326172	-5.68212891	-1.23486328	+48.82324219	+0.21972656	-54.53613281	+1560	+9.46142578	-4.92187500	-0.93164063	+3.58154297	-5.40527344	+16.61132813	+1472	+7.12353516	-9.00439453	-0.77783203	+64.29199219	+7.91015625	-14.72167969	+1784
+1458241275.21860000	+9.59326172	-5.68212891	-1.23486328	+48.82324219	+0.24169922	-54.55810547	+1560	+9.46142578	-4.92187500	-0.93164063	+3.58154297	-5.40527344	+16.61132813	+1472	+7.12353516	-9.00439453	-0.77783203	+64.29199219	+7.91015625	-14.74365234	+1784
+1458241275.22280000	+9.59326172	-5.68212891	-1.23486328	+48.80126953	+0.26367188	-54.58007813	+1560	+9.46142578	-4.92187500	-0.93164063	+3.58154297	-5.40527344	+16.61132813	+1472	+7.12353516	-9.00439453	-0.77783203	+64.31396484	+7.91015625	-14.74365234	+1784
+1458241275.23110010	+9.59765625	-5.68212891	-1.23486328	+48.80126953	+0.28564453	-54.62402344	+1556	+9.46142578	-4.92187500	-0.93164063	+3.58154297	-5.40527344	+16.61132813	+1472	+7.12792969	-9.00439453	-0.77343750	+64.31396484	+7.93212891	-14.76562500	+1784
+1458241275.23530010	+9.59765625	-5.68212891	-1.23486328	+48.77929688	+0.28564453	-54.62402344	+1556	+9.46142578	-4.92187500	-0.93164063	+3.58154297	-5.40527344	+16.63330078	+1472	+7.12792969	-9.00439453	-0.77343750	+64.33593750	+7.93212891	-14.76562500	+1784
+1458241275.24359990	+9.59765625	-5.68212891	-1.23925781	+48.77929688	+0.28564453	-54.66796875	+1552	+9.46142578	-4.92187500	-0.93164063	+3.60351563	-5.40527344	+16.63330078	+1472	+7.12792969	-9.00439453	-0.77343750	+64.35791016	+7.93212891	-14.78759766	+1784
+1458241275.25190000	+9.60205078	-5.68652344	-1.23925781	+48.75732422	+0.30761719	-54.66796875	+1544	+9.46142578	-4.92187500	-0.93164063	+3.60351563	-5.40527344	+16.63330078	+1472	+7.13232422	-9.00000000	-0.76904297	+64.35791016	+7.95410156	-14.80957031	+1784
+1458241275.25609990	+9.60205078	-5.68652344	-1.23925781	+48.75732422	+0.30761719	-54.66796875	+1544	+9.46142578	-4.92187500	-0.93164063	+3.60351563	-5.40527344	+16.63330078	+1472	+7.13232422	-9.00000000	-0.76904297	+64.37988281	+7.95410156	-14.80957031	+1788
+1458241275.26440000	+9.60205078	-5.68652344	-1.23925781	+48.73535156	+0.32958984	-54.68994141	+1536	+9.46142578	-4.92187500	-0.93603516	+3.60351563	-5.40527344	+16.63330078	+1468	+7.13232422	-9.00000000	-0.76904297	+64.37988281	+7.95410156	-14.83154297	+1788
+1458241275.27270010	+9.60205078	-5.68652344	-1.23925781	+48.71337891	+0.32958984	-54.71191406	+1532	+9.46142578	-4.92187500	-0.93603516	+3.60351563	-5.42724609	+16.63330078	+1468	+7.13232422	-9.00000000	-0.76904297	+64.40185547	+7.97607422	-14.83154297	+1788
+1458241275.27690010	+9.60205078	-5.68652344	-1.23925781	+48.71337891	+0.35156250	-54.71191406	+1532	+9.46142578	-4.92187500	-0.93603516	+3.60351563	-5.42724609	+16.63330078	+1468	+7.13232422	-9.00000000	-0.76904297	+64.40185547	+7.97607422	-14.83154297	+1788
+1458241275.28520010	+9.59765625	-5.68652344	-1.23925781	+48.69140625	+0.37353516	-54.71191406	+1528	+9.46142578	-4.92187500	-0.93603516	+3.60351563	-5.40527344	+16.63330078	+1468	+7.13232422	-9.00000000	-0.76904297	+64.37988281	+7.97607422	-14.83154297	+1788
+1458241275.28940010	+9.59765625	-5.68652344	-1.23925781	+48.69140625	+0.37353516	-54.73388672	+1528	+9.46142578	-4.92187500	-0.93603516	+3.60351563	-5.40527344	+16.63330078	+1468	+7.13232422	-9.00000000	-0.76904297	+64.37988281	+7.95410156	-14.83154297	+1788
+1458241275.29360010	+9.59765625	-5.68652344	-1.23925781	+48.69140625	+0.37353516	-54.73388672	+1528	+9.46142578	-4.92626953	-0.93603516	+3.60351563	-5.40527344	+16.63330078	+1468	+7.13232422	-9.00439453	-0.76904297	+64.37988281	+7.95410156	-14.83154297	+1788
+1458241275.30189990	+9.59765625	-5.68652344	-1.23925781	+48.66943359	+0.39550781	-54.73388672	+1528	+9.46142578	-4.92626953	-0.93603516	+3.60351563	-5.40527344	+16.61132813	+1468	+7.13232422	-9.00439453	-0.76904297	+64.35791016	+7.95410156	-14.83154297	+1788
+1458241275.30609990	+9.59765625	-5.68652344	-1.23925781	+48.66943359	+0.39550781	-54.73388672	+1528	+9.46142578	-4.92626953	-0.93603516	+3.60351563	-5.40527344	+16.61132813	+1468	+7.13232422	-9.00439453	-0.76904297	+64.35791016	+7.95410156	-14.83154297	+1788
+1458241275.31440000	+9.59765625	-5.68652344	-1.23925781	+48.66943359	+0.41748047	-54.73388672	+1528	+9.46142578	-4.92626953	-0.93603516	+3.62548828	-5.40527344	+16.61132813	+1468	+7.12792969	-9.00439453	-0.77343750	+64.33593750	+7.95410156	-14.83154297	+1788
+1458241275.31859990	+9.59326172	-5.68652344	-1.23925781	+48.64746094	+0.41748047	-54.75585938	+1532	+9.46142578	-4.92626953	-0.93603516	+3.62548828	-5.40527344	+16.61132813	+1468	+7.12792969	-9.00439453	-0.77343750	+64.33593750	+7.95410156	-14.83154297	+1788
+1458241275.32270000	+9.59326172	-5.68652344	-1.23925781	+48.64746094	+0.43945313	-54.75585938	+1532	+9.46142578	-4.92626953	-0.93603516	+3.62548828	-5.40527344	+16.61132813	+1468	+7.12792969	-9.00439453	-0.77343750	+64.33593750	+7.95410156	-14.83154297	+1788
+1458241275.33110000	+9.59326172	-5.69091797	-1.23925781	+48.64746094	+0.43945313	-54.75585938	+1536	+9.46142578	-4.92626953	-0.93603516	+3.62548828	-5.38330078	+16.61132813	+1472	+7.12792969	-9.00878906	-0.77343750	+64.33593750	+7.95410156	-14.80957031	+1788
+1458241275.33520010	+9.59326172	-5.69091797	-1.23925781	+48.64746094	+0.43945313	-54.75585938	+1536	+9.46142578	-4.92626953	-0.93603516	+3.62548828	-5.38330078	+16.61132813	+1472	+7.12792969	-9.00878906	-0.77343750	+64.33593750	+7.95410156	-14.80957031	+1788
+1458241275.34360000	+9.59326172	-5.69091797	-1.23925781	+48.62548828	+0.43945313	-54.75585938	+1536	+9.46142578	-4.92626953	-0.93603516	+3.62548828	-5.38330078	+16.61132813	+1472	+7.12792969	-9.00878906	-0.77343750	+64.33593750	+7.95410156	-14.83154297	+1784
+1458241275.34770010	+9.59765625	-5.69091797	-1.23925781	+48.62548828	+0.43945313	-54.75585938	+1536	+9.46142578	-4.92626953	-0.93603516	+3.62548828	-5.38330078	+16.61132813	+1472	+7.12792969	-9.00439453	-0.77343750	+64.33593750	+7.95410156	-14.83154297	+1784
+1458241275.35190010	+9.59765625	-5.69091797	-1.23925781	+48.62548828	+0.43945313	-54.75585938	+1536	+9.46142578	-4.92626953	-0.93603516	+3.62548828	-5.38330078	+16.61132813	+1472	+7.12792969	-9.00439453	-0.77343750	+64.33593750	+7.95410156	-14.83154297	+1784
+1458241275.36019990	+9.59765625	-5.69091797	-1.23925781	+48.62548828	+0.43945313	-54.75585938	+1540	+9.46582031	-4.92626953	-0.93603516	+3.64746094	-5.38330078	+16.61132813	+1472	+7.13232422	-9.00439453	-0.76904297	+64.35791016	+7.97607422	-14.83154297	+1784
+1458241275.36850000	+9.59765625	-5.69091797	-1.23925781	+48.62548828	+0.43945313	-54.75585938	+1536	+9.46582031	-4.92626953	-0.94042969	+3.64746094	-5.38330078	+16.63330078	+1472	+7.13232422	-9.00439453	-0.76904297	+64.35791016	+7.97607422	-14.83154297	+1784
+1458241275.37270000	+9.59765625	-5.69091797	-1.23925781	+48.60351563	+0.43945313	-54.75585938	+1536	+9.46582031	-4.92626953	-0.94042969	+3.64746094	-5.38330078	+16.63330078	+1472	+7.13232422	-9.00439453	-0.76904297	+64.35791016	+7.97607422	-14.85351563	+1784
+1458241275.38100000	+9.59765625	-5.69091797	-1.23925781	+48.60351563	+0.43945313	-54.75585938	+1536	+9.46582031	-4.92626953	-0.94042969	+3.64746094	-5.36132813	+16.63330078	+1472	+7.13232422	-9.00439453	-0.76904297	+64.37988281	+7.99804688	-14.85351563	+1784
+1458241275.38520000	+9.59765625	-5.69091797	-1.23925781	+48.60351563	+0.43945313	-54.75585938	+1536	+9.46582031	-4.93066406	-0.94042969	+3.64746094	-5.36132813	+16.63330078	+1468	+7.13232422	-9.00439453	-0.76904297	+64.37988281	+7.99804688	-14.85351563	+1784
+1458241275.39350010	+9.59765625	-5.69091797	-1.23925781	+48.60351563	+0.43945313	-54.75585938	+1532	+9.46582031	-4.93066406	-0.94042969	+3.64746094	-5.36132813	+16.63330078	+1468	+7.13232422	-9.00439453	-0.76904297	+64.37988281	+7.99804688	-14.85351563	+1784
+1458241275.39770010	+9.59765625	-5.69091797	-1.23925781	+48.60351563	+0.43945313	-54.75585938	+1532	+9.46582031	-4.93066406	-0.94042969	+3.64746094	-5.36132813	+16.63330078	+1468	+7.13232422	-9.00439453	-0.76904297	+64.37988281	+7.99804688	-14.87548828	+1784
+1458241275.40190010	+9.59765625	-5.69091797	-1.23925781	+48.58154297	+0.43945313	-54.75585938	+1532	+9.46582031	-4.93066406	-0.94042969	+3.64746094	-5.36132813	+16.63330078	+1468	+7.13232422	-9.00439453	-0.76904297	+64.37988281	+7.99804688	-14.87548828	+1784
+1458241275.41020010	+9.59765625	-5.69091797	-1.23925781	+48.58154297	+0.43945313	-54.75585938	+1532	+9.46582031	-4.93066406	-0.94042969	+3.64746094	-5.36132813	+16.61132813	+1464	+7.13232422	-9.00439453	-0.76904297	+64.35791016	+7.99804688	-14.85351563	+1784
+1458241275.41440010	+9.59765625	-5.69091797	-1.23925781	+48.58154297	+0.46142578	-54.75585938	+1532	+9.46582031	-4.93066406	-0.94042969	+3.64746094	-5.36132813	+16.61132813	+1464	+7.13232422	-9.00439453	-0.76904297	+64.35791016	+7.99804688	-14.85351563	+1784
+1458241275.41849990	+9.59765625	-5.69091797	-1.23925781	+48.58154297	+0.46142578	-54.77783203	+1532	+9.46582031	-4.93066406	-0.94042969	+3.64746094	-5.36132813	+16.61132813	+1464	+7.13232422	-9.00878906	-0.76904297	+64.33593750	+7.99804688	-14.85351563	+1784
+1458241275.42680000	+9.59765625	-5.69091797	-1.23925781	+48.58154297	+0.46142578	-54.77783203	+1532	+9.46582031	-4.93066406	-0.94042969	+3.64746094	-5.36132813	+16.58935547	+1464	+7.13232422	-9.00878906	-0.77343750	+64.31396484	+7.97607422	-14.85351563	+1784
+1458241275.43100000	+9.59765625	-5.69091797	-1.23925781	+48.55957031	+0.46142578	-54.77783203	+1532	+9.46582031	-4.93066406	-0.94042969	+3.64746094	-5.38330078	+16.58935547	+1468	+7.12792969	-9.00878906	-0.77343750	+64.31396484	+7.97607422	-14.85351563	+1784
+1458241275.43520000	+9.59765625	-5.69091797	-1.23925781	+48.55957031	+0.46142578	-54.77783203	+1532	+9.46582031	-4.93066406	-0.94042969	+3.64746094	-5.38330078	+16.58935547	+1468	+7.12792969	-9.00878906	-0.77343750	+64.29199219	+7.97607422	-14.85351563	+1784
+1458241275.44350000	+9.59765625	-5.69091797	-1.23925781	+48.55957031	+0.46142578	-54.77783203	+1536	+9.46582031	-4.93066406	-0.94042969	+3.64746094	-5.38330078	+16.58935547	+1468	+7.12792969	-9.00878906	-0.77343750	+64.29199219	+7.97607422	-14.85351563	+1784
+1458241275.44770000	+9.59765625	-5.69091797	-1.23925781	+48.55957031	+0.46142578	-54.77783203	+1536	+9.46582031	-4.93066406	-0.94042969	+3.64746094	-5.38330078	+16.58935547	+1468	+7.12792969	-9.01318359	-0.77783203	+64.27001953	+7.95410156	-14.85351563	+1784
+1458241275.45600010	+9.59765625	-5.69091797	-1.23925781	+48.55957031	+0.46142578	-54.77783203	+1536	+9.46582031	-4.93505859	-0.94042969	+3.64746094	-5.38330078	+16.58935547	+1472	+7.12792969	-9.01318359	-0.77783203	+64.27001953	+7.95410156	-14.85351563	+1780
+1458241275.46020010	+9.59765625	-5.69091797	-1.23925781	+48.53759766	+0.46142578	-54.77783203	+1540	+9.46582031	-4.93505859	-0.94042969	+3.64746094	-5.38330078	+16.58935547	+1472	+7.12792969	-9.01318359	-0.77783203	+64.27001953	+7.95410156	-14.85351563	+1780
+1458241275.46849990	+9.60205078	-5.69091797	-1.23925781	+48.53759766	+0.43945313	-54.77783203	+1540	+9.47021484	-4.93505859	-0.93603516	+3.62548828	-5.40527344	+16.58935547	+1472	+7.12792969	-9.00878906	-0.77783203	+64.27001953	+7.95410156	-14.85351563	+1780
+1458241275.47270010	+9.60205078	-5.69091797	-1.23925781	+48.53759766	+0.43945313	-54.77783203	+1540	+9.47021484	-4.93505859	-0.93603516	+3.62548828	-5.40527344	+16.61132813	+1472	+7.12792969	-9.00878906	-0.77343750	+64.27001953	+7.95410156	-14.87548828	+1780
+1458241275.47680000	+9.60205078	-5.69091797	-1.23925781	+48.53759766	+0.43945313	-54.77783203	+1540	+9.47021484	-4.93505859	-0.93603516	+3.62548828	-5.40527344	+16.61132813	+1472	+7.12792969	-9.00878906	-0.77343750	+64.29199219	+7.97607422	-14.87548828	+1780
+1458241275.48519990	+9.60205078	-5.69091797	-1.23925781	+48.53759766	+0.41748047	-54.77783203	+1540	+9.47021484	-4.93505859	-0.93603516	+3.62548828	-5.42724609	+16.61132813	+1472	+7.13232422	-9.00878906	-0.77343750	+64.29199219	+7.97607422	-14.89746094	+1780
+1458241275.48930000	+9.60644531	-5.69091797	-1.23925781	+48.53759766	+0.41748047	-54.77783203	+1540	+9.47021484	-4.93505859	-0.93603516	+3.62548828	-5.42724609	+16.63330078	+1472	+7.13232422	-9.00878906	-0.77343750	+64.31396484	+7.97607422	-14.89746094	+1780
+1458241275.49770000	+9.60644531	-5.69091797	-1.23925781	+48.53759766	+0.39550781	-54.77783203	+1536	+9.47021484	-4.93066406	-0.93603516	+3.62548828	-5.42724609	+16.63330078	+1472	+7.13671875	-9.00439453	-0.76904297	+64.31396484	+7.97607422	-14.91943359	+1780
+1458241275.50180010	+9.60644531	-5.69091797	-1.23925781	+48.53759766	+0.37353516	-54.77783203	+1536	+9.47021484	-4.93066406	-0.93603516	+3.62548828	-5.44921875	+16.63330078	+1472	+7.13671875	-9.00439453	-0.76904297	+64.33593750	+7.97607422	-14.94140625	+1780
+1458241275.50600000	+9.60644531	-5.69091797	-1.23486328	+48.53759766	+0.37353516	-54.77783203	+1536	+9.47460938	-4.93066406	-0.93603516	+3.62548828	-5.44921875	+16.65527344	+1468	+7.14111328	-9.00439453	-0.76904297	+64.33593750	+7.97607422	-14.94140625	+1780
+1458241275.51009990	+9.61083984	-5.69091797	-1.23486328	+48.53759766	+0.37353516	-54.77783203	+1532	+9.47460938	-4.93066406	-0.93603516	+3.62548828	-5.47119141	+16.65527344	+1468	+7.14111328	-9.00439453	-0.76904297	+64.33593750	+7.95410156	-14.96337891	+1780
+1458241275.51850010	+9.61083984	-5.68652344	-1.23486328	+48.53759766	+0.35156250	-54.77783203	+1532	+9.47460938	-4.93066406	-0.93603516	+3.64746094	-5.47119141	+16.65527344	+1468	+7.14111328	-9.00439453	-0.76904297	+64.31396484	+7.93212891	-15.00732422	+1780
+1458241275.52259990	+9.61083984	-5.68652344	-1.23486328	+48.53759766	+0.32958984	-54.77783203	+1532	+9.47460938	-4.93066406	-0.93603516	+3.64746094	-5.49316406	+16.67724609	+1468	+7.14111328	-9.00439453	-0.77343750	+64.31396484	+7.91015625	-15.02929688	+1780
+1458241275.52679990	+9.61083984	-5.68652344	-1.23486328	+48.55957031	+0.32958984	-54.77783203	+1532	+9.47460938	-4.93066406	-0.93164063	+3.64746094	-5.49316406	+16.67724609	+1468	+7.14111328	-9.00439453	-0.77343750	+64.29199219	+7.86621094	-15.05126953	+1780
+1458241275.53099990	+9.61083984	-5.68212891	-1.23486328	+48.55957031	+0.30761719	-54.77783203	+1532	+9.47900391	-4.92626953	-0.93164063	+3.64746094	-5.51513672	+16.67724609	+1468	+7.14550781	-9.00439453	-0.77783203	+64.27001953	+7.82226563	-15.09521484	+1780
+1458241275.53510000	+9.61523438	-5.68212891	-1.23486328	+48.58154297	+0.28564453	-54.77783203	+1532	+9.47900391	-4.92626953	-0.93164063	+3.66943359	-5.51513672	+16.69921875	+1468	+7.14550781	-9.00439453	-0.78222656	+64.22607422	+7.73437500	-15.13916016	+1780
+1458241275.54349990	+9.61523438	-5.67773438	-1.23046875	+48.60351563	+0.24169922	-54.77783203	+1536	+9.48339844	-4.92187500	-0.92724609	+3.69140625	-5.55908203	+16.72119141	+1472	+7.14990234	-9.00439453	-0.79101563	+64.16015625	+7.55859375	-15.27099609	+1780
+1458241275.54760000	+9.61962891	-5.67333984	-1.23046875	+48.64746094	+0.17578125	-54.75585938	+1536	+9.48339844	-4.91748047	-0.92724609	+3.71337891	-5.60302734	+16.76513672	+1476	+7.15429688	-9.00439453	-0.79980469	+64.09423828	+7.38281250	-15.38085938	+1780
+1458241275.55600000	+9.62841797	-5.66455078	-1.22607422	+48.73535156	+0.00000000	-54.73388672	+1544	+9.49658203	-4.90869141	-0.91845703	+3.75732422	-5.73486328	+16.85302734	+1484	+7.17626953	-9.00000000	-0.81298828	+64.05029297	+7.07519531	-15.66650391	+1784
+1458241275.56010010	+9.64160156	-5.65576172	-1.21728516	+48.82324219	-0.24169922	-54.73388672	+1552	+9.50976563	-4.89990234	-0.90527344	+3.80126953	-5.93261719	+16.98486328	+1492	+7.20263672	-8.99560547	-0.81738281	+64.00634766	+6.78955078	-15.93017578	+1788
+1458241275.56430010	+9.65478516	-5.64257813	-1.20849609	+48.91113281	-0.48339844	-54.71191406	+1564	+9.52294922	-4.88671875	-0.89648438	+3.84521484	-6.13037109	+17.11669922	+1500	+7.22460938	-8.98242188	-0.82177734	+64.00634766	+6.59179688	-16.19384766	+1792
+1458241275.57259990	+9.71191406	-5.60742188	-1.17333984	+49.17480469	-1.42822266	-54.75585938	+1588	+9.57128906	-4.85595703	-0.85253906	+3.84521484	-6.94335938	+17.57812500	+1528	+7.29052734	-8.96484375	-0.82177734	+63.98437500	+6.08642578	-16.80908203	+1800
+1458241275.57680010	+9.73828125	-5.58984375	-1.16015625	+49.30664063	-1.88964844	-54.77783203	+1600	+9.59765625	-4.83837891	-0.83056641	+3.84521484	-7.31689453	+17.79785156	+1540	+7.32128906	-8.95166016	-0.81738281	+63.98437500	+5.86669922	-17.16064453	+1808
+1458241275.58090000	+9.76904297	-5.57666016	-1.14257813	+49.41650391	-2.32910156	-54.84375000	+1608	+9.61962891	-4.82519531	-0.81298828	+3.86718750	-7.69042969	+17.99560547	+1552	+7.35644531	-8.93847656	-0.82177734	+63.96240234	+5.55908203	-17.49023438	+1816
+1458241275.58509990	+9.79980469	-5.56787109	-1.12060547	+49.46044922	-2.87841797	-54.90966797	+1620	+9.64599609	-4.82080078	-0.79101563	+3.69140625	-8.15185547	+18.19335938	+1560	+7.39160156	-8.93408203	-0.82617188	+63.89648438	+5.27343750	-17.81982422	+1820
+1458241275.58929990	+9.82617188	-5.55029297	-1.10302734	+49.57031250	-3.33984375	-54.99755859	+1632	+9.67236328	-4.80322266	-0.76904297	+3.64746094	-8.61328125	+18.36914063	+1572	+7.42675781	-8.91650391	-0.82617188	+63.85253906	+4.98779297	-18.28125000	+1828
+1458241275.59340000	+9.86132813	-5.53271484	-1.08984375	+49.68017578	-3.82324219	-55.06347656	+1640	+9.70312500	-4.78564453	-0.75146484	+3.60351563	-9.07470703	+18.61083984	+1584	+7.46630859	-8.90332031	-0.83056641	+63.80859375	+4.61425781	-18.67675781	+1832
+1458241275.59760000	+9.88769531	-5.52392578	-1.06787109	+49.68017578	-4.30664063	-55.19531250	+1652	+9.72949219	-4.77685547	-0.72509766	+3.44970703	-9.62402344	+18.78662109	+1592	+7.50585938	-8.89453125	-0.83935547	+63.67675781	+4.24072266	-19.09423828	+1836
+1458241275.60180000	+9.92285156	-5.50634766	-1.04589844	+49.79003906	-4.81201172	-55.34912109	+1664	+9.76025391	-4.75927734	-0.69873047	+3.40576172	-10.23925781	+18.96240234	+1608	+7.54541016	-8.88134766	-0.83935547	+63.56689453	+3.86718750	-19.66552734	+1844
+1458241275.60590000	+9.95800781	-5.48876953	-1.03271484	+49.89990234	-5.33935547	-55.45898438	+1680	+9.79541016	-4.74169922	-0.67675781	+3.31787109	-10.78857422	+19.20410156	+1620	+7.58496094	-8.86816406	-0.85693359	+63.43505859	+3.40576172	-20.12695313	+1852
+1458241275.61430000	+10.02832031	-5.46240234	-0.98876953	+50.03173828	-6.37207031	-55.85449219	+1708	+9.86132813	-4.70654297	-0.61962891	+3.12011719	-12.17285156	+19.55566406	+1648	+7.66845703	-8.85058594	-0.88330078	+63.06152344	+2.50488281	-21.22558594	+1856
+1458241275.61840010	+10.06787109	-5.44042969	-0.97998047	+50.16357422	-6.89941406	-55.98632813	+1724	+9.90087891	-4.68457031	-0.60205078	+3.03222656	-12.78808594	+19.77539063	+1664	+7.71240234	-8.83740234	-0.90966797	+62.90771484	+1.93359375	-21.75292969	+1864
+1458241275.62260010	+10.10302734	-5.43164063	-0.95800781	+50.18554688	-7.40478516	-56.29394531	+1740	+9.93603516	-4.66259766	-0.57568359	+2.98828125	-13.57910156	+19.88525391	+1680	+7.74755859	-8.82861328	-0.93164063	+62.62207031	+1.45019531	-22.32421875	+1864
+1458241275.62680010	+10.14697266	-5.40966797	-0.93603516	+50.29541016	-7.93212891	-56.60156250	+1760	+9.97558594	-4.64062500	-0.54492188	+2.96630859	-14.39208984	+19.99511719	+1700	+7.79150391	-8.81542969	-0.94921875	+62.44628906	+0.92285156	-23.00537109	+1864
+1458241275.63089990	+10.19091797	-5.38769531	-0.92724609	+50.40527344	-8.41552734	-56.82128906	+1776	+10.01513672	-4.61865234	-0.53173828	+2.92236328	-15.07324219	+20.17089844	+1716	+7.83984375	-8.80664063	-0.98437500	+62.22656250	+0.35156250	-23.57666016	+1864
+1458241275.63509990	+10.23046875	-5.37890625	-0.90966797	+50.40527344	-8.89892578	-57.21679688	+1792	+10.05029297	-4.59228516	-0.50537109	+2.94433594	-15.93017578	+20.21484375	+1736	+7.87939453	-8.80224609	-1.01074219	+61.91894531	-0.15380859	-24.23583984	+1860
+1458241275.64340000	+10.32714844	-5.33935547	-0.88769531	+50.58105469	-9.86572266	-57.91992188	+1828	+10.13378906	-4.53955078	-0.47021484	+3.01025391	-17.53417969	+20.34667969	+1772	+7.97607422	-8.77587891	-1.07226563	+61.47949219	-1.25244141	-25.59814453	+1856
+1458241275.64759990	+10.37109375	-5.33056641	-0.87011719	+50.53710938	-10.30517578	-58.40332031	+1848	+10.17333984	-4.50878906	-0.45263672	+3.12011719	-18.41308594	+20.30273438	+1792	+8.02001953	-8.77148438	-1.10302734	+61.14990234	-1.73583984	-26.32324219	+1848
+1458241275.65179990	+10.41943359	-5.30859375	-0.85693359	+50.58105469	-10.76660156	-58.90869141	+1872	+10.21728516	-4.47802734	-0.43066406	+3.22998047	-19.29199219	+20.23681641	+1812	+8.07275391	-8.75390625	-1.13818359	+60.95214844	-2.24121094	-27.04833984	+1848
+1458241275.66010000	+10.52490234	-5.28222656	-0.84814453	+50.51513672	-11.62353516	-59.85351563	+1912	+10.30517578	-4.42089844	-0.42187500	+3.49365234	-20.89599609	+20.08300781	+1848	+8.17822266	-8.73193359	-1.20849609	+60.42480469	-3.18603516	-28.56445313	+1848
+1458241275.66420010	+10.57763672	-5.26464844	-0.84375000	+50.49316406	-12.06298828	-60.42480469	+1940	+10.34912109	-4.39013672	-0.41308594	+3.66943359	-21.75292969	+19.92919922	+1868	+8.23535156	-8.71435547	-1.24365234	+60.24902344	-3.64746094	-29.31152344	+1856
+1458241275.66840000	+10.63916016	-5.25146484	-0.84814453	+50.44921875	-12.45849609	-60.93017578	+1960	+10.39746094	-4.35937500	-0.42187500	+3.84521484	-22.47802734	+19.79736328	+1884	+8.30126953	-8.70117188	-1.27880859	+60.05126953	-4.06494141	-30.10253906	+1860
+1458241275.67260000	+10.69189453	-5.24267578	-0.84814453	+50.29541016	-12.83203125	-61.50146484	+1984	+10.44580078	-4.32861328	-0.42626953	+3.99902344	-23.29101563	+19.59960938	+1900	+8.35839844	-8.68798828	-1.30957031	+59.78759766	-4.43847656	-30.93750000	+1864
+1458241275.67670010	+10.75341797	-5.23388672	-0.84814453	+50.18554688	-13.22753906	-62.07275391	+2008	+10.49414063	-4.29785156	-0.43066406	+4.21875000	-24.06005859	+19.35791016	+1916	+8.42431641	-8.66601563	-1.34912109	+59.63378906	-4.81201172	-31.68457031	+1872
+1458241275.68090010	+10.81494141	-5.22070313	-0.86132813	+50.07568359	-13.60107422	-62.60009766	+2032	+10.54687500	-4.26269531	-0.44824219	+4.43847656	-24.74121094	+19.13818359	+1940	+8.49902344	-8.64404297	-1.37988281	+59.47998047	-5.16357422	-32.47558594	+1884
+1458241275.68510010	+10.87646484	-5.21191406	-0.87011719	+49.87792969	-13.95263672	-63.17138672	+2056	+10.59521484	-4.23193359	-0.46582031	+4.59228516	-25.46630859	+18.87451172	+1956	+8.56494141	-8.63085938	-1.41064453	+59.23828125	-5.49316406	-33.31054688	+1888
+1458241275.68919990	+10.93798828	-5.20312500	-0.88330078	+49.70214844	-14.30419922	-63.72070313	+2084	+10.64794922	-4.19677734	-0.48779297	+4.83398438	-26.14746094	+18.56689453	+1976	+8.63525391	-8.60449219	-1.45458984	+59.08447266	-5.82275391	-34.01367188	+1904
+1458241275.69339990	+11.00390625	-5.19433594	-0.89648438	+49.52636719	-14.63378906	-64.27001953	+2108	+10.70507813	-4.16162109	-0.51416016	+5.09765625	-26.78466797	+18.23730469	+2000	+8.71435547	-8.57812500	-1.48535156	+58.95263672	-6.10839844	-34.80468750	+1912
+1458241275.70170000	+11.14013672	-5.17675781	-0.94482422	+49.04296875	-15.22705078	-65.25878906	+2164	+10.81494141	-4.09570313	-0.57568359	+5.53710938	-27.99316406	+17.53417969	+2040	+8.86376953	-8.53417969	-1.56445313	+58.55712891	-6.63574219	-36.23291016	+1932
+1458241275.70590000	+11.21044922	-5.16796875	-0.96240234	+48.80126953	-15.49072266	-65.80810547	+2188	+10.87646484	-4.05615234	-0.61083984	+5.82275391	-28.56445313	+17.11669922	+2064	+8.94287109	-8.50781250	-1.59960938	+58.40332031	-6.87744141	-36.93603516	+1944
+1458241275.71009990	+11.27636719	-5.15917969	-0.99316406	+48.51562500	-15.77636719	-66.24755859	+2212	+10.93359375	-4.02099609	-0.65039063	+6.08642578	-29.13574219	+16.69921875	+2084	+9.01757813	-8.48144531	-1.63916016	+58.16162109	-7.11914063	-37.63916016	+1948
+1458241275.71420000	+11.34667969	-5.15478516	-1.02392578	+48.22998047	-15.97412109	-66.66503906	+2240	+10.99511719	-3.98144531	-0.69873047	+6.41601563	-29.61914063	+16.23779297	+2108	+9.09228516	-8.45507813	-1.69189453	+57.94189453	-7.33886719	-38.18847656	+1960
+1458241275.71840000	+11.42138672	-5.14160156	-1.05029297	+47.94433594	-16.21582031	-67.14843750	+2268	+11.05664063	-3.94189453	-0.73828125	+6.78955078	-30.12451172	+15.73242188	+2132	+9.17138672	-8.42431641	-1.73583984	+57.72216797	-7.55859375	-38.78173828	+1972
+1458241275.72260000	+11.49169922	-5.12841797	-1.08544922	+47.63671875	-16.43554688	-67.54394531	+2296	+11.11816406	-3.90234375	-0.78662109	+7.11914063	-30.60791016	+15.22705078	+2152	+9.24169922	-8.39794922	-1.77978516	+57.43652344	-7.77832031	-39.37500000	+1980
+1458241275.73090000	+11.63671875	-5.10644531	-1.15136719	+47.02148438	-16.80908203	-68.35693359	+2352	+11.25000000	-3.81445313	-0.88330078	+7.97607422	-31.50878906	+14.04052734	+2200	+9.38671875	-8.34082031	-1.88964844	+56.88720703	-8.15185547	-40.31982422	+2004
+1458241275.73499990	+11.71142578	-5.08886719	-1.18212891	+46.71386719	-17.00683594	-68.75244141	+2384	+11.31152344	-3.76611328	-0.93603516	+8.41552734	-31.94824219	+13.44726563	+2220	+9.45263672	-8.31445313	-1.94238281	+56.55761719	-8.34960938	-40.82519531	+2016
+1458241275.73920010	+11.78613281	-5.07568359	-1.22167969	+46.36230469	-17.13867188	-69.08203125	+2412	+11.37744141	-3.72216797	-0.99316406	+8.89892578	-32.32177734	+12.81005859	+2244	+9.51855469	-8.28808594	-2.00830078	+56.22802734	-8.52539063	-41.17675781	+2028
+1458241275.74749990	+11.93115234	-5.04052734	-1.27880859	+45.74707031	-17.49023438	-69.91699219	+2476	+11.51367188	-3.61669922	-1.09423828	+9.99755859	-33.15673828	+11.42578125	+2288	+9.64160156	-8.23535156	-2.12695313	+55.45898438	-8.87695313	-41.98974609	+2060
+1458241275.75169990	+12.00585938	-5.02294922	-1.31835938	+45.39550781	-17.64404297	-70.24658203	+2512	+11.57958984	-3.56835938	-1.15576172	+10.56884766	-33.50830078	+10.72265625	+2312	+9.70751953	-8.20019531	-2.20166016	+55.10742188	-9.05273438	-42.29736328	+2080
+1458241275.75589990	+12.08056641	-5.00097656	-1.34033203	+45.04394531	-17.84179688	-70.70800781	+2544	+11.64990234	-3.51123047	-1.19970703	+11.20605469	-33.96972656	+9.90966797	+2332	+9.77783203	-8.16943359	-2.25878906	+54.77783203	-9.25048828	-42.71484375	+2096
+1458241275.76420000	+12.23437500	-4.95263672	-1.40185547	+44.42871094	-18.23730469	-71.43310547	+2616	+11.78613281	-3.39697266	-1.30957031	+12.45849609	-34.67285156	+8.41552734	+2380	+9.90087891	-8.10791016	-2.39501953	+54.03076172	-9.62402344	-43.39599609	+2144
+1458241275.76840000	+12.31347656	-4.93066406	-1.41943359	+44.09912109	-18.47900391	-71.91650391	+2652	+11.86083984	-3.33984375	-1.35351563	+13.16162109	-35.15625000	+7.53662109	+2400	+9.97119141	-8.07275391	-2.44775391	+53.72314453	-9.79980469	-43.83544922	+2164
+1458241275.77250000	+12.38818359	-4.89990234	-1.44580078	+43.83544922	-18.69873047	-72.31201172	+2688	+11.92675781	-3.28271484	-1.40625000	+13.84277344	-35.50781250	+6.76757813	+2420	+10.03710938	-8.04199219	-2.50927734	+53.34960938	-10.01953125	-44.25292969	+2188
+1458241275.77670000	+12.46728516	-4.87792969	-1.47216797	+43.48388672	-18.94042969	-72.68554688	+2728	+11.99707031	-3.22558594	-1.46337891	+14.52392578	-35.81542969	+5.95458984	+2444	+10.10742188	-8.00244141	-2.57519531	+53.06396484	-10.23925781	-44.60449219	+2216
+1458241275.78090000	+12.54638672	-4.85595703	-1.48974609	+43.13232422	-19.20410156	-73.14697266	+2764	+12.07177734	-3.16406250	-1.50292969	+15.29296875	-36.27685547	+5.03173828	+2464	+10.18652344	-7.96289063	-2.62353516	+52.77832031	-10.48095703	-45.08789063	+2244
+1458241275.78500010	+12.62109375	-4.82080078	-1.51611328	+42.82470703	-19.48974609	-73.49853516	+2804	+12.14208984	-3.10253906	-1.55566406	+15.97412109	-36.60644531	+4.21875000	+2484	+10.25683594	-7.92333984	-2.67626953	+52.47070313	-10.72265625	-45.54931641	+2268
+1458241275.79340000	+12.77929688	-4.77246094	-1.56005859	+42.07763672	-20.06103516	-74.26757813	+2876	+12.28710938	-2.98388672	-1.64794922	+17.44628906	-37.39746094	+2.41699219	+2524	+10.42822266	-7.82226563	-2.77734375	+52.09716797	-11.31591797	-46.51611328	+2324
+1458241275.79749990	+12.86279297	-4.73730469	-1.58203125	+41.77001953	-20.39062500	-74.59716797	+2912	+12.36181641	-2.92236328	-1.70068359	+18.12744141	-37.70507813	+1.60400391	+2544	+10.51611328	-7.77392578	-2.82128906	+51.89941406	-11.64550781	-47.08740234	+2348
+1458241275.80170010	+12.94189453	-4.71972656	-1.60839844	+41.35253906	-20.69824219	-74.92675781	+2948	+12.43212891	-2.86523438	-1.75781250	+18.80859375	-37.99072266	+0.74707031	+2564	+10.60839844	-7.72119141	-2.86962891	+51.74560547	-11.97509766	-47.57080078	+2372
+1458241275.80590010	+13.02099609	-4.69775391	-1.62597656	+40.93505859	-21.04980469	-75.34423828	+2976	+12.51123047	-2.80371094	-1.78857422	+19.59960938	-38.45214844	-0.26367188	+2580	+10.70507813	-7.66845703	-2.90039063	+51.61376953	-12.32666016	-48.18603516	+2396
+1458241275.80999990	+13.10009766	-4.66699219	-1.65234375	+40.56152344	-21.37939453	-75.60791016	+3008	+12.58593750	-2.74218750	-1.84130859	+20.25878906	-38.71582031	-1.07666016	+2596	+10.79296875	-7.61132813	-2.93994141	+51.43798828	-12.70019531	-48.75732422	+2412
+1458241275.81419990	+13.17919922	-4.64941406	-1.67871094	+40.10009766	-21.68701172	-75.87158203	+3040	+12.66064453	-2.68945313	-1.89843750	+20.91796875	-38.97949219	-1.95556641	+2616	+10.89404297	-7.55419922	-2.98388672	+51.30615234	-13.07373047	-49.26269531	+2436
+1458241275.81830000	+13.25830078	-4.62744141	-1.70068359	+39.63867188	-22.06054688	-76.20117188	+3068	+12.73974609	-2.62792969	-1.92919922	+21.66503906	-39.41894531	-2.94433594	+2628	+10.99511719	-7.49267578	-3.01464844	+51.19628906	-13.49121094	-49.87792969	+2452
+1458241275.82250000	+13.33740234	-4.59228516	-1.72265625	+39.24316406	-22.41210938	-76.44287109	+3096	+12.81884766	-2.57080078	-1.97753906	+22.28027344	-39.68261719	-3.75732422	+2648	+11.08740234	-7.43554688	-3.04980469	+51.04248047	-13.93066406	-50.44921875	+2464
+1458241275.83920000	+13.65380859	-4.50439453	-1.80175781	+37.37548828	-23.86230469	-77.56347656	+3196	+13.13964844	-2.34228516	-2.15332031	+24.80712891	-40.82519531	-7.29492188	+2708	+11.46533203	-7.20263672	-3.20361328	+50.38330078	-15.57861328	-52.62451172	+2508
+1458241275.84330010	+13.73291016	-4.48681641	-1.80615234	+36.89208984	-24.25781250	-77.91503906	+3220	+13.21875000	-2.28955078	-2.17529297	+25.46630859	-41.24267578	-8.30566406	+2720	+11.55322266	-7.14550781	-3.23876953	+50.16357422	-15.99609375	-53.15185547	+2516
+1458241275.84750010	+13.80761719	-4.45166016	-1.81933594	+36.49658203	-24.65332031	-78.20068359	+3244	+13.30224609	-2.22802734	-2.21044922	+26.05957031	-41.50634766	-9.11865234	+2736	+11.63232422	-7.09277344	-3.27832031	+49.92187500	-16.39160156	-53.63525391	+2520
+1458241275.85579990	+13.95703125	-4.39892578	-1.83691406	+35.57373047	-25.44433594	-78.79394531	+3300	+13.46923828	-2.11816406	-2.26757813	+27.22412109	-42.16552734	-10.96435547	+2764	+11.79492188	-6.99169922	-3.37060547	+49.35058594	-17.13867188	-54.55810547	+2540
+1458241275.85999990	+14.03613281	-4.35937500	-1.83251953	+35.24414063	-25.92773438	-79.14550781	+3336	+13.55273438	-2.05664063	-2.29394531	+27.81738281	-42.45117188	-11.82128906	+2784	+11.86962891	-6.93896484	-3.41455078	+49.08691406	-17.53417969	-55.01953125	+2552
+1458241275.86420010	+14.11083984	-4.32861328	-1.82812500	+34.80468750	-26.36718750	-79.51904297	+3372	+13.63623047	-2.00390625	-2.32031250	+28.34472656	-42.73681641	-12.72216797	+2800	+11.93994141	-6.89941406	-3.46728516	+48.73535156	-17.86376953	-55.39306641	+2564
+1458241275.86830000	+14.18115234	-4.30224609	-1.81054688	+34.40917969	-26.89453125	-79.95849609	+3412	+13.71972656	-1.95117188	-2.32470703	+28.95996094	-43.19824219	-13.75488281	+2816	+12.01464844	-6.85546875	-3.50683594	+48.42773438	-18.19335938	-55.89843750	+2576
+1458241275.87249990	+14.25585938	-4.26269531	-1.79736328	+34.05761719	-27.42187500	-80.33203125	+3456	+13.80761719	-1.88525391	-2.34228516	+29.55322266	-43.52783203	-14.63378906	+2832	+12.08056641	-6.81152344	-3.55078125	+48.14208984	-18.56689453	-56.35986328	+2592
+1458241275.88080000	+14.39648438	-4.20117188	-1.77099609	+33.20068359	-28.43261719	-81.05712891	+3544	+13.97021484	-1.78417969	-2.36425781	+30.67382813	-44.27490234	-16.58935547	+2872	+12.22119141	-6.73242188	-3.64306641	+47.48291016	-19.24804688	-57.21679688	+2632
+1458241275.88500000	+14.46240234	-4.15283203	-1.75341797	+32.91503906	-29.00390625	-81.43066406	+3596	+14.05810547	-1.71826172	-2.37304688	+31.28906250	-44.62646484	-17.51220703	+2892	+12.28710938	-6.67968750	-3.68701172	+47.21923828	-19.62158203	-57.61230469	+2656
+1458241275.88910010	+14.52832031	-4.12207031	-1.73583984	+32.51953125	-29.59716797	-81.80419922	+3648	+14.13720703	-1.66992188	-2.38183594	+31.81640625	-44.97802734	-18.45703125	+2912	+12.35302734	-6.63574219	-3.73974609	+46.91162109	-19.99511719	-58.00781250	+2684
+1458241275.89330010	+14.58984375	-4.09130859	-1.70947266	+32.10205078	-30.23437500	-82.22167969	+3704	+14.21630859	-1.61718750	-2.37744141	+32.38769531	-45.41748047	-19.51171875	+2932	+12.42773438	-6.59619141	-3.77050781	+46.66992188	-20.39062500	-58.53515625	+2712
+1458241275.90159990	+14.72167969	-4.02099609	-1.66113281	+31.35498047	-31.55273438	-82.94677734	+3816	+14.37451172	-1.51171875	-2.39062500	+33.55224609	-46.14257813	-21.44531250	+2976	+12.57714844	-6.49072266	-3.84521484	+46.27441406	-21.26953125	-59.39208984	+2772
+1458241275.90580010	+14.77880859	-3.99462891	-1.63916016	+30.89355469	-32.16796875	-83.29833984	+3868	+14.44921875	-1.46777344	-2.38623047	+34.12353516	-46.53808594	-22.50000000	+3000	+12.65625000	-6.44677734	-3.86718750	+46.12060547	-21.73095703	-59.96337891	+2800
+1458241275.91000010	+14.83593750	-3.95507813	-1.63037109	+30.49804688	-32.78320313	-83.54003906	+3924	+14.52392578	-1.40625000	-2.39501953	+34.71679688	-46.86767578	-23.40087891	+3024	+12.73535156	-6.38525391	-3.89355469	+46.01074219	-22.25830078	-60.40283203	+2828
+1458241275.91409990	+14.89306641	-3.93310547	-1.61718750	+29.97070313	-33.42041016	-83.75976563	+3976	+14.59423828	-1.36669922	-2.40380859	+35.22216797	-47.17529297	-24.34570313	+3044	+12.81884766	-6.32812500	-3.92431641	+45.87890625	-22.78564453	-60.84228516	+2860
+1458241275.91829990	+14.94140625	-3.91552734	-1.60839844	+29.39941406	-34.03564453	-83.95751953	+4024	+14.66015625	-1.32275391	-2.40380859	+35.77148438	-47.52685547	-25.37841797	+3068	+12.90234375	-6.27539063	-3.93750000	+45.79101563	-23.33496094	-61.36962891	+2884
+1458241275.92249990	+14.99414063	-3.88476563	-1.59960938	+28.95996094	-34.69482422	-84.15527344	+4072	+14.73046875	-1.26562500	-2.41259766	+36.34277344	-47.83447266	-26.27929688	+3092	+12.98583984	-6.20507813	-3.95507813	+45.76904297	-23.95019531	-61.83105469	+2908
+1458241275.93080000	+15.09521484	-3.85839844	-1.58203125	+27.83935547	-35.96923828	-84.57275391	+4160	+14.85791016	-1.19531250	-2.42138672	+37.37548828	-48.44970703	-28.23486328	+3136	+13.16162109	-6.08203125	-3.98144531	+45.70312500	-25.13671875	-62.81982422	+2952
+1458241275.93499990	+15.14355469	-3.83203125	-1.57763672	+27.35595703	-36.60644531	-84.70458984	+4204	+14.92382813	-1.14697266	-2.43017578	+37.90283203	-48.73535156	-29.11376953	+3160	+13.24951172	-6.01171875	-3.99023438	+45.74707031	-25.81787109	-63.28125000	+2968
+1458241275.93910000	+15.19189453	-3.81884766	-1.57763672	+26.76269531	-37.19970703	-84.83642578	+4240	+14.98535156	-1.11181641	-2.43896484	+38.38623047	-48.97705078	-30.03662109	+3180	+13.33740234	-5.95898438	-4.00341797	+45.70312500	-26.41113281	-63.74267578	+2980
+1458241275.94330000	+15.23144531	-3.81005859	-1.57324219	+26.14746094	-37.77099609	-84.96826172	+4276	+15.04248047	-1.07666016	-2.43896484	+38.93554688	-49.28466797	-31.06933594	+3204	+13.41650391	-5.89746094	-4.01220703	+45.68115234	-26.98242188	-64.20410156	+2992
+1458241275.95160010	+15.31494141	-3.77050781	-1.57324219	+25.09277344	-38.95751953	-85.14404297	+4348	+15.16113281	-0.99755859	-2.44775391	+39.99023438	-49.74609375	-32.87109375	+3252	+13.57910156	-5.77880859	-4.03417969	+45.65917969	-28.19091797	-65.06103516	+3004
+1458241275.95580010	+15.35449219	-3.75732422	-1.56445313	+24.54345703	-39.59472656	-85.29785156	+4384	+15.21386719	-0.95800781	-2.43896484	+40.56152344	-50.07568359	-33.90380859	+3280	+13.65380859	-5.71728516	-4.04296875	+45.65917969	-28.71826172	-65.50048828	+3008
+1458241275.96000000	+15.39843750	-3.73095703	-1.54687500	+24.14794922	-40.27587891	-85.49560547	+4420	+15.27099609	-0.91406250	-2.43896484	+41.13281250	-50.33935547	-34.82666016	+3308	+13.72412109	-5.65576172	-4.05175781	+45.70312500	-29.31152344	-65.96191406	+3008
+1458241275.96409990	+15.43798828	-3.71337891	-1.52929688	+23.73046875	-40.91308594	-85.69335938	+4456	+15.32812500	-0.87451172	-2.43457031	+41.70410156	-50.58105469	-35.79345703	+3332	+13.79003906	-5.61181641	-4.06933594	+45.63720703	-29.79492188	-66.37939453	+3008
+1458241275.96830010	+15.47753906	-3.69140625	-1.49853516	+23.35693359	-41.61621094	-85.97900391	+4496	+15.38085938	-0.83496094	-2.41259766	+42.38525391	-50.91064453	-36.91406250	+3364	+13.85595703	-5.56347656	-4.07812500	+45.59326172	-30.21240234	-66.81884766	+3012
+1458241275.97659990	+15.56103516	-3.62548828	-1.45019531	+22.76367188	-42.95654297	-86.39648438	+4572	+15.49511719	-0.73828125	-2.39062500	+43.63769531	-51.41601563	-38.84765625	+3424	+13.97460938	-5.47558594	-4.11328125	+45.50537109	-31.04736328	-67.65380859	+3020
+1458241275.98079990	+15.59619141	-3.59472656	-1.41503906	+22.50000000	-43.68164063	-86.66015625	+4616	+15.54785156	-0.68994141	-2.35546875	+44.40673828	-51.74560547	-40.01220703	+3460	+14.02734375	-5.43603516	-4.13085938	+45.43945313	-31.37695313	-68.04931641	+3028
+1458241275.98490000	+15.63134766	-3.55078125	-1.37548828	+22.32421875	-44.40673828	-86.90185547	+4660	+15.60498047	-0.63281250	-2.32910156	+45.13183594	-52.00927734	-41.02294922	+3496	+14.07568359	-5.38769531	-4.14843750	+45.41748047	-31.72851563	-68.44482422	+3040
+1458241275.98910000	+15.66650391	-3.51123047	-1.34033203	+22.12646484	-45.10986328	-87.14355469	+4708	+15.65771484	-0.58007813	-2.30712891	+45.81298828	-52.27294922	-42.03369141	+3528	+14.11962891	-5.35253906	-4.17041016	+45.35156250	-32.03613281	-68.81835938	+3056
+1458241275.99330000	+15.70166016	-3.47167969	-1.28759766	+21.99462891	-45.87890625	-87.49511719	+4756	+15.70605469	-0.52734375	-2.26757813	+46.58203125	-52.58056641	-43.15429688	+3564	+14.16796875	-5.31298828	-4.18359375	+45.30761719	-32.32177734	-69.25781250	+3076
+1458241275.99740000	+15.74121094	-3.42333984	-1.23925781	+21.90673828	-46.62597656	-87.75878906	+4808	+15.76318359	-0.47021484	-2.24121094	+47.28515625	-52.82226563	-44.12109375	+3596	+14.21630859	-5.26464844	-4.20117188	+45.30761719	-32.65136719	-69.63134766	+3096
+1458241276.00160000	+15.77636719	-3.38378906	-1.19531250	+21.77490234	-47.32910156	-88.00048828	+4856	+15.81591797	-0.41748047	-2.21484375	+47.96630859	-53.02001953	-45.10986328	+3628	+14.26025391	-5.23388672	-4.22314453	+45.24169922	-32.89306641	-70.00488281	+3124
+1458241276.00990010	+15.84228516	-3.29150391	-1.12060547	+21.48925781	-48.62548828	-88.35205078	+4952	+15.92138672	-0.30761719	-2.14892578	+49.37255859	-53.45947266	-47.06542969	+3696	+14.35253906	-5.15917969	-4.24951172	+45.24169922	-33.44238281	-70.81787109	+3184
+1458241276.01410010	+15.87304688	-3.25634766	-1.09423828	+21.24755859	-49.19677734	-88.41796875	+4996	+15.96972656	-0.25927734	-2.12695313	+49.94384766	-53.61328125	-47.92236328	+3724	+14.39648438	-5.11523438	-4.26708984	+45.19775391	-33.70605469	-71.12548828	+3216
+1458241276.01830010	+15.89941406	-3.21679688	-1.06347656	+21.02783203	-49.79003906	-88.52783203	+5044	+16.01367188	-0.21093750	-2.09619141	+50.53710938	-53.81103516	-48.82324219	+3756	+14.44482422	-5.07568359	-4.27148438	+45.19775391	-34.01367188	-71.49902344	+3252
+1458241276.02239990	+15.92578125	-3.17285156	-1.04150391	+20.83007813	-50.33935547	-88.54980469	+5088	+16.05761719	-0.15380859	-2.07861328	+51.04248047	-53.92089844	-49.52636719	+3784	+14.49316406	-5.02294922	-4.28466797	+45.24169922	-34.32128906	-71.78466797	+3288
+1458241276.03909990	+16.03125000	-3.08935547	-0.99755859	+19.20410156	-52.09716797	-88.19824219	+5236	+16.22460938	-0.01757813	-2.04785156	+52.25097656	-54.16259766	-51.89941406	+3880	+14.70410156	-4.82519531	-4.29345703	+45.37353516	-35.74951172	-72.94921875	+3428
+1458241276.04320000	+16.05322266	-3.07177734	-1.00195313	+18.69873047	-52.42675781	-88.02246094	+5264	+16.25976563	+0.00878906	-2.04345703	+52.47070313	-54.20654297	-52.42675781	+3904	+14.75683594	-4.78125000	-4.28466797	+45.41748047	-36.12304688	-73.23486328	+3456
+1458241276.04740000	+16.07958984	-3.04980469	-1.01513672	+18.21533203	-52.69042969	-87.75878906	+5296	+16.29492188	+0.04394531	-2.04785156	+52.60253906	-54.18457031	-52.75634766	+3928	+14.81396484	-4.71972656	-4.28466797	+45.46142578	-36.51855469	-73.38867188	+3484
+1458241276.05570010	+16.11914063	-3.04980469	-1.03271484	+17.05078125	-53.28369141	-87.27539063	+5348	+16.35205078	+0.07910156	-2.06103516	+52.66845703	-54.16259766	-53.41552734	+3976	+14.92382813	-4.60986328	-4.27587891	+45.52734375	-37.30957031	-73.76220703	+3524
+1458241276.05990000	+16.14111328	-3.04101563	-1.03271484	+16.50146484	-53.61328125	-87.05566406	+5372	+16.38281250	+0.10546875	-2.06982422	+52.75634766	-54.14062500	-53.70117188	+4004	+14.97656250	-4.54833984	-4.26708984	+45.61523438	-37.72705078	-73.93798828	+3544
+1458241276.06410000	+16.16308594	-3.04101563	-1.03710938	+15.97412109	-53.89892578	-86.85791016	+5392	+16.41796875	+0.12304688	-2.07861328	+52.80029297	-54.11865234	-54.03076172	+4028	+15.02929688	-4.50439453	-4.25830078	+45.63720703	-38.10058594	-74.13574219	+3556
+1458241276.06820010	+16.18505859	-3.03662109	-1.04150391	+15.46875000	-54.16259766	-86.70410156	+5412	+16.44433594	+0.14501953	-2.07861328	+52.91015625	-54.14062500	-54.42626953	+4056	+15.08203125	-4.45605469	-4.24951172	+45.70312500	-38.47412109	-74.35546875	+3568
+1458241276.07240010	+16.21142578	-3.02343750	-1.04589844	+15.02929688	-54.47021484	-86.52832031	+5432	+16.47949219	+0.16699219	-2.08300781	+53.02001953	-54.11865234	-54.73388672	+4084	+15.13476563	-4.39892578	-4.24072266	+45.79101563	-38.84765625	-74.53125000	+3576
+1458241276.08069990	+16.25097656	-2.99707031	-1.03710938	+14.21630859	-55.10742188	-86.26464844	+5472	+16.53662109	+0.21972656	-2.07861328	+53.32763672	-54.11865234	-55.45898438	+4144	+15.22705078	-4.31103516	-4.23632813	+45.81298828	-39.39697266	-74.77294922	+3588
+1458241276.08489990	+16.26855469	-2.97949219	-1.01953125	+13.95263672	-55.52490234	-86.22070313	+5496	+16.56738281	+0.25048828	-2.06103516	+53.61328125	-54.18457031	-55.96435547	+4180	+15.26660156	-4.26269531	-4.23193359	+45.90087891	-39.66064453	-74.99267578	+3592
+1458241276.08909990	+16.28613281	-2.95312500	-1.00195313	+13.71093750	-55.92041016	-86.22070313	+5520	+16.59814453	+0.28564453	-2.04345703	+53.94287109	-54.25048828	-56.46972656	+4212	+15.30615234	-4.22753906	-4.22753906	+45.96679688	-39.90234375	-75.21240234	+3596
+1458241276.09320000	+16.30371094	-2.92675781	-0.97558594	+13.51318359	-56.35986328	-86.24267578	+5544	+16.62451172	+0.31640625	-2.01708984	+54.31640625	-54.33837891	-57.04101563	+4248	+15.34130859	-4.18798828	-4.22314453	+46.01074219	-40.10009766	-75.45410156	+3604
+1458241276.09740000	+16.32568359	-2.89599609	-0.94042969	+13.44726563	-56.88720703	-86.33056641	+5572	+16.65966797	+0.35595703	-1.98632813	+54.77783203	-54.47021484	-57.67822266	+4280	+15.37207031	-4.15283203	-4.21875000	+46.14257813	-40.31982422	-75.76171875	+3612
+1458241276.10159990	+16.34765625	-2.85644531	-0.90527344	+13.44726563	-57.39257813	-86.48437500	+5600	+16.69482422	+0.39990234	-1.95117188	+55.30517578	-54.55810547	-58.38134766	+4316	+15.40722656	-4.13085938	-4.20996094	+46.23046875	-40.47363281	-76.11328125	+3620
+1458241276.10570000	+16.36083984	-2.81250000	-0.86572266	+13.46923828	-57.89794922	-86.66015625	+5632	+16.72558594	+0.44384766	-1.91601563	+55.85449219	-54.64599609	-59.06250000	+4352	+15.43359375	-4.10449219	-4.21875000	+46.27441406	-40.53955078	-76.35498047	+3632
+1458241276.10990000	+16.37841797	-2.75976563	-0.82617188	+13.57910156	-58.42529297	-86.83593750	+5664	+16.76074219	+0.49218750	-1.88085938	+56.44775391	-54.75585938	-59.80957031	+4388	+15.45996094	-4.07373047	-4.22314453	+46.36230469	-40.64941406	-76.64062500	+3644
+1458241276.11410000	+16.39599609	-2.71582031	-0.78662109	+13.66699219	-58.95263672	-87.03369141	+5696	+16.79150391	+0.53613281	-1.84130859	+57.01904297	-54.86572266	-60.53466797	+4424	+15.48632813	-4.05175781	-4.22314453	+46.45019531	-40.73730469	-76.97021484	+3664
+1458241276.11820010	+16.40478516	-2.67187500	-0.75146484	+13.71093750	-59.43603516	-87.20947266	+5728	+16.81347656	+0.58007813	-1.81054688	+57.56835938	-54.95361328	-61.21582031	+4456	+15.50830078	-4.02539063	-4.23193359	+46.51611328	-40.80322266	-77.25585938	+3684
+1458241276.12240000	+16.41357422	-2.62353516	-0.71630859	+13.84277344	-59.96337891	-87.42919922	+5760	+16.83984375	+0.62841797	-1.77099609	+58.20556641	-55.06347656	-62.00683594	+4488	+15.53027344	-3.99902344	-4.23193359	+46.66992188	-40.89111328	-77.62939453	+3708
+1458241276.12649990	+16.42675781	-2.57958984	-0.67675781	+13.97460938	-60.51269531	-87.67089844	+5796	+16.87060547	+0.67236328	-1.73144531	+58.84277344	-55.19531250	-62.79785156	+4520	+15.54785156	-3.97705078	-4.22753906	+46.80175781	-41.00097656	-78.02490234	+3732
+1458241276.13070010	+16.43994141	-2.54003906	-0.64599609	+14.10644531	-60.99609375	-87.91259766	+5824	+16.89257813	+0.71191406	-1.70068359	+59.37011719	-55.26123047	-63.50097656	+4552	+15.57421875	-3.95947266	-4.22314453	+46.93359375	-41.13281250	-78.44238281	+3760
+1458241276.14739990	+16.47509766	-2.40820313	-0.57128906	+14.28222656	-62.62207031	-88.63769531	+5932	+16.97607422	+0.86132813	-1.62158203	+61.28173828	-55.48095703	-66.04980469	+4656	+15.67968750	-3.84082031	-4.22314453	+47.52685547	-41.72607422	-79.80468750	+3888
+1458241276.15150000	+16.47509766	-2.39501953	-0.57128906	+14.15039063	-62.95166016	-88.72558594	+5952	+16.99365234	+0.87890625	-1.60839844	+61.58935547	-55.52490234	-66.62109375	+4680	+15.70166016	-3.81005859	-4.21875000	+47.63671875	-41.94580078	-80.09033203	+3920
+1458241276.15570000	+16.48388672	-2.38183594	-0.57568359	+13.99658203	-63.21533203	-88.79150391	+5972	+17.00683594	+0.89208984	-1.60400391	+61.78710938	-55.54687500	-67.03857422	+4700	+15.73681641	-3.77929688	-4.20556641	+47.79052734	-42.23144531	-80.44189453	+3948
+1458241276.16400000	+16.49707031	-2.35986328	-0.58886719	+13.71093750	-63.78662109	-88.90136719	+6004	+17.02441406	+0.91845703	-1.60400391	+62.22656250	-55.65673828	-67.93945313	+4740	+15.79833984	-3.70458984	-4.18798828	+48.14208984	-42.82470703	-81.05712891	+4000
+1458241276.16820000	+16.50585938	-2.36425781	-0.59765625	+13.51318359	-64.05029297	-88.96728516	+6016	+17.03320313	+0.93164063	-1.60839844	+62.38037109	-55.70068359	-68.33496094	+4760	+15.83349609	-3.66943359	-4.17480469	+48.29589844	-43.15429688	-81.36474609	+4020
+1458241276.17240000	+16.51025391	-2.35986328	-0.61523438	+13.24951172	-64.22607422	-88.90136719	+6028	+17.04638672	+0.94482422	-1.61279297	+62.55615234	-55.76660156	-68.68652344	+4784	+15.86865234	-3.62548828	-4.16601563	+48.47167969	-43.48388672	-81.56250000	+4040
+1458241276.17650010	+16.51464844	-2.35546875	-0.63720703	+12.98583984	-64.37988281	-88.83544922	+6036	+17.05517578	+0.94482422	-1.62158203	+62.64404297	-55.81054688	-69.03808594	+4800	+15.90380859	-3.58593750	-4.16162109	+48.58154297	-43.79150391	-81.76025391	+4052
+1458241276.18070010	+16.51904297	-2.35546875	-0.65478516	+12.76611328	-64.59960938	-88.83544922	+6044	+17.05957031	+0.94482422	-1.62158203	+62.73193359	-55.89843750	-69.38964844	+4820	+15.93017578	-3.55078125	-4.15283203	+48.71337891	-44.09912109	-81.95800781	+4064
+1458241276.18490000	+16.52343750	-2.34667969	-0.66796875	+12.56835938	-64.77539063	-88.81347656	+6052	+17.06835938	+0.94921875	-1.62158203	+62.90771484	-56.00830078	-69.74121094	+4844	+15.95654297	-3.50683594	-4.14404297	+48.84521484	-44.38476563	-82.15576172	+4068
+1458241276.18899990	+16.52783203	-2.33789063	-0.68554688	+12.37060547	-64.97314453	-88.76953125	+6056	+17.07275391	+0.95361328	-1.62597656	+63.01757813	-56.14013672	-70.07080078	+4864	+15.98291016	-3.47607422	-4.13964844	+48.95507813	-44.69238281	-82.35351563	+4072
+1458241276.19320010	+16.53222656	-2.33349609	-0.68115234	+12.21679688	-65.28076172	-88.79150391	+6056	+17.07714844	+0.95361328	-1.62158203	+63.17138672	-56.29394531	-70.44433594	+4884	+16.00488281	-3.44531250	-4.12646484	+49.06494141	-44.97802734	-82.57324219	+4072
+1458241276.19740010	+16.54101563	-2.32031250	-0.68115234	+12.08496094	-65.56640625	-88.79150391	+6056	+17.08593750	+0.95800781	-1.61279297	+63.41308594	-56.49169922	-70.88378906	+4904	+16.03125000	-3.41455078	-4.11328125	+49.21875000	-45.28564453	-82.83691406	+4072
+1458241276.20149990	+16.54541016	-2.30273438	-0.68115234	+12.04101563	-65.83007813	-88.81347656	+6056	+17.09472656	+0.97558594	-1.59960938	+63.69873047	-56.66748047	-71.30126953	+4928	+16.05761719	-3.38818359	-4.10449219	+49.32861328	-45.50537109	-83.10058594	+4068
+1458241276.20569990	+16.54541016	-2.28515625	-0.66796875	+12.01904297	-66.18164063	-88.90136719	+6060	+17.09912109	+0.98876953	-1.57763672	+64.07226563	-56.93115234	-71.85058594	+4956	+16.07519531	-3.36181641	-4.10009766	+49.48242188	-45.65917969	-83.32031250	+4068
+1458241276.20980000	+16.55419922	-2.26318359	-0.65478516	+12.01904297	-66.51123047	-88.94531250	+6060	+17.11230469	+1.00634766	-1.55126953	+64.51171875	-57.17285156	-72.39990234	+4980	+16.09277344	-3.33544922	-4.09570313	+49.61425781	-45.81298828	-83.54003906	+4064
+1458241276.21400000	+16.55859375	-2.23242188	-0.64160156	+12.04101563	-66.79687500	-88.96728516	+6064	+17.12109375	+1.02392578	-1.52050781	+64.90722656	-57.45849609	-72.90527344	+5008	+16.11035156	-3.32226563	-4.09570313	+49.68017578	-45.92285156	-83.78173828	+4064
+1458241276.21820000	+16.56298828	-2.20166016	-0.61523438	+12.17285156	-67.21435547	-89.09912109	+6072	+17.12548828	+1.04150391	-1.48535156	+65.36865234	-57.76611328	-73.52050781	+5032	+16.11914063	-3.30468750	-4.09570313	+49.76806641	-45.98876953	-84.00146484	+4064
+1458241276.22230010	+16.56738281	-2.16210938	-0.58007813	+12.39257813	-67.67578125	-89.27490234	+6080	+17.13427734	+1.06347656	-1.44140625	+66.00585938	-58.11767578	-74.24560547	+5064	+16.12353516	-3.29150391	-4.08691406	+49.89990234	-46.09863281	-84.33105469	+4068
+1458241276.22650000	+16.57177734	-2.13574219	-0.54492188	+12.59033203	-68.11523438	-89.47265625	+6088	+17.14306641	+1.08984375	-1.39306641	+66.68701172	-58.49121094	-74.97070313	+5092	+16.13232422	-3.28271484	-4.08251953	+50.03173828	-46.14257813	-84.68261719	+4076
+1458241276.23070000	+16.57617188	-2.10498047	-0.50537109	+12.78808594	-68.57666016	-89.67041016	+6096	+17.15185547	+1.12060547	-1.34912109	+67.32421875	-58.88671875	-75.65185547	+5124	+16.14550781	-3.27392578	-4.07373047	+50.16357422	-46.20849609	-85.03417969	+4084
+1458241276.23480010	+16.58496094	-2.06982422	-0.46582031	+12.98583984	-69.03808594	-89.84619141	+6104	+17.16503906	+1.15576172	-1.30078125	+68.04931641	-59.28222656	-76.39892578	+5152	+16.15429688	-3.26074219	-4.06933594	+50.31738281	-46.27441406	-85.34179688	+4100
+1458241276.23900010	+16.58935547	-2.04345703	-0.43066406	+13.24951172	-69.45556641	-90.06591797	+6112	+17.17382813	+1.17773438	-1.25244141	+68.77441406	-59.65576172	-77.16796875	+5180	+16.16748047	-3.25634766	-4.06494141	+50.44921875	-46.29638672	-85.67138672	+4116
+1458241276.24320010	+16.59375000	-2.01269531	-0.39990234	+13.49121094	-69.85107422	-90.28564453	+6120	+17.18261719	+1.19970703	-1.20849609	+69.41162109	-60.05126953	-77.89306641	+5204	+16.17626953	-3.24755859	-4.06054688	+50.55908203	-46.31835938	-85.97900391	+4140
+1458241276.25149990	+16.59814453	-1.95996094	-0.33837891	+13.97460938	-70.64208984	-90.74707031	+6140	+17.19580078	+1.24365234	-1.11621094	+70.88378906	-60.86425781	-79.43115234	+5248	+16.18945313	-3.22558594	-4.06494141	+50.73486328	-46.36230469	-86.41845703	+4188
+1458241276.25570010	+16.60253906	-1.94238281	-0.32080078	+14.12841797	-70.97167969	-90.92285156	+6148	+17.19580078	+1.26123047	-1.08544922	+71.45507813	-61.25976563	-80.02441406	+5268	+16.19824219	-3.21240234	-4.06494141	+50.82275391	-46.45019531	-86.66015625	+4216
+1458241276.25980000	+16.60253906	-1.92041016	-0.29882813	+14.32617188	-71.34521484	-91.14257813	+6152	+17.20019531	+1.28320313	-1.04589844	+72.18017578	-61.69921875	-80.77148438	+5288	+16.21582031	-3.19482422	-4.06054688	+50.93261719	-46.56005859	-86.87988281	+4244
+1458241276.26399990	+16.60693359	-1.91601563	-0.28125000	+14.47998047	-71.69677734	-91.38427734	+6156	+17.20019531	+1.29199219	-1.01074219	+72.88330078	-62.13867188	-81.54052734	+5304	+16.22460938	-3.17724609	-4.05615234	+51.04248047	-46.69189453	-87.07763672	+4272
+1458241276.26819990	+16.61132813	-1.91162109	-0.27685547	+14.52392578	-71.93847656	-91.51611328	+6160	+17.20458984	+1.30078125	-0.99316406	+73.30078125	-62.51220703	-82.00195313	+5320	+16.24218750	-3.15966797	-4.04736328	+51.15234375	-46.88964844	-87.34130859	+4304
+1458241276.27230000	+16.61132813	-1.90722656	-0.27685547	+14.54589844	-72.13623047	-91.62597656	+6160	+17.20458984	+1.30957031	-0.98876953	+73.71826172	-62.88574219	-82.41943359	+5332	+16.26416016	-3.13769531	-4.05175781	+51.21826172	-47.04345703	-87.36328125	+4328
+1458241276.27650000	+16.61132813	-1.90722656	-0.28564453	+14.50195313	-72.33398438	-91.69189453	+6160	+17.20019531	+1.30517578	-0.97998047	+74.09179688	-63.25927734	-82.85888672	+5340	+16.28173828	-3.11572266	-4.05615234	+51.21826172	-47.24121094	-87.38525391	+4352
+1458241276.28060010	+16.61132813	-1.91162109	-0.30322266	+14.34814453	-72.46582031	-91.64794922	+6164	+17.19580078	+1.30517578	-0.97998047	+74.39941406	-63.65478516	-83.25439453	+5352	+16.29492188	-3.09375000	-4.06494141	+51.17431641	-47.43896484	-87.36328125	+4372
+1458241276.28480010	+16.60693359	-1.91601563	-0.32080078	+14.15039063	-72.57568359	-91.62597656	+6168	+17.18701172	+1.30517578	-0.97558594	+74.81689453	-64.05029297	-83.67187500	+5364	+16.30810547	-3.07177734	-4.07373047	+51.15234375	-47.61474609	-87.31933594	+4388
+1458241276.28900000	+16.60693359	-1.92919922	-0.34277344	+13.90869141	-72.70751953	-91.53808594	+6168	+17.17822266	+1.29638672	-0.97119141	+75.14648438	-64.44580078	-84.08935547	+5376	+16.31689453	-3.04101563	-4.08251953	+51.10839844	-47.85644531	-87.25341797	+4400
+1458241276.29310010	+16.60693359	-1.93798828	-0.36474609	+13.62304688	-72.83935547	-91.42822266	+6172	+17.16943359	+1.28759766	-0.97558594	+75.32226563	-64.86328125	-84.33105469	+5392	+16.33007813	-3.01025391	-4.08251953	+51.10839844	-48.14208984	-87.20947266	+4408
+1458241276.30150010	+16.60693359	-1.95556641	-0.40429688	+13.13964844	-73.10302734	-91.20849609	+6172	+17.15625000	+1.27001953	-0.99316406	+75.82763672	-65.72021484	-84.94628906	+5424	+16.36083984	-2.95751953	-4.08691406	+51.06445313	-48.66943359	-87.14355469	+4412
+1458241276.30559990	+16.60693359	-1.95996094	-0.42626953	+12.89794922	-73.23486328	-91.12060547	+6172	+17.14746094	+1.26123047	-0.99755859	+76.09130859	-66.15966797	-85.29785156	+5440	+16.37402344	-2.93554688	-4.09130859	+50.99853516	-48.93310547	-87.07763672	+4408
+1458241276.30979990	+16.60693359	-1.96875000	-0.44824219	+12.63427734	-73.34472656	-90.96679688	+6172	+17.14306641	+1.25244141	-1.00195313	+76.37695313	-66.59912109	-85.64941406	+5452	+16.38720703	-2.91796875	-4.10009766	+50.88867188	-49.13085938	-86.98974609	+4404
+1458241276.31399990	+16.60693359	-1.96875000	-0.47021484	+12.37060547	-73.45458984	-90.81298828	+6172	+17.13427734	+1.25244141	-1.01074219	+76.68457031	-67.03857422	-85.97900391	+5468	+16.40039063	-2.89599609	-4.11328125	+50.77880859	-49.35058594	-86.85791016	+4396
+1458241276.31810000	+16.60253906	-1.97314453	-0.48339844	+12.19482422	-73.65234375	-90.76904297	+6172	+17.12548828	+1.25244141	-1.01074219	+77.03613281	-67.54394531	-86.37451172	+5480	+16.40478516	-2.86962891	-4.12207031	+50.69091797	-49.52636719	-86.72607422	+4388
+1458241276.32230000	+16.60253906	-1.96875000	-0.47900391	+12.19482422	-73.93798828	-90.85693359	+6168	+17.11669922	+1.24804688	-0.99755859	+77.71728516	-68.09326172	-87.12158203	+5496	+16.40478516	-2.85205078	-4.13085938	+50.62500000	-49.68017578	-86.66015625	+4380
+1458241276.32649990	+16.60253906	-1.96435547	-0.47900391	+12.28271484	-74.20166016	-91.01074219	+6168	+17.11230469	+1.25244141	-0.98437500	+78.44238281	-68.68652344	-87.91259766	+5512	+16.41357422	-2.83447266	-4.13525391	+50.55908203	-49.83398438	-86.63818359	+4368
+1458241276.33060000	+16.60693359	-1.95556641	-0.47021484	+12.52441406	-74.50927734	-91.29638672	+6168	+17.11669922	+1.25244141	-0.97558594	+79.05761719	-69.27978516	-88.57177734	+5524	+16.42236328	-2.81689453	-4.13964844	+50.53710938	-49.98779297	-86.66015625	+4360
+1458241276.33480000	+16.61132813	-1.94238281	-0.44824219	+12.98583984	-74.90478516	-91.77978516	+6172	+17.11669922	+1.25683594	-0.94921875	+80.15625000	-69.93896484	-89.73632813	+5540	+16.42675781	-2.80810547	-4.13964844	+50.51513672	-50.09765625	-86.74804688	+4348
+1458241276.33900000	+16.61572266	-1.92480469	-0.42626953	+13.68896484	-75.30029297	-92.43896484	+6176	+17.12548828	+1.27441406	-0.92285156	+81.40869141	-70.59814453	-90.98876953	+5556	+16.43994141	-2.80371094	-4.13964844	+50.49316406	-50.18554688	-86.85791016	+4340
+1458241276.34310010	+16.61572266	-1.90283203	-0.40429688	+14.56787109	-75.65185547	-93.29589844	+6184	+17.12988281	+1.28759766	-0.90966797	+82.39746094	-71.30126953	-91.97753906	+5568	+16.44433594	-2.79931641	-4.13964844	+50.49316406	-50.22949219	-86.96777344	+4336
+1458241276.34730010	+16.62011719	-1.88085938	-0.37353516	+15.73242188	-76.11328125	-94.43847656	+6192	+17.13867188	+1.30517578	-0.87890625	+84.19921875	-72.04833984	-93.80126953	+5580	+16.45312500	-2.78613281	-4.14843750	+50.47119141	-50.27343750	-87.16552734	+4336
+1458241276.35150000	+16.62451172	-1.86328125	-0.33837891	+17.05078125	-76.57470703	-95.73486328	+6200	+17.14306641	+1.31835938	-0.83935547	+86.08886719	-72.81738281	-95.75683594	+5592	+16.45751953	-2.77294922	-4.14843750	+50.49316406	-50.29541016	-87.27539063	+4344
+1458241276.35560010	+16.62890625	-1.85009766	-0.31201172	+18.50097656	-76.92626953	-97.18505859	+6208	+17.15185547	+1.32714844	-0.82177734	+87.64892578	-73.65234375	-97.36083984	+5600	+16.46191406	-2.75976563	-4.14843750	+50.53710938	-50.33935547	-87.42919922	+4352
+1458241276.35980010	+16.63330078	-1.82812500	-0.27685547	+20.45654297	-77.43164063	-99.11865234	+6216	+17.16064453	+1.34033203	-0.78222656	+90.46142578	-74.50927734	-100.26123047	+5608	+16.46630859	-2.75537109	-4.13964844	+50.62500000	-50.38330078	-87.67089844	+4364
+1458241276.36389990	+16.63769531	-1.80615234	-0.23291016	+22.76367188	-77.89306641	-101.40380859	+6228	+17.16943359	+1.34912109	-0.73388672	+93.62548828	-75.38818359	-103.51318359	+5620	+16.47070313	-2.75097656	-4.13085938	+50.69091797	-50.42724609	-87.93457031	+4376
+1458241276.36809990	+16.64208984	-1.78857422	-0.21093750	+25.13671875	-78.20068359	-103.75488281	+6236	+17.18261719	+1.35351563	-0.71191406	+96.35009766	-76.26708984	-106.34765625	+5624	+16.48828125	-2.75097656	-4.11767578	+50.75683594	-50.49316406	-88.22021484	+4392
+1458241276.37229990	+16.64648438	-1.77099609	-0.18896484	+27.77343750	-78.53027344	-106.39160156	+6240	+17.19580078	+1.36230469	-0.68115234	+100.28320313	-77.10205078	-110.39062500	+5628	+16.50146484	-2.74658203	-4.11767578	+50.80078125	-50.53710938	-88.37402344	+4412
+1458241276.37640000	+16.65087891	-1.75781250	-0.16259766	+30.60791016	-78.81591797	-109.24804688	+6248	+17.20019531	+1.36669922	-0.65039063	+104.76562500	-77.91503906	-114.98291016	+5632	+16.51025391	-2.73779297	-4.10888672	+50.82275391	-50.62500000	-88.52783203	+4432
+1458241276.38060000	+16.65087891	-1.74462891	-0.15820313	+33.33251953	-78.96972656	-111.99462891	+6248	+17.20898438	+1.36669922	-0.63281250	+109.29199219	-78.68408203	-119.64111328	+5628	+16.51904297	-2.72460938	-4.10449219	+50.80078125	-50.73486328	-88.65966797	+4452
+1458241276.38480000	+16.65087891	-1.73144531	-0.15380859	+36.18896484	-79.10156250	-114.91699219	+6248	+17.20898438	+1.36230469	-0.60644531	+115.02685547	-79.36523438	-125.57373047	+5632	+16.52783203	-2.70703125	-4.10449219	+50.82275391	-50.84472656	-88.72558594	+4472
+1458241276.38890000	+16.64648438	-1.73583984	-0.14941406	+39.04541016	-79.21142578	-117.92724609	+6248	+17.20898438	+1.34472656	-0.58007813	+121.48681641	-79.91455078	-132.29736328	+5632	+16.52783203	-2.68945313	-4.10009766	+50.82275391	-50.99853516	-88.79150391	+4492
+1458241276.39310000	+16.64648438	-1.74023438	-0.16259766	+41.46240234	-79.18945313	-120.47607422	+6244	+17.20898438	+1.32275391	-0.56689453	+128.18847656	-80.35400391	-139.26269531	+5636	+16.54541016	-2.67626953	-4.09570313	+50.75683594	-51.21826172	-88.81347656	+4508
+1458241276.39730000	+16.64208984	-1.74902344	-0.18017578	+43.15429688	-79.16748047	-122.29980469	+6244	+17.20458984	+1.30517578	-0.55810547	+135.30761719	-80.68359375	-146.62353516	+5636	+16.55859375	-2.66308594	-4.09570313	+50.66894531	-51.45996094	-88.83544922	+4520
+1458241276.40140010	+16.63769531	-1.75781250	-0.20214844	+45.26367188	-79.07958984	-124.58496094	+6244	+17.20019531	+1.28759766	-0.54931641	+142.69042969	-80.81542969	-154.27001953	+5636	+16.56738281	-2.64990234	-4.09130859	+50.58105469	-51.67968750	-88.87939453	+4528
+1458241276.40560010	+16.63330078	-1.76220703	-0.21972656	+47.57080078	-78.99169922	-127.04589844	+6240	+17.19580078	+1.26562500	-0.54052734	+149.98535156	-80.74951172	-161.82861328	+5640	+16.58056641	-2.63671875	-4.09130859	+50.47119141	-51.89941406	-88.87939453	+4536
+1458241276.40980010	+16.62890625	-1.77978516	-0.25488281	+49.87792969	-78.77197266	-129.63867188	+6240	+17.18701172	+1.24365234	-0.54492188	+156.42333984	-80.68359375	-168.55224609	+5640	+16.58935547	-2.61914063	-4.10009766	+50.33935547	-52.09716797	-88.76953125	+4544
+1458241276.41389990	+16.62011719	-1.78857422	-0.29003906	+51.63574219	-78.57421875	-131.63818359	+6240	+17.17382813	+1.22167969	-0.55371094	+162.46582031	-80.48583984	-174.88037109	+5640	+16.59814453	-2.59716797	-4.10449219	+50.18554688	-52.33886719	-88.65966797	+4548
+1458241276.41810010	+16.61132813	-1.79736328	-0.32080078	+53.28369141	-78.42041016	-133.50585938	+6236	+17.16503906	+1.19970703	-0.54492188	+167.95898438	-80.04638672	+179.31884766	+5644	+16.60253906	-2.57519531	-4.11767578	+49.98779297	-52.51464844	-88.43994141	+4552
+1458241276.42230010	+16.59814453	-1.81494141	-0.36035156	+54.73388672	-78.20068359	-135.26367188	+6236	+17.14746094	+1.18212891	-0.55371094	+172.66113281	-79.73876953	+174.39697266	+5648	+16.60253906	-2.56201172	-4.12646484	+49.83398438	-52.73437500	-88.41796875	+4548
+1458241276.42639990	+16.58935547	-1.82812500	-0.39550781	+56.05224609	-77.98095703	-136.84570313	+6232	+17.13427734	+1.16015625	-0.56689453	+176.72607422	-79.34326172	+170.09033203	+5652	+16.60693359	-2.54882813	-4.13085938	+49.70214844	-52.93212891	-88.39599609	+4544
+1458241276.43059990	+16.58496094	-1.83691406	-0.40869141	+57.94189453	-77.82714844	-138.99902344	+6228	+17.12988281	+1.13378906	-0.56250000	-179.91210938	-78.75000000	+166.46484375	+5660	+16.60693359	-2.53564453	-4.13525391	+49.57031250	-53.10791016	-88.37402344	+4536
+1458241276.43470000	+16.58056641	-1.85009766	-0.42626953	+59.23828125	-77.62939453	-140.62500000	+6224	+17.12109375	+1.11621094	-0.57128906	-176.92382813	-78.39843750	+163.27880859	+5664	+16.61132813	-2.53125000	-4.13525391	+49.46044922	-53.28369141	-88.46191406	+4524
+1458241276.43890000	+16.58056641	-1.84130859	-0.44824219	+60.60058594	-77.40966797	-142.16308594	+6220	+17.11669922	+1.11181641	-0.59326172	-174.30908203	-78.00292969	+160.51025391	+5672	+16.62451172	-2.52246094	-4.13964844	+49.35058594	-53.41552734	-88.52783203	+4516
+1458241276.44310000	+16.57617188	-1.82812500	-0.44384766	+62.62207031	-77.27783203	-144.36035156	+6212	+17.11230469	+1.10302734	-0.58007813	-172.33154297	-77.36572266	+158.40087891	+5680	+16.62011719	-2.51367188	-4.14843750	+49.30664063	-53.48144531	-88.59375000	+4508
+1458241276.44720010	+16.57177734	-1.82373047	-0.43945313	+64.11621094	-77.12402344	-146.07421875	+6204	+17.11230469	+1.10302734	-0.58007813	-170.46386719	-76.99218750	+156.44531250	+5684	+16.61572266	-2.50927734	-4.14843750	+49.24072266	-53.52539063	-88.79150391	+4500
+1458241276.45140000	+16.57177734	-1.80175781	-0.43945313	+65.61035156	-76.94824219	-147.74414063	+6200	+17.10791016	+1.09863281	-0.58886719	-168.83789063	-76.59667969	+154.73144531	+5688	+16.62011719	-2.50488281	-4.15283203	+49.21875000	-53.56933594	-88.96728516	+4492
+1458241276.45560000	+16.57177734	-1.78417969	-0.41748047	+67.67578125	-76.86035156	-149.96337891	+6200	+17.10791016	+1.09423828	-0.57568359	-167.60742188	-76.04736328	+153.41308594	+5696	+16.61572266	-2.50048828	-4.15283203	+49.24072266	-53.56933594	-89.18701172	+4488
+1458241276.45970010	+16.57177734	-1.76660156	-0.39550781	+69.43359375	-76.75048828	-151.91894531	+6200	+17.11230469	+1.09863281	-0.57128906	-166.33300781	-75.62988281	+152.11669922	+5700	+16.61132813	-2.50488281	-4.13964844	+49.32861328	-53.61328125	-89.60449219	+4484
+1458241276.46390010	+16.57617188	-1.73583984	-0.36914063	+71.19140625	-76.64062500	-153.83056641	+6200	+17.11669922	+1.10302734	-0.56689453	-165.21240234	-75.23437500	+150.97412109	+5704	+16.61572266	-2.50927734	-4.13085938	+49.46044922	-53.61328125	-90.06591797	+4484
+1458241276.46810010	+16.58496094	-1.70507813	-0.32958984	+73.52050781	-76.57470703	-156.29150391	+6204	+17.12109375	+1.10742188	-0.54492188	-164.44335938	-74.70703125	+150.20507813	+5712	+16.61572266	-2.51367188	-4.11328125	+49.63623047	-53.63525391	-90.57128906	+4488
+1458241276.47219990	+16.58935547	-1.67871094	-0.29443359	+75.10253906	-76.46484375	-158.02734375	+6208	+17.13427734	+1.11621094	-0.53173828	-163.58642578	-74.33349609	+149.37011719	+5712	+16.62011719	-2.51806641	-4.10009766	+49.76806641	-53.61328125	-90.98876953	+4492
+1458241276.47639990	+16.59375000	-1.64794922	-0.26367188	+76.64062500	-76.35498047	-159.69726563	+6208	+17.13867188	+1.12500000	-0.52294922	-162.81738281	-73.95996094	+148.64501953	+5716	+16.62451172	-2.51806641	-4.09130859	+49.89990234	-53.59130859	-91.38427734	+4500
+1458241276.48060010	+16.59814453	-1.61279297	-0.23291016	+78.17871094	-76.28906250	-161.36718750	+6208	+17.14306641	+1.13378906	-0.50537109	-162.18017578	-73.54248047	+148.09570313	+5716	+16.62451172	-2.51806641	-4.08251953	+50.00976563	-53.56933594	-91.77978516	+4508
+1458241276.48470000	+16.59814453	-1.58642578	-0.21093750	+79.27734375	-76.22314453	-162.59765625	+6208	+17.14746094	+1.14697266	-0.49218750	-161.49902344	-73.19091797	+147.50244141	+5716	+16.62451172	-2.50927734	-4.07373047	+50.14160156	-53.54736328	-92.13134766	+4520
+1458241276.48889990	+16.60253906	-1.56884766	-0.18896484	+80.37597656	-76.20117188	-163.89404297	+6204	+17.15185547	+1.14697266	-0.48339844	-160.97167969	-72.83935547	+146.99707031	+5716	+16.62011719	-2.50927734	-4.06054688	+50.25146484	-53.54736328	-92.50488281	+4532
+1458241276.49309990	+16.60253906	-1.55126953	-0.16699219	+81.47460938	-76.15722656	-165.21240234	+6200	+17.15185547	+1.14697266	-0.47021484	-160.51025391	-72.48779297	+146.57958984	+5712	+16.62451172	-2.50927734	-4.04736328	+50.36132813	-53.61328125	-92.87841797	+4544
+1458241276.49720000	+16.60693359	-1.53808594	-0.14941406	+82.15576172	-76.13525391	-166.13525391	+6196	+17.15625000	+1.15136719	-0.46142578	-160.02685547	-72.15820313	+146.18408203	+5708	+16.62890625	-2.50488281	-4.04296875	+50.42724609	-53.65722656	-93.14208984	+4560
+1458241276.50140000	+16.60693359	-1.52929688	-0.13623047	+82.81494141	-76.11328125	-167.05810547	+6188	+17.16064453	+1.16015625	-0.45263672	-159.60937500	-71.82861328	+145.83251953	+5708	+16.62890625	-2.50048828	-4.03857422	+50.47119141	-53.70117188	-93.40576172	+4572
+1458241276.50560000	+16.60693359	-1.52490234	-0.14062500	+82.96875000	-76.11328125	-167.47558594	+6180	+17.16064453	+1.16455078	-0.44824219	-159.21386719	-71.56494141	+145.54687500	+5704	+16.63769531	-2.50048828	-4.03417969	+50.47119141	-53.78906250	-93.62548828	+4584
+1458241276.50970010	+16.60253906	-1.52490234	-0.15820313	+82.77099609	-76.09130859	-167.56347656	+6172	+17.15625000	+1.17333984	-0.45263672	-158.81835938	-71.32324219	+145.23925781	+5696	+16.64208984	-2.48291016	-4.04296875	+50.38330078	-53.85498047	-93.60351563	+4600
+1458241276.51390000	+16.59814453	-1.53808594	-0.17578125	+82.44140625	-76.11328125	-167.58544922	+6168	+17.15185547	+1.16894531	-0.45263672	-158.53271484	-71.08154297	+145.01953125	+5696	+16.64208984	-2.47412109	-4.05175781	+50.22949219	-53.96484375	-93.53759766	+4612
+1458241276.51799990	+16.59375000	-1.55566406	-0.20654297	+81.82617188	-76.11328125	-167.34375000	+6164	+17.13867188	+1.16015625	-0.46582031	-158.26904297	-70.88378906	+144.77783203	+5692	+16.64208984	-2.46093750	-4.06933594	+49.98779297	-54.05273438	-93.38378906	+4620
+1458241276.52220010	+16.58496094	-1.57324219	-0.23730469	+81.34277344	-76.11328125	-167.21191406	+6164	+17.12988281	+1.15136719	-0.47460938	-158.04931641	-70.66406250	+144.58007813	+5692	+16.63769531	-2.44775391	-4.08691406	+49.76806641	-54.16259766	-93.22998047	+4628
+1458241276.52640010	+16.57617188	-1.59521484	-0.26367188	+80.81542969	-76.11328125	-167.08007813	+6160	+17.12109375	+1.14697266	-0.48339844	-157.82958984	-70.44433594	+144.42626953	+5696	+16.63330078	-2.43896484	-4.10449219	+49.54833984	-54.29443359	-93.07617188	+4628
+1458241276.53049990	+16.56738281	-1.62158203	-0.30322266	+80.09033203	-76.11328125	-166.75048828	+6160	+17.11669922	+1.14257813	-0.49658203	-157.65380859	-70.26855469	+144.29443359	+5696	+16.63330078	-2.43017578	-4.12207031	+49.30664063	-54.44824219	-92.94433594	+4628
+1458241276.53469990	+16.56298828	-1.64794922	-0.33837891	+79.38720703	-76.09130859	-166.42089844	+6160	+17.10791016	+1.13818359	-0.50976563	-157.50000000	-70.07080078	+144.18457031	+5700	+16.63330078	-2.41699219	-4.13964844	+49.06494141	-54.60205078	-92.74658203	+4624
+1458241276.53889990	+16.55859375	-1.66992188	-0.37792969	+78.66210938	-76.06933594	-166.06933594	+6156	+17.10351563	+1.13378906	-0.52294922	-157.34619141	-69.89501953	+144.09667969	+5704	+16.63769531	-2.40820313	-4.16162109	+48.80126953	-54.71191406	-92.54882813	+4620
+1458241276.54300000	+16.55419922	-1.69628906	-0.42187500	+77.89306641	-76.00341797	-165.67382813	+6156	+17.09472656	+1.12939453	-0.54052734	-157.21435547	-69.71923828	+144.00878906	+5708	+16.63769531	-2.39501953	-4.18798828	+48.53759766	-54.79980469	-92.32910156	+4616
+1458241276.54720000	+16.54541016	-1.71386719	-0.46142578	+77.34375000	-75.93750000	-165.43212891	+6152	+17.08154297	+1.12500000	-0.55810547	-157.12646484	-69.56542969	+143.89892578	+5716	+16.63330078	-2.38183594	-4.20996094	+48.29589844	-54.86572266	-92.13134766	+4608
+1458241276.55139990	+16.54101563	-1.72705078	-0.49658203	+76.86035156	-75.89355469	-165.21240234	+6148	+17.07275391	+1.12060547	-0.57568359	-156.99462891	-69.43359375	+143.81103516	+5724	+16.63330078	-2.36865234	-4.23632813	+48.05419922	-54.95361328	-91.93359375	+4596
+1458241276.55550000	+16.53662109	-1.74023438	-0.52294922	+76.70654297	-75.82763672	-165.34423828	+6140	+17.06835938	+1.12060547	-0.58886719	-156.90673828	-69.23583984	+143.76708984	+5732	+16.62890625	-2.35107422	-4.26269531	+47.85644531	-55.01953125	-91.73583984	+4588
+1458241276.55970000	+16.53662109	-1.74462891	-0.54052734	+76.88232422	-75.76171875	-165.71777344	+6128	+17.06396484	+1.11621094	-0.60205078	-156.86279297	-69.06005859	+143.70117188	+5736	+16.62011719	-2.34667969	-4.27587891	+47.74658203	-55.08544922	-91.75781250	+4572
+1458241276.56390000	+16.53662109	-1.74462891	-0.55371094	+77.14599609	-75.69580078	-166.17919922	+6116	+17.06396484	+1.12500000	-0.61523438	-156.70898438	-68.90625000	+143.63525391	+5744	+16.62890625	-2.33349609	-4.28906250	+47.70263672	-55.12939453	-91.80175781	+4560
+1458241276.56800010	+16.54101563	-1.73583984	-0.56250000	+77.65136719	-75.62988281	-166.79443359	+6104	+17.06396484	+1.13818359	-0.61523438	-156.59912109	-68.64257813	+143.63525391	+5748	+16.62890625	-2.32031250	-4.30224609	+47.74658203	-55.12939453	-91.93359375	+4548
+1458241276.57220010	+16.54541016	-1.72265625	-0.56689453	+78.11279297	-75.54199219	-167.36572266	+6092	+17.06835938	+1.14697266	-0.62402344	-156.46728516	-68.48876953	+143.56933594	+5752	+16.63330078	-2.31152344	-4.31103516	+47.81250000	-55.12939453	-92.10937500	+4532
+1458241276.57640000	+16.55419922	-1.69628906	-0.57128906	+78.66210938	-75.45410156	-167.91503906	+6084	+17.07275391	+1.16455078	-0.63281250	-156.26953125	-68.33496094	+143.45947266	+5756	+16.64648438	-2.30273438	-4.32421875	+47.90039063	-55.10742188	-92.28515625	+4524
+1458241276.58049990	+16.55859375	-1.66992188	-0.56689453	+79.51904297	-75.38818359	-168.77197266	+6072	+17.07275391	+1.18652344	-0.64160156	-156.11572266	-68.15917969	+143.39355469	+5760	+16.65087891	-2.28515625	-4.33740234	+48.01025391	-55.01953125	-92.43896484	+4516
+1458241276.58470010	+16.56298828	-1.63476563	-0.55810547	+80.41992188	-75.32226563	-169.62890625	+6064	+17.07714844	+1.19970703	-0.65478516	-155.93994141	-68.04931641	+143.28369141	+5760	+16.65087891	-2.27636719	-4.35058594	+48.14208984	-54.90966797	-92.68066406	+4512
+1458241276.58880000	+16.57177734	-1.59960938	-0.54492188	+81.38671875	-75.25634766	-170.52978516	+6056	+17.08154297	+1.22167969	-0.66796875	-155.72021484	-67.93945313	+143.15185547	+5760	+16.65087891	-2.26318359	-4.35937500	+48.29589844	-54.84375000	-92.92236328	+4508
+1458241276.59299990	+16.58496094	-1.56445313	-0.53173828	+82.30957031	-75.16845703	-171.38671875	+6048	+17.09472656	+1.24804688	-0.67236328	-155.56640625	-67.76367188	+143.08593750	+5760	+16.65966797	-2.24560547	-4.36816406	+48.49365234	-54.77783203	-93.20800781	+4504
+1458241276.59719990	+16.59375000	-1.52490234	-0.52734375	+83.07861328	-75.10253906	-172.06787109	+6036	+17.10351563	+1.27001953	-0.68115234	-155.34667969	-67.65380859	+142.97607422	+5756	+16.66406250	-2.23242188	-4.37255859	+48.69140625	-54.71191406	-93.49365234	+4504
+1458241276.60130000	+16.60693359	-1.48535156	-0.52294922	+83.80371094	-75.03662109	-172.70507813	+6024	+17.11669922	+1.29638672	-0.68994141	-155.12695313	-67.54394531	+142.86621094	+5752	+16.67285156	-2.21923828	-4.38134766	+48.91113281	-54.62402344	-93.80126953	+4504
+1458241276.60550000	+16.61572266	-1.45019531	-0.51855469	+84.46289063	-74.94873047	-173.25439453	+6012	+17.12548828	+1.31835938	-0.70751953	-154.90722656	-67.50000000	+142.73437500	+5752	+16.68164063	-2.20605469	-4.39453125	+49.06494141	-54.53613281	-94.06494141	+4508
+1458241276.60970000	+16.62451172	-1.41064453	-0.52734375	+84.83642578	-74.86083984	-173.49609375	+6000	+17.12988281	+1.34033203	-0.73828125	-154.62158203	-67.54394531	+142.51464844	+5748	+16.68603516	-2.18847656	-4.42089844	+49.10888672	-54.38232422	-94.06494141	+4516
+1458241276.61380000	+16.63330078	-1.37548828	-0.53613281	+85.07812500	-74.79492188	-173.64990234	+5992	+17.13867188	+1.36230469	-0.76904297	-154.33593750	-67.58789063	+142.31689453	+5748	+16.68164063	-2.17089844	-4.45166016	+49.06494141	-54.25048828	-94.02099609	+4524
+1458241276.61800000	+16.64208984	-1.34033203	-0.55371094	+85.10009766	-74.70703125	-173.56201172	+5980	+17.14746094	+1.38427734	-0.79980469	-154.09423828	-67.63183594	+142.11914063	+5744	+16.68164063	-2.15771484	-4.48242188	+49.02099609	-54.14062500	-93.99902344	+4532
+1458241276.62220000	+16.65087891	-1.30957031	-0.58007813	+84.96826172	-74.64111328	-173.34228516	+5972	+17.15185547	+1.40185547	-0.83056641	-153.85253906	-67.69775391	+141.92138672	+5744	+16.67724609	-2.13574219	-4.51757813	+48.93310547	-54.03076172	-93.82324219	+4540
+1458241276.62630010	+16.65527344	-1.29199219	-0.61083984	+84.70458984	-74.55322266	-173.01269531	+5960	+17.15625000	+1.41064453	-0.86572266	-153.65478516	-67.78564453	+141.74560547	+5740	+16.66845703	-2.11376953	-4.55273438	+48.80126953	-53.92089844	-93.64746094	+4548
+1458241276.63050010	+16.66406250	-1.27880859	-0.65039063	+84.15527344	-74.44335938	-172.46337891	+5952	+17.16064453	+1.41943359	-0.90527344	-153.45703125	-67.87353516	+141.56982422	+5736	+16.66845703	-2.10058594	-4.59228516	+48.58154297	-53.85498047	-93.40576172	+4552
+1458241276.63470010	+16.67285156	-1.27001953	-0.69873047	+83.38623047	-74.35546875	-171.67236328	+5940	+17.16503906	+1.42822266	-0.94482422	-153.25927734	-68.02734375	+141.35009766	+5732	+16.66845703	-2.07861328	-4.64941406	+48.25195313	-53.74511719	-92.94433594	+4556
+1458241276.63879990	+16.67724609	-1.26123047	-0.75585938	+82.44140625	-74.24560547	-170.70556641	+5932	+17.16943359	+1.43701172	-0.99316406	-153.01757813	-68.18115234	+141.13037109	+5728	+16.65966797	-2.05664063	-4.71093750	+47.87841797	-53.61328125	-92.46093750	+4556
+1458241276.64299990	+16.68603516	-1.25683594	-0.81738281	+81.38671875	-74.09179688	-169.65087891	+5924	+17.16943359	+1.44580078	-1.04589844	-152.77587891	-68.40087891	+140.86669922	+5728	+16.65087891	-2.03906250	-4.77246094	+47.50488281	-53.48144531	-91.95556641	+4556
+1458241276.64720010	+16.69042969	-1.25244141	-0.88330078	+80.26611328	-73.93798828	-168.50830078	+5920	+17.16503906	+1.45458984	-1.09863281	-152.53417969	-68.62060547	+140.60302734	+5724	+16.64208984	-2.01708984	-4.82958984	+47.15332031	-53.34960938	-91.47216797	+4552
+1458241276.65130000	+16.69482422	-1.25244141	-0.95361328	+78.99169922	-73.76220703	-167.25585938	+5912	+17.16503906	+1.45898438	-1.16015625	-152.24853516	-68.90625000	+140.29541016	+5724	+16.63330078	-1.99511719	-4.89111328	+46.73583984	-53.19580078	-90.85693359	+4548
+1458241276.65549990	+16.69921875	-1.25244141	-1.02832031	+77.67333984	-73.56445313	-165.93750000	+5904	+17.16503906	+1.46777344	-1.21728516	-152.02880859	-69.12597656	+140.05371094	+5720	+16.62451172	-1.96875000	-4.96142578	+46.31835938	-53.04199219	-90.21972656	+4540
+1458241276.65969990	+16.70361328	-1.25244141	-1.10302734	+76.39892578	-73.36669922	-164.64111328	+5900	+17.16503906	+1.47216797	-1.27001953	-151.80908203	-69.36767578	+139.83398438	+5716	+16.61572266	-1.95117188	-5.01855469	+45.96679688	-52.93212891	-89.73632813	+4524
+1458241276.66380000	+16.70800781	-1.25244141	-1.18212891	+75.12451172	-73.12500000	-163.34472656	+5892	+17.16503906	+1.48095703	-1.32275391	-151.56738281	-69.60937500	+139.59228516	+5716	+16.60693359	-1.92919922	-5.08007813	+45.61523438	-52.75634766	-89.23095703	+4508
+1458241276.66800000	+16.71679688	-1.24804688	-1.25683594	+74.00390625	-72.86132813	-162.20214844	+5888	+17.16503906	+1.49414063	-1.37988281	-151.30371094	-69.87304688	+139.32861328	+5716	+16.59814453	-1.90283203	-5.14599609	+45.28564453	-52.58056641	-88.74755859	+4492
+1458241276.67210010	+16.72558594	-1.24804688	-1.33593750	+72.88330078	-72.57568359	-161.03759766	+5880	+17.16064453	+1.50732422	-1.44580078	-150.99609375	-70.18066406	+139.02099609	+5716	+16.58935547	-1.88085938	-5.20751953	+44.97802734	-52.38281250	-88.28613281	+4468
+1458241276.67630000	+16.73876953	-1.23486328	-1.41064453	+71.87255859	-72.26806641	-159.91699219	+5872	+17.16064453	+1.52929688	-1.50732422	-150.60058594	-70.48828125	+138.69140625	+5720	+16.58935547	-1.85449219	-5.27343750	+44.71435547	-52.16308594	-87.84667969	+4448
+1458241276.68050000	+16.74755859	-1.21289063	-1.48095703	+71.01562500	-71.96044922	-158.92822266	+5868	+17.16064453	+1.55566406	-1.56884766	-150.24902344	-70.77392578	+138.40576172	+5724	+16.58056641	-1.82373047	-5.33935547	+44.51660156	-51.89941406	-87.40722656	+4428
+1458241276.68460010	+16.75634766	-1.19091797	-1.55126953	+70.29052734	-71.60888672	-158.04931641	+5860	+17.16064453	+1.58642578	-1.62597656	-149.85351563	-71.08154297	+138.14208984	+5728	+16.57177734	-1.79736328	-5.39648438	+44.38476563	-51.63574219	-87.12158203	+4404
+1458241276.68880010	+16.76953125	-1.15576172	-1.61718750	+69.76318359	-71.30126953	-157.30224609	+5852	+17.16503906	+1.62158203	-1.68750000	-149.39208984	-71.38916016	+137.81250000	+5728	+16.56298828	-1.77099609	-5.44921875	+44.31884766	-51.35009766	-86.87988281	+4376
+1458241276.69300010	+16.78271484	-1.11621094	-1.66992188	+69.43359375	-70.99365234	-156.77490234	+5844	+17.16943359	+1.66113281	-1.74462891	-148.93066406	-71.67480469	+137.50488281	+5728	+16.55859375	-1.74462891	-5.50634766	+44.29687500	-51.06445313	-86.70410156	+4352
+1458241276.69709990	+16.80029297	-1.07666016	-1.71826172	+69.30175781	-70.68603516	-156.40136719	+5832	+17.17382813	+1.70068359	-1.79736328	-148.49121094	-71.93847656	+137.24121094	+5728	+16.55419922	-1.71386719	-5.55908203	+44.34082031	-50.73486328	-86.61621094	+4328
+1458241276.70129990	+16.81787109	-1.02392578	-1.75781250	+69.34570313	-70.37841797	-156.18164063	+5824	+17.17822266	+1.74902344	-1.84570313	-148.00781250	-72.20214844	+136.95556641	+5728	+16.54980469	-1.68750000	-5.60742188	+44.47265625	-50.42724609	-86.61621094	+4304
+1458241276.70549990	+16.83544922	-0.96679688	-1.79296875	+69.49951172	-70.09277344	-156.02783203	+5812	+17.18261719	+1.79736328	-1.89843750	-147.52441406	-72.46582031	+136.69189453	+5732	+16.54980469	-1.66113281	-5.65136719	+44.64843750	-50.07568359	-86.66015625	+4280
+1458241276.70960000	+16.85302734	-0.90087891	-1.82812500	+69.71923828	-69.76318359	-155.89599609	+5800	+17.19140625	+1.85449219	-1.95556641	-146.95312500	-72.77343750	+136.38427734	+5736	+16.54541016	-1.62158203	-5.70410156	+44.91210938	-49.63623047	-86.72607422	+4264
+1458241276.71380000	+16.87060547	-0.83496094	-1.86328125	+69.93896484	-69.45556641	-155.80810547	+5788	+17.19580078	+1.91162109	-2.01269531	-146.35986328	-73.08105469	+136.07666016	+5736	+16.54101563	-1.58642578	-5.75244141	+45.15380859	-49.26269531	-86.79199219	+4248
+1458241276.71799990	+16.88818359	-0.77343750	-1.89843750	+70.13671875	-69.12597656	-155.69824219	+5772	+17.20458984	+1.96875000	-2.06982422	-145.81054688	-73.38867188	+135.79101563	+5740	+16.53662109	-1.55566406	-5.80078125	+45.35156250	-48.91113281	-86.79199219	+4236
+1458241276.72210000	+16.90136719	-0.70751953	-1.92919922	+70.46630859	-68.79638672	-155.69824219	+5760	+17.20898438	+2.02587891	-2.12255859	-145.30517578	-73.67431641	+135.54931641	+5740	+16.52783203	-1.52050781	-5.84912109	+45.61523438	-48.49365234	-86.87988281	+4224
+1458241276.72630000	+16.91894531	-0.64599609	-1.95996094	+70.79589844	-68.46679688	-155.74218750	+5740	+17.21337891	+2.08300781	-2.17089844	-144.86572266	-73.93798828	+135.39550781	+5740	+16.51464844	-1.48974609	-5.88867188	+45.83496094	-48.16406250	-86.96777344	+4212
+1458241276.73050000	+16.93212891	-0.58447266	-1.99072266	+71.08154297	-68.13720703	-155.74218750	+5724	+17.21777344	+2.14013672	-2.22363281	-144.40429688	-74.24560547	+135.19775391	+5744	+16.51025391	-1.46337891	-5.91943359	+46.05468750	-47.90039063	-87.09960938	+4200
+1458241276.73460010	+16.94531250	-0.52294922	-2.03027344	+71.34521484	-67.76367188	-155.69824219	+5704	+17.22216797	+2.19726563	-2.28515625	-143.92089844	-74.59716797	+135.00000000	+5744	+16.50585938	-1.42822266	-5.95898438	+46.25244141	-47.63671875	-87.09960938	+4192
+1458241276.73880000	+16.95849609	-0.47021484	-2.06982422	+71.56494141	-67.39013672	-155.67626953	+5684	+17.22656250	+2.25439453	-2.34667969	-143.54736328	-74.92675781	+134.86816406	+5744	+16.49707031	-1.39306641	-5.99414063	+46.42822266	-47.35107422	-87.09960938	+4184
+1458241276.74289990	+16.96728516	-0.41748047	-2.11816406	+71.60888672	-66.97265625	-155.47851563	+5664	+17.22216797	+2.30273438	-2.40380859	-143.21777344	-75.25634766	+134.78027344	+5744	+16.49267578	-1.36669922	-6.03808594	+46.53808594	-47.10937500	-87.03369141	+4176
+1458241276.74710010	+16.97167969	-0.36474609	-2.17529297	+71.60888672	-66.51123047	-155.19287109	+5648	+17.22216797	+2.35546875	-2.46972656	-142.93212891	-75.65185547	+134.75830078	+5744	+16.48828125	-1.32714844	-6.09082031	+46.60400391	-46.82373047	-86.85791016	+4172
+1458241276.75130010	+16.97607422	-0.32958984	-2.23681641	+71.49902344	-66.04980469	-154.88525391	+5624	+17.21777344	+2.40380859	-2.53125000	-142.73437500	-76.00341797	+134.78027344	+5740	+16.47070313	-1.29199219	-6.14355469	+46.60400391	-46.60400391	-86.61621094	+4168
+1458241276.75539990	+16.97607422	-0.29882813	-2.29833984	+71.32324219	-65.58837891	-154.55566406	+5604	+17.20898438	+2.44335938	-2.59277344	-142.55859375	-76.39892578	+134.78027344	+5736	+16.45751953	-1.26123047	-6.18750000	+46.58203125	-46.42822266	-86.41845703	+4156
+1458241276.75959990	+16.97607422	-0.27246094	-2.36425781	+71.19140625	-65.10498047	-154.27001953	+5580	+17.19580078	+2.48730469	-2.66308594	-142.47070313	-76.79443359	+134.91210938	+5736	+16.44873047	-1.23046875	-6.22705078	+46.56005859	-46.29638672	-86.24267578	+4140
+1458241276.76379990	+16.97607422	-0.24169922	-2.43017578	+71.12548828	-64.62158203	-154.02832031	+5556	+17.18701172	+2.53125000	-2.72021484	-142.49267578	-77.14599609	+135.13183594	+5732	+16.43554688	-1.19531250	-6.26660156	+46.58203125	-46.16455078	-86.04492188	+4124
+1458241276.76790000	+16.97607422	-0.21093750	-2.49609375	+71.03759766	-64.13818359	-153.74267578	+5532	+17.17382813	+2.57080078	-2.78173828	-142.58056641	-77.49755859	+135.41748047	+5728	+16.43115234	-1.16015625	-6.31494141	+46.58203125	-46.01074219	-85.84716797	+4104
+1458241276.77210000	+16.97167969	-0.18017578	-2.57080078	+70.86181641	-63.61083984	-153.36914063	+5512	+17.16503906	+2.61474609	-2.84326172	-142.71240234	-77.87109375	+135.74707031	+5724	+16.42675781	-1.12500000	-6.35888672	+46.56005859	-45.87890625	-85.62744141	+4084
+1458241276.77630000	+16.96728516	-0.14941406	-2.64550781	+70.68603516	-63.10546875	-152.99560547	+5492	+17.15185547	+2.65429688	-2.90039063	-142.80029297	-78.24462891	+136.03271484	+5720	+16.42236328	-1.08984375	-6.40722656	+46.56005859	-45.74707031	-85.38574219	+4060
+1458241276.78040000	+16.95849609	-0.11865234	-2.71142578	+70.62011719	-62.62207031	-152.73193359	+5468	+17.13867188	+2.69824219	-2.95751953	-142.99804688	-78.57421875	+136.42822266	+5716	+16.40917969	-1.04589844	-6.45556641	+46.56005859	-45.57128906	-85.12207031	+4032
+1458241276.78460000	+16.95410156	-0.08789063	-2.76855469	+70.59814453	-62.13867188	-152.53417969	+5448	+17.12109375	+2.74218750	-3.00585938	-143.26171875	-78.88183594	+136.93359375	+5712	+16.39599609	-1.01513672	-6.49072266	+46.58203125	-45.43945313	-84.96826172	+4004
+1458241276.78880000	+16.94531250	-0.05273438	-2.83007813	+70.62011719	-61.67724609	-152.35839844	+5424	+17.10351563	+2.78613281	-3.05419922	-143.50341797	-79.16748047	+137.41699219	+5712	+16.38720703	-0.97558594	-6.53027344	+46.64794922	-45.30761719	-84.81445313	+3972
+1458241276.79290010	+16.93652344	-0.01318359	-2.87402344	+70.77392578	-61.28173828	-152.31445313	+5400	+17.08593750	+2.83447266	-3.09814453	-143.74511719	-79.43115234	+137.90039063	+5708	+16.37402344	-0.93164063	-6.56542969	+46.77978516	-45.17578125	-84.70458984	+3940
+1458241276.79710010	+16.93212891	+0.02636719	-2.91357422	+70.94970703	-60.88623047	-152.29248047	+5376	+17.07275391	+2.88281250	-3.13769531	-143.96484375	-79.67285156	+138.40576172	+5704	+16.36083984	-0.89208984	-6.59619141	+46.93359375	-45.04394531	-84.68261719	+3900
+1458241276.80130000	+16.92773438	+0.07910156	-2.95312500	+71.21337891	-60.51269531	-152.29248047	+5356	+17.05957031	+2.93554688	-3.17724609	-144.07470703	-79.89257813	+138.82324219	+5704	+16.36083984	-0.84814453	-6.62255859	+47.19726563	-44.91210938	-84.74853516	+3864
+1458241276.80539990	+16.92333984	+0.13623047	-2.97949219	+71.60888672	-60.20507813	-152.42431641	+5332	+17.04638672	+2.98828125	-3.20361328	-144.40429688	-80.04638672	+139.43847656	+5700	+16.35205078	-0.80419922	-6.65332031	+47.48291016	-44.71435547	-84.81445313	+3828
+1458241276.80960010	+16.91894531	+0.19335938	-2.99707031	+71.98242188	-59.89746094	-152.55615234	+5308	+17.03759766	+3.04541016	-3.22998047	-144.60205078	-80.20019531	+139.96582031	+5696	+16.34326172	-0.76025391	-6.67529297	+47.85644531	-44.51660156	-85.01220703	+3796
+1458241276.81380010	+16.91455078	+0.25927734	-3.01464844	+72.37792969	-59.61181641	-152.66601563	+5288	+17.02441406	+3.09814453	-3.25195313	-144.73388672	-80.39794922	+140.42724609	+5692	+16.33886719	-0.72070313	-6.69287109	+48.20800781	-44.31884766	-85.20996094	+3760
+1458241276.81789990	+16.91015625	+0.32519531	-3.01904297	+72.90527344	-59.37011719	-152.92968750	+5264	+17.01123047	+3.15527344	-3.27392578	-144.95361328	-80.55175781	+140.99853516	+5688	+16.32568359	-0.67675781	-6.70605469	+48.60351563	-44.12109375	-85.40771484	+3732
+1458241276.82209990	+16.91015625	+0.39111328	-3.01464844	+73.45458984	-59.15039063	-153.25927734	+5236	+16.99804688	+3.20800781	-3.29150391	-145.12939453	-80.68359375	+141.50390625	+5684	+16.30810547	-0.63720703	-6.71044922	+49.08691406	-43.90136719	-85.78125000	+3700
+1458241276.82620000	+16.90576172	+0.46142578	-3.01025391	+74.06982422	-58.93066406	-153.61083984	+5212	+16.98486328	+3.26513672	-3.30908203	-145.30517578	-80.81542969	+142.00927734	+5680	+16.29931641	-0.59765625	-6.71044922	+49.54833984	-43.72558594	-86.15478516	+3676
+1458241276.83040000	+16.90576172	+0.53613281	-3.00146484	+74.70703125	-58.73291016	-153.96240234	+5192	+16.97607422	+3.32226563	-3.31787109	-145.63476563	-80.92529297	+142.71240234	+5672	+16.29052734	-0.55810547	-6.70605469	+50.03173828	-43.57177734	-86.52832031	+3652
+1458241276.83460000	+16.90576172	+0.60644531	-2.99267578	+75.27832031	-58.53515625	-154.29199219	+5168	+16.96728516	+3.37939453	-3.32666016	-145.85449219	-81.03515625	+143.26171875	+5668	+16.28613281	-0.52294922	-6.70166016	+50.47119141	-43.39599609	-86.87988281	+3632
+1458241276.83870010	+16.90576172	+0.67675781	-2.98388672	+75.82763672	-58.33740234	-154.59960938	+5144	+16.96289063	+3.43212891	-3.33984375	-146.11816406	-81.18896484	+143.87695313	+5660	+16.28173828	-0.48779297	-6.70166016	+50.91064453	-43.22021484	-87.27539063	+3612
+1458241276.84290000	+16.90136719	+0.74707031	-2.97070313	+76.42089844	-58.13964844	-154.92919922	+5120	+16.95410156	+3.48925781	-3.34423828	-146.60156250	-81.29882813	+144.71191406	+5652	+16.27294922	-0.46142578	-6.68847656	+51.35009766	-43.06640625	-87.67089844	+3600
+1458241276.84710000	+16.89257813	+0.81738281	-2.95751953	+76.99218750	-57.91992188	-155.28076172	+5100	+16.94531250	+3.54199219	-3.35302734	-147.01904297	-81.45263672	+145.48095703	+5644	+16.26855469	-0.42626953	-6.68408203	+51.76757813	-42.89062500	-88.00048828	+3592
+1458241276.85120010	+16.88818359	+0.87890625	-2.94873047	+77.51953125	-57.70019531	-155.63232422	+5076	+16.93212891	+3.59472656	-3.36181641	-147.52441406	-81.62841797	+146.29394531	+5636	+16.25537109	-0.39111328	-6.67529297	+52.09716797	-42.75878906	-88.24218750	+3584
+1458241276.85540010	+16.88818359	+0.94042969	-2.93994141	+77.98095703	-57.45849609	-155.89599609	+5056	+16.92333984	+3.64306641	-3.36621094	-148.16162109	-81.78222656	+147.28271484	+5628	+16.24658203	-0.36474609	-6.67089844	+52.38281250	-42.67089844	-88.50585938	+3576
+1458241276.85960010	+16.87939453	+0.99755859	-2.93554688	+78.42041016	-57.21679688	-156.15966797	+5032	+16.91015625	+3.69140625	-3.37060547	-148.86474609	-81.97998047	+148.29345703	+5620	+16.23779297	-0.32958984	-6.66650391	+52.64648438	-42.58300781	-88.68164063	+3572
+1458241276.86369990	+16.87500000	+1.04150391	-2.93554688	+78.79394531	-56.95312500	-156.42333984	+5012	+16.89697266	+3.73974609	-3.37500000	-149.63378906	-82.17773438	+149.37011719	+5612	+16.22460938	-0.29882813	-6.66650391	+52.88818359	-42.49511719	-88.83544922	+3564
+1458241276.86789990	+16.87060547	+1.08544922	-2.93994141	+79.10156250	-56.66748047	-156.62109375	+4988	+16.88378906	+3.78369141	-3.37939453	-150.46875000	-82.35351563	+150.49072266	+5604	+16.22460938	-0.27246094	-6.65332031	+53.10791016	-42.49511719	-89.07714844	+3560
+1458241276.87210010	+16.85742188	+1.12500000	-2.94873047	+79.34326172	-56.33789063	-156.75292969	+4972	+16.87060547	+3.83203125	-3.39257813	-151.23779297	-82.59521484	+151.58935547	+5600	+16.22900391	-0.23730469	-6.66210938	+53.26171875	-42.47314453	-89.07714844	+3552
+1458241276.87620000	+16.84863281	+1.15576172	-2.96191406	+79.49707031	-56.03027344	-156.84082031	+4952	+16.85742188	+3.87158203	-3.40576172	-152.07275391	-82.85888672	+152.70996094	+5592	+16.22460938	-0.20654297	-6.66650391	+53.34960938	-42.45117188	-89.05517578	+3540
+1458241276.88039990	+16.83544922	+1.18212891	-2.97509766	+79.65087891	-55.70068359	-156.92871094	+4936	+16.83544922	+3.91113281	-3.41455078	-153.01757813	-83.07861328	+153.91845703	+5584	+16.22021484	-0.17578125	-6.67529297	+53.39355469	-42.42919922	-89.01123047	+3528
+1458241276.88459990	+16.82226563	+1.20849609	-2.98828125	+79.78271484	-55.37109375	-157.01660156	+4924	+16.81347656	+3.94628906	-3.42773438	-154.07226563	-83.34228516	+155.25878906	+5580	+16.21142578	-0.14501953	-6.68847656	+53.43750000	-42.38525391	-88.87939453	+3516
+1458241276.88870000	+16.80908203	+1.23046875	-3.00146484	+79.89257813	-55.04150391	-157.08251953	+4912	+16.79589844	+3.98144531	-3.43652344	-155.06103516	-83.58398438	+156.48925781	+5576	+16.20263672	-0.10986328	-6.70166016	+53.41552734	-42.36328125	-88.70361328	+3500
+1458241276.89290000	+16.79589844	+1.24804688	-3.01904297	+79.95849609	-54.71191406	-157.10449219	+4904	+16.77392578	+4.01220703	-3.44970703	-155.98388672	-83.84765625	+157.65380859	+5572	+16.19384766	-0.07910156	-6.70605469	+53.41552734	-42.40722656	-88.59375000	+3476
+1458241276.89700010	+16.78710938	+1.27001953	-3.04101563	+80.02441406	-54.40429688	-157.10449219	+4896	+16.75634766	+4.04296875	-3.46289063	-156.81884766	-84.08935547	+158.75244141	+5568	+16.19384766	-0.05712891	-6.70605469	+53.41552734	-42.42919922	-88.50585938	+3448
+1458241276.90120010	+16.77392578	+1.28759766	-3.06298828	+80.04638672	-54.09667969	-157.08251953	+4892	+16.73437500	+4.07373047	-3.47607422	-157.67578125	-84.33105469	+159.85107422	+5568	+16.19384766	-0.02636719	-6.71044922	+53.45947266	-42.45117188	-88.43994141	+3420
+1458241276.90540000	+16.76074219	+1.30517578	-3.07177734	+80.13427734	-53.81103516	-157.14843750	+4884	+16.71679688	+4.10449219	-3.48925781	-158.57666016	-84.55078125	+161.01562500	+5568	+16.18945313	+0.00439453	-6.71484375	+53.52539063	-42.47314453	-88.37402344	+3392
+1458241276.90949990	+16.74755859	+1.32714844	-3.08056641	+80.22216797	-53.56933594	-157.17041016	+4880	+16.69921875	+4.13964844	-3.49804688	-159.49951172	-84.79248047	+162.15820313	+5564	+16.18945313	+0.03076172	-6.71484375	+53.56933594	-42.47314453	-88.28613281	+3364
+1458241276.91370010	+16.73437500	+1.34912109	-3.08935547	+80.31005859	-53.30566406	-157.17041016	+4880	+16.67724609	+4.16601563	-3.50683594	-160.29052734	-85.03417969	+163.21289063	+5564	+16.18945313	+0.06152344	-6.71923828	+53.61328125	-42.45117188	-88.19824219	+3336
+1458241276.91790010	+16.72119141	+1.37548828	-3.09375000	+80.46386719	-53.10791016	-157.25830078	+4880	+16.65966797	+4.19677734	-3.51123047	-161.19140625	-85.23193359	+164.33349609	+5564	+16.18066406	+0.09228516	-6.72363281	+53.67919922	-42.40722656	-88.11035156	+3308
+1458241276.92199990	+16.71679688	+1.40185547	-3.08935547	+80.61767578	-52.95410156	-157.34619141	+4880	+16.64648438	+4.22314453	-3.51123047	-162.18017578	-85.38574219	+165.56396484	+5560	+16.16748047	+0.11425781	-6.71484375	+53.78906250	-42.38525391	-88.11035156	+3276
+1458241276.92619990	+16.70361328	+1.43261719	-3.08496094	+80.81542969	-52.80029297	-157.43408203	+4880	+16.63330078	+4.24951172	-3.50683594	-163.12500000	-85.56152344	+166.72851563	+5564	+16.16308594	+0.14062500	-6.70605469	+53.92089844	-42.36328125	-88.15429688	+3248
+1458241276.93039990	+16.69921875	+1.46337891	-3.06738281	+81.10107422	-52.69042969	-157.60986328	+4884	+16.62451172	+4.28466797	-3.49804688	-164.02587891	-85.67138672	+167.89306641	+5564	+16.15429688	+0.16699219	-6.69287109	+54.11865234	-42.34130859	-88.26416016	+3228
+1458241276.93450000	+16.69482422	+1.49853516	-3.04980469	+81.36474609	-52.60253906	-157.74169922	+4888	+16.61572266	+4.31542969	-3.48486328	-165.03662109	-85.80322266	+169.16748047	+5564	+16.14990234	+0.19775391	-6.67089844	+54.36035156	-42.31933594	-88.41796875	+3208
+1458241276.93870000	+16.69042969	+1.53369141	-3.03222656	+81.62841797	-52.51464844	-157.89550781	+4892	+16.61132813	+4.35058594	-3.47607422	-166.00341797	-85.93505859	+170.37597656	+5568	+16.15429688	+0.21972656	-6.64892578	+54.62402344	-42.27539063	-88.63769531	+3192
+1458241276.94289990	+16.68603516	+1.56884766	-3.00585938	+81.97998047	-52.44873047	-158.13720703	+4896	+16.60253906	+4.39013672	-3.45410156	-167.16796875	-86.00097656	+171.80419922	+5572	+16.14990234	+0.24609375	-6.62695313	+54.90966797	-42.20947266	-88.85742188	+3176
+1458241276.94700000	+16.68164063	+1.60400391	-2.97949219	+82.30957031	-52.42675781	-158.33496094	+4900	+16.59375000	+4.42968750	-3.42773438	-168.64013672	-86.08886719	+173.60595703	+5576	+16.14111328	+0.27685547	-6.60058594	+55.23925781	-42.12158203	-89.07714844	+3168
+1458241276.95120000	+16.68164063	+1.64355469	-2.94873047	+82.63916016	-52.38281250	-158.55468750	+4904	+16.58496094	+4.46044922	-3.41015625	-169.98046875	-86.19873047	+175.20996094	+5576	+16.13232422	+0.29882813	-6.57421875	+55.52490234	-42.03369141	-89.27490234	+3164
+1458241276.95540000	+16.67724609	+1.67871094	-2.91796875	+82.99072266	-52.38281250	-158.77441406	+4908	+16.58056641	+4.49121094	-3.38378906	-171.16699219	-86.26464844	+176.61621094	+5580	+16.12353516	+0.32080078	-6.54785156	+55.78857422	-41.96777344	-89.49462891	+3164
+1458241276.95950010	+16.67724609	+1.71386719	-2.88720703	+83.29833984	-52.36083984	-158.97216797	+4912	+16.58056641	+4.52636719	-3.34863281	-172.35351563	-86.30859375	+178.08837891	+5588	+16.11914063	+0.34277344	-6.51269531	+56.09619141	-41.92382813	-89.73632813	+3172
+1458241276.96370010	+16.67724609	+1.74902344	-2.85644531	+83.64990234	-52.36083984	-159.19189453	+4912	+16.57617188	+4.55712891	-3.31787109	-173.49609375	-86.33056641	+179.47265625	+5592	+16.11035156	+0.36474609	-6.47753906	+56.38183594	-41.87988281	-89.97802734	+3180
+1458241276.96790000	+16.67724609	+1.77978516	-2.82568359	+83.95751953	-52.36083984	-159.41162109	+4912	+16.57177734	+4.58789063	-3.29150391	-174.59472656	-86.37451172	-179.16503906	+5596	+16.11035156	+0.38232422	-6.44238281	+56.64550781	-41.87988281	-90.24169922	+3192
+1458241276.97199990	+16.67285156	+1.81054688	-2.79931641	+84.24316406	-52.33886719	-159.56542969	+4912	+16.56298828	+4.62744141	-3.26513672	-175.56152344	-86.44042969	-177.89062500	+5604	+16.11474609	+0.40869141	-6.42041016	+56.86523438	-41.85791016	-90.35156250	+3204
+1458241276.97620010	+16.67285156	+1.84130859	-2.77734375	+84.46289063	-52.31689453	-159.67529297	+4908	+16.55859375	+4.64941406	-3.24316406	-176.59423828	-86.52832031	-176.63818359	+5604	+16.11035156	+0.42626953	-6.40283203	+57.01904297	-41.83593750	-90.39550781	+3216
+1458241276.98029990	+16.67285156	+1.86767578	-2.75537109	+84.68261719	-52.29492188	-159.76318359	+4904	+16.54541016	+4.67138672	-3.22558594	-177.58300781	-86.63818359	-175.42968750	+5608	+16.11035156	+0.44384766	-6.38525391	+57.12890625	-41.83593750	-90.43945313	+3224
+1458241276.98449990	+16.66845703	+1.88964844	-2.73779297	+84.83642578	-52.27294922	-159.82910156	+4900	+16.53222656	+4.69775391	-3.20361328	-178.22021484	-86.74804688	-174.52880859	+5612	+16.10595703	+0.46142578	-6.37646484	+57.17285156	-41.81396484	-90.37353516	+3232
+1458241276.98869990	+16.66845703	+1.91162109	-2.72460938	+84.96826172	-52.25097656	-159.87304688	+4892	+16.51904297	+4.71093750	-3.18164063	-178.98925781	-86.83593750	-173.54003906	+5616	+16.09716797	+0.48339844	-6.36767578	+57.19482422	-41.83593750	-90.24169922	+3240
+1458241276.99280000	+16.66406250	+1.92480469	-2.71582031	+85.03417969	-52.20703125	-159.85107422	+4888	+16.51025391	+4.72851563	-3.17724609	-179.53857422	-87.01171875	-172.81494141	+5616	+16.09716797	+0.50097656	-6.35449219	+57.17285156	-41.90185547	-90.10986328	+3248
+1458241276.99700000	+16.65966797	+1.93798828	-2.71142578	+85.05615234	-52.16308594	-159.80712891	+4880	+16.50146484	+4.74609375	-3.16406250	-179.51660156	-87.14355469	-172.59521484	+5620	+16.09716797	+0.51416016	-6.35009766	+57.15087891	-41.96777344	-89.97802734	+3256
+1458241277.00120000	+16.65527344	+1.95117188	-2.71142578	+85.05615234	-52.11914063	-159.71923828	+4876	+16.48828125	+4.76367188	-3.15527344	-179.58251953	-87.29736328	-172.33154297	+5620	+16.09716797	+0.53173828	-6.34570313	+57.10693359	-42.03369141	-89.80224609	+3256
+1458241277.00530000	+16.65087891	+1.95996094	-2.71582031	+85.01220703	-52.07519531	-159.60937500	+4868	+16.47070313	+4.77246094	-3.15087891	-179.69238281	-87.47314453	-172.02392578	+5624	+16.09716797	+0.54931641	-6.34570313	+57.01904297	-42.09960938	-89.60449219	+3256
+1458241277.00950000	+16.64648438	+1.96435547	-2.72021484	+84.94628906	-52.03125000	-159.47753906	+4864	+16.45312500	+4.79003906	-3.15087891	-179.67041016	-87.67089844	-171.80419922	+5624	+16.10156250	+0.56689453	-6.35009766	+56.95312500	-42.16552734	-89.36279297	+3256
+1458241277.01370000	+16.64208984	+1.96875000	-2.72900391	+84.85839844	-51.96533203	-159.32373047	+4860	+16.43994141	+4.79882813	-3.15087891	-179.64843750	-87.86865234	-171.62841797	+5624	+16.10156250	+0.58886719	-6.35449219	+56.82128906	-42.20947266	-89.07714844	+3248
+1458241277.01780010	+16.63330078	+1.97314453	-2.73779297	+84.77050781	-51.92138672	-159.16992188	+4860	+16.42675781	+4.80761719	-3.15087891	-179.45068359	-88.08837891	-171.65039063	+5628	+16.09716797	+0.60644531	-6.36328125	+56.68945313	-42.27539063	-88.74755859	+3244
+1458241277.02200010	+16.62890625	+1.97753906	-2.74218750	+84.68261719	-51.87744141	-159.01611328	+4856	+16.40917969	+4.81201172	-3.14648438	-179.03320313	-88.26416016	-171.89208984	+5632	+16.09716797	+0.62841797	-6.36767578	+56.53564453	-42.36328125	-88.39599609	+3232
+1458241277.02620010	+16.62451172	+1.97753906	-2.75097656	+84.57275391	-51.83349609	-158.86230469	+4856	+16.39599609	+4.81640625	-3.14208984	-178.61572266	-88.43994141	-172.15576172	+5632	+16.09277344	+0.65039063	-6.36767578	+56.40380859	-42.45117188	-88.08837891	+3220
+1458241277.03029990	+16.62011719	+1.98193359	-2.75976563	+84.48486328	-51.81152344	-158.70849609	+4856	+16.38720703	+4.82080078	-3.13769531	-177.49511719	-88.61572266	-173.12255859	+5636	+16.09277344	+0.66796875	-6.36328125	+56.29394531	-42.51708984	-87.82470703	+3204
+1458241277.03449990	+16.61572266	+1.98193359	-2.76416016	+84.39697266	-51.76757813	-158.57666016	+4856	+16.38281250	+4.82519531	-3.12890625	-175.97900391	-88.74755859	-174.50683594	+5640	+16.08837891	+0.68994141	-6.36328125	+56.18408203	-42.62695313	-87.53906250	+3192
+1458241277.03870010	+16.61132813	+1.98632813	-2.76855469	+84.33105469	-51.74560547	-158.44482422	+4860	+16.37841797	+4.83398438	-3.12011719	-174.02343750	-88.90136719	-176.30859375	+5640	+16.09716797	+0.70751953	-6.35888672	+56.14013672	-42.69287109	-87.36328125	+3172
+1458241277.04279990	+16.60693359	+1.99072266	-2.77294922	+84.26513672	-51.72363281	-158.33496094	+4860	+16.36962891	+4.84716797	-3.10693359	-172.26562500	-88.98925781	-177.89062500	+5644	+16.09277344	+0.72509766	-6.35449219	+56.14013672	-42.71484375	-87.20947266	+3156
+1458241277.04699990	+16.60693359	+1.99511719	-2.77294922	+84.24316406	-51.72363281	-158.24707031	+4864	+16.36523438	+4.85156250	-3.08496094	-171.10107422	-89.05517578	-178.92333984	+5648	+16.09277344	+0.73828125	-6.34570313	+56.16210938	-42.71484375	-87.16552734	+3136
+1458241277.05110000	+16.60253906	+1.99951172	-2.76855469	+84.24316406	-51.72363281	-158.18115234	+4864	+16.36083984	+4.85595703	-3.06738281	-169.29931641	-89.14306641	+179.38476563	+5652	+16.09277344	+0.74707031	-6.33251953	+56.20605469	-42.71484375	-87.14355469	+3120
+1458241277.05530000	+16.60253906	+2.00830078	-2.76416016	+84.26513672	-51.72363281	-158.13720703	+4868	+16.36083984	+4.86474609	-3.04541016	-166.90429688	-89.18701172	+177.12158203	+5656	+16.08837891	+0.75585938	-6.31494141	+56.29394531	-42.71484375	-87.14355469	+3112
+1458241277.05950000	+16.59814453	+2.01708984	-2.75097656	+84.33105469	-51.74560547	-158.13720703	+4872	+16.36523438	+4.86474609	-3.01025391	-164.33349609	-89.16503906	+174.66064453	+5660	+16.08398438	+0.76025391	-6.29736328	+56.38183594	-42.73681641	-87.25341797	+3104
+1458241277.06360010	+16.59814453	+2.03027344	-2.73779297	+84.44091797	-51.78955078	-158.15917969	+4880	+16.36523438	+4.87353516	-2.97949219	-162.68554688	-89.12109375	+173.12255859	+5668	+16.08837891	+0.76464844	-6.27099609	+56.53564453	-42.73681641	-87.45117188	+3100
+1458241277.06780000	+16.59814453	+2.04345703	-2.72021484	+84.59472656	-51.83349609	-158.22509766	+4884	+16.36962891	+4.88671875	-2.94433594	-161.34521484	-89.07714844	+171.89208984	+5672	+16.08837891	+0.76904297	-6.24462891	+56.71142578	-42.75878906	-87.64892578	+3100
+1458241277.07200000	+16.60253906	+2.06103516	-2.68945313	+84.81445313	-51.89941406	-158.35693359	+4892	+16.37402344	+4.89550781	-2.90917969	-159.82910156	-89.01123047	+170.52978516	+5676	+16.08837891	+0.77783203	-6.22265625	+56.86523438	-42.73681641	-87.80273438	+3100
+1458241277.07610010	+16.60693359	+2.07861328	-2.65869141	+85.07812500	-51.98730469	-158.53271484	+4900	+16.37841797	+4.90869141	-2.87402344	-158.09326172	-88.94531250	+168.94775391	+5680	+16.09277344	+0.78222656	-6.20507813	+56.99707031	-42.73681641	-87.95654297	+3100
+1458241277.08030010	+16.60693359	+2.10058594	-2.62792969	+85.36376953	-52.07519531	-158.73046875	+4904	+16.37841797	+4.92187500	-2.84765625	-156.64306641	-88.92333984	+167.65136719	+5688	+16.09277344	+0.78222656	-6.18310547	+57.15087891	-42.73681641	-88.13232422	+3108
+1458241277.08450010	+16.61132813	+2.12255859	-2.58837891	+85.71533203	-52.18505859	-158.97216797	+4912	+16.37402344	+4.93066406	-2.81250000	-155.76416016	-88.83544922	+166.88232422	+5692	+16.09277344	+0.78662109	-6.16113281	+57.30468750	-42.73681641	-88.28613281	+3116
+1458241277.08859990	+16.61132813	+2.14453125	-2.54443359	+86.06689453	-52.31689453	-159.23583984	+4916	+16.37402344	+4.93945313	-2.77734375	-155.39062500	-88.74755859	+166.61865234	+5700	+16.09277344	+0.79101563	-6.13916016	+57.45849609	-42.75878906	-88.43994141	+3128
+1458241277.09279990	+16.61572266	+2.16210938	-2.50927734	+86.39648438	-52.42675781	-159.47753906	+4920	+16.37402344	+4.94384766	-2.75537109	-154.05029297	-88.70361328	+165.36621094	+5704	+16.09277344	+0.79541016	-6.11718750	+57.59033203	-42.80273438	-88.59375000	+3144
+1458241277.09699990	+16.61572266	+2.18408203	-2.47412109	+86.72607422	-52.55859375	-159.71923828	+4924	+16.36962891	+4.94824219	-2.72460938	-152.66601563	-88.61572266	+164.11376953	+5708	+16.09277344	+0.80419922	-6.09521484	+57.70019531	-42.86865234	-88.72558594	+3160
+1458241277.10110000	+16.61572266	+2.19726563	-2.43896484	+87.03369141	-52.66845703	-159.98291016	+4924	+16.36962891	+4.95703125	-2.69384766	-152.00683594	-88.48388672	+163.56445313	+5716	+16.09277344	+0.80859375	-6.07763672	+57.78808594	-42.93457031	-88.79150391	+3176
+1458241277.10529990	+16.61572266	+2.21044922	-2.41259766	+87.29736328	-52.80029297	-160.18066406	+4924	+16.36523438	+4.96582031	-2.67626953	-150.62255859	-88.43994141	+162.31201172	+5716	+16.09716797	+0.81738281	-6.06005859	+57.85400391	-43.02246094	-88.85742188	+3196
+1458241277.10949990	+16.61572266	+2.21923828	-2.39062500	+87.49511719	-52.88818359	-160.31250000	+4920	+16.35644531	+4.97460938	-2.66748047	-149.30419922	-88.43994141	+161.12548828	+5720	+16.10156250	+0.82177734	-6.05566406	+57.87597656	-43.08837891	-88.83544922	+3208
+1458241277.11360000	+16.61572266	+2.22363281	-2.37304688	+87.64892578	-52.97607422	-160.44433594	+4920	+16.34765625	+4.97021484	-2.65429688	-147.87597656	-88.43994141	+159.74121094	+5724	+16.10156250	+0.83056641	-6.05126953	+57.85400391	-43.15429688	-88.74755859	+3224
+1458241277.11780000	+16.61132813	+2.22363281	-2.36425781	+87.73681641	-53.06396484	-160.48828125	+4916	+16.33447266	+4.96582031	-2.64990234	-145.94238281	-88.43994141	+157.89550781	+5724	+16.10595703	+0.83496094	-6.04687500	+57.78808594	-43.26416016	-88.61572266	+3236
+1458241277.12200000	+16.61132813	+2.22363281	-2.35986328	+87.78076172	-53.12988281	-160.51025391	+4912	+16.32568359	+4.96142578	-2.64111328	-144.40429688	-88.41796875	+156.40136719	+5728	+16.10595703	+0.84375000	-6.04687500	+57.74414063	-43.35205078	-88.48388672	+3244
+1458241277.12610010	+16.60693359	+2.21923828	-2.35986328	+87.78076172	-53.19580078	-160.48828125	+4908	+16.31689453	+4.95703125	-2.62792969	-143.23974609	-88.37402344	+155.32470703	+5732	+16.10595703	+0.85253906	-6.04687500	+57.65625000	-43.46191406	-88.33007813	+3252
+1458241277.13030000	+16.60253906	+2.21484375	-2.36425781	+87.73681641	-53.28369141	-160.46630859	+4904	+16.30371094	+4.95263672	-2.62353516	-141.72363281	-88.37402344	+153.85253906	+5732	+16.11035156	+0.86132813	-6.04687500	+57.54638672	-43.59375000	-88.13232422	+3260
+1458241277.13439990	+16.59814453	+2.20605469	-2.36425781	+87.69287109	-53.32763672	-160.42236328	+4904	+16.29492188	+4.94384766	-2.61914063	-140.14160156	-88.37402344	+152.31445313	+5736	+16.11474609	+0.87890625	-6.05126953	+57.37060547	-43.79150391	-87.80273438	+3264
+1458241277.13860010	+16.59814453	+2.20166016	-2.37304688	+87.64892578	-53.37158203	-160.35644531	+4904	+16.28613281	+4.93945313	-2.61914063	-138.14208984	-88.37402344	+150.35888672	+5736	+16.11914063	+0.88769531	-6.06005859	+57.19482422	-43.96728516	-87.49511719	+3260
+1458241277.14280010	+16.59375000	+2.19287109	-2.37744141	+87.58300781	-53.43750000	-160.29052734	+4904	+16.27734375	+4.93505859	-2.61474609	-136.18652344	-88.37402344	+148.46923828	+5736	+16.12353516	+0.90087891	-6.06884766	+57.01904297	-44.12109375	-87.18750000	+3256
+1458241277.14689990	+16.59375000	+2.18847656	-2.38623047	+87.51708984	-53.48144531	-160.22460938	+4904	+16.26855469	+4.92626953	-2.61474609	-134.40673828	-88.37402344	+146.73339844	+5736	+16.12792969	+0.91845703	-6.07763672	+56.68945313	-44.38476563	-86.63818359	+3248
+1458241277.15109990	+16.58935547	+2.17968750	-2.39062500	+87.45117188	-53.54736328	-160.15869141	+4904	+16.25976563	+4.91748047	-2.61035156	-132.45117188	-88.39599609	+144.82177734	+5736	+16.13232422	+0.93164063	-6.09082031	+56.46972656	-44.56054688	-86.26464844	+3232
+1458241277.15529990	+16.58496094	+2.17089844	-2.39941406	+87.38525391	-53.59130859	-160.09277344	+4904	+16.25097656	+4.91308594	-2.60156250	-131.28662109	-88.35205078	+143.67919922	+5740	+16.13232422	+0.94482422	-6.09521484	+56.33789063	-44.69238281	-85.95703125	+3216
+1458241277.15940000	+16.58496094	+2.16210938	-2.40380859	+87.31933594	-53.67919922	-160.02685547	+4908	+16.24658203	+4.90429688	-2.58398438	-130.78125000	-88.28613281	+143.21777344	+5740	+16.12792969	+0.95361328	-6.08642578	+56.25000000	-44.86816406	-85.80322266	+3196
+1458241277.16360000	+16.58056641	+2.15771484	-2.40820313	+87.27539063	-53.74511719	-159.98291016	+4908	+16.24218750	+4.90429688	-2.56640625	-130.40771484	-88.22021484	+142.91015625	+5740	+16.13232422	+0.95800781	-6.07763672	+56.22802734	-44.97802734	-85.75927734	+3180
+1458241277.16779990	+16.58056641	+2.15332031	-2.40820313	+87.27539063	-53.83300781	-159.96093750	+4908	+16.23779297	+4.90429688	-2.54882813	-130.27587891	-88.13232422	+142.82226563	+5744	+16.13671875	+0.96240234	-6.06884766	+56.25000000	-45.02197266	-85.75927734	+3164
+1458241277.17190000	+16.58056641	+2.14453125	-2.40820313	+87.29736328	-53.94287109	-159.96093750	+4908	+16.23779297	+4.90429688	-2.53125000	-129.94628906	-88.06640625	+142.55859375	+5744	+16.13671875	+0.96240234	-6.06005859	+56.29394531	-45.06591797	-85.80322266	+3152
+1458241277.17610000	+16.58056641	+2.14453125	-2.40380859	+87.36328125	-54.07470703	-159.98291016	+4908	+16.24218750	+4.90869141	-2.51367188	-129.48486328	-88.00048828	+142.16308594	+5744	+16.14111328	+0.96240234	-6.05126953	+56.35986328	-45.10986328	-85.89111328	+3136
+1458241277.18030000	+16.58056641	+2.14892578	-2.39501953	+87.47314453	-54.18457031	-160.04882813	+4904	+16.24218750	+4.91308594	-2.49169922	-129.70458984	-87.91259766	+142.47070313	+5744	+16.14550781	+0.96240234	-6.03808594	+56.46972656	-45.10986328	-85.97900391	+3128
+1458241277.18440010	+16.58496094	+2.15332031	-2.37744141	+87.67089844	-54.36035156	-160.18066406	+4908	+16.24658203	+4.91748047	-2.46093750	-130.49560547	-87.78076172	+143.34960938	+5748	+16.14111328	+0.96240234	-6.02929688	+56.53564453	-45.10986328	-86.06689453	+3120
+1458241277.18860010	+16.58496094	+2.16210938	-2.35546875	+87.89062500	-54.51416016	-160.33447266	+4908	+16.25097656	+4.92626953	-2.42578125	-131.37451172	-87.64892578	+144.29443359	+5752	+16.14111328	+0.96240234	-6.02050781	+56.62353516	-45.10986328	-86.17675781	+3116
+1458241277.19280000	+16.58935547	+2.17089844	-2.33789063	+88.13232422	-54.66796875	-160.51025391	+4908	+16.25537109	+4.93505859	-2.39941406	-131.85791016	-87.53906250	+144.84375000	+5756	+16.14111328	+0.96679688	-6.00292969	+56.75537109	-45.10986328	-86.30859375	+3120
+1458241277.19689990	+16.59375000	+2.18408203	-2.31152344	+88.43994141	-54.84375000	-160.72998047	+4912	+16.25976563	+4.93945313	-2.37304688	-132.16552734	-87.45117188	+145.21728516	+5756	+16.13671875	+0.96679688	-5.99414063	+56.82128906	-45.13183594	-86.37451172	+3120
+1458241277.20110010	+16.59375000	+2.19726563	-2.28076172	+88.74755859	-55.01953125	-160.97167969	+4912	+16.26416016	+4.94824219	-2.35107422	-132.53906250	-87.34130859	+145.67871094	+5760	+16.13671875	+0.96679688	-5.98535156	+56.90917969	-45.13183594	-86.48437500	+3124
+1458241277.20520000	+16.59814453	+2.21044922	-2.25439453	+89.07714844	-55.17333984	-161.19140625	+4912	+16.26416016	+4.95263672	-2.32910156	-132.58300781	-87.29736328	+145.78857422	+5764	+16.13671875	+0.96679688	-5.97656250	+56.99707031	-45.13183594	-86.59423828	+3132
+1458241277.20939990	+16.59814453	+2.22802734	-2.23242188	+89.38476563	-55.30517578	-161.41113281	+4912	+16.26416016	+4.96142578	-2.31591797	-132.36328125	-87.25341797	+145.63476563	+5764	+16.13671875	+0.96679688	-5.96777344	+57.06298828	-45.13183594	-86.66015625	+3140
+1458241277.21359990	+16.59814453	+2.24121094	-2.20605469	+89.64843750	-55.43701172	-161.60888672	+4912	+16.26416016	+4.96582031	-2.30273438	-132.16552734	-87.23144531	+145.50292969	+5764	+16.13671875	+0.96679688	-5.96337891	+57.12890625	-45.13183594	-86.72607422	+3148
+1458241277.21770000	+16.60253906	+2.25000000	-2.18847656	+89.82421875	-55.54687500	-161.74072266	+4908	+16.26416016	+4.97021484	-2.29833984	-131.68212891	-87.23144531	+145.08544922	+5764	+16.13671875	+0.96679688	-5.95458984	+57.17285156	-45.13183594	-86.79199219	+3156
+1458241277.22190000	+16.59814453	+2.25439453	-2.17529297	+89.97802734	-55.65673828	-161.82861328	+4904	+16.26416016	+4.97460938	-2.28955078	-131.35253906	-87.20947266	+144.82177734	+5764	+16.13232422	+0.97119141	-5.95019531	+57.26074219	-45.15380859	-86.85791016	+3172
+1458241277.22610000	+16.59814453	+2.25439453	-2.16650391	+90.08789063	-55.74462891	-161.91650391	+4904	+16.25976563	+4.97460938	-2.28515625	-131.22070313	-87.18750000	+144.71191406	+5764	+16.12792969	+0.97558594	-5.94140625	+57.30468750	-45.15380859	-86.87988281	+3184
+1458241277.23020010	+16.59375000	+2.25439453	-2.16210938	+90.15380859	-55.81054688	-161.93847656	+4896	+16.25537109	+4.97460938	-2.28515625	-130.51757813	-87.20947266	+144.05273438	+5764	+16.12792969	+0.97998047	-5.93701172	+57.32666016	-45.19775391	-86.87988281	+3200
+1458241277.23440000	+16.59375000	+2.25439453	-2.16210938	+90.15380859	-55.85449219	-161.93847656	+4896	+16.24658203	+4.97021484	-2.28955078	-129.63867188	-87.25341797	+143.17382813	+5764	+16.12353516	+0.98437500	-5.93701172	+57.32666016	-45.21972656	-86.83593750	+3216
+1458241277.23860000	+16.58935547	+2.25000000	-2.16650391	+90.10986328	-55.89843750	-161.89453125	+4892	+16.24218750	+4.97021484	-2.29833984	-128.62792969	-87.29736328	+142.20703125	+5764	+16.12353516	+0.98876953	-5.93701172	+57.32666016	-45.26367188	-86.77001953	+3232
+1458241277.24270010	+16.58496094	+2.24121094	-2.17089844	+90.02197266	-55.94238281	-161.82861328	+4892	+16.23779297	+4.96582031	-2.31152344	-127.59521484	-87.36328125	+141.19628906	+5768	+16.12353516	+0.99316406	-5.94140625	+57.28271484	-45.30761719	-86.66015625	+3244
+1458241277.24690010	+16.58056641	+2.23242188	-2.17968750	+89.95605469	-55.96435547	-161.76269531	+4896	+16.22900391	+4.96142578	-2.32031250	-126.80419922	-87.40722656	+140.42724609	+5768	+16.12353516	+0.99755859	-5.94580078	+57.21679688	-45.35156250	-86.55029297	+3260
+1458241277.25110010	+16.57617188	+2.22363281	-2.18847656	+89.84619141	-55.96435547	-161.67480469	+4896	+16.22021484	+4.95703125	-2.32910156	-125.90332031	-87.42919922	+139.52636719	+5768	+16.11914063	+1.00634766	-5.95019531	+57.15087891	-45.37353516	-86.41845703	+3272
+1458241277.25519990	+16.57177734	+2.21044922	-2.20166016	+89.71435547	-55.98632813	-161.56494141	+4900	+16.21582031	+4.95263672	-2.33789063	-124.93652344	-87.47314453	+138.58154297	+5768	+16.11914063	+1.01074219	-5.95898438	+57.06298828	-45.41748047	-86.24267578	+3280
+1458241277.25939990	+16.57177734	+2.20166016	-2.21044922	+89.60449219	-55.98632813	-161.47705078	+4904	+16.20703125	+4.94824219	-2.34228516	-124.23339844	-87.49511719	+137.90039063	+5768	+16.11914063	+1.02392578	-5.97216797	+56.88720703	-45.52734375	-85.91308594	+3288
+1458241277.26360010	+16.56738281	+2.19287109	-2.21923828	+89.49462891	-55.98632813	-161.38916016	+4908	+16.20263672	+4.94384766	-2.34667969	-123.59619141	-87.51708984	+137.24121094	+5768	+16.11914063	+1.03271484	-5.98535156	+56.71142578	-45.61523438	-85.62744141	+3292
+1458241277.26770000	+16.56298828	+2.18408203	-2.22802734	+89.38476563	-56.00830078	-161.32324219	+4916	+16.19824219	+4.93945313	-2.35546875	-123.09082031	-87.53906250	+136.73583984	+5764	+16.11914063	+1.04589844	-5.99853516	+56.55761719	-45.70312500	-85.36376953	+3292
+1458241277.27189990	+16.55859375	+2.17529297	-2.23681641	+89.31884766	-56.00830078	-161.25732422	+4920	+16.19384766	+4.93945313	-2.35546875	-122.65136719	-87.53906250	+136.29638672	+5764	+16.12792969	+1.06347656	-6.01611328	+56.22802734	-45.87890625	-84.85839844	+3288
+1458241277.27609990	+16.55859375	+2.17089844	-2.24121094	+89.23095703	-56.00830078	-161.19140625	+4924	+16.18945313	+4.93505859	-2.35986328	-122.05810547	-87.56103516	+135.70312500	+5764	+16.13671875	+1.07226563	-6.02929688	+56.05224609	-46.01074219	-84.55078125	+3276
+1458241277.28020000	+16.55419922	+2.16210938	-2.25000000	+89.16503906	-56.00830078	-161.14746094	+4928	+16.18505859	+4.93505859	-2.36425781	-121.64062500	-87.56103516	+135.30761719	+5760	+16.13671875	+1.08105469	-6.03808594	+55.92041016	-46.05468750	-84.33105469	+3260
+1458241277.28440000	+16.55419922	+2.15771484	-2.25439453	+89.12109375	-56.00830078	-161.12548828	+4932	+16.18505859	+4.93505859	-2.36425781	-121.48681641	-87.56103516	+135.15380859	+5760	+16.13671875	+1.08544922	-6.04248047	+55.85449219	-46.07666016	-84.19921875	+3244
+1458241277.28850010	+16.55419922	+2.15771484	-2.25439453	+89.09912109	-56.00830078	-161.10351563	+4936	+16.18066406	+4.93505859	-2.35986328	-121.37695313	-87.56103516	+135.04394531	+5760	+16.13671875	+1.08984375	-6.03808594	+55.85449219	-46.07666016	-84.17724609	+3228
+1458241277.29270010	+16.54980469	+2.15332031	-2.25439453	+89.09912109	-56.00830078	-161.10351563	+4940	+16.18066406	+4.93505859	-2.35986328	-121.35498047	-87.53906250	+135.02197266	+5756	+16.13232422	+1.09423828	-6.03369141	+55.89843750	-46.05468750	-84.22119141	+3212
+1458241277.29690000	+16.54980469	+2.15771484	-2.25439453	+89.09912109	-56.03027344	-161.12548828	+4944	+16.17626953	+4.93505859	-2.35546875	-121.39892578	-87.51708984	+135.06591797	+5756	+16.13232422	+1.09423828	-6.02490234	+55.94238281	-46.03271484	-84.28710938	+3204
+1458241277.30100010	+16.54980469	+2.15771484	-2.25439453	+89.12109375	-56.03027344	-161.14746094	+4948	+16.17626953	+4.93945313	-2.35107422	-121.44287109	-87.49511719	+135.13183594	+5756	+16.13671875	+1.08984375	-6.01611328	+56.03027344	-46.03271484	-84.44091797	+3196
+1458241277.30520010	+16.54980469	+2.16210938	-2.25000000	+89.16503906	-56.03027344	-161.16943359	+4952	+16.17626953	+4.94384766	-2.34667969	-121.53076172	-87.47314453	+135.21972656	+5756	+16.13671875	+1.08984375	-6.00292969	+56.14013672	-45.98876953	-84.59472656	+3192
+1458241277.30940010	+16.54980469	+2.16210938	-2.25000000	+89.20898438	-56.05224609	-161.21337891	+4956	+16.17626953	+4.94824219	-2.33789063	-121.57470703	-87.45117188	+135.26367188	+5756	+16.13671875	+1.08984375	-5.99853516	+56.18408203	-45.96679688	-84.66064453	+3188
+1458241277.31349990	+16.54980469	+2.16650391	-2.24560547	+89.25292969	-56.05224609	-161.23535156	+4960	+16.18066406	+4.95263672	-2.33349609	-121.57470703	-87.42919922	+135.28564453	+5756	+16.13671875	+1.08984375	-5.99414063	+56.22802734	-45.94482422	-84.70458984	+3184
+1458241277.31769990	+16.54980469	+2.17089844	-2.24121094	+89.29687500	-56.05224609	-161.27929688	+4964	+16.18066406	+4.95703125	-2.32910156	-121.57470703	-87.38525391	+135.30761719	+5756	+16.13232422	+1.08984375	-5.98974609	+56.27197266	-45.90087891	-84.79248047	+3184
+1458241277.32189990	+16.54980469	+2.17089844	-2.23681641	+89.34082031	-56.07421875	-161.30126953	+4964	+16.18066406	+4.96582031	-2.32031250	-121.61865234	-87.36328125	+135.37353516	+5760	+16.13232422	+1.08544922	-5.98535156	+56.31591797	-45.87890625	-84.83642578	+3184
+1458241277.32600000	+16.54980469	+2.17529297	-2.23681641	+89.38476563	-56.07421875	-161.32324219	+4968	+16.18066406	+4.97460938	-2.30712891	-121.72851563	-87.29736328	+135.50537109	+5760	+16.13232422	+1.08544922	-5.98095703	+56.38183594	-45.85693359	-84.92431641	+3184
+1458241277.33020000	+16.55419922	+2.17968750	-2.23242188	+89.40673828	-56.07421875	-161.36718750	+4972	+16.18505859	+4.97900391	-2.29833984	-121.66259766	-87.25341797	+135.46142578	+5764	+16.12792969	+1.08544922	-5.97216797	+56.42578125	-45.81298828	-84.99023438	+3188
+1458241277.33439990	+16.55419922	+2.18408203	-2.22802734	+89.47265625	-56.07421875	-161.41113281	+4972	+16.18945313	+4.99218750	-2.28515625	-121.26708984	-87.18750000	+135.10986328	+5764	+16.12353516	+1.08544922	-5.95458984	+56.60156250	-45.72509766	-85.23193359	+3200
+1458241277.33850000	+16.55419922	+2.18847656	-2.22363281	+89.53857422	-56.09619141	-161.45507813	+4976	+16.18945313	+5.00537109	-2.27197266	-120.71777344	-87.12158203	+134.58251953	+5768	+16.12353516	+1.08105469	-5.94140625	+56.73339844	-45.63720703	-85.42968750	+3212
+1458241277.34270000	+16.55419922	+2.19287109	-2.21923828	+89.58251953	-56.09619141	-161.49902344	+4980	+16.19384766	+5.01416016	-2.25878906	-120.01464844	-87.07763672	+133.90136719	+5768	+16.11914063	+1.08105469	-5.92822266	+56.82128906	-45.57128906	-85.56152344	+3232
+1458241277.34690000	+16.55419922	+2.20166016	-2.21044922	+89.67041016	-56.09619141	-161.54296875	+4980	+16.19824219	+5.02734375	-2.25000000	-118.91601563	-87.01171875	+132.84667969	+5768	+16.11474609	+1.08105469	-5.91503906	+56.90917969	-45.46142578	-85.64941406	+3248
+1458241277.35100010	+16.55419922	+2.20605469	-2.20605469	+89.73632813	-56.09619141	-161.60888672	+4984	+16.19824219	+5.03173828	-2.24121094	-117.77343750	-86.94580078	+131.72607422	+5768	+16.11035156	+1.08105469	-5.91064453	+56.88720703	-45.39550781	-85.58349609	+3264
+1458241277.35520010	+16.55419922	+2.21044922	-2.20166016	+89.80224609	-56.09619141	-161.65283203	+4984	+16.19824219	+5.03613281	-2.23681641	-116.41113281	-86.90185547	+130.36376953	+5768	+16.10595703	+1.08105469	-5.91064453	+56.77734375	-45.37353516	-85.47363281	+3280
+1458241277.35929990	+16.55419922	+2.21484375	-2.19726563	+89.84619141	-56.09619141	-161.67480469	+4984	+16.19824219	+5.03613281	-2.23681641	-114.93896484	-86.85791016	+128.86962891	+5768	+16.10595703	+1.08544922	-5.91503906	+56.71142578	-45.37353516	-85.34179688	+3296
+1458241277.36350010	+16.55419922	+2.21923828	-2.19726563	+89.89013672	-56.07421875	-161.71875000	+4988	+16.19824219	+5.03173828	-2.23681641	-113.48876953	-86.81396484	+127.39746094	+5764	+16.10595703	+1.08544922	-5.91943359	+56.60156250	-45.39550781	-85.20996094	+3308
+1458241277.36770010	+16.55419922	+2.21923828	-2.19287109	+89.89013672	-56.05224609	-161.71875000	+4988	+16.19384766	+5.02734375	-2.23681641	-111.90673828	-86.77001953	+125.79345703	+5764	+16.10595703	+1.08544922	-5.92382813	+56.46972656	-45.43945313	-85.03417969	+3316
+1458241277.37179990	+16.54980469	+2.22363281	-2.19287109	+89.89013672	-56.05224609	-161.71875000	+4988	+16.19384766	+5.01855469	-2.24560547	-110.32470703	-86.74804688	+124.16748047	+5764	+16.11035156	+1.08984375	-5.92382813	+56.40380859	-45.46142578	-84.92431641	+3324
+1458241277.37599990	+16.54980469	+2.21923828	-2.19287109	+89.89013672	-56.03027344	-161.71875000	+4988	+16.19384766	+5.00976563	-2.25000000	-108.54492188	-86.72607422	+122.36572266	+5764	+16.11035156	+1.08984375	-5.92822266	+56.31591797	-45.48339844	-84.79248047	+3328
+1458241277.38019990	+16.54980469	+2.21923828	-2.19726563	+89.84619141	-55.98632813	-161.71875000	+4992	+16.18945313	+5.00097656	-2.25878906	-106.89697266	-86.68212891	+120.67382813	+5764	+16.11474609	+1.08984375	-5.93261719	+56.20605469	-45.50537109	-84.63867188	+3328
+1458241277.38430000	+16.54980469	+2.21923828	-2.19726563	+89.82421875	-55.96435547	-161.69677734	+4992	+16.18505859	+4.99218750	-2.26318359	-105.46875000	-86.66015625	+119.22363281	+5764	+16.11474609	+1.09423828	-5.94140625	+56.03027344	-45.54931641	-84.37500000	+3328
+1458241277.38850000	+16.54541016	+2.21484375	-2.20166016	+89.80224609	-55.94238281	-161.67480469	+4992	+16.18505859	+4.98339844	-2.27197266	-104.12841797	-86.61621094	+117.81738281	+5764	+16.11474609	+1.09863281	-5.95019531	+55.85449219	-45.59326172	-84.11132813	+3324
+1458241277.39270000	+16.54541016	+2.21484375	-2.20166016	+89.75830078	-55.92041016	-161.65283203	+4996	+16.18066406	+4.97460938	-2.27636719	-102.87597656	-86.57226563	+116.52099609	+5764	+16.11474609	+1.10302734	-5.95458984	+55.70068359	-45.61523438	-83.86962891	+3316
+1458241277.39680000	+16.54541016	+2.21044922	-2.20605469	+89.71435547	-55.87646484	-161.65283203	+5000	+16.17626953	+4.96582031	-2.27636719	-101.62353516	-86.52832031	+115.22460938	+5768	+16.11474609	+1.10742188	-5.96337891	+55.39306641	-45.72509766	-83.43017578	+3304
+1458241277.40100000	+16.54101563	+2.20605469	-2.20605469	+89.69238281	-55.85449219	-161.63085938	+5000	+16.17626953	+4.96142578	-2.28076172	-100.43701172	-86.48437500	+114.01611328	+5768	+16.11914063	+1.10742188	-5.96777344	+55.23925781	-45.76904297	-83.21044922	+3288
+1458241277.40520000	+16.54101563	+2.20605469	-2.20605469	+89.67041016	-55.81054688	-161.63085938	+5004	+16.17187500	+4.95703125	-2.28515625	-99.49218750	-86.44042969	+113.04931641	+5768	+16.11914063	+1.10742188	-5.96777344	+55.19531250	-45.79101563	-83.10058594	+3268
+1458241277.40930010	+16.54101563	+2.20166016	-2.21044922	+89.64843750	-55.76660156	-161.63085938	+5008	+16.17187500	+4.95263672	-2.28515625	-98.54736328	-86.39648438	+112.06054688	+5764	+16.11914063	+1.10742188	-5.96337891	+55.19531250	-45.76904297	-83.10058594	+3256
+1458241277.41350010	+16.54101563	+2.20166016	-2.20605469	+89.62646484	-55.74462891	-161.65283203	+5008	+16.17626953	+4.95263672	-2.28515625	-97.62451172	-86.37451172	+111.13769531	+5764	+16.11914063	+1.10302734	-5.95458984	+55.23925781	-45.72509766	-83.12255859	+3240
+1458241277.41770010	+16.53662109	+2.20166016	-2.20605469	+89.62646484	-55.70068359	-161.67480469	+5012	+16.17626953	+4.95263672	-2.28515625	-96.98730469	-86.35253906	+110.47851563	+5764	+16.11474609	+1.09863281	-5.95458984	+55.28320313	-45.63720703	-83.16650391	+3232
+1458241277.42179990	+16.53662109	+2.20166016	-2.20166016	+89.67041016	-55.65673828	-161.71875000	+5012	+16.17626953	+4.95703125	-2.28515625	-96.59179688	-86.33056641	+110.08300781	+5764	+16.11035156	+1.09863281	-5.95019531	+55.34912109	-45.57128906	-83.23242188	+3224
+1458241277.42600010	+16.53662109	+2.20166016	-2.19726563	+89.71435547	-55.61279297	-161.78466797	+5016	+16.17626953	+4.96142578	-2.27636719	-96.41601563	-86.33056641	+109.92919922	+5764	+16.10595703	+1.08984375	-5.94580078	+55.41503906	-45.50537109	-83.32031250	+3220
+1458241277.43020010	+16.53662109	+2.20605469	-2.18847656	+89.78027344	-55.59082031	-161.87255859	+5020	+16.18066406	+4.96582031	-2.27197266	-96.41601563	-86.33056641	+109.95117188	+5768	+16.10156250	+1.08544922	-5.93701172	+55.52490234	-45.46142578	-83.47412109	+3220
+1458241277.43429990	+16.53662109	+2.21044922	-2.17968750	+89.89013672	-55.54687500	-161.98242188	+5020	+16.18505859	+4.97021484	-2.26757813	-96.35009766	-86.35253906	+109.88525391	+5768	+16.10156250	+1.07666016	-5.92822266	+55.59082031	-45.41748047	-83.58398438	+3224
+1458241277.43849990	+16.54101563	+2.21923828	-2.16650391	+90.00000000	-55.52490234	-162.11425781	+5024	+16.18505859	+4.97460938	-2.26318359	-96.37207031	-86.37451172	+109.92919922	+5768	+16.10156250	+1.07226563	-5.92382813	+55.67871094	-45.37353516	-83.69384766	+3228
+1458241277.44260000	+16.54101563	+2.22363281	-2.15771484	+90.13183594	-55.50292969	-162.24609375	+5024	+16.19384766	+4.98339844	-2.25439453	-96.56982422	-86.44042969	+110.12695313	+5768	+16.09716797	+1.06347656	-5.91503906	+55.76660156	-45.32958984	-83.84765625	+3236
+1458241277.44680000	+16.54101563	+2.23242188	-2.14013672	+90.28564453	-55.48095703	-162.39990234	+5024	+16.19384766	+4.98779297	-2.25000000	-96.74560547	-86.50634766	+110.30273438	+5768	+16.09716797	+1.05468750	-5.90625000	+55.89843750	-45.26367188	-84.00146484	+3244
+1458241277.45100000	+16.54541016	+2.24121094	-2.12695313	+90.41748047	-55.45898438	-162.55371094	+5024	+16.19824219	+4.99218750	-2.24560547	-97.03125000	-86.61621094	+110.58837891	+5768	+16.09716797	+1.05029297	-5.89746094	+55.98632813	-45.17578125	-84.15527344	+3256
+1458241277.45510010	+16.54541016	+2.25000000	-2.11376953	+90.52734375	-55.45898438	-162.66357422	+5020	+16.20263672	+5.00097656	-2.24121094	-97.58056641	-86.72607422	+111.13769531	+5768	+16.09716797	+1.03710938	-5.88867188	+56.07421875	-45.13183594	-84.26513672	+3268
+1458241277.45930000	+16.54541016	+2.25878906	-2.10058594	+90.63720703	-55.45898438	-162.77343750	+5020	+16.20703125	+5.00537109	-2.23681641	-98.48144531	-86.96777344	+112.01660156	+5768	+16.09716797	+1.02392578	-5.87988281	+56.22802734	-45.02197266	-84.48486328	+3284
+1458241277.46350000	+16.54980469	+2.26318359	-2.09179688	+90.72509766	-55.45898438	-162.86132813	+5016	+16.21582031	+5.01416016	-2.22802734	-99.90966797	-87.23144531	+113.44482422	+5768	+16.09277344	+1.01513672	-5.86669922	+56.33789063	-44.97802734	-84.61669922	+3304
+1458241277.46760010	+16.54980469	+2.26757813	-2.08300781	+90.76904297	-55.43701172	-162.94921875	+5008	+16.22021484	+5.01855469	-2.22363281	-101.86523438	-87.51708984	+115.37841797	+5768	+16.09716797	+1.00195313	-5.85791016	+56.42578125	-44.93408203	-84.77050781	+3320
+1458241277.47180010	+16.54980469	+2.26757813	-2.07861328	+90.76904297	-55.43701172	-162.97119141	+5004	+16.22900391	+5.02734375	-2.23242188	-107.35839844	-88.33007813	+120.78369141	+5768	+16.10156250	+0.99316406	-5.84912109	+56.46972656	-44.93408203	-84.81445313	+3336
+1458241277.47600010	+16.54980469	+2.26757813	-2.07421875	+90.72509766	-55.43701172	-162.97119141	+4996	+16.23779297	+5.02734375	-2.24560547	-117.20214844	-88.98925781	+130.49560547	+5764	+16.11035156	+0.98876953	-5.84912109	+56.49169922	-44.91210938	-84.81445313	+3344
+1458241277.48009990	+16.54980469	+2.26757813	-2.07861328	+90.63720703	-55.43701172	-162.90527344	+4988	+16.23779297	+5.03173828	-2.25439453	-152.81982422	-89.47265625	+166.02539063	+5764	+16.11474609	+0.98437500	-5.84912109	+56.46972656	-44.91210938	-84.74853516	+3352
+1458241277.48429990	+16.54541016	+2.26318359	-2.08300781	+90.52734375	-55.43701172	-162.83935547	+4984	+16.24218750	+5.02294922	-2.27636719	+115.02685547	-89.05517578	-101.95312500	+5768	+16.11474609	+0.98437500	-5.85351563	+56.44775391	-44.91210938	-84.68261719	+3356
+1458241277.48850010	+16.54541016	+2.25878906	-2.09179688	+90.37353516	-55.43701172	-162.72949219	+4980	+16.24218750	+5.02734375	-2.29394531	+102.98583984	-88.35205078	-89.95605469	+5768	+16.11914063	+0.97998047	-5.85791016	+56.40380859	-44.91210938	-84.57275391	+3360
+1458241277.49260000	+16.54101563	+2.25000000	-2.10058594	+90.19775391	-55.45898438	-162.59765625	+4976	+16.24218750	+5.03173828	-2.31152344	+98.54736328	-87.56103516	-85.56152344	+5768	+16.11914063	+0.97998047	-5.86230469	+56.35986328	-44.91210938	-84.44091797	+3360
+1458241277.49679990	+16.54101563	+2.24121094	-2.10498047	+90.04394531	-55.45898438	-162.48779297	+4976	+16.23779297	+5.02734375	-2.34667969	+93.49365234	-86.68212891	-80.66162109	+5772	+16.12353516	+0.97998047	-5.86669922	+56.29394531	-44.93408203	-84.33105469	+3356
+1458241277.50099990	+16.53662109	+2.23681641	-2.11816406	+89.86816406	-55.45898438	-162.33398438	+4972	+16.24218750	+5.02734375	-2.37744141	+91.31835938	-85.75927734	-78.59619141	+5776	+16.12792969	+0.97998047	-5.87109375	+56.22802734	-44.95605469	-84.19921875	+3348
+1458241277.50510000	+16.53222656	+2.22802734	-2.12695313	+89.67041016	-55.48095703	-162.18017578	+4972	+16.24658203	+5.03173828	-2.39501953	+91.18652344	-84.81445313	-78.57421875	+5780	+16.12792969	+0.97998047	-5.87988281	+56.16210938	-44.95605469	-84.08935547	+3340
+1458241277.50930000	+16.53222656	+2.22363281	-2.13574219	+89.51660156	-55.48095703	-162.04833984	+4972	+16.24658203	+5.03173828	-2.42578125	+89.60449219	-83.78173828	-77.12402344	+5780	+16.13232422	+0.97998047	-5.88867188	+56.07421875	-44.95605469	-83.91357422	+3328
+1458241277.51340010	+16.52783203	+2.21484375	-2.14453125	+89.34082031	-55.50292969	-161.89453125	+4972	+16.24658203	+5.04492188	-2.45654297	+88.63769531	-82.72705078	-76.24511719	+5784	+16.13232422	+0.97558594	-5.89746094	+56.00830078	-44.93408203	-83.75976563	+3316
+1458241277.51760010	+16.52783203	+2.21044922	-2.15332031	+89.16503906	-55.52490234	-161.74072266	+4972	+16.25097656	+5.05810547	-2.47412109	+88.76953125	-81.65039063	-76.42089844	+5788	+16.13232422	+0.97558594	-5.91064453	+55.96435547	-44.89013672	-83.60595703	+3300
+1458241277.52180000	+16.52783203	+2.20605469	-2.15771484	+88.98925781	-55.54687500	-161.56494141	+4972	+16.25097656	+5.06689453	-2.49609375	+88.28613281	-80.52978516	-76.04736328	+5792	+16.12792969	+0.97558594	-5.91943359	+55.92041016	-44.80224609	-83.47412109	+3284
+1458241277.52589990	+16.52343750	+2.19726563	-2.16650391	+88.81347656	-55.59082031	-161.36718750	+4972	+16.25537109	+5.08007813	-2.51806641	+88.04443359	-79.38720703	-75.89355469	+5796	+16.12353516	+0.96679688	-5.92382813	+55.92041016	-44.71435547	-83.45214844	+3268
+1458241277.53010010	+16.52343750	+2.19287109	-2.17089844	+88.63769531	-55.63476563	-161.19140625	+4972	+16.26416016	+5.09326172	-2.52685547	+88.26416016	-78.26660156	-76.20117188	+5800	+16.11914063	+0.95800781	-5.92822266	+55.94238281	-44.60449219	-83.47412109	+3252
+1458241277.53430010	+16.52343750	+2.18408203	-2.17968750	+88.26416016	-55.74462891	-160.81787109	+4972	+16.26855469	+5.10644531	-2.54882813	+87.80273438	-77.05810547	-75.80566406	+5804	+16.11474609	+0.94482422	-5.92822266	+55.98632813	-44.51660156	-83.54003906	+3240
+1458241277.53839990	+16.52343750	+2.17529297	-2.18847656	+87.91259766	-55.85449219	-160.42236328	+4976	+16.27734375	+5.13281250	-2.57519531	+87.49511719	-75.84960938	-75.58593750	+5808	+16.11474609	+0.93164063	-5.92382813	+56.05224609	-44.38476563	-83.64990234	+3228
+1458241277.54259990	+16.52783203	+2.17089844	-2.19287109	+87.58300781	-55.98632813	-160.07080078	+4976	+16.28613281	+5.15478516	-2.57519531	+87.80273438	-74.64111328	-75.98144531	+5808	+16.11035156	+0.91845703	-5.92382813	+56.14013672	-44.25292969	-83.75976563	+3220
+1458241277.54679990	+16.53222656	+2.15771484	-2.19726563	+86.70410156	-56.40380859	-159.06005859	+4972	+16.29052734	+5.18115234	-2.58398438	+87.73681641	-73.41064453	-75.95947266	+5812	+16.10595703	+0.90527344	-5.91943359	+56.22802734	-44.07714844	-83.89160156	+3212
+1458241277.55090000	+16.54101563	+2.14892578	-2.19726563	+85.95703125	-56.73339844	-158.18115234	+4972	+16.29931641	+5.19873047	-2.59716797	+87.62695313	-72.15820313	-75.91552734	+5812	+16.09716797	+0.88769531	-5.91943359	+56.29394531	-43.92333984	-84.00146484	+3212
+1458241277.55510000	+16.55419922	+2.13574219	-2.18408203	+85.36376953	-57.08496094	-157.54394531	+4968	+16.30810547	+5.22070313	-2.61035156	+87.47314453	-70.92773438	-75.87158203	+5816	+16.08837891	+0.87011719	-5.91503906	+56.35986328	-43.74755859	-84.11132813	+3212
+1458241277.55929990	+16.57177734	+2.11816406	-2.15771484	+84.26513672	-57.72216797	-156.26953125	+4968	+16.31250000	+5.23828125	-2.62792969	+87.23144531	-69.65332031	-75.71777344	+5816	+16.07958984	+0.84375000	-5.90625000	+56.44775391	-43.52783203	-84.26513672	+3216
+1458241277.56340000	+16.58935547	+2.10937500	-2.13574219	+83.54003906	-58.11767578	-155.43457031	+4960	+16.32128906	+5.25585938	-2.64550781	+87.01171875	-68.40087891	-75.60791016	+5820	+16.06640625	+0.82177734	-5.90185547	+56.51367188	-43.30810547	-84.37500000	+3224
+1458241277.56760000	+16.60693359	+2.10058594	-2.11816406	+82.90283203	-58.46923828	-154.73144531	+4956	+16.33447266	+5.26904297	-2.65869141	+86.85791016	-67.14843750	-75.62988281	+5820	+16.05761719	+0.79541016	-5.88867188	+56.55761719	-43.15429688	-84.50683594	+3232
+1458241277.57180000	+16.62011719	+2.09179688	-2.11376953	+81.82617188	-58.84277344	-153.52294922	+4944	+16.33886719	+5.29541016	-2.68066406	+86.63818359	-65.89599609	-75.43212891	+5824	+16.05322266	+0.76464844	-5.88867188	+56.53564453	-42.89062500	-84.55078125	+3244
+1458241277.57590010	+16.63330078	+2.06542969	-2.12255859	+80.74951172	-59.10644531	-152.42431641	+4936	+16.34765625	+5.30419922	-2.70263672	+86.33056641	-64.62158203	-75.23437500	+5824	+16.04003906	+0.74267578	-5.89306641	+56.46972656	-42.69287109	-84.46289063	+3252
+1458241277.58010010	+16.64648438	+2.03466797	-2.11816406	+79.78271484	-59.37011719	-151.45751953	+4928	+16.35644531	+5.30859375	-2.74218750	+85.80322266	-63.36914063	-74.83886719	+5828	+16.03125000	+0.72070313	-5.89746094	+56.35986328	-42.51708984	-84.33105469	+3264
+1458241277.58430000	+16.65087891	+2.01708984	-2.13574219	+78.48632813	-59.56787109	-150.05126953	+4920	+16.35644531	+5.32617188	-2.77734375	+85.47363281	-62.11669922	-74.57519531	+5832	+16.01806641	+0.70312500	-5.91503906	+56.14013672	-42.27539063	-84.02343750	+3272
+1458241277.58839990	+16.65966797	+1.97753906	-2.15771484	+77.05810547	-59.72167969	-148.57910156	+4916	+16.35644531	+5.31738281	-2.82128906	+84.94628906	-60.90820313	-74.17968750	+5836	+16.00048828	+0.68554688	-5.93701172	+55.89843750	-42.05566406	-83.64990234	+3280
+1458241277.59260010	+16.67724609	+1.94238281	-2.18408203	+75.67382813	-59.83154297	-147.12890625	+4916	+16.36083984	+5.30859375	-2.87841797	+84.24316406	-59.69970703	-73.60839844	+5844	+15.99169922	+0.66796875	-5.94580078	+55.65673828	-41.90185547	-83.34228516	+3284
+1458241277.59670000	+16.68603516	+1.91162109	-2.22802734	+73.95996094	-59.83154297	-145.32714844	+4920	+16.36083984	+5.31738281	-2.93994141	+83.71582031	-58.53515625	-73.10302734	+5852	+15.98291016	+0.64599609	-5.96777344	+55.30517578	-41.68212891	-82.88085938	+3288
+1458241277.60089990	+16.69482422	+1.87646484	-2.27636719	+72.26806641	-59.76562500	-143.52539063	+4924	+16.36083984	+5.30859375	-3.00146484	+83.10058594	-57.37060547	-72.55371094	+5860	+15.97412109	+0.62402344	-5.98974609	+54.99755859	-41.46240234	-82.46337891	+3284
+1458241277.60509990	+16.70800781	+1.84130859	-2.31591797	+70.72998047	-59.65576172	-141.87744141	+4928	+16.36523438	+5.29541016	-3.07177734	+82.37548828	-56.25000000	-71.91650391	+5872	+15.96093750	+0.60644531	-6.00732422	+54.71191406	-41.24267578	-82.06787109	+3276
+1458241277.60920000	+16.71679688	+1.81054688	-2.38183594	+68.84033203	-59.39208984	-139.81201172	+4936	+16.36523438	+5.29980469	-3.14648438	+81.82617188	-55.15136719	-71.27929688	+5880	+15.94775391	+0.58886719	-6.04248047	+54.27246094	-40.84716797	-81.40869141	+3268
+1458241277.61340000	+16.72558594	+1.77539063	-2.45214844	+66.99462891	-59.06250000	-137.79052734	+4948	+16.36083984	+5.29101563	-3.22998047	+81.05712891	-54.09667969	-70.46630859	+5892	+15.93457031	+0.57128906	-6.08203125	+53.85498047	-40.49560547	-80.79345703	+3256
+1458241277.61760000	+16.74316406	+1.74023438	-2.50488281	+65.41259766	-58.68896484	-136.05468750	+4956	+16.36083984	+5.26904297	-3.32226563	+80.17822266	-53.06396484	-69.56542969	+5904	+15.91699219	+0.55810547	-6.10400391	+53.50341797	-40.14404297	-80.26611328	+3240
+1458241277.62170000	+16.76074219	+1.70947266	-2.57080078	+63.69873047	-58.20556641	-134.12109375	+4968	+16.36083984	+5.26025391	-3.40576172	+79.49707031	-52.11914063	-68.77441406	+5916	+15.89501953	+0.53173828	-6.13037109	+53.08593750	-39.72656250	-79.69482422	+3224
+1458241277.62590000	+16.77392578	+1.68750000	-2.64111328	+62.13867188	-57.63427734	-132.29736328	+4980	+16.36083984	+5.24267578	-3.49804688	+78.70605469	-51.15234375	-67.91748047	+5928	+15.88183594	+0.50976563	-6.15673828	+52.71240234	-39.24316406	-79.18945313	+3208
+1458241277.63010000	+16.79589844	+1.66552734	-2.69824219	+60.77636719	-57.06298828	-130.67138672	+4992	+16.36962891	+5.22070313	-3.57714844	+77.93701172	-50.29541016	-67.14843750	+5940	+15.85986328	+0.48779297	-6.16992188	+52.42675781	-38.80371094	-78.75000000	+3184
+1458241277.63420010	+16.81787109	+1.64355469	-2.76855469	+59.34814453	-56.38183594	-128.95751953	+5004	+16.37841797	+5.21191406	-3.66064453	+77.25585938	-49.46044922	-66.29150391	+5944	+15.84228516	+0.45703125	-6.19628906	+52.00927734	-38.23242188	-78.26660156	+3164
+1458241277.63840010	+16.83984375	+1.63476563	-2.83447266	+58.09570313	-55.63476563	-127.37548828	+5012	+16.38281250	+5.20312500	-3.74853516	+76.48681641	-48.62548828	-65.34667969	+5952	+15.82910156	+0.42187500	-6.22265625	+51.63574219	-37.59521484	-77.84912109	+3144
+1458241277.64260010	+16.86181641	+1.62597656	-2.87841797	+57.12890625	-54.90966797	-126.12304688	+5016	+16.39160156	+5.18554688	-3.82763672	+75.73974609	-47.87841797	-64.46777344	+5956	+15.80273438	+0.39111328	-6.23583984	+51.37207031	-36.93603516	-77.45361328	+3124
+1458241277.64669990	+16.88818359	+1.60839844	-2.92236328	+56.14013672	-54.14062500	-124.87060547	+5024	+16.40478516	+5.17236328	-3.89794922	+75.05859375	-47.17529297	-63.63281250	+5956	+15.77197266	+0.35156250	-6.26220703	+50.99853516	-36.14501953	-76.99218750	+3108
+1458241277.65089990	+16.91015625	+1.61279297	-2.96191406	+55.30517578	-53.34960938	-123.66210938	+5024	+16.41796875	+5.15478516	-3.97265625	+74.24560547	-46.47216797	-62.66601563	+5956	+15.75000000	+0.31201172	-6.28417969	+50.66894531	-35.33203125	-76.59667969	+3092
+1458241277.65510010	+16.93652344	+1.61718750	-3.00585938	+54.55810547	-52.51464844	-122.54150391	+5024	+16.43554688	+5.13281250	-4.03417969	+73.47656250	-45.87890625	-61.80908203	+5952	+15.71484375	+0.27246094	-6.29736328	+50.42724609	-34.54101563	-76.24511719	+3076
+1458241277.65920000	+16.96289063	+1.61279297	-3.03222656	+53.92089844	-51.74560547	-121.61865234	+5024	+16.45312500	+5.11523438	-4.09130859	+72.75146484	-45.26367188	-60.95214844	+5948	+15.68408203	+0.22851563	-6.31054688	+50.11962891	-33.68408203	-75.91552734	+3064
+1458241277.66339990	+16.98486328	+1.62158203	-3.05859375	+53.41552734	-50.93261719	-120.80566406	+5020	+16.46630859	+5.09765625	-4.14843750	+71.98242188	-44.69238281	-60.02929688	+5940	+15.65771484	+0.17578125	-6.32373047	+49.83398438	-32.78320313	-75.62988281	+3056
+1458241277.66750000	+17.01123047	+1.62597656	-3.08935547	+52.91015625	-50.07568359	-119.97070313	+5016	+16.48828125	+5.07568359	-4.20117188	+71.21337891	-44.16503906	-59.15039063	+5932	+15.62255859	+0.12744141	-6.32812500	+49.59228516	-31.90429688	-75.41015625	+3052
+1458241277.67170000	+17.03320313	+1.62597656	-3.11572266	+52.42675781	-49.21875000	-119.22363281	+5012	+16.51025391	+5.05810547	-4.25830078	+70.42236328	-43.59375000	-58.20556641	+5920	+15.59619141	+0.07910156	-6.34570313	+49.28466797	-30.91552734	-75.01464844	+3052
+1458241277.67590000	+17.05517578	+1.63037109	-3.14208984	+52.03125000	-48.33984375	-118.52050781	+5004	+16.53222656	+5.03613281	-4.31982422	+69.56542969	-43.02246094	-57.19482422	+5912	+15.56103516	+0.02636719	-6.36767578	+48.99902344	-29.90478516	-74.64111328	+3056
+1458241277.68000010	+17.06835938	+1.63916016	-3.18164063	+51.61376953	-47.37304688	-117.77343750	+4996	+16.54541016	+5.00537109	-4.38134766	+68.64257813	-42.47314453	-56.14013672	+5900	+15.52148438	-0.02636719	-6.37646484	+48.73535156	-28.93798828	-74.31152344	+3064
+1458241277.68420000	+17.08593750	+1.63916016	-3.21240234	+51.28417969	-46.47216797	-117.13623047	+4988	+16.55859375	+4.97460938	-4.44726563	+67.74169922	-41.90185547	-55.10742188	+5888	+15.48632813	-0.07031250	-6.39404297	+48.47167969	-27.92724609	-73.91601563	+3072
+1458241277.68840000	+17.09912109	+1.63916016	-3.24316406	+50.93261719	-45.54931641	-116.52099609	+4980	+16.56738281	+4.93945313	-4.51318359	+66.79687500	-41.30859375	-53.98681641	+5876	+15.44238281	-0.12304688	-6.41162109	+48.18603516	-26.91650391	-73.47656250	+3080
+1458241277.69250010	+17.10791016	+1.63037109	-3.30029297	+50.47119141	-44.49462891	-115.75195313	+4976	+16.57617188	+4.89990234	-4.58789063	+65.76416016	-40.71533203	-52.82226563	+5868	+15.40722656	-0.17578125	-6.41162109	+47.92236328	-25.99365234	-73.14697266	+3092
+1458241277.69670010	+17.11669922	+1.62597656	-3.36621094	+50.07568359	-43.46191406	-115.02685547	+4976	+16.58496094	+4.86474609	-4.67138672	+64.77539063	-40.07812500	-51.63574219	+5860	+15.37646484	-0.21972656	-6.42919922	+47.68066406	-25.02685547	-72.64160156	+3100
+1458241277.70090010	+17.12109375	+1.60839844	-3.42773438	+49.65820313	-42.40722656	-114.34570313	+4972	+16.58935547	+4.81640625	-4.75488281	+63.74267578	-39.39697266	-50.44921875	+5848	+15.33691406	-0.27246094	-6.44677734	+47.39501953	-24.06005859	-72.13623047	+3108
+1458241277.70499990	+17.12109375	+1.58642578	-3.50244141	+49.17480469	-41.26464844	-113.59863281	+4972	+16.58496094	+4.76367188	-4.85156250	+62.66601563	-38.69384766	-49.17480469	+5844	+15.30175781	-0.32519531	-6.44677734	+47.10937500	-23.15917969	-71.74072266	+3112
+1458241277.70919990	+17.12109375	+1.56884766	-3.59033203	+48.73535156	-40.10009766	-112.82958984	+4972	+16.58496094	+4.71533203	-4.95703125	+61.58935547	-37.90283203	-47.85644531	+5832	+15.27099609	-0.36474609	-6.46435547	+46.91162109	-22.21435547	-71.12548828	+3116
+1458241277.71339990	+17.12109375	+1.54248047	-3.67822266	+48.27392578	-38.93554688	-112.03857422	+4972	+16.57617188	+4.65380859	-5.06250000	+60.46875000	-37.11181641	-46.51611328	+5824	+15.23583984	-0.40869141	-6.47753906	+46.64794922	-21.29150391	-70.51025391	+3116
+1458241277.71750000	+17.10791016	+1.51171875	-3.78369141	+47.72460938	-37.63916016	-111.15966797	+4976	+16.55859375	+4.58349609	-5.17675781	+59.32617188	-36.27685547	-45.15380859	+5816	+15.20068359	-0.45263672	-6.48193359	+46.42822266	-20.43457031	-69.96093750	+3112
+1458241277.72170000	+17.09912109	+1.48535156	-3.88916016	+47.30712891	-36.43066406	-110.32470703	+4980	+16.54541016	+4.51757813	-5.28222656	+58.27148438	-35.46386719	-43.85742188	+5808	+15.16552734	-0.48779297	-6.49072266	+46.27441406	-19.57763672	-69.32373047	+3104
+1458241277.72589990	+17.08593750	+1.44580078	-3.99462891	+46.82373047	-35.20019531	-109.53369141	+4988	+16.52343750	+4.44726563	-5.38330078	+57.21679688	-34.65087891	-42.56103516	+5796	+15.13037109	-0.53173828	-6.49511719	+46.07666016	-18.72070313	-68.75244141	+3092
+1458241277.73000000	+17.07275391	+1.39746094	-4.10009766	+46.34033203	-33.96972656	-108.72070313	+4996	+16.50146484	+4.37695313	-5.49316406	+56.11816406	-33.83789063	-41.24267578	+5788	+15.09521484	-0.58007813	-6.48632813	+45.92285156	-17.92968750	-68.22509766	+3076
+1458241277.73840000	+17.05078125	+1.32714844	-4.31542969	+45.54931641	-31.53076172	-107.09472656	+5000	+16.47509766	+4.23193359	-5.69091797	+54.05273438	-32.32177734	-38.75976563	+5752	+15.03369141	-0.66357422	-6.48632813	+45.70312500	-16.28173828	-67.03857422	+3032
+1458241277.74670000	+17.00683594	+1.25683594	-4.50000000	+44.95605469	-29.20166016	-105.60058594	+4992	+16.43115234	+4.07373047	-5.85791016	+52.07519531	-30.89355469	-36.40869141	+5704	+14.95898438	-0.75146484	-6.46875000	+45.59326172	-14.61181641	-65.93994141	+2980
+1458241277.75079990	+16.98925781	+1.22167969	-4.58789063	+44.71435547	-28.10302734	-104.89746094	+4988	+16.40917969	+4.00341797	-5.92822266	+51.13037109	-30.23437500	-35.24414063	+5676	+14.91943359	-0.80859375	-6.46435547	+45.52734375	-13.77685547	-65.41259766	+2956
+1458241277.75920010	+16.94531250	+1.15576172	-4.72412109	+44.36279297	-26.05957031	-103.55712891	+4964	+16.36083984	+3.84521484	-6.02929688	+49.15283203	-29.22363281	-33.06884766	+5608	+14.82714844	-0.90527344	-6.44238281	+45.52734375	-12.06298828	-64.40185547	+2908
+1458241277.76749990	+16.89257813	+1.10742188	-4.82519531	+44.29687500	-24.21386719	-102.43652344	+4924	+16.32568359	+3.70019531	-6.08642578	+47.24121094	-28.49853516	-31.02539063	+5524	+14.72607422	-1.04150391	-6.42041016	+45.48339844	-10.23925781	-63.54492188	+2868
+1458241277.77580000	+16.84423828	+1.07226563	-4.88671875	+44.45068359	-22.58789063	-101.40380859	+4868	+16.30371094	+3.55517578	-6.09960938	+45.30761719	-28.12500000	-29.17968750	+5428	+14.62060547	-1.17773438	-6.40283203	+45.54931641	-8.41552734	-62.66601563	+2840
+1458241277.78420000	+16.77392578	+1.03710938	-4.93505859	+44.67041016	-21.02783203	-100.39306641	+4796	+16.26416016	+3.39697266	-6.08203125	+43.17626953	-27.99316406	-27.31201172	+5332	+14.49316406	-1.31396484	-6.38964844	+45.65917969	-6.52587891	-61.76513672	+2828
+1458241277.79250000	+16.69921875	+0.99316406	-4.97021484	+44.93408203	-19.57763672	-99.40429688	+4724	+16.22460938	+3.23876953	-6.05126953	+40.78125000	-28.08105469	-25.31250000	+5236	+14.35693359	-1.46777344	-6.37646484	+45.70312500	-4.68017578	-60.93017578	+2832
+1458241277.79670000	+16.66406250	+0.98437500	-4.98339844	+45.15380859	-18.89648438	-98.92089844	+4680	+16.21582031	+3.15087891	-6.01171875	+39.48486328	-28.36669922	-24.43359375	+5188	+14.29541016	-1.53369141	-6.36328125	+45.83496094	-3.84521484	-60.46875000	+2832
+1458241277.80500010	+16.57617188	+0.92724609	-5.01855469	+45.46142578	-17.53417969	-97.93212891	+4604	+16.18945313	+2.97509766	-5.95019531	+36.67236328	-28.91601563	-22.36816406	+5096	+14.16357422	-1.68750000	-6.34130859	+45.96679688	-2.13134766	-59.63378906	+2844
+1458241277.81329990	+16.47509766	+0.86572266	-5.06250000	+45.79101563	-16.14990234	-96.83349609	+4540	+16.15869141	+2.77734375	-5.85351563	+33.53027344	-29.81689453	-20.30273438	+5012	+14.04052734	-1.81054688	-6.31054688	+46.25244141	-0.63720703	-58.71093750	+2852
+1458241277.82170010	+16.36523438	+0.78222656	-5.12841797	+45.98876953	-14.76562500	-95.62500000	+4484	+16.11035156	+2.56640625	-5.78759766	+29.88281250	-30.67382813	-17.90771484	+4920	+13.92187500	-1.92919922	-6.26660156	+46.58203125	+0.65917969	-57.81005859	+2856
+1458241277.82579990	+16.31250000	+0.73388672	-5.15478516	+46.05468750	-14.12841797	-95.03173828	+4456	+16.07958984	+2.45214844	-5.74365234	+28.01513672	-31.15722656	-16.72119141	+4880	+13.86474609	-1.98632813	-6.24462891	+46.73583984	+1.23046875	-57.32666016	+2852
+1458241277.83410000	+16.19824219	+0.63720703	-5.23388672	+46.14257813	-12.83203125	-93.73535156	+4396	+16.01806641	+2.20166016	-5.68212891	+23.95019531	-31.92626953	-14.19433594	+4788	+13.77246094	-2.09179688	-6.16992188	+47.13134766	+2.10937500	-56.51367188	+2844
+1458241277.84250000	+16.07519531	+0.51416016	-5.30419922	+46.12060547	-11.60156250	-92.48291016	+4332	+15.93017578	+1.95117188	-5.61181641	+19.86328125	-32.60742188	-11.68945313	+4696	+13.68457031	-2.20166016	-6.09082031	+47.50488281	+2.94433594	-55.74462891	+2828
+1458241277.84660010	+16.01367188	+0.44824219	-5.33496094	+46.05468750	-11.00830078	-91.86767578	+4296	+15.88183594	+1.83691406	-5.58984375	+17.88574219	-32.78320313	-10.41503906	+4648	+13.63623047	-2.24121094	-6.05126953	+47.76855469	+3.27392578	-55.26123047	+2812
+1458241277.85500000	+15.89062500	+0.33398438	-5.38330078	+45.92285156	-9.97558594	-90.63720703	+4212	+15.75878906	+1.57324219	-5.52832031	+14.23828125	-33.00292969	-8.28369141	+4548	+13.54833984	-2.34667969	-5.96337891	+48.14208984	+3.88916016	-54.40429688	+2780
+1458241277.86330010	+15.77636719	+0.21533203	-5.40087891	+45.72509766	-9.11865234	-89.58251953	+4128	+15.63574219	+1.34033203	-5.48437500	+11.14013672	-32.80517578	-6.37207031	+4448	+13.45166016	-2.44775391	-5.87109375	+48.55957031	+4.41650391	-53.54736328	+2740
+1458241277.87159990	+15.65771484	+0.10107422	-5.38769531	+45.46142578	-8.39355469	-88.57177734	+4040	+15.50830078	+1.13818359	-5.41406250	+8.83300781	-32.56347656	-4.87792969	+4344	+13.34619141	-2.55761719	-5.77441406	+48.91113281	+4.92187500	-52.66845703	+2696
+1458241277.88000010	+15.53466797	+0.00000000	-5.36132813	+45.19775391	-7.75634766	-87.64892578	+3948	+15.38085938	+0.94482422	-5.33496094	+7.14111328	-32.16796875	-3.82324219	+4236	+13.22753906	-2.68945313	-5.69091797	+49.10888672	+5.49316406	-51.74560547	+2656
+1458241277.88829990	+15.41601563	-0.10546875	-5.29980469	+44.86816406	-7.25097656	-86.87988281	+3860	+15.26220703	+0.79541016	-5.25585938	+6.19628906	-31.53076172	-2.94433594	+4132	+13.09130859	-2.81689453	-5.62500000	+49.35058594	+6.06445313	-50.69091797	+2616
+1458241277.89660000	+15.29296875	-0.19335938	-5.20751953	+44.58251953	-6.96533203	-86.15478516	+3772	+15.14794922	+0.65917969	-5.15917969	+5.82275391	-30.93750000	-2.46093750	+4036	+12.94628906	-2.94873047	-5.55468750	+49.52636719	+6.56982422	-49.65820313	+2584
+1458241277.90490010	+15.17431641	-0.29443359	-5.11962891	+44.27490234	-6.63574219	-85.51757813	+3700	+15.03808594	+0.53173828	-5.05810547	+5.66894531	-30.34423828	-2.08740234	+3952	+12.80126953	-3.11132813	-5.48876953	+49.54833984	+7.14111328	-48.66943359	+2568
+1458241277.91330000	+15.05126953	-0.39550781	-5.03173828	+43.98925781	-6.30615234	-84.85839844	+3644	+14.93261719	+0.41748047	-4.96142578	+5.71289063	-29.64111328	-1.73583984	+3876	+12.64746094	-3.25634766	-5.43164063	+49.68017578	+7.60253906	-47.59277344	+2560
+1458241277.92160010	+14.93261719	-0.49218750	-4.94384766	+43.72558594	-6.04248047	-84.22119141	+3596	+14.81835938	+0.29882813	-4.87353516	+5.86669922	-28.91601563	-1.45019531	+3804	+12.50244141	-3.39257813	-5.36572266	+49.81201172	+7.97607422	-46.58203125	+2556
+1458241277.92580010	+14.87109375	-0.56250000	-4.89990234	+43.52783203	-5.91064453	-83.91357422	+3576	+14.76123047	+0.23291016	-4.82958984	+5.91064453	-28.54248047	-1.31835938	+3772	+12.42773438	-3.46728516	-5.33496094	+49.85595703	+8.12988281	-46.09863281	+2560
+1458241277.93409990	+14.76123047	-0.67675781	-4.82080078	+43.30810547	-5.64697266	-83.25439453	+3540	+14.65136719	+0.11425781	-4.75048828	+5.97656250	-27.83935547	-0.96679688	+3704	+12.30029297	-3.60351563	-5.24707031	+49.98779297	+8.30566406	-45.28564453	+2568
+1458241277.94240000	+14.64697266	-0.81298828	-4.75488281	+42.97851563	-5.31738281	-82.57324219	+3508	+14.53710938	-0.03076172	-4.67578125	+5.93261719	-27.07031250	-0.61523438	+3648	+12.18603516	-3.73535156	-5.15478516	+50.16357422	+8.41552734	-44.53857422	+2576
+1458241277.95079990	+14.53710938	-0.94921875	-4.70214844	+42.73681641	-4.98779297	-81.78222656	+3472	+14.41845703	-0.16259766	-4.61865234	+5.93261719	-26.23535156	-0.15380859	+3584	+12.07617188	-3.85400391	-5.05810547	+50.47119141	+8.39355469	-43.79150391	+2576
+1458241277.95490000	+14.48437500	-1.02392578	-4.67138672	+42.56103516	-4.85595703	-81.45263672	+3452	+14.36132813	-0.23291016	-4.58789063	+5.84472656	-25.88378906	+0.08789063	+3556	+12.03222656	-3.91113281	-4.99658203	+50.60302734	+8.32763672	-43.52783203	+2576
+1458241277.96330000	+14.37890625	-1.16015625	-4.61425781	+42.40722656	-4.59228516	-80.63964844	+3408	+14.24267578	-0.36914063	-4.52636719	+5.77880859	-25.09277344	+0.61523438	+3496	+11.93554688	-4.02099609	-4.88671875	+50.95458984	+8.19580078	-42.86865234	+2568
+1458241277.97160010	+14.27343750	-1.29199219	-4.55273438	+42.29736328	-4.39453125	-79.89257813	+3360	+14.13281250	-0.50537109	-4.45605469	+5.73486328	-24.43359375	+1.18652344	+3436	+11.84765625	-4.13525391	-4.75927734	+51.30615234	+8.02001953	-42.40722656	+2560
+1458241277.97989990	+14.16796875	-1.43261719	-4.48242188	+42.16552734	-4.21875000	-79.14550781	+3308	+14.01416016	-0.64160156	-4.38134766	+5.62500000	-23.81835938	+1.71386719	+3380	+11.76416016	-4.25390625	-4.64062500	+51.63574219	+7.86621094	-41.87988281	+2544
+1458241277.98819990	+14.05810547	-1.55566406	-4.41210938	+42.20947266	-4.13085938	-78.37646484	+3252	+13.89990234	-0.76904297	-4.30224609	+5.62500000	-23.24707031	+2.32910156	+3324	+11.66308594	-4.37255859	-4.53515625	+51.98730469	+7.73437500	-41.28662109	+2524
+1458241277.99659990	+13.94824219	-1.67431641	-4.31542969	+42.27539063	-4.15283203	-77.71728516	+3200	+13.79003906	-0.88769531	-4.19677734	+5.62500000	-22.87353516	+2.90039063	+3272	+11.56201172	-4.49121094	-4.42529297	+52.27294922	+7.60253906	-40.75927734	+2504
+1458241278.00490000	+13.83837891	-1.79296875	-4.21435547	+42.38525391	-4.19677734	-77.14599609	+3152	+13.68457031	-1.00634766	-4.07812500	+5.64697266	-22.60986328	+3.40576172	+3228	+11.45214844	-4.63623047	-4.32861328	+52.47070313	+7.55859375	-40.18798828	+2488
+1458241278.01320000	+13.72412109	-1.89843750	-4.11328125	+42.58300781	-4.24072266	-76.50878906	+3112	+13.57910156	-1.11181641	-3.96826172	+5.75683594	-22.28027344	+3.95507813	+3180	+11.32910156	-4.77685547	-4.24511719	+52.64648438	+7.53662109	-39.50683594	+2472
+1458241278.02160000	+13.60986328	-1.99951172	-3.99902344	+42.78076172	-4.35058594	-75.95947266	+3080	+13.47363281	-1.21289063	-3.84082031	+5.86669922	-22.08251953	+4.48242188	+3144	+11.20605469	-4.91308594	-4.16162109	+52.82226563	+7.47070313	-38.82568359	+2464
+1458241278.02990010	+13.49121094	-2.10937500	-3.88476563	+42.95654297	-4.48242188	-75.45410156	+3060	+13.36816406	-1.32714844	-3.70898438	+5.91064453	-21.92871094	+4.94384766	+3116	+11.07861328	-5.05810547	-4.07812500	+52.95410156	+7.42675781	-38.18847656	+2460
+1458241278.03410010	+13.43847656	-2.15332031	-3.82763672	+43.08837891	-4.54833984	-75.16845703	+3052	+13.31542969	-1.37548828	-3.65185547	+5.99853516	-21.79687500	+5.22949219	+3100	+11.01708984	-5.12841797	-4.03417969	+53.02001953	+7.38281250	-37.88085938	+2460
+1458241278.04239990	+13.32421875	-2.26757813	-3.71337891	+43.22021484	-4.65820313	-74.68505859	+3044	+13.20996094	-1.48535156	-3.52880859	+6.06445313	-21.59912109	+5.71289063	+3076	+10.89404297	-5.26025391	-3.95068359	+53.19580078	+7.29492188	-37.26562500	+2460
+1458241278.05069990	+13.20996094	-2.36865234	-3.60791016	+43.39599609	-4.76806641	-74.11376953	+3036	+13.10009766	-1.58642578	-3.41894531	+6.17431641	-21.26953125	+6.28417969	+3052	+10.77978516	-5.38330078	-3.86718750	+53.45947266	+7.14111328	-36.62841797	+2460
+1458241278.05900000	+13.10009766	-2.46972656	-3.49804688	+43.57177734	-4.92187500	-73.56445313	+3028	+12.99023438	-1.68750000	-3.30908203	+6.24023438	-21.00585938	+6.85546875	+3028	+10.66992188	-5.49755859	-3.76171875	+53.72314453	+6.92138672	-36.16699219	+2460
+1458241278.06740000	+12.99023438	-2.58398438	-3.39257813	+43.68164063	-5.07568359	-73.03710938	+3020	+12.88037109	-1.80175781	-3.19921875	+6.24023438	-20.74218750	+7.40478516	+3004	+10.57324219	-5.60302734	-3.65185547	+54.09667969	+6.67968750	-35.77148438	+2460
+1458241278.07150010	+12.93750000	-2.62792969	-3.34423828	+43.76953125	-5.14160156	-72.72949219	+3012	+12.82324219	-1.84570313	-3.15087891	+6.32812500	-20.56640625	+7.73437500	+2992	+10.52490234	-5.65136719	-3.59472656	+54.27246094	+6.52587891	-35.59570313	+2456
+1458241278.08400010	+12.77490234	-2.78173828	-3.19921875	+43.96728516	-5.40527344	-71.85058594	+2976	+12.65185547	-1.99511719	-2.99707031	+6.41601563	-20.10498047	+8.65722656	+2944	+10.39306641	-5.78320313	-3.42333984	+54.95361328	+6.06445313	-35.06835938	+2436
+1458241278.08820010	+12.72216797	-2.83007813	-3.15087891	+44.03320313	-5.49316406	-71.54296875	+2964	+12.59033203	-2.04785156	-2.94873047	+6.45996094	-19.97314453	+8.96484375	+2928	+10.34472656	-5.82714844	-3.37060547	+55.17333984	+5.91064453	-34.89257813	+2428
+1458241278.09649990	+12.61230469	-2.91796875	-3.04980469	+44.25292969	-5.73486328	-71.01562500	+2928	+12.47607422	-2.13574219	-2.83886719	+6.56982422	-19.77539063	+9.53613281	+2892	+10.25683594	-5.91064453	-3.25195313	+55.61279297	+5.60302734	-34.62890625	+2408
+1458241278.10489990	+12.50244141	-3.00585938	-2.94873047	+44.42871094	-5.95458984	-70.51025391	+2888	+12.35742188	-2.22802734	-2.72900391	+6.70166016	-19.57763672	+10.04150391	+2856	+10.16015625	-5.99414063	-3.14648438	+56.05224609	+5.31738281	-34.29931641	+2388
+1458241278.10900000	+12.44531250	-3.04101563	-2.90039063	+44.56054688	-6.06445313	-70.24658203	+2868	+12.29589844	-2.25878906	-2.67626953	+6.83349609	-19.48974609	+10.30517578	+2832	+10.10742188	-6.03808594	-3.09814453	+56.25000000	+5.18554688	-34.14550781	+2376
+1458241278.11739990	+12.32666016	-3.11572266	-2.80371094	+44.80224609	-6.26220703	-69.76318359	+2824	+12.17724609	-2.33789063	-2.57080078	+7.03125000	-19.31396484	+10.76660156	+2796	+10.00634766	-6.12158203	-3.00146484	+56.64550781	+4.94384766	-33.75000000	+2352
+1458241278.12570000	+12.21240234	-3.17724609	-2.70263672	+45.15380859	-6.45996094	-69.32373047	+2780	+12.05419922	-2.40820313	-2.46533203	+7.33886719	-19.16015625	+11.16210938	+2756	+9.88769531	-6.20947266	-2.92236328	+56.97509766	+4.72412109	-33.31054688	+2328
+1458241278.12990000	+12.15087891	-3.21240234	-2.65429688	+45.30761719	-6.56982422	-69.12597656	+2760	+11.99267578	-2.44335938	-2.40820313	+7.49267578	-19.11621094	+11.33789063	+2740	+9.83056641	-6.25341797	-2.88281250	+57.12890625	+4.63623047	-33.09082031	+2316
+1458241278.13820000	+12.03222656	-3.26513672	-2.55761719	+45.68115234	-6.72363281	-68.73046875	+2724	+11.87402344	-2.50048828	-2.30712891	+7.86621094	-18.96240234	+11.66748047	+2704	+9.70751953	-6.34570313	-2.80810547	+57.45849609	+4.46044922	-32.62939453	+2300
+1458241278.14650010	+11.90917969	-3.31787109	-2.46533203	+46.09863281	-6.85546875	-68.33496094	+2692	+11.75537109	-2.55761719	-2.20605469	+8.26171875	-18.80859375	+11.97509766	+2668	+9.58007813	-6.43359375	-2.73779297	+57.74414063	+4.32861328	-32.12402344	+2280
+1458241278.15479990	+11.78613281	-3.37500000	-2.37744141	+46.47216797	-6.96533203	-67.96142578	+2664	+11.62792969	-2.61914063	-2.11376953	+8.61328125	-18.61083984	+12.23876953	+2640	+9.46142578	-6.51269531	-2.67187500	+58.09570313	+4.17480469	-31.64062500	+2264
+1458241278.15899990	+11.72900391	-3.39697266	-2.33789063	+46.71386719	-7.03125000	-67.74169922	+2648	+11.57080078	-2.64111328	-2.06982422	+8.85498047	-18.52294922	+12.37060547	+2620	+9.39990234	-6.55224609	-2.64111328	+58.24951172	+4.10888672	-31.39892578	+2256
+1458241278.16730000	+11.60595703	-3.45410156	-2.25878906	+47.08740234	-7.09716797	-67.36816406	+2624	+11.44775391	-2.70263672	-1.98193359	+9.20654297	-18.32519531	+12.61230469	+2592	+9.29003906	-6.62695313	-2.57519531	+58.66699219	+3.97705078	-30.95947266	+2240
+1458241278.17569990	+11.48730469	-3.50244141	-2.18847656	+47.54882813	-7.18505859	-66.92871094	+2596	+11.32470703	-2.75537109	-1.90722656	+9.62402344	-18.08349609	+12.89794922	+2556	+9.18017578	-6.69726563	-2.50488281	+59.10644531	+3.86718750	-30.54199219	+2224
+1458241278.18400000	+11.37304688	-3.55078125	-2.12255859	+47.96630859	-7.25097656	-66.48925781	+2568	+11.20605469	-2.80371094	-1.83691406	+9.99755859	-17.81982422	+13.20556641	+2520	+9.07910156	-6.76318359	-2.43457031	+59.56787109	+3.73535156	-30.19042969	+2204
+1458241278.18820000	+11.31152344	-3.57714844	-2.09619141	+48.14208984	-7.27294922	-66.24755859	+2552	+11.14453125	-2.83007813	-1.80615234	+10.17333984	-17.68798828	+13.35937500	+2504	+9.03515625	-6.78955078	-2.39941406	+59.85351563	+3.66943359	-30.01464844	+2188
+1458241278.19650010	+11.20166016	-3.62548828	-2.03466797	+48.53759766	-7.36083984	-65.80810547	+2516	+11.02587891	-2.88281250	-1.74462891	+10.52490234	-17.42431641	+13.66699219	+2464	+8.94287109	-6.84667969	-2.32470703	+60.40283203	+3.58154297	-29.75097656	+2164
+1458241278.20479990	+11.09179688	-3.67822266	-1.98193359	+48.91113281	-7.40478516	-65.36865234	+2476	+10.91162109	-2.93554688	-1.68750000	+10.85449219	-17.13867188	+13.97460938	+2420	+8.85937500	-6.89501953	-2.25439453	+60.97412109	+3.51562500	-29.44335938	+2136
+1458241278.21310000	+10.98193359	-3.72216797	-1.93798828	+49.26269531	-7.42675781	-64.90722656	+2432	+10.79736328	-2.98388672	-1.63916016	+11.18408203	-16.80908203	+14.30419922	+2376	+8.77148438	-6.95214844	-2.18847656	+61.47949219	+3.49365234	-29.13574219	+2104
+1458241278.21729990	+10.92919922	-3.74853516	-1.91601563	+49.43847656	-7.42675781	-64.68750000	+2408	+10.74023438	-3.01025391	-1.61718750	+11.33789063	-16.65527344	+14.45800781	+2352	+8.73193359	-6.97851563	-2.15771484	+61.74316406	+3.44970703	-28.98193359	+2088
+1458241278.22560000	+10.82373047	-3.79687500	-1.87646484	+49.76806641	-7.42675781	-64.24804688	+2364	+10.63037109	-3.05859375	-1.57324219	+11.64550781	-16.32568359	+14.74365234	+2308	+8.63964844	-7.03125000	-2.10498047	+62.18261719	+3.47167969	-28.65234375	+2056
+1458241278.23400000	+10.71826172	-3.84082031	-1.83691406	+50.07568359	-7.38281250	-63.85253906	+2316	+10.52490234	-3.10693359	-1.52929688	+11.90917969	-16.01806641	+15.00732422	+2260	+8.54736328	-7.09277344	-2.05224609	+62.55615234	+3.49365234	-28.30078125	+2020
+1458241278.24230000	+10.62158203	-3.88916016	-1.80615234	+50.38330078	-7.29492188	-63.45703125	+2268	+10.42382813	-3.15527344	-1.48974609	+12.19482422	-15.68847656	+15.24902344	+2216	+8.45507813	-7.15429688	-2.01269531	+62.88574219	+3.51562500	-27.86132813	+1988
+1458241278.24650000	+10.56884766	-3.91113281	-1.78857422	+50.51513672	-7.25097656	-63.28125000	+2244	+10.37109375	-3.18164063	-1.47656250	+12.30468750	-15.51269531	+15.35888672	+2192	+8.40234375	-7.18945313	-1.99511719	+62.95166016	+3.55957031	-27.64160156	+1972
+1458241278.25480010	+10.47216797	-3.95507813	-1.75781250	+50.80078125	-7.14111328	-62.90771484	+2204	+10.27441406	-3.22998047	-1.44140625	+12.54638672	-15.18310547	+15.55664063	+2152	+8.30566406	-7.25097656	-1.96435547	+63.21533203	+3.60351563	-27.18017578	+1940
+1458241278.26309990	+10.37988281	-4.00341797	-1.73144531	+51.06445313	-7.03125000	-62.57812500	+2168	+10.18212891	-3.27832031	-1.40625000	+12.74414063	-14.87548828	+15.75439453	+2112	+8.20898438	-7.31689453	-1.93798828	+63.34716797	+3.66943359	-26.69677734	+1912
+1458241278.27150010	+10.29199219	-4.04736328	-1.70507813	+51.32812500	-6.94335938	-62.27050781	+2136	+10.09423828	-3.32666016	-1.37548828	+12.91992188	-14.58984375	+15.93017578	+2076	+8.11230469	-7.38720703	-1.91162109	+63.45703125	+3.71337891	-26.27929688	+1884
+1458241278.27979990	+10.20849609	-4.09570313	-1.68310547	+51.59179688	-6.87744141	-61.94091797	+2104	+10.01074219	-3.37500000	-1.34912109	+13.11767578	-14.32617188	+16.12792969	+2044	+8.02441406	-7.44873047	-1.88525391	+63.61083984	+3.75732422	-25.83984375	+1856
+1458241278.28399990	+10.16455078	-4.11767578	-1.67431641	+51.70166016	-6.85546875	-61.78710938	+2092	+9.97119141	-3.40136719	-1.33593750	+13.16162109	-14.17236328	+16.23779297	+2028	+7.98046875	-7.48388672	-1.87207031	+63.63281250	+3.77929688	-25.62011719	+1844
+1458241278.29230000	+10.09423828	-4.16162109	-1.64794922	+51.98730469	-6.87744141	-61.47949219	+2064	+9.89208984	-3.44531250	-1.30517578	+13.31542969	-13.97460938	+16.45751953	+1996	+7.90576172	-7.53662109	-1.84570313	+63.85253906	+3.77929688	-25.26855469	+1816
+1458241278.30060010	+10.01953125	-4.20556641	-1.62597656	+52.25097656	-6.94335938	-61.19384766	+2036	+9.81738281	-3.48925781	-1.27880859	+13.42529297	-13.77685547	+16.69921875	+1968	+7.83544922	-7.58935547	-1.81494141	+64.02832031	+3.80126953	-24.98291016	+1788
+1458241278.30890010	+9.95361328	-4.24951172	-1.60400391	+52.51464844	-7.03125000	-60.90820313	+2012	+9.75146484	-3.53759766	-1.25244141	+13.49121094	-13.60107422	+16.96289063	+1936	+7.77392578	-7.64208984	-1.77978516	+64.22607422	+3.82324219	-24.76318359	+1756
+1458241278.31730010	+9.89208984	-4.28906250	-1.58203125	+52.80029297	-7.18505859	-60.64453125	+1980	+9.68554688	-3.57714844	-1.22607422	+13.57910156	-13.46923828	+17.24853516	+1904	+7.72558594	-7.68164063	-1.74462891	+64.51171875	+3.80126953	-24.58740234	+1724
+1458241278.32139990	+9.86132813	-4.31542969	-1.56884766	+52.91015625	-7.27294922	-60.51269531	+1964	+9.65039063	-3.59912109	-1.21289063	+13.60107422	-13.40332031	+17.38037109	+1888	+7.69921875	-7.70361328	-1.72705078	+64.59960938	+3.80126953	-24.49951172	+1708
+1458241278.32979990	+9.80419922	-4.35058594	-1.54687500	+53.21777344	-7.44873047	-60.29296875	+1932	+9.59326172	-3.64306641	-1.18652344	+13.66699219	-13.29345703	+17.64404297	+1856	+7.65527344	-7.74316406	-1.68750000	+64.88525391	+3.77929688	-24.38964844	+1676
+1458241278.33810000	+9.74707031	-4.39013672	-1.52050781	+53.45947266	-7.60253906	-60.09521484	+1896	+9.53173828	-3.68261719	-1.16015625	+13.68896484	-13.20556641	+17.88574219	+1824	+7.61132813	-7.78710938	-1.64794922	+65.08300781	+3.80126953	-24.30175781	+1644
+1458241278.34640000	+9.69433594	-4.42968750	-1.49853516	+53.70117188	-7.73437500	-59.91943359	+1864	+9.47460938	-3.72216797	-1.13378906	+13.73291016	-13.09570313	+18.10546875	+1788	+7.56298828	-7.83105469	-1.61718750	+65.25878906	+3.77929688	-24.16992188	+1612
+1458241278.35480000	+9.64160156	-4.46044922	-1.47216797	+53.96484375	-7.86621094	-59.76562500	+1828	+9.42187500	-3.75732422	-1.10742188	+13.79882813	-12.98583984	+18.28125000	+1756	+7.51904297	-7.87060547	-1.59082031	+65.43457031	+3.73535156	-24.06005859	+1580
+1458241278.36310010	+9.58886719	-4.49560547	-1.45019531	+54.16259766	-7.95410156	-59.67773438	+1796	+9.37353516	-3.79248047	-1.07666016	+13.82080078	-12.89794922	+18.39111328	+1728	+7.46630859	-7.91455078	-1.56445313	+65.54443359	+3.71337891	-23.95019531	+1552
+1458241278.37140010	+9.54052734	-4.52636719	-1.42382813	+54.33837891	-7.99804688	-59.63378906	+1768	+9.32080078	-3.82763672	-1.05029297	+13.86474609	-12.81005859	+18.45703125	+1700	+7.40917969	-7.95849609	-1.54248047	+65.58837891	+3.66943359	-23.81835938	+1524
+1458241278.37969990	+9.49658203	-4.55712891	-1.39746094	+54.53613281	-8.04199219	-59.61181641	+1740	+9.27685547	-3.85839844	-1.02392578	+13.93066406	-12.72216797	+18.50097656	+1672	+7.35644531	-7.99804688	-1.52490234	+65.61035156	+3.60351563	-23.70849609	+1496
+1458241278.38809990	+9.44824219	-4.58349609	-1.36669922	+54.64599609	-8.04199219	-59.65576172	+1720	+9.23291016	-3.88916016	-0.99755859	+13.99658203	-12.70019531	+18.50097656	+1652	+7.30371094	-8.03759766	-1.50732422	+65.61035156	+3.51562500	-23.59863281	+1468
+1458241278.39220000	+9.42626953	-4.59667969	-1.35351563	+54.71191406	-8.06396484	-59.67773438	+1708	+9.21093750	-3.90234375	-0.98437500	+14.04052734	-12.67822266	+18.50097656	+1640	+7.27734375	-8.05957031	-1.49414063	+65.63232422	+3.47167969	-23.55468750	+1456
+1458241278.40060000	+9.38671875	-4.62744141	-1.32714844	+54.79980469	-8.06396484	-59.76562500	+1696	+9.16699219	-3.92871094	-0.95361328	+14.06250000	-12.67822266	+18.45703125	+1620	+7.22900391	-8.09472656	-1.47656250	+65.63232422	+3.40576172	-23.51074219	+1436
+1458241278.40890000	+9.34716797	-4.65380859	-1.30078125	+54.86572266	-8.08593750	-59.85351563	+1680	+9.12744141	-3.95947266	-0.93164063	+14.10644531	-12.65625000	+18.41308594	+1600	+7.18066406	-8.12548828	-1.45458984	+65.63232422	+3.33984375	-23.48876953	+1412
+1458241278.41720010	+9.31201172	-4.67578125	-1.27441406	+54.95361328	-8.10791016	-59.96337891	+1668	+9.09228516	-3.98144531	-0.90527344	+14.17236328	-12.67822266	+18.36914063	+1584	+7.14550781	-8.15185547	-1.42822266	+65.72021484	+3.25195313	-23.51074219	+1392
+1458241278.42140010	+9.29443359	-4.68896484	-1.26123047	+54.95361328	-8.10791016	-60.00732422	+1660	+9.07470703	-3.99462891	-0.89648438	+14.17236328	-12.70019531	+18.34716797	+1576	+7.13232422	-8.16503906	-1.41503906	+65.74218750	+3.22998047	-23.53271484	+1380
+1458241278.42969990	+9.25927734	-4.71093750	-1.23925781	+54.99755859	-8.12988281	-60.13916016	+1644	+9.03955078	-4.01220703	-0.87451172	+14.23828125	-12.74414063	+18.30322266	+1556	+7.10156250	-8.18701172	-1.38867188	+65.85205078	+3.18603516	-23.59863281	+1364
+1458241278.43810010	+9.22851563	-4.73291016	-1.21728516	+55.01953125	-8.15185547	-60.24902344	+1628	+9.00878906	-4.03417969	-0.85253906	+14.26025391	-12.81005859	+18.25927734	+1536	+7.07958984	-8.20458984	-1.35791016	+65.98388672	+3.18603516	-23.68652344	+1348
+1458241278.44639990	+9.20214844	-4.75488281	-1.19970703	+55.04150391	-8.15185547	-60.33691406	+1608	+8.97802734	-4.05615234	-0.83496094	+14.28222656	-12.83203125	+18.21533203	+1512	+7.06201172	-8.22216797	-1.33154297	+66.11572266	+3.16406250	-23.73046875	+1336
+1458241278.45050000	+9.18896484	-4.76367188	-1.19091797	+55.06347656	-8.17382813	-60.38085938	+1596	+8.96044922	-4.06054688	-0.82617188	+14.30419922	-12.85400391	+18.19335938	+1504	+7.05322266	-8.23095703	-1.31396484	+66.18164063	+3.16406250	-23.77441406	+1332
+1458241278.45890000	+9.16259766	-4.78125000	-1.17773438	+55.08544922	-8.15185547	-60.46875000	+1572	+8.93408203	-4.08251953	-0.81298828	+14.34814453	-12.87597656	+18.14941406	+1480	+7.03564453	-8.24414063	-1.29199219	+66.31347656	+3.18603516	-23.81835938	+1328
+1458241278.46720000	+9.14062500	-4.79882813	-1.16455078	+55.12939453	-8.12988281	-60.57861328	+1544	+8.91210938	-4.09570313	-0.79980469	+14.39208984	-12.87597656	+18.08349609	+1452	+7.01367188	-8.26171875	-1.27441406	+66.37939453	+3.20800781	-23.88427734	+1324
+1458241278.47140000	+9.12744141	-4.80761719	-1.16015625	+55.10742188	-8.10791016	-60.62255859	+1532	+8.89892578	-4.10449219	-0.79541016	+14.37011719	-12.89794922	+18.01757813	+1444	+7.00488281	-8.27050781	-1.26562500	+66.40136719	+3.22998047	-23.90625000	+1324
+1458241278.47970010	+9.10986328	-4.82080078	-1.15136719	+55.17333984	-8.06396484	-60.71044922	+1504	+8.88134766	-4.11328125	-0.78662109	+14.45800781	-12.87597656	+17.92968750	+1416	+6.97851563	-8.28369141	-1.25683594	+66.40136719	+3.22998047	-23.92822266	+1320
+1458241278.48799990	+9.09228516	-4.83398438	-1.14697266	+55.15136719	-8.02001953	-60.84228516	+1480	+8.86376953	-4.13085938	-0.78222656	+14.43603516	-12.89794922	+17.75390625	+1396	+6.95654297	-8.30566406	-1.24804688	+66.33544922	+3.25195313	-23.97216797	+1316
+1458241278.49640010	+9.07910156	-4.84716797	-1.14257813	+55.15136719	-7.95410156	-60.97412109	+1456	+8.85058594	-4.14404297	-0.78222656	+14.41406250	-12.91992188	+17.60009766	+1372	+6.93457031	-8.32324219	-1.25244141	+66.24755859	+3.25195313	-24.01611328	+1312
+1458241278.50469990	+9.07470703	-4.85595703	-1.14257813	+55.17333984	-7.88818359	-61.12792969	+1436	+8.84619141	-4.15283203	-0.78662109	+14.45800781	-12.94189453	+17.44628906	+1352	+6.90820313	-8.34082031	-1.25683594	+66.11572266	+3.25195313	-24.06005859	+1304
+1458241278.51300000	+9.06591797	-4.86474609	-1.14257813	+55.12939453	-7.84423828	-61.23779297	+1420	+8.84179688	-4.16601563	-0.79101563	+14.37011719	-12.96386719	+17.29248047	+1336	+6.89062500	-8.35839844	-1.26123047	+65.93994141	+3.25195313	-24.10400391	+1300
+1458241278.52130010	+9.06591797	-4.87353516	-1.14697266	+55.08544922	-7.77832031	-61.36962891	+1408	+8.84179688	-4.17480469	-0.79541016	+14.32617188	-12.96386719	+17.16064453	+1324	+6.88183594	-8.37597656	-1.27001953	+65.78613281	+3.27392578	-24.16992188	+1288
+1458241278.52550010	+9.06591797	-4.87792969	-1.14697266	+55.06347656	-7.75634766	-61.43554688	+1404	+8.84179688	-4.17919922	-0.79541016	+14.30419922	-12.98583984	+17.09472656	+1316	+6.87744141	-8.38037109	-1.27441406	+65.72021484	+3.27392578	-24.19189453	+1280
+1458241278.53379990	+9.06591797	-4.88671875	-1.15136719	+55.04150391	-7.71240234	-61.54541016	+1392	+8.84619141	-4.18359375	-0.80419922	+14.26025391	-13.00781250	+16.98486328	+1304	+6.87304688	-8.38916016	-1.27441406	+65.61035156	+3.31787109	-24.25781250	+1264
+1458241278.54220010	+9.07031250	-4.89550781	-1.15576172	+54.97558594	-7.66845703	-61.63330078	+1384	+8.85058594	-4.19238281	-0.80859375	+14.19433594	-13.02978516	+16.89697266	+1292	+6.87744141	-8.39794922	-1.27880859	+65.52246094	+3.38378906	-24.34570313	+1252
+1458241278.55049990	+9.07910156	-4.90429688	-1.16015625	+54.90966797	-7.62451172	-61.72119141	+1376	+8.85498047	-4.19677734	-0.81298828	+14.12841797	-13.02978516	+16.83105469	+1284	+6.88183594	-8.40234375	-1.27441406	+65.45654297	+3.42773438	-24.41162109	+1236
+1458241278.57970000	+9.14941406	-4.96582031	-1.19970703	+54.42626953	-7.33886719	-62.18261719	+1348	+8.93847656	-4.24511719	-0.86132813	+13.49121094	-13.05175781	+16.28173828	+1252	+6.94335938	-8.41552734	-1.25244141	+65.36865234	+3.77929688	-24.67529297	+1224
+1458241278.58800010	+9.17138672	-4.97460938	-1.20410156	+54.33837891	-7.25097656	-62.20458984	+1332	+8.96044922	-4.25390625	-0.86572266	+13.35937500	-12.98583984	+16.21582031	+1244	+6.97851563	-8.41552734	-1.23486328	+65.34667969	+3.95507813	-24.76318359	+1236
+1458241278.59220000	+9.18017578	-4.98339844	-1.20410156	+54.29443359	-7.22900391	-62.22656250	+1328	+8.96923828	-4.25830078	-0.86132813	+13.29345703	-12.98583984	+16.17187500	+1236	+6.99169922	-8.41552734	-1.23046875	+65.34667969	+3.99902344	-24.78515625	+1240
+1458241278.60050010	+9.19775391	-4.98779297	-1.19970703	+54.27246094	-7.16308594	-62.24853516	+1316	+8.98681641	-4.26269531	-0.86132813	+13.22753906	-12.91992188	+16.14990234	+1228	+7.01367188	-8.41992188	-1.21289063	+65.30273438	+4.08691406	-24.78515625	+1248
+1458241278.60879990	+9.21093750	-4.99218750	-1.19091797	+54.25048828	-7.09716797	-62.24853516	+1308	+9.00439453	-4.26708984	-0.85253906	+13.18359375	-12.87597656	+16.08398438	+1224	+7.02246094	-8.42431641	-1.19970703	+65.21484375	+4.10888672	-24.71923828	+1256
+1458241278.61710000	+9.22412109	-4.99218750	-1.18212891	+54.27246094	-7.05322266	-62.24853516	+1304	+9.01757813	-4.27148438	-0.83935547	+13.13964844	-12.83203125	+16.01806641	+1220	+7.03125000	-8.42871094	-1.19091797	+65.14892578	+4.08691406	-24.60937500	+1260
+1458241278.62550000	+9.23730469	-4.99218750	-1.16455078	+54.31640625	-7.00927734	-62.27050781	+1304	+9.03076172	-4.27148438	-0.82177734	+13.16162109	-12.78808594	+15.95214844	+1224	+7.03564453	-8.43310547	-1.18212891	+65.08300781	+3.99902344	-24.52148438	+1264
+1458241278.62960000	+9.24169922	-4.99218750	-1.15576172	+54.33837891	-7.00927734	-62.27050781	+1308	+9.03515625	-4.27148438	-0.81298828	+13.13964844	-12.78808594	+15.93017578	+1228	+7.03564453	-8.43750000	-1.17333984	+65.03906250	+3.97705078	-24.49951172	+1268
+1458241278.63800000	+9.25048828	-4.99218750	-1.13378906	+54.42626953	-7.00927734	-62.33642578	+1316	+9.04833984	-4.27148438	-0.79101563	+13.18359375	-12.83203125	+15.84228516	+1236	+7.04003906	-8.44189453	-1.15576172	+64.97314453	+3.88916016	-24.45556641	+1276
+1458241278.64630010	+9.26367188	-4.98779297	-1.11181641	+54.49218750	-7.00927734	-62.40234375	+1328	+9.06152344	-4.27148438	-0.76904297	+13.20556641	-12.87597656	+15.73242188	+1244	+7.04882813	-8.44628906	-1.13818359	+64.92919922	+3.75732422	-24.43359375	+1284
+1458241278.65459990	+9.27685547	-4.98779297	-1.08544922	+54.60205078	-7.05322266	-62.51220703	+1340	+9.07031250	-4.27148438	-0.74267578	+13.24951172	-12.98583984	+15.62255859	+1252	+7.06640625	-8.44189453	-1.11181641	+64.95117188	+3.64746094	-24.52148438	+1300
+1458241278.66300010	+9.29003906	-4.98339844	-1.05908203	+54.68994141	-7.11914063	-62.68798828	+1356	+9.08349609	-4.26708984	-0.71630859	+13.31542969	-13.16162109	+15.46875000	+1264	+7.08837891	-8.44189453	-1.08105469	+65.01708984	+3.55957031	-24.71923828	+1320
+1458241278.67960000	+9.31640625	-4.98779297	-1.00634766	+54.86572266	-7.25097656	-63.12744141	+1376	+9.10986328	-4.27148438	-0.67675781	+13.40332031	-13.55712891	+15.11718750	+1276	+7.13671875	-8.43750000	-1.01953125	+65.17089844	+3.47167969	-25.18066406	+1376
+1458241278.69630000	+9.34277344	-4.99658203	-0.97558594	+54.95361328	-7.27294922	-63.61083984	+1376	+9.13183594	-4.27587891	-0.65478516	+13.44726563	-13.90869141	+14.69970703	+1276	+7.18505859	-8.43310547	-0.97119141	+65.30273438	+3.55957031	-25.64208984	+1432
+1458241278.70460010	+9.35595703	-5.00537109	-0.97119141	+54.93164063	-7.20703125	-63.80859375	+1372	+9.14501953	-4.28466797	-0.65039063	+13.44726563	-13.99658203	+14.45800781	+1268	+7.19384766	-8.43310547	-0.94921875	+65.32470703	+3.64746094	-25.77392578	+1456
+1458241278.70880010	+9.36035156	-5.00537109	-0.96679688	+54.93164063	-7.16308594	-63.89648438	+1368	+9.14941406	-4.28466797	-0.65478516	+13.46923828	-14.01855469	+14.34814453	+1268	+7.19824219	-8.43310547	-0.94482422	+65.32470703	+3.69140625	-25.81787109	+1468
+1458241278.71709990	+9.36474609	-5.01416016	-0.97119141	+54.90966797	-7.05322266	-64.00634766	+1364	+9.15380859	-4.29345703	-0.65917969	+13.44726563	-14.01855469	+14.12841797	+1264	+7.20263672	-8.43750000	-0.93603516	+65.30273438	+3.80126953	-25.81787109	+1488
+1458241278.72540000	+9.36914063	-5.01855469	-0.97558594	+54.88769531	-6.89941406	-64.05029297	+1356	+9.15820313	-4.29785156	-0.66796875	+13.44726563	-13.93066406	+13.95263672	+1260	+7.19824219	-8.44189453	-0.93603516	+65.30273438	+3.88916016	-25.77392578	+1504
+1458241278.73379990	+9.36474609	-5.02294922	-0.97998047	+54.88769531	-6.74560547	-64.07226563	+1352	+9.15380859	-4.29785156	-0.67236328	+13.44726563	-13.84277344	+13.79882813	+1256	+7.19384766	-8.44628906	-0.93603516	+65.25878906	+3.95507813	-25.70800781	+1520
+1458241278.74210000	+9.36035156	-5.02294922	-0.98876953	+54.88769531	-6.59179688	-64.05029297	+1352	+9.14941406	-4.30224609	-0.68115234	+13.44726563	-13.71093750	+13.66699219	+1260	+7.18066406	-8.45068359	-0.93603516	+65.23681641	+4.04296875	-25.57617188	+1532
+1458241278.75040010	+9.35595703	-5.02294922	-0.99316406	+54.88769531	-6.48193359	-64.00634766	+1352	+9.14501953	-4.30224609	-0.68554688	+13.46923828	-13.60107422	+13.57910156	+1260	+7.17187500	-8.45507813	-0.94042969	+65.21484375	+4.08691406	-25.48828125	+1544
+1458241278.75869990	+9.35156250	-5.02294922	-0.99755859	+54.90966797	-6.39404297	-63.96240234	+1352	+9.13623047	-4.30224609	-0.69433594	+13.49121094	-13.49121094	+13.51318359	+1260	+7.15869141	-8.45507813	-0.94482422	+65.21484375	+4.13085938	-25.35644531	+1552
+1458241278.76290010	+9.34716797	-5.02294922	-1.00195313	+54.90966797	-6.35009766	-63.94042969	+1356	+9.13183594	-4.30224609	-0.69433594	+13.49121094	-13.44726563	+13.49121094	+1264	+7.15429688	-8.45947266	-0.94921875	+65.21484375	+4.15283203	-25.29052734	+1556
+1458241278.77119990	+9.34277344	-5.02294922	-1.00195313	+54.93164063	-6.28417969	-63.91845703	+1356	+9.12744141	-4.29785156	-0.69873047	+13.51318359	-13.33740234	+13.42529297	+1264	+7.13671875	-8.45947266	-0.95361328	+65.25878906	+4.24072266	-25.09277344	+1564
+1458241278.77959990	+9.33398438	-5.02294922	-1.00634766	+54.95361328	-6.21826172	-63.87451172	+1360	+9.11865234	-4.29785156	-0.70312500	+13.53515625	-13.22753906	+13.40332031	+1268	+7.11914063	-8.45947266	-0.95361328	+65.32470703	+4.35058594	-24.87304688	+1568
+1458241278.80870010	+9.26806641	-5.01855469	-1.03710938	+55.12939453	-5.60302734	-63.32519531	+1372	+9.06152344	-4.28906250	-0.72949219	+13.57910156	-12.61230469	+13.33740234	+1272	+7.09716797	-8.44189453	-0.93603516	+65.91796875	+4.76806641	-24.34570313	+1584
+1458241278.81710000	+9.26367188	-5.01416016	-1.04150391	+55.17333984	-5.55908203	-63.23730469	+1368	+9.05273438	-4.28466797	-0.73388672	+13.55712891	-12.52441406	+13.35937500	+1264	+7.10595703	-8.43750000	-0.92724609	+66.04980469	+4.81201172	-24.32373047	+1592
+1458241278.82119990	+9.25927734	-5.01416016	-1.04150391	+55.15136719	-5.53710938	-63.21533203	+1364	+9.05273438	-4.28466797	-0.73388672	+13.53515625	-12.50244141	+13.38134766	+1260	+7.10595703	-8.43310547	-0.92724609	+66.07177734	+4.81201172	-24.32373047	+1596
+1458241278.83369990	+9.25927734	-5.01416016	-1.03710938	+55.17333984	-5.55908203	-63.21533203	+1352	+9.05273438	-4.28466797	-0.73388672	+13.49121094	-12.50244141	+13.38134766	+1248	+7.11035156	-8.42871094	-0.91845703	+66.13769531	+4.79003906	-24.34570313	+1608
+1458241278.84200000	+9.25927734	-5.01416016	-1.03710938	+55.17333984	-5.60302734	-63.23730469	+1344	+9.05273438	-4.28466797	-0.72949219	+13.44726563	-12.54638672	+13.35937500	+1240	+7.11035156	-8.42871094	-0.91845703	+66.11572266	+4.76806641	-24.36767578	+1612
+1458241278.84620000	+9.25927734	-5.01416016	-1.03271484	+55.17333984	-5.60302734	-63.23730469	+1344	+9.05273438	-4.28466797	-0.72949219	+13.44726563	-12.54638672	+13.35937500	+1236	+7.11035156	-8.42871094	-0.91845703	+66.11572266	+4.74609375	-24.36767578	+1616
+1458241278.85450010	+9.26367188	-5.01416016	-1.02832031	+55.17333984	-5.62500000	-63.28125000	+1340	+9.05712891	-4.28466797	-0.72949219	+13.42529297	-12.59033203	+13.33740234	+1228	+7.11035156	-8.43310547	-0.92285156	+66.07177734	+4.68017578	-24.38964844	+1620
+1458241278.86290000	+9.26367188	-5.01416016	-1.02832031	+55.17333984	-5.64697266	-63.32519531	+1336	+9.05712891	-4.28466797	-0.72509766	+13.40332031	-12.61230469	+13.31542969	+1224	+7.11035156	-8.43310547	-0.92285156	+66.02783203	+4.65820313	-24.38964844	+1624
+1458241278.87120010	+9.26806641	-5.01416016	-1.02392578	+55.15136719	-5.66894531	-63.34716797	+1332	+9.05712891	-4.28466797	-0.72509766	+13.40332031	-12.65625000	+13.29345703	+1220	+7.10595703	-8.43310547	-0.92285156	+66.00585938	+4.61425781	-24.41162109	+1624
+1458241278.87949990	+9.26806641	-5.01416016	-1.02392578	+55.15136719	-5.66894531	-63.36914063	+1328	+9.06152344	-4.28466797	-0.72070313	+13.40332031	-12.67822266	+13.29345703	+1216	+7.10595703	-8.43310547	-0.92285156	+65.98388672	+4.59228516	-24.41162109	+1628
+1458241278.88369990	+9.26806641	-5.01416016	-1.02392578	+55.15136719	-5.69091797	-63.36914063	+1328	+9.06152344	-4.28466797	-0.72070313	+13.38134766	-12.74414063	+13.27148438	+1212	+7.10595703	-8.43310547	-0.92724609	+65.96191406	+4.57031250	-24.43359375	+1628
+1458241278.89200000	+9.26806641	-5.01416016	-1.01953125	+55.15136719	-5.71289063	-63.41308594	+1328	+9.06591797	-4.28466797	-0.71191406	+13.35937500	-12.83203125	+13.20556641	+1212	+7.10595703	-8.43750000	-0.92724609	+65.89599609	+4.48242188	-24.49951172	+1632
+1458241278.90039990	+9.27685547	-5.01416016	-1.01074219	+55.17333984	-5.77880859	-63.52294922	+1328	+9.08349609	-4.28466797	-0.69433594	+13.31542969	-13.16162109	+13.07373047	+1220	+7.10595703	-8.44189453	-0.93164063	+65.69824219	+4.24072266	-24.69726563	+1632
+1458241278.90870000	+9.28564453	-5.01416016	-0.99755859	+55.17333984	-5.91064453	-63.74267578	+1336	+9.09667969	-4.28466797	-0.67236328	+13.27148438	-13.51318359	+12.94189453	+1228	+7.11474609	-8.44628906	-0.92724609	+65.54443359	+3.95507813	-24.98291016	+1632
+1458241278.91700010	+9.29882813	-5.00976563	-0.97998047	+55.19531250	-6.10839844	-64.00634766	+1344	+9.10986328	-4.28466797	-0.65917969	+13.22753906	-13.82080078	+12.85400391	+1236	+7.13232422	-8.44628906	-0.91845703	+65.50048828	+3.77929688	-25.26855469	+1636
+1458241278.92120000	+9.31201172	-5.00976563	-0.96679688	+55.21728516	-6.24023438	-64.18212891	+1352	+9.11425781	-4.28466797	-0.65039063	+13.20556641	-13.95263672	+12.81005859	+1240	+7.14550781	-8.44189453	-0.91406250	+65.52246094	+3.71337891	-25.40039063	+1640
+1458241278.92950010	+9.32519531	-5.00976563	-0.94921875	+55.23925781	-6.43798828	-64.44580078	+1356	+9.12304688	-4.28466797	-0.64160156	+13.18359375	-14.15039063	+12.78808594	+1240	+7.16308594	-8.43750000	-0.90087891	+65.58837891	+3.62548828	-25.62011719	+1652
+1458241278.93779990	+9.33398438	-5.00976563	-0.93603516	+55.28320313	-6.59179688	-64.62158203	+1360	+9.12744141	-4.28466797	-0.63720703	+13.18359375	-14.30419922	+12.76611328	+1240	+7.17626953	-8.43310547	-0.88769531	+65.67626953	+3.60351563	-25.79589844	+1664
+1458241278.94619990	+9.34277344	-5.00976563	-0.92724609	+55.32714844	-6.70166016	-64.75341797	+1360	+9.13183594	-4.28466797	-0.63281250	+13.18359375	-14.41406250	+12.74414063	+1240	+7.18945313	-8.43310547	-0.87890625	+65.72021484	+3.55957031	-25.94970703	+1676
+1458241278.95030000	+9.34277344	-5.00976563	-0.92285156	+55.34912109	-6.72363281	-64.79736328	+1360	+9.13183594	-4.28466797	-0.63281250	+13.18359375	-14.47998047	+12.72216797	+1236	+7.19384766	-8.43310547	-0.87890625	+65.74218750	+3.53759766	-25.99365234	+1680
+1458241278.95869990	+9.34716797	-5.00976563	-0.91845703	+55.37109375	-6.78955078	-64.88525391	+1356	+9.13183594	-4.28466797	-0.62841797	+13.16162109	-14.56787109	+12.70019531	+1236	+7.19824219	-8.43310547	-0.87451172	+65.76416016	+3.47167969	-26.08154297	+1688
+1458241278.96700000	+9.34716797	-5.00976563	-0.91406250	+55.39306641	-6.85546875	-64.97314453	+1352	+9.13623047	-4.28466797	-0.61962891	+13.18359375	-14.65576172	+12.65625000	+1232	+7.20263672	-8.43310547	-0.87451172	+65.74218750	+3.40576172	-26.16943359	+1692
+1458241278.97530010	+9.35156250	-5.00976563	-0.90527344	+55.41503906	-6.87744141	-65.03906250	+1348	+9.13623047	-4.28466797	-0.61523438	+13.18359375	-14.74365234	+12.63427734	+1232	+7.19824219	-8.43750000	-0.87451172	+65.69824219	+3.36181641	-26.21337891	+1700
+1458241278.97950010	+9.35156250	-5.00976563	-0.90527344	+55.41503906	-6.89941406	-65.08300781	+1348	+9.14062500	-4.28466797	-0.61523438	+13.18359375	-14.78759766	+12.61230469	+1232	+7.19824219	-8.43750000	-0.87451172	+65.67626953	+3.31787109	-26.23535156	+1700
+1458241278.98779990	+9.35156250	-5.00976563	-0.90087891	+55.43701172	-6.92138672	-65.12695313	+1348	+9.14062500	-4.28466797	-0.61083984	+13.18359375	-14.85351563	+12.56835938	+1232	+7.18945313	-8.44189453	-0.88330078	+65.61035156	+3.25195313	-26.23535156	+1704
+1458241278.99609990	+9.35156250	-5.00537109	-0.89648438	+55.45898438	-6.94335938	-65.19287109	+1348	+9.14062500	-4.28027344	-0.60644531	+13.18359375	-14.89746094	+12.52441406	+1232	+7.18505859	-8.44628906	-0.88769531	+65.54443359	+3.16406250	-26.25732422	+1708
+1458241279.00449990	+9.35156250	-5.00537109	-0.89208984	+55.45898438	-6.96533203	-65.25878906	+1352	+9.14501953	-4.28027344	-0.60205078	+13.20556641	-14.96337891	+12.48046875	+1236	+7.18066406	-8.44628906	-0.89208984	+65.50048828	+3.09814453	-26.27929688	+1708
+1458241279.01280000	+9.35595703	-5.00537109	-0.88769531	+55.48095703	-6.98730469	-65.30273438	+1356	+9.14501953	-4.28027344	-0.59765625	+13.20556641	-15.02929688	+12.43652344	+1236	+7.18066406	-8.45068359	-0.89208984	+65.45654297	+3.05419922	-26.30126953	+1704
+1458241279.02110000	+9.35595703	-5.00537109	-0.88330078	+55.50292969	-7.00927734	-65.34667969	+1360	+9.14501953	-4.28027344	-0.59326172	+13.22753906	-15.07324219	+12.41455078	+1240	+7.18066406	-8.45068359	-0.89208984	+65.45654297	+2.98828125	-26.34521484	+1700
+1458241279.02950000	+9.35595703	-5.00537109	-0.88330078	+55.50292969	-7.03125000	-65.39062500	+1360	+9.14501953	-4.28027344	-0.59326172	+13.22753906	-15.11718750	+12.39257813	+1244	+7.18066406	-8.45068359	-0.89208984	+65.47851563	+2.94433594	-26.38916016	+1700
+1458241279.03360010	+9.35595703	-5.00097656	-0.87890625	+55.52490234	-7.05322266	-65.41259766	+1364	+9.14501953	-4.28027344	-0.58886719	+13.22753906	-15.16113281	+12.39257813	+1244	+7.18505859	-8.44628906	-0.89208984	+65.50048828	+2.94433594	-26.41113281	+1700
+1458241279.04200010	+9.35595703	-5.00097656	-0.87890625	+55.52490234	-7.07519531	-65.43457031	+1368	+9.14501953	-4.28027344	-0.58886719	+13.22753906	-15.20507813	+12.39257813	+1244	+7.18945313	-8.44628906	-0.88769531	+65.54443359	+2.92236328	-26.47705078	+1700
+1458241279.05029990	+9.36035156	-5.00097656	-0.87451172	+55.54687500	-7.09716797	-65.47851563	+1368	+9.14501953	-4.28027344	-0.58447266	+13.24951172	-15.24902344	+12.39257813	+1248	+7.19824219	-8.44189453	-0.88330078	+65.61035156	+2.90039063	-26.54296875	+1704
+1458241279.05859990	+9.36035156	-5.00097656	-0.87451172	+55.54687500	-7.11914063	-65.50048828	+1372	+9.14941406	-4.28027344	-0.58447266	+13.24951172	-15.29296875	+12.39257813	+1248	+7.20263672	-8.43750000	-0.87890625	+65.67626953	+2.87841797	-26.60888672	+1708
+1458241279.06279990	+9.36035156	-5.00097656	-0.87451172	+55.54687500	-7.14111328	-65.52246094	+1372	+9.14941406	-4.27587891	-0.58447266	+13.24951172	-15.31494141	+12.39257813	+1248	+7.20703125	-8.43310547	-0.87451172	+65.69824219	+2.85644531	-26.63085938	+1708
+1458241279.07110000	+9.36474609	-5.00097656	-0.87011719	+55.56884766	-7.18505859	-65.54443359	+1372	+9.14941406	-4.27587891	-0.58007813	+13.27148438	-15.38085938	+12.39257813	+1248	+7.21582031	-8.42871094	-0.87011719	+65.76416016	+2.83447266	-26.69677734	+1716
+1458241279.07940010	+9.36474609	-4.99658203	-0.87011719	+55.56884766	-7.20703125	-65.56640625	+1372	+9.14941406	-4.27587891	-0.57568359	+13.27148438	-15.42480469	+12.39257813	+1244	+7.22021484	-8.42871094	-0.86572266	+65.80810547	+2.81250000	-26.74072266	+1720
+1458241279.08360000	+9.36474609	-4.99658203	-0.86572266	+55.56884766	-7.20703125	-65.58837891	+1372	+9.14941406	-4.27587891	-0.57568359	+13.27148438	-15.44677734	+12.39257813	+1244	+7.22021484	-8.42871094	-0.86572266	+65.83007813	+2.81250000	-26.76269531	+1724
+1458241279.09190010	+9.36474609	-4.99658203	-0.86572266	+55.59082031	-7.25097656	-65.61035156	+1368	+9.14941406	-4.27587891	-0.57128906	+13.29345703	-15.49072266	+12.41455078	+1244	+7.22021484	-8.42431641	-0.86572266	+65.83007813	+2.76855469	-26.76269531	+1728
+1458241279.10030010	+9.36474609	-4.99658203	-0.86132813	+55.59082031	-7.27294922	-65.61035156	+1368	+9.14941406	-4.27148438	-0.57128906	+13.29345703	-15.51269531	+12.41455078	+1244	+7.22021484	-8.42431641	-0.86572266	+65.83007813	+2.72460938	-26.78466797	+1732
+1458241279.10859990	+9.36474609	-4.99218750	-0.86132813	+55.59082031	-7.27294922	-65.63232422	+1368	+9.14941406	-4.27148438	-0.56689453	+13.29345703	-15.55664063	+12.41455078	+1244	+7.22021484	-8.42431641	-0.87011719	+65.83007813	+2.68066406	-26.76269531	+1732
+1458241279.11690000	+9.36474609	-4.99218750	-0.85693359	+55.61279297	-7.29492188	-65.65429688	+1368	+9.14941406	-4.27148438	-0.56689453	+13.31542969	-15.57861328	+12.41455078	+1244	+7.21582031	-8.42431641	-0.87011719	+65.80810547	+2.65869141	-26.74072266	+1736
+1458241279.12529990	+9.36474609	-4.99218750	-0.85693359	+55.61279297	-7.31689453	-65.65429688	+1368	+9.15380859	-4.27148438	-0.56250000	+13.31542969	-15.60058594	+12.41455078	+1244	+7.21142578	-8.42871094	-0.87451172	+65.78613281	+2.61474609	-26.71875000	+1740
+1458241279.13360000	+9.36474609	-4.99218750	-0.85693359	+55.61279297	-7.31689453	-65.67626953	+1368	+9.15380859	-4.26708984	-0.56250000	+13.31542969	-15.60058594	+12.41455078	+1244	+7.21142578	-8.42871094	-0.87890625	+65.76416016	+2.57080078	-26.67480469	+1740
+1458241279.14190010	+9.36474609	-4.99218750	-0.85253906	+55.61279297	-7.33886719	-65.67626953	+1368	+9.15380859	-4.26708984	-0.55810547	+13.29345703	-15.60058594	+12.43652344	+1244	+7.20703125	-8.42871094	-0.87890625	+65.76416016	+2.54882813	-26.63085938	+1740
+1458241279.15019990	+9.36474609	-4.99218750	-0.85253906	+55.59082031	-7.33886719	-65.65429688	+1372	+9.15380859	-4.26708984	-0.55810547	+13.29345703	-15.62255859	+12.45849609	+1244	+7.20703125	-8.42871094	-0.88330078	+65.76416016	+2.50488281	-26.58691406	+1740
+1458241279.15860010	+9.36474609	-4.99218750	-0.85253906	+55.59082031	-7.36083984	-65.65429688	+1372	+9.15380859	-4.26708984	-0.55371094	+13.27148438	-15.62255859	+12.50244141	+1244	+7.20703125	-8.42431641	-0.88330078	+65.78613281	+2.48291016	-26.54296875	+1736
+1458241279.16689990	+9.36474609	-4.98779297	-0.85253906	+55.56884766	-7.36083984	-65.63232422	+1372	+9.15380859	-4.26708984	-0.55371094	+13.22753906	-15.62255859	+12.54638672	+1244	+7.20703125	-8.42431641	-0.88330078	+65.80810547	+2.48291016	-26.47705078	+1736
+1458241279.17109990	+9.36474609	-4.98779297	-0.84814453	+55.54687500	-7.38281250	-65.61035156	+1372	+9.15380859	-4.26708984	-0.54931641	+13.20556641	-15.60058594	+12.59033203	+1248	+7.21142578	-8.41992188	-0.87890625	+65.83007813	+2.48291016	-26.45507813	+1736
+1458241279.17940000	+9.36914063	-4.98779297	-0.84814453	+55.50292969	-7.40478516	-65.58837891	+1372	+9.15380859	-4.26708984	-0.54931641	+13.13964844	-15.60058594	+12.67822266	+1248	+7.21582031	-8.41992188	-0.87451172	+65.87402344	+2.48291016	-26.41113281	+1740
+1458241279.18770000	+9.36914063	-4.99218750	-0.84814453	+55.43701172	-7.44873047	-65.52246094	+1372	+9.15820313	-4.26269531	-0.54492188	+13.07373047	-15.57861328	+12.76611328	+1244	+7.22021484	-8.41552734	-0.87011719	+65.93994141	+2.48291016	-26.34521484	+1744
+1458241279.19610000	+9.37353516	-4.99218750	-0.84375000	+55.37109375	-7.47070313	-65.45654297	+1368	+9.15820313	-4.26269531	-0.54052734	+12.98583984	-15.55664063	+12.85400391	+1244	+7.22460938	-8.41113281	-0.86572266	+65.96191406	+2.48291016	-26.25732422	+1744
+1458241279.20860000	+9.37353516	-4.99218750	-0.84375000	+55.26123047	-7.51464844	-65.36865234	+1364	+9.16259766	-4.26269531	-0.53613281	+12.87597656	-15.51269531	+12.94189453	+1244	+7.22021484	-8.40673828	-0.86572266	+65.93994141	+2.48291016	-26.12548828	+1748
+1458241279.21690010	+9.37792969	-4.99218750	-0.83935547	+55.19531250	-7.51464844	-65.30273438	+1360	+9.16259766	-4.26708984	-0.53613281	+12.83203125	-15.49072266	+12.96386719	+1240	+7.21582031	-8.41113281	-0.87011719	+65.87402344	+2.46093750	-26.01562500	+1748
+1458241279.22519990	+9.37792969	-4.99218750	-0.83935547	+55.15136719	-7.51464844	-65.25878906	+1356	+9.16699219	-4.26708984	-0.53613281	+12.78808594	-15.46875000	+12.98583984	+1244	+7.20703125	-8.41552734	-0.87890625	+65.80810547	+2.41699219	-25.90576172	+1752
+1458241279.22939990	+9.37353516	-4.98779297	-0.83935547	+55.12939453	-7.51464844	-65.23681641	+1356	+9.16699219	-4.26708984	-0.53173828	+12.76611328	-15.44677734	+12.98583984	+1244	+7.20263672	-8.41552734	-0.88330078	+65.76416016	+2.39501953	-25.86181641	+1752
+1458241279.23770000	+9.37353516	-4.98779297	-0.83496094	+55.10742188	-7.51464844	-65.21484375	+1360	+9.16699219	-4.26708984	-0.53173828	+12.74414063	-15.42480469	+12.98583984	+1244	+7.19384766	-8.41992188	-0.88769531	+65.67626953	+2.37304688	-25.77392578	+1748
+1458241279.24600010	+9.37353516	-4.98779297	-0.83496094	+55.08544922	-7.49267578	-65.17089844	+1360	+9.16259766	-4.26708984	-0.53173828	+12.72216797	-15.40283203	+12.98583984	+1248	+7.18505859	-8.42431641	-0.89208984	+65.61035156	+2.35107422	-25.66406250	+1748
+1458241279.25440000	+9.37353516	-4.98779297	-0.83496094	+55.06347656	-7.47070313	-65.14892578	+1364	+9.16259766	-4.26708984	-0.53173828	+12.70019531	-15.38085938	+12.98583984	+1252	+7.17626953	-8.42431641	-0.90087891	+65.58837891	+2.32910156	-25.59814453	+1744
+1458241279.26270010	+9.36914063	-4.98779297	-0.83496094	+55.06347656	-7.47070313	-65.12695313	+1368	+9.16259766	-4.26708984	-0.53173828	+12.67822266	-15.35888672	+13.00781250	+1256	+7.17626953	-8.42431641	-0.90087891	+65.58837891	+2.30712891	-25.53222656	+1736
+1458241279.26690010	+9.36914063	-4.98779297	-0.83496094	+55.06347656	-7.47070313	-65.10498047	+1372	+9.16259766	-4.26708984	-0.53173828	+12.67822266	-15.33691406	+13.00781250	+1256	+7.17626953	-8.42431641	-0.90087891	+65.58837891	+2.32910156	-25.51025391	+1732
+1458241279.27519990	+9.36914063	-4.98779297	-0.83935547	+55.06347656	-7.44873047	-65.08300781	+1376	+9.16259766	-4.26708984	-0.53613281	+12.67822266	-15.31494141	+13.02978516	+1260	+7.17626953	-8.42431641	-0.90087891	+65.61035156	+2.35107422	-25.48828125	+1728
+1458241279.28350000	+9.36914063	-4.99218750	-0.83935547	+55.06347656	-7.44873047	-65.06103516	+1380	+9.16259766	-4.27148438	-0.53613281	+12.67822266	-15.31494141	+13.02978516	+1260	+7.18066406	-8.42431641	-0.89648438	+65.65429688	+2.37304688	-25.48828125	+1724
+1458241279.29189990	+9.36914063	-4.99218750	-0.83935547	+55.06347656	-7.44873047	-65.03906250	+1380	+9.15820313	-4.27148438	-0.53613281	+12.65625000	-15.29296875	+13.05175781	+1264	+7.18505859	-8.41992188	-0.89208984	+65.72021484	+2.39501953	-25.48828125	+1724
+1458241279.29600000	+9.36914063	-4.99218750	-0.83935547	+55.06347656	-7.44873047	-65.01708984	+1384	+9.15820313	-4.27148438	-0.53613281	+12.65625000	-15.29296875	+13.05175781	+1264	+7.18505859	-8.41992188	-0.89208984	+65.76416016	+2.41699219	-25.48828125	+1724
+1458241279.30020000	+9.36914063	-4.99218750	-0.83935547	+55.06347656	-7.42675781	-65.01708984	+1384	+9.15820313	-4.27148438	-0.53613281	+12.65625000	-15.29296875	+13.07373047	+1264	+7.18945313	-8.41992188	-0.88769531	+65.78613281	+2.43896484	-25.48828125	+1724
+1458241279.30850010	+9.36914063	-4.99218750	-0.84375000	+55.06347656	-7.42675781	-64.99511719	+1384	+9.15820313	-4.27148438	-0.54052734	+12.65625000	-15.27099609	+13.07373047	+1264	+7.19384766	-8.41992188	-0.88330078	+65.85205078	+2.48291016	-25.51025391	+1724
+1458241279.31680010	+9.36914063	-4.99218750	-0.84375000	+55.08544922	-7.42675781	-64.99511719	+1384	+9.15820313	-4.27148438	-0.54052734	+12.65625000	-15.27099609	+13.09570313	+1264	+7.19824219	-8.41992188	-0.87890625	+65.89599609	+2.50488281	-25.51025391	+1724
+1458241279.32100010	+9.36914063	-4.99218750	-0.84375000	+55.08544922	-7.42675781	-64.97314453	+1384	+9.15820313	-4.27148438	-0.54052734	+12.65625000	-15.24902344	+13.09570313	+1264	+7.19824219	-8.41992188	-0.87890625	+65.91796875	+2.52685547	-25.51025391	+1724
+1458241279.32929990	+9.36914063	-4.99218750	-0.84375000	+55.08544922	-7.40478516	-64.97314453	+1384	+9.15820313	-4.27148438	-0.54052734	+12.65625000	-15.24902344	+13.09570313	+1264	+7.19824219	-8.41992188	-0.87890625	+65.93994141	+2.54882813	-25.51025391	+1724
+1458241279.33349990	+9.36914063	-4.99218750	-0.84375000	+55.10742188	-7.40478516	-64.97314453	+1384	+9.15820313	-4.27148438	-0.54052734	+12.65625000	-15.24902344	+13.09570313	+1264	+7.19824219	-8.41992188	-0.87890625	+65.93994141	+2.54882813	-25.48828125	+1724
+1458241279.34180000	+9.36474609	-4.99658203	-0.84375000	+55.10742188	-7.40478516	-64.95117188	+1380	+9.15820313	-4.27587891	-0.54052734	+12.65625000	-15.22705078	+13.09570313	+1264	+7.19824219	-8.42431641	-0.87890625	+65.93994141	+2.54882813	-25.46630859	+1728
+1458241279.35019990	+9.36474609	-4.99658203	-0.84814453	+55.12939453	-7.38281250	-64.95117188	+1380	+9.15380859	-4.27587891	-0.54492188	+12.65625000	-15.20507813	+13.09570313	+1264	+7.19384766	-8.42431641	-0.87890625	+65.91796875	+2.57080078	-25.44433594	+1728
+1458241279.35430000	+9.36474609	-4.99658203	-0.84814453	+55.12939453	-7.38281250	-64.95117188	+1380	+9.15380859	-4.27587891	-0.54492188	+12.67822266	-15.20507813	+13.09570313	+1264	+7.19384766	-8.42871094	-0.88330078	+65.89599609	+2.57080078	-25.44433594	+1728
+1458241279.36270000	+9.36474609	-4.99658203	-0.84814453	+55.15136719	-7.36083984	-64.95117188	+1380	+9.15380859	-4.27587891	-0.54492188	+12.67822266	-15.18310547	+13.09570313	+1264	+7.18945313	-8.43310547	-0.88330078	+65.85205078	+2.57080078	-25.40039063	+1724
+1458241279.37100010	+9.36474609	-4.99658203	-0.84814453	+55.17333984	-7.31689453	-64.95117188	+1380	+9.15380859	-4.27587891	-0.54492188	+12.67822266	-15.16113281	+13.07373047	+1264	+7.18066406	-8.43750000	-0.88769531	+65.83007813	+2.57080078	-25.37841797	+1724
+1458241279.37509990	+9.36474609	-4.99658203	-0.84814453	+55.19531250	-7.31689453	-64.92919922	+1384	+9.15380859	-4.28027344	-0.54492188	+12.70019531	-15.16113281	+13.07373047	+1268	+7.18066406	-8.43750000	-0.88769531	+65.80810547	+2.59277344	-25.35644531	+1724
+1458241279.38350010	+9.36035156	-5.00097656	-0.85253906	+55.21728516	-7.27294922	-64.92919922	+1384	+9.14941406	-4.28027344	-0.54931641	+12.70019531	-15.13916016	+13.07373047	+1268	+7.17626953	-8.44189453	-0.89208984	+65.80810547	+2.61474609	-25.33447266	+1720
+1458241279.38759990	+9.36035156	-5.00097656	-0.85253906	+55.23925781	-7.25097656	-64.92919922	+1384	+9.14941406	-4.28027344	-0.54931641	+12.70019531	-15.11718750	+13.07373047	+1268	+7.17626953	-8.44628906	-0.89208984	+65.80810547	+2.63671875	-25.31250000	+1720
+1458241279.39599990	+9.36035156	-5.00097656	-0.85253906	+55.26123047	-7.20703125	-64.90722656	+1388	+9.14941406	-4.28027344	-0.55371094	+12.72216797	-15.09521484	+13.05175781	+1268	+7.17626953	-8.44628906	-0.88769531	+65.83007813	+2.68066406	-25.31250000	+1716
+1458241279.40430000	+9.35595703	-5.00537109	-0.85693359	+55.30517578	-7.16308594	-64.90722656	+1392	+9.14501953	-4.28466797	-0.55371094	+12.74414063	-15.05126953	+13.05175781	+1272	+7.18066406	-8.45068359	-0.88330078	+65.87402344	+2.76855469	-25.31250000	+1712
+1458241279.41260000	+9.35595703	-5.00976563	-0.86132813	+55.32714844	-7.14111328	-64.88525391	+1392	+9.14501953	-4.28466797	-0.55810547	+12.76611328	-15.00732422	+13.05175781	+1272	+7.18505859	-8.45068359	-0.87890625	+65.96191406	+2.83447266	-25.33447266	+1716
+1458241279.42510010	+9.35156250	-5.01416016	-0.86572266	+55.37109375	-7.07519531	-64.84130859	+1392	+9.14062500	-4.28906250	-0.56250000	+12.78808594	-14.94140625	+13.07373047	+1272	+7.19384766	-8.45068359	-0.86572266	+66.07177734	+2.96630859	-25.35644531	+1720
+1458241279.43350010	+9.35156250	-5.01416016	-0.87011719	+55.39306641	-7.03125000	-64.81933594	+1388	+9.14062500	-4.29345703	-0.56689453	+12.81005859	-14.89746094	+13.07373047	+1268	+7.19824219	-8.45068359	-0.86132813	+66.13769531	+3.03222656	-25.35644531	+1724
+1458241279.44180010	+9.34716797	-5.01855469	-0.87451172	+55.41503906	-6.98730469	-64.79736328	+1388	+9.13623047	-4.29345703	-0.57128906	+12.83203125	-14.85351563	+13.09570313	+1268	+7.19824219	-8.45068359	-0.86132813	+66.18164063	+3.09814453	-25.33447266	+1728
+1458241279.45009990	+9.34716797	-5.02294922	-0.87890625	+55.43701172	-6.94335938	-64.77539063	+1384	+9.13623047	-4.29345703	-0.57568359	+12.83203125	-14.80957031	+13.07373047	+1264	+7.19824219	-8.45068359	-0.86132813	+66.18164063	+3.14208984	-25.31250000	+1728
+1458241279.45429990	+9.34716797	-5.02294922	-0.87890625	+55.43701172	-6.92138672	-64.75341797	+1384	+9.13183594	-4.29345703	-0.58007813	+12.85400391	-14.78759766	+13.07373047	+1264	+7.19384766	-8.45068359	-0.86132813	+66.15966797	+3.14208984	-25.29052734	+1732
+1458241279.46260000	+9.34277344	-5.02294922	-0.88330078	+55.45898438	-6.87744141	-64.73144531	+1380	+9.13183594	-4.29785156	-0.58007813	+12.85400391	-14.74365234	+13.07373047	+1260	+7.18945313	-8.45507813	-0.86572266	+66.13769531	+3.16406250	-25.22460938	+1736
+1458241279.47090010	+9.34277344	-5.02294922	-0.88330078	+55.48095703	-6.83349609	-64.73144531	+1380	+9.13183594	-4.29785156	-0.58447266	+12.87597656	-14.69970703	+13.05175781	+1260	+7.18066406	-8.45947266	-0.87011719	+66.09375000	+3.18603516	-25.18066406	+1740
+1458241279.47930000	+9.33837891	-5.02294922	-0.88769531	+55.48095703	-6.78955078	-64.70947266	+1380	+9.12744141	-4.29785156	-0.58447266	+12.87597656	-14.65576172	+13.02978516	+1256	+7.17626953	-8.46386719	-0.87451172	+66.04980469	+3.18603516	-25.11474609	+1744
+1458241279.48760010	+9.33837891	-5.02294922	-0.88769531	+55.48095703	-6.74560547	-64.68750000	+1380	+9.12744141	-4.29785156	-0.58886719	+12.87597656	-14.61181641	+13.00781250	+1256	+7.16748047	-8.46826172	-0.87890625	+66.00585938	+3.18603516	-25.07080078	+1744
+1458241279.49589990	+9.33837891	-5.02734375	-0.88769531	+55.48095703	-6.70166016	-64.68750000	+1380	+9.12744141	-4.30224609	-0.58886719	+12.87597656	-14.58984375	+12.98583984	+1256	+7.16308594	-8.46826172	-0.88330078	+65.96191406	+3.20800781	-25.02685547	+1744
+1458241279.50430010	+9.33837891	-5.02734375	-0.89208984	+55.48095703	-6.67968750	-64.68750000	+1384	+9.12744141	-4.30224609	-0.58886719	+12.87597656	-14.56787109	+12.98583984	+1260	+7.16308594	-8.47265625	-0.88330078	+65.93994141	+3.22998047	-24.98291016	+1740
+1458241279.50840000	+9.33837891	-5.02734375	-0.89208984	+55.48095703	-6.67968750	-64.66552734	+1384	+9.12744141	-4.30224609	-0.58886719	+12.87597656	-14.56787109	+12.98583984	+1260	+7.16308594	-8.47265625	-0.88330078	+65.93994141	+3.22998047	-24.98291016	+1740
+1458241279.51679990	+9.33837891	-5.02734375	-0.89208984	+55.45898438	-6.65771484	-64.66552734	+1384	+9.12744141	-4.30224609	-0.59326172	+12.87597656	-14.54589844	+12.98583984	+1260	+7.16308594	-8.47265625	-0.88330078	+65.93994141	+3.25195313	-24.96093750	+1736
+1458241279.52510000	+9.33837891	-5.02734375	-0.89208984	+55.45898438	-6.65771484	-64.66552734	+1384	+9.12744141	-4.30224609	-0.59326172	+12.87597656	-14.54589844	+12.98583984	+1260	+7.16308594	-8.47265625	-0.87890625	+65.93994141	+3.27392578	-24.93896484	+1732
+1458241279.52920010	+9.33837891	-5.02734375	-0.89208984	+55.45898438	-6.65771484	-64.64355469	+1384	+9.12744141	-4.30224609	-0.59326172	+12.85400391	-14.52392578	+12.98583984	+1260	+7.16748047	-8.46826172	-0.87890625	+65.96191406	+3.29589844	-24.93896484	+1732
+1458241279.53760000	+9.33837891	-5.02734375	-0.89648438	+55.43701172	-6.63574219	-64.64355469	+1384	+9.12744141	-4.30224609	-0.59326172	+12.85400391	-14.52392578	+12.98583984	+1260	+7.16748047	-8.46826172	-0.87890625	+65.98388672	+3.31787109	-24.93896484	+1732
+1458241279.54169990	+9.33837891	-5.02734375	-0.89648438	+55.43701172	-6.63574219	-64.64355469	+1384	+9.12744141	-4.30224609	-0.59326172	+12.85400391	-14.52392578	+12.98583984	+1260	+7.17187500	-8.46826172	-0.87451172	+65.98388672	+3.33984375	-24.93896484	+1732
+1458241279.55010010	+9.33837891	-5.03173828	-0.89648438	+55.43701172	-6.63574219	-64.64355469	+1384	+9.12744141	-4.30224609	-0.59326172	+12.85400391	-14.52392578	+12.98583984	+1260	+7.17626953	-8.46826172	-0.87451172	+66.00585938	+3.36181641	-24.93896484	+1732
+1458241279.55839990	+9.33837891	-5.03173828	-0.89648438	+55.41503906	-6.63574219	-64.62158203	+1384	+9.13183594	-4.30224609	-0.59326172	+12.83203125	-14.52392578	+12.98583984	+1260	+7.17626953	-8.46386719	-0.87011719	+66.00585938	+3.38378906	-24.93896484	+1732
+1458241279.56670000	+9.34277344	-5.03173828	-0.89648438	+55.39306641	-6.63574219	-64.62158203	+1384	+9.13183594	-4.30664063	-0.59765625	+12.81005859	-14.50195313	+12.98583984	+1260	+7.18066406	-8.46386719	-0.87011719	+66.00585938	+3.40576172	-24.91699219	+1736
+1458241279.57090000	+9.34277344	-5.03173828	-0.89648438	+55.39306641	-6.61376953	-64.62158203	+1384	+9.13183594	-4.30664063	-0.59765625	+12.78808594	-14.50195313	+12.96386719	+1260	+7.18066406	-8.46386719	-0.87011719	+65.98388672	+3.42773438	-24.91699219	+1736
+1458241279.57509990	+9.34277344	-5.03173828	-0.89648438	+55.37109375	-6.61376953	-64.59960938	+1384	+9.13183594	-4.30664063	-0.59765625	+12.76611328	-14.50195313	+12.96386719	+1260	+7.17626953	-8.46386719	-0.87011719	+65.96191406	+3.42773438	-24.89501953	+1736
+1458241279.57920000	+9.34277344	-5.03173828	-0.89648438	+55.34912109	-6.61376953	-64.59960938	+1380	+9.13183594	-4.30664063	-0.59765625	+12.74414063	-14.47998047	+12.96386719	+1260	+7.17626953	-8.46386719	-0.87011719	+65.93994141	+3.42773438	-24.89501953	+1736
+1458241279.58760000	+9.34277344	-5.03613281	-0.90087891	+55.30517578	-6.59179688	-64.59960938	+1380	+9.13623047	-4.31103516	-0.59765625	+12.70019531	-14.47998047	+12.91992188	+1260	+7.17187500	-8.46826172	-0.87011719	+65.89599609	+3.42773438	-24.85107422	+1736
+1458241279.59590010	+9.34277344	-5.03613281	-0.90087891	+55.23925781	-6.59179688	-64.57763672	+1380	+9.14062500	-4.31542969	-0.60205078	+12.63427734	-14.45800781	+12.87597656	+1260	+7.17187500	-8.46826172	-0.87451172	+65.83007813	+3.40576172	-24.82910156	+1736
+1458241279.60010000	+9.34716797	-5.04052734	-0.90087891	+55.19531250	-6.56982422	-64.57763672	+1380	+9.14062500	-4.31542969	-0.60205078	+12.61230469	-14.45800781	+12.85400391	+1260	+7.16748047	-8.46826172	-0.87451172	+65.80810547	+3.40576172	-24.80712891	+1736
+1458241279.60840010	+9.34716797	-5.04052734	-0.90087891	+55.12939453	-6.54785156	-64.57763672	+1384	+9.14501953	-4.31982422	-0.60205078	+12.56835938	-14.45800781	+12.78808594	+1260	+7.16308594	-8.46826172	-0.87890625	+65.74218750	+3.40576172	-24.78515625	+1732
+1458241279.61669990	+9.34716797	-5.04052734	-0.90087891	+55.04150391	-6.54785156	-64.59960938	+1388	+9.14501953	-4.31982422	-0.60205078	+12.52441406	-14.45800781	+12.72216797	+1264	+7.15869141	-8.47265625	-0.87890625	+65.69824219	+3.38378906	-24.76318359	+1732
+1458241279.62089990	+9.34716797	-5.04492188	-0.90087891	+55.01953125	-6.52587891	-64.59960938	+1388	+9.14501953	-4.31982422	-0.60205078	+12.50244141	-14.45800781	+12.70019531	+1264	+7.15869141	-8.47265625	-0.88330078	+65.69824219	+3.38378906	-24.76318359	+1732
+1458241279.62500000	+9.34716797	-5.04492188	-0.90087891	+54.97558594	-6.52587891	-64.59960938	+1392	+9.14501953	-4.31982422	-0.60205078	+12.50244141	-14.47998047	+12.67822266	+1264	+7.15869141	-8.47265625	-0.88330078	+65.67626953	+3.38378906	-24.74121094	+1728
+1458241279.62920000	+9.34716797	-5.04492188	-0.90087891	+54.95361328	-6.52587891	-64.59960938	+1392	+9.14941406	-4.31982422	-0.60205078	+12.50244141	-14.47998047	+12.65625000	+1268	+7.15869141	-8.46826172	-0.88330078	+65.67626953	+3.38378906	-24.74121094	+1728
+1458241279.63340000	+9.35156250	-5.04492188	-0.90087891	+54.90966797	-6.52587891	-64.59960938	+1392	+9.14941406	-4.31982422	-0.60205078	+12.50244141	-14.47998047	+12.65625000	+1268	+7.15869141	-8.46826172	-0.88330078	+65.65429688	+3.38378906	-24.74121094	+1728
+1458241279.63750000	+9.35156250	-5.04492188	-0.90087891	+54.88769531	-6.52587891	-64.59960938	+1396	+9.14941406	-4.31982422	-0.60205078	+12.50244141	-14.47998047	+12.63427734	+1268	+7.15869141	-8.46826172	-0.88330078	+65.65429688	+3.38378906	-24.74121094	+1724
+1458241279.64170000	+9.35156250	-5.04492188	-0.90087891	+54.86572266	-6.52587891	-64.59960938	+1396	+9.14941406	-4.31982422	-0.60205078	+12.50244141	-14.47998047	+12.61230469	+1268	+7.15869141	-8.46826172	-0.88330078	+65.65429688	+3.38378906	-24.74121094	+1724
+1458241279.64590000	+9.35156250	-5.04492188	-0.90087891	+54.84375000	-6.52587891	-64.59960938	+1396	+9.14941406	-4.31982422	-0.60205078	+12.50244141	-14.47998047	+12.61230469	+1268	+7.15869141	-8.46826172	-0.87890625	+65.67626953	+3.40576172	-24.74121094	+1724
+1458241279.65420010	+9.35156250	-5.04931641	-0.90087891	+54.77783203	-6.52587891	-64.59960938	+1396	+9.14941406	-4.31982422	-0.60644531	+12.50244141	-14.47998047	+12.59033203	+1268	+7.16308594	-8.46386719	-0.87890625	+65.69824219	+3.40576172	-24.74121094	+1724
+1458241279.65840010	+9.35156250	-5.04931641	-0.90087891	+54.77783203	-6.52587891	-64.59960938	+1396	+9.14941406	-4.31982422	-0.60644531	+12.52441406	-14.47998047	+12.56835938	+1268	+7.16308594	-8.45947266	-0.87451172	+65.72021484	+3.42773438	-24.74121094	+1724
+1458241279.66669990	+9.35156250	-5.04931641	-0.90087891	+54.73388672	-6.50390625	-64.59960938	+1392	+9.14941406	-4.31542969	-0.60644531	+12.52441406	-14.47998047	+12.54638672	+1264	+7.16748047	-8.45507813	-0.87451172	+65.76416016	+3.44970703	-24.76318359	+1728
+1458241279.67090010	+9.35156250	-5.04931641	-0.90087891	+54.71191406	-6.50390625	-64.59960938	+1392	+9.14941406	-4.31542969	-0.60644531	+12.54638672	-14.47998047	+12.52441406	+1264	+7.16748047	-8.45507813	-0.87011719	+65.78613281	+3.44970703	-24.76318359	+1728
+1458241279.67500000	+9.35156250	-5.04931641	-0.90087891	+54.71191406	-6.50390625	-64.59960938	+1392	+9.14941406	-4.31542969	-0.60644531	+12.54638672	-14.47998047	+12.50244141	+1264	+7.16748047	-8.45507813	-0.87011719	+65.80810547	+3.47167969	-24.78515625	+1728
+1458241279.67919990	+9.35156250	-5.04931641	-0.90527344	+54.68994141	-6.50390625	-64.59960938	+1388	+9.14941406	-4.31542969	-0.60644531	+12.56835938	-14.47998047	+12.48046875	+1264	+7.17187500	-8.45068359	-0.87011719	+65.83007813	+3.47167969	-24.78515625	+1732
+1458241279.68330000	+9.35156250	-5.04931641	-0.90527344	+54.66796875	-6.50390625	-64.59960938	+1388	+9.14941406	-4.31542969	-0.60644531	+12.56835938	-14.47998047	+12.45849609	+1260	+7.17187500	-8.45068359	-0.87011719	+65.83007813	+3.49365234	-24.78515625	+1732
+1458241279.68750000	+9.35156250	-5.04931641	-0.90527344	+54.66796875	-6.48193359	-64.59960938	+1384	+9.14941406	-4.31542969	-0.60644531	+12.59033203	-14.47998047	+12.43652344	+1260	+7.17187500	-8.45068359	-0.87011719	+65.83007813	+3.49365234	-24.78515625	+1732
+1458241279.69170000	+9.35156250	-5.04492188	-0.90527344	+54.64599609	-6.48193359	-64.59960938	+1384	+9.14941406	-4.31542969	-0.61083984	+12.59033203	-14.47998047	+12.41455078	+1260	+7.16748047	-8.45068359	-0.87011719	+65.83007813	+3.49365234	-24.76318359	+1732
+1458241279.69580010	+9.35156250	-5.04492188	-0.90527344	+54.64599609	-6.48193359	-64.59960938	+1380	+9.14941406	-4.31542969	-0.61083984	+12.61230469	-14.47998047	+12.39257813	+1256	+7.16748047	-8.45068359	-0.87011719	+65.83007813	+3.49365234	-24.76318359	+1732
+1458241279.70000000	+9.35156250	-5.04492188	-0.90527344	+54.62402344	-6.45996094	-64.62158203	+1380	+9.14941406	-4.31542969	-0.61083984	+12.63427734	-14.47998047	+12.34863281	+1256	+7.16748047	-8.45068359	-0.87011719	+65.83007813	+3.49365234	-24.76318359	+1732
+1458241279.70420000	+9.35156250	-5.04492188	-0.90527344	+54.62402344	-6.45996094	-64.62158203	+1380	+9.14501953	-4.31542969	-0.61083984	+12.65625000	-14.47998047	+12.30468750	+1256	+7.16308594	-8.45068359	-0.87011719	+65.83007813	+3.49365234	-24.74121094	+1732
+1458241279.70830010	+9.35156250	-5.04492188	-0.90527344	+54.60205078	-6.43798828	-64.62158203	+1376	+9.14501953	-4.31542969	-0.61083984	+12.67822266	-14.47998047	+12.26074219	+1256	+7.16308594	-8.45068359	-0.87451172	+65.80810547	+3.49365234	-24.74121094	+1732
+1458241279.71250010	+9.35156250	-5.04492188	-0.90527344	+54.60205078	-6.43798828	-64.62158203	+1376	+9.14501953	-4.31542969	-0.61083984	+12.70019531	-14.45800781	+12.21679688	+1256	+7.15869141	-8.45068359	-0.87451172	+65.80810547	+3.47167969	-24.74121094	+1736
+1458241279.71670010	+9.35156250	-5.04492188	-0.90527344	+54.58007813	-6.43798828	-64.64355469	+1376	+9.14501953	-4.31103516	-0.61083984	+12.72216797	-14.45800781	+12.17285156	+1256	+7.15869141	-8.45068359	-0.87451172	+65.78613281	+3.47167969	-24.71923828	+1736
+1458241279.72079990	+9.35156250	-5.04492188	-0.90527344	+54.55810547	-6.41601563	-64.64355469	+1376	+9.14501953	-4.31103516	-0.61083984	+12.74414063	-14.45800781	+12.12890625	+1256	+7.15429688	-8.45507813	-0.87890625	+65.76416016	+3.47167969	-24.71923828	+1732
+1458241279.72499990	+9.35156250	-5.04492188	-0.90527344	+54.55810547	-6.39404297	-64.64355469	+1376	+9.14501953	-4.31103516	-0.61083984	+12.74414063	-14.43603516	+12.08496094	+1256	+7.15429688	-8.45507813	-0.87890625	+65.76416016	+3.47167969	-24.69726563	+1732
+1458241279.72919990	+9.34716797	-5.04492188	-0.90527344	+54.53613281	-6.39404297	-64.66552734	+1376	+9.14501953	-4.31103516	-0.61523438	+12.76611328	-14.43603516	+12.04101563	+1256	+7.14990234	-8.45507813	-0.88330078	+65.74218750	+3.44970703	-24.67529297	+1732
+1458241279.73330000	+9.34716797	-5.04052734	-0.90527344	+54.53613281	-6.37207031	-64.66552734	+1376	+9.14501953	-4.31103516	-0.61523438	+12.78808594	-14.43603516	+11.99707031	+1256	+7.14990234	-8.45507813	-0.88330078	+65.74218750	+3.44970703	-24.67529297	+1732
+1458241279.73750000	+9.34716797	-5.04052734	-0.90966797	+54.51416016	-6.37207031	-64.66552734	+1376	+9.14501953	-4.31103516	-0.61523438	+12.81005859	-14.41406250	+11.95312500	+1256	+7.14550781	-8.45507813	-0.88330078	+65.72021484	+3.44970703	-24.65332031	+1732
+1458241279.74169990	+9.34716797	-5.04052734	-0.90966797	+54.49218750	-6.35009766	-64.68750000	+1376	+9.14501953	-4.31103516	-0.61523438	+12.83203125	-14.41406250	+11.93115234	+1256	+7.14550781	-8.45507813	-0.88330078	+65.72021484	+3.44970703	-24.65332031	+1728
+1458241279.74580000	+9.34716797	-5.04052734	-0.90966797	+54.49218750	-6.35009766	-64.68750000	+1376	+9.14501953	-4.31103516	-0.61962891	+12.83203125	-14.41406250	+11.90917969	+1260	+7.14550781	-8.45507813	-0.88330078	+65.72021484	+3.44970703	-24.65332031	+1728
+1458241279.75000000	+9.34716797	-5.04052734	-0.90966797	+54.47021484	-6.35009766	-64.68750000	+1380	+9.14062500	-4.31103516	-0.61962891	+12.85400391	-14.39208984	+11.88720703	+1260	+7.14550781	-8.45507813	-0.88769531	+65.72021484	+3.44970703	-24.65332031	+1724
+1458241279.75420000	+9.34716797	-5.04052734	-0.90966797	+54.44824219	-6.32812500	-64.68750000	+1380	+9.14062500	-4.31103516	-0.61962891	+12.85400391	-14.39208984	+11.86523438	+1260	+7.14550781	-8.45507813	-0.88769531	+65.72021484	+3.44970703	-24.63134766	+1724
+1458241279.75830010	+9.34716797	-5.04052734	-0.90966797	+54.44824219	-6.32812500	-64.68750000	+1380	+9.14062500	-4.31103516	-0.61962891	+12.87597656	-14.39208984	+11.84326172	+1260	+7.14550781	-8.45507813	-0.88330078	+65.72021484	+3.47167969	-24.63134766	+1724
+1458241279.76250000	+9.34716797	-5.04052734	-0.90966797	+54.42626953	-6.32812500	-64.68750000	+1380	+9.14062500	-4.31103516	-0.61962891	+12.87597656	-14.39208984	+11.84326172	+1260	+7.14550781	-8.45507813	-0.88330078	+65.74218750	+3.47167969	-24.63134766	+1720
+1458241279.76659990	+9.34716797	-5.04052734	-0.91406250	+54.42626953	-6.30615234	-64.68750000	+1380	+9.14062500	-4.31103516	-0.62402344	+12.87597656	-14.39208984	+11.82128906	+1260	+7.14550781	-8.45507813	-0.88330078	+65.74218750	+3.47167969	-24.65332031	+1720
+1458241279.77080010	+9.34716797	-5.04052734	-0.91406250	+54.40429688	-6.30615234	-64.68750000	+1380	+9.14062500	-4.31103516	-0.62402344	+12.89794922	-14.39208984	+11.82128906	+1260	+7.14550781	-8.45507813	-0.88330078	+65.76416016	+3.49365234	-24.65332031	+1720
+1458241279.77500010	+9.34716797	-5.04052734	-0.91406250	+54.40429688	-6.30615234	-64.70947266	+1380	+9.14062500	-4.31103516	-0.62402344	+12.89794922	-14.39208984	+11.79931641	+1260	+7.14990234	-8.45507813	-0.88330078	+65.76416016	+3.49365234	-24.65332031	+1720
+1458241279.77909990	+9.34716797	-5.04052734	-0.91406250	+54.38232422	-6.30615234	-64.70947266	+1376	+9.14062500	-4.31103516	-0.62402344	+12.89794922	-14.39208984	+11.79931641	+1260	+7.14990234	-8.45068359	-0.87890625	+65.78613281	+3.49365234	-24.65332031	+1720
+1458241279.78329990	+9.34716797	-5.04052734	-0.91406250	+54.38232422	-6.30615234	-64.70947266	+1376	+9.14062500	-4.31103516	-0.62402344	+12.89794922	-14.39208984	+11.79931641	+1260	+7.14990234	-8.45068359	-0.87890625	+65.80810547	+3.51562500	-24.65332031	+1716
+1458241279.78749990	+9.34716797	-5.04052734	-0.91406250	+54.36035156	-6.28417969	-64.70947266	+1376	+9.14062500	-4.31103516	-0.62402344	+12.91992188	-14.37011719	+11.77734375	+1256	+7.14990234	-8.45068359	-0.87890625	+65.80810547	+3.51562500	-24.65332031	+1716
+1458241279.79160000	+9.34716797	-5.04052734	-0.91406250	+54.36035156	-6.28417969	-64.70947266	+1376	+9.14062500	-4.31103516	-0.62402344	+12.91992188	-14.37011719	+11.77734375	+1256	+7.15429688	-8.45068359	-0.87890625	+65.83007813	+3.51562500	-24.65332031	+1716
+1458241279.79580000	+9.34716797	-5.04052734	-0.91406250	+54.36035156	-6.28417969	-64.70947266	+1372	+9.14062500	-4.31103516	-0.62402344	+12.91992188	-14.37011719	+11.77734375	+1256	+7.15429688	-8.45068359	-0.87890625	+65.83007813	+3.53759766	-24.65332031	+1716
+1458241279.80000000	+9.34716797	-5.04052734	-0.91406250	+54.33837891	-6.28417969	-64.70947266	+1372	+9.14062500	-4.31103516	-0.62402344	+12.91992188	-14.37011719	+11.75537109	+1252	+7.15429688	-8.45068359	-0.87451172	+65.85205078	+3.53759766	-24.65332031	+1716
+1458241279.80410000	+9.34716797	-5.04052734	-0.91406250	+54.33837891	-6.28417969	-64.70947266	+1368	+9.14062500	-4.31103516	-0.62402344	+12.94189453	-14.37011719	+11.75537109	+1252	+7.15429688	-8.45068359	-0.87451172	+65.85205078	+3.53759766	-24.65332031	+1716
+1458241279.80830000	+9.34716797	-5.04052734	-0.91406250	+54.33837891	-6.26220703	-64.70947266	+1368	+9.14062500	-4.31103516	-0.62841797	+12.94189453	-14.37011719	+11.73339844	+1252	+7.15429688	-8.45068359	-0.87451172	+65.85205078	+3.55957031	-24.65332031	+1716
+1458241279.81250000	+9.34716797	-5.04492188	-0.91845703	+54.33837891	-6.26220703	-64.70947266	+1368	+9.14062500	-4.31103516	-0.62841797	+12.94189453	-14.37011719	+11.73339844	+1248	+7.15429688	-8.45068359	-0.87451172	+65.85205078	+3.55957031	-24.65332031	+1716
+1458241279.81660010	+9.34716797	-5.04492188	-0.91845703	+54.31640625	-6.26220703	-64.70947266	+1364	+9.14062500	-4.31103516	-0.62841797	+12.94189453	-14.37011719	+11.71142578	+1248	+7.15429688	-8.45068359	-0.87451172	+65.87402344	+3.55957031	-24.65332031	+1716
+1458241279.82080010	+9.34716797	-5.04492188	-0.91845703	+54.31640625	-6.26220703	-64.70947266	+1364	+9.14062500	-4.31103516	-0.62841797	+12.96386719	-14.37011719	+11.71142578	+1248	+7.15429688	-8.45068359	-0.87451172	+65.85205078	+3.55957031	-24.65332031	+1716
+1458241279.82500000	+9.34716797	-5.04492188	-0.91845703	+54.31640625	-6.24023438	-64.70947266	+1364	+9.14062500	-4.31103516	-0.62841797	+12.96386719	-14.37011719	+11.68945313	+1244	+7.15429688	-8.45068359	-0.87451172	+65.85205078	+3.55957031	-24.65332031	+1716
+1458241279.82909990	+9.34716797	-5.04052734	-0.91845703	+54.31640625	-6.24023438	-64.70947266	+1360	+9.14062500	-4.31103516	-0.62841797	+12.96386719	-14.37011719	+11.68945313	+1244	+7.14990234	-8.45068359	-0.87451172	+65.85205078	+3.55957031	-24.63134766	+1716
+1458241279.83330010	+9.34277344	-5.04052734	-0.91845703	+54.31640625	-6.24023438	-64.70947266	+1360	+9.14062500	-4.31103516	-0.62841797	+12.96386719	-14.37011719	+11.66748047	+1244	+7.14990234	-8.45068359	-0.87890625	+65.85205078	+3.55957031	-24.63134766	+1716
+1458241279.83740000	+9.34277344	-5.04052734	-0.91845703	+54.31640625	-6.21826172	-64.70947266	+1360	+9.14062500	-4.30664063	-0.62841797	+12.98583984	-14.34814453	+11.66748047	+1244	+7.14990234	-8.45068359	-0.87890625	+65.85205078	+3.55957031	-24.63134766	+1716
+1458241279.84159990	+9.34277344	-5.04052734	-0.91845703	+54.31640625	-6.21826172	-64.70947266	+1360	+9.14062500	-4.30664063	-0.62841797	+12.98583984	-14.34814453	+11.64550781	+1244	+7.14550781	-8.45068359	-0.87890625	+65.83007813	+3.55957031	-24.60937500	+1716
+1458241279.84579990	+9.34277344	-5.04052734	-0.91845703	+54.31640625	-6.21826172	-64.70947266	+1360	+9.14062500	-4.30664063	-0.62841797	+12.98583984	-14.34814453	+11.64550781	+1244	+7.14550781	-8.45507813	-0.87890625	+65.83007813	+3.53759766	-24.60937500	+1716
+1458241279.84990000	+9.34277344	-5.04052734	-0.91845703	+54.31640625	-6.21826172	-64.70947266	+1360	+9.13623047	-4.30664063	-0.62841797	+13.00781250	-14.34814453	+11.62353516	+1244	+7.14550781	-8.45507813	-0.87890625	+65.80810547	+3.53759766	-24.58740234	+1716
+1458241279.85410000	+9.34277344	-5.04052734	-0.91845703	+54.31640625	-6.19628906	-64.73144531	+1360	+9.13623047	-4.30664063	-0.62841797	+13.00781250	-14.34814453	+11.62353516	+1244	+7.14550781	-8.45507813	-0.88330078	+65.80810547	+3.53759766	-24.58740234	+1716
+1458241279.85830000	+9.34277344	-5.04052734	-0.91845703	+54.31640625	-6.19628906	-64.73144531	+1360	+9.13623047	-4.30664063	-0.62841797	+13.00781250	-14.34814453	+11.60156250	+1244	+7.14111328	-8.45507813	-0.88330078	+65.80810547	+3.53759766	-24.58740234	+1716
+1458241279.86240010	+9.34277344	-5.04052734	-0.91845703	+54.29443359	-6.19628906	-64.73144531	+1360	+9.13623047	-4.30664063	-0.62841797	+13.00781250	-14.32617188	+11.60156250	+1244	+7.14111328	-8.45507813	-0.88330078	+65.80810547	+3.53759766	-24.56542969	+1712
+1458241279.86660000	+9.34277344	-5.04052734	-0.91845703	+54.29443359	-6.19628906	-64.73144531	+1360	+9.13623047	-4.30664063	-0.62841797	+13.00781250	-14.32617188	+11.60156250	+1244	+7.14111328	-8.45507813	-0.88330078	+65.80810547	+3.53759766	-24.56542969	+1712
+1458241279.87080000	+9.34277344	-5.04052734	-0.91845703	+54.29443359	-6.19628906	-64.73144531	+1360	+9.13623047	-4.30664063	-0.62841797	+13.00781250	-14.32617188	+11.60156250	+1244	+7.14111328	-8.45507813	-0.88330078	+65.80810547	+3.53759766	-24.56542969	+1712
+1458241279.87490010	+9.34277344	-5.04052734	-0.91845703	+54.29443359	-6.17431641	-64.73144531	+1360	+9.13623047	-4.30664063	-0.62841797	+13.00781250	-14.32617188	+11.60156250	+1244	+7.14111328	-8.45507813	-0.88330078	+65.80810547	+3.53759766	-24.56542969	+1712
+1458241279.87910010	+9.34277344	-5.04052734	-0.91845703	+54.29443359	-6.17431641	-64.73144531	+1360	+9.13623047	-4.30664063	-0.62841797	+13.00781250	-14.32617188	+11.60156250	+1244	+7.14111328	-8.45507813	-0.88330078	+65.80810547	+3.53759766	-24.56542969	+1708
+1458241279.88330010	+9.34277344	-5.04052734	-0.91845703	+54.29443359	-6.17431641	-64.73144531	+1360	+9.13623047	-4.30664063	-0.62841797	+13.02978516	-14.32617188	+11.60156250	+1244	+7.14111328	-8.45507813	-0.88330078	+65.80810547	+3.53759766	-24.56542969	+1708
+1458241279.88739990	+9.34277344	-5.04052734	-0.91845703	+54.29443359	-6.17431641	-64.73144531	+1360	+9.13623047	-4.30664063	-0.62841797	+13.02978516	-14.32617188	+11.60156250	+1244	+7.14111328	-8.45507813	-0.88330078	+65.83007813	+3.53759766	-24.56542969	+1708
+1458241279.89159990	+9.34277344	-5.04052734	-0.91845703	+54.29443359	-6.17431641	-64.70947266	+1360	+9.13623047	-4.30664063	-0.62841797	+13.02978516	-14.32617188	+11.60156250	+1244	+7.14550781	-8.45507813	-0.88330078	+65.83007813	+3.55957031	-24.56542969	+1708
+1458241279.89580010	+9.34277344	-5.04052734	-0.91845703	+54.31640625	-6.17431641	-64.70947266	+1360	+9.13623047	-4.30664063	-0.62841797	+13.02978516	-14.32617188	+11.60156250	+1244	+7.14550781	-8.45068359	-0.87890625	+65.85205078	+3.55957031	-24.58740234	+1708
+1458241279.89990000	+9.34277344	-5.04052734	-0.91845703	+54.31640625	-6.17431641	-64.70947266	+1360	+9.13623047	-4.30664063	-0.62841797	+13.02978516	-14.32617188	+11.60156250	+1244	+7.14550781	-8.45068359	-0.87890625	+65.85205078	+3.55957031	-24.58740234	+1708
+1458241279.90409990	+9.34277344	-5.04052734	-0.91845703	+54.31640625	-6.17431641	-64.70947266	+1360	+9.13623047	-4.30664063	-0.62841797	+13.02978516	-14.32617188	+11.60156250	+1244	+7.14550781	-8.45068359	-0.87890625	+65.87402344	+3.55957031	-24.58740234	+1708
+1458241279.90829990	+9.34277344	-5.04052734	-0.91845703	+54.31640625	-6.17431641	-64.70947266	+1360	+9.13623047	-4.30664063	-0.62841797	+13.02978516	-14.32617188	+11.60156250	+1244	+7.14550781	-8.45068359	-0.87890625	+65.87402344	+3.55957031	-24.58740234	+1708
+1458241279.91240000	+9.34277344	-5.04052734	-0.91845703	+54.31640625	-6.17431641	-64.70947266	+1360	+9.13623047	-4.30664063	-0.62841797	+13.00781250	-14.32617188	+11.60156250	+1244	+7.14550781	-8.45068359	-0.87890625	+65.87402344	+3.55957031	-24.58740234	+1708
+1458241279.91660000	+9.34277344	-5.04052734	-0.91845703	+54.31640625	-6.17431641	-64.70947266	+1360	+9.13623047	-4.30664063	-0.62841797	+13.00781250	-14.32617188	+11.60156250	+1244	+7.14990234	-8.45068359	-0.87890625	+65.89599609	+3.55957031	-24.58740234	+1708
