# Supplementary material for: A direct effect of perception on action when grasping a cup
Source: Sci Rep. 2018 Jan 9;8:171. doi: 10.1038/s41598-017-18591-5 (PMC5760564; doi:10.1038/s41598-017-18591-5)
Supplement: Supplementary file 6 — Supplementary Information [file 41598_2017_18591_MOESM6_ESM.zip › SciRep_Data/S02instruct/S02_100instruct_Tr65.dat]

+1000000000000.00000000	+0.00000000	+0.00000000	+0.00000000	+0.00000000	+0.00000000	+0.00000000	+0	+0.00000000	+0.00000000	+0.00000000	+0.00000000	+0.00000000	+0.00000000	+0	+0.00000000	+0.00000000	+0.00000000	+0.00000000	+0.00000000	+0.00000000	+0
+1458241279.92070010	+9.34277344	-5.04052734	-0.91845703	+54.31640625	-6.17431641	-64.70947266	+1360	+9.13623047	-4.30664063	-0.62841797	+13.00781250	-14.32617188	+11.60156250	+1244	+7.14990234	-8.45068359	-0.87890625	+65.89599609	+3.55957031	-24.58740234	+1708
+1458241279.92490010	+9.34277344	-5.04052734	-0.91845703	+54.31640625	-6.19628906	-64.70947266	+1360	+9.13623047	-4.30664063	-0.62841797	+13.00781250	-14.32617188	+11.60156250	+1244	+7.14990234	-8.45068359	-0.87890625	+65.89599609	+3.55957031	-24.58740234	+1704
+1458241279.92910000	+9.34277344	-5.04052734	-0.91845703	+54.31640625	-6.19628906	-64.70947266	+1360	+9.13623047	-4.30664063	-0.62841797	+13.00781250	-14.32617188	+11.60156250	+1240	+7.14990234	-8.45068359	-0.87890625	+65.89599609	+3.55957031	-24.58740234	+1704
+1458241279.93319990	+9.34277344	-5.04052734	-0.91845703	+54.31640625	-6.19628906	-64.70947266	+1360	+9.13623047	-4.30664063	-0.62841797	+13.00781250	-14.32617188	+11.60156250	+1240	+7.14990234	-8.45068359	-0.87890625	+65.89599609	+3.55957031	-24.58740234	+1704
+1458241279.93740010	+9.34277344	-5.04052734	-0.91845703	+54.31640625	-6.19628906	-64.70947266	+1360	+9.13623047	-4.30664063	-0.62841797	+13.00781250	-14.32617188	+11.62353516	+1240	+7.14990234	-8.45068359	-0.87890625	+65.89599609	+3.55957031	-24.58740234	+1704
+1458241279.94160010	+9.34277344	-5.04052734	-0.91845703	+54.31640625	-6.19628906	-64.70947266	+1360	+9.13623047	-4.30664063	-0.62841797	+13.00781250	-14.32617188	+11.62353516	+1240	+7.14990234	-8.45068359	-0.87890625	+65.89599609	+3.55957031	-24.58740234	+1704
+1458241279.94569990	+9.34277344	-5.04052734	-0.91845703	+54.31640625	-6.19628906	-64.70947266	+1360	+9.13623047	-4.30664063	-0.62841797	+13.00781250	-14.32617188	+11.62353516	+1240	+7.14990234	-8.45068359	-0.87890625	+65.89599609	+3.55957031	-24.58740234	+1704
+1458241284.43129990	+9.40429688	-5.05371094	-0.85253906	+54.44824219	-7.29492188	-64.75341797	+1392	+9.19775391	-4.32421875	-0.54931641	+12.45849609	-15.60058594	+12.15087891	+1272	+7.18945313	-8.46826172	-0.85693359	+65.41259766	+2.87841797	-25.51025391	+1764
+1458241284.43549990	+9.40429688	-5.05371094	-0.85253906	+54.44824219	-7.29492188	-64.75341797	+1392	+9.19775391	-4.32421875	-0.54931641	+12.45849609	-15.60058594	+12.17285156	+1272	+7.18945313	-8.46826172	-0.85693359	+65.43457031	+2.87841797	-25.51025391	+1764
+1458241284.43960000	+9.40429688	-5.05371094	-0.85253906	+54.44824219	-7.31689453	-64.75341797	+1392	+9.19775391	-4.32421875	-0.54931641	+12.45849609	-15.60058594	+12.17285156	+1276	+7.18945313	-8.46826172	-0.85693359	+65.43457031	+2.90039063	-25.51025391	+1764
+1458241284.44380000	+9.40429688	-5.05371094	-0.85253906	+54.44824219	-7.31689453	-64.75341797	+1392	+9.20214844	-4.32421875	-0.54931641	+12.45849609	-15.60058594	+12.17285156	+1276	+7.18945313	-8.46826172	-0.85253906	+65.45654297	+2.90039063	-25.51025391	+1764
+1458241284.44800000	+9.40869141	-5.05371094	-0.85253906	+54.44824219	-7.31689453	-64.75341797	+1392	+9.20214844	-4.32421875	-0.54931641	+12.45849609	-15.60058594	+12.17285156	+1276	+7.19384766	-8.46826172	-0.85253906	+65.45654297	+2.90039063	-25.53222656	+1764
+1458241284.45210000	+9.40869141	-5.05371094	-0.85253906	+54.44824219	-7.31689453	-64.75341797	+1392	+9.20214844	-4.32421875	-0.54931641	+12.45849609	-15.62255859	+12.19482422	+1276	+7.19384766	-8.46826172	-0.85253906	+65.47851563	+2.90039063	-25.53222656	+1764
+1458241284.45630000	+9.40869141	-5.05371094	-0.85253906	+54.44824219	-7.31689453	-64.75341797	+1392	+9.20214844	-4.32421875	-0.54931641	+12.43652344	-15.62255859	+12.19482422	+1276	+7.19384766	-8.46386719	-0.85253906	+65.47851563	+2.92236328	-25.55419922	+1764
+1458241284.46050000	+9.40869141	-5.05371094	-0.85253906	+54.44824219	-7.31689453	-64.73144531	+1392	+9.20214844	-4.32421875	-0.54931641	+12.43652344	-15.62255859	+12.19482422	+1272	+7.19824219	-8.46386719	-0.84814453	+65.50048828	+2.92236328	-25.55419922	+1764
+1458241284.46460010	+9.40869141	-5.05371094	-0.85253906	+54.44824219	-7.33886719	-64.73144531	+1392	+9.20214844	-4.32421875	-0.54931641	+12.43652344	-15.62255859	+12.19482422	+1272	+7.19824219	-8.46386719	-0.84814453	+65.52246094	+2.94433594	-25.55419922	+1768
+1458241284.46880010	+9.40869141	-5.05371094	-0.85253906	+54.44824219	-7.33886719	-64.73144531	+1392	+9.20214844	-4.32421875	-0.54931641	+12.43652344	-15.62255859	+12.19482422	+1272	+7.20263672	-8.45947266	-0.84375000	+65.56640625	+2.94433594	-25.57617188	+1768
+1458241284.47300000	+9.40869141	-5.05371094	-0.85253906	+54.44824219	-7.33886719	-64.73144531	+1392	+9.20214844	-4.32421875	-0.54931641	+12.43652344	-15.62255859	+12.21679688	+1272	+7.20703125	-8.45947266	-0.83935547	+65.58837891	+2.96630859	-25.59814453	+1772
+1458241284.47709990	+9.40869141	-5.05371094	-0.85253906	+54.44824219	-7.33886719	-64.73144531	+1388	+9.20214844	-4.32421875	-0.54931641	+12.43652344	-15.62255859	+12.21679688	+1272	+7.21142578	-8.45947266	-0.83935547	+65.61035156	+2.98828125	-25.62011719	+1772
+1458241284.48130010	+9.40869141	-5.05371094	-0.85253906	+54.44824219	-7.33886719	-64.73144531	+1388	+9.20214844	-4.32421875	-0.54931641	+12.43652344	-15.62255859	+12.21679688	+1272	+7.21142578	-8.45507813	-0.83496094	+65.63232422	+2.98828125	-25.62011719	+1776
+1458241284.48540000	+9.40869141	-5.05371094	-0.85253906	+54.44824219	-7.33886719	-64.73144531	+1388	+9.20214844	-4.32421875	-0.54931641	+12.43652344	-15.62255859	+12.21679688	+1272	+7.21582031	-8.45507813	-0.83496094	+65.65429688	+2.98828125	-25.62011719	+1776
+1458241284.48959990	+9.40869141	-5.05371094	-0.85253906	+54.44824219	-7.33886719	-64.73144531	+1388	+9.20214844	-4.32421875	-0.54931641	+12.43652344	-15.62255859	+12.21679688	+1268	+7.21582031	-8.45507813	-0.83496094	+65.65429688	+2.98828125	-25.62011719	+1776
+1458241284.49379990	+9.40869141	-5.05371094	-0.85253906	+54.44824219	-7.33886719	-64.73144531	+1384	+9.20214844	-4.32421875	-0.54931641	+12.43652344	-15.62255859	+12.21679688	+1268	+7.21582031	-8.45507813	-0.83496094	+65.63232422	+2.98828125	-25.62011719	+1780
+1458241284.49790000	+9.40869141	-5.05371094	-0.85253906	+54.44824219	-7.33886719	-64.73144531	+1384	+9.20214844	-4.32421875	-0.54931641	+12.43652344	-15.62255859	+12.21679688	+1268	+7.21142578	-8.45947266	-0.83935547	+65.63232422	+2.98828125	-25.62011719	+1780
+1458241284.50210000	+9.40869141	-5.05371094	-0.85253906	+54.44824219	-7.33886719	-64.73144531	+1384	+9.20214844	-4.32421875	-0.54931641	+12.43652344	-15.62255859	+12.21679688	+1268	+7.21142578	-8.45947266	-0.83935547	+65.61035156	+2.98828125	-25.62011719	+1780
+1458241284.50630000	+9.40869141	-5.05371094	-0.85253906	+54.44824219	-7.33886719	-64.73144531	+1384	+9.20214844	-4.32421875	-0.54931641	+12.43652344	-15.62255859	+12.21679688	+1268	+7.21142578	-8.45947266	-0.83935547	+65.61035156	+2.96630859	-25.59814453	+1780
+1458241284.51040010	+9.40869141	-5.05371094	-0.85253906	+54.44824219	-7.33886719	-64.73144531	+1384	+9.20214844	-4.32421875	-0.54931641	+12.43652344	-15.62255859	+12.21679688	+1268	+7.21142578	-8.45947266	-0.83935547	+65.61035156	+2.96630859	-25.59814453	+1780
+1458241284.51460000	+9.40869141	-5.05371094	-0.85253906	+54.47021484	-7.33886719	-64.73144531	+1384	+9.20214844	-4.32421875	-0.54931641	+12.43652344	-15.62255859	+12.21679688	+1268	+7.21142578	-8.45947266	-0.83935547	+65.61035156	+2.96630859	-25.59814453	+1780
+1458241284.51880000	+9.40869141	-5.05371094	-0.85253906	+54.47021484	-7.33886719	-64.73144531	+1380	+9.20214844	-4.32421875	-0.54931641	+12.43652344	-15.62255859	+12.21679688	+1264	+7.20703125	-8.45947266	-0.83935547	+65.58837891	+2.96630859	-25.59814453	+1780
+1458241284.52290010	+9.40869141	-5.05371094	-0.85253906	+54.47021484	-7.33886719	-64.73144531	+1380	+9.20214844	-4.32421875	-0.54931641	+12.43652344	-15.62255859	+12.21679688	+1264	+7.20703125	-8.45947266	-0.83935547	+65.58837891	+2.96630859	-25.59814453	+1780
+1458241284.52710010	+9.40869141	-5.05371094	-0.85253906	+54.47021484	-7.33886719	-64.73144531	+1380	+9.20214844	-4.32421875	-0.54931641	+12.43652344	-15.62255859	+12.21679688	+1264	+7.20703125	-8.45947266	-0.84375000	+65.58837891	+2.96630859	-25.57617188	+1780
+1458241284.53539990	+9.40869141	-5.05371094	-0.85253906	+54.47021484	-7.33886719	-64.73144531	+1380	+9.20214844	-4.32421875	-0.54931641	+12.43652344	-15.62255859	+12.21679688	+1264	+7.20703125	-8.45947266	-0.84375000	+65.56640625	+2.96630859	-25.57617188	+1780
+1458241284.53959990	+9.40869141	-5.05371094	-0.85253906	+54.47021484	-7.33886719	-64.73144531	+1380	+9.20214844	-4.32421875	-0.54931641	+12.43652344	-15.62255859	+12.21679688	+1264	+7.20703125	-8.45947266	-0.84375000	+65.56640625	+2.96630859	-25.57617188	+1780
+1458241284.54380010	+9.40869141	-5.05371094	-0.85253906	+54.47021484	-7.33886719	-64.70947266	+1384	+9.20214844	-4.32421875	-0.54931641	+12.43652344	-15.60058594	+12.21679688	+1264	+7.20703125	-8.45947266	-0.84375000	+65.56640625	+2.96630859	-25.57617188	+1780
+1458241284.54790000	+9.40869141	-5.05371094	-0.85253906	+54.47021484	-7.33886719	-64.70947266	+1384	+9.20214844	-4.32421875	-0.54931641	+12.43652344	-15.60058594	+12.21679688	+1264	+7.20703125	-8.45947266	-0.84375000	+65.56640625	+2.96630859	-25.57617188	+1780
+1458241284.55209990	+9.40869141	-5.05371094	-0.85253906	+54.47021484	-7.33886719	-64.70947266	+1384	+9.20214844	-4.32421875	-0.54931641	+12.43652344	-15.60058594	+12.21679688	+1264	+7.20703125	-8.45947266	-0.84375000	+65.56640625	+2.94433594	-25.57617188	+1780
+1458241284.56040000	+9.40869141	-5.05371094	-0.85253906	+54.47021484	-7.36083984	-64.70947266	+1384	+9.19775391	-4.32421875	-0.54931641	+12.43652344	-15.60058594	+12.21679688	+1264	+7.20703125	-8.45947266	-0.84375000	+65.56640625	+2.96630859	-25.57617188	+1780
+1458241284.56460000	+9.40869141	-5.05371094	-0.85253906	+54.47021484	-7.36083984	-64.70947266	+1384	+9.19775391	-4.32421875	-0.54931641	+12.41455078	-15.60058594	+12.21679688	+1264	+7.20703125	-8.45947266	-0.84375000	+65.56640625	+2.96630859	-25.57617188	+1780
+1458241284.56870010	+9.40869141	-5.05371094	-0.85253906	+54.47021484	-7.36083984	-64.70947266	+1384	+9.19775391	-4.32421875	-0.54931641	+12.41455078	-15.60058594	+12.21679688	+1264	+7.20703125	-8.45947266	-0.84375000	+65.56640625	+2.96630859	-25.57617188	+1776
+1458241284.57290010	+9.40869141	-5.05371094	-0.85253906	+54.47021484	-7.36083984	-64.70947266	+1384	+9.19775391	-4.32421875	-0.54931641	+12.41455078	-15.60058594	+12.21679688	+1264	+7.20703125	-8.45947266	-0.84375000	+65.58837891	+2.96630859	-25.57617188	+1776
+1458241284.58119990	+9.40869141	-5.05371094	-0.85253906	+54.47021484	-7.36083984	-64.70947266	+1384	+9.19775391	-4.32421875	-0.54931641	+12.41455078	-15.60058594	+12.21679688	+1264	+7.20703125	-8.45947266	-0.84375000	+65.58837891	+2.96630859	-25.57617188	+1776
+1458241284.58540010	+9.40869141	-5.05371094	-0.85253906	+54.47021484	-7.36083984	-64.70947266	+1384	+9.19775391	-4.32421875	-0.54931641	+12.41455078	-15.60058594	+12.23876953	+1264	+7.20703125	-8.45947266	-0.84375000	+65.58837891	+2.96630859	-25.57617188	+1776
+1458241284.58960010	+9.40869141	-5.05371094	-0.85253906	+54.47021484	-7.36083984	-64.70947266	+1384	+9.19775391	-4.32421875	-0.54931641	+12.41455078	-15.60058594	+12.23876953	+1264	+7.20703125	-8.45947266	-0.84375000	+65.58837891	+2.96630859	-25.57617188	+1776
+1458241284.59369990	+9.40869141	-5.05371094	-0.85253906	+54.47021484	-7.36083984	-64.70947266	+1384	+9.19775391	-4.32421875	-0.54931641	+12.41455078	-15.60058594	+12.23876953	+1264	+7.20703125	-8.45947266	-0.84375000	+65.58837891	+2.96630859	-25.57617188	+1776
+1458241284.59789990	+9.40869141	-5.05371094	-0.85253906	+54.47021484	-7.36083984	-64.70947266	+1380	+9.19775391	-4.32421875	-0.54931641	+12.41455078	-15.60058594	+12.23876953	+1264	+7.20703125	-8.45947266	-0.84375000	+65.58837891	+2.96630859	-25.57617188	+1776
+1458241284.60209990	+9.40869141	-5.05371094	-0.85253906	+54.47021484	-7.36083984	-64.70947266	+1380	+9.19775391	-4.32421875	-0.54931641	+12.41455078	-15.60058594	+12.23876953	+1264	+7.20703125	-8.45947266	-0.84375000	+65.58837891	+2.96630859	-25.57617188	+1776
+1458241284.60620000	+9.40869141	-5.05371094	-0.85253906	+54.47021484	-7.36083984	-64.70947266	+1380	+9.19775391	-4.32421875	-0.54931641	+12.41455078	-15.60058594	+12.23876953	+1264	+7.20703125	-8.45947266	-0.84375000	+65.58837891	+2.96630859	-25.57617188	+1776
+1458241284.61040000	+9.40869141	-5.05371094	-0.85253906	+54.47021484	-7.36083984	-64.70947266	+1380	+9.19775391	-4.32421875	-0.54931641	+12.41455078	-15.60058594	+12.23876953	+1264	+7.20703125	-8.45947266	-0.84375000	+65.58837891	+2.96630859	-25.57617188	+1776
+1458241284.61459990	+9.40869141	-5.05371094	-0.85253906	+54.47021484	-7.36083984	-64.68750000	+1380	+9.19775391	-4.32421875	-0.54931641	+12.41455078	-15.60058594	+12.21679688	+1264	+7.20703125	-8.45947266	-0.84375000	+65.56640625	+2.96630859	-25.57617188	+1776
+1458241284.61870000	+9.40869141	-5.05371094	-0.85253906	+54.47021484	-7.36083984	-64.68750000	+1380	+9.19775391	-4.32421875	-0.54931641	+12.41455078	-15.60058594	+12.21679688	+1264	+7.20703125	-8.45947266	-0.84375000	+65.56640625	+2.96630859	-25.57617188	+1776
+1458241284.62290000	+9.40869141	-5.05371094	-0.85253906	+54.49218750	-7.36083984	-64.68750000	+1380	+9.19775391	-4.32421875	-0.54931641	+12.41455078	-15.60058594	+12.21679688	+1264	+7.20703125	-8.46386719	-0.84375000	+65.56640625	+2.96630859	-25.57617188	+1776
+1458241284.62710000	+9.40869141	-5.05371094	-0.85253906	+54.49218750	-7.36083984	-64.68750000	+1380	+9.19775391	-4.32421875	-0.54931641	+12.41455078	-15.60058594	+12.21679688	+1264	+7.20263672	-8.46386719	-0.84375000	+65.56640625	+2.96630859	-25.57617188	+1776
+1458241284.63120010	+9.40869141	-5.05371094	-0.85253906	+54.49218750	-7.36083984	-64.68750000	+1380	+9.19775391	-4.32421875	-0.54931641	+12.41455078	-15.60058594	+12.21679688	+1264	+7.20263672	-8.46386719	-0.84814453	+65.54443359	+2.96630859	-25.57617188	+1776
+1458241284.63540010	+9.40869141	-5.05371094	-0.85253906	+54.49218750	-7.36083984	-64.68750000	+1380	+9.19775391	-4.32421875	-0.54931641	+12.41455078	-15.60058594	+12.21679688	+1264	+7.20263672	-8.46386719	-0.84814453	+65.54443359	+2.94433594	-25.55419922	+1776
+1458241284.63949990	+9.40869141	-5.05371094	-0.85253906	+54.49218750	-7.36083984	-64.68750000	+1380	+9.19775391	-4.32421875	-0.54931641	+12.41455078	-15.60058594	+12.21679688	+1264	+7.20263672	-8.46386719	-0.84814453	+65.54443359	+2.94433594	-25.55419922	+1776
+1458241284.64369990	+9.40869141	-5.05371094	-0.85253906	+54.49218750	-7.36083984	-64.68750000	+1384	+9.19775391	-4.32421875	-0.54931641	+12.41455078	-15.60058594	+12.21679688	+1264	+7.20263672	-8.46386719	-0.84814453	+65.52246094	+2.94433594	-25.55419922	+1776
+1458241284.64790010	+9.40869141	-5.05371094	-0.85253906	+54.49218750	-7.36083984	-64.68750000	+1384	+9.19775391	-4.32421875	-0.54931641	+12.41455078	-15.60058594	+12.21679688	+1264	+7.19824219	-8.46386719	-0.84814453	+65.52246094	+2.94433594	-25.55419922	+1772
+1458241284.65200000	+9.40869141	-5.05371094	-0.85253906	+54.49218750	-7.36083984	-64.68750000	+1384	+9.19775391	-4.32421875	-0.54931641	+12.41455078	-15.60058594	+12.21679688	+1264	+7.19824219	-8.46386719	-0.85253906	+65.52246094	+2.94433594	-25.53222656	+1772
+1458241284.66039990	+9.40869141	-5.05371094	-0.85253906	+54.49218750	-7.36083984	-64.68750000	+1384	+9.19775391	-4.32421875	-0.54931641	+12.41455078	-15.60058594	+12.21679688	+1264	+7.19824219	-8.46826172	-0.85253906	+65.50048828	+2.94433594	-25.53222656	+1772
+1458241284.66450000	+9.40869141	-5.05371094	-0.85253906	+54.49218750	-7.36083984	-64.68750000	+1384	+9.19775391	-4.32421875	-0.54931641	+12.41455078	-15.60058594	+12.21679688	+1264	+7.19824219	-8.46826172	-0.85253906	+65.50048828	+2.94433594	-25.53222656	+1772
+1458241284.67290000	+9.40869141	-5.05371094	-0.85253906	+54.49218750	-7.36083984	-64.68750000	+1384	+9.19775391	-4.32421875	-0.54931641	+12.41455078	-15.60058594	+12.21679688	+1264	+7.19824219	-8.46826172	-0.85253906	+65.50048828	+2.94433594	-25.53222656	+1768
+1458241284.68120000	+9.40869141	-5.05371094	-0.85253906	+54.49218750	-7.36083984	-64.68750000	+1388	+9.19775391	-4.32421875	-0.54931641	+12.41455078	-15.60058594	+12.21679688	+1264	+7.19824219	-8.46826172	-0.85253906	+65.50048828	+2.94433594	-25.53222656	+1768
+1458241284.68540000	+9.40869141	-5.05371094	-0.85253906	+54.49218750	-7.36083984	-64.68750000	+1388	+9.19775391	-4.32421875	-0.54931641	+12.41455078	-15.60058594	+12.21679688	+1268	+7.19824219	-8.46386719	-0.85253906	+65.52246094	+2.94433594	-25.55419922	+1768
+1458241284.68950010	+9.40869141	-5.05371094	-0.85253906	+54.49218750	-7.36083984	-64.68750000	+1388	+9.19775391	-4.32421875	-0.54931641	+12.41455078	-15.60058594	+12.21679688	+1268	+7.19824219	-8.46386719	-0.85253906	+65.52246094	+2.96630859	-25.55419922	+1764
+1458241284.69370010	+9.40869141	-5.05371094	-0.85253906	+54.51416016	-7.38281250	-64.68750000	+1388	+9.19775391	-4.32421875	-0.54931641	+12.41455078	-15.60058594	+12.21679688	+1268	+7.19824219	-8.46386719	-0.84814453	+65.52246094	+2.96630859	-25.55419922	+1764
+1458241284.69790010	+9.40869141	-5.05371094	-0.85253906	+54.51416016	-7.38281250	-64.68750000	+1388	+9.19775391	-4.32421875	-0.54931641	+12.41455078	-15.60058594	+12.21679688	+1268	+7.19824219	-8.46386719	-0.84814453	+65.52246094	+2.96630859	-25.55419922	+1764
+1458241284.70199990	+9.40869141	-5.05371094	-0.85253906	+54.51416016	-7.38281250	-64.68750000	+1388	+9.19775391	-4.32421875	-0.54931641	+12.41455078	-15.60058594	+12.21679688	+1268	+7.19824219	-8.46386719	-0.84814453	+65.52246094	+2.96630859	-25.55419922	+1764
+1458241284.70619990	+9.40869141	-5.05371094	-0.85253906	+54.51416016	-7.38281250	-64.68750000	+1388	+9.19775391	-4.32421875	-0.54931641	+12.41455078	-15.60058594	+12.21679688	+1264	+7.20263672	-8.46386719	-0.84814453	+65.52246094	+2.96630859	-25.55419922	+1764
+1458241284.71030000	+9.40869141	-5.05371094	-0.85253906	+54.51416016	-7.38281250	-64.66552734	+1384	+9.19775391	-4.32421875	-0.54931641	+12.41455078	-15.60058594	+12.21679688	+1264	+7.20263672	-8.46386719	-0.84814453	+65.54443359	+2.96630859	-25.55419922	+1764
+1458241284.71450000	+9.40869141	-5.05371094	-0.85253906	+54.51416016	-7.38281250	-64.66552734	+1384	+9.19775391	-4.32421875	-0.54931641	+12.41455078	-15.60058594	+12.21679688	+1264	+7.20263672	-8.46386719	-0.84814453	+65.54443359	+2.96630859	-25.55419922	+1764
+1458241284.71869990	+9.40869141	-5.05371094	-0.85253906	+54.51416016	-7.38281250	-64.66552734	+1384	+9.19775391	-4.32861328	-0.54931641	+12.41455078	-15.60058594	+12.21679688	+1264	+7.20263672	-8.46386719	-0.84814453	+65.54443359	+2.96630859	-25.55419922	+1764
+1458241284.72280000	+9.40869141	-5.05371094	-0.85253906	+54.51416016	-7.38281250	-64.66552734	+1384	+9.19775391	-4.32861328	-0.54931641	+12.41455078	-15.60058594	+12.21679688	+1264	+7.20263672	-8.46386719	-0.84814453	+65.54443359	+2.96630859	-25.55419922	+1764
+1458241284.72700000	+9.40869141	-5.05371094	-0.85253906	+54.51416016	-7.38281250	-64.66552734	+1384	+9.19775391	-4.32861328	-0.54931641	+12.41455078	-15.60058594	+12.21679688	+1264	+7.20263672	-8.46386719	-0.84814453	+65.54443359	+2.96630859	-25.55419922	+1764
+1458241284.73120000	+9.40869141	-5.05371094	-0.85253906	+54.51416016	-7.38281250	-64.66552734	+1384	+9.19775391	-4.32861328	-0.54931641	+12.41455078	-15.60058594	+12.21679688	+1264	+7.20263672	-8.46386719	-0.84814453	+65.54443359	+2.96630859	-25.55419922	+1764
+1458241284.73530010	+9.40869141	-5.05371094	-0.85253906	+54.51416016	-7.38281250	-64.66552734	+1384	+9.19775391	-4.32861328	-0.54931641	+12.41455078	-15.60058594	+12.21679688	+1264	+7.20263672	-8.46386719	-0.84814453	+65.52246094	+2.96630859	-25.55419922	+1764
+1458241284.73950000	+9.40869141	-5.05371094	-0.85253906	+54.51416016	-7.38281250	-64.66552734	+1384	+9.19775391	-4.32861328	-0.54931641	+12.41455078	-15.60058594	+12.21679688	+1264	+7.19824219	-8.46386719	-0.84814453	+65.52246094	+2.96630859	-25.55419922	+1764
+1458241284.74370000	+9.40869141	-5.05371094	-0.85253906	+54.51416016	-7.38281250	-64.66552734	+1384	+9.19775391	-4.32861328	-0.54931641	+12.41455078	-15.60058594	+12.21679688	+1264	+7.19824219	-8.46386719	-0.84814453	+65.52246094	+2.96630859	-25.55419922	+1764
+1458241284.74780010	+9.40869141	-5.05371094	-0.85253906	+54.51416016	-7.38281250	-64.66552734	+1384	+9.19775391	-4.32861328	-0.54931641	+12.41455078	-15.60058594	+12.19482422	+1264	+7.19824219	-8.46386719	-0.85253906	+65.52246094	+2.96630859	-25.55419922	+1760
+1458241284.75200010	+9.40869141	-5.05371094	-0.85253906	+54.51416016	-7.38281250	-64.66552734	+1384	+9.19775391	-4.32861328	-0.54931641	+12.41455078	-15.60058594	+12.19482422	+1264	+7.19824219	-8.46826172	-0.85253906	+65.50048828	+2.96630859	-25.53222656	+1760
+1458241284.75620010	+9.40869141	-5.05371094	-0.85253906	+54.51416016	-7.38281250	-64.66552734	+1384	+9.19775391	-4.32861328	-0.54931641	+12.41455078	-15.60058594	+12.19482422	+1264	+7.19824219	-8.46826172	-0.85253906	+65.50048828	+2.96630859	-25.53222656	+1760
+1458241284.76029990	+9.40869141	-5.05371094	-0.85253906	+54.51416016	-7.38281250	-64.66552734	+1384	+9.19775391	-4.32861328	-0.54931641	+12.41455078	-15.60058594	+12.19482422	+1264	+7.19824219	-8.46826172	-0.85253906	+65.50048828	+2.94433594	-25.53222656	+1760
+1458241284.76449990	+9.40869141	-5.05371094	-0.85253906	+54.51416016	-7.38281250	-64.66552734	+1384	+9.19775391	-4.32861328	-0.54931641	+12.41455078	-15.60058594	+12.19482422	+1264	+7.19824219	-8.46826172	-0.85253906	+65.50048828	+2.94433594	-25.53222656	+1760
+1458241284.76869990	+9.40869141	-5.05371094	-0.85253906	+54.51416016	-7.38281250	-64.66552734	+1388	+9.19775391	-4.32861328	-0.54931641	+12.41455078	-15.60058594	+12.19482422	+1268	+7.19824219	-8.46826172	-0.85253906	+65.50048828	+2.94433594	-25.53222656	+1760
+1458241284.77700000	+9.40869141	-5.05371094	-0.85253906	+54.51416016	-7.38281250	-64.66552734	+1388	+9.19775391	-4.32861328	-0.54931641	+12.41455078	-15.60058594	+12.19482422	+1268	+7.19384766	-8.46826172	-0.85253906	+65.47851563	+2.94433594	-25.53222656	+1760
+1458241284.78119990	+9.40869141	-5.05371094	-0.85253906	+54.51416016	-7.38281250	-64.66552734	+1388	+9.19775391	-4.32861328	-0.54931641	+12.41455078	-15.60058594	+12.19482422	+1268	+7.19384766	-8.46826172	-0.85253906	+65.47851563	+2.94433594	-25.53222656	+1760
+1458241284.78530000	+9.40869141	-5.05371094	-0.85253906	+54.51416016	-7.38281250	-64.66552734	+1388	+9.19775391	-4.32861328	-0.54931641	+12.41455078	-15.60058594	+12.19482422	+1268	+7.19384766	-8.46826172	-0.85253906	+65.47851563	+2.94433594	-25.53222656	+1760
+1458241284.79360010	+9.40869141	-5.05371094	-0.85253906	+54.51416016	-7.38281250	-64.66552734	+1388	+9.19775391	-4.32861328	-0.54931641	+12.41455078	-15.60058594	+12.19482422	+1268	+7.19384766	-8.46826172	-0.85253906	+65.47851563	+2.94433594	-25.53222656	+1756
+1458241284.79780010	+9.40869141	-5.05371094	-0.85253906	+54.51416016	-7.38281250	-64.66552734	+1388	+9.19775391	-4.32861328	-0.54931641	+12.41455078	-15.60058594	+12.19482422	+1268	+7.19824219	-8.46826172	-0.85253906	+65.47851563	+2.94433594	-25.55419922	+1756
+1458241284.80200000	+9.40869141	-5.05371094	-0.85253906	+54.51416016	-7.38281250	-64.66552734	+1388	+9.20214844	-4.32861328	-0.54931641	+12.41455078	-15.60058594	+12.19482422	+1268	+7.19824219	-8.46826172	-0.85253906	+65.50048828	+2.94433594	-25.55419922	+1756
+1458241284.80609990	+9.40869141	-5.05371094	-0.85253906	+54.51416016	-7.38281250	-64.66552734	+1388	+9.20214844	-4.32861328	-0.54931641	+12.41455078	-15.60058594	+12.19482422	+1268	+7.19824219	-8.46826172	-0.85253906	+65.50048828	+2.96630859	-25.55419922	+1756
+1458241284.81030010	+9.40869141	-5.05371094	-0.85253906	+54.51416016	-7.38281250	-64.66552734	+1388	+9.20214844	-4.32861328	-0.54931641	+12.41455078	-15.60058594	+12.19482422	+1268	+7.19824219	-8.46826172	-0.84814453	+65.50048828	+2.96630859	-25.55419922	+1756
+1458241284.81450010	+9.40869141	-5.05371094	-0.85253906	+54.51416016	-7.38281250	-64.66552734	+1388	+9.20214844	-4.32861328	-0.54931641	+12.41455078	-15.60058594	+12.19482422	+1268	+7.19824219	-8.46826172	-0.84814453	+65.50048828	+2.96630859	-25.55419922	+1756
+1458241284.81859990	+9.40869141	-5.05371094	-0.85253906	+54.51416016	-7.40478516	-64.66552734	+1388	+9.20214844	-4.32861328	-0.54931641	+12.41455078	-15.62255859	+12.19482422	+1268	+7.19824219	-8.46826172	-0.84814453	+65.50048828	+2.96630859	-25.57617188	+1760
+1458241284.82279990	+9.40869141	-5.05371094	-0.85253906	+54.51416016	-7.40478516	-64.66552734	+1388	+9.20214844	-4.32861328	-0.54931641	+12.39257813	-15.62255859	+12.19482422	+1268	+7.19824219	-8.46386719	-0.84814453	+65.50048828	+2.96630859	-25.57617188	+1760
+1458241284.82699990	+9.40869141	-5.05371094	-0.85253906	+54.51416016	-7.40478516	-64.66552734	+1388	+9.20214844	-4.32861328	-0.54931641	+12.39257813	-15.62255859	+12.19482422	+1268	+7.19824219	-8.46386719	-0.84814453	+65.50048828	+2.96630859	-25.57617188	+1760
+1458241284.83110000	+9.40869141	-5.05371094	-0.85253906	+54.51416016	-7.40478516	-64.66552734	+1388	+9.20214844	-4.32861328	-0.54931641	+12.39257813	-15.62255859	+12.19482422	+1268	+7.19824219	-8.46386719	-0.84814453	+65.50048828	+2.96630859	-25.57617188	+1760
+1458241284.83530000	+9.40869141	-5.05371094	-0.85253906	+54.51416016	-7.40478516	-64.66552734	+1388	+9.20214844	-4.32861328	-0.54931641	+12.39257813	-15.62255859	+12.19482422	+1268	+7.20263672	-8.46386719	-0.84814453	+65.50048828	+2.96630859	-25.57617188	+1760
+1458241284.83950000	+9.40869141	-5.05371094	-0.85253906	+54.51416016	-7.40478516	-64.66552734	+1388	+9.20214844	-4.32861328	-0.54931641	+12.39257813	-15.62255859	+12.19482422	+1268	+7.20263672	-8.46386719	-0.84814453	+65.50048828	+2.96630859	-25.59814453	+1760
+1458241284.84360000	+9.40869141	-5.05371094	-0.85253906	+54.51416016	-7.42675781	-64.66552734	+1388	+9.20214844	-4.32861328	-0.54931641	+12.39257813	-15.62255859	+12.19482422	+1268	+7.20263672	-8.46386719	-0.84814453	+65.50048828	+2.94433594	-25.59814453	+1760
+1458241284.84780000	+9.40869141	-5.05371094	-0.85253906	+54.51416016	-7.42675781	-64.66552734	+1388	+9.20214844	-4.32861328	-0.54931641	+12.39257813	-15.64453125	+12.19482422	+1268	+7.20263672	-8.46386719	-0.84814453	+65.50048828	+2.94433594	-25.59814453	+1760
+1458241284.85200000	+9.40869141	-5.05371094	-0.85253906	+54.51416016	-7.42675781	-64.66552734	+1388	+9.20214844	-4.32861328	-0.54931641	+12.39257813	-15.64453125	+12.19482422	+1268	+7.20263672	-8.46386719	-0.84814453	+65.50048828	+2.94433594	-25.59814453	+1760
+1458241284.85610010	+9.40869141	-5.05371094	-0.85253906	+54.51416016	-7.42675781	-64.66552734	+1388	+9.20214844	-4.32861328	-0.54931641	+12.39257813	-15.64453125	+12.19482422	+1268	+7.20263672	-8.46386719	-0.84814453	+65.47851563	+2.92236328	-25.59814453	+1760
+1458241284.86030010	+9.40869141	-5.05371094	-0.84814453	+54.51416016	-7.44873047	-64.68750000	+1388	+9.20214844	-4.32861328	-0.54931641	+12.39257813	-15.66650391	+12.19482422	+1268	+7.19824219	-8.46386719	-0.84814453	+65.47851563	+2.90039063	-25.62011719	+1760
+1458241284.86439990	+9.40869141	-5.05371094	-0.84814453	+54.51416016	-7.44873047	-64.68750000	+1388	+9.20214844	-4.32861328	-0.54931641	+12.39257813	-15.66650391	+12.19482422	+1268	+7.19824219	-8.46386719	-0.84814453	+65.45654297	+2.87841797	-25.62011719	+1760
+1458241284.86859990	+9.41308594	-5.05371094	-0.84814453	+54.53613281	-7.44873047	-64.68750000	+1388	+9.20214844	-4.32421875	-0.54492188	+12.39257813	-15.68847656	+12.19482422	+1268	+7.19824219	-8.46826172	-0.85253906	+65.43457031	+2.85644531	-25.62011719	+1760
+1458241284.87280010	+9.41308594	-5.05371094	-0.84814453	+54.53613281	-7.47070313	-64.70947266	+1388	+9.20654297	-4.32421875	-0.54492188	+12.39257813	-15.71044922	+12.17285156	+1268	+7.19824219	-8.46826172	-0.85253906	+65.39062500	+2.81250000	-25.64208984	+1760
+1458241284.87690000	+9.41308594	-5.05371094	-0.84814453	+54.53613281	-7.49267578	-64.70947266	+1388	+9.20654297	-4.32421875	-0.54492188	+12.39257813	-15.73242188	+12.17285156	+1272	+7.19824219	-8.46826172	-0.85693359	+65.36865234	+2.76855469	-25.64208984	+1760
+1458241284.88109990	+9.41308594	-5.05371094	-0.84375000	+54.53613281	-7.51464844	-64.73144531	+1388	+9.20654297	-4.32421875	-0.54052734	+12.39257813	-15.77636719	+12.17285156	+1272	+7.19824219	-8.46826172	-0.85693359	+65.32470703	+2.70263672	-25.68603516	+1760
+1458241284.88529990	+9.41308594	-5.05371094	-0.84375000	+54.53613281	-7.53662109	-64.73144531	+1392	+9.21093750	-4.32421875	-0.53613281	+12.37060547	-15.82031250	+12.17285156	+1272	+7.19824219	-8.46826172	-0.86132813	+65.28076172	+2.63671875	-25.70800781	+1760
+1458241284.88940000	+9.41748047	-5.05371094	-0.83935547	+54.55810547	-7.55859375	-64.75341797	+1392	+9.21093750	-4.32421875	-0.53613281	+12.37060547	-15.86425781	+12.17285156	+1276	+7.19824219	-8.46826172	-0.86132813	+65.25878906	+2.59277344	-25.75195313	+1760
+1458241284.89360000	+9.41748047	-5.04931641	-0.83935547	+54.55810547	-7.60253906	-64.77539063	+1396	+9.21533203	-4.32421875	-0.53173828	+12.34863281	-15.93017578	+12.17285156	+1280	+7.20263672	-8.46826172	-0.86132813	+65.21484375	+2.50488281	-25.81787109	+1760
+1458241284.89780000	+9.42187500	-5.04931641	-0.83496094	+54.58007813	-7.64648438	-64.79736328	+1396	+9.21972656	-4.32421875	-0.52734375	+12.32666016	-15.99609375	+12.17285156	+1280	+7.20703125	-8.46826172	-0.85693359	+65.19287109	+2.43896484	-25.88378906	+1760
+1458241284.90190010	+9.42187500	-5.04931641	-0.83056641	+54.60205078	-7.69042969	-64.81933594	+1400	+9.22412109	-4.31982422	-0.52294922	+12.30468750	-16.08398438	+12.17285156	+1284	+7.21142578	-8.46386719	-0.85693359	+65.19287109	+2.37304688	-25.94970703	+1760
+1458241284.90610000	+9.42626953	-5.04931641	-0.82617188	+54.62402344	-7.77832031	-64.86328125	+1400	+9.22851563	-4.31982422	-0.51855469	+12.28271484	-16.17187500	+12.19482422	+1284	+7.22021484	-8.46386719	-0.85253906	+65.19287109	+2.30712891	-26.03759766	+1760
+1458241284.91030000	+9.43066406	-5.04492188	-0.82617188	+54.64599609	-7.84423828	-64.88525391	+1404	+9.23291016	-4.31982422	-0.51416016	+12.26074219	-16.25976563	+12.19482422	+1288	+7.22900391	-8.45947266	-0.84814453	+65.19287109	+2.26318359	-26.10351563	+1764
+1458241284.91440010	+9.43505859	-5.04492188	-0.82177734	+54.66796875	-7.91015625	-64.90722656	+1404	+9.23291016	-4.31982422	-0.50976563	+12.21679688	-16.34765625	+12.21679688	+1288	+7.23779297	-8.45507813	-0.84814453	+65.21484375	+2.19726563	-26.19140625	+1768
+1458241284.91860010	+9.43945313	-5.04492188	-0.81738281	+54.71191406	-8.02001953	-64.92919922	+1408	+9.23730469	-4.31542969	-0.50537109	+12.19482422	-16.45751953	+12.26074219	+1292	+7.24658203	-8.45068359	-0.84375000	+65.23681641	+2.15332031	-26.27929688	+1772
+1458241284.92280010	+9.44384766	-5.04052734	-0.81298828	+54.73388672	-8.10791016	-64.97314453	+1408	+9.24169922	-4.31542969	-0.50097656	+12.15087891	-16.54541016	+12.28271484	+1292	+7.25537109	-8.44628906	-0.83935547	+65.25878906	+2.08740234	-26.36718750	+1776
+1458241284.92689990	+9.44824219	-5.04052734	-0.80859375	+54.77783203	-8.19580078	-64.99511719	+1408	+9.24609375	-4.31542969	-0.49658203	+12.12890625	-16.63330078	+12.30468750	+1292	+7.26416016	-8.44628906	-0.83496094	+65.28076172	+2.04345703	-26.43310547	+1784
+1458241284.93109990	+9.45263672	-5.04052734	-0.80419922	+54.84375000	-8.30566406	-65.01708984	+1408	+9.25048828	-4.31542969	-0.49218750	+12.08496094	-16.72119141	+12.32666016	+1292	+7.27294922	-8.44189453	-0.83056641	+65.30273438	+1.99951172	-26.52099609	+1788
+1458241284.93530010	+9.45703125	-5.03613281	-0.79980469	+54.90966797	-8.39355469	-65.03906250	+1408	+9.25488281	-4.31103516	-0.48779297	+12.06298828	-16.78710938	+12.34863281	+1292	+7.27734375	-8.44189453	-0.83056641	+65.32470703	+1.95556641	-26.58691406	+1792
+1458241284.93940000	+9.46142578	-5.03613281	-0.79541016	+54.97558594	-8.48144531	-65.06103516	+1408	+9.25488281	-4.31103516	-0.48779297	+12.04101563	-16.87500000	+12.37060547	+1288	+7.28173828	-8.43750000	-0.83056641	+65.32470703	+1.88964844	-26.65283203	+1796
+1458241284.94359990	+9.46582031	-5.03173828	-0.79101563	+55.04150391	-8.56933594	-65.08300781	+1408	+9.25927734	-4.31103516	-0.48339844	+12.01904297	-16.94091797	+12.37060547	+1288	+7.28613281	-8.43750000	-0.83056641	+65.32470703	+1.82373047	-26.71875000	+1800
+1458241284.94770000	+9.47021484	-5.03173828	-0.78662109	+55.12939453	-8.65722656	-65.10498047	+1408	+9.25927734	-4.30664063	-0.47900391	+11.99707031	-17.02880859	+12.39257813	+1288	+7.29052734	-8.43750000	-0.83056641	+65.30273438	+1.75781250	-26.78466797	+1804
+1458241284.95190000	+9.47460938	-5.02734375	-0.78222656	+55.21728516	-8.74511719	-65.14892578	+1408	+9.26367188	-4.30664063	-0.47460938	+11.97509766	-17.09472656	+12.39257813	+1288	+7.29492188	-8.43750000	-0.83056641	+65.28076172	+1.66992188	-26.85058594	+1808
+1458241284.95610000	+9.47460938	-5.02734375	-0.77783203	+55.30517578	-8.83300781	-65.17089844	+1408	+9.26367188	-4.30224609	-0.47021484	+11.97509766	-17.18261719	+12.39257813	+1288	+7.29492188	-8.43750000	-0.83496094	+65.25878906	+1.58203125	-26.91650391	+1808
+1458241284.96020010	+9.47900391	-5.02294922	-0.77343750	+55.41503906	-8.92089844	-65.21484375	+1412	+9.26367188	-4.30224609	-0.46582031	+11.97509766	-17.27050781	+12.39257813	+1288	+7.29931641	-8.43750000	-0.83935547	+65.23681641	+1.49414063	-26.98242188	+1812
+1458241284.96440010	+9.47900391	-5.01855469	-0.76904297	+55.54687500	-9.00878906	-65.23681641	+1412	+9.26806641	-4.29785156	-0.46142578	+11.95312500	-17.35839844	+12.39257813	+1292	+7.29931641	-8.43750000	-0.84375000	+65.21484375	+1.40625000	-27.04833984	+1812
+1458241284.96860000	+9.48339844	-5.01416016	-0.76464844	+55.67871094	-9.09667969	-65.30273438	+1416	+9.26806641	-4.29345703	-0.45703125	+11.95312500	-17.44628906	+12.39257813	+1292	+7.30371094	-8.43750000	-0.84814453	+65.17089844	+1.29638672	-27.13623047	+1812
+1458241284.97270010	+9.48779297	-5.00976563	-0.76025391	+55.81054688	-9.20654297	-65.34667969	+1416	+9.27246094	-4.29345703	-0.45263672	+11.95312500	-17.55615234	+12.37060547	+1296	+7.30371094	-8.44189453	-0.84814453	+65.12695313	+1.18652344	-27.24609375	+1812
+1458241284.97690010	+9.48779297	-5.00537109	-0.75585938	+55.98632813	-9.31640625	-65.41259766	+1420	+9.27246094	-4.28906250	-0.44824219	+11.95312500	-17.66601563	+12.37060547	+1296	+7.30810547	-8.44189453	-0.85253906	+65.10498047	+1.07666016	-27.35595703	+1816
+1458241284.98110010	+9.49218750	-5.00097656	-0.74707031	+56.18408203	-9.47021484	-65.47851563	+1424	+9.27685547	-4.28466797	-0.44384766	+11.95312500	-17.79785156	+12.37060547	+1300	+7.31250000	-8.44189453	-0.86132813	+65.06103516	+0.92285156	-27.50976563	+1812
+1458241284.98519990	+9.49658203	-4.99218750	-0.74267578	+56.38183594	-9.62402344	-65.54443359	+1432	+9.28125000	-4.27587891	-0.43505859	+11.95312500	-17.92968750	+12.34863281	+1304	+7.32128906	-8.44189453	-0.86132813	+65.06103516	+0.76904297	-27.66357422	+1812
+1458241284.98939990	+9.50097656	-4.98339844	-0.73388672	+56.60156250	-9.77783203	-65.63232422	+1436	+9.28125000	-4.27148438	-0.43066406	+11.95312500	-18.08349609	+12.34863281	+1312	+7.33007813	-8.44189453	-0.86572266	+65.06103516	+0.63720703	-27.86132813	+1812
+1458241284.99359990	+9.50976563	-4.97460938	-0.72509766	+56.90917969	-9.99755859	-65.76416016	+1444	+9.28564453	-4.26708984	-0.42187500	+11.95312500	-18.30322266	+12.32666016	+1316	+7.34326172	-8.44189453	-0.87011719	+65.06103516	+0.46142578	-28.10302734	+1812
+1458241284.99770000	+9.51416016	-4.96582031	-0.71191406	+57.19482422	-10.21728516	-65.89599609	+1452	+9.29443359	-4.25830078	-0.41308594	+11.97509766	-18.52294922	+12.32666016	+1324	+7.36083984	-8.44189453	-0.86572266	+65.10498047	+0.32958984	-28.36669922	+1816
+1458241285.00190000	+9.52294922	-4.95703125	-0.70312500	+57.48046875	-10.43701172	-66.02783203	+1460	+9.29882813	-4.25390625	-0.40429688	+11.97509766	-18.74267578	+12.32666016	+1332	+7.37841797	-8.43750000	-0.86572266	+65.14892578	+0.17578125	-28.63037109	+1816
+1458241285.00609990	+9.53613281	-4.94824219	-0.69433594	+57.87597656	-10.74462891	-66.20361328	+1468	+9.30761719	-4.24511719	-0.39111328	+11.95312500	-19.07226563	+12.32666016	+1340	+7.40039063	-8.43750000	-0.86572266	+65.17089844	+0.00000000	-28.95996094	+1816
+1458241285.01020000	+9.54492188	-4.93505859	-0.68115234	+58.22753906	-11.03027344	-66.35742188	+1480	+9.31201172	-4.23193359	-0.37792969	+11.95312500	-19.40185547	+12.32666016	+1348	+7.42236328	-8.42871094	-0.86132813	+65.25878906	-0.15380859	-29.31152344	+1824
+1458241285.01440000	+9.55371094	-4.92626953	-0.67236328	+58.57910156	-11.31591797	-66.53320313	+1484	+9.32080078	-4.22314453	-0.36914063	+11.95312500	-19.70947266	+12.34863281	+1356	+7.44873047	-8.42431641	-0.86132813	+65.34667969	-0.35156250	-29.64111328	+1828
+1458241285.01850010	+9.56689453	-4.91308594	-0.65917969	+58.97460938	-11.68945313	-66.75292969	+1492	+9.33398438	-4.21435547	-0.35595703	+11.93115234	-20.17089844	+12.37060547	+1364	+7.47509766	-8.42431641	-0.86132813	+65.39062500	-0.52734375	-29.99267578	+1832
+1458241285.02270010	+9.58007813	-4.89990234	-0.64599609	+59.37011719	-12.04101563	-66.97265625	+1500	+9.34277344	-4.20556641	-0.33837891	+11.90917969	-20.58837891	+12.39257813	+1372	+7.50146484	-8.41552734	-0.85693359	+65.47851563	-0.70312500	-30.43212891	+1840
+1458241285.02690010	+9.59765625	-4.89111328	-0.63281250	+59.74365234	-12.37060547	-67.17041016	+1508	+9.35595703	-4.19238281	-0.32958984	+11.90917969	-21.00585938	+12.43652344	+1376	+7.53222656	-8.41113281	-0.85253906	+65.58837891	-0.90087891	-30.84960938	+1848
+1458241285.03099990	+9.61083984	-4.87792969	-0.61962891	+60.13916016	-12.76611328	-67.43408203	+1512	+9.36914063	-4.18359375	-0.31201172	+11.86523438	-21.55517578	+12.45849609	+1384	+7.56298828	-8.41113281	-0.84814453	+65.63232422	-1.07666016	-31.31103516	+1852
+1458241285.03520010	+9.62841797	-4.86914063	-0.60644531	+60.51269531	-13.11767578	-67.69775391	+1516	+9.38232422	-4.17480469	-0.29882813	+11.84326172	-22.03857422	+12.48046875	+1388	+7.59375000	-8.40234375	-0.84375000	+65.72021484	-1.27441406	-31.81640625	+1864
+1458241285.03940010	+9.64160156	-4.85595703	-0.59765625	+60.88623047	-13.46923828	-67.93945313	+1520	+9.39550781	-4.16601563	-0.29003906	+11.82128906	-22.50000000	+12.54638672	+1392	+7.62890625	-8.39794922	-0.84375000	+65.80810547	-1.51611328	-32.27783203	+1872
+1458241285.04349990	+9.65917969	-4.84716797	-0.58447266	+61.25976563	-13.86474609	-68.24707031	+1524	+9.40869141	-4.15722656	-0.27685547	+11.75537109	-23.09326172	+12.56835938	+1400	+7.65966797	-8.39794922	-0.84814453	+65.80810547	-1.73583984	-32.78320313	+1876
+1458241285.04769990	+9.67675781	-4.83398438	-0.57128906	+61.63330078	-14.21630859	-68.55468750	+1532	+9.42187500	-4.14404297	-0.26367188	+11.75537109	-23.64257813	+12.56835938	+1404	+7.69482422	-8.39355469	-0.84375000	+65.87402344	-1.97753906	-33.33251953	+1888
+1458241285.05189990	+9.69873047	-4.82080078	-0.56250000	+62.02880859	-14.56787109	-68.86230469	+1536	+9.43945313	-4.13525391	-0.25488281	+11.75537109	-24.14794922	+12.61230469	+1408	+7.72998047	-8.38916016	-0.84814453	+65.91796875	-2.24121094	-33.85986328	+1896
+1458241285.05600000	+9.71630859	-4.81640625	-0.54931641	+62.38037109	-14.94140625	-69.23583984	+1540	+9.45703125	-4.13085938	-0.24169922	+11.68945313	-24.74121094	+12.61230469	+1408	+7.76074219	-8.38916016	-0.85253906	+65.89599609	-2.48291016	-34.40917969	+1900
+1458241285.06020000	+9.73828125	-4.80322266	-0.53613281	+62.75390625	-15.29296875	-69.60937500	+1548	+9.47460938	-4.11767578	-0.22851563	+11.68945313	-25.31250000	+12.59033203	+1416	+7.79150391	-8.38916016	-0.85253906	+65.89599609	-2.72460938	-35.00244141	+1908
+1458241285.06440000	+9.76025391	-4.79003906	-0.52734375	+63.10546875	-15.60058594	-69.93896484	+1556	+9.49218750	-4.10888672	-0.21972656	+11.68945313	-25.83984375	+12.59033203	+1416	+7.82226563	-8.38916016	-0.86132813	+65.85205078	-2.98828125	-35.52978516	+1916
+1458241285.06850000	+9.78222656	-4.78564453	-0.51416016	+63.41308594	-15.93017578	-70.37841797	+1560	+9.50976563	-4.10449219	-0.21093750	+11.62353516	-26.38916016	+12.56835938	+1420	+7.85302734	-8.39355469	-0.87011719	+65.76416016	-3.22998047	-36.07910156	+1920
+1458241285.07270000	+9.80419922	-4.77246094	-0.50537109	+63.78662109	-16.21582031	-70.77392578	+1568	+9.53173828	-4.09570313	-0.20214844	+11.62353516	-26.96044922	+12.52441406	+1424	+7.87939453	-8.39355469	-0.87890625	+65.69824219	-3.47167969	-36.60644531	+1924
+1458241285.07690000	+9.83056641	-4.76367188	-0.50097656	+64.13818359	-16.47949219	-71.12548828	+1572	+9.55810547	-4.08691406	-0.20214844	+11.64550781	-27.48779297	+12.50244141	+1428	+7.91015625	-8.39355469	-0.89208984	+65.61035156	-3.71337891	-37.13378906	+1928
+1458241285.08100010	+9.85253906	-4.75927734	-0.49658203	+64.37988281	-16.74316406	-71.54296875	+1576	+9.58007813	-4.08691406	-0.19335938	+11.55761719	-28.03710938	+12.43652344	+1432	+7.94091797	-8.39794922	-0.90527344	+65.45654297	-3.93310547	-37.66113281	+1932
+1458241285.08520010	+9.87890625	-4.74609375	-0.48779297	+64.68750000	-16.96289063	-71.96044922	+1584	+9.60205078	-4.07373047	-0.19335938	+11.55761719	-28.56445313	+12.39257813	+1436	+7.96728516	-8.40234375	-0.92285156	+65.32470703	-4.15283203	-38.12255859	+1936
+1458241285.08940010	+9.90966797	-4.73730469	-0.49218750	+64.99511719	-17.18261719	-72.31201172	+1592	+9.63281250	-4.06494141	-0.19335938	+11.57958984	-29.04785156	+12.32666016	+1444	+7.99804688	-8.40234375	-0.93603516	+65.21484375	-4.35058594	-38.62792969	+1936
+1458241285.09349990	+9.93603516	-4.73730469	-0.49218750	+65.17089844	-17.35839844	-72.70751953	+1596	+9.65917969	-4.06494141	-0.19775391	+11.46972656	-29.53125000	+12.26074219	+1444	+8.02880859	-8.40673828	-0.94921875	+65.03906250	-4.52636719	-39.13330078	+1936
+1458241285.09770010	+9.96679688	-4.72851563	-0.49218750	+65.41259766	-17.51220703	-73.10302734	+1604	+9.68994141	-4.05615234	-0.19775391	+11.46972656	-29.99267578	+12.19482422	+1452	+8.05957031	-8.41113281	-0.97119141	+64.86328125	-4.70214844	-39.52880859	+1936
+1458241285.10180000	+10.00634766	-4.71972656	-0.50097656	+65.67626953	-17.64404297	-73.43261719	+1616	+9.72949219	-4.05175781	-0.20654297	+11.46972656	-30.43212891	+12.10693359	+1460	+8.09472656	-8.41113281	-0.98876953	+64.68750000	-4.81201172	-39.96826172	+1936
+1458241285.10599990	+10.03710938	-4.72412109	-0.50976563	+65.76416016	-17.75390625	-73.78417969	+1624	+9.76025391	-4.05175781	-0.21972656	+11.33789063	-30.82763672	+12.04101563	+1468	+8.12548828	-8.41992188	-1.00195313	+64.48974609	-4.94384766	-40.38574219	+1936
+1458241285.11019990	+10.07226563	-4.71533203	-0.51855469	+65.96191406	-17.86376953	-74.11376953	+1636	+9.79541016	-4.04296875	-0.22851563	+11.29394531	-31.22314453	+11.97509766	+1480	+8.16503906	-8.41992188	-1.02832031	+64.31396484	-5.05371094	-40.71533203	+1936
+1458241285.11430000	+10.11181641	-4.71093750	-0.53173828	+66.13769531	-17.92968750	-74.42138672	+1652	+9.83935547	-4.03417969	-0.24609375	+11.27197266	-31.57470703	+11.88720703	+1492	+8.20458984	-8.41552734	-1.04589844	+64.16015625	-5.11962891	-41.11083984	+1936
+1458241285.11850000	+10.15136719	-4.71533203	-0.54931641	+66.18164063	-18.01757813	-74.72900391	+1664	+9.87451172	-4.03857422	-0.26367188	+11.11816406	-31.92626953	+11.82128906	+1504	+8.24414063	-8.41992188	-1.05908203	+63.96240234	-5.18554688	-41.50634766	+1932
+1458241285.12270000	+10.19091797	-4.71093750	-0.56689453	+66.26953125	-18.06152344	-75.01464844	+1680	+9.91845703	-4.02978516	-0.28125000	+11.05224609	-32.21191406	+11.75537109	+1516	+8.28808594	-8.41552734	-1.08105469	+63.80859375	-5.25146484	-41.81396484	+1936
+1458241285.12680010	+10.23925781	-4.70654297	-0.58447266	+66.37939453	-18.10546875	-75.30029297	+1696	+9.96240234	-4.02539063	-0.30322266	+10.98632813	-32.51953125	+11.66748047	+1532	+8.33642578	-8.41113281	-1.09423828	+63.65478516	-5.27343750	-42.18750000	+1932
+1458241285.13100000	+10.28320313	-4.71533203	-0.60644531	+66.31347656	-18.14941406	-75.54199219	+1708	+10.00634766	-4.02539063	-0.32519531	+10.81054688	-32.80517578	+11.60156250	+1544	+8.38476563	-8.41113281	-1.11181641	+63.47900391	-5.29541016	-42.53906250	+1932
+1458241285.13520000	+10.32714844	-4.71093750	-0.62841797	+66.33544922	-18.17138672	-75.76171875	+1724	+10.05468750	-4.01660156	-0.35156250	+10.70068359	-33.04687500	+11.53564453	+1560	+8.43750000	-8.40234375	-1.12939453	+63.32519531	-5.31738281	-42.82470703	+1936
+1458241285.13930010	+10.37988281	-4.70654297	-0.65039063	+66.35742188	-18.17138672	-76.04736328	+1740	+10.10742188	-4.01220703	-0.37792969	+10.61279297	-33.31054688	+11.42578125	+1576	+8.49023438	-8.39794922	-1.14697266	+63.14941406	-5.31738281	-43.15429688	+1936
+1458241285.14350010	+10.42822266	-4.71533203	-0.67675781	+66.20361328	-18.19335938	-76.22314453	+1752	+10.15576172	-4.00781250	-0.40429688	+10.43701172	-33.53027344	+11.35986328	+1588	+8.54736328	-8.39355469	-1.16015625	+62.97363281	-5.33935547	-43.46191406	+1936
+1458241285.14770010	+10.48095703	-4.71533203	-0.70751953	+66.11572266	-18.19335938	-76.37695313	+1772	+10.20849609	-4.00341797	-0.43505859	+10.30517578	-33.72802734	+11.29394531	+1608	+8.60449219	-8.38037109	-1.18212891	+62.79785156	-5.36132813	-43.70361328	+1940
+1458241285.15179990	+10.53369141	-4.71093750	-0.72949219	+66.04980469	-18.19335938	-76.61865234	+1784	+10.26562500	-3.99462891	-0.46142578	+10.19531250	-33.99169922	+11.18408203	+1624	+8.66162109	-8.37158203	-1.19970703	+62.64404297	-5.36132813	-44.01123047	+1940
+1458241285.15599990	+10.59082031	-4.71972656	-0.75585938	+65.83007813	-18.21533203	-76.75048828	+1800	+10.31835938	-3.99023438	-0.48779297	+10.01953125	-34.18945313	+11.11816406	+1636	+8.71875000	-8.36279297	-1.21728516	+62.44628906	-5.38330078	-44.27490234	+1944
+1458241285.16020010	+10.64355469	-4.71972656	-0.78662109	+65.63232422	-18.19335938	-76.86035156	+1816	+10.37548828	-3.98144531	-0.52294922	+9.84375000	-34.34326172	+11.03027344	+1656	+8.77587891	-8.35400391	-1.23925781	+62.22656250	-5.40527344	-44.47265625	+1948
+1458241285.16430000	+10.70507813	-4.71972656	-0.80419922	+65.47851563	-18.17138672	-77.08007813	+1828	+10.43261719	-3.97705078	-0.54492188	+9.73388672	-34.60693359	+10.89843750	+1672	+8.83300781	-8.34521484	-1.25683594	+62.00683594	-5.40527344	-44.71435547	+1948
+1458241285.16849990	+10.76220703	-4.72412109	-0.83496094	+65.19287109	-18.17138672	-77.14599609	+1844	+10.48974609	-3.96826172	-0.57568359	+9.55810547	-34.76074219	+10.85449219	+1688	+8.89013672	-8.33203125	-1.27880859	+61.76513672	-5.44921875	-44.91210938	+1948
+1458241285.17260000	+10.82373047	-4.71972656	-0.87011719	+64.90722656	-18.14941406	-77.14599609	+1860	+10.55126953	-3.95507813	-0.60644531	+9.40429688	-34.87060547	+10.78857422	+1704	+8.94726563	-8.32324219	-1.30517578	+61.47949219	-5.47119141	-45.02197266	+1952
+1458241285.17680000	+10.88525391	-4.71972656	-0.88769531	+64.66552734	-18.10546875	-77.29980469	+1872	+10.61279297	-3.94628906	-0.62841797	+9.27246094	-35.11230469	+10.65673828	+1720	+9.00000000	-8.31445313	-1.33154297	+61.17187500	-5.49316406	-45.13183594	+1952
+1458241285.18100000	+10.94677734	-4.71972656	-0.91845703	+64.33593750	-18.10546875	-77.29980469	+1888	+10.67431641	-3.93310547	-0.65478516	+9.14062500	-35.22216797	+10.61279297	+1740	+9.04833984	-8.30126953	-1.36230469	+60.86425781	-5.53710938	-45.21972656	+1952
+1458241285.18510010	+11.01269531	-4.71533203	-0.94921875	+63.98437500	-18.06152344	-77.23388672	+1908	+10.73583984	-3.91992188	-0.68994141	+8.96484375	-35.28808594	+10.59082031	+1760	+9.09667969	-8.29248047	-1.40185547	+60.51269531	-5.58105469	-45.19775391	+1952
+1458241285.18930010	+11.07421875	-4.71533203	-0.96679688	+63.65478516	-18.01757813	-77.32177734	+1924	+10.80175781	-3.90673828	-0.70751953	+8.83300781	-35.46386719	+10.45898438	+1776	+9.14501953	-8.27929688	-1.42822266	+60.13916016	-5.60302734	-45.21972656	+1948
+1458241285.19350000	+11.14013672	-4.70654297	-0.99316406	+63.28125000	-17.99560547	-77.21191406	+1944	+10.86767578	-3.88916016	-0.73388672	+8.67919922	-35.52978516	+10.45898438	+1792	+9.19335938	-8.27050781	-1.46337891	+59.78759766	-5.66894531	-45.21972656	+1948
+1458241285.19759990	+11.20605469	-4.70654297	-1.02832031	+62.86376953	-17.92968750	-77.05810547	+1964	+10.93359375	-3.87597656	-0.76464844	+8.50341797	-35.52978516	+10.43701172	+1812	+9.23730469	-8.26171875	-1.50292969	+59.37011719	-5.69091797	-45.08789063	+1948
+1458241285.20180010	+11.27197266	-4.70214844	-1.04150391	+62.44628906	-17.88574219	-77.03613281	+1984	+10.99511719	-3.86279297	-0.77783203	+8.37158203	-35.66162109	+10.34912109	+1832	+9.28125000	-8.24853516	-1.53808594	+58.93066406	-5.69091797	-45.00000000	+1952
+1458241285.20600010	+11.33789063	-4.69335938	-1.07226563	+62.02880859	-17.84179688	-76.79443359	+2008	+11.06542969	-3.83642578	-0.80419922	+8.26171875	-35.63964844	+10.37109375	+1852	+9.32080078	-8.23535156	-1.57763672	+58.49121094	-5.75683594	-44.86816406	+1956
+1458241285.21009990	+11.40820313	-4.68896484	-1.10302734	+61.54541016	-17.77587891	-76.53076172	+2032	+11.13134766	-3.81884766	-0.83496094	+8.08593750	-35.59570313	+10.39306641	+1876	+9.36474609	-8.22216797	-1.62158203	+58.07373047	-5.77880859	-44.64843750	+1964
+1458241285.21429990	+11.47412109	-4.68457031	-1.12060547	+61.06201172	-17.73193359	-76.37695313	+2056	+11.19726563	-3.80126953	-0.85253906	+7.93212891	-35.61767578	+10.37109375	+1892	+9.40869141	-8.20898438	-1.65673828	+57.63427734	-5.80078125	-44.49462891	+1968
+1458241285.21849990	+11.54443359	-4.67138672	-1.14697266	+60.60058594	-17.68798828	-76.04736328	+2084	+11.26757813	-3.77490234	-0.87890625	+7.80029297	-35.55175781	+10.41503906	+1916	+9.45263672	-8.18701172	-1.69628906	+57.21679688	-5.84472656	-44.29687500	+1980
+1458241285.22260000	+11.61035156	-4.66699219	-1.17773438	+60.02929688	-17.62207031	-75.69580078	+2112	+11.33349609	-3.75292969	-0.90527344	+7.62451172	-35.46386719	+10.48095703	+1940	+9.49658203	-8.16943359	-1.74023438	+56.79931641	-5.88867188	-44.03320313	+1992
+1458241285.22680000	+11.67626953	-4.66699219	-1.19531250	+59.47998047	-17.57812500	-75.43212891	+2136	+11.39941406	-3.73095703	-0.91845703	+7.47070313	-35.44189453	+10.45898438	+1960	+9.54052734	-8.15185547	-1.77099609	+56.40380859	-5.91064453	-43.87939453	+2000
+1458241285.23099990	+11.74658203	-4.65380859	-1.22167969	+58.95263672	-17.53417969	-74.99267578	+2168	+11.46972656	-3.70019531	-0.94042969	+7.38281250	-35.33203125	+10.54687500	+1984	+9.58886719	-8.12548828	-1.80175781	+56.00830078	-5.95458984	-43.65966797	+2012
+1458241285.23510000	+11.81689453	-4.64941406	-1.25244141	+58.33740234	-17.46826172	-74.53125000	+2196	+11.54003906	-3.67382813	-0.96679688	+7.20703125	-35.20019531	+10.63476563	+2004	+9.64160156	-8.10351563	-1.83691406	+55.63476563	-5.99853516	-43.43994141	+2028
+1458241285.23930000	+11.88281250	-4.64501953	-1.27001953	+57.72216797	-17.40234375	-74.13574219	+2220	+11.60595703	-3.65185547	-0.98437500	+7.03125000	-35.11230469	+10.67871094	+2024	+9.69433594	-8.07714844	-1.86328125	+55.26123047	-6.04248047	-43.26416016	+2040
+1458241285.24350000	+11.95312500	-4.63183594	-1.29638672	+57.17285156	-17.35839844	-73.63037109	+2252	+11.67626953	-3.61669922	-1.00634766	+6.94335938	-34.95849609	+10.78857422	+2052	+9.74707031	-8.04638672	-1.88964844	+54.90966797	-6.10839844	-43.04443359	+2052
+1458241285.24760010	+12.02343750	-4.62744141	-1.32275391	+56.51367188	-17.31445313	-73.12500000	+2280	+11.74218750	-3.59033203	-1.02832031	+6.76757813	-34.82666016	+10.89843750	+2072	+9.80859375	-8.01123047	-1.92041016	+54.62402344	-6.19628906	-42.84667969	+2064
+1458241285.25180010	+12.08935547	-4.62744141	-1.34472656	+55.83251953	-17.27050781	-72.64160156	+2304	+11.80371094	-3.55957031	-1.04589844	+6.61376953	-34.69482422	+10.98632813	+2096	+9.87011719	-7.97167969	-1.93798828	+54.33837891	-6.28417969	-42.69287109	+2076
+1458241285.25589990	+12.15966797	-4.60986328	-1.37109375	+55.26123047	-17.24853516	-72.13623047	+2332	+11.87402344	-3.52441406	-1.06347656	+6.52587891	-34.58496094	+11.09619141	+2120	+9.93164063	-7.93212891	-1.95996094	+54.07470703	-6.37207031	-42.53906250	+2088
+1458241285.26009990	+12.22558594	-4.60546875	-1.39306641	+54.60205078	-17.20458984	-71.60888672	+2352	+11.93994141	-3.49365234	-1.08105469	+6.39404297	-34.43115234	+11.20605469	+2140	+9.99316406	-7.89257813	-1.97753906	+53.81103516	-6.48193359	-42.40722656	+2096
+1458241285.26430010	+12.29150391	-4.60107422	-1.41503906	+53.92089844	-17.16064453	-71.05957031	+2376	+12.00146484	-3.46289063	-1.09423828	+6.24023438	-34.32128906	+11.29394531	+2160	+10.05468750	-7.85302734	-1.99072266	+53.54736328	-6.59179688	-42.27539063	+2104
+1458241285.26840000	+12.36621094	-4.57910156	-1.43261719	+53.39355469	-17.11669922	-70.53222656	+2400	+12.07177734	-3.41894531	-1.10742188	+6.17431641	-34.18945313	+11.40380859	+2184	+10.11621094	-7.80908203	-2.00830078	+53.30566406	-6.70166016	-42.14355469	+2112
+1458241285.27259990	+12.43652344	-4.57470703	-1.45458984	+52.75634766	-17.09472656	-70.00488281	+2420	+12.13769531	-3.38818359	-1.12500000	+6.04248047	-34.07958984	+11.53564453	+2204	+10.18212891	-7.76953125	-2.02148438	+53.06396484	-6.85546875	-42.03369141	+2120
+1458241285.27679990	+12.49804688	-4.56591797	-1.47656250	+52.09716797	-17.02880859	-69.41162109	+2436	+12.19482422	-3.35302734	-1.13818359	+5.91064453	-33.94775391	+11.64550781	+2228	+10.24804688	-7.72119141	-2.04345703	+52.82226563	-6.98730469	-41.85791016	+2128
+1458241285.28090000	+12.56396484	-4.53955078	-1.48974609	+51.63574219	-16.98486328	-68.90625000	+2460	+12.26074219	-3.30908203	-1.15136719	+5.86669922	-33.83789063	+11.73339844	+2248	+10.30517578	-7.67285156	-2.06103516	+52.60253906	-7.14111328	-41.70410156	+2132
+1458241285.28510000	+12.62988281	-4.52636719	-1.50732422	+51.08642578	-16.96289063	-68.40087891	+2480	+12.32666016	-3.26953125	-1.16015625	+5.77880859	-33.75000000	+11.84326172	+2272	+10.36669922	-7.62890625	-2.07861328	+52.36083984	-7.29492188	-41.57226563	+2136
+1458241285.28930000	+12.69140625	-4.50878906	-1.52490234	+50.49316406	-16.89697266	-67.85156250	+2500	+12.38378906	-3.22998047	-1.16894531	+5.71289063	-33.64013672	+11.93115234	+2292	+10.42382813	-7.58496094	-2.09619141	+52.11914063	-7.44873047	-41.44042969	+2144
+1458241285.29340000	+12.75732422	-4.47363281	-1.53369141	+50.11962891	-16.89697266	-67.41210938	+2520	+12.44970703	-3.17724609	-1.17333984	+5.71289063	-33.59619141	+11.99707031	+2312	+10.47656250	-7.53662109	-2.11376953	+51.87744141	-7.58056641	-41.30859375	+2148
+1458241285.29760000	+12.82324219	-4.45605469	-1.54248047	+49.65820313	-16.85302734	-66.97265625	+2540	+12.51123047	-3.13769531	-1.18212891	+5.66894531	-33.53027344	+12.06298828	+2332	+10.52929688	-7.49707031	-2.13134766	+51.59179688	-7.73437500	-41.15478516	+2152
+1458241285.30180000	+12.88037109	-4.42968750	-1.55566406	+49.17480469	-16.78710938	-66.46728516	+2560	+12.56835938	-3.09375000	-1.18652344	+5.62500000	-33.46435547	+12.10693359	+2356	+10.57763672	-7.45751953	-2.15332031	+51.28417969	-7.86621094	-40.95703125	+2156
+1458241285.30590010	+12.94189453	-4.39453125	-1.56445313	+48.88916016	-16.74316406	-66.07177734	+2584	+12.63427734	-3.04101563	-1.18652344	+5.66894531	-33.42041016	+12.15087891	+2380	+10.62158203	-7.41357422	-2.17968750	+50.99853516	-7.99804688	-40.75927734	+2164
+1458241285.31010010	+12.99902344	-4.36816406	-1.56884766	+48.49365234	-16.74316406	-65.67626953	+2608	+12.69140625	-2.99267578	-1.18652344	+5.66894531	-33.39843750	+12.19482422	+2400	+10.66992188	-7.37402344	-2.20605469	+50.69091797	-8.15185547	-40.56152344	+2172
+1458241285.31430010	+13.05175781	-4.33740234	-1.58203125	+48.09814453	-16.67724609	-65.21484375	+2632	+12.74853516	-2.94433594	-1.19091797	+5.64697266	-33.33251953	+12.21679688	+2424	+10.71386719	-7.33447266	-2.23681641	+50.36132813	-8.28369141	-40.34179688	+2180
+1458241285.31839990	+13.10888672	-4.29345703	-1.58203125	+47.85644531	-16.67724609	-64.88525391	+2664	+12.80566406	-2.88720703	-1.18652344	+5.73486328	-33.33251953	+12.23876953	+2452	+10.75341797	-7.29052734	-2.26318359	+50.05371094	-8.41552734	-40.12207031	+2192
+1458241285.32259990	+13.16601563	-4.26269531	-1.58203125	+47.54882813	-16.67724609	-64.57763672	+2692	+12.86279297	-2.83447266	-1.18212891	+5.75683594	-33.33251953	+12.26074219	+2476	+10.79296875	-7.25097656	-2.28955078	+49.74609375	-8.54736328	-39.90234375	+2204
+1458241285.32670000	+13.21875000	-4.22753906	-1.58642578	+47.24121094	-16.63330078	-64.20410156	+2720	+12.91992188	-2.78613281	-1.17773438	+5.75683594	-33.35449219	+12.26074219	+2500	+10.83251953	-7.21582031	-2.31152344	+49.41650391	-8.67919922	-39.72656250	+2216
+1458241285.33090000	+13.27148438	-4.18359375	-1.58642578	+47.04345703	-16.63330078	-63.91845703	+2756	+12.97705078	-2.72460938	-1.16894531	+5.84472656	-33.37646484	+12.28271484	+2528	+10.87207031	-7.17626953	-2.33349609	+49.10888672	-8.81103516	-39.50683594	+2232
+1458241285.33509990	+13.32421875	-4.15283203	-1.58203125	+46.75781250	-16.65527344	-63.63281250	+2792	+13.03417969	-2.67626953	-1.16455078	+5.86669922	-33.39843750	+12.30468750	+2552	+10.91162109	-7.13671875	-2.35986328	+48.80126953	-8.94287109	-39.30908203	+2244
+1458241285.33920000	+13.37255859	-4.12207031	-1.58203125	+46.45019531	-16.65527344	-63.30322266	+2824	+13.08691406	-2.62353516	-1.15576172	+5.86669922	-33.39843750	+12.30468750	+2580	+10.95556641	-7.09716797	-2.37744141	+48.49365234	-9.07470703	-39.11132813	+2260
+1458241285.34340000	+13.42529297	-4.07812500	-1.58203125	+46.23046875	-16.65527344	-63.01757813	+2864	+13.13964844	-2.56640625	-1.15136719	+5.93261719	-33.39843750	+12.34863281	+2604	+10.99511719	-7.05322266	-2.39941406	+48.20800781	-9.20654297	-38.89160156	+2276
+1458241285.34760000	+13.47363281	-4.04296875	-1.57763672	+45.96679688	-16.72119141	-62.70996094	+2900	+13.19238281	-2.51367188	-1.14257813	+5.91064453	-33.39843750	+12.39257813	+2628	+11.03906250	-7.00488281	-2.42138672	+47.96630859	-9.36035156	-38.67187500	+2296
+1458241285.35170010	+13.52636719	-4.00341797	-1.57763672	+45.70312500	-16.74316406	-62.40234375	+2936	+13.24072266	-2.46093750	-1.13378906	+5.88867188	-33.42041016	+12.45849609	+2656	+11.08740234	-6.95214844	-2.43017578	+47.74658203	-9.53613281	-38.54003906	+2312
+1458241285.35590000	+13.57910156	-3.95947266	-1.57324219	+45.50537109	-16.80908203	-62.11669922	+2976	+13.29345703	-2.40380859	-1.12500000	+5.95458984	-33.44238281	+12.52441406	+2680	+11.13574219	-6.89941406	-2.43896484	+47.54882813	-9.73388672	-38.38623047	+2328
+1458241285.36010000	+13.62744141	-3.92431641	-1.56884766	+45.26367188	-16.89697266	-61.83105469	+3012	+13.34179688	-2.35546875	-1.11181641	+5.91064453	-33.48632813	+12.59033203	+2704	+11.18408203	-6.84667969	-2.44775391	+47.39501953	-9.90966797	-38.23242188	+2348
+1458241285.36420010	+13.67578125	-3.89355469	-1.56445313	+44.97802734	-16.94091797	-61.52343750	+3048	+13.39013672	-2.30712891	-1.09863281	+5.86669922	-33.53027344	+12.67822266	+2728	+11.23681641	-6.78955078	-2.44775391	+47.24121094	-10.10742188	-38.16650391	+2364
+1458241285.36840010	+13.72851563	-3.84960938	-1.56005859	+44.80224609	-17.02880859	-61.19384766	+3080	+13.44287109	-2.24560547	-1.08984375	+5.91064453	-33.53027344	+12.78808594	+2752	+11.29394531	-6.73242188	-2.44775391	+47.10937500	-10.32714844	-38.03466797	+2380
+1458241285.37260010	+13.78125000	-3.81445313	-1.55566406	+44.53857422	-17.11669922	-60.86425781	+3112	+13.49121094	-2.19726563	-1.08105469	+5.86669922	-33.53027344	+12.89794922	+2772	+11.34667969	-6.66650391	-2.44775391	+47.02148438	-10.54687500	-37.92480469	+2396
+1458241285.37669990	+13.82519531	-3.77490234	-1.55566406	+44.29687500	-17.18261719	-60.51269531	+3140	+13.53515625	-2.14892578	-1.07666016	+5.82275391	-33.50830078	+13.02978516	+2792	+11.40380859	-6.60498047	-2.44335938	+46.93359375	-10.78857422	-37.81494141	+2412
+1458241285.38089990	+13.87353516	-3.72656250	-1.55126953	+44.14306641	-17.27050781	-60.18310547	+3172	+13.57910156	-2.08740234	-1.06347656	+5.88867188	-33.53027344	+13.16162109	+2812	+11.46093750	-6.53466797	-2.43896484	+46.86767578	-11.00830078	-37.70507813	+2428
+1458241285.38509990	+13.92187500	-3.68701172	-1.54687500	+43.94531250	-17.38037109	-59.83154297	+3196	+13.62304688	-2.03466797	-1.05029297	+5.88867188	-33.55224609	+13.27148438	+2832	+11.51367188	-6.46875000	-2.43017578	+46.80175781	-11.27197266	-37.59521484	+2444
+1458241285.38920000	+13.97021484	-3.64746094	-1.54248047	+43.72558594	-17.46826172	-59.47998047	+3220	+13.66259766	-1.98632813	-1.03710938	+5.86669922	-33.59619141	+13.40332031	+2852	+11.57519531	-6.39843750	-2.42578125	+46.75781250	-11.51367188	-37.48535156	+2456
+1458241285.39340000	+14.01855469	-3.59472656	-1.53369141	+43.61572266	-17.60009766	-59.17236328	+3248	+13.70654297	-1.92480469	-1.02392578	+5.95458984	-33.66210938	+13.55712891	+2876	+11.62792969	-6.32812500	-2.41699219	+46.73583984	-11.75537109	-37.39746094	+2468
+1458241285.39759990	+14.06689453	-3.55517578	-1.52490234	+43.43994141	-17.70996094	-58.88671875	+3268	+13.75048828	-1.87207031	-1.00634766	+5.99853516	-33.70605469	+13.66699219	+2892	+11.68066406	-6.26220703	-2.40820313	+46.64794922	-11.99707031	-37.30957031	+2480
+1458241285.40170000	+14.11083984	-3.51562500	-1.51611328	+43.24218750	-17.79785156	-58.55712891	+3288	+13.78564453	-1.81933594	-0.98876953	+6.02050781	-33.75000000	+13.77685547	+2912	+11.72900391	-6.20068359	-2.40380859	+46.56005859	-12.21679688	-37.17773438	+2488
+1458241285.40590000	+14.15478516	-3.46728516	-1.50732422	+43.13232422	-17.90771484	-58.24951172	+3308	+13.82958984	-1.75781250	-0.97119141	+6.17431641	-33.81591797	+13.88671875	+2932	+11.77734375	-6.13476563	-2.39941406	+46.47216797	-12.43652344	-37.04589844	+2496
+1458241285.41000010	+14.19873047	-3.42333984	-1.49853516	+42.97851563	-18.01757813	-57.96386719	+3328	+13.86474609	-1.70507813	-0.95361328	+6.28417969	-33.88183594	+13.99658203	+2952	+11.82568359	-6.07763672	-2.39941406	+46.36230469	-12.63427734	-36.89208984	+2504
+1458241285.41420010	+14.23828125	-3.37500000	-1.48974609	+42.82470703	-18.08349609	-57.61230469	+3348	+13.89990234	-1.64794922	-0.93603516	+6.39404297	-33.92578125	+14.08447266	+2972	+11.86523438	-6.01611328	-2.40380859	+46.23046875	-12.81005859	-36.69433594	+2508
+1458241285.41840000	+14.27783203	-3.32226563	-1.47656250	+42.73681641	-18.21533203	-57.39257813	+3372	+13.93505859	-1.58203125	-0.90966797	+6.59179688	-34.05761719	+14.17236328	+2996	+11.90478516	-5.95458984	-2.40820313	+46.09863281	-12.98583984	-36.49658203	+2516
+1458241285.42249990	+14.31298828	-3.27832031	-1.45898438	+42.60498047	-18.34716797	-57.17285156	+3392	+13.97021484	-1.52929688	-0.88330078	+6.72363281	-34.21142578	+14.21630859	+3016	+11.93994141	-5.90625000	-2.41699219	+45.90087891	-13.13964844	-36.32080078	+2520
+1458241285.42670010	+14.35253906	-3.23437500	-1.44580078	+42.47314453	-18.43505859	-56.93115234	+3416	+14.00537109	-1.47656250	-0.85693359	+6.87744141	-34.34326172	+14.26025391	+3040	+11.97070313	-5.85351563	-2.42138672	+45.70312500	-13.27148438	-36.12304688	+2524
+1458241285.43090010	+14.39208984	-3.19042969	-1.42382813	+42.36328125	-18.56689453	-56.71142578	+3440	+14.04052734	-1.41064453	-0.83056641	+7.11914063	-34.47509766	+14.32617188	+3064	+12.00585938	-5.80517578	-2.43017578	+45.50537109	-13.38134766	-35.92529297	+2532
+1458241285.43499990	+14.43164063	-3.15087891	-1.40625000	+42.20947266	-18.65478516	-56.51367188	+3468	+14.07568359	-1.35791016	-0.79980469	+7.29492188	-34.58496094	+14.34814453	+3084	+12.03222656	-5.76562500	-2.43896484	+45.24169922	-13.49121094	-35.70556641	+2536
+1458241285.43919990	+14.46240234	-3.10693359	-1.39306641	+42.05566406	-18.72070313	-56.27197266	+3492	+14.10644531	-1.30078125	-0.77343750	+7.49267578	-34.69482422	+14.39208984	+3104	+12.05859375	-5.72167969	-2.45214844	+44.97802734	-13.55712891	-35.46386719	+2544
+1458241285.44339990	+14.49755859	-3.06298828	-1.37548828	+41.94580078	-18.80859375	-56.07421875	+3524	+14.13720703	-1.24365234	-0.74707031	+7.73437500	-34.80468750	+14.41406250	+3128	+12.08496094	-5.67773438	-2.46972656	+44.73632813	-13.62304688	-35.17822266	+2556
+1458241285.44750000	+14.52832031	-3.02343750	-1.35791016	+41.79199219	-18.94042969	-55.85449219	+3556	+14.16796875	-1.18652344	-0.71630859	+7.93212891	-34.93652344	+14.45800781	+3152	+12.10693359	-5.63378906	-2.48730469	+44.47265625	-13.68896484	-34.91455078	+2568
+1458241285.45170000	+14.55908203	-2.98388672	-1.34912109	+41.63818359	-19.00634766	-55.59082031	+3584	+14.19873047	-1.13378906	-0.68554688	+8.12988281	-35.04638672	+14.47998047	+3172	+12.13330078	-5.58984375	-2.49609375	+44.25292969	-13.75488281	-34.67285156	+2576
+1458241285.45590000	+14.59423828	-2.93115234	-1.33154297	+41.57226563	-19.13818359	-55.39306641	+3620	+14.22949219	-1.07226563	-0.65917969	+8.37158203	-35.15625000	+14.52392578	+3196	+12.15966797	-5.54589844	-2.50488281	+44.03320313	-13.82080078	-34.45312500	+2588
+1458241285.46000000	+14.62500000	-2.90039063	-1.30957031	+41.44042969	-19.29199219	-55.21728516	+3648	+14.26025391	-1.02392578	-0.62841797	+8.54736328	-35.24414063	+14.56787109	+3216	+12.18603516	-5.50195313	-2.51367188	+43.81347656	-13.86474609	-34.18945313	+2600
+1458241285.46420000	+14.66015625	-2.86523438	-1.29638672	+41.26464844	-19.40185547	-54.97558594	+3680	+14.28662109	-0.97119141	-0.60205078	+8.74511719	-35.33203125	+14.61181641	+3232	+12.21240234	-5.45800781	-2.51367188	+43.61572266	-13.93066406	-34.01367188	+2612
+1458241285.46840000	+14.69091797	-2.81689453	-1.28320313	+41.22070313	-19.53369141	-54.75585938	+3712	+14.31738281	-0.91406250	-0.58007813	+8.96484375	-35.35400391	+14.65576172	+3252	+12.24316406	-5.40966797	-2.51806641	+43.43994141	-13.99658203	-33.77197266	+2624
+1458241285.47250010	+14.72607422	-2.78173828	-1.27001953	+41.13281250	-19.70947266	-54.51416016	+3744	+14.34814453	-0.86572266	-0.55810547	+9.14062500	-35.37597656	+14.72167969	+3268	+12.27392578	-5.36132813	-2.52246094	+43.28613281	-14.06250000	-33.53027344	+2636
+1458241285.47670010	+14.75244141	-2.74218750	-1.27001953	+40.97900391	-19.81933594	-54.18457031	+3772	+14.37451172	-0.81298828	-0.54052734	+9.31640625	-35.37597656	+14.80957031	+3288	+12.30468750	-5.30859375	-2.51806641	+43.15429688	-14.15039063	-33.33251953	+2648
+1458241285.48079990	+14.78320313	-2.69384766	-1.25683594	+41.02294922	-20.03906250	-53.94287109	+3800	+14.39648438	-0.76025391	-0.51855469	+9.53613281	-35.37597656	+14.87548828	+3304	+12.33544922	-5.25146484	-2.51367188	+43.04443359	-14.23828125	-33.11279297	+2664
+1458241285.48499990	+14.81396484	-2.65429688	-1.24365234	+41.00097656	-20.32470703	-53.72314453	+3828	+14.42285156	-0.70751953	-0.50097656	+9.68994141	-35.39794922	+14.96337891	+3316	+12.36621094	-5.18994141	-2.50927734	+43.00048828	-14.34814453	-32.91503906	+2680
+1458241285.48920010	+14.84472656	-2.61474609	-1.24365234	+40.91308594	-20.52246094	-53.39355469	+3848	+14.44921875	-0.65917969	-0.48779297	+9.86572266	-35.35400391	+15.07324219	+3332	+12.40136719	-5.12841797	-2.49609375	+42.95654297	-14.47998047	-32.76123047	+2696
+1458241285.49330000	+14.87548828	-2.56640625	-1.23486328	+41.02294922	-20.85205078	-53.19580078	+3868	+14.47558594	-0.60644531	-0.47460938	+10.04150391	-35.33203125	+15.16113281	+3344	+12.44091797	-5.06250000	-2.47851563	+42.93457031	-14.61181641	-32.60742188	+2712
+1458241285.49749990	+14.90625000	-2.52685547	-1.21728516	+41.04492188	-21.20361328	-52.99804688	+3888	+14.49755859	-0.55810547	-0.46142578	+10.19531250	-35.31005859	+15.24902344	+3352	+12.47607422	-5.00097656	-2.46533203	+42.89062500	-14.76562500	-32.47558594	+2724
+1458241285.50169990	+14.93701172	-2.48730469	-1.22167969	+41.02294922	-21.48925781	-52.66845703	+3900	+14.51953125	-0.51416016	-0.45263672	+10.34912109	-35.24414063	+15.33691406	+3360	+12.51123047	-4.94384766	-2.44775391	+42.86865234	-14.87548828	-32.32177734	+2740
+1458241285.50580000	+14.96337891	-2.43896484	-1.21289063	+41.17675781	-21.90673828	-52.49267578	+3916	+14.54589844	-0.46142578	-0.44384766	+10.52490234	-35.20019531	+15.42480469	+3372	+12.54199219	-4.88232422	-2.43457031	+42.84667969	-15.00732422	-32.16796875	+2752
+1458241285.51000000	+14.99414063	-2.39941406	-1.19970703	+41.28662109	-22.34619141	-52.31689453	+3928	+14.56787109	-0.41748047	-0.43066406	+10.67871094	-35.15625000	+15.51269531	+3380	+12.57714844	-4.81640625	-2.41699219	+42.82470703	-15.16113281	-32.01416016	+2764
+1458241285.51420000	+15.01611328	-2.35986328	-1.20410156	+41.33056641	-22.71972656	-52.00927734	+3936	+14.58984375	-0.36914063	-0.42626953	+10.83251953	-35.09033203	+15.60058594	+3388	+12.61230469	-4.75488281	-2.40820313	+42.80273438	-15.27099609	-31.81640625	+2772
+1458241285.51830010	+15.03808594	-2.31591797	-1.19091797	+41.46240234	-23.24707031	-51.92138672	+3944	+14.61181641	-0.32080078	-0.41308594	+10.98632813	-35.06835938	+15.66650391	+3396	+12.63867188	-4.69335938	-2.39941406	+42.75878906	-15.38085938	-31.66259766	+2780
+1458241285.52250000	+15.06445313	-2.27636719	-1.17773438	+41.59423828	-23.77441406	-51.83349609	+3952	+14.63378906	-0.27685547	-0.40429688	+11.11816406	-35.04638672	+15.71044922	+3404	+12.66943359	-4.64062500	-2.38623047	+42.69287109	-15.51269531	-31.53076172	+2788
+1458241285.52670000	+15.08642578	-2.24121094	-1.16455078	+41.70410156	-24.27978516	-51.67968750	+3956	+14.65576172	-0.23291016	-0.39111328	+11.27197266	-35.02441406	+15.77636719	+3412	+12.69580078	-4.58789063	-2.37744141	+42.60498047	-15.60058594	-31.35498047	+2792
+1458241285.53080010	+15.10839844	-2.20166016	-1.14697266	+41.85791016	-24.85107422	-51.63574219	+3964	+14.67773438	-0.18896484	-0.38232422	+11.42578125	-35.02441406	+15.79833984	+3424	+12.72216797	-4.53955078	-2.37304688	+42.49511719	-15.68847656	-31.17919922	+2796
+1458241285.53500010	+15.13037109	-2.16650391	-1.12939453	+41.98974609	-25.40039063	-51.61376953	+3972	+14.70410156	-0.14941406	-0.36474609	+11.55761719	-35.02441406	+15.82031250	+3432	+12.74414063	-4.50000000	-2.36425781	+42.34130859	-15.75439453	-31.02539063	+2800
+1458241285.53920010	+15.15234375	-2.13134766	-1.12060547	+42.09960938	-25.92773438	-51.54785156	+3980	+14.72607422	-0.10546875	-0.35156250	+11.68945313	-35.02441406	+15.84228516	+3440	+12.76611328	-4.46044922	-2.36865234	+42.16552734	-15.75439453	-30.78369141	+2800
+1458241285.54329990	+15.16992188	-2.10058594	-1.10302734	+42.18750000	-26.47705078	-51.54785156	+3988	+14.74804688	-0.06591797	-0.33398438	+11.82128906	-35.04638672	+15.84228516	+3448	+12.77929688	-4.42089844	-2.37744141	+41.96777344	-15.75439453	-30.54199219	+2804
+1458241285.54749990	+15.18750000	-2.06982422	-1.08105469	+42.29736328	-27.04833984	-51.56982422	+4000	+14.77001953	-0.02636719	-0.31640625	+11.95312500	-35.06835938	+15.84228516	+3460	+12.79687500	-4.39013672	-2.38623047	+41.72607422	-15.75439453	-30.32226563	+2804
+1458241285.55170010	+15.20507813	-2.03466797	-1.05908203	+42.42919922	-27.61962891	-51.61376953	+4016	+14.79199219	+0.01757813	-0.29882813	+12.06298828	-35.09033203	+15.86425781	+3472	+12.81005859	-4.35937500	-2.39501953	+41.48437500	-15.73242188	-30.05859375	+2804
+1458241285.55580000	+15.22265625	-2.00830078	-1.03271484	+42.51708984	-28.19091797	-51.67968750	+4028	+14.81396484	+0.05273438	-0.28125000	+12.15087891	-35.13427734	+15.86425781	+3484	+12.82324219	-4.32861328	-2.40820313	+41.24267578	-15.71044922	-29.81689453	+2808
+1458241285.55999990	+15.23583984	-1.97753906	-1.01074219	+42.60498047	-28.74023438	-51.76757813	+4048	+14.83593750	+0.08789063	-0.25927734	+12.19482422	-35.17822266	+15.86425781	+3496	+12.83642578	-4.30664063	-2.42138672	+40.95703125	-15.64453125	-29.57519531	+2808
+1458241285.56410000	+15.25781250	-1.95117188	-0.97998047	+42.71484375	-29.31152344	-51.89941406	+4068	+14.85791016	+0.12304688	-0.23730469	+12.26074219	-35.24414063	+15.88623047	+3512	+12.84960938	-4.28466797	-2.43017578	+40.67138672	-15.60058594	-29.35546875	+2808
+1458241285.56830000	+15.27539063	-1.92480469	-0.95800781	+42.78076172	-29.81689453	-51.96533203	+4088	+14.88427734	+0.15820313	-0.21533203	+12.28271484	-35.28808594	+15.88623047	+3524	+12.86279297	-4.25830078	-2.43896484	+40.40771484	-15.55664063	-29.13574219	+2812
+1458241285.57250000	+15.29736328	-1.89843750	-0.93603516	+42.82470703	-30.32226563	-52.00927734	+4112	+14.90625000	+0.18896484	-0.19335938	+12.28271484	-35.33203125	+15.93017578	+3536	+12.87597656	-4.23632813	-2.44775391	+40.14404297	-15.51269531	-28.89404297	+2812
+1458241285.57660010	+15.31494141	-1.87207031	-0.91406250	+42.86865234	-30.80566406	-52.09716797	+4132	+14.93261719	+0.22412109	-0.17578125	+12.28271484	-35.37597656	+15.99609375	+3552	+12.88916016	-4.20996094	-2.45654297	+39.88037109	-15.46875000	-28.65234375	+2816
+1458241285.58080010	+15.32812500	-1.85449219	-0.89648438	+42.89062500	-31.26708984	-52.14111328	+4156	+14.95019531	+0.25488281	-0.15820313	+12.17285156	-35.39794922	+16.08398438	+3564	+12.89794922	-4.17919922	-2.46972656	+39.63867188	-15.40283203	-28.43261719	+2820
+1458241285.58500000	+15.34570313	-1.82812500	-0.87451172	+42.89062500	-31.72851563	-52.18505859	+4180	+14.97216797	+0.28125000	-0.14062500	+12.06298828	-35.39794922	+16.19384766	+3580	+12.91113281	-4.14843750	-2.47851563	+39.41894531	-15.38085938	-28.19091797	+2824
+1458241285.58909990	+15.36328125	-1.80615234	-0.85253906	+42.89062500	-32.21191406	-52.27294922	+4204	+14.99414063	+0.31201172	-0.12304688	+11.90917969	-35.41992188	+16.34765625	+3592	+12.92871094	-4.11767578	-2.47851563	+39.22119141	-15.38085938	-28.01513672	+2828
+1458241285.59330010	+15.38525391	-1.78417969	-0.83496094	+42.86865234	-32.65136719	-52.27294922	+4224	+15.01611328	+0.33398438	-0.10546875	+11.68945313	-35.44189453	+16.50146484	+3608	+12.94628906	-4.08691406	-2.46972656	+39.04541016	-15.40283203	-27.86132813	+2832
+1458241285.59750010	+15.40283203	-1.76660156	-0.82177734	+42.80273438	-33.04687500	-52.25097656	+4244	+15.03808594	+0.36035156	-0.08789063	+11.46972656	-35.44189453	+16.67724609	+3620	+12.96386719	-4.04736328	-2.46533203	+38.91357422	-15.44677734	-27.72949219	+2836
+1458241285.60159990	+15.42480469	-1.74902344	-0.80859375	+42.75878906	-33.42041016	-52.25097656	+4264	+15.06005859	+0.38232422	-0.07910156	+11.20605469	-35.44189453	+16.89697266	+3632	+12.98583984	-4.01220703	-2.45654297	+38.78173828	-15.49072266	-27.59765625	+2844
+1458241285.60579990	+15.44677734	-1.73144531	-0.80419922	+42.62695313	-33.75000000	-52.14111328	+4280	+15.08203125	+0.40429688	-0.07031250	+10.85449219	-35.37597656	+17.13867188	+3644	+13.00341797	-3.96826172	-2.44335938	+38.67187500	-15.55664063	-27.46582031	+2852
+1458241285.60999990	+15.46435547	-1.71386719	-0.80419922	+42.49511719	-34.05761719	-52.00927734	+4292	+15.10400391	+0.42187500	-0.06152344	+10.48095703	-35.31005859	+17.40234375	+3652	+13.02539063	-3.92431641	-2.43017578	+38.58398438	-15.64453125	-27.35595703	+2860
+1458241285.61410000	+15.47753906	-1.70068359	-0.79980469	+42.36328125	-34.36523438	-51.94335938	+4308	+15.12597656	+0.44384766	-0.06152344	+10.08544922	-35.22216797	+17.73193359	+3664	+13.04736328	-3.87597656	-2.41699219	+38.51806641	-15.73242188	-27.22412109	+2868
+1458241285.61830000	+15.49511719	-1.68310547	-0.79980469	+42.18750000	-34.65087891	-51.78955078	+4316	+15.14794922	+0.45703125	-0.05273438	+9.58007813	-35.17822266	+18.03955078	+3672	+13.06494141	-3.82763672	-2.39941406	+38.47412109	-15.82031250	-27.13623047	+2876
+1458241285.62249990	+15.51269531	-1.66992188	-0.80419922	+42.01171875	-34.89257813	-51.63574219	+4324	+15.16552734	+0.47021484	-0.04833984	+9.07470703	-35.13427734	+18.36914063	+3684	+13.08691406	-3.78369141	-2.38623047	+38.40820313	-15.93017578	-27.04833984	+2884
+1458241285.62660000	+15.53027344	-1.65673828	-0.79541016	+41.87988281	-35.15625000	-51.56982422	+4332	+15.19189453	+0.48339844	-0.03955078	+8.52539063	-35.06835938	+18.74267578	+3696	+13.10888672	-3.73535156	-2.36865234	+38.34228516	-16.01806641	-26.96044922	+2892
+1458241285.63080000	+15.54785156	-1.64355469	-0.79980469	+41.66015625	-35.35400391	-51.41601563	+4336	+15.21386719	+0.48779297	-0.03515625	+7.91015625	-35.02441406	+19.11621094	+3704	+13.12646484	-3.69140625	-2.35107422	+38.29833984	-16.12792969	-26.89453125	+2900
+1458241285.63490010	+15.56982422	-1.63037109	-0.80419922	+41.46240234	-35.52978516	-51.26220703	+4340	+15.24023438	+0.50097656	-0.02636719	+7.27294922	-34.95849609	+19.53369141	+3712	+13.14843750	-3.65185547	-2.32910156	+38.21044922	-16.23779297	-26.85058594	+2904
+1458241285.63910010	+15.58300781	-1.61279297	-0.79980469	+41.30859375	-35.68359375	-51.17431641	+4344	+15.26220703	+0.50976563	-0.02197266	+6.61376953	-34.87060547	+19.92919922	+3724	+13.16601563	-3.61230469	-2.32031250	+38.10058594	-16.28173828	-26.74072266	+2908
+1458241285.64330010	+15.59619141	-1.60400391	-0.79980469	+41.08886719	-35.81542969	-51.02050781	+4344	+15.28417969	+0.50976563	-0.01318359	+5.86669922	-34.82666016	+20.34667969	+3736	+13.18359375	-3.57275391	-2.31152344	+37.99072266	-16.32568359	-26.65283203	+2912
+1458241285.64739990	+15.60937500	-1.59082031	-0.80419922	+40.86914063	-35.92529297	-50.88867188	+4344	+15.30615234	+0.51416016	-0.00878906	+5.09765625	-34.76074219	+20.78613281	+3748	+13.19677734	-3.54199219	-2.30712891	+37.85888672	-16.36962891	-26.54296875	+2912
+1458241285.65159990	+15.62255859	-1.57324219	-0.79541016	+40.71533203	-36.05712891	-50.86669922	+4348	+15.33251953	+0.51855469	+0.00439453	+4.32861328	-34.69482422	+21.24755859	+3760	+13.21435547	-3.50683594	-2.30712891	+37.70507813	-16.36962891	-26.41113281	+2912
+1458241285.65580010	+15.63574219	-1.56445313	-0.78222656	+40.51757813	-36.18896484	-50.82275391	+4352	+15.35449219	+0.51416016	+0.01757813	+3.44970703	-34.71679688	+21.70898438	+3772	+13.22753906	-3.47607422	-2.30273438	+37.55126953	-16.39160156	-26.30126953	+2908
+1458241285.65990000	+15.64892578	-1.54687500	-0.76904297	+40.38574219	-36.29882813	-50.82275391	+4356	+15.37646484	+0.51416016	+0.03515625	+2.57080078	-34.71679688	+22.19238281	+3788	+13.23632813	-3.45849609	-2.30273438	+37.30957031	-16.36962891	-26.19140625	+2904
+1458241285.66409990	+15.66210938	-1.52929688	-0.75146484	+40.29785156	-36.40869141	-50.88867188	+4368	+15.40283203	+0.51416016	+0.05712891	+1.69189453	-34.71679688	+22.67578125	+3804	+13.24951172	-3.44091797	-2.30712891	+37.06787109	-16.32568359	-26.08154297	+2900
+1458241285.66829990	+15.67968750	-1.51171875	-0.73828125	+40.14404297	-36.47460938	-50.88867188	+4376	+15.42919922	+0.50976563	+0.07910156	+0.76904297	-34.71679688	+23.18115234	+3820	+13.25830078	-3.42333984	-2.31591797	+36.82617188	-16.25976563	-25.94970703	+2896
+1458241285.67240000	+15.69287109	-1.49853516	-0.72509766	+39.99023438	-36.51855469	-50.88867188	+4384	+15.45556641	+0.50976563	+0.09667969	-0.17578125	-34.69482422	+23.68652344	+3836	+13.26708984	-3.41015625	-2.32470703	+36.54052734	-16.21582031	-25.81787109	+2892
+1458241285.67660000	+15.70605469	-1.48535156	-0.70751953	+39.88037109	-36.58447266	-50.95458984	+4396	+15.47753906	+0.50976563	+0.11425781	-1.09863281	-34.65087891	+24.21386719	+3856	+13.27587891	-3.40136719	-2.33789063	+36.25488281	-16.10595703	-25.64208984	+2888
+1458241285.68080000	+15.71484375	-1.46777344	-0.68554688	+39.74853516	-36.65039063	-51.02050781	+4408	+15.49951172	+0.50537109	+0.14062500	-2.08740234	-34.65087891	+24.74121094	+3876	+13.28027344	-3.38818359	-2.35546875	+35.96923828	-15.99609375	-25.48828125	+2884
+1458241285.68490000	+15.72363281	-1.45458984	-0.66357422	+39.61669922	-36.71630859	-51.06445313	+4424	+15.52148438	+0.50097656	+0.16259766	-3.09814453	-34.65087891	+25.31250000	+3900	+13.28906250	-3.37500000	-2.36865234	+35.68359375	-15.90820313	-25.33447266	+2884
+1458241285.68910000	+15.73681641	-1.43701172	-0.64160156	+39.48486328	-36.80419922	-51.13037109	+4444	+15.54785156	+0.49658203	+0.18457031	-4.13085938	-34.60693359	+25.88378906	+3920	+13.29345703	-3.36621094	-2.38183594	+35.37597656	-15.84228516	-25.18066406	+2880
+1458241285.69740010	+15.76318359	-1.40625000	-0.60644531	+39.22119141	-36.89208984	-51.15234375	+4480	+15.59179688	+0.49218750	+0.22851563	-6.15234375	-34.54101563	+27.09228516	+3964	+13.31103516	-3.34423828	-2.39941406	+34.82666016	-15.73242188	-24.93896484	+2872
+1458241285.70160010	+15.77636719	-1.39306641	-0.58886719	+39.04541016	-36.93603516	-51.15234375	+4500	+15.61376953	+0.48779297	+0.24609375	-7.18505859	-34.43115234	+27.66357422	+3988	+13.31542969	-3.33544922	-2.40380859	+34.54101563	-15.68847656	-24.80712891	+2868
+1458241285.70580010	+15.78955078	-1.37548828	-0.58007813	+38.86962891	-36.91406250	-51.08642578	+4516	+15.63574219	+0.48779297	+0.26367188	-8.15185547	-34.36523438	+28.25683594	+4008	+13.32421875	-3.31787109	-2.40820313	+34.29931641	-15.66650391	-24.67529297	+2864
+1458241285.70989990	+15.79833984	-1.36669922	-0.57128906	+38.62792969	-36.91406250	-50.97656250	+4536	+15.65332031	+0.48339844	+0.27685547	-9.20654297	-34.25537109	+28.87207031	+4032	+13.33740234	-3.29589844	-2.41699219	+34.10156250	-15.64453125	-24.54345703	+2864
+1458241285.71409990	+15.81152344	-1.35791016	-0.56689453	+38.38623047	-36.89208984	-50.84472656	+4552	+15.67089844	+0.47460938	+0.28564453	-10.26123047	-34.07958984	+29.50927734	+4052	+13.34619141	-3.27392578	-2.41699219	+33.92578125	-15.66650391	-24.41162109	+2864
+1458241285.71820000	+15.82470703	-1.34033203	-0.56250000	+38.16650391	-36.89208984	-50.66894531	+4568	+15.68847656	+0.47021484	+0.29882813	-11.29394531	-33.96972656	+30.16845703	+4072	+13.35937500	-3.24755859	-2.41259766	+33.77197266	-15.73242188	-24.32373047	+2864
+1458241285.72240000	+15.83349609	-1.33593750	-0.56250000	+37.90283203	-36.89208984	-50.51513672	+4580	+15.70605469	+0.46142578	+0.31201172	-12.34863281	-33.81591797	+30.84960938	+4096	+13.36816406	-3.21679688	-2.40380859	+33.64013672	-15.79833984	-24.21386719	+2864
+1458241285.72659990	+15.84667969	-1.32714844	-0.56250000	+37.61718750	-36.89208984	-50.29541016	+4592	+15.71923828	+0.44824219	+0.31640625	-13.44726563	-33.59619141	+31.53076172	+4116	+13.38134766	-3.19042969	-2.39062500	+33.50830078	-15.93017578	-24.16992188	+2868
+1458241285.73070000	+15.86425781	-1.31396484	-0.56689453	+37.35351563	-36.84814453	-50.03173828	+4604	+15.73681641	+0.43945313	+0.32958984	-14.54589844	-33.46435547	+32.23388672	+4140	+13.39892578	-3.15527344	-2.37304688	+33.44238281	-16.06201172	-24.12597656	+2876
+1458241285.73490000	+15.88183594	-1.30957031	-0.57568359	+37.06787109	-36.78222656	-49.76806641	+4612	+15.75439453	+0.42626953	+0.34277344	-15.64453125	-33.28857422	+32.95898438	+4160	+13.41650391	-3.12451172	-2.35107422	+33.37646484	-16.21582031	-24.06005859	+2880
+1458241285.73910000	+15.89062500	-1.30517578	-0.58447266	+36.73828125	-36.71630859	-49.48242188	+4620	+15.76757813	+0.41748047	+0.34716797	-16.78710938	-33.06884766	+33.70605469	+4184	+13.42968750	-3.08935547	-2.33789063	+33.31054688	-16.32568359	-23.99414063	+2888
+1458241285.74320010	+15.90380859	-1.29199219	-0.58886719	+36.51855469	-36.69433594	-49.24072266	+4628	+15.78076172	+0.39990234	+0.36035156	-17.99560547	-32.87109375	+34.49707031	+4208	+13.44726563	-3.04980469	-2.32031250	+33.28857422	-16.47949219	-23.92822266	+2896
+1458241285.75160000	+15.92578125	-1.27880859	-0.60205078	+35.99121094	-36.62841797	-48.71337891	+4636	+15.80712891	+0.37353516	+0.38232422	-20.43457031	-32.36572266	+36.18896484	+4248	+13.47363281	-2.97949219	-2.28515625	+33.20068359	-16.78710938	-23.79638672	+2908
+1458241285.75570010	+15.93896484	-1.26123047	-0.60205078	+35.85937500	-36.67236328	-48.51562500	+4636	+15.81591797	+0.35156250	+0.39990234	-21.81884766	-32.12402344	+37.11181641	+4272	+13.48681641	-2.93994141	-2.26757813	+33.20068359	-16.96289063	-23.75244141	+2916
+1458241285.76410010	+15.95654297	-1.23925781	-0.60205078	+35.57373047	-36.71630859	-48.16406250	+4640	+15.83789063	+0.32519531	+0.43945313	-24.47753906	-31.55273438	+38.97949219	+4316	+13.51318359	-2.88281250	-2.23242188	+33.11279297	-17.22656250	-23.68652344	+2924
+1458241285.76819990	+15.96972656	-1.22167969	-0.59326172	+35.50781250	-36.78222656	-48.05419922	+4640	+15.84667969	+0.30761719	+0.46142578	-25.92773438	-31.22314453	+39.94628906	+4340	+13.52636719	-2.85205078	-2.21923828	+33.09082031	-17.33642578	-23.64257813	+2928
+1458241285.77239990	+15.97851563	-1.20849609	-0.58447266	+35.46386719	-36.84814453	-47.94433594	+4644	+15.85546875	+0.29443359	+0.47460938	-27.31201172	-30.82763672	+40.89111328	+4356	+13.53515625	-2.83447266	-2.20605469	+33.00292969	-17.44628906	-23.59863281	+2932
+1458241285.78070000	+15.98730469	-1.17333984	-0.56689453	+35.46386719	-36.97998047	-47.83447266	+4652	+15.86865234	+0.26367188	+0.52734375	-30.19042969	-30.01464844	+42.89062500	+4400	+13.54833984	-2.79052734	-2.21044922	+32.84912109	-17.49023438	-23.42285156	+2932
+1458241285.78490000	+15.99169922	-1.15576172	-0.54931641	+35.55175781	-37.11181641	-47.83447266	+4660	+15.87304688	+0.25488281	+0.54492188	-31.59667969	-29.48730469	+43.85742188	+4416	+13.55712891	-2.77734375	-2.21484375	+32.71728516	-17.51220703	-23.35693359	+2928
+1458241285.79320000	+15.99609375	-1.11181641	-0.51416016	+35.72753906	-37.35351563	-47.90039063	+4676	+15.88183594	+0.23730469	+0.59326172	-34.38720703	-28.43261719	+45.79101563	+4452	+13.56591797	-2.75537109	-2.22363281	+32.49755859	-17.49023438	-23.24707031	+2928
+1458241285.79740000	+16.00048828	-1.08984375	-0.49218750	+35.85937500	-37.48535156	-47.96630859	+4688	+15.88623047	+0.22412109	+0.61523438	-35.77148438	-27.83935547	+46.66992188	+4468	+13.56591797	-2.75097656	-2.22802734	+32.36572266	-17.46826172	-23.20312500	+2924
+1458241285.80570010	+16.00048828	-1.05029297	-0.45703125	+36.12304688	-37.70507813	-48.09814453	+4712	+15.89062500	+0.20214844	+0.65917969	-38.40820313	-26.63085938	+48.40576172	+4504	+13.57470703	-2.73779297	-2.25000000	+32.08007813	-17.40234375	-23.07128906	+2920
+1458241285.81399990	+16.00048828	-1.00634766	-0.42626953	+36.40869141	-37.88085938	-48.20800781	+4736	+15.89501953	+0.18017578	+0.68994141	-40.93505859	-25.24658203	+49.98779297	+4536	+13.57470703	-2.72460938	-2.27197266	+31.83837891	-17.31445313	-22.96142578	+2916
+1458241285.81820010	+16.00048828	-0.98876953	-0.41308594	+36.51855469	-37.94677734	-48.22998047	+4748	+15.89062500	+0.17138672	+0.70751953	-42.16552734	-24.54345703	+50.75683594	+4548	+13.57470703	-2.71582031	-2.27636719	+31.75048828	-17.31445313	-22.91748047	+2916
+1458241285.82649990	+16.00048828	-0.95361328	-0.38671875	+36.76025391	-38.10058594	-48.31787109	+4776	+15.89501953	+0.13183594	+0.73388672	-44.62646484	-23.04931641	+52.14111328	+4576	+13.57470703	-2.69384766	-2.28076172	+31.57470703	-17.35839844	-22.89550781	+2912
+1458241285.83069990	+16.00048828	-0.94042969	-0.37792969	+36.84814453	-38.16650391	-48.33984375	+4788	+15.89501953	+0.11865234	+0.74707031	-45.76904297	-22.30224609	+52.80029297	+4592	+13.58349609	-2.68066406	-2.27636719	+31.53076172	-17.42431641	-22.89550781	+2908
+1458241285.83489990	+16.00048828	-0.92285156	-0.37353516	+36.93603516	-38.21044922	-48.33984375	+4796	+15.89501953	+0.09667969	+0.75585938	-46.95556641	-21.53320313	+53.41552734	+4608	+13.58349609	-2.66308594	-2.26757813	+31.50878906	-17.51220703	-22.91748047	+2908
+1458241285.83900000	+16.00048828	-0.90966797	-0.36474609	+37.02392578	-38.27636719	-48.33984375	+4808	+15.89501953	+0.07031250	+0.76025391	-48.09814453	-20.74218750	+53.96484375	+4620	+13.58789063	-2.64550781	-2.25878906	+31.48681641	-17.62207031	-22.93945313	+2908
+1458241285.84740000	+16.00048828	-0.88769531	-0.35595703	+37.15576172	-38.34228516	-48.29589844	+4824	+15.88623047	+0.01757813	+0.76464844	-50.38330078	-19.11621094	+54.95361328	+4648	+13.59667969	-2.59716797	-2.22802734	+31.55273438	-17.86376953	-22.98339844	+2916
+1458241285.85150000	+16.00048828	-0.87451172	-0.35595703	+37.19970703	-38.38623047	-48.25195313	+4832	+15.88183594	-0.00878906	+0.76025391	-51.50390625	-18.28125000	+55.37109375	+4664	+13.59667969	-2.56640625	-2.20605469	+31.59667969	-18.03955078	-23.00537109	+2920
+1458241285.85990000	+16.00048828	-0.85253906	-0.35156250	+37.28759766	-38.45214844	-48.14208984	+4844	+15.86865234	-0.07031250	+0.74707031	-53.74511719	-16.63330078	+56.11816406	+4696	+13.60546875	-2.51367188	-2.16210938	+31.75048828	-18.36914063	-23.11523438	+2928
+1458241285.86400010	+16.00048828	-0.83935547	-0.34716797	+37.33154297	-38.49609375	-48.07617188	+4848	+15.86865234	-0.10107422	+0.74267578	-54.84375000	-15.84228516	+56.40380859	+4712	+13.60986328	-2.48730469	-2.13574219	+31.81640625	-18.56689453	-23.18115234	+2936
+1458241285.86820010	+16.00048828	-0.83056641	-0.34716797	+37.37548828	-38.54003906	-48.01025391	+4848	+15.86425781	-0.13623047	+0.73388672	-55.98632813	-15.05126953	+56.66748047	+4728	+13.61425781	-2.46093750	-2.11376953	+31.88232422	-18.72070313	-23.22509766	+2940
+1458241285.87649990	+16.00488281	-0.80419922	-0.34716797	+37.44140625	-38.64990234	-47.83447266	+4852	+15.85986328	-0.18896484	+0.70751953	-58.11767578	-13.53515625	+57.01904297	+4756	+13.62304688	-2.41259766	-2.06982422	+31.99218750	-19.02832031	-23.29101563	+2948
+1458241285.88480000	+16.00488281	-0.77343750	-0.34277344	+37.55126953	-38.78173828	-47.52685547	+4848	+15.84667969	-0.24169922	+0.68994141	-60.29296875	-12.10693359	+57.28271484	+4788	+13.62744141	-2.37304688	-2.04345703	+32.01416016	-19.22607422	-23.29101563	+2952
+1458241285.89319990	+16.00488281	-0.73388672	-0.33398438	+37.66113281	-39.02343750	-47.10937500	+4844	+15.84228516	-0.29443359	+0.68115234	-62.46826172	-10.83251953	+57.56835938	+4816	+13.62744141	-2.34228516	-2.02148438	+32.01416016	-19.37988281	-23.31298828	+2956
+1458241285.89730000	+16.00488281	-0.71191406	-0.32519531	+37.72705078	-39.15527344	-46.88964844	+4840	+15.84228516	-0.31201172	+0.68115234	-63.52294922	-10.21728516	+57.67822266	+4828	+13.63183594	-2.33789063	-2.00830078	+31.92626953	-19.44580078	-23.33496094	+2952
+1458241285.90570000	+16.00488281	-0.66796875	-0.29882813	+37.85888672	-39.41894531	-46.47216797	+4832	+15.84667969	-0.34716797	+0.68994141	-65.69824219	-9.09667969	+57.87597656	+4856	+13.63183594	-2.33789063	-2.00830078	+31.68457031	-19.44580078	-23.29101563	+2944
+1458241285.91400000	+16.00488281	-0.63281250	-0.27246094	+37.94677734	-39.59472656	-46.03271484	+4828	+15.84667969	-0.36474609	+0.69873047	-67.80761719	-7.95410156	+58.05175781	+4876	+13.63183594	-2.34228516	-2.01708984	+31.37695313	-19.35791016	-23.20312500	+2936
+1458241285.91820000	+16.00048828	-0.61962891	-0.25488281	+37.94677734	-39.63867188	-45.81298828	+4828	+15.84228516	-0.38232422	+0.71191406	-68.92822266	-7.42675781	+58.24951172	+4892	+13.62744141	-2.34667969	-2.02587891	+31.22314453	-19.31396484	-23.15917969	+2936
+1458241285.92230010	+15.99609375	-0.60644531	-0.23730469	+37.94677734	-39.68261719	-45.59326172	+4828	+15.84228516	-0.39550781	+0.72509766	-70.04882813	-6.89941406	+58.42529297	+4904	+13.62744141	-2.35546875	-2.03466797	+31.04736328	-19.24804688	-23.09326172	+2932
+1458241285.92650010	+15.99609375	-0.59765625	-0.21972656	+37.94677734	-39.70458984	-45.43945313	+4828	+15.84667969	-0.40429688	+0.72949219	-71.14746094	-6.30615234	+58.51318359	+4916	+13.62744141	-2.36425781	-2.03906250	+30.84960938	-19.20410156	-23.07128906	+2932
+1458241285.93479990	+15.99169922	-0.58447266	-0.18457031	+37.94677734	-39.70458984	-45.08789063	+4832	+15.85107422	-0.43066406	+0.75585938	-73.41064453	-5.20751953	+58.84277344	+4936	+13.62744141	-2.38183594	-2.05224609	+30.47607422	-19.11621094	-23.00537109	+2924
+1458241285.93899990	+15.99169922	-0.58007813	-0.17138672	+37.90283203	-39.66064453	-44.91210938	+4836	+15.85107422	-0.44384766	+0.75146484	-74.50927734	-4.63623047	+58.88671875	+4944	+13.62744141	-2.39062500	-2.05664063	+30.27832031	-19.07226563	-22.98339844	+2920
+1458241285.94730000	+15.98291016	-0.57128906	-0.15380859	+37.81494141	-39.50683594	-44.53857422	+4840	+15.83789063	-0.47460938	+0.76464844	-76.75048828	-3.51562500	+59.17236328	+4956	+13.62744141	-2.39941406	-2.06542969	+29.94873047	-18.98437500	-22.89550781	+2912
+1458241285.95149990	+15.98291016	-0.56689453	-0.15380859	+37.74902344	-39.39697266	-44.29687500	+4844	+15.83789063	-0.49218750	+0.75146484	-77.87109375	-2.90039063	+59.19433594	+4964	+13.63183594	-2.39941406	-2.06542969	+29.81689453	-19.00634766	-22.89550781	+2908
+1458241285.95980000	+15.97851563	-0.56689453	-0.14062500	+37.66113281	-39.28710938	-43.90136719	+4848	+15.82470703	-0.53613281	+0.74267578	-80.13427734	-1.71386719	+59.43603516	+4980	+13.63623047	-2.39062500	-2.05224609	+29.61914063	-19.09423828	-22.87353516	+2900
+1458241285.96400000	+15.98291016	-0.56689453	-0.14062500	+37.59521484	-39.19921875	-43.70361328	+4848	+15.82470703	-0.56250000	+0.72949219	-81.27685547	-1.12060547	+59.43603516	+4984	+13.63623047	-2.38183594	-2.03466797	+29.53125000	-19.18212891	-22.91748047	+2900
+1458241285.97230010	+15.98730469	-0.57128906	-0.14501953	+37.44140625	-39.04541016	-43.28613281	+4844	+15.81152344	-0.60644531	+0.71191406	-83.43017578	+0.02197266	+59.61181641	+4996	+13.64501953	-2.36425781	-1.99951172	+29.44335938	-19.40185547	-22.96142578	+2904
+1458241285.97650000	+15.99169922	-0.57128906	-0.15820313	+37.35351563	-38.93554688	-43.02246094	+4844	+15.80712891	-0.63720703	+0.68994141	-84.52880859	+0.63720703	+59.58984375	+5004	+13.64941406	-2.34667969	-1.98193359	+29.42138672	-19.51171875	-22.98339844	+2904
+1458241285.98480010	+15.99609375	-0.57128906	-0.17138672	+37.19970703	-38.82568359	-42.64892578	+4836	+15.78515625	-0.68554688	+0.66357422	-86.66015625	+1.82373047	+59.74365234	+5016	+13.65820313	-2.31591797	-1.94677734	+29.37744141	-19.77539063	-23.04931641	+2912
+1458241285.98900010	+15.99609375	-0.57568359	-0.18457031	+37.11181641	-38.75976563	-42.45117188	+4832	+15.78515625	-0.71630859	+0.64599609	-87.73681641	+2.41699219	+59.76562500	+5024	+13.66259766	-2.30273438	-1.92919922	+29.35546875	-19.90722656	-23.07128906	+2916
+1458241285.99309990	+16.00048828	-0.58007813	-0.18896484	+37.02392578	-38.75976563	-42.31933594	+4824	+15.77636719	-0.73828125	+0.63720703	-88.74755859	+3.01025391	+59.85351563	+5028	+13.66699219	-2.28955078	-1.90722656	+29.31152344	-20.03906250	-23.11523438	+2916
+1458241286.00149990	+16.00927734	-0.59326172	-0.20654297	+36.89208984	-38.71582031	-42.09960938	+4812	+15.76757813	-0.78662109	+0.60644531	-90.76904297	+4.17480469	+59.94140625	+5036	+13.67578125	-2.27636719	-1.87207031	+29.15771484	-20.23681641	-23.22509766	+2920
+1458241286.00980000	+16.01806641	-0.60644531	-0.21972656	+36.80419922	-38.73779297	-42.03369141	+4796	+15.75878906	-0.82617188	+0.58886719	-92.65869141	+5.36132813	+60.09521484	+5040	+13.68457031	-2.27197266	-1.85009766	+28.91601563	-20.36865234	-23.31298828	+2924
+1458241286.01810000	+16.02246094	-0.61523438	-0.23291016	+36.76025391	-38.75976563	-42.01171875	+4784	+15.75000000	-0.86132813	+0.57128906	-94.50439453	+6.59179688	+60.24902344	+5040	+13.68896484	-2.28076172	-1.85449219	+28.60839844	-20.34667969	-23.35693359	+2920
+1458241286.02230000	+16.02685547	-0.62402344	-0.23291016	+36.76025391	-38.80371094	-42.07763672	+4776	+15.74560547	-0.87890625	+0.56250000	-95.38330078	+7.18505859	+60.31494141	+5040	+13.68896484	-2.29394531	-1.85449219	+28.38867188	-20.32470703	-23.42285156	+2924
+1458241286.03060010	+16.03125000	-0.63281250	-0.23730469	+36.78222656	-38.91357422	-42.20947266	+4764	+15.74121094	-0.90087891	+0.54931641	-97.03125000	+8.43750000	+60.49072266	+5028	+13.69775391	-2.32910156	-1.86767578	+27.97119141	-20.19287109	-23.55468750	+2928
+1458241286.03480010	+16.03564453	-0.63720703	-0.23730469	+36.82617188	-38.97949219	-42.29736328	+4760	+15.73681641	-0.91406250	+0.54492188	-97.84423828	+9.05273438	+60.57861328	+5024	+13.69775391	-2.35107422	-1.87646484	+27.72949219	-20.12695313	-23.64257813	+2936
+1458241286.04310010	+16.04003906	-0.65039063	-0.24169922	+36.95800781	-39.17724609	-42.58300781	+4752	+15.72802734	-0.93603516	+0.53173828	-99.38232422	+10.34912109	+60.71044922	+5016	+13.70214844	-2.40380859	-1.89843750	+27.24609375	-19.88525391	-23.84033203	+2944
+1458241286.04730010	+16.04443359	-0.65917969	-0.24169922	+37.06787109	-39.33105469	-42.80273438	+4748	+15.72363281	-0.94482422	+0.52734375	-100.15136719	+11.00830078	+60.75439453	+5012	+13.70654297	-2.42578125	-1.91162109	+27.02636719	-19.77539063	-23.92822266	+2952
+1458241286.05559990	+16.06640625	-0.69873047	-0.24169922	+37.90283203	-40.25390625	-44.14306641	+4756	+15.71484375	-0.95800781	+0.50537109	-101.53564453	+12.34863281	+60.79833984	+5004	+13.71533203	-2.47412109	-1.92919922	+26.67480469	-19.59960938	-24.21386719	+2960
+1458241286.05979990	+16.07519531	-0.71630859	-0.23730469	+38.43017578	-40.80322266	-44.91210938	+4768	+15.71044922	-0.97558594	+0.49658203	-102.23876953	+13.00781250	+60.79833984	+5004	+13.71533203	-2.49609375	-1.93798828	+26.52099609	-19.51171875	-24.34570313	+2964
+1458241286.06390000	+16.07958984	-0.73388672	-0.23730469	+38.84765625	-41.24267578	-45.52734375	+4780	+15.70605469	-0.98876953	+0.48339844	-102.94189453	+13.66699219	+60.77636719	+5000	+13.71972656	-2.51806641	-1.93798828	+26.38916016	-19.46777344	-24.52148438	+2964
+1458241286.07230000	+16.10156250	-0.75146484	-0.24169922	+39.94628906	-42.18750000	-46.73583984	+4800	+15.69726563	-1.01513672	+0.45263672	-104.21630859	+14.96337891	+60.66650391	+4996	+13.73291016	-2.54882813	-1.93359375	+26.30126953	-19.44580078	-24.87304688	+2972
+1458241286.07640000	+16.10156250	-0.75585938	-0.25488281	+40.27587891	-42.47314453	-47.08740234	+4812	+15.69287109	-1.03271484	+0.43066406	-104.89746094	+15.60058594	+60.55664063	+4992	+13.74169922	-2.56201172	-1.92480469	+26.25732422	-19.44580078	-25.07080078	+2976
+1458241286.08480000	+16.10595703	-0.76464844	-0.29003906	+40.95703125	-43.00048828	-47.63671875	+4832	+15.67529297	-1.05908203	+0.38232422	-106.08398438	+16.85302734	+60.33691406	+4988	+13.75488281	-2.57080078	-1.91162109	+26.36718750	-19.48974609	-25.40039063	+2980
+1458241286.09310010	+16.11474609	-0.77783203	-0.32080078	+41.57226563	-43.54980469	-48.12011719	+4840	+15.67089844	-1.09423828	+0.32958984	-107.27050781	+18.01757813	+60.05126953	+4984	+13.77246094	-2.56640625	-1.88085938	+26.54296875	-19.62158203	-25.77392578	+2988
+1458241286.10139990	+16.12353516	-0.79980469	-0.35595703	+42.12158203	-43.96728516	-48.58154297	+4844	+15.66210938	-1.14257813	+0.27246094	-108.47900391	+19.11621094	+59.74365234	+4976	+13.78564453	-2.57080078	-1.85009766	+26.74072266	-19.75341797	-26.14746094	+3000
+1458241286.10970000	+16.13232422	-0.81738281	-0.42187500	+42.45117188	-44.09912109	-48.71337891	+4848	+15.65332031	-1.17773438	+0.21972656	-109.51171875	+20.12695313	+59.39208984	+4968	+13.79882813	-2.57080078	-1.82373047	+26.93847656	-19.88525391	-26.47705078	+3012
+1458241286.11809990	+16.13671875	-0.83935547	-0.47021484	+42.82470703	-44.25292969	-48.97705078	+4844	+15.64892578	-1.21289063	+0.16259766	-110.52246094	+21.09375000	+59.04052734	+4964	+13.81201172	-2.56640625	-1.80615234	+27.15820313	-19.92919922	-26.78466797	+3024
+1458241286.12220000	+16.13671875	-0.85253906	-0.50097656	+42.95654297	-44.25292969	-49.06494141	+4840	+15.64453125	-1.23486328	+0.13623047	-111.02783203	+21.55517578	+58.86474609	+4960	+13.81640625	-2.57080078	-1.79736328	+27.22412109	-19.95117188	-26.93847656	+3028
+1458241286.13060000	+16.14550781	-0.87890625	-0.53173828	+43.35205078	-44.31884766	-49.48242188	+4832	+15.64013672	-1.27001953	+0.09667969	-111.90673828	+22.41210938	+58.60107422	+4952	+13.82519531	-2.58837891	-1.78857422	+27.33398438	-19.92919922	-27.24609375	+3040
+1458241286.13890000	+16.15429688	-0.90087891	-0.56689453	+43.74755859	-44.18701172	-49.89990234	+4824	+15.63574219	-1.30078125	+0.06152344	-112.69775391	+23.18115234	+58.31542969	+4936	+13.82958984	-2.61914063	-1.79296875	+27.33398438	-19.81933594	-27.53173828	+3052
+1458241286.14720010	+16.15429688	-0.92285156	-0.59765625	+44.09912109	-44.03320313	-50.33935547	+4824	+15.63134766	-1.32275391	+0.02197266	-113.42285156	+23.92822266	+57.98583984	+4920	+13.82958984	-2.66748047	-1.81494141	+27.24609375	-19.55566406	-27.79541016	+3072
+1458241286.15560010	+16.15429688	-0.94482422	-0.61083984	+44.56054688	-43.94531250	-50.91064453	+4824	+15.62255859	-1.34472656	+0.00000000	-114.06005859	+24.60937500	+57.70019531	+4900	+13.82519531	-2.72460938	-1.85009766	+27.13623047	-19.20410156	-28.03710938	+3092
+1458241286.16389990	+16.15429688	-0.97119141	-0.61523438	+45.04394531	-43.83544922	-51.59179688	+4832	+15.62255859	-1.36669922	-0.02636719	-114.65332031	+25.20263672	+57.41455078	+4888	+13.82080078	-2.79492188	-1.88525391	+26.91650391	-18.83056641	-28.27880859	+3116
+1458241286.16810010	+16.15869141	-0.97998047	-0.61962891	+45.26367188	-43.74755859	-51.87744141	+4840	+15.61816406	-1.37548828	-0.03955078	-114.91699219	+25.46630859	+57.21679688	+4880	+13.81640625	-2.83447266	-1.90722656	+26.82861328	-18.61083984	-28.38867188	+3124
+1458241286.18050000	+16.15429688	-1.01074219	-0.64160156	+45.85693359	-43.46191406	-52.64648438	+4868	+15.61376953	-1.40625000	-0.09228516	-115.77392578	+26.16943359	+56.55761719	+4864	+13.80322266	-2.92675781	-1.95996094	+26.63085938	-17.99560547	-28.65234375	+3152
+1458241286.19300010	+16.14550781	-1.05468750	-0.68115234	+46.25244141	-43.19824219	-53.17382813	+4904	+15.60937500	-1.45019531	-0.16259766	-116.69677734	+26.69677734	+55.74462891	+4856	+13.79443359	-2.98828125	-1.99951172	+26.65283203	-17.51220703	-28.85009766	+3164
+1458241286.20140000	+16.14990234	-1.08544922	-0.72509766	+46.36230469	-42.95654297	-53.32763672	+4928	+15.60498047	-1.49414063	-0.22412109	-117.39990234	+26.93847656	+55.10742188	+4856	+13.79003906	-3.01904297	-2.00830078	+26.74072266	-17.27050781	-28.98193359	+3168
+1458241286.20970010	+16.14990234	-1.12060547	-0.79101563	+46.29638672	-42.60498047	-53.19580078	+4952	+15.60498047	-1.52929688	-0.29443359	-118.05908203	+27.07031250	+54.40429688	+4856	+13.79443359	-3.03662109	-2.01708984	+26.93847656	-17.07275391	-29.06982422	+3168
+1458241286.21390010	+16.14990234	-1.13818359	-0.83056641	+46.23046875	-42.42919922	-53.08593750	+4964	+15.60498047	-1.56005859	-0.33398438	-118.45458984	+27.11425781	+54.00878906	+4860	+13.79443359	-3.04101563	-2.01708984	+27.04833984	-16.96289063	-29.09179688	+3168
+1458241286.22219990	+16.14990234	-1.17773438	-0.91406250	+45.98876953	-42.05566406	-52.77832031	+4980	+15.60058594	-1.59960938	-0.40429688	-119.04785156	+27.18017578	+53.32763672	+4860	+13.79443359	-3.04980469	-2.02587891	+27.26806641	-16.78710938	-29.17968750	+3168
+1458241286.23050000	+16.15429688	-1.22167969	-1.00195313	+45.74707031	-41.63818359	-52.44873047	+4992	+15.60058594	-1.64794922	-0.48339844	-119.68505859	+27.20214844	+52.62451172	+4860	+13.79443359	-3.06298828	-2.03027344	+27.48779297	-16.56738281	-29.26757813	+3168
+1458241286.23889990	+16.16308594	-1.27001953	-1.09863281	+45.48339844	-41.15478516	-52.07519531	+5000	+15.60058594	-1.70507813	-0.56250000	-120.32226563	+27.18017578	+51.89941406	+4860	+13.79882813	-3.08935547	-2.04345703	+27.64160156	-16.30371094	-29.35546875	+3172
+1458241286.24720000	+16.17187500	-1.32275391	-1.19531250	+45.19775391	-40.60546875	-51.72363281	+5004	+15.59619141	-1.75341797	-0.62841797	-120.80566406	+27.13623047	+51.30615234	+4856	+13.79443359	-3.12890625	-2.06982422	+27.72949219	-15.93017578	-29.42138672	+3180
+1458241286.25550010	+16.17626953	-1.37988281	-1.28759766	+44.97802734	-40.10009766	-51.48193359	+5004	+15.60058594	-1.79736328	-0.69433594	-121.22314453	+27.09228516	+50.73486328	+4856	+13.79003906	-3.18603516	-2.11816406	+27.70751953	-15.42480469	-29.48730469	+3196
+1458241286.26379990	+16.18505859	-1.43701172	-1.36230469	+44.86816406	-39.59472656	-51.39404297	+5000	+15.60058594	-1.85009766	-0.75146484	-121.57470703	+27.04833984	+50.20751953	+4852	+13.78125000	-3.26953125	-2.17529297	+27.48779297	-14.85351563	-29.55322266	+3220
+1458241286.27220010	+16.19824219	-1.50292969	-1.43261719	+44.78027344	-39.04541016	-51.39404297	+5004	+15.60937500	-1.89404297	-0.80859375	-121.86035156	+26.98242188	+49.68017578	+4848	+13.77246094	-3.37939453	-2.25439453	+27.15820313	-14.17236328	-29.64111328	+3244
+1458241286.28469990	+16.21142578	-1.61279297	-1.53369141	+44.67041016	-38.21044922	-51.39404297	+5016	+15.61816406	-1.98193359	-0.90087891	-122.23388672	+26.85058594	+48.71337891	+4856	+13.75048828	-3.55078125	-2.39501953	+26.58691406	-13.05175781	-29.64111328	+3288
+1458241286.29720000	+16.23339844	-1.72705078	-1.63476563	+44.51660156	-37.37548828	-51.30615234	+5040	+15.64892578	-2.10937500	-1.02392578	-122.65136719	+26.60888672	+47.17529297	+4884	+13.74609375	-3.71777344	-2.51367188	+26.01562500	-12.12890625	-29.68505859	+3316
+1458241286.30550000	+16.25537109	-1.81933594	-1.71826172	+44.27490234	-36.69433594	-51.06445313	+5068	+15.67529297	-2.21923828	-1.12060547	-123.00292969	+26.38916016	+45.90087891	+4916	+13.74609375	-3.83642578	-2.58837891	+25.66406250	-11.55761719	-29.70703125	+3336
+1458241286.31380010	+16.27294922	-1.91162109	-1.82373047	+43.90136719	-35.94726563	-50.55908203	+5100	+15.69726563	-2.32031250	-1.21728516	-123.35449219	+26.16943359	+44.71435547	+4948	+13.75048828	-3.92871094	-2.66308594	+25.44433594	-11.05224609	-29.68505859	+3348
+1458241286.32220010	+16.29931641	-2.01708984	-1.95556641	+43.43994141	-35.11230469	-49.87792969	+5136	+15.71484375	-2.43457031	-1.32714844	-123.81591797	+25.92773438	+43.41796875	+4988	+13.75927734	-4.01660156	-2.72021484	+25.29052734	-10.67871094	-29.70703125	+3360
+1458241286.33049990	+16.33447266	-2.13574219	-2.09619141	+42.89062500	-34.21142578	-49.15283203	+5164	+15.74560547	-2.56201172	-1.44140625	-124.32128906	+25.68603516	+42.14355469	+5028	+13.78125000	-4.10888672	-2.75976563	+25.15869141	-10.43701172	-29.81689453	+3364
+1458241286.33880000	+16.36962891	-2.25439453	-2.24560547	+42.38525391	-33.24462891	-48.44970703	+5184	+15.77197266	-2.70263672	-1.56005859	-124.87060547	+25.46630859	+40.89111328	+5064	+13.81201172	-4.19238281	-2.80371094	+25.11474609	-10.21728516	-29.92675781	+3368
+1458241286.34710000	+16.40478516	-2.39501953	-2.41259766	+41.83593750	-32.16796875	-47.74658203	+5200	+15.79394531	-2.84765625	-1.66992188	-125.39794922	+25.29052734	+39.79248047	+5100	+13.83837891	-4.28466797	-2.84765625	+25.02685547	-10.01953125	-30.05859375	+3372
+1458241286.35550000	+16.44433594	-2.52685547	-2.55322266	+41.41845703	-31.20117188	-47.30712891	+5200	+15.82910156	-2.99267578	-1.79296875	-125.90332031	+25.11474609	+38.73779297	+5132	+13.87353516	-4.38574219	-2.89599609	+24.89501953	-9.84375000	-30.23437500	+3376
+1458241286.36380000	+16.48828125	-2.66308594	-2.68066406	+41.13281250	-30.19042969	-47.08740234	+5196	+15.86425781	-3.13769531	-1.89843750	-126.29882813	+24.98291016	+37.90283203	+5156	+13.90869141	-4.50439453	-2.95312500	+24.74121094	-9.66796875	-30.47607422	+3388
+1458241286.37210010	+16.53222656	-2.81250000	-2.79052734	+40.89111328	-29.22363281	-47.10937500	+5188	+15.90380859	-3.28710938	-1.98193359	-126.60644531	+24.93896484	+37.35351563	+5176	+13.94384766	-4.64941406	-3.02343750	+24.41162109	-9.42626953	-30.78369141	+3404
+1458241286.38879990	+16.60693359	-3.10693359	-2.99267578	+40.69335938	-27.24609375	-47.61474609	+5188	+15.98291016	-3.55078125	-2.14453125	-126.93603516	+24.87304688	+36.60644531	+5204	+13.99218750	-4.99658203	-3.22998047	+23.53271484	-8.67919922	-31.37695313	+3456
+1458241286.39710000	+16.64648438	-3.26513672	-3.05419922	+40.71533203	-26.45507813	-48.29589844	+5200	+16.02685547	-3.69140625	-2.19726563	-127.00195313	+24.91699219	+36.65039063	+5220	+14.00976563	-5.19873047	-3.34423828	+22.96142578	-8.26171875	-31.77246094	+3484
+1458241286.40549990	+16.68603516	-3.42773438	-3.14208984	+40.73730469	-25.57617188	-48.93310547	+5228	+16.07080078	-3.83642578	-2.26318359	-127.11181641	+24.89501953	+36.67236328	+5244	+14.03173828	-5.40966797	-3.47167969	+22.36816406	-7.82226563	-32.16796875	+3520
+1458241286.41380000	+16.72558594	-3.58593750	-3.23876953	+40.75927734	-24.78515625	-49.52636719	+5264	+16.11474609	-3.97705078	-2.33349609	-127.19970703	+24.89501953	+36.76025391	+5268	+14.04931641	-5.61621094	-3.59472656	+21.79687500	-7.47070313	-32.58544922	+3548
+1458241286.41790010	+16.74316406	-3.66943359	-3.27832031	+40.80322266	-24.43359375	-49.92187500	+5288	+16.13671875	-4.05615234	-2.36425781	-127.26562500	+24.89501953	+36.93603516	+5284	+14.05810547	-5.72167969	-3.65625000	+21.51123047	-7.31689453	-32.80517578	+3564
+1458241286.42630000	+16.79150391	-3.84521484	-3.36181641	+40.84716797	-23.86230469	-50.71289063	+5336	+16.18066406	-4.21875000	-2.43457031	-127.41943359	+24.89501953	+37.19970703	+5316	+14.08007813	-5.91503906	-3.76171875	+21.04980469	-7.09716797	-33.31054688	+3584
+1458241286.43460010	+16.84423828	-4.02978516	-3.45410156	+40.84716797	-23.33496094	-51.43798828	+5388	+16.22460938	-4.40771484	-2.51806641	-127.72705078	+24.85107422	+37.48535156	+5352	+14.11962891	-6.09960938	-3.85400391	+20.69824219	-7.00927734	-33.83789063	+3600
+1458241286.44289990	+16.89697266	-4.22753906	-3.56396484	+40.75927734	-22.82958984	-52.05322266	+5436	+16.26416016	-4.60986328	-2.61035156	-128.07861328	+24.76318359	+37.79296875	+5392	+14.16796875	-6.27978516	-3.91552734	+20.36865234	-7.09716797	-34.40917969	+3608
+1458241286.44709990	+16.91894531	-4.31982422	-3.62109375	+40.73730469	-22.63183594	-52.33886719	+5456	+16.28173828	-4.71093750	-2.65869141	-128.23242188	+24.76318359	+37.96875000	+5412	+14.19433594	-6.35449219	-3.94628906	+20.30273438	-7.18505859	-34.67285156	+3608
+1458241286.45540000	+16.98486328	-4.52197266	-3.72656250	+40.64941406	-22.34619141	-52.95410156	+5484	+16.32128906	-4.91748047	-2.76416016	-128.60595703	+24.67529297	+38.29833984	+5444	+14.25585938	-6.50390625	-3.98583984	+20.17089844	-7.49267578	-35.28808594	+3596
+1458241286.46380000	+17.04199219	-4.73291016	-3.81005859	+40.53955078	-22.17041016	-53.67919922	+5500	+16.36083984	-5.13720703	-2.86523438	-128.91357422	+24.56542969	+38.71582031	+5472	+14.32177734	-6.65332031	-4.01660156	+20.06103516	-7.80029297	-35.94726563	+3588
+1458241286.47210000	+17.10791016	-4.94824219	-3.91552734	+40.38574219	-21.92871094	-54.22851563	+5508	+16.40478516	-5.35253906	-2.96630859	-129.22119141	+24.41162109	+39.04541016	+5496	+14.39648438	-6.81152344	-4.04736328	+19.95117188	-8.08593750	-36.54052734	+3576
+1458241286.48040010	+17.16064453	-5.15039063	-4.00341797	+40.29785156	-21.75292969	-54.82177734	+5504	+16.44873047	-5.55908203	-3.04980469	-129.41894531	+24.34570313	+39.52880859	+5512	+14.45361328	-6.96972656	-4.09130859	+19.79736328	-8.28369141	-37.08984375	+3564
+1458241286.48460010	+17.18701172	-5.25146484	-4.04296875	+40.27587891	-21.70898438	-55.12939453	+5500	+16.47509766	-5.65576172	-3.09375000	-129.46289063	+24.30175781	+39.77050781	+5516	+14.48437500	-7.05322266	-4.11767578	+19.70947266	-8.34960938	-37.37548828	+3560
+1458241286.49289990	+17.23974609	-5.45361328	-4.10009766	+40.25390625	-21.68701172	-55.87646484	+5488	+16.52783203	-5.84472656	-3.15966797	-129.46289063	+24.23583984	+40.34179688	+5520	+14.52832031	-7.23779297	-4.18798828	+19.42382813	-8.34960938	-37.88085938	+3556
+1458241286.50120000	+17.29248047	-5.64257813	-4.15722656	+40.31982422	-21.59912109	-56.64550781	+5480	+16.58496094	-6.02490234	-3.21240234	-129.39697266	+24.14794922	+40.95703125	+5528	+14.55468750	-7.46191406	-4.28466797	+18.96240234	-8.12988281	-38.38623047	+3568
+1458241286.50959990	+17.34082031	-5.81835938	-4.21875000	+40.45166016	-21.46728516	-57.32666016	+5480	+16.65087891	-6.19189453	-3.25634766	-129.28710938	+24.06005859	+41.50634766	+5528	+14.57226563	-7.69921875	-4.41210938	+18.43505859	-7.73437500	-38.78173828	+3580
+1458241286.51790000	+17.38916016	-5.98095703	-4.26708984	+40.62744141	-21.40136719	-58.02978516	+5492	+16.71679688	-6.35449219	-3.28710938	-129.13330078	+24.08203125	+42.09960938	+5532	+14.57226563	-7.93212891	-4.54394531	+17.88574219	-7.27294922	-39.13330078	+3600
+1458241286.52210000	+17.40673828	-6.06884766	-4.28466797	+40.69335938	-21.37939453	-58.42529297	+5500	+16.74755859	-6.43798828	-3.30468750	-129.08935547	+24.03808594	+42.38525391	+5536	+14.56347656	-8.05517578	-4.61425781	+17.57812500	-6.98730469	-39.30908203	+3612
+1458241286.53040000	+17.45947266	-6.25341797	-4.33300781	+40.82519531	-21.33544922	-59.15039063	+5532	+16.81347656	-6.60937500	-3.33984375	-128.97949219	+23.95019531	+42.91259766	+5548	+14.55908203	-8.30566406	-4.74169922	+16.98486328	-6.48193359	-39.72656250	+3632
+1458241286.53870010	+17.50781250	-6.42480469	-4.39013672	+40.97900391	-21.26953125	-59.74365234	+5568	+16.87939453	-6.78076172	-3.38818359	-128.93554688	+23.81835938	+43.28613281	+5560	+14.55468750	-8.54736328	-4.86474609	+16.41357422	-6.02050781	-40.12207031	+3656
+1458241286.54710010	+17.55175781	-6.60498047	-4.46044922	+40.97900391	-21.15966797	-60.20507813	+5612	+16.93652344	-6.96972656	-3.45410156	-129.08935547	+23.70849609	+43.54980469	+5576	+14.56347656	-8.75390625	-4.97460938	+16.04003906	-5.64697266	-40.45166016	+3664
+1458241286.55119990	+17.57812500	-6.70605469	-4.49121094	+40.95703125	-21.20361328	-60.46875000	+5628	+16.96289063	-7.07080078	-3.48486328	-129.17724609	+23.66455078	+43.65966797	+5584	+14.57226563	-8.85498047	-5.00097656	+15.84228516	-5.62500000	-40.71533203	+3664
+1458241286.55960010	+17.62646484	-6.92138672	-4.58349609	+40.78125000	-21.18164063	-60.77636719	+5664	+17.01123047	-7.27734375	-3.57275391	-129.46289063	+23.51074219	+43.76953125	+5600	+14.61181641	-9.03076172	-5.05371094	+15.62255859	-5.58105469	-41.15478516	+3656
+1458241286.56789990	+17.67919922	-7.14990234	-4.68017578	+40.51757813	-21.13769531	-61.01806641	+5684	+17.05517578	-7.50585938	-3.68261719	-129.85839844	+23.26904297	+43.74755859	+5616	+14.67333984	-9.19775391	-5.06689453	+15.46875000	-5.73486328	-41.66015625	+3636
+1458241286.57620000	+17.72753906	-7.36083984	-4.79003906	+40.25390625	-21.11572266	-61.12792969	+5680	+17.09033203	-7.72998047	-3.79687500	-130.29785156	+23.07128906	+43.68164063	+5620	+14.74804688	-9.33398438	-5.07128906	+15.44677734	-5.95458984	-42.12158203	+3608
+1458241286.58450010	+17.76269531	-7.58935547	-4.89990234	+39.88037109	-21.11572266	-61.23779297	+5660	+17.12109375	-7.96289063	-3.90673828	-130.80322266	+22.91748047	+43.65966797	+5616	+14.81835938	-9.47021484	-5.07128906	+15.38085938	-6.21826172	-42.58300781	+3572
+1458241286.59290000	+17.80224609	-7.82226563	-4.99658203	+39.52880859	-21.13769531	-61.43554688	+5616	+17.15185547	-8.20019531	-4.02099609	-131.26464844	+22.71972656	+43.63769531	+5600	+14.88867188	-9.59765625	-5.07128906	+15.35888672	-6.45996094	-43.06640625	+3528
+1458241286.59699990	+17.82861328	-7.92773438	-5.05371094	+39.39697266	-21.09375000	-61.47949219	+5588	+17.16503906	-8.30566406	-4.08251953	-131.44042969	+22.60986328	+43.63769531	+5584	+14.91943359	-9.67675781	-5.07568359	+15.29296875	-6.54785156	-43.30810547	+3508
+1458241286.60540010	+17.86816406	-8.13427734	-5.14599609	+39.17724609	-20.98388672	-61.72119141	+5520	+17.19140625	-8.51220703	-4.17919922	-131.81396484	+22.41210938	+43.70361328	+5552	+14.96337891	-9.83496094	-5.11962891	+15.09521484	-6.50390625	-43.70361328	+3468
+1458241286.61369990	+17.90771484	-8.32324219	-5.23388672	+39.04541016	-20.85205078	-61.98486328	+5448	+17.21777344	-8.70117188	-4.26708984	-132.09960938	+22.28027344	+43.81347656	+5508	+14.98535156	-10.01953125	-5.19433594	+14.76562500	-6.26220703	-44.03320313	+3432
+1458241286.62200000	+17.94287109	-8.49902344	-5.28662109	+39.02343750	-20.72021484	-62.44628906	+5376	+17.25732422	-8.86816406	-4.32861328	-132.18750000	+22.14843750	+44.09912109	+5452	+14.96337891	-10.23046875	-5.29541016	+14.26025391	-5.82275391	-44.42871094	+3412
+1458241286.63039990	+17.99121094	-8.67919922	-5.32617188	+39.11132813	-20.56640625	-63.01757813	+5316	+17.30126953	-9.02636719	-4.37695313	-132.23144531	+22.03857422	+44.45068359	+5396	+14.93701172	-10.46337891	-5.42285156	+13.71093750	-5.20751953	-44.78027344	+3392
+1458241286.63450000	+18.02197266	-8.75830078	-5.34814453	+39.19921875	-20.43457031	-63.30322266	+5288	+17.32763672	-9.09667969	-4.40332031	-132.23144531	+21.95068359	+44.60449219	+5364	+14.91943359	-10.58642578	-5.49316406	+13.40332031	-4.83398438	-44.93408203	+3388
+1458241286.64280010	+18.06591797	-8.90332031	-5.40087891	+39.35302734	-20.12695313	-63.78662109	+5252	+17.37597656	-9.24169922	-4.44287109	-132.20947266	+21.81884766	+44.97802734	+5304	+14.86669922	-10.83691406	-5.64697266	+12.76611328	-4.04296875	-45.19775391	+3388
+1458241286.65120010	+18.10107422	-9.07031250	-5.44042969	+39.46289063	-19.95117188	-64.31396484	+5232	+17.42871094	-9.39111328	-4.48242188	-132.23144531	+21.73095703	+45.37353516	+5244	+14.81835938	-11.06542969	-5.79199219	+12.19482422	-3.31787109	-45.46142578	+3392
+1458241286.65949990	+18.14941406	-9.22851563	-5.46679688	+39.61669922	-19.79736328	-64.92919922	+5220	+17.47705078	-9.54931641	-4.52197266	-132.27539063	+21.57714844	+45.79101563	+5188	+14.78759766	-11.27636719	-5.92822266	+11.75537109	-2.65869141	-45.72509766	+3392
+1458241286.66779990	+18.20214844	-9.39550781	-5.54150391	+39.66064453	-19.59960938	-65.30273438	+5216	+17.52539063	-9.72070313	-4.58789063	-132.40722656	+21.37939453	+46.05468750	+5136	+14.79199219	-11.48730469	-6.01611328	+11.42578125	-2.26318359	-46.07666016	+3380
+1458241286.67619990	+18.23291016	-9.59326172	-5.63818359	+39.48486328	-19.42382813	-65.50048828	+5212	+17.55175781	-9.92285156	-4.67578125	-132.73681641	+21.18164063	+46.23046875	+5088	+14.81835938	-11.64550781	-6.07763672	+11.22802734	-2.08740234	-46.38427734	+3348
+1458241286.68450000	+18.25927734	-9.79980469	-5.73925781	+39.24316406	-19.33593750	-65.63232422	+5200	+17.56054688	-10.13818359	-4.78125000	-133.17626953	+20.91796875	+46.31835938	+5044	+14.87548828	-11.77294922	-6.11279297	+11.16210938	-2.10937500	-46.66992188	+3300
+1458241286.68870000	+18.27685547	-9.91406250	-5.78320313	+39.08935547	-19.33593750	-65.76416016	+5184	+17.56494141	-10.24804688	-4.83837891	-133.41796875	+20.80810547	+46.34033203	+5020	+14.91503906	-11.83886719	-6.11279297	+11.14013672	-2.21923828	-46.88964844	+3276
+1458241286.70120000	+18.32080078	-10.25683594	-5.97216797	+38.51806641	-19.20410156	-65.85205078	+5104	+17.56054688	-10.58642578	-5.04492188	-134.25292969	+20.30273438	+46.25244141	+4948	+15.05566406	-12.01025391	-6.09521484	+11.18408203	-2.63671875	-47.50488281	+3172
+1458241286.70530010	+18.33398438	-10.37548828	-6.04687500	+38.25439453	-19.11621094	-65.78613281	+5068	+17.55615234	-10.70507813	-5.11962891	-134.60449219	+20.10498047	+46.16455078	+4924	+15.09960938	-12.06298828	-6.09082031	+11.18408203	-2.76855469	-47.68066406	+3132
+1458241286.71370010	+18.33837891	-10.61718750	-6.18310547	+37.72705078	-19.00634766	-65.69824219	+4984	+17.54296875	-10.92919922	-5.25146484	-135.24169922	+19.79736328	+46.09863281	+4872	+15.17871094	-12.17285156	-6.09082031	+11.14013672	-2.96630859	-48.01025391	+3048
+1458241286.72199990	+18.36474609	-10.83691406	-6.27099609	+37.37548828	-18.89648438	-65.91796875	+4880	+17.53857422	-11.13134766	-5.37451172	-135.74707031	+19.48974609	+46.05468750	+4812	+15.23144531	-12.31787109	-6.11718750	+10.92041016	-2.98828125	-48.36181641	+2968
+1458241286.72610000	+18.37792969	-10.94238281	-6.30615234	+37.24365234	-18.83056641	-66.04980469	+4824	+17.54296875	-11.22802734	-5.41845703	-135.94482422	+19.31396484	+46.07666016	+4780	+15.24462891	-12.38818359	-6.14794922	+10.81054688	-2.90039063	-48.49365234	+2932
+1458241286.73449990	+18.40869141	-11.14453125	-6.40722656	+36.97998047	-18.54492188	-66.18164063	+4720	+17.58251953	-11.40820313	-5.51074219	-136.27441406	+19.02832031	+46.14257813	+4712	+15.25341797	-12.56835938	-6.21386719	+10.45898438	-2.57080078	-48.84521484	+2860
+1458241286.74280000	+18.42626953	-11.30273438	-6.48193359	+36.87011719	-18.19335938	-66.33544922	+4620	+17.60888672	-11.55761719	-5.55468750	-136.51611328	+18.83056641	+46.34033203	+4640	+15.20947266	-12.76171875	-6.35009766	+9.93164063	-1.86767578	-48.99902344	+2812
+1458241286.75110010	+18.46142578	-11.45654297	-6.52148438	+36.87011719	-17.90771484	-66.66503906	+4536	+17.66601563	-11.69824219	-5.58544922	-136.60400391	+18.63281250	+46.58203125	+4568	+15.14355469	-12.97705078	-6.50830078	+9.33837891	-1.03271484	-49.13085938	+2772
+1458241286.75950000	+18.49658203	-11.59716797	-6.55224609	+36.93603516	-17.60009766	-67.06054688	+4472	+17.74951172	-11.82128906	-5.58105469	-136.53808594	+18.52294922	+46.97753906	+4504	+15.06445313	-13.18798828	-6.67529297	+8.74511719	-0.08789063	-49.30664063	+2744
+1458241286.76360010	+18.52294922	-11.66748047	-6.57421875	+36.97998047	-17.42431641	-67.25830078	+4448	+17.78466797	-11.88281250	-5.58984375	-136.53808594	+18.45703125	+47.15332031	+4476	+15.02050781	-13.30224609	-6.75000000	+8.41552734	+0.37353516	-49.41650391	+2736
+1458241286.77200010	+18.57128906	-11.80810547	-6.63134766	+37.00195313	-17.09472656	-67.47802734	+4412	+17.85498047	-12.01904297	-5.61621094	-136.62597656	+18.32519531	+47.37304688	+4416	+14.95458984	-13.50439453	-6.91259766	+7.86621094	+1.23046875	-49.52636719	+2724
+1458241286.78029990	+18.59765625	-11.93554688	-6.71044922	+36.93603516	-16.76513672	-67.56591797	+4392	+17.90771484	-12.15966797	-5.65136719	-136.75781250	+18.17138672	+47.54882813	+4356	+14.90185547	-13.70214844	-7.04003906	+7.33886719	+1.93359375	-49.65820313	+2716
+1458241286.79279990	+18.65039063	-12.21679688	-6.80712891	+36.60644531	-16.58935547	-67.89550781	+4364	+17.97363281	-12.42333984	-5.74365234	-137.15332031	+17.90771484	+47.74658203	+4280	+14.89306641	-13.91748047	-7.13232422	+6.74560547	+2.32910156	-50.07568359	+2680
+1458241286.79690000	+18.66357422	-12.31787109	-6.85107422	+36.43066406	-16.52343750	-67.96142578	+4352	+17.98242188	-12.52441406	-5.78759766	-137.39501953	+17.79785156	+47.79052734	+4260	+14.91943359	-13.97021484	-7.14550781	+6.63574219	+2.35107422	-50.20751953	+2664
+1458241286.80530000	+18.67675781	-12.53320313	-7.00927734	+35.85937500	-16.30371094	-67.78564453	+4316	+17.96923828	-12.73535156	-5.92822266	-138.01025391	+17.49023438	+47.61474609	+4212	+15.00292969	-14.09765625	-7.11914063	+6.41601563	+2.08740234	-50.58105469	+2628
+1458241286.81360010	+18.67236328	-12.77490234	-7.16748047	+35.15625000	-16.17187500	-67.60986328	+4260	+17.93847656	-12.97265625	-6.07763672	-138.77929688	+17.07275391	+47.39501953	+4168	+15.10839844	-14.18115234	-7.07080078	+6.28417969	+1.62597656	-50.88867188	+2580
+1458241286.82189990	+18.67236328	-13.02099609	-7.29492188	+34.43115234	-16.08398438	-67.58789063	+4180	+17.90771484	-13.20117188	-6.20947266	-139.43847656	+16.72119141	+47.30712891	+4112	+15.20507813	-14.26904297	-7.00927734	+6.13037109	+1.14257813	-51.32812500	+2520
+1458241286.83030010	+18.68554688	-13.29345703	-7.41796875	+33.72802734	-15.97412109	-67.69775391	+4072	+17.89013672	-13.43408203	-6.34570313	-140.09765625	+16.34765625	+47.28515625	+4048	+15.31933594	-14.37011719	-6.95654297	+5.95458984	+0.63720703	-51.78955078	+2460
+1458241286.83859990	+18.68994141	-13.53076172	-7.56298828	+33.06884766	-15.64453125	-67.65380859	+3956	+17.85058594	-13.66699219	-6.48193359	-140.84472656	+15.82031250	+47.19726563	+3984	+15.41162109	-14.49316406	-6.94775391	+5.75683594	+0.37353516	-52.11914063	+2400
+1458241286.84279990	+18.68994141	-13.64501953	-7.62011719	+32.76123047	-15.49072266	-67.69775391	+3896	+17.84179688	-13.77246094	-6.53466797	-141.13037109	+15.55664063	+47.21923828	+3948	+15.42919922	-14.56787109	-6.96093750	+5.53710938	+0.37353516	-52.31689453	+2368
+1458241286.85110000	+18.71191406	-13.84277344	-7.69482422	+32.34375000	-15.20507813	-67.93945313	+3772	+17.86376953	-13.93505859	-6.61376953	-141.45996094	+15.24902344	+47.37304688	+3864	+15.44238281	-14.72607422	-7.03125000	+5.09765625	+0.54931641	-52.62451172	+2324
+1458241286.85940000	+18.77343750	-14.00976563	-7.68164063	+32.25585938	-14.98535156	-68.64257813	+3660	+17.90771484	-14.08886719	-6.64013672	-141.63574219	+14.94140625	+47.83447266	+3780	+15.39404297	-14.93701172	-7.13232422	+4.41650391	+0.98876953	-53.10791016	+2288
+1458241286.86780000	+18.83496094	-14.14599609	-7.68603516	+32.23388672	-14.61181641	-69.23583984	+3568	+17.98681641	-14.22949219	-6.66650391	-141.70166016	+14.61181641	+48.31787109	+3696	+15.32812500	-15.16552734	-7.29931641	+3.77929688	+1.71386719	-53.48144531	+2264
+1458241286.87610010	+18.90527344	-14.24707031	-7.69482422	+32.34375000	-14.17236328	-69.76318359	+3500	+18.07910156	-14.33496094	-6.69287109	-141.65771484	+14.34814453	+48.75732422	+3612	+15.24023438	-15.39404297	-7.50146484	+3.12011719	+2.68066406	-53.78906250	+2248
+1458241286.88439990	+18.98437500	-14.33496094	-7.66406250	+32.51953125	-13.88671875	-70.46630859	+3468	+18.16699219	-14.42285156	-6.68847656	-141.59179688	+14.12841797	+49.28466797	+3544	+15.12158203	-15.60937500	-7.70361328	+2.46093750	+3.64746094	-54.11865234	+2264
+1458241286.89270000	+19.08105469	-14.43164063	-7.64208984	+32.69531250	-13.66699219	-71.23535156	+3456	+18.28125000	-14.53710938	-6.70166016	-141.48193359	+13.97460938	+49.89990234	+3472	+15.05126953	-15.82031250	-7.86181641	+1.86767578	+4.28466797	-54.60205078	+2288
+1458241286.90109990	+19.15136719	-14.55468750	-7.67285156	+32.69531250	-13.31542969	-71.80664063	+3460	+18.37353516	-14.64697266	-6.74121094	-141.48193359	+13.66699219	+50.40527344	+3408	+15.00292969	-16.00927734	-7.99365234	+1.38427734	+4.83398438	-55.10742188	+2324
+1458241286.90940000	+19.19531250	-14.71289063	-7.79150391	+32.36572266	-12.96386719	-71.98242188	+3468	+18.43066406	-14.78759766	-6.82910156	-141.72363281	+13.31542969	+50.62500000	+3352	+15.02929688	-16.14111328	-8.10351563	+1.12060547	+5.09765625	-55.45898438	+2352
+1458241286.91770010	+19.22607422	-14.90185547	-7.90576172	+31.92626953	-12.70019531	-72.26806641	+3464	+18.43505859	-14.96337891	-6.94335938	-142.18505859	+12.87597656	+50.86669922	+3304	+15.09960938	-16.26416016	-8.10791016	+0.83496094	+4.79003906	-55.98632813	+2360
+1458241286.92610000	+19.22167969	-15.16113281	-8.02880859	+31.24511719	-12.48046875	-72.64160156	+3440	+18.42187500	-15.16113281	-7.07519531	-142.71240234	+12.32666016	+51.10839844	+3264	+15.21386719	-16.35205078	-8.05957031	+0.63720703	+4.10888672	-56.62353516	+2356
+1458241286.93020010	+19.22167969	-15.30615234	-8.12988281	+30.82763672	-12.34863281	-72.70751953	+3416	+18.42187500	-15.25781250	-7.15869141	-142.99804688	+12.01904297	+51.17431641	+3244	+15.29736328	-16.39599609	-8.02880859	+0.57128906	+3.69140625	-56.93115234	+2352
+1458241286.93860010	+19.19091797	-15.57421875	-8.34521484	+29.97070313	-11.88720703	-72.72949219	+3348	+18.38232422	-15.46875000	-7.33447266	-143.67919922	+11.31591797	+51.24023438	+3200	+15.45556641	-16.48388672	-7.97167969	+0.46142578	+2.96630859	-57.50244141	+2332
+1458241286.94689990	+19.15576172	-15.83789063	-8.51660156	+29.11376953	-11.51367188	-72.92724609	+3248	+18.30761719	-15.68408203	-7.50146484	-144.44824219	+10.54687500	+51.37207031	+3164	+15.59179688	-16.57177734	-7.91455078	+0.21972656	+2.17529297	-58.02978516	+2304
+1458241286.95520000	+19.13818359	-16.10595703	-8.63525391	+28.38867188	-11.29394531	-73.45458984	+3136	+18.26806641	-15.90380859	-7.64208984	-145.06347656	+9.79980469	+51.65771484	+3116	+15.69287109	-16.64648438	-7.88378906	-0.04394531	+1.47216797	-58.62304688	+2264
+1458241286.96350000	+19.12939453	-16.33007813	-8.75830078	+27.88330078	-10.81054688	-73.98193359	+3032	+18.26806641	-16.05322266	-7.74755859	-145.43701172	+9.16259766	+52.09716797	+3064	+15.76318359	-16.76074219	-7.91015625	-0.32958984	+1.23046875	-59.23828125	+2228
+1458241286.97190000	+19.17333984	-16.50146484	-8.85498047	+27.59765625	-10.34912109	-74.50927734	+2932	+18.28564453	-16.19384766	-7.83105469	-145.74462891	+8.52539063	+52.53662109	+3004	+15.77197266	-16.93652344	-7.98486328	-0.85693359	+1.29638672	-59.89746094	+2212
+1458241286.98020010	+19.20410156	-16.59375000	-8.85937500	+27.53173828	-9.90966797	-75.21240234	+2840	+18.32958984	-16.32128906	-7.84863281	-145.98632813	+8.04199219	+53.19580078	+2940	+15.67968750	-17.06835938	-8.16064453	-1.38427734	+1.95556641	-60.35888672	+2208
+1458241286.98850010	+19.29199219	-16.66406250	-8.82421875	+27.70751953	-9.58007813	-76.13525391	+2760	+18.42626953	-16.39160156	-7.82666016	-145.94238281	+7.75634766	+53.96484375	+2880	+15.57421875	-17.22216797	-8.34521484	-1.86767578	+2.70263672	-60.97412109	+2196
+1458241286.99270010	+19.35791016	-16.69042969	-8.79785156	+27.88330078	-9.49218750	-76.66259766	+2736	+18.48339844	-16.42236328	-7.81347656	-145.92041016	+7.62451172	+54.38232422	+2852	+15.52148438	-17.30126953	-8.43750000	-2.10937500	+3.09814453	-61.30371094	+2188
+1458241287.00099990	+19.45898438	-16.70800781	-8.77148438	+28.21289063	-8.96484375	-77.47558594	+2704	+18.57568359	-16.48388672	-7.77832031	-145.92041016	+7.31689453	+55.19531250	+2796	+15.37646484	-17.49023438	-8.64404297	-2.72460938	+4.19677734	-62.00683594	+2196
+1458241287.00939990	+19.51611328	-16.73437500	-8.75830078	+28.34472656	-8.48144531	-78.04687500	+2700	+18.66357422	-16.55859375	-7.76074219	-146.07421875	+7.03125000	+55.83251953	+2744	+15.25781250	-17.63085938	-8.85498047	-3.16406250	+5.16357422	-62.42431641	+2212
+1458241287.01770000	+19.58203125	-16.77832031	-8.79785156	+28.38867188	-8.12988281	-78.55224609	+2716	+18.72509766	-16.62011719	-7.78271484	-146.22802734	+6.72363281	+56.33789063	+2692	+15.16113281	-17.74951172	-9.02197266	-3.55957031	+5.88867188	-62.90771484	+2236
+1458241287.02600000	+19.63037109	-16.87060547	-8.82421875	+28.32275391	-7.82226563	-79.16748047	+2748	+18.76025391	-16.72119141	-7.81347656	-146.51367188	+6.35009766	+56.88720703	+2648	+15.11718750	-17.87695313	-9.08349609	-3.97705078	+6.13037109	-63.67675781	+2260
+1458241287.03430010	+19.62158203	-17.03759766	-8.93408203	+27.88330078	-7.33886719	-79.43115234	+2788	+18.73388672	-16.87060547	-7.90576172	-147.10693359	+5.80078125	+57.15087891	+2616	+15.17431641	-17.99560547	-9.11425781	-4.30664063	+5.95458984	-64.18212891	+2264
+1458241287.04270010	+19.55566406	-17.23535156	-9.17138672	+27.15820313	-6.67968750	-79.32128906	+2824	+18.67675781	-17.02880859	-8.07275391	-147.81005859	+5.07568359	+57.19482422	+2588	+15.26220703	-18.09667969	-9.09667969	-4.61425781	+5.55908203	-64.68750000	+2252
+1458241287.04679990	+19.51171875	-17.37158203	-9.28564453	+26.69677734	-6.43798828	-79.27734375	+2832	+18.64160156	-17.12988281	-8.15625000	-148.16162109	+4.72412109	+57.26074219	+2576	+15.32812500	-18.12744141	-9.05712891	-4.68017578	+5.11962891	-64.95117188	+2244
+1458241287.05520010	+19.44580078	-17.65722656	-9.47021484	+25.86181641	-6.13037109	-79.49707031	+2816	+18.56250000	-17.33203125	-8.31005859	-148.88671875	+4.04296875	+57.41455078	+2540	+15.48193359	-18.22412109	-8.92089844	-4.98779297	+3.93310547	-65.61035156	+2224
+1458241287.06349990	+19.38867188	-17.92968750	-9.65917969	+25.11474609	-5.69091797	-79.73876953	+2796	+18.46582031	-17.55175781	-8.47265625	-149.61181641	+3.22998047	+57.63427734	+2512	+15.62255859	-18.32080078	-8.81103516	-5.27343750	+2.96630859	-66.22558594	+2192
+1458241287.07180000	+19.32714844	-18.19335938	-9.88769531	+24.41162109	-5.14160156	-79.84863281	+2776	+18.39111328	-17.75830078	-8.67480469	-150.27099609	+2.41699219	+57.72216797	+2492	+15.78076172	-18.42626953	-8.71435547	-5.47119141	+2.04345703	-66.79687500	+2172
+1458241287.08020000	+19.27441406	-18.42187500	-10.06787109	+23.81835938	-4.68017578	-80.02441406	+2748	+18.32519531	-17.91650391	-8.82861328	-150.79833984	+1.73583984	+57.89794922	+2468	+15.84228516	-18.47021484	-8.70556641	-5.62500000	+1.64794922	-67.19238281	+2136
+1458241287.08850000	+19.27001953	-18.58007813	-10.15576172	+23.53271484	-4.37255859	-80.50781250	+2704	+18.31201172	-18.05273438	-8.92089844	-151.08398438	+1.20849609	+58.35937500	+2440	+15.86425781	-18.55810547	-8.72314453	-5.84472656	+1.45019531	-67.76367188	+2100
+1458241287.09680010	+19.33154297	-18.64160156	-10.15136719	+23.70849609	-4.10888672	-81.23291016	+2652	+18.36035156	-18.14062500	-8.97363281	-151.17187500	+0.83496094	+58.88671875	+2412	+15.84667969	-18.66796875	-8.78466797	-6.06445313	+1.66992188	-68.46679688	+2072
+1458241287.10509990	+19.41064453	-18.62402344	-10.16455078	+24.06005859	-3.69140625	-81.76025391	+2612	+18.42187500	-18.17578125	-9.00439453	-151.19384766	+0.50537109	+59.41406250	+2384	+15.75878906	-18.73828125	-8.98242188	-6.13037109	+2.68066406	-68.90625000	+2072
+1458241287.11350010	+19.46777344	-18.60644531	-10.15136719	+24.32373047	-3.29589844	-82.33154297	+2584	+18.50537109	-18.19335938	-9.01318359	-151.14990234	+0.28564453	+59.94140625	+2364	+15.61816406	-18.82177734	-9.19775391	-6.32812500	+3.82324219	-69.38964844	+2076
+1458241287.12179990	+19.53369141	-18.54931641	-10.06347656	+24.74121094	-3.03222656	-83.10058594	+2576	+18.62402344	-18.18457031	-8.96044922	-150.99609375	+0.21972656	+60.66650391	+2360	+15.45117188	-18.88330078	-9.42626953	-6.48193359	+5.09765625	-69.87304688	+2092
+1458241287.13010000	+19.63916016	-18.48779297	-9.96240234	+25.24658203	-2.81250000	-84.02343750	+2576	+18.75146484	-18.18457031	-8.91210938	-150.84228516	+0.15380859	+61.45751953	+2356	+15.32373047	-18.97119141	-9.64599609	-6.59179688	+6.26220703	-70.42236328	+2136
+1458241287.13430000	+19.67871094	-18.47900391	-9.92724609	+25.44433594	-2.65869141	-84.41894531	+2576	+18.80419922	-18.19775391	-8.90332031	-150.84228516	+0.04394531	+61.78710938	+2352	+15.26220703	-19.00634766	-9.74267578	-6.67968750	+6.78955078	-70.66406250	+2164
+1458241287.14260010	+19.71386719	-18.47900391	-9.93603516	+25.59814453	-2.19726563	-84.99023438	+2572	+18.86132813	-18.22412109	-8.95166016	-150.88623047	-0.28564453	+62.20458984	+2352	+15.16992188	-19.08544922	-9.90527344	-6.85546875	+7.58056641	-71.08154297	+2232
+1458241287.15100000	+19.70068359	-18.57128906	-9.95800781	+25.44433594	-1.88964844	-85.62744141	+2572	+18.88330078	-18.30322266	-9.00878906	-151.10595703	-0.68115234	+62.64404297	+2356	+15.15673828	-19.15136719	-9.96240234	-7.05322266	+7.60253906	-71.58691406	+2280
+1458241287.15930010	+19.70068359	-18.72070313	-9.98437500	+25.24658203	-1.64794922	-86.35253906	+2572	+18.87890625	-18.41308594	-9.08349609	-151.36962891	-1.16455078	+63.10546875	+2368	+15.25781250	-19.22607422	-9.91845703	-7.11914063	+6.96533203	-72.18017578	+2308
+1458241287.16759990	+19.69189453	-18.90966797	-10.10302734	+24.91699219	-1.34033203	-86.87988281	+2572	+18.83056641	-18.54931641	-9.24169922	-151.72119141	-1.91162109	+63.32519531	+2400	+15.40283203	-19.33593750	-9.81298828	-7.25097656	+5.99853516	-72.88330078	+2332
+1458241287.18429990	+19.54248047	-19.39306641	-10.45458984	+23.75244141	-0.61523438	-87.56103516	+2568	+18.58886719	-18.87011719	-9.63281250	-152.73193359	-3.71337891	+63.50097656	+2480	+15.70605469	-19.49414063	-9.58447266	-7.53662109	+3.69140625	-73.89404297	+2312
+1458241287.19260000	+19.50292969	-19.61718750	-10.58203125	+23.31298828	-0.39550781	-88.08837891	+2532	+18.49658203	-19.01074219	-9.74707031	-153.12744141	-4.43847656	+63.89648438	+2504	+15.85546875	-19.57324219	-9.43066406	-7.64648438	+2.39501953	-74.57519531	+2288
+1458241287.20090010	+19.47656250	-19.77978516	-10.71386719	+23.04931641	-0.04394531	-88.50585938	+2492	+18.41308594	-19.12060547	-9.85693359	-153.45703125	-5.20751953	+64.24804688	+2524	+15.96093750	-19.65673828	-9.36035156	-7.73437500	+1.64794922	-75.16845703	+2252
+1458241287.20930000	+19.43261719	-19.88085938	-10.83691406	+22.82958984	+0.37353516	-88.76953125	+2448	+18.35156250	-19.18212891	-9.95800781	-153.69873047	-5.84472656	+64.55566406	+2536	+15.97851563	-19.72265625	-9.36474609	-7.86621094	+1.45019531	-75.65185547	+2208
+1458241287.21760010	+19.41943359	-19.91601563	-10.85449219	+22.76367188	+0.70312500	-89.20898438	+2388	+18.34277344	-19.21289063	-9.90527344	-153.91845703	-6.13037109	+65.28076172	+2520	+15.93896484	-19.74023438	-9.43505859	-7.91015625	+1.73583984	-76.04736328	+2164
+1458241287.22180010	+19.43701172	-19.90283203	-10.82373047	+22.85156250	+0.83496094	-89.51660156	+2364	+18.36474609	-19.20849609	-9.84375000	-153.94042969	-6.19628906	+65.72021484	+2516	+15.89501953	-19.75781250	-9.48339844	-7.93212891	+2.04345703	-76.33300781	+2148
+1458241287.23009990	+19.48974609	-19.84570313	-10.75781250	+23.11523438	+1.07666016	-90.10986328	+2328	+18.44384766	-19.19531250	-9.74707031	-153.87451172	-6.28417969	+66.59912109	+2504	+15.79394531	-19.80175781	-9.61962891	-7.95410156	+2.94433594	-76.92626953	+2128
+1458241287.23840000	+19.53369141	-19.74902344	-10.70068359	+23.44482422	+1.40625000	-90.63720703	+2300	+18.54052734	-19.16894531	-9.65039063	-153.78662109	-6.35009766	+67.41210938	+2484	+15.65771484	-19.85009766	-9.81298828	-8.02001953	+4.19677734	-77.40966797	+2128
+1458241287.24679990	+19.57763672	-19.64794922	-10.60400391	+23.70849609	+1.71386719	-91.18652344	+2292	+18.64160156	-19.14257813	-9.53173828	-153.74267578	-6.32812500	+68.26904297	+2468	+15.46875000	-19.85449219	-10.05468750	-8.06396484	+5.71289063	-77.78320313	+2160
+1458241287.25510000	+19.63916016	-19.57763672	-10.48535156	+23.95019531	+1.88964844	-91.93359375	+2300	+18.75585938	-19.13818359	-9.41748047	-153.69873047	-6.32812500	+69.12597656	+2448	+15.32373047	-19.89843750	-10.22607422	-8.17382813	+6.81152344	-78.33251953	+2204
+1458241287.26340010	+19.70068359	-19.53808594	-10.37548828	+24.14794922	+2.02148438	-92.76855469	+2324	+18.84375000	-19.15136719	-9.35156250	-153.67675781	-6.41601563	+69.91699219	+2432	+15.23583984	-19.95556641	-10.32275391	-8.30566406	+7.44873047	-79.01367188	+2248
+1458241287.26760010	+19.71826172	-19.55566406	-10.36230469	+24.14794922	+2.17529297	-93.07617188	+2340	+18.87890625	-19.16894531	-9.35595703	-153.69873047	-6.56982422	+70.18066406	+2420	+15.23144531	-19.99511719	-10.36230469	-8.37158203	+7.60253906	-79.23339844	+2272
+1458241287.27589990	+19.70947266	-19.68310547	-10.38867188	+23.84033203	+2.46093750	-93.64746094	+2376	+18.90527344	-19.23925781	-9.41308594	-153.87451172	-6.98730469	+70.59814453	+2400	+15.27099609	-20.06542969	-10.35351563	-8.52539063	+7.27294922	-79.73876953	+2304
+1458241287.28420000	+19.67431641	-19.87646484	-10.45898438	+23.37890625	+2.76855469	-94.17480469	+2400	+18.87890625	-19.33154297	-9.49658203	-154.18212891	-7.51464844	+70.92773438	+2388	+15.35888672	-20.12255859	-10.27880859	-8.65722656	+6.52587891	-80.17822266	+2324
+1458241287.28839990	+19.65673828	-20.00390625	-10.50732422	+23.11523438	+2.85644531	-94.48242188	+2412	+18.85693359	-19.38427734	-9.55810547	-154.35791016	-7.80029297	+71.05957031	+2388	+15.42480469	-20.17089844	-10.21289063	-8.76708984	+5.95458984	-80.46386719	+2328
+1458241287.29670000	+19.58203125	-20.31152344	-10.66552734	+22.39013672	+3.16406250	-94.96582031	+2432	+18.77343750	-19.51611328	-9.72949219	-154.75341797	-8.48144531	+71.19140625	+2388	+15.57861328	-20.26757813	-10.08105469	-8.94287109	+4.76806641	-81.03515625	+2320
+1458241287.30090000	+19.52929688	-20.46093750	-10.76660156	+22.01660156	+3.40576172	-95.11962891	+2444	+18.71630859	-19.58203125	-9.81738281	-154.99511719	-8.87695313	+71.23535156	+2392	+15.65332031	-20.31152344	-10.01513672	-9.05273438	+4.15283203	-81.27685547	+2316
+1458241287.30920000	+19.41503906	-20.78173828	-11.00830078	+21.22558594	+3.97705078	-95.38330078	+2468	+18.60205078	-19.70947266	-9.99316406	-155.43457031	-9.66796875	+71.30126953	+2396	+15.78955078	-20.40380859	-9.89648438	-9.29443359	+3.01025391	-81.69433594	+2292
+1458241287.31340000	+19.36230469	-20.92236328	-11.10937500	+20.85205078	+4.17480469	-95.51513672	+2476	+18.55371094	-19.77099609	-10.07666016	-155.65429688	-10.01953125	+71.30126953	+2400	+15.84228516	-20.43457031	-9.85693359	-9.42626953	+2.52685547	-81.82617188	+2272
+1458241287.31760000	+19.32275391	-21.04541016	-11.17968750	+20.56640625	+4.35058594	-95.75683594	+2476	+18.50097656	-19.82373047	-10.15136719	-155.85205078	-10.32714844	+71.34521484	+2400	+15.88623047	-20.47412109	-9.81298828	-9.58007813	+2.04345703	-82.08984375	+2252
+1458241287.32590010	+19.26562500	-21.19921875	-11.29833984	+20.19287109	+4.74609375	-96.19628906	+2468	+18.41308594	-19.91162109	-10.26123047	-156.22558594	-10.89843750	+71.54296875	+2396	+15.93896484	-20.54882813	-9.78222656	-9.77783203	+1.56005859	-82.57324219	+2200
+1458241287.33010010	+19.25683594	-21.24316406	-11.32910156	+20.10498047	+4.92187500	-96.43798828	+2460	+18.39990234	-19.95117188	-10.27880859	-156.37939453	-11.07421875	+71.76269531	+2388	+15.94335938	-20.57958984	-9.78662109	-9.84375000	+1.49414063	-82.85888672	+2176
+1458241287.33419990	+19.26123047	-21.25195313	-11.35986328	+20.08300781	+5.11962891	-96.63574219	+2448	+18.39990234	-19.98193359	-10.29638672	-156.48925781	-11.29394531	+71.96044922	+2380	+15.93896484	-20.62353516	-9.81738281	-9.93164063	+1.62597656	-83.14453125	+2156
+1458241287.34250000	+19.30078125	-21.22119141	-11.33349609	+20.19287109	+5.47119141	-97.11914063	+2432	+18.41748047	-20.00830078	-10.30078125	-156.64306641	-11.62353516	+72.42187500	+2360	+15.86865234	-20.66748047	-9.92724609	-9.99755859	+2.30712891	-83.60595703	+2136
+1458241287.34670000	+19.34033203	-21.17285156	-11.28955078	+20.36865234	+5.58105469	-97.44873047	+2428	+18.44384766	-20.00830078	-10.28759766	-156.68701172	-11.73339844	+72.68554688	+2352	+15.81591797	-20.68066406	-9.98437500	-10.04150391	+2.72460938	-83.84765625	+2128
+1458241287.35500000	+19.45019531	-21.04541016	-11.17089844	+20.78613281	+5.71289063	-98.10791016	+2432	+18.53173828	-20.01269531	-10.20849609	-156.75292969	-11.77734375	+73.45458984	+2340	+15.69726563	-20.69824219	-10.12060547	-10.01953125	+3.73535156	-84.46289063	+2124
+1458241287.35920000	+19.50732422	-20.96630859	-11.10498047	+21.02783203	+5.77880859	-98.48144531	+2440	+18.58007813	-20.00830078	-10.15576172	-156.77490234	-11.82128906	+73.91601563	+2340	+15.62255859	-20.71142578	-10.19091797	-9.99755859	+4.32861328	-84.83642578	+2128
+1458241287.36340000	+19.57763672	-20.88281250	-11.02148438	+21.33544922	+5.84472656	-98.92089844	+2448	+18.63720703	-20.00390625	-10.10302734	-156.79687500	-11.86523438	+74.39941406	+2336	+15.54345703	-20.72900391	-10.26123047	-9.99755859	+4.92187500	-85.23193359	+2140
+1458241287.37170000	+19.71386719	-20.73339844	-10.85888672	+21.88476563	+6.04248047	-99.82177734	+2464	+18.76904297	-19.98632813	-9.99755859	-156.77490234	-12.01904297	+75.41015625	+2332	+15.37207031	-20.75976563	-10.43261719	-9.97558594	+6.35009766	-86.08886719	+2196
+1458241287.37590000	+19.77539063	-20.67187500	-10.79736328	+22.12646484	+6.15234375	-100.21728516	+2472	+18.82617188	-19.97753906	-9.96240234	-156.75292969	-12.10693359	+75.84960938	+2332	+15.31054688	-20.76855469	-10.48974609	-9.97558594	+6.81152344	-86.48437500	+2228
+1458241287.38000010	+19.82373047	-20.61474609	-10.75781250	+22.34619141	+6.28417969	-100.59082031	+2476	+18.86572266	-19.97314453	-9.94042969	-156.81884766	-12.26074219	+76.28906250	+2324	+15.25341797	-20.77294922	-10.54248047	-9.95361328	+7.27294922	-86.83593750	+2260
+1458241287.38420010	+19.86328125	-20.57958984	-10.71386719	+22.47802734	+6.39404297	-100.98632813	+2480	+18.88769531	-19.98632813	-9.91845703	-156.92871094	-12.43652344	+76.72851563	+2320	+15.21386719	-20.76855469	-10.56005859	-9.95361328	+7.44873047	-87.20947266	+2288
+1458241287.38840010	+19.89843750	-20.56201172	-10.68750000	+22.60986328	+6.48193359	-101.40380859	+2480	+18.89208984	-20.00830078	-9.91406250	-157.06054688	-12.65625000	+77.16796875	+2308	+15.21386719	-20.80371094	-10.53808594	-9.97558594	+7.33886719	-87.69287109	+2316
+1458241287.39249990	+19.91601563	-20.57519531	-10.68750000	+22.60986328	+6.63574219	-101.79931641	+2472	+18.89648438	-20.03466797	-9.91406250	-157.23632813	-12.89794922	+77.60742188	+2300	+15.24462891	-20.84326172	-10.50732422	-9.95361328	+7.11914063	-88.08837891	+2340
+1458241287.40089990	+19.88964844	-20.69384766	-10.74902344	+22.41210938	+7.07519531	-102.52441406	+2460	+18.87011719	-20.09179688	-9.98437500	-157.50000000	-13.62304688	+78.26660156	+2292	+15.33691406	-20.94433594	-10.42382813	-10.06347656	+6.43798828	-88.92333984	+2384
+1458241287.40500000	+19.85009766	-20.79492188	-10.83691406	+22.17041016	+7.40478516	-102.78808594	+2460	+18.82177734	-20.13134766	-10.06347656	-157.69775391	-14.10644531	+78.42041016	+2292	+15.38964844	-20.99267578	-10.38867188	-10.10742188	+6.06445313	-89.20898438	+2404
+1458241287.40920000	+19.79296875	-20.91357422	-10.93359375	+21.86279297	+7.71240234	-103.00781250	+2456	+18.75585938	-20.18847656	-10.14697266	-157.96142578	-14.61181641	+78.57421875	+2296	+15.45556641	-21.04101563	-10.33593750	-10.17333984	+5.53710938	-89.49462891	+2416
+1458241287.41339990	+19.72265625	-21.04980469	-11.04785156	+21.51123047	+8.04199219	-103.18359375	+2452	+18.66796875	-20.25439453	-10.22607422	-158.29101563	-15.09521484	+78.72802734	+2300	+15.53027344	-21.08935547	-10.27880859	-10.23925781	+4.94384766	-89.78027344	+2424
+1458241287.41750000	+19.64355469	-21.18164063	-11.15771484	+21.13769531	+8.32763672	-103.40332031	+2444	+18.58447266	-20.32031250	-10.29638672	-158.62060547	-15.55664063	+78.90380859	+2304	+15.58740234	-21.13769531	-10.22167969	-10.30517578	+4.41650391	-90.06591797	+2424
+1458241287.42170000	+19.56445313	-21.31347656	-11.26757813	+20.78613281	+8.63525391	-103.62304688	+2436	+18.49658203	-20.37304688	-10.36669922	-158.90625000	-16.04003906	+79.05761719	+2304	+15.64013672	-21.19042969	-10.16894531	-10.41503906	+3.88916016	-90.35156250	+2416
+1458241287.42580010	+19.48974609	-21.45410156	-11.35107422	+20.43457031	+8.92089844	-103.93066406	+2424	+18.41308594	-20.43017578	-10.43701172	-159.19189453	-16.52343750	+79.23339844	+2308	+15.68847656	-21.25195313	-10.11621094	-10.54687500	+3.36181641	-90.68115234	+2400
+1458241287.43000010	+19.42382813	-21.60351563	-11.43017578	+20.06103516	+9.20654297	-104.28222656	+2412	+18.34716797	-20.47851563	-10.51171875	-159.41162109	-16.98486328	+79.36523438	+2312	+15.74560547	-21.31787109	-10.05908203	-10.67871094	+2.83447266	-91.05468750	+2384
+1458241287.43829990	+19.29199219	-21.84960938	-11.59716797	+19.42382813	+9.93164063	-104.78759766	+2392	+18.22412109	-20.57958984	-10.63476563	-159.89501953	-17.90771484	+79.65087891	+2320	+15.82910156	-21.43212891	-9.98876953	-10.85449219	+2.06542969	-91.64794922	+2344
+1458241287.44250010	+19.24365234	-21.91992188	-11.65429688	+19.22607422	+10.21728516	-104.98535156	+2380	+18.17578125	-20.63232422	-10.66113281	-160.15869141	-18.25927734	+79.84863281	+2324	+15.84228516	-21.47167969	-9.97119141	-10.96435547	+1.82373047	-91.93359375	+2324
+1458241287.44670010	+19.21728516	-21.95947266	-11.70263672	+19.09423828	+10.45898438	-105.16113281	+2360	+18.13183594	-20.67187500	-10.67431641	-160.40039063	-18.54492188	+80.09033203	+2324	+15.84667969	-21.50244141	-9.97119141	-11.00830078	+1.73583984	-92.19726563	+2296
+1458241287.45079990	+19.20849609	-21.98583984	-11.68945313	+18.98437500	+10.61279297	-105.46875000	+2340	+18.10107422	-20.71142578	-10.65673828	-160.68603516	-18.74267578	+80.41992188	+2324	+15.84228516	-21.52001953	-9.97558594	-11.05224609	+1.75781250	-92.43896484	+2272
+1458241287.45499990	+19.21728516	-21.99462891	-11.63671875	+18.91845703	+10.67871094	-105.82031250	+2320	+18.10546875	-20.72900391	-10.62158203	-160.83984375	-18.85253906	+80.74951172	+2324	+15.82910156	-21.52441406	-9.97119141	-11.05224609	+1.82373047	-92.70263672	+2244
+1458241287.45919990	+19.23925781	-21.96826172	-11.57519531	+18.94042969	+10.74462891	-106.17187500	+2308	+18.12304688	-20.72900391	-10.57324219	-160.94970703	-18.91845703	+81.10107422	+2324	+15.80712891	-21.52441406	-9.97998047	-11.00830078	+1.99951172	-93.01025391	+2220
+1458241287.46330000	+19.27880859	-21.91992188	-11.49609375	+19.02832031	+10.85449219	-106.56738281	+2300	+18.16699219	-20.73339844	-10.51611328	-161.03759766	-18.94042969	+81.47460938	+2324	+15.78076172	-21.51562500	-10.00195313	-10.92041016	+2.30712891	-93.29589844	+2204
+1458241287.46750000	+19.32714844	-21.86718750	-11.42578125	+19.13818359	+10.89843750	-106.85302734	+2296	+18.20654297	-20.73779297	-10.46337891	-161.08154297	-18.94042969	+81.80419922	+2328	+15.75000000	-21.50244141	-10.02832031	-10.85449219	+2.65869141	-93.51562500	+2196
+1458241287.47170000	+19.38427734	-21.79687500	-11.34667969	+19.29199219	+10.94238281	-107.13867188	+2292	+18.26367188	-20.73779297	-10.40625000	-161.14746094	-18.89648438	+82.17773438	+2332	+15.71484375	-21.48486328	-10.06787109	-10.76660156	+3.07617188	-93.71337891	+2188
+1458241287.47580000	+19.44580078	-21.71337891	-11.25878906	+19.44580078	+10.96435547	-107.42431641	+2288	+18.31640625	-20.73339844	-10.33154297	-161.19140625	-18.80859375	+82.55126953	+2340	+15.67089844	-21.44970703	-10.10742188	-10.67871094	+3.53759766	-93.88916016	+2188
+1458241287.48420000	+19.54248047	-21.54199219	-11.07861328	+19.73144531	+10.92041016	-107.92968750	+2276	+18.43066406	-20.69824219	-10.18212891	-161.25732422	-18.54492188	+83.25439453	+2344	+15.56103516	-21.35302734	-10.19531250	-10.50292969	+4.57031250	-94.17480469	+2204
+1458241287.48830010	+19.60400391	-21.45410156	-10.97753906	+19.90722656	+10.85449219	-108.23730469	+2276	+18.49658203	-20.67187500	-10.10742188	-161.23535156	-18.39111328	+83.58398438	+2344	+15.51269531	-21.30468750	-10.23486328	-10.39306641	+5.05371094	-94.32861328	+2216
+1458241287.49659990	+19.72705078	-21.31787109	-10.78857422	+20.17089844	+10.74462891	-108.87451172	+2280	+18.61962891	-20.62792969	-9.98876953	-161.16943359	-18.10546875	+84.15527344	+2344	+15.41601563	-21.19482422	-10.32714844	-10.10742188	+6.10839844	-94.61425781	+2264
+1458241287.50079990	+19.78417969	-21.25195313	-10.71386719	+20.32470703	+10.74462891	-109.16015625	+2284	+18.67675781	-20.60156250	-9.94921875	-161.10351563	-18.01757813	+84.39697266	+2340	+15.38085938	-21.15966797	-10.35351563	-10.01953125	+6.45996094	-94.76806641	+2288
+1458241287.50500010	+19.81933594	-21.19921875	-10.67431641	+20.41259766	+10.78857422	-109.33593750	+2288	+18.72070313	-20.58398438	-9.92285156	-161.08154297	-17.97363281	+84.57275391	+2336	+15.35449219	-21.13330078	-10.39306641	-9.95361328	+6.78955078	-94.81201172	+2316
+1458241287.51329990	+19.85009766	-21.18603516	-10.63916016	+20.36865234	+10.92041016	-109.57763672	+2284	+18.78222656	-20.56640625	-9.89648438	-161.08154297	-17.95166016	+84.85839844	+2316	+15.35449219	-21.09814453	-10.42382813	-9.90966797	+6.94335938	-94.87792969	+2360
+1458241287.51749990	+19.84570313	-21.21240234	-10.64794922	+20.28076172	+11.00830078	-109.64355469	+2280	+18.79541016	-20.56201172	-9.90527344	-161.10351563	-17.97363281	+84.94628906	+2300	+15.37207031	-21.09375000	-10.42382813	-9.90966797	+6.87744141	-94.89990234	+2376
+1458241287.52160000	+19.82812500	-21.25634766	-10.66992188	+20.14892578	+11.09619141	-109.73144531	+2276	+18.79541016	-20.56201172	-9.91845703	-161.12548828	-18.06152344	+85.01220703	+2288	+15.40283203	-21.09375000	-10.41503906	-9.88769531	+6.70166016	-94.94384766	+2388
+1458241287.53000000	+19.78417969	-21.37500000	-10.74902344	+19.86328125	+11.33789063	-109.81933594	+2272	+18.78222656	-20.58398438	-9.97558594	-161.21337891	-18.32519531	+85.07812500	+2264	+15.47753906	-21.13330078	-10.37548828	-9.86572266	+6.21826172	-95.07568359	+2404
+1458241287.53410010	+19.75341797	-21.44970703	-10.80615234	+19.68750000	+11.49169922	-109.81933594	+2272	+18.76464844	-20.60595703	-10.01953125	-161.27929688	-18.52294922	+85.05615234	+2256	+15.51708984	-21.15966797	-10.36230469	-9.90966797	+5.97656250	-95.11962891	+2404
+1458241287.53830000	+19.70947266	-21.53320313	-10.88085938	+19.48974609	+11.68945313	-109.77539063	+2272	+18.73828125	-20.62792969	-10.06787109	-161.34521484	-18.74267578	+85.03417969	+2252	+15.55224609	-21.19042969	-10.34472656	-9.95361328	+5.71289063	-95.16357422	+2400
+1458241287.54250000	+19.66552734	-21.61669922	-10.95556641	+19.29199219	+11.88720703	-109.73144531	+2276	+18.70751953	-20.64990234	-10.11621094	-161.41113281	-18.96240234	+84.99023438	+2248	+15.57861328	-21.21240234	-10.32714844	-9.99755859	+5.51513672	-95.20751953	+2392
+1458241287.54660010	+19.61279297	-21.70019531	-11.03466797	+19.09423828	+12.08496094	-109.66552734	+2272	+18.67236328	-20.67626953	-10.17333984	-161.49902344	-19.20410156	+84.94628906	+2248	+15.60937500	-21.23876953	-10.30957031	-10.06347656	+5.27343750	-95.22949219	+2384
+1458241287.55500010	+19.49853516	-21.90234375	-11.21044922	+18.63281250	+12.50244141	-109.55566406	+2280	+18.59765625	-20.74218750	-10.27001953	-161.71875000	-19.70947266	+84.88037109	+2252	+15.70166016	-21.32226563	-10.24804688	-10.23925781	+4.52636719	-95.36132813	+2356
+1458241287.55909990	+19.44580078	-21.99902344	-11.30273438	+18.43505859	+12.72216797	-109.51171875	+2284	+18.56689453	-20.77294922	-10.31835938	-161.80664063	-19.95117188	+84.85839844	+2256	+15.75000000	-21.37500000	-10.21728516	-10.34912109	+4.10888672	-95.44921875	+2336
+1458241287.56329990	+19.39746094	-22.08251953	-11.38183594	+18.25927734	+12.96386719	-109.48974609	+2292	+18.53613281	-20.79492188	-10.35351563	-161.87255859	-20.17089844	+84.85839844	+2264	+15.78515625	-21.42333984	-10.18212891	-10.48095703	+3.77929688	-95.53710938	+2316
+1458241287.56750010	+19.34912109	-22.17480469	-11.47412109	+18.08349609	+13.22753906	-109.46777344	+2300	+18.51416016	-20.82128906	-10.38867188	-161.93847656	-20.39062500	+84.88037109	+2272	+15.82470703	-21.49365234	-10.13378906	-10.67871094	+3.33984375	-95.73486328	+2296
+1458241287.57160000	+19.30957031	-22.23632813	-11.54882813	+17.97363281	+13.46923828	-109.42382813	+2308	+18.49658203	-20.83886719	-10.41943359	-162.00439453	-20.58837891	+84.90234375	+2280	+15.84667969	-21.55078125	-10.09423828	-10.83251953	+3.07617188	-95.88867188	+2276
+1458241287.57579990	+19.27880859	-22.28027344	-11.60156250	+17.86376953	+13.66699219	-109.42382813	+2312	+18.48339844	-20.85644531	-10.43701172	-162.07031250	-20.74218750	+84.92431641	+2288	+15.84667969	-21.58593750	-10.08544922	-10.94238281	+3.01025391	-95.97656250	+2256
+1458241287.58410000	+19.27001953	-22.28466797	-11.62353516	+17.88574219	+13.86474609	-109.51171875	+2308	+18.48339844	-20.86962891	-10.44580078	-162.13623047	-20.93994141	+85.05615234	+2300	+15.81591797	-21.59472656	-10.07666016	-11.00830078	+3.16406250	-96.21826172	+2208
+1458241287.58830000	+19.29199219	-22.25390625	-11.59716797	+17.97363281	+13.88671875	-109.59960938	+2308	+18.49658203	-20.86523438	-10.43261719	-162.15820313	-20.96191406	+85.14404297	+2304	+15.78955078	-21.58593750	-10.07226563	-10.98632813	+3.33984375	-96.35009766	+2188
+1458241287.59240010	+19.31396484	-22.21875000	-11.56640625	+18.03955078	+13.86474609	-109.70947266	+2312	+18.51416016	-20.86083984	-10.41503906	-162.15820313	-20.93994141	+85.25390625	+2312	+15.77636719	-21.58154297	-10.07226563	-10.98632813	+3.42773438	-96.41601563	+2168
+1458241287.59660010	+19.34912109	-22.17480469	-11.52685547	+18.14941406	+13.84277344	-109.81933594	+2316	+18.54052734	-20.85205078	-10.38867188	-162.15820313	-20.89599609	+85.38574219	+2320	+15.75878906	-21.57275391	-10.07666016	-10.96435547	+3.58154297	-96.50390625	+2152
+1458241287.60080000	+19.38427734	-22.11767578	-11.47412109	+18.28125000	+13.77685547	-109.92919922	+2324	+18.56689453	-20.83886719	-10.36230469	-162.13623047	-20.85205078	+85.49560547	+2328	+15.73681641	-21.55957031	-10.08105469	-10.92041016	+3.75732422	-96.59179688	+2140
+1458241287.60489990	+19.41064453	-22.07812500	-11.43457031	+18.36914063	+13.75488281	-110.01708984	+2328	+18.58886719	-20.82568359	-10.34033203	-162.13623047	-20.80810547	+85.58349609	+2332	+15.71923828	-21.55078125	-10.08984375	-10.89843750	+3.91113281	-96.61376953	+2128
+1458241287.60910010	+19.43701172	-22.03417969	-11.39062500	+18.45703125	+13.68896484	-110.12695313	+2328	+18.61083984	-20.81250000	-10.31835938	-162.11425781	-20.76416016	+85.64941406	+2336	+15.70166016	-21.53759766	-10.09423828	-10.87646484	+4.06494141	-96.65771484	+2120
+1458241287.61330010	+19.46777344	-21.98144531	-11.34228516	+18.54492188	+13.60107422	-110.21484375	+2332	+18.63281250	-20.80371094	-10.30078125	-162.11425781	-20.69824219	+85.73730469	+2336	+15.67968750	-21.52441406	-10.10742188	-10.85449219	+4.21875000	-96.70166016	+2112
+1458241287.61739990	+19.49853516	-21.93310547	-11.29394531	+18.63281250	+13.53515625	-110.30273438	+2336	+18.65478516	-20.79052734	-10.27880859	-162.09228516	-20.65429688	+85.80322266	+2336	+15.62695313	-21.48925781	-10.13378906	-10.76660156	+4.65820313	-96.81152344	+2112
+1458241287.62159990	+19.52490234	-21.88476563	-11.24121094	+18.72070313	+13.44726563	-110.41259766	+2336	+18.67236328	-20.78173828	-10.26123047	-162.11425781	-20.61035156	+85.86914063	+2336	+15.56982422	-21.44970703	-10.16015625	-10.70068359	+5.05371094	-96.87744141	+2120
+1458241287.62579990	+19.55566406	-21.83642578	-11.19287109	+18.80859375	+13.35937500	-110.50048828	+2340	+18.68554688	-20.77294922	-10.24365234	-162.11425781	-20.56640625	+85.91308594	+2332	+15.52587891	-21.41894531	-10.17773438	-10.63476563	+5.38330078	-96.96533203	+2128
+1458241287.62990000	+19.59521484	-21.77490234	-11.13574219	+18.91845703	+13.24951172	-110.63232422	+2344	+18.69873047	-20.76416016	-10.23046875	-162.11425781	-20.52246094	+85.95703125	+2328	+15.46435547	-21.37939453	-10.21728516	-10.54687500	+5.91064453	-97.07519531	+2148
+1458241287.63410000	+19.62597656	-21.73535156	-11.09179688	+18.98437500	+13.13964844	-110.74218750	+2348	+18.70312500	-20.76416016	-10.22607422	-162.11425781	-20.52246094	+86.00097656	+2320	+15.42041016	-21.36181641	-10.23925781	-10.52490234	+6.19628906	-97.11914063	+2164
+1458241287.63829990	+19.64794922	-21.70019531	-11.06103516	+19.02832031	+13.07373047	-110.83007813	+2348	+18.70751953	-20.75976563	-10.22607422	-162.13623047	-20.54443359	+86.00097656	+2312	+15.40722656	-21.36621094	-10.25683594	-10.54687500	+6.30615234	-97.14111328	+2184
+1458241287.64240000	+19.65673828	-21.68261719	-11.04785156	+19.05029297	+13.02978516	-110.85205078	+2348	+18.70312500	-20.76416016	-10.23046875	-162.15820313	-20.58837891	+86.00097656	+2304	+15.40722656	-21.37939453	-10.26562500	-10.56884766	+6.28417969	-97.11914063	+2196
+1458241287.64660000	+19.65673828	-21.67822266	-11.04785156	+19.00634766	+13.00781250	-110.87402344	+2340	+18.68994141	-20.76855469	-10.23925781	-162.20214844	-20.63232422	+85.97900391	+2300	+15.42041016	-21.40136719	-10.27001953	-10.63476563	+6.15234375	-97.07519531	+2204
+1458241287.65070010	+19.64794922	-21.68701172	-11.06103516	+18.96240234	+13.00781250	-110.85205078	+2340	+18.68115234	-20.77294922	-10.25244141	-162.24609375	-20.69824219	+85.95703125	+2292	+15.44238281	-21.43212891	-10.25683594	-10.74462891	+5.88867188	-97.05322266	+2212
+1458241287.65490010	+19.63916016	-21.70019531	-11.08300781	+18.91845703	+13.02978516	-110.83007813	+2336	+18.66796875	-20.78173828	-10.26562500	-162.26806641	-20.76416016	+85.93505859	+2288	+15.45117188	-21.44531250	-10.24804688	-10.76660156	+5.77880859	-97.05322266	+2216
+1458241287.65910010	+19.62597656	-21.71777344	-11.10937500	+18.85253906	+13.05175781	-110.80810547	+2332	+18.65039063	-20.78613281	-10.27880859	-162.31201172	-20.83007813	+85.89111328	+2280	+15.46875000	-21.45849609	-10.23486328	-10.81054688	+5.62500000	-97.05322266	+2216
+1458241287.66319990	+19.60839844	-21.74853516	-11.14013672	+18.76464844	+13.09570313	-110.76416016	+2328	+18.63281250	-20.79492188	-10.29638672	-162.33398438	-20.91796875	+85.86914063	+2276	+15.48632813	-21.47607422	-10.22167969	-10.85449219	+5.47119141	-97.03125000	+2220
+1458241287.66739990	+19.59521484	-21.76171875	-11.16210938	+18.72070313	+13.11767578	-110.74218750	+2324	+18.61083984	-20.80371094	-10.31396484	-162.37792969	-20.98388672	+85.82519531	+2268	+15.49072266	-21.48486328	-10.21728516	-10.85449219	+5.40527344	-97.03125000	+2216
+1458241287.67160010	+19.58203125	-21.78369141	-11.18408203	+18.67675781	+13.16162109	-110.72021484	+2316	+18.59326172	-20.81689453	-10.33154297	-162.39990234	-21.07177734	+85.80322266	+2264	+15.49951172	-21.48925781	-10.21728516	-10.87646484	+5.36132813	-97.03125000	+2216
+1458241287.67569990	+19.56884766	-21.80566406	-11.21044922	+18.61083984	+13.18359375	-110.67626953	+2312	+18.57128906	-20.82568359	-10.35351563	-162.44384766	-21.15966797	+85.75927734	+2260	+15.50390625	-21.49804688	-10.21289063	-10.89843750	+5.29541016	-97.03125000	+2212
+1458241287.67989990	+19.54687500	-21.83203125	-11.24121094	+18.54492188	+13.22753906	-110.63232422	+2308	+18.54492188	-20.83886719	-10.37988281	-162.48779297	-21.26953125	+85.69335938	+2260	+15.53906250	-21.53759766	-10.17773438	-11.03027344	+4.89990234	-97.00927734	+2208
+1458241287.68409990	+19.52929688	-21.85839844	-11.27197266	+18.47900391	+13.27148438	-110.58837891	+2304	+18.51855469	-20.84765625	-10.40185547	-162.50976563	-21.37939453	+85.62744141	+2256	+15.57421875	-21.57275391	-10.15136719	-11.14013672	+4.57031250	-96.98730469	+2200
+1458241287.68820000	+19.51171875	-21.88476563	-11.29833984	+18.41308594	+13.31542969	-110.54443359	+2296	+18.49658203	-20.86083984	-10.42382813	-162.55371094	-21.44531250	+85.58349609	+2252	+15.60058594	-21.60351563	-10.12939453	-11.22802734	+4.28466797	-96.94335938	+2188
+1458241287.69240000	+19.48095703	-21.92871094	-11.34228516	+18.28125000	+13.35937500	-110.50048828	+2296	+18.47900391	-20.86962891	-10.44140625	-162.57568359	-21.51123047	+85.53955078	+2248	+15.64892578	-21.64746094	-10.07226563	-11.40380859	+3.69140625	-96.92138672	+2176
+1458241287.69660000	+19.45898438	-21.95947266	-11.37744141	+18.21533203	+13.40332031	-110.47851563	+2292	+18.46142578	-20.87841797	-10.45898438	-162.59765625	-21.55517578	+85.51757813	+2240	+15.68408203	-21.67382813	-10.04150391	-11.49169922	+3.40576172	-96.89941406	+2156
+1458241287.70070000	+19.44140625	-21.97705078	-11.40380859	+18.14941406	+13.42529297	-110.45654297	+2288	+18.44824219	-20.88720703	-10.46777344	-162.61962891	-21.57714844	+85.49560547	+2236	+15.69287109	-21.67822266	-10.03271484	-11.51367188	+3.31787109	-96.87744141	+2136
+1458241287.70490000	+19.43261719	-21.99023438	-11.41259766	+18.10546875	+13.44726563	-110.43457031	+2280	+18.43945313	-20.89160156	-10.47656250	-162.64160156	-21.59912109	+85.47363281	+2228	+15.68847656	-21.66943359	-10.03271484	-11.51367188	+3.38378906	-96.85546875	+2116
+1458241287.70910000	+19.42822266	-21.99023438	-11.41259766	+18.08349609	+13.42529297	-110.45654297	+2272	+18.43505859	-20.89160156	-10.48095703	-162.66357422	-21.59912109	+85.45166016	+2220	+15.67089844	-21.65625000	-10.04150391	-11.51367188	+3.53759766	-96.85546875	+2104
+1458241287.71320010	+19.42822266	-21.98583984	-11.39941406	+18.06152344	+13.40332031	-110.47851563	+2268	+18.43505859	-20.89599609	-10.48095703	-162.66357422	-21.55517578	+85.45166016	+2212	+15.64453125	-21.62988281	-10.05908203	-11.46972656	+3.77929688	-96.83349609	+2092
+1458241287.71740010	+19.43261719	-21.97705078	-11.38623047	+18.06152344	+13.35937500	-110.50048828	+2260	+18.43505859	-20.89160156	-10.47656250	-162.66357422	-21.53320313	+85.45166016	+2204	+15.63574219	-21.61669922	-10.06347656	-11.44775391	+3.86718750	-96.83349609	+2080
+1458241287.72160010	+19.44140625	-21.95947266	-11.36865234	+18.08349609	+13.31542969	-110.54443359	+2256	+18.43945313	-20.89160156	-10.47216797	-162.66357422	-21.48925781	+85.45166016	+2196	+15.62255859	-21.60351563	-10.07226563	-11.42578125	+3.97705078	-96.83349609	+2068
+1458241287.72569990	+19.45458984	-21.94189453	-11.34228516	+18.12744141	+13.27148438	-110.58837891	+2256	+18.44384766	-20.89160156	-10.46337891	-162.66357422	-21.44531250	+85.45166016	+2188	+15.60937500	-21.58593750	-10.07666016	-11.38183594	+4.10888672	-96.85546875	+2060
+1458241287.72989990	+19.45898438	-21.92871094	-11.32910156	+18.12744141	+13.24951172	-110.61035156	+2252	+18.44824219	-20.88720703	-10.45898438	-162.66357422	-21.40136719	+85.47363281	+2180	+15.60058594	-21.57714844	-10.08105469	-11.38183594	+4.15283203	-96.85546875	+2048
+1458241287.73400000	+19.46777344	-21.91992188	-11.31591797	+18.14941406	+13.22753906	-110.63232422	+2248	+18.45703125	-20.88720703	-10.45019531	-162.66357422	-21.35742188	+85.47363281	+2172	+15.59619141	-21.57275391	-10.08544922	-11.35986328	+4.21875000	-96.83349609	+2040
+1458241287.73819990	+19.47656250	-21.90673828	-11.30273438	+18.17138672	+13.18359375	-110.65429688	+2248	+18.46142578	-20.88281250	-10.44580078	-162.66357422	-21.33544922	+85.47363281	+2164	+15.58740234	-21.56396484	-10.08984375	-11.33789063	+4.26269531	-96.83349609	+2036
+1458241287.74239990	+19.48095703	-21.89355469	-11.28515625	+18.19335938	+13.16162109	-110.67626953	+2244	+18.46582031	-20.88281250	-10.43701172	-162.66357422	-21.29150391	+85.47363281	+2156	+15.55664063	-21.52880859	-10.11181641	-11.27197266	+4.57031250	-96.81152344	+2036
+1458241287.74650000	+19.48974609	-21.88476563	-11.27197266	+18.19335938	+13.13964844	-110.69824219	+2244	+18.47021484	-20.87841797	-10.43261719	-162.66357422	-21.24755859	+85.47363281	+2148	+15.52587891	-21.49365234	-10.12500000	-11.22802734	+4.81201172	-96.78955078	+2040
+1458241287.75070000	+19.49414063	-21.87158203	-11.25878906	+18.21533203	+13.11767578	-110.72021484	+2240	+18.47900391	-20.87841797	-10.42382813	-162.66357422	-21.20361328	+85.47363281	+2140	+15.49951172	-21.46728516	-10.13818359	-11.16210938	+5.00976563	-96.74560547	+2044
+1458241287.75490000	+19.50732422	-21.85400391	-11.23242188	+18.21533203	+13.05175781	-110.74218750	+2240	+18.48779297	-20.86962891	-10.41503906	-162.66357422	-21.11572266	+85.45166016	+2132	+15.45117188	-21.40576172	-10.16015625	-11.05224609	+5.33935547	-96.65771484	+2052
+1458241287.75900010	+19.51171875	-21.83642578	-11.21044922	+18.21533203	+13.00781250	-110.76416016	+2240	+18.49658203	-20.86523438	-10.40185547	-162.64160156	-21.04980469	+85.42968750	+2124	+15.42480469	-21.36181641	-10.16894531	-10.96435547	+5.53710938	-96.54785156	+2056
+1458241287.76320000	+19.51611328	-21.82763672	-11.19726563	+18.21533203	+12.98583984	-110.78613281	+2240	+18.50097656	-20.86083984	-10.39746094	-162.64160156	-20.98388672	+85.40771484	+2120	+15.41601563	-21.33984375	-10.16455078	-10.92041016	+5.55908203	-96.43798828	+2060
+1458241287.76740000	+19.51171875	-21.82324219	-11.19287109	+18.17138672	+12.96386719	-110.78613281	+2236	+18.50537109	-20.85644531	-10.39306641	-162.64160156	-20.91796875	+85.34179688	+2112	+15.42480469	-21.33544922	-10.16015625	-10.87646484	+5.49316406	-96.37207031	+2064
+1458241287.77150010	+19.50292969	-21.82763672	-11.19726563	+18.12744141	+12.96386719	-110.76416016	+2232	+18.50537109	-20.85205078	-10.39746094	-162.61962891	-20.87402344	+85.25390625	+2104	+15.44677734	-21.34423828	-10.14697266	-10.87646484	+5.33935547	-96.26220703	+2068
+1458241287.77570010	+19.48974609	-21.83642578	-11.21044922	+18.06152344	+12.98583984	-110.72021484	+2232	+18.50097656	-20.85205078	-10.41064453	-162.59765625	-20.87402344	+85.14404297	+2096	+15.46875000	-21.35742188	-10.13378906	-10.89843750	+5.11962891	-96.15234375	+2068
+1458241287.77990010	+19.47656250	-21.84521484	-11.22363281	+17.99560547	+13.00781250	-110.67626953	+2232	+18.48779297	-20.84326172	-10.42382813	-162.57568359	-20.85205078	+85.01220703	+2096	+15.48193359	-21.36181641	-10.12939453	-10.89843750	+5.00976563	-96.08642578	+2064
+1458241287.78399990	+19.46337891	-21.85839844	-11.24121094	+17.92968750	+13.02978516	-110.63232422	+2232	+18.47460938	-20.83886719	-10.44140625	-162.55371094	-20.85205078	+84.85839844	+2092	+15.49951172	-21.36621094	-10.12060547	-10.89843750	+4.87792969	-96.04248047	+2060
+1458241287.78819990	+19.44580078	-21.87597656	-11.26318359	+17.86376953	+13.05175781	-110.56640625	+2232	+18.45703125	-20.83447266	-10.45458984	-162.53173828	-20.87402344	+84.72656250	+2092	+15.52148438	-21.37500000	-10.11181641	-10.89843750	+4.72412109	-95.95458984	+2052
+1458241287.79239990	+19.43261719	-21.88916016	-11.28076172	+17.81982422	+13.07373047	-110.52246094	+2228	+18.43945313	-20.83447266	-10.47656250	-162.50976563	-20.87402344	+84.55078125	+2092	+15.54785156	-21.38378906	-10.09423828	-10.89843750	+4.48242188	-95.86669922	+2048
+1458241287.79650000	+19.41503906	-21.90234375	-11.30273438	+17.77587891	+13.07373047	-110.45654297	+2228	+18.41748047	-20.83007813	-10.50292969	-162.46582031	-20.87402344	+84.35302734	+2096	+15.57421875	-21.39697266	-10.08105469	-10.89843750	+4.26269531	-95.77880859	+2036
+1458241287.80069990	+19.40185547	-21.91113281	-11.32031250	+17.70996094	+13.09570313	-110.41259766	+2228	+18.39990234	-20.82568359	-10.52490234	-162.42187500	-20.89599609	+84.15527344	+2100	+15.60058594	-21.41015625	-10.07226563	-10.92041016	+4.06494141	-95.66894531	+2028
+1458241287.80480000	+19.37988281	-21.92871094	-11.34667969	+17.64404297	+13.11767578	-110.32470703	+2228	+18.37353516	-20.81689453	-10.55126953	-162.37792969	-20.89599609	+83.86962891	+2104	+15.65332031	-21.42773438	-10.04589844	-10.94238281	+3.60351563	-95.36132813	+2020
+1458241287.80900000	+19.36230469	-21.94189453	-11.37304688	+17.57812500	+13.11767578	-110.21484375	+2224	+18.35156250	-20.80810547	-10.57324219	-162.31201172	-20.85205078	+83.62792969	+2112	+15.69726563	-21.44091797	-10.03710938	-10.96435547	+3.29589844	-95.05371094	+2004
+1458241287.81730010	+19.32714844	-21.95068359	-11.41259766	+17.44628906	+13.05175781	-109.97314453	+2220	+18.32958984	-20.77294922	-10.56884766	-162.18017578	-20.61035156	+83.12255859	+2116	+15.72802734	-21.39697266	-10.02832031	-10.92041016	+2.98828125	-94.39453125	+1972
+1458241287.82150010	+19.30957031	-21.93310547	-11.41699219	+17.42431641	+12.98583984	-109.81933594	+2212	+18.32519531	-20.74218750	-10.54687500	-162.11425781	-20.39062500	+82.85888672	+2120	+15.71923828	-21.35302734	-10.03710938	-10.87646484	+3.05419922	-94.08691406	+1956
+1458241287.82570000	+19.30517578	-21.90673828	-11.40820313	+17.42431641	+12.85400391	-109.70947266	+2204	+18.33837891	-20.71582031	-10.51611328	-162.02636719	-20.14892578	+82.66113281	+2128	+15.69287109	-21.30029297	-10.05468750	-10.81054688	+3.27392578	-93.82324219	+1944
+1458241287.82979990	+19.31835938	-21.84960938	-11.36865234	+17.46826172	+12.63427734	-109.55566406	+2204	+18.36914063	-20.67626953	-10.45898438	-161.87255859	-19.75341797	+82.41943359	+2136	+15.66650391	-21.25195313	-10.07226563	-10.76660156	+3.51562500	-93.64746094	+1932
+1458241287.83400010	+19.34472656	-21.77929688	-11.31591797	+17.55615234	+12.39257813	-109.44580078	+2200	+18.40869141	-20.63232422	-10.39306641	-161.76269531	-19.37988281	+82.24365234	+2144	+15.63134766	-21.20361328	-10.09863281	-10.70068359	+3.86718750	-93.44970703	+1924
+1458241287.83820010	+19.37988281	-21.69580078	-11.25439453	+17.68798828	+12.15087891	-109.31396484	+2204	+18.44824219	-20.58837891	-10.32714844	-161.63085938	-19.00634766	+82.06787109	+2152	+15.58300781	-21.15087891	-10.12500000	-10.65673828	+4.26269531	-93.25195313	+1928
+1458241287.84229990	+19.42382813	-21.55517578	-11.15771484	+17.88574219	+11.79931641	-109.11621094	+2208	+18.49218750	-20.53125000	-10.24804688	-161.49902344	-18.56689453	+81.87011719	+2160	+15.53466797	-21.09375000	-10.15136719	-10.59082031	+4.65820313	-93.03222656	+1932
+1458241287.85069990	+19.50292969	-21.30029297	-10.95117188	+18.25927734	+11.09619141	-108.76464844	+2228	+18.59326172	-20.42138672	-10.09863281	-161.19140625	-17.73193359	+81.54052734	+2172	+15.42919922	-20.97070313	-10.19531250	-10.52490234	+5.42724609	-92.57080078	+1952
+1458241287.85480000	+19.55566406	-21.12890625	-10.80615234	+18.52294922	+10.59082031	-108.54492188	+2244	+18.65039063	-20.35546875	-10.01953125	-161.01562500	-17.29248047	+81.38671875	+2180	+15.36767578	-20.89160156	-10.22167969	-10.45898438	+5.88867188	-92.24121094	+1968
+1458241287.85900000	+19.59960938	-20.98388672	-10.67871094	+18.76464844	+10.17333984	-108.39111328	+2260	+18.69873047	-20.30273438	-9.94921875	-160.83984375	-16.91894531	+81.21093750	+2184	+15.31054688	-20.82128906	-10.24365234	-10.43701172	+6.26220703	-91.93359375	+1984
+1458241287.86319990	+19.64794922	-20.86523438	-10.59082031	+19.00634766	+9.84375000	-108.21533203	+2276	+18.73828125	-20.25000000	-9.90966797	-160.64208984	-16.63330078	+80.99121094	+2184	+15.27099609	-20.77294922	-10.24804688	-10.43701172	+6.50390625	-91.69189453	+2000
+1458241287.86730000	+19.66992188	-20.78173828	-10.55126953	+19.16015625	+9.60205078	-107.88574219	+2292	+18.76464844	-20.21044922	-9.89208984	-160.44433594	-16.41357422	+80.70556641	+2184	+15.24902344	-20.72460938	-10.25683594	-10.41503906	+6.70166016	-91.31835938	+2024
+1458241287.87150000	+19.67871094	-20.75097656	-10.54248047	+19.20410156	+9.42626953	-107.55615234	+2296	+18.78662109	-20.17529297	-9.88769531	-160.29052734	-16.25976563	+80.41992188	+2180	+15.24462891	-20.68505859	-10.25244141	-10.41503906	+6.74560547	-90.92285156	+2044
+1458241287.87570000	+19.66113281	-20.74658203	-10.57763672	+19.16015625	+9.31640625	-107.11669922	+2300	+18.78662109	-20.14013672	-9.89648438	-160.13671875	-16.12792969	+80.06835938	+2176	+15.26220703	-20.66308594	-10.23046875	-10.43701172	+6.59179688	-90.57128906	+2056
+1458241287.87980010	+19.61718750	-20.75537109	-10.63916016	+19.05029297	+9.27246094	-106.65527344	+2304	+18.77343750	-20.10498047	-9.91845703	-160.02685547	-16.06201172	+79.67285156	+2172	+15.29296875	-20.64990234	-10.20410156	-10.48095703	+6.37207031	-90.19775391	+2068
+1458241287.88809990	+19.50292969	-20.84326172	-10.77539063	+18.67675781	+9.11865234	-105.79833984	+2308	+18.72949219	-20.06542969	-9.97558594	-159.82910156	-15.90820313	+78.83789063	+2164	+15.37646484	-20.64990234	-10.11181641	-10.63476563	+5.53710938	-89.49462891	+2076
+1458241287.89229990	+19.45898438	-20.90039063	-10.84570313	+18.50097656	+9.00878906	-105.42480469	+2300	+18.70751953	-20.05224609	-10.01074219	-159.69726563	-15.84228516	+78.39843750	+2160	+15.44238281	-20.64990234	-10.05468750	-10.67871094	+4.98779297	-89.09912109	+2068
+1458241287.89650010	+19.42382813	-20.96191406	-10.94238281	+18.34716797	+8.96484375	-104.98535156	+2296	+18.68115234	-20.03906250	-10.05468750	-159.58740234	-15.82031250	+77.93701172	+2164	+15.51269531	-20.64990234	-10.00634766	-10.72265625	+4.48242188	-88.68164063	+2060
+1458241287.90060000	+19.37988281	-21.01025391	-11.03906250	+18.21533203	+8.92089844	-104.45800781	+2288	+18.64599609	-20.02148438	-10.09863281	-159.49951172	-15.79833984	+77.45361328	+2168	+15.58300781	-20.64550781	-9.95800781	-10.76660156	+3.99902344	-88.26416016	+2044
+1458241287.90479990	+19.32714844	-21.06298828	-11.15332031	+18.03955078	+8.87695313	-103.88671875	+2280	+18.60205078	-20.00390625	-10.16015625	-159.43359375	-15.79833984	+76.88232422	+2172	+15.65771484	-20.64111328	-9.90527344	-10.85449219	+3.42773438	-87.67089844	+2032
+1458241287.90899990	+19.27441406	-21.11132813	-11.26318359	+17.86376953	+8.83300781	-103.29345703	+2272	+18.55371094	-19.99072266	-10.22167969	-159.38964844	-15.75439453	+76.28906250	+2180	+15.72363281	-20.64550781	-9.86132813	-10.94238281	+2.94433594	-87.12158203	+2020
+1458241287.91310000	+19.21289063	-21.16406250	-11.34667969	+17.62207031	+8.70117188	-102.72216797	+2264	+18.50537109	-19.98193359	-10.26123047	-159.36767578	-15.68847656	+75.73974609	+2188	+15.75878906	-20.61914063	-9.83056641	-11.00830078	+2.63671875	-86.55029297	+1996
+1458241287.91730000	+19.16894531	-21.19042969	-11.40820313	+17.44628906	+8.48144531	-102.12890625	+2252	+18.46142578	-19.96435547	-10.29199219	-159.34570313	-15.53466797	+75.14648438	+2192	+15.78076172	-20.57519531	-9.77783203	-11.09619141	+2.28515625	-85.97900391	+1972
+1458241287.92150000	+19.14257813	-21.18603516	-11.45654297	+17.35839844	+8.26171875	-101.55761719	+2236	+18.42626953	-19.93359375	-10.30957031	-159.27978516	-15.35888672	+74.57519531	+2196	+15.79833984	-20.54003906	-9.76025391	-11.11816406	+2.19726563	-85.51757813	+1948
+1458241287.92980000	+19.13818359	-21.11132813	-11.46533203	+17.35839844	+7.73437500	-100.50292969	+2196	+18.39550781	-19.85888672	-10.29638672	-159.14794922	-14.80957031	+73.54248047	+2196	+15.78955078	-20.43457031	-9.75146484	-11.00830078	+2.39501953	-84.66064453	+1900
+1458241287.93400000	+19.16455078	-21.02783203	-11.46093750	+17.49023438	+7.49267578	-99.93164063	+2188	+18.40429688	-19.80615234	-10.28759766	-159.01611328	-14.47998047	+73.01513672	+2196	+15.78515625	-20.38183594	-9.77783203	-10.89843750	+2.72460938	-84.28710938	+1888
+1458241287.93810010	+19.19091797	-20.92675781	-11.42138672	+17.62207031	+7.25097656	-99.40429688	+2180	+18.41308594	-19.74462891	-10.25244141	-158.90625000	-14.10644531	+72.50976563	+2196	+15.75000000	-20.30712891	-9.81738281	-10.78857422	+3.22998047	-83.82568359	+1876
+1458241287.94230010	+19.22167969	-20.79492188	-11.34667969	+17.81982422	+6.94335938	-98.83300781	+2176	+18.42626953	-19.66552734	-10.20410156	-158.77441406	-13.66699219	+71.91650391	+2200	+15.69287109	-20.23242188	-9.86132813	-10.72265625	+3.77929688	-83.38623047	+1868
+1458241287.94650010	+19.25683594	-20.64990234	-11.25878906	+18.01757813	+6.63574219	-98.34960938	+2176	+18.43945313	-19.59960938	-10.14257813	-158.68652344	-13.20556641	+71.41113281	+2200	+15.62695313	-20.16210938	-9.90527344	-10.67871094	+4.37255859	-82.94677734	+1864
+1458241287.95059990	+19.29638672	-20.51367188	-11.15771484	+18.21533203	+6.30615234	-97.93212891	+2180	+18.46142578	-19.53808594	-10.07666016	-158.59863281	-12.72216797	+70.94970703	+2196	+15.55224609	-20.09179688	-9.94921875	-10.65673828	+4.96582031	-82.50732422	+1856
+1458241287.95479990	+19.36230469	-20.35546875	-11.02587891	+18.50097656	+5.88867188	-97.60253906	+2188	+18.50537109	-19.45898438	-9.99316406	-158.40087891	-12.15087891	+70.48828125	+2200	+15.47314453	-20.01269531	-9.98437500	-10.59082031	+5.58105469	-82.13378906	+1852
+1458241287.96310000	+19.50292969	-20.04345703	-10.78857422	+19.18212891	+5.27343750	-96.96533203	+2224	+18.61962891	-19.26123047	-9.83935547	-157.82958984	-11.09619141	+69.63134766	+2212	+15.33691406	-19.86767578	-10.06347656	-10.41503906	+6.81152344	-81.40869141	+1864
+1458241287.96729990	+19.55566406	-19.89843750	-10.70507813	+19.46777344	+5.05371094	-96.50390625	+2244	+18.66796875	-19.17333984	-9.78222656	-157.60986328	-10.63476563	+69.10400391	+2216	+15.28417969	-19.80175781	-10.12500000	-10.32714844	+7.44873047	-80.90332031	+1884
+1458241287.97140000	+19.59082031	-19.78417969	-10.62158203	+19.66552734	+4.81201172	-96.10839844	+2264	+18.70312500	-19.12060547	-9.73388672	-157.45605469	-10.19531250	+68.57666016	+2216	+15.23583984	-19.74462891	-10.16894531	-10.28320313	+7.93212891	-80.39794922	+1908
+1458241287.97560000	+19.61718750	-19.68310547	-10.56005859	+19.81933594	+4.59228516	-95.66894531	+2288	+18.72070313	-19.06347656	-9.71191406	-157.32421875	-9.84375000	+67.98339844	+2212	+15.19189453	-19.69189453	-10.19531250	-10.26123047	+8.30566406	-79.93652344	+1932
+1458241287.97980000	+19.63037109	-19.59521484	-10.50732422	+19.90722656	+4.39453125	-95.22949219	+2312	+18.72949219	-19.00634766	-9.69433594	-157.17041016	-9.49218750	+67.41210938	+2208	+15.15234375	-19.63037109	-10.21728516	-10.26123047	+8.67919922	-79.32128906	+1964
+1458241287.98390010	+19.63476563	-19.54248047	-10.44140625	+19.90722656	+4.13085938	-94.87792969	+2336	+18.73388672	-18.95800781	-9.66796875	-157.06054688	-9.16259766	+66.88476563	+2204	+15.12597656	-19.55566406	-10.22167969	-10.21728516	+8.83300781	-78.77197266	+1996
+1458241287.98810010	+19.65673828	-19.51171875	-10.41064453	+19.92919922	+3.86718750	-94.54833984	+2356	+18.74267578	-18.91406250	-9.67236328	-156.90673828	-8.87695313	+66.31347656	+2200	+15.14355469	-19.52929688	-10.18652344	-10.23925781	+8.70117188	-78.35449219	+2028
+1458241287.99230000	+19.65673828	-19.50732422	-10.41503906	+19.86328125	+3.66943359	-94.13085938	+2364	+18.73828125	-18.88330078	-9.68994141	-156.79687500	-8.63525391	+65.76416016	+2188	+15.19189453	-19.50732422	-10.15136719	-10.19531250	+8.50341797	-77.87109375	+2056
+1458241287.99640010	+19.64794922	-19.52929688	-10.43261719	+19.73144531	+3.49365234	-93.69140625	+2372	+18.72509766	-18.86132813	-9.71630859	-156.70898438	-8.45947266	+65.14892578	+2184	+15.24902344	-19.48095703	-10.10742188	-10.17333984	+8.21777344	-77.38769531	+2076
+1458241288.00480010	+19.56445313	-19.58203125	-10.55126953	+19.31396484	+3.29589844	-92.52685547	+2392	+18.67236328	-18.82617188	-9.80419922	-156.66503906	-8.19580078	+63.83056641	+2172	+15.38525391	-19.42382813	-9.99755859	-10.15136719	+7.49267578	-76.26708984	+2112
+1458241288.00889990	+19.50292969	-19.62597656	-10.63037109	+19.02832031	+3.20800781	-91.86767578	+2400	+18.61962891	-18.83935547	-9.85693359	-156.77490234	-8.12988281	+63.14941406	+2172	+15.46435547	-19.38427734	-9.94042969	-10.15136719	+7.05322266	-75.62988281	+2120
+1458241288.01309990	+19.44140625	-19.67431641	-10.70068359	+18.67675781	+3.05419922	-91.20849609	+2404	+18.56250000	-18.84814453	-9.91845703	-156.88476563	-8.04199219	+62.42431641	+2168	+15.53466797	-19.33154297	-9.87890625	-10.12939453	+6.61376953	-74.97070313	+2120
+1458241288.01729990	+19.38867188	-19.71826172	-10.75341797	+18.39111328	+2.85644531	-90.63720703	+2400	+18.50976563	-18.84814453	-9.96679688	-156.92871094	-7.95410156	+61.74316406	+2168	+15.59619141	-19.27880859	-9.79541016	-10.19531250	+6.08642578	-74.26757813	+2116
+1458241288.02140000	+19.34033203	-19.75781250	-10.79736328	+18.10546875	+2.65869141	-90.10986328	+2396	+18.46582031	-18.82177734	-10.00634766	-156.95068359	-7.84423828	+61.10595703	+2160	+15.64892578	-19.23925781	-9.72949219	-10.23925781	+5.71289063	-73.67431641	+2108
+1458241288.02560000	+19.28759766	-19.79296875	-10.84570313	+17.84179688	+2.50488281	-89.58251953	+2388	+18.43505859	-18.79980469	-10.02832031	-156.95068359	-7.69042969	+60.53466797	+2156	+15.70166016	-19.19970703	-9.66796875	-10.23925781	+5.36132813	-73.14697266	+2100
+1458241288.02979990	+19.24365234	-19.81494141	-10.90722656	+17.60009766	+2.30712891	-88.94531250	+2384	+18.41308594	-18.78222656	-10.04589844	-156.97265625	-7.51464844	+59.98535156	+2148	+15.76318359	-19.14257813	-9.59765625	-10.19531250	+4.96582031	-72.59765625	+2092
+1458241288.03390000	+19.19970703	-19.81054688	-10.99072266	+17.40234375	+2.19726563	-88.22021484	+2376	+18.37792969	-18.77343750	-10.06787109	-157.03857422	-7.40478516	+59.39208984	+2148	+15.81591797	-19.10742188	-9.54931641	-10.12939453	+4.79003906	-72.07031250	+2088
+1458241288.03810000	+19.15576172	-19.78857422	-11.04345703	+17.22656250	+2.08740234	-87.49511719	+2368	+18.33398438	-18.76464844	-10.07666016	-157.17041016	-7.29492188	+58.79882813	+2148	+15.82470703	-19.01513672	-9.53613281	-10.01953125	+4.87792969	-71.41113281	+2076
+1458241288.04640010	+19.10302734	-19.67431641	-11.05664063	+17.05078125	+1.71386719	-86.24267578	+2340	+18.29443359	-18.68554688	-10.05908203	-157.21435547	-6.87744141	+57.65625000	+2144	+15.76757813	-18.90087891	-9.51855469	-10.01953125	+5.25146484	-70.40039063	+2044
+1458241288.05060010	+19.09423828	-19.60400391	-11.02148438	+17.02880859	+1.47216797	-85.75927734	+2324	+18.29882813	-18.64160156	-10.00634766	-157.19238281	-6.54785156	+57.23876953	+2148	+15.73242188	-18.83496094	-9.54052734	-9.95361328	+5.58105469	-69.87304688	+2028
+1458241288.05469990	+19.11621094	-19.50292969	-10.95556641	+17.16064453	+1.14257813	-85.34179688	+2320	+18.31640625	-18.58007813	-9.92724609	-157.10449219	-6.15234375	+56.90917969	+2156	+15.69287109	-18.77343750	-9.53613281	-9.86572266	+5.84472656	-69.58740234	+2008
+1458241288.05890010	+19.15136719	-19.36230469	-10.90722656	+17.40234375	+0.90087891	-84.88037109	+2320	+18.34277344	-18.49658203	-9.84814453	-156.99462891	-5.77880859	+56.57958984	+2168	+15.64453125	-18.72949219	-9.55810547	-9.75585938	+6.30615234	-69.25781250	+1996
+1458241288.06310010	+19.19531250	-19.20849609	-10.85449219	+17.70996094	+0.68115234	-84.39697266	+2324	+18.37353516	-18.41308594	-9.76904297	-156.84082031	-5.42724609	+56.27197266	+2180	+15.58740234	-18.67236328	-9.59765625	-9.62402344	+6.87744141	-68.90625000	+1992
+1458241288.06719990	+19.23925781	-19.04150391	-10.80175781	+18.03955078	+0.48339844	-83.89160156	+2332	+18.41748047	-18.32519531	-9.68994141	-156.66503906	-5.03173828	+55.94238281	+2188	+15.53027344	-18.62841797	-9.64160156	-9.51416016	+7.44873047	-68.53271484	+1988
+1458241288.07139990	+19.28759766	-18.88769531	-10.74023438	+18.34716797	+0.21972656	-83.43017578	+2344	+18.45703125	-18.24609375	-9.60644531	-156.51123047	-4.61425781	+55.65673828	+2200	+15.45996094	-18.58007813	-9.68994141	-9.40429688	+8.04199219	-68.13720703	+1988
+1458241288.07559990	+19.33154297	-18.72949219	-10.65673828	+18.65478516	-0.06591797	-83.01269531	+2356	+18.48779297	-18.16699219	-9.51855469	-156.37939453	-4.19677734	+55.34912109	+2208	+15.38085938	-18.52294922	-9.74267578	-9.36035156	+8.65722656	-67.69775391	+1996
+1458241288.07970000	+19.37109375	-18.55810547	-10.55566406	+18.98437500	-0.41748047	-82.61718750	+2372	+18.51416016	-18.08349609	-9.42187500	-156.24755859	-3.75732422	+55.06347656	+2216	+15.29296875	-18.46582031	-9.79541016	-9.31640625	+9.27246094	-67.25830078	+2008
+1458241288.08390000	+19.41503906	-18.39111328	-10.44580078	+19.35791016	-0.76904297	-82.28759766	+2388	+18.54931641	-17.98242188	-9.32080078	-156.07177734	-3.29589844	+54.79980469	+2224	+15.21826172	-18.40429688	-9.83496094	-9.25048828	+9.77783203	-66.84082031	+2016
+1458241288.09220000	+19.52050781	-18.08349609	-10.30517578	+20.08300781	-1.45019531	-81.54052734	+2420	+18.63281250	-17.78466797	-9.17138672	-155.63232422	-2.39501953	+54.27246094	+2228	+15.14794922	-18.32958984	-9.87890625	-9.03076172	+10.43701172	-66.11572266	+2044
+1458241288.09640000	+19.55566406	-17.95605469	-10.25244141	+20.36865234	-1.73583984	-81.10107422	+2440	+18.65917969	-17.71435547	-9.10107422	-155.50048828	-2.04345703	+54.00878906	+2232	+15.12597656	-18.26806641	-9.89208984	-8.87695313	+10.72265625	-65.69824219	+2064
+1458241288.10060000	+19.58642578	-17.83300781	-10.21728516	+20.58837891	-1.99951172	-80.66162109	+2456	+18.66796875	-17.63085938	-9.06591797	-155.34667969	-1.75781250	+53.65722656	+2228	+15.10839844	-18.22412109	-9.87451172	-8.81103516	+10.85449219	-65.34667969	+2080
+1458241288.10470010	+19.58203125	-17.74072266	-10.21289063	+20.65429688	-2.15332031	-80.06835938	+2472	+18.65478516	-17.57373047	-9.06152344	-155.32470703	-1.58203125	+53.17382813	+2220	+15.10839844	-18.17578125	-9.87451172	-8.72314453	+10.96435547	-64.79736328	+2096
+1458241288.10890010	+19.55566406	-17.70117188	-10.19531250	+20.56640625	-2.41699219	-79.56298828	+2476	+18.63281250	-17.53417969	-9.05712891	-155.34667969	-1.36230469	+52.73437500	+2208	+15.11718750	-18.10986328	-9.84814453	-8.63525391	+10.89843750	-64.24804688	+2108
+1458241288.11299990	+19.52490234	-17.67480469	-10.19531250	+20.43457031	-2.68066406	-79.03564453	+2476	+18.60205078	-17.49023438	-9.05712891	-155.39062500	-1.12060547	+52.25097656	+2192	+15.14355469	-18.06152344	-9.78662109	-8.56933594	+10.65673828	-63.78662109	+2120
+1458241288.11719990	+19.49414063	-17.64843750	-10.20410156	+20.28076172	-2.94433594	-78.50830078	+2468	+18.56689453	-17.44628906	-9.05273438	-155.43457031	-0.92285156	+51.81152344	+2176	+15.19628906	-17.98681641	-9.70751953	-8.39355469	+10.30517578	-63.28125000	+2132
+1458241288.12550000	+19.43261719	-17.61328125	-10.23486328	+19.99511719	-3.38378906	-77.43164063	+2436	+18.49218750	-17.37158203	-9.07470703	-155.52246094	-0.63720703	+50.91064453	+2148	+15.32812500	-17.84179688	-9.51855469	-8.02001953	+9.40429688	-62.44628906	+2144
+1458241288.12969990	+19.40625000	-17.61767578	-10.27001953	+19.79736328	-3.53759766	-76.88232422	+2416	+18.45703125	-17.34521484	-9.10986328	-155.56640625	-0.54931641	+50.40527344	+2136	+15.41162109	-17.77587891	-9.41308594	-7.80029297	+8.87695313	-61.96289063	+2152
+1458241288.13800000	+19.30957031	-17.65283203	-10.33154297	+19.20410156	-3.84521484	-75.73974609	+2376	+18.35595703	-17.30566406	-9.16699219	-155.78613281	-0.43945313	+49.37255859	+2116	+15.54345703	-17.61767578	-9.22851563	-7.40478516	+8.04199219	-60.93017578	+2160
+1458241288.14220000	+19.25244141	-17.65283203	-10.35791016	+18.89648438	-4.02099609	-75.14648438	+2352	+18.29882813	-17.27929688	-9.17578125	-155.91796875	-0.37353516	+48.86718750	+2108	+15.59619141	-17.52539063	-9.12304688	-7.20703125	+7.64648438	-60.44677734	+2164
+1458241288.14640000	+19.20849609	-17.64404297	-10.38427734	+18.67675781	-4.19677734	-74.53125000	+2324	+18.25927734	-17.24414063	-9.18017578	-156.00585938	-0.21972656	+48.40576172	+2092	+15.64892578	-17.45507813	-9.02197266	-7.00927734	+7.25097656	-60.02929688	+2168
+1458241288.15050010	+19.17773438	-17.63525391	-10.37988281	+18.50097656	-4.41650391	-74.02587891	+2288	+18.22851563	-17.20898438	-9.17578125	-156.07177734	-0.06591797	+47.98828125	+2080	+15.69287109	-17.37158203	-8.94726563	-6.76757813	+6.94335938	-59.58984375	+2172
+1458241288.15470000	+19.17333984	-17.61328125	-10.34033203	+18.41308594	-4.72412109	-73.65234375	+2256	+18.21972656	-17.15625000	-9.15380859	-156.02783203	+0.17578125	+47.63671875	+2072	+15.72363281	-17.31005859	-8.85937500	-6.61376953	+6.65771484	-59.28222656	+2168
+1458241288.15890000	+19.18212891	-17.56494141	-10.31396484	+18.45703125	-4.94384766	-73.25683594	+2232	+18.21533203	-17.09472656	-9.14062500	-155.96191406	+0.35156250	+47.24121094	+2064	+15.75000000	-17.26611328	-8.79785156	-6.45996094	+6.54785156	-58.97460938	+2168
+1458241288.16300010	+19.18212891	-17.49902344	-10.27441406	+18.50097656	-5.11962891	-72.83935547	+2212	+18.21972656	-17.03320313	-9.10107422	-155.87402344	+0.54931641	+46.95556641	+2060	+15.75439453	-17.19580078	-8.76708984	-6.21826172	+6.61376953	-58.57910156	+2164
+1458241288.16720010	+19.18652344	-17.41992188	-10.22607422	+18.61083984	-5.31738281	-72.44384766	+2196	+18.23291016	-16.97167969	-9.05273438	-155.76416016	+0.79101563	+46.62597656	+2060	+15.73681641	-17.14746094	-8.74072266	-6.13037109	+6.72363281	-58.24951172	+2156
+1458241288.17140010	+19.20849609	-17.32324219	-10.18652344	+18.76464844	-5.49316406	-72.02636719	+2184	+18.25488281	-16.88378906	-9.00878906	-155.61035156	+1.05468750	+46.31835938	+2060	+15.71044922	-17.12988281	-8.72753906	-6.06445313	+6.92138672	-57.94189453	+2148
+1458241288.17969990	+19.23486328	-17.08593750	-10.03710938	+19.18212891	-5.93261719	-71.27929688	+2176	+18.31201172	-16.69042969	-8.86376953	-155.25878906	+1.75781250	+45.76904297	+2064	+15.59179688	-17.03759766	-8.78027344	-5.84472656	+7.77832031	-57.19482422	+2136
+1458241288.18390010	+19.25683594	-16.95849609	-9.94921875	+19.48974609	-6.19628906	-70.99365234	+2184	+18.35595703	-16.58056641	-8.78027344	-154.99511719	+2.13134766	+45.54931641	+2076	+15.51708984	-17.01123047	-8.80224609	-5.82275391	+8.19580078	-56.90917969	+2128
+1458241288.18800000	+19.28759766	-16.83105469	-9.84375000	+19.81933594	-6.45996094	-70.75195313	+2192	+18.40869141	-16.47509766	-8.70556641	-154.73144531	+2.52685547	+45.32958984	+2084	+15.45556641	-16.99365234	-8.82421875	-5.77880859	+8.59130859	-56.62353516	+2120
+1458241288.19219990	+19.32275391	-16.69921875	-9.73388672	+20.17089844	-6.74560547	-70.53222656	+2204	+18.45703125	-16.36523438	-8.63525391	-154.44580078	+2.90039063	+45.08789063	+2096	+15.38964844	-16.97167969	-8.85058594	-5.73486328	+9.00878906	-56.31591797	+2116
+1458241288.19630000	+19.34912109	-16.56298828	-9.63281250	+20.52246094	-6.98730469	-70.26855469	+2220	+18.50097656	-16.25976563	-8.57373047	-154.18212891	+3.25195313	+44.82421875	+2104	+15.32373047	-16.95410156	-8.89013672	-5.69091797	+9.49218750	-55.96435547	+2116
+1458241288.20050000	+19.37109375	-16.41796875	-9.56250000	+20.85205078	-7.16308594	-69.96093750	+2240	+18.53173828	-16.14550781	-8.50781250	-153.91845703	+3.55957031	+44.53857422	+2116	+15.25341797	-16.93212891	-8.92968750	-5.62500000	+9.97558594	-55.61279297	+2124
+1458241288.20470000	+19.37548828	-16.28173828	-9.51416016	+21.07177734	-7.27294922	-69.52148438	+2268	+18.55810547	-16.04003906	-8.45507813	-153.72070313	+3.86718750	+44.20898438	+2128	+15.19628906	-16.89257813	-8.97363281	-5.49316406	+10.45898438	-55.15136719	+2136
+1458241288.20880010	+19.37548828	-16.17626953	-9.45703125	+21.24755859	-7.49267578	-69.14794922	+2296	+18.58007813	-15.95654297	-8.39355469	-153.58886719	+4.17480469	+43.90136719	+2140	+15.13476563	-16.84423828	-9.00000000	-5.40527344	+10.83251953	-54.73388672	+2152
+1458241288.21300010	+19.37548828	-16.07519531	-9.38671875	+21.40136719	-7.75634766	-68.81835938	+2332	+18.59326172	-15.86865234	-8.35400391	-153.47900391	+4.48242188	+43.57177734	+2152	+15.08642578	-16.81787109	-9.00439453	-5.38330078	+11.07421875	-54.40429688	+2164
+1458241288.22129990	+19.35351563	-15.88183594	-9.25048828	+21.64306641	-8.32763672	-68.07128906	+2416	+18.56689453	-15.72363281	-8.27050781	-153.36914063	+5.00976563	+42.89062500	+2172	+15.04248047	-16.70361328	-9.00439453	-5.05371094	+11.38183594	-53.50341797	+2192
+1458241288.22550010	+19.34912109	-15.81152344	-9.21972656	+21.73095703	-8.59130859	-67.67578125	+2452	+18.54931641	-15.66210938	-8.25732422	-153.32519531	+5.20751953	+42.51708984	+2180	+15.05126953	-16.66845703	-8.94726563	-4.96582031	+11.25000000	-53.19580078	+2208
+1458241288.22970010	+19.33593750	-15.76318359	-9.22851563	+21.66503906	-8.76708984	-67.14843750	+2480	+18.53173828	-15.61376953	-8.26171875	-153.36914063	+5.38330078	+42.09960938	+2188	+15.09521484	-16.61132813	-8.89453125	-4.70214844	+11.07421875	-52.80029297	+2224
+1458241288.23379990	+19.31396484	-15.72363281	-9.23730469	+21.55517578	-8.96484375	-66.62109375	+2500	+18.49658203	-15.58740234	-8.26171875	-153.47900391	+5.49316406	+41.66015625	+2192	+15.13037109	-16.53662109	-8.83740234	-4.48242188	+10.87646484	-52.38281250	+2232
+1458241288.23799990	+19.29199219	-15.68408203	-9.25048828	+21.42333984	-9.16259766	-66.09375000	+2512	+18.45263672	-15.56103516	-8.25732422	-153.63281250	+5.60302734	+41.24267578	+2196	+15.16552734	-16.46630859	-8.75390625	-4.28466797	+10.61279297	-52.03125000	+2240
+1458241288.24219990	+19.26562500	-15.64013672	-9.27246094	+21.29150391	-9.36035156	-65.47851563	+2520	+18.39990234	-15.54785156	-8.25732422	-153.83056641	+5.69091797	+40.80322266	+2204	+15.21386719	-16.37841797	-8.67041016	-4.02099609	+10.32714844	-51.59179688	+2244
+1458241288.24630000	+19.23486328	-15.60937500	-9.28125000	+21.13769531	-9.64599609	-64.90722656	+2516	+18.34277344	-15.53466797	-8.24853516	-154.05029297	+5.84472656	+40.42968750	+2208	+15.26660156	-16.28173828	-8.58251953	-3.71337891	+9.95361328	-51.15234375	+2244
+1458241288.25050000	+19.21728516	-15.58300781	-9.27685547	+21.00585938	-9.95361328	-64.40185547	+2500	+18.29003906	-15.52587891	-8.24853516	-154.24804688	+5.97656250	+40.03417969	+2208	+15.33251953	-16.18945313	-8.48144531	-3.42773438	+9.51416016	-50.77880859	+2236
+1458241288.25469990	+19.20849609	-15.55664063	-9.25927734	+20.89599609	-10.30517578	-63.96240234	+2480	+18.25048828	-15.51269531	-8.24414063	-154.40185547	+6.13037109	+39.68261719	+2208	+15.38964844	-16.10595703	-8.38037109	-3.16406250	+9.07470703	-50.44921875	+2228
+1458241288.26300000	+19.18652344	-15.49072266	-9.25048828	+20.72021484	-10.83251953	-63.08349609	+2420	+18.17578125	-15.45996094	-8.21777344	-154.64355469	+6.43798828	+39.04541016	+2200	+15.49951172	-15.93017578	-8.18261719	-2.57080078	+8.30566406	-49.79003906	+2220
+1458241288.26710010	+19.17333984	-15.45996094	-9.25048828	+20.61035156	-11.05224609	-62.64404297	+2384	+18.15380859	-15.43798828	-8.20019531	-154.73144531	+6.59179688	+38.73779297	+2192	+15.54345703	-15.84667969	-8.09033203	-2.30712891	+7.95410156	-49.50439453	+2216
+1458241288.27130010	+19.16894531	-15.41601563	-9.26806641	+20.56640625	-11.22802734	-62.13867188	+2356	+18.13623047	-15.41601563	-8.18261719	-154.81933594	+6.74560547	+38.43017578	+2184	+15.58300781	-15.78076172	-8.00683594	-2.06542969	+7.69042969	-49.19677734	+2212
+1458241288.27550010	+19.16015625	-15.35888672	-9.24609375	+20.56640625	-11.42578125	-61.69921875	+2324	+18.10546875	-15.38964844	-8.15625000	-154.95117188	+6.92138672	+38.10058594	+2172	+15.60058594	-15.68847656	-7.96728516	-1.75781250	+7.62451172	-48.77929688	+2200
+1458241288.27959990	+19.16015625	-15.28857422	-9.18896484	+20.67626953	-11.68945313	-61.43554688	+2296	+18.07910156	-15.35449219	-8.11230469	-155.01708984	+7.09716797	+37.90283203	+2168	+15.58300781	-15.62255859	-7.93212891	-1.60400391	+7.62451172	-48.47167969	+2184
+1458241288.28379990	+19.16455078	-15.20947266	-9.12744141	+20.83007813	-11.95312500	-61.19384766	+2276	+18.07031250	-15.28857422	-8.06396484	-154.95117188	+7.36083984	+37.72705078	+2168	+15.57421875	-15.57861328	-7.89257813	-1.45019531	+7.55859375	-48.18603516	+2172
+1458241288.28800010	+19.16894531	-15.13037109	-9.06152344	+20.98388672	-12.19482422	-60.97412109	+2256	+18.07470703	-15.22265625	-7.99804688	-154.86328125	+7.66845703	+37.61718750	+2172	+15.56103516	-15.52587891	-7.88818359	-1.23046875	+7.60253906	-47.85644531	+2152
+1458241288.29629990	+19.17773438	-14.98095703	-8.92529297	+21.31347656	-12.54638672	-60.71044922	+2232	+18.12744141	-15.06884766	-7.86621094	-154.51171875	+8.28369141	+37.39746094	+2192	+15.48193359	-15.49951172	-7.89257813	-1.16455078	+7.97607422	-47.46093750	+2112
+1458241288.30049990	+19.17333984	-14.88867188	-8.86376953	+21.53320313	-12.63427734	-60.53466797	+2232	+18.14501953	-14.98974609	-7.79589844	-154.33593750	+8.54736328	+37.26562500	+2204	+15.42041016	-15.48193359	-7.92773438	-1.09863281	+8.34960938	-47.17529297	+2096
+1458241288.30460000	+19.17333984	-14.79638672	-8.80664063	+21.73095703	-12.72216797	-60.33691406	+2240	+18.15380859	-14.92382813	-7.72558594	-154.20410156	+8.78906250	+37.15576172	+2220	+15.34570313	-15.47314453	-7.97167969	-1.09863281	+8.78906250	-46.84570313	+2084
+1458241288.30880000	+19.16894531	-14.70410156	-8.74072266	+21.95068359	-12.85400391	-60.16113281	+2256	+18.16699219	-14.84472656	-7.65527344	-154.07226563	+9.05273438	+37.04589844	+2240	+15.27539063	-15.46435547	-8.01123047	-1.12060547	+9.14062500	-46.53808594	+2076
+1458241288.31300000	+19.16015625	-14.61181641	-8.66601563	+22.14843750	-12.98583984	-59.98535156	+2280	+18.17578125	-14.77001953	-7.58935547	-153.94042969	+9.31640625	+36.93603516	+2260	+15.20947266	-15.45996094	-8.06396484	-1.09863281	+9.53613281	-46.23046875	+2076
+1458241288.32130000	+19.13378906	-14.44921875	-8.49902344	+22.50000000	-13.27148438	-59.87548828	+2360	+18.21093750	-14.59863281	-7.44433594	-153.54492188	+9.88769531	+36.80419922	+2316	+15.06884766	-15.44238281	-8.14306641	-1.07666016	+10.23925781	-45.72509766	+2088
+1458241288.32550000	+19.12939453	-14.38330078	-8.42871094	+22.65380859	-13.42529297	-59.83154297	+2404	+18.23291016	-14.51953125	-7.37402344	-153.32519531	+10.15136719	+36.78222656	+2348	+15.01171875	-15.44238281	-8.15625000	-1.12060547	+10.45898438	-45.59326172	+2096
+1458241288.32960010	+19.12060547	-14.32177734	-8.38037109	+22.74169922	-13.53515625	-59.65576172	+2452	+18.24609375	-14.45361328	-7.31689453	-153.19335938	+10.37109375	+36.69433594	+2376	+14.97656250	-15.43359375	-8.16503906	-1.07666016	+10.61279297	-45.35156250	+2104
+1458241288.33800010	+19.09863281	-14.21191406	-8.31005859	+22.87353516	-13.71093750	-59.23828125	+2552	+18.24609375	-14.34375000	-7.23339844	-153.03955078	+10.65673828	+36.38671875	+2424	+14.91503906	-15.38525391	-8.16503906	-0.98876953	+10.92041016	-44.91210938	+2120
+1458241288.34209990	+19.07666016	-14.17236328	-8.29248047	+22.85156250	-13.73291016	-58.95263672	+2600	+18.22412109	-14.30859375	-7.21582031	-153.06152344	+10.72265625	+36.18896484	+2448	+14.90625000	-15.34570313	-8.14746094	-0.83496094	+10.96435547	-44.64843750	+2128
+1458241288.34629990	+19.05468750	-14.14160156	-8.25732422	+22.76367188	-13.90869141	-58.75488281	+2644	+18.20654297	-14.27343750	-7.18945313	-153.10546875	+10.85449219	+36.01318359	+2468	+14.91503906	-15.27099609	-8.11230469	-0.61523438	+10.81054688	-44.40673828	+2140
+1458241288.35040000	+19.03710938	-14.12841797	-8.22656250	+22.65380859	-14.10644531	-58.57910156	+2684	+18.18896484	-14.23828125	-7.17626953	-153.12744141	+10.96435547	+35.85937500	+2488	+14.94140625	-15.21826172	-8.04199219	-0.46142578	+10.48095703	-44.27490234	+2152
+1458241288.35460000	+19.02392578	-14.11083984	-8.20458984	+22.56591797	-14.32617188	-58.38134766	+2716	+18.17578125	-14.20312500	-7.15869141	-153.12744141	+11.07421875	+35.70556641	+2504	+14.98535156	-15.15673828	-7.95849609	-0.21972656	+10.10742188	-44.16503906	+2164
+1458241288.36290000	+19.00195313	-14.09765625	-8.16943359	+22.36816406	-14.67773438	-57.98583984	+2760	+18.13623047	-14.15478516	-7.14550781	-153.17138672	+11.20605469	+35.35400391	+2532	+15.08642578	-15.01171875	-7.77832031	+0.28564453	+9.29443359	-43.98925781	+2176
+1458241288.36710000	+18.99316406	-14.10205078	-8.16503906	+22.21435547	-14.83154297	-57.76611328	+2768	+18.10546875	-14.15478516	-7.15429688	-153.30322266	+11.18408203	+35.17822266	+2540	+15.14794922	-14.93701172	-7.68164063	+0.54931641	+8.85498047	-43.85742188	+2176
+1458241288.37130000	+18.98437500	-14.10205078	-8.15625000	+22.08251953	-15.02929688	-57.52441406	+2772	+18.07910156	-14.15039063	-7.16308594	-153.43505859	+11.18408203	+34.98046875	+2548	+15.21386719	-14.85351563	-7.58496094	+0.87890625	+8.39355469	-43.70361328	+2176
+1458241288.37540010	+18.97119141	-14.08886719	-8.15185547	+21.92871094	-15.22705078	-57.23876953	+2764	+18.04833984	-14.13720703	-7.16748047	-153.56689453	+11.20605469	+34.78271484	+2552	+15.27539063	-14.76123047	-7.50146484	+1.23046875	+7.97607422	-43.50585938	+2176
+1458241288.38380000	+18.93603516	-14.07128906	-8.11669922	+21.68701172	-15.62255859	-56.88720703	+2740	+18.00000000	-14.09765625	-7.16748047	-153.69873047	+11.29394531	+34.49707031	+2556	+15.36328125	-14.60742188	-7.33447266	+1.75781250	+7.16308594	-43.28613281	+2172
+1458241288.38790010	+18.92285156	-14.06250000	-8.08593750	+21.59912109	-15.86425781	-56.75537109	+2724	+17.98242188	-14.07568359	-7.15869141	-153.76464844	+11.38183594	+34.38720703	+2552	+15.40722656	-14.53271484	-7.26416016	+2.02148438	+6.78955078	-43.15429688	+2172
+1458241288.39630010	+18.92285156	-14.03173828	-8.01562500	+21.53320313	-16.28173828	-56.60156250	+2680	+17.95605469	-14.03173828	-7.13232422	-153.80859375	+11.49169922	+34.25537109	+2548	+15.45117188	-14.44482422	-7.14111328	+2.30712891	+6.26220703	-43.04443359	+2164
+1458241288.40039990	+18.91845703	-13.99218750	-7.99365234	+21.57714844	-16.39160156	-56.44775391	+2660	+17.94287109	-14.00537109	-7.11035156	-153.80859375	+11.53564453	+34.21142578	+2552	+15.45996094	-14.39208984	-7.13232422	+2.52685547	+6.24023438	-42.84667969	+2156
+1458241288.40879990	+18.90527344	-13.90869141	-7.93652344	+21.66503906	-16.54541016	-56.25000000	+2624	+17.93408203	-13.93505859	-7.05322266	-153.78662109	+11.66748047	+34.14550781	+2564	+15.41162109	-14.36132813	-7.14111328	+2.52685547	+6.41601563	-42.51708984	+2124
+1458241288.41290000	+18.90087891	-13.85156250	-7.90576172	+21.77490234	-16.61132813	-56.14013672	+2612	+17.93408203	-13.89111328	-7.01367188	-153.74267578	+11.75537109	+34.12353516	+2576	+15.36767578	-14.34375000	-7.17626953	+2.54882813	+6.61376953	-42.27539063	+2116
+1458241288.41710000	+18.89208984	-13.79003906	-7.86181641	+21.88476563	-16.69921875	-56.11816406	+2608	+17.94287109	-13.83398438	-6.96533203	-153.63281250	+11.88720703	+34.16748047	+2596	+15.31933594	-14.34375000	-7.20703125	+2.46093750	+6.83349609	-42.16552734	+2108
+1458241288.42120000	+18.88769531	-13.72412109	-7.81787109	+22.06054688	-16.74316406	-56.09619141	+2612	+17.95166016	-13.77685547	-6.91699219	-153.50097656	+11.99707031	+34.18945313	+2616	+15.25781250	-14.35253906	-7.23779297	+2.37304688	+7.07519531	-42.03369141	+2100
+1458241288.42540000	+18.88769531	-13.66259766	-7.77392578	+22.23632813	-16.78710938	-56.11816406	+2624	+17.96923828	-13.71533203	-6.85986328	-153.32519531	+12.10693359	+34.25537109	+2640	+15.20068359	-14.36132813	-7.27734375	+2.28515625	+7.36083984	-41.92382813	+2096
+1458241288.43370010	+18.89648438	-13.53955078	-7.69042969	+22.58789063	-16.80908203	-56.11816406	+2668	+18.00000000	-13.61425781	-6.74121094	-153.06152344	+12.28271484	+34.43115234	+2700	+15.09082031	-14.38769531	-7.36962891	+2.10937500	+7.97607422	-41.61621094	+2100
+1458241288.43790010	+18.89648438	-13.46923828	-7.66406250	+22.78564453	-16.76513672	-56.05224609	+2700	+18.01318359	-13.56152344	-6.68408203	-152.92968750	+12.32666016	+34.49707031	+2728	+15.02929688	-14.40087891	-7.41796875	+1.99951172	+8.32763672	-41.44042969	+2104
+1458241288.44619990	+18.88330078	-13.33740234	-7.62451172	+23.07128906	-16.67724609	-55.89843750	+2780	+18.03515625	-13.45166016	-6.58300781	-152.66601563	+12.48046875	+34.54101563	+2800	+14.92822266	-14.40527344	-7.49707031	+1.86767578	+8.87695313	-41.11083984	+2116
+1458241288.45040010	+18.88330078	-13.28466797	-7.58935547	+23.20312500	-16.72119141	-55.89843750	+2828	+18.05712891	-13.40332031	-6.53466797	-152.51220703	+12.56835938	+34.58496094	+2836	+14.88427734	-14.40527344	-7.51025391	+1.80175781	+9.03076172	-40.97900391	+2120
+1458241288.45460010	+18.88330078	-13.24072266	-7.55419922	+23.29101563	-16.78710938	-55.87646484	+2880	+18.07031250	-13.35937500	-6.49072266	-152.40234375	+12.63427734	+34.60693359	+2868	+14.85791016	-14.39208984	-7.51025391	+1.80175781	+9.11865234	-40.89111328	+2124
+1458241288.45869990	+18.87890625	-13.20117188	-7.51464844	+23.35693359	-16.87500000	-55.87646484	+2928	+18.07470703	-13.32421875	-6.44677734	-152.31445313	+12.70019531	+34.65087891	+2900	+14.84033203	-14.37011719	-7.51025391	+1.84570313	+9.18457031	-40.80322266	+2124
+1458241288.46709990	+18.87451172	-13.15283203	-7.49707031	+23.37890625	-16.91894531	-55.70068359	+3016	+18.07910156	-13.28027344	-6.40722656	-152.24853516	+12.70019531	+34.58496094	+2948	+14.85351563	-14.32617188	-7.44873047	+1.95556641	+9.00878906	-40.71533203	+2136
+1458241288.47120000	+18.87011719	-13.13525391	-7.50585938	+23.31298828	-16.94091797	-55.52490234	+3052	+18.07031250	-13.26708984	-6.39404297	-152.29248047	+12.70019531	+34.51904297	+2964	+14.87548828	-14.28222656	-7.40917969	+2.08740234	+8.83300781	-40.62744141	+2144
+1458241288.47540000	+18.86572266	-13.12646484	-7.51464844	+23.20312500	-17.02880859	-55.34912109	+3080	+18.06152344	-13.25830078	-6.39404297	-152.35839844	+12.70019531	+34.40917969	+2980	+14.90625000	-14.23828125	-7.35205078	+2.21923828	+8.56933594	-40.56152344	+2152
+1458241288.47960000	+18.86132813	-13.11767578	-7.51904297	+23.09326172	-17.09472656	-55.15136719	+3100	+18.05273438	-13.24951172	-6.39404297	-152.42431641	+12.70019531	+34.27734375	+2988	+14.94580078	-14.18115234	-7.28173828	+2.39501953	+8.23974609	-40.51757813	+2164
+1458241288.48790000	+18.83935547	-13.12207031	-7.51904297	+22.74169922	-17.35839844	-54.82177734	+3124	+18.02197266	-13.24072266	-6.40283203	-152.60009766	+12.72216797	+34.01367188	+3004	+15.03808594	-14.04931641	-7.11914063	+2.81250000	+7.44873047	-40.47363281	+2188
+1458241288.49210000	+18.82617188	-13.12646484	-7.52343750	+22.56591797	-17.49023438	-54.64599609	+3128	+18.00439453	-13.24511719	-6.41162109	-152.68798828	+12.72216797	+33.90380859	+3008	+15.09521484	-13.97460938	-7.02685547	+3.05419922	+6.98730469	-40.47363281	+2200
+1458241288.49620010	+18.82177734	-13.13085938	-7.53662109	+22.36816406	-17.60009766	-54.44824219	+3120	+17.98681641	-13.24951172	-6.42480469	-152.79785156	+12.72216797	+33.77197266	+3008	+15.14794922	-13.91308594	-6.94335938	+3.27392578	+6.59179688	-40.45166016	+2208
+1458241288.50040010	+18.81298828	-13.13525391	-7.54980469	+22.19238281	-17.68798828	-54.22851563	+3112	+17.96484375	-13.25390625	-6.43798828	-152.92968750	+12.70019531	+33.64013672	+3008	+15.19189453	-13.85156250	-6.86865234	+3.49365234	+6.24023438	-40.42968750	+2212
+1458241288.50449990	+18.79980469	-13.13964844	-7.56738281	+21.99462891	-17.75390625	-54.00878906	+3096	+17.94726563	-13.25830078	-6.45556641	-153.06152344	+12.70019531	+33.48632813	+3004	+15.23144531	-13.79003906	-6.79833984	+3.64746094	+5.88867188	-40.36376953	+2220
+1458241288.51290010	+18.77783203	-13.12646484	-7.58935547	+21.64306641	-17.88574219	-53.59130859	+3052	+17.90771484	-13.25390625	-6.48193359	-153.32519531	+12.67822266	+33.13476563	+2988	+15.28417969	-13.68896484	-6.70166016	+3.93310547	+5.38330078	-40.20996094	+2224
+1458241288.52119990	+18.75585938	-13.08691406	-7.57177734	+21.44531250	-18.03955078	-53.39355469	+3000	+17.86816406	-13.22314453	-6.47314453	-153.50097656	+12.74414063	+32.93701172	+2964	+15.28857422	-13.62304688	-6.64453125	+4.04296875	+5.16357422	-40.18798828	+2216
+1458241288.52950000	+18.73828125	-13.03417969	-7.53662109	+21.40136719	-18.08349609	-53.34960938	+2956	+17.85058594	-13.17919922	-6.44238281	-153.54492188	+12.83203125	+32.82714844	+2944	+15.25341797	-13.60107422	-6.64453125	+3.99902344	+5.22949219	-40.10009766	+2200
+1458241288.53790000	+18.72949219	-12.95068359	-7.49707031	+21.51123047	-18.01757813	-53.37158203	+2936	+17.84179688	-13.09570313	-6.39843750	-153.47900391	+12.91992188	+32.73925781	+2940	+15.18310547	-13.61425781	-6.69726563	+3.77929688	+5.60302734	-39.94628906	+2196
+1458241288.54620000	+18.72070313	-12.84082031	-7.43115234	+21.75292969	-17.90771484	-53.48144531	+2936	+17.84619141	-12.98144531	-6.31054688	-153.32519531	+13.09570313	+32.78320313	+2952	+15.09082031	-13.63183594	-6.77197266	+3.51562500	+6.08642578	-39.81445313	+2196
+1458241288.55450010	+18.71191406	-12.70898438	-7.34765625	+22.03857422	-17.84179688	-53.67919922	+2972	+17.85498047	-12.84082031	-6.20068359	-153.08349609	+13.33740234	+32.89306641	+2984	+14.99414063	-13.64501953	-6.85107422	+3.27392578	+6.56982422	-39.68261719	+2204
+1458241288.56290010	+18.70312500	-12.58154297	-7.25097656	+22.36816406	-17.81982422	-53.94287109	+3036	+17.87255859	-12.69580078	-6.09082031	-152.75390625	+13.55712891	+33.02490234	+3028	+14.89746094	-13.65380859	-6.91259766	+3.01025391	+7.03125000	-39.61669922	+2220
+1458241288.57119990	+18.71191406	-12.45410156	-7.15429688	+22.63183594	-17.81982422	-54.11865234	+3120	+17.89453125	-12.55957031	-5.99853516	-152.51220703	+13.75488281	+33.04687500	+3076	+14.82714844	-13.63623047	-6.96093750	+2.83447266	+7.36083984	-39.44091797	+2232
+1458241288.57950000	+18.70312500	-12.33544922	-7.10156250	+22.71972656	-17.84179688	-54.03076172	+3204	+17.88574219	-12.44091797	-5.92382813	-152.46826172	+13.93066406	+32.93701172	+3124	+14.77880859	-13.57470703	-6.97851563	+2.79052734	+7.55859375	-39.24316406	+2244
+1458241288.58369990	+18.68994141	-12.28271484	-7.07519531	+22.69775391	-17.88574219	-53.94287109	+3244	+17.87255859	-12.39697266	-5.88427734	-152.53417969	+14.01855469	+32.89306641	+3148	+14.76562500	-13.51318359	-6.96972656	+2.87841797	+7.53662109	-39.13330078	+2252
+1458241288.58780000	+18.68115234	-12.25195313	-7.04003906	+22.63183594	-18.01757813	-53.87695313	+3280	+17.85937500	-12.36621094	-5.86230469	-152.60009766	+14.06250000	+32.80517578	+3168	+14.77001953	-13.46044922	-6.92578125	+2.92236328	+7.36083984	-39.11132813	+2264
+1458241288.59200000	+18.68115234	-12.22119141	-7.01367188	+22.52197266	-18.17138672	-53.76708984	+3308	+17.85498047	-12.33105469	-5.85791016	-152.68798828	+14.10644531	+32.62939453	+3184	+14.79199219	-13.38134766	-6.86425781	+3.07617188	+7.05322266	-39.02343750	+2280
+1458241288.60030010	+18.67236328	-12.18164063	-6.97412109	+22.19238281	-18.39111328	-53.41552734	+3348	+17.81982422	-12.27832031	-5.85791016	-152.97363281	+14.06250000	+32.18994141	+3204	+14.84033203	-13.21875000	-6.74121094	+3.40576172	+6.50390625	-38.84765625	+2312
+1458241288.60450010	+18.66357422	-12.15087891	-6.97851563	+21.97265625	-18.45703125	-53.10791016	+3356	+17.79345703	-12.25634766	-5.85791016	-153.23730469	+14.01855469	+31.90429688	+3212	+14.88427734	-13.10449219	-6.66650391	+3.69140625	+6.13037109	-38.67187500	+2332
+1458241288.60870000	+18.65478516	-12.12011719	-6.98730469	+21.75292969	-18.52294922	-52.75634766	+3360	+17.76269531	-12.24755859	-5.86230469	-153.50097656	+13.97460938	+31.64062500	+3220	+14.91943359	-13.00781250	-6.59619141	+3.93310547	+5.80078125	-38.54003906	+2344
+1458241288.61279990	+18.63720703	-12.08935547	-6.98291016	+21.53320313	-18.61083984	-52.42675781	+3356	+17.72753906	-12.23437500	-5.86230469	-153.76464844	+13.93066406	+31.35498047	+3228	+14.95019531	-12.91113281	-6.53027344	+4.15283203	+5.51513672	-38.40820313	+2356
+1458241288.61700010	+18.61962891	-12.04541016	-6.96533203	+21.31347656	-18.74267578	-52.09716797	+3348	+17.69677734	-12.20800781	-5.86230469	-154.02832031	+13.88671875	+31.04736328	+3232	+14.98095703	-12.81005859	-6.45996094	+4.39453125	+5.18554688	-38.29833984	+2368
+1458241288.62120010	+18.60644531	-12.00585938	-6.94775391	+21.11572266	-18.85253906	-51.81152344	+3340	+17.66601563	-12.17285156	-5.86669922	-154.24804688	+13.82080078	+30.76171875	+3240	+15.00292969	-12.72216797	-6.38964844	+4.59228516	+4.89990234	-38.18847656	+2380
+1458241288.62949990	+18.57128906	-11.91796875	-6.89501953	+20.74218750	-19.05029297	-51.28417969	+3316	+17.61767578	-12.09375000	-5.83593750	-154.62158203	+13.79882813	+30.25634766	+3248	+15.04248047	-12.55957031	-6.26220703	+4.94384766	+4.35058594	-37.99072266	+2404
+1458241288.63369990	+18.57128906	-11.86083984	-6.88623047	+20.63232422	-19.05029297	-50.99853516	+3304	+17.60449219	-12.04541016	-5.81835938	-154.75341797	+13.73291016	+30.01464844	+3252	+15.06005859	-12.49804688	-6.20507813	+5.05371094	+4.13085938	-37.90283203	+2412
+1458241288.63780000	+18.54931641	-11.78613281	-6.87304688	+20.54443359	-18.98437500	-50.71289063	+3296	+17.57812500	-11.98828125	-5.79199219	-154.90722656	+13.68896484	+29.77294922	+3260	+15.05126953	-12.41894531	-6.18750000	+5.22949219	+4.13085938	-37.70507813	+2416
+1458241288.64200000	+18.53173828	-11.70263672	-6.84228516	+20.50048828	-18.94042969	-50.44921875	+3292	+17.55615234	-11.92675781	-5.76123047	-155.01708984	+13.66699219	+29.59716797	+3272	+15.03808594	-12.35302734	-6.17431641	+5.29541016	+4.15283203	-37.52929688	+2420
+1458241288.64619990	+18.51416016	-11.61914063	-6.80712891	+20.47851563	-18.94042969	-50.27343750	+3292	+17.53857422	-11.84765625	-5.72607422	-155.06103516	+13.68896484	+29.42138672	+3288	+15.01611328	-12.30908203	-6.15234375	+5.29541016	+4.15283203	-37.39746094	+2420
+1458241288.65030000	+18.48779297	-11.53125000	-6.76318359	+20.47851563	-18.91845703	-50.09765625	+3300	+17.52099609	-11.76855469	-5.67773438	-155.12695313	+13.73291016	+29.28955078	+3308	+14.98974609	-12.26074219	-6.14794922	+5.29541016	+4.19677734	-37.24365234	+2416
+1458241288.65450000	+18.47021484	-11.44335938	-6.69726563	+20.52246094	-18.96240234	-50.07568359	+3316	+17.52539063	-11.66748047	-5.61181641	-154.99511719	+13.86474609	+29.24560547	+3336	+14.95898438	-12.21679688	-6.13476563	+5.29541016	+4.21875000	-37.15576172	+2412
+1458241288.65860010	+18.45263672	-11.35546875	-6.64453125	+20.63232422	-18.94042969	-50.05371094	+3340	+17.52539063	-11.56201172	-5.54589844	-154.84130859	+13.97460938	+29.20166016	+3364	+14.92382813	-12.18164063	-6.12597656	+5.25146484	+4.30664063	-37.04589844	+2404
+1458241288.66700010	+18.42626953	-11.17089844	-6.55224609	+20.80810547	-18.83056641	-49.89990234	+3400	+17.52539063	-11.35546875	-5.41406250	-154.57763672	+14.19433594	+29.13574219	+3428	+14.84033203	-12.10253906	-6.14355469	+5.20751953	+4.65820313	-36.71630859	+2400
+1458241288.67109990	+18.40869141	-11.07861328	-6.49951172	+20.89599609	-18.83056641	-49.83398438	+3436	+17.52539063	-11.25878906	-5.34375000	-154.46777344	+14.32617188	+29.13574219	+3460	+14.80078125	-12.06298828	-6.15234375	+5.18554688	+4.81201172	-36.54052734	+2400
+1458241288.67529990	+18.38232422	-10.97753906	-6.45556641	+20.93994141	-18.78662109	-49.72412109	+3480	+17.51660156	-11.15771484	-5.28662109	-154.37988281	+14.43603516	+29.04785156	+3492	+14.75683594	-12.01904297	-6.16113281	+5.14160156	+4.96582031	-36.34277344	+2400
+1458241288.67950010	+18.35595703	-10.87646484	-6.41162109	+21.04980469	-18.76464844	-49.61425781	+3528	+17.51220703	-11.04345703	-5.22949219	-154.20410156	+14.56787109	+29.00390625	+3532	+14.71728516	-11.96191406	-6.16113281	+5.20751953	+5.09765625	-36.14501953	+2404
+1458241288.68779990	+18.30322266	-10.70068359	-6.29736328	+21.13769531	-18.91845703	-49.50439453	+3632	+17.50341797	-10.83251953	-5.09765625	-153.87451172	+14.94140625	+29.00390625	+3608	+14.65136719	-11.84765625	-6.14355469	+5.29541016	+5.20751953	-35.79345703	+2412
+1458241288.69199990	+18.28564453	-10.60400391	-6.24902344	+21.20361328	-19.02832031	-49.35058594	+3684	+17.50341797	-10.72265625	-5.03173828	-153.67675781	+15.13916016	+29.00390625	+3648	+14.63378906	-11.77294922	-6.12158203	+5.44921875	+5.16357422	-35.57373047	+2420
+1458241288.70030000	+18.24609375	-10.44140625	-6.16113281	+21.24755859	-19.20410156	-49.06494141	+3788	+17.48144531	-10.55126953	-4.92187500	-153.45703125	+15.42480469	+28.93798828	+3720	+14.59863281	-11.61914063	-6.05566406	+5.73486328	+5.05371094	-35.20019531	+2448
+1458241288.70450000	+18.22851563	-10.35351563	-6.14355469	+21.24755859	-19.27001953	-48.75732422	+3836	+17.45947266	-10.47216797	-4.89550781	-153.43505859	+15.49072266	+28.78417969	+3748	+14.59863281	-11.52246094	-6.01171875	+5.99853516	+4.94384766	-34.93652344	+2464
+1458241288.70860000	+18.20654297	-10.27441406	-6.11279297	+21.20361328	-19.42382813	-48.49365234	+3880	+17.43750000	-10.40185547	-4.86474609	-153.45703125	+15.57861328	+28.63037109	+3772	+14.59863281	-11.41699219	-5.96777344	+6.28417969	+4.76806641	-34.67285156	+2484
+1458241288.71700000	+18.14941406	-10.10302734	-6.04687500	+21.09375000	-19.75341797	-47.85644531	+3952	+17.38037109	-10.24365234	-4.80761719	-153.43505859	+15.75439453	+28.30078125	+3824	+14.62060547	-11.19726563	-5.82714844	+6.92138672	+4.17480469	-34.25537109	+2536
+1458241288.72110010	+18.11865234	-10.01953125	-6.01611328	+21.04980469	-19.92919922	-47.52685547	+3980	+17.34960938	-10.16455078	-4.77685547	-153.41308594	+15.84228516	+28.16894531	+3848	+14.62939453	-11.08300781	-5.75683594	+7.25097656	+3.88916016	-34.07958984	+2560
+1458241288.72530010	+18.09667969	-9.94482422	-5.97656250	+21.02783203	-20.12695313	-47.28515625	+4008	+17.31884766	-10.08984375	-4.74169922	-153.39111328	+15.93017578	+28.05908203	+3872	+14.63818359	-10.96875000	-5.67333984	+7.58056641	+3.53759766	-33.92578125	+2588
+1458241288.72939990	+18.08349609	-9.86132813	-5.93261719	+21.02783203	-20.36865234	-46.99951172	+4032	+17.29687500	-10.01953125	-4.71533203	-153.36914063	+15.97412109	+27.88330078	+3892	+14.65576172	-10.85009766	-5.59423828	+7.95410156	+3.20800781	-33.72802734	+2616
+1458241288.73359990	+18.07470703	-9.77343750	-5.89306641	+21.07177734	-20.56640625	-46.73583984	+4052	+17.26611328	-9.94921875	-4.69335938	-153.39111328	+15.99609375	+27.72949219	+3908	+14.67333984	-10.74023438	-5.51513672	+8.32763672	+2.87841797	-33.55224609	+2644
+1458241288.74190000	+18.03076172	-9.58007813	-5.81835938	+21.20361328	-20.85205078	-46.14257813	+4084	+17.19140625	-9.79541016	-4.64501953	-153.39111328	+16.01806641	+27.35595703	+3948	+14.69531250	-10.51611328	-5.37451172	+9.05273438	+2.30712891	-33.15673828	+2692
+1458241288.74609990	+18.00439453	-9.48339844	-5.77880859	+21.26953125	-21.00585938	-45.85693359	+4100	+17.15625000	-9.70751953	-4.61425781	-153.32519531	+16.08398438	+27.20214844	+3968	+14.69970703	-10.41064453	-5.30419922	+9.38232422	+2.02148438	-33.00292969	+2720
+1458241288.75029990	+17.97363281	-9.38232422	-5.73046875	+21.35742188	-21.18164063	-45.61523438	+4112	+17.12548828	-9.62402344	-4.57470703	-153.23730469	+16.14990234	+27.09228516	+3992	+14.69970703	-10.30517578	-5.24267578	+9.73388672	+1.77978516	-32.82714844	+2744
+1458241288.75860000	+17.93847656	-9.17578125	-5.60302734	+21.73095703	-21.59912109	-45.39550781	+4152	+17.07714844	-9.42187500	-4.47363281	-152.86376953	+16.34765625	+26.98242188	+4048	+14.68652344	-10.12939453	-5.12841797	+10.26123047	+1.38427734	-32.58544922	+2788
+1458241288.76280000	+17.92089844	-9.06591797	-5.53710938	+21.99462891	-21.77490234	-45.32958984	+4176	+17.05078125	-9.31640625	-4.41650391	-152.64404297	+16.45751953	+26.98242188	+4076	+14.67333984	-10.05029297	-5.08886719	+10.50292969	+1.27441406	-32.43164063	+2804
+1458241288.76690010	+17.90332031	-8.96044922	-5.46679688	+22.25830078	-21.92871094	-45.26367188	+4204	+17.03320313	-9.21093750	-4.35498047	-152.38037109	+16.58935547	+26.98242188	+4112	+14.65576172	-9.97558594	-5.05371094	+10.67871094	+1.20849609	-32.25585938	+2820
+1458241288.77110000	+17.89013672	-8.84619141	-5.40087891	+22.54394531	-22.08251953	-45.19775391	+4232	+17.01562500	-9.10107422	-4.29345703	-152.11669922	+16.72119141	+27.00439453	+4148	+14.63818359	-9.91406250	-5.02294922	+10.85449219	+1.14257813	-32.12402344	+2832
+1458241288.77530000	+17.86376953	-8.72753906	-5.33496094	+22.82958984	-22.17041016	-45.13183594	+4264	+16.99365234	-8.99121094	-4.22314453	-151.83105469	+16.85302734	+27.02636719	+4184	+14.60742188	-9.84375000	-5.00976563	+11.03027344	+1.16455078	-31.90429688	+2840
+1458241288.77940010	+17.83300781	-8.60888672	-5.26904297	+23.11523438	-22.28027344	-45.06591797	+4296	+16.97167969	-8.87255859	-4.14843750	-151.52343750	+17.02880859	+27.09228516	+4228	+14.57666016	-9.78222656	-4.99218750	+11.18408203	+1.18652344	-31.75048828	+2848
+1458241288.78360010	+17.80224609	-8.49023438	-5.20312500	+23.40087891	-22.41210938	-45.02197266	+4332	+16.95410156	-8.75390625	-4.07373047	-151.14990234	+17.22656250	+27.18017578	+4272	+14.54589844	-9.72070313	-4.97460938	+11.31591797	+1.18652344	-31.59667969	+2856
+1458241288.79189990	+17.74951172	-8.26611328	-5.05810547	+23.99414063	-22.71972656	-45.02197266	+4416	+16.91894531	-8.51220703	-3.91552734	-150.40283203	+17.62207031	+27.42187500	+4364	+14.48437500	-9.60205078	-4.93066406	+11.57958984	+1.14257813	-31.35498047	+2876
+1458241288.79609990	+17.73193359	-8.15185547	-4.98779297	+24.30175781	-22.85156250	-45.04394531	+4464	+16.90576172	-8.39355469	-3.83642578	-150.02929688	+17.77587891	+27.55371094	+4412	+14.45800781	-9.54052734	-4.90869141	+11.71142578	+1.12060547	-31.22314453	+2888
+1458241288.80029990	+17.70996094	-8.04199219	-4.91748047	+24.60937500	-22.96142578	-45.06591797	+4516	+16.88818359	-8.27929688	-3.76171875	-149.65576172	+17.92968750	+27.68554688	+4460	+14.43164063	-9.47900391	-4.89111328	+11.84326172	+1.12060547	-31.11328125	+2896
+1458241288.80440000	+17.68359375	-7.93212891	-4.86035156	+24.87304688	-23.00537109	-44.97802734	+4568	+16.87060547	-8.17382813	-3.69580078	-149.34814453	+18.03955078	+27.79541016	+4508	+14.40527344	-9.41748047	-4.86914063	+12.04101563	+1.09863281	-30.98144531	+2912
+1458241288.80859990	+17.64843750	-7.82226563	-4.80322266	+25.11474609	-23.09326172	-44.89013672	+4616	+16.84863281	-8.06835938	-3.62988281	-149.04052734	+18.19335938	+27.90527344	+4556	+14.38769531	-9.33398438	-4.84277344	+12.26074219	+1.03271484	-30.84960938	+2928
+1458241288.81270000	+17.61328125	-7.72119141	-4.75488281	+25.31250000	-23.15917969	-44.78027344	+4668	+16.82226563	-7.96289063	-3.56835938	-148.75488281	+18.30322266	+27.97119141	+4600	+14.36572266	-9.25488281	-4.80761719	+12.48046875	+0.87890625	-30.76171875	+2944
+1458241288.81690000	+17.57812500	-7.62011719	-4.70654297	+25.48828125	-23.24707031	-44.67041016	+4716	+16.79589844	-7.86181641	-3.51123047	-148.46923828	+18.41308594	+28.08105469	+4644	+14.35253906	-9.16699219	-4.75927734	+12.74414063	+0.70312500	-30.69580078	+2964
+1458241288.82110000	+17.54736328	-7.51464844	-4.66259766	+25.68603516	-23.33496094	-44.58251953	+4764	+16.76513672	-7.76074219	-3.45410156	-148.20556641	+18.50097656	+28.19091797	+4688	+14.33935547	-9.07031250	-4.71533203	+13.02978516	+0.52734375	-30.62988281	+2988
+1458241288.82940010	+17.50781250	-7.33007813	-4.56591797	+26.08154297	-23.57666016	-44.42871094	+4852	+16.71679688	-7.58056641	-3.36621094	-147.74414063	+18.58886719	+28.34472656	+4768	+14.33935547	-8.89013672	-4.58789063	+13.64501953	-0.04394531	-30.65185547	+3036
+1458241288.83360000	+17.48583984	-7.24218750	-4.52636719	+26.23535156	-23.64257813	-44.31884766	+4892	+16.69042969	-7.49707031	-3.32666016	-147.56835938	+18.58886719	+28.41064453	+4800	+14.34375000	-8.78466797	-4.52197266	+14.01855469	-0.35156250	-30.65185547	+3064
+1458241288.83769990	+17.45947266	-7.15429688	-4.48681641	+26.36718750	-23.70849609	-44.18701172	+4924	+16.65966797	-7.41357422	-3.29150391	-147.37060547	+18.58886719	+28.47656250	+4832	+14.34375000	-8.67480469	-4.45605469	+14.37011719	-0.65917969	-30.65185547	+3092
+1458241288.84190010	+17.43310547	-7.06640625	-4.45605469	+26.49902344	-23.75244141	-44.01123047	+4956	+16.62451172	-7.33447266	-3.26074219	-147.21679688	+18.56689453	+28.49853516	+4864	+14.34814453	-8.56933594	-4.38574219	+14.74365234	-0.98876953	-30.67382813	+3116
+1458241288.84610010	+17.40234375	-6.97412109	-4.42529297	+26.65283203	-23.81835938	-43.85742188	+4984	+16.59375000	-7.25097656	-3.22558594	-147.06298828	+18.58886719	+28.54248047	+4892	+14.35253906	-8.45507813	-4.31542969	+15.16113281	-1.31835938	-30.67382813	+3144
+1458241288.85019990	+17.38476563	-6.88623047	-4.39013672	+26.80664063	-23.92822266	-43.70361328	+5004	+16.56298828	-7.16748047	-3.19482422	-146.88720703	+18.58886719	+28.56445313	+4920	+14.35693359	-8.34521484	-4.24072266	+15.55664063	-1.69189453	-30.71777344	+3172
+1458241288.85439990	+17.36279297	-6.79833984	-4.35058594	+26.96044922	-24.06005859	-43.61572266	+5024	+16.53222656	-7.08837891	-3.15527344	-146.68945313	+18.61083984	+28.67431641	+4944	+14.36132813	-8.23974609	-4.16601563	+15.93017578	-2.04345703	-30.76171875	+3200
+1458241288.85859990	+17.34521484	-6.71044922	-4.31103516	+27.15820313	-24.16992188	-43.54980469	+5040	+16.50146484	-7.00488281	-3.12011719	-146.46972656	+18.61083984	+28.78417969	+4972	+14.36572266	-8.13867188	-4.09130859	+16.28173828	-2.37304688	-30.82763672	+3224
+1458241288.86690000	+17.31005859	-6.53906250	-4.21435547	+27.53173828	-24.41162109	-43.41796875	+5068	+16.44873047	-6.83789063	-3.04101563	-146.00830078	+18.63281250	+28.98193359	+5020	+14.36132813	-7.94970703	-3.95947266	+16.98486328	-2.92236328	-30.89355469	+3276
+1458241288.87109990	+17.29248047	-6.45117188	-4.17480469	+27.75146484	-24.49951172	-43.28613281	+5076	+16.42675781	-6.75000000	-3.00585938	-145.76660156	+18.65478516	+29.04785156	+5044	+14.36132813	-7.85742188	-3.90234375	+17.31445313	-3.16406250	-30.89355469	+3300
+1458241288.87520000	+17.26611328	-6.35449219	-4.13085938	+27.97119141	-24.56542969	-43.17626953	+5088	+16.39599609	-6.66650391	-2.95751953	-145.50292969	+18.69873047	+29.13574219	+5068	+14.35693359	-7.76513672	-3.85839844	+17.66601563	-3.33984375	-30.87158203	+3320
+1458241288.87940000	+17.23974609	-6.26220703	-4.08251953	+28.21289063	-24.67529297	-43.13232422	+5100	+16.36523438	-6.57421875	-2.90917969	-145.21728516	+18.76464844	+29.24560547	+5092	+14.33935547	-7.68603516	-3.81445313	+17.90771484	-3.47167969	-30.82763672	+3340
+1458241288.88350010	+17.21777344	-6.16552734	-4.03417969	+28.47656250	-24.76318359	-43.06640625	+5112	+16.33886719	-6.47753906	-2.86083984	-144.88769531	+18.85253906	+29.35546875	+5120	+14.32617188	-7.61572266	-3.77929688	+18.12744141	-3.58154297	-30.80566406	+3360
+1458241288.88770010	+17.19580078	-6.07324219	-3.98144531	+28.78417969	-24.89501953	-43.04443359	+5128	+16.31689453	-6.38085938	-2.79931641	-144.53613281	+18.96240234	+29.53125000	+5148	+14.31298828	-7.54980469	-3.74414063	+18.34716797	-3.66943359	-30.78369141	+3376
+1458241288.89190010	+17.17382813	-5.98095703	-3.91992188	+29.06982422	-25.02685547	-43.02246094	+5140	+16.29931641	-6.28417969	-2.75097656	-144.18457031	+19.05029297	+29.61914063	+5172	+14.29101563	-7.48828125	-3.71337891	+18.52294922	-3.71337891	-30.71777344	+3388
+1458241288.89599990	+17.15185547	-5.88867188	-3.86718750	+29.37744141	-25.11474609	-43.02246094	+5160	+16.27734375	-6.18310547	-2.70263672	-143.81103516	+19.09423828	+29.70703125	+5200	+14.27343750	-7.43554688	-3.69140625	+18.67675781	-3.69140625	-30.67382813	+3396
+1458241288.90440010	+17.09472656	-5.70410156	-3.76611328	+29.97070313	-25.22460938	-42.95654297	+5204	+16.23779297	-5.99414063	-2.59277344	-143.10791016	+19.27001953	+29.88281250	+5256	+14.22509766	-7.33447266	-3.66503906	+18.98437500	-3.55957031	-30.47607422	+3416
+1458241288.90850000	+17.06835938	-5.61181641	-3.72216797	+30.25634766	-25.24658203	-42.86865234	+5228	+16.21582031	-5.90185547	-2.54443359	-142.75634766	+19.35791016	+29.90478516	+5288	+14.20312500	-7.28173828	-3.65185547	+19.11621094	-3.49365234	-30.36621094	+3424
+1458241288.91269990	+17.04199219	-5.51953125	-3.67822266	+30.56396484	-25.26855469	-42.80273438	+5252	+16.19824219	-5.80517578	-2.50048828	-142.42675781	+19.42382813	+29.94873047	+5316	+14.18115234	-7.22900391	-3.63867188	+19.29199219	-3.44970703	-30.25634766	+3436
+1458241288.91689990	+17.01562500	-5.43603516	-3.62988281	+30.84960938	-25.31250000	-42.75878906	+5280	+16.17187500	-5.71728516	-2.45654297	-142.09716797	+19.46777344	+29.97070313	+5344	+14.15917969	-7.17626953	-3.62988281	+19.40185547	-3.38378906	-30.16845703	+3444
+1458241288.92100000	+16.98486328	-5.35253906	-3.58154297	+31.13525391	-25.37841797	-42.73681641	+5308	+16.14990234	-5.62500000	-2.41259766	-141.76757813	+19.51171875	+29.99267578	+5372	+14.13720703	-7.12353516	-3.61669922	+19.55566406	-3.31787109	-30.05859375	+3452
+1458241288.92520000	+16.95849609	-5.26904297	-3.53320313	+31.42089844	-25.44433594	-42.73681641	+5340	+16.13671875	-5.54150391	-2.36865234	-141.41601563	+19.57763672	+30.05859375	+5396	+14.11523438	-7.07519531	-3.59033203	+19.70947266	-3.31787109	-30.01464844	+3468
+1458241288.92940000	+16.93652344	-5.18994141	-3.49365234	+31.64062500	-25.46630859	-42.60498047	+5368	+16.11914063	-5.45800781	-2.32910156	-141.10839844	+19.59960938	+30.03662109	+5420	+14.10205078	-7.01806641	-3.56396484	+19.88525391	-3.31787109	-29.94873047	+3480
+1458241288.93770000	+16.88818359	-5.04052734	-3.43212891	+32.10205078	-25.44433594	-42.36328125	+5420	+16.08837891	-5.30859375	-2.26757813	-140.58105469	+19.59960938	+29.94873047	+5464	+14.08007813	-6.89062500	-3.50683594	+20.36865234	-3.36181641	-29.81689453	+3512
+1458241288.94190000	+16.86621094	-4.96582031	-3.41015625	+32.29980469	-25.37841797	-42.18750000	+5444	+16.06640625	-5.24267578	-2.24560547	-140.38330078	+19.55566406	+29.86083984	+5480	+14.07128906	-6.82470703	-3.47607422	+20.61035156	-3.42773438	-29.77294922	+3528
+1458241288.94600010	+16.83984375	-4.89111328	-3.38378906	+32.49755859	-25.37841797	-41.98974609	+5464	+16.04882813	-5.17675781	-2.22363281	-140.18554688	+19.55566406	+29.79492188	+5492	+14.06689453	-6.74560547	-3.44091797	+20.91796875	-3.51562500	-29.70703125	+3548
+1458241288.95020010	+16.82666016	-4.82080078	-3.35742188	+32.67333984	-25.42236328	-41.81396484	+5484	+16.03125000	-5.11083984	-2.20166016	-139.98779297	+19.53369141	+29.72900391	+5504	+14.06250000	-6.66650391	-3.38818359	+21.22558594	-3.69140625	-29.70703125	+3568
+1458241288.95440010	+16.80908203	-4.75488281	-3.33105469	+32.84912109	-25.44433594	-41.61621094	+5500	+16.01367188	-5.04931641	-2.18408203	-139.79003906	+19.48974609	+29.64111328	+5512	+14.06689453	-6.58740234	-3.33105469	+21.55517578	-3.91113281	-29.72900391	+3592
+1458241288.95849990	+16.79589844	-4.68457031	-3.30908203	+33.02490234	-25.44433594	-41.44042969	+5512	+15.99609375	-4.98779297	-2.16650391	-139.59228516	+19.44580078	+29.57519531	+5520	+14.06689453	-6.50390625	-3.27832031	+21.92871094	-4.08691406	-29.72900391	+3612
+1458241288.96269990	+16.77832031	-4.61425781	-3.27832031	+33.22265625	-25.48828125	-41.28662109	+5520	+15.98730469	-4.93066406	-2.14892578	-139.39453125	+19.40185547	+29.50927734	+5520	+14.07128906	-6.42480469	-3.22119141	+22.28027344	-4.28466797	-29.75097656	+3636
+1458241288.97100000	+16.75634766	-4.47363281	-3.24755859	+33.57421875	-25.40039063	-40.78125000	+5528	+15.95654297	-4.82080078	-2.12255859	-139.10888672	+19.29199219	+29.28955078	+5520	+14.08447266	-6.25781250	-3.11572266	+23.00537109	-4.63623047	-29.72900391	+3676
+1458241288.97519990	+16.74755859	-4.40332031	-3.22998047	+33.77197266	-25.37841797	-40.53955078	+5528	+15.93896484	-4.76367188	-2.10937500	-138.95507813	+19.22607422	+29.17968750	+5516	+14.08886719	-6.16992188	-3.06298828	+23.40087891	-4.81201172	-29.70703125	+3692
+1458241288.97930000	+16.73437500	-4.33740234	-3.20800781	+33.96972656	-25.37841797	-40.34179688	+5528	+15.92138672	-4.71093750	-2.09619141	-138.80126953	+19.16015625	+29.06982422	+5512	+14.08886719	-6.09082031	-3.01904297	+23.73046875	-4.94384766	-29.68505859	+3712
+1458241288.98350000	+16.72119141	-4.26708984	-3.18603516	+34.18945313	-25.40039063	-40.14404297	+5524	+15.90820313	-4.65380859	-2.08300781	-138.62548828	+19.09423828	+28.93798828	+5508	+14.08886719	-6.01611328	-2.97070313	+24.03808594	-5.07568359	-29.66308594	+3728
+1458241288.98770000	+16.70800781	-4.19238281	-3.15527344	+34.43115234	-25.42236328	-40.01220703	+5520	+15.89501953	-4.59228516	-2.06542969	-138.44970703	+19.07226563	+28.87207031	+5504	+14.09326172	-5.94140625	-2.92675781	+24.38964844	-5.20751953	-29.66308594	+3740
+1458241288.99180010	+16.69482422	-4.12207031	-3.12890625	+34.65087891	-25.44433594	-39.83642578	+5512	+15.88183594	-4.53515625	-2.04785156	-138.27392578	+19.05029297	+28.78417969	+5496	+14.09326172	-5.87109375	-2.88720703	+24.65332031	-5.31738281	-29.64111328	+3756
+1458241288.99600010	+16.68603516	-4.05175781	-3.10693359	+34.91455078	-25.37841797	-39.68261719	+5508	+15.86865234	-4.47363281	-2.03466797	-138.05419922	+18.96240234	+28.69628906	+5492	+14.08886719	-5.81396484	-2.84765625	+24.89501953	-5.38330078	-29.61914063	+3764
+1458241289.00430010	+16.65966797	-3.91552734	-3.04980469	+35.41992188	-25.29052734	-39.46289063	+5496	+15.84667969	-4.35058594	-1.98632813	-137.63671875	+18.89648438	+28.58642578	+5488	+14.07568359	-5.70410156	-2.81250000	+25.29052734	-5.29541016	-29.46533203	+3776
+1458241289.00850010	+16.65087891	-3.84521484	-3.02343750	+35.68359375	-25.26855469	-39.37500000	+5492	+15.83349609	-4.28466797	-1.96435547	-137.41699219	+18.85253906	+28.52050781	+5484	+14.06689453	-5.66455078	-2.79492188	+25.42236328	-5.25146484	-29.37744141	+3776
+1458241289.01270010	+16.63769531	-3.77490234	-2.99707031	+35.96923828	-25.22460938	-39.26513672	+5488	+15.82031250	-4.21875000	-1.94238281	-137.17529297	+18.85253906	+28.45458984	+5484	+14.05810547	-5.62060547	-2.79052734	+25.57617188	-5.14160156	-29.28955078	+3776
+1458241289.01679990	+16.62011719	-3.70898438	-2.96630859	+36.23291016	-25.18066406	-39.22119141	+5488	+15.81152344	-4.15722656	-1.91162109	-136.95556641	+18.85253906	+28.43261719	+5488	+14.04052734	-5.58105469	-2.77734375	+25.66406250	-5.05371094	-29.20166016	+3772
+1458241289.02099990	+16.59814453	-3.64306641	-2.93554688	+36.49658203	-25.11474609	-39.17724609	+5488	+15.79833984	-4.09130859	-1.88525391	-136.69189453	+18.83056641	+28.41064453	+5488	+14.02734375	-5.55029297	-2.76855469	+25.72998047	-4.96582031	-29.13574219	+3772
+1458241289.02519990	+16.58935547	-3.58154297	-2.90039063	+36.76025391	-25.09277344	-39.17724609	+5492	+15.78955078	-4.02539063	-1.85009766	-136.42822266	+18.85253906	+28.43261719	+5496	+14.01416016	-5.51953125	-2.76416016	+25.79589844	-4.85595703	-29.09179688	+3768
+1458241289.02930000	+16.57617188	-3.52001953	-2.86962891	+37.02392578	-25.04882813	-39.13330078	+5496	+15.78515625	-3.96386719	-1.81933594	-136.16455078	+18.85253906	+28.45458984	+5500	+14.00537109	-5.48876953	-2.75537109	+25.86181641	-4.76806641	-29.02587891	+3764
+1458241289.03350000	+16.56298828	-3.46289063	-2.83886719	+37.28759766	-24.98291016	-39.11132813	+5500	+15.77636719	-3.90234375	-1.78417969	-135.92285156	+18.85253906	+28.47656250	+5508	+13.99218750	-5.46240234	-2.75097656	+25.90576172	-4.65820313	-28.95996094	+3760
+1458241289.04180000	+16.53222656	-3.34863281	-2.79052734	+37.74902344	-24.80712891	-39.00146484	+5512	+15.75878906	-3.78369141	-1.72265625	-135.43945313	+18.87451172	+28.49853516	+5524	+13.96582031	-5.40527344	-2.73339844	+26.03759766	-4.46044922	-28.82812500	+3756
+1458241289.04600000	+16.51464844	-3.29589844	-2.76416016	+37.96875000	-24.76318359	-38.93554688	+5516	+15.75000000	-3.73095703	-1.69189453	-135.24169922	+18.89648438	+28.52050781	+5532	+13.95703125	-5.36572266	-2.72900391	+26.14746094	-4.39453125	-28.76220703	+3756
+1458241289.05010010	+16.50585938	-3.24316406	-2.73779297	+38.18847656	-24.71923828	-38.89160156	+5524	+15.74560547	-3.67822266	-1.66113281	-135.02197266	+18.94042969	+28.52050781	+5536	+13.94824219	-5.32617188	-2.70703125	+26.25732422	-4.39453125	-28.74023438	+3756
+1458241289.05430010	+16.49267578	-3.18603516	-2.71582031	+38.38623047	-24.67529297	-38.80371094	+5528	+15.74121094	-3.62988281	-1.63476563	-134.82421875	+18.96240234	+28.54248047	+5544	+13.94384766	-5.28662109	-2.68505859	+26.38916016	-4.41650391	-28.74023438	+3760
+1458241289.05850010	+16.47509766	-3.13769531	-2.69384766	+38.58398438	-24.60937500	-38.69384766	+5532	+15.73681641	-3.58154297	-1.60400391	-134.64843750	+18.98437500	+28.58642578	+5548	+13.93945313	-5.23828125	-2.66308594	+26.56494141	-4.43847656	-28.71826172	+3764
+1458241289.06259990	+16.47070313	-3.09375000	-2.66748047	+38.75976563	-24.60937500	-38.62792969	+5532	+15.73242188	-3.53759766	-1.57324219	-134.45068359	+19.02832031	+28.60839844	+5552	+13.93945313	-5.19433594	-2.62353516	+26.74072266	-4.54833984	-28.76220703	+3772
+1458241289.06680010	+16.46630859	-3.04541016	-2.64990234	+38.93554688	-24.56542969	-38.47412109	+5532	+15.72802734	-3.49365234	-1.55126953	-134.31884766	+19.02832031	+28.58642578	+5552	+13.93945313	-5.14160156	-2.59277344	+26.96044922	-4.63623047	-28.78417969	+3784
+1458241289.07509990	+16.45312500	-2.94873047	-2.61474609	+39.28710938	-24.52148438	-38.16650391	+5524	+15.71923828	-3.42333984	-1.51171875	-134.12109375	+19.05029297	+28.49853516	+5548	+13.94824219	-5.02294922	-2.51806641	+27.48779297	-4.87792969	-28.78417969	+3800
+1458241289.07929990	+16.43994141	-2.90039063	-2.60595703	+39.41894531	-24.47753906	-37.96875000	+5516	+15.71484375	-3.38818359	-1.49414063	-134.05517578	+19.05029297	+28.45458984	+5544	+13.94824219	-4.96142578	-2.47851563	+27.72949219	-5.03173828	-28.78417969	+3812
+1458241289.08349990	+16.42675781	-2.85205078	-2.59277344	+39.57275391	-24.45556641	-37.77099609	+5504	+15.71044922	-3.35302734	-1.48095703	-133.98925781	+19.07226563	+28.38867188	+5540	+13.95263672	-4.89550781	-2.43896484	+28.01513672	-5.18554688	-28.78417969	+3820
+1458241289.08760000	+16.42236328	-2.80371094	-2.57958984	+39.70458984	-24.47753906	-37.57324219	+5488	+15.71044922	-3.32226563	-1.45898438	-133.90136719	+19.11621094	+28.36669922	+5532	+13.95703125	-4.83398438	-2.39062500	+28.30078125	-5.38330078	-28.82812500	+3832
+1458241289.09180000	+16.41796875	-2.75976563	-2.55761719	+39.83642578	-24.54345703	-37.41943359	+5472	+15.71044922	-3.28710938	-1.44140625	-133.81347656	+19.13818359	+28.32275391	+5524	+13.96582031	-4.77246094	-2.34228516	+28.56445313	-5.55908203	-28.87207031	+3840
+1458241289.09600000	+16.41796875	-2.71142578	-2.54003906	+40.01220703	-24.56542969	-37.24365234	+5452	+15.70605469	-3.25634766	-1.42382813	-133.74755859	+19.13818359	+28.25683594	+5512	+13.97021484	-4.71972656	-2.29833984	+28.80615234	-5.73486328	-28.89404297	+3848
+1458241289.10010000	+16.41357422	-2.66308594	-2.52246094	+40.16601563	-24.58740234	-37.06787109	+5436	+15.70166016	-3.22558594	-1.40625000	-133.68164063	+19.18212891	+28.19091797	+5500	+13.97460938	-4.66259766	-2.26318359	+29.02587891	-5.86669922	-28.89404297	+3856
+1458241289.10850000	+16.39599609	-2.57080078	-2.49609375	+40.40771484	-24.58740234	-36.69433594	+5392	+15.69726563	-3.16406250	-1.37548828	-133.59375000	+19.22607422	+28.03710938	+5476	+13.97460938	-4.56591797	-2.19726563	+29.42138672	-6.10839844	-28.85009766	+3868
+1458241289.11260010	+16.38281250	-2.52246094	-2.48291016	+40.53955078	-24.58740234	-36.49658203	+5372	+15.69287109	-3.13330078	-1.35351563	-133.52783203	+19.29199219	+27.97119141	+5468	+13.97900391	-4.51757813	-2.17089844	+29.59716797	-6.17431641	-28.78417969	+3872
+1458241289.11680010	+16.36962891	-2.47851563	-2.46093750	+40.67138672	-24.63134766	-36.38671875	+5352	+15.69287109	-3.09814453	-1.33154297	-133.43994141	+19.35791016	+27.94921875	+5456	+13.97460938	-4.47802734	-2.14892578	+29.70703125	-6.24023438	-28.71826172	+3872
+1458241289.12089990	+16.36523438	-2.43457031	-2.43896484	+40.82519531	-24.67529297	-36.27685547	+5336	+15.68847656	-3.06298828	-1.30517578	-133.33007813	+19.42382813	+27.92724609	+5448	+13.97021484	-4.45166016	-2.13134766	+29.77294922	-6.28417969	-28.65234375	+3872
+1458241289.12509990	+16.35644531	-2.39062500	-2.41259766	+41.00097656	-24.74121094	-36.21093750	+5320	+15.68847656	-3.02343750	-1.27441406	-133.17626953	+19.53369141	+27.94921875	+5440	+13.96582031	-4.42529297	-2.11376953	+29.81689453	-6.30615234	-28.58642578	+3868
+1458241289.13340000	+16.34765625	-2.32910156	-2.37304688	+41.19873047	-24.78515625	-36.12304688	+5288	+15.68408203	-2.94873047	-1.20849609	-132.93457031	+19.73144531	+27.99316406	+5424	+13.95703125	-4.39013672	-2.09179688	+29.79492188	-6.28417969	-28.45458984	+3856
+1458241289.13759990	+16.33886719	-2.29394531	-2.34667969	+41.33056641	-24.80712891	-36.05712891	+5276	+15.67968750	-2.91357422	-1.17773438	-132.80273438	+19.84130859	+28.01513672	+5420	+13.95263672	-4.37695313	-2.09179688	+29.75097656	-6.21826172	-28.32275391	+3848
+1458241289.14179990	+16.33007813	-2.25878906	-2.32470703	+41.44042969	-24.82910156	-36.03515625	+5268	+15.67529297	-2.87402344	-1.13818359	-132.67089844	+19.95117188	+28.08105469	+5416	+13.94384766	-4.36376953	-2.09619141	+29.68505859	-6.13037109	-28.19091797	+3840
+1458241289.14590000	+16.32128906	-2.22363281	-2.29833984	+41.55029297	-24.87304688	-36.01318359	+5264	+15.67529297	-2.83447266	-1.10302734	-132.51708984	+20.08300781	+28.12500000	+5416	+13.93945313	-4.35058594	-2.10058594	+29.64111328	-6.06445313	-28.05908203	+3832
+1458241289.15010000	+16.31250000	-2.18847656	-2.27197266	+41.68212891	-24.91699219	-35.99121094	+5260	+15.67529297	-2.79492188	-1.06787109	-132.36328125	+20.21484375	+28.16894531	+5416	+13.93505859	-4.33740234	-2.10058594	+29.59716797	-6.02050781	-27.94921875	+3824
+1458241289.15430000	+16.30810547	-2.15332031	-2.24121094	+41.79199219	-25.00488281	-35.99121094	+5260	+15.67089844	-2.75537109	-1.03271484	-132.20947266	+20.34667969	+28.23486328	+5416	+13.93066406	-4.32861328	-2.09619141	+29.53125000	-5.99853516	-27.86132813	+3816
+1458241289.16260000	+16.29931641	-2.09619141	-2.17529297	+42.03369141	-25.18066406	-36.07910156	+5264	+15.66650391	-2.68505859	-0.95800781	-131.92382813	+20.58837891	+28.36669922	+5416	+13.92626953	-4.30224609	-2.08740234	+29.39941406	-5.95458984	-27.70751953	+3804
+1458241289.16680000	+16.29931641	-2.06982422	-2.14453125	+42.14355469	-25.26855469	-36.10107422	+5268	+15.66210938	-2.64990234	-0.92285156	-131.81396484	+20.72021484	+28.43261719	+5420	+13.92626953	-4.29345703	-2.07861328	+29.37744141	-5.95458984	-27.64160156	+3796
+1458241289.17090010	+16.29492188	-2.04345703	-2.11376953	+42.23144531	-25.37841797	-36.12304688	+5272	+15.66650391	-2.62353516	-0.88769531	-131.70410156	+20.83007813	+28.47656250	+5420	+13.92626953	-4.26708984	-2.07421875	+29.39941406	-5.97656250	-27.55371094	+3792
+1458241289.17510010	+16.29492188	-2.01708984	-2.08740234	+42.29736328	-25.46630859	-36.10107422	+5276	+15.66650391	-2.59277344	-0.86572266	-131.61621094	+20.91796875	+28.49853516	+5420	+13.92626953	-4.24511719	-2.06103516	+29.42138672	-6.02050781	-27.46582031	+3792
+1458241289.17930010	+16.29052734	-1.99072266	-2.06542969	+42.36328125	-25.53222656	-36.07910156	+5276	+15.66210938	-2.56201172	-0.84375000	-131.52832031	+21.00585938	+28.47656250	+5420	+13.92626953	-4.22314453	-2.04785156	+29.44335938	-6.08642578	-27.42187500	+3788
+1458241289.18759990	+16.28613281	-1.93798828	-2.01708984	+42.49511719	-25.77392578	-36.01318359	+5280	+15.66650391	-2.51806641	-0.80419922	-131.44042969	+21.13769531	+28.43261719	+5416	+13.93505859	-4.15283203	-2.00390625	+29.61914063	-6.32812500	-27.31201172	+3792
+1458241289.19180010	+16.29052734	-1.91162109	-1.99511719	+42.53906250	-25.90576172	-35.96923828	+5280	+15.67089844	-2.49609375	-0.79101563	-131.37451172	+21.18164063	+28.41064453	+5412	+13.94384766	-4.11328125	-1.97314453	+29.75097656	-6.50390625	-27.31201172	+3800
+1458241289.19590000	+16.29052734	-1.88964844	-1.96875000	+42.60498047	-26.03759766	-35.94726563	+5276	+15.67089844	-2.47851563	-0.77343750	-131.37451172	+21.22558594	+28.38867188	+5404	+13.95263672	-4.07373047	-1.93798828	+29.88281250	-6.67968750	-27.29003906	+3804
+1458241289.20009990	+16.29492188	-1.86767578	-1.95117188	+42.62695313	-26.16943359	-35.88134766	+5272	+15.67529297	-2.46533203	-0.76025391	-131.37451172	+21.26953125	+28.34472656	+5396	+13.95703125	-4.03417969	-1.90722656	+29.99267578	-6.87744141	-27.29003906	+3808
+1458241289.20420000	+16.29931641	-1.84570313	-1.93359375	+42.64892578	-26.27929688	-35.81542969	+5264	+15.67968750	-2.45214844	-0.75146484	-131.37451172	+21.29150391	+28.30078125	+5388	+13.96582031	-3.99023438	-1.87207031	+30.14648438	-7.07519531	-27.26806641	+3816
+1458241289.20840000	+16.30371094	-1.82373047	-1.92041016	+42.64892578	-26.36718750	-35.72753906	+5256	+15.68408203	-2.43896484	-0.73828125	-131.37451172	+21.31347656	+28.23486328	+5380	+13.97460938	-3.94628906	-1.83691406	+30.27832031	-7.27294922	-27.24609375	+3824
+1458241289.21670010	+16.30371094	-1.77978516	-1.89843750	+42.67089844	-26.56494141	-35.52978516	+5236	+15.69287109	-2.41699219	-0.72509766	-131.39648438	+21.33544922	+28.10302734	+5360	+13.99218750	-3.86279297	-1.77539063	+30.54199219	-7.64648438	-27.20214844	+3832
+1458241289.22090010	+16.30810547	-1.75781250	-1.88525391	+42.69287109	-26.67480469	-35.44189453	+5220	+15.69287109	-2.40820313	-0.71630859	-131.39648438	+21.35742188	+28.05908203	+5348	+13.99658203	-3.83203125	-1.74462891	+30.62988281	-7.82226563	-27.18017578	+3840
+1458241289.22510000	+16.30810547	-1.73583984	-1.86767578	+42.71484375	-26.80664063	-35.37597656	+5208	+15.69726563	-2.39501953	-0.70751953	-131.37451172	+21.37939453	+28.03710938	+5336	+14.00537109	-3.79687500	-1.71826172	+30.71777344	-7.97607422	-27.15820313	+3844
+1458241289.22919990	+16.31250000	-1.71826172	-1.85009766	+42.71484375	-26.91650391	-35.35400391	+5192	+15.70605469	-2.38623047	-0.69433594	-131.35253906	+21.42333984	+28.03710938	+5324	+14.00976563	-3.77050781	-1.69628906	+30.78369141	-8.10791016	-27.13623047	+3848
+1458241289.23340010	+16.31689453	-1.70068359	-1.83251953	+42.73681641	-27.04833984	-35.33203125	+5176	+15.71044922	-2.37744141	-0.67675781	-131.33056641	+21.46728516	+28.03710938	+5316	+14.01416016	-3.74853516	-1.66992188	+30.78369141	-8.26171875	-27.13623047	+3852
+1458241289.23760010	+16.32128906	-1.68750000	-1.81494141	+42.73681641	-27.15820313	-35.31005859	+5164	+15.71044922	-2.36865234	-0.65917969	-131.30859375	+21.51123047	+28.03710938	+5304	+14.01855469	-3.73095703	-1.65673828	+30.78369141	-8.32763672	-27.09228516	+3852
+1458241289.24169990	+16.32128906	-1.66992188	-1.79736328	+42.75878906	-27.24609375	-35.31005859	+5148	+15.71484375	-2.35986328	-0.64160156	-131.26464844	+21.57714844	+28.05908203	+5296	+14.01855469	-3.71777344	-1.64794922	+30.73974609	-8.37158203	-27.02636719	+3848
+1458241289.25009990	+16.31689453	-1.63916016	-1.76220703	+42.80273438	-27.42187500	-35.35400391	+5124	+15.71923828	-2.32910156	-0.60644531	-131.11083984	+21.68701172	+28.12500000	+5284	+14.01855469	-3.70458984	-1.63916016	+30.60791016	-8.39355469	-26.87255859	+3840
+1458241289.25420000	+16.31689453	-1.59521484	-1.69189453	+42.93457031	-27.77343750	-35.57373047	+5128	+15.72363281	-2.31152344	-0.58447266	-131.02294922	+21.77490234	+28.19091797	+5280	+14.01855469	-3.70019531	-1.63916016	+30.52001953	-8.39355469	-26.80664063	+3832
+1458241289.25840000	+16.32128906	-1.58203125	-1.64355469	+43.00048828	-27.94921875	-35.74951172	+5124	+15.72363281	-2.29394531	-0.55810547	-130.91308594	+21.86279297	+28.25683594	+5280	+14.01855469	-3.70019531	-1.63916016	+30.41015625	-8.37158203	-26.74072266	+3828
+1458241289.26259990	+16.32128906	-1.56884766	-1.60839844	+43.06640625	-28.05908203	-35.90332031	+5120	+15.72363281	-2.27636719	-0.53173828	-130.78125000	+21.95068359	+28.34472656	+5276	+14.01855469	-3.70458984	-1.63916016	+30.27832031	-8.34960938	-26.67480469	+3820
+1458241289.26670000	+16.32128906	-1.55566406	-1.58203125	+43.13232422	-28.14697266	-36.01318359	+5120	+15.72802734	-2.25878906	-0.50537109	-130.67138672	+22.03857422	+28.41064453	+5280	+14.01855469	-3.70898438	-1.64355469	+30.16845703	-8.32763672	-26.63085938	+3812
+1458241289.27500010	+16.31689453	-1.52490234	-1.53369141	+43.28613281	-28.30078125	-36.23291016	+5124	+15.73242188	-2.22363281	-0.45703125	-130.45166016	+22.21435547	+28.56445313	+5284	+14.01855469	-3.71337891	-1.64794922	+29.92675781	-8.28369141	-26.47705078	+3800
+1458241289.27920010	+16.31689453	-1.51611328	-1.51611328	+43.33007813	-28.36669922	-36.32080078	+5124	+15.73242188	-2.20605469	-0.43066406	-130.31982422	+22.30224609	+28.60839844	+5288	+14.01855469	-3.71337891	-1.64794922	+29.83886719	-8.26171875	-26.41113281	+3792
+1458241289.28340010	+16.31689453	-1.49853516	-1.49414063	+43.39599609	-28.45458984	-36.43066406	+5128	+15.73681641	-2.18847656	-0.40869141	-130.20996094	+22.36816406	+28.67431641	+5292	+14.01855469	-3.70898438	-1.65234375	+29.75097656	-8.21777344	-26.32324219	+3788
+1458241289.28749990	+16.31689453	-1.48535156	-1.46777344	+43.46191406	-28.56445313	-36.54052734	+5136	+15.73681641	-2.17089844	-0.39111328	-130.07812500	+22.43408203	+28.71826172	+5296	+14.01855469	-3.70898438	-1.65234375	+29.66308594	-8.19580078	-26.25732422	+3780
+1458241289.29169990	+16.32128906	-1.46777344	-1.45019531	+43.52783203	-28.65234375	-36.60644531	+5140	+15.74121094	-2.14892578	-0.37353516	-129.96826172	+22.50000000	+28.74023438	+5304	+14.02294922	-3.70019531	-1.64794922	+29.61914063	-8.21777344	-26.21337891	+3776
+1458241289.30000000	+16.32568359	-1.44140625	-1.41064453	+43.65966797	-28.82812500	-36.76025391	+5152	+15.75000000	-2.12255859	-0.33837891	-129.79248047	+22.60986328	+28.80615234	+5312	+14.02734375	-3.68261719	-1.63037109	+29.55322266	-8.32763672	-26.12548828	+3768
+1458241289.30419990	+16.33007813	-1.42822266	-1.40185547	+43.68164063	-28.87207031	-36.78222656	+5156	+15.75000000	-2.11376953	-0.32519531	-129.74853516	+22.65380859	+28.80615234	+5312	+14.03613281	-3.66943359	-1.61718750	+29.55322266	-8.39355469	-26.08154297	+3768
+1458241289.30839990	+16.33007813	-1.41064453	-1.39306641	+43.70361328	-28.91601563	-36.76025391	+5156	+15.75439453	-2.10498047	-0.31201172	-129.70458984	+22.67578125	+28.78417969	+5316	+14.04052734	-3.64746094	-1.59960938	+29.59716797	-8.48144531	-26.03759766	+3768
+1458241289.31250000	+16.33447266	-1.39746094	-1.38867188	+43.70361328	-28.93798828	-36.71630859	+5160	+15.75439453	-2.09619141	-0.30761719	-129.66064453	+22.65380859	+28.74023438	+5316	+14.04492188	-3.62109375	-1.58642578	+29.66308594	-8.59130859	-26.01562500	+3772
+1458241289.31670000	+16.33886719	-1.37988281	-1.38427734	+43.72558594	-28.98193359	-36.69433594	+5160	+15.75878906	-2.08740234	-0.30322266	-129.63867188	+22.65380859	+28.69628906	+5316	+14.04931641	-3.59033203	-1.56445313	+29.77294922	-8.72314453	-25.97167969	+3776
+1458241289.32500000	+16.34765625	-1.35351563	-1.37109375	+43.70361328	-29.11376953	-36.62841797	+5156	+15.76318359	-2.07861328	-0.29443359	-129.61669922	+22.65380859	+28.60839844	+5312	+14.06250000	-3.53320313	-1.51611328	+29.97070313	-9.00878906	-25.94970703	+3784
+1458241289.32920000	+16.35205078	-1.34033203	-1.36669922	+43.70361328	-29.17968750	-36.60644531	+5152	+15.76757813	-2.07421875	-0.29003906	-129.59472656	+22.65380859	+28.58642578	+5308	+14.07128906	-3.49804688	-1.48535156	+30.10253906	-9.18457031	-25.97167969	+3788
+1458241289.33340000	+16.36083984	-1.33154297	-1.35791016	+43.68164063	-29.24560547	-36.58447266	+5148	+15.77197266	-2.06982422	-0.28564453	-129.57275391	+22.63183594	+28.56445313	+5304	+14.07568359	-3.47167969	-1.45458984	+30.21240234	-9.36035156	-25.97167969	+3792
+1458241289.33750010	+16.36523438	-1.32275391	-1.35351563	+43.65966797	-29.28955078	-36.54052734	+5144	+15.77636719	-2.06982422	-0.27685547	-129.55078125	+22.60986328	+28.52050781	+5296	+14.08007813	-3.44091797	-1.43261719	+30.30029297	-9.49218750	-25.97167969	+3796
+1458241289.34170010	+16.36962891	-1.31396484	-1.35351563	+43.63769531	-29.33349609	-36.49658203	+5136	+15.77636719	-2.06542969	-0.27246094	-129.55078125	+22.58789063	+28.49853516	+5292	+14.08447266	-3.41455078	-1.41064453	+30.41015625	-9.62402344	-25.94970703	+3800
+1458241289.34590010	+16.37402344	-1.30517578	-1.34912109	+43.61572266	-29.37744141	-36.45263672	+5128	+15.78076172	-2.06103516	-0.26806641	-129.52880859	+22.56591797	+28.47656250	+5284	+14.08886719	-3.38818359	-1.38867188	+30.47607422	-9.73388672	-25.94970703	+3804
+1458241289.35419990	+16.37841797	-1.28320313	-1.33593750	+43.57177734	-29.50927734	-36.43066406	+5116	+15.78515625	-2.04785156	-0.25048828	-129.41894531	+22.56591797	+28.49853516	+5276	+14.08886719	-3.34423828	-1.35791016	+30.58593750	-9.90966797	-25.90576172	+3808
+1458241289.35830000	+16.37841797	-1.27880859	-1.32275391	+43.57177734	-29.57519531	-36.47460938	+5108	+15.78955078	-2.03906250	-0.23730469	-129.33105469	+22.56591797	+28.54248047	+5272	+14.09326172	-3.33544922	-1.34472656	+30.58593750	-9.97558594	-25.88378906	+3812
+1458241289.36250000	+16.37841797	-1.27001953	-1.30517578	+43.57177734	-29.66308594	-36.54052734	+5104	+15.78955078	-2.02587891	-0.21972656	-129.22119141	+22.58789063	+28.60839844	+5268	+14.09326172	-3.32666016	-1.33593750	+30.56396484	-10.01953125	-25.86181641	+3808
+1458241289.36669990	+16.38281250	-1.26562500	-1.29199219	+43.57177734	-29.72900391	-36.60644531	+5096	+15.79394531	-2.01708984	-0.20214844	-129.11132813	+22.60986328	+28.67431641	+5268	+14.09326172	-3.32666016	-1.33154297	+30.49804688	-10.01953125	-25.81787109	+3804
+1458241289.37080000	+16.38281250	-1.25683594	-1.27441406	+43.59375000	-29.79492188	-36.69433594	+5096	+15.79394531	-2.00390625	-0.18457031	-129.00146484	+22.63183594	+28.74023438	+5264	+14.09326172	-3.32226563	-1.32714844	+30.43212891	-10.01953125	-25.79589844	+3800
+1458241289.37500000	+16.37841797	-1.24804688	-1.25683594	+43.63769531	-29.83886719	-36.76025391	+5092	+15.79833984	-1.99072266	-0.16699219	-128.86962891	+22.65380859	+28.82812500	+5264	+14.08886719	-3.32666016	-1.33154297	+30.34423828	-9.97558594	-25.72998047	+3796
+1458241289.38330010	+16.36962891	-1.23046875	-1.22607422	+43.70361328	-29.94873047	-36.93603516	+5092	+15.79833984	-1.95996094	-0.13183594	-128.58398438	+22.71972656	+28.98193359	+5264	+14.08447266	-3.32666016	-1.34472656	+30.19042969	-9.88769531	-25.62011719	+3792
+1458241289.38750000	+16.36523438	-1.22167969	-1.20849609	+43.74755859	-30.01464844	-37.04589844	+5092	+15.79833984	-1.94238281	-0.10986328	-128.43017578	+22.76367188	+29.06982422	+5268	+14.08447266	-3.33105469	-1.34912109	+30.10253906	-9.82177734	-25.55419922	+3788
+1458241289.39170000	+16.36083984	-1.21289063	-1.18652344	+43.79150391	-30.10253906	-37.17773438	+5096	+15.79833984	-1.92480469	-0.09228516	-128.27636719	+22.80761719	+29.13574219	+5272	+14.08007813	-3.33544922	-1.35791016	+30.01464844	-9.77783203	-25.51025391	+3784
+1458241289.39580010	+16.36083984	-1.19970703	-1.16015625	+43.85742188	-30.16845703	-37.30957031	+5100	+15.79833984	-1.90722656	-0.07031250	-128.12255859	+22.85156250	+29.22363281	+5272	+14.08007813	-3.33984375	-1.36230469	+29.90478516	-9.73388672	-25.44433594	+3784
+1458241289.40000010	+16.35644531	-1.19091797	-1.13818359	+43.94531250	-30.23437500	-37.44140625	+5108	+15.80273438	-1.88964844	-0.05273438	-127.96875000	+22.89550781	+29.28955078	+5276	+14.07568359	-3.34423828	-1.36669922	+29.81689453	-9.66796875	-25.40039063	+3780
+1458241289.40420010	+16.35205078	-1.17773438	-1.12060547	+43.98925781	-30.27832031	-37.52929688	+5112	+15.80273438	-1.87646484	-0.03955078	-127.83691406	+22.89550781	+29.33349609	+5280	+14.07128906	-3.34863281	-1.37109375	+29.72900391	-9.62402344	-25.33447266	+3776
+1458241289.41249990	+16.34326172	-1.15136719	-1.09423828	+44.07714844	-30.34423828	-37.66113281	+5128	+15.80273438	-1.85009766	-0.01757813	-127.61718750	+22.93945313	+29.37744141	+5284	+14.06689453	-3.34423828	-1.37988281	+29.59716797	-9.53613281	-25.22460938	+3772
+1458241289.41669990	+16.33886719	-1.13818359	-1.08105469	+44.12109375	-30.38818359	-37.70507813	+5132	+15.80273438	-1.83691406	-0.00878906	-127.52929688	+22.96142578	+29.39941406	+5284	+14.06689453	-3.33984375	-1.37988281	+29.55322266	-9.51416016	-25.18066406	+3768
+1458241289.42080000	+16.33007813	-1.12500000	-1.07226563	+44.16503906	-30.43212891	-37.72705078	+5136	+15.80273438	-1.82373047	-0.00439453	-127.46337891	+22.98339844	+29.39941406	+5288	+14.06250000	-3.33105469	-1.37988281	+29.55322266	-9.51416016	-25.13671875	+3764
+1458241289.42500000	+16.33007813	-1.11181641	-1.06347656	+44.20898438	-30.47607422	-37.74902344	+5140	+15.80273438	-1.81494141	+0.00000000	-127.39746094	+22.98339844	+29.39941406	+5288	+14.06250000	-3.32226563	-1.37548828	+29.55322266	-9.51416016	-25.11474609	+3764
+1458241289.42910000	+16.33007813	-1.09863281	-1.05468750	+44.23095703	-30.52001953	-37.72705078	+5144	+15.80712891	-1.81054688	+0.00000000	-127.35351563	+22.96142578	+29.37744141	+5284	+14.06250000	-3.30468750	-1.36669922	+29.57519531	-9.55810547	-25.09277344	+3764
+1458241289.43330000	+16.33007813	-1.08544922	-1.05029297	+44.25292969	-30.54199219	-37.70507813	+5144	+15.80712891	-1.80615234	+0.00000000	-127.33154297	+22.96142578	+29.33349609	+5284	+14.06250000	-3.28710938	-1.35351563	+29.61914063	-9.60205078	-25.07080078	+3768
+1458241289.44160010	+16.32568359	-1.06347656	-1.05029297	+44.23095703	-30.58593750	-37.61718750	+5140	+15.80712891	-1.79736328	-0.00439453	-127.30957031	+22.91748047	+29.24560547	+5276	+14.06250000	-3.24316406	-1.31835938	+29.75097656	-9.75585938	-25.04882813	+3772
