# Supplementary material for: A direct effect of perception on action when grasping a cup
Source: Sci Rep. 2018 Jan 9;8:171. doi: 10.1038/s41598-017-18591-5 (PMC5760564; doi:10.1038/s41598-017-18591-5)
Supplement: Supplementary file 6 — Supplementary Information [file 41598_2017_18591_MOESM6_ESM.zip › SciRep_Data/S02instruct/S02_100instruct_Tr66.dat]

+1000000000000.00000000	+0.00000000	+0.00000000	+0.00000000	+0.00000000	+0.00000000	+0.00000000	+0	+0.00000000	+0.00000000	+0.00000000	+0.00000000	+0.00000000	+0.00000000	+0	+0.00000000	+0.00000000	+0.00000000	+0.00000000	+0.00000000	+0.00000000	+0
+1458241289.44580010	+16.32568359	-1.05468750	-1.05029297	+44.23095703	-30.60791016	-37.52929688	+5136	+15.80712891	-1.79736328	-0.00878906	-127.30957031	+22.89550781	+29.20166016	+5272	+14.06250000	-3.21679688	-1.30078125	+29.86083984	-9.84375000	-25.04882813	+3776
+1458241289.45000000	+16.32568359	-1.04150391	-1.05468750	+44.20898438	-30.60791016	-37.46337891	+5128	+15.81152344	-1.79296875	-0.01318359	-127.30957031	+22.89550781	+29.15771484	+5268	+14.06689453	-3.18603516	-1.28320313	+29.97070313	-9.93164063	-25.02685547	+3780
+1458241289.45409990	+16.32568359	-1.02832031	-1.05908203	+44.20898438	-30.65185547	-37.39746094	+5120	+15.81152344	-1.79296875	-0.01318359	-127.30957031	+22.87353516	+29.11376953	+5264	+14.06689453	-3.15527344	-1.26123047	+30.12451172	-10.04150391	-25.04882813	+3788
+1458241289.45830010	+16.32568359	-1.01953125	-1.05908203	+44.20898438	-30.67382813	-37.33154297	+5112	+15.81152344	-1.78857422	-0.01757813	-127.30957031	+22.85156250	+29.09179688	+5256	+14.06689453	-3.12451172	-1.23925781	+30.23437500	-10.15136719	-25.07080078	+3792
+1458241289.46250010	+16.32568359	-1.00634766	-1.05908203	+44.20898438	-30.71777344	-37.28759766	+5100	+15.81152344	-1.78857422	-0.02197266	-127.30957031	+22.82958984	+29.04785156	+5248	+14.06689453	-3.10253906	-1.22607422	+30.32226563	-10.21728516	-25.07080078	+3792
+1458241289.47079990	+16.32568359	-0.98876953	-1.05908203	+44.20898438	-30.78369141	-37.22167969	+5076	+15.81591797	-1.77978516	-0.02636719	-127.33154297	+22.80761719	+29.00390625	+5236	+14.07128906	-3.06298828	-1.19531250	+30.45410156	-10.37109375	-25.09277344	+3796
+1458241289.47499990	+16.32128906	-0.97998047	-1.05908203	+44.20898438	-30.82763672	-37.19970703	+5064	+15.81591797	-1.77539063	-0.02636719	-127.30957031	+22.78564453	+28.95996094	+5228	+14.07128906	-3.04541016	-1.19091797	+30.49804688	-10.37109375	-25.07080078	+3796
+1458241295.40570000	+9.90087891	-5.33935547	-1.02392578	+40.84716797	-0.76904297	-57.76611328	+1632	+9.87451172	-4.58349609	-0.69873047	-1.66992188	-11.18408203	+16.01806641	+1612	+7.15869141	-8.25732422	-0.87890625	+57.65625000	+6.87744141	-16.25976563	+1692
+1458241295.40990000	+9.90087891	-5.33935547	-1.02392578	+40.84716797	-0.76904297	-57.76611328	+1632	+9.87451172	-4.58349609	-0.69873047	-1.66992188	-11.18408203	+16.01806641	+1612	+7.15869141	-8.25732422	-0.87890625	+57.63427734	+6.85546875	-16.23779297	+1692
+1458241295.41409990	+9.90087891	-5.33935547	-1.02392578	+40.84716797	-0.76904297	-57.76611328	+1632	+9.87451172	-4.58349609	-0.69873047	-1.66992188	-11.18408203	+15.99609375	+1612	+7.15429688	-8.26171875	-0.88330078	+57.61230469	+6.85546875	-16.21582031	+1692
+1458241295.41820000	+9.90087891	-5.33935547	-1.02392578	+40.84716797	-0.76904297	-57.76611328	+1636	+9.87451172	-4.58349609	-0.69873047	-1.66992188	-11.18408203	+15.99609375	+1612	+7.14990234	-8.26171875	-0.88330078	+57.59033203	+6.83349609	-16.19384766	+1692
+1458241295.42240000	+9.90087891	-5.33935547	-1.02392578	+40.84716797	-0.76904297	-57.76611328	+1636	+9.87451172	-4.58349609	-0.69873047	-1.66992188	-11.18408203	+15.99609375	+1616	+7.14990234	-8.26611328	-0.88330078	+57.56835938	+6.83349609	-16.19384766	+1692
+1458241295.42660000	+9.90087891	-5.33935547	-1.02392578	+40.84716797	-0.76904297	-57.76611328	+1636	+9.87451172	-4.58349609	-0.69873047	-1.64794922	-11.18408203	+15.99609375	+1616	+7.14990234	-8.26611328	-0.88330078	+57.56835938	+6.83349609	-16.19384766	+1692
+1458241295.43070010	+9.90087891	-5.33935547	-1.02392578	+40.84716797	-0.76904297	-57.76611328	+1636	+9.87451172	-4.58349609	-0.69873047	-1.64794922	-11.16210938	+15.99609375	+1616	+7.14990234	-8.26611328	-0.88330078	+57.56835938	+6.85546875	-16.19384766	+1688
+1458241295.43490000	+9.90087891	-5.33935547	-1.02392578	+40.84716797	-0.76904297	-57.74414063	+1640	+9.87451172	-4.58349609	-0.69873047	-1.64794922	-11.16210938	+15.99609375	+1620	+7.15429688	-8.26171875	-0.88330078	+57.59033203	+6.85546875	-16.21582031	+1688
+1458241295.43910000	+9.90087891	-5.33935547	-1.02392578	+40.84716797	-0.76904297	-57.74414063	+1640	+9.87451172	-4.58349609	-0.69873047	-1.66992188	-11.16210938	+15.99609375	+1620	+7.15429688	-8.26171875	-0.88330078	+57.59033203	+6.85546875	-16.21582031	+1688
+1458241295.44320010	+9.90087891	-5.33935547	-1.02392578	+40.84716797	-0.76904297	-57.74414063	+1640	+9.87451172	-4.58349609	-0.69873047	-1.66992188	-11.16210938	+15.99609375	+1620	+7.15429688	-8.26171875	-0.87890625	+57.61230469	+6.85546875	-16.21582031	+1688
+1458241295.44740010	+9.90087891	-5.33935547	-1.02392578	+40.84716797	-0.76904297	-57.74414063	+1640	+9.87451172	-4.58349609	-0.69873047	-1.66992188	-11.16210938	+15.99609375	+1620	+7.15429688	-8.26171875	-0.87890625	+57.61230469	+6.87744141	-16.23779297	+1688
+1458241295.45160010	+9.90087891	-5.33935547	-1.02392578	+40.84716797	-0.76904297	-57.74414063	+1640	+9.87451172	-4.58349609	-0.70312500	-1.66992188	-11.16210938	+15.99609375	+1620	+7.15869141	-8.26171875	-0.87890625	+57.61230469	+6.87744141	-16.23779297	+1688
+1458241295.45569990	+9.90087891	-5.33935547	-1.02392578	+40.84716797	-0.76904297	-57.74414063	+1640	+9.87451172	-4.58349609	-0.70312500	-1.66992188	-11.16210938	+16.01806641	+1624	+7.15869141	-8.26171875	-0.87890625	+57.63427734	+6.87744141	-16.23779297	+1684
+1458241295.45989990	+9.90087891	-5.33935547	-1.02392578	+40.84716797	-0.76904297	-57.74414063	+1640	+9.87451172	-4.58349609	-0.70312500	-1.66992188	-11.16210938	+16.01806641	+1624	+7.15869141	-8.26171875	-0.87451172	+57.63427734	+6.87744141	-16.23779297	+1684
+1458241295.46400000	+9.90527344	-5.33935547	-1.02392578	+40.84716797	-0.76904297	-57.74414063	+1640	+9.87451172	-4.58349609	-0.70312500	-1.66992188	-11.16210938	+16.01806641	+1624	+7.15869141	-8.25732422	-0.87451172	+57.65625000	+6.87744141	-16.25976563	+1684
+1458241295.46820000	+9.90527344	-5.33935547	-1.02392578	+40.84716797	-0.76904297	-57.72216797	+1640	+9.87451172	-4.58349609	-0.70312500	-1.66992188	-11.16210938	+16.01806641	+1624	+7.15869141	-8.25732422	-0.87451172	+57.65625000	+6.89941406	-16.25976563	+1684
+1458241295.47240000	+9.90527344	-5.33935547	-1.02392578	+40.84716797	-0.76904297	-57.72216797	+1640	+9.87451172	-4.58349609	-0.70312500	-1.66992188	-11.16210938	+16.01806641	+1624	+7.16308594	-8.25732422	-0.87451172	+57.65625000	+6.89941406	-16.25976563	+1684
+1458241295.47650000	+9.90527344	-5.33935547	-1.02392578	+40.84716797	-0.76904297	-57.72216797	+1640	+9.87451172	-4.58349609	-0.70312500	-1.66992188	-11.16210938	+16.04003906	+1624	+7.16308594	-8.25732422	-0.87451172	+57.67822266	+6.89941406	-16.25976563	+1684
+1458241295.48070000	+9.90527344	-5.33935547	-1.02392578	+40.84716797	-0.76904297	-57.72216797	+1640	+9.87451172	-4.58349609	-0.70312500	-1.66992188	-11.16210938	+16.04003906	+1624	+7.16308594	-8.25732422	-0.87451172	+57.67822266	+6.89941406	-16.25976563	+1684
+1458241295.48490000	+9.90527344	-5.33935547	-1.02392578	+40.84716797	-0.76904297	-57.72216797	+1636	+9.87451172	-4.58349609	-0.70312500	-1.66992188	-11.16210938	+16.04003906	+1620	+7.16308594	-8.25732422	-0.87451172	+57.67822266	+6.89941406	-16.25976563	+1684
+1458241295.48900010	+9.90527344	-5.33935547	-1.02392578	+40.84716797	-0.76904297	-57.72216797	+1636	+9.87451172	-4.58349609	-0.70312500	-1.66992188	-11.16210938	+16.04003906	+1620	+7.16308594	-8.25732422	-0.87011719	+57.67822266	+6.89941406	-16.25976563	+1684
+1458241295.49320010	+9.90527344	-5.33935547	-1.02392578	+40.84716797	-0.76904297	-57.72216797	+1636	+9.87451172	-4.58349609	-0.70312500	-1.66992188	-11.16210938	+16.04003906	+1620	+7.16308594	-8.25732422	-0.87011719	+57.67822266	+6.89941406	-16.25976563	+1684
+1458241295.49740000	+9.90527344	-5.33935547	-1.02392578	+40.84716797	-0.76904297	-57.72216797	+1636	+9.87451172	-4.58349609	-0.70312500	-1.66992188	-11.16210938	+16.04003906	+1620	+7.16308594	-8.25732422	-0.87451172	+57.67822266	+6.89941406	-16.25976563	+1684
+1458241295.50149990	+9.90087891	-5.33935547	-1.02392578	+40.86914063	-0.76904297	-57.70019531	+1636	+9.87451172	-4.58349609	-0.70312500	-1.66992188	-11.16210938	+16.04003906	+1620	+7.16308594	-8.25732422	-0.87451172	+57.67822266	+6.89941406	-16.25976563	+1684
+1458241295.50570010	+9.90087891	-5.33935547	-1.02392578	+40.86914063	-0.76904297	-57.70019531	+1636	+9.87451172	-4.58349609	-0.70312500	-1.66992188	-11.16210938	+16.04003906	+1620	+7.16308594	-8.25732422	-0.87451172	+57.67822266	+6.89941406	-16.25976563	+1680
+1458241295.50990010	+9.90087891	-5.33935547	-1.02392578	+40.86914063	-0.76904297	-57.70019531	+1636	+9.87451172	-4.58349609	-0.70312500	-1.66992188	-11.16210938	+16.04003906	+1620	+7.16308594	-8.25732422	-0.87451172	+57.67822266	+6.89941406	-16.25976563	+1680
+1458241295.51399990	+9.90087891	-5.33935547	-1.02392578	+40.86914063	-0.76904297	-57.70019531	+1636	+9.87451172	-4.58349609	-0.70312500	-1.66992188	-11.16210938	+16.04003906	+1620	+7.16308594	-8.25732422	-0.87451172	+57.65625000	+6.89941406	-16.23779297	+1680
+1458241295.51819990	+9.90087891	-5.33935547	-1.02392578	+40.86914063	-0.76904297	-57.70019531	+1636	+9.87451172	-4.58349609	-0.70312500	-1.66992188	-11.16210938	+16.01806641	+1620	+7.15869141	-8.25732422	-0.87451172	+57.65625000	+6.89941406	-16.23779297	+1680
+1458241295.52239990	+9.90087891	-5.33935547	-1.02392578	+40.86914063	-0.76904297	-57.70019531	+1636	+9.87451172	-4.58349609	-0.70312500	-1.66992188	-11.16210938	+16.01806641	+1620	+7.15869141	-8.25732422	-0.87451172	+57.65625000	+6.89941406	-16.23779297	+1680
+1458241295.52650000	+9.90087891	-5.33935547	-1.02832031	+40.86914063	-0.76904297	-57.70019531	+1636	+9.87451172	-4.58349609	-0.70312500	-1.66992188	-11.16210938	+16.01806641	+1620	+7.15869141	-8.25732422	-0.87451172	+57.65625000	+6.89941406	-16.23779297	+1680
+1458241295.53070000	+9.90087891	-5.33935547	-1.02832031	+40.86914063	-0.76904297	-57.70019531	+1636	+9.87451172	-4.58349609	-0.70312500	-1.66992188	-11.16210938	+16.01806641	+1620	+7.15869141	-8.25732422	-0.87451172	+57.65625000	+6.89941406	-16.23779297	+1680
+1458241295.53490000	+9.90087891	-5.33935547	-1.02832031	+40.86914063	-0.76904297	-57.70019531	+1636	+9.87451172	-4.58349609	-0.70312500	-1.66992188	-11.16210938	+16.01806641	+1620	+7.15869141	-8.25732422	-0.87451172	+57.65625000	+6.87744141	-16.23779297	+1680
+1458241295.53900000	+9.90087891	-5.33935547	-1.02832031	+40.86914063	-0.76904297	-57.70019531	+1636	+9.87451172	-4.58349609	-0.70312500	-1.66992188	-11.14013672	+16.01806641	+1620	+7.15869141	-8.25732422	-0.87451172	+57.65625000	+6.87744141	-16.21582031	+1680
+1458241295.54320000	+9.90087891	-5.33935547	-1.02832031	+40.86914063	-0.76904297	-57.70019531	+1640	+9.87451172	-4.58349609	-0.70312500	-1.66992188	-11.14013672	+16.01806641	+1620	+7.15869141	-8.25732422	-0.87890625	+57.65625000	+6.87744141	-16.21582031	+1680
+1458241295.54730010	+9.90087891	-5.33935547	-1.02832031	+40.86914063	-0.76904297	-57.67822266	+1640	+9.87451172	-4.58349609	-0.70312500	-1.66992188	-11.14013672	+16.01806641	+1620	+7.15869141	-8.25732422	-0.87890625	+57.65625000	+6.87744141	-16.21582031	+1676
+1458241295.55150010	+9.90087891	-5.33935547	-1.02832031	+40.89111328	-0.76904297	-57.67822266	+1640	+9.87451172	-4.58349609	-0.70312500	-1.66992188	-11.14013672	+16.01806641	+1620	+7.15869141	-8.25732422	-0.87890625	+57.65625000	+6.87744141	-16.21582031	+1676
+1458241295.55570010	+9.90087891	-5.33935547	-1.02832031	+40.89111328	-0.76904297	-57.67822266	+1640	+9.87451172	-4.58349609	-0.70312500	-1.66992188	-11.14013672	+16.01806641	+1620	+7.15869141	-8.25732422	-0.87451172	+57.65625000	+6.89941406	-16.21582031	+1676
+1458241295.55979990	+9.90087891	-5.33935547	-1.02832031	+40.89111328	-0.76904297	-57.67822266	+1640	+9.87451172	-4.58349609	-0.70312500	-1.66992188	-11.14013672	+16.01806641	+1620	+7.15869141	-8.25732422	-0.87451172	+57.65625000	+6.89941406	-16.21582031	+1676
+1458241295.56399990	+9.90087891	-5.33935547	-1.02832031	+40.89111328	-0.76904297	-57.67822266	+1640	+9.87451172	-4.58349609	-0.70312500	-1.66992188	-11.14013672	+16.01806641	+1620	+7.15869141	-8.25732422	-0.87451172	+57.65625000	+6.89941406	-16.23779297	+1676
+1458241295.56820010	+9.90087891	-5.33935547	-1.02832031	+40.89111328	-0.76904297	-57.67822266	+1640	+9.87451172	-4.58349609	-0.70312500	-1.66992188	-11.14013672	+16.04003906	+1620	+7.15869141	-8.25732422	-0.87451172	+57.67822266	+6.89941406	-16.23779297	+1676
+1458241295.57230000	+9.90087891	-5.33935547	-1.02832031	+40.89111328	-0.79101563	-57.67822266	+1640	+9.87451172	-4.58349609	-0.70312500	-1.66992188	-11.14013672	+16.04003906	+1620	+7.15869141	-8.25732422	-0.87451172	+57.67822266	+6.89941406	-16.23779297	+1676
+1458241295.57649990	+9.90087891	-5.33935547	-1.02832031	+40.89111328	-0.79101563	-57.65625000	+1640	+9.87451172	-4.58349609	-0.70312500	-1.66992188	-11.14013672	+16.04003906	+1620	+7.16308594	-8.25732422	-0.87451172	+57.67822266	+6.89941406	-16.23779297	+1676
+1458241295.58069990	+9.90087891	-5.33935547	-1.02832031	+40.89111328	-0.79101563	-57.65625000	+1640	+9.87451172	-4.58349609	-0.70312500	-1.66992188	-11.14013672	+16.04003906	+1620	+7.16308594	-8.25732422	-0.87451172	+57.70019531	+6.89941406	-16.23779297	+1676
+1458241295.58480000	+9.90087891	-5.33935547	-1.02832031	+40.89111328	-0.79101563	-57.65625000	+1640	+9.87451172	-4.58349609	-0.70312500	-1.66992188	-11.14013672	+16.04003906	+1620	+7.16308594	-8.25732422	-0.87451172	+57.70019531	+6.89941406	-16.23779297	+1676
+1458241295.58900000	+9.90087891	-5.33935547	-1.02832031	+40.91308594	-0.79101563	-57.65625000	+1640	+9.87451172	-4.58349609	-0.70312500	-1.66992188	-11.14013672	+16.04003906	+1616	+7.16308594	-8.25732422	-0.87451172	+57.70019531	+6.89941406	-16.23779297	+1676
+1458241295.59320000	+9.90087891	-5.33935547	-1.02832031	+40.91308594	-0.79101563	-57.65625000	+1640	+9.87451172	-4.58349609	-0.70312500	-1.66992188	-11.14013672	+16.04003906	+1616	+7.16308594	-8.25732422	-0.87451172	+57.70019531	+6.89941406	-16.23779297	+1676
+1458241295.59730010	+9.90087891	-5.33935547	-1.02832031	+40.91308594	-0.79101563	-57.65625000	+1640	+9.87451172	-4.58349609	-0.70312500	-1.64794922	-11.14013672	+16.04003906	+1616	+7.16308594	-8.25732422	-0.87451172	+57.72216797	+6.89941406	-16.23779297	+1676
+1458241295.60150000	+9.90087891	-5.33935547	-1.02832031	+40.91308594	-0.79101563	-57.65625000	+1636	+9.87451172	-4.58349609	-0.70312500	-1.64794922	-11.14013672	+16.04003906	+1616	+7.16308594	-8.25732422	-0.87451172	+57.72216797	+6.89941406	-16.23779297	+1676
+1458241295.60570000	+9.90087891	-5.33935547	-1.02832031	+40.91308594	-0.79101563	-57.65625000	+1636	+9.87451172	-4.58349609	-0.70312500	-1.64794922	-11.14013672	+16.04003906	+1616	+7.16308594	-8.25732422	-0.87451172	+57.72216797	+6.89941406	-16.23779297	+1676
+1458241295.60980010	+9.90087891	-5.33935547	-1.02832031	+40.91308594	-0.79101563	-57.63427734	+1636	+9.87451172	-4.58349609	-0.70312500	-1.64794922	-11.14013672	+16.04003906	+1616	+7.16308594	-8.25732422	-0.87451172	+57.72216797	+6.89941406	-16.23779297	+1676
+1458241295.61400010	+9.90087891	-5.33935547	-1.02832031	+40.91308594	-0.79101563	-57.63427734	+1636	+9.87451172	-4.58349609	-0.70312500	-1.64794922	-11.14013672	+16.04003906	+1616	+7.16308594	-8.25732422	-0.87451172	+57.72216797	+6.89941406	-16.23779297	+1676
+1458241295.61809990	+9.90087891	-5.33935547	-1.02832031	+40.93505859	-0.79101563	-57.63427734	+1636	+9.87451172	-4.58349609	-0.70312500	-1.64794922	-11.14013672	+16.04003906	+1612	+7.16308594	-8.25732422	-0.87451172	+57.72216797	+6.89941406	-16.23779297	+1676
+1458241295.62229990	+9.90087891	-5.33935547	-1.02832031	+40.93505859	-0.79101563	-57.63427734	+1636	+9.87451172	-4.58349609	-0.70312500	-1.64794922	-11.14013672	+16.04003906	+1612	+7.16308594	-8.25732422	-0.87451172	+57.72216797	+6.89941406	-16.21582031	+1676
+1458241295.62649990	+9.90087891	-5.33935547	-1.02832031	+40.93505859	-0.79101563	-57.63427734	+1636	+9.87451172	-4.58349609	-0.70312500	-1.64794922	-11.14013672	+16.04003906	+1612	+7.16308594	-8.25732422	-0.87451172	+57.72216797	+6.89941406	-16.21582031	+1676
+1458241295.63060000	+9.90087891	-5.33935547	-1.02832031	+40.93505859	-0.79101563	-57.63427734	+1636	+9.87451172	-4.58349609	-0.70312500	-1.64794922	-11.14013672	+16.04003906	+1612	+7.16308594	-8.25732422	-0.87451172	+57.72216797	+6.89941406	-16.21582031	+1676
+1458241295.63480000	+9.90087891	-5.33935547	-1.02832031	+40.93505859	-0.79101563	-57.63427734	+1636	+9.87451172	-4.58349609	-0.70312500	-1.64794922	-11.14013672	+16.04003906	+1612	+7.16308594	-8.25732422	-0.87451172	+57.70019531	+6.89941406	-16.21582031	+1676
+1458241295.63899990	+9.90087891	-5.33935547	-1.02832031	+40.93505859	-0.79101563	-57.63427734	+1636	+9.87451172	-4.58349609	-0.70312500	-1.64794922	-11.14013672	+16.04003906	+1612	+7.16308594	-8.25732422	-0.87890625	+57.70019531	+6.89941406	-16.21582031	+1676
+1458241295.64310000	+9.90087891	-5.33935547	-1.02832031	+40.93505859	-0.79101563	-57.63427734	+1636	+9.87451172	-4.58349609	-0.70312500	-1.64794922	-11.14013672	+16.04003906	+1612	+7.16308594	-8.25732422	-0.87890625	+57.70019531	+6.89941406	-16.19384766	+1676
+1458241295.64730000	+9.90087891	-5.33935547	-1.02832031	+40.93505859	-0.79101563	-57.63427734	+1636	+9.87451172	-4.58349609	-0.70312500	-1.64794922	-11.14013672	+16.04003906	+1612	+7.16308594	-8.25732422	-0.87890625	+57.70019531	+6.87744141	-16.19384766	+1676
+1458241295.65150000	+9.90087891	-5.33935547	-1.02832031	+40.93505859	-0.79101563	-57.63427734	+1636	+9.87451172	-4.58349609	-0.70312500	-1.64794922	-11.14013672	+16.04003906	+1612	+7.15869141	-8.25732422	-0.87890625	+57.70019531	+6.87744141	-16.19384766	+1676
+1458241295.65560010	+9.90087891	-5.33935547	-1.02832031	+40.95703125	-0.79101563	-57.61230469	+1640	+9.87451172	-4.58349609	-0.70312500	-1.64794922	-11.14013672	+16.04003906	+1612	+7.15869141	-8.25732422	-0.87890625	+57.70019531	+6.87744141	-16.19384766	+1676
+1458241295.65980010	+9.90087891	-5.33935547	-1.02832031	+40.95703125	-0.79101563	-57.61230469	+1640	+9.87451172	-4.58349609	-0.70312500	-1.64794922	-11.14013672	+16.04003906	+1612	+7.15869141	-8.25732422	-0.87890625	+57.70019531	+6.87744141	-16.19384766	+1676
+1458241295.66400000	+9.90087891	-5.33935547	-1.02832031	+40.95703125	-0.79101563	-57.61230469	+1640	+9.87451172	-4.58349609	-0.70312500	-1.64794922	-11.14013672	+16.04003906	+1612	+7.15869141	-8.25732422	-0.87890625	+57.70019531	+6.87744141	-16.19384766	+1676
+1458241295.66810010	+9.90087891	-5.33935547	-1.02832031	+40.95703125	-0.79101563	-57.61230469	+1640	+9.87451172	-4.58349609	-0.70312500	-1.64794922	-11.14013672	+16.04003906	+1612	+7.15869141	-8.25732422	-0.87890625	+57.70019531	+6.87744141	-16.19384766	+1676
+1458241295.67230010	+9.90087891	-5.33935547	-1.02832031	+40.95703125	-0.79101563	-57.61230469	+1640	+9.87451172	-4.58349609	-0.70312500	-1.64794922	-11.14013672	+16.04003906	+1612	+7.15869141	-8.25732422	-0.87890625	+57.70019531	+6.87744141	-16.19384766	+1676
+1458241295.67650010	+9.90087891	-5.33935547	-1.03271484	+40.95703125	-0.79101563	-57.61230469	+1640	+9.87451172	-4.58349609	-0.70312500	-1.64794922	-11.14013672	+16.04003906	+1612	+7.15869141	-8.25732422	-0.87890625	+57.70019531	+6.87744141	-16.19384766	+1676
+1458241295.68059990	+9.90087891	-5.33935547	-1.03271484	+40.95703125	-0.79101563	-57.61230469	+1640	+9.87451172	-4.58349609	-0.70312500	-1.64794922	-11.14013672	+16.04003906	+1612	+7.16308594	-8.25732422	-0.87890625	+57.70019531	+6.87744141	-16.19384766	+1676
+1458241295.68479990	+9.90087891	-5.33935547	-1.03271484	+40.95703125	-0.79101563	-57.61230469	+1644	+9.87451172	-4.58349609	-0.70312500	-1.64794922	-11.11816406	+16.04003906	+1612	+7.16308594	-8.25732422	-0.87890625	+57.70019531	+6.89941406	-16.19384766	+1676
+1458241295.68899990	+9.90087891	-5.33935547	-1.03271484	+40.95703125	-0.81298828	-57.59033203	+1644	+9.87451172	-4.58349609	-0.70312500	-1.64794922	-11.11816406	+16.04003906	+1612	+7.16308594	-8.25732422	-0.87890625	+57.72216797	+6.89941406	-16.19384766	+1676
+1458241295.69310000	+9.90087891	-5.33935547	-1.03271484	+40.95703125	-0.81298828	-57.59033203	+1640	+9.87451172	-4.58349609	-0.70312500	-1.64794922	-11.11816406	+16.04003906	+1612	+7.16308594	-8.25732422	-0.87451172	+57.72216797	+6.89941406	-16.19384766	+1676
+1458241295.69730000	+9.90087891	-5.33935547	-1.03271484	+40.95703125	-0.81298828	-57.59033203	+1640	+9.87451172	-4.58349609	-0.70312500	-1.64794922	-11.11816406	+16.06201172	+1612	+7.16308594	-8.25732422	-0.87451172	+57.72216797	+6.89941406	-16.21582031	+1676
+1458241295.70140000	+9.90087891	-5.33935547	-1.03271484	+40.95703125	-0.81298828	-57.59033203	+1640	+9.87451172	-4.58349609	-0.70312500	-1.64794922	-11.11816406	+16.06201172	+1612	+7.16308594	-8.25732422	-0.87451172	+57.72216797	+6.89941406	-16.21582031	+1676
+1458241295.70560000	+9.90087891	-5.33935547	-1.03271484	+40.97900391	-0.81298828	-57.59033203	+1640	+9.87451172	-4.58349609	-0.70312500	-1.64794922	-11.11816406	+16.06201172	+1612	+7.16308594	-8.25292969	-0.87451172	+57.74414063	+6.89941406	-16.21582031	+1676
+1458241295.70980000	+9.90087891	-5.33935547	-1.03271484	+40.97900391	-0.81298828	-57.59033203	+1640	+9.87451172	-4.58349609	-0.70312500	-1.64794922	-11.11816406	+16.06201172	+1612	+7.16308594	-8.25292969	-0.87451172	+57.74414063	+6.89941406	-16.21582031	+1676
+1458241295.71390010	+9.90087891	-5.33935547	-1.03271484	+40.97900391	-0.81298828	-57.59033203	+1640	+9.87451172	-4.58349609	-0.70312500	-1.64794922	-11.11816406	+16.06201172	+1612	+7.16748047	-8.25292969	-0.87451172	+57.74414063	+6.89941406	-16.21582031	+1680
+1458241295.71810010	+9.90087891	-5.33935547	-1.03271484	+40.97900391	-0.81298828	-57.59033203	+1640	+9.87451172	-4.58349609	-0.70312500	-1.64794922	-11.11816406	+16.06201172	+1612	+7.16748047	-8.25292969	-0.87451172	+57.74414063	+6.89941406	-16.21582031	+1680
+1458241295.72230010	+9.90087891	-5.33935547	-1.03271484	+40.97900391	-0.81298828	-57.56835938	+1640	+9.87451172	-4.58349609	-0.70312500	-1.64794922	-11.11816406	+16.06201172	+1612	+7.16748047	-8.25292969	-0.87451172	+57.74414063	+6.89941406	-16.21582031	+1680
+1458241295.72639990	+9.90087891	-5.33935547	-1.03271484	+40.97900391	-0.81298828	-57.56835938	+1636	+9.87451172	-4.58349609	-0.70312500	-1.64794922	-11.11816406	+16.06201172	+1612	+7.16748047	-8.25292969	-0.87451172	+57.76611328	+6.89941406	-16.21582031	+1680
+1458241295.73060010	+9.90087891	-5.33935547	-1.03271484	+40.97900391	-0.81298828	-57.56835938	+1636	+9.87451172	-4.58349609	-0.70312500	-1.64794922	-11.11816406	+16.06201172	+1612	+7.16748047	-8.25292969	-0.87451172	+57.76611328	+6.89941406	-16.21582031	+1680
+1458241295.73480010	+9.90087891	-5.33935547	-1.03271484	+40.97900391	-0.81298828	-57.56835938	+1636	+9.87451172	-4.58349609	-0.70312500	-1.64794922	-11.11816406	+16.06201172	+1608	+7.16748047	-8.25292969	-0.87451172	+57.76611328	+6.89941406	-16.21582031	+1680
+1458241295.73889990	+9.90087891	-5.33935547	-1.03271484	+40.97900391	-0.81298828	-57.56835938	+1636	+9.87451172	-4.58349609	-0.70312500	-1.64794922	-11.11816406	+16.06201172	+1608	+7.16748047	-8.25292969	-0.87451172	+57.74414063	+6.89941406	-16.21582031	+1680
+1458241295.74309990	+9.90087891	-5.33935547	-1.03271484	+40.97900391	-0.81298828	-57.56835938	+1636	+9.87451172	-4.58349609	-0.70312500	-1.64794922	-11.11816406	+16.06201172	+1608	+7.16748047	-8.25292969	-0.87451172	+57.74414063	+6.89941406	-16.21582031	+1680
+1458241295.74729990	+9.90087891	-5.33935547	-1.03271484	+40.97900391	-0.81298828	-57.56835938	+1636	+9.87451172	-4.58349609	-0.70312500	-1.64794922	-11.11816406	+16.06201172	+1608	+7.16308594	-8.25292969	-0.87451172	+57.74414063	+6.89941406	-16.19384766	+1680
+1458241295.75140000	+9.90087891	-5.33496094	-1.03271484	+40.97900391	-0.81298828	-57.56835938	+1636	+9.87451172	-4.58349609	-0.70312500	-1.64794922	-11.11816406	+16.06201172	+1608	+7.16308594	-8.25292969	-0.87451172	+57.74414063	+6.89941406	-16.19384766	+1680
+1458241295.75560000	+9.90087891	-5.33496094	-1.03271484	+40.97900391	-0.81298828	-57.56835938	+1636	+9.87451172	-4.58349609	-0.70312500	-1.64794922	-11.14013672	+16.06201172	+1608	+7.16308594	-8.25292969	-0.87451172	+57.74414063	+6.89941406	-16.19384766	+1680
+1458241295.75980000	+9.90087891	-5.33496094	-1.03271484	+40.97900391	-0.81298828	-57.56835938	+1636	+9.87451172	-4.58349609	-0.70312500	-1.64794922	-11.14013672	+16.06201172	+1608	+7.16308594	-8.25732422	-0.87890625	+57.74414063	+6.89941406	-16.19384766	+1680
+1458241295.76390000	+9.90087891	-5.33496094	-1.03271484	+40.97900391	-0.81298828	-57.56835938	+1636	+9.87451172	-4.58349609	-0.70312500	-1.64794922	-11.14013672	+16.04003906	+1608	+7.16308594	-8.25732422	-0.87890625	+57.72216797	+6.89941406	-16.19384766	+1680
+1458241295.76810000	+9.90087891	-5.33496094	-1.03271484	+40.97900391	-0.81298828	-57.56835938	+1636	+9.87011719	-4.58349609	-0.70312500	-1.64794922	-11.14013672	+16.04003906	+1608	+7.16308594	-8.25732422	-0.87890625	+57.72216797	+6.87744141	-16.19384766	+1680
+1458241295.77220010	+9.90087891	-5.33496094	-1.03271484	+40.97900391	-0.81298828	-57.56835938	+1636	+9.87011719	-4.58349609	-0.70312500	-1.64794922	-11.14013672	+16.04003906	+1608	+7.16308594	-8.25732422	-0.87890625	+57.72216797	+6.87744141	-16.19384766	+1680
+1458241295.77640010	+9.90087891	-5.33496094	-1.03271484	+41.00097656	-0.81298828	-57.56835938	+1636	+9.87011719	-4.58349609	-0.70312500	-1.64794922	-11.14013672	+16.04003906	+1612	+7.16308594	-8.25732422	-0.87890625	+57.72216797	+6.87744141	-16.17187500	+1680
+1458241295.78060010	+9.90087891	-5.33496094	-1.03271484	+41.00097656	-0.81298828	-57.56835938	+1636	+9.87011719	-4.58349609	-0.70312500	-1.64794922	-11.14013672	+16.04003906	+1612	+7.16308594	-8.25732422	-0.87890625	+57.72216797	+6.87744141	-16.17187500	+1680
+1458241295.78469990	+9.90087891	-5.33496094	-1.03271484	+41.00097656	-0.81298828	-57.56835938	+1636	+9.87011719	-4.58349609	-0.70312500	-1.64794922	-11.14013672	+16.04003906	+1612	+7.16308594	-8.25732422	-0.87890625	+57.72216797	+6.87744141	-16.17187500	+1680
+1458241295.78889990	+9.90087891	-5.33496094	-1.03271484	+41.00097656	-0.81298828	-57.56835938	+1636	+9.87011719	-4.58349609	-0.70312500	-1.64794922	-11.14013672	+16.04003906	+1612	+7.16308594	-8.25732422	-0.87890625	+57.72216797	+6.87744141	-16.17187500	+1676
+1458241295.79310010	+9.90087891	-5.33496094	-1.03271484	+41.00097656	-0.81298828	-57.56835938	+1636	+9.87011719	-4.58349609	-0.70312500	-1.64794922	-11.14013672	+16.04003906	+1612	+7.16308594	-8.25732422	-0.87890625	+57.72216797	+6.87744141	-16.17187500	+1676
+1458241295.79720000	+9.90087891	-5.33496094	-1.03271484	+41.00097656	-0.81298828	-57.56835938	+1636	+9.87011719	-4.58349609	-0.70312500	-1.64794922	-11.14013672	+16.04003906	+1612	+7.16308594	-8.25732422	-0.87890625	+57.72216797	+6.87744141	-16.17187500	+1676
+1458241295.80139990	+9.90087891	-5.33496094	-1.03271484	+41.00097656	-0.81298828	-57.56835938	+1636	+9.87011719	-4.58349609	-0.70312500	-1.64794922	-11.14013672	+16.04003906	+1612	+7.16308594	-8.25732422	-0.87890625	+57.72216797	+6.87744141	-16.19384766	+1676
+1458241295.80559990	+9.90087891	-5.33496094	-1.03271484	+41.00097656	-0.81298828	-57.56835938	+1636	+9.87011719	-4.58349609	-0.70312500	-1.64794922	-11.14013672	+16.04003906	+1612	+7.16308594	-8.25732422	-0.87890625	+57.72216797	+6.87744141	-16.19384766	+1676
+1458241295.80970000	+9.90087891	-5.33496094	-1.03271484	+41.00097656	-0.81298828	-57.56835938	+1636	+9.87011719	-4.58349609	-0.70312500	-1.64794922	-11.14013672	+16.04003906	+1612	+7.16308594	-8.25732422	-0.87890625	+57.74414063	+6.89941406	-16.19384766	+1676
+1458241295.81390000	+9.90087891	-5.33496094	-1.03271484	+41.00097656	-0.83496094	-57.56835938	+1636	+9.87011719	-4.58349609	-0.70312500	-1.64794922	-11.14013672	+16.06201172	+1612	+7.16308594	-8.25292969	-0.87890625	+57.74414063	+6.89941406	-16.19384766	+1676
+1458241295.81810000	+9.90087891	-5.33496094	-1.03271484	+41.00097656	-0.83496094	-57.56835938	+1636	+9.87011719	-4.58349609	-0.70312500	-1.64794922	-11.11816406	+16.06201172	+1612	+7.16308594	-8.25292969	-0.87451172	+57.74414063	+6.89941406	-16.19384766	+1676
+1458241295.82220010	+9.90087891	-5.33496094	-1.03271484	+41.00097656	-0.83496094	-57.56835938	+1636	+9.87011719	-4.58349609	-0.70312500	-1.64794922	-11.11816406	+16.06201172	+1612	+7.16308594	-8.25292969	-0.87451172	+57.74414063	+6.89941406	-16.19384766	+1676
+1458241295.82640000	+9.90087891	-5.33496094	-1.03271484	+41.00097656	-0.83496094	-57.56835938	+1636	+9.87011719	-4.58349609	-0.70312500	-1.64794922	-11.11816406	+16.06201172	+1612	+7.16748047	-8.25292969	-0.87451172	+57.76611328	+6.89941406	-16.19384766	+1676
+1458241295.83060000	+9.90087891	-5.33496094	-1.03271484	+41.00097656	-0.83496094	-57.56835938	+1636	+9.87011719	-4.58349609	-0.70312500	-1.64794922	-11.11816406	+16.06201172	+1612	+7.16748047	-8.25292969	-0.87451172	+57.76611328	+6.89941406	-16.21582031	+1676
+1458241295.83470010	+9.90087891	-5.33496094	-1.03271484	+41.00097656	-0.83496094	-57.56835938	+1636	+9.87011719	-4.58349609	-0.70312500	-1.64794922	-11.11816406	+16.06201172	+1612	+7.16748047	-8.25292969	-0.87451172	+57.76611328	+6.89941406	-16.21582031	+1676
+1458241295.83890010	+9.90087891	-5.33935547	-1.03271484	+41.00097656	-0.83496094	-57.56835938	+1636	+9.87011719	-4.58349609	-0.70312500	-1.64794922	-11.11816406	+16.06201172	+1612	+7.16748047	-8.25292969	-0.87451172	+57.76611328	+6.89941406	-16.21582031	+1676
+1458241295.84310010	+9.90087891	-5.33935547	-1.03271484	+41.00097656	-0.83496094	-57.56835938	+1636	+9.87011719	-4.58349609	-0.70312500	-1.64794922	-11.11816406	+16.06201172	+1612	+7.16748047	-8.25292969	-0.87451172	+57.76611328	+6.89941406	-16.21582031	+1676
+1458241295.84719990	+9.90087891	-5.33935547	-1.03271484	+41.00097656	-0.83496094	-57.56835938	+1636	+9.87011719	-4.58349609	-0.70312500	-1.64794922	-11.11816406	+16.06201172	+1608	+7.16748047	-8.25292969	-0.87451172	+57.76611328	+6.89941406	-16.21582031	+1676
+1458241295.85139990	+9.90087891	-5.33935547	-1.03271484	+41.00097656	-0.83496094	-57.56835938	+1632	+9.87011719	-4.58349609	-0.70312500	-1.64794922	-11.11816406	+16.06201172	+1608	+7.16748047	-8.25292969	-0.87451172	+57.76611328	+6.89941406	-16.21582031	+1676
+1458241295.85550000	+9.90087891	-5.33935547	-1.03271484	+41.00097656	-0.83496094	-57.56835938	+1632	+9.87011719	-4.58349609	-0.70312500	-1.64794922	-11.11816406	+16.06201172	+1608	+7.16748047	-8.25292969	-0.87451172	+57.76611328	+6.89941406	-16.21582031	+1676
+1458241295.85970000	+9.90087891	-5.33935547	-1.03271484	+41.00097656	-0.83496094	-57.56835938	+1632	+9.87011719	-4.58349609	-0.70312500	-1.64794922	-11.11816406	+16.06201172	+1608	+7.16748047	-8.25292969	-0.87451172	+57.76611328	+6.89941406	-16.21582031	+1676
+1458241295.86389990	+9.90087891	-5.33935547	-1.03271484	+41.00097656	-0.83496094	-57.56835938	+1632	+9.87451172	-4.58349609	-0.70312500	-1.64794922	-11.11816406	+16.06201172	+1608	+7.16748047	-8.25292969	-0.87451172	+57.76611328	+6.89941406	-16.21582031	+1676
+1458241295.86800000	+9.90087891	-5.33935547	-1.03271484	+40.97900391	-0.83496094	-57.56835938	+1632	+9.87451172	-4.58349609	-0.70312500	-1.64794922	-11.11816406	+16.04003906	+1608	+7.16308594	-8.25292969	-0.87451172	+57.74414063	+6.89941406	-16.21582031	+1676
+1458241295.87220000	+9.90087891	-5.33935547	-1.03271484	+40.97900391	-0.83496094	-57.56835938	+1632	+9.87451172	-4.58349609	-0.70312500	-1.64794922	-11.11816406	+16.04003906	+1608	+7.16308594	-8.25732422	-0.87451172	+57.74414063	+6.89941406	-16.21582031	+1676
+1458241295.87640000	+9.90087891	-5.33935547	-1.03271484	+40.97900391	-0.83496094	-57.56835938	+1632	+9.87451172	-4.58349609	-0.70312500	-1.64794922	-11.11816406	+16.04003906	+1608	+7.16308594	-8.25732422	-0.87451172	+57.74414063	+6.89941406	-16.19384766	+1676
+1458241295.88050010	+9.90087891	-5.33935547	-1.03271484	+40.97900391	-0.83496094	-57.56835938	+1632	+9.87451172	-4.58349609	-0.70312500	-1.64794922	-11.11816406	+16.04003906	+1608	+7.16308594	-8.25732422	-0.87890625	+57.74414063	+6.89941406	-16.19384766	+1680
+1458241295.88470010	+9.90087891	-5.33935547	-1.03271484	+40.97900391	-0.81298828	-57.56835938	+1632	+9.87451172	-4.58349609	-0.70312500	-1.64794922	-11.11816406	+16.04003906	+1608	+7.16308594	-8.25732422	-0.87890625	+57.74414063	+6.89941406	-16.19384766	+1680
+1458241295.88890000	+9.90087891	-5.33935547	-1.03271484	+40.97900391	-0.81298828	-57.56835938	+1636	+9.87451172	-4.58349609	-0.70312500	-1.64794922	-11.11816406	+16.04003906	+1608	+7.16308594	-8.25732422	-0.87890625	+57.72216797	+6.89941406	-16.19384766	+1676
+1458241295.89299990	+9.90087891	-5.33935547	-1.03271484	+40.97900391	-0.81298828	-57.56835938	+1636	+9.87451172	-4.58349609	-0.70312500	-1.64794922	-11.11816406	+16.04003906	+1608	+7.16308594	-8.25732422	-0.87890625	+57.72216797	+6.89941406	-16.19384766	+1676
+1458241295.89720010	+9.90087891	-5.33935547	-1.03271484	+40.97900391	-0.81298828	-57.56835938	+1636	+9.87451172	-4.58349609	-0.70312500	-1.64794922	-11.11816406	+16.04003906	+1608	+7.16308594	-8.25732422	-0.87890625	+57.72216797	+6.89941406	-16.19384766	+1676
+1458241295.90140010	+9.90087891	-5.33935547	-1.03271484	+40.97900391	-0.81298828	-57.56835938	+1636	+9.87451172	-4.58349609	-0.70312500	-1.64794922	-11.11816406	+16.01806641	+1608	+7.16308594	-8.25732422	-0.87890625	+57.72216797	+6.89941406	-16.19384766	+1676
+1458241295.90549990	+9.90087891	-5.33935547	-1.03271484	+40.97900391	-0.81298828	-57.56835938	+1636	+9.87451172	-4.58349609	-0.70312500	-1.64794922	-11.11816406	+16.01806641	+1608	+7.16308594	-8.25732422	-0.87890625	+57.72216797	+6.89941406	-16.19384766	+1676
+1458241295.90969990	+9.90087891	-5.33935547	-1.03271484	+40.97900391	-0.81298828	-57.56835938	+1636	+9.87451172	-4.58349609	-0.70312500	-1.64794922	-11.11816406	+16.01806641	+1608	+7.16308594	-8.25732422	-0.87890625	+57.72216797	+6.89941406	-16.19384766	+1676
+1458241295.91389990	+9.90087891	-5.33935547	-1.03271484	+40.97900391	-0.81298828	-57.56835938	+1636	+9.87451172	-4.58349609	-0.70312500	-1.64794922	-11.11816406	+16.01806641	+1608	+7.16308594	-8.25732422	-0.87890625	+57.72216797	+6.89941406	-16.21582031	+1676
+1458241295.91800000	+9.90087891	-5.33935547	-1.03271484	+40.97900391	-0.81298828	-57.56835938	+1636	+9.87451172	-4.58349609	-0.70312500	-1.64794922	-11.11816406	+16.01806641	+1608	+7.16308594	-8.25732422	-0.87890625	+57.72216797	+6.89941406	-16.21582031	+1676
+1458241295.92220000	+9.90087891	-5.33935547	-1.03271484	+40.97900391	-0.81298828	-57.56835938	+1636	+9.87451172	-4.58349609	-0.70312500	-1.64794922	-11.11816406	+16.01806641	+1608	+7.16308594	-8.25732422	-0.87451172	+57.74414063	+6.89941406	-16.21582031	+1676
+1458241295.92630000	+9.90087891	-5.33935547	-1.03271484	+40.97900391	-0.83496094	-57.56835938	+1640	+9.87451172	-4.58349609	-0.70312500	-1.62597656	-11.11816406	+16.01806641	+1608	+7.16308594	-8.25732422	-0.87451172	+57.74414063	+6.89941406	-16.21582031	+1676
+1458241295.93050000	+9.90087891	-5.33935547	-1.03271484	+40.97900391	-0.83496094	-57.56835938	+1640	+9.87451172	-4.58349609	-0.70312500	-1.62597656	-11.11816406	+16.01806641	+1608	+7.16308594	-8.25732422	-0.87451172	+57.74414063	+6.89941406	-16.21582031	+1676
+1458241295.93470000	+9.90087891	-5.33935547	-1.03271484	+40.97900391	-0.83496094	-57.56835938	+1640	+9.87451172	-4.58349609	-0.70312500	-1.62597656	-11.11816406	+16.04003906	+1608	+7.16308594	-8.25732422	-0.87451172	+57.74414063	+6.89941406	-16.23779297	+1676
+1458241295.93880010	+9.90087891	-5.33935547	-1.03271484	+40.97900391	-0.83496094	-57.56835938	+1640	+9.87451172	-4.58349609	-0.70312500	-1.62597656	-11.11816406	+16.04003906	+1608	+7.16748047	-8.25732422	-0.87451172	+57.74414063	+6.89941406	-16.23779297	+1676
+1458241295.94300010	+9.90087891	-5.33935547	-1.03271484	+40.97900391	-0.83496094	-57.56835938	+1640	+9.87451172	-4.58349609	-0.70312500	-1.62597656	-11.11816406	+16.04003906	+1608	+7.16748047	-8.25732422	-0.87451172	+57.76611328	+6.89941406	-16.23779297	+1676
+1458241295.94720010	+9.90087891	-5.33935547	-1.03271484	+40.97900391	-0.83496094	-57.56835938	+1640	+9.87451172	-4.58349609	-0.70312500	-1.62597656	-11.11816406	+16.04003906	+1608	+7.16748047	-8.25732422	-0.87451172	+57.76611328	+6.89941406	-16.23779297	+1676
+1458241295.95129990	+9.90087891	-5.33935547	-1.03271484	+40.97900391	-0.83496094	-57.56835938	+1640	+9.87451172	-4.58349609	-0.70312500	-1.62597656	-11.11816406	+16.04003906	+1608	+7.16748047	-8.25732422	-0.87451172	+57.76611328	+6.89941406	-16.25976563	+1676
+1458241295.95549990	+9.90087891	-5.33935547	-1.03271484	+40.97900391	-0.83496094	-57.59033203	+1636	+9.87451172	-4.58349609	-0.70312500	-1.62597656	-11.11816406	+16.04003906	+1608	+7.16748047	-8.25292969	-0.87451172	+57.76611328	+6.89941406	-16.25976563	+1676
+1458241295.95970010	+9.90087891	-5.33935547	-1.03271484	+40.97900391	-0.83496094	-57.59033203	+1636	+9.87451172	-4.58349609	-0.70312500	-1.62597656	-11.11816406	+16.04003906	+1608	+7.16748047	-8.25292969	-0.87011719	+57.76611328	+6.89941406	-16.25976563	+1676
+1458241295.96380000	+9.90087891	-5.33935547	-1.02832031	+40.97900391	-0.83496094	-57.59033203	+1636	+9.87451172	-4.58349609	-0.70312500	-1.62597656	-11.11816406	+16.04003906	+1608	+7.16748047	-8.25292969	-0.87011719	+57.76611328	+6.89941406	-16.25976563	+1676
+1458241295.96799990	+9.90087891	-5.33935547	-1.02832031	+40.97900391	-0.83496094	-57.59033203	+1636	+9.87451172	-4.58349609	-0.70312500	-1.62597656	-11.11816406	+16.04003906	+1608	+7.16748047	-8.25292969	-0.87011719	+57.76611328	+6.89941406	-16.25976563	+1676
+1458241295.97219990	+9.90087891	-5.33935547	-1.02832031	+40.97900391	-0.83496094	-57.59033203	+1636	+9.87451172	-4.58349609	-0.70312500	-1.62597656	-11.11816406	+16.01806641	+1604	+7.16748047	-8.25732422	-0.87011719	+57.76611328	+6.89941406	-16.25976563	+1676
+1458241295.97630000	+9.90087891	-5.33935547	-1.02832031	+40.97900391	-0.83496094	-57.59033203	+1636	+9.87451172	-4.58349609	-0.70312500	-1.62597656	-11.11816406	+16.01806641	+1604	+7.16748047	-8.25732422	-0.87451172	+57.76611328	+6.89941406	-16.25976563	+1676
+1458241295.98050000	+9.90087891	-5.33935547	-1.02832031	+40.97900391	-0.83496094	-57.59033203	+1636	+9.87451172	-4.58349609	-0.70312500	-1.62597656	-11.14013672	+16.01806641	+1604	+7.16748047	-8.25732422	-0.87451172	+57.76611328	+6.89941406	-16.25976563	+1676
+1458241295.98470000	+9.90087891	-5.33935547	-1.02832031	+40.97900391	-0.83496094	-57.59033203	+1636	+9.87451172	-4.58349609	-0.70312500	-1.62597656	-11.14013672	+16.01806641	+1604	+7.16748047	-8.25732422	-0.87451172	+57.76611328	+6.89941406	-16.25976563	+1676
+1458241295.98880000	+9.90087891	-5.33935547	-1.02832031	+40.97900391	-0.83496094	-57.59033203	+1636	+9.87451172	-4.58349609	-0.70312500	-1.62597656	-11.14013672	+16.01806641	+1604	+7.16748047	-8.25732422	-0.87451172	+57.74414063	+6.89941406	-16.25976563	+1676
+1458241295.99300000	+9.90087891	-5.33935547	-1.02832031	+40.97900391	-0.83496094	-57.59033203	+1636	+9.87451172	-4.58349609	-0.70312500	-1.62597656	-11.14013672	+16.01806641	+1604	+7.16748047	-8.25732422	-0.87451172	+57.74414063	+6.89941406	-16.25976563	+1676
+1458241295.99720000	+9.90087891	-5.33935547	-1.02832031	+41.00097656	-0.83496094	-57.59033203	+1640	+9.87451172	-4.58349609	-0.70312500	-1.62597656	-11.14013672	+16.01806641	+1604	+7.16748047	-8.25732422	-0.87451172	+57.74414063	+6.89941406	-16.25976563	+1676
+1458241296.00130010	+9.90087891	-5.33935547	-1.02832031	+41.00097656	-0.83496094	-57.59033203	+1640	+9.87451172	-4.58349609	-0.70312500	-1.62597656	-11.14013672	+16.01806641	+1604	+7.16308594	-8.25732422	-0.87451172	+57.74414063	+6.87744141	-16.25976563	+1676
+1458241296.00550010	+9.90087891	-5.33935547	-1.02832031	+41.00097656	-0.83496094	-57.59033203	+1640	+9.87451172	-4.58349609	-0.70312500	-1.62597656	-11.14013672	+16.01806641	+1604	+7.16308594	-8.25732422	-0.87451172	+57.72216797	+6.87744141	-16.25976563	+1676
+1458241296.00959990	+9.90087891	-5.33935547	-1.02832031	+41.00097656	-0.83496094	-57.59033203	+1640	+9.87451172	-4.58349609	-0.70312500	-1.62597656	-11.14013672	+16.01806641	+1604	+7.16308594	-8.25732422	-0.87451172	+57.72216797	+6.87744141	-16.25976563	+1676
+1458241296.01379990	+9.90087891	-5.33935547	-1.02832031	+41.00097656	-0.83496094	-57.59033203	+1640	+9.87451172	-4.58349609	-0.70312500	-1.62597656	-11.14013672	+16.01806641	+1608	+7.16308594	-8.25732422	-0.87451172	+57.72216797	+6.87744141	-16.25976563	+1676
+1458241296.01799990	+9.90087891	-5.33935547	-1.02832031	+41.00097656	-0.83496094	-57.59033203	+1640	+9.87451172	-4.58349609	-0.70312500	-1.62597656	-11.14013672	+16.01806641	+1608	+7.16308594	-8.25732422	-0.87890625	+57.72216797	+6.87744141	-16.25976563	+1676
+1458241296.02210000	+9.90087891	-5.33935547	-1.02832031	+41.00097656	-0.83496094	-57.59033203	+1640	+9.87451172	-4.58349609	-0.70312500	-1.62597656	-11.14013672	+16.01806641	+1608	+7.16308594	-8.25732422	-0.87890625	+57.72216797	+6.85546875	-16.25976563	+1676
+1458241296.02630000	+9.90087891	-5.33935547	-1.02832031	+41.00097656	-0.85693359	-57.59033203	+1644	+9.87451172	-4.58349609	-0.70312500	-1.62597656	-11.14013672	+16.01806641	+1608	+7.16308594	-8.25732422	-0.87890625	+57.72216797	+6.85546875	-16.28173828	+1676
+1458241296.03049990	+9.90087891	-5.33935547	-1.02832031	+41.02294922	-0.85693359	-57.59033203	+1644	+9.87451172	-4.58349609	-0.70312500	-1.62597656	-11.16210938	+16.01806641	+1608	+7.16308594	-8.25732422	-0.87451172	+57.72216797	+6.85546875	-16.28173828	+1676
+1458241296.03460000	+9.90087891	-5.33935547	-1.02832031	+41.02294922	-0.85693359	-57.59033203	+1644	+9.87451172	-4.58349609	-0.70312500	-1.62597656	-11.16210938	+16.01806641	+1608	+7.16748047	-8.25732422	-0.87451172	+57.72216797	+6.85546875	-16.30371094	+1676
+1458241296.03880000	+9.90087891	-5.33935547	-1.02832031	+41.02294922	-0.87890625	-57.59033203	+1644	+9.87451172	-4.58349609	-0.70312500	-1.62597656	-11.16210938	+16.01806641	+1608	+7.16748047	-8.25732422	-0.87451172	+57.72216797	+6.83349609	-16.30371094	+1676
+1458241296.04300000	+9.90527344	-5.33935547	-1.02832031	+41.04492188	-0.90087891	-57.59033203	+1644	+9.87451172	-4.58349609	-0.70312500	-1.64794922	-11.16210938	+16.04003906	+1608	+7.16748047	-8.25732422	-0.87451172	+57.74414063	+6.83349609	-16.32568359	+1676
+1458241296.04710010	+9.90527344	-5.33496094	-1.02832031	+41.04492188	-0.90087891	-57.59033203	+1644	+9.87451172	-4.58349609	-0.70312500	-1.64794922	-11.16210938	+16.04003906	+1608	+7.17187500	-8.25292969	-0.87451172	+57.74414063	+6.81152344	-16.34765625	+1676
+1458241296.05130000	+9.90527344	-5.33496094	-1.02832031	+41.08886719	-0.96679688	-57.59033203	+1644	+9.87451172	-4.58349609	-0.69873047	-1.64794922	-11.18408203	+16.06201172	+1608	+7.17626953	-8.25292969	-0.87011719	+57.76611328	+6.81152344	-16.39160156	+1680
+1458241296.05550000	+9.90966797	-5.33496094	-1.02392578	+41.13281250	-1.03271484	-57.59033203	+1644	+9.87451172	-4.57910156	-0.69873047	-1.66992188	-11.20605469	+16.08398438	+1608	+7.17626953	-8.24853516	-0.87011719	+57.76611328	+6.78955078	-16.41357422	+1680
+1458241296.05960010	+9.90966797	-5.33056641	-1.02392578	+41.15478516	-1.07666016	-57.56835938	+1648	+9.87890625	-4.57910156	-0.69873047	-1.69189453	-11.22802734	+16.10595703	+1608	+7.18066406	-8.24853516	-0.86572266	+57.78808594	+6.76757813	-16.45751953	+1680
+1458241296.06380010	+9.91406250	-5.33056641	-1.01953125	+41.26464844	-1.23046875	-57.56835938	+1648	+9.87890625	-4.57910156	-0.69433594	-1.75781250	-11.29394531	+16.17187500	+1612	+7.18945313	-8.24414063	-0.86572266	+57.78808594	+6.70166016	-16.52343750	+1684
+1458241296.06800010	+9.91845703	-5.32617188	-1.01513672	+41.35253906	-1.38427734	-57.54638672	+1648	+9.88330078	-4.57470703	-0.68994141	-1.80175781	-11.38183594	+16.23779297	+1612	+7.19384766	-8.23974609	-0.86132813	+57.81005859	+6.65771484	-16.58935547	+1688
+1458241296.07209990	+9.92285156	-5.32177734	-1.01074219	+41.44042969	-1.53808594	-57.52441406	+1648	+9.88769531	-4.57031250	-0.68554688	-1.86767578	-11.44775391	+16.30371094	+1612	+7.19824219	-8.23974609	-0.86132813	+57.78808594	+6.59179688	-16.65527344	+1688
+1458241296.07629990	+9.92724609	-5.31738281	-1.00195313	+41.59423828	-1.80175781	-57.50244141	+1652	+9.89208984	-4.56591797	-0.67236328	-1.99951172	-11.60156250	+16.41357422	+1616	+7.20703125	-8.23535156	-0.86132813	+57.76611328	+6.48193359	-16.74316406	+1692
+1458241296.08040000	+9.93603516	-5.30859375	-0.99755859	+41.72607422	-2.04345703	-57.48046875	+1652	+9.90087891	-4.56152344	-0.66357422	-2.10937500	-11.73339844	+16.47949219	+1620	+7.21142578	-8.23535156	-0.86572266	+57.72216797	+6.37207031	-16.80908203	+1692
+1458241296.08460000	+9.94042969	-5.30419922	-0.98876953	+41.83593750	-2.24121094	-57.45849609	+1656	+9.90527344	-4.55273438	-0.65478516	-2.19726563	-11.86523438	+16.54541016	+1620	+7.21142578	-8.23095703	-0.86572266	+57.67822266	+6.24023438	-16.87500000	+1696
+1458241296.08880000	+9.94482422	-5.29980469	-0.97998047	+41.98974609	-2.50488281	-57.43652344	+1660	+9.91406250	-4.54833984	-0.64599609	-2.32910156	-12.01904297	+16.63330078	+1624	+7.21582031	-8.23535156	-0.87011719	+57.59033203	+6.08642578	-16.94091797	+1696
+1458241296.09290000	+9.94921875	-5.29541016	-0.97119141	+42.09960938	-2.72460938	-57.43652344	+1664	+9.91845703	-4.54394531	-0.63720703	-2.43896484	-12.15087891	+16.67724609	+1628	+7.21582031	-8.23535156	-0.87890625	+57.48046875	+5.93261719	-17.00683594	+1696
+1458241296.09710000	+9.95361328	-5.29101563	-0.96679688	+42.20947266	-2.92236328	-57.41455078	+1668	+9.92285156	-4.53955078	-0.62841797	-2.52685547	-12.26074219	+16.72119141	+1636	+7.21582031	-8.23535156	-0.88330078	+57.39257813	+5.80078125	-17.05078125	+1700
+1458241296.10130000	+9.95800781	-5.28662109	-0.95800781	+42.29736328	-3.12011719	-57.39257813	+1672	+9.93164063	-4.53515625	-0.61962891	-2.63671875	-12.37060547	+16.78710938	+1640	+7.21582031	-8.23974609	-0.89208984	+57.26074219	+5.62500000	-17.09472656	+1700
+1458241296.10540010	+9.96240234	-5.28222656	-0.95361328	+42.38525391	-3.31787109	-57.39257813	+1680	+9.93603516	-4.53076172	-0.61083984	-2.72460938	-12.50244141	+16.85302734	+1644	+7.22021484	-8.23974609	-0.89648438	+57.17285156	+5.47119141	-17.16064453	+1700
+1458241296.10960010	+9.97119141	-5.27783203	-0.94482422	+42.47314453	-3.51562500	-57.37060547	+1688	+9.94042969	-4.52636719	-0.60205078	-2.83447266	-12.61230469	+16.91894531	+1652	+7.22460938	-8.23974609	-0.90087891	+57.08496094	+5.33935547	-17.20458984	+1700
+1458241296.11380000	+9.97558594	-5.27783203	-0.93603516	+42.56103516	-3.73535156	-57.34863281	+1696	+9.94921875	-4.52636719	-0.59326172	-2.94433594	-12.72216797	+16.98486328	+1656	+7.22460938	-8.23974609	-0.90527344	+56.97509766	+5.18554688	-17.27050781	+1700
+1458241296.11789990	+9.98437500	-5.27343750	-0.92724609	+42.64892578	-3.93310547	-57.34863281	+1704	+9.95361328	-4.52197266	-0.58447266	-3.05419922	-12.85400391	+17.07275391	+1660	+7.23339844	-8.23974609	-0.90966797	+56.90917969	+5.03173828	-17.33642578	+1700
+1458241296.12210010	+9.98876953	-5.26904297	-0.91845703	+42.71484375	-4.15283203	-57.32666016	+1712	+9.96240234	-4.52197266	-0.57568359	-3.16406250	-12.98583984	+17.13867188	+1668	+7.23779297	-8.23974609	-0.91406250	+56.84326172	+4.89990234	-17.44628906	+1700
+1458241296.12630010	+9.99755859	-5.26904297	-0.90966797	+42.80273438	-4.37255859	-57.30468750	+1720	+9.97119141	-4.51757813	-0.56689453	-3.27392578	-13.09570313	+17.24853516	+1672	+7.24658203	-8.23535156	-0.91406250	+56.77734375	+4.76806641	-17.55615234	+1700
+1458241296.13039990	+10.00634766	-5.26464844	-0.90527344	+42.86865234	-4.57031250	-57.28271484	+1724	+9.97558594	-4.51757813	-0.55810547	-3.38378906	-13.20556641	+17.35839844	+1676	+7.25976563	-8.23535156	-0.91406250	+56.75537109	+4.63623047	-17.66601563	+1700
+1458241296.13459990	+10.01513672	-5.26025391	-0.89648438	+42.93457031	-4.79003906	-57.26074219	+1732	+9.98437500	-4.51318359	-0.55371094	-3.49365234	-13.31542969	+17.46826172	+1680	+7.27294922	-8.23095703	-0.91406250	+56.71142578	+4.50439453	-17.79785156	+1700
+1458241296.13879990	+10.02832031	-5.26025391	-0.88769531	+43.00048828	-5.03173828	-57.19482422	+1736	+9.99316406	-4.51318359	-0.54492188	-3.60351563	-13.42529297	+17.60009766	+1684	+7.28613281	-8.22656250	-0.90966797	+56.68945313	+4.37255859	-17.92968750	+1704
+1458241296.14290000	+10.03710938	-5.25585938	-0.87890625	+43.04443359	-5.22949219	-57.12890625	+1740	+10.00195313	-4.50878906	-0.53613281	-3.71337891	-13.55712891	+17.73193359	+1684	+7.29931641	-8.22216797	-0.90966797	+56.66748047	+4.24072266	-18.08349609	+1704
+1458241296.14710000	+10.04589844	-5.25585938	-0.87011719	+43.11035156	-5.44921875	-57.08496094	+1744	+10.01074219	-4.50878906	-0.53173828	-3.82324219	-13.66699219	+17.86376953	+1688	+7.31689453	-8.21337891	-0.90966797	+56.68945313	+4.10888672	-18.23730469	+1708
+1458241296.15130000	+10.05908203	-5.25146484	-0.86572266	+43.17626953	-5.69091797	-57.01904297	+1748	+10.01513672	-4.50878906	-0.52294922	-3.93310547	-13.79882813	+17.99560547	+1688	+7.33447266	-8.20898438	-0.90527344	+56.66748047	+3.97705078	-18.41308594	+1712
+1458241296.15540000	+10.06787109	-5.25146484	-0.85693359	+43.24218750	-5.91064453	-56.93115234	+1752	+10.02832031	-4.50439453	-0.51416016	-4.02099609	-13.90869141	+18.12744141	+1692	+7.34765625	-8.20458984	-0.90087891	+56.64550781	+3.86718750	-18.58886719	+1716
+1458241296.15960000	+10.07666016	-5.24707031	-0.85253906	+43.30810547	-6.10839844	-56.86523438	+1756	+10.03710938	-4.50439453	-0.50976563	-4.10888672	-14.01855469	+18.25927734	+1692	+7.36523438	-8.20019531	-0.90087891	+56.64550781	+3.73535156	-18.76464844	+1720
+1458241296.16370010	+10.08984375	-5.24267578	-0.84814453	+43.39599609	-6.32812500	-56.77734375	+1760	+10.04589844	-4.50000000	-0.50097656	-4.21875000	-14.12841797	+18.39111328	+1692	+7.37841797	-8.19580078	-0.89648438	+56.60156250	+3.60351563	-18.91845703	+1724
+1458241296.16790010	+10.09863281	-5.24267578	-0.83935547	+43.46191406	-6.52587891	-56.68945313	+1764	+10.05468750	-4.50000000	-0.49658203	-4.28466797	-14.23828125	+18.52294922	+1692	+7.39599609	-8.19140625	-0.89648438	+56.57958984	+3.47167969	-19.09423828	+1728
+1458241296.17210010	+10.10742188	-5.23828125	-0.83935547	+43.54980469	-6.70166016	-56.57958984	+1768	+10.06347656	-4.49560547	-0.48779297	-4.37255859	-14.34814453	+18.65478516	+1692	+7.40917969	-8.19140625	-0.90087891	+56.55761719	+3.33984375	-19.22607422	+1732
+1458241296.17619990	+10.11621094	-5.23388672	-0.83496094	+43.65966797	-6.89941406	-56.46972656	+1772	+10.07226563	-4.49121094	-0.48339844	-4.43847656	-14.45800781	+18.76464844	+1696	+7.42236328	-8.18701172	-0.90527344	+56.51367188	+3.18603516	-19.37988281	+1732
+1458241296.18039990	+10.12500000	-5.22949219	-0.83056641	+43.76953125	-7.09716797	-56.38183594	+1776	+10.08105469	-4.48681641	-0.47460938	-4.50439453	-14.56787109	+18.89648438	+1696	+7.43115234	-8.18701172	-0.90966797	+56.46972656	+3.05419922	-19.51171875	+1736
+1458241296.18460010	+10.13818359	-5.22509766	-0.83056641	+43.87939453	-7.27294922	-56.27197266	+1780	+10.09423828	-4.48242188	-0.46582031	-4.57031250	-14.69970703	+19.00634766	+1700	+7.44433594	-8.18261719	-0.91406250	+56.40380859	+2.90039063	-19.64355469	+1740
+1458241296.18870000	+10.14697266	-5.21630859	-0.82617188	+44.03320313	-7.47070313	-56.18408203	+1788	+10.10302734	-4.47802734	-0.46142578	-4.61425781	-14.80957031	+19.11621094	+1700	+7.45312500	-8.18701172	-0.91845703	+56.31591797	+2.76855469	-19.75341797	+1740
+1458241296.19289990	+10.15576172	-5.21191406	-0.82177734	+44.16503906	-7.64648438	-56.09619141	+1792	+10.11621094	-4.47363281	-0.45263672	-4.65820313	-14.94140625	+19.22607422	+1708	+7.46191406	-8.18701172	-0.92724609	+56.22802734	+2.61474609	-19.88525391	+1740
+1458241296.19709990	+10.16455078	-5.20751953	-0.82177734	+44.29687500	-7.82226563	-55.98632813	+1796	+10.12939453	-4.46923828	-0.44384766	-4.70214844	-15.05126953	+19.33593750	+1712	+7.47070313	-8.18701172	-0.93603516	+56.14013672	+2.46093750	-19.97314453	+1740
+1458241296.20120000	+10.17333984	-5.19873047	-0.82177734	+44.45068359	-7.99804688	-55.89843750	+1800	+10.13818359	-4.46044922	-0.43945313	-4.74609375	-15.16113281	+19.44580078	+1716	+7.47949219	-8.19140625	-0.94921875	+56.03027344	+2.30712891	-20.06103516	+1740
+1458241296.20540000	+10.18212891	-5.18994141	-0.81738281	+44.62646484	-8.17382813	-55.81054688	+1808	+10.15136719	-4.45605469	-0.43066406	-4.79003906	-15.27099609	+19.55566406	+1720	+7.48828125	-8.19140625	-0.95800781	+55.92041016	+2.13134766	-20.17089844	+1744
+1458241296.20960000	+10.19531250	-5.18115234	-0.81738281	+44.80224609	-8.34960938	-55.70068359	+1812	+10.16455078	-4.44726563	-0.42626953	-4.81201172	-15.40283203	+19.66552734	+1728	+7.49707031	-8.19140625	-0.97119141	+55.83251953	+1.97753906	-20.25878906	+1744
+1458241296.21370010	+10.20410156	-5.17675781	-0.81738281	+44.97802734	-8.54736328	-55.59082031	+1816	+10.17773438	-4.44287109	-0.41748047	-4.85595703	-15.53466797	+19.75341797	+1736	+7.50585938	-8.19140625	-0.98437500	+55.72265625	+1.82373047	-20.34667969	+1744
+1458241296.21790000	+10.21289063	-5.16796875	-0.81738281	+45.15380859	-8.74511719	-55.50292969	+1824	+10.19091797	-4.43408203	-0.40869141	-4.87792969	-15.66650391	+19.86328125	+1744	+7.51464844	-8.19140625	-0.99755859	+55.61279297	+1.66992188	-20.43457031	+1740
+1458241296.22210000	+10.22607422	-5.15917969	-0.81298828	+45.35156250	-8.94287109	-55.41503906	+1828	+10.20410156	-4.42529297	-0.40429688	-4.89990234	-15.77636719	+19.95117188	+1752	+7.52343750	-8.19140625	-1.00634766	+55.52490234	+1.51611328	-20.56640625	+1740
+1458241296.22620010	+10.23925781	-5.15039063	-0.81298828	+45.52734375	-9.14062500	-55.34912109	+1832	+10.21728516	-4.41650391	-0.39550781	-4.94384766	-15.88623047	+20.06103516	+1760	+7.53662109	-8.19140625	-1.01513672	+55.41503906	+1.38427734	-20.67626953	+1740
+1458241296.23040010	+10.25244141	-5.14160156	-0.80859375	+45.70312500	-9.36035156	-55.26123047	+1840	+10.23486328	-4.40771484	-0.39111328	-4.96582031	-16.01806641	+20.14892578	+1768	+7.54980469	-8.19140625	-1.02832031	+55.32714844	+1.23046875	-20.78613281	+1736
+1458241296.23449990	+10.26562500	-5.13281250	-0.80859375	+45.90087891	-9.58007813	-55.17333984	+1844	+10.24804688	-4.39892578	-0.38671875	-4.98779297	-16.12792969	+20.25878906	+1776	+7.56298828	-8.18701172	-1.03710938	+55.26123047	+1.09863281	-20.89599609	+1736
+1458241296.23869990	+10.27880859	-5.12402344	-0.80859375	+46.05468750	-9.77783203	-55.06347656	+1852	+10.26562500	-4.39013672	-0.38232422	-5.00976563	-16.23779297	+20.34667969	+1784	+7.58056641	-8.18261719	-1.04589844	+55.17333984	+0.96679688	-21.02783203	+1736
+1458241296.24289990	+10.29199219	-5.11523438	-0.80859375	+46.25244141	-10.01953125	-54.99755859	+1856	+10.27880859	-4.38134766	-0.37792969	-5.03173828	-16.36962891	+20.45654297	+1792	+7.60253906	-8.17382813	-1.05468750	+55.15136719	+0.81298828	-21.15966797	+1736
+1458241296.24700000	+10.30957031	-5.10205078	-0.80859375	+46.45019531	-10.26123047	-54.90966797	+1864	+10.29638672	-4.36816406	-0.37792969	-5.03173828	-16.45751953	+20.54443359	+1800	+7.62011719	-8.16503906	-1.05908203	+55.10742188	+0.70312500	-21.31347656	+1736
+1458241296.25120000	+10.32714844	-5.09765625	-0.80859375	+46.58203125	-10.52490234	-54.84375000	+1868	+10.31396484	-4.35937500	-0.37353516	-5.05371094	-16.58935547	+20.63232422	+1808	+7.64648438	-8.16064453	-1.06347656	+55.08544922	+0.59326172	-21.48925781	+1736
+1458241296.25539990	+10.34472656	-5.08447266	-0.80859375	+46.75781250	-10.76660156	-54.79980469	+1876	+10.33154297	-4.34619141	-0.36914063	-5.05371094	-16.72119141	+20.69824219	+1816	+7.66845703	-8.14746094	-1.06787109	+55.06347656	+0.46142578	-21.66503906	+1736
+1458241296.25950000	+10.36230469	-5.07568359	-0.80859375	+46.93359375	-11.03027344	-54.73388672	+1880	+10.34912109	-4.33740234	-0.36914063	-5.03173828	-16.83105469	+20.78613281	+1824	+7.69482422	-8.13867188	-1.07226563	+55.01953125	+0.35156250	-21.84082031	+1736
+1458241296.26370000	+10.38427734	-5.07128906	-0.80859375	+46.99951172	-11.27197266	-54.68994141	+1884	+10.36669922	-4.32421875	-0.36914063	-5.03173828	-16.94091797	+20.85205078	+1828	+7.72119141	-8.12988281	-1.07666016	+54.99755859	+0.24169922	-22.01660156	+1736
+1458241296.26790000	+10.40625000	-5.05810547	-0.80859375	+47.15332031	-11.51367188	-54.64599609	+1892	+10.38867188	-4.31103516	-0.36474609	-5.00976563	-17.05078125	+20.89599609	+1836	+7.74755859	-8.11230469	-1.08105469	+54.97558594	+0.13183594	-22.17041016	+1736
+1458241296.27200010	+10.42822266	-5.04492188	-0.81298828	+47.30712891	-11.75537109	-54.55810547	+1900	+10.41064453	-4.29345703	-0.36914063	-4.96582031	-17.13867188	+20.96191406	+1840	+7.77392578	-8.09912109	-1.08544922	+54.97558594	+0.02197266	-22.32421875	+1740
+1458241296.27620010	+10.44580078	-5.04052734	-0.81298828	+47.32910156	-11.99707031	-54.55810547	+1904	+10.43261719	-4.28466797	-0.36914063	-4.96582031	-17.24853516	+20.98388672	+1848	+7.80468750	-8.08593750	-1.08984375	+54.93164063	-0.08789063	-22.50000000	+1744
+1458241296.28040000	+10.47216797	-5.03173828	-0.81738281	+47.41699219	-12.21679688	-54.51416016	+1912	+10.45458984	-4.26708984	-0.36914063	-4.89990234	-17.38037109	+21.00585938	+1852	+7.83105469	-8.07275391	-1.09863281	+54.88769531	-0.17578125	-22.63183594	+1744
+1458241296.28449990	+10.49853516	-5.01855469	-0.81738281	+47.50488281	-12.43652344	-54.49218750	+1920	+10.47656250	-4.24951172	-0.37353516	-4.83398438	-17.46826172	+21.00585938	+1860	+7.86181641	-8.05517578	-1.10302734	+54.82177734	-0.28564453	-22.78564453	+1748
+1458241296.28870010	+10.52050781	-5.01855469	-0.82177734	+47.48291016	-12.65625000	-54.51416016	+1928	+10.50292969	-4.23632813	-0.37353516	-4.81201172	-17.62207031	+20.98388672	+1864	+7.88818359	-8.04638672	-1.11181641	+54.75585938	-0.39550781	-22.93945313	+1752
+1458241296.29290010	+10.54687500	-5.00537109	-0.82177734	+47.50488281	-12.83203125	-54.51416016	+1936	+10.52929688	-4.21875000	-0.37353516	-4.74609375	-17.73193359	+20.96191406	+1872	+7.91455078	-8.02880859	-1.12060547	+54.64599609	-0.48339844	-23.07128906	+1752
+1458241296.29699990	+10.57763672	-4.99658203	-0.83056641	+47.52685547	-13.00781250	-54.49218750	+1944	+10.55566406	-4.20117188	-0.38232422	-4.65820313	-17.81982422	+20.91796875	+1880	+7.94091797	-8.01562500	-1.13378906	+54.51416016	-0.59326172	-23.15917969	+1756
+1458241296.30119990	+10.59960938	-4.99658203	-0.83496094	+47.41699219	-13.16162109	-54.51416016	+1948	+10.58203125	-4.18359375	-0.38671875	-4.61425781	-17.92968750	+20.85205078	+1888	+7.96728516	-8.00683594	-1.14697266	+54.36035156	-0.68115234	-23.24707031	+1756
+1458241296.30539990	+10.63037109	-4.98339844	-0.83935547	+47.39501953	-13.29345703	-54.49218750	+1960	+10.60839844	-4.16601563	-0.39111328	-4.50439453	-18.03955078	+20.78613281	+1896	+7.98925781	-7.99365234	-1.16015625	+54.20654297	-0.76904297	-23.33496094	+1760
+1458241296.31370000	+10.68750000	-4.97021484	-0.85693359	+47.21923828	-13.51318359	-54.51416016	+1976	+10.66992188	-4.12646484	-0.39990234	-4.37255859	-18.23730469	+20.61035156	+1912	+8.03759766	-7.96728516	-1.19970703	+53.81103516	-0.94482422	-23.42285156	+1760
+1458241296.31780000	+10.71826172	-4.96142578	-0.86132813	+47.10937500	-13.60107422	-54.53613281	+1988	+10.70068359	-4.10449219	-0.40869141	-4.28466797	-18.34716797	+20.47851563	+1920	+8.05957031	-7.95849609	-1.21728516	+53.59130859	-1.01074219	-23.46679688	+1760
+1458241296.32200000	+10.75341797	-4.95263672	-0.87011719	+47.02148438	-13.68896484	-54.55810547	+1996	+10.73583984	-4.08691406	-0.41308594	-4.19677734	-18.45703125	+20.36865234	+1928	+8.08154297	-7.94531250	-1.23925781	+53.34960938	-1.07666016	-23.51074219	+1760
+1458241296.32620000	+10.78417969	-4.95263672	-0.87890625	+46.82373047	-13.73291016	-54.60205078	+2004	+10.77099609	-4.06933594	-0.42187500	-4.15283203	-18.54492188	+20.25878906	+1940	+8.10351563	-7.93652344	-1.26123047	+53.08593750	-1.14257813	-23.55468750	+1760
+1458241296.33030010	+10.81494141	-4.94384766	-0.88769531	+46.69189453	-13.79882813	-54.62402344	+2012	+10.80615234	-4.04296875	-0.43066406	-4.06494141	-18.65478516	+20.12695313	+1948	+8.12548828	-7.92333984	-1.28320313	+52.82226563	-1.20849609	-23.59863281	+1756
+1458241296.33450010	+10.85449219	-4.93505859	-0.90087891	+46.56005859	-13.82080078	-54.62402344	+2024	+10.84130859	-4.02099609	-0.43945313	-3.97705078	-18.72070313	+20.01708984	+1964	+8.15185547	-7.91015625	-1.30517578	+52.55859375	-1.27441406	-23.62060547	+1756
+1458241296.33870010	+10.88525391	-4.93066406	-0.91406250	+46.36230469	-13.86474609	-54.62402344	+2032	+10.87646484	-4.00341797	-0.44824219	-3.93310547	-18.83056641	+19.88525391	+1972	+8.17382813	-7.89697266	-1.32714844	+52.25097656	-1.29638672	-23.66455078	+1752
+1458241296.34279990	+10.92041016	-4.91748047	-0.92724609	+46.18652344	-13.88671875	-54.64599609	+2048	+10.91162109	-3.97705078	-0.46142578	-3.86718750	-18.91845703	+19.77539063	+1988	+8.20019531	-7.87939453	-1.35351563	+52.00927734	-1.36230469	-23.68652344	+1752
+1458241296.34699990	+10.95996094	-4.90869141	-0.93603516	+46.01074219	-13.93066406	-54.66796875	+2060	+10.95556641	-3.95068359	-0.47021484	-3.80126953	-19.02832031	+19.66552734	+2000	+8.23095703	-7.86181641	-1.37548828	+51.76757813	-1.40625000	-23.75244141	+1748
+1458241296.35120010	+10.99951172	-4.90429688	-0.94921875	+45.79101563	-13.97460938	-54.68994141	+2076	+10.99511719	-3.92871094	-0.48339844	-3.77929688	-19.11621094	+19.55566406	+2012	+8.26171875	-7.84863281	-1.39306641	+51.48193359	-1.45019531	-23.84033203	+1744
+1458241296.35529990	+11.03906250	-4.89550781	-0.95800781	+45.59326172	-13.99658203	-54.71191406	+2092	+11.03466797	-3.90673828	-0.49218750	-3.73535156	-19.22607422	+19.44580078	+2028	+8.29248047	-7.82666016	-1.41503906	+51.24023438	-1.49414063	-23.92822266	+1744
+1458241296.35949990	+11.08300781	-4.88671875	-0.97119141	+45.39550781	-14.04052734	-54.75585938	+2108	+11.07421875	-3.88037109	-0.50537109	-3.69140625	-19.33593750	+19.33593750	+2044	+8.32763672	-7.80468750	-1.42822266	+50.99853516	-1.56005859	-24.06005859	+1740
+1458241296.36369990	+11.12255859	-4.87792969	-0.98437500	+45.15380859	-14.06250000	-54.73388672	+2124	+11.11816406	-3.85839844	-0.51855469	-3.69140625	-19.42382813	+19.27001953	+2056	+8.36718750	-7.78710938	-1.44580078	+50.73486328	-1.60400391	-24.16992188	+1736
+1458241296.36780000	+11.17089844	-4.86914063	-1.00195313	+44.93408203	-14.10644531	-54.71191406	+2144	+11.16210938	-3.82763672	-0.53173828	-3.66943359	-19.51171875	+19.20410156	+2072	+8.40673828	-7.75634766	-1.46337891	+50.53710938	-1.64794922	-24.30175781	+1736
+1458241296.37200000	+11.21484375	-4.85595703	-1.01074219	+44.71435547	-14.15039063	-54.71191406	+2160	+11.20605469	-3.80126953	-0.54492188	-3.64746094	-19.62158203	+19.13818359	+2088	+8.45068359	-7.72998047	-1.47656250	+50.33935547	-1.73583984	-24.43359375	+1736
+1458241296.37620000	+11.25878906	-4.84716797	-1.02832031	+44.45068359	-14.19433594	-54.68994141	+2176	+11.25000000	-3.77929688	-0.55810547	-3.64746094	-19.70947266	+19.07226563	+2100	+8.49462891	-7.69921875	-1.48974609	+50.09765625	-1.80175781	-24.56542969	+1736
+1458241296.38450000	+11.35546875	-4.82519531	-1.05468750	+43.94531250	-14.30419922	-54.64599609	+2204	+11.34228516	-3.72216797	-0.58447266	-3.66943359	-19.95117188	+18.96240234	+2132	+8.58691406	-7.63330078	-1.51611328	+49.72412109	-1.93359375	-24.89501953	+1744
+1458241296.38860010	+11.40380859	-4.81640625	-1.06787109	+43.65966797	-14.37011719	-54.60205078	+2216	+11.39062500	-3.69580078	-0.59765625	-3.69140625	-20.03906250	+18.94042969	+2144	+8.63525391	-7.60253906	-1.52490234	+49.50439453	-2.02148438	-25.04882813	+1744
+1458241296.39280010	+11.45214844	-4.80322266	-1.08544922	+43.39599609	-14.41406250	-54.53613281	+2232	+11.43896484	-3.66943359	-0.61523438	-3.73535156	-20.12695313	+18.89648438	+2160	+8.68359375	-7.56738281	-1.53808594	+49.30664063	-2.10937500	-25.18066406	+1748
+1458241296.39700010	+11.50488281	-4.79003906	-1.09423828	+43.13232422	-14.47998047	-54.51416016	+2244	+11.48730469	-3.63867188	-0.62402344	-3.75732422	-20.23681641	+18.85253906	+2172	+8.73193359	-7.53222656	-1.55126953	+49.10888672	-2.19726563	-25.33447266	+1752
+1458241296.40109990	+11.55322266	-4.77246094	-1.10742188	+42.86865234	-14.52392578	-54.42626953	+2256	+11.53564453	-3.61230469	-0.63720703	-3.80126953	-20.32470703	+18.83056641	+2188	+8.77587891	-7.49707031	-1.56445313	+48.86718750	-2.28515625	-25.44433594	+1752
+1458241296.40529990	+11.60595703	-4.75927734	-1.12500000	+42.56103516	-14.54589844	-54.31640625	+2268	+11.58398438	-3.58154297	-0.65039063	-3.82324219	-20.41259766	+18.80859375	+2204	+8.82421875	-7.45751953	-1.57763672	+48.64746094	-2.37304688	-25.53222656	+1756
+1458241296.40949990	+11.65429688	-4.74609375	-1.13818359	+42.27539063	-14.61181641	-54.25048828	+2280	+11.63232422	-3.55078125	-0.65917969	-3.84521484	-20.54443359	+18.76464844	+2216	+8.87255859	-7.42236328	-1.59082031	+48.42773438	-2.48291016	-25.62011719	+1760
+1458241296.41360000	+11.70263672	-4.72412109	-1.14697266	+42.01171875	-14.65576172	-54.18457031	+2292	+11.68505859	-3.52001953	-0.66796875	-3.88916016	-20.63232422	+18.74267578	+2232	+8.91650391	-7.38281250	-1.60839844	+48.16406250	-2.59277344	-25.70800781	+1764
+1458241296.41779990	+11.75537109	-4.71093750	-1.16015625	+41.72607422	-14.69970703	-54.09667969	+2304	+11.73779297	-3.48925781	-0.67675781	-3.91113281	-20.72021484	+18.72070313	+2248	+8.96044922	-7.34765625	-1.62597656	+47.90039063	-2.68066406	-25.75195313	+1768
+1458241296.42199990	+11.80371094	-4.68896484	-1.16894531	+41.44042969	-14.74365234	-54.03076172	+2316	+11.78613281	-3.45849609	-0.68115234	-3.95507813	-20.85205078	+18.65478516	+2260	+9.00439453	-7.31250000	-1.64355469	+47.63671875	-2.76855469	-25.79589844	+1776
+1458241296.42610000	+11.85644531	-4.67138672	-1.17773438	+41.19873047	-14.78759766	-53.96484375	+2332	+11.83886719	-3.42333984	-0.68994141	-3.95507813	-20.96191406	+18.63281250	+2276	+9.04394531	-7.27734375	-1.66113281	+47.30712891	-2.85644531	-25.81787109	+1780
+1458241296.43030000	+11.90478516	-4.64941406	-1.18652344	+40.91308594	-14.80957031	-53.89892578	+2344	+11.89599609	-3.38818359	-0.69433594	-3.97705078	-21.04980469	+18.58886719	+2288	+9.08349609	-7.24658203	-1.68310547	+46.99951172	-2.94433594	-25.79589844	+1784
+1458241296.43450000	+11.95312500	-4.62744141	-1.19091797	+40.64941406	-14.85351563	-53.83300781	+2360	+11.94433594	-3.35302734	-0.69873047	-3.99902344	-21.18164063	+18.54492188	+2304	+9.12304688	-7.21142578	-1.70507813	+46.69189453	-3.03222656	-25.75195313	+1788
+1458241296.43860010	+12.00146484	-4.60107422	-1.19531250	+40.40771484	-14.89746094	-53.78906250	+2380	+11.99707031	-3.31347656	-0.69873047	-3.97705078	-21.29150391	+18.50097656	+2320	+9.16259766	-7.17626953	-1.72705078	+46.31835938	-3.12011719	-25.70800781	+1796
+1458241296.44700000	+12.09814453	-4.55712891	-1.20410156	+39.85839844	-15.02929688	-53.67919922	+2416	+12.10253906	-3.23876953	-0.69873047	-3.97705078	-21.53320313	+18.39111328	+2352	+9.23730469	-7.10595703	-1.77539063	+45.65917969	-3.29589844	-25.59814453	+1808
+1458241296.45110010	+12.14648438	-4.53076172	-1.20849609	+39.61669922	-15.09521484	-53.63525391	+2440	+12.15966797	-3.19482422	-0.69873047	-3.93310547	-21.62109375	+18.36914063	+2372	+9.27685547	-7.07080078	-1.79736328	+45.30761719	-3.38378906	-25.53222656	+1816
+1458241296.45530010	+12.19482422	-4.50439453	-1.20849609	+39.35302734	-15.18310547	-53.59130859	+2460	+12.21240234	-3.15527344	-0.70312500	-3.91113281	-21.73095703	+18.32519531	+2388	+9.31640625	-7.03125000	-1.81933594	+44.97802734	-3.47167969	-25.44433594	+1824
+1458241296.45950010	+12.24316406	-4.47802734	-1.20849609	+39.06738281	-15.27099609	-53.56933594	+2484	+12.26513672	-3.11572266	-0.69873047	-3.91113281	-21.86279297	+18.25927734	+2404	+9.35595703	-6.99609375	-1.83691406	+44.62646484	-3.55957031	-25.40039063	+1832
+1458241296.46359990	+12.29589844	-4.45166016	-1.20410156	+38.84765625	-15.35888672	-53.50341797	+2512	+12.31787109	-3.07177734	-0.69433594	-3.84521484	-21.92871094	+18.23730469	+2424	+9.39111328	-6.95654297	-1.85888672	+44.27490234	-3.66943359	-25.33447266	+1840
+1458241296.46779990	+12.34423828	-4.42529297	-1.20410156	+38.54003906	-15.49072266	-53.45947266	+2540	+12.37500000	-3.02783203	-0.69433594	-3.80126953	-22.01660156	+18.19335938	+2444	+9.43505859	-6.91259766	-1.87646484	+43.96728516	-3.75732422	-25.24658203	+1852
+1458241296.47190000	+12.39257813	-4.40332031	-1.19970703	+38.25439453	-15.62255859	-53.41552734	+2568	+12.42773438	-2.98388672	-0.68994141	-3.77929688	-22.14843750	+18.17138672	+2464	+9.47900391	-6.86865234	-1.88964844	+43.65966797	-3.86718750	-25.20263672	+1860
+1458241296.47610000	+12.44091797	-4.37255859	-1.19970703	+37.99072266	-15.75439453	-53.30566406	+2596	+12.48046875	-2.93554688	-0.68994141	-3.69140625	-22.21435547	+18.17138672	+2484	+9.52294922	-6.82470703	-1.90722656	+43.35205078	-3.99902344	-25.15869141	+1868
+1458241296.48029990	+12.48925781	-4.34619141	-1.19970703	+37.68310547	-15.90820313	-53.19580078	+2624	+12.53320313	-2.89160156	-0.68554688	-3.64746094	-22.28027344	+18.14941406	+2504	+9.56689453	-6.77636719	-1.92041016	+43.08837891	-4.13085938	-25.09277344	+1880
+1458241296.48440000	+12.53759766	-4.31982422	-1.19531250	+37.37548828	-16.08398438	-53.10791016	+2648	+12.58593750	-2.84765625	-0.68115234	-3.62548828	-22.36816406	+18.14941406	+2524	+9.61962891	-6.72363281	-1.92480469	+42.84667969	-4.28466797	-25.11474609	+1888
+1458241296.48860000	+12.59033203	-4.28906250	-1.19091797	+37.11181641	-16.28173828	-52.99804688	+2676	+12.63867188	-2.79931641	-0.68115234	-3.53759766	-22.43408203	+18.17138672	+2544	+9.66796875	-6.67089844	-1.92919922	+42.58300781	-4.43847656	-25.11474609	+1900
+1458241296.49280000	+12.64306641	-4.26269531	-1.18652344	+36.78222656	-16.45751953	-52.86621094	+2704	+12.69140625	-2.75537109	-0.67675781	-3.49365234	-22.50000000	+18.19335938	+2564	+9.71630859	-6.61376953	-1.93359375	+42.36328125	-4.59228516	-25.09277344	+1908
+1458241296.50110010	+12.74414063	-4.20556641	-1.17773438	+36.16699219	-16.85302734	-52.53662109	+2752	+12.79248047	-2.65869141	-0.66796875	-3.36181641	-22.63183594	+18.25927734	+2604	+9.81738281	-6.50390625	-1.93359375	+41.92382813	-4.92187500	-25.11474609	+1928
+1458241296.50530000	+12.79687500	-4.17919922	-1.17773438	+35.83740234	-17.05078125	-52.33886719	+2772	+12.84521484	-2.61474609	-0.66357422	-3.29589844	-22.67578125	+18.30322266	+2620	+9.87011719	-6.44238281	-1.93359375	+41.72607422	-5.09765625	-25.11474609	+1940
+1458241296.50939990	+12.84521484	-4.15283203	-1.17333984	+35.50781250	-17.27050781	-52.14111328	+2796	+12.89355469	-2.56640625	-0.65478516	-3.25195313	-22.76367188	+18.34716797	+2640	+9.92285156	-6.38085938	-1.93359375	+41.55029297	-5.29541016	-25.11474609	+1952
+1458241296.51360010	+12.89355469	-4.11767578	-1.16455078	+35.22216797	-17.49023438	-51.96533203	+2816	+12.94628906	-2.51367188	-0.64599609	-3.14208984	-22.82958984	+18.39111328	+2660	+9.97558594	-6.31933594	-1.92919922	+41.35253906	-5.49316406	-25.11474609	+1960
+1458241296.51780010	+12.94628906	-4.09130859	-1.15576172	+34.91455078	-17.73193359	-51.78955078	+2836	+12.99462891	-2.46972656	-0.63720703	-3.07617188	-22.91748047	+18.43505859	+2680	+10.02392578	-6.26220703	-1.92919922	+41.15478516	-5.69091797	-25.11474609	+1972
+1458241296.52189990	+12.99462891	-4.06054688	-1.14697266	+34.58496094	-17.92968750	-51.59179688	+2856	+13.04296875	-2.42138672	-0.62402344	-3.01025391	-23.00537109	+18.47900391	+2700	+10.07666016	-6.20068359	-1.92480469	+40.95703125	-5.86669922	-25.13671875	+1980
+1458241296.52609990	+13.04296875	-4.02099609	-1.13818359	+34.34326172	-18.19335938	-51.43798828	+2876	+13.09130859	-2.36865234	-0.61083984	-2.90039063	-23.11523438	+18.52294922	+2720	+10.12060547	-6.13916016	-1.92041016	+40.73730469	-6.06445313	-25.11474609	+1988
+1458241296.53029990	+13.09130859	-3.99462891	-1.12500000	+34.03564453	-18.41308594	-51.28417969	+2896	+13.14404297	-2.32031250	-0.59765625	-2.81250000	-23.22509766	+18.56689453	+2740	+10.16894531	-6.08642578	-1.92041016	+40.51757813	-6.24023438	-25.09277344	+1996
+1458241296.53440000	+13.13525391	-3.96386719	-1.11621094	+33.70605469	-18.61083984	-51.10839844	+2912	+13.18798828	-2.27197266	-0.58007813	-2.72460938	-23.33496094	+18.61083984	+2760	+10.21728516	-6.02929688	-1.92041016	+40.29785156	-6.41601563	-25.04882813	+2004
+1458241296.53860000	+13.17919922	-3.92431641	-1.09863281	+33.48632813	-18.87451172	-50.99853516	+2936	+13.23193359	-2.21923828	-0.56250000	-2.57080078	-23.48876953	+18.65478516	+2780	+10.25683594	-5.97216797	-1.92480469	+40.03417969	-6.54785156	-24.96093750	+2012
+1458241296.54270010	+13.22314453	-3.88916016	-1.08544922	+33.22265625	-19.16015625	-50.88867188	+2960	+13.28027344	-2.16650391	-0.54492188	-2.46093750	-23.62060547	+18.67675781	+2800	+10.30078125	-5.91943359	-1.93359375	+39.79248047	-6.70166016	-24.89501953	+2016
+1458241296.55110000	+13.31103516	-3.81445313	-1.05029297	+32.78320313	-19.68750000	-50.71289063	+3008	+13.36816406	-2.06103516	-0.50537109	-2.21923828	-23.95019531	+18.74267578	+2844	+10.37988281	-5.81835938	-1.94238281	+39.24316406	-6.98730469	-24.74121094	+2032
+1458241296.55520010	+13.35058594	-3.78369141	-1.02832031	+32.56347656	-19.97314453	-50.69091797	+3032	+13.41210938	-2.00830078	-0.48339844	-2.10937500	-24.12597656	+18.76464844	+2864	+10.41943359	-5.77001953	-1.94677734	+38.95751953	-7.11914063	-24.65332031	+2036
+1458241296.55940010	+13.39013672	-3.74853516	-1.01074219	+32.32177734	-20.23681641	-50.64697266	+3056	+13.45605469	-1.95556641	-0.46142578	-1.99951172	-24.30175781	+18.78662109	+2888	+10.45898438	-5.72607422	-1.95556641	+38.67187500	-7.22900391	-24.56542969	+2044
+1458241296.56360010	+13.43408203	-3.70458984	-0.98876953	+32.18994141	-20.54443359	-50.62500000	+3088	+13.50000000	-1.90283203	-0.43945313	-1.84570313	-24.45556641	+18.80859375	+2908	+10.48974609	-5.67773438	-1.96435547	+38.38623047	-7.31689453	-24.43359375	+2048
+1458241296.56769990	+13.47363281	-3.67382813	-0.96679688	+31.99218750	-20.85205078	-50.62500000	+3116	+13.54394531	-1.85009766	-0.41748047	-1.73583984	-24.63134766	+18.85253906	+2932	+10.52929688	-5.63378906	-1.97753906	+38.10058594	-7.42675781	-24.32373047	+2056
+1458241296.57189990	+13.50878906	-3.63427734	-0.95361328	+31.79443359	-21.11572266	-50.58105469	+3148	+13.58789063	-1.79296875	-0.39550781	-1.62597656	-24.78515625	+18.87451172	+2952	+10.56884766	-5.58544922	-1.98193359	+37.83691406	-7.51464844	-24.21386719	+2064
+1458241296.57610010	+13.54833984	-3.59033203	-0.93164063	+31.70654297	-21.44531250	-50.60302734	+3180	+13.62744141	-1.73583984	-0.37353516	-1.47216797	-24.96093750	+18.91845703	+2976	+10.60400391	-5.54150391	-1.99072266	+37.57324219	-7.60253906	-24.10400391	+2072
+1458241296.58020000	+13.58349609	-3.55517578	-0.90527344	+31.57470703	-21.79687500	-50.62500000	+3216	+13.66699219	-1.68750000	-0.35156250	-1.38427734	-25.13671875	+18.94042969	+3000	+10.63916016	-5.49316406	-1.99951172	+37.30957031	-7.71240234	-23.97216797	+2080
+1458241296.58439990	+13.62304688	-3.52001953	-0.88769531	+31.42089844	-22.12646484	-50.62500000	+3248	+13.70654297	-1.63476563	-0.32958984	-1.29638672	-25.31250000	+18.98437500	+3020	+10.68310547	-5.44482422	-2.00390625	+37.08984375	-7.82226563	-23.90625000	+2088
+1458241296.58859990	+13.66699219	-3.47607422	-0.86572266	+31.35498047	-22.47802734	-50.64697266	+3284	+13.75048828	-1.57763672	-0.30761719	-1.16455078	-25.44433594	+19.05029297	+3044	+10.71826172	-5.39648438	-2.00390625	+36.87011719	-7.93212891	-23.84033203	+2096
+1458241296.59270000	+13.70654297	-3.44091797	-0.84814453	+31.22314453	-22.82958984	-50.69091797	+3316	+13.79443359	-1.52929688	-0.29003906	-1.07666016	-25.59814453	+19.09423828	+3064	+10.76220703	-5.34375000	-2.00830078	+36.67236328	-8.04199219	-23.75244141	+2104
+1458241296.59690000	+13.74169922	-3.40576172	-0.83056641	+31.06933594	-23.15917969	-50.69091797	+3348	+13.83398438	-1.48095703	-0.27246094	-0.98876953	-25.72998047	+19.13818359	+3084	+10.80615234	-5.29541016	-2.00830078	+36.49658203	-8.17382813	-23.68652344	+2112
+1458241296.60110000	+13.78125000	-3.36621094	-0.81298828	+30.98144531	-23.48876953	-50.66894531	+3384	+13.87353516	-1.42382813	-0.25488281	-0.85693359	-25.86181641	+19.18212891	+3104	+10.84570313	-5.24267578	-2.00390625	+36.32080078	-8.30566406	-23.64257813	+2124
+1458241296.60520010	+13.82080078	-3.32666016	-0.79541016	+30.87158203	-23.84033203	-50.66894531	+3416	+13.91308594	-1.37548828	-0.23730469	-0.76904297	-25.99365234	+19.22607422	+3124	+10.88964844	-5.18554688	-1.99951172	+36.21093750	-8.45947266	-23.57666016	+2136
+1458241296.60940000	+13.86035156	-3.29150391	-0.78222656	+30.73974609	-24.16992188	-50.62500000	+3448	+13.94824219	-1.32714844	-0.22412109	-0.68115234	-26.10351563	+19.27001953	+3140	+10.93798828	-5.12841797	-1.99072266	+36.10107422	-8.63525391	-23.55468750	+2148
+1458241296.61360000	+13.90429688	-3.25195313	-0.76464844	+30.62988281	-24.52148438	-50.62500000	+3476	+13.98779297	-1.27441406	-0.21093750	-0.50537109	-26.23535156	+19.33593750	+3160	+10.98193359	-5.06689453	-1.98193359	+36.01318359	-8.81103516	-23.53271484	+2160
+1458241296.61770010	+13.94384766	-3.21679688	-0.74707031	+30.47607422	-24.87304688	-50.62500000	+3508	+14.02734375	-1.22607422	-0.19335938	-0.41748047	-26.36718750	+19.35791016	+3176	+11.03027344	-5.00976563	-1.97314453	+35.92529297	-8.98681641	-23.51074219	+2172
+1458241296.62599990	+14.02294922	-3.15087891	-0.71191406	+30.19042969	-25.57617188	-50.60302734	+3560	+14.10644531	-1.12939453	-0.16259766	-0.13183594	-26.60888672	+19.40185547	+3208	+11.12255859	-4.88671875	-1.94238281	+35.77148438	-9.38232422	-23.53271484	+2200
+1458241296.63019990	+14.06689453	-3.12011719	-0.69873047	+30.01464844	-25.90576172	-50.55908203	+3584	+14.14599609	-1.08105469	-0.14941406	+0.02197266	-26.71875000	+19.42382813	+3224	+11.17089844	-4.82958984	-1.92919922	+35.68359375	-9.58007813	-23.53271484	+2216
+1458241296.63439990	+14.10205078	-3.08935547	-0.68554688	+29.83886719	-26.21337891	-50.53710938	+3608	+14.18115234	-1.03710938	-0.13623047	+0.17578125	-26.80664063	+19.40185547	+3236	+11.21923828	-4.77246094	-1.91601563	+35.61767578	-9.77783203	-23.51074219	+2228
+1458241296.63850000	+14.14160156	-3.05419922	-0.67236328	+29.70703125	-26.52099609	-50.51513672	+3632	+14.21630859	-0.98437500	-0.12304688	+0.37353516	-26.91650391	+19.40185547	+3252	+11.26318359	-4.71093750	-1.90722656	+35.52978516	-9.95361328	-23.48876953	+2236
+1458241296.64270000	+14.18115234	-3.02343750	-0.65917969	+29.53125000	-26.85058594	-50.49316406	+3656	+14.25146484	-0.93603516	-0.10986328	+0.57128906	-27.02636719	+19.37988281	+3268	+11.30712891	-4.65820313	-1.89843750	+35.44189453	-10.12939453	-23.46679688	+2248
+1458241296.64689990	+14.22070313	-2.99267578	-0.64160156	+29.37744141	-27.15820313	-50.49316406	+3676	+14.28662109	-0.88769531	-0.09667969	+0.74707031	-27.15820313	+19.33593750	+3280	+11.35107422	-4.60107422	-1.88525391	+35.35400391	-10.28320313	-23.42285156	+2260
+1458241296.65100000	+14.25585938	-2.95751953	-0.62402344	+29.22363281	-27.48779297	-50.47119141	+3696	+14.32617188	-0.83496094	-0.07910156	+0.96679688	-27.29003906	+19.29199219	+3296	+11.39062500	-4.54394531	-1.87646484	+35.24414063	-10.45898438	-23.40087891	+2268
+1458241296.65520000	+14.29541016	-2.93115234	-0.61083984	+29.02587891	-27.79541016	-50.47119141	+3716	+14.36132813	-0.79101563	-0.05712891	+1.16455078	-27.42187500	+19.22607422	+3308	+11.43017578	-4.50000000	-1.86767578	+35.09033203	-10.61279297	-23.37890625	+2276
+1458241296.65940000	+14.33056641	-2.90478516	-0.58886719	+28.85009766	-28.10302734	-50.51513672	+3736	+14.39648438	-0.74267578	-0.03955078	+1.38427734	-27.57568359	+19.16015625	+3324	+11.46972656	-4.45166016	-1.86328125	+34.91455078	-10.72265625	-23.33496094	+2284
+1458241296.66350010	+14.36132813	-2.86962891	-0.56689453	+28.71826172	-28.38867188	-50.53710938	+3760	+14.43164063	-0.69433594	-0.02197266	+1.60400391	-27.68554688	+19.07226563	+3336	+11.50488281	-4.40771484	-1.86328125	+34.76074219	-10.81054688	-23.24707031	+2288
+1458241296.66770010	+14.39648438	-2.83886719	-0.54931641	+28.56445313	-28.67431641	-50.55908203	+3780	+14.46679688	-0.64599609	-0.00439453	+1.82373047	-27.79541016	+18.98437500	+3352	+11.54443359	-4.36816406	-1.86328125	+34.54101563	-10.89843750	-23.18115234	+2296
+1458241296.67600010	+14.46240234	-2.77294922	-0.51416016	+28.27880859	-29.17968750	-50.60302734	+3828	+14.53271484	-0.54931641	+0.03515625	+2.30712891	-28.03710938	+18.76464844	+3380	+11.61035156	-4.28466797	-1.87207031	+34.14550781	-11.00830078	-22.96142578	+2304
+1458241296.68020010	+14.49316406	-2.74218750	-0.49658203	+28.12500000	-29.44335938	-50.62500000	+3852	+14.56787109	-0.50097656	+0.05273438	+2.52685547	-28.16894531	+18.65478516	+3396	+11.64550781	-4.25390625	-1.88085938	+33.92578125	-11.03027344	-22.85156250	+2308
+1458241296.68440010	+14.52832031	-2.71582031	-0.46582031	+27.99316406	-29.75097656	-50.69091797	+3876	+14.59863281	-0.45703125	+0.07910156	+2.72460938	-28.32275391	+18.54492188	+3412	+11.68066406	-4.21875000	-1.88085938	+33.68408203	-11.07421875	-22.76367188	+2308
+1458241296.68849990	+14.55908203	-2.68066406	-0.44384766	+27.88330078	-30.01464844	-50.71289063	+3904	+14.63818359	-0.40869141	+0.10107422	+2.96630859	-28.43261719	+18.45703125	+3428	+11.71142578	-4.18359375	-1.88525391	+33.48632813	-11.11816406	-22.65380859	+2312
+1458241296.69269990	+14.58984375	-2.65429688	-0.42187500	+27.70751953	-30.25634766	-50.71289063	+3928	+14.67333984	-0.36914063	+0.12304688	+3.16406250	-28.56445313	+18.34716797	+3444	+11.74218750	-4.15283203	-1.88964844	+33.24462891	-11.14013672	-22.54394531	+2316
+1458241296.69680000	+14.62060547	-2.62792969	-0.39990234	+27.55371094	-30.49804688	-50.75683594	+3956	+14.70410156	-0.32519531	+0.14062500	+3.36181641	-28.65234375	+18.21533203	+3460	+11.77734375	-4.12207031	-1.88964844	+33.00292969	-11.16210938	-22.45605469	+2316
+1458241296.70100000	+14.65136719	-2.59716797	-0.38232422	+27.42187500	-30.67382813	-50.71289063	+3984	+14.73486328	-0.27685547	+0.15820313	+3.58154297	-28.71826172	+18.10546875	+3480	+11.80810547	-4.08691406	-1.89404297	+32.82714844	-11.16210938	-22.34619141	+2320
+1458241296.70520000	+14.68212891	-2.57080078	-0.36474609	+27.24609375	-30.87158203	-50.66894531	+4008	+14.77001953	-0.23730469	+0.17138672	+3.77929688	-28.78417969	+18.01757813	+3496	+11.83886719	-4.04736328	-1.89843750	+32.62939453	-11.18408203	-22.21435547	+2324
+1458241296.70930000	+14.71728516	-2.54443359	-0.34716797	+27.07031250	-31.06933594	-50.64697266	+4036	+14.80078125	-0.19775391	+0.18896484	+3.95507813	-28.85009766	+17.95166016	+3512	+11.87402344	-4.01220703	-1.89843750	+32.45361328	-11.22802734	-22.12646484	+2328
+1458241296.71350000	+14.74804688	-2.51367188	-0.33398438	+26.91650391	-31.24511719	-50.55908203	+4064	+14.83154297	-0.15380859	+0.20654297	+4.15283203	-28.91601563	+17.86376953	+3532	+11.90917969	-3.97265625	-1.89404297	+32.32177734	-11.27197266	-22.03857422	+2332
+1458241296.71770000	+14.77880859	-2.49169922	-0.32080078	+26.67480469	-31.42089844	-50.47119141	+4088	+14.86230469	-0.11425781	+0.22412109	+4.30664063	-28.98193359	+17.79785156	+3548	+11.93994141	-3.93310547	-1.88964844	+32.18994141	-11.31591797	-21.95068359	+2336
+1458241296.72180010	+14.80957031	-2.47412109	-0.29882813	+26.45507813	-31.59667969	-50.38330078	+4112	+14.89306641	-0.07910156	+0.23730469	+4.48242188	-29.02587891	+17.73193359	+3564	+11.97509766	-3.89355469	-1.87646484	+32.05810547	-11.42578125	-21.90673828	+2344
+1458241296.72600010	+14.84472656	-2.44775391	-0.29003906	+26.23535156	-31.72851563	-50.22949219	+4132	+14.92822266	-0.03955078	+0.24609375	+4.63623047	-29.02587891	+17.68798828	+3580	+12.01025391	-3.84960938	-1.86328125	+31.99218750	-11.51367188	-21.86279297	+2356
+1458241296.73429990	+14.90625000	-2.41259766	-0.28125000	+25.70800781	-31.88232422	-49.92187500	+4176	+14.98535156	+0.02636719	+0.25927734	+4.92187500	-28.98193359	+17.57812500	+3608	+12.08496094	-3.76171875	-1.83691406	+31.83837891	-11.71142578	-21.73095703	+2372
+1458241296.73850010	+14.93701172	-2.38623047	-0.28125000	+25.48828125	-31.92626953	-49.72412109	+4196	+15.01171875	+0.06152344	+0.26806641	+5.05371094	-28.95996094	+17.53417969	+3624	+12.12011719	-3.71337891	-1.82373047	+31.81640625	-11.82128906	-21.66503906	+2384
+1458241296.74270010	+14.96777344	-2.36865234	-0.28125000	+25.22460938	-31.94824219	-49.50439453	+4212	+15.04248047	+0.09667969	+0.27246094	+5.18554688	-28.95996094	+17.49023438	+3640	+12.15527344	-3.66503906	-1.81054688	+31.77246094	-11.90917969	-21.59912109	+2392
+1458241296.74679990	+14.99853516	-2.34667969	-0.27685547	+24.98291016	-32.01416016	-49.32861328	+4228	+15.06884766	+0.13183594	+0.28125000	+5.31738281	-28.93798828	+17.49023438	+3656	+12.19042969	-3.62109375	-1.79296875	+31.75048828	-12.04101563	-21.55517578	+2404
+1458241296.75099990	+15.03369141	-2.32470703	-0.27246094	+24.76318359	-32.08007813	-49.15283203	+4248	+15.09960938	+0.16699219	+0.28564453	+5.42724609	-28.91601563	+17.46826172	+3676	+12.22558594	-3.56835938	-1.77099609	+31.77246094	-12.15087891	-21.51123047	+2412
+1458241296.75519990	+15.06445313	-2.31152344	-0.26806641	+24.49951172	-32.12402344	-48.97705078	+4260	+15.12597656	+0.19775391	+0.29003906	+5.51513672	-28.87207031	+17.44628906	+3688	+12.26074219	-3.52880859	-1.75341797	+31.72851563	-12.26074219	-21.46728516	+2424
+1458241296.75930000	+15.09521484	-2.29394531	-0.26806641	+24.25781250	-32.14599609	-48.82324219	+4276	+15.15234375	+0.22851563	+0.29882813	+5.60302734	-28.85009766	+17.40234375	+3704	+12.29150391	-3.48486328	-1.74023438	+31.68457031	-12.32666016	-21.42333984	+2432
+1458241296.76350000	+15.12597656	-2.27197266	-0.26806641	+24.08203125	-32.12402344	-48.64746094	+4288	+15.18310547	+0.25488281	+0.30322266	+5.64697266	-28.80615234	+17.38037109	+3720	+12.32666016	-3.44091797	-1.72705078	+31.68457031	-12.39257813	-21.35742188	+2444
+1458241296.76770000	+15.15673828	-2.25000000	-0.26806641	+23.88427734	-32.10205078	-48.47167969	+4304	+15.21386719	+0.28564453	+0.30322266	+5.71289063	-28.76220703	+17.35839844	+3736	+12.35742188	-3.40576172	-1.70947266	+31.61865234	-12.45849609	-21.31347656	+2452
+1458241296.77600000	+15.20947266	-2.20166016	-0.26806641	+23.59863281	-32.08007813	-48.22998047	+4332	+15.26660156	+0.34277344	+0.31201172	+5.80078125	-28.69628906	+17.33642578	+3768	+12.41894531	-3.33105469	-1.70507813	+31.53076172	-12.45849609	-21.11572266	+2464
+1458241296.78010010	+15.24023438	-2.17968750	-0.26367188	+23.44482422	-32.08007813	-48.14208984	+4348	+15.29296875	+0.37353516	+0.31640625	+5.82275391	-28.67431641	+17.31445313	+3784	+12.44531250	-3.30468750	-1.70068359	+31.39892578	-12.43652344	-21.00585938	+2468
+1458241296.78430010	+15.26660156	-2.15771484	-0.25927734	+23.33496094	-32.08007813	-48.07617188	+4364	+15.31933594	+0.40429688	+0.32519531	+5.84472656	-28.65234375	+17.31445313	+3800	+12.47607422	-3.27832031	-1.70068359	+31.28906250	-12.37060547	-20.91796875	+2472
+1458241296.78850010	+15.29736328	-2.13134766	-0.25048828	+23.24707031	-32.10205078	-48.01025391	+4380	+15.34570313	+0.42626953	+0.33398438	+5.82275391	-28.63037109	+17.29248047	+3820	+12.50244141	-3.24755859	-1.70507813	+31.20117188	-12.28271484	-20.80810547	+2476
+1458241296.79259990	+15.32373047	-2.11376953	-0.24169922	+23.13720703	-32.10205078	-47.98828125	+4396	+15.37646484	+0.45263672	+0.33837891	+5.80078125	-28.60839844	+17.27050781	+3836	+12.52880859	-3.22998047	-1.70507813	+31.02539063	-12.21679688	-20.69824219	+2480
+1458241296.79679990	+15.35009766	-2.09619141	-0.23730469	+23.02734375	-32.08007813	-47.96630859	+4412	+15.40283203	+0.47900391	+0.34716797	+5.75683594	-28.58642578	+17.27050781	+3852	+12.55078125	-3.21679688	-1.71386719	+30.87158203	-12.06298828	-20.56640625	+2484
+1458241296.80100010	+15.37207031	-2.06542969	-0.23291016	+22.98339844	-32.05810547	-47.92236328	+4432	+15.42919922	+0.49658203	+0.35595703	+5.66894531	-28.56445313	+17.24853516	+3872	+12.57714844	-3.19482422	-1.72705078	+30.71777344	-11.90917969	-20.43457031	+2488
+1458241296.80510000	+15.39843750	-2.04345703	-0.22851563	+22.91748047	-32.01416016	-47.87841797	+4448	+15.45996094	+0.52294922	+0.36035156	+5.58105469	-28.52050781	+17.27050781	+3892	+12.59912109	-3.18164063	-1.74023438	+30.54199219	-11.75537109	-20.30273438	+2488
+1458241296.80929990	+15.42041016	-2.02148438	-0.22412109	+22.85156250	-31.97021484	-47.83447266	+4468	+15.48193359	+0.54931641	+0.36474609	+5.49316406	-28.47656250	+17.29248047	+3912	+12.62109375	-3.16845703	-1.74902344	+30.38818359	-11.60156250	-20.14892578	+2492
+1458241296.81349990	+15.44677734	-1.99511719	-0.21972656	+22.80761719	-31.94824219	-47.81250000	+4492	+15.50830078	+0.56689453	+0.37353516	+5.33935547	-28.45458984	+17.31445313	+3936	+12.64746094	-3.14648438	-1.76220703	+30.25634766	-11.44775391	-20.01708984	+2496
+1458241296.81760000	+15.46875000	-1.97753906	-0.21093750	+22.71972656	-31.94824219	-47.79052734	+4512	+15.53466797	+0.58447266	+0.37792969	+5.16357422	-28.41064453	+17.35839844	+3956	+12.66503906	-3.13330078	-1.77539063	+30.10253906	-11.27197266	-19.88525391	+2500
+1458241296.82180000	+15.49511719	-1.96435547	-0.20214844	+22.60986328	-31.97021484	-47.76855469	+4532	+15.56103516	+0.60644531	+0.38671875	+4.96582031	-28.38867188	+17.42431641	+3980	+12.69140625	-3.12011719	-1.77978516	+29.92675781	-11.14013672	-19.77539063	+2504
+1458241296.83010010	+15.54345703	-1.92480469	-0.18896484	+22.47802734	-31.92626953	-47.65869141	+4580	+15.61816406	+0.62841797	+0.39990234	+4.39453125	-28.32275391	+17.57812500	+4024	+12.73535156	-3.08496094	-1.78857422	+29.72900391	-10.89843750	-19.57763672	+2508
+1458241296.83430000	+15.56542969	-1.90722656	-0.18896484	+22.36816406	-31.83837891	-47.57080078	+4600	+15.64013672	+0.64599609	+0.39990234	+4.08691406	-28.23486328	+17.68798828	+4044	+12.75732422	-3.06738281	-1.79296875	+29.61914063	-10.78857422	-19.48974609	+2512
+1458241296.83850000	+15.58740234	-1.88964844	-0.19335938	+22.28027344	-31.75048828	-47.48291016	+4624	+15.66650391	+0.65039063	+0.39990234	+3.66943359	-28.14697266	+17.81982422	+4068	+12.78369141	-3.04101563	-1.79296875	+29.55322266	-10.72265625	-19.40185547	+2516
+1458241296.84260010	+15.60937500	-1.87207031	-0.19775391	+22.17041016	-31.70654297	-47.35107422	+4644	+15.68847656	+0.66357422	+0.39550781	+3.25195313	-28.05908203	+17.99560547	+4088	+12.80566406	-3.01464844	-1.78857422	+29.53125000	-10.67871094	-19.33593750	+2520
+1458241296.84680010	+15.63574219	-1.85888672	-0.20214844	+22.03857422	-31.66259766	-47.19726563	+4664	+15.71484375	+0.67675781	+0.39111328	+2.83447266	-27.92724609	+18.19335938	+4112	+12.82763672	-2.98388672	-1.78417969	+29.48730469	-10.65673828	-19.27001953	+2528
+1458241296.85089990	+15.65771484	-1.84130859	-0.20214844	+21.90673828	-31.66259766	-47.08740234	+4680	+15.74121094	+0.67675781	+0.39111328	+2.26318359	-27.86132813	+18.39111328	+4132	+12.85400391	-2.94873047	-1.77099609	+29.48730469	-10.67871094	-19.22607422	+2536
+1458241296.85509990	+15.68408203	-1.83251953	-0.20214844	+21.77490234	-31.64062500	-46.95556641	+4696	+15.76757813	+0.67675781	+0.39111328	+1.69189453	-27.79541016	+18.61083984	+4152	+12.88037109	-2.92236328	-1.75781250	+29.48730469	-10.70068359	-19.20410156	+2548
+1458241296.85929990	+15.70605469	-1.82373047	-0.20654297	+21.59912109	-31.59667969	-46.82373047	+4712	+15.78955078	+0.68115234	+0.38232422	+1.12060547	-27.66357422	+18.85253906	+4172	+12.90234375	-2.89160156	-1.74902344	+29.48730469	-10.74462891	-19.16015625	+2556
+1458241296.86340000	+15.73242188	-1.81054688	-0.21533203	+21.44531250	-31.53076172	-46.66992188	+4728	+15.81591797	+0.67675781	+0.37353516	+0.46142578	-27.57568359	+19.11621094	+4192	+12.92871094	-2.85644531	-1.73144531	+29.48730469	-10.81054688	-19.13818359	+2568
+1458241296.86760000	+15.75439453	-1.79736328	-0.22412109	+21.31347656	-31.46484375	-46.49414063	+4740	+15.83789063	+0.67675781	+0.36474609	-0.19775391	-27.44384766	+19.37988281	+4216	+12.95068359	-2.82568359	-1.71826172	+29.48730469	-10.87646484	-19.13818359	+2580
+1458241296.87179990	+15.77636719	-1.78417969	-0.23730469	+21.15966797	-31.35498047	-46.31835938	+4756	+15.86425781	+0.68115234	+0.35156250	-0.85693359	-27.29003906	+19.64355469	+4236	+12.97265625	-2.79052734	-1.70947266	+29.48730469	-10.92041016	-19.07226563	+2592
+1458241296.87590000	+15.79394531	-1.77099609	-0.24609375	+21.00585938	-31.35498047	-46.18652344	+4764	+15.88623047	+0.67236328	+0.34716797	-1.60400391	-27.22412109	+19.90722656	+4260	+12.99462891	-2.75976563	-1.69628906	+29.48730469	-10.98632813	-19.05029297	+2604
+1458241296.88430000	+15.83349609	-1.75781250	-0.25048828	+20.63232422	-31.35498047	-45.96679688	+4780	+15.93457031	+0.66357422	+0.33398438	-3.12011719	-27.07031250	+20.50048828	+4308	+13.03857422	-2.70263672	-1.67431641	+29.42138672	-11.11816406	-18.98437500	+2624
+1458241296.88840010	+15.85986328	-1.74902344	-0.25048828	+20.47851563	-31.37695313	-45.87890625	+4788	+15.96093750	+0.65478516	+0.33837891	-3.93310547	-27.07031250	+20.83007813	+4332	+13.05615234	-2.67187500	-1.66552734	+29.35546875	-11.18408203	-18.98437500	+2636
+1458241296.89260010	+15.88183594	-1.74462891	-0.24609375	+20.30273438	-31.37695313	-45.81298828	+4792	+15.98291016	+0.64599609	+0.34277344	-4.74609375	-27.07031250	+21.13769531	+4352	+13.07812500	-2.65869141	-1.65673828	+29.24560547	-11.27197266	-18.96240234	+2644
+1458241296.89680000	+15.89941406	-1.73583984	-0.25048828	+20.17089844	-31.35498047	-45.76904297	+4804	+16.00048828	+0.64160156	+0.34716797	-5.55908203	-27.07031250	+21.42333984	+4376	+13.09570313	-2.64111328	-1.65673828	+29.11376953	-11.25000000	-18.91845703	+2652
+1458241296.90089990	+15.91259766	-1.72705078	-0.24609375	+20.01708984	-31.37695313	-45.74707031	+4812	+16.02246094	+0.63281250	+0.35156250	-6.35009766	-27.09228516	+21.70898438	+4396	+13.11767578	-2.62792969	-1.66113281	+28.98193359	-11.22802734	-18.87451172	+2660
+1458241296.90510010	+15.93457031	-1.72265625	-0.24169922	+19.86328125	-31.42089844	-45.74707031	+4824	+16.04443359	+0.62402344	+0.36035156	-7.18505859	-27.11425781	+22.01660156	+4420	+13.13525391	-2.61914063	-1.66552734	+28.80615234	-11.22802734	-18.83056641	+2664
+1458241296.90930010	+15.94775391	-1.71386719	-0.23291016	+19.73144531	-31.48681641	-45.74707031	+4836	+16.06640625	+0.61523438	+0.36914063	-8.02001953	-27.15820313	+22.34619141	+4444	+13.15283203	-2.61035156	-1.67431641	+28.63037109	-11.18408203	-18.76464844	+2668
+1458241296.91339990	+15.96533203	-1.70507813	-0.21972656	+19.62158203	-31.59667969	-45.79101563	+4852	+16.08837891	+0.61083984	+0.39111328	-8.85498047	-27.29003906	+22.69775391	+4472	+13.16601563	-2.60156250	-1.68310547	+28.45458984	-11.16210938	-18.69873047	+2672
+1458241296.91759990	+15.97851563	-1.70507813	-0.20214844	+19.46777344	-31.70654297	-45.87890625	+4868	+16.10595703	+0.59765625	+0.41308594	-9.73388672	-27.42187500	+23.04931641	+4500	+13.18359375	-2.60156250	-1.69189453	+28.21289063	-11.11816406	-18.65478516	+2676
+1458241296.92179990	+15.99169922	-1.70507813	-0.18017578	+19.33593750	-31.86035156	-45.94482422	+4888	+16.12353516	+0.58447266	+0.43945313	-10.61279297	-27.57568359	+23.40087891	+4528	+13.20117188	-2.60595703	-1.70068359	+27.97119141	-11.07421875	-18.61083984	+2676
+1458241296.92590000	+16.00927734	-1.70068359	-0.16259766	+19.20410156	-31.94824219	-46.01074219	+4908	+16.14550781	+0.58007813	+0.46582031	-11.42578125	-27.70751953	+23.77441406	+4556	+13.21435547	-2.60595703	-1.70947266	+27.75146484	-11.00830078	-18.56689453	+2680
+1458241296.93420000	+16.03564453	-1.69628906	-0.12744141	+18.94042969	-32.14599609	-46.09863281	+4956	+16.17626953	+0.55371094	+0.50537109	-13.11767578	-27.90527344	+24.49951172	+4616	+13.24951172	-2.60595703	-1.73144531	+27.29003906	-10.89843750	-18.47900391	+2680
+1458241296.93840000	+16.04443359	-1.69189453	-0.10986328	+18.85253906	-32.25585938	-46.16455078	+4984	+16.19384766	+0.54931641	+0.52734375	-13.93066406	-27.97119141	+24.85107422	+4644	+13.26708984	-2.60595703	-1.74023438	+27.09228516	-10.83251953	-18.41308594	+2680
+1458241296.94260000	+16.04882813	-1.68750000	-0.09228516	+18.72070313	-32.38769531	-46.18652344	+5012	+16.20703125	+0.53613281	+0.54492188	-14.78759766	-28.03710938	+25.22460938	+4672	+13.28027344	-2.60156250	-1.75341797	+26.91650391	-10.76660156	-18.36914063	+2680
+1458241296.94670010	+16.06201172	-1.68750000	-0.07470703	+18.56689453	-32.49755859	-46.18652344	+5040	+16.22460938	+0.52294922	+0.55810547	-15.64453125	-28.05908203	+25.62011719	+4704	+13.29345703	-2.60156250	-1.75781250	+26.71875000	-10.76660156	-18.32519531	+2680
+1458241296.95090010	+16.07519531	-1.67871094	-0.06591797	+18.43505859	-32.56347656	-46.16455078	+5064	+16.24218750	+0.51855469	+0.57128906	-16.43554688	-28.10302734	+26.03759766	+4732	+13.31103516	-2.59277344	-1.75781250	+26.58691406	-10.76660156	-18.28125000	+2680
+1458241296.95510010	+16.08837891	-1.68310547	-0.05712891	+18.25927734	-32.62939453	-46.12060547	+5092	+16.25537109	+0.50097656	+0.58886719	-17.29248047	-28.12500000	+26.43310547	+4760	+13.32421875	-2.57958984	-1.75781250	+26.45507813	-10.76660156	-18.25927734	+2680
+1458241296.95919990	+16.09716797	-1.68310547	-0.04833984	+18.06152344	-32.69531250	-46.05468750	+5116	+16.27294922	+0.48779297	+0.59326172	-18.12744141	-28.10302734	+26.80664063	+4788	+13.34179688	-2.57080078	-1.75781250	+26.32324219	-10.78857422	-18.23730469	+2680
+1458241296.96339990	+16.11035156	-1.67871094	-0.04833984	+17.92968750	-32.69531250	-45.94482422	+5140	+16.28613281	+0.47460938	+0.59326172	-18.91845703	-27.99316406	+27.15820313	+4816	+13.35937500	-2.55761719	-1.75341797	+26.27929688	-10.85449219	-18.19335938	+2684
+1458241296.96760010	+16.12353516	-1.67871094	-0.04833984	+17.77587891	-32.71728516	-45.83496094	+5164	+16.30371094	+0.46142578	+0.58447266	-19.73144531	-27.83935547	+27.50976563	+4844	+13.37695313	-2.53564453	-1.74462891	+26.23535156	-10.89843750	-18.17138672	+2688
+1458241296.97170000	+16.13232422	-1.67431641	-0.05712891	+17.60009766	-32.65136719	-45.65917969	+5184	+16.31689453	+0.44824219	+0.57128906	-20.54443359	-27.64160156	+27.83935547	+4872	+13.39013672	-2.51367188	-1.73583984	+26.19140625	-10.98632813	-18.14941406	+2696
+1458241296.97589990	+16.14550781	-1.66552734	-0.07031250	+17.44628906	-32.58544922	-45.48339844	+5208	+16.33447266	+0.43505859	+0.56250000	-21.35742188	-27.50976563	+28.23486328	+4896	+13.40332031	-2.48730469	-1.72705078	+26.19140625	-11.07421875	-18.10546875	+2704
+1458241296.98009990	+16.15429688	-1.66552734	-0.08789063	+17.24853516	-32.54150391	-45.28564453	+5224	+16.34765625	+0.42187500	+0.55371094	-22.19238281	-27.35595703	+28.58642578	+4924	+13.41650391	-2.46093750	-1.71826172	+26.19140625	-11.16210938	-18.08349609	+2712
+1458241296.98840000	+16.18066406	-1.66552734	-0.10546875	+16.91894531	-32.49755859	-44.93408203	+5252	+16.38281250	+0.39111328	+0.53173828	-23.86230469	-27.02636719	+29.31152344	+4972	+13.44726563	-2.41259766	-1.68750000	+26.21337891	-11.40380859	-18.03955078	+2736
+1458241296.99260000	+16.19824219	-1.66552734	-0.10986328	+16.76513672	-32.47558594	-44.78027344	+5264	+16.40039063	+0.37353516	+0.51416016	-24.69726563	-26.82861328	+29.64111328	+5000	+13.46044922	-2.39062500	-1.67431641	+26.19140625	-11.53564453	-18.01757813	+2748
+1458241296.99670000	+16.20703125	-1.66552734	-0.12304688	+16.63330078	-32.43164063	-44.62646484	+5276	+16.41357422	+0.35595703	+0.50097656	-25.53222656	-26.63085938	+29.97070313	+5024	+13.47363281	-2.36865234	-1.66113281	+26.19140625	-11.62353516	-17.99560547	+2760
+1458241297.00090000	+16.22021484	-1.66113281	-0.13183594	+16.50146484	-32.38769531	-44.47265625	+5284	+16.42675781	+0.33837891	+0.48779297	-26.38916016	-26.47705078	+30.32226563	+5048	+13.48681641	-2.34667969	-1.65234375	+26.16943359	-11.71142578	-17.97363281	+2772
+1458241297.00500010	+16.23339844	-1.66113281	-0.14501953	+16.36962891	-32.34375000	-44.31884766	+5296	+16.43994141	+0.32519531	+0.47900391	-27.22412109	-26.27929688	+30.67382813	+5072	+13.50000000	-2.32910156	-1.64355469	+26.14746094	-11.79931641	-17.95166016	+2784
+1458241297.00920010	+16.24218750	-1.65673828	-0.15380859	+16.25976563	-32.29980469	-44.18701172	+5304	+16.45312500	+0.31201172	+0.47021484	-28.05908203	-26.14746094	+31.02539063	+5092	+13.51318359	-2.31152344	-1.63916016	+26.12548828	-11.84326172	-17.90771484	+2796
+1458241297.01340010	+16.25097656	-1.65234375	-0.15380859	+16.17187500	-32.34375000	-44.09912109	+5312	+16.46630859	+0.29882813	+0.47460938	-28.93798828	-26.05957031	+31.44287109	+5112	+13.52636719	-2.29394531	-1.63916016	+26.05957031	-11.88720703	-17.88574219	+2804
+1458241297.01749990	+16.26416016	-1.65234375	-0.14941406	+16.06201172	-32.38769531	-44.05517578	+5316	+16.47949219	+0.28125000	+0.47900391	-29.79492188	-25.99365234	+31.81640625	+5132	+13.53515625	-2.29394531	-1.63916016	+25.92773438	-11.93115234	-17.88574219	+2812
+1458241297.02169990	+16.27294922	-1.65234375	-0.13183594	+16.01806641	-32.51953125	-44.05517578	+5328	+16.49267578	+0.26806641	+0.49218750	-30.67382813	-25.97167969	+32.23388672	+5156	+13.54833984	-2.28955078	-1.64355469	+25.79589844	-11.93115234	-17.86376953	+2816
+1458241297.02589990	+16.28173828	-1.65234375	-0.11425781	+15.95214844	-32.62939453	-44.03320313	+5336	+16.50146484	+0.25488281	+0.50537109	-31.55273438	-25.94970703	+32.62939453	+5176	+13.56152344	-2.28955078	-1.64794922	+25.64208984	-11.93115234	-17.84179688	+2824
+1458241297.03000000	+16.29492188	-1.64794922	-0.09667969	+15.93017578	-32.71728516	-44.05517578	+5348	+16.51464844	+0.24169922	+0.51855469	-32.40966797	-25.90576172	+33.02490234	+5196	+13.57470703	-2.29394531	-1.65234375	+25.46630859	-11.93115234	-17.84179688	+2828
+1458241297.03839990	+16.30371094	-1.64355469	-0.07031250	+15.88623047	-32.82714844	-44.12109375	+5376	+16.52783203	+0.21972656	+0.55371094	-34.12353516	-25.90576172	+33.88183594	+5244	+13.59667969	-2.30273438	-1.68310547	+25.11474609	-11.77734375	-17.79785156	+2844
+1458241297.04250000	+16.30810547	-1.63916016	-0.05712891	+15.84228516	-32.84912109	-44.12109375	+5392	+16.53662109	+0.21093750	+0.57568359	-34.98046875	-25.90576172	+34.32128906	+5264	+13.60986328	-2.31152344	-1.69628906	+24.93896484	-11.68945313	-17.75390625	+2848
+1458241297.04670000	+16.31250000	-1.63476563	-0.03515625	+15.82031250	-32.95898438	-44.16503906	+5408	+16.54980469	+0.20214844	+0.60205078	-35.83740234	-25.92773438	+34.78271484	+5288	+13.61865234	-2.32031250	-1.71386719	+24.74121094	-11.60156250	-17.73193359	+2852
+1458241297.05090000	+16.32128906	-1.62597656	-0.00878906	+15.82031250	-33.04687500	-44.18701172	+5428	+16.55859375	+0.19775391	+0.62841797	-36.67236328	-25.92773438	+35.26611328	+5308	+13.63183594	-2.32470703	-1.72705078	+24.56542969	-11.55761719	-17.73193359	+2856
+1458241297.05500010	+16.32568359	-1.62158203	+0.01318359	+15.79833984	-33.11279297	-44.23095703	+5448	+16.56738281	+0.18457031	+0.65478516	-37.55126953	-25.90576172	+35.70556641	+5332	+13.64062500	-2.33789063	-1.74023438	+24.36767578	-11.49169922	-17.70996094	+2860
+1458241297.05920000	+16.33447266	-1.62158203	+0.03515625	+15.79833984	-33.17871094	-44.27490234	+5472	+16.57617188	+0.17138672	+0.67236328	-38.43017578	-25.86181641	+36.14501953	+5352	+13.64941406	-2.34667969	-1.74902344	+24.16992188	-11.44775391	-17.73193359	+2860
+1458241297.06340000	+16.34326172	-1.61279297	+0.04394531	+15.75439453	-33.04687500	-44.20898438	+5492	+16.58056641	+0.15820313	+0.68994141	-39.28710938	-25.79589844	+36.58447266	+5376	+13.66259766	-2.35107422	-1.75781250	+24.01611328	-11.40380859	-17.70996094	+2860
+1458241297.06750010	+16.34765625	-1.60839844	+0.03955078	+15.71044922	-32.89306641	-44.12109375	+5512	+16.58935547	+0.14941406	+0.70312500	-40.14404297	-25.66406250	+37.02392578	+5396	+13.67578125	-2.35107422	-1.76660156	+23.92822266	-11.35986328	-17.68798828	+2860
+1458241297.07170010	+16.35644531	-1.59960938	+0.03955078	+15.66650391	-32.76123047	-44.03320313	+5532	+16.59814453	+0.14062500	+0.70751953	-40.95703125	-25.48828125	+37.44140625	+5416	+13.68457031	-2.35107422	-1.77099609	+23.81835938	-11.33789063	-17.66601563	+2860
+1458241297.07999990	+16.36083984	-1.58642578	+0.02197266	+15.53466797	-32.34375000	-43.76953125	+5576	+16.60253906	+0.10986328	+0.72070313	-42.69287109	-25.13671875	+38.29833984	+5452	+13.70214844	-2.33349609	-1.77978516	+23.73046875	-11.31591797	-17.62207031	+2860
+1458241297.08419990	+16.37402344	-1.58203125	+0.01757813	+15.42480469	-32.16796875	-43.59375000	+5596	+16.61132813	+0.08789063	+0.71630859	-43.57177734	-24.89501953	+38.71582031	+5472	+13.71093750	-2.32470703	-1.77099609	+23.68652344	-11.38183594	-17.62207031	+2864
+1458241297.08830000	+16.39160156	-1.57763672	+0.00878906	+15.35888672	-31.92626953	-43.39599609	+5612	+16.61132813	+0.06591797	+0.71191406	-44.49462891	-24.63134766	+39.11132813	+5492	+13.72412109	-2.31152344	-1.75781250	+23.70849609	-11.49169922	-17.62207031	+2872
+1458241297.09250000	+16.40039063	-1.57324219	-0.00439453	+15.27099609	-31.64062500	-43.19824219	+5628	+16.62011719	+0.03955078	+0.70751953	-45.41748047	-24.34570313	+39.52880859	+5512	+13.73291016	-2.29394531	-1.74462891	+23.73046875	-11.57958984	-17.62207031	+2876
+1458241297.10080000	+16.42675781	-1.56445313	-0.05273438	+15.09521484	-30.93750000	-42.80273438	+5660	+16.62451172	-0.01318359	+0.68115234	-47.30712891	-23.66455078	+40.29785156	+5556	+13.75488281	-2.25878906	-1.71826172	+23.81835938	-11.77734375	-17.62207031	+2896
+1458241297.10500000	+16.43554688	-1.56005859	-0.08349609	+15.00732422	-30.54199219	-42.58300781	+5672	+16.62451172	-0.03955078	+0.66796875	-48.27392578	-23.31298828	+40.67138672	+5576	+13.76367188	-2.23681641	-1.70068359	+23.90625000	-11.86523438	-17.60009766	+2908
+1458241297.10920000	+16.44873047	-1.55126953	-0.10546875	+14.94140625	-30.21240234	-42.38525391	+5680	+16.62451172	-0.06591797	+0.65039063	-49.24072266	-22.91748047	+41.06689453	+5600	+13.77246094	-2.21484375	-1.68750000	+23.99414063	-11.95312500	-17.60009766	+2920
+1458241297.11750010	+16.47509766	-1.54687500	-0.12744141	+14.80957031	-29.70703125	-42.09960938	+5688	+16.62011719	-0.13183594	+0.63281250	-51.32812500	-22.21435547	+41.94580078	+5640	+13.79003906	-2.17529297	-1.66113281	+24.08203125	-12.15087891	-17.60009766	+2944
+1458241297.12579990	+16.50146484	-1.54687500	-0.14062500	+14.69970703	-29.22363281	-41.90185547	+5692	+16.62451172	-0.20654297	+0.62402344	-53.48144531	-21.48925781	+42.86865234	+5680	+13.81201172	-2.15332031	-1.63476563	+24.12597656	-12.30468750	-17.62207031	+2964
+1458241297.13420010	+16.52343750	-1.53808594	-0.15380859	+14.65576172	-28.69628906	-41.79199219	+5692	+16.62890625	-0.25927734	+0.61962891	-55.56884766	-20.69824219	+43.76953125	+5716	+13.82958984	-2.14013672	-1.62597656	+24.08203125	-12.37060547	-17.60009766	+2984
+1458241297.13829990	+16.52783203	-1.53369141	-0.14941406	+14.65576172	-28.49853516	-41.81396484	+5696	+16.62451172	-0.28564453	+0.62402344	-56.57958984	-20.34667969	+44.25292969	+5732	+13.83837891	-2.14013672	-1.63037109	+24.01611328	-12.32666016	-17.57812500	+2992
+1458241297.14669990	+16.54101563	-1.52490234	-0.13623047	+14.67773438	-28.16894531	-41.85791016	+5704	+16.62890625	-0.34277344	+0.63720703	-58.66699219	-19.59960938	+45.24169922	+5772	+13.85595703	-2.14453125	-1.63916016	+23.81835938	-12.26074219	-17.55615234	+3004
+1458241297.15500000	+16.55419922	-1.51611328	-0.09228516	+14.74365234	-27.99316406	-42.03369141	+5720	+16.63330078	-0.39111328	+0.66357422	-60.66650391	-18.87451172	+46.31835938	+5812	+13.86914063	-2.17089844	-1.66113281	+23.51074219	-12.12890625	-17.51220703	+3016
+1458241297.16330000	+16.55859375	-1.50732422	-0.06152344	+14.80957031	-27.72949219	-42.25341797	+5744	+16.63769531	-0.42626953	+0.70312500	-62.53417969	-18.14941406	+47.39501953	+5852	+13.88671875	-2.20605469	-1.69189453	+23.11523438	-11.93115234	-17.44628906	+3028
+1458241297.17160010	+16.55859375	-1.49414063	-0.03515625	+14.89746094	-27.39990234	-42.38525391	+5780	+16.63769531	-0.47460938	+0.73388672	-64.37988281	-17.33642578	+48.33984375	+5892	+13.90429688	-2.23681641	-1.72705078	+22.78564453	-11.71142578	-17.38037109	+3036
+1458241297.17580010	+16.55859375	-1.48095703	-0.01757813	+14.98535156	-27.29003906	-42.49511719	+5800	+16.63769531	-0.49218750	+0.74267578	-65.21484375	-16.94091797	+48.80126953	+5908	+13.91308594	-2.25000000	-1.74462891	+22.63183594	-11.62353516	-17.35839844	+3036
+1458241297.18409990	+16.56298828	-1.47216797	+0.01318359	+15.07324219	-27.09228516	-42.62695313	+5840	+16.63769531	-0.54931641	+0.77343750	-66.97265625	-16.10595703	+49.74609375	+5948	+13.93066406	-2.27197266	-1.76660156	+22.34619141	-11.49169922	-17.33642578	+3032
+1458241297.19250010	+16.57177734	-1.46337891	+0.03515625	+15.18310547	-26.76269531	-42.71484375	+5880	+16.63769531	-0.60644531	+0.79980469	-68.64257813	-15.24902344	+50.60302734	+5980	+13.94824219	-2.28076172	-1.77539063	+22.17041016	-11.49169922	-17.31445313	+3024
+1458241297.20079990	+16.58496094	-1.45898438	+0.03515625	+15.24902344	-26.32324219	-42.71484375	+5920	+16.63769531	-0.66796875	+0.79980469	-70.24658203	-14.32617188	+51.24023438	+6012	+13.96582031	-2.28515625	-1.77099609	+22.10449219	-11.55761719	-17.33642578	+3020
+1458241297.20910000	+16.59814453	-1.44580078	+0.02197266	+15.35888672	-25.86181641	-42.58300781	+5952	+16.63769531	-0.76025391	+0.78662109	-71.93847656	-13.35937500	+51.78955078	+6044	+13.98339844	-2.25878906	-1.75341797	+22.21435547	-11.71142578	-17.38037109	+3024
+1458241297.21750000	+16.61572266	-1.44140625	+0.00439453	+15.44677734	-25.35644531	-42.49511719	+5972	+16.62451172	-0.84375000	+0.76904297	-73.54248047	-12.41455078	+52.31689453	+6076	+13.99658203	-2.23242188	-1.72705078	+22.32421875	-11.95312500	-17.46826172	+3036
+1458241297.22160010	+16.62451172	-1.44140625	+0.00439453	+15.46875000	-25.15869141	-42.47314453	+5976	+16.62451172	-0.89208984	+0.76025391	-74.35546875	-11.93115234	+52.55859375	+6092	+14.00537109	-2.21923828	-1.70947266	+22.41210938	-12.10693359	-17.51220703	+3048
+1458241297.23000000	+16.65087891	-1.43701172	-0.01757813	+15.57861328	-24.54345703	-42.34130859	+5988	+16.62011719	-0.97558594	+0.74707031	-75.91552734	-11.00830078	+53.04199219	+6116	+14.01855469	-2.18847656	-1.67431641	+22.56591797	-12.41455078	-17.64404297	+3072
+1458241297.23410010	+16.65966797	-1.42822266	-0.03076172	+15.66650391	-24.23583984	-42.29736328	+5988	+16.61572266	-1.01513672	+0.72949219	-76.68457031	-10.54687500	+53.21777344	+6132	+14.02734375	-2.17529297	-1.65673828	+22.65380859	-12.52441406	-17.70996094	+3084
+1458241297.24239990	+16.67285156	-1.41943359	-0.06591797	+15.73242188	-23.53271484	-42.18750000	+5988	+16.59814453	-1.08984375	+0.69873047	-78.09082031	-9.60205078	+53.56933594	+6156	+14.04052734	-2.15332031	-1.63476563	+22.76367188	-12.72216797	-17.84179688	+3108
+1458241297.24659990	+16.67724609	-1.41503906	-0.06591797	+15.79833984	-23.24707031	-42.20947266	+5984	+16.59375000	-1.12500000	+0.69433594	-78.79394531	-9.16259766	+53.81103516	+6168	+14.04492188	-2.14013672	-1.62597656	+22.82958984	-12.81005859	-17.90771484	+3120
+1458241297.25490000	+16.69042969	-1.40625000	-0.08349609	+15.88623047	-22.54394531	-42.25341797	+5976	+16.58496094	-1.17333984	+0.69873047	-80.06835938	-8.32763672	+54.40429688	+6184	+14.05810547	-2.13134766	-1.60839844	+22.82958984	-12.96386719	-18.08349609	+3140
+1458241297.26329990	+16.69921875	-1.39746094	-0.07910156	+15.97412109	-21.84082031	-42.38525391	+5972	+16.57617188	-1.19970703	+0.69873047	-81.14501953	-7.49267578	+54.90966797	+6200	+14.07128906	-2.14453125	-1.61279297	+22.69775391	-12.96386719	-18.23730469	+3156
+1458241297.27160000	+16.70361328	-1.38427734	-0.08349609	+16.06201172	-21.04980469	-42.53906250	+5980	+16.56738281	-1.21728516	+0.69873047	-82.15576172	-6.65771484	+55.37109375	+6216	+14.08447266	-2.17089844	-1.63476563	+22.47802734	-12.83203125	-18.36914063	+3176
+1458241297.27580000	+16.69921875	-1.37988281	-0.08789063	+16.08398438	-20.61035156	-42.62695313	+5984	+16.56298828	-1.21728516	+0.71191406	-82.59521484	-6.26220703	+55.67871094	+6224	+14.08886719	-2.18847656	-1.65234375	+22.32421875	-12.72216797	-18.43505859	+3184
+1458241297.28410010	+16.69921875	-1.37109375	-0.08789063	+16.10595703	-19.79736328	-42.84667969	+6004	+16.55419922	-1.22607422	+0.72949219	-83.49609375	-5.44921875	+56.25000000	+6240	+14.09765625	-2.22802734	-1.68750000	+21.97265625	-12.48046875	-18.54492188	+3200
+1458241297.28830000	+16.69921875	-1.36230469	-0.08349609	+16.17187500	-19.37988281	-42.95654297	+6020	+16.55419922	-1.22607422	+0.73828125	-83.86962891	-5.03173828	+56.51367188	+6252	+14.10205078	-2.25439453	-1.70507813	+21.77490234	-12.34863281	-18.61083984	+3208
+1458241297.29660010	+16.69921875	-1.37109375	-0.08789063	+16.12792969	-18.50097656	-43.13232422	+6052	+16.55419922	-1.22607422	+0.74707031	-84.61669922	-4.17480469	+56.95312500	+6264	+14.11083984	-2.30712891	-1.73583984	+21.40136719	-12.08496094	-18.74267578	+3220
+1458241297.30080010	+16.69921875	-1.37109375	-0.09228516	+16.14990234	-18.01757813	-43.22021484	+6072	+16.55419922	-1.22167969	+0.74707031	-84.92431641	-3.73535156	+57.10693359	+6276	+14.11962891	-2.32910156	-1.75341797	+21.24755859	-11.95312500	-18.80859375	+3220
+1458241297.30489990	+16.69482422	-1.37109375	-0.10107422	+16.14990234	-17.57812500	-43.24218750	+6092	+16.54980469	-1.23486328	+0.73828125	-85.29785156	-3.27392578	+57.23876953	+6284	+14.11962891	-2.34667969	-1.76660156	+21.11572266	-11.82128906	-18.85253906	+3224
+1458241297.30909990	+16.69921875	-1.37548828	-0.12304688	+16.14990234	-17.05078125	-43.24218750	+6112	+16.54980469	-1.24804688	+0.73388672	-85.71533203	-2.83447266	+57.37060547	+6296	+14.12402344	-2.36425781	-1.77539063	+21.00585938	-11.73339844	-18.91845703	+3224
+1458241297.31740000	+16.69921875	-1.37109375	-0.14062500	+16.28173828	-16.25976563	-43.30810547	+6148	+16.55419922	-1.27441406	+0.72070313	-86.44042969	-1.93359375	+57.63427734	+6312	+14.13281250	-2.38183594	-1.78417969	+20.89599609	-11.62353516	-19.05029297	+3216
+1458241297.32570000	+16.72119141	-1.37109375	-0.17578125	+16.39160156	-15.42480469	-43.22021484	+6180	+16.55419922	-1.30517578	+0.68554688	-87.14355469	-1.01074219	+57.70019531	+6332	+14.13720703	-2.39062500	-1.77099609	+20.87402344	-11.66748047	-19.22607422	+3216
+1458241297.32990000	+16.72998047	-1.37988281	-0.18896484	+16.43554688	-15.05126953	-43.17626953	+6192	+16.54980469	-1.32714844	+0.65478516	-87.49511719	-0.54931641	+57.65625000	+6344	+14.14160156	-2.39062500	-1.75781250	+20.89599609	-11.68945313	-19.29199219	+3216
+1458241297.33820010	+16.74316406	-1.37988281	-0.25488281	+16.63330078	-14.17236328	-42.95654297	+6208	+16.54980469	-1.36669922	+0.60205078	-88.19824219	+0.32958984	+57.59033203	+6368	+14.15039063	-2.38623047	-1.74023438	+21.00585938	-11.75537109	-19.44580078	+3220
+1458241297.34240010	+16.75195313	-1.37988281	-0.27685547	+16.76513672	-13.86474609	-42.86865234	+6212	+16.54541016	-1.39306641	+0.57568359	-88.54980469	+0.79101563	+57.54638672	+6380	+14.15039063	-2.37744141	-1.72705078	+21.07177734	-11.79931641	-19.53369141	+3224
+1458241297.35069990	+16.76953125	-1.36669922	-0.33837891	+17.11669922	-13.22753906	-42.58300781	+6204	+16.54101563	-1.43701172	+0.52294922	-89.25292969	+1.66992188	+57.45849609	+6396	+14.15917969	-2.36865234	-1.70507813	+21.24755859	-11.88720703	-19.66552734	+3236
+1458241297.35489990	+16.78271484	-1.37548828	-0.35595703	+17.22656250	-13.00781250	-42.49511719	+6196	+16.54541016	-1.45458984	+0.49218750	-89.53857422	+2.08740234	+57.37060547	+6400	+14.15917969	-2.36425781	-1.69189453	+21.31347656	-11.93115234	-19.75341797	+3244
+1458241297.35910010	+16.78710938	-1.38867188	-0.38671875	+17.33642578	-12.72216797	-42.36328125	+6188	+16.54101563	-1.47216797	+0.47021484	-89.84619141	+2.48291016	+57.32666016	+6408	+14.16357422	-2.35986328	-1.68310547	+21.37939453	-11.95312500	-19.81933594	+3252
+1458241297.36319990	+16.79589844	-1.39306641	-0.40869141	+17.49023438	-12.52441406	-42.23144531	+6176	+16.54101563	-1.48535156	+0.44824219	-90.13183594	+2.87841797	+57.23876953	+6412	+14.16357422	-2.35986328	-1.67431641	+21.44531250	-11.97509766	-19.88525391	+3256
+1458241297.36739990	+16.80468750	-1.39306641	-0.42626953	+17.68798828	-12.34863281	-42.12158203	+6164	+16.54101563	-1.50292969	+0.42187500	-90.41748047	+3.25195313	+57.12890625	+6416	+14.16796875	-2.35986328	-1.66552734	+21.51123047	-11.99707031	-19.95117188	+3264
+1458241297.37570000	+16.80029297	-1.39746094	-0.48779297	+18.01757813	-11.93115234	-41.87988281	+6136	+16.53662109	-1.52490234	+0.39111328	-90.92285156	+3.97705078	+57.08496094	+6420	+14.17236328	-2.36425781	-1.66113281	+21.59912109	-11.93115234	-20.06103516	+3276
+1458241297.37990000	+16.79589844	-1.40625000	-0.50537109	+18.17138672	-11.82128906	-41.83593750	+6124	+16.53662109	-1.52929688	+0.37353516	-91.12060547	+4.32861328	+57.01904297	+6424	+14.17236328	-2.37304688	-1.66113281	+21.59912109	-11.86523438	-20.10498047	+3284
+1458241297.38410000	+16.79589844	-1.41503906	-0.51855469	+18.30322266	-11.75537109	-41.77001953	+6116	+16.54101563	-1.53808594	+0.36474609	-91.31835938	+4.63623047	+57.01904297	+6420	+14.17236328	-2.38183594	-1.66992188	+21.59912109	-11.77734375	-20.14892578	+3292
+1458241297.39240000	+16.79589844	-1.44140625	-0.52734375	+18.50097656	-11.68945313	-41.77001953	+6096	+16.54980469	-1.54687500	+0.35156250	-91.71386719	+5.22949219	+56.97509766	+6420	+14.17675781	-2.42578125	-1.69189453	+21.46728516	-11.46972656	-20.25878906	+3312
+1458241297.39650010	+16.79150391	-1.45458984	-0.54492188	+18.58886719	-11.55761719	-41.77001953	+6096	+16.55419922	-1.55566406	+0.34277344	-91.91162109	+5.44921875	+56.95312500	+6420	+14.17675781	-2.45214844	-1.70947266	+21.35742188	-11.29394531	-20.30273438	+3324
+1458241297.40070010	+16.78271484	-1.47656250	-0.56250000	+18.65478516	-11.44775391	-41.79199219	+6100	+16.55419922	-1.55566406	+0.33837891	-92.04345703	+5.66894531	+56.93115234	+6420	+14.17675781	-2.49169922	-1.73583984	+21.20361328	-11.00830078	-20.32470703	+3340
+1458241297.40490010	+16.77392578	-1.48535156	-0.57568359	+18.74267578	-11.35986328	-41.81396484	+6104	+16.55419922	-1.56445313	+0.33398438	-92.19726563	+5.86669922	+56.90917969	+6424	+14.17675781	-2.53125000	-1.76660156	+21.04980469	-10.72265625	-20.36865234	+3352
+1458241297.41319990	+16.76953125	-1.51171875	-0.60205078	+18.89648438	-11.20605469	-41.92382813	+6116	+16.56298828	-1.56884766	+0.31201172	-92.46093750	+6.24023438	+56.79931641	+6428	+14.17675781	-2.61035156	-1.83251953	+20.69824219	-10.15136719	-20.41259766	+3372
+1458241297.41739990	+16.76513672	-1.52929688	-0.61083984	+18.91845703	-11.16210938	-42.01171875	+6124	+16.56738281	-1.58203125	+0.30322266	-92.63671875	+6.37207031	+56.75537109	+6432	+14.17675781	-2.64990234	-1.86328125	+20.52246094	-9.90966797	-20.45654297	+3384
+1458241297.42150000	+16.76953125	-1.55126953	-0.61523438	+18.94042969	-11.11816406	-42.12158203	+6136	+16.57177734	-1.59521484	+0.29003906	-92.81250000	+6.48193359	+56.68945313	+6440	+14.17236328	-2.68505859	-1.88525391	+20.34667969	-9.66796875	-20.50048828	+3388
+1458241297.42989990	+16.77392578	-1.58203125	-0.63720703	+18.98437500	-10.92041016	-42.29736328	+6160	+16.58056641	-1.62597656	+0.25927734	-93.12011719	+6.65771484	+56.53564453	+6456	+14.17675781	-2.75097656	-1.92919922	+20.08300781	-9.33837891	-20.61035156	+3396
+1458241297.43400000	+16.77832031	-1.59960938	-0.66357422	+19.02832031	-10.74462891	-42.36328125	+6176	+16.58056641	-1.64794922	+0.22851563	-93.31787109	+6.72363281	+56.33789063	+6468	+14.17675781	-2.77734375	-1.94677734	+20.01708984	-9.18457031	-20.65429688	+3400
+1458241297.43820000	+16.78271484	-1.61718750	-0.68994141	+19.05029297	-10.56884766	-42.40722656	+6192	+16.58496094	-1.66552734	+0.19335938	-93.47167969	+6.76757813	+56.18408203	+6476	+14.18115234	-2.79931641	-1.96435547	+19.95117188	-9.07470703	-20.72021484	+3400
+1458241297.44650010	+16.80029297	-1.64794922	-0.74267578	+19.11621094	-10.23925781	-42.49511719	+6216	+16.59375000	-1.71386719	+0.11865234	-93.82324219	+6.85546875	+55.76660156	+6500	+14.18115234	-2.82568359	-1.98632813	+19.92919922	-8.94287109	-20.85205078	+3396
+1458241297.45070000	+16.81347656	-1.66552734	-0.76904297	+19.13818359	-10.08544922	-42.53906250	+6220	+16.59814453	-1.72705078	+0.08789063	-93.91113281	+6.87744141	+55.65673828	+6508	+14.18115234	-2.83886719	-1.98632813	+19.95117188	-8.94287109	-20.93994141	+3396
+1458241297.45900010	+16.83984375	-1.70947266	-0.82617188	+19.13818359	-9.77783203	-42.64892578	+6228	+16.60693359	-1.79736328	+0.01757813	-94.30664063	+6.87744141	+55.32714844	+6532	+14.18994141	-2.86083984	-1.99072266	+19.99511719	-8.96484375	-21.13769531	+3396
+1458241297.46320010	+16.85302734	-1.73144531	-0.86132813	+19.13818359	-9.55810547	-42.67089844	+6232	+16.61132813	-1.81933594	-0.01318359	-94.41650391	+6.87744141	+55.19531250	+6544	+14.19433594	-2.86962891	-1.99511719	+20.03906250	-9.00878906	-21.26953125	+3396
+1458241297.46740010	+16.87060547	-1.75341797	-0.90087891	+19.16015625	-9.33837891	-42.69287109	+6232	+16.61132813	-1.85009766	-0.05273438	-94.57031250	+6.85546875	+55.01953125	+6552	+14.19873047	-2.87841797	-1.99951172	+20.08300781	-9.05273438	-21.40136719	+3400
+1458241297.47569990	+16.89257813	-1.79736328	-0.99316406	+19.16015625	-8.85498047	-42.71484375	+6224	+16.62011719	-1.90283203	-0.13183594	-94.83398438	+6.83349609	+54.66796875	+6572	+14.20751953	-2.90039063	-2.01269531	+20.14892578	-9.07470703	-21.64306641	+3412
+1458241297.48400000	+16.91894531	-1.85009766	-1.07666016	+19.11621094	-8.48144531	-42.82470703	+6208	+16.62890625	-1.96875000	-0.20214844	-95.11962891	+6.78955078	+54.40429688	+6592	+14.22070313	-2.93994141	-2.03906250	+20.17089844	-9.07470703	-21.95068359	+3432
+1458241297.48819990	+16.93212891	-1.88085938	-1.11181641	+19.07226563	-8.32763672	-42.89062500	+6196	+16.63769531	-2.00830078	-0.24169922	-95.27343750	+6.74560547	+54.29443359	+6600	+14.22509766	-2.96630859	-2.05664063	+20.12695313	-9.05273438	-22.14843750	+3444
+1458241297.49230000	+16.94531250	-1.92041016	-1.15136719	+19.00634766	-8.15185547	-43.00048828	+6188	+16.64208984	-2.04785156	-0.28125000	-95.40527344	+6.70166016	+54.18457031	+6608	+14.22949219	-3.00146484	-2.07421875	+20.03906250	-9.03076172	-22.34619141	+3456
+1458241297.50070000	+16.95410156	-2.00830078	-1.23486328	+18.80859375	-7.73437500	-43.28613281	+6180	+16.65966797	-2.13574219	-0.34716797	-95.64697266	+6.54785156	+54.05273438	+6628	+14.24267578	-3.09814453	-2.14892578	+19.73144531	-8.74511719	-22.78564453	+3496
+1458241297.50480010	+16.95849609	-2.04785156	-1.27441406	+18.74267578	-7.60253906	-43.46191406	+6176	+16.66845703	-2.17089844	-0.37792969	-95.73486328	+6.48193359	+54.03076172	+6636	+14.24707031	-3.14648438	-2.18847656	+19.53369141	-8.61328125	-22.98339844	+3516
+1458241297.50900010	+16.96289063	-2.08300781	-1.30957031	+18.69873047	-7.42675781	-43.63769531	+6172	+16.68164063	-2.20166016	-0.40429688	-95.77880859	+6.41601563	+54.03076172	+6640	+14.25146484	-3.19921875	-2.23242188	+19.35791016	-8.39355469	-23.18115234	+3532
+1458241297.51729990	+16.96289063	-2.17968750	-1.36230469	+18.50097656	-7.29492188	-44.14306641	+6180	+16.69921875	-2.26318359	-0.44384766	-95.82275391	+6.26220703	+54.16259766	+6656	+14.25146484	-3.31787109	-2.32470703	+18.89648438	-7.99804688	-23.66455078	+3568
+1458241297.52570010	+16.97607422	-2.28515625	-1.41503906	+18.25927734	-7.16308594	-44.69238281	+6204	+16.72558594	-2.33789063	-0.47900391	-95.88867188	+6.08642578	+54.29443359	+6668	+14.26464844	-3.44531250	-2.41699219	+18.43505859	-7.64648438	-24.21386719	+3600
+1458241297.52979990	+16.98046875	-2.33349609	-1.43701172	+18.19335938	-7.09716797	-44.95605469	+6216	+16.74316406	-2.36425781	-0.50097656	-95.86669922	+5.99853516	+54.33837891	+6676	+14.26904297	-3.50683594	-2.45654297	+18.21533203	-7.49267578	-24.49951172	+3612
+1458241297.53399990	+16.98486328	-2.37744141	-1.47216797	+18.10546875	-6.98730469	-45.21972656	+6236	+16.75634766	-2.39062500	-0.52294922	-95.84472656	+5.93261719	+54.33837891	+6684	+14.27343750	-3.57275391	-2.50927734	+17.99560547	-7.27294922	-24.76318359	+3628
+1458241297.54230000	+16.98486328	-2.46533203	-1.52929688	+18.01757813	-6.85546875	-45.74707031	+6280	+16.77832031	-2.44775391	-0.56250000	-95.80078125	+5.75683594	+54.51416016	+6700	+14.27783203	-3.68701172	-2.60595703	+17.66601563	-6.96533203	-25.37841797	+3648
+1458241297.54650000	+16.99804688	-2.51367188	-1.56005859	+17.97363281	-6.83349609	-45.98876953	+6300	+16.79150391	-2.48730469	-0.59326172	-95.82275391	+5.66894531	+54.51416016	+6712	+14.28662109	-3.74414063	-2.64550781	+17.51220703	-6.89941406	-25.70800781	+3652
+1458241297.55060010	+17.01123047	-2.55761719	-1.58642578	+17.95166016	-6.81152344	-46.23046875	+6324	+16.80468750	-2.52246094	-0.62841797	-95.82275391	+5.58105469	+54.49218750	+6720	+14.29541016	-3.79687500	-2.67626953	+17.42431641	-6.87744141	-26.05957031	+3660
+1458241297.55900000	+17.04199219	-2.67187500	-1.65234375	+17.77587891	-6.76757813	-46.66992188	+6372	+16.82666016	-2.61474609	-0.70751953	-95.91064453	+5.38330078	+54.42626953	+6748	+14.31298828	-3.89794922	-2.73339844	+17.22656250	-6.89941406	-26.78466797	+3664
+1458241297.56310010	+17.05957031	-2.72460938	-1.69628906	+17.70996094	-6.65771484	-46.82373047	+6392	+16.83105469	-2.66308594	-0.75146484	-95.97656250	+5.27343750	+54.38232422	+6764	+14.32177734	-3.94189453	-2.75976563	+17.18261719	-6.94335938	-27.13623047	+3668
+1458241297.57150010	+17.09472656	-2.81250000	-1.79736328	+17.68798828	-6.48193359	-47.02148438	+6428	+16.84863281	-2.77294922	-0.84814453	-96.15234375	+5.09765625	+54.25048828	+6796	+14.34814453	-4.01660156	-2.80810547	+17.20458984	-7.11914063	-27.81738281	+3668
+1458241297.57979990	+17.12988281	-2.91357422	-1.89843750	+17.62207031	-6.39404297	-47.24121094	+6452	+16.85302734	-2.89160156	-0.94921875	-96.39404297	+4.92187500	+54.16259766	+6832	+14.37011719	-4.08691406	-2.85205078	+17.24853516	-7.31689453	-28.49853516	+3672
+1458241297.58400010	+17.15625000	-2.97070313	-1.94238281	+17.55615234	-6.41601563	-47.32910156	+6456	+16.86181641	-2.95751953	-1.00195313	-96.52587891	+4.83398438	+54.11865234	+6848	+14.38330078	-4.12646484	-2.86083984	+17.24853516	-7.51464844	-28.87207031	+3672
+1458241297.59229990	+17.21777344	-3.08935547	-2.03027344	+17.44628906	-6.45996094	-47.52685547	+6452	+16.87500000	-3.09375000	-1.11181641	-96.87744141	+4.65820313	+54.00878906	+6888	+14.41406250	-4.20996094	-2.88720703	+17.20458984	-7.82226563	-29.57519531	+3680
+1458241297.60060000	+17.25732422	-3.20361328	-2.13574219	+17.35839844	-6.41601563	-47.68066406	+6444	+16.88378906	-3.22558594	-1.20849609	-97.20703125	+4.48242188	+53.96484375	+6924	+14.44042969	-4.30224609	-2.93994141	+17.11669922	-7.97607422	-30.23437500	+3692
+1458241297.60480000	+17.27929688	-3.26953125	-2.18847656	+17.29248047	-6.43798828	-47.76855469	+6440	+16.88818359	-3.29150391	-1.25683594	-97.36083984	+4.41650391	+53.96484375	+6944	+14.45800781	-4.35058594	-2.97070313	+17.05078125	-8.02001953	-30.54199219	+3704
+1458241297.61310010	+17.31445313	-3.39257813	-2.26318359	+17.18261719	-6.67968750	-48.05419922	+6424	+16.91455078	-3.42773438	-1.32714844	-97.71240234	+4.24072266	+54.14062500	+6980	+14.47998047	-4.46044922	-3.02783203	+16.85302734	-8.08593750	-31.22314453	+3724
+1458241297.62150000	+17.35400391	-3.52880859	-2.31152344	+17.09472656	-7.03125000	-48.51562500	+6412	+16.94531250	-3.54199219	-1.38427734	-97.97607422	+4.06494141	+54.40429688	+7012	+14.50195313	-4.60986328	-3.10253906	+16.43554688	-8.04199219	-31.92626953	+3752
+1458241297.62560010	+17.37158203	-3.59912109	-2.33789063	+17.05078125	-7.20703125	-48.75732422	+6408	+16.95849609	-3.60791016	-1.40625000	-98.15185547	+3.97705078	+54.55810547	+7028	+14.51074219	-4.69335938	-3.14648438	+16.17187500	-7.93212891	-32.25585938	+3768
+1458241297.62980010	+17.38916016	-3.66943359	-2.36425781	+17.02880859	-7.38281250	-48.99902344	+6412	+16.97607422	-3.66503906	-1.42822266	-98.28369141	+3.88916016	+54.71191406	+7044	+14.52392578	-4.78125000	-3.19482422	+15.90820313	-7.82226563	-32.60742188	+3784
+1458241297.63389990	+17.39794922	-3.73535156	-2.39941406	+17.00683594	-7.49267578	-49.24072266	+6420	+16.99804688	-3.71777344	-1.44580078	-98.39355469	+3.80126953	+54.93164063	+7060	+14.53271484	-4.86474609	-3.24755859	+15.66650391	-7.71240234	-32.93701172	+3800
+1458241297.64229990	+17.40673828	-3.87158203	-2.44335938	+17.02880859	-7.93212891	-49.85595703	+6448	+17.04199219	-3.83642578	-1.46777344	-98.67919922	+3.58154297	+55.41503906	+7092	+14.54150391	-5.04052734	-3.36181641	+15.11718750	-7.36083984	-33.59619141	+3840
+1458241297.65060000	+17.44189453	-4.01220703	-2.46533203	+17.07275391	-8.52539063	-50.51513672	+6488	+17.09033203	-3.95507813	-1.48535156	-98.98681641	+3.33984375	+55.94238281	+7124	+14.55468750	-5.22949219	-3.45849609	+14.54589844	-7.16308594	-34.34326172	+3868
+1458241297.65479990	+17.45507813	-4.08251953	-2.47851563	+17.11669922	-8.78906250	-50.86669922	+6516	+17.11230469	-4.01660156	-1.48974609	-99.16259766	+3.20800781	+56.25000000	+7140	+14.56347656	-5.32177734	-3.51123047	+14.26025391	-7.05322266	-34.71679688	+3884
+1458241297.66310000	+17.49023438	-4.22314453	-2.54003906	+17.22656250	-9.14062500	-51.50390625	+6576	+17.16064453	-4.14404297	-1.52490234	-99.51416016	+2.92236328	+56.71142578	+7176	+14.58544922	-5.50195313	-3.60791016	+13.77685547	-6.85546875	-35.46386719	+3916
+1458241297.66730000	+17.50781250	-4.29345703	-2.57958984	+17.27050781	-9.31640625	-51.76757813	+6612	+17.18261719	-4.21435547	-1.54248047	-99.71191406	+2.79052734	+56.95312500	+7196	+14.59423828	-5.58105469	-3.66064453	+13.60107422	-6.78955078	-35.77148438	+3928
+1458241297.67560010	+17.55615234	-4.45166016	-2.64550781	+17.31445313	-9.73388672	-52.31689453	+6676	+17.22216797	-4.35498047	-1.59960938	-100.12939453	+2.46093750	+57.34863281	+7232	+14.62500000	-5.73925781	-3.73095703	+13.24951172	-6.83349609	-36.49658203	+3944
+1458241297.67980000	+17.57812500	-4.52636719	-2.68066406	+17.33642578	-9.93164063	-52.55859375	+6704	+17.23535156	-4.43408203	-1.62597656	-100.39306641	+2.30712891	+57.54638672	+7252	+14.63818359	-5.80517578	-3.76611328	+13.13964844	-6.87744141	-36.84814453	+3948
+1458241297.68390010	+17.61767578	-4.60546875	-2.71142578	+17.38037109	-10.19531250	-52.84423828	+6724	+17.25732422	-4.51757813	-1.66113281	-100.63476563	+2.13134766	+57.72216797	+7272	+14.66455078	-5.87548828	-3.78369141	+13.02978516	-7.03125000	-37.24365234	+3952
+1458241297.68810010	+17.65722656	-4.68896484	-2.75976563	+17.38037109	-10.32714844	-53.06396484	+6744	+17.27490234	-4.60546875	-1.70507813	-100.92041016	+1.93359375	+57.85400391	+7292	+14.68652344	-5.94140625	-3.80566406	+12.94189453	-7.14111328	-37.59521484	+3952
+1458241297.69230010	+17.69238281	-4.77685547	-2.81689453	+17.38037109	-10.43701172	-53.26171875	+6760	+17.29248047	-4.68896484	-1.74902344	-101.18408203	+1.73583984	+57.98583984	+7312	+14.71289063	-6.00292969	-3.82763672	+12.87597656	-7.27294922	-37.92480469	+3952
+1458241297.69639990	+17.73193359	-4.86035156	-2.86523438	+17.40234375	-10.56884766	-53.50341797	+6772	+17.31445313	-4.77246094	-1.79736328	-101.42578125	+1.53808594	+58.09570313	+7332	+14.73925781	-6.06884766	-3.84082031	+12.81005859	-7.47070313	-38.29833984	+3952
+1458241297.70059990	+17.76708984	-4.95703125	-2.92675781	+17.33642578	-10.61279297	-53.70117188	+6784	+17.32324219	-4.86035156	-1.85449219	-101.68945313	+1.34033203	+58.13964844	+7352	+14.76562500	-6.13037109	-3.85839844	+12.74414063	-7.60253906	-38.62792969	+3952
+1458241297.70890000	+17.84619141	-5.13720703	-3.03222656	+17.27050781	-10.87646484	-54.09667969	+6780	+17.35400391	-5.04052734	-1.96435547	-102.21679688	+0.92285156	+58.29345703	+7396	+14.82714844	-6.24023438	-3.89355469	+12.72216797	-7.95410156	-39.28710938	+3944
+1458241297.71310000	+17.88574219	-5.23828125	-3.07617188	+17.18261719	-11.07421875	-54.36035156	+6768	+17.37158203	-5.13720703	-2.01269531	-102.52441406	+0.70312500	+58.40332031	+7416	+14.85351563	-6.30615234	-3.91113281	+12.63427734	-8.12988281	-39.63867188	+3940
+1458241297.71720000	+17.92529297	-5.33056641	-3.12011719	+17.16064453	-11.20605469	-54.62402344	+6756	+17.38916016	-5.22070313	-2.06542969	-102.74414063	+0.46142578	+58.49121094	+7432	+14.88427734	-6.37207031	-3.92871094	+12.54638672	-8.26171875	-40.01220703	+3936
+1458241297.72140000	+17.96044922	-5.42285156	-3.15966797	+17.18261719	-11.33789063	-54.95361328	+6736	+17.41552734	-5.30859375	-2.10498047	-102.96386719	+0.19775391	+58.66699219	+7452	+14.91064453	-6.43798828	-3.94189453	+12.48046875	-8.41552734	-40.40771484	+3932
+1458241297.72560000	+18.00000000	-5.51953125	-3.20361328	+17.13867188	-11.46972656	-55.28320313	+6720	+17.44189453	-5.40087891	-2.14892578	-103.20556641	-0.04394531	+58.77685547	+7468	+14.93701172	-6.51269531	-3.96386719	+12.34863281	-8.52539063	-40.78125000	+3936
+1458241297.72970010	+18.04394531	-5.60742188	-3.25195313	+17.16064453	-11.55761719	-55.61279297	+6696	+17.47265625	-5.47558594	-2.19726563	-103.38134766	-0.30761719	+58.90869141	+7480	+14.96777344	-6.60058594	-3.99023438	+12.19482422	-8.59130859	-41.17675781	+3936
+1458241297.73390010	+18.07910156	-5.69531250	-3.28271484	+17.20458984	-11.68945313	-55.98632813	+6676	+17.49902344	-5.55468750	-2.23242188	-103.53515625	-0.57128906	+59.10644531	+7496	+14.98974609	-6.67968750	-4.03417969	+12.08496094	-8.54736328	-41.52832031	+3940
+1458241297.73810010	+18.10546875	-5.78759766	-3.31347656	+17.20458984	-11.84326172	-56.42578125	+6656	+17.52539063	-5.63818359	-2.26318359	-103.75488281	-0.83496094	+59.28222656	+7512	+15.00732422	-6.77197266	-4.07812500	+11.86523438	-8.45947266	-41.94580078	+3948
+1458241297.74219990	+18.13183594	-5.87109375	-3.33984375	+17.27050781	-11.97509766	-56.84326172	+6640	+17.55615234	-5.71289063	-2.29833984	-103.93066406	-1.09863281	+59.47998047	+7524	+15.02490234	-6.86865234	-4.12646484	+11.68945313	-8.39355469	-42.34130859	+3956
+1458241297.74640010	+18.15820313	-5.94580078	-3.35742188	+17.40234375	-12.15087891	-57.32666016	+6620	+17.59570313	-5.79199219	-2.31591797	-104.08447266	-1.40625000	+59.76562500	+7536	+15.04248047	-6.96093750	-4.17480469	+11.51367188	-8.30566406	-42.78076172	+3960
+1458241297.75469990	+18.21972656	-6.10400391	-3.37500000	+17.66601563	-12.54638672	-58.46923828	+6600	+17.68798828	-5.93701172	-2.34228516	-104.32617188	-2.02148438	+60.46875000	+7548	+15.06445313	-7.17626953	-4.28027344	+11.03027344	-8.02001953	-43.72558594	+3972
+1458241297.75889990	+18.25048828	-6.17431641	-3.38378906	+17.84179688	-12.72216797	-59.08447266	+6596	+17.73632813	-5.99853516	-2.35107422	-104.39208984	-2.35107422	+60.79833984	+7552	+15.07763672	-7.29052734	-4.33740234	+10.78857422	-7.86621094	-44.20898438	+3984
+1458241297.76309990	+18.27685547	-6.25341797	-3.40576172	+17.97363281	-12.78808594	-59.61181641	+6604	+17.78027344	-6.06445313	-2.37304688	-104.50195313	-2.68066406	+61.06201172	+7560	+15.08642578	-7.40478516	-4.40332031	+10.54687500	-7.62451172	-44.67041016	+3996
+1458241297.76720000	+18.30322266	-6.32373047	-3.42773438	+18.12744141	-12.87597656	-60.11718750	+6612	+17.82861328	-6.13916016	-2.39941406	-104.63378906	-3.01025391	+61.30371094	+7568	+15.09521484	-7.51025391	-4.47363281	+10.32714844	-7.40478516	-45.10986328	+4008
+1458241297.77140000	+18.32958984	-6.39843750	-3.44531250	+18.30322266	-13.00781250	-60.66650391	+6624	+17.87255859	-6.20947266	-2.42138672	-104.76562500	-3.33984375	+61.56738281	+7576	+15.10839844	-7.62011719	-4.53955078	+10.10742188	-7.18505859	-45.54931641	+4020
+1458241297.77560000	+18.34716797	-6.47753906	-3.45849609	+18.41308594	-13.09570313	-61.21582031	+6644	+17.91650391	-6.28857422	-2.44775391	-104.94140625	-3.71337891	+61.83105469	+7580	+15.11718750	-7.72558594	-4.60107422	+9.90966797	-6.98730469	-46.03271484	+4032
+1458241297.77970000	+18.37353516	-6.54785156	-3.47607422	+18.56689453	-13.20556641	-61.78710938	+6668	+17.96044922	-6.35888672	-2.46972656	-105.05126953	-4.08691406	+62.11669922	+7584	+15.12158203	-7.82226563	-4.66699219	+9.73388672	-6.81152344	-46.51611328	+4044
+1458241297.78390000	+18.41308594	-6.62695313	-3.49365234	+18.74267578	-13.33740234	-62.38037109	+6692	+18.01318359	-6.42919922	-2.50048828	-105.16113281	-4.48242188	+62.38037109	+7584	+15.13916016	-7.92773438	-4.70654297	+9.55810547	-6.76757813	-47.04345703	+4056
+1458241297.78800010	+18.45703125	-6.71484375	-3.53759766	+18.78662109	-13.27148438	-62.84179688	+6720	+18.06152344	-6.50830078	-2.54003906	-105.29296875	-4.87792969	+62.57812500	+7588	+15.16552734	-8.02880859	-4.75488281	+9.40429688	-6.70166016	-47.50488281	+4064
+1458241297.79220010	+18.49218750	-6.80712891	-3.58154297	+18.80859375	-13.24951172	-63.28125000	+6748	+18.10546875	-6.58740234	-2.57958984	-105.44677734	-5.31738281	+62.75390625	+7592	+15.18750000	-8.12109375	-4.80322266	+9.27246094	-6.61376953	-47.94433594	+4068
+1458241297.79640010	+18.53173828	-6.89941406	-3.62548828	+18.83056641	-13.24951172	-63.74267578	+6772	+18.14501953	-6.66650391	-2.62792969	-105.57861328	-5.73486328	+62.88574219	+7592	+15.20947266	-8.21777344	-4.83837891	+9.11865234	-6.63574219	-48.44970703	+4076
+1458241297.80049990	+18.56689453	-7.00488281	-3.69140625	+18.72070313	-13.07373047	-64.07226563	+6800	+18.17578125	-6.75878906	-2.69384766	-105.79833984	-6.17431641	+62.90771484	+7596	+15.24023438	-8.30566406	-4.87792969	+9.00878906	-6.61376953	-48.86718750	+4076
+1458241297.80890010	+18.65478516	-7.21582031	-3.83642578	+18.54492188	-12.83203125	-64.73144531	+6832	+18.23730469	-6.95214844	-2.83886719	-106.25976563	-7.09716797	+62.88574219	+7608	+15.31054688	-8.44628906	-4.92626953	+8.92089844	-6.85546875	-49.72412109	+4064
+1458241297.81300000	+18.69873047	-7.33886719	-3.91552734	+18.36914063	-12.65625000	-65.06103516	+6840	+18.26806641	-7.05761719	-2.90917969	-106.47949219	-7.60253906	+62.88574219	+7608	+15.35009766	-8.52099609	-4.93505859	+8.87695313	-7.03125000	-50.16357422	+4056
+1458241297.81719990	+18.74267578	-7.44873047	-3.99902344	+18.23730469	-12.48046875	-65.41259766	+6840	+18.29882813	-7.15429688	-2.98388672	-106.67724609	-8.10791016	+62.88574219	+7608	+15.39404297	-8.59130859	-4.95263672	+8.83300781	-7.18505859	-50.60302734	+4040
+1458241297.82139990	+18.79541016	-7.56738281	-4.07373047	+18.08349609	-12.37060547	-65.80810547	+6828	+18.32958984	-7.25097656	-3.04980469	-106.87500000	-8.63525391	+62.92968750	+7608	+15.43798828	-8.66601563	-4.95263672	+8.76708984	-7.40478516	-51.08642578	+4028
+1458241297.82550000	+18.84814453	-7.69482422	-4.16162109	+17.88574219	-12.15087891	-66.11572266	+6812	+18.36035156	-7.35644531	-3.13330078	-107.11669922	-9.14062500	+62.84179688	+7604	+15.49072266	-8.74072266	-4.96582031	+8.72314453	-7.60253906	-51.52587891	+4012
+1458241297.82970000	+18.90087891	-7.81787109	-4.25830078	+17.68798828	-11.90917969	-66.42333984	+6788	+18.39111328	-7.46630859	-3.22119141	-107.33642578	-9.66796875	+62.75390625	+7600	+15.53906250	-8.81542969	-4.97900391	+8.65722656	-7.75634766	-51.94335938	+3992
+1458241297.83390000	+18.94042969	-7.93652344	-4.34619141	+17.49023438	-11.68945313	-66.73095703	+6756	+18.42187500	-7.57617188	-3.29589844	-107.57812500	-10.19531250	+62.73193359	+7596	+15.57861328	-8.88574219	-4.99218750	+8.61328125	-7.88818359	-52.36083984	+3976
+1458241297.83800010	+18.97998047	-8.05517578	-4.42529297	+17.31445313	-11.49169922	-67.12646484	+6716	+18.44384766	-7.68603516	-3.37500000	-107.84179688	-10.74462891	+62.66601563	+7588	+15.61376953	-8.96044922	-5.00976563	+8.54736328	-8.02001953	-52.80029297	+3956
+1458241297.84220000	+19.02392578	-8.16503906	-4.50439453	+17.20458984	-11.29394531	-67.52197266	+6672	+18.47021484	-7.78710938	-3.45410156	-108.03955078	-11.27197266	+62.62207031	+7580	+15.65771484	-9.03955078	-5.03173828	+8.48144531	-8.12988281	-53.26171875	+3940
+1458241297.85050010	+19.11621094	-8.37597656	-4.63183594	+17.07275391	-11.03027344	-68.51074219	+6568	+18.54931641	-7.98486328	-3.59033203	-108.41308594	-12.30468750	+62.70996094	+7544	+15.72363281	-9.20654297	-5.08447266	+8.28369141	-8.23974609	-54.22851563	+3908
+1458241297.85470010	+19.16015625	-8.47265625	-4.68896484	+17.09472656	-10.87646484	-69.08203125	+6516	+18.59765625	-8.07275391	-3.65625000	-108.54492188	-12.83203125	+62.79785156	+7524	+15.75439453	-9.31640625	-5.11962891	+8.10791016	-8.19580078	-54.77783203	+3892
+1458241297.85879990	+19.19091797	-8.56933594	-4.73291016	+17.07275391	-10.76660156	-69.67529297	+6464	+18.64160156	-8.16503906	-3.70019531	-108.72070313	-13.33740234	+62.99560547	+7496	+15.77197266	-9.41748047	-5.17236328	+7.95410156	-8.04199219	-55.28320313	+3884
+1458241297.86299990	+19.22167969	-8.65283203	-4.77685547	+17.11669922	-10.65673828	-70.24658203	+6412	+18.68554688	-8.25732422	-3.74414063	-108.89648438	-13.86474609	+63.12744141	+7472	+15.78955078	-9.52734375	-5.23388672	+7.75634766	-7.86621094	-55.81054688	+3880
+1458241297.86719990	+19.26123047	-8.73193359	-4.82080078	+17.22656250	-10.54687500	-70.83984375	+6368	+18.73828125	-8.33203125	-3.79248047	-109.02832031	-14.34814453	+63.32519531	+7440	+15.79833984	-9.64160156	-5.29541016	+7.55859375	-7.66845703	-56.33789063	+3876
+1458241297.87130000	+19.28759766	-8.80224609	-4.86035156	+17.33642578	-10.41503906	-71.41113281	+6328	+18.78662109	-8.40673828	-3.84082031	-109.13818359	-14.80957031	+63.47900391	+7408	+15.80273438	-9.75146484	-5.37011719	+7.36083984	-7.38281250	-56.84326172	+3872
+1458241297.87550000	+19.31396484	-8.87255859	-4.88232422	+17.49023438	-10.34912109	-72.11425781	+6296	+18.83496094	-8.47705078	-3.88476563	-109.27001953	-15.27099609	+63.72070313	+7376	+15.80273438	-9.86572266	-5.44482422	+7.14111328	-7.11914063	-57.41455078	+3868
+1458241297.88380000	+19.37109375	-9.00878906	-4.90869141	+17.79785156	-10.34912109	-73.56445313	+6248	+18.93164063	-8.62207031	-3.96386719	-109.53369141	-16.21582031	+64.27001953	+7304	+15.80712891	-10.10302734	-5.58544922	+6.70166016	-6.59179688	-58.60107422	+3872
+1458241297.88800000	+19.40625000	-9.07470703	-4.93066406	+17.95166016	-10.30517578	-74.22363281	+6236	+18.98876953	-8.69677734	-3.99902344	-109.70947266	-16.69921875	+64.57763672	+7268	+15.81152344	-10.22167969	-5.66455078	+6.48193359	-6.32812500	-59.17236328	+3880
+1458241297.89220000	+19.43701172	-9.14941406	-4.95263672	+18.08349609	-10.26123047	-74.90478516	+6228	+19.05029297	-8.77148438	-4.02978516	-109.88525391	-17.18261719	+64.90722656	+7228	+15.81152344	-10.34472656	-5.73925781	+6.26220703	-6.04248047	-59.74365234	+3888
+1458241297.89630010	+19.46337891	-9.22851563	-4.97900391	+18.21533203	-10.21728516	-75.60791016	+6224	+19.09863281	-8.84619141	-4.06933594	-110.06103516	-17.66601563	+65.21484375	+7192	+15.81152344	-10.46777344	-5.81396484	+5.99853516	-5.77880859	-60.33691406	+3904
+1458241297.90050010	+19.48535156	-9.31201172	-5.02294922	+18.25927734	-10.06347656	-76.17919922	+6228	+19.13818359	-8.92089844	-4.11767578	-110.25878906	-18.14941406	+65.43457031	+7156	+15.81591797	-10.57324219	-5.89306641	+5.84472656	-5.49316406	-60.86425781	+3916
+1458241297.90879990	+19.54248047	-9.50976563	-5.10644531	+18.25927734	-9.93164063	-77.34375000	+6236	+19.21289063	-9.09667969	-4.23193359	-110.72021484	-19.09423828	+65.85205078	+7092	+15.83789063	-10.77539063	-6.00732422	+5.51513672	-5.29541016	-61.98486328	+3932
+1458241297.91300010	+19.57763672	-9.62402344	-5.16357422	+18.21533203	-9.79980469	-77.89306641	+6240	+19.24804688	-9.18896484	-4.29785156	-110.98388672	-19.59960938	+66.07177734	+7060	+15.86865234	-10.87207031	-6.05566406	+5.38330078	-5.27343750	-62.51220703	+3936
+1458241297.91720010	+19.60400391	-9.74707031	-5.21630859	+18.10546875	-9.73388672	-78.48632813	+6244	+19.27441406	-9.29882813	-4.36376953	-111.31347656	-20.12695313	+66.26953125	+7032	+15.89501953	-10.95996094	-6.09960938	+5.27343750	-5.29541016	-63.03955078	+3932
+1458241297.92129990	+19.65234375	-9.88330078	-5.26904297	+18.01757813	-9.71191406	-79.07958984	+6236	+19.30517578	-9.40869141	-4.42529297	-111.64306641	-20.67626953	+66.51123047	+7000	+15.93457031	-11.06103516	-6.12158203	+5.11962891	-5.42724609	-63.65478516	+3924
+1458241297.92549990	+19.69189453	-10.03271484	-5.36572266	+17.79785156	-9.49218750	-79.49707031	+6224	+19.32714844	-9.53173828	-4.50878906	-111.99462891	-21.20361328	+66.62109375	+6972	+15.98291016	-11.14453125	-6.15673828	+5.03173828	-5.53710938	-64.11621094	+3912
+1458241297.92969990	+19.73144531	-10.19091797	-5.46679688	+17.55615234	-9.27246094	-79.89257813	+6204	+19.34912109	-9.65039063	-4.59228516	-112.34619141	-21.75292969	+66.70898438	+6944	+16.02685547	-11.22802734	-6.18750000	+4.92187500	-5.66894531	-64.59960938	+3892
+1458241297.93380000	+19.75781250	-10.34472656	-5.57226563	+17.31445313	-9.03076172	-80.28808594	+6176	+19.36230469	-9.76904297	-4.68457031	-112.69775391	-22.28027344	+66.77490234	+6920	+16.07080078	-11.31152344	-6.20947266	+4.79003906	-5.84472656	-65.08300781	+3864
+1458241297.93800000	+19.78417969	-10.50732422	-5.67773438	+17.05078125	-8.76708984	-80.68359375	+6140	+19.36669922	-9.88330078	-4.78125000	-113.00537109	-22.80761719	+66.81884766	+6892	+16.11914063	-11.39501953	-6.23583984	+4.68017578	-6.02050781	-65.52246094	+3832
+1458241297.94210000	+19.81494141	-10.66552734	-5.78759766	+16.80908203	-8.56933594	-81.07910156	+6092	+19.36669922	-10.01074219	-4.87353516	-113.37890625	-23.35693359	+66.86279297	+6868	+16.16748047	-11.46972656	-6.26220703	+4.59228516	-6.24023438	-65.96191406	+3788
+1458241297.94630000	+19.85449219	-10.83691406	-5.87548828	+16.54541016	-8.45947266	-81.54052734	+6032	+19.37109375	-10.14697266	-4.95703125	-113.77441406	-23.88427734	+67.01660156	+6844	+16.22021484	-11.54882813	-6.27099609	+4.48242188	-6.50390625	-66.44531250	+3748
+1458241297.95050000	+19.89843750	-10.99951172	-5.96777344	+16.34765625	-8.34960938	-81.95800781	+5960	+19.37988281	-10.28320313	-5.04492188	-114.16992188	-24.43359375	+67.10449219	+6820	+16.27294922	-11.63232422	-6.28857422	+4.32861328	-6.76757813	-66.92871094	+3704
+1458241297.95880010	+19.96435547	-11.29394531	-6.16552734	+15.97412109	-7.88818359	-82.81494141	+5804	+19.39746094	-10.52929688	-5.20751953	-114.91699219	-25.46630859	+67.34619141	+6764	+16.35644531	-11.81250000	-6.34570313	+4.02099609	-6.98730469	-67.89550781	+3612
+1458241297.96300010	+19.99072266	-11.43896484	-6.25341797	+15.79833984	-7.66845703	-83.23242188	+5716	+19.41064453	-10.64794922	-5.29541016	-115.22460938	-25.97167969	+67.41210938	+6736	+16.38281250	-11.90478516	-6.38964844	+3.80126953	-7.00927734	-68.33496094	+3568
+1458241297.96709990	+20.03027344	-11.56201172	-6.35449219	+15.73242188	-7.42675781	-83.62792969	+5628	+19.41943359	-10.75781250	-5.37890625	-115.51025391	-26.43310547	+67.47802734	+6708	+16.41357422	-12.00585938	-6.44238281	+3.60351563	-7.00927734	-68.79638672	+3524
+1458241297.97129990	+20.03906250	-11.67626953	-6.43359375	+15.60058594	-7.20703125	-84.02343750	+5540	+19.43261719	-10.86767578	-5.43603516	-115.86181641	-26.91650391	+67.69775391	+6676	+16.42675781	-12.09814453	-6.50390625	+3.40576172	-6.89941406	-69.19189453	+3484
+1458241297.97550010	+20.06982422	-11.77294922	-6.48632813	+15.60058594	-7.11914063	-84.50683594	+5452	+19.45458984	-10.97314453	-5.48876953	-116.19140625	-27.37792969	+67.93945313	+6640	+16.43115234	-12.19482422	-6.55224609	+3.16406250	-6.81152344	-69.71923828	+3444
+1458241297.97960000	+20.09619141	-11.84765625	-6.53906250	+15.68847656	-6.98730469	-85.01220703	+5368	+19.48535156	-11.06982422	-5.53710938	-116.49902344	-27.79541016	+68.20312500	+6604	+16.43554688	-12.30908203	-6.61376953	+2.92236328	-6.67968750	-70.26855469	+3412
+1458241297.98379990	+20.13574219	-11.92236328	-6.54785156	+15.77636719	-6.98730469	-85.64941406	+5288	+19.52050781	-11.17089844	-5.55468750	-116.89453125	-28.21289063	+68.64257813	+6568	+16.43115234	-12.41015625	-6.67529297	+2.72460938	-6.45996094	-70.83984375	+3380
+1458241297.98799990	+20.17968750	-11.98828125	-6.55224609	+15.90820313	-6.98730469	-86.24267578	+5212	+19.56884766	-11.27636719	-5.58984375	-117.22412109	-28.60839844	+68.95019531	+6528	+16.43115234	-12.51562500	-6.73681641	+2.52685547	-6.24023438	-71.41113281	+3348
+1458241297.99210000	+20.22363281	-12.04980469	-6.56982422	+16.08398438	-6.87744141	-86.81396484	+5144	+19.61718750	-11.35546875	-5.62939453	-117.48779297	-29.00390625	+69.23583984	+6484	+16.42675781	-12.62988281	-6.81152344	+2.32910156	-5.91064453	-71.98242188	+3324
+1458241297.99630000	+20.24121094	-12.09375000	-6.59179688	+16.21582031	-6.70166016	-87.36328125	+5092	+19.66992188	-11.43457031	-5.65576172	-117.77343750	-29.42138672	+69.58740234	+6440	+16.40917969	-12.73535156	-6.89062500	+2.10937500	-5.53710938	-72.53173828	+3308
+1458241298.00460000	+20.29394531	-12.17285156	-6.61816406	+16.54541016	-6.50390625	-88.39599609	+5020	+19.78857422	-11.58398438	-5.69970703	-118.30078125	-30.21240234	+70.31250000	+6340	+16.36523438	-12.93310547	-7.05322266	+1.71386719	-4.79003906	-73.54248047	+3288
+1458241298.00880000	+20.33349609	-12.21679688	-6.60498047	+16.74316406	-6.52587891	-89.01123047	+5000	+19.85009766	-11.66308594	-5.71289063	-118.63037109	-30.58593750	+70.72998047	+6292	+16.34765625	-13.03857422	-7.11474609	+1.49414063	-4.50439453	-74.11376953	+3288
+1458241298.01290010	+20.37744141	-12.26074219	-6.59179688	+16.89697266	-6.56982422	-89.60449219	+4988	+19.90722656	-11.75097656	-5.73046875	-118.95996094	-30.95947266	+71.14746094	+6240	+16.34326172	-13.13085938	-7.17187500	+1.36230469	-4.28466797	-74.66308594	+3292
+1458241298.01710010	+20.41259766	-12.32226563	-6.57861328	+17.00683594	-6.54785156	-90.24169922	+4988	+19.96435547	-11.83447266	-5.75244141	-119.28955078	-31.35498047	+71.49902344	+6188	+16.33447266	-13.21875000	-7.22460938	+1.23046875	-4.04296875	-75.21240234	+3300
+1458241298.02130010	+20.45214844	-12.38818359	-6.56982422	+17.13867188	-6.52587891	-90.87890625	+4992	+20.02148438	-11.91796875	-5.79199219	-119.59716797	-31.77246094	+71.82861328	+6136	+16.33886719	-13.31982422	-7.26416016	+1.07666016	-3.88916016	-75.84960938	+3312
+1458241298.02539990	+20.48730469	-12.46728516	-6.60498047	+17.16064453	-6.35009766	-91.31835938	+5000	+20.08300781	-12.00585938	-5.83593750	-119.88281250	-32.16796875	+72.11425781	+6084	+16.35644531	-13.41210938	-7.32568359	+0.96679688	-3.69140625	-76.24511719	+3328
+1458241298.02959990	+20.51367188	-12.58154297	-6.62695313	+17.07275391	-6.26220703	-91.77978516	+5008	+20.12255859	-12.10693359	-5.87988281	-120.23437500	-32.62939453	+72.35595703	+6036	+16.36523438	-13.50000000	-7.37841797	+0.76904297	-3.55957031	-76.66259766	+3340
+1458241298.03379990	+20.54003906	-12.69580078	-6.68847656	+16.96289063	-6.08642578	-92.17529297	+5020	+20.15332031	-12.20361328	-5.93701172	-120.56396484	-33.06884766	+72.55371094	+5988	+16.37402344	-13.60107422	-7.41357422	+0.52734375	-3.53759766	-77.12402344	+3348
+1458241298.03790000	+20.55322266	-12.82324219	-6.77197266	+16.74316406	-5.84472656	-92.50488281	+5032	+20.17529297	-12.30468750	-6.00292969	-120.91552734	-33.53027344	+72.70751953	+5944	+16.39599609	-13.68457031	-7.45751953	+0.37353516	-3.51562500	-77.45361328	+3352
+1458241298.04210000	+20.56201172	-12.98144531	-6.83789063	+16.45751953	-5.73486328	-92.87841797	+5036	+20.19287109	-12.43652344	-6.06005859	-121.35498047	-33.96972656	+72.90527344	+5904	+16.42236328	-13.76367188	-7.47949219	+0.19775391	-3.66943359	-77.82714844	+3348
+1458241298.04629990	+20.58398438	-13.14843750	-6.90380859	+16.17187500	-5.64697266	-93.29589844	+5028	+20.20166016	-12.56396484	-6.14355469	-121.79443359	-34.40917969	+73.01513672	+5864	+16.46191406	-13.85595703	-7.48388672	-0.02197266	-3.95507813	-78.24462891	+3336
+1458241298.05460000	+20.61914063	-13.52197266	-7.08398438	+15.44677734	-5.29541016	-94.02099609	+4984	+20.18847656	-12.84082031	-6.31933594	-122.67333984	-35.37597656	+73.16894531	+5792	+16.56738281	-14.03613281	-7.51025391	-0.39550781	-4.46044922	-78.92578125	+3284
+1458241298.05880000	+20.61914063	-13.71533203	-7.18945313	+15.02929688	-5.05371094	-94.32861328	+4952	+20.16650391	-12.97705078	-6.40283203	-123.15673828	-35.90332031	+73.25683594	+5760	+16.60693359	-14.13720703	-7.52343750	-0.63720703	-4.72412109	-79.25537109	+3248
+1458241298.06290010	+20.61914063	-13.91308594	-7.32128906	+14.58984375	-4.74609375	-94.54833984	+4908	+20.14892578	-13.10888672	-6.49511719	-123.55224609	-36.40869141	+73.21289063	+5732	+16.65087891	-14.23828125	-7.54980469	-0.92285156	-4.92187500	-79.49707031	+3200
+1458241298.06710000	+20.61914063	-14.11083984	-7.45312500	+14.15039063	-4.48242188	-94.74609375	+4852	+20.13134766	-13.25830078	-6.58740234	-124.01367188	-36.87011719	+73.23486328	+5700	+16.69482422	-14.33935547	-7.57617188	-1.20849609	-5.18554688	-79.73876953	+3148
+1458241298.07130000	+20.60156250	-14.30419922	-7.57177734	+13.68896484	-4.24072266	-94.94384766	+4784	+20.10498047	-13.40771484	-6.67089844	-124.51904297	-37.30957031	+73.27880859	+5672	+16.71679688	-14.43164063	-7.60693359	-1.49414063	-5.36132813	-79.91455078	+3092
+1458241298.07540010	+20.60595703	-14.47998047	-7.66845703	+13.33740234	-4.10888672	-95.25146484	+4700	+20.08740234	-13.54394531	-6.75878906	-124.95849609	-37.74902344	+73.34472656	+5636	+16.74316406	-14.51513672	-7.61572266	-1.73583984	-5.64697266	-80.22216797	+3036
+1458241298.07960010	+20.60595703	-14.63818359	-7.76953125	+13.02978516	-3.88916016	-95.58105469	+4612	+20.06982422	-13.66699219	-6.84228516	-125.35400391	-38.16650391	+73.41064453	+5604	+16.77832031	-14.60302734	-7.63769531	-1.95556641	-5.84472656	-80.52978516	+2980
+1458241298.08380010	+20.60595703	-14.80078125	-7.82666016	+12.70019531	-3.80126953	-95.97656250	+4520	+20.06103516	-13.79443359	-6.90380859	-125.83740234	-38.58398438	+73.58642578	+5568	+16.81347656	-14.69091797	-7.66406250	-2.15332031	-6.02050781	-80.85937500	+2928
+1458241298.08789990	+20.62353516	-14.94140625	-7.87939453	+12.48046875	-3.73535156	-96.32812500	+4420	+20.06982422	-13.90429688	-6.96533203	-126.18896484	-38.95751953	+73.71826172	+5532	+16.83984375	-14.79199219	-7.68603516	-2.39501953	-6.17431641	-81.21093750	+2876
+1458241298.09620000	+20.63671875	-15.13916016	-8.01123047	+12.17285156	-3.27392578	-96.92138672	+4228	+20.09619141	-14.10644531	-7.05761719	-126.97998047	-39.70458984	+74.13574219	+5448	+16.84423828	-15.00292969	-7.79150391	-2.87841797	-5.91064453	-81.89208984	+2804
+1458241298.10040000	+20.65869141	-15.20507813	-8.04199219	+12.15087891	-3.14208984	-97.27294922	+4136	+20.13134766	-14.19873047	-7.08837891	-127.33154297	-40.03417969	+74.35546875	+5400	+16.82666016	-15.09082031	-7.84423828	-3.09814453	-5.71289063	-82.28759766	+2768
+1458241298.10460000	+20.68505859	-15.25341797	-8.06835938	+12.17285156	-3.05419922	-97.60253906	+4048	+20.18408203	-14.26025391	-7.11035156	-127.59521484	-40.27587891	+74.68505859	+5344	+16.82226563	-15.16992188	-7.90136719	-3.22998047	-5.49316406	-82.66113281	+2736
+1458241298.10870000	+20.70703125	-15.30175781	-8.04638672	+12.17285156	-3.07617188	-98.02001953	+3972	+20.23681641	-14.32177734	-7.12792969	-127.92480469	-40.47363281	+75.01464844	+5284	+16.81347656	-15.24023438	-7.95410156	-3.33984375	-5.25146484	-83.03466797	+2704
+1458241298.11290000	+20.74658203	-15.32373047	-7.99804688	+12.30468750	-3.18603516	-98.52539063	+3912	+20.30273438	-14.37011719	-7.13671875	-128.23242188	-40.64941406	+75.41015625	+5228	+16.80908203	-15.30175781	-7.99365234	-3.38378906	-5.07568359	-83.51806641	+2672
+1458241298.11710000	+20.78173828	-15.33251953	-7.95849609	+12.43652344	-3.18603516	-99.00878906	+3864	+20.35546875	-14.41845703	-7.14990234	-128.51806641	-40.86914063	+75.76171875	+5172	+16.78710938	-15.38525391	-8.03320313	-3.51562500	-4.79003906	-84.04541016	+2648
+1458241298.12120010	+20.82128906	-15.34570313	-7.91015625	+12.61230469	-3.18603516	-99.55810547	+3832	+20.42578125	-14.47558594	-7.13232422	-128.89160156	-41.11083984	+76.28906250	+5116	+16.77392578	-15.47314453	-8.08154297	-3.60351563	-4.48242188	-84.59472656	+2636
+1458241298.12540010	+20.86083984	-15.36328125	-7.88378906	+12.74414063	-3.09814453	-99.99755859	+3804	+20.49609375	-14.53710938	-7.12792969	-129.24316406	-41.33056641	+76.70654297	+5060	+16.75634766	-15.55664063	-8.14746094	-3.73535156	-4.10888672	-85.01220703	+2632
+1458241298.12960000	+20.90478516	-15.38525391	-7.85742188	+12.87597656	-3.07617188	-100.43701172	+3788	+20.57519531	-14.60302734	-7.11914063	-129.59472656	-41.55029297	+77.16796875	+5000	+16.73876953	-15.63134766	-8.21337891	-3.84521484	-3.77929688	-85.45166016	+2632
+1458241298.13369990	+20.93554688	-15.39843750	-7.83984375	+12.96386719	-3.01025391	-100.81054688	+3780	+20.62792969	-14.65136719	-7.13671875	-129.90234375	-41.70410156	+77.47558594	+4936	+16.70800781	-15.70166016	-8.26611328	-3.97705078	-3.44970703	-85.84716797	+2644
+1458241298.14210010	+20.99267578	-15.45996094	-7.76513672	+13.09570313	-3.07617188	-101.66748047	+3804	+20.71582031	-14.76123047	-7.14550781	-130.60546875	-42.07763672	+78.24462891	+4824	+16.67724609	-15.78955078	-8.34521484	-4.08691406	-3.03222656	-86.55029297	+2684
+1458241298.14619990	+21.03222656	-15.52587891	-7.75195313	+13.13964844	-3.09814453	-102.12890625	+3812	+20.75537109	-14.82275391	-7.16308594	-130.97900391	-42.27539063	+78.57421875	+4768	+16.69482422	-15.86865234	-8.36279297	-4.19677734	-3.05419922	-87.01171875	+2704
+1458241298.15039990	+21.04980469	-15.61816406	-7.77392578	+13.02978516	-2.96630859	-102.48046875	+3824	+20.77734375	-14.90185547	-7.18945313	-131.41845703	-42.51708984	+78.90380859	+4716	+16.71679688	-15.94335938	-8.40234375	-4.30664063	-3.03222656	-87.34130859	+2720
+1458241298.15459990	+21.05859375	-15.72802734	-7.80029297	+12.87597656	-2.85644531	-102.85400391	+3832	+20.78613281	-15.01611328	-7.22021484	-131.92382813	-42.82470703	+79.18945313	+4672	+16.72998047	-16.02685547	-8.41992188	-4.50439453	-3.07617188	-87.69287109	+2732
+1458241298.15870000	+21.06738281	-15.83789063	-7.87060547	+12.74414063	-2.61474609	-103.13964844	+3840	+20.78173828	-15.12597656	-7.28173828	-132.36328125	-43.17626953	+79.34326172	+4632	+16.74755859	-16.13232422	-8.43310547	-4.76806641	-3.25195313	-88.08837891	+2740
+1458241298.16290000	+21.06738281	-15.95654297	-7.97607422	+12.50244141	-2.28515625	-103.27148438	+3848	+20.76416016	-15.23583984	-7.35205078	-132.73681641	-43.52783203	+79.43115234	+4596	+16.77392578	-16.22460938	-8.47265625	-5.00976563	-3.33984375	-88.24218750	+2736
+1458241298.16700010	+21.05859375	-16.12792969	-8.07275391	+12.17285156	-2.06542969	-103.44726563	+3840	+20.73779297	-15.35888672	-7.41796875	-133.17626953	-43.87939453	+79.54101563	+4560	+16.80468750	-16.30371094	-8.49462891	-5.25146484	-3.58154297	-88.39599609	+2720
+1458241298.17120000	+21.03662109	-16.30371094	-8.18701172	+11.79931641	-1.82373047	-103.55712891	+3824	+20.68945313	-15.47314453	-7.50146484	-133.59375000	-44.20898438	+79.54101563	+4532	+16.83105469	-16.39160156	-8.50781250	-5.55908203	-3.86718750	-88.54980469	+2692
+1458241298.17540000	+21.01025391	-16.47509766	-8.29687500	+11.42578125	-1.58203125	-103.68896484	+3800	+20.64111328	-15.58300781	-7.58496094	-133.98925781	-44.53857422	+79.49707031	+4508	+16.87060547	-16.47509766	-8.51660156	-5.80078125	-4.19677734	-88.70361328	+2660
+1458241298.18370010	+20.95751953	-16.84863281	-8.53417969	+10.63476563	-1.09863281	-104.04052734	+3720	+20.52685547	-15.86865234	-7.75195313	-134.95605469	-45.37353516	+79.49707031	+4468	+16.93652344	-16.69042969	-8.51660156	-6.48193359	-4.94384766	-89.14306641	+2608
+1458241298.18790010	+20.93994141	-17.03759766	-8.66601563	+10.28320313	-0.83496094	-104.19433594	+3668	+20.48291016	-16.01367188	-7.83544922	-135.39550781	-45.76904297	+79.54101563	+4444	+16.96728516	-16.81787109	-8.52099609	-6.89941406	-5.31738281	-89.34082031	+2584
+1458241298.19199990	+20.93115234	-17.20898438	-8.81982422	+9.99755859	-0.46142578	-104.30419922	+3624	+20.44775391	-16.14111328	-7.93212891	-135.74707031	-46.20849609	+79.51904297	+4416	+16.99365234	-16.94531250	-8.54736328	-7.29492188	-5.58105469	-89.53857422	+2564
+1458241298.20040010	+20.87841797	-17.50341797	-9.03955078	+9.38232422	+0.08789063	-104.47998047	+3528	+20.36425781	-16.36523438	-8.08154297	-136.38427734	-46.91162109	+79.43115234	+4372	+17.00683594	-17.13867188	-8.57812500	-7.95410156	-5.95458984	-89.89013672	+2520
+1458241298.20450000	+20.86083984	-17.63085938	-9.13623047	+9.14062500	+0.30761719	-104.61181641	+3480	+20.32470703	-16.46191406	-8.15185547	-136.69189453	-47.21923828	+79.34326172	+4352	+17.02001953	-17.23095703	-8.60009766	-8.23974609	-6.08642578	-90.08789063	+2500
+1458241298.20869990	+20.85205078	-17.76269531	-9.19335938	+8.89892578	+0.46142578	-104.78759766	+3432	+20.29833984	-16.58056641	-8.19140625	-137.15332031	-47.52685547	+79.49707031	+4324	+17.02001953	-17.30126953	-8.62646484	-8.45947266	-6.13037109	-90.28564453	+2476
+1458241298.21289990	+20.86523438	-17.85498047	-9.21093750	+8.81103516	+0.46142578	-105.07324219	+3380	+20.29833984	-16.67724609	-8.21337891	-137.57080078	-47.76855469	+79.73876953	+4292	+17.01123047	-17.38037109	-8.62207031	-8.67919922	-6.21826172	-90.70312500	+2452
+1458241298.21700000	+20.89160156	-17.90332031	-9.24169922	+8.83300781	+0.57128906	-105.35888672	+3328	+20.32031250	-16.74755859	-8.23974609	-137.92236328	-48.01025391	+80.00244141	+4256	+17.00683594	-17.47705078	-8.64843750	-8.83300781	-6.13037109	-91.14257813	+2432
+1458241298.22540000	+20.95751953	-17.95605469	-9.18457031	+9.00878906	+0.57128906	-106.04003906	+3244	+20.41259766	-16.89257813	-8.24853516	-138.62548828	-48.38378906	+80.72753906	+4180	+16.98486328	-17.62207031	-8.69677734	-8.98681641	-5.77880859	-92.02148438	+2400
+1458241298.22950010	+21.00585938	-17.95166016	-9.14941406	+9.16259766	+0.61523438	-106.36962891	+3212	+20.46972656	-16.94531250	-8.24853516	-138.95507813	-48.53759766	+81.05712891	+4136	+16.98486328	-17.67480469	-8.73193359	-8.98681641	-5.51513672	-92.48291016	+2388
+1458241298.23370000	+21.03662109	-17.93847656	-9.10107422	+9.29443359	+0.65917969	-106.69921875	+3180	+20.52246094	-16.99365234	-8.24414063	-139.30664063	-48.64746094	+81.43066406	+4092	+16.96289063	-17.70117188	-8.76269531	-8.94287109	-5.16357422	-92.90039063	+2372
+1458241298.23790000	+21.06738281	-17.91650391	-9.04833984	+9.44824219	+0.68115234	-107.00683594	+3160	+20.57519531	-17.02880859	-8.23095703	-139.63623047	-48.73535156	+81.78222656	+4048	+16.94091797	-17.70996094	-8.78466797	-8.85498047	-4.83398438	-93.33984375	+2360
+1458241298.24200010	+21.10253906	-17.89013672	-8.96484375	+9.62402344	+0.54931641	-107.40234375	+3148	+20.63671875	-17.06835938	-8.20898438	-139.98779297	-48.80126953	+82.22167969	+4008	+16.91894531	-17.72314453	-8.79345703	-8.76708984	-4.59228516	-93.80126953	+2348
+1458241298.24620010	+21.15527344	-17.86376953	-8.85937500	+9.84375000	+0.35156250	-107.88574219	+3148	+20.70703125	-17.11230469	-8.20019531	-140.31738281	-48.88916016	+82.63916016	+3960	+16.91015625	-17.74951172	-8.80664063	-8.67919922	-4.35058594	-94.26269531	+2340
+1458241298.25029990	+21.20361328	-17.84619141	-8.75390625	+10.01953125	+0.13183594	-108.34716797	+3148	+20.77294922	-17.14746094	-8.18701172	-140.64697266	-48.95507813	+83.07861328	+3916	+16.90136719	-17.78027344	-8.82421875	-8.61328125	-4.13085938	-94.72412109	+2336
+1458241298.25449990	+21.25195313	-17.83300781	-8.64843750	+10.19531250	-0.04394531	-108.83056641	+3160	+20.84765625	-17.18701172	-8.17822266	-140.99853516	-49.04296875	+83.54003906	+3872	+16.88818359	-17.81103516	-8.83740234	-8.54736328	-3.91113281	-95.20751953	+2344
+1458241298.25869990	+21.29150391	-17.81103516	-8.57373047	+10.39306641	-0.10986328	-109.27001953	+3180	+20.90917969	-17.21777344	-8.18261719	-141.28417969	-49.15283203	+83.91357422	+3828	+16.88378906	-17.85937500	-8.84179688	-8.54736328	-3.77929688	-95.71289063	+2364
+1458241298.26280000	+21.31347656	-17.80664063	-8.53857422	+10.48095703	-0.06591797	-109.59960938	+3204	+20.95751953	-17.25292969	-8.20019531	-141.50390625	-49.26269531	+84.15527344	+3780	+16.88818359	-17.89013672	-8.87695313	-8.52539063	-3.55957031	-95.93261719	+2388
+1458241298.27119990	+21.34863281	-17.88134766	-8.47705078	+10.43701172	-0.10986328	-110.23681641	+3260	+20.98388672	-17.37597656	-8.27490234	-142.09716797	-49.61425781	+84.41894531	+3704	+16.89697266	-17.96484375	-8.88574219	-8.67919922	-3.64746094	-96.43798828	+2432
+1458241298.27950000	+21.33105469	-18.07470703	-8.47705078	+10.01953125	-0.10986328	-110.80810547	+3316	+20.94873047	-17.49902344	-8.38037109	-142.64648438	-50.07568359	+84.61669922	+3636	+16.88378906	-18.07031250	-8.91650391	-9.07470703	-3.84521484	-96.74560547	+2472
+1458241298.28370000	+21.31787109	-18.21533203	-8.51660156	+9.73388672	-0.02197266	-111.07177734	+3340	+20.92236328	-17.56933594	-8.43750000	-142.95410156	-50.36132813	+84.72656250	+3608	+16.90136719	-18.17578125	-8.92089844	-9.36035156	-4.13085938	-96.98730469	+2488
+1458241298.28780010	+21.30029297	-18.38671875	-8.59130859	+9.36035156	+0.10986328	-111.29150391	+3360	+20.89160156	-17.65283203	-8.50341797	-143.23974609	-50.64697266	+84.77050781	+3580	+16.92773438	-18.27685547	-8.94726563	-9.62402344	-4.39453125	-97.07519531	+2488
+1458241298.29200010	+21.27392578	-18.56689453	-8.69238281	+8.94287109	+0.35156250	-111.46728516	+3368	+20.83447266	-17.75830078	-8.58251953	-143.59130859	-50.99853516	+84.74853516	+3560	+16.95410156	-18.39111328	-8.97802734	-9.97558594	-4.65820313	-97.16308594	+2488
+1458241298.30029990	+21.18603516	-18.96679688	-8.95605469	+7.99804688	+0.98876953	-111.68701172	+3388	+20.66308594	-17.97802734	-8.75390625	-144.25048828	-51.81152344	+84.50683594	+3532	+16.96289063	-18.59765625	-9.02636719	-10.74462891	-5.14160156	-97.22900391	+2476
+1458241298.30450010	+21.13330078	-19.18212891	-9.09667969	+7.47070313	+1.29638672	-111.75292969	+3388	+20.57958984	-18.08349609	-8.84179688	-144.60205078	-52.22900391	+84.41894531	+3520	+16.96289063	-18.70312500	-9.04833984	-11.18408203	-5.42724609	-97.22900391	+2464
+1458241298.30870010	+21.07617188	-19.40185547	-9.22851563	+6.94335938	+1.56005859	-111.84082031	+3384	+20.50048828	-18.19335938	-8.91650391	-144.97558594	-52.60253906	+84.37500000	+3508	+16.95410156	-18.80859375	-9.07470703	-11.62353516	-5.66894531	-97.22900391	+2452
+1458241298.31279990	+21.03222656	-19.62597656	-9.33837891	+6.48193359	+1.75781250	-112.03857422	+3376	+20.43017578	-18.29003906	-8.98242188	-145.32714844	-52.97607422	+84.41894531	+3496	+16.95410156	-18.90966797	-9.08789063	-12.01904297	-5.97656250	-97.33886719	+2432
+1458241298.31699990	+20.98828125	-19.81054688	-9.44824219	+6.08642578	+1.99951172	-112.21435547	+3364	+20.36425781	-18.38671875	-9.04394531	-145.70068359	-53.32763672	+84.46289063	+3488	+16.95410156	-19.01074219	-9.11425781	-12.34863281	-6.17431641	-97.44873047	+2420
+1458241298.32110000	+20.94873047	-19.97753906	-9.53613281	+5.71289063	+2.21923828	-112.45605469	+3348	+20.30712891	-18.49658203	-9.07470703	-146.22802734	-53.65722656	+84.70458984	+3476	+16.95410156	-19.11181641	-9.13183594	-12.65625000	-6.35009766	-97.60253906	+2404
+1458241298.32530000	+20.92675781	-20.12255859	-9.61083984	+5.44921875	+2.41699219	-112.65380859	+3328	+20.26757813	-18.60644531	-9.10107422	-146.73339844	-53.94287109	+84.92431641	+3464	+16.96289063	-19.20849609	-9.13623047	-12.89794922	-6.52587891	-97.82226563	+2392
+1458241298.32950000	+20.92675781	-20.21923828	-9.69433594	+5.31738281	+2.63671875	-112.80761719	+3304	+20.24121094	-18.69873047	-9.12744141	-147.17285156	-54.18457031	+85.14404297	+3452	+16.98046875	-19.30078125	-9.16259766	-13.05175781	-6.56982422	-98.02001953	+2376
+1458241298.33360000	+20.91796875	-20.28955078	-9.72949219	+5.16357422	+2.79052734	-112.98339844	+3272	+20.22363281	-18.78222656	-9.14501953	-147.65625000	-54.42626953	+85.40771484	+3440	+16.97167969	-19.35351563	-9.18896484	-13.18359375	-6.45996094	-98.17382813	+2364
+1458241298.34200000	+20.92236328	-20.33349609	-9.68554688	+5.11962891	+2.81250000	-113.46679688	+3204	+20.26318359	-18.88330078	-9.13623047	-148.42529297	-54.68994141	+86.13281250	+3408	+16.94970703	-19.40185547	-9.19775391	-13.20556641	-6.24023438	-98.72314453	+2332
+1458241298.34610010	+20.93115234	-20.34228516	-9.62841797	+5.11962891	+2.74658203	-113.77441406	+3172	+20.31591797	-18.92285156	-9.09667969	-148.90869141	-54.68994141	+86.72607422	+3396	+16.94970703	-19.41503906	-9.19775391	-13.09570313	-6.10839844	-99.07470703	+2312
+1458241298.35030010	+20.95751953	-20.32470703	-9.56250000	+5.22949219	+2.61474609	-114.06005859	+3148	+20.37744141	-18.96240234	-9.04833984	-149.37011719	-54.62402344	+87.31933594	+3384	+16.95849609	-19.42382813	-9.18896484	-12.96386719	-5.97656250	-99.42626953	+2296
+1458241298.35450010	+21.00146484	-20.27636719	-9.48339844	+5.40527344	+2.48291016	-114.36767578	+3128	+20.45214844	-18.98876953	-8.99560547	-149.80957031	-54.58007813	+87.93457031	+3376	+16.96289063	-19.43261719	-9.18896484	-12.78808594	-5.77880859	-99.82177734	+2280
+1458241298.35859990	+21.04541016	-20.20605469	-9.38671875	+5.64697266	+2.35107422	-114.69726563	+3112	+20.52685547	-19.01074219	-8.94287109	-150.22705078	-54.51416016	+88.52783203	+3368	+16.96289063	-19.43261719	-9.18896484	-12.63427734	-5.49316406	-100.21728516	+2272
+1458241298.36279990	+21.08056641	-20.14892578	-9.30761719	+5.82275391	+2.24121094	-114.96093750	+3092	+20.60595703	-19.03271484	-8.89453125	-150.60058594	-54.47021484	+89.05517578	+3360	+16.95410156	-19.42822266	-9.20214844	-12.48046875	-5.16357422	-100.56884766	+2264
+1458241298.36700010	+21.12451172	-20.09179688	-9.21533203	+5.99853516	+2.10937500	-115.22460938	+3080	+20.69384766	-19.05468750	-8.84619141	-150.95214844	-54.38232422	+89.60449219	+3356	+16.94091797	-19.41943359	-9.20654297	-12.34863281	-4.85595703	-100.92041016	+2264
+1458241298.37109990	+21.16845703	-20.03027344	-9.12304688	+6.19628906	+1.97753906	-115.48828125	+3076	+20.78613281	-19.06347656	-8.80664063	-151.25976563	-54.27246094	+90.06591797	+3344	+16.92333984	-19.41064453	-9.21093750	-12.23876953	-4.57031250	-101.25000000	+2268
+1458241298.37529990	+21.20361328	-19.96875000	-9.04394531	+6.37207031	+1.86767578	-115.72998047	+3072	+20.86523438	-19.06787109	-8.76269531	-151.54541016	-54.16259766	+90.54931641	+3336	+16.90576172	-19.38867188	-9.21972656	-12.10693359	-4.28466797	-101.57958984	+2276
+1458241298.38360000	+21.26953125	-19.87646484	-8.87255859	+6.70166016	+1.53808594	-116.32324219	+3076	+21.01025391	-19.10742188	-8.68798828	-152.18261719	-54.00878906	+91.47216797	+3304	+16.87060547	-19.38427734	-9.18896484	-11.99707031	-4.04296875	-102.28271484	+2312
+1458241298.38780000	+21.29589844	-19.85009766	-8.81103516	+6.81152344	+1.45019531	-116.58691406	+3080	+21.06738281	-19.14257813	-8.66162109	-152.53417969	-53.98681641	+91.88964844	+3284	+16.87500000	-19.41943359	-9.19775391	-12.04101563	-3.95507813	-102.54638672	+2340
+1458241298.39200000	+21.32226563	-19.85009766	-8.76708984	+6.87744141	+1.40625000	-116.85058594	+3084	+21.11132813	-19.19531250	-8.64404297	-152.92968750	-54.00878906	+92.26318359	+3268	+16.86621094	-19.47216797	-9.20654297	-12.19482422	-3.95507813	-102.78808594	+2372
+1458241298.39610000	+21.34423828	-19.86328125	-8.75390625	+6.89941406	+1.45019531	-117.04833984	+3084	+21.13330078	-19.24365234	-8.65283203	-153.21533203	-54.11865234	+92.50488281	+3248	+16.85742188	-19.54248047	-9.21533203	-12.41455078	-3.99902344	-103.00781250	+2400
+1458241298.40030000	+21.34863281	-19.90722656	-8.77587891	+6.83349609	+1.58203125	-117.22412109	+3088	+21.13769531	-19.29199219	-8.68359375	-153.47900391	-54.27246094	+92.63671875	+3232	+16.85302734	-19.60839844	-9.24169922	-12.65625000	-4.04296875	-103.09570313	+2420
+1458241298.40440010	+21.33984375	-19.98193359	-8.80664063	+6.67968750	+1.71386719	-117.37792969	+3096	+21.12451172	-19.35351563	-8.71875000	-153.74267578	-54.47021484	+92.74658203	+3220	+16.85302734	-19.68750000	-9.25048828	-12.91992188	-4.24072266	-103.16162109	+2436
+1458241298.40860010	+21.33105469	-20.08300781	-8.85937500	+6.48193359	+1.84570313	-117.50976563	+3100	+21.09814453	-19.43261719	-8.76708984	-154.02832031	-54.71191406	+92.76855469	+3208	+16.86621094	-19.77978516	-9.25488281	-13.22753906	-4.54833984	-103.24951172	+2448
+1458241298.41280010	+21.30908203	-20.21044922	-8.93408203	+6.21826172	+2.04345703	-117.66357422	+3104	+21.06298828	-19.51171875	-8.81982422	-154.33593750	-54.93164063	+92.83447266	+3204	+16.87939453	-19.86767578	-9.25048828	-13.49121094	-4.87792969	-103.31542969	+2452
+1458241298.41689990	+21.27392578	-20.35546875	-9.03076172	+5.93261719	+2.28515625	-117.77343750	+3112	+21.01025391	-19.59082031	-8.87255859	-154.64355469	-55.19531250	+92.87841797	+3200	+16.89257813	-19.96435547	-9.25048828	-13.82080078	-5.22949219	-103.40332031	+2456
+1458241298.42529990	+21.19482422	-20.73339844	-9.27246094	+5.18554688	+2.92236328	-118.05908203	+3120	+20.89160156	-19.76220703	-9.00878906	-155.25878906	-55.85449219	+92.90039063	+3212	+16.91455078	-20.20605469	-9.26806641	-14.58984375	-5.95458984	-103.55712891	+2456
+1458241298.42940000	+21.15087891	-20.93994141	-9.41748047	+4.79003906	+3.29589844	-118.19091797	+3128	+20.83007813	-19.84570313	-9.08789063	-155.50048828	-56.20605469	+92.85644531	+3224	+16.92773438	-20.33349609	-9.29443359	-14.98535156	-6.28417969	-103.57910156	+2456
+1458241298.43779990	+21.05419922	-21.35742188	-9.71630859	+3.95507813	+4.02099609	-118.36669922	+3140	+20.68505859	-19.99511719	-9.23730469	-155.98388672	-56.88720703	+92.70263672	+3252	+16.93212891	-20.54882813	-9.33398438	-15.73242188	-6.85546875	-103.62304688	+2448
+1458241298.44190000	+21.00585938	-21.54638672	-9.84814453	+3.58154297	+4.30664063	-118.43261719	+3148	+20.61474609	-20.06103516	-9.30761719	-156.20361328	-57.17285156	+92.63671875	+3264	+16.94091797	-20.63671875	-9.34277344	-15.99609375	-7.11914063	-103.66699219	+2444
+1458241298.44610000	+20.95751953	-21.70898438	-9.93164063	+3.22998047	+4.48242188	-118.56445313	+3148	+20.56201172	-20.13134766	-9.35595703	-156.53320313	-57.41455078	+92.72460938	+3272	+16.94091797	-20.70263672	-9.34277344	-16.23779297	-7.33886719	-103.73291016	+2436
+1458241298.45030000	+20.93554688	-21.84082031	-9.97558594	+2.98828125	+4.54833984	-118.71826172	+3140	+20.52685547	-20.19726563	-9.38671875	-156.88476563	-57.61230469	+92.90039063	+3280	+16.93652344	-20.75976563	-9.32958984	-16.41357422	-7.53662109	-103.90869141	+2432
+1458241298.45860000	+20.92236328	-21.97705078	-10.01513672	+2.74658203	+4.74609375	-119.02587891	+3112	+20.50488281	-20.28955078	-9.39990234	-157.63183594	-57.85400391	+93.53759766	+3284	+16.94091797	-20.83447266	-9.34716797	-16.52343750	-7.44873047	-104.26025391	+2420
+1458241298.46280000	+20.93115234	-21.99462891	-10.01074219	+2.70263672	+4.79003906	-119.13574219	+3096	+20.51806641	-20.32470703	-9.39111328	-157.98339844	-57.89794922	+93.86718750	+3284	+16.94091797	-20.83886719	-9.35156250	-16.50146484	-7.31689453	-104.43603516	+2412
+1458241298.46690010	+20.95312500	-21.99023438	-9.98437500	+2.70263672	+4.74609375	-119.22363281	+3084	+20.54003906	-20.35107422	-9.37792969	-158.29101563	-57.91992188	+94.17480469	+3280	+16.94091797	-20.83447266	-9.35595703	-16.41357422	-7.14111328	-104.63378906	+2408
+1458241298.47110010	+20.97509766	-21.96386719	-9.93164063	+2.70263672	+4.65820313	-119.33349609	+3076	+20.57958984	-20.37744141	-9.35156250	-158.59863281	-57.85400391	+94.50439453	+3276	+16.93652344	-20.81689453	-9.36035156	-16.30371094	-6.89941406	-104.80957031	+2408
+1458241298.47519990	+20.99707031	-21.92431641	-9.87011719	+2.76855469	+4.52636719	-119.42138672	+3068	+20.62792969	-20.39501953	-9.31640625	-158.92822266	-57.76611328	+94.87792969	+3276	+16.92773438	-20.79492188	-9.35595703	-16.23779297	-6.67968750	-104.98535156	+2404
+1458241298.47939990	+21.01464844	-21.86718750	-9.78662109	+2.81250000	+4.35058594	-119.50927734	+3064	+20.68505859	-20.41699219	-9.26806641	-159.27978516	-57.63427734	+95.31738281	+3276	+16.91015625	-20.76855469	-9.35156250	-16.12792969	-6.43798828	-105.18310547	+2404
+1458241298.48359990	+21.04541016	-21.80566406	-9.69873047	+2.90039063	+4.17480469	-119.66308594	+3060	+20.75097656	-20.43457031	-9.20654297	-159.65332031	-57.48046875	+95.80078125	+3280	+16.89697266	-20.74218750	-9.34716797	-16.04003906	-6.17431641	-105.40283203	+2408
+1458241298.48770000	+21.06738281	-21.76171875	-9.62841797	+2.96630859	+4.04296875	-119.77294922	+3052	+20.82128906	-20.45214844	-9.15380859	-159.98291016	-57.30468750	+96.24023438	+3280	+16.87939453	-20.71142578	-9.34277344	-15.93017578	-5.86669922	-105.62255859	+2412
+1458241298.49609990	+21.13330078	-21.65185547	-9.47900391	+3.16406250	+3.75732422	-120.01464844	+3044	+20.97070313	-20.47851563	-9.06152344	-160.46630859	-56.97509766	+96.94335938	+3280	+16.84863281	-20.65869141	-9.34277344	-15.73242188	-5.25146484	-106.08398438	+2428
+1458241298.50020000	+21.15966797	-21.60351563	-9.41748047	+3.22998047	+3.64746094	-120.10253906	+3040	+21.02343750	-20.48730469	-9.02636719	-160.64208984	-56.86523438	+97.16308594	+3276	+16.82226563	-20.63232422	-9.36474609	-15.66650391	-4.76806641	-106.25976563	+2448
+1458241298.50440000	+21.18164063	-21.56396484	-9.35595703	+3.29589844	+3.53759766	-120.21240234	+3036	+21.07617188	-20.50927734	-9.00000000	-160.81787109	-56.75537109	+97.33886719	+3268	+16.79150391	-20.61914063	-9.37792969	-15.71044922	-4.46044922	-106.41357422	+2468
+1458241298.50860000	+21.19482422	-21.53759766	-9.30322266	+3.31787109	+3.44970703	-120.32226563	+3036	+21.11572266	-20.53564453	-8.98681641	-160.97167969	-56.66748047	+97.47070313	+3256	+16.76513672	-20.63232422	-9.39111328	-15.79833984	-4.24072266	-106.52343750	+2492
+1458241298.51270010	+21.20800781	-21.51562500	-9.25488281	+3.31787109	+3.36181641	-120.41015625	+3028	+21.15087891	-20.56201172	-8.97363281	-161.10351563	-56.60156250	+97.58056641	+3244	+16.74755859	-20.65429688	-9.40869141	-15.93017578	-4.10888672	-106.58935547	+2512
+1458241298.51690010	+21.21240234	-21.51562500	-9.21533203	+3.27392578	+3.29589844	-120.52001953	+3024	+21.16845703	-20.59277344	-8.96484375	-161.27929688	-56.57958984	+97.71240234	+3232	+16.73437500	-20.68505859	-9.41748047	-16.08398438	-4.08691406	-106.65527344	+2528
+1458241298.52110000	+21.21679688	-21.52441406	-9.19335938	+3.25195313	+3.25195313	-120.62988281	+3016	+21.17285156	-20.62792969	-8.96923828	-161.43310547	-56.62353516	+97.77832031	+3216	+16.73437500	-20.74218750	-9.42187500	-16.23779297	-4.15283203	-106.72119141	+2544
+1458241298.52519990	+21.21679688	-21.55078125	-9.19335938	+3.18603516	+3.27392578	-120.71777344	+3004	+21.15966797	-20.67187500	-8.98681641	-161.58691406	-56.68945313	+97.80029297	+3208	+16.74316406	-20.79492188	-9.43945313	-16.41357422	-4.24072266	-106.69921875	+2560
+1458241298.53360010	+21.20361328	-21.65625000	-9.24609375	+2.96630859	+3.44970703	-120.84960938	+2984	+21.08496094	-20.78173828	-9.05273438	-161.91650391	-57.01904297	+97.71240234	+3192	+16.75634766	-20.94433594	-9.47460938	-16.89697266	-4.57031250	-106.61132813	+2576
+1458241298.53769990	+21.17724609	-21.73095703	-9.29882813	+2.81250000	+3.60351563	-120.87158203	+2976	+21.03662109	-20.83447266	-9.09667969	-162.04833984	-57.21679688	+97.64648438	+3184	+16.76074219	-21.00585938	-9.48779297	-17.11669922	-4.72412109	-106.56738281	+2580
+1458241298.54189990	+21.14648438	-21.81884766	-9.36035156	+2.61474609	+3.75732422	-120.89355469	+2964	+20.97509766	-20.89160156	-9.14062500	-162.20214844	-57.43652344	+97.58056641	+3180	+16.76074219	-21.07617188	-9.50537109	-17.35839844	-4.92187500	-106.47949219	+2580
+1458241298.54609990	+21.10693359	-21.91992188	-9.43066406	+2.37304688	+3.93310547	-120.91552734	+2952	+20.90917969	-20.95312500	-9.18457031	-162.39990234	-57.65625000	+97.55859375	+3180	+16.76513672	-21.15087891	-9.51855469	-17.64404297	-5.16357422	-106.39160156	+2576
+1458241298.55020000	+21.05859375	-22.05175781	-9.52734375	+2.10937500	+4.15283203	-120.95947266	+2936	+20.84765625	-21.01025391	-9.22412109	-162.59765625	-57.87597656	+97.53662109	+3176	+16.76953125	-21.23437500	-9.52294922	-17.92968750	-5.49316406	-106.30371094	+2572
+1458241298.55440000	+21.01904297	-22.17919922	-9.63720703	+1.88964844	+4.39453125	-120.98144531	+2920	+20.78173828	-21.07177734	-9.26367188	-162.79541016	-58.09570313	+97.53662109	+3176	+16.78271484	-21.31787109	-9.52294922	-18.21533203	-5.82275391	-106.23779297	+2564
+1458241298.55850010	+20.97949219	-22.30224609	-9.73388672	+1.66992188	+4.63623047	-121.00341797	+2904	+20.71142578	-21.13330078	-9.30322266	-163.01513672	-58.33740234	+97.53662109	+3176	+16.79150391	-21.39257813	-9.52734375	-18.43505859	-6.13037109	-106.17187500	+2556
+1458241298.56270000	+20.93554688	-22.45166016	-9.85693359	+1.45019531	+4.92187500	-121.02539063	+2896	+20.64550781	-21.19042969	-9.34277344	-163.23486328	-58.57910156	+97.53662109	+3176	+16.80029297	-21.48925781	-9.53173828	-18.76464844	-6.48193359	-106.10595703	+2544
+1458241298.56690000	+20.89160156	-22.57910156	-9.96240234	+1.23046875	+5.18554688	-121.04736328	+2880	+20.58398438	-21.24316406	-9.38232422	-163.41064453	-58.77685547	+97.53662109	+3176	+16.80468750	-21.56835938	-9.54931641	-19.00634766	-6.72363281	-106.04003906	+2532
+1458241298.57520010	+20.80810547	-22.76367188	-10.09423828	+0.81298828	+5.55908203	-121.04736328	+2844	+20.49169922	-21.33105469	-9.43066406	-163.78417969	-59.08447266	+97.62451172	+3168	+16.79150391	-21.64306641	-9.55371094	-19.29199219	-6.92138672	-105.97412109	+2496
+1458241298.57940010	+20.78173828	-22.79882813	-10.12500000	+0.72509766	+5.62500000	-121.02539063	+2824	+20.46533203	-21.35742188	-9.43945313	-163.93798828	-59.17236328	+97.69042969	+3164	+16.80029297	-21.63867188	-9.54052734	-19.24804688	-6.94335938	-106.01806641	+2476
+1458241298.58349990	+20.77734375	-22.81201172	-10.11181641	+0.68115234	+5.60302734	-121.06933594	+2800	+20.45654297	-21.37939453	-9.43505859	-164.09179688	-59.19433594	+97.82226563	+3156	+16.81787109	-21.61669922	-9.52294922	-19.09423828	-6.92138672	-106.10595703	+2460
+1458241298.58769990	+20.78613281	-22.80322266	-10.08105469	+0.70312500	+5.51513672	-121.11328125	+2780	+20.46093750	-21.39257813	-9.42187500	-164.24560547	-59.17236328	+97.97607422	+3148	+16.82666016	-21.60351563	-9.51416016	-19.00634766	-6.87744141	-106.19384766	+2440
+1458241298.59190010	+20.81250000	-22.77685547	-10.03710938	+0.79101563	+5.42724609	-121.15722656	+2764	+20.47851563	-21.40576172	-9.39990234	-164.37744141	-59.12841797	+98.15185547	+3140	+16.83544922	-21.58593750	-9.50976563	-18.87451172	-6.76757813	-106.28173828	+2424
+1458241298.59600000	+20.83886719	-22.72412109	-9.97998047	+0.90087891	+5.33935547	-121.20117188	+2752	+20.50048828	-21.41455078	-9.37792969	-164.50927734	-59.04052734	+98.32763672	+3132	+16.83984375	-21.55517578	-9.50537109	-18.72070313	-6.59179688	-106.39160156	+2412
+1458241298.60019990	+20.85205078	-22.68896484	-9.94482422	+0.96679688	+5.29541016	-121.20117188	+2740	+20.52685547	-21.41894531	-9.35156250	-164.59716797	-58.97460938	+98.43750000	+3128	+16.84423828	-21.53759766	-9.50537109	-18.63281250	-6.48193359	-106.45751953	+2400
+1458241298.60850000	+20.88281250	-22.59228516	-9.84814453	+1.09863281	+5.09765625	-121.22314453	+2720	+20.60156250	-21.41015625	-9.29003906	-164.68505859	-58.73291016	+98.70117188	+3120	+16.84863281	-21.48486328	-9.50097656	-18.39111328	-6.21826172	-106.56738281	+2384
+1458241298.61270000	+20.89599609	-22.56152344	-9.81298828	+1.16455078	+5.03173828	-121.24511719	+2708	+20.63232422	-21.40576172	-9.26367188	-164.72900391	-58.60107422	+98.81103516	+3116	+16.85302734	-21.44531250	-9.49658203	-18.21533203	-6.02050781	-106.67724609	+2376
+1458241298.61690000	+20.90917969	-22.52197266	-9.77343750	+1.23046875	+4.94384766	-121.26708984	+2700	+20.67187500	-21.40136719	-9.23291016	-164.79492188	-58.49121094	+98.94287109	+3112	+16.85302734	-21.41015625	-9.48779297	-18.01757813	-5.84472656	-106.78710938	+2372
+1458241298.62100010	+20.92236328	-22.47802734	-9.73388672	+1.31835938	+4.87792969	-121.26708984	+2692	+20.70703125	-21.40136719	-9.20214844	-164.83886719	-58.35937500	+99.09667969	+3108	+16.85302734	-21.37500000	-9.47900391	-17.84179688	-5.64697266	-106.89697266	+2372
+1458241298.62520000	+20.93994141	-22.42968750	-9.69433594	+1.42822266	+4.81201172	-121.28906250	+2684	+20.74218750	-21.39697266	-9.17578125	-164.88281250	-58.24951172	+99.20654297	+3104	+16.85302734	-21.29589844	-9.47021484	-17.46826172	-5.18554688	-107.11669922	+2380
+1458241298.62940000	+20.95751953	-22.38574219	-9.65478516	+1.51611328	+4.72412109	-121.31103516	+2676	+20.77294922	-21.40136719	-9.15380859	-164.92675781	-58.16162109	+99.31640625	+3100	+16.84863281	-21.24316406	-9.46142578	-17.18261719	-4.85595703	-107.27050781	+2396
+1458241298.63350010	+20.97070313	-22.35058594	-9.61962891	+1.60400391	+4.68017578	-121.33300781	+2672	+20.79931641	-21.40136719	-9.13623047	-164.94873047	-58.07373047	+99.38232422	+3096	+16.84423828	-21.21240234	-9.45703125	-17.00683594	-4.63623047	-107.38037109	+2412
+1458241298.63770010	+20.97949219	-22.30664063	-9.58886719	+1.69189453	+4.61425781	-121.33300781	+2668	+20.82128906	-21.40576172	-9.12304688	-164.97070313	-58.02978516	+99.44824219	+3092	+16.83544922	-21.19921875	-9.46142578	-16.91894531	-4.43847656	-107.40234375	+2432
+1458241298.64599990	+20.98388672	-22.25830078	-9.55371094	+1.80175781	+4.57031250	-121.33300781	+2652	+20.84326172	-21.42333984	-9.11865234	-165.03662109	-57.94189453	+99.49218750	+3080	+16.82226563	-21.23437500	-9.43945313	-16.98486328	-4.61425781	-107.31445313	+2472
+1458241298.65019990	+20.98388672	-22.25390625	-9.55371094	+1.82373047	+4.57031250	-121.33300781	+2644	+20.84326172	-21.43212891	-9.12304688	-165.05859375	-57.94189453	+99.51416016	+3076	+16.82226563	-21.26074219	-9.43505859	-17.05078125	-4.74609375	-107.29248047	+2492
+1458241298.65430000	+20.97509766	-22.26269531	-9.56250000	+1.82373047	+4.59228516	-121.31103516	+2632	+20.83886719	-21.44531250	-9.13183594	-165.10253906	-57.96386719	+99.53613281	+3072	+16.82666016	-21.29589844	-9.43066406	-17.13867188	-4.89990234	-107.24853516	+2504
+1458241298.65850000	+20.96630859	-22.27587891	-9.57568359	+1.82373047	+4.61425781	-121.31103516	+2624	+20.82128906	-21.46289063	-9.14501953	-165.16845703	-58.00781250	+99.53613281	+3072	+16.82226563	-21.33984375	-9.43505859	-17.29248047	-5.07568359	-107.18261719	+2516
+1458241298.66269990	+20.96191406	-22.28466797	-9.58886719	+1.80175781	+4.63623047	-121.31103516	+2612	+20.80810547	-21.47607422	-9.15820313	-165.21240234	-58.07373047	+99.49218750	+3068	+16.82226563	-21.35302734	-9.43945313	-17.33642578	-5.11962891	-107.16064453	+2524
+1458241298.66680000	+20.95751953	-22.29785156	-9.60205078	+1.77978516	+4.68017578	-121.31103516	+2600	+20.78613281	-21.48925781	-9.18017578	-165.23437500	-58.13964844	+99.44824219	+3068	+16.82226563	-21.37060547	-9.43945313	-17.38037109	-5.18554688	-107.11669922	+2532
+1458241298.67100000	+20.94873047	-22.31103516	-9.61523438	+1.75781250	+4.70214844	-121.28906250	+2588	+20.75976563	-21.50244141	-9.20214844	-165.25634766	-58.20556641	+99.40429688	+3072	+16.82226563	-21.38818359	-9.44384766	-17.44628906	-5.27343750	-107.07275391	+2536
+1458241298.67520000	+20.93994141	-22.32861328	-9.62841797	+1.73583984	+4.72412109	-121.28906250	+2572	+20.73779297	-21.51562500	-9.22412109	-165.27832031	-58.27148438	+99.33837891	+3072	+16.81787109	-21.40576172	-9.44824219	-17.51220703	-5.33935547	-107.05078125	+2540
+1458241298.68350010	+20.92236328	-22.35498047	-9.65917969	+1.66992188	+4.79003906	-121.26708984	+2548	+20.68505859	-21.53759766	-9.26367188	-165.34423828	-58.42529297	+99.22851563	+3072	+16.81347656	-21.44091797	-9.45703125	-17.66601563	-5.49316406	-106.96289063	+2540
+1458241298.68770000	+20.90478516	-22.39892578	-9.69873047	+1.60400391	+4.83398438	-121.24511719	+2536	+20.65869141	-21.54638672	-9.28564453	-165.36621094	-58.49121094	+99.18457031	+3072	+16.80029297	-21.51562500	-9.47021484	-17.97363281	-5.84472656	-106.80908203	+2536
+1458241298.69180010	+20.88720703	-22.43408203	-9.73828125	+1.53808594	+4.89990234	-121.22314453	+2524	+20.63232422	-21.55517578	-9.30322266	-165.38818359	-58.55712891	+99.11865234	+3072	+16.79150391	-21.57714844	-9.49218750	-18.19335938	-6.08642578	-106.69921875	+2528
+1458241298.69600010	+20.86962891	-22.46484375	-9.76904297	+1.49414063	+4.96582031	-121.20117188	+2508	+20.61035156	-21.55957031	-9.32080078	-165.38818359	-58.62304688	+99.07470703	+3072	+16.78271484	-21.61669922	-9.51416016	-18.36914063	-6.24023438	-106.61132813	+2520
+1458241298.70020010	+20.84326172	-22.50439453	-9.81298828	+1.42822266	+5.03173828	-121.15722656	+2496	+20.58837891	-21.56396484	-9.33398438	-165.38818359	-58.66699219	+99.00878906	+3072	+16.76074219	-21.64746094	-9.54492188	-18.56689453	-6.37207031	-106.50146484	+2508
+1458241298.70429990	+20.82568359	-22.52636719	-9.83935547	+1.38427734	+5.05371094	-121.13525391	+2484	+20.57519531	-21.56396484	-9.34716797	-165.38818359	-58.68896484	+98.94287109	+3072	+16.74755859	-21.65185547	-9.56689453	-18.65478516	-6.39404297	-106.43554688	+2492
+1458241298.70849990	+20.81250000	-22.53955078	-9.85253906	+1.34033203	+5.05371094	-121.11328125	+2468	+20.56201172	-21.55957031	-9.35595703	-165.36621094	-58.71093750	+98.87695313	+3068	+16.73437500	-21.63867188	-9.58447266	-18.65478516	-6.32812500	-106.41357422	+2472
+1458241298.71260000	+20.80810547	-22.53515625	-9.84375000	+1.36230469	+5.03173828	-121.11328125	+2448	+20.55322266	-21.55957031	-9.36035156	-165.36621094	-58.71093750	+98.85498047	+3064	+16.72998047	-21.61669922	-9.58007813	-18.58886719	-6.28417969	-106.43554688	+2456
+1458241298.72100000	+20.82568359	-22.48242188	-9.79980469	+1.49414063	+4.89990234	-121.15722656	+2424	+20.55322266	-21.54638672	-9.36035156	-165.32226563	-58.68896484	+98.81103516	+3056	+16.73876953	-21.54199219	-9.57568359	-18.30322266	-6.04248047	-106.58935547	+2424
+1458241298.72510000	+20.83447266	-22.46923828	-9.78662109	+1.53808594	+4.85595703	-121.15722656	+2412	+20.55322266	-21.54199219	-9.36035156	-165.30029297	-58.66699219	+98.81103516	+3052	+16.73876953	-21.53320313	-9.57568359	-18.28125000	-5.99853516	-106.61132813	+2412
+1458241298.72930000	+20.84326172	-22.45605469	-9.77343750	+1.58203125	+4.81201172	-121.15722656	+2404	+20.55761719	-21.53320313	-9.36035156	-165.27832031	-58.64501953	+98.78906250	+3048	+16.74316406	-21.52001953	-9.57568359	-18.23730469	-5.95458984	-106.63330078	+2400
+1458241298.73350000	+20.85205078	-22.43408203	-9.75585938	+1.62597656	+4.79003906	-121.17919922	+2392	+20.56640625	-21.52880859	-9.35595703	-165.25634766	-58.62304688	+98.78906250	+3044	+16.74316406	-21.51123047	-9.57568359	-18.19335938	-5.91064453	-106.65527344	+2388
+1458241298.73760010	+20.86083984	-22.42089844	-9.74267578	+1.66992188	+4.74609375	-121.17919922	+2384	+20.57080078	-21.52001953	-9.35156250	-165.21240234	-58.60107422	+98.78906250	+3040	+16.74316406	-21.49804688	-9.57568359	-18.14941406	-5.86669922	-106.65527344	+2376
+1458241298.74600010	+20.87841797	-22.38574219	-9.70751953	+1.75781250	+4.65820313	-121.17919922	+2372	+20.58398438	-21.50683594	-9.34277344	-165.16845703	-58.53515625	+98.76708984	+3036	+16.74316406	-21.48046875	-9.57128906	-18.08349609	-5.80078125	-106.67724609	+2356
+1458241298.75430010	+20.91796875	-22.32861328	-9.65039063	+1.93359375	+4.48242188	-121.20117188	+2376	+20.60156250	-21.48925781	-9.33398438	-165.08056641	-58.44726563	+98.74511719	+3028	+16.75195313	-21.39697266	-9.56689453	-17.77587891	-5.53710938	-106.74316406	+2352
+1458241298.76259990	+20.96630859	-22.26269531	-9.59765625	+2.17529297	+4.32861328	-121.13525391	+2392	+20.61474609	-21.46728516	-9.32958984	-164.97070313	-58.38134766	+98.70117188	+3024	+16.76074219	-21.32666016	-9.56689453	-17.55615234	-5.31738281	-106.67724609	+2356
+1458241298.77099990	+21.00146484	-22.22753906	-9.56689453	+2.32910156	+4.17480469	-121.00341797	+2408	+20.62353516	-21.44970703	-9.32958984	-164.83886719	-58.31542969	+98.59130859	+3016	+16.76513672	-21.28710938	-9.57128906	-17.51220703	-5.27343750	-106.45751953	+2356
+1458241298.77510000	+21.00585938	-22.23193359	-9.56689453	+2.37304688	+4.10888672	-120.91552734	+2416	+20.62353516	-21.43652344	-9.32958984	-164.75097656	-58.27148438	+98.50341797	+3016	+16.76513672	-21.29150391	-9.57128906	-17.53417969	-5.31738281	-106.36962891	+2356
+1458241298.78350000	+20.99707031	-22.26708984	-9.59326172	+2.35107422	+4.04296875	-120.71777344	+2428	+20.61474609	-21.41455078	-9.33837891	-164.55322266	-58.22753906	+98.30566406	+3012	+16.76513672	-21.30908203	-9.57568359	-17.66601563	-5.49316406	-106.12792969	+2348
+1458241298.79180000	+20.97509766	-22.32861328	-9.65478516	+2.28515625	+4.06494141	-120.52001953	+2444	+20.59277344	-21.40136719	-9.36474609	-164.26757813	-58.20556641	+97.95410156	+3008	+16.76513672	-21.32226563	-9.58007813	-17.75390625	-5.60302734	-106.01806641	+2336
+1458241298.80010010	+20.93554688	-22.41210938	-9.73388672	+2.10937500	+4.15283203	-120.25634766	+2464	+20.55322266	-21.39257813	-9.39990234	-163.95996094	-58.20556641	+97.49267578	+3008	+16.76513672	-21.35302734	-9.58886719	-17.97363281	-5.82275391	-105.71044922	+2320
+1458241298.80839990	+20.89160156	-22.49560547	-9.81298828	+1.93359375	+4.21875000	-119.97070313	+2480	+20.50048828	-21.38818359	-9.43945313	-163.58642578	-58.20556641	+96.92138672	+3012	+16.76074219	-21.39257813	-9.60644531	-18.30322266	-6.10839844	-105.22705078	+2300
+1458241298.81680010	+20.84326172	-22.57470703	-9.88330078	+1.73583984	+4.21875000	-119.53125000	+2500	+20.44335938	-21.37939453	-9.47460938	-163.05908203	-58.09570313	+96.13037109	+3016	+16.74755859	-21.42333984	-9.60644531	-18.87451172	-6.63574219	-104.15039063	+2272
+1458241298.82509990	+20.82568359	-22.59228516	-9.91406250	+1.69189453	+4.13085938	-119.06982422	+2508	+20.39941406	-21.37060547	-9.49218750	-162.48779297	-57.91992188	+95.27343750	+3016	+16.75634766	-21.35302734	-9.60205078	-18.91845703	-6.59179688	-103.46923828	+2248
+1458241298.82929990	+20.83007813	-22.56591797	-9.91845703	+1.73583984	+4.06494141	-118.82812500	+2512	+20.39062500	-21.36181641	-9.49218750	-162.18017578	-57.74414063	+94.83398438	+3012	+16.76513672	-21.29589844	-9.60644531	-18.80859375	-6.39404297	-103.20556641	+2240
+1458241298.84590010	+20.91357422	-22.27587891	-9.71191406	+2.13134766	+3.38378906	-117.86132813	+2564	+20.47412109	-21.25195313	-9.35595703	-160.83984375	-56.51367188	+93.18603516	+3020	+16.76074219	-21.02783203	-9.60644531	-18.17138672	-5.33935547	-102.59033203	+2232
+1458241298.85430000	+21.00585938	-22.01220703	-9.51855469	+2.61474609	+2.74658203	-117.37792969	+2612	+20.58398438	-21.15087891	-9.23291016	-159.98291016	-55.63476563	+92.37304688	+3036	+16.75195313	-20.90039063	-9.59765625	-17.86376953	-4.83398438	-102.34863281	+2244
+1458241298.86260010	+21.10253906	-21.73974609	-9.33837891	+3.09814453	+2.13134766	-116.80664063	+2672	+20.67626953	-21.04541016	-9.13623047	-159.12597656	-54.82177734	+91.53808594	+3052	+16.74316406	-20.78173828	-9.61523438	-17.60009766	-4.24072266	-101.93115234	+2276
+1458241298.87089990	+21.15087891	-21.55957031	-9.21533203	+3.31787109	+1.62597656	-116.14746094	+2732	+20.72460938	-20.94433594	-9.07031250	-158.24707031	-54.14062500	+90.59326172	+3056	+16.70361328	-20.70263672	-9.62841797	-17.60009766	-3.84521484	-101.33789063	+2320
+1458241298.87509990	+21.15087891	-21.49365234	-9.18896484	+3.33984375	+1.45019531	-115.75195313	+2756	+20.72021484	-20.89160156	-9.05273438	-157.80761719	-53.87695313	+90.06591797	+3056	+16.68603516	-20.68066406	-9.63720703	-17.68798828	-3.73535156	-100.94238281	+2344
+1458241298.88340000	+21.11572266	-21.47607422	-9.18896484	+3.18603516	+1.14257813	-115.09277344	+2788	+20.67626953	-20.82568359	-9.06591797	-156.97265625	-53.50341797	+88.98925781	+3052	+16.65527344	-20.68945313	-9.61962891	-18.08349609	-3.93310547	-100.19531250	+2384
+1458241298.89170000	+21.05859375	-21.57275391	-9.30761719	+2.81250000	+1.09863281	-114.38964844	+2816	+20.58398438	-20.80810547	-9.14501953	-156.18164063	-53.37158203	+87.75878906	+3060	+16.65087891	-20.75097656	-9.61523438	-18.63281250	-4.37255859	-99.31640625	+2412
+1458241298.90010000	+20.95312500	-21.71777344	-9.50097656	+2.28515625	+1.29638672	-113.62060547	+2844	+20.43896484	-20.80810547	-9.23730469	-155.52246094	-53.32763672	+86.44042969	+3076	+16.64208984	-20.83007813	-9.62841797	-19.37988281	-4.89990234	-98.23974609	+2424
+1458241298.90840010	+20.82128906	-21.89794922	-9.71630859	+1.64794922	+1.51611328	-112.80761719	+2844	+20.28955078	-20.82128906	-9.32519531	-154.88525391	-53.26171875	+85.12207031	+3088	+16.61572266	-20.89160156	-9.61523438	-20.19287109	-5.53710938	-97.11914063	+2408
+1458241298.91669990	+20.72021484	-22.01660156	-9.90087891	+1.25244141	+1.58203125	-111.99462891	+2820	+20.16650391	-20.83007813	-9.41308594	-154.20410156	-53.12988281	+83.84765625	+3092	+16.61572266	-20.92236328	-9.56250000	-20.91796875	-6.32812500	-95.97656250	+2376
+1458241298.92510010	+20.67187500	-22.07812500	-10.03710938	+1.03271484	+1.51611328	-111.20361328	+2780	+20.07861328	-20.83447266	-9.46582031	-153.61083984	-52.91015625	+82.72705078	+3088	+16.62890625	-20.88281250	-9.54052734	-21.22558594	-6.63574219	-95.00976563	+2344
+1458241298.93339990	+20.64550781	-22.06933594	-10.14257813	+0.94482422	+1.45019531	-110.34667969	+2732	+20.05224609	-20.79931641	-9.48339844	-152.97363281	-52.47070313	+81.71630859	+3072	+16.65966797	-20.78173828	-9.56689453	-21.15966797	-6.41601563	-94.17480469	+2324
+1458241298.93759990	+20.65869141	-21.99462891	-10.14697266	+1.07666016	+1.29638672	-109.88525391	+2708	+20.06542969	-20.75976563	-9.47021484	-152.60009766	-52.14111328	+81.23291016	+3064	+16.66845703	-20.69824219	-9.56250000	-20.98388672	-6.21826172	-93.88916016	+2312
+1458241298.95000000	+20.84326172	-21.55517578	-9.97558594	+2.17529297	+0.37353516	-108.67675781	+2684	+20.22802734	-20.56201172	-9.33398438	-151.45751953	-50.71289063	+80.31005859	+3060	+16.70361328	-20.43017578	-9.54052734	-20.19287109	-5.53710938	-93.25195313	+2280
+1458241298.95420000	+20.93115234	-21.37939453	-9.87011719	+2.61474609	-0.04394531	-108.36914063	+2692	+20.32031250	-20.47412109	-9.26806641	-151.04003906	-50.14160156	+80.09033203	+3060	+16.71240234	-20.34228516	-9.54052734	-19.90722656	-5.22949219	-93.07617188	+2276
+1458241298.96250010	+21.09375000	-20.97949219	-9.65917969	+3.55957031	-0.76904297	-107.68798828	+2732	+20.50488281	-20.25439453	-9.12304688	-150.11718750	-48.97705078	+79.60693359	+3064	+16.72119141	-20.14453125	-9.59326172	-19.24804688	-4.35058594	-92.63671875	+2276
+1458241298.97090010	+21.22119141	-20.60156250	-9.46582031	+4.39453125	-1.45019531	-106.94091797	+2792	+20.68945313	-20.03906250	-8.97802734	-149.19433594	-47.74658203	+79.14550781	+3060	+16.70361328	-19.94677734	-9.64599609	-18.69873047	-3.49365234	-92.08740234	+2296
+1458241298.97499990	+21.28271484	-20.40380859	-9.36035156	+4.81201172	-1.82373047	-106.54541016	+2828	+20.77734375	-19.91601563	-8.90332031	-148.71093750	-47.06542969	+78.90380859	+3056	+16.68603516	-19.83691406	-9.67236328	-18.43505859	-3.05419922	-91.71386719	+2316
+1458241298.97919990	+21.32666016	-20.23242188	-9.24169922	+5.14160156	-2.24121094	-106.21582031	+2868	+20.84326172	-19.80615234	-8.83740234	-148.27148438	-46.51611328	+78.68408203	+3048	+16.65527344	-19.74023438	-9.67236328	-18.25927734	-2.72460938	-91.38427734	+2332
+1458241298.98340010	+21.38378906	-20.08300781	-9.15820313	+5.51513672	-2.61474609	-105.93017578	+2904	+20.90039063	-19.70507813	-8.78466797	-147.83203125	-46.03271484	+78.42041016	+3040	+16.64208984	-19.66992188	-9.68115234	-18.14941406	-2.52685547	-91.09863281	+2356
+1458241298.99169990	+21.37939453	-19.98632813	-9.11425781	+5.49316406	-2.96630859	-105.24902344	+2940	+20.95312500	-19.56005859	-8.72314453	-147.08496094	-45.28564453	+77.78320313	+3020	+16.62890625	-19.55126953	-9.72949219	-18.03955078	-2.21923828	-90.21972656	+2416
+1458241299.00000000	+21.26953125	-20.01708984	-9.21533203	+5.00976563	-2.87841797	-104.45800781	+2968	+20.93554688	-19.44140625	-8.74072266	-146.27197266	-44.82421875	+76.86035156	+2996	+16.64208984	-19.47656250	-9.75585938	-18.10546875	-2.21923828	-89.23095703	+2460
+1458241299.00420000	+21.21240234	-20.04785156	-9.28125000	+4.74609375	-2.83447266	-104.04052734	+2976	+20.89599609	-19.40625000	-8.76269531	-145.92041016	-44.64843750	+76.33300781	+2984	+16.64208984	-19.44580078	-9.74707031	-18.25927734	-2.39501953	-88.68164063	+2472
+1458241299.01250000	+21.10693359	-20.15332031	-9.42626953	+4.17480469	-2.83447266	-103.22753906	+2968	+20.79052734	-19.35351563	-8.83300781	-145.32714844	-44.36279297	+75.27832031	+2964	+16.65966797	-19.39306641	-9.69433594	-18.65478516	-3.01025391	-87.56103516	+2476
+1458241299.02080010	+20.97509766	-20.29833984	-9.58007813	+3.49365234	-2.76855469	-102.54638672	+2940	+20.67626953	-19.30957031	-8.91650391	-144.66796875	-44.18701172	+74.17968750	+2956	+16.69482422	-19.34472656	-9.62841797	-18.96240234	-3.71337891	-86.48437500	+2460
+1458241299.02500010	+20.91796875	-20.36425781	-9.66357422	+3.20800781	-2.72460938	-102.19482422	+2916	+20.61914063	-19.28759766	-8.96044922	-144.33837891	-44.09912109	+73.63037109	+2956	+16.72558594	-19.30517578	-9.60205078	-19.07226563	-4.08691406	-85.86914063	+2448
+1458241299.02920010	+20.86962891	-20.42138672	-9.75585938	+2.94433594	-2.63671875	-101.82128906	+2892	+20.56640625	-19.27001953	-8.99560547	-144.05273438	-44.01123047	+73.12500000	+2956	+16.75634766	-19.27001953	-9.58447266	-19.16015625	-4.37255859	-85.27587891	+2440
+1458241299.03749990	+20.76416016	-20.50048828	-9.90527344	+2.41699219	-2.57080078	-101.00830078	+2840	+20.45654297	-19.21289063	-9.07031250	-143.41552734	-43.74755859	+72.04833984	+2956	+16.77832031	-19.13378906	-9.51855469	-19.29199219	-4.83398438	-84.11132813	+2420
+1458241299.04169990	+20.72900391	-20.49609375	-9.95361328	+2.26318359	-2.61474609	-100.61279297	+2808	+20.41259766	-19.16015625	-9.10546875	-143.06396484	-43.54980469	+71.49902344	+2952	+16.79150391	-19.06787109	-9.48779297	-19.27001953	-5.00976563	-83.64990234	+2412
+1458241299.04580000	+20.70263672	-20.46972656	-9.97998047	+2.17529297	-2.70263672	-100.26123047	+2768	+20.38623047	-19.11621094	-9.11425781	-142.77832031	-43.30810547	+71.08154297	+2944	+16.79589844	-18.97998047	-9.47900391	-19.13818359	-5.00976563	-83.21044922	+2396
+1458241299.05419990	+20.71582031	-20.31591797	-9.95800781	+2.32910156	-3.03222656	-99.64599609	+2704	+20.39501953	-18.97119141	-9.07470703	-142.16308594	-42.64892578	+70.51025391	+2940	+16.82226563	-18.79980469	-9.46582031	-18.61083984	-4.87792969	-82.70507813	+2372
+1458241299.06250000	+20.75537109	-20.06982422	-9.86572266	+2.70263672	-3.36181641	-99.05273438	+2664	+20.46093750	-18.75585938	-9.00439453	-141.41601563	-41.87988281	+70.07080078	+2948	+16.83984375	-18.59765625	-9.50097656	-17.90771484	-4.28466797	-82.22167969	+2356
+1458241299.06670000	+20.78613281	-19.91601563	-9.80419922	+2.96630859	-3.53759766	-98.72314453	+2652	+20.50488281	-18.63720703	-8.96044922	-141.02050781	-41.44042969	+69.85107422	+2956	+16.83544922	-18.50097656	-9.51855469	-17.57812500	-3.93310547	-82.02392578	+2348
+1458241299.07500000	+20.84326172	-19.50732422	-9.61523438	+3.66943359	-4.04296875	-98.08593750	+2648	+20.60595703	-18.36474609	-8.83740234	-140.25146484	-40.45166016	+69.54345703	+2968	+16.77832031	-18.25927734	-9.58007813	-16.89697266	-3.05419922	-81.60644531	+2324
+1458241299.08330010	+20.92236328	-19.06347656	-9.36035156	+4.57031250	-4.65820313	-97.66845703	+2672	+20.73779297	-18.04833984	-8.69677734	-139.35058594	-39.41894531	+69.36767578	+2984	+16.72558594	-18.03955078	-9.63281250	-16.17187500	-2.19726563	-81.32080078	+2304
+1458241299.08750010	+20.96630859	-18.82177734	-9.23291016	+5.09765625	-4.96582031	-97.42675781	+2692	+20.81689453	-17.88134766	-8.63085938	-138.84521484	-38.91357422	+69.27978516	+2992	+16.71240234	-17.94287109	-9.66357422	-15.79833984	-1.77978516	-81.14501953	+2304
+1458241299.09579990	+21.02343750	-18.43505859	-9.06152344	+5.91064453	-5.29541016	-96.85546875	+2736	+20.91357422	-17.59130859	-8.52978516	-137.96630859	-38.12255859	+68.97216797	+3000	+16.66406250	-17.75390625	-9.71630859	-15.24902344	-1.01074219	-80.74951172	+2332
+1458241299.10410000	+21.02343750	-18.11425781	-8.95605469	+6.41601563	-5.51513672	-96.17431641	+2796	+20.93994141	-17.31884766	-8.47705078	-137.08740234	-37.44140625	+68.37890625	+3000	+16.61132813	-17.55615234	-9.76464844	-14.78759766	-0.37353516	-80.11230469	+2380
+1458241299.10830000	+21.02343750	-17.98681641	-8.93408203	+6.61376953	-5.64697266	-95.88867188	+2824	+20.94433594	-17.20898438	-8.47265625	-136.66992188	-37.15576172	+68.07128906	+2996	+16.60253906	-17.49023438	-9.76025391	-14.69970703	-0.35156250	-79.80468750	+2396
+1458241299.11250000	+21.02783203	-17.87695313	-8.93408203	+6.78955078	-5.73486328	-95.58105469	+2852	+20.94873047	-17.10791016	-8.45507813	-136.31835938	-36.89208984	+67.82958984	+2992	+16.61132813	-17.41552734	-9.75146484	-14.54589844	-0.41748047	-79.43115234	+2412
+1458241299.12080000	+21.02783203	-17.74072266	-8.97802734	+6.98730469	-5.84472656	-94.94384766	+2884	+20.90917969	-16.94531250	-8.45947266	-135.70312500	-36.56250000	+67.25830078	+2988	+16.63769531	-17.27929688	-9.68994141	-14.32617188	-0.81298828	-78.75000000	+2424
+1458241299.12500000	+21.01904297	-17.71435547	-9.04833984	+6.96533203	-5.80078125	-94.57031250	+2884	+20.86962891	-16.87939453	-8.49902344	-135.39550781	-36.47460938	+66.84082031	+2984	+16.67724609	-17.20898438	-9.65917969	-14.17236328	-1.07666016	-78.31054688	+2420
+1458241299.12910010	+21.00585938	-17.68798828	-9.12744141	+6.89941406	-5.75683594	-94.15283203	+2872	+20.81689453	-16.82666016	-8.54296875	-135.10986328	-36.38671875	+66.40136719	+2980	+16.71679688	-17.14306641	-9.61083984	-14.08447266	-1.42822266	-77.84912109	+2412
+1458241299.13750000	+20.95312500	-17.61767578	-9.29882813	+6.72363281	-5.64697266	-93.25195313	+2844	+20.69384766	-16.71240234	-8.59130859	-134.62646484	-36.21093750	+65.58837891	+2976	+16.76074219	-16.96289063	-9.52734375	-13.93066406	-2.13134766	-76.72851563	+2376
+1458241299.14159990	+20.93554688	-17.56933594	-9.36914063	+6.67968750	-5.66894531	-92.83447266	+2824	+20.64111328	-16.64648438	-8.60009766	-134.38476563	-36.07910156	+65.25878906	+2976	+16.78271484	-16.87060547	-9.48339844	-13.84277344	-2.50488281	-76.17919922	+2360
+1458241299.15000010	+20.92675781	-17.45947266	-9.45703125	+6.65771484	-5.91064453	-92.10937500	+2780	+20.55322266	-16.52783203	-8.63085938	-133.94531250	-35.79345703	+64.62158203	+2980	+16.83105469	-16.65966797	-9.37353516	-13.55712891	-3.31787109	-75.12451172	+2336
+1458241299.15409990	+20.92236328	-17.38916016	-9.50537109	+6.67968750	-5.95458984	-91.73583984	+2756	+20.51367188	-16.44433594	-8.64843750	-133.65966797	-35.66162109	+64.27001953	+2988	+16.86621094	-16.56738281	-9.32958984	-13.31542969	-3.60351563	-74.68505859	+2324
+1458241299.15829990	+20.89599609	-17.30566406	-9.54052734	+6.63574219	-5.95458984	-91.31835938	+2732	+20.46533203	-16.35644531	-8.64404297	-133.41796875	-35.50781250	+63.96240234	+2996	+16.87060547	-16.44433594	-9.30761719	-13.05175781	-3.71337891	-74.20166016	+2316
+1458241299.16249990	+20.87402344	-17.20458984	-9.57128906	+6.63574219	-5.97656250	-90.87890625	+2712	+20.43457031	-16.24218750	-8.63525391	-133.06640625	-35.28808594	+63.61083984	+3008	+16.87500000	-16.32568359	-9.28564453	-12.81005859	-3.80126953	-73.74023438	+2300
+1458241299.17080000	+20.83886719	-16.94531250	-9.57568359	+6.65771484	-6.08642578	-90.02197266	+2664	+20.39941406	-15.99169922	-8.58691406	-132.38525391	-34.69482422	+63.01757813	+3040	+16.86181641	-16.07958984	-9.30322266	-12.19482422	-3.53759766	-72.81738281	+2284
+1458241299.17490010	+20.83447266	-16.76513672	-9.50537109	+6.81152344	-6.32812500	-89.64843750	+2640	+20.40380859	-15.83349609	-8.52539063	-131.98974609	-34.29931641	+62.81982422	+3068	+16.83544922	-15.94775391	-9.30322266	-11.88720703	-3.40576172	-72.50976563	+2268
+1458241299.17910000	+20.83447266	-16.57177734	-9.42626953	+7.03125000	-6.52587891	-89.36279297	+2620	+20.41699219	-15.66210938	-8.46826172	-131.52832031	-33.94775391	+62.62207031	+3096	+16.81347656	-15.83349609	-9.31201172	-11.55761719	-3.18603516	-72.20214844	+2256
+1458241299.18740010	+20.83447266	-16.14550781	-9.24169922	+7.49267578	-6.94335938	-88.72558594	+2608	+20.47412109	-15.31054688	-8.32324219	-130.64941406	-33.11279297	+62.35839844	+3172	+16.76953125	-15.60058594	-9.32958984	-10.76660156	-2.70263672	-71.65283203	+2224
+1458241299.19160010	+20.82128906	-15.94335938	-9.15820313	+7.66845703	-7.03125000	-88.37402344	+2616	+20.50488281	-15.12597656	-8.25732422	-130.16601563	-32.71728516	+62.18261719	+3212	+16.74755859	-15.49072266	-9.34716797	-10.37109375	-2.32910156	-71.38916016	+2212
+1458241299.19580010	+20.79931641	-15.75000000	-9.06591797	+7.80029297	-7.16308594	-88.06640625	+2640	+20.53125000	-14.94580078	-8.17382813	-129.70458984	-32.34375000	+62.05078125	+3252	+16.70800781	-15.37207031	-9.37353516	-10.01953125	-1.91162109	-71.10351563	+2208
+1458241299.19989990	+20.78613281	-15.52148438	-8.95166016	+7.99804688	-7.33886719	-87.69287109	+2684	+20.56640625	-14.73925781	-8.09472656	-129.11132813	-31.90429688	+61.83105469	+3304	+16.67285156	-15.24902344	-9.41308594	-9.62402344	-1.47216797	-70.70800781	+2220
+1458241299.20830010	+20.79492188	-15.13037109	-8.74072266	+8.41552734	-7.84423828	-87.03369141	+2800	+20.62792969	-14.39648438	-7.93212891	-128.18847656	-31.02539063	+61.54541016	+3392	+16.59375000	-15.02050781	-9.43066406	-9.05273438	-0.90087891	-70.00488281	+2256
+1458241299.21240000	+20.79492188	-14.91943359	-8.63525391	+8.65722656	-8.10791016	-86.68212891	+2876	+20.64990234	-14.22509766	-7.84423828	-127.74902344	-30.58593750	+61.45751953	+3440	+16.57177734	-14.89306641	-9.42626953	-8.70117188	-0.72509766	-69.60937500	+2284
+1458241299.21659990	+20.77734375	-14.75683594	-8.53857422	+8.81103516	-8.30566406	-86.37451172	+2952	+20.66308594	-14.06689453	-7.77392578	-127.30957031	-30.23437500	+61.32568359	+3488	+16.53662109	-14.77880859	-9.40869141	-8.43750000	-0.57128906	-69.25781250	+2316
+1458241299.22079990	+20.77734375	-14.61181641	-8.48144531	+8.98681641	-8.43750000	-86.08886719	+3028	+20.68066406	-13.90869141	-7.71240234	-126.82617188	-29.92675781	+61.17187500	+3536	+16.52343750	-14.69531250	-9.36914063	-8.21777344	-0.59326172	-68.99414063	+2348
+1458241299.22910000	+20.76416016	-14.37451172	-8.44189453	+9.03076172	-8.54736328	-85.07812500	+3156	+20.68066406	-13.67578125	-7.62890625	-126.05712891	-29.33349609	+60.66650391	+3620	+16.53662109	-14.46240234	-9.32080078	-7.66845703	-0.61523438	-67.96142578	+2408
+1458241299.23330000	+20.75537109	-14.28222656	-8.43310547	+8.98681641	-8.61328125	-84.55078125	+3212	+20.63671875	-13.57470703	-7.61132813	-125.72753906	-29.02587891	+60.27099609	+3652	+16.53222656	-14.34814453	-9.26806641	-7.51464844	-0.79101563	-67.45605469	+2432
+1458241299.23740010	+20.73779297	-14.18115234	-8.42871094	+8.98681641	-8.70117188	-84.02343750	+3256	+20.59277344	-13.46484375	-7.59814453	-125.37597656	-28.69628906	+59.89746094	+3688	+16.54980469	-14.22070313	-9.21533203	-7.27294922	-0.96679688	-66.84082031	+2456
+1458241299.24160000	+20.72021484	-14.09326172	-8.41552734	+8.96484375	-8.85498047	-83.49609375	+3296	+20.54882813	-13.37255859	-7.58056641	-125.06835938	-28.36669922	+59.54589844	+3720	+16.55419922	-14.08886719	-9.14062500	-7.09716797	-1.29638672	-66.29150391	+2476
+1458241299.24990010	+20.68945313	-13.90869141	-8.45947266	+8.98681641	-8.96484375	-82.35351563	+3352	+20.47412109	-13.18798828	-7.56738281	-124.45312500	-27.72949219	+58.88671875	+3780	+16.60253906	-13.85156250	-8.96923828	-6.70166016	-2.15332031	-65.17089844	+2496
+1458241299.25410010	+20.65869141	-13.83398438	-8.48144531	+8.96484375	-8.96484375	-81.80419922	+3364	+20.42578125	-13.11328125	-7.55419922	-124.23339844	-27.46582031	+58.57910156	+3808	+16.62451172	-13.72412109	-8.89453125	-6.48193359	-2.48291016	-64.62158203	+2496
+1458241299.25819990	+20.63232422	-13.76806641	-8.48583984	+8.89892578	-9.05273438	-81.27685547	+3368	+20.36865234	-13.03417969	-7.54541016	-124.01367188	-27.18017578	+58.24951172	+3836	+16.63330078	-13.59667969	-8.81982422	-6.28417969	-2.79052734	-64.05029297	+2500
+1458241299.26239990	+20.61914063	-13.68896484	-8.49023438	+8.87695313	-9.14062500	-80.70556641	+3364	+20.31152344	-12.95068359	-7.54541016	-123.72802734	-26.85058594	+57.83203125	+3864	+16.65527344	-13.46484375	-8.74951172	-6.06445313	-3.09814453	-63.41308594	+2504
+1458241299.27070000	+20.56640625	-13.47363281	-8.49023438	+8.89892578	-9.31640625	-79.51904297	+3348	+20.20166016	-12.75732422	-7.52343750	-123.20068359	-26.08154297	+57.12890625	+3924	+16.67724609	-13.17919922	-8.62207031	-5.53710938	-3.62548828	-62.13867188	+2512
+1458241299.27490000	+20.53564453	-13.34179688	-8.46386719	+9.05273438	-9.47021484	-79.01367188	+3336	+20.15771484	-12.64306641	-7.48828125	-122.91503906	-25.66406250	+56.88720703	+3956	+16.66845703	-13.04296875	-8.55615234	-5.27343750	-3.84521484	-61.63330078	+2516
+1458241299.27909990	+20.50048828	-13.19238281	-8.44628906	+9.25048828	-9.55810547	-78.50830078	+3332	+20.12255859	-12.49804688	-7.45312500	-122.54150391	-25.24658203	+56.66748047	+3996	+16.65966797	-12.91992188	-8.50781250	-5.00976563	-3.97705078	-61.12792969	+2520
+1458241299.28740000	+20.47851563	-12.91113281	-8.31445313	+9.68994141	-10.01953125	-77.71728516	+3336	+20.10058594	-12.22998047	-7.32568359	-121.86035156	-24.38964844	+56.49169922	+4084	+16.62890625	-12.66943359	-8.43750000	-4.39453125	-3.99902344	-60.18310547	+2528
+1458241299.29570010	+20.44775391	-12.56835938	-8.18261719	+10.30517578	-10.30517578	-76.92626953	+3368	+20.06982422	-11.91357422	-7.18505859	-121.04736328	-23.53271484	+56.27197266	+4176	+16.57617188	-12.45410156	-8.41552734	-3.80126953	-3.64746094	-59.30419922	+2548
+1458241299.29990010	+20.42578125	-12.37939453	-8.10351563	+10.67871094	-10.45898438	-76.55273438	+3400	+20.06103516	-11.74218750	-7.10595703	-120.58593750	-23.07128906	+56.16210938	+4224	+16.53662109	-12.35302734	-8.41113281	-3.53759766	-3.40576172	-58.93066406	+2560
+1458241299.30819990	+20.39062500	-11.97070313	-7.93212891	+11.55761719	-10.83251953	-75.82763672	+3492	+20.06542969	-11.37304688	-6.93457031	-119.55322266	-22.12646484	+56.07421875	+4336	+16.45751953	-12.14648438	-8.41552734	-2.92236328	-2.87841797	-58.16162109	+2588
+1458241299.31240010	+20.37744141	-11.76855469	-7.82226563	+12.04101563	-11.07421875	-75.54199219	+3556	+20.07421875	-11.19287109	-6.82910156	-119.04785156	-21.66503906	+56.11816406	+4396	+16.41796875	-12.04101563	-8.41552734	-2.59277344	-2.61474609	-57.81005859	+2604
+1458241299.32069990	+20.34667969	-11.39941406	-7.61132813	+12.96386719	-11.55761719	-75.12451172	+3704	+20.07421875	-10.84130859	-6.63574219	-118.08105469	-20.85205078	+56.16210938	+4512	+16.33007813	-11.86962891	-8.41113281	-2.06542969	-2.06542969	-57.21679688	+2648
+1458241299.32489990	+20.33789063	-11.22363281	-7.53222656	+13.38134766	-11.68945313	-74.79492188	+3784	+20.06982422	-10.66992188	-6.56103516	-117.55371094	-20.43457031	+56.09619141	+4564	+16.30371094	-11.78173828	-8.39794922	-1.75781250	-1.86767578	-56.84326172	+2676
+1458241299.33320000	+20.29833984	-10.87646484	-7.38281250	+14.15039063	-11.95312500	-74.11376953	+3948	+20.04345703	-10.36230469	-6.41162109	-116.60888672	-19.68750000	+55.89843750	+4664	+16.25097656	-11.57958984	-8.36279297	-1.16455078	-1.56005859	-56.11816406	+2744
+1458241299.33740000	+20.26757813	-10.70507813	-7.31250000	+14.54589844	-12.06298828	-73.76220703	+4036	+20.01708984	-10.21289063	-6.35009766	-116.12548828	-19.35791016	+55.74462891	+4716	+16.22900391	-11.46972656	-8.34960938	-0.79101563	-1.40625000	-55.65673828	+2784
+1458241299.34570000	+20.21484375	-10.44140625	-7.16308594	+15.07324219	-12.50244141	-73.14697266	+4204	+19.95556641	-9.94921875	-6.23583984	-115.31250000	-18.63281250	+55.48095703	+4804	+16.18945313	-11.24121094	-8.26611328	-0.19775391	-1.47216797	-54.82177734	+2856
+1458241299.34990000	+20.19726563	-10.31835938	-7.12353516	+15.29296875	-12.63427734	-72.70751953	+4276	+19.92041016	-9.82177734	-6.19189453	-114.91699219	-18.25927734	+55.28320313	+4844	+16.19824219	-11.11376953	-8.20458984	+0.19775391	-1.64794922	-54.33837891	+2900
+1458241299.35820010	+20.14013672	-10.09863281	-7.05761719	+15.60058594	-12.85400391	-71.80664063	+4400	+19.81933594	-9.62402344	-6.13037109	-114.23583984	-17.68798828	+54.79980469	+4920	+16.20263672	-10.85888672	-8.06396484	+0.90087891	-2.08740234	-53.41552734	+2972
+1458241299.36240010	+20.11376953	-9.99316406	-7.05322266	+15.73242188	-12.87597656	-71.25732422	+4452	+19.76220703	-9.51855469	-6.12158203	-113.86230469	-17.40234375	+54.44824219	+4960	+16.21582031	-10.73144531	-7.99804688	+1.27441406	-2.32910156	-52.86621094	+3004
+1458241299.37069990	+20.04345703	-9.79980469	-7.02685547	+15.84228516	-13.05175781	-70.13671875	+4524	+19.64794922	-9.31640625	-6.10400391	-113.15917969	-16.76513672	+53.78906250	+5032	+16.23339844	-10.43701172	-7.85302734	+2.08740234	-2.90039063	-51.72363281	+3056
+1458241299.37490010	+20.00390625	-9.69873047	-7.01367188	+15.95214844	-13.16162109	-69.58740234	+4552	+19.58203125	-9.21093750	-6.09521484	-112.80761719	-16.41357422	+53.45947266	+5072	+16.23779297	-10.28759766	-7.77832031	+2.52685547	-3.18603516	-51.17431641	+3080
+1458241299.38319990	+19.92919922	-9.48339844	-6.98291016	+16.17187500	-13.40332031	-68.48876953	+4592	+19.46337891	-8.99560547	-6.07324219	-112.06054688	-15.77636719	+52.86621094	+5156	+16.24658203	-10.01074219	-7.62890625	+3.31787109	-3.75732422	-50.14160156	+3116
+1458241299.38739990	+19.89843750	-9.37353516	-6.96972656	+16.30371094	-13.51318359	-67.93945313	+4604	+19.41503906	-8.88134766	-6.05566406	-111.64306641	-15.46875000	+52.62451172	+5196	+16.25097656	-9.87451172	-7.54541016	+3.73535156	-4.08691406	-49.68017578	+3140
+1458241299.39570000	+19.81933594	-9.12304688	-6.94335938	+16.67724609	-13.60107422	-66.86279297	+4624	+19.31835938	-8.63964844	-6.00732422	-110.78613281	-14.89746094	+52.16308594	+5284	+16.25097656	-9.61083984	-7.41796875	+4.59228516	-4.48242188	-48.75732422	+3180
+1458241299.39990000	+19.77539063	-8.99121094	-6.90380859	+16.91894531	-13.68896484	-66.40136719	+4632	+19.27441406	-8.52099609	-5.97656250	-110.34667969	-14.61181641	+51.94335938	+5328	+16.23339844	-9.48779297	-7.37402344	+4.98779297	-4.57031250	-48.31787109	+3196
+1458241299.40820000	+19.69189453	-8.69677734	-6.82470703	+17.55615234	-13.90869141	-65.52246094	+4660	+19.20849609	-8.23095703	-5.88867188	-109.31396484	-13.95263672	+51.70166016	+5432	+16.19824219	-9.26806641	-7.29931641	+5.73486328	-4.65820313	-47.48291016	+3224
+1458241299.41230010	+19.65234375	-8.54736328	-6.75878906	+17.92968750	-14.10644531	-65.21484375	+4680	+19.18652344	-8.08154297	-5.81835938	-108.76464844	-13.64501953	+51.74560547	+5492	+16.17187500	-9.16699219	-7.25097656	+6.08642578	-4.70214844	-47.19726563	+3236
+1458241299.42070010	+19.58203125	-8.21337891	-6.62695313	+18.87451172	-14.37011719	-64.68750000	+4744	+19.14697266	-7.77832031	-5.66015625	-107.66601563	-13.11767578	+51.87744141	+5612	+16.11914063	-8.98681641	-7.18945313	+6.78955078	-4.61425781	-46.66992188	+3260
+1458241299.42479990	+19.55126953	-8.04638672	-6.54345703	+19.37988281	-14.54589844	-64.46777344	+4788	+19.13378906	-7.63769531	-5.57226563	-107.13867188	-12.87597656	+51.96533203	+5676	+16.09277344	-8.90771484	-7.16748047	+7.09716797	-4.50439453	-46.40625000	+3268
+1458241299.43319990	+19.48095703	-7.72558594	-6.38085938	+20.39062500	-14.83154297	-64.07226563	+4892	+19.10302734	-7.33447266	-5.40087891	-105.99609375	-12.34863281	+52.14111328	+5796	+16.02685547	-8.75830078	-7.13232422	+7.71240234	-4.21875000	-45.87890625	+3288
+1458241299.44149990	+19.39746094	-7.40478516	-6.22705078	+21.42333984	-15.07324219	-63.67675781	+5012	+19.05468750	-7.04003906	-5.23828125	-104.87548828	-11.82128906	+52.27294922	+5920	+15.94775391	-8.59570313	-7.10156250	+8.32763672	-3.88916016	-45.30761719	+3320
+1458241299.44569990	+19.37109375	-7.25097656	-6.13916016	+21.95068359	-15.29296875	-63.52294922	+5084	+19.04150391	-6.89941406	-5.14160156	-104.34814453	-11.57958984	+52.47070313	+5980	+15.92138672	-8.52539063	-7.06201172	+8.61328125	-3.84521484	-45.08789063	+3340
+1458241299.45400000	+19.31396484	-6.97412109	-5.97216797	+22.89550781	-15.66650391	-63.21533203	+5224	+19.00634766	-6.64453125	-4.97021484	-103.31542969	-11.11816406	+52.66845703	+6092	+15.86865234	-8.35839844	-6.99169922	+9.29443359	-3.73535156	-44.56054688	+3380
+1458241299.45820000	+19.28320313	-6.84228516	-5.89746094	+23.35693359	-15.82031250	-63.08349609	+5296	+18.97998047	-6.52148438	-4.90869141	-102.83203125	-10.87646484	+52.64648438	+6140	+15.84667969	-8.28369141	-6.94775391	+9.60205078	-3.73535156	-44.31884766	+3408
+1458241299.46230010	+19.24804688	-6.71923828	-5.84912109	+23.73046875	-15.82031250	-62.77587891	+5360	+18.94042969	-6.40722656	-4.86035156	-102.37060547	-10.65673828	+52.51464844	+6188	+15.82910156	-8.19580078	-6.91259766	+9.95361328	-3.69140625	-43.98925781	+3432
+1458241299.47070000	+19.18212891	-6.50390625	-5.76123047	+24.32373047	-15.99609375	-62.11669922	+5480	+18.85253906	-6.21826172	-4.77246094	-101.57958984	-10.17333984	+52.31689453	+6268	+15.80273438	-8.00244141	-6.81152344	+10.67871094	-3.84521484	-43.30810547	+3484
+1458241299.47480010	+19.15136719	-6.40283203	-5.73486328	+24.58740234	-16.04003906	-61.76513672	+5532	+18.81298828	-6.12597656	-4.73730469	-101.20605469	-9.93164063	+52.18505859	+6308	+15.79394531	-7.89697266	-6.74560547	+11.07421875	-4.02099609	-43.00048828	+3516
+1458241299.48309990	+19.08984375	-6.21386719	-5.66894531	+25.09277344	-16.19384766	-61.10595703	+5616	+18.72070313	-5.96337891	-4.66699219	-100.50292969	-9.51416016	+51.94335938	+6376	+15.78515625	-7.67724609	-6.59619141	+11.95312500	-4.48242188	-42.38525391	+3572
+1458241299.48729990	+19.06347656	-6.12597656	-5.64257813	+25.29052734	-16.23779297	-60.75439453	+5652	+18.67236328	-5.88427734	-4.63623047	-100.19531250	-9.31640625	+51.76757813	+6404	+15.79394531	-7.56738281	-6.52148438	+12.39257813	-4.74609375	-42.07763672	+3596
+1458241299.49560000	+19.00195313	-5.96777344	-5.60302734	+25.66406250	-16.28173828	-60.02929688	+5696	+18.57128906	-5.75244141	-4.59667969	-99.60205078	-8.94287109	+51.37207031	+6452	+15.79833984	-7.35205078	-6.37207031	+13.24951172	-5.22949219	-41.48437500	+3636
+1458241299.50399990	+18.94042969	-5.79638672	-5.58105469	+26.03759766	-16.23779297	-59.28222656	+5720	+18.46582031	-5.61181641	-4.56152344	-99.00878906	-8.56933594	+50.97656250	+6496	+15.79833984	-7.13671875	-6.22705078	+14.15039063	-5.73486328	-40.89111328	+3672
+1458241299.51230000	+18.88769531	-5.61181641	-5.51074219	+26.56494141	-16.39160156	-58.71093750	+5732	+18.38671875	-5.47558594	-4.47802734	-98.41552734	-8.23974609	+50.91064453	+6544	+15.79833984	-6.92578125	-6.08203125	+15.05126953	-6.26220703	-40.38574219	+3700
+1458241299.51650000	+18.86132813	-5.51953125	-5.47119141	+26.82861328	-16.47949219	-58.51318359	+5736	+18.35156250	-5.38769531	-4.42968750	-98.04199219	-8.08593750	+50.88867188	+6568	+15.79394531	-6.83789063	-6.01611328	+15.42480469	-6.43798828	-40.18798828	+3712
+1458241299.52480010	+18.80419922	-5.33496094	-5.34814453	+27.46582031	-16.69921875	-58.22753906	+5744	+18.28564453	-5.22070313	-4.32861328	-97.29492188	-7.80029297	+50.86669922	+6612	+15.77636719	-6.67529297	-5.89746094	+16.14990234	-6.70166016	-39.77050781	+3728
+1458241299.52900000	+18.78662109	-5.22949219	-5.29541016	+27.83935547	-16.76513672	-58.07373047	+5752	+18.25488281	-5.12841797	-4.28466797	-96.87744141	-7.62451172	+50.82275391	+6632	+15.76757813	-6.61376953	-5.84912109	+16.45751953	-6.76757813	-39.57275391	+3736
+1458241299.53730010	+18.72070313	-5.00976563	-5.15478516	+28.67431641	-16.96289063	-57.87597656	+5784	+18.21093750	-4.94824219	-4.14843750	-96.06445313	-7.29492188	+50.99853516	+6676	+15.72363281	-6.49072266	-5.77880859	+17.02880859	-6.67968750	-39.13330078	+3736
+1458241299.54559990	+18.66357422	-4.78564453	-4.98779297	+29.59716797	-17.27050781	-57.81005859	+5836	+18.17578125	-4.72851563	-3.99462891	-95.07568359	-6.94335938	+51.30615234	+6724	+15.67089844	-6.38085938	-5.71728516	+17.53417969	-6.54785156	-38.73779297	+3740
+1458241299.54979990	+18.63281250	-4.68017578	-4.89990234	+30.05859375	-17.44628906	-57.81005859	+5864	+18.16259766	-4.62304688	-3.90673828	-94.59228516	-6.76757813	+51.45996094	+6748	+15.64453125	-6.33251953	-5.69091797	+17.75390625	-6.43798828	-38.54003906	+3744
+1458241299.55810000	+18.57568359	-4.47363281	-4.71533203	+30.95947266	-17.75390625	-57.85400391	+5940	+18.14062500	-4.41210938	-3.74414063	-93.58154297	-6.41601563	+51.74560547	+6788	+15.59179688	-6.26220703	-5.63378906	+18.08349609	-6.17431641	-38.18847656	+3748
+1458241299.56230000	+18.54492188	-4.36816406	-4.63623047	+31.37695313	-17.84179688	-57.76611328	+5980	+18.12744141	-4.31542969	-3.67822266	-93.12011719	-6.21826172	+51.76757813	+6808	+15.56542969	-6.22705078	-5.61181641	+18.25927734	-6.02050781	-37.94677734	+3756
+1458241299.56640010	+18.50976563	-4.27148438	-4.56152344	+31.79443359	-17.95166016	-57.65625000	+6024	+18.11425781	-4.21875000	-3.61669922	-92.68066406	-6.02050781	+51.78955078	+6824	+15.54345703	-6.17871094	-5.58984375	+18.47900391	-5.91064453	-37.68310547	+3764
+1458241299.57480000	+18.44384766	-4.08251953	-4.42968750	+32.54150391	-18.06152344	-57.43652344	+6112	+18.07470703	-4.03417969	-3.46728516	-91.82373047	-5.62500000	+51.98730469	+6852	+15.49951172	-6.07763672	-5.52392578	+18.94042969	-5.75683594	-37.19970703	+3788
+1458241299.57890010	+18.40429688	-4.00341797	-4.36376953	+32.84912109	-18.17138672	-57.32666016	+6156	+18.05273438	-3.95068359	-3.39697266	-91.45019531	-5.47119141	+52.09716797	+6868	+15.47753906	-6.01611328	-5.49316406	+19.22607422	-5.69091797	-36.93603516	+3804
+1458241299.58730010	+18.36035156	-3.85839844	-4.24511719	+33.37646484	-18.36914063	-57.04101563	+6232	+18.01757813	-3.80126953	-3.28271484	-90.74707031	-5.09765625	+52.11914063	+6892	+15.46875000	-5.90185547	-5.37451172	+19.73144531	-5.95458984	-36.54052734	+3840
+1458241299.59139990	+18.33398438	-3.79248047	-4.19677734	+33.59619141	-18.41308594	-56.82128906	+6260	+17.99560547	-3.74414063	-3.23437500	-90.46142578	-4.94384766	+52.11914063	+6896	+15.46435547	-5.83593750	-5.31738281	+20.03906250	-6.08642578	-36.29882813	+3860
+1458241299.59980010	+18.28564453	-3.66943359	-4.13525391	+33.94775391	-18.39111328	-56.27197266	+6308	+17.93408203	-3.62988281	-3.16845703	-89.95605469	-4.59228516	+51.89941406	+6908	+15.46875000	-5.69970703	-5.17675781	+20.67626953	-6.50390625	-35.90332031	+3900
+1458241299.60390000	+18.25488281	-3.61230469	-4.10888672	+34.05761719	-18.39111328	-55.94238281	+6324	+17.90332031	-3.58154297	-3.14208984	-89.75830078	-4.41650391	+51.78955078	+6908	+15.46875000	-5.60742188	-5.10644531	+21.07177734	-6.74560547	-35.66162109	+3924
+1458241299.61229990	+18.22412109	-3.51562500	-4.04296875	+34.32128906	-18.52294922	-55.43701172	+6336	+17.84619141	-3.49804688	-3.07177734	-89.38476563	-4.13085938	+51.67968750	+6916	+15.48632813	-5.43603516	-4.94824219	+21.84082031	-7.36083984	-35.28808594	+3964
+1458241299.62060000	+18.19335938	-3.40576172	-3.96386719	+34.62890625	-18.67675781	-55.01953125	+6336	+17.79785156	-3.41015625	-2.99707031	-89.01123047	-3.86718750	+51.63574219	+6920	+15.50390625	-5.28222656	-4.78125000	+22.58789063	-7.97607422	-35.00244141	+3996
+1458241299.62480000	+18.18017578	-3.35302734	-3.92871094	+34.76074219	-18.72070313	-54.75585938	+6332	+17.77148438	-3.37060547	-2.96630859	-88.85742188	-3.73535156	+51.54785156	+6920	+15.50830078	-5.21191406	-4.69775391	+22.89550781	-8.26171875	-34.87060547	+4012
+1458241299.63310000	+18.16259766	-3.24755859	-3.85839844	+35.04638672	-18.78662109	-54.27246094	+6312	+17.72753906	-3.27832031	-2.90039063	-88.46191406	-3.49365234	+51.43798828	+6924	+15.52148438	-5.07128906	-4.55273438	+23.55468750	-8.74511719	-34.56298828	+4032
+1458241299.63720010	+18.14062500	-3.20361328	-3.81005859	+35.20019531	-18.87451172	-54.14062500	+6296	+17.70117188	-3.22998047	-2.85644531	-88.28613281	-3.38378906	+51.41601563	+6928	+15.51269531	-5.00537109	-4.49560547	+23.84033203	-8.89892578	-34.40917969	+4040
+1458241299.64560010	+18.11425781	-3.07617188	-3.70019531	+35.66162109	-19.09423828	-53.94287109	+6280	+17.67041016	-3.12451172	-2.75537109	-87.82470703	-3.18603516	+51.50390625	+6936	+15.50830078	-4.89990234	-4.38574219	+24.34570313	-9.11865234	-34.12353516	+4048
+1458241299.64969990	+18.10107422	-3.01904297	-3.62988281	+35.90332031	-19.27001953	-53.94287109	+6272	+17.65722656	-3.07617188	-2.69384766	-87.62695313	-3.09814453	+51.61376953	+6940	+15.49951172	-4.85595703	-4.34179688	+24.52148438	-9.18457031	-34.01367188	+4052
+1458241299.65809990	+18.07470703	-2.91357422	-3.49365234	+36.36474609	-19.48974609	-53.98681641	+6264	+17.63964844	-2.93994141	-2.56640625	-87.03369141	-2.94433594	+51.85546875	+6956	+15.47753906	-4.80322266	-4.26269531	+24.74121094	-9.20654297	-33.79394531	+4052
+1458241299.66220000	+18.05712891	-2.86523438	-3.43212891	+36.56250000	-19.55566406	-54.00878906	+6264	+17.62646484	-2.87841797	-2.50488281	-86.77001953	-2.87841797	+51.94335938	+6960	+15.45996094	-4.78564453	-4.23193359	+24.80712891	-9.11865234	-33.64013672	+4048
+1458241299.67059990	+18.02197266	-2.74658203	-3.30468750	+37.06787109	-19.73144531	-54.05273438	+6280	+17.60449219	-2.75537109	-2.38623047	-86.24267578	-2.72460938	+52.09716797	+6976	+15.42919922	-4.74609375	-4.19238281	+24.91699219	-8.92089844	-33.33251953	+4044
+1458241299.67470000	+17.99560547	-2.69824219	-3.22998047	+37.26562500	-19.86328125	-54.16259766	+6292	+17.59570313	-2.69824219	-2.32031250	-86.00097656	-2.68066406	+52.22900391	+6984	+15.41162109	-4.73291016	-4.17480469	+24.93896484	-8.83300781	-33.20068359	+4040
+1458241299.68310000	+17.95605469	-2.60156250	-3.08056641	+37.70507813	-20.14892578	-54.40429688	+6328	+17.57812500	-2.57958984	-2.18847656	-85.49560547	-2.59277344	+52.53662109	+7000	+15.38085938	-4.69775391	-4.13085938	+25.02685547	-8.70117188	-32.98095703	+4044
+1458241299.68720010	+17.94287109	-2.55761719	-3.01464844	+37.88085938	-20.21484375	-54.44824219	+6348	+17.56494141	-2.52246094	-2.12255859	-85.25390625	-2.54882813	+52.69042969	+7004	+15.36767578	-4.68457031	-4.10449219	+25.04882813	-8.65722656	-32.84912109	+4048
+1458241299.69560000	+17.91210938	-2.48291016	-2.90039063	+38.16650391	-20.32470703	-54.53613281	+6392	+17.54296875	-2.43457031	-2.01269531	-84.88037109	-2.50488281	+52.86621094	+7016	+15.34570313	-4.64941406	-4.04296875	+25.09277344	-8.65722656	-32.62939453	+4060
+1458241299.69970010	+17.89453125	-2.44775391	-2.85644531	+38.25439453	-20.30273438	-54.51416016	+6416	+17.52539063	-2.39062500	-1.96875000	-84.70458984	-2.48291016	+52.91015625	+7024	+15.33691406	-4.62744141	-4.00781250	+25.15869141	-8.70117188	-32.54150391	+4072
+1458241299.70810010	+17.85937500	-2.37304688	-2.76855469	+38.43017578	-20.43457031	-54.38232422	+6460	+17.49462891	-2.33789063	-1.88085938	-84.50683594	-2.41699219	+52.99804688	+7028	+15.32812500	-4.54833984	-3.91992188	+25.44433594	-8.96484375	-32.32177734	+4100
+1458241299.71219990	+17.84619141	-2.34228516	-2.72460938	+38.49609375	-20.50048828	-54.31640625	+6480	+17.47705078	-2.31152344	-1.83691406	-84.41894531	-2.39501953	+53.10791016	+7032	+15.32812500	-4.50439453	-3.86279297	+25.62011719	-9.16259766	-32.27783203	+4116
+1458241299.71639990	+17.83300781	-2.31591797	-2.68066406	+38.54003906	-20.58837891	-54.27246094	+6500	+17.45947266	-2.28955078	-1.78857422	-84.35302734	-2.39501953	+53.21777344	+7036	+15.32812500	-4.45605469	-3.80126953	+25.81787109	-9.40429688	-32.18994141	+4132
+1458241299.72050000	+17.82861328	-2.28955078	-2.63671875	+38.56201172	-20.65429688	-54.20654297	+6512	+17.44628906	-2.26318359	-1.75341797	-84.26513672	-2.37304688	+53.26171875	+7040	+15.33251953	-4.40771484	-3.73095703	+26.01562500	-9.73388672	-32.18994141	+4156
+1458241299.72890000	+17.81982422	-2.23681641	-2.58398438	+38.60595703	-20.65429688	-53.87695313	+6528	+17.41113281	-2.23681641	-1.68750000	-84.22119141	-2.35107422	+53.30566406	+7044	+15.35009766	-4.30224609	-3.58154297	+26.45507813	-10.37109375	-32.10205078	+4196
+1458241299.73300000	+17.81103516	-2.20605469	-2.56201172	+38.62792969	-20.65429688	-53.67919922	+6528	+17.38916016	-2.22802734	-1.66552734	-84.22119141	-2.32910156	+53.28369141	+7044	+15.35449219	-4.24511719	-3.51562500	+26.69677734	-10.65673828	-32.05810547	+4212
+1458241299.73720000	+17.79785156	-2.18408203	-2.53125000	+38.62792969	-20.72021484	-53.56933594	+6528	+17.37158203	-2.21923828	-1.63476563	-84.22119141	-2.32910156	+53.32763672	+7048	+15.35888672	-4.19238281	-3.44970703	+26.91650391	-10.96435547	-32.03613281	+4232
+1458241299.74140000	+17.78466797	-2.14892578	-2.49609375	+38.64990234	-20.80810547	-53.43750000	+6528	+17.35400391	-2.20166016	-1.60400391	-84.17724609	-2.28515625	+53.39355469	+7052	+15.36328125	-4.13525391	-3.37939453	+27.18017578	-11.31591797	-32.01416016	+4252
+1458241299.74550010	+17.77587891	-2.11816406	-2.46093750	+38.69384766	-20.89599609	-53.34960938	+6524	+17.34082031	-2.18408203	-1.56884766	-84.13330078	-2.26318359	+53.50341797	+7056	+15.37207031	-4.07373047	-3.31347656	+27.46582031	-11.62353516	-31.99218750	+4268
+1458241299.74970010	+17.77148438	-2.08740234	-2.41259766	+38.75976563	-21.04980469	-53.30566406	+6516	+17.32324219	-2.16210938	-1.52929688	-84.06738281	-2.26318359	+53.63525391	+7060	+15.37646484	-4.02099609	-3.24316406	+27.68554688	-11.95312500	-31.99218750	+4284
+1458241299.75799990	+17.75830078	-2.03027344	-2.32910156	+38.86962891	-21.22558594	-53.26171875	+6504	+17.30126953	-2.12695313	-1.44580078	-83.95751953	-2.28515625	+53.87695313	+7068	+15.38085938	-3.95507813	-3.12890625	+27.97119141	-12.45849609	-31.99218750	+4304
+1458241299.76220010	+17.74511719	-2.00390625	-2.28076172	+38.93554688	-21.33544922	-53.26171875	+6496	+17.28808594	-2.10498047	-1.40625000	-83.86962891	-2.28515625	+53.98681641	+7072	+15.38085938	-3.92431641	-3.08496094	+28.08105469	-12.63427734	-31.97021484	+4312
+1458241299.76640010	+17.73632813	-1.97314453	-2.23681641	+39.02343750	-21.44531250	-53.28369141	+6492	+17.27929688	-2.07861328	-1.36669922	-83.78173828	-2.28515625	+54.09667969	+7076	+15.38085938	-3.90234375	-3.03662109	+28.14697266	-12.81005859	-31.97021484	+4316
+1458241299.77049990	+17.71435547	-1.94238281	-2.18847656	+39.08935547	-21.55517578	-53.30566406	+6488	+17.26611328	-2.04785156	-1.31835938	-83.67187500	-2.30712891	+54.29443359	+7084	+15.37646484	-3.88037109	-3.01464844	+28.21289063	-12.87597656	-31.90429688	+4316
+1458241299.77469990	+17.69238281	-1.91601563	-2.12255859	+39.19921875	-21.75292969	-53.45947266	+6492	+17.25732422	-2.01708984	-1.26123047	-83.54003906	-2.32910156	+54.53613281	+7092	+15.36767578	-3.86718750	-2.99267578	+28.21289063	-12.94189453	-31.86035156	+4316
+1458241299.77889990	+17.67480469	-1.88964844	-2.05664063	+39.30908203	-21.95068359	-53.61328125	+6500	+17.24853516	-1.97753906	-1.19970703	-83.36425781	-2.35107422	+54.77783203	+7100	+15.35888672	-3.86279297	-2.97070313	+28.16894531	-12.98583984	-31.81640625	+4312
+1458241299.78720000	+17.65283203	-1.83251953	-1.92480469	+39.57275391	-22.34619141	-53.96484375	+6524	+17.24414063	-1.90283203	-1.07226563	-83.01269531	-2.43896484	+55.32714844	+7116	+15.34130859	-3.85839844	-2.93115234	+28.05908203	-13.05175781	-31.77246094	+4308
+1458241299.79130010	+17.63964844	-1.81494141	-1.85888672	+39.66064453	-22.50000000	-54.14062500	+6536	+17.24414063	-1.87207031	-1.00634766	-82.85888672	-2.50488281	+55.59082031	+7120	+15.33251953	-3.86279297	-2.91796875	+27.97119141	-13.05175781	-31.72851563	+4308
+1458241299.79550000	+17.62646484	-1.80175781	-1.79736328	+39.72656250	-22.65380859	-54.31640625	+6556	+17.23535156	-1.83691406	-0.94482422	-82.72705078	-2.54882813	+55.83251953	+7128	+15.31933594	-3.87158203	-2.90478516	+27.86132813	-13.02978516	-31.68457031	+4308
+1458241299.80380010	+17.58691406	-1.76220703	-1.67431641	+39.90234375	-22.98339844	-54.60205078	+6604	+17.22216797	-1.77539063	-0.82177734	-82.41943359	-2.68066406	+56.33789063	+7140	+15.29736328	-3.87597656	-2.88720703	+27.72949219	-12.96386719	-31.53076172	+4308
+1458241299.80800010	+17.57373047	-1.74023438	-1.61718750	+39.99023438	-23.13720703	-54.73388672	+6628	+17.21777344	-1.74462891	-0.76464844	-82.26562500	-2.72460938	+56.55761719	+7144	+15.28857422	-3.87158203	-2.87402344	+27.68554688	-12.98583984	-31.46484375	+4308
+1458241299.81220010	+17.56494141	-1.71386719	-1.56445313	+40.10009766	-23.31298828	-54.82177734	+6656	+17.21337891	-1.71386719	-0.70751953	-82.11181641	-2.76855469	+56.79931641	+7148	+15.27978516	-3.86718750	-2.85644531	+27.64160156	-13.00781250	-31.39892578	+4312
+1458241299.81629990	+17.55175781	-1.69628906	-1.51171875	+40.18798828	-23.46679688	-54.93164063	+6680	+17.20898438	-1.69189453	-0.64599609	-82.00195313	-2.85644531	+57.06298828	+7152	+15.26660156	-3.85839844	-2.83447266	+27.64160156	-13.05175781	-31.35498047	+4316
+1458241299.82470010	+17.54736328	-1.66552734	-1.41943359	+40.31982422	-23.73046875	-54.99755859	+6724	+17.20019531	-1.64794922	-0.55371094	-81.78222656	-2.94433594	+57.39257813	+7152	+15.25781250	-3.83642578	-2.77294922	+27.68554688	-13.27148438	-31.33300781	+4328
+1458241299.82880000	+17.53857422	-1.64794922	-1.38427734	+40.36376953	-23.81835938	-54.97558594	+6744	+17.19140625	-1.63476563	-0.51416016	-81.71630859	-2.98828125	+57.54638672	+7152	+15.25341797	-3.81005859	-2.73339844	+27.77343750	-13.42529297	-31.28906250	+4340
+1458241299.83299990	+17.53417969	-1.62597656	-1.36230469	+40.40771484	-23.86230469	-54.88769531	+6756	+17.18261719	-1.62597656	-0.48339844	-81.65039063	-3.01025391	+57.61230469	+7148	+15.25341797	-3.78369141	-2.69384766	+27.90527344	-13.57910156	-31.26708984	+4352
+1458241299.83719990	+17.52978516	-1.60839844	-1.34033203	+40.47363281	-23.90625000	-54.79980469	+6764	+17.16943359	-1.61718750	-0.46142578	-81.60644531	-3.05419922	+57.65625000	+7144	+15.25341797	-3.74853516	-2.64550781	+28.05908203	-13.79882813	-31.24511719	+4364
+1458241299.84550000	+17.51660156	-1.55566406	-1.30078125	+40.60546875	-24.06005859	-54.53613281	+6776	+17.14746094	-1.59960938	-0.41748047	-81.47460938	-3.07617188	+57.74414063	+7140	+15.25341797	-3.66503906	-2.54443359	+28.49853516	-14.28222656	-31.24511719	+4396
+1458241299.84970000	+17.51660156	-1.52929688	-1.28320313	+40.67138672	-24.14794922	-54.44824219	+6772	+17.13867188	-1.59082031	-0.39990234	-81.43066406	-3.07617188	+57.76611328	+7136	+15.25781250	-3.61669922	-2.48291016	+28.76220703	-14.58984375	-31.26708984	+4412
+1458241299.85380010	+17.51660156	-1.50732422	-1.26123047	+40.75927734	-24.21386719	-54.33837891	+6768	+17.12988281	-1.58642578	-0.38671875	-81.38671875	-3.09814453	+57.78808594	+7128	+15.26220703	-3.57275391	-2.42578125	+28.98193359	-14.89746094	-31.31103516	+4428
+1458241299.85800000	+17.51660156	-1.48535156	-1.24365234	+40.80322266	-24.25781250	-54.22851563	+6756	+17.12109375	-1.58203125	-0.37353516	-81.34277344	-3.09814453	+57.81005859	+7124	+15.26660156	-3.53320313	-2.36865234	+29.22363281	-15.13916016	-31.35498047	+4444
+1458241299.86630010	+17.51220703	-1.44140625	-1.21728516	+40.93505859	-24.32373047	-53.98681641	+6728	+17.09912109	-1.56445313	-0.35595703	-81.23291016	-3.09814453	+57.76611328	+7116	+15.27099609	-3.45849609	-2.26757813	+29.66308594	-15.60058594	-31.39892578	+4468
+1458241299.87050010	+17.50781250	-1.41503906	-1.20410156	+41.02294922	-24.36767578	-53.87695313	+6712	+17.09033203	-1.55566406	-0.34716797	-81.16699219	-3.09814453	+57.74414063	+7112	+15.27099609	-3.41894531	-2.23242188	+29.88281250	-15.77636719	-31.37695313	+4476
+1458241299.87459990	+17.49902344	-1.39306641	-1.17773438	+41.13281250	-24.45556641	-53.83300781	+6696	+17.07714844	-1.54687500	-0.33398438	-81.10107422	-3.09814453	+57.76611328	+7108	+15.26660156	-3.38818359	-2.19726563	+30.03662109	-15.93017578	-31.37695313	+4484
+1458241299.87879990	+17.49462891	-1.37548828	-1.15136719	+41.19873047	-24.54345703	-53.81103516	+6680	+17.06835938	-1.53808594	-0.31640625	-81.01318359	-3.09814453	+57.78808594	+7104	+15.26660156	-3.36181641	-2.16650391	+30.16845703	-16.06201172	-31.37695313	+4488
+1458241299.88710000	+17.48144531	-1.34472656	-1.08544922	+41.37451172	-24.80712891	-53.87695313	+6652	+17.05078125	-1.51171875	-0.27246094	-80.83740234	-3.14208984	+57.94189453	+7100	+15.26220703	-3.33105469	-2.11816406	+30.32226563	-16.21582031	-31.35498047	+4496
+1458241299.89130000	+17.47705078	-1.33154297	-1.04589844	+41.48437500	-24.93896484	-53.96484375	+6640	+17.04638672	-1.49414063	-0.24609375	-80.72753906	-3.16406250	+58.02978516	+7100	+15.25781250	-3.33105469	-2.10058594	+30.32226563	-16.25976563	-31.33300781	+4496
+1458241299.89960000	+17.45507813	-1.30078125	-0.96240234	+41.70410156	-25.15869141	-54.18457031	+6632	+17.03759766	-1.45898438	-0.16699219	-80.46386719	-3.25195313	+58.33740234	+7100	+15.24462891	-3.33105469	-2.08740234	+30.25634766	-16.19384766	-31.26708984	+4492
+1458241299.90380000	+17.44189453	-1.29199219	-0.92285156	+41.81396484	-25.29052734	-54.27246094	+6632	+17.02880859	-1.43701172	-0.12304688	-80.33203125	-3.31787109	+58.51318359	+7100	+15.23583984	-3.33544922	-2.08740234	+30.21240234	-16.14990234	-31.20117188	+4492
+1458241299.91630010	+17.39794922	-1.25683594	-0.77343750	+42.16552734	-25.83984375	-54.73388672	+6656	+17.00683594	-1.37988281	+0.01318359	-79.93652344	-3.44970703	+59.10644531	+7104	+15.20947266	-3.35742188	-2.09179688	+30.03662109	-15.95214844	-31.02539063	+4492
+1458241299.92050000	+17.38476563	-1.24804688	-0.72070313	+42.27539063	-26.03759766	-54.90966797	+6668	+17.00683594	-1.36669922	+0.05712891	-79.80468750	-3.51562500	+59.30419922	+7104	+15.20068359	-3.36621094	-2.09179688	+29.94873047	-15.88623047	-30.98144531	+4492
+1458241299.92880010	+17.36718750	-1.22607422	-0.63281250	+42.49511719	-26.30126953	-55.10742188	+6700	+17.00244141	-1.33154297	+0.15380859	-79.54101563	-3.60351563	+59.72167969	+7100	+15.18750000	-3.37939453	-2.08300781	+29.83886719	-15.82031250	-30.91552734	+4496
+1458241299.93300010	+17.35839844	-1.20849609	-0.59765625	+42.60498047	-26.41113281	-55.15136719	+6720	+16.99365234	-1.31396484	+0.18896484	-79.40917969	-3.62548828	+59.85351563	+7100	+15.17871094	-3.38378906	-2.07861328	+29.81689453	-15.79833984	-30.87158203	+4500
+1458241299.93709990	+17.34960938	-1.19531250	-0.56689453	+42.73681641	-26.52099609	-55.19531250	+6740	+16.98925781	-1.30078125	+0.21972656	-79.27734375	-3.62548828	+59.96337891	+7096	+15.16992188	-3.38378906	-2.07421875	+29.79492188	-15.77636719	-30.82763672	+4500
+1458241299.94129990	+17.33203125	-1.18212891	-0.53613281	+42.80273438	-26.63085938	-55.17333984	+6760	+16.98046875	-1.28759766	+0.25048828	-79.14550781	-3.62548828	+60.09521484	+7092	+15.16552734	-3.37939453	-2.06542969	+29.81689453	-15.75439453	-30.76171875	+4500
+1458241299.94960000	+17.32324219	-1.16015625	-0.49218750	+42.93457031	-26.85058594	-55.04150391	+6788	+16.96728516	-1.27001953	+0.29003906	-78.94775391	-3.58154297	+60.22705078	+7080	+15.15673828	-3.35742188	-2.03466797	+29.94873047	-15.88623047	-30.69580078	+4508
+1458241299.95380000	+17.32324219	-1.14697266	-0.47460938	+42.97851563	-26.93847656	-54.93164063	+6800	+16.96289063	-1.26123047	+0.30761719	-78.85986328	-3.53759766	+60.29296875	+7072	+15.15234375	-3.33984375	-2.00830078	+30.05859375	-15.99609375	-30.67382813	+4516
+1458241299.95790000	+17.32324219	-1.12939453	-0.46582031	+43.04443359	-27.00439453	-54.79980469	+6808	+16.95849609	-1.25683594	+0.32080078	-78.75000000	-3.49365234	+60.31494141	+7064	+15.15234375	-3.32226563	-1.97753906	+30.16845703	-16.12792969	-30.67382813	+4524
+1458241299.96630000	+17.32324219	-1.10302734	-0.46142578	+43.08837891	-27.02636719	-54.36035156	+6816	+16.94970703	-1.24365234	+0.32958984	-78.59619141	-3.40576172	+60.31494141	+7044	+15.15234375	-3.26074219	-1.90722656	+30.56396484	-16.50146484	-30.62988281	+4544
+1458241299.97040010	+17.31884766	-1.09423828	-0.47021484	+43.06640625	-27.02636719	-54.09667969	+6812	+16.94091797	-1.23925781	+0.32958984	-78.48632813	-3.33984375	+60.29296875	+7036	+15.15673828	-3.22558594	-1.87207031	+30.78369141	-16.67724609	-30.60791016	+4552
+1458241299.97460010	+17.31884766	-1.08544922	-0.47900391	+43.06640625	-27.04833984	-53.83300781	+6808	+16.93652344	-1.23486328	+0.32958984	-78.42041016	-3.27392578	+60.24902344	+7024	+15.16113281	-3.18603516	-1.83691406	+31.04736328	-16.89697266	-30.58593750	+4560
+1458241299.97880010	+17.31445313	-1.07226563	-0.48339844	+43.06640625	-27.07031250	-53.59130859	+6796	+16.92773438	-1.23046875	+0.32519531	-78.33251953	-3.18603516	+60.22705078	+7016	+15.16113281	-3.15087891	-1.80175781	+31.26708984	-17.09472656	-30.56396484	+4568
+1458241299.98709990	+17.31445313	-1.05468750	-0.48779297	+43.08837891	-27.18017578	-53.21777344	+6764	+16.91894531	-1.22167969	+0.32958984	-78.20068359	-3.07617188	+60.22705078	+6996	+15.16552734	-3.08496094	-1.72705078	+31.68457031	-17.51220703	-30.56396484	+4584
+1458241299.99130010	+17.31445313	-1.04589844	-0.48339844	+43.08837891	-27.22412109	-53.06396484	+6748	+16.91894531	-1.21728516	+0.33398438	-78.13476563	-3.03222656	+60.22705078	+6984	+15.16992188	-3.06298828	-1.69189453	+31.86035156	-17.73193359	-30.58593750	+4588
+1458241299.99540000	+17.31445313	-1.04150391	-0.48339844	+43.06640625	-27.24609375	-52.88818359	+6728	+16.91455078	-1.21728516	+0.33837891	-78.06884766	-2.98828125	+60.24902344	+6976	+15.17431641	-3.04101563	-1.66552734	+31.99218750	-17.86376953	-30.56396484	+4588
+1458241300.00379990	+17.30566406	-1.03271484	-0.47021484	+43.08837891	-27.35595703	-52.71240234	+6688	+16.91015625	-1.20849609	+0.34716797	-77.93701172	-2.90039063	+60.27099609	+6956	+15.17431641	-3.01904297	-1.63476563	+32.12402344	-18.03955078	-30.49804688	+4588
+1458241300.00790000	+17.30126953	-1.02392578	-0.46142578	+43.11035156	-27.39990234	-52.64648438	+6672	+16.90576172	-1.19970703	+0.35595703	-77.84912109	-2.87841797	+60.31494141	+6948	+15.16992188	-3.01025391	-1.63037109	+32.14599609	-18.06152344	-30.43212891	+4584
+1458241300.01210000	+17.29248047	-1.01953125	-0.44824219	+43.15429688	-27.50976563	-52.66845703	+6656	+16.90576172	-1.19091797	+0.36914063	-77.78320313	-2.85644531	+60.38085938	+6944	+15.16992188	-3.01025391	-1.62597656	+32.14599609	-18.10546875	-30.41015625	+4576
+1458241300.01630000	+17.28808594	-1.01953125	-0.42626953	+43.19824219	-27.61962891	-52.71240234	+6640	+16.90576172	-1.18212891	+0.39111328	-77.69531250	-2.83447266	+60.49072266	+6936	+15.16552734	-3.01464844	-1.62158203	+32.10205078	-18.10546875	-30.38818359	+4572
+1458241300.02460000	+17.27929688	-1.01074219	-0.36914063	+43.30810547	-27.88330078	-52.93212891	+6624	+16.90576172	-1.16894531	+0.43945313	-77.56347656	-2.87841797	+60.75439453	+6924	+15.16113281	-3.03222656	-1.62597656	+31.94824219	-18.08349609	-30.32226563	+4564
+1458241300.02870010	+17.27929688	-1.01074219	-0.34277344	+43.37402344	-27.99316406	-53.04199219	+6616	+16.90576172	-1.16015625	+0.46582031	-77.49755859	-2.90039063	+60.90820313	+6920	+15.15673828	-3.04541016	-1.62597656	+31.86035156	-18.06152344	-30.30029297	+4564
+1458241300.03290010	+17.27050781	-1.00634766	-0.31640625	+43.43994141	-28.10302734	-53.12988281	+6616	+16.90576172	-1.15136719	+0.49658203	-77.40966797	-2.92236328	+61.04003906	+6916	+15.15234375	-3.05859375	-1.63476563	+31.75048828	-18.01757813	-30.25634766	+4560
+1458241300.04119990	+17.26171875	-1.00195313	-0.26806641	+43.52783203	-28.27880859	-53.32763672	+6616	+16.90576172	-1.13378906	+0.55371094	-77.27783203	-2.96630859	+61.34765625	+6908	+15.14794922	-3.08056641	-1.64794922	+31.59667969	-17.95166016	-30.19042969	+4560
+1458241300.04539990	+17.25732422	-0.99755859	-0.24169922	+43.59375000	-28.38867188	-53.43750000	+6620	+16.90576172	-1.12500000	+0.58447266	-77.21191406	-2.98828125	+61.47949219	+6904	+15.14355469	-3.08935547	-1.65234375	+31.50878906	-17.90771484	-30.14648438	+4560
+1458241300.04959990	+17.25292969	-0.99316406	-0.21972656	+43.63769531	-28.47656250	-53.52539063	+6624	+16.90576172	-1.11621094	+0.61083984	-77.14599609	-3.03222656	+61.63330078	+6900	+15.13916016	-3.09814453	-1.65673828	+31.44287109	-17.88574219	-30.12451172	+4556
+1458241300.05370000	+17.24853516	-0.98876953	-0.19335938	+43.68164063	-28.58642578	-53.61328125	+6632	+16.90136719	-1.11181641	+0.64160156	-77.10205078	-3.07617188	+61.80908203	+6896	+15.13916016	-3.10693359	-1.66113281	+31.37695313	-17.86376953	-30.10253906	+4556
+1458241300.05790000	+17.24853516	-0.98437500	-0.17138672	+43.72558594	-28.67431641	-53.70117188	+6640	+16.90136719	-1.10742188	+0.66796875	-77.05810547	-3.09814453	+61.94091797	+6892	+15.13476563	-3.11132813	-1.66552734	+31.31103516	-17.84179688	-30.08056641	+4552
+1458241300.06620000	+17.24853516	-0.97998047	-0.14062500	+43.74755859	-28.76220703	-53.74511719	+6652	+16.89697266	-1.10742188	+0.70312500	-77.01416016	-3.14208984	+62.09472656	+6884	+15.13476563	-3.12011719	-1.66552734	+31.22314453	-17.84179688	-30.05859375	+4548
+1458241300.07040000	+17.24414063	-0.97998047	-0.13623047	+43.74755859	-28.78417969	-53.72314453	+6660	+16.89257813	-1.10742188	+0.71630859	-76.99218750	-3.14208984	+62.13867188	+6880	+15.13037109	-3.12451172	-1.66552734	+31.20117188	-17.84179688	-30.03662109	+4544
+1458241300.07460000	+17.24414063	-0.97558594	-0.13183594	+43.72558594	-28.80615234	-53.65722656	+6664	+16.88818359	-1.11181641	+0.72509766	-76.97021484	-3.14208984	+62.18261719	+6872	+15.13037109	-3.12451172	-1.66552734	+31.17919922	-17.86376953	-30.01464844	+4540
+1458241300.07870010	+17.24414063	-0.97119141	-0.12744141	+43.70361328	-28.82812500	-53.61328125	+6668	+16.88378906	-1.11181641	+0.72949219	-76.94824219	-3.16406250	+62.20458984	+6868	+15.13037109	-3.12451172	-1.66113281	+31.17919922	-17.88574219	-29.99267578	+4540
+1458241300.08290000	+17.24414063	-0.97119141	-0.12744141	+43.65966797	-28.85009766	-53.52539063	+6668	+16.87500000	-1.11621094	+0.73388672	-76.94824219	-3.16406250	+62.20458984	+6864	+15.13037109	-3.12011719	-1.65673828	+31.17919922	-17.92968750	-29.99267578	+4540
+1458241300.09120010	+17.25292969	-0.97119141	-0.13623047	+43.54980469	-28.82812500	-53.30566406	+6668	+16.86621094	-1.12939453	+0.73388672	-76.94824219	-3.16406250	+62.20458984	+6860	+15.13037109	-3.10693359	-1.63476563	+31.24511719	-18.06152344	-29.99267578	+4540
+1458241300.09540010	+17.25292969	-0.97119141	-0.14501953	+43.48388672	-28.80615234	-53.17382813	+6664	+16.86181641	-1.13378906	+0.73388672	-76.94824219	-3.16406250	+62.18261719	+6856	+15.13037109	-3.09814453	-1.62597656	+31.28906250	-18.12744141	-29.97070313	+4540
+1458241300.09949990	+17.25732422	-0.97119141	-0.15380859	+43.39599609	-28.76220703	-52.99804688	+6660	+16.85742188	-1.14257813	+0.72949219	-76.94824219	-3.16406250	+62.16064453	+6856	+15.13476563	-3.08056641	-1.60839844	+31.37695313	-18.25927734	-29.97070313	+4544
+1458241300.10789990	+17.26171875	-0.97119141	-0.17578125	+43.22021484	-28.69628906	-52.66845703	+6644	+16.84863281	-1.15136719	+0.72070313	-76.94824219	-3.18603516	+62.07275391	+6856	+15.13476563	-3.04541016	-1.56884766	+31.57470703	-18.47900391	-29.97070313	+4548
+1458241300.11620000	+17.26171875	-0.97558594	-0.19335938	+43.04443359	-28.67431641	-52.38281250	+6616	+16.84423828	-1.16455078	+0.71630859	-76.94824219	-3.20800781	+62.02880859	+6856	+15.14355469	-2.99267578	-1.52050781	+31.86035156	-18.80859375	-29.99267578	+4560
+1458241300.12040000	+17.26611328	-0.97558594	-0.19335938	+43.00048828	-28.69628906	-52.31689453	+6600	+16.83984375	-1.16894531	+0.71630859	-76.92626953	-3.25195313	+62.02880859	+6856	+15.14355469	-2.97509766	-1.49853516	+31.97021484	-18.94042969	-30.01464844	+4564
+1458241300.12450000	+17.26611328	-0.97558594	-0.18896484	+42.95654297	-28.71826172	-52.27294922	+6588	+16.83984375	-1.17333984	+0.71630859	-76.92626953	-3.27392578	+62.02880859	+6856	+15.14355469	-2.95751953	-1.47656250	+32.05810547	-19.05029297	-30.01464844	+4564
+1458241300.13290000	+17.26171875	-0.97998047	-0.17578125	+42.91259766	-28.76220703	-52.27294922	+6560	+16.83544922	-1.17773438	+0.72509766	-76.86035156	-3.36181641	+62.05078125	+6856	+15.14355469	-2.94433594	-1.45458984	+32.10205078	-19.16015625	-30.01464844	+4564
+1458241300.13700010	+17.26171875	-0.97998047	-0.16259766	+42.91259766	-28.80615234	-52.31689453	+6548	+16.83984375	-1.17773438	+0.73388672	-76.81640625	-3.42773438	+62.09472656	+6856	+15.14355469	-2.94433594	-1.45458984	+32.08007813	-19.18212891	-29.99267578	+4560
+1458241300.14120010	+17.25732422	-0.97998047	-0.14941406	+42.91259766	-28.85009766	-52.38281250	+6540	+16.83984375	-1.17333984	+0.74707031	-76.75048828	-3.49365234	+62.16064453	+6856	+15.14355469	-2.94873047	-1.45458984	+32.03613281	-19.16015625	-29.97070313	+4556
+1458241300.14540000	+17.25292969	-0.97998047	-0.13183594	+42.95654297	-28.91601563	-52.49267578	+6536	+16.83984375	-1.16894531	+0.76025391	-76.70654297	-3.55957031	+62.22656250	+6856	+15.13916016	-2.95751953	-1.45898438	+31.97021484	-19.13818359	-29.94873047	+4556
+1458241300.14949990	+17.24853516	-0.97998047	-0.11425781	+42.97851563	-28.95996094	-52.58056641	+6528	+16.84423828	-1.16015625	+0.77343750	-76.64062500	-3.62548828	+62.31445313	+6860	+15.13476563	-2.96191406	-1.46337891	+31.92626953	-19.11621094	-29.92675781	+4552
+1458241300.15790010	+17.23974609	-0.97558594	-0.07910156	+43.06640625	-29.09179688	-52.77832031	+6524	+16.84863281	-1.14697266	+0.81298828	-76.48681641	-3.77929688	+62.51220703	+6860	+15.13037109	-2.98388672	-1.47216797	+31.75048828	-19.02832031	-29.88281250	+4552
+1458241300.16199990	+17.23974609	-0.97558594	-0.06152344	+43.08837891	-29.11376953	-52.86621094	+6524	+16.85302734	-1.13818359	+0.83056641	-76.42089844	-3.84521484	+62.62207031	+6860	+15.13037109	-2.98828125	-1.47656250	+31.70654297	-19.00634766	-29.86083984	+4552
+1458241300.16619990	+17.23535156	-0.97558594	-0.04833984	+43.11035156	-29.15771484	-52.95410156	+6528	+16.85302734	-1.12939453	+0.85253906	-76.33300781	-3.91113281	+62.70996094	+6860	+15.12597656	-2.99707031	-1.48095703	+31.64062500	-18.98437500	-29.83886719	+4552
+1458241300.17039990	+17.23095703	-0.97558594	-0.03515625	+43.13232422	-29.20166016	-53.04199219	+6532	+16.85742188	-1.12060547	+0.86572266	-76.26708984	-3.97705078	+62.77587891	+6860	+15.12597656	-3.00585938	-1.48974609	+31.57470703	-18.94042969	-29.81689453	+4548
+1458241300.17870000	+17.22656250	-0.97558594	-0.00878906	+43.19824219	-29.24560547	-53.17382813	+6540	+16.86181641	-1.10302734	+0.89648438	-76.09130859	-4.06494141	+62.90771484	+6856	+15.12158203	-3.01904297	-1.49853516	+31.46484375	-18.87451172	-29.77294922	+4548
+1458241300.18280010	+17.22216797	-0.97558594	+0.00000000	+43.19824219	-29.28955078	-53.21777344	+6548	+16.86181641	-1.09423828	+0.90966797	-76.02539063	-4.08691406	+62.95166016	+6856	+15.11718750	-3.02343750	-1.50292969	+31.42089844	-18.85253906	-29.72900391	+4548
+1458241300.18700000	+17.21777344	-0.97119141	+0.00878906	+43.22021484	-29.28955078	-53.23974609	+6556	+16.86181641	-1.08984375	+0.91845703	-75.95947266	-4.08691406	+62.97363281	+6852	+15.11718750	-3.03222656	-1.50732422	+31.37695313	-18.83056641	-29.70703125	+4548
+1458241300.19530010	+17.21777344	-0.97558594	+0.02197266	+43.17626953	-29.31152344	-53.17382813	+6568	+16.85742188	-1.08544922	+0.92285156	-75.84960938	-4.08691406	+62.97363281	+6844	+15.11279297	-3.04101563	-1.51171875	+31.26708984	-18.78662109	-29.61914063	+4548
+1458241300.19950010	+17.21777344	-0.97558594	+0.02197266	+43.13232422	-29.28955078	-53.06396484	+6576	+16.85742188	-1.08544922	+0.92285156	-75.80566406	-4.04296875	+62.90771484	+6844	+15.10839844	-3.04541016	-1.51171875	+31.22314453	-18.76464844	-29.55322266	+4548
+1458241300.20779990	+17.21337891	-0.97558594	+0.00878906	+43.00048828	-29.20166016	-52.73437500	+6588	+16.84863281	-1.09423828	+0.90966797	-75.73974609	-3.93310547	+62.75390625	+6840	+15.10400391	-3.04541016	-1.50732422	+31.20117188	-18.76464844	-29.39941406	+4548
+1458241300.21199990	+17.21337891	-0.97558594	-0.00439453	+42.89062500	-29.13574219	-52.40478516	+6592	+16.84423828	-1.10302734	+0.89648438	-75.71777344	-3.84521484	+62.64404297	+6840	+15.10400391	-3.03662109	-1.49853516	+31.24511719	-18.78662109	-29.26757813	+4552
+1458241300.21620010	+17.21777344	-0.97998047	-0.01757813	+42.78076172	-29.06982422	-52.09716797	+6592	+16.83984375	-1.11181641	+0.88330078	-75.69580078	-3.73535156	+62.51220703	+6844	+15.10400391	-3.02343750	-1.48535156	+31.31103516	-18.83056641	-29.13574219	+4556
+1458241300.22449990	+17.22216797	-0.98437500	-0.04833984	+42.51708984	-28.95996094	-51.32812500	+6584	+16.82666016	-1.13818359	+0.85693359	-75.69580078	-3.49365234	+62.22656250	+6848	+15.09960938	-2.98388672	-1.44140625	+31.55273438	-19.00634766	-28.82812500	+4568
+1458241300.22869990	+17.22656250	-0.98437500	-0.06591797	+42.40722656	-28.91601563	-50.95458984	+6572	+16.82226563	-1.15576172	+0.84375000	-75.69580078	-3.36181641	+62.07275391	+6852	+15.09960938	-2.95751953	-1.41503906	+31.68457031	-19.09423828	-28.67431641	+4576
+1458241300.23280000	+17.22656250	-0.97998047	-0.07910156	+42.31933594	-28.87207031	-50.64697266	+6564	+16.81347656	-1.16455078	+0.83496094	-75.67382813	-3.20800781	+61.94091797	+6852	+15.09960938	-2.93554688	-1.39746094	+31.81640625	-19.13818359	-28.54248047	+4580
+1458241300.23700000	+17.22216797	-0.97998047	-0.08789063	+42.20947266	-28.82812500	-50.31738281	+6548	+16.80468750	-1.18212891	+0.82177734	-75.67382813	-3.03222656	+61.74316406	+6856	+15.09960938	-2.91357422	-1.37988281	+31.97021484	-19.16015625	-28.32275391	+4584
+1458241300.24120000	+17.21777344	-0.97998047	-0.09667969	+42.14355469	-28.80615234	-50.07568359	+6532	+16.80029297	-1.19091797	+0.80859375	-75.65185547	-2.87841797	+61.58935547	+6860	+15.09521484	-2.90039063	-1.37548828	+32.01416016	-19.16015625	-28.14697266	+4584
+1458241300.24950000	+17.20898438	-0.97558594	-0.07910156	+42.05566406	-28.93798828	-49.72412109	+6504	+16.79589844	-1.19531250	+0.82177734	-75.54199219	-2.63671875	+61.50146484	+6860	+15.08203125	-2.89160156	-1.37548828	+32.01416016	-19.05029297	-27.79541016	+4580
+1458241300.25370000	+17.20898438	-0.97558594	-0.06591797	+41.98974609	-28.98193359	-49.59228516	+6496	+16.79589844	-1.19091797	+0.83935547	-75.47607422	-2.57080078	+61.50146484	+6864	+15.07763672	-2.90039063	-1.37988281	+31.92626953	-18.96240234	-27.61962891	+4580
+1458241300.25780010	+17.20019531	-0.97998047	-0.04833984	+41.94580078	-29.06982422	-49.52636719	+6488	+16.79589844	-1.18652344	+0.85693359	-75.38818359	-2.48291016	+61.47949219	+6868	+15.06884766	-2.91357422	-1.39306641	+31.79443359	-18.83056641	-27.42187500	+4580
+1458241300.26200010	+17.19140625	-0.98437500	-0.03515625	+41.85791016	-29.06982422	-49.37255859	+6480	+16.79589844	-1.17773438	+0.87011719	-75.30029297	-2.39501953	+61.43554688	+6868	+15.06005859	-2.93115234	-1.41503906	+31.66259766	-18.65478516	-27.20214844	+4580
+1458241300.26609990	+17.18261719	-0.98437500	-0.02636719	+41.74804688	-29.04785156	-49.19677734	+6480	+16.80029297	-1.16894531	+0.88330078	-75.19042969	-2.28515625	+61.39160156	+6872	+15.05126953	-2.94433594	-1.43701172	+31.48681641	-18.43505859	-26.96044922	+4580
+1458241300.27449990	+17.16503906	-0.98876953	+0.00000000	+41.50634766	-29.02587891	-48.84521484	+6484	+16.80029297	-1.14257813	+0.91845703	-74.92675781	-2.08740234	+61.32568359	+6880	+15.02050781	-2.99267578	-1.51171875	+31.00341797	-17.81982422	-26.16943359	+4588
+1458241300.27860000	+17.15185547	-0.99316406	+0.00878906	+41.35253906	-28.98193359	-48.60351563	+6488	+16.80029297	-1.13378906	+0.93603516	-74.79492188	-1.99951172	+61.30371094	+6880	+15.00292969	-3.01464844	-1.55126953	+30.78369141	-17.53417969	-25.81787109	+4592
+1458241300.28280000	+17.14306641	-0.99316406	+0.03076172	+41.26464844	-29.02587891	-48.44970703	+6496	+16.80468750	-1.12500000	+0.95361328	-74.68505859	-1.91162109	+61.25976563	+6884	+14.98974609	-3.03222656	-1.56445313	+30.60791016	-17.38037109	-25.57617188	+4588
+1458241300.28699990	+17.13427734	-0.99755859	+0.03515625	+41.00097656	-28.85009766	-48.01025391	+6504	+16.80468750	-1.11621094	+0.97119141	-74.50927734	-1.80175781	+61.19384766	+6888	+14.98095703	-3.04541016	-1.58642578	+30.45410156	-17.16064453	-25.24658203	+4580
+1458241300.29530000	+17.12109375	-1.01074219	+0.03515625	+40.51757813	-28.47656250	-47.28515625	+6524	+16.80908203	-1.11181641	+0.98876953	-74.31152344	-1.53808594	+60.99609375	+6888	+14.95898438	-3.06738281	-1.61718750	+30.19042969	-16.76513672	-24.63134766	+4568
+1458241300.29950000	+17.11669922	-1.01074219	+0.01318359	+40.25390625	-28.08105469	-46.69189453	+6540	+16.80468750	-1.11181641	+0.98437500	-74.15771484	-1.36230469	+60.77636719	+6888	+14.95458984	-3.06738281	-1.63037109	+30.14648438	-16.56738281	-24.30175781	+4560
+1458241300.30360010	+17.10791016	-1.01074219	-0.01757813	+39.96826172	-27.70751953	-46.07666016	+6552	+16.80029297	-1.11621094	+0.97998047	-74.04785156	-1.18652344	+60.57861328	+6888	+14.94140625	-3.05419922	-1.64355469	+30.14648438	-16.39160156	-23.95019531	+4552
+1458241300.30780010	+17.10791016	-1.00634766	-0.03515625	+39.74853516	-27.39990234	-45.52734375	+6560	+16.80029297	-1.12060547	+0.97119141	-73.95996094	-1.01074219	+60.40283203	+6888	+14.93261719	-3.04101563	-1.63476563	+30.16845703	-16.36962891	-23.68652344	+4544
+1458241300.31200000	+17.10791016	-0.99755859	-0.06591797	+39.55078125	-26.96044922	-44.84619141	+6572	+16.79589844	-1.12500000	+0.96679688	-73.80615234	-0.83496094	+60.20507813	+6888	+14.92822266	-3.02343750	-1.62597656	+30.23437500	-16.30371094	-23.37890625	+4536
+1458241300.31609990	+17.10351563	-0.99316406	-0.10546875	+39.28710938	-26.49902344	-44.14306641	+6576	+16.79589844	-1.13818359	+0.96240234	-73.71826172	-0.68115234	+60.05126953	+6888	+14.91943359	-3.00585938	-1.61718750	+30.32226563	-16.21582031	-23.07128906	+4528
+1458241300.32030010	+17.10791016	-0.99316406	-0.13183594	+39.08935547	-26.08154297	-43.50585938	+6580	+16.79150391	-1.15136719	+0.94921875	-73.63037109	-0.50537109	+59.80957031	+6892	+14.91064453	-2.98388672	-1.59521484	+30.41015625	-16.23779297	-22.85156250	+4524
+1458241300.32450010	+17.11230469	-0.97558594	-0.17578125	+38.97949219	-25.55419922	-42.75878906	+6584	+16.79150391	-1.15576172	+0.92724609	-73.47656250	-0.30761719	+59.50195313	+6896	+14.91064453	-2.95751953	-1.57324219	+30.58593750	-16.21582031	-22.56591797	+4524
+1458241300.32859990	+17.11669922	-0.96679688	-0.21533203	+38.84765625	-25.02685547	-42.01171875	+6580	+16.78710938	-1.16455078	+0.90087891	-73.34472656	-0.08789063	+59.21630859	+6900	+14.90625000	-2.93115234	-1.55126953	+30.73974609	-16.19384766	-22.30224609	+4520
+1458241300.33279990	+17.11669922	-0.95800781	-0.27246094	+38.69384766	-24.45556641	-41.19873047	+6576	+16.78271484	-1.17333984	+0.87890625	-73.19091797	+0.08789063	+58.93066406	+6900	+14.90185547	-2.90478516	-1.52929688	+30.89355469	-16.14990234	-22.03857422	+4516
+1458241300.33690000	+17.11669922	-0.93164063	-0.31640625	+38.75976563	-23.97216797	-40.47363281	+6572	+16.77832031	-1.17773438	+0.85693359	-73.01513672	+0.26367188	+58.66699219	+6904	+14.89306641	-2.87841797	-1.51611328	+31.04736328	-16.08398438	-21.73095703	+4512
+1458241300.34110000	+17.11669922	-0.91406250	-0.36035156	+38.80371094	-23.53271484	-39.77050781	+6560	+16.77392578	-1.18212891	+0.83935547	-72.81738281	+0.43945313	+58.42529297	+6904	+14.88427734	-2.85205078	-1.50292969	+31.17919922	-16.01806641	-21.44531250	+4508
+1458241300.34530000	+17.11230469	-0.89648438	-0.41308594	+38.80371094	-23.04931641	-38.97949219	+6548	+16.77392578	-1.18212891	+0.82177734	-72.61962891	+0.61523438	+58.18359375	+6904	+14.87548828	-2.83007813	-1.48535156	+31.33300781	-15.95214844	-21.18164063	+4504
+1458241300.35360000	+17.11669922	-0.84814453	-0.47021484	+39.19921875	-22.45605469	-37.77099609	+6512	+16.78271484	-1.17773438	+0.79980469	-72.13623047	+0.92285156	+57.78808594	+6904	+14.86230469	-2.79931641	-1.45898438	+31.57470703	-15.77636719	-20.63232422	+4488
+1458241300.35780000	+17.10791016	-0.83056641	-0.51855469	+39.30908203	-22.03857422	-37.04589844	+6492	+16.78271484	-1.16894531	+0.79101563	-71.87255859	+1.03271484	+57.59033203	+6900	+14.85351563	-2.79052734	-1.46337891	+31.61865234	-15.55664063	-20.32470703	+4480
+1458241300.36190010	+17.10351563	-0.80419922	-0.54931641	+39.61669922	-21.81884766	-36.51855469	+6472	+16.78271484	-1.16455078	+0.78222656	-71.58691406	+1.16455078	+57.37060547	+6900	+14.84033203	-2.78613281	-1.46777344	+31.66259766	-15.35888672	-20.01708984	+4468
+1458241300.36610010	+17.09912109	-0.78222656	-0.57128906	+39.88037109	-21.62109375	-35.96923828	+6452	+16.78271484	-1.15136719	+0.77343750	-71.30126953	+1.31835938	+57.17285156	+6900	+14.83154297	-2.79052734	-1.47216797	+31.64062500	-15.16113281	-19.73144531	+4460
+1458241300.37030010	+17.08154297	-0.76025391	-0.61962891	+40.10009766	-21.31347656	-35.31005859	+6432	+16.78710938	-1.13818359	+0.76904297	-70.99365234	+1.42822266	+56.99707031	+6900	+14.82275391	-2.79931641	-1.49414063	+31.61865234	-14.85351563	-19.35791016	+4452
+1458241300.37439990	+17.06396484	-0.73388672	-0.64160156	+40.45166016	-21.24755859	-34.87060547	+6412	+16.78710938	-1.12060547	+0.77343750	-70.68603516	+1.51611328	+56.90917969	+6896	+14.80957031	-2.80810547	-1.52050781	+31.55273438	-14.54589844	-19.00634766	+4440
+1458241300.37859990	+17.04638672	-0.71630859	-0.65478516	+40.78125000	-21.20361328	-34.45312500	+6392	+16.79150391	-1.10742188	+0.78222656	-70.35644531	+1.56005859	+56.84326172	+6896	+14.79199219	-2.82128906	-1.54687500	+31.48681641	-14.23828125	-18.67675781	+4432
+1458241300.38280010	+17.03320313	-0.69873047	-0.68115234	+41.06689453	-21.11572266	-33.94775391	+6372	+16.79589844	-1.08984375	+0.79541016	-70.02685547	+1.62597656	+56.77734375	+6892	+14.78320313	-2.83886719	-1.57324219	+31.39892578	-13.93066406	-18.34716797	+4424
+1458241300.38689990	+17.01562500	-0.67236328	-0.69433594	+41.44042969	-21.15966797	-33.59619141	+6352	+16.80029297	-1.07666016	+0.80419922	-69.69726563	+1.69189453	+56.68945313	+6888	+14.77441406	-2.85205078	-1.59082031	+31.33300781	-13.66699219	-18.06152344	+4412
+1458241300.39109990	+17.00244141	-0.65917969	-0.69873047	+41.79199219	-21.20361328	-33.26660156	+6332	+16.80468750	-1.06787109	+0.81738281	-69.41162109	+1.75781250	+56.60156250	+6884	+14.76123047	-2.87402344	-1.61279297	+31.24511719	-13.38134766	-17.79785156	+4400
+1458241300.39529990	+16.98046875	-0.64160156	-0.72949219	+42.09960938	-21.15966797	-32.80517578	+6320	+16.80468750	-1.05908203	+0.82177734	-69.12597656	+1.82373047	+56.49169922	+6876	+14.74804688	-2.89160156	-1.64355469	+31.15722656	-13.05175781	-17.46826172	+4392
+1458241300.39940000	+16.95849609	-0.62402344	-0.75146484	+42.45117188	-21.18164063	-32.45361328	+6304	+16.80468750	-1.04589844	+0.82617188	-68.81835938	+1.88964844	+56.38183594	+6872	+14.73486328	-2.90917969	-1.66992188	+31.06933594	-12.74414063	-17.16064453	+4380
+1458241300.40360000	+16.93212891	-0.60205078	-0.77343750	+42.80273438	-21.24755859	-32.08007813	+6292	+16.80029297	-1.04150391	+0.83056641	-68.53271484	+1.95556641	+56.27197266	+6864	+14.72167969	-2.91796875	-1.70068359	+31.02539063	-12.43652344	-16.85302734	+4368
+1458241300.40780000	+16.91015625	-0.58447266	-0.79541016	+43.13232422	-21.31347656	-31.68457031	+6276	+16.80468750	-1.03271484	+0.83496094	-68.24707031	+2.04345703	+56.16210938	+6856	+14.71289063	-2.92675781	-1.71826172	+31.00341797	-12.19482422	-16.58935547	+4352
+1458241300.41190000	+16.89257813	-0.56250000	-0.79980469	+43.52783203	-21.48925781	-31.44287109	+6260	+16.80029297	-1.02392578	+0.84375000	-67.96142578	+2.10937500	+56.09619141	+6848	+14.69970703	-2.93554688	-1.73144531	+31.00341797	-12.01904297	-16.36962891	+4332
