# Supplementary material for: A direct effect of perception on action when grasping a cup
Source: Sci Rep. 2018 Jan 9;8:171. doi: 10.1038/s41598-017-18591-5 (PMC5760564; doi:10.1038/s41598-017-18591-5)
Supplement: Supplementary file 6 — Supplementary Information [file 41598_2017_18591_MOESM6_ESM.zip › SciRep_Data/S02instruct/S02_100instruct_Tr67.dat]

+1000000000000.00000000	+0.00000000	+0.00000000	+0.00000000	+0.00000000	+0.00000000	+0.00000000	+0	+0.00000000	+0.00000000	+0.00000000	+0.00000000	+0.00000000	+0.00000000	+0	+0.00000000	+0.00000000	+0.00000000	+0.00000000	+0.00000000	+0.00000000	+0
+1458241300.41610000	+16.87060547	-0.54052734	-0.79980469	+43.92333984	-21.70898438	-31.22314453	+6244	+16.80029297	-1.02832031	+0.85253906	-67.74169922	+2.15332031	+56.03027344	+6840	+14.69091797	-2.93115234	-1.74023438	+31.06933594	-11.84326172	-16.14990234	+4312
+1458241300.42020010	+16.85742188	-0.51855469	-0.80859375	+44.29687500	-21.86279297	-30.93750000	+6224	+16.80029297	-1.03710938	+0.84814453	-67.52197266	+2.24121094	+55.89843750	+6832	+14.68212891	-2.92675781	-1.74023438	+31.13525391	-11.73339844	-15.95214844	+4292
+1458241300.42440010	+16.84423828	-0.49658203	-0.82617188	+44.64843750	-21.99462891	-30.62988281	+6204	+16.80029297	-1.04150391	+0.84375000	-67.30224609	+2.35107422	+55.72265625	+6824	+14.67333984	-2.91796875	-1.73583984	+31.24511719	-11.64550781	-15.77636719	+4276
+1458241300.42860010	+16.83105469	-0.47021484	-0.83935547	+45.02197266	-22.14843750	-30.32226563	+6184	+16.80029297	-1.04589844	+0.83056641	-67.06054688	+2.48291016	+55.54687500	+6816	+14.66894531	-2.90039063	-1.72705078	+31.42089844	-11.55761719	-15.60058594	+4264
+1458241300.43269990	+16.81347656	-0.44384766	-0.86132813	+45.39550781	-22.28027344	-29.97070313	+6164	+16.79589844	-1.05029297	+0.81298828	-66.86279297	+2.65869141	+55.32714844	+6808	+14.66455078	-2.88281250	-1.72265625	+31.57470703	-11.49169922	-15.42480469	+4248
+1458241300.43689990	+16.79589844	-0.42626953	-0.87011719	+45.72509766	-22.50000000	-29.75097656	+6136	+16.79150391	-1.05908203	+0.79101563	-66.64306641	+2.81250000	+55.12939453	+6804	+14.65576172	-2.86523438	-1.70947266	+31.77246094	-11.46972656	-15.27099609	+4240
+1458241300.44109990	+16.77832031	-0.39550781	-0.87890625	+46.09863281	-22.71972656	-29.55322266	+6108	+16.78710938	-1.06787109	+0.77343750	-66.44531250	+2.96630859	+54.95361328	+6796	+14.65136719	-2.83447266	-1.69628906	+32.01416016	-11.44775391	-15.13916016	+4232
+1458241306.88410000	+9.69873047	-5.74365234	-0.78222656	+47.48291016	-5.00976563	-57.54638672	+1900	+9.73828125	-4.95703125	-0.43505859	+3.84521484	-14.47998047	+13.27148438	+1644	+7.13232422	-9.06152344	-0.76025391	+57.21679688	+2.68066406	-22.32421875	+1804
+1458241306.89249990	+9.69873047	-5.74365234	-0.78222656	+47.48291016	-5.00976563	-57.54638672	+1900	+9.73828125	-4.95703125	-0.43505859	+3.84521484	-14.47998047	+13.24951172	+1644	+7.12792969	-9.06591797	-0.76464844	+57.17285156	+2.65869141	-22.30224609	+1804
+1458241306.90080000	+9.69873047	-5.74365234	-0.78222656	+47.46093750	-5.00976563	-57.54638672	+1900	+9.73828125	-4.95703125	-0.43505859	+3.84521484	-14.47998047	+13.24951172	+1648	+7.11914063	-9.07031250	-0.76904297	+57.10693359	+2.63671875	-22.25830078	+1804
+1458241306.90500000	+9.69873047	-5.74365234	-0.78222656	+47.46093750	-5.00976563	-57.54638672	+1900	+9.73828125	-4.95703125	-0.43505859	+3.84521484	-14.47998047	+13.22753906	+1648	+7.11914063	-9.07031250	-0.77343750	+57.10693359	+2.61474609	-22.23632813	+1804
+1458241306.91330000	+9.69873047	-5.74365234	-0.78222656	+47.48291016	-5.00976563	-57.52441406	+1900	+9.73828125	-4.95703125	-0.43505859	+3.84521484	-14.47998047	+13.22753906	+1648	+7.11914063	-9.07031250	-0.77343750	+57.08496094	+2.61474609	-22.23632813	+1800
+1458241306.92160010	+9.69873047	-5.74365234	-0.78222656	+47.48291016	-5.00976563	-57.52441406	+1900	+9.73828125	-4.95703125	-0.43505859	+3.84521484	-14.47998047	+13.22753906	+1652	+7.11914063	-9.07031250	-0.77343750	+57.10693359	+2.63671875	-22.23632813	+1796
+1458241306.92580010	+9.69873047	-5.74365234	-0.78222656	+47.48291016	-5.00976563	-57.52441406	+1900	+9.73828125	-4.95703125	-0.43505859	+3.84521484	-14.47998047	+13.22753906	+1652	+7.12353516	-9.06591797	-0.76904297	+57.12890625	+2.63671875	-22.25830078	+1796
+1458241306.93409990	+9.69873047	-5.74365234	-0.78222656	+47.48291016	-5.00976563	-57.52441406	+1900	+9.73828125	-4.95703125	-0.43505859	+3.84521484	-14.47998047	+13.24951172	+1652	+7.12353516	-9.06591797	-0.76904297	+57.15087891	+2.65869141	-22.25830078	+1792
+1458241306.93829990	+9.69873047	-5.74365234	-0.78222656	+47.48291016	-5.00976563	-57.52441406	+1896	+9.73828125	-4.95703125	-0.43505859	+3.84521484	-14.47998047	+13.24951172	+1652	+7.12792969	-9.06591797	-0.76904297	+57.17285156	+2.65869141	-22.28027344	+1792
+1458241306.94660000	+9.69873047	-5.74365234	-0.78222656	+47.48291016	-5.00976563	-57.52441406	+1896	+9.73828125	-4.95703125	-0.43945313	+3.84521484	-14.47998047	+13.24951172	+1652	+7.12792969	-9.06591797	-0.76464844	+57.17285156	+2.65869141	-22.28027344	+1792
+1458241306.95490000	+9.69873047	-5.74365234	-0.78222656	+47.48291016	-5.00976563	-57.52441406	+1896	+9.73828125	-4.95703125	-0.43945313	+3.84521484	-14.47998047	+13.24951172	+1652	+7.12792969	-9.06152344	-0.76464844	+57.19482422	+2.65869141	-22.28027344	+1792
+1458241306.95910000	+9.69873047	-5.74365234	-0.78222656	+47.48291016	-5.00976563	-57.52441406	+1896	+9.73828125	-4.95703125	-0.43945313	+3.84521484	-14.47998047	+13.24951172	+1652	+7.13232422	-9.06152344	-0.76464844	+57.19482422	+2.68066406	-22.30224609	+1792
+1458241306.96740010	+9.69873047	-5.74365234	-0.78222656	+47.48291016	-5.00976563	-57.52441406	+1896	+9.73828125	-4.95703125	-0.43945313	+3.82324219	-14.47998047	+13.24951172	+1652	+7.13232422	-9.06152344	-0.76025391	+57.21679688	+2.68066406	-22.30224609	+1788
+1458241306.97580000	+9.69873047	-5.74365234	-0.78222656	+47.48291016	-5.00976563	-57.50244141	+1896	+9.73828125	-4.95703125	-0.43945313	+3.82324219	-14.47998047	+13.24951172	+1652	+7.13232422	-9.06152344	-0.76025391	+57.21679688	+2.68066406	-22.30224609	+1788
+1458241306.98410010	+9.69873047	-5.74365234	-0.78222656	+47.48291016	-5.00976563	-57.50244141	+1896	+9.73828125	-4.95703125	-0.43945313	+3.82324219	-14.47998047	+13.24951172	+1652	+7.13232422	-9.06152344	-0.76025391	+57.21679688	+2.68066406	-22.30224609	+1788
+1458241306.99239990	+9.69873047	-5.74365234	-0.78222656	+47.48291016	-5.00976563	-57.50244141	+1896	+9.73828125	-4.95703125	-0.43945313	+3.82324219	-14.45800781	+13.24951172	+1652	+7.13232422	-9.06152344	-0.76464844	+57.19482422	+2.68066406	-22.28027344	+1788
+1458241307.00070000	+9.69873047	-5.74365234	-0.78222656	+47.48291016	-5.00976563	-57.50244141	+1896	+9.73828125	-4.95703125	-0.43945313	+3.82324219	-14.45800781	+13.24951172	+1652	+7.12792969	-9.06591797	-0.76464844	+57.19482422	+2.68066406	-22.28027344	+1788
+1458241307.00910000	+9.69873047	-5.74365234	-0.78222656	+47.48291016	-5.00976563	-57.50244141	+1896	+9.73828125	-4.95703125	-0.43945313	+3.82324219	-14.45800781	+13.24951172	+1652	+7.12792969	-9.06591797	-0.76464844	+57.19482422	+2.68066406	-22.28027344	+1788
+1458241307.01320000	+9.69873047	-5.74365234	-0.78222656	+47.48291016	-5.00976563	-57.50244141	+1896	+9.73828125	-4.95703125	-0.43945313	+3.82324219	-14.45800781	+13.24951172	+1652	+7.12792969	-9.06591797	-0.76464844	+57.17285156	+2.65869141	-22.28027344	+1788
+1458241307.02160000	+9.69873047	-5.74365234	-0.78222656	+47.48291016	-5.00976563	-57.50244141	+1896	+9.73828125	-4.95703125	-0.43945313	+3.82324219	-14.45800781	+13.24951172	+1652	+7.12792969	-9.06591797	-0.76464844	+57.17285156	+2.65869141	-22.25830078	+1784
+1458241307.02990010	+9.69873047	-5.74365234	-0.78222656	+47.48291016	-5.00976563	-57.50244141	+1896	+9.73828125	-4.95703125	-0.43945313	+3.82324219	-14.45800781	+13.24951172	+1652	+7.12792969	-9.06591797	-0.76464844	+57.17285156	+2.65869141	-22.25830078	+1784
+1458241307.03819990	+9.69873047	-5.74365234	-0.78222656	+47.48291016	-5.00976563	-57.50244141	+1896	+9.73828125	-4.95703125	-0.43945313	+3.82324219	-14.45800781	+13.24951172	+1652	+7.12792969	-9.06591797	-0.76464844	+57.17285156	+2.65869141	-22.25830078	+1784
+1458241307.04660010	+9.69873047	-5.74365234	-0.78222656	+47.50488281	-5.00976563	-57.50244141	+1896	+9.73828125	-4.95703125	-0.43945313	+3.82324219	-14.45800781	+13.24951172	+1652	+7.12792969	-9.06591797	-0.76464844	+57.19482422	+2.68066406	-22.28027344	+1784
+1458241307.05489990	+9.69873047	-5.74365234	-0.78222656	+47.50488281	-5.00976563	-57.50244141	+1896	+9.73828125	-4.95703125	-0.43945313	+3.82324219	-14.45800781	+13.24951172	+1652	+7.13232422	-9.06591797	-0.76464844	+57.19482422	+2.68066406	-22.28027344	+1784
+1458241307.05909990	+9.69873047	-5.74365234	-0.78222656	+47.50488281	-5.00976563	-57.50244141	+1896	+9.73828125	-4.95703125	-0.43945313	+3.82324219	-14.45800781	+13.27148438	+1652	+7.13232422	-9.06152344	-0.76464844	+57.21679688	+2.68066406	-22.28027344	+1784
+1458241307.06740000	+9.69873047	-5.74365234	-0.78662109	+47.50488281	-5.00976563	-57.48046875	+1896	+9.73828125	-4.95703125	-0.43945313	+3.82324219	-14.45800781	+13.27148438	+1652	+7.13232422	-9.06152344	-0.76025391	+57.21679688	+2.68066406	-22.28027344	+1784
+1458241307.07990000	+9.69873047	-5.74365234	-0.78662109	+47.50488281	-5.00976563	-57.48046875	+1896	+9.73828125	-4.95703125	-0.43945313	+3.82324219	-14.43603516	+13.27148438	+1652	+7.13232422	-9.06152344	-0.76025391	+57.23876953	+2.70263672	-22.30224609	+1788
+1458241307.08820010	+9.69873047	-5.74365234	-0.78662109	+47.50488281	-5.00976563	-57.48046875	+1896	+9.73828125	-4.95703125	-0.43945313	+3.82324219	-14.43603516	+13.27148438	+1652	+7.13671875	-9.06152344	-0.76025391	+57.23876953	+2.70263672	-22.30224609	+1788
+1458241307.09649990	+9.69873047	-5.74365234	-0.78662109	+47.50488281	-5.00976563	-57.48046875	+1896	+9.73828125	-4.95703125	-0.43945313	+3.82324219	-14.43603516	+13.27148438	+1652	+7.13671875	-9.06152344	-0.76025391	+57.23876953	+2.70263672	-22.30224609	+1788
+1458241307.10489990	+9.69873047	-5.74365234	-0.78662109	+47.50488281	-5.00976563	-57.48046875	+1896	+9.73828125	-4.95703125	-0.43945313	+3.82324219	-14.43603516	+13.27148438	+1652	+7.13232422	-9.06152344	-0.76025391	+57.23876953	+2.70263672	-22.28027344	+1788
+1458241307.11319990	+9.69873047	-5.74365234	-0.78662109	+47.50488281	-5.00976563	-57.48046875	+1896	+9.73828125	-4.95703125	-0.43945313	+3.82324219	-14.43603516	+13.27148438	+1652	+7.13232422	-9.06152344	-0.76025391	+57.23876953	+2.70263672	-22.28027344	+1788
+1458241307.12150000	+9.69873047	-5.74365234	-0.78662109	+47.50488281	-4.98779297	-57.48046875	+1896	+9.73828125	-4.95703125	-0.43945313	+3.82324219	-14.43603516	+13.24951172	+1652	+7.13232422	-9.06152344	-0.76464844	+57.21679688	+2.70263672	-22.28027344	+1788
+1458241307.12990000	+9.69873047	-5.74365234	-0.78662109	+47.50488281	-4.98779297	-57.48046875	+1896	+9.73828125	-4.95703125	-0.43945313	+3.82324219	-14.43603516	+13.24951172	+1652	+7.13232422	-9.06591797	-0.76464844	+57.21679688	+2.70263672	-22.25830078	+1788
+1458241307.13400010	+9.69873047	-5.74365234	-0.78662109	+47.50488281	-4.98779297	-57.48046875	+1896	+9.73828125	-4.95703125	-0.43945313	+3.82324219	-14.43603516	+13.24951172	+1652	+7.12792969	-9.06591797	-0.76464844	+57.21679688	+2.70263672	-22.25830078	+1788
+1458241307.14229990	+9.69873047	-5.74365234	-0.78662109	+47.50488281	-4.98779297	-57.48046875	+1896	+9.73828125	-4.95703125	-0.43945313	+3.82324219	-14.41406250	+13.24951172	+1652	+7.12792969	-9.06591797	-0.76464844	+57.21679688	+2.70263672	-22.25830078	+1788
+1458241307.15070010	+9.69873047	-5.74365234	-0.78662109	+47.50488281	-4.98779297	-57.48046875	+1896	+9.73828125	-4.95703125	-0.43945313	+3.82324219	-14.41406250	+13.24951172	+1652	+7.12792969	-9.06591797	-0.76464844	+57.21679688	+2.70263672	-22.25830078	+1788
+1458241307.15899990	+9.69873047	-5.74365234	-0.78662109	+47.50488281	-4.98779297	-57.48046875	+1896	+9.73828125	-4.95703125	-0.43945313	+3.82324219	-14.41406250	+13.24951172	+1652	+7.12792969	-9.06591797	-0.76464844	+57.21679688	+2.70263672	-22.25830078	+1788
+1458241307.16730000	+9.69873047	-5.74365234	-0.78662109	+47.50488281	-4.98779297	-57.45849609	+1896	+9.73388672	-4.96142578	-0.43945313	+3.82324219	-14.41406250	+13.24951172	+1652	+7.13232422	-9.06591797	-0.76464844	+57.21679688	+2.72460938	-22.25830078	+1788
+1458241307.17569990	+9.69873047	-5.74365234	-0.78662109	+47.50488281	-4.98779297	-57.45849609	+1896	+9.73388672	-4.96142578	-0.44384766	+3.82324219	-14.41406250	+13.24951172	+1652	+7.13232422	-9.06591797	-0.76025391	+57.23876953	+2.72460938	-22.25830078	+1788
+1458241307.17980000	+9.69873047	-5.74365234	-0.78662109	+47.50488281	-4.98779297	-57.45849609	+1896	+9.73388672	-4.96142578	-0.44384766	+3.82324219	-14.41406250	+13.24951172	+1652	+7.13232422	-9.06591797	-0.76025391	+57.23876953	+2.72460938	-22.28027344	+1788
+1458241307.18820000	+9.69873047	-5.74365234	-0.78662109	+47.50488281	-4.98779297	-57.45849609	+1896	+9.73388672	-4.96142578	-0.44384766	+3.82324219	-14.41406250	+13.24951172	+1652	+7.13232422	-9.06152344	-0.76025391	+57.23876953	+2.74658203	-22.28027344	+1788
+1458241307.19650010	+9.69873047	-5.74365234	-0.78662109	+47.50488281	-4.98779297	-57.45849609	+1896	+9.73388672	-4.96142578	-0.44384766	+3.82324219	-14.41406250	+13.24951172	+1648	+7.13671875	-9.06152344	-0.76025391	+57.26074219	+2.74658203	-22.28027344	+1788
+1458241307.20479990	+9.69873047	-5.74365234	-0.78662109	+47.50488281	-4.98779297	-57.43652344	+1896	+9.73388672	-4.96142578	-0.44384766	+3.82324219	-14.41406250	+13.24951172	+1648	+7.13671875	-9.06152344	-0.76025391	+57.26074219	+2.74658203	-22.28027344	+1788
+1458241307.20900010	+9.69873047	-5.74365234	-0.78662109	+47.50488281	-4.98779297	-57.43652344	+1896	+9.73388672	-4.96142578	-0.44384766	+3.82324219	-14.41406250	+13.24951172	+1648	+7.13671875	-9.06152344	-0.75585938	+57.26074219	+2.74658203	-22.28027344	+1788
+1458241307.21729990	+9.69873047	-5.74365234	-0.78662109	+47.50488281	-4.98779297	-57.43652344	+1900	+9.73388672	-4.96142578	-0.44384766	+3.82324219	-14.41406250	+13.24951172	+1648	+7.13671875	-9.06152344	-0.75585938	+57.26074219	+2.74658203	-22.28027344	+1788
+1458241307.22560000	+9.69873047	-5.74365234	-0.78662109	+47.50488281	-4.96582031	-57.43652344	+1900	+9.73388672	-4.96142578	-0.44384766	+3.82324219	-14.41406250	+13.24951172	+1648	+7.13232422	-9.06152344	-0.76025391	+57.26074219	+2.76855469	-22.28027344	+1788
+1458241307.22980000	+9.69873047	-5.74365234	-0.78662109	+47.50488281	-4.96582031	-57.43652344	+1900	+9.73388672	-4.96142578	-0.44384766	+3.82324219	-14.41406250	+13.24951172	+1648	+7.13232422	-9.06591797	-0.76025391	+57.26074219	+2.76855469	-22.28027344	+1788
+1458241307.23810010	+9.69873047	-5.74365234	-0.78662109	+47.50488281	-4.96582031	-57.43652344	+1900	+9.73388672	-4.96142578	-0.44384766	+3.82324219	-14.41406250	+13.22753906	+1648	+7.13232422	-9.06591797	-0.76025391	+57.23876953	+2.76855469	-22.28027344	+1792
+1458241307.24650000	+9.69873047	-5.74365234	-0.78662109	+47.50488281	-4.96582031	-57.43652344	+1900	+9.73388672	-4.96142578	-0.44384766	+3.84521484	-14.41406250	+13.22753906	+1648	+7.13232422	-9.06591797	-0.76025391	+57.23876953	+2.74658203	-22.25830078	+1792
+1458241307.25480010	+9.69873047	-5.74365234	-0.78662109	+47.50488281	-4.96582031	-57.43652344	+1900	+9.73388672	-4.96142578	-0.44384766	+3.84521484	-14.39208984	+13.22753906	+1648	+7.12792969	-9.06591797	-0.76025391	+57.21679688	+2.76855469	-22.25830078	+1788
+1458241307.27150010	+9.69873047	-5.74365234	-0.79101563	+47.50488281	-4.94384766	-57.41455078	+1900	+9.73388672	-4.96142578	-0.44384766	+3.84521484	-14.39208984	+13.22753906	+1648	+7.12792969	-9.06591797	-0.76025391	+57.21679688	+2.76855469	-22.25830078	+1788
+1458241307.27560000	+9.69873047	-5.74365234	-0.79101563	+47.50488281	-4.94384766	-57.41455078	+1900	+9.73388672	-4.96142578	-0.44384766	+3.84521484	-14.39208984	+13.22753906	+1648	+7.12792969	-9.06591797	-0.76025391	+57.21679688	+2.76855469	-22.25830078	+1788
+1458241307.28399990	+9.69873047	-5.74804688	-0.79101563	+47.50488281	-4.94384766	-57.41455078	+1900	+9.73388672	-4.96142578	-0.44384766	+3.84521484	-14.39208984	+13.22753906	+1648	+7.12792969	-9.06591797	-0.76025391	+57.23876953	+2.76855469	-22.25830078	+1788
+1458241307.29230000	+9.69873047	-5.74804688	-0.79101563	+47.50488281	-4.94384766	-57.41455078	+1900	+9.73388672	-4.96142578	-0.44384766	+3.84521484	-14.39208984	+13.22753906	+1648	+7.13232422	-9.06591797	-0.76025391	+57.23876953	+2.76855469	-22.25830078	+1788
+1458241307.29640010	+9.69873047	-5.74804688	-0.79101563	+47.50488281	-4.94384766	-57.41455078	+1900	+9.73388672	-4.96142578	-0.44384766	+3.84521484	-14.39208984	+13.22753906	+1648	+7.13232422	-9.06591797	-0.76025391	+57.23876953	+2.79052734	-22.25830078	+1788
+1458241307.30480000	+9.69873047	-5.74804688	-0.79101563	+47.50488281	-4.94384766	-57.41455078	+1900	+9.73388672	-4.96142578	-0.44384766	+3.84521484	-14.39208984	+13.22753906	+1648	+7.13232422	-9.06152344	-0.75585938	+57.26074219	+2.79052734	-22.28027344	+1792
+1458241307.31310010	+9.69873047	-5.74804688	-0.79101563	+47.48291016	-4.94384766	-57.41455078	+1900	+9.73388672	-4.96142578	-0.44384766	+3.84521484	-14.39208984	+13.22753906	+1644	+7.13232422	-9.06152344	-0.75585938	+57.26074219	+2.79052734	-22.28027344	+1792
+1458241307.31730010	+9.69873047	-5.74804688	-0.79101563	+47.48291016	-4.94384766	-57.41455078	+1900	+9.73388672	-4.96142578	-0.44384766	+3.84521484	-14.39208984	+13.22753906	+1644	+7.13232422	-9.06152344	-0.75585938	+57.28271484	+2.79052734	-22.28027344	+1792
+1458241307.32559990	+9.69873047	-5.74804688	-0.79101563	+47.48291016	-4.94384766	-57.41455078	+1900	+9.73388672	-4.96142578	-0.44384766	+3.84521484	-14.39208984	+13.22753906	+1644	+7.13671875	-9.06152344	-0.75585938	+57.28271484	+2.79052734	-22.28027344	+1792
+1458241307.33390000	+9.69873047	-5.74804688	-0.79101563	+47.48291016	-4.94384766	-57.39257813	+1900	+9.73388672	-4.96142578	-0.44384766	+3.84521484	-14.39208984	+13.22753906	+1644	+7.13671875	-9.06152344	-0.75585938	+57.28271484	+2.79052734	-22.28027344	+1792
+1458241307.34229990	+9.69873047	-5.74804688	-0.79101563	+47.48291016	-4.94384766	-57.39257813	+1900	+9.73388672	-4.96142578	-0.44384766	+3.84521484	-14.39208984	+13.22753906	+1644	+7.13232422	-9.06152344	-0.75585938	+57.28271484	+2.79052734	-22.28027344	+1792
+1458241307.35060000	+9.69873047	-5.74804688	-0.79101563	+47.48291016	-4.94384766	-57.39257813	+1900	+9.73388672	-4.96142578	-0.44384766	+3.84521484	-14.39208984	+13.22753906	+1644	+7.13232422	-9.06152344	-0.76025391	+57.26074219	+2.79052734	-22.25830078	+1792
+1458241307.35480000	+9.69433594	-5.74804688	-0.79101563	+47.48291016	-4.94384766	-57.39257813	+1900	+9.73388672	-4.96142578	-0.44384766	+3.84521484	-14.39208984	+13.20556641	+1644	+7.13232422	-9.06591797	-0.76025391	+57.26074219	+2.79052734	-22.25830078	+1796
+1458241307.36310010	+9.69433594	-5.74804688	-0.79101563	+47.48291016	-4.94384766	-57.39257813	+1900	+9.73388672	-4.96142578	-0.44384766	+3.84521484	-14.39208984	+13.20556641	+1644	+7.13232422	-9.06591797	-0.76025391	+57.23876953	+2.79052734	-22.25830078	+1796
+1458241307.36730000	+9.69433594	-5.74804688	-0.79101563	+47.48291016	-4.92187500	-57.39257813	+1900	+9.73388672	-4.96142578	-0.44384766	+3.84521484	-14.39208984	+13.20556641	+1644	+7.13232422	-9.06591797	-0.76025391	+57.23876953	+2.79052734	-22.25830078	+1796
+1458241307.37560010	+9.69433594	-5.74804688	-0.79101563	+47.48291016	-4.92187500	-57.39257813	+1900	+9.73388672	-4.96142578	-0.44384766	+3.84521484	-14.39208984	+13.20556641	+1644	+7.12792969	-9.06591797	-0.76025391	+57.23876953	+2.79052734	-22.23632813	+1796
+1458241307.38389990	+9.69433594	-5.74804688	-0.79101563	+47.48291016	-4.92187500	-57.39257813	+1900	+9.73388672	-4.96142578	-0.44384766	+3.84521484	-14.39208984	+13.18359375	+1644	+7.12792969	-9.06591797	-0.76025391	+57.21679688	+2.79052734	-22.23632813	+1792
+1458241307.39220000	+9.69433594	-5.74804688	-0.79101563	+47.48291016	-4.92187500	-57.39257813	+1900	+9.73388672	-4.96142578	-0.44384766	+3.84521484	-14.39208984	+13.18359375	+1644	+7.12792969	-9.06591797	-0.76025391	+57.21679688	+2.79052734	-22.23632813	+1792
+1458241307.39640000	+9.69433594	-5.74804688	-0.79101563	+47.48291016	-4.92187500	-57.39257813	+1900	+9.73388672	-4.96142578	-0.44384766	+3.84521484	-14.39208984	+13.18359375	+1644	+7.12792969	-9.06591797	-0.76025391	+57.21679688	+2.79052734	-22.23632813	+1792
+1458241307.40470000	+9.69433594	-5.74804688	-0.79101563	+47.46093750	-4.92187500	-57.39257813	+1900	+9.73388672	-4.96142578	-0.44384766	+3.84521484	-14.39208984	+13.18359375	+1644	+7.12792969	-9.06591797	-0.76025391	+57.23876953	+2.79052734	-22.23632813	+1792
+1458241307.41310000	+9.69433594	-5.74804688	-0.79101563	+47.46093750	-4.92187500	-57.39257813	+1900	+9.73388672	-4.96142578	-0.44384766	+3.84521484	-14.39208984	+13.18359375	+1644	+7.13232422	-9.06591797	-0.76025391	+57.23876953	+2.79052734	-22.25830078	+1792
+1458241307.42140010	+9.69433594	-5.74804688	-0.79101563	+47.46093750	-4.92187500	-57.39257813	+1900	+9.73388672	-4.96142578	-0.44384766	+3.84521484	-14.39208984	+13.18359375	+1644	+7.13232422	-9.06591797	-0.76025391	+57.26074219	+2.81250000	-22.25830078	+1792
+1458241307.42560010	+9.69433594	-5.74804688	-0.79101563	+47.46093750	-4.92187500	-57.39257813	+1900	+9.73388672	-4.96142578	-0.44384766	+3.84521484	-14.39208984	+13.20556641	+1644	+7.13232422	-9.06591797	-0.76025391	+57.26074219	+2.81250000	-22.25830078	+1792
+1458241307.43390010	+9.69873047	-5.74804688	-0.79101563	+47.46093750	-4.92187500	-57.39257813	+1900	+9.73388672	-4.96142578	-0.44384766	+3.84521484	-14.39208984	+13.20556641	+1644	+7.13232422	-9.06591797	-0.75585938	+57.26074219	+2.81250000	-22.25830078	+1792
+1458241307.44219990	+9.69873047	-5.74804688	-0.79101563	+47.46093750	-4.92187500	-57.39257813	+1900	+9.73388672	-4.96142578	-0.44384766	+3.84521484	-14.39208984	+13.20556641	+1644	+7.13232422	-9.06152344	-0.75585938	+57.28271484	+2.81250000	-22.25830078	+1792
+1458241307.44639990	+9.69873047	-5.74804688	-0.79101563	+47.46093750	-4.92187500	-57.39257813	+1900	+9.73388672	-4.96142578	-0.44384766	+3.84521484	-14.39208984	+13.20556641	+1644	+7.13232422	-9.06152344	-0.75585938	+57.28271484	+2.81250000	-22.25830078	+1792
+1458241307.45470000	+9.69873047	-5.74804688	-0.79101563	+47.46093750	-4.92187500	-57.39257813	+1900	+9.73388672	-4.96142578	-0.44384766	+3.84521484	-14.39208984	+13.18359375	+1640	+7.13232422	-9.06591797	-0.75585938	+57.26074219	+2.81250000	-22.25830078	+1792
+1458241307.45890000	+9.69873047	-5.74804688	-0.79101563	+47.46093750	-4.92187500	-57.39257813	+1900	+9.73388672	-4.96142578	-0.44384766	+3.84521484	-14.39208984	+13.18359375	+1640	+7.13232422	-9.06591797	-0.76025391	+57.26074219	+2.81250000	-22.25830078	+1792
+1458241307.46720000	+9.69873047	-5.74804688	-0.79101563	+47.46093750	-4.92187500	-57.39257813	+1900	+9.73388672	-4.96142578	-0.44384766	+3.84521484	-14.39208984	+13.18359375	+1640	+7.13232422	-9.06591797	-0.76025391	+57.26074219	+2.81250000	-22.25830078	+1796
+1458241307.47550010	+9.69873047	-5.74804688	-0.79101563	+47.46093750	-4.92187500	-57.39257813	+1900	+9.73388672	-4.96142578	-0.44384766	+3.84521484	-14.37011719	+13.18359375	+1640	+7.13232422	-9.06591797	-0.76025391	+57.23876953	+2.81250000	-22.25830078	+1796
+1458241307.48390010	+9.69873047	-5.74804688	-0.79101563	+47.46093750	-4.92187500	-57.41455078	+1900	+9.73388672	-4.96142578	-0.44384766	+3.84521484	-14.37011719	+13.18359375	+1640	+7.12792969	-9.06591797	-0.76025391	+57.23876953	+2.81250000	-22.25830078	+1796
+1458241307.48799990	+9.69873047	-5.74804688	-0.79101563	+47.46093750	-4.92187500	-57.41455078	+1900	+9.73388672	-4.96142578	-0.44384766	+3.84521484	-14.37011719	+13.16162109	+1640	+7.12792969	-9.06591797	-0.76025391	+57.21679688	+2.81250000	-22.23632813	+1796
+1458241307.49640010	+9.69873047	-5.74804688	-0.79101563	+47.46093750	-4.92187500	-57.41455078	+1900	+9.73388672	-4.96142578	-0.44384766	+3.84521484	-14.37011719	+13.16162109	+1644	+7.12792969	-9.06591797	-0.76025391	+57.21679688	+2.79052734	-22.23632813	+1792
+1458241307.50469990	+9.69873047	-5.74804688	-0.79101563	+47.46093750	-4.92187500	-57.41455078	+1900	+9.73828125	-4.96142578	-0.44384766	+3.84521484	-14.37011719	+13.16162109	+1644	+7.12792969	-9.07031250	-0.76464844	+57.19482422	+2.79052734	-22.23632813	+1792
+1458241307.50889990	+9.69873047	-5.74804688	-0.79101563	+47.46093750	-4.92187500	-57.41455078	+1900	+9.73828125	-4.96142578	-0.44384766	+3.84521484	-14.37011719	+13.16162109	+1644	+7.12792969	-9.07031250	-0.76464844	+57.19482422	+2.79052734	-22.23632813	+1792
+1458241307.51720000	+9.69873047	-5.74804688	-0.79101563	+47.46093750	-4.92187500	-57.41455078	+1900	+9.73828125	-4.96142578	-0.44384766	+3.84521484	-14.37011719	+13.16162109	+1644	+7.12792969	-9.07031250	-0.76025391	+57.19482422	+2.81250000	-22.23632813	+1792
+1458241307.52550010	+9.69873047	-5.74804688	-0.79101563	+47.46093750	-4.92187500	-57.41455078	+1900	+9.73828125	-4.96142578	-0.44824219	+3.84521484	-14.37011719	+13.16162109	+1644	+7.12792969	-9.07031250	-0.76025391	+57.21679688	+2.81250000	-22.25830078	+1792
+1458241307.53379990	+9.69873047	-5.74804688	-0.79101563	+47.46093750	-4.92187500	-57.41455078	+1900	+9.73828125	-4.96142578	-0.44824219	+3.84521484	-14.37011719	+13.16162109	+1644	+7.13232422	-9.06591797	-0.76025391	+57.21679688	+2.81250000	-22.25830078	+1792
+1458241307.53800010	+9.69873047	-5.74804688	-0.79101563	+47.46093750	-4.92187500	-57.41455078	+1900	+9.73828125	-4.96142578	-0.44824219	+3.84521484	-14.37011719	+13.16162109	+1644	+7.13232422	-9.06591797	-0.76025391	+57.21679688	+2.81250000	-22.25830078	+1792
+1458241307.54629990	+9.69873047	-5.74804688	-0.79101563	+47.46093750	-4.92187500	-57.41455078	+1900	+9.73828125	-4.96142578	-0.44824219	+3.82324219	-14.37011719	+13.18359375	+1644	+7.13232422	-9.06591797	-0.76025391	+57.23876953	+2.81250000	-22.28027344	+1792
+1458241307.55469990	+9.69873047	-5.74804688	-0.79101563	+47.46093750	-4.92187500	-57.41455078	+1900	+9.73828125	-4.96142578	-0.44824219	+3.82324219	-14.37011719	+13.18359375	+1644	+7.13232422	-9.06591797	-0.75585938	+57.23876953	+2.81250000	-22.28027344	+1792
+1458241307.56300000	+9.69873047	-5.74804688	-0.79101563	+47.46093750	-4.94384766	-57.41455078	+1900	+9.73828125	-4.96142578	-0.44824219	+3.82324219	-14.37011719	+13.18359375	+1644	+7.13671875	-9.06591797	-0.75585938	+57.23876953	+2.81250000	-22.28027344	+1792
+1458241307.57130000	+9.69873047	-5.74804688	-0.79101563	+47.46093750	-4.94384766	-57.41455078	+1900	+9.73828125	-4.96142578	-0.44824219	+3.82324219	-14.39208984	+13.18359375	+1644	+7.13671875	-9.06591797	-0.75585938	+57.23876953	+2.81250000	-22.30224609	+1792
+1458241307.57550000	+9.69873047	-5.74804688	-0.79101563	+47.46093750	-4.94384766	-57.41455078	+1900	+9.73828125	-4.96142578	-0.44824219	+3.82324219	-14.39208984	+13.18359375	+1644	+7.13671875	-9.06591797	-0.75585938	+57.23876953	+2.81250000	-22.30224609	+1792
+1458241307.58380010	+9.69873047	-5.74804688	-0.79101563	+47.46093750	-4.94384766	-57.41455078	+1904	+9.73828125	-4.96142578	-0.44384766	+3.80126953	-14.41406250	+13.16162109	+1644	+7.13232422	-9.06591797	-0.76025391	+57.21679688	+2.79052734	-22.30224609	+1796
+1458241307.59220000	+9.70312500	-5.74804688	-0.79101563	+47.43896484	-4.96582031	-57.43652344	+1904	+9.74267578	-4.96142578	-0.44384766	+3.80126953	-14.43603516	+13.16162109	+1644	+7.13232422	-9.06591797	-0.76025391	+57.19482422	+2.79052734	-22.30224609	+1796
+1458241307.60050010	+9.70312500	-5.74804688	-0.78662109	+47.43896484	-4.98779297	-57.45849609	+1904	+9.74267578	-4.96142578	-0.43945313	+3.77929688	-14.47998047	+13.16162109	+1648	+7.13232422	-9.07031250	-0.76464844	+57.15087891	+2.74658203	-22.30224609	+1796
+1458241307.60460000	+9.70312500	-5.74804688	-0.78662109	+47.43896484	-5.00976563	-57.45849609	+1904	+9.74707031	-4.96142578	-0.43945313	+3.77929688	-14.50195313	+13.16162109	+1648	+7.13232422	-9.07031250	-0.76464844	+57.12890625	+2.72460938	-22.30224609	+1796
+1458241307.61299990	+9.70312500	-5.74804688	-0.78222656	+47.43896484	-5.05371094	-57.48046875	+1908	+9.74707031	-4.96142578	-0.43066406	+3.73535156	-14.56787109	+13.16162109	+1652	+7.12792969	-9.07031250	-0.76904297	+57.06298828	+2.68066406	-22.32421875	+1796
+1458241307.62130000	+9.70751953	-5.74804688	-0.77783203	+47.43896484	-5.11962891	-57.50244141	+1912	+9.75585938	-4.96142578	-0.42626953	+3.66943359	-14.65576172	+13.16162109	+1660	+7.12792969	-9.07470703	-0.76904297	+56.99707031	+2.61474609	-22.36816406	+1796
+1458241307.62960000	+9.71191406	-5.74804688	-0.77343750	+47.41699219	-5.18554688	-57.50244141	+1912	+9.76025391	-4.96142578	-0.42187500	+3.60351563	-14.72167969	+13.22753906	+1664	+7.13232422	-9.07031250	-0.76904297	+56.95312500	+2.52685547	-22.43408203	+1792
+1458241307.63380000	+9.71630859	-5.74804688	-0.77343750	+47.41699219	-5.25146484	-57.50244141	+1916	+9.76464844	-4.96142578	-0.42187500	+3.55957031	-14.76562500	+13.27148438	+1664	+7.13671875	-9.07031250	-0.76904297	+56.95312500	+2.50488281	-22.47802734	+1796
+1458241307.64210010	+9.72070313	-5.74804688	-0.76904297	+47.41699219	-5.38330078	-57.50244141	+1920	+9.76904297	-4.96142578	-0.41748047	+3.44970703	-14.83154297	+13.33740234	+1668	+7.14990234	-9.06591797	-0.76025391	+56.95312500	+2.43896484	-22.58789063	+1800
+1458241307.65050010	+9.72949219	-5.74804688	-0.76464844	+47.41699219	-5.53710938	-57.43652344	+1928	+9.77343750	-4.96142578	-0.41748047	+3.33984375	-14.85351563	+13.44726563	+1668	+7.16748047	-9.05712891	-0.75146484	+56.97509766	+2.37304688	-22.71972656	+1808
+1458241307.65879990	+9.73828125	-5.74365234	-0.76464844	+47.43896484	-5.66894531	-57.34863281	+1932	+9.78222656	-4.96142578	-0.41748047	+3.22998047	-14.83154297	+13.53515625	+1668	+7.18066406	-9.05273438	-0.74707031	+56.99707031	+2.32910156	-22.80761719	+1812
+1458241307.66300010	+9.74267578	-5.74365234	-0.76464844	+47.46093750	-5.73486328	-57.28271484	+1936	+9.78222656	-4.96142578	-0.41748047	+3.16406250	-14.83154297	+13.57910156	+1668	+7.18505859	-9.04833984	-0.74707031	+56.99707031	+2.30712891	-22.82958984	+1816
+1458241307.67129990	+9.74707031	-5.74365234	-0.76464844	+47.50488281	-5.86669922	-57.12890625	+1940	+9.78662109	-4.95703125	-0.41748047	+3.05419922	-14.78759766	+13.66699219	+1664	+7.19384766	-9.04394531	-0.74707031	+56.99707031	+2.24121094	-22.85156250	+1820
+1458241307.67960000	+9.75146484	-5.73925781	-0.76464844	+47.54882813	-5.97656250	-56.97509766	+1944	+9.79101563	-4.95703125	-0.41748047	+2.92236328	-14.74365234	+13.73291016	+1668	+7.19384766	-9.04394531	-0.75146484	+56.93115234	+2.17529297	-22.82958984	+1820
+1458241307.68790010	+9.75585938	-5.73925781	-0.76464844	+47.61474609	-6.13037109	-56.73339844	+1948	+9.79980469	-4.95263672	-0.41308594	+2.74658203	-14.69970703	+13.82080078	+1668	+7.19384766	-9.04833984	-0.76025391	+56.84326172	+2.10937500	-22.78564453	+1824
+1458241307.69630000	+9.76025391	-5.73486328	-0.76464844	+47.72460938	-6.30615234	-56.44775391	+1948	+9.80419922	-4.94824219	-0.40869141	+2.52685547	-14.67773438	+13.95263672	+1676	+7.18945313	-9.04833984	-0.77343750	+56.71142578	+1.99951172	-22.71972656	+1824
+1458241307.70460010	+9.76464844	-5.72607422	-0.76464844	+47.83447266	-6.50390625	-56.11816406	+1948	+9.81738281	-4.93945313	-0.40429688	+2.30712891	-14.65576172	+14.08447266	+1684	+7.18505859	-9.05273438	-0.78662109	+56.57958984	+1.86767578	-22.63183594	+1824
+1458241307.70880010	+9.77343750	-5.72607422	-0.76464844	+47.90039063	-6.63574219	-55.87646484	+1952	+9.82177734	-4.93945313	-0.39550781	+2.13134766	-14.67773438	+14.19433594	+1688	+7.18066406	-9.05273438	-0.79541016	+56.49169922	+1.77978516	-22.58789063	+1824
+1458241307.71709990	+9.78222656	-5.71728516	-0.76464844	+48.03222656	-6.85546875	-55.43701172	+1952	+9.83935547	-4.92626953	-0.38671875	+1.82373047	-14.72167969	+14.41406250	+1704	+7.18066406	-9.05712891	-0.80859375	+56.33789063	+1.60400391	-22.50000000	+1820
+1458241307.72540000	+9.79980469	-5.70849609	-0.76464844	+48.14208984	-7.09716797	-54.86572266	+1956	+9.85693359	-4.91748047	-0.37353516	+1.38427734	-14.80957031	+14.74365234	+1720	+7.18505859	-9.05712891	-0.83056641	+56.11816406	+1.36230469	-22.43408203	+1812
+1458241307.73379990	+9.81738281	-5.70410156	-0.76904297	+48.22998047	-7.29492188	-54.31640625	+1960	+9.87890625	-4.90869141	-0.36035156	+0.96679688	-14.96337891	+15.11718750	+1732	+7.20263672	-9.04833984	-0.84814453	+55.94238281	+1.05468750	-22.41210938	+1812
+1458241307.74210000	+9.84375000	-5.69091797	-0.77783203	+48.36181641	-7.42675781	-53.76708984	+1964	+9.90527344	-4.89550781	-0.34277344	+0.57128906	-15.18310547	+15.51269531	+1748	+7.22900391	-9.03515625	-0.85693359	+55.83251953	+0.72509766	-22.47802734	+1808
+1458241307.75460000	+9.88769531	-5.68212891	-0.79101563	+48.40576172	-7.53662109	-52.84423828	+1976	+9.94921875	-4.87353516	-0.31201172	-0.06591797	-15.60058594	+16.17187500	+1776	+7.29492188	-9.00439453	-0.87011719	+55.65673828	+0.17578125	-22.69775391	+1812
+1458241307.76290010	+9.92285156	-5.67773438	-0.79980469	+48.36181641	-7.58056641	-52.27294922	+1988	+9.97998047	-4.85595703	-0.28564453	-0.41748047	-15.93017578	+16.65527344	+1800	+7.34765625	-8.97802734	-0.87890625	+55.52490234	-0.24169922	-22.91748047	+1816
+1458241307.77119990	+9.96240234	-5.67333984	-0.80859375	+48.29589844	-7.60253906	-51.70166016	+1996	+10.01513672	-4.83398438	-0.25927734	-0.68115234	-16.34765625	+17.16064453	+1828	+7.39599609	-8.95166016	-0.89648438	+55.39306641	-0.68115234	-23.09326172	+1820
+1458241307.77959990	+10.00634766	-5.65576172	-0.82177734	+48.25195313	-7.62451172	-51.17431641	+2008	+10.05468750	-4.80761719	-0.23291016	-0.87890625	-16.76513672	+17.64404297	+1856	+7.43994141	-8.92968750	-0.91406250	+55.17333984	-1.12060547	-23.33496094	+1824
+1458241307.78790000	+10.04589844	-5.65136719	-0.82617188	+48.07617188	-7.62451172	-50.73486328	+2020	+10.08984375	-4.77685547	-0.20214844	-0.87890625	-17.27050781	+18.10546875	+1884	+7.47949219	-8.91210938	-0.93603516	+54.88769531	-1.58203125	-23.59863281	+1824
+1458241307.79210000	+10.07226563	-5.64257813	-0.83496094	+48.01025391	-7.64648438	-50.47119141	+2028	+10.11181641	-4.75927734	-0.18896484	-0.90087891	-17.49023438	+18.34716797	+1900	+7.49707031	-8.89892578	-0.95800781	+54.73388672	-1.86767578	-23.66455078	+1824
+1458241307.80040000	+10.12060547	-5.62939453	-0.83935547	+47.76855469	-7.66845703	-50.16357422	+2036	+10.15136719	-4.71972656	-0.15820313	-0.72509766	-18.01757813	+18.76464844	+1936	+7.53222656	-8.88134766	-0.99316406	+54.38232422	-2.37304688	-23.86230469	+1824
+1458241307.80870010	+10.16894531	-5.61621094	-0.84375000	+47.52685547	-7.71240234	-49.83398438	+2048	+10.19531250	-4.67578125	-0.13183594	-0.52734375	-18.52294922	+19.16015625	+1968	+7.56738281	-8.85937500	-1.03710938	+53.96484375	-2.87841797	-24.06005859	+1820
+1458241307.81290010	+10.19531250	-5.60742188	-0.84814453	+47.39501953	-7.73437500	-49.70214844	+2056	+10.21728516	-4.65380859	-0.11865234	-0.39550781	-18.76464844	+19.33593750	+1984	+7.58496094	-8.84619141	-1.05908203	+53.76708984	-3.12011719	-24.14794922	+1816
+1458241307.82119990	+10.24804688	-5.59423828	-0.85693359	+47.06542969	-7.75634766	-49.39453125	+2068	+10.26562500	-4.60986328	-0.10107422	-0.13183594	-19.20410156	+19.66552734	+2016	+7.62011719	-8.82421875	-1.09863281	+53.32763672	-3.55957031	-24.30175781	+1808
+1458241307.82540010	+10.27880859	-5.58105469	-0.86132813	+46.91162109	-7.77832031	-49.28466797	+2076	+10.29199219	-4.58349609	-0.09228516	+0.02197266	-19.40185547	+19.81933594	+2032	+7.64208984	-8.81103516	-1.12500000	+53.10791016	-3.75732422	-24.34570313	+1808
+1458241307.83369990	+10.33593750	-5.56347656	-0.87451172	+46.58203125	-7.82226563	-49.02099609	+2092	+10.34472656	-4.53515625	-0.07910156	+0.26367188	-19.75341797	+20.08300781	+2060	+7.68603516	-8.77587891	-1.16015625	+52.71240234	-4.10888672	-24.47753906	+1800
+1458241307.84200000	+10.39746094	-5.54150391	-0.88769531	+46.23046875	-7.84423828	-48.75732422	+2112	+10.40185547	-4.48242188	-0.07470703	+0.54931641	-20.01708984	+20.32470703	+2088	+7.73876953	-8.73632813	-1.19970703	+52.36083984	-4.37255859	-24.54345703	+1792
+1458241307.85040000	+10.46337891	-5.51953125	-0.90087891	+45.83496094	-7.84423828	-48.53759766	+2128	+10.46337891	-4.44287109	-0.07031250	+0.65917969	-20.23681641	+20.54443359	+2112	+7.80029297	-8.68798828	-1.22607422	+52.05322266	-4.57031250	-24.63134766	+1788
+1458241307.85450010	+10.50292969	-5.50634766	-0.91406250	+45.63720703	-7.84423828	-48.36181641	+2140	+10.49414063	-4.41210938	-0.07910156	+0.74707031	-20.25878906	+20.63232422	+2124	+7.83544922	-8.66162109	-1.23486328	+51.92138672	-4.63623047	-24.65332031	+1788
+1458241307.86290000	+10.57324219	-5.48437500	-0.93164063	+45.21972656	-7.82226563	-48.16406250	+2156	+10.56005859	-4.36816406	-0.08789063	+0.76904297	-20.36865234	+20.76416016	+2148	+7.91015625	-8.60449219	-1.25683594	+51.65771484	-4.74609375	-24.71923828	+1784
+1458241307.87120010	+10.64794922	-5.45800781	-0.94921875	+44.80224609	-7.82226563	-47.98828125	+2176	+10.63476563	-4.32421875	-0.10107422	+0.74707031	-20.43457031	+20.83007813	+2172	+7.98925781	-8.54296875	-1.27441406	+51.41601563	-4.79003906	-24.80712891	+1784
+1458241307.87949990	+10.73144531	-5.43164063	-0.97119141	+44.38476563	-7.80029297	-47.85644531	+2200	+10.70947266	-4.27587891	-0.11865234	+0.72509766	-20.45654297	+20.87402344	+2196	+8.07275391	-8.47705078	-1.28759766	+51.19628906	-4.85595703	-24.89501953	+1788
+1458241307.88790010	+10.81054688	-5.40527344	-0.98437500	+43.94531250	-7.80029297	-47.83447266	+2220	+10.78857422	-4.23193359	-0.13183594	+0.59326172	-20.58837891	+20.80810547	+2216	+8.15625000	-8.41552734	-1.30078125	+50.91064453	-4.87792969	-25.02685547	+1788
+1458241307.89619990	+10.89404297	-5.37451172	-1.00195313	+43.48388672	-7.80029297	-47.85644531	+2240	+10.87207031	-4.18798828	-0.15380859	+0.48339844	-20.69824219	+20.69824219	+2236	+8.23535156	-8.34960938	-1.32714844	+50.58105469	-4.94384766	-25.09277344	+1792
+1458241307.90039990	+10.93798828	-5.36132813	-1.00634766	+43.26416016	-7.82226563	-47.90039063	+2252	+10.91162109	-4.16162109	-0.15820313	+0.41748047	-20.78613281	+20.63232422	+2248	+8.27490234	-8.31884766	-1.33593750	+50.40527344	-4.98779297	-25.18066406	+1792
+1458241307.90870000	+11.02587891	-5.32617188	-1.01953125	+42.82470703	-7.86621094	-48.01025391	+2276	+10.99951172	-4.11328125	-0.17138672	+0.26367188	-21.00585938	+20.47851563	+2268	+8.34960938	-8.25732422	-1.36669922	+49.98779297	-5.07568359	-25.26855469	+1796
+1458241307.91700010	+11.10937500	-5.29101563	-1.02832031	+42.34130859	-7.88818359	-48.16406250	+2296	+11.08740234	-4.06494141	-0.18017578	+0.10986328	-21.24755859	+20.25878906	+2288	+8.41992188	-8.20019531	-1.39746094	+49.52636719	-5.18554688	-25.33447266	+1792
+1458241307.92120000	+11.15332031	-5.27343750	-1.03271484	+42.14355469	-7.91015625	-48.25195313	+2308	+11.12695313	-4.03857422	-0.18896484	+0.04394531	-21.35742188	+20.17089844	+2300	+8.45068359	-8.17382813	-1.41503906	+49.24072266	-5.22949219	-25.35644531	+1792
+1458241307.92950010	+11.23681641	-5.23388672	-1.04589844	+41.68212891	-7.95410156	-48.42773438	+2328	+11.21484375	-3.98583984	-0.19775391	-0.10986328	-21.59912109	+19.97314453	+2324	+8.52099609	-8.11669922	-1.45458984	+48.75732422	-5.31738281	-25.35644531	+1792
+1458241307.93779990	+11.32470703	-5.18994141	-1.05468750	+41.26464844	-7.99804688	-48.58154297	+2356	+11.30712891	-3.92871094	-0.21093750	-0.28564453	-21.81884766	+19.79736328	+2348	+8.58251953	-8.05517578	-1.49853516	+48.22998047	-5.38330078	-25.33447266	+1788
+1458241307.94619990	+11.40820313	-5.14160156	-1.06787109	+40.84716797	-8.02001953	-48.73535156	+2388	+11.39501953	-3.87597656	-0.21972656	-0.43945313	-22.01660156	+19.62158203	+2372	+8.64843750	-7.99804688	-1.52929688	+47.72460938	-5.42724609	-25.35644531	+1788
+1458241307.95869990	+11.54003906	-5.07568359	-1.08544922	+40.20996094	-8.02001953	-48.88916016	+2444	+11.53125000	-3.78369141	-0.24169922	-0.63720703	-22.17041016	+19.40185547	+2416	+8.75830078	-7.89697266	-1.57324219	+47.10937500	-5.42724609	-25.29052734	+1796
+1458241307.96700000	+11.62792969	-5.03173828	-1.09863281	+39.79248047	-8.04199219	-48.95507813	+2484	+11.62353516	-3.72656250	-0.25488281	-0.79101563	-22.23632813	+19.27001953	+2444	+8.84619141	-7.81347656	-1.59521484	+46.82373047	-5.42724609	-25.29052734	+1804
+1458241307.97120000	+11.67187500	-5.00537109	-1.10742188	+39.61669922	-8.04199219	-48.95507813	+2504	+11.66748047	-3.69140625	-0.26367188	-0.81298828	-22.25830078	+19.22607422	+2460	+8.89013672	-7.77392578	-1.59960938	+46.69189453	-5.42724609	-25.33447266	+1808
+1458241307.97950010	+11.76416016	-4.95703125	-1.11621094	+39.22119141	-8.06396484	-48.99902344	+2536	+11.75976563	-3.62988281	-0.28125000	-0.92285156	-22.25830078	+19.07226563	+2488	+8.98242188	-7.68164063	-1.60839844	+46.53808594	-5.40527344	-25.40039063	+1816
+1458241307.98779990	+11.85644531	-4.90869141	-1.12939453	+38.84765625	-8.08593750	-48.99902344	+2568	+11.85205078	-3.55517578	-0.30322266	-0.96679688	-22.21435547	+18.98437500	+2516	+9.07910156	-7.58935547	-1.60839844	+46.36230469	-5.42724609	-25.51025391	+1824
+1458241307.99609990	+11.94873047	-4.85595703	-1.14257813	+38.47412109	-8.12988281	-48.97705078	+2596	+11.93994141	-3.48486328	-0.32519531	-0.98876953	-22.17041016	+18.87451172	+2548	+9.17578125	-7.49267578	-1.61279297	+46.23046875	-5.42724609	-25.57617188	+1836
+1458241308.00449990	+12.04101563	-4.79882813	-1.15136719	+38.10058594	-8.17382813	-48.95507813	+2616	+12.02783203	-3.41015625	-0.34277344	-1.01074219	-22.14843750	+18.74267578	+2572	+9.27246094	-7.39160156	-1.61718750	+46.09863281	-5.47119141	-25.66406250	+1848
+1458241308.01280000	+12.13330078	-4.74169922	-1.15576172	+37.72705078	-8.23974609	-48.95507813	+2640	+12.11572266	-3.33105469	-0.36035156	-0.96679688	-22.12646484	+18.61083984	+2596	+9.36035156	-7.29931641	-1.61718750	+45.90087891	-5.51513672	-25.75195313	+1856
+1458241308.01700000	+12.17724609	-4.71533203	-1.16015625	+37.52929688	-8.28369141	-48.95507813	+2648	+12.15966797	-3.29150391	-0.36914063	-0.94482422	-22.12646484	+18.54492188	+2608	+9.40429688	-7.25097656	-1.62597656	+45.76904297	-5.53710938	-25.75195313	+1860
+1458241308.02530000	+12.26513672	-4.65820313	-1.16455078	+37.13378906	-8.32763672	-48.95507813	+2668	+12.24755859	-3.20361328	-0.38232422	-0.87890625	-22.12646484	+18.41308594	+2632	+9.47900391	-7.16308594	-1.64355469	+45.43945313	-5.58105469	-25.70800781	+1872
+1458241308.03360010	+12.34423828	-4.59228516	-1.16894531	+36.76025391	-8.37158203	-48.95507813	+2696	+12.33105469	-3.11572266	-0.39111328	-0.79101563	-22.19238281	+18.28125000	+2652	+9.54931641	-7.07958984	-1.66992188	+45.06591797	-5.62500000	-25.57617188	+1888
+1458241308.04609990	+12.46289063	-4.50000000	-1.16455078	+36.14501953	-8.48144531	-48.99902344	+2744	+12.45410156	-2.97509766	-0.39550781	-0.59326172	-22.32421875	+18.03955078	+2684	+9.64599609	-6.96093750	-1.71386719	+44.36279297	-5.69091797	-25.35644531	+1908
+1458241308.05450010	+12.54199219	-4.43847656	-1.16015625	+35.72753906	-8.52539063	-49.02099609	+2784	+12.53759766	-2.88281250	-0.39990234	-0.46142578	-22.43408203	+17.88574219	+2704	+9.71191406	-6.88183594	-1.74462891	+43.90136719	-5.75683594	-25.20263672	+1920
+1458241308.06279990	+12.62109375	-4.36816406	-1.16015625	+35.35400391	-8.59130859	-48.99902344	+2828	+12.61669922	-2.78613281	-0.39990234	-0.30761719	-22.54394531	+17.73193359	+2724	+9.77343750	-6.80273438	-1.77978516	+43.41796875	-5.80078125	-25.00488281	+1940
+1458241308.07110000	+12.69580078	-4.29785156	-1.15576172	+35.00244141	-8.70117188	-48.99902344	+2872	+12.69580078	-2.68066406	-0.39550781	-0.13183594	-22.67578125	+17.62207031	+2752	+9.83935547	-6.71484375	-1.80175781	+43.02246094	-5.88867188	-24.89501953	+1952
+1458241308.07940010	+12.77490234	-4.22753906	-1.14697266	+34.62890625	-8.85498047	-49.02099609	+2920	+12.77490234	-2.57958984	-0.39550781	+0.02197266	-22.80761719	+17.51220703	+2776	+9.91406250	-6.62255859	-1.81494141	+42.71484375	-6.02050781	-24.82910156	+1968
+1458241308.08780000	+12.85839844	-4.15283203	-1.14257813	+34.36523438	-8.98681641	-48.93310547	+2964	+12.85400391	-2.47851563	-0.39550781	+0.17578125	-22.91748047	+17.49023438	+2800	+9.99755859	-6.52148438	-1.81933594	+42.45117188	-6.15234375	-24.82910156	+1984
+1458241308.09610010	+12.93750000	-4.07373047	-1.13818359	+34.12353516	-9.11865234	-48.84521484	+3004	+12.92871094	-2.37744141	-0.39550781	+0.26367188	-23.02734375	+17.51220703	+2824	+10.08105469	-6.41162109	-1.81933594	+42.25341797	-6.35009766	-24.87304688	+2000
+1458241308.10439990	+13.02099609	-3.99462891	-1.13378906	+33.85986328	-9.31640625	-48.73535156	+3040	+13.00781250	-2.27636719	-0.39550781	+0.32958984	-23.15917969	+17.57812500	+2844	+10.16894531	-6.29296875	-1.81054688	+42.18750000	-6.56982422	-24.96093750	+2024
+1458241308.11279990	+13.10009766	-3.91113281	-1.12500000	+33.70605469	-9.51416016	-48.58154297	+3068	+13.08251953	-2.17968750	-0.39550781	+0.35156250	-23.26904297	+17.70996094	+2860	+10.25683594	-6.17871094	-1.80175781	+42.09960938	-6.78955078	-25.07080078	+2044
+1458241308.11690000	+13.14404297	-3.87158203	-1.12500000	+33.59619141	-9.60205078	-48.51562500	+3080	+13.12207031	-2.13134766	-0.39550781	+0.32958984	-23.33496094	+17.79785156	+2868	+10.30517578	-6.11718750	-1.79736328	+42.05566406	-6.89941406	-25.11474609	+2052
+1458241308.12529990	+13.22314453	-3.78369141	-1.12500000	+33.46435547	-9.75585938	-48.31787109	+3104	+13.19677734	-2.03906250	-0.39111328	+0.26367188	-23.44482422	+17.97363281	+2884	+10.38867188	-6.00292969	-1.78857422	+41.92382813	-7.11914063	-25.15869141	+2072
+1458241308.13360000	+13.29785156	-3.69580078	-1.12060547	+33.33251953	-9.90966797	-48.14208984	+3124	+13.27148438	-1.94238281	-0.38232422	+0.17578125	-23.59863281	+18.19335938	+2896	+10.46777344	-5.89306641	-1.79296875	+41.77001953	-7.31689453	-25.15869141	+2084
+1458241308.15440010	+13.47802734	-3.48925781	-1.10302734	+33.00292969	-10.23925781	-47.76855469	+3172	+13.46044922	-1.71826172	-0.34716797	-0.15380859	-24.03808594	+18.65478516	+2936	+10.64355469	-5.65136719	-1.82373047	+41.08886719	-7.60253906	-24.91699219	+2116
+1458241308.17109990	+13.61425781	-3.31787109	-1.08544922	+32.78320313	-10.43701172	-47.52685547	+3228	+13.60546875	-1.53369141	-0.30322266	-0.43945313	-24.43359375	+19.00634766	+2980	+10.76660156	-5.48437500	-1.87646484	+40.29785156	-7.69042969	-24.52148438	+2144
+1458241308.17940000	+13.68017578	-3.24316406	-1.07226563	+32.62939453	-10.56884766	-47.41699219	+3264	+13.68457031	-1.45458984	-0.27685547	-0.61523438	-24.65332031	+19.16015625	+3004	+10.82812500	-5.40087891	-1.89843750	+39.90234375	-7.73437500	-24.34570313	+2156
+1458241308.18770000	+13.74609375	-3.16406250	-1.05908203	+32.51953125	-10.67871094	-47.30712891	+3304	+13.75927734	-1.36669922	-0.25488281	-0.79101563	-24.85107422	+19.31396484	+3028	+10.89404297	-5.32177734	-1.91601563	+39.52880859	-7.77832031	-24.12597656	+2172
+1458241308.19610000	+13.81201172	-3.08056641	-1.04589844	+32.43164063	-10.78857422	-47.15332031	+3348	+13.82958984	-1.28320313	-0.23291016	-0.96679688	-25.02685547	+19.51171875	+3060	+10.96435547	-5.23388672	-1.92919922	+39.17724609	-7.86621094	-23.95019531	+2184
+1458241308.20440010	+13.87792969	-3.00146484	-1.03710938	+32.32177734	-10.96435547	-46.95556641	+3388	+13.90429688	-1.20410156	-0.21093750	-1.16455078	-25.18066406	+19.75341797	+3088	+11.03906250	-5.13281250	-1.93359375	+38.97949219	-7.99804688	-23.79638672	+2200
+1458241308.21269990	+13.95263672	-2.91796875	-1.02832031	+32.25585938	-11.11816406	-46.73583984	+3428	+13.97900391	-1.12500000	-0.19335938	-1.38427734	-25.31250000	+19.99511719	+3112	+11.11816406	-5.03173828	-1.92480469	+38.78173828	-8.17382813	-23.66455078	+2216
+1458241308.22100000	+14.02734375	-2.83886719	-1.01953125	+32.16796875	-11.29394531	-46.47216797	+3460	+14.05371094	-1.05029297	-0.18017578	-1.62597656	-25.37841797	+20.28076172	+3136	+11.19726563	-4.92626953	-1.91162109	+38.62792969	-8.39355469	-23.57666016	+2236
+1458241308.22939990	+14.10205078	-2.75537109	-1.01513672	+32.08007813	-11.42578125	-46.16455078	+3484	+14.12402344	-0.97558594	-0.17138672	-1.88964844	-25.37841797	+20.58837891	+3160	+11.28076172	-4.81201172	-1.89843750	+38.51806641	-8.63525391	-23.42285156	+2252
+1458241308.23350000	+14.13720703	-2.71142578	-1.01513672	+32.05810547	-11.49169922	-46.01074219	+3496	+14.15917969	-0.93603516	-0.16699219	-1.97753906	-25.40039063	+20.76416016	+3172	+11.32031250	-4.75488281	-1.88964844	+38.45214844	-8.74511719	-23.35693359	+2260
+1458241308.24190000	+14.21191406	-2.63671875	-1.00634766	+31.92626953	-11.64550781	-45.70312500	+3512	+14.22949219	-0.86572266	-0.15380859	-2.24121094	-25.44433594	+21.07177734	+3196	+11.39941406	-4.64941406	-1.87207031	+38.32031250	-8.96484375	-23.22509766	+2280
+1458241308.25020000	+14.29101563	-2.56201172	-0.99316406	+31.83837891	-11.84326172	-45.43945313	+3524	+14.30419922	-0.79101563	-0.14062500	-2.46093750	-25.46630859	+21.37939453	+3220	+11.47412109	-4.54833984	-1.85449219	+38.14453125	-9.18457031	-23.07128906	+2296
+1458241308.25850010	+14.35693359	-2.48730469	-0.98437500	+31.72851563	-11.99707031	-45.17578125	+3536	+14.37011719	-0.71191406	-0.12744141	-2.61474609	-25.51025391	+21.62109375	+3244	+11.54443359	-4.45605469	-1.85009766	+37.92480469	-9.31640625	-22.82958984	+2304
+1458241308.26690010	+14.42285156	-2.41699219	-0.97558594	+31.59667969	-12.12890625	-44.93408203	+3548	+14.43164063	-0.63720703	-0.10107422	-2.72460938	-25.62011719	+21.86279297	+3272	+11.61474609	-4.37255859	-1.85449219	+37.63916016	-9.40429688	-22.58789063	+2312
+1458241308.27519990	+14.48437500	-2.34228516	-0.94482422	+31.55273438	-12.43652344	-44.82421875	+3568	+14.49755859	-0.55371094	-0.06591797	-2.72460938	-25.83984375	+22.03857422	+3304	+11.67187500	-4.29785156	-1.85888672	+37.28759766	-9.47021484	-22.34619141	+2320
+1458241308.28350000	+14.54589844	-2.27636719	-0.91845703	+31.48681641	-12.72216797	-44.73632813	+3596	+14.55908203	-0.47021484	-0.02636719	-2.68066406	-26.05957031	+22.14843750	+3336	+11.73339844	-4.23193359	-1.86767578	+36.91406250	-9.51416016	-22.12646484	+2324
+1458241308.29189990	+14.59863281	-2.21044922	-0.89208984	+31.42089844	-13.02978516	-44.62646484	+3628	+14.62060547	-0.38671875	+0.01318359	-2.59277344	-26.30126953	+22.25830078	+3372	+11.79052734	-4.17480469	-1.88525391	+36.49658203	-9.51416016	-21.86279297	+2332
+1458241308.29600000	+14.62500000	-2.17089844	-0.87890625	+31.48681641	-13.22753906	-44.60449219	+3652	+14.65136719	-0.33837891	+0.03515625	-2.46093750	-26.43310547	+22.30224609	+3392	+11.82128906	-4.14404297	-1.89404297	+36.32080078	-9.51416016	-21.73095703	+2336
+1458241308.30430010	+14.67773438	-2.10937500	-0.85253906	+31.46484375	-13.68896484	-44.49462891	+3696	+14.70410156	-0.25927734	+0.07910156	-2.30712891	-26.71875000	+22.39013672	+3424	+11.87841797	-4.07812500	-1.90283203	+35.96923828	-9.55810547	-21.48925781	+2340
+1458241308.31270000	+14.73486328	-2.03906250	-0.81298828	+31.55273438	-14.30419922	-44.45068359	+3744	+14.75244141	-0.17138672	+0.11865234	-2.06542969	-26.96044922	+22.45605469	+3460	+11.93554688	-4.01220703	-1.90722656	+35.66162109	-9.62402344	-21.29150391	+2348
+1458241308.31680010	+14.76123047	-2.00830078	-0.79980469	+31.55273438	-14.56787109	-44.36279297	+3768	+14.77880859	-0.13183594	+0.13183594	-1.95556641	-27.04833984	+22.50000000	+3476	+11.96630859	-3.98144531	-1.90722656	+35.50781250	-9.68994141	-21.20361328	+2352
+1458241308.32100010	+14.78759766	-1.96875000	-0.79101563	+31.64062500	-14.85351563	-44.27490234	+3792	+14.80517578	-0.08349609	+0.14501953	-1.77978516	-27.09228516	+22.54394531	+3492	+11.99707031	-3.94189453	-1.90283203	+35.39794922	-9.75585938	-21.11572266	+2356
+1458241308.32929990	+14.84033203	-1.90722656	-0.77783203	+31.68457031	-15.44677734	-44.01123047	+3832	+14.84912109	-0.00878906	+0.16259766	-1.56005859	-27.18017578	+22.63183594	+3524	+12.05859375	-3.85839844	-1.88964844	+35.24414063	-9.90966797	-20.93994141	+2372
+1458241308.33349990	+14.87109375	-1.87207031	-0.76904297	+31.75048828	-15.79833984	-43.87939453	+3852	+14.86669922	+0.03076172	+0.17138672	-1.38427734	-27.20214844	+22.69775391	+3540	+12.08935547	-3.81445313	-1.88085938	+35.22216797	-10.01953125	-20.85205078	+2380
+1458241308.34180000	+14.92382813	-1.81494141	-0.75146484	+31.79443359	-16.50146484	-43.59375000	+3880	+14.90625000	+0.10546875	+0.18896484	-1.14257813	-27.24609375	+22.80761719	+3568	+12.15527344	-3.72216797	-1.85888672	+35.13427734	-10.26123047	-20.74218750	+2396
+1458241308.34600000	+14.95458984	-1.78417969	-0.74267578	+31.86035156	-16.87500000	-43.43994141	+3892	+14.92382813	+0.14501953	+0.19775391	-0.98876953	-27.26806641	+22.87353516	+3584	+12.18603516	-3.67382813	-1.84130859	+35.13427734	-10.41503906	-20.69824219	+2408
+1458241308.35430000	+15.00732422	-1.72705078	-0.73388672	+31.90429688	-17.55615234	-43.13232422	+3908	+14.96337891	+0.21533203	+0.21093750	-0.70312500	-27.31201172	+23.00537109	+3616	+12.24755859	-3.58593750	-1.81054688	+35.09033203	-10.67871094	-20.63232422	+2428
+1458241308.35850000	+15.03808594	-1.70068359	-0.72949219	+31.94824219	-17.95166016	-43.00048828	+3912	+14.98095703	+0.25048828	+0.21972656	-0.57128906	-27.31201172	+23.07128906	+3628	+12.27392578	-3.54199219	-1.79736328	+35.09033203	-10.81054688	-20.58837891	+2440
+1458241308.36270000	+15.06445313	-1.66992188	-0.72070313	+31.97021484	-18.34716797	-42.89062500	+3916	+14.99414063	+0.29003906	+0.22412109	-0.43945313	-27.31201172	+23.13720703	+3640	+12.30468750	-3.49804688	-1.78417969	+35.09033203	-10.94238281	-20.54443359	+2448
+1458241308.37100010	+15.11279297	-1.61279297	-0.70312500	+32.08007813	-19.18212891	-42.69287109	+3924	+15.02490234	+0.35595703	+0.25048828	-0.30761719	-27.44384766	+23.31298828	+3672	+12.36181641	-3.41015625	-1.75781250	+35.06835938	-11.18408203	-20.45654297	+2468
+1458241308.37930010	+15.16113281	-1.56445313	-0.67675781	+32.18994141	-20.08300781	-42.58300781	+3932	+15.06005859	+0.43066406	+0.28564453	-0.21972656	-27.66357422	+23.51074219	+3708	+12.41015625	-3.34863281	-1.74023438	+34.89257813	-11.35986328	-20.41259766	+2480
+1458241308.38350010	+15.18310547	-1.53808594	-0.65917969	+32.25585938	-20.61035156	-42.60498047	+3936	+15.07763672	+0.44824219	+0.30322266	-0.35156250	-27.75146484	+23.64257813	+3720	+12.43212891	-3.31787109	-1.73583984	+34.82666016	-11.44775391	-20.36865234	+2488
+1458241308.39179990	+15.22705078	-1.48974609	-0.62402344	+32.36572266	-21.62109375	-42.64892578	+3948	+15.11279297	+0.52294922	+0.34277344	-0.52734375	-27.97119141	+23.92822266	+3752	+12.48046875	-3.27392578	-1.73144531	+34.56298828	-11.49169922	-20.23681641	+2492
+1458241308.39599990	+15.24462891	-1.46777344	-0.60205078	+32.43164063	-22.17041016	-42.73681641	+3960	+15.12597656	+0.53173828	+0.36474609	-0.92285156	-28.08105469	+24.10400391	+3764	+12.49804688	-3.25195313	-1.74023438	+34.45312500	-11.46972656	-20.14892578	+2496
+1458241308.40430000	+15.27978516	-1.41943359	-0.54931641	+32.60742188	-23.31298828	-42.91259766	+3988	+15.16552734	+0.59326172	+0.41748047	-1.62597656	-28.32275391	+24.63134766	+3804	+12.53759766	-3.22119141	-1.74902344	+34.10156250	-11.42578125	-19.97314453	+2496
+1458241308.40850000	+15.29736328	-1.39746094	-0.52294922	+32.65136719	-23.90625000	-43.00048828	+4004	+15.18310547	+0.59326172	+0.44824219	-2.32910156	-28.43261719	+24.93896484	+3820	+12.55517578	-3.19921875	-1.75341797	+33.94775391	-11.38183594	-19.86328125	+2500
+1458241308.41680000	+15.32812500	-1.36230469	-0.47021484	+32.71728516	-25.04882813	-43.26416016	+4040	+15.22705078	+0.62841797	+0.50097656	-3.64746094	-28.60839844	+25.68603516	+3856	+12.58593750	-3.17724609	-1.76660156	+33.55224609	-11.27197266	-19.68750000	+2496
+1458241308.42100000	+15.34570313	-1.34912109	-0.45263672	+32.69531250	-25.48828125	-43.28613281	+4056	+15.24462891	+0.62402344	+0.52294922	-4.59228516	-28.58642578	+26.10351563	+3872	+12.60351563	-3.16406250	-1.77539063	+33.39843750	-11.18408203	-19.55566406	+2496
+1458241308.42930010	+15.37207031	-1.30957031	-0.41308594	+32.69531250	-26.41113281	-43.41796875	+4100	+15.28857422	+0.63720703	+0.55371094	-6.45996094	-28.45458984	+27.09228516	+3904	+12.63867188	-3.12890625	-1.78857422	+33.06884766	-11.03027344	-19.29199219	+2496
+1458241308.43350010	+15.38525391	-1.29199219	-0.40429688	+32.62939453	-26.74072266	-43.37402344	+4120	+15.30615234	+0.62841797	+0.57128906	-7.60253906	-28.36669922	+27.61962891	+3924	+12.65185547	-3.11132813	-1.79296875	+32.95898438	-10.94238281	-19.16015625	+2496
+1458241308.45009990	+15.44677734	-1.24365234	-0.39111328	+32.18994141	-27.66357422	-43.02246094	+4192	+15.39404297	+0.59326172	+0.59326172	-12.41455078	-27.46582031	+29.94873047	+4000	+12.71777344	-3.01025391	-1.77978516	+32.67333984	-10.78857422	-18.78662109	+2508
+1458241308.45840000	+15.48193359	-1.22167969	-0.39550781	+31.92626953	-27.75146484	-42.73681641	+4224	+15.43359375	+0.57128906	+0.58007813	-14.83154297	-26.76269531	+31.04736328	+4040	+12.74853516	-2.94873047	-1.76220703	+32.60742188	-10.76660156	-18.61083984	+2520
+1458241308.46680000	+15.51269531	-1.19091797	-0.41308594	+31.64062500	-27.66357422	-42.34130859	+4248	+15.47314453	+0.53613281	+0.55810547	-17.29248047	-25.94970703	+32.08007813	+4080	+12.77929688	-2.87841797	-1.74023438	+32.65136719	-10.76660156	-18.43505859	+2532
+1458241308.47510000	+15.54785156	-1.16894531	-0.44824219	+31.24511719	-27.24609375	-41.81396484	+4268	+15.50830078	+0.50976563	+0.54052734	-19.57763672	-25.24658203	+33.11279297	+4120	+12.81005859	-2.81250000	-1.70947266	+32.67333984	-10.83251953	-18.34716797	+2552
+1458241308.48340010	+15.58740234	-1.15136719	-0.46142578	+30.89355469	-26.71875000	-41.44042969	+4276	+15.54345703	+0.47900391	+0.51855469	-21.81884766	-24.52148438	+34.01367188	+4160	+12.84082031	-2.75097656	-1.68310547	+32.69531250	-10.89843750	-18.28125000	+2568
+1458241308.48760010	+15.60937500	-1.13378906	-0.48339844	+30.73974609	-26.30126953	-41.17675781	+4280	+15.56542969	+0.46142578	+0.50976563	-22.89550781	-24.14794922	+34.45312500	+4176	+12.85400391	-2.72900391	-1.66992188	+32.67333984	-10.96435547	-18.25927734	+2576
+1458241308.49589990	+15.64013672	-1.10742188	-0.50097656	+30.41015625	-25.44433594	-40.86914063	+4288	+15.59179688	+0.43505859	+0.50097656	-25.04882813	-23.53271484	+35.31005859	+4208	+12.88476563	-2.68066406	-1.66552734	+32.58544922	-10.92041016	-18.12744141	+2588
+1458241308.50009990	+15.65332031	-1.09423828	-0.51855469	+30.23437500	-24.87304688	-40.69335938	+4292	+15.60937500	+0.41748047	+0.50537109	-26.14746094	-23.26904297	+35.74951172	+4224	+12.89794922	-2.66748047	-1.66113281	+32.49755859	-10.92041016	-18.10546875	+2592
+1458241308.50840000	+15.68408203	-1.07226563	-0.52294922	+29.88281250	-23.73046875	-40.56152344	+4296	+15.64453125	+0.38232422	+0.51855469	-28.36669922	-22.78564453	+36.69433594	+4260	+12.91992188	-2.63671875	-1.66552734	+32.29980469	-10.83251953	-17.99560547	+2596
+1458241308.51259990	+15.70605469	-1.05468750	-0.54052734	+29.68505859	-22.98339844	-40.47363281	+4304	+15.66650391	+0.36914063	+0.52734375	-29.46533203	-22.58789063	+37.17773438	+4280	+12.93310547	-2.63671875	-1.66552734	+32.12402344	-10.81054688	-17.95166016	+2596
+1458241308.52090000	+15.73681641	-1.04150391	-0.54931641	+29.26757813	-21.40136719	-40.45166016	+4316	+15.69726563	+0.32958984	+0.55810547	-31.79443359	-22.17041016	+38.18847656	+4316	+12.95507813	-2.63232422	-1.69189453	+31.77246094	-10.65673828	-17.81982422	+2596
+1458241308.52510000	+15.75000000	-1.02832031	-0.56689453	+29.02587891	-20.45654297	-40.40771484	+4328	+15.71484375	+0.31201172	+0.57568359	-32.95898438	-21.92871094	+38.69384766	+4336	+12.96826172	-2.63232422	-1.70068359	+31.59667969	-10.59082031	-17.77587891	+2596
+1458241308.53340010	+15.77197266	-1.01074219	-0.58447266	+28.47656250	-18.52294922	-40.51757813	+4352	+15.74560547	+0.27685547	+0.61083984	-35.41992188	-21.46728516	+39.83642578	+4376	+12.99023438	-2.62792969	-1.73144531	+31.22314453	-10.41503906	-17.64404297	+2596
+1458241308.53760000	+15.78076172	-1.00195313	-0.60205078	+28.16894531	-17.46826172	-40.56152344	+4368	+15.76318359	+0.25048828	+0.63281250	-36.71630859	-21.20361328	+40.42968750	+4400	+12.99902344	-2.62792969	-1.74902344	+31.02539063	-10.32714844	-17.60009766	+2592
+1458241308.54590010	+15.81152344	-0.99755859	-0.61523438	+27.48779297	-15.35888672	-40.75927734	+4396	+15.78955078	+0.19335938	+0.66796875	-39.41894531	-20.58837891	+41.66015625	+4440	+13.02099609	-2.62792969	-1.76660156	+30.65185547	-10.26123047	-17.55615234	+2588
+1458241308.55010010	+15.82470703	-1.00195313	-0.62841797	+27.11425781	-14.26025391	-40.86914063	+4412	+15.80273438	+0.16699219	+0.68115234	-40.78125000	-20.21484375	+42.25341797	+4460	+13.02978516	-2.62792969	-1.77539063	+30.52001953	-10.23925781	-17.55615234	+2584
+1458241308.55419990	+15.83349609	-1.00634766	-0.64599609	+26.69677734	-13.11767578	-40.95703125	+4432	+15.81152344	+0.14501953	+0.68994141	-42.12158203	-19.81933594	+42.82470703	+4480	+13.04296875	-2.62353516	-1.77978516	+30.36621094	-10.23925781	-17.53417969	+2580
+1458241308.56259990	+15.85107422	-1.01074219	-0.66357422	+25.88378906	-10.96435547	-41.22070313	+4468	+15.82031250	+0.08349609	+0.69873047	-44.95605469	-18.91845703	+43.94531250	+4520	+13.06494141	-2.60156250	-1.78417969	+30.19042969	-10.30517578	-17.55615234	+2580
+1458241308.56670000	+15.85986328	-1.01953125	-0.68554688	+25.44433594	-9.84375000	-41.28662109	+4484	+15.82910156	+0.05273438	+0.69873047	-46.34033203	-18.36914063	+44.45068359	+4540	+13.07812500	-2.58398438	-1.77978516	+30.14648438	-10.39306641	-17.60009766	+2580
+1458241308.57090000	+15.87304688	-1.01513672	-0.68554688	+25.13671875	-8.94287109	-41.46240234	+4500	+15.83349609	+0.01318359	+0.69433594	-47.79052734	-17.84179688	+45.00000000	+4560	+13.09130859	-2.56640625	-1.77099609	+30.14648438	-10.52490234	-17.64404297	+2584
+1458241308.57920000	+15.89941406	-1.03271484	-0.69873047	+24.34570313	-7.11914063	-41.70410156	+4524	+15.84228516	-0.05712891	+0.68554688	-50.66894531	-16.65527344	+45.94482422	+4604	+13.11767578	-2.53125000	-1.74462891	+30.12451172	-10.81054688	-17.75390625	+2592
+1458241308.58760000	+15.92138672	-1.02832031	-0.68115234	+23.79638672	-5.73486328	-42.09960938	+4540	+15.84667969	-0.12744141	+0.66357422	-53.54736328	-15.42480469	+46.77978516	+4644	+13.14843750	-2.48730469	-1.70947266	+30.19042969	-11.20605469	-17.95166016	+2608
+1458241308.59170010	+15.93017578	-1.03271484	-0.70312500	+23.48876953	-4.87792969	-42.14355469	+4544	+15.84667969	-0.16259766	+0.65039063	-54.95361328	-14.76562500	+47.15332031	+4664	+13.15722656	-2.46533203	-1.69628906	+30.23437500	-11.35986328	-18.01757813	+2616
+1458241308.60010000	+15.94335938	-1.01513672	-0.68115234	+23.20312500	-3.84521484	-42.53906250	+4552	+15.84667969	-0.22851563	+0.62402344	-57.67822266	-13.42529297	+47.83447266	+4700	+13.18359375	-2.42138672	-1.66992188	+30.34423828	-11.68945313	-18.14941406	+2632
+1458241308.60419990	+15.95214844	-1.01513672	-0.68994141	+23.00537109	-3.25195313	-42.62695313	+4548	+15.85107422	-0.26367188	+0.61523438	-59.06250000	-12.76611328	+48.18603516	+4720	+13.19238281	-2.40380859	-1.65673828	+30.36621094	-11.84326172	-18.23730469	+2636
+1458241308.60840010	+15.95654297	-0.99316406	-0.67675781	+23.00537109	-2.90039063	-42.82470703	+4552	+15.85107422	-0.29882813	+0.61523438	-60.44677734	-12.10693359	+48.58154297	+4732	+13.20117188	-2.38183594	-1.64355469	+30.41015625	-12.01904297	-18.30322266	+2644
+1458241308.61669990	+15.96533203	-0.98876953	-0.66357422	+22.82958984	-2.13134766	-43.13232422	+4548	+15.85546875	-0.36035156	+0.60205078	-63.14941406	-10.76660156	+49.21875000	+4760	+13.21875000	-2.36865234	-1.62597656	+30.34423828	-12.26074219	-18.43505859	+2656
+1458241308.62089990	+15.96533203	-0.97119141	-0.65917969	+22.87353516	-1.86767578	-43.33007813	+4548	+15.85546875	-0.38671875	+0.60205078	-64.42382813	-10.10742188	+49.52636719	+4772	+13.22753906	-2.36425781	-1.62597656	+30.30029297	-12.30468750	-18.45703125	+2656
+1458241308.62920000	+15.95654297	-0.95361328	-0.65478516	+22.87353516	-1.25244141	-43.61572266	+4548	+15.85986328	-0.43945313	+0.59326172	-66.95068359	-8.70117188	+50.11962891	+4792	+13.24072266	-2.35986328	-1.63476563	+30.10253906	-12.37060547	-18.47900391	+2660
+1458241308.63340000	+15.95214844	-0.93603516	-0.65039063	+22.98339844	-1.05468750	-43.76953125	+4552	+15.85546875	-0.46582031	+0.60205078	-68.22509766	-8.04199219	+50.49316406	+4804	+13.24072266	-2.35986328	-1.64794922	+29.99267578	-12.34863281	-18.47900391	+2664
+1458241308.64170000	+15.93457031	-0.92285156	-0.64599609	+23.07128906	-0.63720703	-44.07714844	+4564	+15.85546875	-0.51855469	+0.61083984	-70.70800781	-6.63574219	+51.08642578	+4824	+13.24951172	-2.37744141	-1.66992188	+29.68505859	-12.32666016	-18.47900391	+2668
+1458241308.64590000	+15.93017578	-0.91406250	-0.64160156	+23.15917969	-0.46142578	-44.20898438	+4576	+15.85107422	-0.54052734	+0.61523438	-71.89453125	-5.95458984	+51.41601563	+4832	+13.24951172	-2.38623047	-1.67871094	+29.53125000	-12.30468750	-18.45703125	+2672
+1458241308.65420010	+15.91699219	-0.90527344	-0.63720703	+23.24707031	-0.08789063	-44.45068359	+4596	+15.85107422	-0.58886719	+0.61962891	-74.28955078	-4.57031250	+51.89941406	+4852	+13.25390625	-2.40820313	-1.70947266	+29.17968750	-12.23876953	-18.43505859	+2680
+1458241308.65840010	+15.90820313	-0.90527344	-0.64160156	+23.26904297	+0.13183594	-44.53857422	+4612	+15.84228516	-0.61083984	+0.62402344	-75.43212891	-3.91113281	+52.14111328	+4860	+13.25830078	-2.41699219	-1.72265625	+29.00390625	-12.19482422	-18.41308594	+2680
+1458241308.66669990	+15.89501953	-0.88769531	-0.65039063	+23.37890625	+0.52734375	-44.67041016	+4640	+15.82910156	-0.66357422	+0.61962891	-77.76123047	-2.52685547	+52.47070313	+4880	+13.26269531	-2.42138672	-1.74462891	+28.71826172	-12.17285156	-18.39111328	+2680
+1458241308.67500000	+15.88623047	-0.88330078	-0.65039063	+23.37890625	+0.90087891	-44.78027344	+4668	+15.81152344	-0.71191406	+0.61962891	-79.98046875	-1.20849609	+52.84423828	+4896	+13.26708984	-2.42138672	-1.75781250	+28.47656250	-12.26074219	-18.43505859	+2676
+1458241308.67919990	+15.89062500	-0.87890625	-0.64599609	+23.37890625	+1.03271484	-44.84619141	+4680	+15.80712891	-0.73828125	+0.61083984	-81.10107422	-0.59326172	+52.91015625	+4904	+13.26708984	-2.42138672	-1.75781250	+28.36669922	-12.34863281	-18.47900391	+2672
+1458241308.68750000	+15.89501953	-0.87890625	-0.65039063	+23.29101563	+1.49414063	-44.91210938	+4696	+15.79394531	-0.78662109	+0.58886719	-83.23242188	+0.59326172	+52.99804688	+4920	+13.27587891	-2.40820313	-1.74462891	+28.23486328	-12.59033203	-18.61083984	+2672
+1458241308.69170000	+15.90380859	-0.87451172	-0.65478516	+23.26904297	+1.71386719	-44.91210938	+4704	+15.78515625	-0.81738281	+0.57128906	-84.33105469	+1.14257813	+52.95410156	+4932	+13.28027344	-2.39501953	-1.74023438	+28.19091797	-12.72216797	-18.65478516	+2676
+1458241308.70000000	+15.91259766	-0.86572266	-0.66796875	+23.15917969	+2.17529297	-44.91210938	+4708	+15.76318359	-0.86572266	+0.53613281	-86.37451172	+2.19726563	+52.93212891	+4948	+13.28466797	-2.37304688	-1.72265625	+28.12500000	-13.05175781	-18.83056641	+2680
+1458241308.70420000	+15.92138672	-0.86132813	-0.67236328	+23.11523438	+2.41699219	-44.93408203	+4704	+15.75878906	-0.89648438	+0.51416016	-87.42919922	+2.68066406	+52.84423828	+4956	+13.28906250	-2.35546875	-1.70947266	+28.12500000	-13.22753906	-18.91845703	+2684
+1458241308.71250010	+15.93896484	-0.85693359	-0.66796875	+22.96142578	+2.74658203	-45.08789063	+4688	+15.74560547	-0.94042969	+0.48339844	-89.31884766	+3.55957031	+52.82226563	+4964	+13.30224609	-2.32910156	-1.67871094	+28.08105469	-13.66699219	-19.18212891	+2696
+1458241308.71670010	+15.94775391	-0.86132813	-0.67675781	+22.87353516	+3.01025391	-45.15380859	+4676	+15.74121094	-0.96240234	+0.46142578	-90.26367188	+3.93310547	+52.75634766	+4968	+13.30664063	-2.31591797	-1.66992188	+28.03710938	-13.84277344	-19.29199219	+2696
+1458241308.72499990	+15.96533203	-0.86572266	-0.68994141	+22.69775391	+3.40576172	-45.30761719	+4648	+15.72363281	-1.00195313	+0.42626953	-92.02148438	+4.65820313	+52.64648438	+4972	+13.31542969	-2.30273438	-1.65234375	+27.90527344	-14.19433594	-19.53369141	+2704
+1458241308.72919990	+15.96533203	-0.86132813	-0.70751953	+22.63183594	+3.69140625	-45.37353516	+4636	+15.71923828	-1.02392578	+0.39990234	-92.92236328	+4.98779297	+52.55859375	+4976	+13.31982422	-2.29833984	-1.65234375	+27.83935547	-14.32617188	-19.64355469	+2708
+1458241308.73330000	+15.96533203	-0.86132813	-0.71191406	+22.54394531	+3.80126953	-45.50537109	+4628	+15.71044922	-1.04150391	+0.38671875	-93.69140625	+5.31738281	+52.60253906	+4976	+13.31982422	-2.29394531	-1.65234375	+27.72949219	-14.43603516	-19.75341797	+2708
+1458241308.74169990	+15.96972656	-0.88330078	-0.72070313	+22.28027344	+4.13085938	-45.83496094	+4608	+15.70605469	-1.07226563	+0.36474609	-95.27343750	+5.84472656	+52.69042969	+4976	+13.32861328	-2.30712891	-1.66113281	+27.42187500	-14.61181641	-20.01708984	+2712
+1458241308.74580000	+15.96972656	-0.89208984	-0.72070313	+22.17041016	+4.21875000	-46.03271484	+4596	+15.70166016	-1.08105469	+0.36035156	-95.97656250	+6.10839844	+52.80029297	+4972	+13.32861328	-2.32031250	-1.66552734	+27.24609375	-14.65576172	-20.12695313	+2716
+1458241308.75420000	+15.96533203	-0.91845703	-0.72509766	+21.86279297	+4.43847656	-46.42822266	+4584	+15.69287109	-1.10302734	+0.35156250	-97.40478516	+6.54785156	+52.95410156	+4972	+13.33740234	-2.35546875	-1.69189453	+26.78466797	-14.72167969	-20.39062500	+2724
+1458241308.75830010	+15.95654297	-0.93164063	-0.72949219	+21.73095703	+4.52636719	-46.64794922	+4584	+15.68408203	-1.11181641	+0.34716797	-98.04199219	+6.74560547	+53.10791016	+4968	+13.33740234	-2.37744141	-1.70947266	+26.52099609	-14.67773438	-20.47851563	+2732
+1458241308.76659990	+15.94775391	-0.96240234	-0.73388672	+21.42333984	+4.70214844	-47.02148438	+4588	+15.67529297	-1.13378906	+0.34716797	-99.36035156	+7.09716797	+53.41552734	+4964	+13.34179688	-2.42138672	-1.74023438	+26.01562500	-14.65576172	-20.72021484	+2740
+1458241308.77500010	+15.93457031	-0.99316406	-0.72949219	+21.13769531	+4.76806641	-47.43896484	+4608	+15.67089844	-1.14697266	+0.36035156	-100.59082031	+7.42675781	+53.87695313	+4968	+13.35058594	-2.46533203	-1.77539063	+25.51025391	-14.58984375	-20.96191406	+2748
+1458241308.77909990	+15.93457031	-1.01074219	-0.71630859	+20.96191406	+4.74609375	-47.65869141	+4620	+15.66650391	-1.16015625	+0.36474609	-101.20605469	+7.58056641	+54.05273438	+4968	+13.35058594	-2.48730469	-1.78417969	+25.26855469	-14.61181641	-21.09375000	+2748
+1458241308.78329990	+15.93457031	-1.02392578	-0.71630859	+20.85205078	+4.81201172	-47.83447266	+4636	+15.66210938	-1.16455078	+0.36474609	-101.77734375	+7.71240234	+54.20654297	+4972	+13.35937500	-2.50488281	-1.79736328	+25.04882813	-14.61181641	-21.20361328	+2752
+1458241308.79160000	+15.93457031	-1.05468750	-0.72070313	+20.58837891	+4.94384766	-48.09814453	+4668	+15.65771484	-1.19531250	+0.35595703	-103.02978516	+7.95410156	+54.44824219	+4976	+13.36376953	-2.54003906	-1.81054688	+24.63134766	-14.63378906	-21.46728516	+2748
+1458241308.79580000	+15.93457031	-1.06787109	-0.72509766	+20.50048828	+5.03173828	-48.20800781	+4684	+15.65771484	-1.20849609	+0.35156250	-103.62304688	+8.08593750	+54.60205078	+4980	+13.36816406	-2.54882813	-1.81933594	+24.49951172	-14.65576172	-21.57714844	+2748
+1458241308.80000000	+15.93457031	-1.08105469	-0.72949219	+20.41259766	+5.11962891	-48.27392578	+4700	+15.65332031	-1.22607422	+0.35156250	-104.23828125	+8.21777344	+54.75585938	+4984	+13.37255859	-2.55322266	-1.82812500	+24.38964844	-14.67773438	-21.68701172	+2744
+1458241308.80830000	+15.94775391	-1.09863281	-0.73828125	+20.28076172	+5.22949219	-48.38378906	+4724	+15.64892578	-1.25683594	+0.33398438	-105.44677734	+8.45947266	+54.90966797	+4996	+13.38134766	-2.55761719	-1.81494141	+24.23583984	-14.89746094	-21.92871094	+2740
+1458241308.81250000	+15.95654297	-1.11181641	-0.74707031	+20.23681641	+5.31738281	-48.42773438	+4736	+15.64892578	-1.27880859	+0.31640625	-106.10595703	+8.59130859	+54.93164063	+5000	+13.38574219	-2.55761719	-1.80615234	+24.16992188	-14.98535156	-22.03857422	+2736
+1458241308.82080010	+15.97851563	-1.13378906	-0.76464844	+20.17089844	+5.51513672	-48.44970703	+4748	+15.64453125	-1.33154297	+0.28125000	-107.40234375	+8.81103516	+54.93164063	+5012	+13.39453125	-2.55761719	-1.78857422	+24.12597656	-15.18310547	-22.28027344	+2740
+1458241308.82500000	+15.99169922	-1.14257813	-0.77783203	+20.14892578	+5.64697266	-48.40576172	+4752	+15.64453125	-1.35791016	+0.25927734	-108.03955078	+8.94287109	+54.90966797	+5016	+13.39892578	-2.55322266	-1.77978516	+24.10400391	-15.27099609	-22.36816406	+2740
+1458241308.82909990	+16.00048828	-1.15576172	-0.79541016	+20.14892578	+5.80078125	-48.33984375	+4756	+15.64013672	-1.37988281	+0.24609375	-108.65478516	+9.09667969	+54.93164063	+5020	+13.40332031	-2.54882813	-1.77099609	+24.10400391	-15.35888672	-22.47802734	+2744
+1458241308.83750010	+16.01806641	-1.17333984	-0.82617188	+20.17089844	+6.04248047	-48.20800781	+4756	+15.63574219	-1.42822266	+0.21093750	-109.86328125	+9.38232422	+54.88769531	+5028	+13.40771484	-2.54443359	-1.75781250	+24.12597656	-15.49072266	-22.60986328	+2748
+1458241308.84159990	+16.02685547	-1.18212891	-0.83935547	+20.19287109	+6.13037109	-48.14208984	+4752	+15.63134766	-1.45458984	+0.19335938	-110.50048828	+9.53613281	+54.88769531	+5028	+13.41210938	-2.54882813	-1.74902344	+24.10400391	-15.55664063	-22.69775391	+2752
+1458241308.84990000	+16.04882813	-1.19970703	-0.86132813	+20.30273438	+6.30615234	-47.98828125	+4740	+15.62695313	-1.49853516	+0.16259766	-111.64306641	+9.86572266	+54.79980469	+5028	+13.42089844	-2.55761719	-1.74023438	+24.06005859	-15.62255859	-22.82958984	+2760
+1458241308.86660000	+16.06640625	-1.25683594	-0.92285156	+20.61035156	+6.72363281	-47.52685547	+4724	+15.60937500	-1.57763672	+0.14062500	-113.79638672	+10.70068359	+54.90966797	+5020	+13.43408203	-2.61914063	-1.76220703	+23.79638672	-15.38085938	-23.04931641	+2788
+1458241308.87490010	+16.06201172	-1.29199219	-0.94482422	+20.87402344	+6.83349609	-47.30712891	+4724	+15.60498047	-1.60400391	+0.14062500	-114.69726563	+11.16210938	+54.95361328	+5012	+13.43847656	-2.66748047	-1.78857422	+23.57666016	-15.16113281	-23.13720703	+2808
+1458241308.87910010	+16.05761719	-1.30957031	-0.95361328	+20.98388672	+6.85546875	-47.24121094	+4732	+15.60058594	-1.62158203	+0.14062500	-115.18066406	+11.40380859	+54.97558594	+5012	+13.43847656	-2.69824219	-1.80175781	+23.44482422	-15.02929688	-23.20312500	+2816
+1458241308.88330010	+16.05322266	-1.33154297	-0.96240234	+21.13769531	+6.89941406	-47.17529297	+4744	+15.60058594	-1.63476563	+0.14062500	-115.62011719	+11.64550781	+54.99755859	+5008	+13.44287109	-2.73339844	-1.81933594	+23.29101563	-14.85351563	-23.26904297	+2828
+1458241308.89159990	+16.04003906	-1.37109375	-0.98437500	+21.40136719	+7.00927734	-47.04345703	+4776	+15.59179688	-1.66552734	+0.14062500	-116.47705078	+12.12890625	+55.01953125	+5008	+13.45166016	-2.80371094	-1.85449219	+22.98339844	-14.52392578	-23.37890625	+2848
+1458241308.89580010	+16.03125000	-1.39306641	-1.00634766	+21.57714844	+7.11914063	-46.97753906	+4796	+15.58740234	-1.66992188	+0.13623047	-116.82861328	+12.34863281	+54.97558594	+5004	+13.45166016	-2.84326172	-1.87646484	+22.85156250	-14.30419922	-23.42285156	+2860
+1458241308.90409990	+16.02246094	-1.42382813	-1.04150391	+21.86279297	+7.27294922	-46.91162109	+4844	+15.58300781	-1.70068359	+0.12304688	-117.66357422	+12.78808594	+54.84375000	+5004	+13.45605469	-2.90478516	-1.91601563	+22.63183594	-13.93066406	-23.51074219	+2876
+1458241308.90829990	+16.02246094	-1.43701172	-1.05468750	+22.01660156	+7.31689453	-46.88964844	+4868	+15.58300781	-1.70947266	+0.10546875	-117.99316406	+12.98583984	+54.68994141	+5004	+13.46044922	-2.93554688	-1.93359375	+22.54394531	-13.73291016	-23.55468750	+2884
+1458241308.91240000	+16.01806641	-1.45458984	-1.06347656	+22.17041016	+7.36083984	-46.86767578	+4892	+15.58300781	-1.73583984	+0.08789063	-118.43261719	+13.13964844	+54.51416016	+5008	+13.46484375	-2.96630859	-1.94677734	+22.47802734	-13.55712891	-23.59863281	+2888
+1458241308.91660000	+16.02685547	-1.47216797	-1.08544922	+22.30224609	+7.47070313	-46.84570313	+4916	+15.57861328	-1.75781250	+0.07031250	-118.85009766	+13.27148438	+54.38232422	+5012	+13.46484375	-2.99267578	-1.95556641	+22.39013672	-13.44726563	-23.66455078	+2892
+1458241308.92070010	+16.03125000	-1.48974609	-1.12060547	+22.43408203	+7.64648438	-46.77978516	+4940	+15.57421875	-1.77539063	+0.04833984	-119.22363281	+13.38134766	+54.14062500	+5016	+13.46923828	-3.01904297	-1.96435547	+22.36816406	-13.29345703	-23.68652344	+2896
+1458241308.92910000	+16.04882813	-1.52050781	-1.19091797	+22.76367188	+8.04199219	-46.58203125	+4980	+15.56982422	-1.83691406	-0.00878906	-120.12451172	+13.57910156	+53.63525391	+5028	+13.47363281	-3.04541016	-1.97753906	+22.43408203	-13.02978516	-23.68652344	+2900
+1458241308.93319990	+16.05761719	-1.53808594	-1.22607422	+22.89550781	+8.19580078	-46.51611328	+4996	+15.56982422	-1.85888672	-0.04833984	-120.49804688	+13.62304688	+53.28369141	+5032	+13.47802734	-3.05859375	-1.98193359	+22.47802734	-12.91992188	-23.68652344	+2904
+1458241308.93740010	+16.06640625	-1.55126953	-1.26123047	+23.04931641	+8.37158203	-46.42822266	+5008	+15.56542969	-1.89404297	-0.09228516	-120.93750000	+13.64501953	+52.93212891	+5040	+13.48242188	-3.06738281	-1.98632813	+22.52197266	-12.78808594	-23.68652344	+2904
+1458241308.94160010	+16.07958984	-1.56884766	-1.29199219	+23.20312500	+8.50341797	-46.36230469	+5016	+15.56982422	-1.92919922	-0.13183594	-121.37695313	+13.64501953	+52.62451172	+5048	+13.48242188	-3.08056641	-1.98632813	+22.56591797	-12.70019531	-23.70849609	+2908
+1458241308.94569990	+16.09716797	-1.58642578	-1.32714844	+23.35693359	+8.65722656	-46.27441406	+5016	+15.56982422	-1.95117188	-0.16699219	-121.66259766	+13.64501953	+52.33886719	+5052	+13.48681641	-3.08935547	-1.98632813	+22.63183594	-12.59033203	-23.68652344	+2912
+1458241308.94989990	+16.11035156	-1.60839844	-1.35791016	+23.46679688	+8.83300781	-46.20849609	+5016	+15.56982422	-1.99072266	-0.20654297	-122.08007813	+13.62304688	+51.98730469	+5056	+13.49121094	-3.10253906	-1.98632813	+22.69775391	-12.45849609	-23.68652344	+2916
+1458241308.95409990	+16.12353516	-1.63476563	-1.40185547	+23.57666016	+9.05273438	-46.12060547	+5016	+15.56982422	-2.03466797	-0.24609375	-122.49755859	+13.57910156	+51.67968750	+5064	+13.49121094	-3.11572266	-1.99072266	+22.74169922	-12.30468750	-23.66455078	+2920
+1458241308.95820000	+16.13671875	-1.65673828	-1.44580078	+23.68652344	+9.27246094	-46.05468750	+5012	+15.56982422	-2.06103516	-0.28125000	-122.78320313	+13.53515625	+51.41601563	+5068	+13.49560547	-3.13330078	-1.99511719	+22.80761719	-12.15087891	-23.64257813	+2928
+1458241308.96240000	+16.14990234	-1.67871094	-1.48974609	+23.81835938	+9.47021484	-45.96679688	+5004	+15.56982422	-2.09179688	-0.31640625	-123.11279297	+13.46923828	+51.08642578	+5072	+13.49560547	-3.14648438	-1.99951172	+22.85156250	-11.97509766	-23.62060547	+2936
+1458241308.96659990	+16.16308594	-1.70507813	-1.52929688	+23.95019531	+9.66796875	-45.87890625	+4996	+15.57421875	-2.12695313	-0.35595703	-123.44238281	+13.42529297	+50.75683594	+5080	+13.50000000	-3.16406250	-2.00830078	+22.89550781	-11.77734375	-23.59863281	+2944
+1458241308.97070000	+16.16748047	-1.72705078	-1.56445313	+24.03808594	+9.75585938	-45.85693359	+4980	+15.57861328	-2.15332031	-0.38671875	-123.66210938	+13.38134766	+50.51513672	+5080	+13.49560547	-3.18603516	-2.02148438	+22.91748047	-11.53564453	-23.57666016	+2956
+1458241308.97490000	+16.17626953	-1.76220703	-1.59521484	+24.10400391	+9.88769531	-45.85693359	+4972	+15.57861328	-2.17968750	-0.42187500	-123.92578125	+13.31542969	+50.27343750	+5084	+13.50000000	-3.21679688	-2.03466797	+22.87353516	-11.29394531	-23.57666016	+2968
+1458241308.97910000	+16.18066406	-1.79296875	-1.63037109	+24.16992188	+10.04150391	-45.85693359	+4964	+15.58300781	-2.21484375	-0.45263672	-124.16748047	+13.24951172	+50.00976563	+5088	+13.50000000	-3.25195313	-2.05224609	+22.82958984	-11.00830078	-23.55468750	+2984
+1458241308.98320010	+16.18505859	-1.82812500	-1.66552734	+24.23583984	+10.19531250	-45.85693359	+4952	+15.58740234	-2.23681641	-0.47460938	-124.34326172	+13.20556641	+49.85595703	+5092	+13.50000000	-3.29150391	-2.07861328	+22.74169922	-10.67871094	-23.53271484	+3004
+1458241308.98740010	+16.19384766	-1.86328125	-1.70068359	+24.27978516	+10.34912109	-45.87890625	+4948	+15.59179688	-2.26318359	-0.49658203	-124.54101563	+13.16162109	+49.68017578	+5092	+13.50000000	-3.33544922	-2.10058594	+22.63183594	-10.39306641	-23.53271484	+3020
+1458241308.99160000	+16.19384766	-1.89843750	-1.74462891	+24.34570313	+10.56884766	-45.87890625	+4944	+15.59619141	-2.28955078	-0.52294922	-124.71679688	+13.11767578	+49.46044922	+5096	+13.50439453	-3.37939453	-2.13574219	+22.54394531	-10.01953125	-23.51074219	+3036
+1458241308.99569990	+16.18505859	-1.93798828	-1.78417969	+24.36767578	+10.72265625	-45.90087891	+4948	+15.60058594	-2.30712891	-0.54492188	-124.84863281	+13.07373047	+49.30664063	+5100	+13.50000000	-3.43212891	-2.17089844	+22.39013672	-9.64599609	-23.48876953	+3056
+1458241308.99990010	+16.18066406	-1.97314453	-1.82373047	+24.41162109	+10.87646484	-45.92285156	+4952	+15.60498047	-2.32910156	-0.57128906	-124.98046875	+13.00781250	+49.13085938	+5100	+13.50000000	-3.48046875	-2.20605469	+22.23632813	-9.27246094	-23.48876953	+3072
+1458241309.00399990	+16.18066406	-2.00830078	-1.85888672	+24.47753906	+11.03027344	-45.94482422	+4960	+15.60937500	-2.35107422	-0.59326172	-125.11230469	+12.96386719	+48.95507813	+5104	+13.50000000	-3.53320313	-2.24560547	+22.10449219	-8.87695313	-23.46679688	+3088
+1458241309.00819990	+16.18066406	-2.04785156	-1.89843750	+24.52148438	+11.16210938	-45.96679688	+4968	+15.61376953	-2.36865234	-0.61523438	-125.22216797	+12.91992188	+48.82324219	+5108	+13.50000000	-3.58593750	-2.28076172	+21.95068359	-8.50341797	-23.46679688	+3104
+1458241309.01239990	+16.18066406	-2.09179688	-1.93798828	+24.54345703	+11.31591797	-46.01074219	+4984	+15.62255859	-2.39062500	-0.63720703	-125.33203125	+12.87597656	+48.69140625	+5116	+13.50000000	-3.64306641	-2.32031250	+21.77490234	-8.12988281	-23.48876953	+3120
+1458241309.01650000	+16.18066406	-2.13134766	-1.98193359	+24.56542969	+11.49169922	-46.03271484	+5004	+15.62695313	-2.41259766	-0.65917969	-125.44189453	+12.81005859	+48.53759766	+5120	+13.50439453	-3.70019531	-2.36425781	+21.62109375	-7.73437500	-23.46679688	+3132
+1458241309.02070000	+16.17626953	-2.17529297	-2.03027344	+24.60937500	+11.73339844	-46.01074219	+5028	+15.63574219	-2.43896484	-0.68994141	-125.59570313	+12.74414063	+48.36181641	+5128	+13.50439453	-3.76171875	-2.40380859	+21.46728516	-7.36083984	-23.48876953	+3148
+1458241309.02490000	+16.17626953	-2.21923828	-2.08300781	+24.67529297	+11.95312500	-45.96679688	+5052	+15.64453125	-2.46972656	-0.72070313	-125.72753906	+12.65625000	+48.18603516	+5140	+13.50439453	-3.81005859	-2.44335938	+21.35742188	-7.00927734	-23.51074219	+3156
+1458241309.02900000	+16.18066406	-2.25878906	-2.13574219	+24.71923828	+12.12890625	-45.90087891	+5076	+15.65332031	-2.50048828	-0.75585938	-125.85937500	+12.56835938	+47.98828125	+5148	+13.51318359	-3.86279297	-2.48291016	+21.22558594	-6.67968750	-23.51074219	+3164
+1458241309.03320000	+16.18505859	-2.29833984	-2.18408203	+24.78515625	+12.30468750	-45.85693359	+5104	+15.66210938	-2.54003906	-0.80859375	-126.05712891	+12.45849609	+47.70263672	+5164	+13.51318359	-3.91992188	-2.52246094	+21.11572266	-6.37207031	-23.55468750	+3172
+1458241309.03740000	+16.18505859	-2.34228516	-2.23242188	+24.85107422	+12.45849609	-45.79101563	+5128	+15.67089844	-2.58398438	-0.85253906	-126.23291016	+12.32666016	+47.48291016	+5184	+13.51757813	-3.96386719	-2.55761719	+21.02783203	-6.06445313	-23.57666016	+3180
+1458241309.04150010	+16.20703125	-2.38623047	-2.28076172	+24.91699219	+12.56835938	-45.74707031	+5152	+15.68408203	-2.62792969	-0.90527344	-126.43066406	+12.19482422	+47.24121094	+5200	+13.52636719	-4.00781250	-2.58837891	+20.96191406	-5.82275391	-23.62060547	+3180
+1458241309.04570010	+16.22460938	-2.43017578	-2.33349609	+24.98291016	+12.74414063	-45.63720703	+5172	+15.70166016	-2.69384766	-0.97558594	-126.73828125	+11.99707031	+46.91162109	+5224	+13.53515625	-4.05615234	-2.61035156	+20.89599609	-5.64697266	-23.70849609	+3184
+1458241309.04990010	+16.24658203	-2.47412109	-2.39062500	+25.07080078	+12.89794922	-45.52734375	+5188	+15.71484375	-2.75537109	-1.04150391	-127.00195313	+11.84326172	+46.66992188	+5244	+13.54394531	-4.09570313	-2.63232422	+20.89599609	-5.47119141	-23.77441406	+3184
+1458241309.05399990	+16.26855469	-2.52246094	-2.44775391	+25.13671875	+13.05175781	-45.41748047	+5204	+15.73242188	-2.81250000	-1.10742188	-127.28759766	+11.66748047	+46.40625000	+5264	+13.55712891	-4.13525391	-2.65869141	+20.87402344	-5.29541016	-23.84033203	+3188
+1458241309.05819990	+16.28613281	-2.57080078	-2.50048828	+25.20263672	+13.18359375	-45.30761719	+5216	+15.74560547	-2.89160156	-1.19091797	-127.63916016	+11.42578125	+46.05468750	+5292	+13.56591797	-4.18359375	-2.67626953	+20.83007813	-5.14160156	-23.92822266	+3192
+1458241309.06240010	+16.30810547	-2.61474609	-2.55322266	+25.29052734	+13.27148438	-45.19775391	+5220	+15.75878906	-2.95751953	-1.26123047	-127.92480469	+11.25000000	+45.79101563	+5312	+13.57910156	-4.21875000	-2.69824219	+20.83007813	-4.98779297	-24.01611328	+3192
+1458241309.06649990	+16.33447266	-2.65869141	-2.60595703	+25.37841797	+13.35937500	-45.06591797	+5220	+15.77197266	-3.02343750	-1.33154297	-128.18847656	+11.07421875	+45.54931641	+5328	+13.59228516	-4.25390625	-2.72021484	+20.85205078	-4.87792969	-24.08203125	+3196
+1458241309.07069990	+16.36083984	-2.70703125	-2.65869141	+25.46630859	+13.38134766	-44.97802734	+5216	+15.78955078	-3.09375000	-1.40185547	-128.47412109	+10.89843750	+45.32958984	+5348	+13.60546875	-4.29345703	-2.73779297	+20.83007813	-4.76806641	-24.21386719	+3200
+1458241309.07480000	+16.39160156	-2.75537109	-2.70703125	+25.51025391	+13.42529297	-44.89013672	+5208	+15.80273438	-3.16406250	-1.46777344	-128.73779297	+10.74462891	+45.13183594	+5368	+13.61865234	-4.33740234	-2.75537109	+20.80810547	-4.65820313	-24.32373047	+3204
+1458241309.07900000	+16.42236328	-2.81250000	-2.75976563	+25.57617188	+13.49121094	-44.82421875	+5196	+15.82031250	-3.22998047	-1.52929688	-128.97949219	+10.59082031	+44.97802734	+5380	+13.63623047	-4.38134766	-2.77734375	+20.78613281	-4.54833984	-24.43359375	+3208
+1458241309.08320000	+16.44873047	-2.86962891	-2.81250000	+25.59814453	+13.55712891	-44.78027344	+5184	+15.84228516	-3.30468750	-1.59521484	-129.26513672	+10.43701172	+44.78027344	+5396	+13.64941406	-4.43408203	-2.80371094	+20.72021484	-4.41650391	-24.56542969	+3216
+1458241309.08730010	+16.47509766	-2.92675781	-2.86962891	+25.62011719	+13.62304688	-44.73632813	+5172	+15.85986328	-3.37060547	-1.66113281	-129.48486328	+10.28320313	+44.60449219	+5412	+13.66259766	-4.48242188	-2.82568359	+20.67626953	-4.28466797	-24.67529297	+3228
+1458241309.09150000	+16.49267578	-2.98388672	-2.93115234	+25.66406250	+13.75488281	-44.69238281	+5156	+15.87304688	-3.43652344	-1.71826172	-129.70458984	+10.15136719	+44.45068359	+5420	+13.68017578	-4.53515625	-2.86523438	+20.63232422	-4.06494141	-24.76318359	+3236
+1458241309.09570000	+16.50585938	-3.04541016	-2.98388672	+25.66406250	+13.82080078	-44.69238281	+5144	+15.88623047	-3.49804688	-1.77099609	-129.88037109	+10.01953125	+44.31884766	+5432	+13.68896484	-4.59667969	-2.90478516	+20.47851563	-3.82324219	-24.87304688	+3252
+1458241309.09980010	+16.52343750	-3.10693359	-3.04101563	+25.66406250	+13.90869141	-44.69238281	+5132	+15.90380859	-3.55078125	-1.82373047	-130.01220703	+9.93164063	+44.20898438	+5444	+13.70214844	-4.66259766	-2.94433594	+20.34667969	-3.60351563	-24.98291016	+3268
+1458241309.10400010	+16.54101563	-3.16845703	-3.09814453	+25.68603516	+13.99658203	-44.71435547	+5124	+15.92578125	-3.60791016	-1.87207031	-130.12207031	+9.84375000	+44.12109375	+5452	+13.71533203	-4.73291016	-2.99267578	+20.21484375	-3.36181641	-25.09277344	+3280
+1458241309.10820010	+16.54980469	-3.24316406	-3.15966797	+25.62011719	+14.06250000	-44.78027344	+5116	+15.94775391	-3.66503906	-1.91601563	-130.25390625	+9.77783203	+44.07714844	+5460	+13.72412109	-4.80761719	-3.04101563	+19.99511719	-3.09814453	-25.22460938	+3296
+1458241309.11229990	+16.56298828	-3.31787109	-3.21679688	+25.55419922	+14.19433594	-44.84619141	+5116	+15.96972656	-3.72216797	-1.95996094	-130.36376953	+9.71191406	+44.01123047	+5468	+13.73291016	-4.89111328	-3.09375000	+19.77539063	-2.81250000	-25.33447266	+3312
+1458241309.11649990	+16.57177734	-3.39257813	-3.27832031	+25.46630859	+14.34814453	-44.93408203	+5120	+15.98730469	-3.77929688	-1.99951172	-130.47363281	+9.64599609	+43.98925781	+5480	+13.74609375	-4.97460938	-3.15527344	+19.57763672	-2.46093750	-25.44433594	+3332
+1458241309.12069990	+16.57617188	-3.47167969	-3.33984375	+25.35644531	+14.52392578	-45.02197266	+5132	+16.00927734	-3.84082031	-2.03906250	-130.56152344	+9.55810547	+43.94531250	+5492	+13.75048828	-5.06689453	-3.21679688	+19.31396484	-2.08740234	-25.55419922	+3352
+1458241309.12480000	+16.58056641	-3.54638672	-3.40576172	+25.29052734	+14.69970703	-45.08789063	+5144	+16.03125000	-3.89355469	-2.08300781	-130.64941406	+9.49218750	+43.87939453	+5500	+13.75927734	-5.15478516	-3.28271484	+19.07226563	-1.75781250	-25.66406250	+3368
+1458241309.12899990	+16.58496094	-3.62109375	-3.47167969	+25.24658203	+14.85351563	-45.17578125	+5164	+16.05322266	-3.95068359	-2.12695313	-130.71533203	+9.42626953	+43.81347656	+5512	+13.76806641	-5.24267578	-3.35302734	+18.83056641	-1.40625000	-25.75195313	+3384
+1458241309.13319990	+16.58496094	-3.70019531	-3.53759766	+25.11474609	+15.05126953	-45.26367188	+5188	+16.07080078	-4.00781250	-2.16650391	-130.80322266	+9.36035156	+43.81347656	+5528	+13.77685547	-5.33935547	-3.41894531	+18.54492188	-1.07666016	-25.90576172	+3400
+1458241309.13730000	+16.58935547	-3.77929688	-3.60351563	+25.00488281	+15.22705078	-45.32958984	+5216	+16.09277344	-4.06494141	-2.20166016	-130.86914063	+9.31640625	+43.79150391	+5540	+13.78564453	-5.42724609	-3.48486328	+18.32519531	-0.74707031	-26.05957031	+3416
+1458241309.14150000	+16.60693359	-3.86279297	-3.66064453	+24.89501953	+15.31494141	-45.48339844	+5244	+16.12353516	-4.12646484	-2.24121094	-130.95703125	+9.25048828	+43.81347656	+5556	+13.79443359	-5.51513672	-3.54638672	+18.08349609	-0.46142578	-26.21337891	+3428
+1458241309.14570000	+16.62011719	-3.95507813	-3.71777344	+24.71923828	+15.44677734	-45.61523438	+5276	+16.14990234	-4.19677734	-2.27636719	-131.04492188	+9.18457031	+43.83544922	+5568	+13.80761719	-5.60742188	-3.60351563	+17.81982422	-0.19775391	-26.38916016	+3440
+1458241309.14980010	+16.63769531	-4.03417969	-3.77929688	+24.60937500	+15.60058594	-45.72509766	+5308	+16.17626953	-4.27148438	-2.31591797	-131.17675781	+9.07470703	+43.83544922	+5584	+13.82080078	-5.69531250	-3.66503906	+17.62207031	+0.06591797	-26.56494141	+3448
+1458241309.15400000	+16.65966797	-4.11767578	-3.83642578	+24.49951172	+15.71044922	-45.85693359	+5340	+16.20263672	-4.34619141	-2.36865234	-131.33056641	+8.94287109	+43.81347656	+5604	+13.83837891	-5.77880859	-3.72216797	+17.42431641	+0.28564453	-26.76269531	+3456
+1458241309.15809990	+16.67724609	-4.20556641	-3.90673828	+24.36767578	+15.90820313	-45.94482422	+5372	+16.22460938	-4.42968750	-2.42138672	-131.50634766	+8.78906250	+43.76953125	+5624	+13.85595703	-5.86669922	-3.77490234	+17.22656250	+0.48339844	-26.96044922	+3464
+1458241309.16230010	+16.69921875	-4.28027344	-3.97705078	+24.27978516	+16.04003906	-45.98876953	+5400	+16.24658203	-4.51318359	-2.47412109	-131.68212891	+8.67919922	+43.72558594	+5640	+13.87353516	-5.93261719	-3.82324219	+17.13867188	+0.63720703	-27.15820313	+3468
+1458241309.16650010	+16.73876953	-4.36376953	-4.03857422	+24.19189453	+16.10595703	-46.09863281	+5420	+16.27734375	-4.59667969	-2.53125000	-131.85791016	+8.54736328	+43.68164063	+5660	+13.89550781	-6.00292969	-3.85839844	+17.00683594	+0.68115234	-27.37792969	+3468
+1458241309.17059990	+16.77392578	-4.45605469	-4.09570313	+24.01611328	+16.14990234	-46.23046875	+5436	+16.30371094	-4.68896484	-2.58837891	-132.05566406	+8.41552734	+43.68164063	+5676	+13.91748047	-6.07324219	-3.88916016	+16.89697266	+0.72509766	-27.64160156	+3468
+1458241309.17479990	+16.80908203	-4.53955078	-4.15283203	+23.90625000	+16.17187500	-46.36230469	+5444	+16.33007813	-4.78564453	-2.64550781	-132.27539063	+8.26171875	+43.68164063	+5692	+13.94384766	-6.13476563	-3.92431641	+16.80908203	+0.74707031	-27.90527344	+3468
+1458241309.17899990	+16.85742188	-4.62304688	-4.20117188	+23.77441406	+16.14990234	-46.51611328	+5448	+16.36083984	-4.88232422	-2.70703125	-132.47314453	+8.08593750	+43.70361328	+5704	+13.97460938	-6.20068359	-3.94628906	+16.72119141	+0.72509766	-28.19091797	+3468
+1458241309.18310000	+16.90136719	-4.71972656	-4.25830078	+23.62060547	+16.17187500	-46.66992188	+5444	+16.38720703	-4.98779297	-2.76855469	-132.73681641	+7.88818359	+43.70361328	+5720	+14.00537109	-6.26660156	-3.97265625	+16.63330078	+0.72509766	-28.45458984	+3464
+1458241309.18730000	+16.94970703	-4.80322266	-4.31542969	+23.51074219	+16.19384766	-46.80175781	+5436	+16.41796875	-5.08886719	-2.83447266	-132.95654297	+7.71240234	+43.68164063	+5732	+14.04052734	-6.33251953	-3.99902344	+16.56738281	+0.68115234	-28.71826172	+3464
+1458241309.19149990	+16.99365234	-4.88671875	-4.38134766	+23.40087891	+16.23779297	-46.91162109	+5420	+16.44433594	-5.18994141	-2.90478516	-133.19824219	+7.53662109	+43.63769531	+5744	+14.07128906	-6.39404297	-4.02539063	+16.50146484	+0.65917969	-28.98193359	+3460
+1458241309.19560000	+17.02880859	-4.97900391	-4.44726563	+23.26904297	+16.25976563	-47.06542969	+5404	+16.47070313	-5.29980469	-2.97949219	-133.46191406	+7.33886719	+43.61572266	+5756	+14.09765625	-6.45996094	-4.05615234	+16.39160156	+0.63720703	-29.24560547	+3460
+1458241309.19980000	+17.06835938	-5.06250000	-4.51318359	+23.13720703	+16.28173828	-47.19726563	+5380	+16.49707031	-5.39648438	-3.04980469	-133.68164063	+7.18505859	+43.57177734	+5764	+14.12841797	-6.52148438	-4.08691406	+16.30371094	+0.61523438	-29.53125000	+3456
+1458241309.20400000	+17.11230469	-5.15478516	-4.56591797	+22.98339844	+16.25976563	-47.37304688	+5352	+16.52783203	-5.49316406	-3.11132813	-133.87939453	+7.03125000	+43.63769531	+5768	+14.15917969	-6.58740234	-4.11328125	+16.23779297	+0.57128906	-29.81689453	+3452
+1458241309.20810010	+17.15185547	-5.25146484	-4.60986328	+22.80761719	+16.14990234	-47.63671875	+5320	+16.55859375	-5.59423828	-3.16845703	-134.07714844	+6.89941406	+43.70361328	+5768	+14.18994141	-6.66210938	-4.14404297	+16.08398438	+0.57128906	-30.08056641	+3452
+1458241309.21230010	+17.19140625	-5.34814453	-4.65820313	+22.63183594	+16.12792969	-47.92236328	+5292	+16.58935547	-5.68652344	-3.22558594	-134.23095703	+6.76757813	+43.76953125	+5772	+14.22070313	-6.74560547	-4.17919922	+15.90820313	+0.61523438	-30.38818359	+3456
+1458241309.21650000	+17.22216797	-5.44482422	-4.71533203	+22.45605469	+16.12792969	-48.16406250	+5264	+16.61572266	-5.78320313	-3.28271484	-134.38476563	+6.65771484	+43.83544922	+5772	+14.24267578	-6.83349609	-4.22753906	+15.73242188	+0.72509766	-30.62988281	+3460
+1458241309.22059990	+17.24853516	-5.54589844	-4.77685547	+22.25830078	+16.17187500	-48.42773438	+5236	+16.64648438	-5.87548828	-3.34423828	-134.56054688	+6.52587891	+43.87939453	+5772	+14.26464844	-6.92578125	-4.28466797	+15.49072266	+0.87890625	-30.87158203	+3468
+1458241309.22480010	+17.27490234	-5.63818359	-4.83837891	+22.10449219	+16.21582031	-48.69140625	+5216	+16.68164063	-5.96337891	-3.40576172	-134.69238281	+6.39404297	+43.92333984	+5772	+14.28222656	-7.02246094	-4.34179688	+15.24902344	+1.03271484	-31.13525391	+3472
+1458241309.22890000	+17.28808594	-5.73046875	-4.89990234	+21.95068359	+16.30371094	-48.93310547	+5200	+16.70800781	-6.04687500	-3.45410156	-134.80224609	+6.30615234	+44.01123047	+5768	+14.29980469	-7.11914063	-4.40771484	+15.02929688	+1.25244141	-31.35498047	+3480
+1458241309.23309990	+17.30126953	-5.82714844	-4.95703125	+21.75292969	+16.32568359	-49.26269531	+5188	+16.73876953	-6.13037109	-3.49804688	-134.91210938	+6.24023438	+44.14306641	+5764	+14.30859375	-7.22460938	-4.48242188	+14.72167969	+1.47216797	-31.61865234	+3488
+1458241309.23729990	+17.31005859	-5.92822266	-5.01416016	+21.55517578	+16.36962891	-49.61425781	+5180	+16.77392578	-6.20507813	-3.54199219	-134.95605469	+6.17431641	+44.29687500	+5760	+14.31738281	-7.33447266	-4.55712891	+14.39208984	+1.73583984	-31.88232422	+3496
+1458241309.24140000	+17.32763672	-6.02929688	-5.05810547	+21.35742188	+16.34765625	-50.03173828	+5180	+16.80908203	-6.28417969	-3.57275391	-135.02197266	+6.13037109	+44.49462891	+5756	+14.32617188	-7.44873047	-4.62744141	+14.08447266	+1.97753906	-32.18994141	+3504
+1458241309.24560000	+17.34521484	-6.13476563	-5.10644531	+21.13769531	+16.36962891	-50.42724609	+5188	+16.84423828	-6.36767578	-3.61230469	-135.08789063	+6.06445313	+44.67041016	+5752	+14.33935547	-7.56298828	-4.70214844	+13.75488281	+2.26318359	-32.45361328	+3512
+1458241309.24980000	+17.35839844	-6.23583984	-5.15917969	+20.93994141	+16.39160156	-50.82275391	+5200	+16.88378906	-6.44677734	-3.65185547	-135.13183594	+5.97656250	+44.84619141	+5748	+14.34814453	-7.68164063	-4.78125000	+13.44726563	+2.54882813	-32.73925781	+3520
+1458241309.25390010	+17.37597656	-6.33691406	-5.21630859	+20.76416016	+16.43554688	-51.24023438	+5220	+16.91894531	-6.52587891	-3.69140625	-135.19775391	+5.88867188	+45.02197266	+5744	+14.35253906	-7.80029297	-4.86035156	+13.11767578	+2.83447266	-33.04687500	+3528
+1458241309.25810000	+17.38916016	-6.44677734	-5.28222656	+20.56640625	+16.56738281	-51.59179688	+5248	+16.95410156	-6.61376953	-3.73535156	-135.28564453	+5.77880859	+45.19775391	+5744	+14.36132813	-7.91894531	-4.93945313	+12.78808594	+3.09814453	-33.33251953	+3536
+1458241309.26230000	+17.39794922	-6.53906250	-5.34814453	+20.41259766	+16.61132813	-51.92138672	+5272	+16.98925781	-6.70166016	-3.77929688	-135.37353516	+5.69091797	+45.37353516	+5744	+14.36572266	-8.02441406	-5.01855469	+12.52441406	+3.33984375	-33.64013672	+3540
+1458241309.26640010	+17.42431641	-6.64013672	-5.39648438	+20.23681641	+16.56738281	-52.33886719	+5300	+17.02441406	-6.78955078	-3.81884766	-135.43945313	+5.60302734	+45.59326172	+5740	+14.37890625	-8.13427734	-5.08007813	+12.21679688	+3.49365234	-33.99169922	+3544
+1458241309.27060010	+17.45068359	-6.74121094	-5.44482422	+20.03906250	+16.52343750	-52.75634766	+5328	+17.05957031	-6.88183594	-3.85400391	-135.54931641	+5.51513672	+45.85693359	+5740	+14.39648438	-8.24414063	-5.14160156	+11.97509766	+3.64746094	-34.32128906	+3544
+1458241309.27480010	+17.48144531	-6.84228516	-5.49316406	+19.86328125	+16.45751953	-53.15185547	+5356	+17.09472656	-6.97851563	-3.88916016	-135.65917969	+5.40527344	+46.12060547	+5736	+14.40966797	-8.33642578	-5.20312500	+11.75537109	+3.77929688	-34.65087891	+3544
+1458241309.27889990	+17.52539063	-6.95214844	-5.53271484	+19.70947266	+16.32568359	-53.63525391	+5380	+17.13427734	-7.07958984	-3.93750000	-135.74707031	+5.29541016	+46.36230469	+5736	+14.43164063	-8.44189453	-5.24267578	+11.49169922	+3.80126953	-35.06835938	+3540
+1458241309.28309990	+17.57373047	-7.06640625	-5.59863281	+19.51171875	+16.34765625	-53.98681641	+5404	+17.17382813	-7.18945313	-4.00341797	-135.94482422	+5.09765625	+46.51611328	+5736	+14.46679688	-8.53857422	-5.27783203	+11.31591797	+3.77929688	-35.44189453	+3536
+1458241309.28730010	+17.62207031	-7.16748047	-5.66894531	+19.40185547	+16.30371094	-54.29443359	+5416	+17.20898438	-7.30371094	-4.06933594	-136.12060547	+4.92187500	+46.64794922	+5732	+14.50195313	-8.61767578	-5.31738281	+11.20605469	+3.73535156	-35.79345703	+3524
+1458241309.29140000	+17.67480469	-7.27294922	-5.72167969	+19.24804688	+16.21582031	-54.64599609	+5424	+17.24414063	-7.41357422	-4.13525391	-136.29638672	+4.72412109	+46.77978516	+5728	+14.53710938	-8.69677734	-5.34375000	+11.05224609	+3.64746094	-36.14501953	+3512
+1458241309.29559990	+17.72753906	-7.37841797	-5.78759766	+19.09423828	+16.14990234	-54.95361328	+5424	+17.27050781	-7.53222656	-4.20117188	-136.49414063	+4.52636719	+46.95556641	+5724	+14.58105469	-8.77148438	-5.37011719	+10.94238281	+3.53759766	-36.51855469	+3500
+1458241309.29979990	+17.78027344	-7.47949219	-5.84912109	+18.96240234	+16.04003906	-55.26123047	+5416	+17.30126953	-7.65087891	-4.26269531	-136.71386719	+4.37255859	+47.15332031	+5720	+14.62060547	-8.84179688	-5.39648438	+10.87646484	+3.40576172	-36.87011719	+3484
+1458241309.30390000	+17.84179688	-7.58496094	-5.89746094	+18.80859375	+15.86425781	-55.61279297	+5396	+17.32763672	-7.76953125	-4.32861328	-136.91162109	+4.21875000	+47.35107422	+5708	+14.66455078	-8.91210938	-5.40966797	+10.78857422	+3.18603516	-37.26562500	+3468
+1458241309.30810000	+17.90771484	-7.69482422	-5.95019531	+18.65478516	+15.71044922	-55.96435547	+5368	+17.36279297	-7.89257813	-4.40332031	-137.13134766	+4.02099609	+47.48291016	+5700	+14.71728516	-8.98242188	-5.42285156	+10.70068359	+2.98828125	-37.63916016	+3452
+1458241309.31220010	+17.96923828	-7.80468750	-6.01171875	+18.50097656	+15.62255859	-56.33789063	+5336	+17.39355469	-8.01123047	-4.48681641	-137.32910156	+3.77929688	+47.57080078	+5688	+14.76562500	-9.05712891	-5.44042969	+10.61279297	+2.79052734	-38.03466797	+3432
+1458241309.31640010	+18.02636719	-7.91894531	-6.07324219	+18.36914063	+15.53466797	-56.68945313	+5296	+17.42431641	-8.13427734	-4.55712891	-137.52685547	+3.58154297	+47.72460938	+5676	+14.80957031	-9.12744141	-5.46240234	+10.52490234	+2.65869141	-38.38623047	+3412
+1458241309.32060000	+18.08349609	-8.03320313	-6.13916016	+18.19335938	+15.49072266	-57.04101563	+5256	+17.45947266	-8.25732422	-4.63183594	-137.74658203	+3.36181641	+47.85644531	+5660	+14.85791016	-9.19775391	-5.48876953	+10.43701172	+2.52685547	-38.75976563	+3396
+1458241309.32890010	+18.18017578	-8.24853516	-6.27099609	+17.86376953	+15.40283203	-57.70019531	+5152	+17.51220703	-8.48144531	-4.77685547	-138.09814453	+2.96630859	+48.12011719	+5624	+14.93701172	-9.35156250	-5.55468750	+10.21728516	+2.32910156	-39.46289063	+3364
+1458241309.33310010	+18.21533203	-8.35400391	-6.31494141	+17.68798828	+15.24902344	-58.13964844	+5096	+17.53857422	-8.58691406	-4.83837891	-138.25195313	+2.81250000	+48.31787109	+5604	+14.96777344	-9.43505859	-5.59863281	+10.04150391	+2.30712891	-39.83642578	+3352
+1458241309.33719990	+18.25048828	-8.46386719	-6.36328125	+17.49023438	+15.18310547	-58.62304688	+5048	+17.56494141	-8.68359375	-4.89990234	-138.38378906	+2.61474609	+48.49365234	+5584	+14.99414063	-9.54052734	-5.64697266	+9.79980469	+2.35107422	-40.23193359	+3340
+1458241309.34139990	+18.28125000	-8.57373047	-6.40722656	+17.31445313	+15.13916016	-59.12841797	+5000	+17.59570313	-8.78906250	-4.94824219	-138.49365234	+2.46093750	+48.77929688	+5560	+15.01171875	-9.64160156	-5.70410156	+9.58007813	+2.41699219	-40.62744141	+3332
+1458241309.34970000	+18.33837891	-8.80224609	-6.50390625	+16.89697266	+15.11718750	-60.27099609	+4920	+17.67919922	-8.97802734	-5.05371094	-138.66943359	+2.10937500	+49.26269531	+5516	+15.04248047	-9.87890625	-5.82714844	+8.98681641	+2.68066406	-41.50634766	+3320
+1458241309.35390000	+18.34716797	-8.90771484	-6.54785156	+16.67724609	+15.13916016	-60.79833984	+4888	+17.71435547	-9.06591797	-5.09765625	-138.73535156	+1.93359375	+49.50439453	+5492	+15.04248047	-10.00195313	-5.91503906	+8.67919922	+2.94433594	-41.90185547	+3320
+1458241309.35809990	+18.36035156	-9.01318359	-6.59179688	+16.45751953	+15.16113281	-61.39160156	+4868	+17.74951172	-9.14501953	-5.14160156	-138.77929688	+1.75781250	+49.79003906	+5468	+15.03808594	-10.12500000	-6.00292969	+8.34960938	+3.25195313	-42.31933594	+3316
+1458241309.36640000	+18.38232422	-9.21533203	-6.66650391	+16.06201172	+15.09521484	-62.60009766	+4844	+17.82421875	-9.30322266	-5.20751953	-138.84521484	+1.51611328	+50.44921875	+5424	+15.02929688	-10.37988281	-6.17431641	+7.69042969	+3.77929688	-43.22021484	+3316
+1458241309.37060000	+18.39111328	-9.32080078	-6.69287109	+15.84228516	+15.02929688	-63.28125000	+4844	+17.86816406	-9.38671875	-5.23828125	-138.88916016	+1.38427734	+50.84472656	+5404	+15.02490234	-10.51171875	-6.25341797	+7.36083984	+4.02099609	-43.70361328	+3320
+1458241309.37470010	+18.39990234	-9.41308594	-6.71923828	+15.66650391	+14.96337891	-63.96240234	+4852	+17.90771484	-9.46582031	-5.27343750	-138.93310547	+1.23046875	+51.21826172	+5384	+15.02050781	-10.63916016	-6.33691406	+7.03125000	+4.28466797	-44.20898438	+3320
+1458241309.37890010	+18.42187500	-9.51416016	-6.73681641	+15.49072266	+14.85351563	-64.70947266	+4864	+17.94726563	-9.54931641	-5.30419922	-138.97705078	+1.05468750	+51.61376953	+5364	+15.01171875	-10.77539063	-6.40722656	+6.67968750	+4.50439453	-44.78027344	+3324
+1458241309.38299990	+18.44824219	-9.61962891	-6.78076172	+15.31494141	+14.87548828	-65.34667969	+4884	+17.99560547	-9.63720703	-5.33935547	-139.02099609	+0.87890625	+51.98730469	+5344	+15.02050781	-10.89404297	-6.48193359	+6.43798828	+4.68017578	-45.24169922	+3328
+1458241309.38720010	+18.47900391	-9.71630859	-6.82031250	+15.13916016	+14.80957031	-65.96191406	+4900	+18.03515625	-9.72070313	-5.37011719	-139.08691406	+0.74707031	+52.38281250	+5324	+15.02929688	-10.99951172	-6.54785156	+6.21826172	+4.83398438	-45.70312500	+3328
+1458241309.39140010	+18.50537109	-9.81738281	-6.85986328	+14.98535156	+14.74365234	-66.57714844	+4920	+18.07031250	-9.80419922	-5.42285156	-139.15283203	+0.54931641	+52.69042969	+5304	+15.03369141	-11.10937500	-6.60498047	+5.95458984	+4.92187500	-46.20849609	+3328
+1458241309.39549990	+18.53173828	-9.92285156	-6.91259766	+14.80957031	+14.72167969	-67.12646484	+4944	+18.09667969	-9.89648438	-5.47998047	-139.28466797	+0.32958984	+52.99804688	+5288	+15.05566406	-11.20166016	-6.66650391	+5.80078125	+5.00976563	-46.66992188	+3324
+1458241309.39969990	+18.56689453	-10.02392578	-6.95654297	+14.65576172	+14.56787109	-67.67578125	+4964	+18.11865234	-10.00195313	-5.53710938	-139.46044922	+0.13183594	+53.32763672	+5272	+15.07324219	-11.28515625	-6.71484375	+5.64697266	+5.00976563	-47.10937500	+3316
+1458241309.40800000	+18.68115234	-10.25683594	-7.04443359	+14.34814453	+14.23828125	-68.86230469	+4972	+18.18017578	-10.22607422	-5.65136719	-139.83398438	-0.26367188	+54.00878906	+5236	+15.16113281	-11.46093750	-6.75000000	+5.33935547	+4.63623047	-48.16406250	+3296
+1458241309.41220000	+18.73388672	-10.38427734	-7.10595703	+14.17236328	+14.12841797	-69.41162109	+4964	+18.20214844	-10.34472656	-5.71728516	-140.05371094	-0.48339844	+54.33837891	+5216	+15.20947266	-11.53564453	-6.76318359	+5.25146484	+4.41650391	-48.64746094	+3276
+1458241309.41640000	+18.78662109	-10.51611328	-7.16308594	+13.97460938	+13.99658203	-69.96093750	+4948	+18.21533203	-10.45898438	-5.79638672	-140.25146484	-0.74707031	+54.60205078	+5196	+15.25781250	-11.61035156	-6.76757813	+5.14160156	+4.17480469	-49.15283203	+3260
+1458241309.42050000	+18.84375000	-10.64794922	-7.25537109	+13.79882813	+13.99658203	-70.35644531	+4924	+18.22412109	-10.57763672	-5.89746094	-140.51513672	-1.05468750	+54.73388672	+5180	+15.31494141	-11.67626953	-6.78515625	+5.07568359	+3.95507813	-49.54833984	+3232
+1458241309.42470000	+18.89648438	-10.78857422	-7.34326172	+13.60107422	+13.95263672	-70.75195313	+4888	+18.22851563	-10.70507813	-5.99414063	-140.77880859	-1.34033203	+54.88769531	+5156	+15.37207031	-11.74658203	-6.79394531	+4.98779297	+3.71337891	-49.96582031	+3204
+1458241309.42890000	+18.93164063	-10.92919922	-7.43115234	+13.40332031	+13.93066406	-71.10351563	+4844	+18.23291016	-10.83691406	-6.08642578	-141.08642578	-1.60400391	+55.08544922	+5136	+15.42041016	-11.81250000	-6.80712891	+4.87792969	+3.47167969	-50.38330078	+3172
+1458241309.43300010	+18.97119141	-11.06103516	-7.50585938	+13.20556641	+13.84277344	-71.56494141	+4788	+18.24169922	-10.96435547	-6.16992188	-141.35009766	-1.82373047	+55.30517578	+5108	+15.46875000	-11.87841797	-6.81591797	+4.76806641	+3.22998047	-50.82275391	+3140
+1458241309.43720010	+19.00634766	-11.20166016	-7.58496094	+13.00781250	+13.77685547	-72.04833984	+4728	+18.24609375	-11.08300781	-6.25781250	-141.59179688	-2.08740234	+55.50292969	+5084	+15.51269531	-11.95751953	-6.82910156	+4.61425781	+3.01025391	-51.28417969	+3112
+1458241309.44140010	+19.04150391	-11.35107422	-7.64648438	+12.78808594	+13.66699219	-72.57568359	+4660	+18.25048828	-11.20605469	-6.33691406	-141.85546875	-2.32910156	+55.76660156	+5056	+15.55664063	-12.04101563	-6.84228516	+4.48242188	+2.81250000	-51.76757813	+3080
+1458241309.44549990	+19.08984375	-11.49609375	-7.71679688	+12.61230469	+13.55712891	-73.05908203	+4584	+18.26367188	-11.32031250	-6.42919922	-142.05322266	-2.54882813	+55.92041016	+5024	+15.60058594	-12.12451172	-6.85986328	+4.32861328	+2.63671875	-52.25097656	+3048
+1458241309.44970010	+19.12500000	-11.63232422	-7.80468750	+12.45849609	+13.64501953	-73.54248047	+4504	+18.27246094	-11.42578125	-6.52148438	-142.22900391	-2.81250000	+56.05224609	+4992	+15.64453125	-12.22998047	-6.88183594	+4.13085938	+2.54882813	-52.73437500	+3020
+1458241309.45390010	+19.12500000	-11.75537109	-7.87939453	+12.28271484	+13.73291016	-73.95996094	+4432	+18.27685547	-11.53125000	-6.58300781	-142.44873047	-3.01025391	+56.29394531	+4956	+15.65771484	-12.31787109	-6.93896484	+3.95507813	+2.63671875	-53.12988281	+2992
+1458241309.45799990	+19.12939453	-11.86962891	-7.93652344	+12.12890625	+13.73291016	-74.50927734	+4360	+18.29443359	-11.63232422	-6.64453125	-142.62451172	-3.18603516	+56.53564453	+4916	+15.65771484	-12.41455078	-7.00048828	+3.69140625	+2.76855469	-53.59130859	+2968
+1458241309.46219990	+19.13818359	-11.97070313	-7.98925781	+12.01904297	+13.73291016	-75.05859375	+4296	+18.31201172	-11.71582031	-6.70605469	-142.73437500	-3.36181641	+56.75537109	+4876	+15.65332031	-12.53320313	-7.06640625	+3.38378906	+2.94433594	-54.07470703	+2948
+1458241309.46630000	+19.14257813	-12.07617188	-8.02001953	+11.90917969	+13.68896484	-75.67382813	+4232	+18.33398438	-11.80371094	-6.74121094	-142.88818359	-3.47167969	+57.08496094	+4836	+15.64013672	-12.64746094	-7.14550781	+3.12011719	+3.20800781	-54.53613281	+2928
+1458241309.47050000	+19.16015625	-12.16845703	-8.02880859	+11.84326172	+13.55712891	-76.37695313	+4180	+18.37353516	-11.88281250	-6.76757813	-142.95410156	-3.53759766	+57.43652344	+4792	+15.62255859	-12.76611328	-7.21582031	+2.85644531	+3.44970703	-55.10742188	+2908
+1458241309.47470000	+19.16894531	-12.24755859	-8.04638672	+11.82128906	+13.53515625	-77.10205078	+4136	+18.40429688	-11.94873047	-6.79394531	-142.99804688	-3.64746094	+57.81005859	+4748	+15.60058594	-12.89794922	-7.29492188	+2.54882813	+3.75732422	-55.70068359	+2892
+1458241309.47880010	+19.17773438	-12.33105469	-8.05957031	+11.79931641	+13.49121094	-77.84912109	+4104	+18.44384766	-12.02343750	-6.80273438	-143.06396484	-3.71337891	+58.22753906	+4704	+15.56982422	-13.02539063	-7.37841797	+2.24121094	+4.10888672	-56.29394531	+2876
+1458241309.48300000	+19.19091797	-12.41455078	-8.07714844	+11.77734375	+13.51318359	-78.53027344	+4080	+18.49218750	-12.09375000	-6.82470703	-143.10791016	-3.80126953	+58.62304688	+4664	+15.54785156	-13.15283203	-7.47070313	+1.97753906	+4.50439453	-56.82128906	+2864
+1458241309.48720000	+19.20849609	-12.48486328	-8.09472656	+11.77734375	+13.49121094	-79.23339844	+4064	+18.54052734	-12.16406250	-6.84228516	-143.15185547	-3.91113281	+58.97460938	+4616	+15.51708984	-13.28027344	-7.56298828	+1.69189453	+4.87792969	-57.37060547	+2860
+1458241309.49130010	+19.21289063	-12.54638672	-8.10351563	+11.77734375	+13.44726563	-79.91455078	+4060	+18.58007813	-12.22998047	-6.85107422	-143.21777344	-3.97705078	+59.37011719	+4576	+15.47753906	-13.40332031	-7.65966797	+1.40625000	+5.29541016	-57.89794922	+2860
+1458241309.49970010	+19.22607422	-12.67822266	-8.10351563	+11.73339844	+13.31542969	-81.34277344	+4088	+18.66357422	-12.37060547	-6.84228516	-143.39355469	-4.10888672	+60.27099609	+4504	+15.41162109	-13.61425781	-7.84423828	+0.94482422	+6.04248047	-58.93066406	+2868
+1458241309.50379990	+19.26123047	-12.75732422	-8.10351563	+11.75537109	+13.16162109	-82.13378906	+4112	+18.70312500	-12.44970703	-6.86425781	-143.48144531	-4.19677734	+60.68847656	+4468	+15.39404297	-13.73291016	-7.90136719	+0.70312500	+6.21826172	-59.56787109	+2872
+1458241309.50799990	+19.29638672	-12.84960938	-8.12988281	+11.71142578	+13.13964844	-82.81494141	+4132	+18.74267578	-12.53759766	-6.89501953	-143.59130859	-4.32861328	+61.04003906	+4432	+15.39843750	-13.82958984	-7.96289063	+0.54931641	+6.37207031	-60.09521484	+2876
+1458241309.51220010	+19.32714844	-12.94628906	-8.15625000	+11.64550781	+13.09570313	-83.51806641	+4156	+18.77783203	-12.62988281	-6.93457031	-143.74511719	-4.52636719	+61.36962891	+4396	+15.39843750	-13.92626953	-8.01562500	+0.41748047	+6.50390625	-60.62255859	+2876
+1458241309.51630000	+19.35351563	-13.04296875	-8.18701172	+11.55761719	+13.07373047	-84.19921875	+4176	+18.80419922	-12.71777344	-6.97412109	-143.87695313	-4.72412109	+61.69921875	+4364	+15.40722656	-14.03613281	-8.04638672	+0.17578125	+6.50390625	-61.23779297	+2876
+1458241309.52049990	+19.37109375	-13.16162109	-8.26171875	+11.35986328	+13.20556641	-84.68261719	+4200	+18.82177734	-12.81884766	-7.02685547	-144.07470703	-4.96582031	+61.96289063	+4336	+15.43798828	-14.12402344	-8.09033203	+0.06591797	+6.50390625	-61.63330078	+2872
+1458241309.52469990	+19.38867188	-13.29345703	-8.32324219	+11.14013672	+13.20556641	-85.20996094	+4212	+18.83496094	-12.94189453	-7.07519531	-144.36035156	-5.20751953	+62.24853516	+4304	+15.46875000	-14.18994141	-8.11669922	-0.02197266	+6.37207031	-62.05078125	+2856
+1458241309.52880000	+19.41503906	-13.42968750	-8.38916016	+10.92041016	+13.20556641	-85.73730469	+4216	+18.82617188	-13.06054688	-7.14990234	-144.62402344	-5.51513672	+62.42431641	+4280	+15.50830078	-14.26464844	-8.12109375	-0.15380859	+6.13037109	-62.53417969	+2844
+1458241309.53300000	+19.44140625	-13.57470703	-8.46826172	+10.67871094	+13.24951172	-86.24267578	+4208	+18.81298828	-13.17919922	-7.22900391	-144.90966797	-5.84472656	+62.62207031	+4252	+15.56542969	-14.32617188	-8.12109375	-0.21972656	+5.84472656	-62.97363281	+2820
+1458241309.53710010	+19.46337891	-13.72851563	-8.54736328	+10.37109375	+13.29345703	-86.77001953	+4188	+18.79101563	-13.30664063	-7.31250000	-145.21728516	-6.19628906	+62.79785156	+4228	+15.61816406	-14.39648438	-8.11669922	-0.32958984	+5.53710938	-63.43505859	+2792
+1458241309.54130010	+19.48974609	-13.89550781	-8.61767578	+10.08544922	+13.29345703	-87.36328125	+4160	+18.77783203	-13.44287109	-7.39599609	-145.52490234	-6.54785156	+62.99560547	+4204	+15.67968750	-14.47998047	-8.08593750	-0.46142578	+5.09765625	-63.96240234	+2764
+1458241309.54550000	+19.52490234	-14.06689453	-8.71435547	+9.77783203	+13.38134766	-87.82470703	+4116	+18.77343750	-13.57470703	-7.49267578	-145.78857422	-6.92138672	+63.14941406	+4176	+15.75878906	-14.55908203	-8.06396484	-0.54931641	+4.65820313	-64.42382813	+2724
+1458241309.54959990	+19.54687500	-14.22949219	-8.82861328	+9.49218750	+13.60107422	-88.26416016	+4064	+18.76025391	-13.70654297	-7.59375000	-146.07421875	-7.36083984	+63.28125000	+4152	+15.82470703	-14.64257813	-8.04638672	-0.68115234	+4.30664063	-64.88525391	+2680
+1458241309.55380010	+19.54687500	-14.38330078	-8.92529297	+9.14062500	+13.79882813	-88.68164063	+4004	+18.73388672	-13.83398438	-7.67724609	-146.38183594	-7.80029297	+63.43505859	+4124	+15.86865234	-14.70410156	-8.04199219	-0.79101563	+4.04296875	-65.28076172	+2632
+1458241309.56209990	+19.55566406	-14.68652344	-9.11425781	+8.48144531	+14.17236328	-89.58251953	+3860	+18.68115234	-14.08007813	-7.83984375	-146.95312500	-8.61328125	+63.74267578	+4072	+15.96533203	-14.84912109	-8.02880859	-1.03271484	+3.53759766	-66.13769531	+2544
+1458241309.56629990	+19.55566406	-14.84472656	-9.18896484	+8.12988281	+14.30419922	-90.08789063	+3780	+18.65917969	-14.21630859	-7.90576172	-147.28271484	-8.96484375	+63.96240234	+4044	+16.00488281	-14.91943359	-8.03759766	-1.14257813	+3.31787109	-66.53320313	+2500
+1458241309.57049990	+19.58203125	-14.96777344	-9.22851563	+7.93212891	+14.28222656	-90.68115234	+3688	+18.66357422	-14.33056641	-7.95410156	-147.48046875	-9.27246094	+64.27001953	+4008	+16.03125000	-15.00292969	-8.02880859	-1.31835938	+3.07617188	-67.08251953	+2464
+1458241309.57460000	+19.59960938	-15.06884766	-9.29003906	+7.80029297	+14.50195313	-91.25244141	+3600	+18.67236328	-14.41845703	-8.01123047	-147.63427734	-9.58007813	+64.53369141	+3972	+16.05322266	-15.11279297	-8.04199219	-1.51611328	+3.03222656	-67.63183594	+2432
+1458241309.57880000	+19.59960938	-15.16552734	-9.32519531	+7.62451172	+14.65576172	-91.84570313	+3516	+18.68554688	-14.51074219	-8.04199219	-147.78808594	-9.86572266	+64.90722656	+3936	+16.04882813	-15.19628906	-8.09033203	-1.64794922	+3.16406250	-68.11523438	+2404
+1458241309.58299990	+19.61279297	-15.24902344	-9.36035156	+7.49267578	+14.80957031	-92.39501953	+3432	+18.71191406	-14.59423828	-8.07714844	-147.89794922	-10.12939453	+65.19287109	+3900	+16.04003906	-15.28857422	-8.14306641	-1.82373047	+3.33984375	-68.62060547	+2376
+1458241309.58710000	+19.61279297	-15.32373047	-9.39990234	+7.33886719	+15.05126953	-92.94433594	+3360	+18.73828125	-14.67333984	-8.11230469	-148.02978516	-10.41503906	+65.50048828	+3860	+16.02246094	-15.39843750	-8.20019531	-1.99951172	+3.60351563	-69.14794922	+2356
+1458241309.59130000	+19.59082031	-15.39404297	-9.41748047	+7.11914063	+15.27099609	-93.49365234	+3296	+18.75585938	-14.75683594	-8.12109375	-148.20556641	-10.63476563	+65.85205078	+3820	+15.98291016	-15.48193359	-8.29248047	-2.15332031	+4.04296875	-69.56542969	+2344
+1458241309.59550000	+19.59082031	-15.42480469	-9.39550781	+7.05322266	+15.31494141	-94.13085938	+3244	+18.79101563	-14.81835938	-8.11669922	-148.29345703	-10.81054688	+66.26953125	+3784	+15.93017578	-15.56982422	-8.38037109	-2.32910156	+4.48242188	-70.04882813	+2332
+1458241309.59960010	+19.59960938	-15.45556641	-9.36474609	+7.00927734	+15.31494141	-94.76806641	+3204	+18.83496094	-14.86669922	-8.09472656	-148.33740234	-10.87646484	+66.75292969	+3748	+15.87304688	-15.65771484	-8.46386719	-2.50488281	+4.89990234	-70.55419922	+2316
+1458241309.60380010	+19.61279297	-15.48632813	-9.33398438	+6.98730469	+15.27099609	-95.42724609	+3176	+18.87890625	-14.91064453	-8.08593750	-148.38134766	-10.98632813	+67.21435547	+3712	+15.82031250	-15.75439453	-8.54296875	-2.70263672	+5.31738281	-71.08154297	+2312
+1458241309.60800000	+19.63037109	-15.51269531	-9.30761719	+6.96533203	+15.24902344	-96.02050781	+3160	+18.93164063	-14.95458984	-8.08154297	-148.38134766	-11.05224609	+67.63183594	+3676	+15.77636719	-15.84667969	-8.63085938	-2.83447266	+5.71289063	-71.56494141	+2316
+1458241309.61630010	+19.63476563	-15.57421875	-9.26367188	+6.87744141	+15.33691406	-97.22900391	+3172	+19.00195313	-15.06445313	-8.09033203	-148.53515625	-11.42578125	+68.35693359	+3608	+15.65332031	-16.03125000	-8.80664063	-3.22998047	+6.70166016	-72.59765625	+2348
+1458241309.62040000	+19.63916016	-15.61376953	-9.26367188	+6.76757813	+15.46875000	-97.71240234	+3192	+19.01953125	-15.12597656	-8.11230469	-148.64501953	-11.62353516	+68.64257813	+3576	+15.60058594	-16.10595703	-8.90771484	-3.36181641	+7.22900391	-72.92724609	+2376
+1458241309.62459990	+19.64355469	-15.68408203	-9.24169922	+6.56982422	+15.42480469	-98.26171875	+3224	+19.04150391	-15.20068359	-8.12988281	-148.79882813	-11.79931641	+68.95019531	+3544	+15.54785156	-16.17626953	-8.99121094	-3.53759766	+7.60253906	-73.30078125	+2404
+1458241309.62879990	+19.64355469	-15.75000000	-9.23730469	+6.39404297	+15.40283203	-98.74511719	+3252	+19.05029297	-15.26660156	-8.15625000	-148.95263672	-11.97509766	+69.19189453	+3516	+15.50390625	-16.26416016	-9.05273438	-3.73535156	+7.84423828	-73.71826172	+2432
+1458241309.64130000	+19.66552734	-16.02246094	-9.28125000	+5.82275391	+15.38085938	-100.17333984	+3340	+19.04150391	-15.51269531	-8.25732422	-149.47998047	-12.67822266	+70.02685547	+3440	+15.49072266	-16.46191406	-9.13623047	-4.15283203	+7.91015625	-75.01464844	+2492
+1458241309.64540000	+19.68310547	-16.16308594	-9.35595703	+5.55908203	+15.53466797	-100.52490234	+3352	+19.01513672	-15.61376953	-8.34960938	-149.69970703	-13.02978516	+70.09277344	+3420	+15.53466797	-16.53662109	-9.13623047	-4.26269531	+7.66845703	-75.38818359	+2496
+1458241309.64960000	+19.68750000	-16.33886719	-9.43945313	+5.20751953	+15.73242188	-100.92041016	+3356	+18.96679688	-15.74121094	-8.45068359	-150.00732422	-13.49121094	+70.09277344	+3404	+15.57861328	-16.61132813	-9.13623047	-4.39453125	+7.49267578	-75.73974609	+2488
+1458241309.65380000	+19.67431641	-16.50585938	-9.52734375	+4.81201172	+15.97412109	-101.27197266	+3348	+18.91406250	-15.87304688	-8.54296875	-150.33691406	-13.93066406	+70.11474609	+3384	+15.61376953	-16.69042969	-9.12304688	-4.57031250	+7.25097656	-76.13525391	+2476
+1458241309.65790010	+19.65673828	-16.67724609	-9.62841797	+4.41650391	+16.23779297	-101.57958984	+3328	+18.86132813	-15.99609375	-8.62646484	-150.64453125	-14.37011719	+70.18066406	+3364	+15.66650391	-16.75634766	-9.11865234	-4.65820313	+6.98730469	-76.39892578	+2452
+1458241309.66210010	+19.65673828	-16.83984375	-9.72509766	+4.08691406	+16.39160156	-101.86523438	+3288	+18.83056641	-16.11035156	-8.70556641	-150.88623047	-14.72167969	+70.29052734	+3344	+15.71923828	-16.81347656	-9.08789063	-4.81201172	+6.56982422	-76.70654297	+2420
+1458241309.66630010	+19.66552734	-17.00683594	-9.82177734	+3.80126953	+16.54541016	-102.19482422	+3236	+18.79101563	-16.21582031	-8.78466797	-151.12792969	-15.07324219	+70.40039063	+3320	+15.78076172	-16.87939453	-9.04833984	-4.96582031	+6.10839844	-77.03613281	+2380
+1458241309.67039990	+19.68310547	-17.16064453	-9.90966797	+3.55957031	+16.65527344	-102.54638672	+3180	+18.75585938	-16.31689453	-8.86376953	-151.32568359	-15.40283203	+70.48828125	+3300	+15.85107422	-16.94091797	-8.99121094	-5.07568359	+5.55908203	-77.47558594	+2348
+1458241309.67459990	+19.68310547	-17.31445313	-10.01513672	+3.29589844	+16.89697266	-102.91992188	+3132	+18.70751953	-16.42236328	-8.95166016	-151.54541016	-15.86425781	+70.53222656	+3284	+15.91699219	-17.01562500	-8.96044922	-5.16357422	+5.20751953	-77.87109375	+2316
+1458241309.67880010	+19.68310547	-17.47705078	-10.10302734	+3.01025391	+17.11669922	-103.31542969	+3080	+18.65917969	-16.53662109	-9.03076172	-151.78710938	-16.30371094	+70.62011719	+3272	+15.97851563	-17.08593750	-8.92529297	-5.25146484	+4.85595703	-78.24462891	+2284
+1458241309.68290000	+19.70947266	-17.61767578	-10.18652344	+2.85644531	+17.31445313	-103.64501953	+3032	+18.63281250	-16.63769531	-9.11425781	-151.96289063	-16.69921875	+70.66406250	+3252	+16.03125000	-17.16503906	-8.89892578	-5.40527344	+4.57031250	-78.61816406	+2260
+1458241309.68709990	+19.73144531	-17.72753906	-10.28320313	+2.72460938	+17.55615234	-103.97460938	+2980	+18.61962891	-16.71240234	-9.19335938	-152.09472656	-17.02880859	+70.72998047	+3228	+16.07958984	-17.26611328	-8.88134766	-5.55908203	+4.32861328	-78.96972656	+2244
+1458241309.69120000	+19.71826172	-17.82861328	-10.34472656	+2.48291016	+17.73193359	-104.21630859	+2932	+18.61083984	-16.79589844	-9.22851563	-152.27050781	-17.27050781	+70.90576172	+3204	+16.08398438	-17.31445313	-8.91210938	-5.66894531	+4.35058594	-79.16748047	+2216
+1458241309.69540000	+19.72265625	-17.87695313	-10.36230469	+2.39501953	+17.75390625	-104.52392578	+2876	+18.61962891	-16.85302734	-9.24169922	-152.38037109	-17.44628906	+71.12548828	+3172	+16.08398438	-17.36718750	-8.91210938	-5.75683594	+4.32861328	-79.56298828	+2192
+1458241309.69960000	+19.72265625	-17.91650391	-10.37988281	+2.32910156	+17.84179688	-104.87548828	+2824	+18.63720703	-16.89697266	-9.25048828	-152.49023438	-17.60009766	+71.38916016	+3144	+16.08398438	-17.43310547	-8.92089844	-5.82275391	+4.39453125	-79.98046875	+2168
+1458241309.70370010	+19.72705078	-17.96044922	-10.36669922	+2.21923828	+17.84179688	-105.31494141	+2776	+18.65917969	-16.94531250	-9.25048828	-152.60009766	-17.73193359	+71.69677734	+3120	+16.07080078	-17.48144531	-8.96044922	-5.86669922	+4.57031250	-80.35400391	+2148
+1458241309.70790000	+19.75781250	-17.97802734	-10.34033203	+2.21923828	+17.77587891	-105.68847656	+2732	+18.69433594	-16.98046875	-9.25048828	-152.64404297	-17.81982422	+71.96044922	+3096	+16.04003906	-17.54736328	-8.98681641	-5.97656250	+4.76806641	-80.83740234	+2132
+1458241309.71210000	+19.77978516	-17.98242188	-10.31396484	+2.24121094	+17.77587891	-106.12792969	+2692	+18.72509766	-17.01562500	-9.25048828	-152.73193359	-17.92968750	+72.22412109	+3068	+16.01367188	-17.62646484	-9.04394531	-6.04248047	+5.16357422	-81.27685547	+2124
+1458241309.71620010	+19.78417969	-17.97802734	-10.27441406	+2.19726563	+17.77587891	-106.50146484	+2652	+18.75585938	-17.05957031	-9.23730469	-152.84179688	-18.01757813	+72.53173828	+3048	+15.95654297	-17.68359375	-9.12304688	-6.08642578	+5.69091797	-81.65039063	+2124
+1458241309.72040010	+19.78417969	-17.97363281	-10.24365234	+2.15332031	+17.77587891	-106.80908203	+2616	+18.79541016	-17.09472656	-9.21972656	-152.92968750	-18.08349609	+72.81738281	+3024	+15.89941406	-17.73193359	-9.20214844	-6.15234375	+6.24023438	-81.97998047	+2128
+1458241309.72460010	+19.77539063	-17.96484375	-10.20410156	+2.08740234	+17.77587891	-107.16064453	+2584	+18.84814453	-17.13427734	-9.19335938	-153.03955078	-18.08349609	+73.19091797	+3000	+15.83349609	-17.78906250	-9.26367188	-6.26220703	+6.70166016	-82.37548828	+2132
+1458241309.72869990	+19.76220703	-17.95166016	-10.16455078	+1.99951172	+17.75390625	-107.51220703	+2552	+18.89648438	-17.16943359	-9.15820313	-153.17138672	-18.03955078	+73.56445313	+2980	+15.75439453	-17.83740234	-9.34716797	-6.37207031	+7.22900391	-82.70507813	+2140
+1458241309.73289990	+19.74902344	-17.93847656	-10.12060547	+1.91162109	+17.70996094	-107.84179688	+2532	+18.93603516	-17.19580078	-9.11425781	-153.30322266	-17.99560547	+73.93798828	+2964	+15.67968750	-17.87695313	-9.41748047	-6.45996094	+7.71240234	-83.07861328	+2152
+1458241309.73709990	+19.73583984	-17.93847656	-10.06787109	+1.80175781	+17.66601563	-108.21533203	+2524	+18.96240234	-17.23974609	-9.06591797	-153.50097656	-17.99560547	+74.37744141	+2952	+15.60058594	-17.90332031	-9.48779297	-6.52587891	+8.21777344	-83.45214844	+2176
+1458241309.74120000	+19.73144531	-17.94287109	-10.02832031	+1.71386719	+17.64404297	-108.63281250	+2528	+18.98437500	-17.27929688	-9.04394531	-153.67675781	-18.06152344	+74.75097656	+2936	+15.55664063	-17.96484375	-9.53173828	-6.63574219	+8.54736328	-83.95751953	+2204
+1458241309.74540000	+19.72265625	-17.96484375	-10.01513672	+1.58203125	+17.68798828	-109.00634766	+2544	+19.00195313	-17.31884766	-9.03955078	-153.83056641	-18.17138672	+75.05859375	+2924	+15.52148438	-18.02636719	-9.60205078	-6.72363281	+8.89892578	-84.26513672	+2240
+1458241309.74959990	+19.70947266	-18.00878906	-10.00634766	+1.38427734	+17.73193359	-109.40185547	+2564	+19.01953125	-17.37597656	-9.03955078	-154.00634766	-18.28125000	+75.38818359	+2908	+15.47753906	-18.08349609	-9.64599609	-6.87744141	+9.14062500	-84.61669922	+2272
+1458241309.75370000	+19.68750000	-18.05712891	-10.01953125	+1.18652344	+17.84179688	-109.75341797	+2588	+19.03271484	-17.42871094	-9.05273438	-154.18212891	-18.41308594	+75.65185547	+2892	+15.44677734	-18.16259766	-9.67236328	-7.09716797	+9.25048828	-85.03417969	+2304
+1458241309.75790000	+19.65234375	-18.12744141	-10.05908203	+0.90087891	+18.06152344	-110.06103516	+2620	+19.02392578	-17.49023438	-9.06591797	-154.40185547	-18.56689453	+75.93750000	+2876	+15.43798828	-18.21533203	-9.71191406	-7.20703125	+9.33837891	-85.25390625	+2328
+1458241309.76210000	+19.61718750	-18.22851563	-10.10742188	+0.57128906	+18.23730469	-110.39062500	+2648	+19.00634766	-17.56494141	-9.07910156	-154.68750000	-18.76464844	+76.22314453	+2860	+15.44238281	-18.25488281	-9.71191406	-7.31689453	+9.16259766	-85.53955078	+2344
+1458241309.76620010	+19.58642578	-18.34277344	-10.17773438	+0.26367188	+18.45703125	-110.72021484	+2668	+18.97998047	-17.64404297	-9.11425781	-154.95117188	-19.02832031	+76.46484375	+2844	+15.48193359	-18.33398438	-9.68115234	-7.47070313	+8.76708984	-85.97900391	+2356
+1458241309.77040000	+19.56445313	-18.47021484	-10.25244141	-0.04394531	+18.65478516	-111.09375000	+2680	+18.94042969	-17.71875000	-9.16259766	-155.21484375	-19.31396484	+76.70654297	+2832	+15.52148438	-18.39550781	-9.65478516	-7.58056641	+8.39355469	-86.26464844	+2352
+1458241309.77449990	+19.55126953	-18.61083984	-10.32714844	-0.35156250	+18.83056641	-111.48925781	+2680	+18.90087891	-17.79345703	-9.21533203	-155.45654297	-19.64355469	+76.92626953	+2816	+15.56103516	-18.46142578	-9.62841797	-7.71240234	+7.99804688	-86.59423828	+2344
+1458241309.77870010	+19.54687500	-18.75146484	-10.40185547	-0.59326172	+18.98437500	-111.90673828	+2668	+18.86132813	-17.86376953	-9.28564453	-155.65429688	-20.01708984	+77.08007813	+2808	+15.60498047	-18.54492188	-9.59326172	-7.88818359	+7.53662109	-86.96777344	+2328
+1458241309.78290010	+19.54248047	-18.91406250	-10.50732422	-0.87890625	+19.22607422	-112.30224609	+2652	+18.81738281	-17.93847656	-9.37353516	-155.83007813	-20.41259766	+77.18994141	+2796	+15.66650391	-18.61083984	-9.57128906	-8.02001953	+7.11914063	-87.20947266	+2308
+1458241309.78699990	+19.53369141	-19.07226563	-10.61718750	-1.16455078	+19.46777344	-112.67578125	+2636	+18.77343750	-18.01757813	-9.46582031	-156.02783203	-20.80810547	+77.27783203	+2788	+15.73681641	-18.68994141	-9.54492188	-8.12988281	+6.61376953	-87.47314453	+2292
+1458241309.79119990	+19.50292969	-19.22167969	-10.71826172	-1.47216797	+19.70947266	-113.00537109	+2616	+18.72949219	-18.10546875	-9.54052734	-156.24755859	-21.18164063	+77.38769531	+2776	+15.79394531	-18.75146484	-9.52734375	-8.23974609	+6.17431641	-87.67089844	+2264
+1458241309.79539990	+19.48095703	-19.35351563	-10.79736328	-1.73583984	+19.88525391	-113.35693359	+2596	+18.68115234	-18.18017578	-9.60644531	-156.44531250	-21.48925781	+77.51953125	+2768	+15.83349609	-18.79980469	-9.49658203	-8.32763672	+5.77880859	-87.89062500	+2236
+1458241309.79950000	+19.46777344	-19.46777344	-10.86767578	-1.95556641	+19.97314453	-113.68652344	+2568	+18.63720703	-18.24609375	-9.66796875	-156.64306641	-21.81884766	+77.65136719	+2756	+15.87744141	-18.84814453	-9.46582031	-8.39355469	+5.36132813	-88.15429688	+2208
+1458241309.80370000	+19.47216797	-19.58203125	-10.91601563	-2.13134766	+19.99511719	-114.06005859	+2540	+18.59765625	-18.30761719	-9.72070313	-156.84082031	-22.10449219	+77.84912109	+2744	+15.91699219	-18.89208984	-9.44824219	-8.45947266	+4.96582031	-88.37402344	+2172
+1458241309.80790000	+19.50292969	-19.66992188	-10.94677734	-2.17529297	+19.90722656	-114.43359375	+2508	+18.57568359	-18.35595703	-9.76464844	-156.97265625	-22.34619141	+78.02490234	+2732	+15.95214844	-18.94042969	-9.41748047	-8.54736328	+4.59228516	-88.70361328	+2140
+1458241309.81200000	+19.52490234	-19.73144531	-10.97753906	-2.21923828	+19.92919922	-114.80712891	+2476	+18.57128906	-18.39990234	-9.80859375	-157.03857422	-22.54394531	+78.17871094	+2716	+15.98291016	-19.00634766	-9.42187500	-8.61328125	+4.43847656	-89.03320313	+2108
+1458241309.81620000	+19.52050781	-19.77539063	-10.98193359	-2.32910156	+19.90722656	-115.15869141	+2444	+18.57568359	-18.44824219	-9.83056641	-157.14843750	-22.67578125	+78.42041016	+2696	+15.98291016	-19.03271484	-9.45263672	-8.63525391	+4.52636719	-89.25292969	+2080
+1458241309.82040000	+19.52050781	-19.79296875	-10.97753906	-2.41699219	+19.86328125	-115.40039063	+2408	+18.58447266	-18.49218750	-9.84814453	-157.23632813	-22.74169922	+78.59619141	+2676	+15.96533203	-19.05029297	-9.48339844	-8.63525391	+4.70214844	-89.49462891	+2056
+1458241309.82450010	+19.51611328	-19.79296875	-10.96875000	-2.46093750	+19.84130859	-115.64208984	+2372	+18.59765625	-18.52734375	-9.85693359	-157.36816406	-22.80761719	+78.81591797	+2660	+15.95214844	-19.07226563	-9.52294922	-8.61328125	+4.92187500	-89.75830078	+2028
+1458241309.82870010	+19.50732422	-19.79736328	-10.94238281	-2.57080078	+19.77539063	-115.86181641	+2340	+18.61083984	-18.56689453	-9.85253906	-157.52197266	-22.82958984	+79.07958984	+2640	+15.92138672	-19.08105469	-9.56250000	-8.59130859	+5.18554688	-89.97802734	+2004
+1458241309.83290000	+19.50732422	-19.78417969	-10.90283203	-2.59277344	+19.66552734	-116.05957031	+2312	+18.63281250	-18.58886719	-9.83056641	-157.63183594	-22.80761719	+79.34326172	+2620	+15.88623047	-19.08544922	-9.59326172	-8.56933594	+5.42724609	-90.24169922	+1984
+1458241309.83699990	+19.50732422	-19.74902344	-10.84570313	-2.63671875	+19.51171875	-116.30126953	+2288	+18.67236328	-18.60205078	-9.80419922	-157.69775391	-22.74169922	+79.67285156	+2600	+15.83349609	-19.09863281	-9.62402344	-8.59130859	+5.77880859	-90.57128906	+1964
+1458241309.84120010	+19.51611328	-19.70947266	-10.77978516	-2.63671875	+19.33593750	-116.58691406	+2268	+18.72070313	-18.61083984	-9.76464844	-157.74169922	-22.63183594	+80.02441406	+2584	+15.77197266	-19.10742188	-9.66796875	-8.61328125	+6.19628906	-90.92285156	+1956
+1458241309.84530000	+19.52490234	-19.67871094	-10.72265625	-2.63671875	+19.20410156	-116.78466797	+2248	+18.76904297	-18.62402344	-9.73388672	-157.80761719	-22.52197266	+80.33203125	+2564	+15.69726563	-19.11181641	-9.72509766	-8.65722656	+6.72363281	-91.25244141	+1948
+1458241309.84949990	+19.52490234	-19.64794922	-10.66992188	-2.65869141	+19.11621094	-117.02636719	+2224	+18.81298828	-18.64599609	-9.70312500	-157.89550781	-22.41210938	+80.63964844	+2544	+15.62695313	-19.11621094	-9.78662109	-8.67919922	+7.27294922	-91.56005859	+1952
+1458241309.85369990	+19.51611328	-19.61279297	-10.61718750	-2.72460938	+19.02832031	-117.22412109	+2204	+18.84814453	-18.66796875	-9.67675781	-157.98339844	-22.34619141	+80.92529297	+2528	+15.55224609	-19.12500000	-9.84814453	-8.70117188	+7.82226563	-91.82373047	+1960
+1458241309.85780000	+19.49414063	-19.59082031	-10.57324219	-2.81250000	+19.00634766	-117.39990234	+2184	+18.87451172	-18.68994141	-9.65917969	-158.09326172	-22.30224609	+81.14501953	+2508	+15.46875000	-19.12500000	-9.91845703	-8.74511719	+8.41552734	-92.02148438	+1980
+1458241309.86200000	+19.47216797	-19.57763672	-10.52050781	-2.92236328	+18.94042969	-117.57568359	+2180	+18.89648438	-18.71630859	-9.64160156	-158.20312500	-22.25830078	+81.40869141	+2492	+15.38964844	-19.12060547	-9.95800781	-8.81103516	+8.78906250	-92.24121094	+2000
+1458241309.86620000	+19.45898438	-19.56884766	-10.48095703	-3.01025391	+18.85253906	-117.75146484	+2180	+18.91406250	-18.73828125	-9.62841797	-158.31298828	-22.21435547	+81.62841797	+2476	+15.34130859	-19.14257813	-9.96679688	-8.92089844	+8.96484375	-92.52685547	+2028
+1458241309.87030010	+19.45019531	-19.56884766	-10.45019531	-3.12011719	+18.80859375	-117.92724609	+2188	+18.92724609	-18.75585938	-9.61962891	-158.42285156	-22.19238281	+81.84814453	+2460	+15.31494141	-19.16894531	-9.97998047	-9.00878906	+9.03076172	-92.76855469	+2060
+1458241309.87450000	+19.44580078	-19.58642578	-10.41943359	-3.22998047	+18.74267578	-118.12500000	+2204	+18.93164063	-18.78662109	-9.61083984	-158.55468750	-22.17041016	+82.06787109	+2448	+15.29296875	-19.19970703	-9.97998047	-9.11865234	+9.03076172	-93.03222656	+2088
+1458241309.87870000	+19.44140625	-19.61718750	-10.40185547	-3.31787109	+18.69873047	-118.36669922	+2224	+18.93164063	-18.82177734	-9.61083984	-158.66455078	-22.19238281	+82.26562500	+2436	+15.28857422	-19.25244141	-9.96679688	-9.22851563	+8.94287109	-93.33984375	+2120
+1458241309.88280010	+19.43701172	-19.66992188	-10.40185547	-3.47167969	+18.72070313	-118.58642578	+2240	+18.92285156	-18.87011719	-9.62402344	-158.84033203	-22.25830078	+82.41943359	+2428	+15.30615234	-19.29638672	-9.97119141	-9.31640625	+8.83300781	-93.47167969	+2140
+1458241309.88700010	+19.42822266	-19.74462891	-10.41503906	-3.64746094	+18.74267578	-118.78417969	+2252	+18.90087891	-18.93603516	-9.65039063	-159.06005859	-22.36816406	+82.55126953	+2424	+15.33691406	-19.34472656	-9.95800781	-9.38232422	+8.56933594	-93.60351563	+2148
+1458241309.89120010	+19.41943359	-19.83691406	-10.45019531	-3.84521484	+18.83056641	-118.95996094	+2264	+18.86132813	-19.00195313	-9.69433594	-159.27978516	-22.54394531	+82.63916016	+2424	+15.38525391	-19.41064453	-9.92724609	-9.51416016	+8.12988281	-93.73535156	+2148
+1458241309.89529990	+19.40625000	-19.93798828	-10.50292969	-4.04296875	+18.94042969	-119.11376953	+2268	+18.81738281	-19.06347656	-9.73828125	-159.47753906	-22.74169922	+82.68310547	+2420	+15.42480469	-19.46337891	-9.89648438	-9.60205078	+7.75634766	-93.82324219	+2144
+1458241309.89949990	+19.39746094	-20.04785156	-10.56445313	-4.21875000	+19.05029297	-119.26757813	+2268	+18.76904297	-19.12500000	-9.78662109	-159.65332031	-22.93945313	+82.72705078	+2420	+15.47314453	-19.52929688	-9.85693359	-9.75585938	+7.25097656	-93.95507813	+2140
+1458241309.90370010	+19.40185547	-20.17089844	-10.63037109	-4.39453125	+19.13818359	-119.44335938	+2252	+18.72509766	-19.19091797	-9.83056641	-159.85107422	-23.11523438	+82.77099609	+2416	+15.53027344	-19.60400391	-9.80419922	-9.90966797	+6.70166016	-94.10888672	+2132
+1458241309.90780000	+19.41503906	-20.31152344	-10.70947266	-4.52636719	+19.20410156	-119.64111328	+2236	+18.68554688	-19.26562500	-9.87451172	-160.02685547	-23.26904297	+82.83691406	+2412	+15.58740234	-19.67871094	-9.75146484	-10.06347656	+6.10839844	-94.24072266	+2116
+1458241309.91199990	+19.42822266	-20.45654297	-10.79736328	-4.68017578	+19.33593750	-119.86083984	+2220	+18.64599609	-19.34033203	-9.92285156	-160.24658203	-23.46679688	+82.90283203	+2412	+15.64453125	-19.75781250	-9.71191406	-10.21728516	+5.58105469	-94.37255859	+2104
+1458241309.91619990	+19.42822266	-20.58837891	-10.88525391	-4.83398438	+19.51171875	-120.05859375	+2208	+18.60205078	-19.41064453	-9.97119141	-160.42236328	-23.66455078	+82.96875000	+2412	+15.69287109	-19.83251953	-9.67675781	-10.37109375	+5.09765625	-94.46044922	+2088
+1458241309.92030000	+19.42382813	-20.73779297	-10.99511719	-4.98779297	+19.73144531	-120.23437500	+2200	+18.56250000	-19.48095703	-10.02392578	-160.59814453	-23.88427734	+82.99072266	+2416	+15.73681641	-19.92041016	-9.64160156	-10.59082031	+4.61425781	-94.54833984	+2072
+1458241309.92450000	+19.41943359	-20.85205078	-11.10058594	-5.09765625	+19.92919922	-120.34423828	+2188	+18.52734375	-19.54687500	-10.07226563	-160.75195313	-24.08203125	+83.01269531	+2420	+15.77636719	-20.00390625	-9.61523438	-10.78857422	+4.17480469	-94.61425781	+2052
+1458241309.92860010	+19.41503906	-20.94433594	-11.18847656	-5.18554688	+20.08300781	-120.41015625	+2172	+18.49658203	-19.60400391	-10.11621094	-160.90576172	-24.23583984	+83.03466797	+2420	+15.80273438	-20.06542969	-9.59326172	-10.96435547	+3.82324219	-94.65820313	+2032
+1458241309.93280010	+19.41943359	-21.00146484	-11.24121094	-5.22949219	+20.14892578	-120.49804688	+2152	+18.47900391	-19.64794922	-10.14697266	-161.01562500	-24.34570313	+83.05664063	+2424	+15.81152344	-20.12255859	-9.55810547	-11.16210938	+3.49365234	-94.79003906	+2008
+1458241309.93700000	+19.41943359	-21.03662109	-11.28076172	-5.25146484	+20.21484375	-120.58593750	+2132	+18.46582031	-19.67431641	-10.16894531	-161.08154297	-24.41162109	+83.10058594	+2424	+15.81152344	-20.17968750	-9.53613281	-11.29394531	+3.31787109	-94.94384766	+1988
+1458241309.94109990	+19.41503906	-21.06298828	-11.29394531	-5.29541016	+20.23681641	-120.73974609	+2108	+18.47021484	-19.70068359	-10.16894531	-161.16943359	-24.43359375	+83.23242188	+2420	+15.79394531	-20.21923828	-9.54052734	-11.40380859	+3.31787109	-95.09765625	+1960
+1458241309.94530010	+19.42382813	-21.06298828	-11.28955078	-5.27343750	+20.23681641	-120.82763672	+2084	+18.48779297	-19.72705078	-10.16015625	-161.21337891	-24.41162109	+83.34228516	+2420	+15.78076172	-20.24560547	-9.54492188	-11.44775391	+3.38378906	-95.22949219	+1936
+1458241309.94950010	+19.43261719	-21.04541016	-11.28076172	-5.25146484	+20.21484375	-120.93750000	+2064	+18.50976563	-19.74462891	-10.14697266	-161.27929688	-24.34570313	+83.47412109	+2416	+15.75878906	-20.26318359	-9.56689453	-11.46972656	+3.58154297	-95.36132813	+1920
+1458241309.95359990	+19.43261719	-21.00585938	-11.25439453	-5.22949219	+20.19287109	-121.02539063	+2048	+18.53613281	-19.75781250	-10.12939453	-161.34521484	-24.30175781	+83.60595703	+2416	+15.72363281	-20.27197266	-9.59765625	-11.49169922	+3.91113281	-95.47119141	+1908
+1458241309.95779990	+19.42822266	-20.96630859	-11.23242188	-5.20751953	+20.17089844	-121.04736328	+2028	+18.55810547	-19.76220703	-10.10742188	-161.36718750	-24.23583984	+83.71582031	+2412	+15.69287109	-20.27197266	-9.61962891	-11.49169922	+4.17480469	-95.55908203	+1896
+1458241309.96199990	+19.42382813	-20.92236328	-11.20166016	-5.18554688	+20.10498047	-121.09130859	+2012	+18.58886719	-19.75781250	-10.08105469	-161.41113281	-24.12597656	+83.82568359	+2412	+15.65332031	-20.27197266	-9.64160156	-11.49169922	+4.46044922	-95.69091797	+1888
+1458241309.96610000	+19.41943359	-20.87402344	-11.15771484	-5.18554688	+19.99511719	-121.13525391	+1996	+18.61962891	-19.75781250	-10.05029297	-161.43310547	-24.01611328	+83.95751953	+2408	+15.61376953	-20.26318359	-9.66796875	-11.46972656	+4.81201172	-95.80078125	+1884
+1458241309.97030000	+19.42382813	-20.83886719	-11.11376953	-5.14160156	+19.90722656	-121.20117188	+1984	+18.65039063	-19.75781250	-10.01513672	-161.47705078	-23.88427734	+84.08935547	+2404	+15.57421875	-20.25439453	-9.69873047	-11.42578125	+5.18554688	-95.93261719	+1888
+1458241309.97449990	+19.42822266	-20.79492188	-11.06542969	-5.11962891	+19.77539063	-121.26708984	+1976	+18.68554688	-19.75781250	-9.97558594	-161.52099609	-23.75244141	+84.26513672	+2396	+15.52587891	-20.23681641	-9.72949219	-11.38183594	+5.58105469	-96.06445313	+1896
+1458241309.97860000	+19.43701172	-20.75097656	-11.01269531	-5.07568359	+19.64355469	-121.33300781	+1972	+18.72070313	-19.75781250	-9.93603516	-161.54296875	-23.62060547	+84.44091797	+2392	+15.48193359	-20.22802734	-9.76025391	-11.33789063	+5.97656250	-96.21826172	+1912
+1458241309.98280000	+19.44140625	-20.71142578	-10.97314453	-5.05371094	+19.55566406	-121.39892578	+1972	+18.75585938	-19.75781250	-9.89648438	-161.58691406	-23.51074219	+84.59472656	+2384	+15.41601563	-20.21923828	-9.82177734	-11.31591797	+6.61376953	-96.37207031	+1940
+1458241309.98700000	+19.45019531	-20.68066406	-10.93798828	-5.00976563	+19.44580078	-121.46484375	+1976	+18.78662109	-19.76660156	-9.86132813	-161.63085938	-23.40087891	+84.74853516	+2380	+15.36328125	-20.20605469	-9.87011719	-11.29394531	+7.09716797	-96.50390625	+1968
+1458241309.99110010	+19.45898438	-20.64990234	-10.90283203	-4.98779297	+19.35791016	-121.50878906	+1980	+18.81298828	-19.77978516	-9.83935547	-161.69677734	-23.31298828	+84.85839844	+2372	+15.32812500	-20.20605469	-9.90966797	-11.29394531	+7.44873047	-96.63574219	+2000
+1458241309.99530010	+19.46337891	-20.62792969	-10.87646484	-4.96582031	+19.27001953	-121.55273438	+1988	+18.82617188	-19.79296875	-9.82177734	-161.76269531	-23.26904297	+84.96826172	+2364	+15.30175781	-20.21044922	-9.94921875	-11.29394531	+7.73437500	-96.67968750	+2036
+1458241309.99950000	+19.46777344	-20.62353516	-10.85009766	-4.98779297	+19.18212891	-121.61865234	+1996	+18.83496094	-19.81054688	-9.80859375	-161.82861328	-23.22509766	+85.05615234	+2356	+15.29296875	-20.21044922	-9.96240234	-11.31591797	+7.80029297	-96.72363281	+2064
+1458241310.00359990	+19.47216797	-20.62792969	-10.83251953	-5.00976563	+19.09423828	-121.68457031	+2008	+18.83935547	-19.82812500	-9.79980469	-161.91650391	-23.20312500	+85.14404297	+2348	+15.31494141	-20.23681641	-9.95800781	-11.33789063	+7.64648438	-96.78955078	+2088
+1458241310.00780010	+19.48095703	-20.64550781	-10.82812500	-5.05371094	+19.02832031	-121.72851563	+2016	+18.83935547	-19.85009766	-9.79980469	-161.98242188	-23.20312500	+85.23193359	+2344	+15.34130859	-20.26318359	-9.95361328	-11.35986328	+7.47070313	-96.81152344	+2108
+1458241310.01189990	+19.48535156	-20.67626953	-10.83251953	-5.09765625	+19.00634766	-121.79443359	+2020	+18.83496094	-19.88085938	-9.80859375	-162.09228516	-23.22509766	+85.29785156	+2340	+15.37646484	-20.30273438	-9.94482422	-11.42578125	+7.22900391	-96.83349609	+2124
+1458241310.01609990	+19.48974609	-20.71582031	-10.85009766	-5.14160156	+19.00634766	-121.83837891	+2028	+18.81738281	-19.91601563	-9.83056641	-162.18017578	-23.29101563	+85.31982422	+2336	+15.41162109	-20.34667969	-9.93164063	-11.51367188	+6.92138672	-96.85546875	+2140
+1458241310.02029990	+19.48974609	-20.76416016	-10.87646484	-5.20751953	+19.05029297	-121.88232422	+2032	+18.79101563	-19.95556641	-9.86132813	-162.29003906	-23.42285156	+85.29785156	+2340	+15.43798828	-20.37744141	-9.92285156	-11.60156250	+6.70166016	-96.83349609	+2148
+1458241310.02440000	+19.48535156	-20.82128906	-10.91162109	-5.31738281	+19.09423828	-121.90429688	+2036	+18.76025391	-19.99511719	-9.90527344	-162.39990234	-23.55468750	+85.23193359	+2344	+15.47314453	-20.41259766	-9.91406250	-11.68945313	+6.41601563	-96.81152344	+2152
+1458241310.02860000	+19.47656250	-20.88720703	-10.95117188	-5.42724609	+19.16015625	-121.92626953	+2036	+18.72070313	-20.03466797	-9.94921875	-162.53173828	-23.70849609	+85.18798828	+2344	+15.51269531	-20.45214844	-9.90087891	-11.77734375	+6.08642578	-96.74560547	+2156
+1458241310.03280000	+19.46337891	-20.97509766	-11.00390625	-5.58105469	+19.22607422	-121.97021484	+2036	+18.67675781	-20.07421875	-9.99316406	-162.66357422	-23.86230469	+85.10009766	+2348	+15.56103516	-20.49609375	-9.88330078	-11.90917969	+5.66894531	-96.67968750	+2152
+1458241310.03690000	+19.44580078	-21.06738281	-11.05664063	-5.73486328	+19.31396484	-121.99218750	+2032	+18.62841797	-20.11376953	-10.04589844	-162.77343750	-24.01611328	+85.01220703	+2352	+15.60498047	-20.54003906	-9.86572266	-12.04101563	+5.25146484	-96.61376953	+2144
+1458241310.04110000	+19.43261719	-21.15966797	-11.10937500	-5.91064453	+19.40185547	-122.03613281	+2028	+18.58447266	-20.14892578	-10.08984375	-162.90527344	-24.16992188	+84.92431641	+2356	+15.64453125	-20.58837891	-9.85253906	-12.19482422	+4.85595703	-96.54785156	+2128
+1458241310.04530000	+19.41503906	-21.29589844	-11.18408203	-6.13037109	+19.48974609	-122.08007813	+2028	+18.53613281	-20.19287109	-10.14257813	-163.03710938	-24.34570313	+84.83642578	+2360	+15.70166016	-20.66748047	-9.82177734	-12.48046875	+4.19677734	-96.50390625	+2108
+1458241310.04940010	+19.40185547	-21.41455078	-11.25878906	-6.30615234	+19.62158203	-122.10205078	+2024	+18.48779297	-20.23242188	-10.19091797	-163.16894531	-24.49951172	+84.72656250	+2364	+15.74560547	-20.73779297	-9.81738281	-12.72216797	+3.77929688	-96.43798828	+2088
+1458241310.05360010	+19.37988281	-21.51562500	-11.32031250	-6.50390625	+19.73144531	-122.12402344	+2020	+18.43945313	-20.27636719	-10.23925781	-163.34472656	-24.65332031	+84.61669922	+2372	+15.76318359	-20.77734375	-9.83056641	-12.91992188	+3.55957031	-96.35009766	+2060
+1458241310.05780010	+19.35791016	-21.60791016	-11.36865234	-6.67968750	+19.81933594	-122.12402344	+2012	+18.39111328	-20.32031250	-10.27880859	-163.52050781	-24.80712891	+84.50683594	+2376	+15.76757813	-20.79492188	-9.84375000	-13.07373047	+3.47167969	-96.30615234	+2036
+1458241310.06189990	+19.33593750	-21.66943359	-11.39062500	-6.85546875	+19.86328125	-122.14599609	+2004	+18.35156250	-20.35546875	-10.30957031	-163.65234375	-24.89501953	+84.41894531	+2380	+15.75878906	-20.80371094	-9.86572266	-13.16162109	+3.53759766	-96.26220703	+2008
+1458241310.06609990	+19.31835938	-21.71777344	-11.39062500	-7.00927734	+19.81933594	-122.16796875	+1988	+18.32519531	-20.38623047	-10.32275391	-163.80615234	-24.93896484	+84.37500000	+2376	+15.74121094	-20.79492188	-9.89648438	-13.18359375	+3.73535156	-96.26220703	+1988
+1458241310.07030010	+19.31396484	-21.73095703	-11.35986328	-7.09716797	+19.73144531	-122.18994141	+1972	+18.31201172	-20.40820313	-10.31835938	-163.93798828	-24.91699219	+84.37500000	+2372	+15.72363281	-20.78613281	-9.91406250	-13.18359375	+3.88916016	-96.28417969	+1964
+1458241310.07439990	+19.31835938	-21.72656250	-11.32470703	-7.14111328	+19.62158203	-122.23388672	+1956	+18.31201172	-20.43017578	-10.30517578	-164.04785156	-24.85107422	+84.39697266	+2368	+15.70166016	-20.76855469	-9.93603516	-13.16162109	+4.15283203	-96.35009766	+1948
+1458241310.07859990	+19.32714844	-21.70898438	-11.27197266	-7.14111328	+19.48974609	-122.27783203	+1944	+18.32080078	-20.44775391	-10.27880859	-164.15771484	-24.76318359	+84.44091797	+2364	+15.66650391	-20.75097656	-9.96240234	-13.11767578	+4.48242188	-96.43798828	+1932
+1458241310.08270000	+19.33154297	-21.69580078	-11.24121094	-7.14111328	+19.42382813	-122.29980469	+1932	+18.33398438	-20.46533203	-10.25244141	-164.24560547	-24.67529297	+84.48486328	+2360	+15.65332031	-20.74218750	-9.97558594	-13.11767578	+4.63623047	-96.48193359	+1916
+1458241310.08690000	+19.34033203	-21.67382813	-11.20166016	-7.16308594	+19.33593750	-122.34375000	+1920	+18.35156250	-20.48291016	-10.21728516	-164.35546875	-24.54345703	+84.57275391	+2356	+15.63574219	-20.72900391	-9.98876953	-13.07373047	+4.81201172	-96.52587891	+1904
+1458241310.09110000	+19.34472656	-21.64746094	-11.15332031	-7.16308594	+19.24804688	-122.36572266	+1912	+18.37792969	-20.50048828	-10.17773438	-164.44335938	-24.38964844	+84.66064453	+2356	+15.61376953	-20.71582031	-10.00195313	-13.05175781	+5.03173828	-96.56982422	+1892
+1458241310.09520010	+19.34912109	-21.62988281	-11.12255859	-7.16308594	+19.18212891	-122.38769531	+1900	+18.40869141	-20.50927734	-10.12500000	-164.50927734	-24.21386719	+84.77050781	+2352	+15.59179688	-20.69824219	-10.02392578	-13.00781250	+5.27343750	-96.59179688	+1884
+1458241310.09940000	+19.34912109	-21.60791016	-11.08740234	-7.18505859	+19.09423828	-122.43164063	+1888	+18.44824219	-20.51367188	-10.07226563	-164.57519531	-23.99414063	+84.88037109	+2352	+15.56542969	-20.67626953	-10.03710938	-12.96386719	+5.51513672	-96.61376953	+1880
+1458241310.10360000	+19.35351563	-21.58593750	-11.04785156	-7.18505859	+19.00634766	-122.45361328	+1876	+18.49218750	-20.51806641	-10.01513672	-164.59716797	-23.77441406	+85.01220703	+2352	+15.53906250	-20.65869141	-10.05029297	-12.94189453	+5.75683594	-96.65771484	+1880
+1458241310.10770010	+19.36230469	-21.56396484	-11.00830078	-7.18505859	+18.91845703	-122.49755859	+1868	+18.54052734	-20.52246094	-9.95800781	-164.61914063	-23.55468750	+85.12207031	+2352	+15.47753906	-20.62353516	-10.08105469	-12.87597656	+6.30615234	-96.76757813	+1892
+1458241310.11190010	+19.36669922	-21.54638672	-10.96875000	-7.20703125	+18.83056641	-122.54150391	+1864	+18.58447266	-20.53564453	-9.90527344	-164.66308594	-23.35693359	+85.25390625	+2356	+15.42480469	-20.59716797	-10.10302734	-12.81005859	+6.72363281	-96.83349609	+1908
+1458241310.11610010	+19.37548828	-21.52880859	-10.93359375	-7.20703125	+18.74267578	-122.58544922	+1860	+18.61962891	-20.54003906	-9.86132813	-164.68505859	-23.18115234	+85.36376953	+2352	+15.38964844	-20.58398438	-10.11181641	-12.78808594	+7.00927734	-96.92138672	+1928
+1458241310.12019990	+19.37988281	-21.51123047	-10.89404297	-7.22900391	+18.65478516	-122.62939453	+1860	+18.64599609	-20.54882813	-9.83056641	-164.72900391	-23.04931641	+85.42968750	+2352	+15.36328125	-20.57958984	-10.12060547	-12.81005859	+7.27294922	-96.92138672	+1952
+1458241310.12439990	+19.38427734	-21.50683594	-10.86328125	-7.29492188	+18.58886719	-122.67333984	+1860	+18.66796875	-20.56201172	-9.80419922	-164.77294922	-22.96142578	+85.45166016	+2348	+15.35009766	-20.58837891	-10.11181641	-12.85400391	+7.31689453	-96.87744141	+1976
+1458241310.12859990	+19.38427734	-21.51123047	-10.84570313	-7.33886719	+18.54492188	-122.69531250	+1860	+18.67675781	-20.57519531	-9.79541016	-164.79492188	-22.89550781	+85.42968750	+2344	+15.35449219	-20.61035156	-10.09863281	-12.94189453	+7.20703125	-96.81152344	+1996
+1458241310.13270000	+19.37988281	-21.52441406	-10.83251953	-7.42675781	+18.52294922	-122.71728516	+1860	+18.68115234	-20.58398438	-9.79980469	-164.81689453	-22.89550781	+85.40771484	+2336	+15.36767578	-20.62353516	-10.08984375	-12.98583984	+7.07519531	-96.76757813	+2012
+1458241310.13689990	+19.37548828	-21.54638672	-10.82812500	-7.49267578	+18.50097656	-122.76123047	+1860	+18.67675781	-20.59277344	-9.80419922	-164.83886719	-22.89550781	+85.36376953	+2328	+15.38964844	-20.64990234	-10.06787109	-13.05175781	+6.87744141	-96.72363281	+2028
+1458241310.14109990	+19.37109375	-21.57714844	-10.83691406	-7.55859375	+18.50097656	-122.78320313	+1856	+18.66796875	-20.60595703	-9.82177734	-164.86083984	-22.96142578	+85.27587891	+2324	+15.42041016	-20.68066406	-10.04150391	-13.13964844	+6.59179688	-96.70166016	+2044
+1458241310.14520000	+19.37109375	-21.59912109	-10.85009766	-7.60253906	+18.52294922	-122.78320313	+1856	+18.65478516	-20.61474609	-9.84375000	-164.88281250	-23.00537109	+85.20996094	+2320	+15.42919922	-20.68945313	-10.03271484	-13.16162109	+6.48193359	-96.67968750	+2052
+1458241310.14940000	+19.36669922	-21.62988281	-10.86767578	-7.66845703	+18.56689453	-122.80517578	+1852	+18.63720703	-20.62353516	-9.87011719	-164.88281250	-23.09326172	+85.12207031	+2316	+15.44677734	-20.70263672	-10.02392578	-13.18359375	+6.37207031	-96.65771484	+2056
+1458241310.15360000	+19.35791016	-21.66064453	-10.89404297	-7.71240234	+18.63281250	-122.78320313	+1848	+18.61523438	-20.63232422	-9.90087891	-164.92675781	-23.22509766	+85.01220703	+2316	+15.45996094	-20.71582031	-10.01513672	-13.20556641	+6.24023438	-96.63574219	+2064
+1458241310.15770010	+19.34912109	-21.69140625	-10.92041016	-7.77832031	+18.69873047	-122.78320313	+1844	+18.59326172	-20.63671875	-9.92724609	-164.92675781	-23.31298828	+84.92431641	+2312	+15.48193359	-20.73339844	-10.00195313	-13.27148438	+6.06445313	-96.56982422	+2068
+1458241310.16190000	+19.34033203	-21.72216797	-10.94238281	-7.82226563	+18.76464844	-122.78320313	+1840	+18.57128906	-20.64111328	-9.95800781	-164.94873047	-23.42285156	+84.81445313	+2312	+15.50390625	-20.75537109	-9.99316406	-13.31542969	+5.88867188	-96.52587891	+2068
+1458241310.16599990	+19.33154297	-21.75732422	-10.96875000	-7.88818359	+18.83056641	-122.78320313	+1836	+18.54931641	-20.64990234	-9.98437500	-164.94873047	-23.53271484	+84.68261719	+2312	+15.52587891	-20.77294922	-9.97998047	-13.35937500	+5.71289063	-96.45996094	+2064
+1458241310.17020010	+19.31835938	-21.79687500	-11.00390625	-7.97607422	+18.89648438	-122.78320313	+1832	+18.52734375	-20.65429688	-10.01513672	-164.97070313	-23.62060547	+84.59472656	+2308	+15.59619141	-20.83447266	-9.92724609	-13.55712891	+5.05371094	-96.26220703	+2064
+1458241310.17440010	+19.30517578	-21.83203125	-11.03466797	-8.02001953	+18.98437500	-122.76123047	+1832	+18.50976563	-20.65429688	-10.04150391	-164.97070313	-23.70849609	+84.48486328	+2308	+15.65771484	-20.87841797	-9.89208984	-13.68896484	+4.59228516	-96.10839844	+2060
+1458241310.17849990	+19.29638672	-21.86279297	-11.06103516	-8.08593750	+19.07226563	-122.76123047	+1828	+18.49218750	-20.65869141	-10.06347656	-164.97070313	-23.79638672	+84.39697266	+2304	+15.69726563	-20.90039063	-9.87011719	-13.77685547	+4.30664063	-95.95458984	+2052
+1458241310.18269990	+19.28320313	-21.89355469	-11.08300781	-8.15185547	+19.13818359	-122.78320313	+1824	+18.47460938	-20.65869141	-10.08105469	-164.97070313	-23.88427734	+84.30908203	+2304	+15.73242188	-20.91796875	-9.85693359	-13.82080078	+4.10888672	-95.82275391	+2044
+1458241310.18689990	+19.27441406	-21.91552734	-11.09619141	-8.19580078	+19.18212891	-122.78320313	+1824	+18.46582031	-20.65869141	-10.09863281	-164.97070313	-23.95019531	+84.24316406	+2300	+15.75000000	-20.91796875	-9.86572266	-13.82080078	+4.13085938	-95.73486328	+2036
+1458241310.19100000	+19.26562500	-21.92871094	-11.10058594	-8.26171875	+19.22607422	-122.78320313	+1820	+18.45263672	-20.65429688	-10.11181641	-164.97070313	-23.99414063	+84.15527344	+2296	+15.74560547	-20.89160156	-9.89208984	-13.77685547	+4.37255859	-95.62500000	+2032
+1458241310.19520000	+19.25683594	-21.93310547	-11.10058594	-8.30566406	+19.24804688	-122.78320313	+1816	+18.44824219	-20.64990234	-10.12500000	-164.97070313	-24.01611328	+84.08935547	+2288	+15.73242188	-20.87402344	-9.90527344	-13.73291016	+4.57031250	-95.58105469	+2028
+1458241310.19939990	+19.25244141	-21.92871094	-11.09179688	-8.34960938	+19.22607422	-122.78320313	+1812	+18.44824219	-20.64550781	-10.12939453	-164.94873047	-24.01611328	+84.02343750	+2284	+15.70605469	-20.84326172	-9.92285156	-13.66699219	+4.83398438	-95.58105469	+2028
+1458241310.20350000	+19.25244141	-21.91992188	-11.06982422	-8.37158203	+19.20410156	-122.78320313	+1808	+18.45263672	-20.63671875	-10.12500000	-164.92675781	-23.99414063	+83.97949219	+2276	+15.67968750	-20.81250000	-9.94482422	-13.60107422	+5.11962891	-95.60302734	+2028
+1458241310.20770000	+19.25244141	-21.91113281	-11.05664063	-8.37158203	+19.16015625	-122.76123047	+1804	+18.45703125	-20.63232422	-10.12060547	-164.90478516	-23.97216797	+83.95751953	+2268	+15.67529297	-20.80371094	-9.94921875	-13.57910156	+5.20751953	-95.60302734	+2028
+1458241310.21190000	+19.25244141	-21.89794922	-11.03906250	-8.37158203	+19.11621094	-122.76123047	+1804	+18.47021484	-20.62792969	-10.11181641	-164.90478516	-23.90625000	+83.93554688	+2264	+15.66650391	-20.79052734	-9.95800781	-13.53515625	+5.31738281	-95.60302734	+2028
+1458241310.21600010	+19.25244141	-21.88037109	-11.02148438	-8.37158203	+19.07226563	-122.76123047	+1804	+18.48339844	-20.61914063	-10.09863281	-164.86083984	-23.86230469	+83.91357422	+2260	+15.65332031	-20.77734375	-9.96679688	-13.51318359	+5.42724609	-95.62500000	+2028
+1458241310.22020010	+19.25244141	-21.87158203	-11.00390625	-8.37158203	+19.05029297	-122.76123047	+1800	+18.49658203	-20.60595703	-10.08984375	-164.83886719	-23.77441406	+83.89160156	+2252	+15.64013672	-20.76416016	-9.97998047	-13.46923828	+5.58105469	-95.60302734	+2032
+1458241310.22440000	+19.25683594	-21.85839844	-10.99072266	-8.37158203	+19.00634766	-122.73925781	+1800	+18.51416016	-20.59716797	-10.07666016	-164.81689453	-23.70849609	+83.84765625	+2248	+15.62695313	-20.74658203	-9.99316406	-13.44726563	+5.75683594	-95.60302734	+2032
+1458241310.22849990	+19.25683594	-21.84521484	-10.97314453	-8.37158203	+18.98437500	-122.73925781	+1800	+18.52734375	-20.58837891	-10.06347656	-164.77294922	-23.62060547	+83.82568359	+2244	+15.60937500	-20.73339844	-10.00634766	-13.42529297	+5.91064453	-95.60302734	+2036
+1458241310.23270010	+19.25683594	-21.81884766	-10.94677734	-8.37158203	+18.91845703	-122.69531250	+1800	+18.54931641	-20.57519531	-10.04589844	-164.75097656	-23.48876953	+83.78173828	+2236	+15.55664063	-20.68066406	-10.05908203	-13.33740234	+6.48193359	-95.55908203	+2052
+1458241310.23680000	+19.25683594	-21.79248047	-10.92480469	-8.34960938	+18.87451172	-122.62939453	+1800	+18.56250000	-20.56640625	-10.02832031	-164.70703125	-23.37890625	+83.71582031	+2232	+15.50390625	-20.63671875	-10.09863281	-13.29345703	+6.89941406	-95.49316406	+2064
+1458241310.24099990	+19.25683594	-21.77050781	-10.90283203	-8.32763672	+18.83056641	-122.58544922	+1800	+18.57568359	-20.55761719	-10.01074219	-164.68505859	-23.26904297	+83.67187500	+2224	+15.46875000	-20.61035156	-10.12060547	-13.27148438	+7.20703125	-95.44921875	+2076
+1458241310.24519990	+19.25683594	-21.74853516	-10.87646484	-8.30566406	+18.76464844	-122.49755859	+1800	+18.58886719	-20.55322266	-9.99755859	-164.66308594	-23.15917969	+83.56201172	+2220	+15.44677734	-20.58837891	-10.14257813	-13.27148438	+7.42675781	-95.38330078	+2088
+1458241310.24930000	+19.25683594	-21.73095703	-10.85888672	-8.28369141	+18.72070313	-122.43164063	+1800	+18.59765625	-20.55322266	-9.99316406	-164.64111328	-23.07128906	+83.47412109	+2212	+15.43798828	-20.58837891	-10.15576172	-13.31542969	+7.53662109	-95.29541016	+2100
+1458241310.25350000	+19.25683594	-21.72216797	-10.85449219	-8.26171875	+18.72070313	-122.34375000	+1800	+18.59326172	-20.54882813	-9.99755859	-164.61914063	-23.02734375	+83.32031250	+2204	+15.44238281	-20.60156250	-10.16015625	-13.38134766	+7.51464844	-95.18554688	+2104
+1458241310.25770000	+19.25683594	-21.71777344	-10.86328125	-8.23974609	+18.74267578	-122.23388672	+1796	+18.58447266	-20.54882813	-10.01074219	-164.61914063	-23.02734375	+83.14453125	+2196	+15.44677734	-20.61035156	-10.16015625	-13.42529297	+7.44873047	-95.11962891	+2108
+1458241310.26180010	+19.25244141	-21.71777344	-10.88085938	-8.19580078	+18.78662109	-122.12402344	+1792	+18.56250000	-20.55322266	-10.03271484	-164.61914063	-23.04931641	+82.94677734	+2196	+15.45996094	-20.62792969	-10.15136719	-13.51318359	+7.29492188	-95.05371094	+2112
+1458241310.26600000	+19.25244141	-21.72656250	-10.90283203	-8.17382813	+18.83056641	-121.99218750	+1788	+18.53613281	-20.56201172	-10.05468750	-164.64111328	-23.09326172	+82.74902344	+2196	+15.47753906	-20.64990234	-10.13378906	-13.60107422	+7.09716797	-94.98779297	+2112
+1458241310.27020000	+19.25244141	-21.73535156	-10.91601563	-8.15185547	+18.85253906	-121.92626953	+1780	+18.50537109	-20.57519531	-10.08105469	-164.66308594	-23.15917969	+82.55126953	+2200	+15.48632813	-20.65869141	-10.12500000	-13.62304688	+7.00927734	-94.96582031	+2108
+1458241310.27430010	+19.25244141	-21.74853516	-10.93798828	-8.10791016	+18.87451172	-121.83837891	+1776	+18.47460938	-20.57958984	-10.11181641	-164.66308594	-23.24707031	+82.35351563	+2200	+15.49511719	-20.66748047	-10.11621094	-13.66699219	+6.92138672	-94.94384766	+2108
+1458241310.27850010	+19.25244141	-21.76611328	-10.95556641	-8.08593750	+18.91845703	-121.77246094	+1768	+18.44824219	-20.58398438	-10.14697266	-164.66308594	-23.33496094	+82.13378906	+2208	+15.50390625	-20.68066406	-10.10742188	-13.68896484	+6.78955078	-94.92187500	+2104
+1458241310.28270010	+19.25683594	-21.77929688	-10.97753906	-8.04199219	+18.96240234	-121.70654297	+1760	+18.42187500	-20.58837891	-10.18212891	-164.61914063	-23.42285156	+81.93603516	+2212	+15.52587891	-20.69824219	-10.08544922	-13.73291016	+6.59179688	-94.89990234	+2100
+1458241310.28679990	+19.26123047	-21.79687500	-11.00390625	-8.02001953	+18.98437500	-121.64062500	+1756	+18.39550781	-20.58837891	-10.22167969	-164.59716797	-23.53271484	+81.71630859	+2220	+15.54785156	-20.72021484	-10.06347656	-13.79882813	+6.37207031	-94.85595703	+2092
+1458241310.29099990	+19.26123047	-21.81445313	-11.02148438	-7.97607422	+19.02832031	-121.55273438	+1748	+18.36914063	-20.58398438	-10.25683594	-164.55322266	-23.64257813	+81.47460938	+2228	+15.56542969	-20.73779297	-10.04589844	-13.86474609	+6.19628906	-94.79003906	+2084
+1458241310.29520010	+19.26562500	-21.83203125	-11.04785156	-7.93212891	+19.05029297	-121.44287109	+1740	+18.35156250	-20.57519531	-10.29199219	-164.50927734	-23.75244141	+81.25488281	+2236	+15.60937500	-20.78173828	-9.99316406	-14.01855469	+5.71289063	-94.63623047	+2076
+1458241310.29930000	+19.27001953	-21.84082031	-11.06103516	-7.88818359	+19.05029297	-121.33300781	+1732	+18.33837891	-20.56201172	-10.31835938	-164.42138672	-23.79638672	+81.05712891	+2244	+15.63574219	-20.80810547	-9.94921875	-14.12841797	+5.36132813	-94.50439453	+2064
+1458241310.30349990	+19.27001953	-21.84960938	-11.06982422	-7.82226563	+19.02832031	-121.24511719	+1724	+18.33398438	-20.54003906	-10.33154297	-164.33349609	-23.81835938	+80.88134766	+2248	+15.64892578	-20.81689453	-9.91845703	-14.19433594	+5.14160156	-94.39453125	+2052
+1458241310.30769990	+19.27880859	-21.84960938	-11.06542969	-7.75634766	+18.98437500	-121.13525391	+1716	+18.33837891	-20.52246094	-10.33593750	-164.24560547	-23.79638672	+80.72753906	+2252	+15.65771484	-20.81250000	-9.88769531	-14.21630859	+5.00976563	-94.30664063	+2036
+1458241310.31180000	+19.28320313	-21.84521484	-11.05664063	-7.69042969	+18.94042969	-121.02539063	+1708	+18.35156250	-20.49609375	-10.34033203	-164.15771484	-23.75244141	+80.57373047	+2256	+15.65332031	-20.79931641	-9.87451172	-14.19433594	+5.03173828	-94.24072266	+2020
+1458241310.31600000	+19.28759766	-21.83203125	-11.03906250	-7.62451172	+18.87451172	-120.91552734	+1704	+18.36474609	-20.46533203	-10.33154297	-164.04785156	-23.68652344	+80.44189453	+2264	+15.63574219	-20.77734375	-9.87890625	-14.15039063	+5.20751953	-94.17480469	+2004
+1458241310.32010010	+19.29199219	-21.80566406	-11.01708984	-7.55859375	+18.83056641	-120.80566406	+1704	+18.38671875	-20.43017578	-10.32275391	-163.93798828	-23.59863281	+80.31005859	+2268	+15.61816406	-20.75976563	-9.88769531	-14.12841797	+5.38330078	-94.13085938	+1996
+1458241310.32430010	+19.29199219	-21.77490234	-10.98632813	-7.51464844	+18.76464844	-120.67382813	+1704	+18.40869141	-20.39501953	-10.30517578	-163.82812500	-23.48876953	+80.17822266	+2272	+15.59179688	-20.73339844	-9.90087891	-14.12841797	+5.58105469	-94.06494141	+1988
+1458241310.32850000	+19.28759766	-21.73974609	-10.94677734	-7.44873047	+18.67675781	-120.54199219	+1704	+18.43945313	-20.35986328	-10.27880859	-163.74023438	-23.31298828	+80.06835938	+2276	+15.55664063	-20.70703125	-9.91845703	-14.10644531	+5.84472656	-93.99902344	+1988
+1458241310.33260010	+19.28759766	-21.68261719	-10.89404297	-7.38281250	+18.56689453	-120.38818359	+1708	+18.47900391	-20.31591797	-10.23486328	-163.63037109	-23.09326172	+80.00244141	+2284	+15.52587891	-20.68066406	-9.93164063	-14.08447266	+6.04248047	-93.95507813	+1988
+1458241310.33680010	+19.28320313	-21.62548828	-10.83251953	-7.33886719	+18.45703125	-120.21240234	+1712	+18.51855469	-20.28076172	-10.18212891	-163.54248047	-22.85156250	+79.95849609	+2296	+15.49511719	-20.65429688	-9.94921875	-14.08447266	+6.28417969	-93.91113281	+1992
+1458241310.34100010	+19.27880859	-21.56396484	-10.77978516	-7.25097656	+18.34716797	-120.05859375	+1724	+18.55810547	-20.24560547	-10.12939453	-163.47656250	-22.60986328	+79.91455078	+2304	+15.46435547	-20.62792969	-9.96679688	-14.06250000	+6.52587891	-93.84521484	+2000
+1458241310.34509990	+19.27001953	-21.48486328	-10.71826172	-7.14111328	+18.28125000	-119.83886719	+1740	+18.59326172	-20.21484375	-10.06787109	-163.41064453	-22.34619141	+79.87060547	+2312	+15.40722656	-20.58398438	-9.99755859	-14.06250000	+6.94335938	-93.73535156	+2016
+1458241310.34929990	+19.26123047	-21.41894531	-10.66992188	-7.05322266	+18.23730469	-119.59716797	+1760	+18.62402344	-20.19287109	-10.02392578	-163.38867188	-22.12646484	+79.80468750	+2320	+15.35009766	-20.54882813	-10.02832031	-14.08447266	+7.31689453	-93.60351563	+2036
+1458241310.35349990	+19.25244141	-21.36181641	-10.63916016	-6.98730469	+18.23730469	-119.37744141	+1784	+18.64599609	-20.17089844	-9.98437500	-163.34472656	-21.95068359	+79.69482422	+2328	+15.30175781	-20.51806641	-10.05468750	-14.12841797	+7.62451172	-93.47167969	+2056
+1458241310.35760000	+19.23486328	-21.30029297	-10.62597656	-6.92138672	+18.32519531	-119.09179688	+1808	+18.65917969	-20.15771484	-9.95800781	-163.34472656	-21.77490234	+79.56298828	+2332	+15.23144531	-20.47851563	-10.09863281	-14.19433594	+8.06396484	-93.22998047	+2084
+1458241310.36180000	+19.22167969	-21.26513672	-10.62158203	-6.85546875	+18.34716797	-118.80615234	+1832	+18.66796875	-20.15332031	-9.93164063	-163.34472656	-21.66503906	+79.45312500	+2336	+15.18310547	-20.43896484	-10.12060547	-14.30419922	+8.32763672	-92.96630859	+2108
+1458241310.36599990	+19.22167969	-21.24755859	-10.63476563	-6.78955078	+18.39111328	-118.54248047	+1856	+18.66796875	-20.15332031	-9.91845703	-163.36669922	-21.57714844	+79.29931641	+2336	+15.15673828	-20.42578125	-10.12939453	-14.41406250	+8.39355469	-92.74658203	+2124
+1458241310.37010000	+19.22167969	-21.25195313	-10.66552734	-6.72363281	+18.43505859	-118.32275391	+1876	+18.65478516	-20.16210938	-9.91406250	-163.38867188	-21.51123047	+79.14550781	+2336	+15.15673828	-20.42138672	-10.12060547	-14.47998047	+8.32763672	-92.57080078	+2136
+1458241310.37430000	+19.21728516	-21.26513672	-10.70507813	-6.67968750	+18.52294922	-118.12500000	+1896	+18.63281250	-20.17529297	-9.91845703	-163.43261719	-21.51123047	+78.99169922	+2340	+15.16992188	-20.42138672	-10.10742188	-14.56787109	+8.15185547	-92.37304688	+2144
+1458241310.37850000	+19.21728516	-21.29150391	-10.76220703	-6.65771484	+18.65478516	-117.92724609	+1912	+18.60205078	-20.19287109	-9.94042969	-163.45458984	-21.57714844	+78.77197266	+2344	+15.19628906	-20.43017578	-10.08105469	-14.63378906	+7.88818359	-92.19726563	+2148
+1458241310.38260010	+19.21728516	-21.31787109	-10.81933594	-6.61376953	+18.78662109	-117.77343750	+1924	+18.56689453	-20.21484375	-9.97119141	-163.49853516	-21.66503906	+78.57421875	+2352	+15.22265625	-20.43896484	-10.05468750	-14.69970703	+7.64648438	-92.04345703	+2148
+1458241310.38680010	+19.22167969	-21.35302734	-10.88085938	-6.59179688	+18.89648438	-117.61962891	+1936	+18.53173828	-20.23242188	-10.01074219	-163.52050781	-21.77490234	+78.33251953	+2360	+15.25781250	-20.45214844	-10.02832031	-14.76562500	+7.36083984	-91.84570313	+2148
+1458241310.39089990	+19.22607422	-21.39257813	-10.94238281	-6.54785156	+19.00634766	-117.42187500	+1936	+18.49218750	-20.25000000	-10.05029297	-163.52050781	-21.88476563	+78.06884766	+2368	+15.28857422	-20.45654297	-10.00195313	-14.83154297	+7.05322266	-91.64794922	+2136
+1458241310.39510010	+19.23046875	-21.42333984	-10.99511719	-6.52587891	+19.07226563	-117.24609375	+1936	+18.46142578	-20.26318359	-10.08544922	-163.52050781	-21.95068359	+77.82714844	+2376	+15.33691406	-20.45654297	-9.96240234	-14.91943359	+6.63574219	-91.34033203	+2124
+1458241310.39930010	+19.23486328	-21.44531250	-11.04785156	-6.48193359	+19.13818359	-117.07031250	+1936	+18.43066406	-20.26757813	-10.12060547	-163.49853516	-22.03857422	+77.58544922	+2384	+15.38525391	-20.46093750	-9.92724609	-14.96337891	+6.24023438	-91.07666016	+2108
+1458241310.40339990	+19.23925781	-21.47167969	-11.09619141	-6.43798828	+19.18212891	-116.89453125	+1936	+18.39990234	-20.27636719	-10.14697266	-163.47656250	-22.10449219	+77.34375000	+2392	+15.42480469	-20.45654297	-9.88769531	-15.00732422	+5.88867188	-90.79101563	+2088
+1458241310.40759990	+19.25244141	-21.48486328	-11.13134766	-6.35009766	+19.20410156	-116.69677734	+1932	+18.37792969	-20.27636719	-10.17333984	-163.43261719	-22.14843750	+77.12402344	+2400	+15.48193359	-20.44775391	-9.83056641	-15.07324219	+5.36132813	-90.43945313	+2068
+1458241310.41179990	+19.26562500	-21.48925781	-11.16650391	-6.26220703	+19.22607422	-116.52099609	+1928	+18.35595703	-20.26318359	-10.19970703	-163.36669922	-22.17041016	+76.86035156	+2404	+15.52148438	-20.43896484	-9.79541016	-15.09521484	+5.09765625	-90.13183594	+2044
+1458241310.41590000	+19.27441406	-21.48046875	-11.19287109	-6.17431641	+19.24804688	-116.32324219	+1928	+18.34716797	-20.24560547	-10.21289063	-163.25683594	-22.14843750	+76.64062500	+2408	+15.53906250	-20.40380859	-9.79541016	-15.05126953	+5.07568359	-89.82421875	+2020
+1458241310.42010000	+19.28320313	-21.45410156	-11.21484375	-6.06445313	+19.27001953	-116.08154297	+1928	+18.34716797	-20.21484375	-10.22607422	-163.14697266	-22.10449219	+76.37695313	+2416	+15.53466797	-20.36865234	-9.81298828	-15.00732422	+5.20751953	-89.56054688	+1992
+1458241310.42430000	+19.29638672	-21.41455078	-11.22363281	-5.93261719	+19.27001953	-115.81787109	+1928	+18.35595703	-20.17968750	-10.22607422	-162.99316406	-21.99462891	+76.15722656	+2420	+15.52148438	-20.33349609	-9.84375000	-14.94140625	+5.49316406	-89.31884766	+1968
+1458241310.42840000	+19.30517578	-21.36621094	-11.22363281	-5.80078125	+19.24804688	-115.53222656	+1928	+18.36914063	-20.14013672	-10.21728516	-162.86132813	-21.88476563	+75.93750000	+2424	+15.49072266	-20.28955078	-9.88769531	-14.89746094	+5.86669922	-89.07714844	+1948
+1458241310.43260000	+19.32275391	-21.28710938	-11.20605469	-5.60302734	+19.18212891	-115.20263672	+1928	+18.39550781	-20.07421875	-10.19091797	-162.66357422	-21.66503906	+75.67382813	+2428	+15.45996094	-20.25000000	-9.91406250	-14.83154297	+6.17431641	-88.92333984	+1928
+1458241310.43680000	+19.32714844	-21.19482422	-11.17529297	-5.42724609	+19.09423828	-114.89501953	+1932	+18.43066406	-19.99951172	-10.15576172	-162.44384766	-21.42333984	+75.43212891	+2436	+15.41601563	-20.20605469	-9.94921875	-14.74365234	+6.56982422	-88.76953125	+1912
+1458241310.44090010	+19.33154297	-21.09814453	-11.13574219	-5.27343750	+19.00634766	-114.60937500	+1936	+18.47021484	-19.92041016	-10.11621094	-162.20214844	-21.15966797	+75.23437500	+2440	+15.37207031	-20.16210938	-9.99316406	-14.63378906	+7.03125000	-88.59375000	+1900
+1458241310.44510010	+19.34033203	-20.96191406	-11.08300781	-5.03173828	+18.91845703	-114.27978516	+1944	+18.52294922	-19.82373047	-10.06347656	-161.91650391	-20.80810547	+74.97070313	+2444	+15.32373047	-20.11816406	-10.03710938	-14.54589844	+7.49267578	-88.43994141	+1896
+1458241310.44930010	+19.34912109	-20.83007813	-11.03027344	-4.79003906	+18.83056641	-113.95019531	+1952	+18.57568359	-19.73583984	-10.01074219	-161.65283203	-20.50048828	+74.72900391	+2444	+15.27539063	-20.07861328	-10.08984375	-14.45800781	+7.99804688	-88.28613281	+1896
+1458241310.45339990	+19.35791016	-20.69384766	-10.97753906	-4.54833984	+18.76464844	-113.59863281	+1964	+18.61523438	-19.65234375	-9.96679688	-161.41113281	-20.21484375	+74.48730469	+2444	+15.21386719	-20.03466797	-10.14697266	-14.39208984	+8.54736328	-88.11035156	+1908
+1458241310.45760010	+19.34472656	-20.53125000	-10.92041016	-4.28466797	+18.76464844	-113.13720703	+1976	+18.65478516	-19.56005859	-9.91845703	-161.16943359	-19.92919922	+74.15771484	+2444	+15.14794922	-19.97753906	-10.22607422	-14.26025391	+9.22851563	-87.82470703	+1928
+1458241310.46180010	+19.32714844	-20.39501953	-10.86767578	-4.10888672	+18.72070313	-112.74169922	+1996	+18.68554688	-19.48095703	-9.87451172	-160.94970703	-19.62158203	+73.87207031	+2448	+15.08642578	-19.91162109	-10.28759766	-14.12841797	+9.77783203	-87.56103516	+1952
+1458241310.46589990	+19.30957031	-20.28515625	-10.82373047	-3.95507813	+18.67675781	-112.39013672	+2016	+18.70751953	-19.40625000	-9.84375000	-160.72998047	-19.37988281	+73.54248047	+2444	+15.04248047	-19.86328125	-10.32275391	-14.01855469	+10.15136719	-87.31933594	+1976
+1458241310.47009990	+19.29199219	-20.18408203	-10.78417969	-3.82324219	+18.63281250	-112.03857422	+2044	+18.72070313	-19.33154297	-9.81738281	-160.53222656	-19.16015625	+73.23486328	+2440	+15.01171875	-19.80615234	-10.35351563	-13.86474609	+10.45898438	-87.01171875	+2000
+1458241310.47420000	+19.27880859	-20.10498047	-10.74902344	-3.69140625	+18.58886719	-111.77490234	+2080	+18.72070313	-19.28320313	-9.79541016	-160.37841797	-19.00634766	+72.92724609	+2432	+14.98974609	-19.75341797	-10.35791016	-13.75488281	+10.59082031	-86.74804688	+2024
+1458241310.47840000	+19.27441406	-20.04345703	-10.74023438	-3.51562500	+18.58886719	-111.51123047	+2116	+18.71630859	-19.24365234	-9.80419922	-160.20263672	-18.94042969	+72.59765625	+2424	+14.99414063	-19.72265625	-10.34472656	-13.66699219	+10.56884766	-86.55029297	+2044
+1458241310.48260000	+19.26562500	-20.01269531	-10.76660156	-3.42773438	+18.69873047	-111.26953125	+2144	+18.69433594	-19.22167969	-9.83056641	-160.09277344	-18.94042969	+72.22412109	+2416	+15.02050781	-19.69628906	-10.33593750	-13.55712891	+10.45898438	-86.33056641	+2064
+1458241310.48670010	+19.26123047	-20.01269531	-10.80615234	-3.36181641	+18.80859375	-111.00585938	+2168	+18.67236328	-19.21289063	-9.86572266	-160.00488281	-18.96240234	+71.85058594	+2412	+15.06445313	-19.66992188	-10.31396484	-13.42529297	+10.21728516	-86.06689453	+2088
+1458241310.49090000	+19.25244141	-20.02148438	-10.85449219	-3.31787109	+18.91845703	-110.69824219	+2180	+18.63281250	-19.19970703	-9.91406250	-159.93896484	-19.02832031	+71.43310547	+2408	+15.12158203	-19.64355469	-10.27441406	-13.33740234	+9.88769531	-85.78125000	+2104
+1458241310.49510000	+19.23925781	-20.03466797	-10.89843750	-3.27392578	+19.00634766	-110.45654297	+2184	+18.59326172	-19.18652344	-9.95361328	-159.85107422	-19.09423828	+71.03759766	+2404	+15.17871094	-19.61279297	-10.23046875	-13.20556641	+9.49218750	-85.49560547	+2120
+1458241310.49920010	+19.22607422	-20.05224609	-10.94238281	-3.25195313	+19.07226563	-110.19287109	+2184	+18.54492188	-19.17333984	-9.98876953	-159.78515625	-19.16015625	+70.64208984	+2396	+15.24023438	-19.57763672	-10.16894531	-13.09570313	+9.03076172	-85.20996094	+2132
+1458241310.50340010	+19.22167969	-20.07421875	-10.99072266	-3.20800781	+19.11621094	-109.95117188	+2176	+18.50097656	-19.16455078	-10.03271484	-159.69726563	-19.22607422	+70.29052734	+2392	+15.31054688	-19.54248047	-10.10302734	-12.98583984	+8.48144531	-84.90234375	+2132
+1458241310.50760010	+19.22167969	-20.08740234	-11.03906250	-3.12011719	+19.16015625	-109.70947266	+2160	+18.47021484	-19.16015625	-10.07226563	-159.58740234	-19.27001953	+69.93896484	+2384	+15.38964844	-19.50292969	-10.01953125	-12.89794922	+7.82226563	-84.59472656	+2136
+1458241310.51169990	+19.23046875	-20.09619141	-11.09619141	-3.01025391	+19.20410156	-109.46777344	+2140	+18.43945313	-19.14697266	-10.11621094	-159.45556641	-19.37988281	+69.56542969	+2376	+15.46435547	-19.47216797	-9.95361328	-12.78808594	+7.25097656	-84.30908203	+2132
+1458241310.51589990	+19.23486328	-20.09619141	-11.15332031	-2.85644531	+19.27001953	-109.18212891	+2120	+18.40429688	-19.12939453	-10.15576172	-159.34570313	-19.44580078	+69.19189453	+2372	+15.52587891	-19.43261719	-9.90087891	-12.67822266	+6.83349609	-83.97949219	+2124
+1458241310.52010010	+19.23925781	-20.08740234	-11.21044922	-2.70263672	+19.35791016	-108.83056641	+2100	+18.36914063	-19.10742188	-10.19531250	-159.21386719	-19.51171875	+68.77441406	+2372	+15.58740234	-19.37548828	-9.84814453	-12.52441406	+6.37207031	-83.56201172	+2120
+1458241310.52420000	+19.23925781	-20.07421875	-11.26757813	-2.54882813	+19.44580078	-108.47900391	+2080	+18.33398438	-19.07666016	-10.22607422	-159.10400391	-19.55566406	+68.37890625	+2372	+15.63574219	-19.31396484	-9.80419922	-12.37060547	+6.06445313	-83.18847656	+2112
+1458241310.52839990	+19.23046875	-20.05224609	-11.31152344	-2.41699219	+19.48974609	-108.10546875	+2056	+18.29882813	-19.04589844	-10.23925781	-159.01611328	-19.53369141	+68.02734375	+2368	+15.66210938	-19.23486328	-9.79101563	-12.17285156	+5.93261719	-82.77099609	+2096
+1458241310.53259990	+19.22607422	-19.99951172	-11.33349609	-2.21923828	+19.46777344	-107.66601563	+2036	+18.28125000	-18.99755859	-10.22607422	-158.90625000	-19.44580078	+67.71972656	+2364	+15.66210938	-19.14257813	-9.77343750	-11.99707031	+5.84472656	-82.46337891	+2076
+1458241310.53670000	+19.22607422	-19.91601563	-11.34667969	-1.95556641	+19.44580078	-107.24853516	+2016	+18.27246094	-18.93603516	-10.20410156	-158.73046875	-19.33593750	+67.43408203	+2364	+15.64892578	-19.07666016	-9.77343750	-11.82128906	+5.97656250	-82.22167969	+2056
+1458241310.54090000	+19.22607422	-19.81933594	-11.34228516	-1.66992188	+19.40185547	-106.85302734	+2000	+18.27246094	-18.86572266	-10.16894531	-158.55468750	-19.18212891	+67.21435547	+2368	+15.61816406	-19.00634766	-9.79541016	-11.62353516	+6.24023438	-81.97998047	+2040
+1458241310.54500010	+19.23486328	-19.68750000	-11.32031250	-1.29638672	+19.33593750	-106.36962891	+1988	+18.29003906	-18.78222656	-10.12500000	-158.31298828	-18.98437500	+66.95068359	+2372	+15.58300781	-18.94042969	-9.81298828	-11.44775391	+6.52587891	-81.78222656	+2024
+1458241310.54920010	+19.23486328	-19.54687500	-11.30273438	-0.94482422	+19.31396484	-105.93017578	+1980	+18.30761719	-18.68994141	-10.08105469	-158.04931641	-18.78662109	+66.68701172	+2376	+15.54345703	-18.87451172	-9.84814453	-11.25000000	+6.96533203	-81.60644531	+2012
+1458241310.55340000	+19.22607422	-19.40185547	-11.26318359	-0.63720703	+19.29199219	-105.49072266	+1968	+18.32519531	-18.58886719	-10.02832031	-157.80761719	-18.56689453	+66.42333984	+2380	+15.48193359	-18.79541016	-9.90087891	-11.00830078	+7.53662109	-81.34277344	+2000
+1458241310.55749990	+19.20849609	-19.21728516	-11.19726563	-0.28564453	+19.22607422	-104.96337891	+1964	+18.35156250	-18.46582031	-9.96679688	-157.52197266	-18.30322266	+66.13769531	+2388	+15.42041016	-18.70751953	-9.96240234	-10.76660156	+8.15185547	-81.07910156	+1996
+1458241310.56170010	+19.19091797	-19.04150391	-11.12255859	+0.06591797	+19.11621094	-104.50195313	+1960	+18.37353516	-18.35156250	-9.89648438	-157.25830078	-18.03955078	+65.89599609	+2392	+15.34570313	-18.61962891	-10.01953125	-10.52490234	+8.76708984	-80.79345703	+1988
+1458241310.56590010	+19.17773438	-18.87011719	-11.04785156	+0.39550781	+18.98437500	-104.10644531	+1964	+18.39990234	-18.24169922	-9.82617188	-156.97265625	-17.77587891	+65.67626953	+2392	+15.27099609	-18.54492188	-10.06347656	-10.34912109	+9.29443359	-80.55175781	+1988
+1458241310.56999990	+19.17333984	-18.67675781	-10.95556641	+0.81298828	+18.80859375	-103.66699219	+1984	+18.44384766	-18.10986328	-9.73828125	-156.59912109	-17.44628906	+65.50048828	+2404	+15.18750000	-18.45703125	-10.10742188	-10.12939453	+9.86572266	-80.28808594	+1988
+1458241310.57419990	+19.16894531	-18.50976563	-10.87207031	+1.18652344	+18.65478516	-103.31542969	+2016	+18.48779297	-17.98242188	-9.65039063	-156.22558594	-17.13867188	+65.36865234	+2416	+15.11718750	-18.37792969	-10.14697266	-9.90966797	+10.37109375	-80.00244141	+2000
+1458241310.57839990	+19.16894531	-18.35595703	-10.80615234	+1.56005859	+18.54492188	-102.98583984	+2056	+18.52734375	-17.85058594	-9.59765625	-155.78613281	-16.91894531	+65.12695313	+2428	+15.06005859	-18.31201172	-10.17773438	-9.68994141	+10.81054688	-79.80468750	+2016
+1458241310.58250000	+19.15576172	-18.21093750	-10.76220703	+1.88964844	+18.54492188	-102.56835938	+2104	+18.55810547	-17.71875000	-9.56689453	-155.34667969	-16.76513672	+64.77539063	+2436	+15.02490234	-18.23291016	-10.21728516	-9.38232422	+11.22802734	-79.40917969	+2044
+1458241310.58670000	+19.14697266	-18.10986328	-10.71826172	+2.15332031	+18.45703125	-102.19482422	+2152	+18.56689453	-17.61767578	-9.54931641	-155.01708984	-16.65527344	+64.44580078	+2444	+14.99853516	-18.15380859	-10.22607422	-9.11865234	+11.44775391	-79.05761719	+2068
+1458241310.59089990	+19.13818359	-18.01318359	-10.70068359	+2.41699219	+18.41308594	-101.77734375	+2200	+18.56689453	-17.52099609	-9.54492188	-154.70947266	-16.58935547	+64.05029297	+2448	+14.98535156	-18.09228516	-10.22167969	-8.96484375	+11.49169922	-78.77197266	+2092
+1458241310.59500000	+19.12500000	-17.92968750	-10.70507813	+2.63671875	+18.41308594	-101.29394531	+2244	+18.55810547	-17.42431641	-9.53173828	-154.42382813	-16.52343750	+63.69873047	+2456	+14.98974609	-18.02197266	-10.20849609	-8.72314453	+11.46972656	-78.35449219	+2112
+1458241310.59920000	+19.11181641	-17.86816406	-10.70507813	+2.83447266	+18.34716797	-100.85449219	+2284	+18.54492188	-17.34521484	-9.52294922	-154.13818359	-16.47949219	+63.39111328	+2460	+15.01171875	-17.93847656	-10.17333984	-8.45947266	+11.22802734	-77.98095703	+2132
+1458241310.60340000	+19.11621094	-17.81982422	-10.72265625	+3.07617188	+18.25927734	-100.41503906	+2312	+18.53173828	-17.26171875	-9.53613281	-153.80859375	-16.47949219	+63.01757813	+2464	+15.05566406	-17.87695313	-10.11621094	-8.21777344	+10.83251953	-77.67333984	+2152
+1458241310.60750010	+19.12939453	-17.78027344	-10.75781250	+3.31787109	+18.23730469	-99.93164063	+2328	+18.51416016	-17.18261719	-9.56250000	-153.47900391	-16.52343750	+62.57812500	+2468	+15.12158203	-17.80224609	-10.05468750	-7.91015625	+10.37109375	-77.29980469	+2164
+1458241310.61170010	+19.13818359	-17.74951172	-10.79736328	+3.53759766	+18.23730469	-99.44824219	+2328	+18.47900391	-17.11669922	-9.59765625	-153.19335938	-16.63330078	+62.13867188	+2472	+15.18750000	-17.72753906	-9.98437500	-7.62451172	+9.88769531	-76.97021484	+2172
+1458241310.61590000	+19.12939453	-17.71875000	-10.85449219	+3.71337891	+18.30322266	-98.89892578	+2320	+18.43505859	-17.04638672	-9.64599609	-152.90771484	-16.78710938	+61.63330078	+2472	+15.24462891	-17.65283203	-9.92285156	-7.36083984	+9.42626953	-76.61865234	+2176
+1458241310.61999990	+19.11621094	-17.68359375	-10.92919922	+3.91113281	+18.39111328	-98.23974609	+2304	+18.38671875	-16.97167969	-9.70751953	-152.60009766	-16.94091797	+61.04003906	+2476	+15.31933594	-17.56054688	-9.86132813	-7.03125000	+8.92089844	-76.13525391	+2172
+1458241310.62420010	+19.10742188	-17.64843750	-11.00390625	+4.10888672	+18.45703125	-97.53662109	+2280	+18.34277344	-16.90136719	-9.77783203	-152.31445313	-17.11669922	+60.44677734	+2476	+15.38525391	-17.47705078	-9.79980469	-6.76757813	+8.43750000	-75.69580078	+2164
+1458241310.62830000	+19.08984375	-17.61328125	-11.05224609	+4.26269531	+18.45703125	-96.85546875	+2248	+18.29003906	-16.83544922	-9.81738281	-152.02880859	-17.27050781	+59.89746094	+2476	+15.42919922	-17.38037109	-9.74707031	-6.48193359	+7.99804688	-75.21240234	+2152
+1458241310.63249990	+19.08984375	-17.55175781	-11.08300781	+4.48242188	+18.34716797	-96.13037109	+2220	+18.25488281	-16.74316406	-9.83056641	-151.65527344	-17.38037109	+59.41406250	+2472	+15.47753906	-17.26171875	-9.66796875	-6.15234375	+7.47070313	-74.75097656	+2136
+1458241310.63669990	+19.08105469	-17.47705078	-11.10937500	+4.68017578	+18.34716797	-95.44921875	+2192	+18.21972656	-16.65087891	-9.83496094	-151.30371094	-17.49023438	+58.99658203	+2476	+15.52148438	-17.16503906	-9.61523438	-5.82275391	+7.11914063	-74.37744141	+2120
+1458241310.64080000	+19.06787109	-17.40234375	-11.13134766	+4.85595703	+18.36914063	-94.81201172	+2164	+18.18457031	-16.55859375	-9.83935547	-150.93017578	-17.60009766	+58.57910156	+2476	+15.54785156	-17.05517578	-9.58007813	-5.44921875	+6.89941406	-73.95996094	+2100
+1458241310.64500000	+19.07666016	-17.29248047	-11.14453125	+5.16357422	+18.32519531	-94.08691406	+2140	+18.16699219	-16.44433594	-9.84814453	-150.44677734	-17.66601563	+58.07373047	+2480	+15.57421875	-16.94531250	-9.54492188	-5.07568359	+6.67968750	-73.58642578	+2076
+1458241310.64920000	+19.07226563	-17.16943359	-11.15771484	+5.47119141	+18.41308594	-93.44970703	+2116	+18.14501953	-16.32128906	-9.87011719	-149.94140625	-17.81982422	+57.50244141	+2488	+15.58300781	-16.87060547	-9.53173828	-4.76806641	+6.70166016	-73.23486328	+2056
+1458241310.65330000	+19.03271484	-17.03320313	-11.13574219	+5.64697266	+18.47900391	-92.76855469	+2092	+18.12744141	-16.20703125	-9.84814453	-149.47998047	-17.92968750	+57.06298828	+2488	+15.54785156	-16.75195313	-9.54931641	-4.41650391	+6.94335938	-72.75146484	+2040
+1458241310.65750000	+19.01074219	-16.85742188	-11.07861328	+5.93261719	+18.45703125	-92.06542969	+2076	+18.12744141	-16.06640625	-9.79541016	-148.90869141	-17.97363281	+56.66748047	+2496	+15.50390625	-16.64208984	-9.55371094	-4.08691406	+7.18505859	-72.37792969	+2020
+1458241310.66170000	+18.98437500	-16.67724609	-11.01708984	+6.17431641	+18.47900391	-91.47216797	+2056	+18.13183594	-15.92578125	-9.73388672	-148.40332031	-17.97363281	+56.38183594	+2508	+15.45996094	-16.54541016	-9.56250000	-3.77929688	+7.47070313	-72.00439453	+2000
+1458241310.66580010	+18.95800781	-16.50146484	-10.95996094	+6.45996094	+18.52294922	-90.92285156	+2044	+18.13623047	-15.78955078	-9.65039063	-147.89794922	-17.92968750	+56.16210938	+2524	+15.40283203	-16.43554688	-9.58886719	-3.40576172	+7.84423828	-71.58691406	+1980
+1458241310.67000010	+18.94482422	-16.29052734	-10.86767578	+6.81152344	+18.45703125	-90.46142578	+2040	+18.16259766	-15.62695313	-9.55371094	-147.23876953	-17.81982422	+55.96435547	+2552	+15.35449219	-16.32128906	-9.60205078	-2.98828125	+8.17382813	-71.27929688	+1964
+1458241310.67420010	+18.92724609	-16.08837891	-10.78857422	+7.14111328	+18.52294922	-90.04394531	+2048	+18.18457031	-15.46875000	-9.46582031	-146.62353516	-17.77587891	+55.70068359	+2576	+15.29296875	-16.22021484	-9.61962891	-2.59277344	+8.61328125	-70.94970703	+1948
+1458241310.67829990	+18.89208984	-15.88623047	-10.71386719	+7.47070313	+18.61083984	-89.62646484	+2064	+18.20654297	-15.31494141	-9.39990234	-145.98632813	-17.75390625	+55.43701172	+2600	+15.22705078	-16.11474609	-9.64160156	-2.21923828	+9.05273438	-70.59814453	+1940
+1458241310.68249990	+18.87451172	-15.68408203	-10.64794922	+7.82226563	+18.69873047	-89.16503906	+2100	+18.23730469	-15.15673828	-9.33837891	-145.30517578	-17.70996094	+55.12939453	+2628	+15.16552734	-16.01367188	-9.66796875	-1.86767578	+9.51416016	-70.18066406	+1940
+1458241310.68670010	+18.84814453	-15.48632813	-10.57763672	+8.12988281	+18.80859375	-88.74755859	+2144	+18.26806641	-15.01171875	-9.27246094	-144.66796875	-17.66601563	+54.86572266	+2656	+15.09082031	-15.91699219	-9.68554688	-1.56005859	+9.95361328	-69.78515625	+1944
+1458241310.69080000	+18.80859375	-15.28857422	-10.52050781	+8.43750000	+18.94042969	-88.26416016	+2200	+18.27685547	-14.85791016	-9.19775391	-144.07470703	-17.62207031	+54.58007813	+2688	+15.00732422	-15.82470703	-9.70312500	-1.29638672	+10.37109375	-69.38964844	+1956
+1458241310.69499990	+18.76904297	-15.10839844	-10.46777344	+8.67919922	+19.13818359	-87.84667969	+2268	+18.29003906	-14.70410156	-9.11865234	-143.45947266	-17.55615234	+54.31640625	+2724	+14.95458984	-15.70605469	-9.71630859	-0.90087891	+10.74462891	-68.95019531	+1980
+1458241310.69910000	+18.73828125	-14.93701172	-10.39746094	+8.89892578	+19.13818359	-87.45117188	+2340	+18.30322266	-14.55908203	-9.03515625	-142.88818359	-17.42431641	+54.09667969	+2760	+14.91064453	-15.57861328	-9.70751953	-0.50537109	+10.94238281	-68.51074219	+2008
+1458241310.70330000	+18.72509766	-14.77441406	-10.35351563	+9.20654297	+19.20410156	-87.09960938	+2412	+18.31201172	-14.41406250	-8.98681641	-142.29492188	-17.35839844	+53.78906250	+2792	+14.87988281	-15.48193359	-9.67236328	-0.19775391	+10.98632813	-68.22509766	+2036
+1458241310.70750000	+18.72070313	-14.61621094	-10.32714844	+9.51416016	+19.29199219	-86.66015625	+2484	+18.32958984	-14.26904297	-8.95605469	-141.67968750	-17.24853516	+53.39355469	+2820	+14.87548828	-15.36767578	-9.64160156	+0.19775391	+10.98632813	-67.76367188	+2068
+1458241310.71160010	+18.70751953	-14.48876953	-10.30517578	+9.73388672	+19.44580078	-86.24267578	+2544	+18.32958984	-14.15039063	-8.92968750	-141.13037109	-17.24853516	+52.99804688	+2844	+14.86230469	-15.25341797	-9.60205078	+0.52734375	+10.94238281	-67.34619141	+2096
+1458241310.71580000	+18.68554688	-14.36132813	-10.29638672	+9.95361328	+19.62158203	-85.80322266	+2600	+18.30761719	-14.02294922	-8.92529297	-140.60302734	-17.27050781	+52.47070313	+2868	+14.86230469	-15.15673828	-9.54052734	+0.79101563	+10.78857422	-67.01660156	+2128
+1458241310.72000000	+18.66357422	-14.24707031	-10.31396484	+10.15136719	+19.88525391	-85.23193359	+2652	+18.27685547	-13.90869141	-8.93408203	-140.11962891	-17.31445313	+51.87744141	+2892	+14.88867188	-15.04248047	-9.49218750	+1.16455078	+10.61279297	-66.48925781	+2156
+1458241310.72410010	+18.65039063	-14.15478516	-10.31835938	+10.28320313	+20.01708984	-84.70458984	+2684	+18.24609375	-13.81640625	-8.92529297	-139.74609375	-17.27050781	+51.43798828	+2908	+14.91064453	-14.91943359	-9.43066406	+1.51611328	+10.32714844	-66.00585938	+2176
+1458241310.72830010	+18.63720703	-14.05371094	-10.33154297	+10.43701172	+20.17089844	-84.15527344	+2704	+18.19775391	-13.71972656	-8.91650391	-139.43847656	-17.20458984	+50.95458984	+2924	+14.93261719	-14.80517578	-9.35595703	+1.80175781	+9.99755859	-65.54443359	+2192
+1458241310.73250010	+18.62402344	-13.95263672	-10.34472656	+10.65673828	+20.28076172	-83.60595703	+2712	+18.15380859	-13.62304688	-8.90771484	-139.08691406	-17.13867188	+50.44921875	+2936	+14.97656250	-14.66894531	-9.27685547	+2.21923828	+9.60205078	-65.03906250	+2204
+1458241310.73659990	+18.60644531	-13.86035156	-10.35351563	+10.81054688	+20.39062500	-83.10058594	+2712	+18.10986328	-13.51757813	-8.90771484	-138.71337891	-17.11669922	+49.92187500	+2952	+15.01171875	-14.54150391	-9.19335938	+2.59277344	+9.20654297	-64.57763672	+2204
+1458241310.74079990	+18.59765625	-13.77246094	-10.34472656	+10.96435547	+20.45654297	-82.63916016	+2700	+18.07031250	-13.41650391	-8.91210938	-138.36181641	-17.09472656	+49.39453125	+2968	+15.05126953	-14.42285156	-9.10107422	+2.94433594	+8.76708984	-64.16015625	+2204
+1458241310.74499990	+18.60644531	-13.67578125	-10.34033203	+11.20605469	+20.50048828	-82.13378906	+2676	+18.03955078	-13.30664063	-8.90771484	-137.94433594	-17.02880859	+48.91113281	+2984	+15.09521484	-14.30419922	-9.01318359	+3.29589844	+8.34960938	-63.69873047	+2192
+1458241310.74910000	+18.59765625	-13.57910156	-10.34033203	+11.38183594	+20.67626953	-81.62841797	+2648	+18.00000000	-13.22314453	-8.89453125	-137.65869141	-16.98486328	+48.47167969	+2992	+15.12158203	-14.19873047	-8.93847656	+3.58154297	+8.06396484	-63.25927734	+2172
+1458241310.75330000	+18.55371094	-13.47363281	-10.34912109	+11.55761719	+20.91796875	-81.05712891	+2616	+17.93847656	-13.12646484	-8.87695313	-137.41699219	-16.94091797	+47.98828125	+3004	+15.12597656	-14.07128906	-8.89013672	+3.91113281	+7.91015625	-62.70996094	+2148
+1458241310.75749990	+18.52294922	-13.35937500	-10.33593750	+11.77734375	+21.07177734	-80.52978516	+2580	+17.88134766	-13.02539063	-8.85937500	-137.10937500	-16.85302734	+47.50488281	+3016	+15.13476563	-13.93505859	-8.83300781	+4.28466797	+7.73437500	-62.20458984	+2124
+1458241310.76160000	+18.49658203	-13.22753906	-10.32275391	+12.01904297	+21.18164063	-80.02441406	+2544	+17.83740234	-12.89794922	-8.84179688	-136.75781250	-16.72119141	+47.02148438	+3036	+15.13916016	-13.82080078	-8.77148438	+4.63623047	+7.55859375	-61.72119141	+2096
+1458241310.76580000	+18.46582031	-13.10449219	-10.27880859	+12.21679688	+21.22558594	-79.54101563	+2508	+17.80664063	-12.78369141	-8.79345703	-136.42822266	-16.54541016	+46.71386719	+3052	+15.12597656	-13.68896484	-8.73193359	+4.98779297	+7.47070313	-61.19384766	+2068
+1458241310.77000000	+18.45263672	-12.96386719	-10.20410156	+12.48046875	+21.15966797	-79.23339844	+2480	+17.80664063	-12.64746094	-8.71875000	-135.98876953	-16.32568359	+46.53808594	+3072	+15.09960938	-13.57470703	-8.67919922	+5.29541016	+7.40478516	-60.82031250	+2040
+1458241310.77410010	+18.41748047	-12.81884766	-10.14697266	+12.76611328	+21.26953125	-78.90380859	+2456	+17.79785156	-12.50244141	-8.64843750	-135.57128906	-16.14990234	+46.34033203	+3092	+15.06445313	-13.48242188	-8.63964844	+5.53710938	+7.47070313	-60.46875000	+2016
+1458241310.77830000	+18.36035156	-12.66943359	-10.08544922	+13.00781250	+21.42333984	-78.55224609	+2436	+17.77587891	-12.36181641	-8.58251953	-135.17578125	-15.99609375	+46.07666016	+3116	+15.01611328	-13.38134766	-8.62207031	+5.82275391	+7.66845703	-60.02929688	+1996
+1458241310.78239990	+18.32080078	-12.51123047	-10.02392578	+13.29345703	+21.55517578	-78.20068359	+2428	+17.76269531	-12.21240234	-8.51660156	-134.71435547	-15.79833984	+45.81298828	+3140	+14.96777344	-13.28027344	-8.60449219	+6.10839844	+7.84423828	-59.61181641	+1984
+1458241310.78660010	+18.28125000	-12.34423828	-9.96240234	+13.62304688	+21.68701172	-77.84912109	+2432	+17.75390625	-12.05859375	-8.44628906	-134.27490234	-15.53466797	+45.59326172	+3164	+14.91503906	-13.18798828	-8.59130859	+6.35009766	+8.06396484	-59.23828125	+1968
+1458241310.79080010	+18.21972656	-12.17285156	-9.90087891	+13.90869141	+21.84082031	-77.45361328	+2444	+17.74072266	-11.90917969	-8.36279297	-133.85742188	-15.29296875	+45.41748047	+3192	+14.84033203	-13.08691406	-8.59130859	+6.59179688	+8.39355469	-58.75488281	+1964
+1458241310.79489990	+18.16259766	-11.99267578	-9.82177734	+14.23828125	+21.90673828	-77.12402344	+2472	+17.73632813	-11.75537109	-8.27490234	-133.43994141	-15.00732422	+45.26367188	+3224	+14.77001953	-12.97265625	-8.58691406	+6.89941406	+8.67919922	-58.29345703	+1968
+1458241310.79909990	+18.10546875	-11.82128906	-9.73388672	+14.52392578	+21.95068359	-76.83837891	+2512	+17.73193359	-11.58837891	-8.18701172	-132.97851563	-14.74365234	+45.13183594	+3256	+14.69531250	-12.87597656	-8.57812500	+7.14111328	+8.92089844	-57.87597656	+1976
+1458241310.80329990	+18.06152344	-11.65869141	-9.64599609	+14.83154297	+21.97265625	-76.57470703	+2560	+17.72753906	-11.43017578	-8.09472656	-132.53906250	-14.45800781	+45.02197266	+3288	+14.63378906	-12.79248047	-8.54736328	+7.33886719	+9.07470703	-57.52441406	+1984
+1458241310.80740000	+18.02197266	-11.49609375	-9.56689453	+15.13916016	+21.99462891	-76.28906250	+2616	+17.73632813	-11.27197266	-8.00244141	-132.07763672	-14.17236328	+44.93408203	+3320	+14.58105469	-12.70019531	-8.52099609	+7.60253906	+9.22851563	-57.15087891	+2004
+1458241310.81160000	+17.97363281	-11.33789063	-9.49658203	+15.44677734	+22.10449219	-76.00341797	+2672	+17.73193359	-11.13134766	-7.91015625	-131.70410156	-13.93066406	+44.84619141	+3348	+14.52832031	-12.60791016	-8.49902344	+7.84423828	+9.40429688	-56.77734375	+2024
+1458241310.81580000	+17.91650391	-11.17529297	-9.43945313	+15.75439453	+22.25830078	-75.65185547	+2736	+17.70556641	-10.99072266	-7.83984375	-131.33056641	-13.68896484	+44.64843750	+3372	+14.46679688	-12.51562500	-8.46826172	+8.04199219	+9.58007813	-56.40380859	+2048
+1458241310.81990000	+17.86816406	-11.01708984	-9.40429688	+16.12792969	+22.47802734	-75.19042969	+2804	+17.67480469	-10.85888672	-7.79150391	-131.00097656	-13.49121094	+44.29687500	+3396	+14.43164063	-12.40576172	-8.45068359	+8.37158203	+9.71191406	-55.87646484	+2080
+1458241310.82410000	+17.82421875	-10.87646484	-9.35595703	+16.41357422	+22.56591797	-74.75097656	+2868	+17.64404297	-10.73144531	-7.74316406	-130.71533203	-13.27148438	+43.98925781	+3416	+14.40087891	-12.29150391	-8.41552734	+8.70117188	+9.71191406	-55.37109375	+2112
+1458241310.82830000	+17.78466797	-10.74023438	-9.29882813	+16.72119141	+22.58789063	-74.37744141	+2932	+17.61328125	-10.61279297	-7.68164063	-130.45166016	-13.02978516	+43.74755859	+3436	+14.37451172	-12.19042969	-8.35400391	+8.94287109	+9.60205078	-54.97558594	+2140
+1458241310.83240010	+17.75390625	-10.60839844	-9.24609375	+17.00683594	+22.63183594	-73.95996094	+2996	+17.58251953	-10.49414063	-7.62011719	-130.16601563	-12.78808594	+43.52783203	+3460	+14.36572266	-12.07617188	-8.28808594	+9.27246094	+9.44824219	-54.53613281	+2172
+1458241310.83660010	+17.71875000	-10.48974609	-9.19335938	+17.22656250	+22.69775391	-73.58642578	+3052	+17.54296875	-10.38867188	-7.55419922	-129.94628906	-12.61230469	+43.33007813	+3480	+14.35693359	-11.94873047	-8.22216797	+9.62402344	+9.27246094	-54.09667969	+2204
+1458241310.84080000	+17.69238281	-10.37548828	-9.15380859	+17.51220703	+22.76367188	-73.25683594	+3100	+17.49902344	-10.28759766	-7.51464844	-129.72656250	-12.43652344	+43.02246094	+3496	+14.36132813	-11.83886719	-8.12988281	+9.93164063	+8.98681641	-53.76708984	+2236
+1458241310.84489990	+17.67480469	-10.26562500	-9.12744141	+17.81982422	+22.87353516	-72.83935547	+3140	+17.45507813	-10.19531250	-7.49267578	-129.55078125	-12.30468750	+42.67089844	+3508	+14.37890625	-11.71582031	-8.05078125	+10.32714844	+8.67919922	-53.32763672	+2264
+1458241310.84910010	+17.65722656	-10.16015625	-9.10107422	+18.10546875	+22.98339844	-72.42187500	+3172	+17.40673828	-10.10302734	-7.46630859	-129.37500000	-12.15087891	+42.29736328	+3520	+14.39648438	-11.59716797	-7.96728516	+10.70068359	+8.39355469	-52.91015625	+2284
+1458241310.85320000	+17.63085938	-10.05908203	-9.06591797	+18.36914063	+23.07128906	-72.00439453	+3192	+17.35400391	-10.01513672	-7.43554688	-129.22119141	-12.01904297	+41.94580078	+3532	+14.40087891	-11.47412109	-7.87939453	+11.05224609	+8.10791016	-52.49267578	+2300
+1458241310.85739990	+17.61328125	-9.95361328	-9.02636719	+18.63281250	+23.13720703	-71.60888672	+3208	+17.30126953	-9.92285156	-7.40039063	-129.04541016	-11.90917969	+41.61621094	+3544	+14.40966797	-11.34667969	-7.79589844	+11.44775391	+7.80029297	-52.05322266	+2312
+1458241310.86159990	+17.59130859	-9.84814453	-8.98681641	+18.87451172	+23.15917969	-71.21337891	+3216	+17.24853516	-9.83056641	-7.36083984	-128.89160156	-11.73339844	+41.33056641	+3556	+14.42285156	-11.21484375	-7.71240234	+11.86523438	+7.47070313	-51.61376953	+2324
+1458241310.86570000	+17.57373047	-9.75146484	-8.92968750	+19.11621094	+23.13720703	-70.90576172	+3220	+17.20019531	-9.74267578	-7.32128906	-128.73779297	-11.57958984	+41.04492188	+3568	+14.43164063	-11.09179688	-7.62011719	+12.26074219	+7.11914063	-51.24023438	+2332
+1458241310.86990000	+17.56054688	-9.64599609	-8.86376953	+19.35791016	+23.07128906	-70.64208984	+3220	+17.16503906	-9.64599609	-7.27294922	-128.56201172	-11.40380859	+40.86914063	+3580	+14.44042969	-10.96875000	-7.52343750	+12.63427734	+6.76757813	-50.91064453	+2340
+1458241310.87410000	+17.54296875	-9.54052734	-8.80664063	+19.62158203	+23.11523438	-70.40039063	+3216	+17.12988281	-9.54931641	-7.22021484	-128.36425781	-11.25000000	+40.69335938	+3596	+14.44482422	-10.85888672	-7.43554688	+12.98583984	+6.50390625	-50.58105469	+2344
+1458241310.87820010	+17.51660156	-9.43945313	-8.74511719	+19.86328125	+23.15917969	-70.15869141	+3208	+17.09033203	-9.44824219	-7.16308594	-128.16650391	-11.09619141	+40.53955078	+3612	+14.44042969	-10.74462891	-7.36083984	+13.35937500	+6.30615234	-50.22949219	+2344
+1458241310.88240000	+17.49902344	-9.32958984	-8.68798828	+20.14892578	+23.18115234	-69.87304688	+3200	+17.05078125	-9.35595703	-7.11035156	-127.99072266	-10.96435547	+40.31982422	+3628	+14.43164063	-10.63037109	-7.29492188	+13.71093750	+6.13037109	-49.83398438	+2348
+1458241310.88660000	+17.47705078	-9.21533203	-8.63085938	+20.45654297	+23.20312500	-69.60937500	+3188	+17.02001953	-9.24169922	-7.06201172	-127.74902344	-10.76660156	+40.12207031	+3640	+14.41406250	-10.54248047	-7.22900391	+13.99658203	+6.02050781	-49.50439453	+2348
+1458241310.89070010	+17.44189453	-9.09228516	-8.55615234	+20.72021484	+23.20312500	-69.32373047	+3180	+16.98925781	-9.13183594	-6.99169922	-127.52929688	-10.56884766	+39.99023438	+3660	+14.38769531	-10.44140625	-7.18066406	+14.28222656	+5.97656250	-49.06494141	+2344
+1458241310.89490010	+17.40234375	-8.97363281	-8.46826172	+20.98388672	+23.15917969	-69.10400391	+3176	+16.96289063	-9.02197266	-6.91699219	-127.28759766	-10.32714844	+39.92431641	+3680	+14.35253906	-10.34912109	-7.13232422	+14.54589844	+5.95458984	-48.73535156	+2340
+1458241310.89910010	+17.36279297	-8.85058594	-8.38916016	+21.26953125	+23.13720703	-68.88427734	+3176	+16.93652344	-8.89892578	-6.84228516	-127.02392578	-10.10742188	+39.83642578	+3704	+14.31738281	-10.26123047	-7.08398438	+14.80957031	+5.93261719	-48.38378906	+2340
+1458241310.90319990	+17.32324219	-8.72753906	-8.30566406	+21.53320313	+23.13720703	-68.68652344	+3184	+16.91894531	-8.78027344	-6.75878906	-126.76025391	-9.86572266	+39.81445313	+3728	+14.27783203	-10.17333984	-7.04003906	+15.07324219	+5.95458984	-48.03222656	+2340
+1458241310.90739990	+17.28369141	-8.60449219	-8.22216797	+21.84082031	+23.11523438	-68.46679688	+3196	+16.90136719	-8.66601563	-6.67968750	-126.51855469	-9.64599609	+39.77050781	+3756	+14.23828125	-10.09423828	-7.00488281	+15.27099609	+5.99853516	-47.68066406	+2340
+1458241310.91160010	+17.24414063	-8.48144531	-8.14306641	+22.17041016	+23.13720703	-68.24707031	+3212	+16.88818359	-8.54296875	-6.60058594	-126.21093750	-9.40429688	+39.72656250	+3780	+14.18994141	-10.02832031	-6.97412109	+15.42480469	+6.08642578	-47.32910156	+2340
+1458241310.91570000	+17.19580078	-8.35839844	-8.05957031	+22.45605469	+23.15917969	-68.02734375	+3236	+16.87060547	-8.42431641	-6.51708984	-125.94726563	-9.18457031	+39.68261719	+3808	+14.14160156	-9.96240234	-6.94335938	+15.57861328	+6.21826172	-46.97753906	+2348
+1458241310.91989990	+17.14746094	-8.23974609	-7.98925781	+22.76367188	+23.22509766	-67.74169922	+3260	+16.84423828	-8.31005859	-6.44238281	-125.70556641	-8.96484375	+39.57275391	+3836	+14.09765625	-9.89648438	-6.91699219	+15.75439453	+6.32812500	-46.60400391	+2356
+1458241310.92409990	+17.10351563	-8.11669922	-7.91894531	+23.09326172	+23.22509766	-67.43408203	+3296	+16.82666016	-8.19140625	-6.37646484	-125.41992188	-8.72314453	+39.44091797	+3860	+14.05371094	-9.81738281	-6.89062500	+15.97412109	+6.39404297	-46.20849609	+2368
+1458241310.92820000	+17.05517578	-7.99804688	-7.84423828	+23.40087891	+23.22509766	-67.17041016	+3332	+16.80468750	-8.07275391	-6.30175781	-125.17822266	-8.48144531	+39.35302734	+3888	+14.01416016	-9.74707031	-6.85546875	+16.14990234	+6.41601563	-45.85693359	+2384
+1458241310.93240000	+17.00683594	-7.87939453	-7.76953125	+23.70849609	+23.22509766	-66.90673828	+3372	+16.78271484	-7.95849609	-6.22265625	-124.91455078	-8.23974609	+39.30908203	+3920	+13.97900391	-9.67675781	-6.82031250	+16.32568359	+6.41601563	-45.52734375	+2404
+1458241310.93650010	+16.96289063	-7.76953125	-7.69921875	+23.99414063	+23.22509766	-66.66503906	+3420	+16.75634766	-7.85302734	-6.14355469	-124.69482422	-8.04199219	+39.28710938	+3948	+13.93945313	-9.59765625	-6.78076172	+16.52343750	+6.41601563	-45.17578125	+2424
+1458241310.94070010	+16.93212891	-7.66845703	-7.62011719	+24.25781250	+23.13720703	-66.48925781	+3468	+16.73876953	-7.75195313	-6.06884766	-124.47509766	-7.84423828	+39.26513672	+3976	+13.91308594	-9.53173828	-6.72363281	+16.67724609	+6.30615234	-44.95605469	+2448
+1458241310.94490000	+16.90576172	-7.57617188	-7.55419922	+24.49951172	+23.13720703	-66.24755859	+3512	+16.71240234	-7.65966797	-6.00292969	-124.29931641	-7.66845703	+39.17724609	+4004	+13.89990234	-9.45703125	-6.67089844	+16.89697266	+6.17431641	-44.64843750	+2476
+1458241310.94899990	+16.87939453	-7.47949219	-7.48828125	+24.74121094	+23.09326172	-66.00585938	+3560	+16.68603516	-7.56738281	-5.94140625	-124.12353516	-7.49267578	+39.08935547	+4028	+13.88671875	-9.36914063	-6.61376953	+17.13867188	+6.02050781	-44.34082031	+2504
+1458241310.95320010	+16.85742188	-7.38281250	-7.42236328	+25.00488281	+23.02734375	-65.76416016	+3600	+16.65527344	-7.47949219	-5.88867188	-123.96972656	-7.33886719	+38.97949219	+4052	+13.87353516	-9.29003906	-6.53906250	+17.35839844	+5.77880859	-44.09912109	+2532
+1458241310.95740010	+16.83105469	-7.29492188	-7.36962891	+25.22460938	+23.04931641	-65.47851563	+3640	+16.62011719	-7.38720703	-5.83154297	-123.79394531	-7.16308594	+38.84765625	+4076	+13.87353516	-9.20654297	-6.47314453	+17.62207031	+5.53710938	-43.81347656	+2560
+1458241310.96149990	+16.80908203	-7.21142578	-7.31689453	+25.46630859	+22.98339844	-65.19287109	+3672	+16.58056641	-7.31689453	-5.77880859	-123.70605469	-7.00927734	+38.73779297	+4100	+13.87353516	-9.10546875	-6.39843750	+17.95166016	+5.22949219	-43.52783203	+2588
+1458241310.96569990	+16.80029297	-7.13232422	-7.25097656	+25.64208984	+22.82958984	-64.97314453	+3704	+16.54980469	-7.24658203	-5.71728516	-123.61816406	-6.85546875	+38.69384766	+4120	+13.88232422	-9.01318359	-6.30615234	+18.23730469	+4.83398438	-43.33007813	+2616
+1458241310.96989990	+16.79150391	-7.05761719	-7.18505859	+25.83984375	+22.71972656	-64.75341797	+3724	+16.51904297	-7.18505859	-5.65576172	-123.53027344	-6.70166016	+38.67187500	+4140	+13.88671875	-8.91650391	-6.21826172	+18.52294922	+4.46044922	-43.08837891	+2644
+1458241310.97400000	+16.78271484	-6.97851563	-7.12353516	+26.01562500	+22.58789063	-64.55566406	+3744	+16.48828125	-7.11474609	-5.59863281	-123.42041016	-6.56982422	+38.62792969	+4164	+13.89111328	-8.82421875	-6.13037109	+18.83056641	+4.10888672	-42.86865234	+2668
+1458241310.97820000	+16.77392578	-6.90820313	-7.04882813	+26.19140625	+22.41210938	-64.37988281	+3760	+16.45751953	-7.04443359	-5.53710938	-123.33251953	-6.41601563	+38.60595703	+4184	+13.89990234	-8.73632813	-6.03808594	+19.09423828	+3.71337891	-42.69287109	+2688
+1458241310.98239990	+16.76953125	-6.83789063	-6.99609375	+26.36718750	+22.34619141	-64.11621094	+3764	+16.42675781	-6.97851563	-5.48876953	-123.22265625	-6.26220703	+38.49609375	+4204	+13.90869141	-8.64404297	-5.95019531	+19.40185547	+3.36181641	-42.42919922	+2708
+1458241310.98650000	+16.76074219	-6.76318359	-6.94335938	+26.56494141	+22.25830078	-63.83056641	+3764	+16.39599609	-6.91259766	-5.44042969	-123.13476563	-6.10839844	+38.36425781	+4220	+13.92187500	-8.55175781	-5.86669922	+19.70947266	+3.01025391	-42.16552734	+2724
+1458241310.99070000	+16.74755859	-6.68847656	-6.88183594	+26.74072266	+22.17041016	-63.54492188	+3760	+16.36962891	-6.85107422	-5.37451172	-123.02490234	-5.93261719	+38.34228516	+4240	+13.92626953	-8.45507813	-5.78320313	+20.03906250	+2.65869141	-41.90185547	+2736
+1458241310.99490000	+16.72558594	-6.61376953	-6.82031250	+26.93847656	+22.08251953	-63.25927734	+3756	+16.33886719	-6.78515625	-5.30859375	-122.93701172	-5.77880859	+38.29833984	+4260	+13.92187500	-8.36718750	-5.70849609	+20.30273438	+2.37304688	-41.61621094	+2744
+1458241310.99900010	+16.70800781	-6.53466797	-6.76318359	+27.13623047	+21.99462891	-62.99560547	+3748	+16.31250000	-6.71044922	-5.24707031	-122.80517578	-5.58105469	+38.25439453	+4280	+13.91748047	-8.28808594	-5.63378906	+20.52246094	+2.10937500	-41.35253906	+2752
+1458241311.00320010	+16.69482422	-6.45996094	-6.68847656	+27.33398438	+21.84082031	-62.77587891	+3740	+16.29052734	-6.64013672	-5.16796875	-122.65136719	-5.38330078	+38.29833984	+4304	+13.90869141	-8.20898438	-5.56347656	+20.76416016	+1.86767578	-41.08886719	+2756
+1458241311.00729990	+16.68164063	-6.38085938	-6.61816406	+27.53173828	+21.68701172	-62.55615234	+3732	+16.27294922	-6.56982422	-5.09765625	-122.49755859	-5.18554688	+38.29833984	+4324	+13.89550781	-8.13867188	-5.49755859	+20.96191406	+1.66992188	-40.82519531	+2760
+1458241311.01149990	+16.66406250	-6.30175781	-6.54785156	+27.75146484	+21.62109375	-62.35839844	+3728	+16.25976563	-6.48632813	-5.02734375	-122.27783203	-4.98779297	+38.27636719	+4344	+13.88232422	-8.07714844	-5.43603516	+21.13769531	+1.53808594	-40.53955078	+2764
+1458241311.01570010	+16.63330078	-6.21826172	-6.47753906	+27.94921875	+21.55517578	-62.13867188	+3724	+16.24218750	-6.40283203	-4.94824219	-122.05810547	-4.79003906	+38.32031250	+4368	+13.86035156	-8.01123047	-5.38769531	+21.29150391	+1.45019531	-40.23193359	+2764
+1458241311.01979990	+16.59814453	-6.13916016	-6.41162109	+28.14697266	+21.53320313	-61.89697266	+3720	+16.22460938	-6.32373047	-4.86914063	-121.86035156	-4.61425781	+38.32031250	+4392	+13.83398438	-7.95849609	-5.34814453	+21.40136719	+1.42822266	-39.92431641	+2764
+1458241311.02399990	+16.56738281	-6.05566406	-6.35009766	+28.38867188	+21.48925781	-61.63330078	+3724	+16.20703125	-6.24023438	-4.79443359	-121.66259766	-4.41650391	+38.32031250	+4416	+13.80761719	-7.90136719	-5.30859375	+21.51123047	+1.38427734	-39.59472656	+2764
+1458241311.02819990	+16.53222656	-5.97216797	-6.27978516	+28.60839844	+21.44531250	-61.41357422	+3732	+16.18945313	-6.15673828	-4.71093750	-121.44287109	-4.19677734	+38.36425781	+4440	+13.77685547	-7.84863281	-5.27343750	+21.64306641	+1.36230469	-39.26513672	+2764
+1458241311.03230000	+16.50146484	-5.88427734	-6.20068359	+28.82812500	+21.33544922	-61.25976563	+3748	+16.17626953	-6.07763672	-4.62744141	-121.24511719	-4.02099609	+38.43017578	+4464	+13.74609375	-7.80029297	-5.23828125	+21.70898438	+1.36230469	-38.97949219	+2768
+1458241311.03650000	+16.46630859	-5.80078125	-6.12158203	+29.04785156	+21.22558594	-61.12792969	+3768	+16.15869141	-5.98974609	-4.54394531	-120.98144531	-3.82324219	+38.49609375	+4488	+13.71093750	-7.75195313	-5.20312500	+21.77490234	+1.38427734	-38.69384766	+2768
+1458241311.04070000	+16.43554688	-5.72167969	-6.03808594	+29.24560547	+21.09375000	-61.04003906	+3796	+16.14990234	-5.90185547	-4.46044922	-120.71777344	-3.62548828	+38.58398438	+4516	+13.68017578	-7.70800781	-5.16357422	+21.84082031	+1.36230469	-38.45214844	+2776
+1458241311.04480000	+16.40478516	-5.64697266	-5.96777344	+29.42138672	+21.04980469	-60.88623047	+3824	+16.13671875	-5.81835938	-4.38134766	-120.47607422	-3.44970703	+38.64990234	+4536	+13.65380859	-7.66406250	-5.12841797	+21.90673828	+1.36230469	-38.16650391	+2784
+1458241311.04900000	+16.37841797	-5.56787109	-5.90185547	+29.61914063	+21.00585938	-60.71044922	+3852	+16.11914063	-5.73925781	-4.30224609	-120.25634766	-3.27392578	+38.69384766	+4560	+13.62744141	-7.61572266	-5.09326172	+22.01660156	+1.36230469	-37.85888672	+2792
+1458241311.05320000	+16.34765625	-5.49316406	-5.83154297	+29.81689453	+20.91796875	-60.55664063	+3888	+16.10595703	-5.66455078	-4.22753906	-120.05859375	-3.14208984	+38.73779297	+4580	+13.60107422	-7.56738281	-5.05371094	+22.10449219	+1.31835938	-37.61718750	+2804
+1458241311.05730010	+16.31689453	-5.42285156	-5.76123047	+30.01464844	+20.87402344	-60.38085938	+3924	+16.07958984	-5.59423828	-4.15722656	-119.88281250	-3.01025391	+38.73779297	+4600	+13.58349609	-7.51904297	-5.01416016	+22.23632813	+1.27441406	-37.33154297	+2820
+1458241311.06150010	+16.29052734	-5.34814453	-5.69531250	+30.21240234	+20.76416016	-60.20507813	+3964	+16.05761719	-5.52392578	-4.09130859	-119.68505859	-2.83447266	+38.75976563	+4624	+13.56152344	-7.45312500	-4.97021484	+22.39013672	+1.18652344	-37.04589844	+2832
+1458241311.06570010	+16.27734375	-5.27783203	-5.61621094	+30.41015625	+20.58837891	-60.09521484	+4004	+16.04443359	-5.45800781	-4.02539063	-119.50927734	-2.68066406	+38.80371094	+4640	+13.55273438	-7.39599609	-4.90869141	+22.54394531	+1.01074219	-36.87011719	+2852
+1458241311.06979990	+16.25976563	-5.21191406	-5.55029297	+30.58593750	+20.47851563	-59.89746094	+4040	+16.02685547	-5.38769531	-3.95947266	-119.33349609	-2.50488281	+38.80371094	+4660	+13.54394531	-7.33447266	-4.84716797	+22.74169922	+0.81298828	-36.65039063	+2872
+1458241311.07399990	+16.24658203	-5.14160156	-5.48876953	+30.78369141	+20.34667969	-59.72167969	+4076	+16.01367188	-5.33056641	-3.89794922	-119.15771484	-2.37304688	+38.82568359	+4672	+13.53955078	-7.26416016	-4.79003906	+22.96142578	+0.63720703	-36.40869141	+2888
+1458241311.07820010	+16.24218750	-5.08007813	-5.41406250	+30.95947266	+20.17089844	-59.58984375	+4108	+15.99609375	-5.26904297	-3.83203125	-119.00390625	-2.24121094	+38.84765625	+4688	+13.53515625	-7.19824219	-4.71533203	+23.15917969	+0.39550781	-36.25488281	+2912
+1458241311.08229990	+16.23339844	-5.01855469	-5.35253906	+31.15722656	+20.08300781	-59.37011719	+4136	+15.97412109	-5.21630859	-3.77929688	-118.89404297	-2.13134766	+38.75976563	+4700	+13.53955078	-7.12792969	-4.64501953	+23.42285156	+0.13183594	-36.05712891	+2932
+1458241311.08649990	+16.22900391	-4.95263672	-5.29541016	+31.37695313	+19.95117188	-59.10644531	+4156	+15.95654297	-5.16357422	-3.73095703	-118.78417969	-2.02148438	+38.67187500	+4708	+13.54833984	-7.04443359	-4.57031250	+23.70849609	-0.15380859	-35.85937500	+2952
+1458241311.09060000	+16.22460938	-4.88671875	-5.23388672	+31.59667969	+19.81933594	-58.86474609	+4176	+15.93457031	-5.11523438	-3.68261719	-118.65234375	-1.88964844	+38.58398438	+4720	+13.55273438	-6.96533203	-4.49121094	+24.01611328	-0.46142578	-35.68359375	+2972
+1458241311.09480000	+16.22021484	-4.82080078	-5.17675781	+31.79443359	+19.68750000	-58.64501953	+4188	+15.91259766	-5.06250000	-3.63427734	-118.56445313	-1.75781250	+38.49609375	+4728	+13.55712891	-6.88623047	-4.41650391	+24.27978516	-0.74707031	-35.48583984	+2988
+1458241311.09900000	+16.21142578	-4.75488281	-5.11962891	+32.01416016	+19.55566406	-58.40332031	+4200	+15.89501953	-5.00976563	-3.58593750	-118.43261719	-1.62597656	+38.40820313	+4736	+13.56152344	-6.80712891	-4.34179688	+24.58740234	-1.03271484	-35.28808594	+3004
+1458241311.10310010	+16.21142578	-4.68896484	-5.05371094	+32.23388672	+19.37988281	-58.20556641	+4204	+15.87744141	-4.95263672	-3.53320313	-118.27880859	-1.49414063	+38.36425781	+4744	+13.56591797	-6.73242188	-4.26708984	+24.87304688	-1.34033203	-35.13427734	+3020
+1458241311.10730000	+16.21142578	-4.62744141	-4.99218750	+32.40966797	+19.22607422	-57.98583984	+4208	+15.85986328	-4.90429688	-3.48486328	-118.16894531	-1.38427734	+38.27636719	+4752	+13.57031250	-6.65771484	-4.19238281	+25.13671875	-1.62597656	-34.95849609	+3036
+1458241311.11150000	+16.20703125	-4.56591797	-4.93505859	+32.62939453	+19.11621094	-57.78808594	+4204	+15.84228516	-4.85156250	-3.44091797	-118.05908203	-1.27441406	+38.18847656	+4756	+13.57470703	-6.58740234	-4.11767578	+25.37841797	-1.88964844	-34.80468750	+3044
+1458241311.11560010	+16.19384766	-4.50000000	-4.87353516	+32.82714844	+19.00634766	-57.59033203	+4200	+15.82031250	-4.79882813	-3.39257813	-117.92724609	-1.18652344	+38.12255859	+4764	+13.57470703	-6.51708984	-4.05175781	+25.64208984	-2.10937500	-34.60693359	+3056
+1458241311.11980010	+16.18066406	-4.43408203	-4.81640625	+33.02490234	+18.91845703	-57.39257813	+4192	+15.79833984	-4.75048828	-3.34423828	-117.81738281	-1.09863281	+38.01269531	+4768	+13.56591797	-6.45117188	-3.99023438	+25.83984375	-2.30712891	-34.40917969	+3060
+1458241311.12400010	+16.17187500	-4.37255859	-4.76367188	+33.22265625	+18.83056641	-57.19482422	+4184	+15.78076172	-4.68896484	-3.29589844	-117.66357422	-0.98876953	+37.92480469	+4776	+13.56152344	-6.39404297	-3.93310547	+26.03759766	-2.48291016	-34.21142578	+3068
+1458241311.12809990	+16.15429688	-4.30664063	-4.70654297	+33.44238281	+18.74267578	-56.99707031	+4176	+15.76318359	-4.62744141	-3.24755859	-117.48779297	-0.85693359	+37.88085938	+4784	+13.55273438	-6.33251953	-3.88476563	+26.23535156	-2.61474609	-33.99169922	+3072
+1458241311.13229990	+16.13232422	-4.24511719	-4.64941406	+33.61816406	+18.65478516	-56.82128906	+4172	+15.74560547	-4.57031250	-3.19042969	-117.33398438	-0.74707031	+37.88085938	+4792	+13.53515625	-6.27978516	-3.84082031	+26.34521484	-2.72460938	-33.77197266	+3072
+1458241311.13649990	+16.11035156	-4.18359375	-4.59228516	+33.79394531	+18.56689453	-56.66748047	+4168	+15.72802734	-4.50878906	-3.13330078	-117.15820313	-0.63720703	+37.88085938	+4804	+13.51757813	-6.23583984	-3.79687500	+26.43310547	-2.79052734	-33.55224609	+3072
+1458241311.14060000	+16.08837891	-4.12646484	-4.52636719	+33.94775391	+18.45703125	-56.57958984	+4168	+15.71044922	-4.44726563	-3.06738281	-116.98242188	-0.52734375	+37.94677734	+4816	+13.50439453	-6.19628906	-3.75732422	+26.54296875	-2.85644531	-33.35449219	+3072
+1458241311.14479990	+16.06640625	-4.07373047	-4.46044922	+34.07958984	+18.34716797	-56.46972656	+4172	+15.69726563	-4.38574219	-3.00585938	-116.78466797	-0.41748047	+37.99072266	+4828	+13.48681641	-6.15673828	-3.72216797	+26.60888672	-2.87841797	-33.13476563	+3076
+1458241311.14899990	+16.04443359	-4.01660156	-4.39892578	+34.25537109	+18.25927734	-56.38183594	+4176	+15.68408203	-4.32421875	-2.93994141	-116.58691406	-0.32958984	+38.03466797	+4840	+13.46923828	-6.12158203	-3.69140625	+26.65283203	-2.90039063	-32.93701172	+3076
+1458241311.15310000	+16.01806641	-3.95507813	-4.34179688	+34.40917969	+18.19335938	-56.25000000	+4188	+15.66650391	-4.25830078	-2.87841797	-116.36718750	-0.19775391	+38.10058594	+4856	+13.44726563	-6.08642578	-3.65625000	+26.69677734	-2.90039063	-32.69531250	+3076
+1458241311.15730000	+15.98730469	-3.90234375	-4.28466797	+34.58496094	+18.14941406	-56.09619141	+4200	+15.64892578	-4.20117188	-2.81250000	-116.19140625	-0.10986328	+38.16650391	+4868	+13.42089844	-6.05566406	-3.62988281	+26.69677734	-2.87841797	-32.45361328	+3076
+1458241311.16140010	+15.96093750	-3.84521484	-4.23193359	+34.73876953	+18.08349609	-55.94238281	+4216	+15.63574219	-4.13525391	-2.74658203	-115.99365234	+0.02197266	+38.25439453	+4884	+13.40332031	-6.01611328	-3.60351563	+26.76269531	-2.87841797	-32.21191406	+3080
+1458241311.16560010	+15.93896484	-3.79248047	-4.17041016	+34.87060547	+17.95166016	-55.85449219	+4236	+15.62255859	-4.07373047	-2.68066406	-115.77392578	+0.13183594	+38.34228516	+4900	+13.38574219	-5.98095703	-3.56835938	+26.82861328	-2.92236328	-31.99218750	+3084
+1458241311.16980000	+15.91699219	-3.74414063	-4.10449219	+35.00244141	+17.79785156	-55.76660156	+4260	+15.60937500	-4.01660156	-2.61474609	-115.57617188	+0.26367188	+38.45214844	+4916	+13.36816406	-5.94580078	-3.53759766	+26.87255859	-2.94433594	-31.79443359	+3088
+1458241311.17389990	+15.89501953	-3.69140625	-4.04296875	+35.15625000	+17.66601563	-55.65673828	+4284	+15.59619141	-3.95947266	-2.55322266	-115.37841797	+0.37353516	+38.56201172	+4928	+13.35498047	-5.90625000	-3.50244141	+26.93847656	-2.98828125	-31.59667969	+3096
+1458241311.17810010	+15.88183594	-3.63427734	-3.97705078	+35.31005859	+17.51220703	-55.61279297	+4312	+15.58300781	-3.90673828	-2.48730469	-115.20263672	+0.48339844	+38.67187500	+4944	+13.34179688	-5.87109375	-3.45849609	+27.00439453	-3.07617188	-31.44287109	+3108
+1458241311.18230010	+15.86865234	-3.58593750	-3.91992188	+35.44189453	+17.42431641	-55.45898438	+4336	+15.56982422	-3.85400391	-2.43017578	-115.04882813	+0.57128906	+38.73779297	+4956	+13.32861328	-5.83154297	-3.41455078	+27.09228516	-3.16406250	-31.26708984	+3116
+1458241311.18639990	+15.85546875	-3.53320313	-3.86718750	+35.59570313	+17.31445313	-55.30517578	+4360	+15.55664063	-3.80566406	-2.37304688	-114.89501953	+0.65917969	+38.78173828	+4968	+13.32421875	-5.77880859	-3.37500000	+27.24609375	-3.27392578	-31.06933594	+3128
+1458241311.19059990	+15.84667969	-3.48486328	-3.81445313	+35.77148438	+17.18261719	-55.17333984	+4380	+15.54785156	-3.75292969	-2.32910156	-114.74121094	+0.76904297	+38.78173828	+4980	+13.31982422	-5.73046875	-3.32226563	+27.37792969	-3.42773438	-30.93750000	+3140
+1458241311.19479990	+15.83349609	-3.43212891	-3.76611328	+35.90332031	+17.07275391	-55.01953125	+4400	+15.53027344	-3.70898438	-2.28515625	-114.60937500	+0.83496094	+38.78173828	+4988	+13.31542969	-5.67773438	-3.27392578	+27.53173828	-3.60351563	-30.78369141	+3156
+1458241311.19890000	+15.82470703	-3.37939453	-3.71337891	+36.07910156	+16.94091797	-54.84375000	+4416	+15.51269531	-3.66503906	-2.24121094	-114.49951172	+0.92285156	+38.78173828	+4996	+13.31103516	-5.61621094	-3.22119141	+27.75146484	-3.77929688	-30.62988281	+3168
+1458241311.20310000	+15.82470703	-3.32666016	-3.66064453	+36.25488281	+16.76513672	-54.73388672	+4432	+15.50390625	-3.62548828	-2.20166016	-114.38964844	+1.01074219	+38.80371094	+5000	+13.31542969	-5.55468750	-3.15966797	+27.97119141	-4.04296875	-30.54199219	+3184
+1458241311.20729990	+15.82470703	-3.28271484	-3.60791016	+36.38671875	+16.61132813	-54.58007813	+4440	+15.49511719	-3.58593750	-2.16210938	-114.30175781	+1.07666016	+38.78173828	+5004	+13.31542969	-5.49755859	-3.09814453	+28.19091797	-4.28466797	-30.45410156	+3200
+1458241311.21140000	+15.82910156	-3.23437500	-3.55957031	+36.54052734	+16.47949219	-54.44824219	+4444	+15.48632813	-3.55078125	-2.12255859	-114.21386719	+1.14257813	+38.78173828	+5008	+13.31982422	-5.43603516	-3.03662109	+28.41064453	-4.50439453	-30.36621094	+3216
+1458241311.21560000	+15.82910156	-3.18164063	-3.51562500	+36.69433594	+16.39160156	-54.29443359	+4444	+15.47314453	-3.51123047	-2.09179688	-114.14794922	+1.20849609	+38.73779297	+5008	+13.31982422	-5.37890625	-2.97949219	+28.63037109	-4.74609375	-30.27832031	+3228
+1458241311.21980000	+15.82470703	-3.13769531	-3.47607422	+36.84814453	+16.30371094	-54.14062500	+4440	+15.45996094	-3.48046875	-2.06103516	-114.08203125	+1.27441406	+38.64990234	+5008	+13.32421875	-5.32177734	-2.92236328	+28.85009766	-4.96582031	-30.19042969	+3240
+1458241311.22390010	+15.82470703	-3.08935547	-3.43652344	+37.00195313	+16.21582031	-53.96484375	+4432	+15.44677734	-3.44531250	-2.03466797	-114.01611328	+1.31835938	+38.58398438	+5004	+13.32421875	-5.26025391	-2.86523438	+29.06982422	-5.18554688	-30.10253906	+3248
+1458241311.22810010	+15.82470703	-3.04541016	-3.39697266	+37.13378906	+16.10595703	-53.78906250	+4420	+15.43798828	-3.41015625	-2.00390625	-113.95019531	+1.38427734	+38.54003906	+5000	+13.32861328	-5.20312500	-2.81689453	+29.28955078	-5.38330078	-29.99267578	+3260
+1458241311.23230000	+15.82031250	-3.00146484	-3.35302734	+37.26562500	+15.97412109	-53.67919922	+4408	+15.42919922	-3.37939453	-1.96875000	-113.88427734	+1.45019531	+38.54003906	+5000	+13.32421875	-5.15039063	-2.76855469	+29.46533203	-5.55908203	-29.90478516	+3264
+1458241311.23639990	+15.81591797	-2.95751953	-3.30908203	+37.39746094	+15.86425781	-53.54736328	+4396	+15.42041016	-3.34423828	-1.93359375	-113.81835938	+1.51611328	+38.54003906	+4996	+13.32421875	-5.10205078	-2.72021484	+29.61914063	-5.71289063	-29.81689453	+3272
+1458241311.24060010	+15.81591797	-2.91357422	-3.26513672	+37.50732422	+15.75439453	-53.45947266	+4380	+15.41601563	-3.30908203	-1.89404297	-113.73046875	+1.60400391	+38.56201172	+4992	+13.32421875	-5.05810547	-2.67626953	+29.77294922	-5.86669922	-29.70703125	+3276
+1458241311.24470000	+15.81152344	-2.86962891	-3.22558594	+37.63916016	+15.64453125	-53.37158203	+4364	+15.40722656	-3.27392578	-1.85888672	-113.66455078	+1.66992188	+38.58398438	+4988	+13.31982422	-5.01416016	-2.63671875	+29.88281250	-5.99853516	-29.61914063	+3280
+1458241311.24889990	+15.81152344	-2.83447266	-3.18164063	+37.72705078	+15.55664063	-53.28369141	+4348	+15.39843750	-3.23876953	-1.81933594	-113.57666016	+1.73583984	+38.58398438	+4988	+13.31542969	-4.98339844	-2.59716797	+29.94873047	-6.08642578	-29.55322266	+3280
+1458241311.25309990	+15.79833984	-2.79492188	-3.14208984	+37.81494141	+15.49072266	-53.17382813	+4332	+15.39404297	-3.20361328	-1.77978516	-113.51074219	+1.80175781	+38.62792969	+4984	+13.30664063	-4.95263672	-2.57080078	+30.01464844	-6.13037109	-29.39941406	+3280
+1458241311.25720000	+15.78076172	-2.75976563	-3.09814453	+37.88085938	+15.40283203	-53.10791016	+4320	+15.38525391	-3.16845703	-1.73583984	-113.40087891	+1.88964844	+38.69384766	+4980	+13.29345703	-4.92626953	-2.54882813	+30.03662109	-6.13037109	-29.26757813	+3276
+1458241311.26140000	+15.76318359	-2.72021484	-3.05859375	+37.96875000	+15.31494141	-53.04199219	+4316	+15.38085938	-3.12890625	-1.69189453	-113.29101563	+1.97753906	+38.75976563	+4980	+13.28466797	-4.89990234	-2.52685547	+30.03662109	-6.13037109	-29.11376953	+3272
+1458241311.26560000	+15.75439453	-2.68505859	-3.01025391	+38.05664063	+15.20507813	-52.99804688	+4312	+15.37646484	-3.08496094	-1.64355469	-113.15917969	+2.06542969	+38.86962891	+4980	+13.27587891	-4.87353516	-2.50927734	+30.03662109	-6.13037109	-28.95996094	+3268
+1458241311.26970010	+15.73681641	-2.64990234	-2.96630859	+38.12255859	+15.07324219	-52.97607422	+4308	+15.37207031	-3.04541016	-1.59521484	-113.02734375	+2.15332031	+39.00146484	+4984	+13.26269531	-4.85595703	-2.49169922	+30.01464844	-6.10839844	-28.82812500	+3268
+1458241311.27390000	+15.72363281	-2.61474609	-2.91796875	+38.18847656	+14.96337891	-52.97607422	+4312	+15.36767578	-3.01025391	-1.54248047	-112.91748047	+2.26318359	+39.13330078	+4988	+13.25390625	-4.83837891	-2.46972656	+29.99267578	-6.10839844	-28.69628906	+3264
+1458241311.27810000	+15.71044922	-2.57519531	-2.87402344	+38.25439453	+14.85351563	-52.95410156	+4320	+15.36328125	-2.97070313	-1.49853516	-112.80761719	+2.35107422	+39.24316406	+4988	+13.24511719	-4.81640625	-2.45214844	+29.97070313	-6.08642578	-28.58642578	+3264
+1458241311.28220010	+15.69726563	-2.54443359	-2.83447266	+38.29833984	+14.76562500	-52.91015625	+4328	+15.36328125	-2.93554688	-1.45458984	-112.69775391	+2.43896484	+39.33105469	+4988	+13.23193359	-4.80322266	-2.43457031	+29.92675781	-6.06445313	-28.45458984	+3260
+1458241311.28640010	+15.67968750	-2.51367188	-2.79492188	+38.36425781	+14.67773438	-52.86621094	+4340	+15.35888672	-2.89599609	-1.41064453	-112.58789063	+2.50488281	+39.41894531	+4988	+13.22314453	-4.78125000	-2.42138672	+29.92675781	-6.04248047	-28.32275391	+3260
+1458241311.29060010	+15.67089844	-2.47851563	-2.75537109	+38.40820313	+14.58984375	-52.82226563	+4352	+15.35449219	-2.86083984	-1.37109375	-112.47802734	+2.59277344	+39.48486328	+4992	+13.21875000	-4.75927734	-2.40380859	+29.92675781	-6.02050781	-28.16894531	+3260
+1458241311.29469990	+15.65332031	-2.44775391	-2.71582031	+38.45214844	+14.52392578	-52.75634766	+4368	+15.35009766	-2.82568359	-1.32714844	-112.36816406	+2.65869141	+39.59472656	+4996	+13.20996094	-4.73730469	-2.39062500	+29.90478516	-5.99853516	-28.03710938	+3260
+1458241311.29889990	+15.64453125	-2.41259766	-2.68066406	+38.54003906	+14.41406250	-52.69042969	+4384	+15.34570313	-2.79052734	-1.28759766	-112.28027344	+2.74658203	+39.68261719	+4996	+13.20117188	-4.70654297	-2.37304688	+29.94873047	-5.99853516	-27.90527344	+3264
+1458241311.30310010	+15.64453125	-2.38183594	-2.64111328	+38.60595703	+14.30419922	-52.62451172	+4400	+15.34570313	-2.75976563	-1.25244141	-112.19238281	+2.83447266	+39.72656250	+5000	+13.20117188	-4.67578125	-2.34667969	+30.01464844	-6.08642578	-27.81738281	+3268
+1458241311.30720000	+15.64013672	-2.35107422	-2.60595703	+38.67187500	+14.21630859	-52.55859375	+4412	+15.34130859	-2.72900391	-1.22167969	-112.10449219	+2.90039063	+39.74853516	+5000	+13.20117188	-4.64501953	-2.31591797	+30.08056641	-6.15234375	-27.72949219	+3272
+1458241311.31139990	+15.64013672	-2.32031250	-2.57519531	+38.71582031	+14.12841797	-52.47070313	+4424	+15.34130859	-2.70703125	-1.19091797	-112.06054688	+2.96630859	+39.77050781	+5000	+13.20117188	-4.60986328	-2.28515625	+30.19042969	-6.21826172	-27.66357422	+3280
+1458241311.31550000	+15.64013672	-2.29394531	-2.54003906	+38.75976563	+14.06250000	-52.38281250	+4436	+15.33691406	-2.68066406	-1.16894531	-112.03857422	+3.01025391	+39.74853516	+4996	+13.20117188	-4.57470703	-2.25439453	+30.27832031	-6.30615234	-27.57568359	+3284
+1458241311.31970000	+15.64453125	-2.26757813	-2.51806641	+38.80371094	+14.01855469	-52.25097656	+4440	+15.33251953	-2.66308594	-1.15136719	-112.01660156	+3.03222656	+39.70458984	+4992	+13.20556641	-4.53955078	-2.22363281	+30.38818359	-6.39404297	-27.48779297	+3292
+1458241311.32390000	+15.64453125	-2.23681641	-2.49169922	+38.86962891	+13.97460938	-52.07519531	+4444	+15.32812500	-2.64111328	-1.13378906	-111.99462891	+3.07617188	+39.66064453	+4992	+13.20996094	-4.49121094	-2.19287109	+30.56396484	-6.50390625	-27.39990234	+3300
+1458241311.32800010	+15.65332031	-2.21044922	-2.46533203	+38.93554688	+13.90869141	-51.94335938	+4444	+15.32812500	-2.61914063	-1.11621094	-111.97265625	+3.12011719	+39.59472656	+4988	+13.21435547	-4.44726563	-2.15771484	+30.71777344	-6.63574219	-27.31201172	+3308
+1458241311.33220010	+15.65771484	-2.18408203	-2.43896484	+38.97949219	+13.82080078	-51.81152344	+4444	+15.32373047	-2.60156250	-1.10302734	-111.95068359	+3.16406250	+39.55078125	+4984	+13.21875000	-4.40332031	-2.12695313	+30.87158203	-6.74560547	-27.24609375	+3312
+1458241311.33640000	+15.66650391	-2.15332031	-2.41259766	+39.04541016	+13.73291016	-51.70166016	+4436	+15.32373047	-2.58398438	-1.08544922	-111.95068359	+3.22998047	+39.50683594	+4980	+13.22314453	-4.35937500	-2.09179688	+31.02539063	-6.87744141	-27.15820313	+3316
+1458241311.34050010	+15.67089844	-2.12695313	-2.38183594	+39.11132813	+13.64501953	-51.59179688	+4428	+15.32373047	-2.56640625	-1.06787109	-111.95068359	+3.27392578	+39.46289063	+4972	+13.22753906	-4.31542969	-2.05664063	+31.17919922	-7.00927734	-27.11425781	+3324
+1458241311.34470010	+15.67968750	-2.10058594	-2.35546875	+39.15527344	+13.57910156	-51.45996094	+4416	+15.32373047	-2.55322266	-1.05029297	-111.92871094	+3.29589844	+39.39697266	+4964	+13.23193359	-4.28027344	-2.02148438	+31.31103516	-7.11914063	-27.04833984	+3328
+1458241311.34890010	+15.68408203	-2.07861328	-2.33349609	+39.19921875	+13.51318359	-51.32812500	+4404	+15.31933594	-2.53564453	-1.03710938	-111.92871094	+3.33984375	+39.35302734	+4960	+13.23632813	-4.24511719	-1.98632813	+31.42089844	-7.22900391	-26.98242188	+3328
+1458241311.35299990	+15.68847656	-2.05224609	-2.31152344	+39.24316406	+13.49121094	-51.17431641	+4388	+15.31933594	-2.52246094	-1.01953125	-111.92871094	+3.36181641	+39.28710938	+4952	+13.24072266	-4.20556641	-1.96435547	+31.53076172	-7.29492188	-26.87255859	+3328
+1458241311.35719990	+15.68847656	-2.03027344	-2.28955078	+39.26513672	+13.42529297	-51.06445313	+4372	+15.31494141	-2.50488281	-1.00195313	-111.92871094	+3.40576172	+39.26513672	+4944	+13.23632813	-4.17480469	-1.94238281	+31.59667969	-7.36083984	-26.76269531	+3328
+1458241311.36139990	+15.68847656	-2.00390625	-2.26318359	+39.30908203	+13.35937500	-50.97656250	+4356	+15.31494141	-2.48730469	-0.98437500	-111.90673828	+3.44970703	+39.26513672	+4940	+13.23632813	-4.14404297	-1.92041016	+31.66259766	-7.42675781	-26.67480469	+3328
+1458241311.36550000	+15.68408203	-1.97753906	-2.24121094	+39.37500000	+13.29345703	-50.86669922	+4344	+15.31494141	-2.46533203	-0.96240234	-111.88476563	+3.51562500	+39.26513672	+4936	+13.24072266	-4.11767578	-1.90283203	+31.72851563	-7.44873047	-26.54296875	+3324
+1458241311.36970000	+15.68408203	-1.95117188	-2.21044922	+39.39697266	+13.18359375	-50.80078125	+4328	+15.31494141	-2.44775391	-0.93603516	-111.81884766	+3.58154297	+39.28710938	+4928	+13.23632813	-4.09570313	-1.88525391	+31.72851563	-7.47070313	-26.45507813	+3316
+1458241311.37389990	+15.67968750	-1.92919922	-2.17968750	+39.41894531	+13.09570313	-50.75683594	+4316	+15.31933594	-2.42578125	-0.90966797	-111.77490234	+3.64746094	+39.35302734	+4924	+13.23193359	-4.08251953	-1.87207031	+31.66259766	-7.49267578	-26.36718750	+3312
+1458241311.37800000	+15.67089844	-1.90722656	-2.15771484	+39.44091797	+13.05175781	-50.71289063	+4308	+15.31933594	-2.40380859	-0.87890625	-111.70898438	+3.69140625	+39.41894531	+4924	+13.23193359	-4.06933594	-1.86328125	+31.61865234	-7.47070313	-26.25732422	+3304
+1458241311.38220000	+15.66210938	-1.88525391	-2.13134766	+39.46289063	+12.96386719	-50.66894531	+4300	+15.31933594	-2.38183594	-0.84814453	-111.62109375	+3.75732422	+39.48486328	+4920	+13.22753906	-4.06054688	-1.85449219	+31.55273438	-7.44873047	-26.14746094	+3296
+1458241311.38640000	+15.65771484	-1.86328125	-2.10498047	+39.46289063	+12.89794922	-50.62500000	+4296	+15.31933594	-2.35546875	-0.81738281	-111.55517578	+3.80126953	+39.57275391	+4920	+13.22314453	-4.04736328	-1.85009766	+31.46484375	-7.42675781	-26.03759766	+3288
+1458241311.39050010	+15.64892578	-1.84130859	-2.08300781	+39.48486328	+12.83203125	-50.55908203	+4296	+15.31933594	-2.33349609	-0.79101563	-111.46728516	+3.86718750	+39.63867188	+4916	+13.21875000	-4.03857422	-1.85009766	+31.39892578	-7.36083984	-25.88378906	+3280
+1458241311.39470010	+15.63574219	-1.81933594	-2.05664063	+39.48486328	+12.72216797	-50.53710938	+4296	+15.32373047	-2.30712891	-0.76025391	-111.37939453	+3.93310547	+39.72656250	+4916	+13.21435547	-4.02978516	-1.85009766	+31.28906250	-7.31689453	-25.77392578	+3272
+1458241311.39879990	+15.62695313	-1.79736328	-2.02587891	+39.48486328	+12.63427734	-50.51513672	+4304	+15.32373047	-2.28076172	-0.72949219	-111.26953125	+3.99902344	+39.83642578	+4920	+13.20996094	-4.02539063	-1.85009766	+31.20117188	-7.27294922	-25.64208984	+3264
+1458241311.40300010	+15.62255859	-1.77539063	-1.99951172	+39.48486328	+12.52441406	-50.51513672	+4312	+15.32812500	-2.25439453	-0.69873047	-111.15966797	+4.06494141	+39.96826172	+4920	+13.20996094	-4.01660156	-1.84570313	+31.11328125	-7.27294922	-25.53222656	+3256
+1458241311.40720010	+15.61376953	-1.75341797	-1.97314453	+39.48486328	+12.41455078	-50.49316406	+4320	+15.32812500	-2.23242188	-0.66796875	-111.04980469	+4.10888672	+40.05615234	+4920	+13.20996094	-4.00781250	-1.83691406	+31.02539063	-7.27294922	-25.46630859	+3252
+1458241311.41129990	+15.60937500	-1.73583984	-1.94238281	+39.48486328	+12.30468750	-50.47119141	+4332	+15.33251953	-2.20605469	-0.64160156	-110.93994141	+4.17480469	+40.16601563	+4924	+13.20996094	-3.99902344	-1.82812500	+30.95947266	-7.27294922	-25.40039063	+3244
+1458241311.41549990	+15.60937500	-1.71826172	-1.92041016	+39.48486328	+12.21679688	-50.42724609	+4344	+15.33691406	-2.18408203	-0.61523438	-110.83007813	+4.21875000	+40.25390625	+4924	+13.20996094	-3.99023438	-1.81933594	+30.87158203	-7.29492188	-25.31250000	+3240
+1458241311.41969990	+15.60498047	-1.70068359	-1.90283203	+39.46289063	+12.15087891	-50.36132813	+4356	+15.33691406	-2.16650391	-0.59326172	-110.74218750	+4.24072266	+40.31982422	+4928	+13.20996094	-3.97705078	-1.81494141	+30.82763672	-7.29492188	-25.22460938	+3236
+1458241311.42380000	+15.60498047	-1.68310547	-1.88525391	+39.46289063	+12.08496094	-50.29541016	+4372	+15.34130859	-2.14892578	-0.57128906	-110.65429688	+4.28466797	+40.38574219	+4928	+13.21435547	-3.95507813	-1.80615234	+30.82763672	-7.31689453	-25.13671875	+3232
+1458241311.42800000	+15.60498047	-1.66552734	-1.86328125	+39.46289063	+11.97509766	-50.22949219	+4384	+15.34130859	-2.13134766	-0.55371094	-110.58837891	+4.32861328	+40.42968750	+4928	+13.21875000	-3.93310547	-1.78857422	+30.82763672	-7.40478516	-25.07080078	+3232
+1458241311.43220000	+15.60937500	-1.64794922	-1.84130859	+39.44091797	+11.86523438	-50.16357422	+4392	+15.34570313	-2.11816406	-0.53613281	-110.52246094	+4.35058594	+40.49560547	+4932	+13.22314453	-3.91552734	-1.77099609	+30.82763672	-7.51464844	-25.04882813	+3228
+1458241311.43630000	+15.61376953	-1.63037109	-1.81933594	+39.44091797	+11.73339844	-50.09765625	+4404	+15.34570313	-2.10498047	-0.51855469	-110.45654297	+4.39453125	+40.56152344	+4932	+13.22753906	-3.88476563	-1.74902344	+30.89355469	-7.62451172	-25.00488281	+3232
+1458241311.44050000	+15.62695313	-1.61279297	-1.79736328	+39.41894531	+11.62353516	-50.03173828	+4412	+15.35009766	-2.09179688	-0.50097656	-110.39062500	+4.41650391	+40.60546875	+4932	+13.23193359	-3.85839844	-1.72265625	+30.93750000	-7.77832031	-25.00488281	+3232
+1458241311.44470000	+15.63574219	-1.59960938	-1.77978516	+39.41894531	+11.53564453	-49.96582031	+4416	+15.35449219	-2.08300781	-0.48779297	-110.34667969	+4.43847656	+40.64941406	+4928	+13.24072266	-3.82763672	-1.69189453	+31.00341797	-7.93212891	-25.00488281	+3236
+1458241311.44880010	+15.64892578	-1.58642578	-1.76220703	+39.39697266	+11.44775391	-49.87792969	+4416	+15.35888672	-2.07421875	-0.47460938	-110.30273438	+4.46044922	+40.69335938	+4928	+13.24951172	-3.80126953	-1.66113281	+31.09130859	-8.08593750	-25.00488281	+3240
+1458241311.45300010	+15.65771484	-1.57324219	-1.74462891	+39.37500000	+11.35986328	-49.79003906	+4412	+15.36328125	-2.06982422	-0.46142578	-110.25878906	+4.48242188	+40.71533203	+4924	+13.25390625	-3.77050781	-1.63916016	+31.15722656	-8.21777344	-24.98291016	+3244
+1458241311.45720010	+15.66650391	-1.55566406	-1.72705078	+39.35302734	+11.27197266	-49.70214844	+4408	+15.36328125	-2.06542969	-0.45263672	-110.23681641	+4.48242188	+40.73730469	+4924	+13.25830078	-3.73974609	-1.61279297	+31.24511719	-8.37158203	-24.98291016	+3244
+1458241311.46129990	+15.67529297	-1.54248047	-1.70947266	+39.33105469	+11.16210938	-49.65820313	+4400	+15.36767578	-2.06103516	-0.44384766	-110.19287109	+4.50439453	+40.78125000	+4920	+13.26708984	-3.70898438	-1.59082031	+31.31103516	-8.52539063	-24.98291016	+3248
+1458241311.46550010	+15.68847656	-1.53369141	-1.69189453	+39.30908203	+11.07421875	-49.57031250	+4392	+15.37207031	-2.05664063	-0.43066406	-110.17089844	+4.52636719	+40.82519531	+4916	+13.27148438	-3.67822266	-1.56445313	+31.39892578	-8.65722656	-24.98291016	+3252
+1458241311.46960000	+15.69726563	-1.52050781	-1.66992188	+39.28710938	+10.92041016	-49.57031250	+4384	+15.37207031	-2.05224609	-0.42187500	-110.12695313	+4.54833984	+40.86914063	+4912	+13.27587891	-3.65185547	-1.53808594	+31.46484375	-8.83300781	-25.00488281	+3252
+1458241311.47379990	+15.71044922	-1.50732422	-1.64355469	+39.24316406	+10.78857422	-49.57031250	+4372	+15.37646484	-2.04785156	-0.40869141	-110.10498047	+4.57031250	+40.93505859	+4908	+13.28027344	-3.63427734	-1.51171875	+31.48681641	-8.98681641	-25.04882813	+3256
+1458241311.47799990	+15.71484375	-1.49414063	-1.62597656	+39.22119141	+10.70068359	-49.57031250	+4360	+15.38085938	-2.04345703	-0.39550781	-110.06103516	+4.57031250	+41.00097656	+4904	+13.28466797	-3.61230469	-1.49414063	+31.50878906	-9.07470703	-25.02685547	+3260
+1458241311.48210000	+15.72363281	-1.48535156	-1.60400391	+39.19921875	+10.59082031	-49.57031250	+4348	+15.38525391	-2.03906250	-0.38232422	-110.01708984	+4.59228516	+41.06689453	+4900	+13.28906250	-3.59912109	-1.48095703	+31.50878906	-9.16259766	-25.02685547	+3260
+1458241311.48630000	+15.73242188	-1.47656250	-1.58203125	+39.13330078	+10.50292969	-49.61425781	+4336	+15.38964844	-2.03466797	-0.36914063	-109.95117188	+4.61425781	+41.13281250	+4896	+13.29345703	-3.58593750	-1.46777344	+31.46484375	-9.25048828	-25.02685547	+3260
+1458241311.49050000	+15.73242188	-1.46777344	-1.56884766	+39.08935547	+10.45898438	-49.59228516	+4324	+15.39404297	-2.02587891	-0.35595703	-109.90722656	+4.63623047	+41.22070313	+4892	+13.29785156	-3.57275391	-1.46337891	+31.44287109	-9.29443359	-24.98291016	+3256
+1458241311.49460010	+15.72802734	-1.46337891	-1.55126953	+39.04541016	+10.32714844	-49.65820313	+4316	+15.39843750	-2.02148438	-0.33837891	-109.84130859	+4.65820313	+41.30859375	+4888	+13.29785156	-3.56835938	-1.45898438	+31.37695313	-9.31640625	-24.96093750	+3252
+1458241311.49880000	+15.72802734	-1.45019531	-1.52490234	+39.00146484	+10.21728516	-49.72412109	+4312	+15.40283203	-2.01269531	-0.32519531	-109.77539063	+4.68017578	+41.41845703	+4888	+13.29785156	-3.56396484	-1.45458984	+31.26708984	-9.33837891	-24.93896484	+3248
+1458241311.50300000	+15.72802734	-1.44140625	-1.50732422	+38.95751953	+10.12939453	-49.79003906	+4312	+15.40722656	-1.99951172	-0.30761719	-109.68750000	+4.72412109	+41.52832031	+4884	+13.29785156	-3.56396484	-1.45458984	+31.17919922	-9.33837891	-24.89501953	+3244
+1458241311.50710010	+15.72802734	-1.43261719	-1.48535156	+38.93554688	+10.01953125	-49.85595703	+4312	+15.41162109	-1.98632813	-0.28564453	-109.59960938	+4.74609375	+41.63818359	+4884	+13.30224609	-3.56396484	-1.45458984	+31.06933594	-9.33837891	-24.87304688	+3236
+1458241311.51130010	+15.72802734	-1.42822266	-1.46777344	+38.86962891	+9.93164063	-49.94384766	+4316	+15.41601563	-1.97314453	-0.26806641	-109.48974609	+4.79003906	+41.77001953	+4884	+13.30224609	-3.56835938	-1.45458984	+30.93750000	-9.33837891	-24.85107422	+3232
+1458241311.51550010	+15.72363281	-1.42382813	-1.44580078	+38.80371094	+9.86572266	-50.00976563	+4320	+15.42041016	-1.95996094	-0.24609375	-109.40185547	+4.81201172	+41.90185547	+4884	+13.30224609	-3.57275391	-1.45898438	+30.78369141	-9.31640625	-24.80712891	+3228
+1458241311.51959990	+15.71923828	-1.41943359	-1.43261719	+38.73779297	+9.82177734	-50.07568359	+4328	+15.43798828	-1.90283203	-0.17138672	-108.96240234	+4.94384766	+42.45117188	+4904	+13.30664063	-3.57714844	-1.46337891	+30.65185547	-9.29443359	-24.76318359	+3224
+1458241311.52379990	+15.71484375	-1.41503906	-1.41503906	+38.69384766	+9.75585938	-50.11962891	+4340	+15.44238281	-1.88085938	-0.13183594	-108.80859375	+4.96582031	+42.60498047	+4912	+13.30664063	-3.58154297	-1.46777344	+30.54199219	-9.25048828	-24.71923828	+3220
+1458241311.52800010	+15.71484375	-1.41064453	-1.40185547	+38.64990234	+9.68994141	-50.18554688	+4352	+15.44677734	-1.86328125	-0.11425781	-108.72070313	+5.00976563	+42.71484375	+4920	+13.31103516	-3.58593750	-1.47216797	+30.41015625	-9.22851563	-24.67529297	+3216
+1458241311.53210000	+15.71044922	-1.40625000	-1.38867188	+38.60595703	+9.62402344	-50.22949219	+4368	+15.45117188	-1.85449219	-0.09667969	-108.65478516	+5.03173828	+42.78076172	+4924	+13.31103516	-3.58593750	-1.47216797	+30.30029297	-9.22851563	-24.65332031	+3212
+1458241311.53629990	+15.71044922	-1.39746094	-1.37548828	+38.56201172	+9.55810547	-50.27343750	+4384	+15.45117188	-1.84570313	-0.08349609	-108.61083984	+5.05371094	+42.89062500	+4928	+13.31542969	-3.58593750	-1.47216797	+30.16845703	-9.20654297	-24.63134766	+3208
+1458241311.54049990	+15.71044922	-1.39306641	-1.35351563	+38.51806641	+9.47021484	-50.33935547	+4400	+15.45996094	-1.83691406	-0.06152344	-108.54492188	+5.07568359	+42.97851563	+4932	+13.31542969	-3.59033203	-1.46777344	+30.05859375	-9.22851563	-24.60937500	+3204
+1458241311.54460000	+15.71484375	-1.38427734	-1.33593750	+38.47412109	+9.38232422	-50.40527344	+4420	+15.46435547	-1.82812500	-0.04833984	-108.52294922	+5.09765625	+43.04443359	+4936	+13.31982422	-3.58593750	-1.46337891	+29.99267578	-9.27246094	-24.60937500	+3200
+1458241311.54880000	+15.71923828	-1.38427734	-1.31396484	+38.43017578	+9.29443359	-50.44921875	+4432	+15.46875000	-1.82812500	-0.03955078	-108.52294922	+5.09765625	+43.08837891	+4936	+13.32861328	-3.58154297	-1.45458984	+29.92675781	-9.31640625	-24.60937500	+3200
+1458241311.55290010	+15.72363281	-1.37988281	-1.29638672	+38.36425781	+9.22851563	-50.49316406	+4448	+15.47753906	-1.82812500	-0.03076172	-108.52294922	+5.09765625	+43.11035156	+4940	+13.33300781	-3.57275391	-1.44140625	+29.88281250	-9.40429688	-24.60937500	+3200
+1458241311.55710010	+15.73242188	-1.37988281	-1.28320313	+38.32031250	+9.18457031	-50.51513672	+4460	+15.47753906	-1.83251953	-0.02197266	-108.56689453	+5.09765625	+43.11035156	+4944	+13.33740234	-3.56396484	-1.42822266	+29.88281250	-9.49218750	-24.63134766	+3204
+1458241311.56130000	+15.73681641	-1.37548828	-1.27441406	+38.27636719	+9.11865234	-50.51513672	+4472	+15.48193359	-1.83691406	-0.01757813	-108.61083984	+5.11962891	+43.13232422	+4944	+13.34179688	-3.55078125	-1.41064453	+29.90478516	-9.58007813	-24.65332031	+3204
+1458241311.56539990	+15.74560547	-1.36669922	-1.26123047	+38.25439453	+9.05273438	-50.51513672	+4480	+15.48632813	-1.84130859	-0.00878906	-108.67675781	+5.11962891	+43.13232422	+4948	+13.35058594	-3.53320313	-1.38867188	+29.94873047	-9.71191406	-24.69726563	+3212
+1458241311.56960010	+15.75878906	-1.35791016	-1.24365234	+38.23242188	+8.96484375	-50.51513672	+4484	+15.49072266	-1.85009766	-0.00439453	-108.72070313	+5.14160156	+43.15429688	+4948	+13.35498047	-3.51123047	-1.36669922	+30.01464844	-9.88769531	-24.74121094	+3216
+1458241311.57380010	+15.76757813	-1.35351563	-1.22607422	+38.21044922	+8.87695313	-50.53710938	+4488	+15.49511719	-1.85449219	+0.00439453	-108.78662109	+5.16357422	+43.19824219	+4952	+13.36376953	-3.49365234	-1.34033203	+30.05859375	-10.04150391	-24.80712891	+3224
+1458241311.57789990	+15.78076172	-1.35351563	-1.21289063	+38.16650391	+8.78906250	-50.55908203	+4488	+15.49511719	-1.86328125	+0.01318359	-108.85253906	+5.18554688	+43.22021484	+4952	+13.36816406	-3.47607422	-1.31396484	+30.12451172	-10.19531250	-24.85107422	+3228
+1458241311.58209990	+15.78955078	-1.34912109	-1.19970703	+38.12255859	+8.72314453	-50.58105469	+4484	+15.49951172	-1.87207031	+0.01757813	-108.91845703	+5.18554688	+43.24218750	+4956	+13.37695313	-3.45410156	-1.29199219	+30.21240234	-10.34912109	-24.91699219	+3236
+1458241311.58629990	+15.80273438	-1.34472656	-1.18652344	+38.07861328	+8.65722656	-50.58105469	+4476	+15.50390625	-1.88085938	+0.02197266	-108.98437500	+5.20751953	+43.26416016	+4956	+13.38574219	-3.43652344	-1.26562500	+30.27832031	-10.52490234	-24.98291016	+3244
+1458241311.59040000	+15.81152344	-1.34472656	-1.17773438	+38.05664063	+8.63525391	-50.55908203	+4468	+15.50390625	-1.88525391	+0.02636719	-109.05029297	+5.22949219	+43.26416016	+4956	+13.39013672	-3.41455078	-1.24365234	+30.36621094	-10.63476563	-25.02685547	+3248
+1458241311.59460000	+15.82031250	-1.33593750	-1.17333984	+38.03466797	+8.61328125	-50.55908203	+4460	+15.50390625	-1.89404297	+0.03076172	-109.09423828	+5.25146484	+43.30810547	+4956	+13.39453125	-3.40136719	-1.23046875	+30.43212891	-10.74462891	-25.07080078	+3252
+1458241311.59879990	+15.82470703	-1.33154297	-1.16894531	+38.01269531	+8.54736328	-50.58105469	+4452	+15.50830078	-1.89404297	+0.03955078	-109.11621094	+5.29541016	+43.37402344	+4956	+13.39892578	-3.38378906	-1.21289063	+30.45410156	-10.85449219	-25.11474609	+3260
+1458241311.60290000	+15.82910156	-1.32714844	-1.16015625	+38.01269531	+8.50341797	-50.58105469	+4440	+15.50830078	-1.89404297	+0.04833984	-109.13818359	+5.33935547	+43.43994141	+4956	+13.40332031	-3.37500000	-1.19970703	+30.49804688	-10.94238281	-25.13671875	+3264
+1458241311.60710000	+15.83349609	-1.31835938	-1.15136719	+37.99072266	+8.43750000	-50.62500000	+4432	+15.50830078	-1.89404297	+0.05273438	-109.13818359	+5.38330078	+43.50585938	+4952	+13.40771484	-3.36621094	-1.19531250	+30.49804688	-10.98632813	-25.15869141	+3264
+1458241311.61130000	+15.83789063	-1.31835938	-1.13818359	+37.94677734	+8.37158203	-50.69091797	+4424	+15.50830078	-1.88964844	+0.06152344	-109.13818359	+5.42724609	+43.59375000	+4952	+13.41210938	-3.36181641	-1.18652344	+30.45410156	-11.05224609	-25.18066406	+3268
+1458241311.61540010	+15.83789063	-1.31396484	-1.12939453	+37.90283203	+8.32763672	-50.73486328	+4416	+15.51269531	-1.88525391	+0.07031250	-109.11621094	+5.49316406	+43.68164063	+4956	+13.41210938	-3.36181641	-1.18652344	+30.41015625	-11.05224609	-25.18066406	+3268
+1458241311.61960010	+15.83789063	-1.31396484	-1.12500000	+37.88085938	+8.30566406	-50.80078125	+4408	+15.51269531	-1.88085938	+0.07910156	-109.09423828	+5.53710938	+43.74755859	+4956	+13.41210938	-3.36621094	-1.18652344	+30.34423828	-11.05224609	-25.18066406	+3268
+1458241311.62380000	+15.83789063	-1.31396484	-1.12500000	+37.83691406	+8.28369141	-50.84472656	+4408	+15.51269531	-1.87207031	+0.08789063	-109.05029297	+5.58105469	+43.83544922	+4960	+13.41650391	-3.37060547	-1.19091797	+30.25634766	-11.03027344	-25.18066406	+3268
+1458241311.62789990	+15.83349609	-1.30957031	-1.12060547	+37.81494141	+8.26171875	-50.88867188	+4404	+15.51708984	-1.86328125	+0.09667969	-109.00634766	+5.62500000	+43.92333984	+4960	+13.41650391	-3.37500000	-1.19970703	+30.16845703	-10.98632813	-25.15869141	+3268
+1458241311.63210010	+15.82910156	-1.30957031	-1.11621094	+37.77099609	+8.23974609	-50.93261719	+4408	+15.51708984	-1.85449219	+0.10546875	-108.96240234	+5.69091797	+44.01123047	+4964	+13.41650391	-3.37939453	-1.20849609	+30.05859375	-10.94238281	-25.13671875	+3268
+1458241311.63620000	+15.82470703	-1.30517578	-1.10742188	+37.74902344	+8.19580078	-51.02050781	+4412	+15.52148438	-1.84570313	+0.11865234	-108.89648438	+5.73486328	+44.09912109	+4968	+13.41650391	-3.38818359	-1.22167969	+29.94873047	-10.87646484	-25.09277344	+3272
+1458241311.64039990	+15.82031250	-1.30517578	-1.09863281	+37.70507813	+8.12988281	-51.10839844	+4420	+15.52148438	-1.83251953	+0.12744141	-108.83056641	+5.80078125	+44.20898438	+4976	+13.41650391	-3.39697266	-1.23046875	+29.83886719	-10.81054688	-25.07080078	+3272
+1458241311.64459990	+15.81591797	-1.30517578	-1.09423828	+37.66113281	+8.10791016	-51.17431641	+4428	+15.52587891	-1.82373047	+0.14062500	-108.76464844	+5.84472656	+44.27490234	+4980	+13.41650391	-3.40576172	-1.23925781	+29.70703125	-10.76660156	-25.04882813	+3276
+1458241311.64870000	+15.81152344	-1.30517578	-1.08544922	+37.61718750	+8.06396484	-51.26220703	+4440	+15.53027344	-1.81494141	+0.14941406	-108.69873047	+5.88867188	+44.36279297	+4984	+13.41650391	-3.41455078	-1.24804688	+29.59716797	-10.72265625	-25.02685547	+3276
+1458241311.65290000	+15.80712891	-1.30517578	-1.08105469	+37.57324219	+8.04199219	-51.32812500	+4452	+15.53466797	-1.80615234	+0.15820313	-108.65478516	+5.91064453	+44.42871094	+4988	+13.41650391	-3.42773438	-1.25683594	+29.48730469	-10.67871094	-25.00488281	+3276
+1458241311.65710000	+15.80712891	-1.30957031	-1.07666016	+37.55126953	+8.04199219	-51.37207031	+4468	+15.53466797	-1.79736328	+0.16699219	-108.61083984	+5.95458984	+44.49462891	+4992	+13.41650391	-3.43212891	-1.26562500	+29.39941406	-10.61279297	-24.98291016	+3276
+1458241311.66120000	+15.80273438	-1.30517578	-1.07226563	+37.50732422	+8.02001953	-51.41601563	+4484	+15.53906250	-1.78857422	+0.17578125	-108.56689453	+5.99853516	+44.56054688	+4996	+13.41650391	-3.43652344	-1.27441406	+29.31152344	-10.56884766	-24.96093750	+3276
+1458241311.66540000	+15.79833984	-1.30517578	-1.06787109	+37.48535156	+7.99804688	-51.45996094	+4500	+15.54345703	-1.77978516	+0.18017578	-108.52294922	+6.02050781	+44.60449219	+5004	+13.41650391	-3.43652344	-1.27880859	+29.26757813	-10.56884766	-24.93896484	+3272
+1458241311.66960000	+15.79833984	-1.30078125	-1.06787109	+37.48535156	+7.97607422	-51.50390625	+4516	+15.54345703	-1.77539063	+0.18896484	-108.50097656	+6.04248047	+44.62646484	+5004	+13.42089844	-3.43652344	-1.28320313	+29.22363281	-10.56884766	-24.93896484	+3272
+1458241311.67370010	+15.79833984	-1.29638672	-1.05908203	+37.46337891	+7.93212891	-51.52587891	+4536	+15.54785156	-1.77099609	+0.19335938	-108.47900391	+6.06445313	+44.67041016	+5008	+13.42089844	-3.43212891	-1.28320313	+29.20166016	-10.59082031	-24.93896484	+3268
+1458241311.67790010	+15.80273438	-1.29638672	-1.05468750	+37.46337891	+7.88818359	-51.56982422	+4552	+15.54785156	-1.76660156	+0.19335938	-108.47900391	+6.08642578	+44.69238281	+5012	+13.42089844	-3.42773438	-1.27880859	+29.22363281	-10.63476563	-24.93896484	+3268
+1458241311.68210010	+15.80273438	-1.29199219	-1.05468750	+37.44140625	+7.88818359	-51.56982422	+4564	+15.55224609	-1.76660156	+0.19775391	-108.47900391	+6.08642578	+44.69238281	+5012	+13.42529297	-3.41894531	-1.27001953	+29.22363281	-10.67871094	-24.96093750	+3268
+1458241311.68619990	+15.81152344	-1.28759766	-1.05468750	+37.46337891	+7.86621094	-51.56982422	+4576	+15.55224609	-1.76220703	+0.19775391	-108.47900391	+6.10839844	+44.69238281	+5012	+13.42968750	-3.41015625	-1.26123047	+29.26757813	-10.74462891	-24.98291016	+3268
+1458241311.69039990	+15.81591797	-1.27880859	-1.05468750	+37.46337891	+7.86621094	-51.52587891	+4584	+15.55664063	-1.76220703	+0.19335938	-108.50097656	+6.10839844	+44.67041016	+5012	+13.42968750	-3.39697266	-1.25244141	+29.33349609	-10.83251953	-24.98291016	+3268
+1458241311.69460010	+15.82031250	-1.27441406	-1.05468750	+37.46337891	+7.84423828	-51.50390625	+4592	+15.55664063	-1.76220703	+0.19335938	-108.50097656	+6.13037109	+44.64843750	+5012	+13.43408203	-3.37939453	-1.24365234	+29.39941406	-10.89843750	-25.00488281	+3272
+1458241311.69870000	+15.82470703	-1.27001953	-1.05468750	+37.48535156	+7.82226563	-51.48193359	+4596	+15.55664063	-1.76660156	+0.18896484	-108.52294922	+6.13037109	+44.60449219	+5012	+13.43847656	-3.36621094	-1.23486328	+29.46533203	-10.98632813	-25.00488281	+3272
+1458241311.70289990	+15.83349609	-1.26123047	-1.05468750	+37.50732422	+7.77832031	-51.43798828	+4600	+15.55664063	-1.76660156	+0.18457031	-108.54492188	+6.15234375	+44.58251953	+5012	+13.43847656	-3.34863281	-1.22607422	+29.55322266	-11.07421875	-25.02685547	+3276
+1458241311.70700000	+15.84228516	-1.25244141	-1.05468750	+37.50732422	+7.71240234	-51.41601563	+4600	+15.56103516	-1.76660156	+0.18017578	-108.56689453	+6.15234375	+44.53857422	+5012	+13.44287109	-3.32666016	-1.21289063	+29.64111328	-11.18408203	-25.04882813	+3280
+1458241311.71120000	+15.85107422	-1.24365234	-1.05029297	+37.52929688	+7.66845703	-51.39404297	+4596	+15.56103516	-1.76660156	+0.17138672	-108.58886719	+6.17431641	+44.51660156	+5012	+13.44726563	-3.30908203	-1.19970703	+29.70703125	-11.29394531	-25.07080078	+3284
+1458241311.71540000	+15.85546875	-1.23486328	-1.05029297	+37.52929688	+7.60253906	-51.35009766	+4588	+15.56103516	-1.76660156	+0.16699219	-108.61083984	+6.19628906	+44.47265625	+5008	+13.45166016	-3.29589844	-1.19091797	+29.79492188	-11.40380859	-25.07080078	+3288
+1458241311.71950010	+15.86425781	-1.22607422	-1.05029297	+37.52929688	+7.55859375	-51.32812500	+4584	+15.56103516	-1.76660156	+0.16259766	-108.63281250	+6.21826172	+44.45068359	+5008	+13.45166016	-3.27392578	-1.18212891	+29.83886719	-11.49169922	-25.07080078	+3292
+1458241311.72370000	+15.87304688	-1.21728516	-1.04589844	+37.52929688	+7.49267578	-51.28417969	+4572	+15.56103516	-1.76660156	+0.15820313	-108.63281250	+6.24023438	+44.42871094	+5004	+13.45605469	-3.26074219	-1.17333984	+29.88281250	-11.57958984	-25.07080078	+3292
+1458241311.72790000	+15.87304688	-1.20849609	-1.05029297	+37.50732422	+7.44873047	-51.26220703	+4560	+15.56542969	-1.76220703	+0.15380859	-108.63281250	+6.28417969	+44.40673828	+5004	+13.46044922	-3.24755859	-1.17333984	+29.92675781	-11.64550781	-25.04882813	+3296
+1458241311.73200010	+15.87744141	-1.20410156	-1.04589844	+37.48535156	+7.33886719	-51.26220703	+4552	+15.56542969	-1.76220703	+0.15380859	-108.63281250	+6.30615234	+44.40673828	+5004	+13.46044922	-3.23876953	-1.17333984	+29.90478516	-11.71142578	-25.02685547	+3296
+1458241311.73620010	+15.87304688	-1.19970703	-1.03710938	+37.44140625	+7.25097656	-51.28417969	+4540	+15.56542969	-1.75781250	+0.15380859	-108.63281250	+6.35009766	+44.42871094	+5004	+13.46484375	-3.23437500	-1.17333984	+29.88281250	-11.73339844	-25.00488281	+3296
+1458241311.74040010	+15.87304688	-1.19531250	-1.02832031	+37.39746094	+7.14111328	-51.32812500	+4536	+15.56542969	-1.74902344	+0.15380859	-108.61083984	+6.39404297	+44.49462891	+5004	+13.46484375	-3.22998047	-1.18212891	+29.79492188	-11.75537109	-24.96093750	+3296
+1458241311.74449990	+15.86865234	-1.19091797	-1.01953125	+37.35351563	+7.00927734	-51.37207031	+4528	+15.56542969	-1.74462891	+0.16259766	-108.56689453	+6.45996094	+44.56054688	+5004	+13.46484375	-3.23437500	-1.18652344	+29.70703125	-11.75537109	-24.91699219	+3292
+1458241311.74869990	+15.86865234	-1.19091797	-1.01074219	+37.28759766	+6.92138672	-51.43798828	+4524	+15.56542969	-1.73583984	+0.17138672	-108.54492188	+6.52587891	+44.64843750	+5004	+13.46484375	-3.23876953	-1.19531250	+29.59716797	-11.73339844	-24.87304688	+3292
+1458241311.75289990	+15.86425781	-1.19091797	-1.00195313	+37.22167969	+6.83349609	-51.50390625	+4524	+15.56542969	-1.73144531	+0.18017578	-108.50097656	+6.56982422	+44.73632813	+5008	+13.46484375	-3.24755859	-1.20849609	+29.46533203	-11.71142578	-24.82910156	+3292
+1458241311.75700000	+15.85546875	-1.19531250	-0.99316406	+37.13378906	+6.74560547	-51.56982422	+4524	+15.56542969	-1.72265625	+0.18896484	-108.45703125	+6.63574219	+44.82421875	+5012	+13.46484375	-3.25634766	-1.22167969	+29.33349609	-11.68945313	-24.78515625	+3292
+1458241311.76120000	+15.84667969	-1.19531250	-0.98437500	+37.06787109	+6.65771484	-51.61376953	+4528	+15.56542969	-1.71386719	+0.20214844	-108.41308594	+6.72363281	+44.93408203	+5016	+13.46484375	-3.26513672	-1.23486328	+29.20166016	-11.64550781	-24.74121094	+3292
+1458241311.76539990	+15.84228516	-1.19970703	-0.97558594	+36.97998047	+6.54785156	-51.67968750	+4536	+15.56542969	-1.70507813	+0.21533203	-108.36914063	+6.78955078	+45.04394531	+5020	+13.46484375	-3.27392578	-1.24804688	+29.06982422	-11.60156250	-24.69726563	+3292
+1458241311.76950000	+15.83789063	-1.19970703	-0.96240234	+36.91406250	+6.43798828	-51.76757813	+4548	+15.56542969	-1.69628906	+0.23291016	-108.30322266	+6.87744141	+45.19775391	+5028	+13.46484375	-3.28271484	-1.26123047	+28.91601563	-11.57958984	-24.65332031	+3292
+1458241311.77370000	+15.83349609	-1.19970703	-0.94921875	+36.82617188	+6.30615234	-51.83349609	+4560	+15.56982422	-1.68750000	+0.25048828	-108.23730469	+6.96533203	+45.35156250	+5032	+13.46484375	-3.29150391	-1.27441406	+28.78417969	-11.55761719	-24.60937500	+3288
+1458241311.77790000	+15.82910156	-1.20410156	-0.93603516	+36.76025391	+6.17431641	-51.92138672	+4572	+15.56982422	-1.67871094	+0.26806641	-108.17138672	+7.05322266	+45.48339844	+5040	+13.46484375	-3.30029297	-1.28320313	+28.65234375	-11.53564453	-24.58740234	+3288
+1458241311.78200010	+15.82910156	-1.20410156	-0.92724609	+36.69433594	+6.08642578	-51.96533203	+4588	+15.56982422	-1.67431641	+0.28125000	-108.12744141	+7.14111328	+45.61523438	+5044	+13.46484375	-3.30468750	-1.29199219	+28.52050781	-11.55761719	-24.54345703	+3284
+1458241311.78620000	+15.82910156	-1.20410156	-0.91845703	+36.65039063	+5.99853516	-51.98730469	+4600	+15.56982422	-1.66992188	+0.29443359	-108.10546875	+7.20703125	+45.70312500	+5048	+13.46484375	-3.30908203	-1.29638672	+28.45458984	-11.55761719	-24.52148438	+3276
+1458241311.79029990	+15.83349609	-1.20410156	-0.90966797	+36.60644531	+5.93261719	-52.00927734	+4616	+15.56982422	-1.66552734	+0.30761719	-108.10546875	+7.27294922	+45.79101563	+5052	+13.46484375	-3.30468750	-1.29638672	+28.41064453	-11.60156250	-24.52148438	+3272
+1458241311.79450010	+15.83349609	-1.20410156	-0.90966797	+36.56250000	+5.88867188	-51.98730469	+4628	+15.56982422	-1.66552734	+0.31201172	-108.10546875	+7.31689453	+45.81298828	+5056	+13.46923828	-3.30029297	-1.29638672	+28.38867188	-11.66748047	-24.49951172	+3268
+1458241311.79870010	+15.83349609	-1.20410156	-0.90527344	+36.54052734	+5.84472656	-51.94335938	+4640	+15.56982422	-1.66552734	+0.31640625	-108.10546875	+7.36083984	+45.83496094	+5056	+13.46923828	-3.28710938	-1.29638672	+28.38867188	-11.71142578	-24.49951172	+3264
+1458241311.80279990	+15.84228516	-1.19531250	-0.90087891	+36.51855469	+5.75683594	-51.92138672	+4648	+15.57421875	-1.66552734	+0.32080078	-108.12744141	+7.40478516	+45.85693359	+5060	+13.46923828	-3.27392578	-1.28759766	+28.41064453	-11.79931641	-24.49951172	+3264
+1458241311.80699990	+15.85107422	-1.19091797	-0.89648438	+36.51855469	+5.69091797	-51.87744141	+4656	+15.57421875	-1.66992188	+0.32080078	-108.12744141	+7.44873047	+45.85693359	+5060	+13.47363281	-3.26074219	-1.27880859	+28.47656250	-11.90917969	-24.49951172	+3264
+1458241311.81119990	+15.85986328	-1.18652344	-0.89208984	+36.51855469	+5.62500000	-51.83349609	+4660	+15.57421875	-1.66992188	+0.32080078	-108.17138672	+7.47070313	+45.83496094	+5060	+13.47802734	-3.24316406	-1.27001953	+28.52050781	-12.01904297	-24.49951172	+3264
+1458241311.81530000	+15.86865234	-1.17773438	-0.89208984	+36.51855469	+5.58105469	-51.78955078	+4664	+15.57861328	-1.67871094	+0.31640625	-108.21533203	+7.49267578	+45.79101563	+5060	+13.47802734	-3.22558594	-1.25683594	+28.58642578	-12.12890625	-24.49951172	+3264
+1458241311.81950000	+15.87744141	-1.17333984	-0.89208984	+36.51855469	+5.53710938	-51.72363281	+4664	+15.57861328	-1.68310547	+0.31201172	-108.23730469	+7.49267578	+45.74707031	+5060	+13.48242188	-3.20800781	-1.24804688	+28.65234375	-12.23876953	-24.52148438	+3264
+1458241311.82370000	+15.88623047	-1.16894531	-0.89208984	+36.54052734	+5.51513672	-51.63574219	+4660	+15.58300781	-1.68750000	+0.30322266	-108.28125000	+7.49267578	+45.68115234	+5060	+13.48681641	-3.19042969	-1.23486328	+28.74023438	-12.34863281	-24.52148438	+3268
+1458241311.82780000	+15.89062500	-1.16015625	-0.89648438	+36.56250000	+5.49316406	-51.54785156	+4656	+15.58300781	-1.69189453	+0.29443359	-108.34716797	+7.49267578	+45.59326172	+5060	+13.48681641	-3.17285156	-1.22167969	+28.82812500	-12.45849609	-24.49951172	+3268
+1458241311.83200000	+15.89941406	-1.15136719	-0.90087891	+36.56250000	+5.44921875	-51.48193359	+4652	+15.58740234	-1.70068359	+0.29003906	-108.36914063	+7.51464844	+45.54931641	+5060	+13.49121094	-3.15527344	-1.21289063	+28.89404297	-12.54638672	-24.49951172	+3268
+1458241311.83620000	+15.90380859	-1.14257813	-0.90087891	+36.58447266	+5.40527344	-51.41601563	+4644	+15.58740234	-1.70507813	+0.28564453	-108.41308594	+7.51464844	+45.50537109	+5060	+13.49121094	-3.13769531	-1.20849609	+28.93798828	-12.65625000	-24.47753906	+3272
+1458241311.84030010	+15.91259766	-1.13818359	-0.90087891	+36.58447266	+5.36132813	-51.37207031	+4632	+15.59179688	-1.70507813	+0.28125000	-108.43505859	+7.49267578	+45.46142578	+5060	+13.49560547	-3.12451172	-1.19970703	+28.98193359	-12.72216797	-24.47753906	+3272
+1458241311.84450010	+15.91699219	-1.12939453	-0.89648438	+36.60644531	+5.29541016	-51.35009766	+4624	+15.59179688	-1.70947266	+0.27685547	-108.45703125	+7.49267578	+45.41748047	+5056	+13.49560547	-3.11572266	-1.19531250	+29.00390625	-12.78808594	-24.45556641	+3268
+1458241311.84870000	+15.92578125	-1.12500000	-0.89208984	+36.58447266	+5.22949219	-51.32812500	+4612	+15.59619141	-1.71386719	+0.27685547	-108.47900391	+7.47070313	+45.37353516	+5056	+13.49560547	-3.11132813	-1.19531250	+28.98193359	-12.85400391	-24.43359375	+3268
+1458241311.85279990	+15.92578125	-1.12500000	-0.89208984	+36.58447266	+5.18554688	-51.32812500	+4604	+15.60058594	-1.71826172	+0.27685547	-108.47900391	+7.47070313	+45.37353516	+5052	+13.50000000	-3.10693359	-1.19531250	+28.93798828	-12.87597656	-24.38964844	+3264
+1458241311.85700010	+15.92578125	-1.12500000	-0.88769531	+36.54052734	+5.14160156	-51.35009766	+4592	+15.60058594	-1.71826172	+0.27685547	-108.50097656	+7.44873047	+45.37353516	+5048	+13.50000000	-3.11132813	-1.20410156	+28.89404297	-12.87597656	-24.34570313	+3264
+1458241311.86110000	+15.92138672	-1.12060547	-0.88769531	+36.51855469	+5.09765625	-51.37207031	+4588	+15.60498047	-1.71826172	+0.28125000	-108.47900391	+7.42675781	+45.39550781	+5048	+13.50000000	-3.11132813	-1.20849609	+28.82812500	-12.87597656	-24.30175781	+3260
+1458241311.86529990	+15.92138672	-1.12060547	-0.88330078	+36.49658203	+5.05371094	-51.39404297	+4580	+15.60937500	-1.71826172	+0.28564453	-108.45703125	+7.40478516	+45.41748047	+5044	+13.50000000	-3.11572266	-1.21728516	+28.74023438	-12.87597656	-24.25781250	+3256
+1458241311.86949990	+15.91699219	-1.12060547	-0.87890625	+36.47460938	+4.96582031	-51.43798828	+4580	+15.60937500	-1.71826172	+0.29443359	-108.41308594	+7.38281250	+45.48339844	+5044	+13.50000000	-3.12451172	-1.23046875	+28.65234375	-12.85400391	-24.21386719	+3256
+1458241311.87360000	+15.91259766	-1.12060547	-0.87011719	+36.45263672	+4.87792969	-51.52587891	+4580	+15.61376953	-1.71386719	+0.30322266	-108.36914063	+7.36083984	+45.54931641	+5044	+13.50000000	-3.13330078	-1.23925781	+28.54248047	-12.83203125	-24.16992188	+3252
+1458241311.87780000	+15.90820313	-1.12500000	-0.86132813	+36.40869141	+4.76806641	-51.61376953	+4580	+15.61376953	-1.71386719	+0.31201172	-108.32519531	+7.33886719	+45.63720703	+5044	+13.50000000	-3.14208984	-1.25244141	+28.41064453	-12.81005859	-24.12597656	+3252
+1458241311.88200000	+15.90380859	-1.12500000	-0.85253906	+36.34277344	+4.65820313	-51.72363281	+4588	+15.61816406	-1.70947266	+0.32519531	-108.28125000	+7.31689453	+45.72509766	+5048	+13.50000000	-3.15527344	-1.26562500	+28.27880859	-12.78808594	-24.08203125	+3248
+1458241311.88610010	+15.89941406	-1.12939453	-0.84375000	+36.29882813	+4.54833984	-51.81152344	+4596	+15.62255859	-1.70507813	+0.33837891	-108.21533203	+7.27294922	+45.81298828	+5048	+13.50000000	-3.16406250	-1.27880859	+28.16894531	-12.76611328	-24.03808594	+3248
+1458241311.89030000	+15.89501953	-1.12939453	-0.83496094	+36.25488281	+4.46044922	-51.92138672	+4604	+15.62255859	-1.70068359	+0.34716797	-108.14941406	+7.22900391	+45.92285156	+5048	+13.50000000	-3.17285156	-1.29199219	+28.03710938	-12.74414063	-23.99414063	+3244
+1458241311.89450000	+15.89062500	-1.13378906	-0.82617188	+36.18896484	+4.32861328	-52.03125000	+4620	+15.62695313	-1.69628906	+0.36474609	-108.01757813	+7.16308594	+46.07666016	+5052	+13.50000000	-3.18603516	-1.30517578	+27.90527344	-12.74414063	-23.95019531	+3244
