# Supplementary material for: A direct effect of perception on action when grasping a cup
Source: Sci Rep. 2018 Jan 9;8:171. doi: 10.1038/s41598-017-18591-5 (PMC5760564; doi:10.1038/s41598-017-18591-5)
Supplement: Supplementary file 6 — Supplementary Information [file 41598_2017_18591_MOESM6_ESM.zip › SciRep_Data/S02instruct/S02_100instruct_Tr68.dat]

+1000000000000.00000000	+0.00000000	+0.00000000	+0.00000000	+0.00000000	+0.00000000	+0.00000000	+0	+0.00000000	+0.00000000	+0.00000000	+0.00000000	+0.00000000	+0.00000000	+0	+0.00000000	+0.00000000	+0.00000000	+0.00000000	+0.00000000	+0.00000000	+0
+1458241311.89860010	+15.88183594	-1.13378906	-0.81738281	+36.14501953	+4.17480469	-52.14111328	+4632	+15.63134766	-1.68750000	+0.38232422	-107.90771484	+7.09716797	+46.23046875	+5056	+13.50000000	-3.19042969	-1.31835938	+27.81738281	-12.74414063	-23.90625000	+3240
+1458241311.90280010	+15.88183594	-1.12939453	-0.80419922	+36.12304688	+4.02099609	-52.25097656	+4648	+15.63134766	-1.68310547	+0.39550781	-107.79785156	+7.03125000	+46.38427734	+5060	+13.50000000	-3.19482422	-1.32714844	+27.70751953	-12.76611328	-23.88427734	+3236
+1458241311.90700010	+15.88623047	-1.12939453	-0.79541016	+36.10107422	+3.84521484	-52.38281250	+4664	+15.63574219	-1.67431641	+0.41748047	-107.57812500	+6.87744141	+46.64794922	+5064	+13.50439453	-3.19482422	-1.33154297	+27.64160156	-12.83203125	-23.86230469	+3232
+1458241311.91109990	+15.89062500	-1.12939453	-0.78662109	+36.07910156	+3.69140625	-52.47070313	+4676	+15.64013672	-1.66992188	+0.43505859	-107.42431641	+6.74560547	+46.84570313	+5068	+13.50439453	-3.19042969	-1.33593750	+27.61962891	-12.94189453	-23.86230469	+3224
+1458241311.91529990	+15.89501953	-1.12939453	-0.78222656	+36.03515625	+3.55957031	-52.51464844	+4688	+15.64453125	-1.66992188	+0.44384766	-107.29248047	+6.59179688	+46.99951172	+5068	+13.50878906	-3.18603516	-1.33154297	+27.61962891	-13.05175781	-23.86230469	+3220
+1458241311.91950010	+15.90380859	-1.12939453	-0.78222656	+36.01318359	+3.47167969	-52.53662109	+4696	+15.64892578	-1.67431641	+0.44824219	-107.05078125	+6.32812500	+47.19726563	+5072	+13.51318359	-3.17285156	-1.32714844	+27.66357422	-13.20556641	-23.88427734	+3220
+1458241311.92360000	+15.91259766	-1.12500000	-0.78662109	+35.99121094	+3.36181641	-52.53662109	+4700	+15.65332031	-1.67871094	+0.44824219	-106.91894531	+6.10839844	+47.30712891	+5072	+13.51757813	-3.15527344	-1.31835938	+27.72949219	-13.35937500	-23.90625000	+3220
+1458241319.88689990	+9.87451172	-6.55664063	-0.75585938	+39.81445313	-7.18505859	-56.03027344	+2576	+10.04589844	-5.70410156	-0.54492188	-3.01025391	-11.16210938	+15.51269531	+2484	+6.93896484	-9.61962891	-0.67236328	+51.76757813	+6.06445313	-18.67675781	+1644
+1458241319.89100000	+9.87451172	-6.55664063	-0.75585938	+39.81445313	-7.18505859	-56.03027344	+2576	+10.04589844	-5.70410156	-0.54492188	-3.01025391	-11.16210938	+15.51269531	+2484	+6.94335938	-9.61962891	-0.67236328	+51.76757813	+6.08642578	-18.67675781	+1644
+1458241319.89520000	+9.87451172	-6.55224609	-0.75585938	+39.81445313	-7.18505859	-56.03027344	+2576	+10.04589844	-5.70410156	-0.54492188	-3.01025391	-11.16210938	+15.51269531	+2484	+6.93896484	-9.61962891	-0.67236328	+51.76757813	+6.06445313	-18.65478516	+1644
+1458241319.89940000	+9.87451172	-6.55224609	-0.75585938	+39.81445313	-7.18505859	-56.03027344	+2580	+10.04589844	-5.70410156	-0.54492188	-3.01025391	-11.16210938	+15.51269531	+2484	+6.93896484	-9.62402344	-0.67675781	+51.74560547	+6.06445313	-18.65478516	+1644
+1458241319.90350010	+9.87451172	-6.55224609	-0.75585938	+39.81445313	-7.18505859	-56.00830078	+2580	+10.04589844	-5.70410156	-0.54492188	-3.01025391	-11.16210938	+15.49072266	+2484	+6.93457031	-9.62402344	-0.67675781	+51.74560547	+6.06445313	-18.63281250	+1644
+1458241319.90770010	+9.87451172	-6.55224609	-0.75585938	+39.81445313	-7.18505859	-56.00830078	+2580	+10.04589844	-5.70410156	-0.54492188	-3.01025391	-11.16210938	+15.49072266	+2484	+6.93457031	-9.62402344	-0.67675781	+51.72363281	+6.06445313	-18.63281250	+1644
+1458241319.91179990	+9.87451172	-6.55224609	-0.75585938	+39.81445313	-7.18505859	-56.00830078	+2580	+10.04589844	-5.70410156	-0.54492188	-3.01025391	-11.16210938	+15.49072266	+2484	+6.93457031	-9.62402344	-0.67675781	+51.70166016	+6.06445313	-18.63281250	+1644
+1458241319.91599990	+9.87451172	-6.55224609	-0.75585938	+39.81445313	-7.16308594	-56.00830078	+2580	+10.04589844	-5.70410156	-0.54492188	-3.01025391	-11.16210938	+15.49072266	+2484	+6.93017578	-9.62402344	-0.68115234	+51.70166016	+6.04248047	-18.61083984	+1648
+1458241319.92020010	+9.87451172	-6.55224609	-0.75585938	+39.81445313	-7.16308594	-56.00830078	+2580	+10.04589844	-5.70410156	-0.54492188	-3.01025391	-11.16210938	+15.49072266	+2484	+6.93017578	-9.62841797	-0.68115234	+51.67968750	+6.04248047	-18.61083984	+1648
+1458241319.92430000	+9.87451172	-6.55224609	-0.75585938	+39.81445313	-7.16308594	-56.00830078	+2580	+10.04589844	-5.70410156	-0.54492188	-3.01025391	-11.16210938	+15.49072266	+2484	+6.93017578	-9.62841797	-0.68115234	+51.65771484	+6.04248047	-18.58886719	+1648
+1458241319.92849990	+9.87451172	-6.55224609	-0.75585938	+39.81445313	-7.16308594	-56.00830078	+2580	+10.04589844	-5.70410156	-0.54492188	-3.01025391	-11.16210938	+15.46875000	+2484	+6.92578125	-9.62841797	-0.68554688	+51.63574219	+6.04248047	-18.58886719	+1648
+1458241319.93269990	+9.87451172	-6.55224609	-0.75585938	+39.81445313	-7.16308594	-56.00830078	+2580	+10.04589844	-5.70410156	-0.54492188	-3.01025391	-11.16210938	+15.46875000	+2484	+6.92138672	-9.62841797	-0.68554688	+51.63574219	+6.02050781	-18.56689453	+1648
+1458241319.93680000	+9.87451172	-6.55224609	-0.75585938	+39.81445313	-7.16308594	-56.00830078	+2580	+10.04589844	-5.70410156	-0.54492188	-3.01025391	-11.16210938	+15.46875000	+2484	+6.92138672	-9.63281250	-0.68554688	+51.61376953	+6.02050781	-18.56689453	+1648
+1458241319.94100000	+9.87451172	-6.55224609	-0.75585938	+39.81445313	-7.14111328	-56.03027344	+2580	+10.04589844	-5.70410156	-0.54492188	-3.01025391	-11.14013672	+15.46875000	+2484	+6.91699219	-9.63281250	-0.68994141	+51.56982422	+6.02050781	-18.54492188	+1648
+1458241319.94520000	+9.87451172	-6.55224609	-0.75585938	+39.81445313	-7.14111328	-56.03027344	+2576	+10.04589844	-5.70410156	-0.54492188	-3.01025391	-11.14013672	+15.46875000	+2484	+6.91259766	-9.63720703	-0.69433594	+51.54785156	+5.99853516	-18.52294922	+1648
+1458241319.94930010	+9.87451172	-6.55224609	-0.75585938	+39.81445313	-7.14111328	-56.03027344	+2576	+10.04589844	-5.70410156	-0.54492188	-3.01025391	-11.14013672	+15.46875000	+2484	+6.91259766	-9.63720703	-0.69433594	+51.54785156	+5.99853516	-18.50097656	+1644
+1458241319.95350000	+9.87451172	-6.55224609	-0.75585938	+39.81445313	-7.14111328	-56.03027344	+2576	+10.04589844	-5.70410156	-0.54492188	-3.01025391	-11.14013672	+15.46875000	+2484	+6.91259766	-9.63720703	-0.69433594	+51.52587891	+5.99853516	-18.50097656	+1644
+1458241319.95770000	+9.87451172	-6.55224609	-0.75585938	+39.81445313	-7.14111328	-56.03027344	+2576	+10.04589844	-5.70410156	-0.54492188	-3.01025391	-11.16210938	+15.44677734	+2484	+6.91259766	-9.63720703	-0.69433594	+51.52587891	+5.99853516	-18.50097656	+1644
+1458241319.96180010	+9.87451172	-6.55224609	-0.75585938	+39.81445313	-7.14111328	-56.03027344	+2576	+10.04589844	-5.70410156	-0.54492188	-3.01025391	-11.16210938	+15.44677734	+2484	+6.91259766	-9.63720703	-0.69433594	+51.52587891	+6.02050781	-18.50097656	+1640
+1458241319.96600010	+9.87451172	-6.55224609	-0.75585938	+39.81445313	-7.14111328	-56.03027344	+2576	+10.04589844	-5.70410156	-0.54492188	-3.01025391	-11.16210938	+15.44677734	+2484	+6.91259766	-9.63720703	-0.69433594	+51.52587891	+6.02050781	-18.50097656	+1640
+1458241319.97020010	+9.87451172	-6.55224609	-0.75585938	+39.81445313	-7.14111328	-56.03027344	+2576	+10.04589844	-5.70410156	-0.54492188	-3.01025391	-11.16210938	+15.44677734	+2484	+6.91259766	-9.63720703	-0.69433594	+51.54785156	+6.02050781	-18.52294922	+1640
+1458241319.97429990	+9.87451172	-6.55224609	-0.75585938	+39.81445313	-7.14111328	-56.03027344	+2576	+10.04589844	-5.70410156	-0.54492188	-3.01025391	-11.16210938	+15.44677734	+2484	+6.91259766	-9.63720703	-0.68994141	+51.54785156	+6.02050781	-18.52294922	+1640
+1458241319.97849990	+9.87451172	-6.55224609	-0.75585938	+39.81445313	-7.14111328	-56.03027344	+2576	+10.04589844	-5.70410156	-0.54492188	-3.01025391	-11.16210938	+15.46875000	+2484	+6.91699219	-9.63720703	-0.68994141	+51.56982422	+6.02050781	-18.52294922	+1636
+1458241319.98260000	+9.87451172	-6.55224609	-0.75585938	+39.81445313	-7.16308594	-56.03027344	+2572	+10.04589844	-5.70410156	-0.54492188	-3.01025391	-11.16210938	+15.46875000	+2484	+6.91699219	-9.63281250	-0.68994141	+51.56982422	+6.02050781	-18.52294922	+1636
+1458241319.98680000	+9.87451172	-6.55224609	-0.75585938	+39.81445313	-7.16308594	-56.03027344	+2572	+10.04589844	-5.70410156	-0.54492188	-3.01025391	-11.16210938	+15.46875000	+2484	+6.91699219	-9.63281250	-0.68994141	+51.56982422	+6.04248047	-18.54492188	+1636
+1458241319.99099990	+9.87451172	-6.55224609	-0.75585938	+39.81445313	-7.16308594	-56.03027344	+2572	+10.04589844	-5.70410156	-0.54492188	-3.01025391	-11.16210938	+15.46875000	+2484	+6.91699219	-9.63281250	-0.68994141	+51.56982422	+6.04248047	-18.54492188	+1636
+1458241319.99510000	+9.87451172	-6.55664063	-0.75585938	+39.81445313	-7.16308594	-56.03027344	+2572	+10.04150391	-5.70410156	-0.54492188	-3.01025391	-11.16210938	+15.46875000	+2484	+6.91699219	-9.63281250	-0.68554688	+51.59179688	+6.04248047	-18.54492188	+1636
+1458241319.99930000	+9.87451172	-6.55664063	-0.75585938	+39.81445313	-7.16308594	-56.03027344	+2572	+10.04150391	-5.70410156	-0.54492188	-3.01025391	-11.16210938	+15.46875000	+2484	+6.91699219	-9.63281250	-0.68554688	+51.59179688	+6.04248047	-18.54492188	+1636
+1458241320.00350000	+9.87451172	-6.55664063	-0.75585938	+39.81445313	-7.16308594	-56.03027344	+2572	+10.04150391	-5.70410156	-0.54492188	-3.01025391	-11.16210938	+15.46875000	+2484	+6.92138672	-9.63281250	-0.68554688	+51.59179688	+6.04248047	-18.54492188	+1636
+1458241320.00760010	+9.87451172	-6.55664063	-0.75585938	+39.81445313	-7.16308594	-56.03027344	+2572	+10.04150391	-5.70410156	-0.54492188	-3.01025391	-11.16210938	+15.46875000	+2484	+6.92138672	-9.63281250	-0.68554688	+51.59179688	+6.04248047	-18.56689453	+1636
+1458241320.01180010	+9.87451172	-6.55664063	-0.75585938	+39.81445313	-7.16308594	-56.03027344	+2572	+10.04150391	-5.70410156	-0.54492188	-3.01025391	-11.16210938	+15.46875000	+2484	+6.92138672	-9.63281250	-0.68554688	+51.59179688	+6.04248047	-18.56689453	+1632
+1458241320.01600000	+9.87451172	-6.55664063	-0.75585938	+39.81445313	-7.16308594	-56.03027344	+2572	+10.04150391	-5.70410156	-0.54492188	-3.01025391	-11.16210938	+15.46875000	+2484	+6.92138672	-9.63281250	-0.68554688	+51.59179688	+6.04248047	-18.56689453	+1632
+1458241320.02010010	+9.87451172	-6.55664063	-0.75585938	+39.81445313	-7.16308594	-56.03027344	+2572	+10.04150391	-5.70410156	-0.54492188	-3.01025391	-11.16210938	+15.46875000	+2484	+6.92138672	-9.63281250	-0.68554688	+51.59179688	+6.04248047	-18.56689453	+1632
+1458241320.02430010	+9.87451172	-6.55664063	-0.75585938	+39.81445313	-7.16308594	-56.03027344	+2572	+10.04150391	-5.70410156	-0.54492188	-3.01025391	-11.16210938	+15.46875000	+2484	+6.92138672	-9.63281250	-0.68554688	+51.59179688	+6.04248047	-18.54492188	+1632
+1458241320.02850010	+9.87451172	-6.55664063	-0.75585938	+39.81445313	-7.16308594	-56.03027344	+2572	+10.04150391	-5.70410156	-0.54492188	-3.01025391	-11.16210938	+15.46875000	+2484	+6.92138672	-9.63281250	-0.68554688	+51.59179688	+6.04248047	-18.54492188	+1632
+1458241320.03259990	+9.87451172	-6.55664063	-0.75585938	+39.81445313	-7.16308594	-56.03027344	+2572	+10.04150391	-5.70410156	-0.54492188	-3.01025391	-11.16210938	+15.46875000	+2484	+6.91699219	-9.63281250	-0.68554688	+51.59179688	+6.04248047	-18.54492188	+1632
+1458241320.03679990	+9.87451172	-6.55664063	-0.75585938	+39.81445313	-7.16308594	-56.03027344	+2572	+10.04150391	-5.70410156	-0.54492188	-3.01025391	-11.16210938	+15.46875000	+2484	+6.91699219	-9.63281250	-0.68554688	+51.59179688	+6.04248047	-18.54492188	+1632
+1458241320.04099990	+9.87451172	-6.55664063	-0.75585938	+39.81445313	-7.16308594	-56.03027344	+2572	+10.04150391	-5.70410156	-0.54492188	-3.01025391	-11.14013672	+15.44677734	+2484	+6.91699219	-9.63281250	-0.68554688	+51.56982422	+6.04248047	-18.54492188	+1632
+1458241320.04510000	+9.87451172	-6.55664063	-0.75585938	+39.81445313	-7.16308594	-56.03027344	+2572	+10.04150391	-5.70410156	-0.54492188	-3.01025391	-11.14013672	+15.44677734	+2484	+6.91699219	-9.63281250	-0.68554688	+51.56982422	+6.04248047	-18.54492188	+1632
+1458241320.04930000	+9.87451172	-6.55664063	-0.75585938	+39.81445313	-7.14111328	-56.03027344	+2572	+10.04150391	-5.70410156	-0.54492188	-3.01025391	-11.14013672	+15.44677734	+2484	+6.91699219	-9.63720703	-0.68994141	+51.56982422	+6.04248047	-18.54492188	+1628
+1458241320.05349990	+9.87451172	-6.55664063	-0.75585938	+39.81445313	-7.14111328	-56.03027344	+2572	+10.04150391	-5.70410156	-0.54492188	-3.01025391	-11.14013672	+15.44677734	+2484	+6.91699219	-9.63720703	-0.68994141	+51.56982422	+6.04248047	-18.52294922	+1628
+1458241320.05760000	+9.87451172	-6.55664063	-0.75585938	+39.81445313	-7.14111328	-56.03027344	+2572	+10.04150391	-5.70410156	-0.54492188	-3.01025391	-11.14013672	+15.44677734	+2484	+6.91699219	-9.63720703	-0.68994141	+51.54785156	+6.04248047	-18.52294922	+1628
+1458241320.06180000	+9.87451172	-6.55664063	-0.75585938	+39.81445313	-7.14111328	-56.03027344	+2568	+10.04150391	-5.70410156	-0.54492188	-3.01025391	-11.14013672	+15.44677734	+2484	+6.91699219	-9.63720703	-0.68994141	+51.54785156	+6.04248047	-18.52294922	+1628
+1458241320.06590010	+9.87451172	-6.55664063	-0.75585938	+39.81445313	-7.14111328	-56.03027344	+2568	+10.04150391	-5.70410156	-0.54492188	-3.01025391	-11.14013672	+15.44677734	+2484	+6.91699219	-9.63720703	-0.68994141	+51.54785156	+6.04248047	-18.52294922	+1628
+1458241320.07010010	+9.87451172	-6.55664063	-0.75585938	+39.81445313	-7.14111328	-56.03027344	+2568	+10.04150391	-5.70410156	-0.54492188	-3.01025391	-11.14013672	+15.44677734	+2484	+6.91699219	-9.63720703	-0.68994141	+51.54785156	+6.04248047	-18.52294922	+1628
+1458241320.07430010	+9.87451172	-6.55664063	-0.75585938	+39.81445313	-7.14111328	-56.03027344	+2568	+10.04150391	-5.70410156	-0.54492188	-3.01025391	-11.14013672	+15.44677734	+2484	+6.91699219	-9.63720703	-0.68994141	+51.54785156	+6.04248047	-18.52294922	+1628
+1458241320.07839990	+9.87451172	-6.55664063	-0.75585938	+39.81445313	-7.14111328	-56.03027344	+2568	+10.04150391	-5.70410156	-0.54492188	-3.01025391	-11.14013672	+15.44677734	+2484	+6.91699219	-9.63720703	-0.68994141	+51.54785156	+6.04248047	-18.52294922	+1624
+1458241320.08260010	+9.87451172	-6.55664063	-0.75585938	+39.81445313	-7.14111328	-56.03027344	+2568	+10.04150391	-5.70410156	-0.54492188	-3.01025391	-11.14013672	+15.44677734	+2484	+6.91699219	-9.63720703	-0.68994141	+51.56982422	+6.04248047	-18.52294922	+1624
+1458241320.08680010	+9.87451172	-6.55664063	-0.75585938	+39.81445313	-7.14111328	-56.03027344	+2568	+10.04150391	-5.70410156	-0.54492188	-3.01025391	-11.14013672	+15.44677734	+2484	+6.91699219	-9.63720703	-0.68994141	+51.56982422	+6.04248047	-18.52294922	+1624
+1458241320.09089990	+9.87451172	-6.55664063	-0.75585938	+39.81445313	-7.14111328	-56.03027344	+2568	+10.04150391	-5.70410156	-0.54492188	-3.01025391	-11.14013672	+15.44677734	+2484	+6.91699219	-9.63720703	-0.68994141	+51.56982422	+6.04248047	-18.52294922	+1624
+1458241320.09509990	+9.87451172	-6.55664063	-0.75585938	+39.81445313	-7.14111328	-56.00830078	+2568	+10.04150391	-5.70410156	-0.54492188	-3.01025391	-11.14013672	+15.44677734	+2484	+6.91699219	-9.63281250	-0.68554688	+51.56982422	+6.04248047	-18.54492188	+1624
+1458241320.09929990	+9.87451172	-6.55664063	-0.75585938	+39.81445313	-7.14111328	-56.00830078	+2568	+10.04150391	-5.70410156	-0.54492188	-3.01025391	-11.14013672	+15.44677734	+2484	+6.91699219	-9.63281250	-0.68554688	+51.59179688	+6.04248047	-18.54492188	+1624
+1458241320.10340000	+9.87451172	-6.55664063	-0.75585938	+39.81445313	-7.16308594	-56.00830078	+2568	+10.04150391	-5.70410156	-0.54492188	-3.01025391	-11.14013672	+15.44677734	+2488	+6.92138672	-9.63281250	-0.68554688	+51.59179688	+6.04248047	-18.54492188	+1624
+1458241320.10760000	+9.87451172	-6.55664063	-0.75585938	+39.81445313	-7.16308594	-56.00830078	+2568	+10.04150391	-5.70410156	-0.54492188	-3.01025391	-11.14013672	+15.44677734	+2488	+6.92138672	-9.63281250	-0.68554688	+51.59179688	+6.04248047	-18.54492188	+1624
+1458241320.11180000	+9.87451172	-6.55664063	-0.75585938	+39.81445313	-7.16308594	-56.00830078	+2568	+10.04150391	-5.70410156	-0.54492188	-3.01025391	-11.14013672	+15.44677734	+2488	+6.92138672	-9.63281250	-0.68554688	+51.61376953	+6.04248047	-18.54492188	+1624
+1458241320.11590000	+9.87451172	-6.55664063	-0.75585938	+39.81445313	-7.16308594	-56.00830078	+2568	+10.04150391	-5.70410156	-0.54492188	-3.01025391	-11.14013672	+15.44677734	+2488	+6.92138672	-9.63281250	-0.68554688	+51.61376953	+6.06445313	-18.54492188	+1624
+1458241320.12010000	+9.87451172	-6.55664063	-0.75585938	+39.81445313	-7.16308594	-56.00830078	+2568	+10.04150391	-5.70410156	-0.54492188	-3.01025391	-11.14013672	+15.44677734	+2488	+6.92138672	-9.63281250	-0.68554688	+51.61376953	+6.06445313	-18.54492188	+1624
+1458241320.12430000	+9.87451172	-6.55664063	-0.75585938	+39.81445313	-7.16308594	-56.00830078	+2568	+10.04150391	-5.70410156	-0.54492188	-3.01025391	-11.14013672	+15.44677734	+2488	+6.92138672	-9.63281250	-0.68554688	+51.61376953	+6.06445313	-18.56689453	+1624
+1458241320.12840010	+9.87451172	-6.55664063	-0.75585938	+39.81445313	-7.16308594	-56.00830078	+2568	+10.04150391	-5.70410156	-0.54492188	-3.01025391	-11.14013672	+15.44677734	+2488	+6.92138672	-9.63281250	-0.68554688	+51.61376953	+6.06445313	-18.56689453	+1624
+1458241320.13260010	+9.87451172	-6.55664063	-0.75585938	+39.81445313	-7.16308594	-56.00830078	+2568	+10.04150391	-5.70410156	-0.54492188	-3.01025391	-11.14013672	+15.44677734	+2488	+6.92138672	-9.63281250	-0.68554688	+51.61376953	+6.06445313	-18.56689453	+1624
+1458241320.13669990	+9.87451172	-6.55664063	-0.75585938	+39.81445313	-7.16308594	-56.00830078	+2568	+10.04150391	-5.70410156	-0.54492188	-3.01025391	-11.14013672	+15.44677734	+2488	+6.92138672	-9.63281250	-0.68554688	+51.61376953	+6.06445313	-18.56689453	+1624
+1458241320.14089990	+9.87451172	-6.55664063	-0.75585938	+39.81445313	-7.16308594	-55.98632813	+2568	+10.04150391	-5.70410156	-0.54492188	-3.01025391	-11.14013672	+15.44677734	+2488	+6.92138672	-9.63281250	-0.68554688	+51.61376953	+6.06445313	-18.56689453	+1624
+1458241320.14510010	+9.87451172	-6.55664063	-0.75585938	+39.81445313	-7.14111328	-55.98632813	+2568	+10.04150391	-5.70410156	-0.54492188	-3.01025391	-11.14013672	+15.44677734	+2488	+6.92138672	-9.63281250	-0.68554688	+51.61376953	+6.06445313	-18.54492188	+1624
+1458241320.14920000	+9.87451172	-6.55664063	-0.75585938	+39.81445313	-7.14111328	-55.98632813	+2568	+10.04150391	-5.70410156	-0.54492188	-3.01025391	-11.14013672	+15.44677734	+2488	+6.92138672	-9.63281250	-0.68554688	+51.61376953	+6.06445313	-18.54492188	+1624
+1458241320.15339990	+9.87451172	-6.55664063	-0.75585938	+39.81445313	-7.14111328	-55.98632813	+2568	+10.04150391	-5.70410156	-0.54492188	-3.01025391	-11.14013672	+15.44677734	+2488	+6.92138672	-9.63281250	-0.68554688	+51.61376953	+6.06445313	-18.54492188	+1624
+1458241320.15759990	+9.87451172	-6.55664063	-0.75585938	+39.81445313	-7.14111328	-55.98632813	+2568	+10.04150391	-5.70410156	-0.54492188	-3.01025391	-11.14013672	+15.44677734	+2488	+6.92138672	-9.63281250	-0.68554688	+51.59179688	+6.06445313	-18.54492188	+1624
+1458241320.16170000	+9.87451172	-6.55664063	-0.75585938	+39.81445313	-7.14111328	-55.98632813	+2568	+10.04150391	-5.70410156	-0.54492188	-3.01025391	-11.14013672	+15.44677734	+2488	+6.92138672	-9.63281250	-0.68554688	+51.59179688	+6.04248047	-18.54492188	+1624
+1458241320.16590000	+9.87451172	-6.55664063	-0.75585938	+39.81445313	-7.14111328	-55.98632813	+2564	+10.04150391	-5.70410156	-0.54492188	-3.01025391	-11.14013672	+15.44677734	+2488	+6.92138672	-9.63281250	-0.68554688	+51.59179688	+6.04248047	-18.54492188	+1624
+1458241320.17010000	+9.87451172	-6.55664063	-0.75585938	+39.81445313	-7.14111328	-55.98632813	+2564	+10.04150391	-5.70410156	-0.54492188	-3.01025391	-11.14013672	+15.44677734	+2484	+6.91699219	-9.63281250	-0.68554688	+51.59179688	+6.04248047	-18.52294922	+1624
+1458241320.17420010	+9.87451172	-6.55664063	-0.75585938	+39.81445313	-7.14111328	-55.98632813	+2564	+10.04150391	-5.70410156	-0.54492188	-3.01025391	-11.14013672	+15.44677734	+2484	+6.91699219	-9.63720703	-0.68554688	+51.56982422	+6.04248047	-18.52294922	+1624
+1458241320.17840000	+9.87451172	-6.55664063	-0.75585938	+39.81445313	-7.14111328	-55.98632813	+2564	+10.04150391	-5.70410156	-0.54492188	-3.01025391	-11.14013672	+15.44677734	+2484	+6.91699219	-9.63720703	-0.68554688	+51.56982422	+6.04248047	-18.52294922	+1624
+1458241320.18260000	+9.87451172	-6.55664063	-0.75585938	+39.81445313	-7.14111328	-55.98632813	+2564	+10.04150391	-5.70410156	-0.54492188	-3.01025391	-11.14013672	+15.44677734	+2484	+6.91699219	-9.63720703	-0.68994141	+51.56982422	+6.04248047	-18.52294922	+1624
+1458241320.18670010	+9.87451172	-6.55664063	-0.75585938	+39.81445313	-7.14111328	-55.98632813	+2564	+10.04150391	-5.70410156	-0.54492188	-3.01025391	-11.14013672	+15.42480469	+2484	+6.91699219	-9.63720703	-0.68994141	+51.56982422	+6.04248047	-18.52294922	+1624
+1458241320.19090010	+9.87451172	-6.55664063	-0.75585938	+39.81445313	-7.14111328	-55.96435547	+2564	+10.04150391	-5.70410156	-0.54492188	-3.01025391	-11.14013672	+15.42480469	+2484	+6.91699219	-9.63720703	-0.68994141	+51.56982422	+6.04248047	-18.52294922	+1624
+1458241320.19510010	+9.87451172	-6.55664063	-0.75585938	+39.81445313	-7.14111328	-55.96435547	+2564	+10.04150391	-5.70410156	-0.54492188	-3.01025391	-11.14013672	+15.42480469	+2484	+6.91699219	-9.63720703	-0.68994141	+51.56982422	+6.04248047	-18.52294922	+1620
+1458241320.19919990	+9.87451172	-6.55664063	-0.76025391	+39.81445313	-7.14111328	-55.96435547	+2564	+10.04150391	-5.70410156	-0.54492188	-3.03222656	-11.14013672	+15.42480469	+2484	+6.91699219	-9.63720703	-0.68994141	+51.56982422	+6.04248047	-18.52294922	+1620
+1458241320.20339990	+9.87451172	-6.55664063	-0.76025391	+39.81445313	-7.14111328	-55.96435547	+2564	+10.04150391	-5.70410156	-0.54492188	-3.03222656	-11.14013672	+15.44677734	+2484	+6.91699219	-9.63720703	-0.68554688	+51.56982422	+6.04248047	-18.52294922	+1620
+1458241320.20760010	+9.87451172	-6.55664063	-0.76025391	+39.81445313	-7.14111328	-55.96435547	+2564	+10.04150391	-5.70410156	-0.54492188	-3.03222656	-11.14013672	+15.44677734	+2484	+6.91699219	-9.63281250	-0.68554688	+51.56982422	+6.06445313	-18.52294922	+1620
+1458241320.21170000	+9.87451172	-6.55664063	-0.76025391	+39.81445313	-7.14111328	-55.96435547	+2564	+10.04150391	-5.70410156	-0.54492188	-3.03222656	-11.14013672	+15.44677734	+2484	+6.91699219	-9.63281250	-0.68554688	+51.59179688	+6.06445313	-18.52294922	+1620
+1458241320.21589990	+9.87451172	-6.55664063	-0.76025391	+39.81445313	-7.14111328	-55.96435547	+2564	+10.04150391	-5.70410156	-0.54492188	-3.03222656	-11.14013672	+15.44677734	+2484	+6.92138672	-9.63281250	-0.68554688	+51.59179688	+6.06445313	-18.54492188	+1620
+1458241320.22000000	+9.87451172	-6.55664063	-0.76025391	+39.81445313	-7.14111328	-55.96435547	+2564	+10.04150391	-5.70410156	-0.54492188	-3.03222656	-11.14013672	+15.44677734	+2484	+6.92138672	-9.63281250	-0.68554688	+51.59179688	+6.06445313	-18.54492188	+1620
+1458241320.22420000	+9.87451172	-6.55664063	-0.76025391	+39.81445313	-7.14111328	-55.94238281	+2564	+10.04150391	-5.70410156	-0.54492188	-3.03222656	-11.14013672	+15.44677734	+2484	+6.92138672	-9.63281250	-0.68554688	+51.61376953	+6.06445313	-18.54492188	+1620
+1458241320.22840000	+9.87451172	-6.55664063	-0.76025391	+39.81445313	-7.14111328	-55.94238281	+2564	+10.04150391	-5.70410156	-0.54492188	-3.03222656	-11.14013672	+15.44677734	+2484	+6.92138672	-9.63281250	-0.68554688	+51.61376953	+6.06445313	-18.54492188	+1620
+1458241320.23250010	+9.87451172	-6.55664063	-0.76025391	+39.81445313	-7.14111328	-55.94238281	+2564	+10.04150391	-5.70410156	-0.54492188	-3.03222656	-11.14013672	+15.44677734	+2484	+6.92138672	-9.63281250	-0.68115234	+51.61376953	+6.06445313	-18.54492188	+1620
+1458241320.23670010	+9.87451172	-6.55664063	-0.76025391	+39.81445313	-7.14111328	-55.94238281	+2560	+10.04150391	-5.70410156	-0.54492188	-3.03222656	-11.14013672	+15.44677734	+2484	+6.92138672	-9.63281250	-0.68115234	+51.63574219	+6.06445313	-18.54492188	+1620
+1458241320.24090000	+9.87451172	-6.55664063	-0.76025391	+39.81445313	-7.14111328	-55.94238281	+2560	+10.04150391	-5.70410156	-0.54492188	-3.03222656	-11.14013672	+15.44677734	+2484	+6.92578125	-9.63281250	-0.68115234	+51.63574219	+6.06445313	-18.54492188	+1620
+1458241320.24499990	+9.87451172	-6.55664063	-0.76025391	+39.81445313	-7.14111328	-55.94238281	+2560	+10.04150391	-5.70410156	-0.54492188	-3.03222656	-11.14013672	+15.44677734	+2484	+6.92578125	-9.63281250	-0.68115234	+51.63574219	+6.06445313	-18.56689453	+1620
+1458241320.24920010	+9.87451172	-6.55664063	-0.76025391	+39.81445313	-7.14111328	-55.94238281	+2560	+10.04150391	-5.70410156	-0.54492188	-3.03222656	-11.14013672	+15.44677734	+2484	+6.92578125	-9.63281250	-0.68115234	+51.63574219	+6.08642578	-18.56689453	+1620
+1458241320.25340010	+9.87451172	-6.55664063	-0.76025391	+39.81445313	-7.14111328	-55.94238281	+2560	+10.04150391	-5.70410156	-0.54492188	-3.03222656	-11.14013672	+15.44677734	+2484	+6.92578125	-9.63281250	-0.68115234	+51.63574219	+6.08642578	-18.56689453	+1620
+1458241320.25749990	+9.87451172	-6.55664063	-0.76025391	+39.81445313	-7.14111328	-55.94238281	+2560	+10.04150391	-5.70410156	-0.54492188	-3.03222656	-11.11816406	+15.44677734	+2484	+6.92578125	-9.63281250	-0.68115234	+51.63574219	+6.06445313	-18.54492188	+1620
+1458241320.26169990	+9.87451172	-6.55664063	-0.76025391	+39.81445313	-7.14111328	-55.94238281	+2560	+10.04150391	-5.70410156	-0.54492188	-3.03222656	-11.11816406	+15.44677734	+2484	+6.92578125	-9.63281250	-0.68115234	+51.63574219	+6.06445313	-18.54492188	+1620
+1458241320.26589990	+9.87451172	-6.55664063	-0.76025391	+39.81445313	-7.14111328	-55.94238281	+2560	+10.04150391	-5.70410156	-0.54492188	-3.03222656	-11.11816406	+15.44677734	+2484	+6.92578125	-9.63281250	-0.68115234	+51.63574219	+6.06445313	-18.54492188	+1620
+1458241320.27000000	+9.87451172	-6.55664063	-0.76025391	+39.81445313	-7.14111328	-55.94238281	+2560	+10.04150391	-5.70410156	-0.54492188	-3.03222656	-11.11816406	+15.44677734	+2484	+6.92578125	-9.63281250	-0.68115234	+51.63574219	+6.06445313	-18.54492188	+1620
+1458241320.27420000	+9.87451172	-6.55664063	-0.76025391	+39.81445313	-7.14111328	-55.94238281	+2560	+10.04150391	-5.70410156	-0.54492188	-3.03222656	-11.11816406	+15.44677734	+2484	+6.92138672	-9.63281250	-0.68554688	+51.63574219	+6.06445313	-18.54492188	+1620
+1458241320.27839990	+9.87451172	-6.55664063	-0.76025391	+39.81445313	-7.14111328	-55.94238281	+2560	+10.04150391	-5.70410156	-0.54492188	-3.03222656	-11.11816406	+15.44677734	+2484	+6.92138672	-9.63281250	-0.68554688	+51.61376953	+6.06445313	-18.54492188	+1620
+1458241320.28250000	+9.87451172	-6.55664063	-0.76025391	+39.81445313	-7.14111328	-55.94238281	+2560	+10.04150391	-5.70410156	-0.54492188	-3.03222656	-11.11816406	+15.44677734	+2484	+6.92138672	-9.63281250	-0.68554688	+51.61376953	+6.06445313	-18.54492188	+1620
+1458241320.28670000	+9.87451172	-6.55664063	-0.76025391	+39.81445313	-7.14111328	-55.94238281	+2560	+10.04150391	-5.70410156	-0.54492188	-3.03222656	-11.11816406	+15.44677734	+2484	+6.92138672	-9.63281250	-0.68554688	+51.61376953	+6.06445313	-18.52294922	+1620
+1458241320.29080010	+9.87451172	-6.55664063	-0.76025391	+39.81445313	-7.14111328	-55.94238281	+2560	+10.04150391	-5.70410156	-0.54492188	-3.03222656	-11.11816406	+15.44677734	+2484	+6.92138672	-9.63281250	-0.68554688	+51.61376953	+6.06445313	-18.52294922	+1620
+1458241320.29500010	+9.87451172	-6.55664063	-0.76025391	+39.81445313	-7.14111328	-55.94238281	+2560	+10.04150391	-5.70410156	-0.54492188	-3.03222656	-11.11816406	+15.44677734	+2484	+6.92138672	-9.63281250	-0.68554688	+51.61376953	+6.06445313	-18.52294922	+1620
+1458241320.29920010	+9.87451172	-6.55664063	-0.76025391	+39.81445313	-7.14111328	-55.94238281	+2560	+10.04150391	-5.70410156	-0.54492188	-3.03222656	-11.11816406	+15.44677734	+2484	+6.92138672	-9.63281250	-0.68554688	+51.59179688	+6.06445313	-18.52294922	+1620
+1458241320.30329990	+9.87451172	-6.55664063	-0.76025391	+39.81445313	-7.11914063	-55.94238281	+2560	+10.04150391	-5.70410156	-0.54492188	-3.03222656	-11.11816406	+15.44677734	+2484	+6.92138672	-9.63281250	-0.68554688	+51.59179688	+6.06445313	-18.52294922	+1620
+1458241320.30749990	+9.87451172	-6.55224609	-0.76025391	+39.81445313	-7.11914063	-55.94238281	+2560	+10.04150391	-5.70410156	-0.54492188	-3.03222656	-11.11816406	+15.44677734	+2488	+6.92138672	-9.63281250	-0.68554688	+51.59179688	+6.06445313	-18.52294922	+1620
+1458241320.31170010	+9.87451172	-6.55224609	-0.76025391	+39.81445313	-7.11914063	-55.94238281	+2560	+10.04150391	-5.70410156	-0.54492188	-3.03222656	-11.11816406	+15.44677734	+2488	+6.92138672	-9.63281250	-0.68554688	+51.59179688	+6.06445313	-18.52294922	+1616
+1458241320.31580000	+9.87451172	-6.55224609	-0.76025391	+39.81445313	-7.11914063	-55.94238281	+2560	+10.04150391	-5.70410156	-0.54931641	-3.03222656	-11.09619141	+15.44677734	+2488	+6.92138672	-9.63281250	-0.68554688	+51.59179688	+6.06445313	-18.52294922	+1616
+1458241320.31999990	+9.87451172	-6.55664063	-0.76025391	+39.81445313	-7.11914063	-55.94238281	+2560	+10.04150391	-5.70410156	-0.54931641	-3.03222656	-11.09619141	+15.44677734	+2488	+6.92138672	-9.63281250	-0.68554688	+51.59179688	+6.06445313	-18.52294922	+1616
+1458241320.32419990	+9.87451172	-6.55664063	-0.76025391	+39.81445313	-7.11914063	-55.94238281	+2560	+10.04150391	-5.70410156	-0.54931641	-3.03222656	-11.09619141	+15.44677734	+2488	+6.92138672	-9.63281250	-0.68554688	+51.61376953	+6.06445313	-18.52294922	+1616
+1458241320.32830000	+9.87451172	-6.55664063	-0.76025391	+39.81445313	-7.14111328	-55.94238281	+2560	+10.04150391	-5.70410156	-0.54931641	-3.03222656	-11.09619141	+15.44677734	+2488	+6.92138672	-9.63281250	-0.68554688	+51.61376953	+6.06445313	-18.52294922	+1616
+1458241320.33250000	+9.87451172	-6.55664063	-0.76025391	+39.81445313	-7.14111328	-55.94238281	+2560	+10.04150391	-5.70410156	-0.54931641	-3.03222656	-11.09619141	+15.44677734	+2488	+6.92138672	-9.63281250	-0.68554688	+51.61376953	+6.06445313	-18.54492188	+1616
+1458241320.33670000	+9.87451172	-6.55664063	-0.76025391	+39.81445313	-7.14111328	-55.94238281	+2560	+10.04150391	-5.70410156	-0.54931641	-3.03222656	-11.09619141	+15.44677734	+2488	+6.92138672	-9.63281250	-0.68554688	+51.61376953	+6.06445313	-18.54492188	+1616
+1458241320.34080000	+9.87451172	-6.55664063	-0.76025391	+39.81445313	-7.14111328	-55.94238281	+2560	+10.04150391	-5.70410156	-0.54931641	-3.03222656	-11.09619141	+15.44677734	+2488	+6.92138672	-9.63281250	-0.68115234	+51.63574219	+6.06445313	-18.54492188	+1616
+1458241320.34500000	+9.87451172	-6.55664063	-0.76025391	+39.81445313	-7.14111328	-55.94238281	+2560	+10.04150391	-5.70410156	-0.54931641	-3.03222656	-11.09619141	+15.44677734	+2488	+6.92578125	-9.63281250	-0.68115234	+51.63574219	+6.06445313	-18.54492188	+1616
+1458241320.34920000	+9.87451172	-6.55664063	-0.76025391	+39.81445313	-7.14111328	-55.92041016	+2564	+10.04150391	-5.70410156	-0.54931641	-3.03222656	-11.09619141	+15.44677734	+2488	+6.92578125	-9.63281250	-0.68115234	+51.63574219	+6.06445313	-18.56689453	+1616
+1458241320.35330010	+9.87451172	-6.55664063	-0.76025391	+39.81445313	-7.14111328	-55.92041016	+2564	+10.04150391	-5.70410156	-0.54931641	-3.03222656	-11.09619141	+15.44677734	+2488	+6.92578125	-9.63281250	-0.68115234	+51.63574219	+6.08642578	-18.56689453	+1616
+1458241320.35750010	+9.87451172	-6.55664063	-0.76025391	+39.81445313	-7.14111328	-55.92041016	+2564	+10.04150391	-5.70410156	-0.54931641	-3.03222656	-11.09619141	+15.44677734	+2488	+6.92578125	-9.63281250	-0.68115234	+51.65771484	+6.08642578	-18.56689453	+1616
+1458241320.36170010	+9.87451172	-6.55664063	-0.76025391	+39.81445313	-7.14111328	-55.92041016	+2564	+10.04150391	-5.70410156	-0.54931641	-3.03222656	-11.09619141	+15.44677734	+2488	+6.92578125	-9.63281250	-0.68115234	+51.65771484	+6.08642578	-18.56689453	+1616
+1458241320.36579990	+9.87451172	-6.55664063	-0.76025391	+39.81445313	-7.14111328	-55.92041016	+2564	+10.04150391	-5.70410156	-0.54931641	-3.03222656	-11.09619141	+15.44677734	+2488	+6.92578125	-9.62841797	-0.68115234	+51.65771484	+6.08642578	-18.56689453	+1616
+1458241320.36999990	+9.87451172	-6.55664063	-0.76025391	+39.81445313	-7.14111328	-55.92041016	+2564	+10.04150391	-5.70410156	-0.54931641	-3.03222656	-11.11816406	+15.44677734	+2488	+6.92578125	-9.62841797	-0.68115234	+51.65771484	+6.08642578	-18.56689453	+1616
+1458241320.37410000	+9.87451172	-6.55664063	-0.76025391	+39.81445313	-7.14111328	-55.92041016	+2564	+10.04150391	-5.70410156	-0.54931641	-3.03222656	-11.11816406	+15.44677734	+2488	+6.92578125	-9.62841797	-0.68115234	+51.65771484	+6.08642578	-18.58886719	+1616
+1458241320.37830000	+9.87451172	-6.55664063	-0.76025391	+39.81445313	-7.14111328	-55.92041016	+2564	+10.04150391	-5.70410156	-0.54931641	-3.03222656	-11.11816406	+15.44677734	+2488	+6.92578125	-9.63281250	-0.68115234	+51.65771484	+6.08642578	-18.58886719	+1616
+1458241320.38249990	+9.87451172	-6.55664063	-0.76025391	+39.81445313	-7.14111328	-55.92041016	+2564	+10.04150391	-5.70410156	-0.54931641	-3.03222656	-11.11816406	+15.44677734	+2488	+6.92578125	-9.63281250	-0.68115234	+51.65771484	+6.08642578	-18.56689453	+1616
+1458241320.38660000	+9.87451172	-6.55664063	-0.76025391	+39.81445313	-7.14111328	-55.92041016	+2564	+10.04150391	-5.70410156	-0.54931641	-3.03222656	-11.11816406	+15.44677734	+2488	+6.92578125	-9.63281250	-0.68115234	+51.65771484	+6.08642578	-18.56689453	+1616
+1458241320.39080000	+9.87451172	-6.55664063	-0.76025391	+39.81445313	-7.14111328	-55.92041016	+2564	+10.04150391	-5.70410156	-0.54931641	-3.03222656	-11.11816406	+15.44677734	+2488	+6.92578125	-9.63281250	-0.68115234	+51.63574219	+6.06445313	-18.56689453	+1616
+1458241320.39500000	+9.87451172	-6.55664063	-0.76025391	+39.81445313	-7.14111328	-55.92041016	+2564	+10.04150391	-5.70410156	-0.54492188	-3.03222656	-11.11816406	+15.44677734	+2488	+6.92578125	-9.63281250	-0.68115234	+51.63574219	+6.06445313	-18.56689453	+1616
+1458241320.39910010	+9.87451172	-6.55224609	-0.76025391	+39.81445313	-7.14111328	-55.92041016	+2564	+10.04150391	-5.70410156	-0.54492188	-3.03222656	-11.11816406	+15.44677734	+2488	+6.92578125	-9.63281250	-0.68115234	+51.63574219	+6.06445313	-18.56689453	+1616
+1458241320.40330000	+9.87451172	-6.55224609	-0.76025391	+39.81445313	-7.14111328	-55.92041016	+2564	+10.04150391	-5.70410156	-0.54492188	-3.03222656	-11.11816406	+15.44677734	+2488	+6.92138672	-9.63281250	-0.68115234	+51.61376953	+6.06445313	-18.56689453	+1616
+1458241320.40750000	+9.87451172	-6.55224609	-0.76025391	+39.81445313	-7.14111328	-55.92041016	+2564	+10.04150391	-5.70410156	-0.54492188	-3.03222656	-11.11816406	+15.44677734	+2488	+6.92138672	-9.63281250	-0.68115234	+51.61376953	+6.06445313	-18.56689453	+1616
+1458241320.41160010	+9.87451172	-6.55224609	-0.76025391	+39.81445313	-7.14111328	-55.92041016	+2564	+10.04150391	-5.70410156	-0.54492188	-3.03222656	-11.11816406	+15.44677734	+2488	+6.92138672	-9.63281250	-0.68115234	+51.61376953	+6.06445313	-18.54492188	+1616
+1458241320.41580010	+9.87451172	-6.55224609	-0.76025391	+39.81445313	-7.14111328	-55.92041016	+2564	+10.04150391	-5.70410156	-0.54492188	-3.03222656	-11.11816406	+15.44677734	+2488	+6.92138672	-9.63281250	-0.68554688	+51.61376953	+6.06445313	-18.54492188	+1616
+1458241320.42000010	+9.87451172	-6.55224609	-0.76025391	+39.81445313	-7.14111328	-55.89843750	+2564	+10.04150391	-5.70410156	-0.54492188	-3.03222656	-11.11816406	+15.44677734	+2488	+6.92138672	-9.63281250	-0.68554688	+51.59179688	+6.06445313	-18.54492188	+1616
+1458241320.42409990	+9.87451172	-6.55224609	-0.76025391	+39.81445313	-7.14111328	-55.89843750	+2564	+10.04150391	-5.70410156	-0.54492188	-3.03222656	-11.11816406	+15.44677734	+2488	+6.92138672	-9.63281250	-0.68554688	+51.59179688	+6.04248047	-18.54492188	+1616
+1458241320.42829990	+9.87011719	-6.55224609	-0.76025391	+39.81445313	-7.14111328	-55.89843750	+2564	+10.04150391	-5.70410156	-0.54492188	-3.03222656	-11.11816406	+15.44677734	+2488	+6.92138672	-9.63281250	-0.68554688	+51.59179688	+6.04248047	-18.54492188	+1616
+1458241320.43249990	+9.87011719	-6.55224609	-0.76025391	+39.81445313	-7.14111328	-55.89843750	+2564	+10.04150391	-5.70410156	-0.54492188	-3.03222656	-11.11816406	+15.44677734	+2488	+6.92138672	-9.63281250	-0.68554688	+51.59179688	+6.04248047	-18.54492188	+1616
+1458241320.43660000	+9.87011719	-6.55224609	-0.76025391	+39.81445313	-7.14111328	-55.89843750	+2564	+10.04150391	-5.70410156	-0.54492188	-3.03222656	-11.11816406	+15.44677734	+2488	+6.92138672	-9.63281250	-0.68554688	+51.59179688	+6.04248047	-18.54492188	+1616
+1458241320.44080000	+9.87011719	-6.55224609	-0.76025391	+39.81445313	-7.14111328	-55.89843750	+2564	+10.04150391	-5.70410156	-0.54492188	-3.03222656	-11.11816406	+15.44677734	+2488	+6.92138672	-9.63281250	-0.68554688	+51.59179688	+6.04248047	-18.54492188	+1612
+1458241320.44490000	+9.87011719	-6.55224609	-0.76025391	+39.81445313	-7.14111328	-55.89843750	+2564	+10.04150391	-5.70410156	-0.54492188	-3.03222656	-11.11816406	+15.44677734	+2488	+6.92138672	-9.63281250	-0.68554688	+51.61376953	+6.04248047	-18.54492188	+1612
+1458241320.44910000	+9.87451172	-6.55224609	-0.76025391	+39.81445313	-7.14111328	-55.89843750	+2564	+10.04150391	-5.70410156	-0.54492188	-3.03222656	-11.11816406	+15.44677734	+2488	+6.92138672	-9.63281250	-0.68554688	+51.61376953	+6.06445313	-18.54492188	+1612
+1458241320.45330000	+9.87451172	-6.55224609	-0.76025391	+39.81445313	-7.14111328	-55.89843750	+2564	+10.04150391	-5.70410156	-0.54492188	-3.03222656	-11.11816406	+15.44677734	+2488	+6.92138672	-9.63281250	-0.68115234	+51.61376953	+6.06445313	-18.56689453	+1612
+1458241320.45740010	+9.87451172	-6.55224609	-0.76025391	+39.81445313	-7.14111328	-55.89843750	+2564	+10.04150391	-5.70410156	-0.54492188	-3.03222656	-11.11816406	+15.44677734	+2488	+6.92138672	-9.63281250	-0.68115234	+51.61376953	+6.06445313	-18.56689453	+1612
+1458241320.46160010	+9.87451172	-6.55224609	-0.76025391	+39.81445313	-7.14111328	-55.89843750	+2564	+10.04150391	-5.70410156	-0.54492188	-3.03222656	-11.11816406	+15.46875000	+2488	+6.92578125	-9.63281250	-0.68115234	+51.63574219	+6.06445313	-18.56689453	+1612
+1458241320.46580000	+9.87451172	-6.55224609	-0.76025391	+39.81445313	-7.16308594	-55.89843750	+2564	+10.04150391	-5.70410156	-0.54492188	-3.03222656	-11.11816406	+15.46875000	+2488	+6.92578125	-9.63281250	-0.68115234	+51.63574219	+6.06445313	-18.56689453	+1612
+1458241320.46989990	+9.87451172	-6.55224609	-0.76025391	+39.81445313	-7.16308594	-55.89843750	+2564	+10.04150391	-5.70410156	-0.54492188	-3.03222656	-11.11816406	+15.46875000	+2488	+6.92578125	-9.63281250	-0.68115234	+51.63574219	+6.06445313	-18.56689453	+1612
+1458241320.47410010	+9.87451172	-6.55224609	-0.76025391	+39.81445313	-7.16308594	-55.89843750	+2564	+10.04150391	-5.70410156	-0.54492188	-3.03222656	-11.14013672	+15.46875000	+2488	+6.92578125	-9.63281250	-0.68115234	+51.63574219	+6.06445313	-18.56689453	+1616
+1458241320.47830010	+9.87451172	-6.55224609	-0.76025391	+39.81445313	-7.16308594	-55.89843750	+2568	+10.04150391	-5.70410156	-0.54492188	-3.03222656	-11.14013672	+15.46875000	+2488	+6.92578125	-9.63281250	-0.68115234	+51.65771484	+6.06445313	-18.56689453	+1616
+1458241320.48239990	+9.87451172	-6.55224609	-0.76025391	+39.81445313	-7.16308594	-55.89843750	+2568	+10.04150391	-5.70410156	-0.54492188	-3.03222656	-11.14013672	+15.46875000	+2488	+6.92578125	-9.63281250	-0.68115234	+51.65771484	+6.06445313	-18.58886719	+1616
+1458241320.48659990	+9.87451172	-6.55224609	-0.76025391	+39.81445313	-7.16308594	-55.89843750	+2568	+10.04150391	-5.70410156	-0.54492188	-3.03222656	-11.14013672	+15.46875000	+2488	+6.92578125	-9.63281250	-0.68115234	+51.65771484	+6.06445313	-18.58886719	+1616
+1458241320.49079990	+9.87451172	-6.55224609	-0.76025391	+39.81445313	-7.16308594	-55.89843750	+2568	+10.04150391	-5.70410156	-0.54492188	-3.03222656	-11.14013672	+15.46875000	+2488	+6.92578125	-9.63281250	-0.68115234	+51.65771484	+6.06445313	-18.58886719	+1616
+1458241320.49490000	+9.87451172	-6.55224609	-0.76025391	+39.81445313	-7.16308594	-55.89843750	+2568	+10.04150391	-5.70410156	-0.54492188	-3.03222656	-11.14013672	+15.46875000	+2488	+6.92578125	-9.63281250	-0.68115234	+51.65771484	+6.06445313	-18.56689453	+1616
+1458241320.49910000	+9.87451172	-6.55224609	-0.76025391	+39.81445313	-7.16308594	-55.89843750	+2568	+10.04150391	-5.70410156	-0.54492188	-3.03222656	-11.14013672	+15.46875000	+2488	+6.92578125	-9.63281250	-0.68115234	+51.65771484	+6.06445313	-18.56689453	+1616
+1458241320.50330000	+9.87451172	-6.55224609	-0.76025391	+39.81445313	-7.16308594	-55.89843750	+2568	+10.04150391	-5.70410156	-0.54492188	-3.03222656	-11.14013672	+15.46875000	+2488	+6.92578125	-9.63281250	-0.68115234	+51.65771484	+6.06445313	-18.56689453	+1616
+1458241320.50740000	+9.87451172	-6.55224609	-0.76025391	+39.81445313	-7.16308594	-55.89843750	+2568	+10.04150391	-5.70410156	-0.54492188	-3.03222656	-11.14013672	+15.46875000	+2488	+6.92578125	-9.63281250	-0.68115234	+51.63574219	+6.04248047	-18.56689453	+1616
+1458241320.51160000	+9.87451172	-6.55224609	-0.76025391	+39.81445313	-7.16308594	-55.89843750	+2568	+10.04150391	-5.70410156	-0.54492188	-3.03222656	-11.14013672	+15.46875000	+2488	+6.92578125	-9.63281250	-0.68115234	+51.63574219	+6.04248047	-18.56689453	+1616
+1458241320.51580000	+9.87451172	-6.55224609	-0.76025391	+39.81445313	-7.16308594	-55.89843750	+2568	+10.04150391	-5.70410156	-0.54492188	-3.03222656	-11.14013672	+15.46875000	+2488	+6.92578125	-9.63281250	-0.68554688	+51.63574219	+6.04248047	-18.56689453	+1616
+1458241320.51990010	+9.87451172	-6.55224609	-0.76025391	+39.81445313	-7.16308594	-55.92041016	+2572	+10.04150391	-5.70410156	-0.54492188	-3.03222656	-11.14013672	+15.46875000	+2488	+6.92578125	-9.63281250	-0.68554688	+51.63574219	+6.04248047	-18.54492188	+1616
+1458241320.52410010	+9.87451172	-6.55224609	-0.76025391	+39.81445313	-7.16308594	-55.92041016	+2572	+10.04150391	-5.70410156	-0.54492188	-3.03222656	-11.14013672	+15.46875000	+2488	+6.92578125	-9.63281250	-0.68554688	+51.61376953	+6.04248047	-18.54492188	+1616
+1458241320.52819990	+9.87451172	-6.55224609	-0.76025391	+39.81445313	-7.16308594	-55.92041016	+2572	+10.04150391	-5.70410156	-0.54492188	-3.03222656	-11.14013672	+15.46875000	+2488	+6.92578125	-9.63281250	-0.68554688	+51.61376953	+6.04248047	-18.54492188	+1616
+1458241320.53239990	+9.87451172	-6.55224609	-0.76025391	+39.81445313	-7.16308594	-55.92041016	+2572	+10.04150391	-5.70410156	-0.54492188	-3.03222656	-11.14013672	+15.46875000	+2488	+6.92138672	-9.63281250	-0.68554688	+51.61376953	+6.02050781	-18.54492188	+1616
+1458241320.53660010	+9.87451172	-6.55224609	-0.76025391	+39.81445313	-7.16308594	-55.92041016	+2572	+10.04150391	-5.70410156	-0.54492188	-3.03222656	-11.14013672	+15.46875000	+2488	+6.92138672	-9.63281250	-0.68554688	+51.61376953	+6.02050781	-18.54492188	+1616
+1458241320.54070000	+9.87451172	-6.55224609	-0.76025391	+39.81445313	-7.16308594	-55.92041016	+2572	+10.04150391	-5.70410156	-0.54492188	-3.03222656	-11.14013672	+15.46875000	+2488	+6.92138672	-9.63281250	-0.68994141	+51.61376953	+6.02050781	-18.54492188	+1616
+1458241320.54489990	+9.87451172	-6.55224609	-0.76025391	+39.81445313	-7.16308594	-55.92041016	+2572	+10.04150391	-5.70410156	-0.54492188	-3.03222656	-11.14013672	+15.46875000	+2488	+6.92138672	-9.63281250	-0.68994141	+51.61376953	+6.02050781	-18.54492188	+1616
+1458241320.54909990	+9.87451172	-6.55224609	-0.76025391	+39.81445313	-7.16308594	-55.92041016	+2572	+10.04150391	-5.70410156	-0.54492188	-3.03222656	-11.14013672	+15.46875000	+2488	+6.92138672	-9.63281250	-0.68994141	+51.61376953	+6.02050781	-18.54492188	+1616
+1458241320.55320000	+9.87451172	-6.55224609	-0.76025391	+39.81445313	-7.14111328	-55.92041016	+2572	+10.04150391	-5.70410156	-0.54492188	-3.03222656	-11.14013672	+15.46875000	+2488	+6.92138672	-9.63281250	-0.68994141	+51.61376953	+6.02050781	-18.54492188	+1616
+1458241320.55740000	+9.87451172	-6.55224609	-0.76025391	+39.81445313	-7.16308594	-55.92041016	+2572	+10.04150391	-5.70410156	-0.54492188	-3.03222656	-11.14013672	+15.46875000	+2488	+6.92138672	-9.63281250	-0.68994141	+51.61376953	+6.02050781	-18.54492188	+1616
+1458241320.56160000	+9.87451172	-6.55224609	-0.76025391	+39.81445313	-7.16308594	-55.92041016	+2572	+10.04150391	-5.70410156	-0.54492188	-3.03222656	-11.14013672	+15.46875000	+2488	+6.92138672	-9.63281250	-0.68554688	+51.61376953	+6.02050781	-18.54492188	+1616
+1458241320.56570010	+9.87451172	-6.55224609	-0.76025391	+39.81445313	-7.16308594	-55.92041016	+2572	+10.04150391	-5.70410156	-0.54492188	-3.03222656	-11.14013672	+15.46875000	+2488	+6.92578125	-9.63281250	-0.68554688	+51.61376953	+6.02050781	-18.54492188	+1616
+1458241320.56990000	+9.87451172	-6.55224609	-0.76025391	+39.81445313	-7.16308594	-55.92041016	+2572	+10.04150391	-5.70410156	-0.54492188	-3.03222656	-11.14013672	+15.46875000	+2488	+6.92578125	-9.63281250	-0.68554688	+51.61376953	+6.02050781	-18.54492188	+1616
+1458241320.57410000	+9.87451172	-6.55224609	-0.76025391	+39.81445313	-7.16308594	-55.92041016	+2572	+10.04150391	-5.70410156	-0.54492188	-3.03222656	-11.14013672	+15.46875000	+2488	+6.92578125	-9.63281250	-0.68554688	+51.63574219	+6.02050781	-18.56689453	+1616
+1458241320.57820010	+9.87451172	-6.55224609	-0.76025391	+39.81445313	-7.16308594	-55.92041016	+2572	+10.04150391	-5.70410156	-0.54492188	-3.03222656	-11.16210938	+15.46875000	+2488	+6.92578125	-9.63281250	-0.68554688	+51.63574219	+6.02050781	-18.56689453	+1616
+1458241320.58240010	+9.87451172	-6.55224609	-0.76025391	+39.81445313	-7.16308594	-55.92041016	+2572	+10.04150391	-5.70410156	-0.54492188	-3.03222656	-11.16210938	+15.46875000	+2488	+6.92578125	-9.63281250	-0.68554688	+51.63574219	+6.02050781	-18.56689453	+1616
+1458241320.58660010	+9.87451172	-6.55224609	-0.76025391	+39.81445313	-7.16308594	-55.92041016	+2572	+10.04589844	-5.70410156	-0.54492188	-3.03222656	-11.16210938	+15.46875000	+2488	+6.93017578	-9.63281250	-0.68115234	+51.65771484	+6.02050781	-18.58886719	+1616
+1458241320.59069990	+9.87451172	-6.55224609	-0.76025391	+39.81445313	-7.16308594	-55.92041016	+2572	+10.04589844	-5.70410156	-0.54492188	-3.03222656	-11.16210938	+15.46875000	+2488	+6.93017578	-9.63281250	-0.68115234	+51.65771484	+6.02050781	-18.58886719	+1616
+1458241320.59489990	+9.87451172	-6.55224609	-0.76025391	+39.81445313	-7.16308594	-55.92041016	+2572	+10.04589844	-5.70410156	-0.54492188	-3.03222656	-11.16210938	+15.46875000	+2488	+6.93017578	-9.62841797	-0.68115234	+51.65771484	+6.02050781	-18.58886719	+1616
+1458241320.59900000	+9.87451172	-6.55224609	-0.75585938	+39.81445313	-7.16308594	-55.92041016	+2572	+10.04589844	-5.70410156	-0.54492188	-3.03222656	-11.16210938	+15.46875000	+2492	+6.93017578	-9.62841797	-0.68115234	+51.65771484	+6.02050781	-18.58886719	+1616
+1458241320.60320000	+9.87451172	-6.55224609	-0.75585938	+39.81445313	-7.18505859	-55.92041016	+2572	+10.04589844	-5.70410156	-0.54492188	-3.03222656	-11.16210938	+15.46875000	+2492	+6.93017578	-9.62841797	-0.68115234	+51.65771484	+6.02050781	-18.61083984	+1616
+1458241320.60739990	+9.87451172	-6.55224609	-0.75585938	+39.81445313	-7.18505859	-55.92041016	+2576	+10.04589844	-5.70410156	-0.54492188	-3.03222656	-11.16210938	+15.49072266	+2492	+6.93017578	-9.62841797	-0.68115234	+51.65771484	+6.02050781	-18.61083984	+1616
+1458241320.61150000	+9.87451172	-6.55224609	-0.75585938	+39.81445313	-7.18505859	-55.92041016	+2576	+10.04589844	-5.70410156	-0.54492188	-3.03222656	-11.16210938	+15.49072266	+2492	+6.93017578	-9.62841797	-0.68115234	+51.65771484	+6.02050781	-18.61083984	+1616
+1458241320.61570000	+9.87451172	-6.55224609	-0.75585938	+39.81445313	-7.18505859	-55.92041016	+2576	+10.04589844	-5.70410156	-0.54492188	-3.03222656	-11.18408203	+15.49072266	+2492	+6.93017578	-9.62841797	-0.68115234	+51.65771484	+6.02050781	-18.61083984	+1616
+1458241320.61990000	+9.87451172	-6.55224609	-0.75585938	+39.81445313	-7.18505859	-55.92041016	+2576	+10.04589844	-5.70410156	-0.54492188	-3.03222656	-11.18408203	+15.49072266	+2492	+6.93017578	-9.62841797	-0.68115234	+51.65771484	+6.02050781	-18.61083984	+1616
+1458241320.62400010	+9.87451172	-6.55224609	-0.75585938	+39.81445313	-7.18505859	-55.92041016	+2576	+10.04589844	-5.70410156	-0.54492188	-3.03222656	-11.18408203	+15.49072266	+2492	+6.93017578	-9.62841797	-0.68115234	+51.65771484	+5.99853516	-18.61083984	+1616
+1458241320.62820010	+9.87451172	-6.55224609	-0.75585938	+39.81445313	-7.18505859	-55.92041016	+2576	+10.04589844	-5.70410156	-0.54492188	-3.05419922	-11.18408203	+15.49072266	+2492	+6.93017578	-9.62841797	-0.68115234	+51.63574219	+5.99853516	-18.61083984	+1620
+1458241320.63240000	+9.87451172	-6.55224609	-0.75585938	+39.81445313	-7.18505859	-55.94238281	+2576	+10.04589844	-5.70410156	-0.54052734	-3.05419922	-11.18408203	+15.49072266	+2492	+6.93017578	-9.62841797	-0.68115234	+51.63574219	+5.99853516	-18.61083984	+1620
+1458241320.63649990	+9.87451172	-6.55224609	-0.75585938	+39.81445313	-7.18505859	-55.94238281	+2576	+10.04589844	-5.70410156	-0.54052734	-3.05419922	-11.20605469	+15.49072266	+2492	+6.93017578	-9.63281250	-0.68115234	+51.61376953	+5.97656250	-18.61083984	+1620
+1458241320.64070010	+9.87451172	-6.55224609	-0.75585938	+39.81445313	-7.18505859	-55.94238281	+2576	+10.04589844	-5.70410156	-0.54052734	-3.05419922	-11.20605469	+15.49072266	+2492	+6.92578125	-9.63281250	-0.68554688	+51.61376953	+5.97656250	-18.61083984	+1620
+1458241320.64490010	+9.87451172	-6.55224609	-0.75585938	+39.81445313	-7.20703125	-55.94238281	+2576	+10.04589844	-5.70410156	-0.54052734	-3.05419922	-11.20605469	+15.49072266	+2492	+6.92578125	-9.63281250	-0.68554688	+51.59179688	+5.95458984	-18.61083984	+1620
+1458241320.64899990	+9.87451172	-6.55224609	-0.75585938	+39.81445313	-7.20703125	-55.94238281	+2576	+10.04589844	-5.70410156	-0.54052734	-3.07617188	-11.22802734	+15.49072266	+2492	+6.92578125	-9.63281250	-0.68554688	+51.56982422	+5.95458984	-18.61083984	+1620
+1458241320.65319990	+9.87451172	-6.55224609	-0.75585938	+39.81445313	-7.20703125	-55.94238281	+2576	+10.04589844	-5.69970703	-0.53613281	-3.07617188	-11.25000000	+15.51269531	+2492	+6.92578125	-9.63281250	-0.68994141	+51.56982422	+5.93261719	-18.61083984	+1620
+1458241320.65739990	+9.87451172	-6.55224609	-0.75585938	+39.81445313	-7.20703125	-55.94238281	+2580	+10.04589844	-5.69970703	-0.53613281	-3.07617188	-11.25000000	+15.51269531	+2492	+6.92138672	-9.63281250	-0.68994141	+51.54785156	+5.91064453	-18.63281250	+1620
+1458241320.66150000	+9.87451172	-6.55224609	-0.75585938	+39.81445313	-7.20703125	-55.94238281	+2580	+10.04589844	-5.69970703	-0.53613281	-3.09814453	-11.27197266	+15.53466797	+2496	+6.92138672	-9.63281250	-0.68994141	+51.52587891	+5.91064453	-18.63281250	+1620
+1458241320.66570000	+9.87451172	-6.55224609	-0.75146484	+39.81445313	-7.22900391	-55.96435547	+2580	+10.04589844	-5.69970703	-0.53173828	-3.12011719	-11.29394531	+15.55664063	+2496	+6.92578125	-9.63281250	-0.68994141	+51.52587891	+5.86669922	-18.65478516	+1616
+1458241320.66989990	+9.87890625	-6.55224609	-0.75146484	+39.81445313	-7.25097656	-55.96435547	+2580	+10.05029297	-5.69970703	-0.53173828	-3.14208984	-11.33789063	+15.57861328	+2496	+6.92578125	-9.63281250	-0.68994141	+51.50390625	+5.86669922	-18.67675781	+1616
+1458241320.67400000	+9.87890625	-6.55224609	-0.75146484	+39.81445313	-7.25097656	-55.96435547	+2580	+10.05029297	-5.69970703	-0.52734375	-3.16406250	-11.35986328	+15.62255859	+2500	+6.92578125	-9.63281250	-0.68994141	+51.50390625	+5.84472656	-18.69873047	+1616
+1458241320.67820000	+9.87890625	-6.55224609	-0.75146484	+39.81445313	-7.27294922	-55.96435547	+2580	+10.05029297	-5.69970703	-0.52734375	-3.18603516	-11.40380859	+15.66650391	+2500	+6.93017578	-9.62841797	-0.68994141	+51.50390625	+5.82275391	-18.72070313	+1616
+1458241320.68230010	+9.87890625	-6.55224609	-0.75146484	+39.83642578	-7.29492188	-55.96435547	+2580	+10.05468750	-5.69531250	-0.52294922	-3.22998047	-11.44775391	+15.71044922	+2504	+6.93457031	-9.62841797	-0.68554688	+51.50390625	+5.80078125	-18.76464844	+1620
+1458241320.68650010	+9.87890625	-6.55224609	-0.74707031	+39.83642578	-7.31689453	-55.96435547	+2584	+10.05468750	-5.69531250	-0.52294922	-3.25195313	-11.46972656	+15.77636719	+2504	+6.93896484	-9.62402344	-0.68554688	+51.52587891	+5.77880859	-18.80859375	+1620
+1458241320.69070010	+9.88330078	-6.55224609	-0.74707031	+39.85839844	-7.36083984	-55.98632813	+2584	+10.05908203	-5.69531250	-0.51855469	-3.29589844	-11.51367188	+15.84228516	+2508	+6.94335938	-9.62402344	-0.68115234	+51.52587891	+5.73486328	-18.87451172	+1624
+1458241320.69479990	+9.88330078	-6.54785156	-0.74267578	+39.85839844	-7.40478516	-55.98632813	+2584	+10.05908203	-5.69531250	-0.51416016	-3.33984375	-11.55761719	+15.93017578	+2512	+6.95214844	-9.61962891	-0.67675781	+51.54785156	+5.71289063	-18.91845703	+1624
+1458241320.69899990	+9.88769531	-6.54785156	-0.74267578	+39.88037109	-7.44873047	-55.98632813	+2588	+10.05908203	-5.69531250	-0.51416016	-3.38378906	-11.60156250	+15.99609375	+2516	+6.95654297	-9.61523438	-0.67675781	+51.56982422	+5.69091797	-18.98437500	+1628
+1458241320.70320010	+9.88769531	-6.54785156	-0.73828125	+39.90234375	-7.51464844	-55.98632813	+2592	+10.06347656	-5.69091797	-0.50976563	-3.44970703	-11.64550781	+16.06201172	+2520	+6.96533203	-9.61523438	-0.67236328	+51.56982422	+5.64697266	-19.05029297	+1628
+1458241320.70729990	+9.89208984	-6.54785156	-0.73828125	+39.92431641	-7.58056641	-56.00830078	+2592	+10.06347656	-5.69091797	-0.50976563	-3.49365234	-11.68945313	+16.14990234	+2524	+6.96972656	-9.61083984	-0.66796875	+51.56982422	+5.60302734	-19.13818359	+1632
+1458241320.71149990	+9.89648438	-6.54785156	-0.73388672	+39.96826172	-7.64648438	-56.00830078	+2596	+10.06787109	-5.69091797	-0.50537109	-3.53759766	-11.71142578	+16.21582031	+2528	+6.97412109	-9.61083984	-0.66796875	+51.56982422	+5.55908203	-19.18212891	+1636
+1458241320.71569990	+9.89648438	-6.54345703	-0.72949219	+39.99023438	-7.71240234	-56.00830078	+2600	+10.06787109	-5.69091797	-0.50537109	-3.58154297	-11.75537109	+16.28173828	+2532	+6.97851563	-9.61083984	-0.66796875	+51.54785156	+5.51513672	-19.24804688	+1636
+1458241320.71980000	+9.90087891	-6.54345703	-0.72949219	+40.03417969	-7.77832031	-56.00830078	+2604	+10.07226563	-5.69091797	-0.50097656	-3.62548828	-11.77734375	+16.32568359	+2536	+6.97851563	-9.61083984	-0.66796875	+51.52587891	+5.44921875	-19.29199219	+1636
+1458241320.72400000	+9.90527344	-6.54345703	-0.72509766	+40.07812500	-7.84423828	-55.98632813	+2604	+10.07226563	-5.69091797	-0.50097656	-3.66943359	-11.79931641	+16.36962891	+2540	+6.98291016	-9.61083984	-0.66796875	+51.48193359	+5.40527344	-19.31396484	+1636
+1458241320.72820000	+9.90527344	-6.53906250	-0.72070313	+40.12207031	-7.91015625	-55.98632813	+2608	+10.07226563	-5.69091797	-0.49658203	-3.71337891	-11.84326172	+16.41357422	+2544	+6.98291016	-9.61083984	-0.67236328	+51.43798828	+5.33935547	-19.33593750	+1640
+1458241320.73230000	+9.90966797	-6.53906250	-0.72070313	+40.16601563	-7.95410156	-55.98632813	+2612	+10.07666016	-5.69091797	-0.49658203	-3.75732422	-11.86523438	+16.45751953	+2548	+6.97851563	-9.61523438	-0.67675781	+51.37207031	+5.27343750	-19.35791016	+1640
+1458241320.73650000	+9.90966797	-6.53466797	-0.71630859	+40.20996094	-8.02001953	-55.98632813	+2616	+10.07666016	-5.68652344	-0.49218750	-3.77929688	-11.88720703	+16.50146484	+2552	+6.97851563	-9.61962891	-0.68115234	+51.30615234	+5.20751953	-19.37988281	+1640
+1458241320.74070000	+9.90966797	-6.53466797	-0.71630859	+40.25390625	-8.08593750	-55.96435547	+2616	+10.07666016	-5.68652344	-0.48779297	-3.82324219	-11.90917969	+16.54541016	+2556	+6.97412109	-9.61962891	-0.68554688	+51.24023438	+5.14160156	-19.40185547	+1640
+1458241320.74480010	+9.91406250	-6.53027344	-0.71191406	+40.29785156	-8.12988281	-55.96435547	+2620	+10.08105469	-5.68652344	-0.48779297	-3.86718750	-11.95312500	+16.56738281	+2556	+6.97412109	-9.62402344	-0.69433594	+51.17431641	+5.07568359	-19.42382813	+1644
+1458241320.74900010	+9.91406250	-6.53027344	-0.71191406	+40.36376953	-8.19580078	-55.94238281	+2624	+10.08105469	-5.68652344	-0.48339844	-3.88916016	-11.97509766	+16.61132813	+2560	+6.96972656	-9.62841797	-0.69873047	+51.10839844	+5.00976563	-19.44580078	+1644
+1458241320.75309990	+9.91845703	-6.52587891	-0.71191406	+40.42968750	-8.26171875	-55.92041016	+2624	+10.08544922	-5.68652344	-0.47900391	-3.93310547	-11.99707031	+16.65527344	+2564	+6.96533203	-9.63281250	-0.70312500	+51.04248047	+4.94384766	-19.46777344	+1640
+1458241320.75729990	+9.91845703	-6.52587891	-0.70751953	+40.49560547	-8.32763672	-55.89843750	+2628	+10.08544922	-5.68212891	-0.47460938	-3.97705078	-12.04101563	+16.69921875	+2568	+6.96533203	-9.63281250	-0.71191406	+50.99853516	+4.85595703	-19.48974609	+1640
+1458241320.76149990	+9.92285156	-6.52148438	-0.70751953	+40.56152344	-8.41552734	-55.89843750	+2632	+10.08984375	-5.68212891	-0.47021484	-3.99902344	-12.08496094	+16.76513672	+2572	+6.96972656	-9.63720703	-0.71630859	+50.95458984	+4.79003906	-19.51171875	+1640
+1458241320.76560000	+9.92724609	-6.51708984	-0.70312500	+40.67138672	-8.50341797	-55.87646484	+2632	+10.09423828	-5.67773438	-0.46582031	-4.04296875	-12.12890625	+16.83105469	+2576	+6.96972656	-9.63720703	-0.72070313	+50.91064453	+4.70214844	-19.57763672	+1636
+1458241320.76979990	+9.92724609	-6.51269531	-0.70312500	+40.75927734	-8.61328125	-55.85449219	+2636	+10.09423828	-5.67333984	-0.46582031	-4.08691406	-12.19482422	+16.89697266	+2580	+6.97412109	-9.63720703	-0.72509766	+50.88867188	+4.61425781	-19.64355469	+1636
+1458241320.77399990	+9.93603516	-6.50830078	-0.69873047	+40.86914063	-8.74511719	-55.83251953	+2640	+10.09863281	-5.66894531	-0.46142578	-4.13085938	-12.26074219	+16.96289063	+2584	+6.98291016	-9.63281250	-0.72949219	+50.88867188	+4.52636719	-19.73144531	+1632
+1458241320.77810000	+9.94042969	-6.50390625	-0.69433594	+41.02294922	-8.92089844	-55.78857422	+2644	+10.10302734	-5.66455078	-0.45703125	-4.19677734	-12.32666016	+17.07275391	+2588	+6.99609375	-9.63281250	-0.72949219	+50.88867188	+4.39453125	-19.84130859	+1632
+1458241320.78230000	+9.94921875	-6.49511719	-0.69433594	+41.15478516	-9.09667969	-55.76660156	+2648	+10.11181641	-5.66015625	-0.44824219	-4.24072266	-12.43652344	+17.16064453	+2592	+7.00927734	-9.62841797	-0.72949219	+50.93261719	+4.28466797	-19.99511719	+1632
+1458241320.78650000	+9.95800781	-6.49072266	-0.68994141	+41.30859375	-9.29443359	-55.72265625	+2656	+10.11621094	-5.65136719	-0.44384766	-4.28466797	-12.54638672	+17.27050781	+2600	+7.02685547	-9.62402344	-0.72949219	+50.97656250	+4.15283203	-20.12695313	+1632
+1458241320.79060010	+9.96679688	-6.48193359	-0.68554688	+41.50634766	-9.53613281	-55.70068359	+2660	+10.12500000	-5.64257813	-0.43945313	-4.35058594	-12.67822266	+17.40234375	+2608	+7.04882813	-9.61523438	-0.73388672	+51.02050781	+3.97705078	-20.32470703	+1636
+1458241320.79480000	+9.97558594	-6.47314453	-0.68115234	+41.70410156	-9.79980469	-55.67871094	+2668	+10.12939453	-5.63378906	-0.43066406	-4.41650391	-12.85400391	+17.53417969	+2616	+7.07080078	-9.60644531	-0.72949219	+51.08642578	+3.82324219	-20.54443359	+1640
+1458241320.79900000	+9.98876953	-6.46435547	-0.67675781	+41.87988281	-10.01953125	-55.67871094	+2676	+10.13818359	-5.62500000	-0.42626953	-4.46044922	-13.00781250	+17.66601563	+2624	+7.09716797	-9.59765625	-0.72949219	+51.15234375	+3.64746094	-20.76416016	+1644
+1458241320.80310010	+10.00634766	-6.45996094	-0.67236328	+42.07763672	-10.32714844	-55.67871094	+2688	+10.15136719	-5.61181641	-0.41748047	-4.52636719	-13.24951172	+17.81982422	+2632	+7.12792969	-9.59326172	-0.72949219	+51.21826172	+3.38378906	-21.04980469	+1648
+1458241320.80730010	+10.01953125	-6.45117188	-0.66796875	+42.27539063	-10.56884766	-55.70068359	+2696	+10.16455078	-5.59863281	-0.40429688	-4.54833984	-13.49121094	+17.95166016	+2644	+7.15429688	-9.58447266	-0.72949219	+51.26220703	+3.18603516	-21.35742188	+1656
+1458241320.81150010	+10.03710938	-6.43798828	-0.66357422	+42.49511719	-10.78857422	-55.70068359	+2704	+10.17333984	-5.58544922	-0.39990234	-4.57031250	-13.73291016	+18.08349609	+2656	+7.18066406	-9.57568359	-0.73388672	+51.28417969	+2.92236328	-21.59912109	+1660
+1458241320.81559990	+10.05468750	-6.43798828	-0.65917969	+42.62695313	-11.03027344	-55.74462891	+2716	+10.19091797	-5.56787109	-0.38671875	-4.59228516	-14.04052734	+18.19335938	+2668	+7.21142578	-9.57128906	-0.74267578	+51.28417969	+2.61474609	-21.86279297	+1668
+1458241320.81979990	+10.07226563	-6.42480469	-0.65917969	+42.78076172	-11.22802734	-55.78857422	+2724	+10.20410156	-5.54589844	-0.37353516	-4.54833984	-14.39208984	+18.28125000	+2684	+7.24218750	-9.56250000	-0.74707031	+51.28417969	+2.32910156	-22.19238281	+1672
+1458241320.82399990	+10.09423828	-6.41601563	-0.65478516	+42.97851563	-11.40380859	-55.83251953	+2736	+10.22167969	-5.52832031	-0.36474609	-4.52636719	-14.67773438	+18.39111328	+2696	+7.26855469	-9.55371094	-0.76025391	+51.28417969	+1.99951172	-22.45605469	+1680
+1458241320.82810000	+10.11181641	-6.41601563	-0.65039063	+43.02246094	-11.57958984	-55.94238281	+2748	+10.23925781	-5.50195313	-0.35156250	-4.41650391	-15.09521484	+18.43505859	+2712	+7.29492188	-9.54931641	-0.77343750	+51.21826172	+1.69189453	-22.71972656	+1684
+1458241320.83229990	+10.13818359	-6.40722656	-0.64599609	+43.13232422	-11.73339844	-56.05224609	+2760	+10.25683594	-5.47558594	-0.33837891	-4.28466797	-15.49072266	+18.45703125	+2728	+7.32128906	-9.54492188	-0.78222656	+51.13037109	+1.36230469	-23.09326172	+1684
+1458241320.83640000	+10.16455078	-6.39404297	-0.64599609	+43.24218750	-11.86523438	-56.14013672	+2772	+10.27880859	-5.45361328	-0.33398438	-4.15283203	-15.82031250	+18.50097656	+2744	+7.34765625	-9.54052734	-0.79980469	+51.04248047	+0.98876953	-23.37890625	+1688
+1458241320.84060000	+10.19531250	-6.39843750	-0.64599609	+43.19824219	-12.01904297	-56.31591797	+2780	+10.30078125	-5.41845703	-0.31640625	-3.93310547	-16.32568359	+18.45703125	+2760	+7.37402344	-9.54052734	-0.82177734	+50.88867188	+0.61523438	-23.66455078	+1688
+1458241320.84480000	+10.22607422	-6.38964844	-0.64160156	+43.22021484	-12.12890625	-56.46972656	+2792	+10.32275391	-5.38769531	-0.30322266	-3.66943359	-16.80908203	+18.39111328	+2776	+7.40478516	-9.53613281	-0.83935547	+50.75683594	+0.21972656	-24.08203125	+1692
+1458241320.84890010	+10.26562500	-6.37646484	-0.64160156	+43.26416016	-12.21679688	-56.57958984	+2804	+10.34472656	-5.35693359	-0.30322266	-3.42773438	-17.18261719	+18.34716797	+2788	+7.43115234	-9.53173828	-0.86572266	+50.62500000	-0.21972656	-24.38964844	+1692
+1458241320.85310010	+10.29638672	-6.38525391	-0.64160156	+43.06640625	-12.30468750	-56.82128906	+2812	+10.37109375	-5.31738281	-0.29003906	-3.05419922	-17.73193359	+18.19335938	+2804	+7.46191406	-9.52734375	-0.89648438	+50.42724609	-0.61523438	-24.71923828	+1692
+1458241320.85730000	+10.33154297	-6.37646484	-0.63720703	+43.00048828	-12.43652344	-57.04101563	+2824	+10.39306641	-5.28222656	-0.27685547	-2.68066406	-18.28125000	+18.01757813	+2820	+7.49707031	-9.51855469	-0.91845703	+50.27343750	-1.05468750	-25.15869141	+1692
+1458241320.86139990	+10.37548828	-6.36767578	-0.63720703	+42.93457031	-12.54638672	-57.26074219	+2840	+10.42382813	-5.24267578	-0.28125000	-2.30712891	-18.65478516	+17.90771484	+2832	+7.53222656	-9.51416016	-0.94921875	+50.09765625	-1.51611328	-25.55419922	+1692
+1458241320.86560010	+10.41064453	-6.38085938	-0.63281250	+42.64892578	-12.67822266	-57.54638672	+2848	+10.45019531	-5.20312500	-0.27685547	-1.84570313	-19.22607422	+17.62207031	+2844	+7.56738281	-9.50976563	-0.97998047	+49.87792969	-1.93359375	-25.97167969	+1688
+1458241320.86980010	+10.45458984	-6.37207031	-0.62841797	+42.47314453	-12.83203125	-57.85400391	+2860	+10.47656250	-5.15917969	-0.26367188	-1.36230469	-19.84130859	+17.33642578	+2856	+7.60253906	-9.49658203	-1.00195313	+49.68017578	-2.37304688	-26.47705078	+1684
+1458241320.87389990	+10.50292969	-6.37207031	-0.62841797	+42.27539063	-13.00781250	-58.09570313	+2872	+10.50732422	-5.11523438	-0.27685547	-0.87890625	-20.25878906	+17.09472656	+2868	+7.64208984	-9.48779297	-1.03710938	+49.48242188	-2.85644531	-26.91650391	+1680
+1458241320.87809990	+10.54687500	-6.37646484	-0.62841797	+41.94580078	-13.16162109	-58.42529297	+2880	+10.53808594	-5.07568359	-0.27685547	-0.35156250	-20.85205078	+16.72119141	+2872	+7.68603516	-9.48339844	-1.07226563	+49.24072266	-3.29589844	-27.39990234	+1676
+1458241320.88229990	+10.59521484	-6.37646484	-0.62402344	+41.70410156	-13.38134766	-58.79882813	+2896	+10.56884766	-5.02734375	-0.27685547	+0.21972656	-21.48925781	+16.32568359	+2876	+7.73876953	-9.46582031	-1.10302734	+49.08691406	-3.73535156	-27.94921875	+1680
+1458241320.88640000	+10.64355469	-6.37207031	-0.62841797	+41.41845703	-13.60107422	-59.10644531	+2908	+10.60400391	-4.97900391	-0.29443359	+0.79101563	-21.92871094	+15.99609375	+2888	+7.79150391	-9.44824219	-1.13818359	+48.93310547	-4.21875000	-28.45458984	+1680
+1458241320.89060000	+10.69628906	-6.38085938	-0.62841797	+41.04492188	-13.84277344	-59.50195313	+2920	+10.63476563	-4.93505859	-0.30322266	+1.36230469	-22.52197266	+15.55664063	+2888	+7.83984375	-9.43505859	-1.16894531	+48.73535156	-4.63623047	-29.02587891	+1680
+1458241320.89479990	+10.74462891	-6.38085938	-0.62402344	+40.71533203	-14.12841797	-59.94140625	+2932	+10.66992188	-4.88671875	-0.31201172	+1.99951172	-23.15917969	+15.07324219	+2892	+7.90136719	-9.40869141	-1.19970703	+48.60351563	-5.07568359	-29.61914063	+1688
+1458241320.89890000	+10.80175781	-6.38085938	-0.62841797	+40.36376953	-14.41406250	-60.29296875	+2948	+10.70507813	-4.83837891	-0.33837891	+2.63671875	-23.64257813	+14.65576172	+2896	+7.96289063	-9.38671875	-1.23486328	+48.49365234	-5.51513672	-30.21240234	+1692
+1458241320.90310000	+10.85888672	-6.38085938	-0.63281250	+40.01220703	-14.72167969	-60.73242188	+2960	+10.74023438	-4.79443359	-0.35595703	+3.20800781	-24.23583984	+14.15039063	+2892	+8.02001953	-9.36914063	-1.26123047	+48.31787109	-5.91064453	-30.84960938	+1696
+1458241320.90720010	+10.91601563	-6.38085938	-0.63720703	+39.63867188	-15.02929688	-61.17187500	+2972	+10.77539063	-4.74609375	-0.37353516	+3.84521484	-24.82910156	+13.64501953	+2888	+8.09033203	-9.34277344	-1.29638672	+48.22998047	-6.35009766	-31.44287109	+1708
+1458241320.91140010	+10.97314453	-6.38525391	-0.64599609	+39.24316406	-15.35888672	-61.54541016	+2984	+10.81933594	-4.69335938	-0.40869141	+4.50439453	-25.33447266	+13.16162109	+2888	+8.16064453	-9.31201172	-1.33593750	+48.14208984	-6.76757813	-32.03613281	+1716
+1458241320.91560010	+11.03027344	-6.38085938	-0.65478516	+38.86962891	-15.68847656	-62.00683594	+3000	+10.85449219	-4.65380859	-0.43505859	+5.07568359	-25.88378906	+12.63427734	+2880	+8.22216797	-9.29003906	-1.37109375	+47.98828125	-7.16308594	-32.67333984	+1724
+1458241320.91969990	+11.08740234	-6.38085938	-0.66796875	+38.51806641	-16.01806641	-62.44628906	+3012	+10.88964844	-4.60107422	-0.46582031	+5.73486328	-26.43310547	+12.10693359	+2880	+8.29248047	-9.25927734	-1.41503906	+47.92236328	-7.55859375	-33.24462891	+1736
+1458241320.92389990	+11.14892578	-6.37646484	-0.68115234	+38.12255859	-16.34765625	-62.84179688	+3028	+10.93798828	-4.55273438	-0.50097656	+6.41601563	-26.96044922	+11.57958984	+2876	+8.36718750	-9.22851563	-1.45898438	+47.85644531	-7.95410156	-33.83789063	+1744
+1458241320.92810010	+11.21044922	-6.37207031	-0.69873047	+37.81494141	-16.69921875	-63.30322266	+3040	+10.97314453	-4.51318359	-0.53613281	+6.94335938	-27.48779297	+11.05224609	+2872	+8.42871094	-9.20214844	-1.49853516	+47.70263672	-8.30566406	-34.47509766	+1752
+1458241320.93220000	+11.27197266	-6.36767578	-0.71630859	+37.46337891	-17.00683594	-63.74267578	+3052	+11.01269531	-4.46044922	-0.57568359	+7.58056641	-28.01513672	+10.50292969	+2872	+8.49902344	-9.17138672	-1.54687500	+47.59277344	-8.65722656	-35.02441406	+1764
+1458241320.93639990	+11.32910156	-6.36328125	-0.73388672	+37.08984375	-17.33642578	-64.18212891	+3064	+11.06103516	-4.41210938	-0.61523438	+8.23974609	-28.52050781	+9.93164063	+2868	+8.57373047	-9.14062500	-1.59521484	+47.50488281	-8.98681641	-35.57373047	+1776
+1458241320.94059990	+11.39062500	-6.35449219	-0.75146484	+36.78222656	-17.66601563	-64.62158203	+3076	+11.10498047	-4.37255859	-0.65917969	+8.74511719	-29.00390625	+9.40429688	+2864	+8.63525391	-9.11425781	-1.64794922	+47.32910156	-9.31640625	-36.16699219	+1784
+1458241320.94470000	+11.45654297	-6.34130859	-0.77783203	+36.47460938	-17.95166016	-65.03906250	+3084	+11.14892578	-4.32421875	-0.70312500	+9.36035156	-29.46533203	+8.85498047	+2864	+8.70117188	-9.08789063	-1.70507813	+47.17529297	-9.62402344	-36.65039063	+1796
+1458241320.94890000	+11.51806641	-6.33251953	-0.80419922	+36.16699219	-18.21533203	-65.47851563	+3096	+11.20166016	-4.27148438	-0.74707031	+10.01953125	-29.94873047	+8.28369141	+2860	+8.76708984	-9.05712891	-1.76660156	+47.04345703	-9.93164063	-37.11181641	+1812
+1458241320.95310000	+11.57958984	-6.31494141	-0.83056641	+35.88134766	-18.52294922	-65.91796875	+3104	+11.24560547	-4.23193359	-0.79541016	+10.50292969	-30.41015625	+7.71240234	+2856	+8.81982422	-9.03515625	-1.82812500	+46.77978516	-10.19531250	-37.63916016	+1820
+1458241320.95720010	+11.64111328	-6.30175781	-0.85693359	+35.59570313	-18.78662109	-66.33544922	+3120	+11.29394531	-4.17919922	-0.84814453	+11.09619141	-30.82763672	+7.14111328	+2856	+8.88134766	-9.00439453	-1.90283203	+46.60400391	-10.45898438	-38.05664063	+1836
+1458241320.96140000	+11.70263672	-6.28417969	-0.88330078	+35.33203125	-19.05029297	-66.81884766	+3132	+11.35107422	-4.12646484	-0.89208984	+11.73339844	-31.31103516	+6.54785156	+2856	+8.94726563	-8.97363281	-1.96875000	+46.40625000	-10.72265625	-38.54003906	+1852
+1458241320.96560000	+11.76416016	-6.26220703	-0.90966797	+35.09033203	-19.33593750	-67.25830078	+3148	+11.39941406	-4.09130859	-0.94482422	+12.17285156	-31.72851563	+5.97656250	+2852	+8.99560547	-8.95166016	-2.03466797	+46.12060547	-10.96435547	-39.00146484	+1868
+1458241320.96970010	+11.83007813	-6.24462891	-0.94482422	+34.84863281	-19.55566406	-67.67578125	+3168	+11.45214844	-4.03857422	-1.00195313	+12.74414063	-32.08007813	+5.40527344	+2852	+9.05712891	-8.92089844	-2.11376953	+45.90087891	-11.18408203	-39.37500000	+1888
+1458241320.97390010	+11.89599609	-6.22265625	-0.97119141	+34.60693359	-19.81933594	-68.15917969	+3188	+11.50927734	-3.98583984	-1.05029297	+13.35937500	-32.56347656	+4.74609375	+2852	+9.11865234	-8.89013672	-2.17968750	+45.68115234	-11.38183594	-39.83642578	+1908
+1458241320.97810010	+11.95751953	-6.19628906	-1.00195313	+34.38720703	-20.08300781	-68.55468750	+3208	+11.56201172	-3.94189453	-1.10742188	+13.79882813	-32.91503906	+4.19677734	+2848	+9.17138672	-8.86816406	-2.25439453	+45.39550781	-11.60156250	-40.27587891	+1924
+1458241320.98219990	+12.02343750	-6.17431641	-1.03710938	+34.14550781	-20.30273438	-68.95019531	+3232	+11.61914063	-3.89355469	-1.16894531	+14.30419922	-33.24462891	+3.62548828	+2848	+9.22851563	-8.83300781	-2.33349609	+45.15380859	-11.77734375	-40.60546875	+1948
+1458241320.98639990	+12.08935547	-6.14794922	-1.06787109	+33.92578125	-20.54443359	-69.38964844	+3260	+11.68066406	-3.84082031	-1.21728516	+14.89746094	-33.68408203	+2.96630859	+2848	+9.29443359	-8.79785156	-2.40380859	+44.95605469	-11.97509766	-41.04492188	+1972
+1458241320.99050000	+12.15087891	-6.11718750	-1.10302734	+33.70605469	-20.78613281	-69.76318359	+3284	+11.73779297	-3.79248047	-1.27880859	+15.29296875	-34.03564453	+2.41699219	+2848	+9.34716797	-8.76708984	-2.47412109	+44.69238281	-12.17285156	-41.48437500	+1996
+1458241320.99470000	+12.21679688	-6.09082031	-1.14257813	+33.46435547	-21.00585938	-70.13671875	+3312	+11.79492188	-3.74414063	-1.34472656	+15.77636719	-34.32128906	+1.84570313	+2852	+9.41308594	-8.72314453	-2.55761719	+44.49462891	-12.34863281	-41.79199219	+2024
+1458241320.99889990	+12.28271484	-6.06445313	-1.17333984	+33.24462891	-21.26953125	-70.57617188	+3340	+11.86083984	-3.69140625	-1.39306641	+16.32568359	-34.76074219	+1.18652344	+2856	+9.48339844	-8.68359375	-2.61914063	+44.34082031	-12.52441406	-42.29736328	+2048
+1458241321.00300000	+12.34863281	-6.03369141	-1.21289063	+33.02490234	-21.48925781	-70.88378906	+3368	+11.91796875	-3.64306641	-1.45458984	+16.67724609	-35.06835938	+0.65917969	+2856	+9.54931641	-8.64843750	-2.68066406	+44.14306641	-12.72216797	-42.75878906	+2072
+1458241321.00720000	+12.41894531	-6.00732422	-1.26123047	+32.78320313	-21.68701172	-71.16943359	+3396	+11.97949219	-3.59472656	-1.52490234	+17.09472656	-35.31005859	+0.13183594	+2864	+9.62402344	-8.60009766	-2.75537109	+44.01123047	-12.89794922	-43.11035156	+2100
+1458241321.01140000	+12.48486328	-5.98095703	-1.29638672	+32.54150391	-21.92871094	-71.52099609	+3420	+12.04541016	-3.54199219	-1.57324219	+17.57812500	-35.72753906	-0.52734375	+2864	+9.70312500	-8.55175781	-2.81250000	+43.92333984	-13.09570313	-43.61572266	+2124
+1458241321.01550010	+12.55517578	-5.94580078	-1.34472656	+32.29980469	-22.14843750	-71.78466797	+3448	+12.10693359	-3.49365234	-1.63476563	+17.90771484	-35.99121094	-1.01074219	+2872	+9.77783203	-8.50341797	-2.86962891	+43.79150391	-13.31542969	-44.07714844	+2144
+1458241321.01970010	+12.62109375	-5.91503906	-1.39306641	+32.03613281	-22.36816406	-72.02636719	+3476	+12.16406250	-3.44531250	-1.70507813	+18.23730469	-36.23291016	-1.51611328	+2876	+9.86132813	-8.44628906	-2.93554688	+43.72558594	-13.53515625	-44.42871094	+2172
+1458241321.02390000	+12.68701172	-5.88867188	-1.43261719	+31.79443359	-22.60986328	-72.33398438	+3496	+12.23437500	-3.39257813	-1.75341797	+18.65478516	-36.62841797	-2.13134766	+2880	+9.94921875	-8.39355469	-2.98388672	+43.72558594	-13.77685547	-44.97802734	+2188
+1458241321.02800010	+12.75732422	-5.85351563	-1.47656250	+31.55273438	-22.85156250	-72.57568359	+3520	+12.29589844	-3.34423828	-1.81494141	+18.94042969	-36.91406250	-2.59277344	+2884	+10.02832031	-8.33642578	-3.03222656	+43.63769531	-14.01855469	-45.48339844	+2208
+1458241321.03220010	+12.82324219	-5.82275391	-1.52929688	+31.28906250	-23.02734375	-72.77343750	+3540	+12.35742188	-3.29589844	-1.88085938	+19.24804688	-37.13378906	-3.05419922	+2892	+10.11621094	-8.27929688	-3.09375000	+43.61572266	-14.26025391	-45.90087891	+2224
+1458241321.03640010	+12.88916016	-5.79199219	-1.56884766	+31.04736328	-23.29101563	-73.05908203	+3560	+12.42333984	-3.24316406	-1.92480469	+19.59960938	-37.55126953	-3.66943359	+2892	+10.20410156	-8.22216797	-3.13769531	+43.59375000	-14.50195313	-46.45019531	+2240
+1458241321.04049990	+12.95947266	-5.75244141	-1.61279297	+30.84960938	-23.53271484	-73.27880859	+3576	+12.48925781	-3.19482422	-1.98193359	+19.86328125	-37.83691406	-4.10888672	+2900	+10.28759766	-8.16503906	-3.18164063	+43.54980469	-14.78759766	-46.95556641	+2248
+1458241321.04469990	+13.02978516	-5.71728516	-1.66113281	+30.60791016	-23.75244141	-73.49853516	+3592	+12.55517578	-3.14648438	-2.04345703	+20.10498047	-38.07861328	-4.59228516	+2904	+10.37548828	-8.10791016	-3.23876953	+43.52783203	-15.02929688	-47.37304688	+2260
+1458241321.04889990	+13.09570313	-5.68212891	-1.70068359	+30.38818359	-24.01611328	-73.76220703	+3608	+12.62109375	-3.09375000	-2.08740234	+20.41259766	-38.49609375	-5.16357422	+2904	+10.46777344	-8.05078125	-3.28710938	+43.50585938	-15.29296875	-47.85644531	+2272
+1458241321.05300000	+13.15722656	-5.64257813	-1.74023438	+30.19042969	-24.27978516	-74.04785156	+3620	+12.68701172	-3.04101563	-2.14013672	+20.67626953	-38.78173828	-5.60302734	+2912	+10.54248047	-7.99365234	-3.33544922	+43.41796875	-15.57861328	-48.29589844	+2276
+1458241321.05720000	+13.22314453	-5.60302734	-1.77978516	+29.99267578	-24.52148438	-74.31152344	+3636	+12.75292969	-2.99267578	-2.19726563	+20.89599609	-39.06738281	-6.06445313	+2916	+10.62597656	-7.93652344	-3.39257813	+43.35205078	-15.82031250	-48.69140625	+2288
+1458241321.06130000	+13.28906250	-5.56347656	-1.81054688	+29.83886719	-24.82910156	-74.64111328	+3644	+12.82324219	-2.94433594	-2.23242188	+21.18164063	-39.50683594	-6.63574219	+2916	+10.70947266	-7.87939453	-3.44091797	+43.30810547	-16.08398438	-49.17480469	+2292
+1458241321.06550000	+13.35498047	-5.51513672	-1.83691406	+29.72900391	-25.15869141	-74.97070313	+3656	+12.88916016	-2.88720703	-2.27636719	+21.44531250	-39.88037109	-7.09716797	+2920	+10.77978516	-7.82226563	-3.48925781	+43.19824219	-16.36962891	-49.63623047	+2296
+1458241321.06970000	+13.42089844	-5.46679688	-1.87207031	+29.59716797	-25.42236328	-75.30029297	+3672	+12.95947266	-2.83886719	-2.32470703	+21.68701172	-40.18798828	-7.60253906	+2924	+10.85449219	-7.77392578	-3.55078125	+43.06640625	-16.56738281	-50.00976563	+2304
+1458241321.07380010	+13.48242188	-5.42285156	-1.89404297	+29.48730469	-25.75195313	-75.69580078	+3684	+13.02978516	-2.79052734	-2.35107422	+21.97265625	-40.64941406	-8.21777344	+2928	+10.92480469	-7.72558594	-3.60351563	+42.93457031	-16.78710938	-50.42724609	+2312
+1458241321.07800010	+13.54833984	-5.36572266	-1.91601563	+29.42138672	-26.10351563	-76.06933594	+3696	+13.10009766	-2.73339844	-2.39062500	+22.23632813	-41.02294922	-8.70117188	+2932	+10.99072266	-7.67724609	-3.66503906	+42.73681641	-17.00683594	-50.77880859	+2320
+1458241321.08220010	+13.60986328	-5.31738281	-1.93798828	+29.33349609	-26.43310547	-76.46484375	+3712	+13.16601563	-2.68505859	-2.43457031	+22.47802734	-41.37451172	-9.20654297	+2940	+11.05664063	-7.62451172	-3.73095703	+42.58300781	-17.20458984	-51.06445313	+2332
+1458241321.08629990	+13.67578125	-5.26904297	-1.95117188	+29.26757813	-26.80664063	-76.90429688	+3724	+13.23632813	-2.63232422	-2.45654297	+22.78564453	-41.83593750	-9.84375000	+2940	+11.12255859	-7.57617188	-3.78808594	+42.42919922	-17.42431641	-51.45996094	+2344
+1458241321.09050010	+13.73291016	-5.21191406	-1.96435547	+29.26757813	-27.18017578	-77.32177734	+3740	+13.30664063	-2.57080078	-2.48730469	+23.09326172	-42.25341797	-10.34912109	+2948	+11.18408203	-7.52343750	-3.84521484	+42.25341797	-17.64404297	-51.81152344	+2360
+1458241321.09470010	+13.79443359	-5.15917969	-1.98193359	+29.22363281	-27.55371094	-77.76123047	+3760	+13.37695313	-2.52246094	-2.51806641	+23.37890625	-42.62695313	-10.92041016	+2956	+11.24121094	-7.47509766	-3.91113281	+42.07763672	-17.81982422	-52.09716797	+2376
+1458241321.09879990	+13.85595703	-5.10644531	-1.98632813	+29.20166016	-27.97119141	-78.26660156	+3780	+13.44726563	-2.47412109	-2.53564453	+23.73046875	-43.13232422	-11.60156250	+2960	+11.31152344	-7.42675781	-3.95947266	+41.94580078	-18.03955078	-52.55859375	+2392
+1458241321.10299990	+13.91748047	-5.04492188	-1.99072266	+29.20166016	-28.38867188	-78.68408203	+3800	+13.52197266	-2.41259766	-2.56201172	+24.06005859	-43.52783203	-12.15087891	+2972	+11.37304688	-7.37841797	-4.00781250	+41.79199219	-18.28125000	-52.93212891	+2412
+1458241321.10719990	+13.97900391	-4.99658203	-2.00390625	+29.15771484	-28.76220703	-79.10156250	+3820	+13.59228516	-2.35986328	-2.59277344	+24.38964844	-43.90136719	-12.74414063	+2980	+11.43457031	-7.33007813	-4.06494141	+41.63818359	-18.47900391	-53.23974609	+2432
+1458241321.11130000	+14.04052734	-4.94824219	-2.00830078	+29.11376953	-29.17968750	-79.58496094	+3844	+13.65820313	-2.31152344	-2.60595703	+24.76318359	-44.38476563	-13.44726563	+2988	+11.50488281	-7.28173828	-4.10888672	+41.52832031	-18.72070313	-53.67919922	+2456
+1458241321.11550000	+14.09765625	-4.89111328	-2.01708984	+29.09179688	-29.57519531	-79.98046875	+3872	+13.72851563	-2.24560547	-2.62792969	+25.15869141	-44.75830078	-14.04052734	+3000	+11.57080078	-7.22460938	-4.15283203	+41.44042969	-18.98437500	-54.05273438	+2480
+1458241321.11970000	+14.15478516	-4.84277344	-2.03027344	+29.00390625	-29.99267578	-80.37597656	+3896	+13.79443359	-2.19726563	-2.64990234	+25.48828125	-45.13183594	-14.65576172	+3012	+11.64111328	-7.16308594	-4.20556641	+41.35253906	-19.27001953	-54.38232422	+2504
+1458241321.12380000	+14.21630859	-4.79443359	-2.03027344	+28.95996094	-30.45410156	-80.83740234	+3920	+13.86035156	-2.14892578	-2.66308594	+25.90576172	-45.59326172	-15.40283203	+3020	+11.72021484	-7.10595703	-4.23193359	+41.35253906	-19.59960938	-54.88769531	+2524
+1458241321.12800000	+14.27343750	-4.74169922	-2.03906250	+28.89404297	-30.87158203	-81.18896484	+3948	+13.93066406	-2.08300781	-2.68066406	+26.32324219	-45.98876953	-16.01806641	+3032	+11.79492188	-7.04443359	-4.25830078	+41.35253906	-19.97314453	-55.34912109	+2548
+1458241321.13220000	+14.32617188	-4.69775391	-2.04785156	+28.76220703	-31.28906250	-81.54052734	+3972	+13.99658203	-2.03906250	-2.69824219	+26.71875000	-46.36230469	-16.72119141	+3044	+11.87402344	-6.98291016	-4.29345703	+41.35253906	-20.34667969	-55.78857422	+2568
+1458241321.13630010	+14.38330078	-4.65820313	-2.05224609	+28.63037109	-31.72851563	-81.93603516	+3992	+14.05810547	-1.98632813	-2.71142578	+27.18017578	-46.75781250	-17.46826172	+3056	+11.96191406	-6.92138672	-4.30664063	+41.39648438	-20.76416016	-56.35986328	+2584
+1458241321.14050010	+14.44042969	-4.61425781	-2.06542969	+28.49853516	-32.14599609	-82.22167969	+4016	+14.12402344	-1.92919922	-2.73339844	+27.59765625	-47.10937500	-18.10546875	+3072	+12.04541016	-6.85546875	-4.32421875	+41.46240234	-21.22558594	-56.84326172	+2600
+1458241321.14459990	+14.49755859	-4.57470703	-2.08300781	+28.30078125	-32.51953125	-82.50732422	+4036	+14.18994141	-1.88085938	-2.75976563	+27.99316406	-47.41699219	-18.78662109	+3084	+12.13330078	-6.78955078	-4.34619141	+41.50634766	-21.66503906	-57.28271484	+2616
+1458241321.14879990	+14.55029297	-4.53955078	-2.09179688	+28.14697266	-32.95898438	-82.83691406	+4052	+14.24707031	-1.83251953	-2.76855469	+28.47656250	-47.79052734	-19.57763672	+3096	+12.22119141	-6.72363281	-4.35937500	+41.57226563	-22.12646484	-57.78808594	+2624
+1458241321.15300010	+14.60302734	-4.49560547	-2.10058594	+27.99316406	-33.37646484	-83.12255859	+4072	+14.30859375	-1.77539063	-2.78173828	+28.95996094	-48.14208984	-20.25878906	+3108	+12.30468750	-6.65332031	-4.37255859	+41.66015625	-22.63183594	-58.27148438	+2632
+1458241321.15710000	+14.65136719	-4.45605469	-2.10937500	+27.77343750	-33.81591797	-83.40820313	+4088	+14.36572266	-1.72705078	-2.79931641	+29.42138672	-48.44970703	-21.00585938	+3120	+12.39257813	-6.58740234	-4.39013672	+41.72607422	-23.09326172	-58.73291016	+2640
+1458241321.16129990	+14.70410156	-4.42089844	-2.11376953	+27.59765625	-34.27734375	-83.73779297	+4104	+14.42285156	-1.67871094	-2.80810547	+29.92675781	-48.82324219	-21.84082031	+3132	+12.48046875	-6.52148438	-4.39892578	+41.81396484	-23.59863281	-59.28222656	+2644
+1458241321.16549990	+14.75244141	-4.38134766	-2.11816406	+27.42187500	-34.76074219	-84.02343750	+4120	+14.48437500	-1.62158203	-2.82128906	+30.45410156	-49.13085938	-22.56591797	+3148	+12.56396484	-6.45117188	-4.40771484	+41.92382813	-24.12597656	-59.78759766	+2648
+1458241321.16960000	+14.80517578	-4.34179688	-2.12255859	+27.24609375	-35.17822266	-84.30908203	+4132	+14.54150391	-1.57324219	-2.83447266	+30.98144531	-49.41650391	-23.37890625	+3160	+12.64746094	-6.39404297	-4.42089844	+41.96777344	-24.58740234	-60.27099609	+2648
+1458241321.17380000	+14.84912109	-4.30664063	-2.12255859	+27.09228516	-35.63964844	-84.68261719	+4148	+14.59863281	-1.52490234	-2.83886719	+31.59667969	-49.76806641	-24.27978516	+3172	+12.72656250	-6.33251953	-4.43408203	+42.03369141	-25.02685547	-60.77636719	+2644
+1458241321.17800000	+14.89746094	-4.25830078	-2.11816406	+26.98242188	-36.12304688	-84.99023438	+4164	+14.65576172	-1.46777344	-2.84765625	+32.16796875	-50.05371094	-25.07080078	+3188	+12.80126953	-6.26660156	-4.44726563	+42.09960938	-25.48828125	-61.23779297	+2644
+1458241321.18210010	+14.94580078	-4.21435547	-2.11816406	+26.85058594	-36.58447266	-85.31982422	+4180	+14.71289063	-1.41503906	-2.85644531	+32.73925781	-50.31738281	-25.90576172	+3200	+12.87158203	-6.21386719	-4.46484375	+42.07763672	-25.88378906	-61.69921875	+2644
+1458241321.18630000	+14.98974609	-4.16601563	-2.10058594	+26.76269531	-37.08984375	-85.69335938	+4200	+14.77001953	-1.36669922	-2.84765625	+33.42041016	-50.69091797	-26.89453125	+3220	+12.93750000	-6.16113281	-4.48681641	+42.09960938	-26.25732422	-62.13867188	+2644
+1458241321.19050000	+15.03369141	-4.11328125	-2.08300781	+26.71875000	-37.66113281	-86.11083984	+4224	+14.82275391	-1.30517578	-2.84326172	+34.12353516	-51.02050781	-27.81738281	+3236	+12.99902344	-6.09960938	-4.50439453	+42.12158203	-26.65283203	-62.62207031	+2644
+1458241321.19460010	+15.07324219	-4.06933594	-2.06542969	+26.65283203	-38.16650391	-86.55029297	+4244	+14.87988281	-1.25244141	-2.83447266	+34.82666016	-51.32812500	-28.80615234	+3256	+13.06054688	-6.05566406	-4.52636719	+42.09960938	-26.96044922	-63.10546875	+2648
+1458241321.19880010	+15.11718750	-4.02099609	-2.03466797	+26.65283203	-38.75976563	-87.05566406	+4272	+14.93701172	-1.19970703	-2.81689453	+35.61767578	-51.67968750	-29.90478516	+3276	+13.12207031	-6.00732422	-4.54394531	+42.12158203	-27.29003906	-63.63281250	+2656
+1458241321.20300010	+15.16113281	-3.96386719	-2.00390625	+26.69677734	-39.33105469	-87.51708984	+4304	+14.99853516	-1.13818359	-2.81250000	+36.36474609	-51.94335938	-30.84960938	+3296	+13.17919922	-5.95898438	-4.55712891	+42.12158203	-27.61962891	-64.13818359	+2664
+1458241321.20709990	+15.20507813	-3.91113281	-1.97753906	+26.74072266	-39.88037109	-88.00048828	+4332	+15.06005859	-1.08544922	-2.80371094	+37.11181641	-52.20703125	-31.88232422	+3312	+13.23632813	-5.91943359	-4.57910156	+42.07763672	-27.88330078	-64.64355469	+2676
+1458241321.21129990	+15.24462891	-3.85400391	-1.94238281	+26.82861328	-40.42968750	-88.52783203	+4368	+15.11279297	-1.03271484	-2.77734375	+37.94677734	-52.53662109	-33.04687500	+3336	+13.28906250	-5.87548828	-4.59228516	+42.07763672	-28.14697266	-65.17089844	+2692
+1458241321.21550010	+15.27978516	-3.79248047	-1.91162109	+26.91650391	-40.97900391	-88.98925781	+4404	+15.16992188	-0.97558594	-2.76416016	+38.73779297	-52.75634766	-34.05761719	+3360	+13.34179688	-5.82714844	-4.60986328	+42.12158203	-28.43261719	-65.65429688	+2712
+1458241321.21960000	+15.31494141	-3.74853516	-1.88085938	+26.91650391	-41.50634766	-89.45068359	+4436	+15.22705078	-0.92285156	-2.74658203	+39.48486328	-52.99804688	-35.09033203	+3380	+13.39453125	-5.78320313	-4.62744141	+42.12158203	-28.69628906	-66.15966797	+2736
+1458241321.22379990	+15.35449219	-3.70458984	-1.84130859	+26.93847656	-42.12158203	-89.97802734	+4472	+15.27978516	-0.87011719	-2.72460938	+40.29785156	-53.28369141	-36.23291016	+3404	+13.45166016	-5.74365234	-4.63183594	+42.16552734	-29.00390625	-66.75292969	+2760
+1458241321.22790000	+15.38964844	-3.65185547	-1.80175781	+27.00439453	-42.71484375	-90.46142578	+4512	+15.33691406	-0.81298828	-2.70703125	+41.08886719	-53.48144531	-37.22167969	+3428	+13.50878906	-5.69091797	-4.64062500	+42.23144531	-29.33349609	-67.28027344	+2788
+1458241321.23210000	+15.42919922	-3.60791016	-1.76660156	+27.07031250	-43.28613281	-90.96679688	+4552	+15.38964844	-0.76464844	-2.68945313	+41.83593750	-53.67919922	-38.27636719	+3448	+13.56591797	-5.64697266	-4.64941406	+42.25341797	-29.61914063	-67.78564453	+2820
+1458241321.23630000	+15.46875000	-3.55957031	-1.72705078	+27.13623047	-43.83544922	-91.47216797	+4588	+15.44677734	-0.72070313	-2.66748047	+42.62695313	-53.89892578	-39.39697266	+3472	+13.62744141	-5.60302734	-4.64062500	+42.36328125	-29.94873047	-68.44482422	+2852
+1458241321.24040010	+15.50390625	-3.50683594	-1.70507813	+27.15820313	-44.29687500	-91.80175781	+4624	+15.49951172	-0.66357422	-2.65869141	+43.28613281	-53.98681641	-40.25390625	+3492	+13.69335938	-5.54589844	-4.64062500	+42.49511719	-30.32226563	-68.92822266	+2888
+1458241321.24460010	+15.53466797	-3.47607422	-1.68750000	+27.07031250	-44.73632813	-92.13134766	+4656	+15.55224609	-0.62841797	-2.65429688	+43.85742188	-54.07470703	-41.15478516	+3512	+13.75927734	-5.49755859	-4.64062500	+42.56103516	-30.65185547	-69.38964844	+2920
+1458241321.24880000	+15.56982422	-3.44531250	-1.66992188	+26.96044922	-45.19775391	-92.48291016	+4688	+15.60058594	-0.58886719	-2.64111328	+44.47265625	-54.20654297	-42.07763672	+3532	+13.82519531	-5.44921875	-4.62744141	+42.64892578	-31.04736328	-69.93896484	+2956
+1458241321.25289990	+15.60058594	-3.41015625	-1.65234375	+26.85058594	-45.63720703	-92.72460938	+4716	+15.64453125	-0.54052734	-2.63671875	+45.04394531	-54.27246094	-42.84667969	+3556	+13.89111328	-5.39208984	-4.62744141	+42.78076172	-31.46484375	-70.33447266	+2988
+1458241321.25710010	+15.63134766	-3.38378906	-1.63916016	+26.65283203	-46.05468750	-92.96630859	+4744	+15.69287109	-0.50537109	-2.63232422	+45.50537109	-54.33837891	-43.63769531	+3576	+13.95703125	-5.33496094	-4.62744141	+42.84667969	-31.86035156	-70.68603516	+3016
+1458241321.26130010	+15.66210938	-3.36621094	-1.62158203	+26.49902344	-46.51611328	-93.22998047	+4772	+15.73681641	-0.47021484	-2.62353516	+46.01074219	-54.42626953	-44.45068359	+3596	+14.02734375	-5.27783203	-4.60986328	+43.00048828	-32.29980469	-71.19140625	+3048
+1458241321.26539990	+15.69726563	-3.33544922	-1.61718750	+26.30126953	-46.88964844	-93.36181641	+4796	+15.78515625	-0.42626953	-2.62792969	+46.45019531	-54.44824219	-45.08789063	+3616	+14.09765625	-5.21191406	-4.60107422	+43.15429688	-32.76123047	-71.54296875	+3072
+1458241321.26959990	+15.72802734	-3.31347656	-1.61718750	+26.08154297	-47.24121094	-93.49365234	+4816	+15.83349609	-0.39550781	-2.63232422	+46.80175781	-54.44824219	-45.72509766	+3636	+14.16357422	-5.15917969	-4.59228516	+43.22021484	-33.17871094	-71.87255859	+3092
+1458241321.27379990	+15.75878906	-3.29150391	-1.60839844	+25.83984375	-47.61474609	-93.64746094	+4832	+15.87304688	-0.36914063	-2.62353516	+47.24121094	-54.49218750	-46.47216797	+3656	+14.22949219	-5.11083984	-4.57470703	+43.33007813	-33.59619141	-72.26806641	+3108
+1458241321.27790000	+15.78955078	-3.26513672	-1.61279297	+25.62011719	-47.92236328	-93.66943359	+4852	+15.91699219	-0.32958984	-2.62792969	+47.57080078	-54.44824219	-46.99951172	+3680	+14.29541016	-5.04931641	-4.57031250	+43.41796875	-33.99169922	-72.48779297	+3124
+1458241321.28210000	+15.81591797	-3.25195313	-1.61718750	+25.29052734	-48.20800781	-93.71337891	+4864	+15.95654297	-0.30322266	-2.63671875	+47.85644531	-54.40429688	-47.52685547	+3700	+14.35693359	-5.00097656	-4.56591797	+43.43994141	-34.38720703	-72.72949219	+3136
+1458241321.28629990	+15.84228516	-3.23876953	-1.60839844	+25.00488281	-48.58154297	-93.80126953	+4880	+15.99609375	-0.27246094	-2.62792969	+48.20800781	-54.42626953	-48.14208984	+3720	+14.41406250	-4.94824219	-4.55712891	+43.48388672	-34.73876953	-72.94921875	+3144
+1458241321.29040000	+15.86865234	-3.21240234	-1.59521484	+24.78515625	-48.97705078	-93.84521484	+4900	+16.03564453	-0.23730469	-2.62353516	+48.55957031	-54.44824219	-48.66943359	+3748	+14.46679688	-4.88671875	-4.55273438	+43.57177734	-35.13427734	-73.16894531	+3148
+1458241321.29460000	+15.89941406	-3.19042969	-1.58203125	+24.58740234	-49.35058594	-93.91113281	+4916	+16.07958984	-0.20654297	-2.61914063	+48.88916016	-54.44824219	-49.24072266	+3772	+14.51953125	-4.84716797	-4.54833984	+43.59375000	-35.44189453	-73.38867188	+3152
+1458241321.29870010	+15.92578125	-3.16406250	-1.56445313	+24.43359375	-49.76806641	-94.06494141	+4936	+16.11914063	-0.17578125	-2.59716797	+49.30664063	-54.49218750	-49.94384766	+3796	+14.57226563	-4.79882813	-4.53955078	+43.63769531	-35.74951172	-73.63037109	+3156
+1458241321.30290010	+15.95654297	-3.12890625	-1.54248047	+24.30175781	-50.16357422	-94.13085938	+4956	+16.16748047	-0.14062500	-2.57958984	+49.72412109	-54.51416016	-50.53710938	+3824	+14.62060547	-4.75048828	-4.52636719	+43.72558594	-36.05712891	-73.89404297	+3160
+1458241321.30710010	+15.98730469	-3.10253906	-1.52490234	+24.16992188	-50.51513672	-94.24072266	+4976	+16.21142578	-0.10107422	-2.56201172	+50.16357422	-54.51416016	-51.15234375	+3852	+14.66894531	-4.71972656	-4.51757813	+43.72558594	-36.29882813	-74.15771484	+3164
+1458241321.31119990	+16.00927734	-3.07177734	-1.48974609	+24.10400391	-50.97656250	-94.41650391	+5000	+16.24658203	-0.06591797	-2.53125000	+50.66894531	-54.55810547	-51.87744141	+3884	+14.70849609	-4.68896484	-4.51757813	+43.72558594	-36.47460938	-74.35546875	+3172
+1458241321.31539990	+16.03125000	-3.03222656	-1.45019531	+24.08203125	-51.45996094	-94.59228516	+5032	+16.29052734	-0.02636719	-2.50048828	+51.17431641	-54.60205078	-52.58056641	+3916	+14.74804688	-4.65380859	-4.51757813	+43.74755859	-36.67236328	-74.59716797	+3180
+1458241321.31960010	+16.05761719	-2.99267578	-1.41064453	+24.10400391	-51.96533203	-94.76806641	+5064	+16.33007813	+0.01318359	-2.46533203	+51.67968750	-54.64599609	-53.28369141	+3948	+14.78320313	-4.62304688	-4.51318359	+43.74755859	-36.84814453	-74.83886719	+3188
+1458241321.32370000	+16.08398438	-2.95312500	-1.36230469	+24.12597656	-52.49267578	-94.98779297	+5096	+16.36962891	+0.05273438	-2.42578125	+52.25097656	-54.73388672	-54.05273438	+3980	+14.81835938	-4.58789063	-4.51318359	+43.76953125	-36.97998047	-75.08056641	+3204
+1458241321.32789990	+16.11035156	-2.90478516	-1.31396484	+24.23583984	-53.04199219	-95.20751953	+5132	+16.41357422	+0.09667969	-2.37744141	+52.86621094	-54.84375000	-54.86572266	+4016	+14.85351563	-4.54833984	-4.50439453	+43.87939453	-37.17773438	-75.41015625	+3224
+1458241321.33209990	+16.13232422	-2.86523438	-1.26562500	+24.30175781	-53.54736328	-95.44921875	+5172	+16.45312500	+0.13623047	-2.32470703	+53.50341797	-54.95361328	-55.72265625	+4048	+14.88867188	-4.52636719	-4.49560547	+43.92333984	-37.35351563	-75.78369141	+3244
+1458241321.33620000	+16.15869141	-2.82568359	-1.21289063	+24.38964844	-54.07470703	-95.71289063	+5208	+16.49267578	+0.17578125	-2.27636719	+54.11865234	-55.04150391	-56.57958984	+4084	+14.92382813	-4.50439453	-4.48242188	+43.98925781	-37.50732422	-76.15722656	+3268
+1458241321.34040000	+16.18066406	-2.77734375	-1.16455078	+24.49951172	-54.60205078	-95.93261719	+5248	+16.53222656	+0.21972656	-2.23242188	+54.73388672	-55.08544922	-57.34863281	+4116	+14.96337891	-4.47363281	-4.47363281	+44.07714844	-37.70507813	-76.48681641	+3296
+1458241321.34460000	+16.20263672	-2.73779297	-1.11621094	+24.56542969	-55.10742188	-96.15234375	+5288	+16.57177734	+0.25488281	-2.18408203	+55.30517578	-55.17333984	-58.13964844	+4152	+14.99853516	-4.44726563	-4.46484375	+44.16503906	-37.90283203	-76.81640625	+3328
+1458241321.34870000	+16.22460938	-2.70263672	-1.07666016	+24.58740234	-55.59082031	-96.30615234	+5328	+16.60693359	+0.29443359	-2.14013672	+55.83251953	-55.21728516	-58.86474609	+4184	+15.03369141	-4.41650391	-4.45605469	+44.20898438	-38.07861328	-77.12402344	+3360
+1458241321.35290000	+16.24218750	-2.65869141	-1.03271484	+24.65332031	-56.09619141	-96.48193359	+5368	+16.63769531	+0.33398438	-2.09619141	+56.38183594	-55.30517578	-59.63378906	+4216	+15.06884766	-4.37695313	-4.44726563	+44.31884766	-38.29833984	-77.43164063	+3400
+1458241321.35710000	+16.25976563	-2.63671875	-0.98876953	+24.58740234	-56.62353516	-96.63574219	+5404	+16.66845703	+0.36035156	-2.04785156	+56.88720703	-55.37109375	-60.40283203	+4248	+15.09960938	-4.34179688	-4.43408203	+44.42871094	-38.54003906	-77.73925781	+3436
+1458241321.36120010	+16.27734375	-2.61474609	-0.95800781	+24.47753906	-57.04101563	-96.72363281	+5440	+16.69921875	+0.38671875	-2.01269531	+57.28271484	-55.41503906	-61.04003906	+4276	+15.13916016	-4.31103516	-4.41210938	+44.53857422	-38.86962891	-78.13476563	+3472
+1458241321.36540010	+16.29492188	-2.58837891	-0.93603516	+24.30175781	-57.43652344	-96.74560547	+5472	+16.72998047	+0.41748047	-1.98193359	+57.70019531	-55.45898438	-61.63330078	+4304	+15.18310547	-4.27148438	-4.39453125	+44.67041016	-39.19921875	-78.44238281	+3508
+1458241321.36960010	+16.30810547	-2.57958984	-0.91406250	+24.08203125	-57.81005859	-96.74560547	+5496	+16.76074219	+0.43945313	-1.95117188	+58.07373047	-55.48095703	-62.24853516	+4332	+15.22705078	-4.23632813	-4.37255859	+44.78027344	-39.52880859	-78.75000000	+3544
+1458241321.37369990	+16.32128906	-2.57080078	-0.90087891	+23.77441406	-58.16162109	-96.70166016	+5524	+16.78271484	+0.46142578	-1.93359375	+58.33740234	-55.48095703	-62.73193359	+4360	+15.26660156	-4.20117188	-4.35498047	+44.89013672	-39.88037109	-79.05761719	+3572
+1458241321.37789990	+16.33447266	-2.56201172	-0.89648438	+23.46679688	-58.46923828	-96.61376953	+5544	+16.80908203	+0.48779297	-1.92041016	+58.57910156	-55.45898438	-63.14941406	+4384	+15.31494141	-4.15722656	-4.34179688	+44.97802734	-40.23193359	-79.23339844	+3604
+1458241321.38200000	+16.34765625	-2.56201172	-0.88769531	+23.04931641	-58.77685547	-96.48193359	+5564	+16.82666016	+0.49658203	-1.90722656	+58.73291016	-55.43701172	-63.56689453	+4408	+15.35449219	-4.11767578	-4.32861328	+45.04394531	-40.60546875	-79.40917969	+3628
+1458241321.38620000	+16.35644531	-2.56201172	-0.88769531	+22.60986328	-59.06250000	-96.32812500	+5580	+16.84423828	+0.50537109	-1.89843750	+58.84277344	-55.41503906	-63.91845703	+4432	+15.38964844	-4.07373047	-4.31542969	+45.10986328	-40.97900391	-79.58496094	+3648
+1458241321.39039990	+16.36523438	-2.56201172	-0.88769531	+22.19238281	-59.34814453	-96.13037109	+5596	+16.86181641	+0.52294922	-1.88964844	+59.04052734	-55.39306641	-64.31396484	+4456	+15.42919922	-4.02539063	-4.29785156	+45.21972656	-41.37451172	-79.73876953	+3668
+1458241321.39450000	+16.36962891	-2.56640625	-0.88769531	+21.73095703	-59.58984375	-95.95458984	+5612	+16.87939453	+0.53613281	-1.87646484	+59.26025391	-55.39306641	-64.73144531	+4480	+15.46435547	-3.99023438	-4.28466797	+45.28564453	-41.72607422	-79.93652344	+3684
+1458241321.39870000	+16.37841797	-2.57519531	-0.88769531	+21.26953125	-59.87548828	-95.82275391	+5624	+16.89697266	+0.54492188	-1.87207031	+59.39208984	-55.37109375	-65.08300781	+4500	+15.49951172	-3.95947266	-4.26708984	+45.37353516	-42.12158203	-80.13427734	+3692
+1458241321.40290000	+16.38720703	-2.57519531	-0.88330078	+20.87402344	-60.16113281	-95.66894531	+5632	+16.91455078	+0.56250000	-1.86767578	+59.56787109	-55.32714844	-65.41259766	+4524	+15.53466797	-3.91992188	-4.24951172	+45.46142578	-42.49511719	-80.31005859	+3704
+1458241321.40700010	+16.39599609	-2.57519531	-0.88330078	+20.50048828	-60.42480469	-95.51513672	+5644	+16.93212891	+0.57128906	-1.86328125	+59.72167969	-55.32714844	-65.76416016	+4548	+15.57421875	-3.88916016	-4.23632813	+45.52734375	-42.82470703	-80.48583984	+3708
+1458241321.41120000	+16.40039063	-2.56640625	-0.87451172	+20.14892578	-60.73242188	-95.38330078	+5652	+16.94091797	+0.58447266	-1.85009766	+59.91943359	-55.30517578	-66.15966797	+4572	+15.60058594	-3.85400391	-4.23193359	+45.59326172	-43.08837891	-80.57373047	+3716
+1458241321.41540000	+16.40917969	-2.55761719	-0.86572266	+19.88525391	-61.04003906	-95.29541016	+5664	+16.95410156	+0.60205078	-1.83691406	+60.18310547	-55.32714844	-66.57714844	+4600	+15.62695313	-3.81884766	-4.22314453	+45.70312500	-43.35205078	-80.72753906	+3720
+1458241321.41950010	+16.41357422	-2.54443359	-0.85253906	+19.59960938	-61.36962891	-95.18554688	+5676	+16.96728516	+0.61962891	-1.81933594	+60.46875000	-55.32714844	-67.01660156	+4628	+15.65771484	-3.79687500	-4.21435547	+45.76904297	-43.61572266	-80.90332031	+3724
+1458241321.42370010	+16.41796875	-2.53564453	-0.82617188	+19.42382813	-61.74316406	-95.18554688	+5688	+16.98046875	+0.64160156	-1.79736328	+60.82031250	-55.37109375	-67.52197266	+4656	+15.67968750	-3.76611328	-4.20556641	+45.85693359	-43.81347656	-81.07910156	+3728
+1458241321.42790010	+16.42675781	-2.51367188	-0.79541016	+19.35791016	-62.20458984	-95.25146484	+5704	+16.99365234	+0.66796875	-1.76660156	+61.28173828	-55.43701172	-68.11523438	+4688	+15.69726563	-3.74414063	-4.18798828	+46.01074219	-44.05517578	-81.38671875	+3736
+1458241321.43199990	+16.43554688	-2.48730469	-0.75585938	+19.37988281	-62.64404297	-95.33935547	+5724	+17.00683594	+0.69873047	-1.73144531	+61.78710938	-55.52490234	-68.73046875	+4720	+15.71923828	-3.72656250	-4.17041016	+46.18652344	-44.23095703	-81.71630859	+3744
+1458241321.43619990	+16.43994141	-2.46093750	-0.71630859	+19.44580078	-63.10546875	-95.49316406	+5744	+17.02001953	+0.72949219	-1.69189453	+62.33642578	-55.63476563	-69.38964844	+4756	+15.74121094	-3.70898438	-4.15722656	+46.36230469	-44.36279297	-82.04589844	+3756
+1458241321.44039990	+16.45312500	-2.43017578	-0.67236328	+19.53369141	-63.58886719	-95.62500000	+5764	+17.03759766	+0.75585938	-1.64794922	+62.86376953	-55.72265625	-70.04882813	+4788	+15.76318359	-3.69140625	-4.14404297	+46.51611328	-44.49462891	-82.35351563	+3772
+1458241321.44450000	+16.46630859	-2.39501953	-0.62841797	+19.64355469	-64.02832031	-95.77880859	+5784	+17.05517578	+0.79541016	-1.60839844	+63.43505859	-55.83251953	-70.68603516	+4820	+15.78515625	-3.67382813	-4.13525391	+46.69189453	-44.60449219	-82.66113281	+3788
+1458241321.44870000	+16.47070313	-2.35986328	-0.58886719	+19.79736328	-64.48974609	-95.95458984	+5808	+17.06396484	+0.83056641	-1.56445313	+64.00634766	-55.94238281	-71.36718750	+4852	+15.79833984	-3.65625000	-4.12646484	+46.84570313	-44.67041016	-82.94677734	+3808
+1458241321.45280000	+16.47509766	-2.32031250	-0.54492188	+19.99511719	-64.95117188	-96.15234375	+5832	+17.07714844	+0.87011719	-1.51611328	+64.66552734	-56.05224609	-72.04833984	+4888	+15.81152344	-3.63427734	-4.11767578	+47.04345703	-44.75830078	-83.27636719	+3836
+1458241321.45700000	+16.47949219	-2.28955078	-0.50097656	+20.14892578	-65.39062500	-96.35009766	+5856	+17.08593750	+0.90527344	-1.46777344	+65.28076172	-56.18408203	-72.72949219	+4920	+15.82031250	-3.61669922	-4.10449219	+47.26318359	-44.84619141	-83.62792969	+3860
+1458241321.46120000	+16.48828125	-2.25878906	-0.45703125	+20.32470703	-65.85205078	-96.56982422	+5880	+17.09912109	+0.94482422	-1.42822266	+65.83007813	-56.31591797	-73.34472656	+4952	+15.83789063	-3.59912109	-4.08691406	+47.46093750	-44.97802734	-84.02343750	+3892
+1458241321.46530010	+16.50146484	-2.22802734	-0.41748047	+20.50048828	-66.26953125	-96.72363281	+5908	+17.11230469	+0.97998047	-1.38427734	+66.37939453	-56.42578125	-73.95996094	+4984	+15.85546875	-3.58154297	-4.06933594	+47.68066406	-45.08789063	-84.37500000	+3924
+1458241321.46950010	+16.51025391	-2.19726563	-0.37792969	+20.65429688	-66.66503906	-96.92138672	+5928	+17.12548828	+1.01074219	-1.34472656	+66.92871094	-56.55761719	-74.59716797	+5012	+15.87304688	-3.55957031	-4.05175781	+47.87841797	-45.19775391	-84.72656250	+3956
+1458241321.47370000	+16.51904297	-2.17089844	-0.35156250	+20.76416016	-66.97265625	-97.07519531	+5952	+17.12988281	+1.04150391	-1.31396484	+67.36816406	-56.66748047	-75.10253906	+5040	+15.88623047	-3.54638672	-4.04296875	+48.03222656	-45.32958984	-85.03417969	+3992
+1458241321.47779990	+16.52783203	-2.14013672	-0.33837891	+20.76416016	-67.19238281	-97.07519531	+5972	+17.13867188	+1.07226563	-1.29199219	+67.74169922	-56.75537109	-75.47607422	+5064	+15.90820313	-3.52001953	-4.04296875	+48.14208984	-45.41748047	-85.16601563	+4024
+1458241321.48200010	+16.52783203	-2.12695313	-0.32958984	+20.65429688	-67.41210938	-97.03125000	+5988	+17.14746094	+1.09423828	-1.27001953	+68.04931641	-56.84326172	-75.84960938	+5088	+15.91699219	-3.49365234	-4.03857422	+48.22998047	-45.52734375	-85.29785156	+4056
+1458241321.48620010	+16.53222656	-2.11376953	-0.32519531	+20.47851563	-67.56591797	-96.96533203	+6000	+17.14746094	+1.11181641	-1.26123047	+68.22509766	-56.90917969	-76.09130859	+5108	+15.93457031	-3.47167969	-4.03417969	+48.31787109	-45.70312500	-85.45166016	+4084
+1458241321.49029990	+16.53222656	-2.10058594	-0.32519531	+20.32470703	-67.74169922	-96.85546875	+6016	+17.15185547	+1.12939453	-1.25683594	+68.40087891	-56.97509766	-76.31103516	+5128	+15.95214844	-3.44091797	-4.02978516	+48.40576172	-45.90087891	-85.56152344	+4112
+1458241321.49449990	+16.53222656	-2.09619141	-0.32519531	+20.10498047	-67.89550781	-96.76757813	+6028	+17.15185547	+1.13818359	-1.24804688	+68.57666016	-57.06298828	-76.57470703	+5148	+15.96093750	-3.41455078	-4.02099609	+48.44970703	-46.07666016	-85.64941406	+4136
+1458241321.49869990	+16.54101563	-2.09179688	-0.33398438	+19.86328125	-68.00537109	-96.65771484	+6036	+17.15625000	+1.14697266	-1.24365234	+68.64257813	-57.15087891	-76.77246094	+5168	+15.98291016	-3.38818359	-4.01220703	+48.51562500	-46.31835938	-85.75927734	+4156
+1458241321.50280000	+16.54541016	-2.08740234	-0.35156250	+19.55566406	-68.00537109	-96.41601563	+6048	+17.16064453	+1.15576172	-1.25244141	+68.68652344	-57.26074219	-76.90429688	+5188	+16.00048828	-3.36181641	-4.01660156	+48.49365234	-46.53808594	-85.73730469	+4168
+1458241321.50700000	+16.54980469	-2.09179688	-0.37353516	+19.16015625	-68.00537109	-96.17431641	+6060	+17.16503906	+1.16015625	-1.26123047	+68.64257813	-57.34863281	-76.97021484	+5204	+16.02246094	-3.33544922	-4.01660156	+48.47167969	-46.71386719	-85.71533203	+4180
+1458241321.51120000	+16.54541016	-2.09619141	-0.39550781	+18.80859375	-68.02734375	-95.95458984	+6068	+17.16503906	+1.16015625	-1.27001953	+68.59863281	-57.45849609	-77.01416016	+5224	+16.03564453	-3.31347656	-4.01660156	+48.42773438	-46.88964844	-85.67138672	+4188
+1458241321.51530000	+16.54541016	-2.10058594	-0.41748047	+18.43505859	-68.00537109	-95.71289063	+6076	+17.16503906	+1.16015625	-1.27880859	+68.57666016	-57.56835938	-77.08007813	+5240	+16.04882813	-3.29150391	-4.02099609	+48.38378906	-47.04345703	-85.60546875	+4192
+1458241321.51950000	+16.54541016	-2.10498047	-0.43945313	+18.06152344	-67.98339844	-95.47119141	+6080	+17.16503906	+1.16015625	-1.28759766	+68.51074219	-57.67822266	-77.12402344	+5260	+16.06201172	-3.26074219	-4.02539063	+48.31787109	-47.21923828	-85.51757813	+4196
+1458241321.52370000	+16.54980469	-2.10498047	-0.45263672	+17.77587891	-68.04931641	-95.29541016	+6084	+17.16503906	+1.15576172	-1.29199219	+68.44482422	-57.85400391	-77.16796875	+5276	+16.07080078	-3.23437500	-4.02539063	+48.29589844	-47.39501953	-85.45166016	+4196
+1458241321.52780010	+16.55419922	-2.10937500	-0.46142578	+17.51220703	-68.09326172	-95.14160156	+6088	+17.16503906	+1.15576172	-1.29199219	+68.42285156	-58.02978516	-77.23388672	+5296	+16.08398438	-3.20800781	-4.02099609	+48.31787109	-47.54882813	-85.45166016	+4192
+1458241321.53200010	+16.55859375	-2.10498047	-0.47021484	+17.27050781	-68.13720703	-94.98779297	+6088	+17.16943359	+1.15576172	-1.29638672	+68.40087891	-58.20556641	-77.29980469	+5312	+16.09716797	-3.19042969	-4.01660156	+48.29589844	-47.68066406	-85.49560547	+4188
+1458241321.53609990	+16.56298828	-2.10058594	-0.47021484	+17.13867188	-68.24707031	-94.92187500	+6088	+17.17822266	+1.15576172	-1.28759766	+68.46679688	-58.44726563	-77.47558594	+5324	+16.10595703	-3.16845703	-4.01220703	+48.31787109	-47.79052734	-85.51757813	+4180
+1458241321.54029990	+16.57177734	-2.09619141	-0.47460938	+16.94091797	-68.29101563	-94.81201172	+6088	+17.19140625	+1.16455078	-1.27880859	+68.57666016	-58.68896484	-77.65136719	+5340	+16.11474609	-3.15527344	-4.00781250	+48.29589844	-47.87841797	-85.53955078	+4176
+1458241321.54450010	+16.58056641	-2.08300781	-0.47900391	+16.83105469	-68.33496094	-94.72412109	+6092	+17.20019531	+1.17333984	-1.26562500	+68.68652344	-58.95263672	-77.78320313	+5352	+16.13232422	-3.13769531	-4.00781250	+48.29589844	-47.94433594	-85.56152344	+4168
+1458241321.54860000	+16.58496094	-2.06542969	-0.46582031	+16.78710938	-68.51074219	-94.70214844	+6096	+17.20458984	+1.18212891	-1.24365234	+68.90625000	-59.28222656	-78.04687500	+5368	+16.13671875	-3.12011719	-4.00781250	+48.29589844	-47.94433594	-85.58349609	+4164
+1458241321.55279990	+16.58935547	-2.04345703	-0.44824219	+16.78710938	-68.70849609	-94.70214844	+6104	+17.20898438	+1.19531250	-1.21289063	+69.19189453	-59.63378906	-78.37646484	+5384	+16.14111328	-3.10253906	-4.00781250	+48.33984375	-47.94433594	-85.64941406	+4160
+1458241321.55699990	+16.59814453	-2.01708984	-0.42626953	+16.80908203	-68.90625000	-94.68017578	+6112	+17.21777344	+1.21289063	-1.18212891	+69.47753906	-60.00732422	-78.68408203	+5404	+16.14550781	-3.08935547	-4.00341797	+48.36181641	-47.94433594	-85.73730469	+4156
+1458241321.56110000	+16.60693359	-1.99072266	-0.39550781	+16.91894531	-69.14794922	-94.74609375	+6124	+17.22656250	+1.23046875	-1.14697266	+69.80712891	-60.40283203	-79.03564453	+5420	+16.14990234	-3.07177734	-3.99902344	+48.42773438	-47.94433594	-85.84716797	+4156
+1458241321.56530000	+16.62011719	-1.95996094	-0.36914063	+16.98486328	-69.36767578	-94.79003906	+6132	+17.23535156	+1.25244141	-1.10742188	+70.20263672	-60.84228516	-79.40917969	+5436	+16.15429688	-3.05859375	-3.99023438	+48.47167969	-47.92236328	-85.97900391	+4160
+1458241321.56950000	+16.62890625	-1.92919922	-0.34277344	+17.09472656	-69.56542969	-94.83398438	+6144	+17.24853516	+1.26562500	-1.06787109	+70.57617188	-61.25976563	-79.78271484	+5452	+16.15869141	-3.04980469	-3.98583984	+48.53759766	-47.90039063	-86.15478516	+4164
+1458241321.57360010	+16.63330078	-1.89843750	-0.31640625	+17.18261719	-69.78515625	-94.87792969	+6156	+17.25292969	+1.27880859	-1.02832031	+70.97167969	-61.72119141	-80.17822266	+5464	+16.16308594	-3.04101563	-3.97705078	+48.60351563	-47.85644531	-86.28662109	+4168
+1458241321.57780000	+16.64208984	-1.87207031	-0.29003906	+17.20458984	-69.98291016	-94.87792969	+6168	+17.26171875	+1.29199219	-0.98437500	+71.43310547	-62.18261719	-80.66162109	+5480	+16.16748047	-3.02783203	-3.97705078	+48.62548828	-47.81250000	-86.37451172	+4180
+1458241321.58200000	+16.64648438	-1.85009766	-0.26367188	+17.16064453	-70.20263672	-94.85595703	+6180	+17.27050781	+1.30957031	-0.94042969	+71.89453125	-62.68798828	-81.10107422	+5496	+16.17187500	-3.01464844	-3.97705078	+48.62548828	-47.74658203	-86.44042969	+4192
+1458241321.58610010	+16.64648438	-1.82812500	-0.24609375	+17.09472656	-70.33447266	-94.79003906	+6188	+17.27050781	+1.32275391	-0.90527344	+72.20214844	-63.17138672	-81.38671875	+5508	+16.17187500	-3.00585938	-3.97265625	+48.62548828	-47.70263672	-86.50634766	+4204
+1458241321.59030010	+16.65087891	-1.80615234	-0.22851563	+17.09472656	-70.53222656	-94.79003906	+6200	+17.27050781	+1.34033203	-0.87451172	+72.57568359	-63.63281250	-81.71630859	+5520	+16.17187500	-2.99267578	-3.97265625	+48.62548828	-47.68066406	-86.57226563	+4220
+1458241321.59450010	+16.65087891	-1.79296875	-0.20654297	+17.02880859	-70.70800781	-94.81201172	+6212	+17.27050781	+1.34033203	-0.83935547	+72.90527344	-64.11621094	-82.06787109	+5536	+16.17187500	-2.97949219	-3.96826172	+48.60351563	-47.68066406	-86.63818359	+4236
+1458241321.59859990	+16.65527344	-1.78417969	-0.20214844	+16.94091797	-70.79589844	-94.79003906	+6216	+17.27490234	+1.33593750	-0.82177734	+73.01513672	-64.57763672	-82.22167969	+5544	+16.17626953	-2.97070313	-3.95947266	+48.58154297	-47.72460938	-86.68212891	+4256
+1458241321.60279990	+16.65966797	-1.77978516	-0.19775391	+16.87500000	-70.86181641	-94.81201172	+6220	+17.27929688	+1.32714844	-0.79980469	+73.25683594	-65.08300781	-82.52929688	+5556	+16.18066406	-2.95751953	-3.95507813	+48.53759766	-47.74658203	-86.68212891	+4272
+1458241321.60690000	+16.65966797	-1.78857422	-0.19775391	+16.76513672	-70.94970703	-94.87792969	+6224	+17.27929688	+1.32275391	-0.77343750	+73.54248047	-65.58837891	-82.88085938	+5568	+16.18505859	-2.94433594	-3.95507813	+48.44970703	-47.81250000	-86.63818359	+4288
+1458241321.61110000	+16.65966797	-1.80175781	-0.21093750	+16.56738281	-70.88378906	-94.87792969	+6232	+17.27490234	+1.31396484	-0.77343750	+73.52050781	-66.02783203	-82.90283203	+5572	+16.18945313	-2.93115234	-3.95507813	+48.33984375	-47.87841797	-86.55029297	+4304
+1458241321.61529990	+16.65527344	-1.81494141	-0.22851563	+16.50146484	-70.88378906	-94.98779297	+6236	+17.26611328	+1.30517578	-0.76904297	+73.60839844	-66.46728516	-83.05664063	+5580	+16.19384766	-2.92236328	-3.95947266	+48.22998047	-47.94433594	-86.44042969	+4320
+1458241321.61940000	+16.65087891	-1.83251953	-0.24169922	+16.45751953	-70.88378906	-95.14160156	+6244	+17.26171875	+1.29199219	-0.76904297	+73.63037109	-66.95068359	-83.21044922	+5588	+16.19384766	-2.90917969	-3.96386719	+48.07617188	-48.03222656	-86.26464844	+4336
+1458241321.62360000	+16.65087891	-1.85449219	-0.26806641	+16.43554688	-70.77392578	-95.36132813	+6248	+17.26171875	+1.27441406	-0.78662109	+73.34472656	-67.39013672	-83.01269531	+5600	+16.19824219	-2.89160156	-3.96386719	+47.90039063	-48.14208984	-86.11083984	+4348
+1458241321.62780000	+16.65087891	-1.86767578	-0.28564453	+16.67724609	-70.79589844	-95.77880859	+6252	+17.25732422	+1.24804688	-0.79101563	+73.38867188	-67.89550781	-83.25439453	+5612	+16.19824219	-2.88281250	-3.96386719	+47.74658203	-48.25195313	-85.95703125	+4352
+1458241321.63190010	+16.65087891	-1.88964844	-0.29882813	+17.02880859	-70.81787109	-96.35009766	+6252	+17.24853516	+1.23046875	-0.79101563	+73.52050781	-68.42285156	-83.56201172	+5620	+16.20263672	-2.86962891	-3.96386719	+47.59277344	-48.40576172	-85.80322266	+4360
+1458241321.63610010	+16.64648438	-1.91162109	-0.32080078	+17.46826172	-70.77392578	-97.00927734	+6252	+17.24853516	+1.21289063	-0.79980469	+73.43261719	-68.90625000	-83.64990234	+5628	+16.20703125	-2.85644531	-3.96386719	+47.43896484	-48.53759766	-85.64941406	+4360
+1458241321.64030000	+16.64648438	-1.93359375	-0.33837891	+18.10546875	-70.77392578	-97.82226563	+6252	+17.24414063	+1.19091797	-0.80419922	+73.69628906	-69.45556641	-84.11132813	+5636	+16.21582031	-2.83886719	-3.96826172	+47.26318359	-48.64746094	-85.45166016	+4364
+1458241321.64439990	+16.65087891	-1.95117188	-0.35156250	+18.85253906	-70.79589844	-98.74511719	+6248	+17.24414063	+1.18652344	-0.80419922	+74.02587891	-70.04882813	-84.57275391	+5640	+16.22021484	-2.82568359	-3.96826172	+47.06542969	-48.77929688	-85.25390625	+4360
+1458241321.64860010	+16.64648438	-1.96875000	-0.37353516	+19.64355469	-70.75195313	-99.68994141	+6248	+17.23974609	+1.18652344	-0.81738281	+74.06982422	-70.64208984	-84.72656250	+5644	+16.22021484	-2.81250000	-3.97265625	+46.88964844	-48.86718750	-85.03417969	+4356
+1458241321.65280010	+16.64208984	-1.97753906	-0.38232422	+20.93994141	-70.83984375	-101.09619141	+6244	+17.23974609	+1.17333984	-0.81298828	+74.57519531	-71.32324219	-85.47363281	+5652	+16.22460938	-2.79931641	-3.97705078	+46.71386719	-48.97705078	-84.85839844	+4352
+1458241321.65689990	+16.64208984	-1.97314453	-0.38232422	+22.28027344	-70.94970703	-102.43652344	+6236	+17.23535156	+1.16894531	-0.80859375	+75.12451172	-72.02636719	-86.22070313	+5660	+16.22460938	-2.79052734	-3.97705078	+46.53808594	-49.06494141	-84.70458984	+4344
+1458241321.66109990	+16.64208984	-1.96435547	-0.37353516	+23.79638672	-71.08154297	-103.95263672	+6232	+17.24414063	+1.16455078	-0.79980469	+75.65185547	-72.77343750	-86.92382813	+5668	+16.22460938	-2.77734375	-3.97705078	+46.40625000	-49.13085938	-84.57275391	+4332
+1458241321.66529990	+16.64648438	-1.95117188	-0.35595703	+25.70800781	-71.25732422	-105.79833984	+6232	+17.24853516	+1.16015625	-0.78222656	+76.79443359	-73.58642578	-88.30810547	+5680	+16.22460938	-2.76416016	-3.97265625	+46.29638672	-49.19677734	-84.48486328	+4324
+1458241321.66940000	+16.65087891	-1.93359375	-0.33837891	+27.53173828	-71.38916016	-107.55615234	+6228	+17.25732422	+1.17333984	-0.75585938	+78.13476563	-74.44335938	-89.80224609	+5688	+16.22900391	-2.75976563	-3.97265625	+46.18652344	-49.21875000	-84.41894531	+4312
+1458241321.67360000	+16.65087891	-1.91601563	-0.31640625	+29.44335938	-71.52099609	-109.37988281	+6228	+17.26171875	+1.18652344	-0.73388672	+79.47509766	-75.30029297	-91.27441406	+5696	+16.22900391	-2.75537109	-3.96826172	+46.09863281	-49.24072266	-84.39697266	+4304
+1458241321.67779990	+16.65087891	-1.89404297	-0.29443359	+31.35498047	-71.63085938	-111.22558594	+6232	+17.27050781	+1.19970703	-0.70751953	+81.21093750	-76.17919922	-93.14208984	+5704	+16.22900391	-2.75097656	-3.96826172	+46.05468750	-49.21875000	-84.39697266	+4296
+1458241321.68190000	+16.65527344	-1.86328125	-0.27246094	+33.35449219	-71.71875000	-113.04931641	+6236	+17.27929688	+1.20849609	-0.68115234	+83.07861328	-77.10205078	-95.16357422	+5712	+16.22460938	-2.74658203	-3.96386719	+45.98876953	-49.19677734	-84.39697266	+4288
+1458241321.68610000	+16.65966797	-1.82812500	-0.24169922	+35.50781250	-71.85058594	-115.02685547	+6240	+17.28808594	+1.21728516	-0.65917969	+85.03417969	-78.02490234	-97.29492188	+5716	+16.22460938	-2.74658203	-3.96386719	+45.94482422	-49.15283203	-84.41894531	+4284
+1458241321.69020010	+16.65966797	-1.78857422	-0.20654297	+37.70507813	-71.96044922	-117.02636719	+6248	+17.29687500	+1.22167969	-0.63281250	+87.69287109	-78.94775391	-100.15136719	+5724	+16.22021484	-2.74218750	-3.95947266	+45.92285156	-49.10888672	-84.44091797	+4280
+1458241321.69440010	+16.66406250	-1.76660156	-0.17578125	+39.81445313	-72.02636719	-119.00390625	+6252	+17.30126953	+1.22607422	-0.60644531	+90.81298828	-79.82666016	-103.46923828	+5728	+16.21582031	-2.74218750	-3.95507813	+45.92285156	-49.06494141	-84.50683594	+4276
+1458241321.69860010	+16.66845703	-1.74023438	-0.14501953	+41.90185547	-72.07031250	-120.95947266	+6256	+17.31445313	+1.22607422	-0.57568359	+94.52636719	-80.70556641	-107.42431641	+5732	+16.21582031	-2.74218750	-3.95068359	+45.90087891	-49.02099609	-84.59472656	+4276
+1458241321.70269990	+16.67285156	-1.71826172	-0.12744141	+43.74755859	-72.02636719	-122.69531250	+6256	+17.32324219	+1.23486328	-0.55371094	+98.76708984	-81.51855469	-111.81884766	+5736	+16.21142578	-2.74218750	-3.94189453	+45.90087891	-48.99902344	-84.63867188	+4280
+1458241321.70689990	+16.67285156	-1.70068359	-0.10986328	+45.54931641	-71.93847656	-124.40917969	+6256	+17.32763672	+1.23486328	-0.52734375	+103.75488281	-82.24365234	-117.02636719	+5740	+16.21142578	-2.74218750	-3.93750000	+45.87890625	-48.95507813	-84.70458984	+4284
+1458241321.71110010	+16.67724609	-1.68310547	-0.09228516	+47.32910156	-71.82861328	-126.10107422	+6252	+17.33203125	+1.23046875	-0.50976563	+109.64355469	-82.90283203	-123.11279297	+5744	+16.20703125	-2.74218750	-3.93310547	+45.85693359	-48.91113281	-84.77050781	+4288
+1458241321.71519990	+16.67724609	-1.66552734	-0.08349609	+48.99902344	-71.69677734	-127.63916016	+6252	+17.33203125	+1.22607422	-0.49658203	+115.83984375	-83.49609375	-129.55078125	+5744	+16.20703125	-2.74218750	-3.92871094	+45.81298828	-48.86718750	-84.79248047	+4296
+1458241321.71939990	+16.67285156	-1.66113281	-0.07031250	+50.49316406	-71.56494141	-129.11132813	+6252	+17.32763672	+1.21289063	-0.48779297	+123.00292969	-83.97949219	-136.97753906	+5748	+16.20263672	-2.74218750	-3.92431641	+45.76904297	-48.84521484	-84.79248047	+4304
+1458241321.72359990	+16.67724609	-1.66113281	-0.07031250	+51.78955078	-71.36718750	-130.38574219	+6244	+17.33203125	+1.19970703	-0.47460938	+131.17675781	-84.30908203	-145.43701172	+5752	+16.20263672	-2.73779297	-3.91992188	+45.70312500	-48.84521484	-84.77050781	+4312
+1458241321.72770000	+16.67285156	-1.66552734	-0.07910156	+52.91015625	-71.12548828	-131.48437500	+6240	+17.32763672	+1.18212891	-0.47021484	+139.57031250	-84.55078125	-154.09423828	+5752	+16.19824219	-2.72900391	-3.91552734	+45.61523438	-48.84521484	-84.70458984	+4320
+1458241321.73190000	+16.67285156	-1.67871094	-0.09228516	+53.92089844	-70.88378906	-132.56103516	+6236	+17.32324219	+1.16455078	-0.46582031	+148.09570313	-84.63867188	-162.88330078	+5756	+16.19824219	-2.72460938	-3.91552734	+45.52734375	-48.86718750	-84.63867188	+4328
+1458241321.73610000	+16.67285156	-1.69189453	-0.10986328	+54.79980469	-70.59814453	-133.48388672	+6232	+17.31884766	+1.14257813	-0.46142578	+156.35742188	-84.52880859	-171.45263672	+5760	+16.19824219	-2.71582031	-3.91113281	+45.41748047	-48.91113281	-84.55078125	+4336
+1458241321.74020000	+16.66845703	-1.71386719	-0.13183594	+55.48095703	-70.29052734	-134.23095703	+6232	+17.31005859	+1.12500000	-0.46582031	+163.56445313	-84.46289063	-178.96728516	+5764	+16.19824219	-2.71142578	-3.90673828	+45.26367188	-48.97705078	-84.39697266	+4344
+1458241321.74440000	+16.66406250	-1.72705078	-0.15820313	+56.11816406	-70.00488281	-134.91210938	+6232	+17.30126953	+1.10302734	-0.47460938	+170.13427734	-84.30908203	+174.17724609	+5768	+16.19824219	-2.69824219	-3.90673828	+45.10986328	-49.04296875	-84.22119141	+4348
+1458241321.74860000	+16.65966797	-1.74462891	-0.17578125	+56.84326172	-69.74121094	-135.68115234	+6232	+17.28808594	+1.08105469	-0.47460938	+175.89111328	-84.00146484	+168.11279297	+5772	+16.20263672	-2.68945313	-3.90673828	+44.93408203	-49.10888672	-84.00146484	+4352
+1458241321.75270010	+16.65087891	-1.76220703	-0.19775391	+57.39257813	-69.45556641	-136.29638672	+6232	+17.27929688	+1.05908203	-0.48339844	-179.09912109	-83.78173828	+162.83935547	+5780	+16.19824219	-2.67626953	-3.91113281	+44.71435547	-49.17480469	-83.73779297	+4352
+1458241321.75690010	+16.64208984	-1.77978516	-0.21972656	+57.89794922	-69.19189453	-136.86767578	+6232	+17.26611328	+1.04150391	-0.49658203	-174.72656250	-83.51806641	+158.18115234	+5788	+16.19824219	-2.66308594	-3.91113281	+44.49462891	-49.26269531	-83.47412109	+4352
+1458241321.76099990	+16.63769531	-1.79296875	-0.23730469	+58.44726563	-68.97216797	-137.48291016	+6228	+17.26171875	+1.02392578	-0.49658203	-171.18896484	-83.12255859	+154.37988281	+5800	+16.19824219	-2.64550781	-3.91552734	+44.27490234	-49.35058594	-83.21044922	+4348
+1458241321.76519990	+16.63330078	-1.81933594	-0.25927734	+58.82080078	-68.75244141	-137.96630859	+6228	+17.25292969	+1.00634766	-0.50537109	-167.93701172	-82.83691406	+150.88623047	+5808	+16.19384766	-2.62792969	-3.91552734	+43.98925781	-49.46044922	-82.85888672	+4344
+1458241321.76939990	+16.63330078	-1.82373047	-0.28125000	+59.23828125	-68.51074219	-138.44970703	+6224	+17.24414063	+0.99316406	-0.51855469	-165.21240234	-82.52929688	+147.94189453	+5820	+16.18945313	-2.61474609	-3.91552734	+43.72558594	-49.57031250	-82.57324219	+4336
+1458241321.77350000	+16.62451172	-1.82373047	-0.28125000	+59.96337891	-68.40087891	-139.19677734	+6220	+17.23974609	+0.97998047	-0.50976563	-163.25683594	-82.08984375	+145.74462891	+5832	+16.18945313	-2.60156250	-3.91992188	+43.48388672	-49.63623047	-82.30957031	+4324
+1458241321.77769990	+16.62451172	-1.83251953	-0.28564453	+60.35888672	-68.24707031	-139.68017578	+6216	+17.23535156	+0.97119141	-0.51855469	-161.12548828	-81.84814453	+143.45947266	+5844	+16.18505859	-2.58837891	-3.92431641	+43.22021484	-49.68017578	-82.02392578	+4316
+1458241321.78189990	+16.62451172	-1.82812500	-0.29003906	+60.79833984	-68.11523438	-140.14160156	+6212	+17.23095703	+0.96679688	-0.53173828	-159.16992188	-81.58447266	+141.35009766	+5856	+16.18066406	-2.57519531	-3.92871094	+43.00048828	-49.68017578	-81.80419922	+4304
+1458241321.78600000	+16.62011719	-1.81933594	-0.27685547	+61.54541016	-68.09326172	-140.91064453	+6212	+17.22656250	+0.96240234	-0.52294922	-157.87353516	-81.21093750	+139.92187500	+5868	+16.17187500	-2.56640625	-3.93750000	+42.78076172	-49.65820313	-81.56250000	+4292
+1458241321.79020000	+16.62011719	-1.81054688	-0.25927734	+62.13867188	-68.04931641	-141.54785156	+6212	+17.23095703	+0.96679688	-0.51416016	-156.42333984	-80.90332031	+138.42773438	+5876	+16.16308594	-2.55761719	-3.94628906	+42.62695313	-49.63623047	-81.45263672	+4280
+1458241321.79440000	+16.62011719	-1.79296875	-0.24169922	+62.77587891	-68.02734375	-142.18505859	+6212	+17.23095703	+0.97119141	-0.51416016	-155.17089844	-80.59570313	+137.13134766	+5884	+16.15429688	-2.55322266	-3.94628906	+42.49511719	-49.59228516	-81.38671875	+4268
+1458241321.79850010	+16.62011719	-1.77539063	-0.21533203	+63.56689453	-68.09326172	-142.95410156	+6216	+17.23535156	+0.97998047	-0.49218750	-154.37988281	-80.22216797	+136.31835938	+5892	+16.14550781	-2.55322266	-3.95068359	+42.40722656	-49.52636719	-81.38671875	+4260
+1458241321.80270000	+16.62890625	-1.76660156	-0.19335938	+64.09423828	-68.11523438	-143.56933594	+6220	+17.24414063	+0.99316406	-0.47900391	-153.39111328	-79.91455078	+135.37353516	+5896	+16.14111328	-2.55322266	-3.95068359	+42.34130859	-49.48242188	-81.40869141	+4248
+1458241321.80690000	+16.63330078	-1.74462891	-0.17138672	+64.68750000	-68.15917969	-144.14062500	+6224	+17.24414063	+0.99755859	-0.47021484	-152.62207031	-79.62890625	+134.62646484	+5896	+16.13671875	-2.55322266	-3.95507813	+42.29736328	-49.43847656	-81.45263672	+4240
+1458241321.81100010	+16.63769531	-1.72265625	-0.14501953	+65.30273438	-68.22509766	-144.75585938	+6228	+17.24414063	+1.00195313	-0.45263672	-152.09472656	-79.34326172	+134.12109375	+5900	+16.13232422	-2.55761719	-3.95507813	+42.23144531	-49.35058594	-81.47460938	+4236
+1458241321.81520010	+16.63769531	-1.70068359	-0.12744141	+65.69824219	-68.26904297	-145.15136719	+6232	+17.24853516	+1.01953125	-0.43945313	-151.41357422	-79.05761719	+133.54980469	+5900	+16.12353516	-2.55761719	-3.95947266	+42.20947266	-49.26269531	-81.51855469	+4236
+1458241321.81940010	+16.63769531	-1.68310547	-0.10986328	+66.11572266	-68.33496094	-145.56884766	+6232	+17.25292969	+1.03271484	-0.42626953	-150.77636719	-78.81591797	+133.02246094	+5900	+16.11914063	-2.55761719	-3.96386719	+42.16552734	-49.17480469	-81.58447266	+4232
+1458241321.82349990	+16.64208984	-1.66992188	-0.09667969	+66.44531250	-68.40087891	-145.89843750	+6232	+17.25292969	+1.04150391	-0.41308594	-150.18310547	-78.55224609	+132.53906250	+5896	+16.11035156	-2.55761719	-3.96826172	+42.12158203	-49.10888672	-81.62841797	+4236
+1458241321.82769990	+16.64208984	-1.66552734	-0.08789063	+66.51123047	-68.40087891	-145.98632813	+6232	+17.25292969	+1.05908203	-0.39990234	-149.69970703	-78.26660156	+132.18750000	+5892	+16.10595703	-2.55761719	-3.96826172	+42.09960938	-49.06494141	-81.69433594	+4236
+1458241321.83189990	+16.64208984	-1.66113281	-0.08349609	+66.62109375	-68.42285156	-146.09619141	+6228	+17.25292969	+1.06347656	-0.38232422	-149.39208984	-77.95898438	+131.98974609	+5888	+16.10156250	-2.55761719	-3.96826172	+42.09960938	-49.02099609	-81.78222656	+4240
+1458241321.83600000	+16.64648438	-1.65673828	-0.08349609	+66.70898438	-68.44482422	-146.20605469	+6224	+17.24414063	+1.06787109	-0.37792969	-148.97460938	-77.76123047	+131.66015625	+5876	+16.09716797	-2.55761719	-3.96826172	+42.07763672	-48.99902344	-81.84814453	+4240
+1458241321.84019990	+16.64648438	-1.65234375	-0.08349609	+66.75292969	-68.46679688	-146.27197266	+6220	+17.23974609	+1.07666016	-0.37792969	-148.53515625	-77.56347656	+131.37451172	+5868	+16.09716797	-2.55322266	-3.97265625	+42.03369141	-48.97705078	-81.84814453	+4248
+1458241321.84430000	+16.64648438	-1.64794922	-0.08349609	+66.79687500	-68.48876953	-146.33789063	+6220	+17.23095703	+1.07666016	-0.37792969	-148.20556641	-77.36572266	+131.13281250	+5860	+16.09277344	-2.54443359	-3.98144531	+41.98974609	-48.95507813	-81.80419922	+4252
+1458241321.84850000	+16.64648438	-1.64794922	-0.08789063	+66.77490234	-68.48876953	-146.33789063	+6216	+17.21777344	+1.07666016	-0.39550781	-147.63427734	-77.27783203	+130.64941406	+5852	+16.09277344	-2.53564453	-3.98583984	+41.90185547	-48.95507813	-81.73828125	+4256
+1458241321.85270000	+16.65087891	-1.64355469	-0.10107422	+66.68701172	-68.48876953	-146.29394531	+6212	+17.20458984	+1.07666016	-0.40869141	-147.19482422	-77.10205078	+130.29785156	+5844	+16.08837891	-2.52685547	-3.99462891	+41.81396484	-48.97705078	-81.60644531	+4260
+1458241321.85680010	+16.64648438	-1.64355469	-0.11425781	+66.55517578	-68.46679688	-146.22802734	+6208	+17.19140625	+1.07666016	-0.42187500	-146.75537109	-76.94824219	+129.94628906	+5836	+16.08398438	-2.51367188	-4.00781250	+41.70410156	-48.99902344	-81.47460938	+4264
+1458241321.86520000	+16.64648438	-1.64794922	-0.15820313	+66.07177734	-68.40087891	-145.85449219	+6204	+17.16503906	+1.07666016	-0.47021484	-145.67871094	-76.70654297	+129.02343750	+5828	+16.07958984	-2.47851563	-4.02978516	+41.46240234	-49.06494141	-81.07910156	+4268
+1458241321.86929990	+16.64648438	-1.65673828	-0.18896484	+65.72021484	-68.33496094	-145.59082031	+6200	+17.14746094	+1.07666016	-0.49658203	-145.23925781	-76.59667969	+128.64990234	+5824	+16.07958984	-2.46093750	-4.04736328	+41.33056641	-49.10888672	-80.85937500	+4264
+1458241321.87350010	+16.64648438	-1.66113281	-0.22851563	+65.34667969	-68.26904297	-145.28320313	+6200	+17.13427734	+1.08105469	-0.52734375	-144.75585938	-76.55273438	+128.21044922	+5824	+16.07958984	-2.44335938	-4.06494141	+41.19873047	-49.15283203	-80.59570313	+4260
+1458241321.87770010	+16.64648438	-1.66552734	-0.27685547	+64.79736328	-68.13720703	-144.82177734	+6200	+17.11669922	+1.07666016	-0.56250000	-144.20654297	-76.50878906	+127.72705078	+5824	+16.07519531	-2.42138672	-4.08251953	+41.02294922	-49.17480469	-80.31005859	+4256
+1458241321.88179990	+16.64648438	-1.66992188	-0.32958984	+64.24804688	-68.00537109	-144.36035156	+6196	+17.10351563	+1.08544922	-0.60205078	-143.56933594	-76.48681641	+127.15576172	+5824	+16.07080078	-2.39941406	-4.10888672	+40.86914063	-49.19677734	-80.00244141	+4248
+1458241321.88599990	+16.64208984	-1.67871094	-0.37792969	+63.74267578	-67.87353516	-143.92089844	+6196	+17.09472656	+1.09423828	-0.63720703	-142.93212891	-76.42089844	+126.58447266	+5824	+16.06640625	-2.37304688	-4.13085938	+40.69335938	-49.17480469	-79.69482422	+4240
+1458241321.89019990	+16.64208984	-1.68310547	-0.43505859	+63.19335938	-67.69775391	-143.43750000	+6192	+17.08154297	+1.09423828	-0.67675781	-142.29492188	-76.39892578	+125.94726563	+5824	+16.06201172	-2.34667969	-4.16162109	+40.53955078	-49.17480469	-79.36523438	+4228
+1458241321.89850000	+16.64208984	-1.67431641	-0.53613281	+62.40234375	-67.39013672	-142.71240234	+6180	+17.06835938	+1.13378906	-0.74267578	-141.19628906	-76.31103516	+125.02441406	+5828	+16.04882813	-2.29833984	-4.21435547	+40.25390625	-49.10888672	-78.81591797	+4200
+1458241321.90269990	+16.64208984	-1.66552734	-0.58007813	+62.16064453	-67.25830078	-142.44873047	+6172	+17.06835938	+1.14697266	-0.77343750	-140.64697266	-76.28906250	+124.51904297	+5828	+16.04443359	-2.27636719	-4.24511719	+40.14404297	-49.04296875	-78.59619141	+4184
+1458241321.90680000	+16.64648438	-1.64794922	-0.61523438	+62.00683594	-67.12646484	-142.25097656	+6164	+17.06835938	+1.17333984	-0.80859375	-140.03173828	-76.28906250	+123.99169922	+5828	+16.04003906	-2.25878906	-4.27587891	+40.07812500	-48.95507813	-78.44238281	+4168
+1458241321.91100000	+16.65087891	-1.62597656	-0.64599609	+61.98486328	-66.99462891	-142.16308594	+6156	+17.06835938	+1.20410156	-0.83056641	-139.59228516	-76.24511719	+123.66210938	+5824	+16.03564453	-2.23681641	-4.30224609	+40.03417969	-48.82324219	-78.31054688	+4152
+1458241321.91510010	+16.65966797	-1.59521484	-0.66796875	+62.05078125	-66.88476563	-142.14111328	+6148	+17.06835938	+1.22607422	-0.86132813	-139.04296875	-76.26708984	+123.15673828	+5820	+16.02685547	-2.22363281	-4.33300781	+40.01220703	-48.69140625	-78.22265625	+4136
+1458241321.91930010	+16.66406250	-1.56445313	-0.68994141	+62.18261719	-66.79687500	-142.16308594	+6136	+17.06835938	+1.25683594	-0.89208984	-138.38378906	-76.28906250	+122.58544922	+5820	+16.01806641	-2.20605469	-4.36376953	+40.01220703	-48.53759766	-78.17871094	+4124
+1458241321.92350010	+16.66845703	-1.52929688	-0.70751953	+62.35839844	-66.73095703	-142.20703125	+6128	+17.07714844	+1.29199219	-0.91406250	-137.94433594	-76.26708984	+122.25585938	+5812	+16.00927734	-2.19287109	-4.39013672	+40.03417969	-48.33984375	-78.15673828	+4108
+1458241321.92759990	+16.67724609	-1.48974609	-0.72070313	+62.57812500	-66.66503906	-142.27294922	+6116	+17.07714844	+1.32275391	-0.93603516	-137.50488281	-76.26708984	+121.88232422	+5804	+16.00048828	-2.17529297	-4.42089844	+40.07812500	-48.16406250	-78.17871094	+4096
+1458241321.93600010	+16.69482422	-1.40185547	-0.74267578	+63.10546875	-66.53320313	-142.42675781	+6092	+17.08593750	+1.39746094	-0.97998047	-136.58203125	-76.31103516	+121.20117188	+5792	+15.98730469	-2.14453125	-4.47802734	+40.20996094	-47.76855469	-78.28857422	+4076
+1458241321.94010000	+16.70361328	-1.35351563	-0.76025391	+63.30322266	-66.44531250	-142.44873047	+6080	+17.09033203	+1.42822266	-1.00634766	-136.07666016	-76.39892578	+120.76171875	+5784	+15.97851563	-2.12695313	-4.51757813	+40.31982422	-47.52685547	-78.35449219	+4072
+1458241321.94429990	+16.71679688	-1.30957031	-0.77783203	+63.47900391	-66.35742188	-142.42675781	+6068	+17.09472656	+1.46337891	-1.03710938	-135.50537109	-76.50878906	+120.25634766	+5776	+15.96972656	-2.10498047	-4.55273438	+40.42968750	-47.28515625	-78.39843750	+4068
+1458241321.94849990	+16.72558594	-1.26562500	-0.79980469	+63.56689453	-66.24755859	-142.29492188	+6056	+17.09472656	+1.49853516	-1.07226563	-134.89013672	-76.64062500	+119.75097656	+5768	+15.96093750	-2.08300781	-4.58789063	+40.51757813	-47.04345703	-78.42041016	+4064
+1458241321.95260000	+16.73437500	-1.21728516	-0.83056641	+63.54492188	-66.11572266	-142.07519531	+6048	+17.09033203	+1.53369141	-1.10302734	-134.31884766	-76.75048828	+119.26757813	+5760	+15.95214844	-2.05664063	-4.63623047	+40.58349609	-46.73583984	-78.37646484	+4068
+1458241321.96100000	+16.74316406	-1.13818359	-0.90966797	+63.28125000	-65.85205078	-141.43798828	+6024	+17.08593750	+1.60400391	-1.18212891	-132.97851563	-77.08007813	+118.10302734	+5748	+15.92578125	-1.99511719	-4.72412109	+40.67138672	-46.27441406	-78.20068359	+4068
+1458241321.96510000	+16.74755859	-1.10302734	-0.95800781	+62.97363281	-65.67626953	-140.95458984	+6012	+17.08154297	+1.63916016	-1.23046875	-132.18750000	-77.29980469	+117.39990234	+5744	+15.91699219	-1.96435547	-4.76806641	+40.67138672	-46.07666016	-78.04687500	+4068
+1458241321.96930000	+16.75634766	-1.07666016	-1.01074219	+62.62207031	-65.47851563	-140.44921875	+5996	+17.08154297	+1.66992188	-1.27880859	-131.37451172	-77.54150391	+116.65283203	+5740	+15.91259766	-1.92919922	-4.81201172	+40.67138672	-45.90087891	-77.84912109	+4068
+1458241321.97350000	+16.76074219	-1.05029297	-1.07226563	+62.16064453	-65.25878906	-139.85595703	+5984	+17.07714844	+1.70507813	-1.33593750	-130.51757813	-77.80517578	+115.83984375	+5736	+15.90380859	-1.89404297	-4.86035156	+40.64941406	-45.72509766	-77.62939453	+4060
+1458241321.97760010	+16.76513672	-1.02392578	-1.14257813	+61.63330078	-64.99511719	-139.17480469	+5972	+17.07275391	+1.73583984	-1.39746094	-129.55078125	-78.11279297	+114.91699219	+5732	+15.89941406	-1.86328125	-4.90869141	+40.60546875	-45.54931641	-77.36572266	+4056
+1458241321.98600010	+16.76953125	-0.98437500	-1.29199219	+60.40283203	-64.42382813	-137.72460938	+5944	+17.05957031	+1.79736328	-1.52490234	-127.33154297	-78.75000000	+112.82958984	+5728	+15.88183594	-1.78857422	-5.01416016	+40.45166016	-45.17578125	-76.68457031	+4040
+1458241321.99009990	+16.76953125	-0.96679688	-1.37109375	+59.76562500	-64.11621094	-136.97753906	+5928	+17.05078125	+1.83251953	-1.59521484	-126.07910156	-79.10156250	+111.64306641	+5732	+15.87304688	-1.74902344	-5.06250000	+40.36376953	-45.02197266	-76.35498047	+4028
+1458241321.99429990	+16.76953125	-0.94482422	-1.45019531	+59.17236328	-63.80859375	-136.27441406	+5916	+17.04638672	+1.86767578	-1.66113281	-124.84863281	-79.43115234	+110.45654297	+5732	+15.86425781	-1.71386719	-5.11083984	+40.29785156	-44.84619141	-76.02539063	+4012
+1458241321.99840000	+16.76953125	-0.92724609	-1.52490234	+58.62304688	-63.50097656	-135.61523438	+5900	+17.04199219	+1.89843750	-1.72705078	-123.61816406	-79.76074219	+109.31396484	+5732	+15.85546875	-1.67431641	-5.16357422	+40.25390625	-44.69238281	-75.71777344	+3992
+1458241322.00260000	+16.76953125	-0.90527344	-1.60400391	+58.09570313	-63.17138672	-134.97802734	+5884	+17.04199219	+1.93359375	-1.80175781	-122.10205078	-80.13427734	+107.86376953	+5736	+15.84667969	-1.63476563	-5.21191406	+40.20996094	-44.53857422	-75.45410156	+3972
+1458241322.00679990	+16.77392578	-0.87890625	-1.68310547	+57.63427734	-62.84179688	-134.38476563	+5868	+17.03759766	+1.97314453	-1.87646484	-120.54199219	-80.50781250	+106.41357422	+5740	+15.84228516	-1.59960938	-5.26025391	+40.18798828	-44.36279297	-75.19042969	+3952
+1458241322.01510000	+16.77832031	-0.82177734	-1.81933594	+56.97509766	-62.20458984	-133.43994141	+5832	+17.03320313	+2.05664063	-1.99951172	-117.77343750	-81.14501953	+103.86474609	+5740	+15.82470703	-1.52490234	-5.36132813	+40.20996094	-43.94531250	-74.70703125	+3904
+1458241322.01930000	+16.77832031	-0.78222656	-1.88085938	+56.77734375	-61.91894531	-133.04443359	+5816	+17.02880859	+2.10058594	-2.05664063	-116.38916016	-81.43066406	+102.61230469	+5744	+15.81591797	-1.48974609	-5.40966797	+40.25390625	-43.72558594	-74.53125000	+3880
+1458241322.02340010	+16.78271484	-0.73828125	-1.93359375	+56.71142578	-61.67724609	-132.78076172	+5796	+17.02880859	+2.14453125	-2.10498047	-115.20263672	-81.71630859	+101.55761719	+5740	+15.80273438	-1.45019531	-5.45361328	+40.34179688	-43.50585938	-74.37744141	+3856
+1458241322.02760000	+16.78710938	-0.68994141	-1.97314453	+56.77734375	-61.47949219	-132.64892578	+5776	+17.02880859	+2.19726563	-2.15332031	-113.92822266	-82.00195313	+100.45898438	+5744	+15.78955078	-1.41064453	-5.50195313	+40.47363281	-43.26416016	-74.31152344	+3832
+1458241322.03180000	+16.79150391	-0.63281250	-2.00830078	+56.95312500	-61.28173828	-132.60498047	+5756	+17.02880859	+2.25439453	-2.20166016	-112.76367188	-82.26562500	+99.49218750	+5744	+15.78076172	-1.37988281	-5.54150391	+40.64941406	-43.02246094	-74.33349609	+3804
+1458241322.03590010	+16.80029297	-0.57128906	-2.03466797	+57.26074219	-61.12792969	-132.64892578	+5732	+17.02880859	+2.30712891	-2.23681641	-111.84082031	-82.50732422	+98.76708984	+5740	+15.77197266	-1.34472656	-5.57666016	+40.86914063	-42.78076172	-74.39941406	+3780
+1458241322.04010010	+16.80908203	-0.50097656	-2.05224609	+57.63427734	-60.97412109	-132.75878906	+5712	+17.02880859	+2.36865234	-2.27197266	-110.98388672	-82.74902344	+98.12988281	+5736	+15.76318359	-1.31396484	-5.61621094	+41.13281250	-42.49511719	-74.50927734	+3760
+1458241322.04430010	+16.81787109	-0.43066406	-2.06982422	+58.02978516	-60.82031250	-132.89062500	+5688	+17.02880859	+2.42578125	-2.30273438	-110.17089844	-82.99072266	+97.53662109	+5732	+15.75439453	-1.27880859	-5.65136719	+41.39648438	-42.25341797	-74.66308594	+3740
+1458241322.05259990	+16.83105469	-0.28125000	-2.09179688	+58.99658203	-60.57861328	-133.30810547	+5644	+17.02441406	+2.55322266	-2.35986328	-108.83056641	-83.45214844	+96.65771484	+5724	+15.73242188	-1.20849609	-5.72607422	+42.01171875	-41.66015625	-75.01464844	+3708
+1458241322.05679990	+16.83984375	-0.20654297	-2.09619141	+59.52392578	-60.49072266	-133.57177734	+5624	+17.02441406	+2.61035156	-2.38623047	-108.43505859	-83.67187500	+96.48193359	+5716	+15.71923828	-1.16894531	-5.76123047	+42.34130859	-41.39648438	-75.19042969	+3696
+1458241322.06090000	+16.84423828	-0.13183594	-2.10498047	+60.00732422	-60.38085938	-133.79150391	+5600	+17.02001953	+2.66748047	-2.41259766	-107.90771484	-83.89160156	+96.17431641	+5712	+15.71044922	-1.13378906	-5.78759766	+42.64892578	-41.17675781	-75.43212891	+3684
+1458241322.06510000	+16.84863281	-0.05712891	-2.11376953	+60.51269531	-60.27099609	-134.03320313	+5576	+17.02001953	+2.72900391	-2.43896484	-107.55615234	-84.11132813	+96.04248047	+5704	+15.70166016	-1.09423828	-5.81396484	+43.02246094	-40.97900391	-75.67382813	+3672
+1458241322.06920000	+16.85302734	+0.01318359	-2.12255859	+60.97412109	-60.13916016	-134.27490234	+5552	+17.01562500	+2.78613281	-2.46093750	-107.42431641	-84.35302734	+96.13037109	+5696	+15.69287109	-1.05468750	-5.83593750	+43.35205078	-40.78125000	-75.89355469	+3664
+1458241322.07340000	+16.85742188	+0.07910156	-2.14013672	+61.34765625	-59.98535156	-134.42871094	+5528	+17.01123047	+2.83886719	-2.49169922	-106.94091797	-84.59472656	+95.84472656	+5692	+15.68847656	-1.01953125	-5.86230469	+43.65966797	-40.62744141	-76.09130859	+3652
+1458241322.08170010	+16.85302734	+0.19775391	-2.19287109	+61.89697266	-59.58984375	-134.62646484	+5484	+16.99365234	+2.94433594	-2.54882813	-106.28173828	-85.07812500	+95.58105469	+5676	+15.67529297	-0.93603516	-5.91943359	+44.14306641	-40.29785156	-76.24511719	+3640
+1458241322.08590010	+16.84863281	+0.24609375	-2.23242188	+61.98486328	-59.37011719	-134.58251953	+5456	+16.98046875	+2.99267578	-2.58398438	-105.51269531	-85.31982422	+94.96582031	+5668	+15.66650391	-0.89208984	-5.94580078	+44.34082031	-40.20996094	-76.31103516	+3628
+1458241322.09010000	+16.83984375	+0.29443359	-2.27197266	+62.07275391	-59.12841797	-134.56054688	+5432	+16.96289063	+3.04101563	-2.61914063	-104.58984375	-85.58349609	+94.19677734	+5664	+15.66210938	-0.85253906	-5.96777344	+44.53857422	-40.12207031	-76.31103516	+3616
+1458241322.09840010	+16.82666016	+0.36474609	-2.36425781	+62.11669922	-58.64501953	-134.45068359	+5380	+16.93652344	+3.11572266	-2.68945313	-103.05175781	-86.08886719	+92.94433594	+5656	+15.65332031	-0.76904297	-6.00732422	+44.86816406	-40.05615234	-76.33300781	+3584
+1458241322.10260010	+16.81787109	+0.39550781	-2.41699219	+62.07275391	-58.35937500	-134.31884766	+5356	+16.92333984	+3.15527344	-2.72460938	-101.79931641	-86.35253906	+91.80175781	+5648	+15.65332031	-0.72949219	-6.02929688	+45.00000000	-40.03417969	-76.31103516	+3564
+1458241322.11089990	+16.79589844	+0.44824219	-2.52246094	+61.91894531	-57.81005859	-134.09912109	+5304	+16.89257813	+3.22558594	-2.79492188	-99.05273438	-86.85791016	+89.29687500	+5640	+15.65332031	-0.64599609	-6.07324219	+45.24169922	-39.99023438	-76.20117188	+3520
+1458241322.11509990	+16.78271484	+0.47900391	-2.57080078	+61.89697266	-57.54638672	-134.03320313	+5276	+16.87500000	+3.26513672	-2.83007813	-96.24023438	-87.12158203	+86.66015625	+5636	+15.65332031	-0.61083984	-6.09082031	+45.32958984	-39.94628906	-76.15722656	+3496
+1458241322.11920000	+16.76953125	+0.50537109	-2.61914063	+61.85302734	-57.30468750	-133.94531250	+5256	+16.85302734	+3.30468750	-2.86962891	-92.41699219	-87.36328125	+82.96875000	+5636	+15.65332031	-0.57568359	-6.10839844	+45.41748047	-39.92431641	-76.09130859	+3468
+1458241322.12340000	+16.76074219	+0.53173828	-2.65429688	+61.87500000	-57.08496094	-133.94531250	+5232	+16.83544922	+3.33544922	-2.89599609	-90.41748047	-87.56103516	+81.12304688	+5636	+15.64892578	-0.53613281	-6.12158203	+45.52734375	-39.90234375	-76.02539063	+3440
+1458241322.12760000	+16.75195313	+0.55810547	-2.68945313	+61.91894531	-56.90917969	-133.94531250	+5212	+16.82666016	+3.37060547	-2.91796875	-87.01171875	-87.73681641	+77.80517578	+5632	+15.64453125	-0.50097656	-6.13476563	+45.63720703	-39.90234375	-76.00341797	+3408
+1458241322.13170000	+16.74755859	+0.58886719	-2.72021484	+62.00683594	-56.71142578	-133.96728516	+5192	+16.81347656	+3.40576172	-2.94433594	-82.68310547	-87.91259766	+73.63037109	+5628	+15.64453125	-0.47021484	-6.14355469	+45.74707031	-39.88037109	-76.00341797	+3376
+1458241322.13590000	+16.73876953	+0.62402344	-2.73339844	+62.24853516	-56.60156250	-134.16503906	+5172	+16.80029297	+3.43652344	-2.95312500	-80.44189453	-88.08837891	+71.52099609	+5624	+15.64013672	-0.43505859	-6.15234375	+45.90087891	-39.85839844	-76.02539063	+3348
+1458241322.14010000	+16.73876953	+0.65917969	-2.74218750	+62.46826172	-56.49169922	-134.34082031	+5152	+16.78710938	+3.47167969	-2.96630859	-75.84960938	-88.22021484	+67.12646484	+5620	+15.64013672	-0.40869141	-6.15673828	+46.03271484	-39.81445313	-76.06933594	+3316
+1458241322.14840010	+16.72998047	+0.75585938	-2.73339844	+63.14941406	-56.33789063	-134.78027344	+5116	+16.76513672	+3.56835938	-2.97949219	-65.80810547	-88.43994141	+57.56835938	+5620	+15.63574219	-0.35156250	-6.16992188	+46.38427734	-39.66064453	-76.22314453	+3256
+1458241322.15249990	+16.72558594	+0.80419922	-2.72021484	+63.54492188	-56.31591797	-135.08789063	+5100	+16.75634766	+3.61230469	-2.97949219	-61.74316406	-88.52783203	+53.67919922	+5616	+15.63134766	-0.32519531	-6.16992188	+46.58203125	-39.57275391	-76.35498047	+3232
+1458241322.15669990	+16.72119141	+0.86132813	-2.69824219	+63.98437500	-56.31591797	-135.37353516	+5084	+16.74755859	+3.65625000	-2.97509766	-56.64550781	-88.59375000	+48.80126953	+5616	+15.62695313	-0.29443359	-6.16552734	+46.80175781	-39.48486328	-76.50878906	+3204
+1458241322.16090010	+16.72119141	+0.91406250	-2.67187500	+64.46777344	-56.35986328	-135.74707031	+5072	+16.73876953	+3.70019531	-2.96630859	-52.75634766	-88.68164063	+45.08789063	+5616	+15.61816406	-0.27246094	-6.16113281	+47.02148438	-39.41894531	-76.68457031	+3184
+1458241322.16500000	+16.72119141	+0.96679688	-2.64111328	+64.92919922	-56.40380859	-136.05468750	+5064	+16.73437500	+3.74414063	-2.95751953	-48.66943359	-88.72558594	+41.19873047	+5616	+15.61376953	-0.24169922	-6.15234375	+47.26318359	-39.33105469	-76.88232422	+3164
+1458241322.17339990	+16.71679688	+1.08544922	-2.57958984	+65.91796875	-56.46972656	-136.75781250	+5040	+16.72119141	+3.84082031	-2.93115234	-39.70458984	-88.83544922	+32.69531250	+5616	+15.60058594	-0.19335938	-6.13476563	+47.79052734	-39.15527344	-77.32177734	+3132
+1458241322.17750000	+16.71240234	+1.14257813	-2.54443359	+66.40136719	-56.49169922	-137.06542969	+5032	+16.71679688	+3.88916016	-2.91357422	-34.62890625	-88.90136719	+27.86132813	+5620	+15.59619141	-0.16259766	-6.12597656	+48.09814453	-39.04541016	-77.56347656	+3124
+1458241322.18590000	+16.70361328	+1.24804688	-2.48730469	+67.19238281	-56.55761719	-137.57080078	+5008	+16.69921875	+3.98144531	-2.88281250	-22.36816406	-88.98925781	+16.04003906	+5624	+15.58740234	-0.10986328	-6.10400391	+48.58154297	-38.89160156	-77.91503906	+3112
+1458241322.19420000	+16.69042969	+1.33593750	-2.44775391	+67.71972656	-56.55761719	-137.87841797	+4984	+16.68603516	+4.05175781	-2.84765625	-10.32714844	-89.01123047	+4.32861328	+5624	+15.56982422	-0.05712891	-6.08203125	+48.97705078	-38.78173828	-78.13476563	+3108
+1458241322.19840000	+16.68603516	+1.37109375	-2.43457031	+67.91748047	-56.53564453	-137.98828125	+4972	+16.67724609	+4.08251953	-2.83886719	-3.01025391	-88.98925781	-2.83447266	+5624	+15.56542969	-0.03076172	-6.07324219	+49.13085938	-38.78173828	-78.24462891	+3112
+1458241322.20670010	+16.67285156	+1.42822266	-2.42138672	+68.09326172	-56.44775391	-138.01025391	+4944	+16.65966797	+4.14404297	-2.82568359	+9.99755859	-88.87939453	-15.53466797	+5624	+15.56542969	+0.01757813	-6.05566406	+49.39453125	-38.78173828	-78.28857422	+3112
+1458241322.21499990	+16.65527344	+1.46777344	-2.43457031	+67.96142578	-56.27197266	-137.83447266	+4916	+16.63769531	+4.19677734	-2.81689453	+20.45654297	-88.70361328	-25.72998047	+5620	+15.56542969	+0.06591797	-6.04687500	+49.52636719	-38.80371094	-78.22265625	+3108
+1458241322.21919990	+16.64208984	+1.47656250	-2.44775391	+67.82958984	-56.16210938	-137.65869141	+4908	+16.62890625	+4.20996094	-2.81689453	+24.38964844	-88.59375000	-29.57519531	+5620	+15.56542969	+0.08789063	-6.04687500	+49.57031250	-38.82568359	-78.11279297	+3100
+1458241322.22330000	+16.63330078	+1.48535156	-2.46093750	+67.65380859	-56.05224609	-137.50488281	+4896	+16.61572266	+4.22314453	-2.81689453	+26.98242188	-88.43994141	-32.10205078	+5620	+15.56103516	+0.11425781	-6.04248047	+49.59228516	-38.86962891	-77.98095703	+3096
+1458241322.22750000	+16.62451172	+1.49414063	-2.47412109	+67.50000000	-55.94238281	-137.35107422	+4888	+16.60253906	+4.23193359	-2.82128906	+28.60839844	-88.30810547	-33.68408203	+5620	+15.56103516	+0.13623047	-6.04248047	+49.61425781	-38.91357422	-77.89306641	+3088
+1458241322.23580000	+16.61132813	+1.50292969	-2.50488281	+67.14843750	-55.72265625	-137.04345703	+4876	+16.58056641	+4.25830078	-2.82568359	+31.77246094	-88.04443359	-36.69433594	+5620	+15.56103516	+0.18017578	-6.03369141	+49.65820313	-39.02343750	-77.67333984	+3064
+1458241322.24000000	+16.60693359	+1.50292969	-2.51367188	+67.01660156	-55.63476563	-136.91162109	+4872	+16.57177734	+4.27587891	-2.82128906	+33.13476563	-87.95654297	-37.96875000	+5620	+15.56542969	+0.20214844	-6.02490234	+49.68017578	-39.06738281	-77.58544922	+3052
+1458241322.24830010	+16.59375000	+1.51611328	-2.53125000	+66.73095703	-55.43701172	-136.64794922	+4864	+16.54980469	+4.30664063	-2.81689453	+34.82666016	-87.71484375	-39.46289063	+5624	+15.56982422	+0.25048828	-6.01611328	+49.72412109	-39.15527344	-77.36572266	+3020
+1458241322.25250010	+16.58496094	+1.52050781	-2.54003906	+66.64306641	-55.37109375	-136.56005859	+4860	+16.53662109	+4.31982422	-2.81250000	+35.48583984	-87.60498047	-40.01220703	+5628	+15.56982422	+0.27685547	-6.00732422	+49.76806641	-39.19921875	-77.25585938	+3004
+1458241322.26079990	+16.57617188	+1.54248047	-2.53564453	+66.57714844	-55.26123047	-136.45019531	+4856	+16.51904297	+4.35498047	-2.79052734	+36.25488281	-87.45117188	-40.58349609	+5640	+15.56542969	+0.32519531	-5.98974609	+49.87792969	-39.26513672	-77.08007813	+2972
+1458241322.26920010	+16.57177734	+1.57324219	-2.51367188	+66.70898438	-55.23925781	-136.49414063	+4860	+16.51025391	+4.39892578	-2.75537109	+37.33154297	-87.38525391	-41.39648438	+5656	+15.56542969	+0.37792969	-5.95458984	+50.09765625	-39.33105469	-77.03613281	+2944
+1458241322.27329990	+16.57177734	+1.59521484	-2.49609375	+66.84082031	-55.23925781	-136.56005859	+4864	+16.50585938	+4.42529297	-2.72900391	+38.07861328	-87.38525391	-41.96777344	+5668	+15.56542969	+0.39990234	-5.93701172	+50.22949219	-39.33105469	-77.08007813	+2932
+1458241322.28169990	+16.56738281	+1.64794922	-2.45214844	+67.21435547	-55.28320313	-136.77978516	+4872	+16.50146484	+4.48242188	-2.67626953	+39.48486328	-87.38525391	-43.06640625	+5688	+15.56103516	+0.43945313	-5.90185547	+50.51513672	-39.28710938	-77.23388672	+2912
+1458241322.29000000	+16.56298828	+1.70507813	-2.39062500	+67.71972656	-55.37109375	-137.06542969	+4884	+16.49707031	+4.53515625	-2.61474609	+40.53955078	-87.40722656	-43.83544922	+5708	+15.55664063	+0.47021484	-5.86669922	+50.82275391	-39.17724609	-77.40966797	+2900
+1458241322.29419990	+16.56298828	+1.74023438	-2.35546875	+68.00537109	-55.43701172	-137.26318359	+4888	+16.49707031	+4.55712891	-2.58398438	+41.41845703	-87.42919922	-44.60449219	+5716	+15.54785156	+0.48339844	-5.84912109	+50.97656250	-39.13330078	-77.54150391	+2900
+1458241322.29830000	+16.56298828	+1.77099609	-2.31591797	+68.31298828	-55.50292969	-137.43896484	+4896	+16.50146484	+4.57910156	-2.55761719	+42.09960938	-87.45117188	-45.15380859	+5724	+15.54345703	+0.49218750	-5.82714844	+51.13037109	-39.08935547	-77.69531250	+2904
+1458241322.30250000	+16.56298828	+1.80615234	-2.28076172	+68.64257813	-55.56884766	-137.65869141	+4900	+16.50146484	+4.60107422	-2.52685547	+42.71484375	-87.47314453	-45.63720703	+5732	+15.54345703	+0.50537109	-5.80957031	+51.26220703	-39.04541016	-77.84912109	+2908
+1458241322.30660010	+16.56298828	+1.83251953	-2.24121094	+68.97216797	-55.63476563	-137.85644531	+4904	+16.50585938	+4.61865234	-2.50048828	+43.41796875	-87.47314453	-46.25244141	+5736	+15.53906250	+0.51416016	-5.78759766	+51.41601563	-39.00146484	-77.98095703	+2916
+1458241322.31500010	+16.56298828	+1.88085938	-2.17968750	+69.47753906	-55.72265625	-138.18603516	+4908	+16.49707031	+4.65380859	-2.46972656	+43.81347656	-87.38525391	-46.45019531	+5740	+15.53466797	+0.52734375	-5.75683594	+51.61376953	-38.91357422	-78.20068359	+2932
+1458241322.31909990	+16.56298828	+1.89843750	-2.15771484	+69.67529297	-55.74462891	-138.31787109	+4904	+16.49267578	+4.65820313	-2.45654297	+43.92333984	-87.34130859	-46.49414063	+5740	+15.53027344	+0.53613281	-5.74804688	+51.67968750	-38.89160156	-78.22265625	+2940
+1458241322.32329990	+16.56298828	+1.91162109	-2.13574219	+69.78515625	-55.74462891	-138.40576172	+4900	+16.48828125	+4.65820313	-2.44775391	+43.59375000	-87.25341797	-46.12060547	+5740	+15.53027344	+0.54052734	-5.73486328	+51.72363281	-38.89160156	-78.24462891	+2952
+1458241322.32750010	+16.56298828	+1.92041016	-2.12695313	+69.87304688	-55.74462891	-138.44970703	+4896	+16.48388672	+4.65820313	-2.44335938	+43.30810547	-87.20947266	-45.79101563	+5740	+15.53027344	+0.54931641	-5.72607422	+51.74560547	-38.91357422	-78.24462891	+2960
+1458241322.33160000	+16.56298828	+1.92480469	-2.11816406	+69.91699219	-55.72265625	-138.47167969	+4892	+16.47509766	+4.65820313	-2.43457031	+43.30810547	-87.14355469	-45.74707031	+5744	+15.53027344	+0.55810547	-5.71289063	+51.76757813	-38.93554688	-78.22265625	+2968
+1458241322.33999990	+16.56298828	+1.92480469	-2.11376953	+69.91699219	-55.65673828	-138.44970703	+4880	+16.46630859	+4.66259766	-2.43896484	+42.64892578	-86.96777344	-45.00000000	+5744	+15.53466797	+0.57568359	-5.69970703	+51.74560547	-39.04541016	-78.11279297	+2980
+1458241322.34410000	+16.56298828	+1.92041016	-2.11816406	+69.87304688	-55.59082031	-138.42773438	+4876	+16.45751953	+4.65820313	-2.44335938	+42.07763672	-86.85791016	-44.36279297	+5744	+15.53906250	+0.58447266	-5.69531250	+51.72363281	-39.08935547	-78.02490234	+2980
+1458241322.34830000	+16.56298828	+1.91162109	-2.12255859	+69.78515625	-55.52490234	-138.38378906	+4876	+16.44873047	+4.65380859	-2.44775391	+41.50634766	-86.74804688	-43.76953125	+5744	+15.54345703	+0.59326172	-5.69091797	+51.67968750	-39.13330078	-77.89306641	+2980
+1458241322.35250000	+16.56298828	+1.90722656	-2.12695313	+69.74121094	-55.45898438	-138.33984375	+4876	+16.44433594	+4.65380859	-2.45214844	+41.06689453	-86.63818359	-43.28613281	+5748	+15.54785156	+0.60205078	-5.68652344	+51.63574219	-39.17724609	-77.76123047	+2980
+1458241322.35660000	+16.56298828	+1.90283203	-2.13574219	+69.67529297	-55.39306641	-138.27392578	+4872	+16.43554688	+4.64501953	-2.45214844	+40.64941406	-86.55029297	-42.82470703	+5752	+15.55224609	+0.61523438	-5.68652344	+51.56982422	-39.24316406	-77.62939453	+2976
+1458241322.36080000	+16.56298828	+1.89843750	-2.14453125	+69.58740234	-55.32714844	-138.22998047	+4872	+16.43115234	+4.64062500	-2.45654297	+40.23193359	-86.46240234	-42.36328125	+5756	+15.55664063	+0.62402344	-5.68212891	+51.50390625	-39.30908203	-77.47558594	+2972
+1458241322.36910010	+16.56298828	+1.88964844	-2.15771484	+69.49951172	-55.21728516	-138.16406250	+4876	+16.42236328	+4.63183594	-2.46533203	+39.41894531	-86.26464844	-41.46240234	+5768	+15.56542969	+0.65039063	-5.67333984	+51.37207031	-39.46289063	-77.12402344	+2956
+1458241322.37330010	+16.56298828	+1.88525391	-2.16210938	+69.47753906	-55.17333984	-138.12011719	+4876	+16.42236328	+4.63183594	-2.46533203	+39.22119141	-86.17675781	-41.22070313	+5772	+15.56982422	+0.66357422	-5.66894531	+51.30615234	-39.50683594	-76.97021484	+2948
+1458241322.37739990	+16.56298828	+1.88085938	-2.17089844	+69.45556641	-55.10742188	-138.12011719	+4876	+16.42236328	+4.63623047	-2.46533203	+39.13330078	-86.08886719	-41.06689453	+5776	+15.57861328	+0.67675781	-5.66894531	+51.24023438	-39.57275391	-76.79443359	+2936
+1458241322.38159990	+16.56298828	+1.88085938	-2.17529297	+69.43359375	-55.06347656	-138.12011719	+4880	+16.42236328	+4.63623047	-2.46533203	+39.04541016	-86.00097656	-40.91308594	+5780	+15.58300781	+0.68554688	-5.66455078	+51.17431641	-39.59472656	-76.66259766	+2920
+1458241322.38579990	+16.56298828	+1.88085938	-2.17968750	+69.45556641	-55.01953125	-138.12011719	+4880	+16.42675781	+4.64062500	-2.46093750	+39.08935547	-85.93505859	-40.89111328	+5788	+15.58740234	+0.69433594	-5.66455078	+51.13037109	-39.59472656	-76.53076172	+2908
+1458241322.38990000	+16.56298828	+1.88085938	-2.17968750	+69.49951172	-54.95361328	-138.16406250	+4880	+16.43115234	+4.64062500	-2.45214844	+39.30908203	-85.91308594	-41.04492188	+5792	+15.58740234	+0.69873047	-5.66015625	+51.08642578	-39.57275391	-76.48681641	+2896
+1458241322.39410000	+16.56298828	+1.88525391	-2.17968750	+69.58740234	-54.90966797	-138.22998047	+4884	+16.43994141	+4.64501953	-2.43896484	+39.68261719	-85.89111328	-41.37451172	+5800	+15.58740234	+0.69873047	-5.65576172	+51.08642578	-39.57275391	-76.48681641	+2888
+1458241322.40240000	+16.56738281	+1.89843750	-2.17089844	+69.89501953	-54.84375000	-138.44970703	+4888	+16.45751953	+4.66259766	-2.41259766	+40.73730469	-85.84716797	-42.25341797	+5812	+15.59179688	+0.69873047	-5.64697266	+51.10839844	-39.50683594	-76.55273438	+2872
+1458241322.40660000	+16.57177734	+1.91162109	-2.16210938	+70.11474609	-54.82177734	-138.62548828	+4892	+16.46630859	+4.67578125	-2.39941406	+41.41845703	-85.82519531	-42.84667969	+5816	+15.59179688	+0.69433594	-5.64697266	+51.13037109	-39.48486328	-76.61865234	+2868
+1458241322.41080000	+16.57617188	+1.92041016	-2.14892578	+70.35644531	-54.82177734	-138.82324219	+4896	+16.47509766	+4.68457031	-2.38183594	+42.38525391	-85.82519531	-43.72558594	+5820	+15.59619141	+0.68994141	-5.64257813	+51.15234375	-39.44091797	-76.70654297	+2868
+1458241322.41490010	+16.58056641	+1.93359375	-2.13574219	+70.64208984	-54.82177734	-139.04296875	+4900	+16.48388672	+4.69775391	-2.35986328	+43.63769531	-85.84716797	-44.89013672	+5828	+15.59619141	+0.68554688	-5.64257813	+51.17431641	-39.39697266	-76.75048828	+2868
+1458241322.42330000	+16.58935547	+1.95996094	-2.10058594	+71.23535156	-54.82177734	-139.52636719	+4908	+16.49707031	+4.71533203	-2.31591797	+46.34033203	-85.84716797	-47.41699219	+5840	+15.59619141	+0.67675781	-5.63818359	+51.21826172	-39.33105469	-76.90429688	+2868
+1458241322.42740010	+16.59375000	+1.97753906	-2.08300781	+71.54296875	-54.82177734	-139.79003906	+4912	+16.50146484	+4.72851563	-2.29833984	+47.46093750	-85.82519531	-48.44970703	+5844	+15.59619141	+0.67236328	-5.63378906	+51.21826172	-39.30908203	-76.97021484	+2872
+1458241322.43580010	+16.60253906	+1.99951172	-2.05224609	+72.15820313	-54.84375000	-140.31738281	+4912	+16.51025391	+4.74609375	-2.27197266	+50.00976563	-85.73730469	-50.82275391	+5852	+15.59619141	+0.66357422	-5.62939453	+51.26220703	-39.24316406	-77.12402344	+2888
+1458241322.43989990	+16.60693359	+2.00830078	-2.03466797	+72.46582031	-54.82177734	-140.55908203	+4912	+16.51025391	+4.75488281	-2.25878906	+51.21826172	-85.64941406	-51.94335938	+5856	+15.60058594	+0.65478516	-5.62939453	+51.28417969	-39.22119141	-77.23388672	+2896
+1458241322.44409990	+16.61132813	+2.01269531	-2.02587891	+72.70751953	-54.79980469	-140.77880859	+4912	+16.51464844	+4.75927734	-2.25439453	+52.42675781	-85.53955078	-53.06396484	+5860	+15.60498047	+0.65039063	-5.62500000	+51.30615234	-39.19921875	-77.29980469	+2904
+1458241322.44829990	+16.61572266	+2.01708984	-2.01708984	+72.92724609	-54.77783203	-140.95458984	+4908	+16.51464844	+4.75927734	-2.24560547	+53.48144531	-85.40771484	-54.05273438	+5864	+15.60498047	+0.64599609	-5.62500000	+51.32812500	-39.19921875	-77.36572266	+2912
+1458241322.45660000	+16.62011719	+2.01708984	-2.01708984	+73.27880859	-54.64599609	-141.26220703	+4904	+16.50585938	+4.75488281	-2.24560547	+54.95361328	-85.05615234	-55.39306641	+5868	+15.61376953	+0.64160156	-5.62939453	+51.30615234	-39.19921875	-77.45361328	+2932
+1458241322.46070000	+16.62011719	+2.01269531	-2.02587891	+73.36669922	-54.58007813	-141.35009766	+4904	+16.50146484	+4.75488281	-2.25439453	+55.32714844	-84.83642578	-55.67871094	+5872	+15.61816406	+0.64160156	-5.62939453	+51.28417969	-39.22119141	-77.43164063	+2940
+1458241322.46490000	+16.62011719	+2.00830078	-2.03466797	+73.47656250	-54.47021484	-141.45996094	+4904	+16.49707031	+4.75927734	-2.26757813	+55.43701172	-84.55078125	-55.70068359	+5880	+15.62255859	+0.64599609	-5.63378906	+51.26220703	-39.26513672	-77.40966797	+2948
+1458241322.46910000	+16.62011719	+1.99951172	-2.05224609	+73.56445313	-54.36035156	-141.52587891	+4904	+16.49707031	+4.75488281	-2.28515625	+55.48095703	-84.26513672	-55.67871094	+5888	+15.63134766	+0.65039063	-5.63378906	+51.24023438	-39.33105469	-77.36572266	+2952
+1458241322.47320010	+16.62011719	+1.99072266	-2.06982422	+73.60839844	-54.22851563	-141.56982422	+4908	+16.49267578	+4.75048828	-2.30273438	+55.70068359	-84.00146484	-55.81054688	+5892	+15.64013672	+0.65478516	-5.63818359	+51.19628906	-39.39697266	-77.29980469	+2960
+1458241322.47740010	+16.62011719	+1.97753906	-2.09619141	+73.67431641	-54.05273438	-141.63574219	+4916	+16.49267578	+4.74169922	-2.31591797	+55.83251953	-83.67187500	-55.92041016	+5900	+15.64453125	+0.65917969	-5.64257813	+51.17431641	-39.46289063	-77.21191406	+2964
+1458241322.48569990	+16.61132813	+1.95556641	-2.15332031	+73.78417969	-53.74511719	-141.70166016	+4932	+16.48388672	+4.73291016	-2.35107422	+55.78857422	-83.07861328	-55.67871094	+5912	+15.65771484	+0.67236328	-5.65576172	+51.08642578	-39.59472656	-77.01416016	+2964
+1458241322.48990010	+16.60693359	+1.94238281	-2.17968750	+73.89404297	-53.56933594	-141.78955078	+4940	+16.48388672	+4.73291016	-2.36425781	+55.81054688	-82.79296875	-55.59082031	+5920	+15.66650391	+0.68115234	-5.66015625	+51.06445313	-39.66064453	-76.90429688	+2964
+1458241322.49819990	+16.60253906	+1.92919922	-2.21484375	+74.28955078	-53.30566406	-142.09716797	+4952	+16.47949219	+4.73730469	-2.38183594	+56.11816406	-82.30957031	-55.65673828	+5928	+15.67968750	+0.69433594	-5.66894531	+51.02050781	-39.79248047	-76.75048828	+2956
+1458241322.50659990	+16.60253906	+1.93359375	-2.22802734	+74.97070313	-53.12988281	-142.66845703	+4960	+16.48828125	+4.74169922	-2.38183594	+56.93115234	-81.91406250	-56.27197266	+5932	+15.69287109	+0.69873047	-5.66894531	+51.04248047	-39.92431641	-76.72851563	+2944
+1458241322.51070000	+16.60253906	+1.94238281	-2.21923828	+75.41015625	-53.06396484	-143.02001953	+4964	+16.49707031	+4.74609375	-2.37304688	+57.56835938	-81.76025391	-56.77734375	+5936	+15.69726563	+0.69433594	-5.66894531	+51.06445313	-39.94628906	-76.77246094	+2936
+1458241322.51490000	+16.60253906	+1.95556641	-2.20605469	+75.84960938	-53.02001953	-143.39355469	+4968	+16.50146484	+4.75048828	-2.35546875	+58.24951172	-81.62841797	-57.34863281	+5936	+15.70166016	+0.69433594	-5.66894531	+51.10839844	-39.94628906	-76.81640625	+2932
+1458241322.51910000	+16.60253906	+1.96435547	-2.18847656	+76.33300781	-52.99804688	-143.78906250	+4976	+16.50146484	+4.75927734	-2.33789063	+58.86474609	-81.49658203	-57.81005859	+5940	+15.70605469	+0.68554688	-5.66894531	+51.17431641	-39.94628906	-76.90429688	+2928
+1458241322.52740000	+16.60253906	+1.99511719	-2.14453125	+77.34375000	-52.97607422	-144.66796875	+4984	+16.50585938	+4.78564453	-2.29394531	+60.51269531	-81.27685547	-59.12841797	+5948	+15.71044922	+0.67236328	-5.66015625	+51.30615234	-39.92431641	-77.12402344	+2928
+1458241322.53150010	+16.60253906	+2.01269531	-2.11816406	+77.87109375	-52.97607422	-145.08544922	+4988	+16.51025391	+4.79443359	-2.26757813	+61.50146484	-81.18896484	-59.96337891	+5952	+15.71044922	+0.66357422	-5.65576172	+51.37207031	-39.90234375	-77.25585938	+2928
+1458241322.53570010	+16.60693359	+2.03027344	-2.08740234	+78.39843750	-52.99804688	-145.54687500	+4996	+16.51464844	+4.79882813	-2.24560547	+62.49023438	-81.07910156	-60.84228516	+5956	+15.71484375	+0.65478516	-5.64697266	+51.45996094	-39.88037109	-77.43164063	+2936
+1458241322.53990010	+16.60693359	+2.04345703	-2.06542969	+78.85986328	-52.97607422	-145.92041016	+4996	+16.51904297	+4.80322266	-2.22363281	+63.21533203	-80.90332031	-61.45751953	+5956	+15.71484375	+0.64599609	-5.63818359	+51.54785156	-39.85839844	-77.60742188	+2940
+1458241322.54399990	+16.61132813	+2.06103516	-2.03906250	+79.29931641	-52.97607422	-146.27197266	+4996	+16.52343750	+4.81640625	-2.20605469	+63.94042969	-80.74951172	-62.05078125	+5960	+15.71923828	+0.63281250	-5.63378906	+51.63574219	-39.83642578	-77.76123047	+2948
+1458241322.55240010	+16.60693359	+2.08300781	-2.00390625	+80.02441406	-52.93212891	-146.86523438	+4996	+16.51904297	+4.83837891	-2.17968750	+65.30273438	-80.26611328	-63.10546875	+5964	+15.72363281	+0.61523438	-5.62060547	+51.83349609	-39.77050781	-78.09082031	+2972
+1458241322.55650000	+16.60693359	+2.09179688	-1.99072266	+80.28808594	-52.88818359	-147.08496094	+4996	+16.51464844	+4.84277344	-2.17089844	+65.85205078	-79.98046875	-63.56689453	+5964	+15.72363281	+0.60644531	-5.61181641	+51.92138672	-39.72656250	-78.22265625	+2984
+1458241322.56489990	+16.60693359	+2.10058594	-1.97314453	+80.66162109	-52.82226563	-147.34863281	+4988	+16.51025391	+4.85156250	-2.17968750	+66.37939453	-79.21142578	-63.89648438	+5972	+15.72802734	+0.59326172	-5.60302734	+52.05322266	-39.70458984	-78.39843750	+3008
+1458241322.56900000	+16.60253906	+2.10058594	-1.97314453	+80.72753906	-52.75634766	-147.39257813	+4984	+16.51025391	+4.85595703	-2.18847656	+66.68701172	-78.77197266	-64.13818359	+5976	+15.72802734	+0.58886719	-5.59863281	+52.11914063	-39.70458984	-78.46435547	+3020
+1458241322.57320000	+16.60253906	+2.10058594	-1.97753906	+80.74951172	-52.71240234	-147.39257813	+4984	+16.51464844	+4.86035156	-2.20166016	+67.23632813	-78.28857422	-64.59960938	+5980	+15.73242188	+0.58447266	-5.59863281	+52.14111328	-39.72656250	-78.48632813	+3032
+1458241322.57740000	+16.60253906	+2.09619141	-1.98193359	+80.70556641	-52.64648438	-147.32666016	+4984	+16.51464844	+4.86035156	-2.23242188	+67.01660156	-77.62939453	-64.31396484	+5984	+15.73681641	+0.58007813	-5.59863281	+52.16308594	-39.72656250	-78.48632813	+3040
+1458241322.58570000	+16.59814453	+2.07861328	-2.00830078	+80.44189453	-52.53662109	-147.06298828	+4988	+16.51025391	+4.86914063	-2.28515625	+67.30224609	-76.28906250	-64.46777344	+6000	+15.74121094	+0.58007813	-5.60302734	+52.18505859	-39.72656250	-78.37646484	+3052
+1458241322.58990000	+16.59375000	+2.07421875	-2.01708984	+80.28808594	-52.49267578	-146.93115234	+4988	+16.50585938	+4.86914063	-2.31591797	+67.21435547	-75.49804688	-64.35791016	+6008	+15.74121094	+0.58447266	-5.60742188	+52.18505859	-39.74853516	-78.31054688	+3056
+1458241322.59400010	+16.59375000	+2.06542969	-2.03027344	+80.09033203	-52.44873047	-146.75537109	+4992	+16.50146484	+4.87353516	-2.35107422	+67.36816406	-74.70703125	-64.46777344	+6016	+15.74560547	+0.58447266	-5.60742188	+52.18505859	-39.74853516	-78.26660156	+3056
+1458241322.59820010	+16.58935547	+2.05664063	-2.03906250	+79.87060547	-52.42675781	-146.55761719	+4996	+16.50585938	+4.87792969	-2.36865234	+67.91748047	-73.91601563	-64.99511719	+6020	+15.74560547	+0.58447266	-5.61181641	+52.18505859	-39.74853516	-78.20068359	+3056
+1458241322.60649990	+16.58935547	+2.04345703	-2.05664063	+79.56298828	-52.38281250	-146.27197266	+5004	+16.51464844	+4.88671875	-2.43896484	+68.00537109	-72.00439453	-65.01708984	+6032	+15.75000000	+0.58447266	-5.62060547	+52.18505859	-39.77050781	-78.06884766	+3052
+1458241322.61069990	+16.58935547	+2.03466797	-2.06542969	+79.38720703	-52.38281250	-146.11816406	+5008	+16.51904297	+4.89550781	-2.45654297	+68.53271484	-71.10351563	-65.52246094	+6032	+15.75439453	+0.58447266	-5.62500000	+52.20703125	-39.77050781	-78.00292969	+3048
+1458241322.61480000	+16.58935547	+2.03027344	-2.06982422	+79.21142578	-52.38281250	-145.98632813	+5012	+16.52343750	+4.89550781	-2.47851563	+68.75244141	-70.09277344	-65.72021484	+6032	+15.75439453	+0.58447266	-5.62939453	+52.25097656	-39.74853516	-77.93701172	+3040
+1458241322.62319990	+16.58935547	+2.02148438	-2.07861328	+78.83789063	-52.42675781	-145.65673828	+5016	+16.52343750	+4.91308594	-2.50927734	+69.30175781	-68.13720703	-66.22558594	+6032	+15.75439453	+0.57568359	-5.63378906	+52.38281250	-39.66064453	-77.87109375	+3020
+1458241322.63150000	+16.59814453	+1.96875000	-2.10058594	+76.42089844	-52.77832031	-143.61328125	+5032	+16.53222656	+4.93066406	-2.52246094	+70.02685547	-66.22558594	-66.90673828	+6028	+15.74560547	+0.55810547	-5.63378906	+52.64648438	-39.48486328	-78.02490234	+3000
+1458241322.63980010	+16.63330078	+1.89843750	-2.08300781	+71.16943359	-53.89892578	-139.15283203	+5040	+16.55419922	+4.94824219	-2.53564453	+70.62011719	-64.29199219	-67.47802734	+6020	+15.73681641	+0.53173828	-5.62060547	+52.99804688	-39.24316406	-78.42041016	+2984
+1458241322.64400010	+16.64648438	+1.89843750	-2.06542969	+69.67529297	-54.29443359	-137.81250000	+5036	+16.55859375	+4.96142578	-2.54443359	+70.81787109	-63.34716797	-67.65380859	+6016	+15.72802734	+0.51855469	-5.61621094	+53.17382813	-39.08935547	-78.66210938	+2980
+1458241322.64820000	+16.65087891	+1.90283203	-2.03027344	+68.62060547	-54.71191406	-136.88964844	+5036	+16.56298828	+4.97021484	-2.56201172	+70.90576172	-62.35839844	-67.71972656	+6012	+15.71923828	+0.50097656	-5.60742188	+53.37158203	-38.91357422	-78.90380859	+2976
+1458241322.65650010	+16.65966797	+1.89843750	-1.96875000	+66.15966797	-55.43701172	-134.75830078	+5028	+16.56298828	+4.99218750	-2.57519531	+71.41113281	-60.57861328	-68.18115234	+6004	+15.69287109	+0.45703125	-5.58984375	+53.83300781	-38.47412109	-79.58496094	+2984
+1458241322.66479990	+16.67724609	+1.88085938	-1.93359375	+63.32519531	-56.07421875	-132.31933594	+5016	+16.57617188	+5.00976563	-2.62353516	+71.54296875	-58.73291016	-68.26904297	+6000	+15.65771484	+0.40869141	-5.56787109	+54.27246094	-37.99072266	-80.33203125	+3000
+1458241322.66899990	+16.68164063	+1.87207031	-1.92041016	+61.83105469	-56.35986328	-131.02294922	+5008	+16.58056641	+5.01855469	-2.64550781	+71.67480469	-57.83203125	-68.37890625	+5996	+15.64013672	+0.38232422	-5.55908203	+54.47021484	-37.72705078	-80.68359375	+3012
+1458241322.67730000	+16.68603516	+1.85009766	-1.92919922	+58.57910156	-56.68945313	-128.10058594	+4988	+16.58056641	+5.02734375	-2.73339844	+71.58691406	-55.98632813	-68.22509766	+5996	+15.61376953	+0.32958984	-5.54589844	+54.75585938	-37.22167969	-81.27685547	+3040
+1458241322.68560000	+16.68603516	+1.78857422	-1.97314453	+54.84375000	-56.71142578	-124.93652344	+4980	+16.57617188	+5.01855469	-2.83447266	+71.27929688	-54.09667969	-67.91748047	+5996	+15.58740234	+0.28564453	-5.55029297	+54.84375000	-36.78222656	-81.49658203	+3060
+1458241322.68980000	+16.68164063	+1.76220703	-1.99951172	+52.99804688	-56.66748047	-123.33251953	+4984	+16.57177734	+5.01855469	-2.89160156	+71.21337891	-53.19580078	-67.78564453	+5996	+15.57421875	+0.27246094	-5.55908203	+54.82177734	-36.58447266	-81.51855469	+3068
+1458241322.69810010	+16.68603516	+1.68750000	-2.07421875	+49.32861328	-56.33789063	-120.25634766	+4988	+16.56738281	+4.98339844	-3.01904297	+70.79589844	-51.37207031	-67.36816406	+6004	+15.55224609	+0.23730469	-5.57666016	+54.73388672	-36.23291016	-81.49658203	+3076
+1458241322.70230010	+16.69042969	+1.65234375	-2.12255859	+47.48291016	-56.07421875	-118.71826172	+4996	+16.56738281	+4.97021484	-3.08935547	+70.57617188	-50.51513672	-67.14843750	+6004	+15.54785156	+0.21972656	-5.58544922	+54.64599609	-36.07910156	-81.43066406	+3072
+1458241322.71059990	+16.69482422	+1.57763672	-2.21923828	+44.09912109	-55.37109375	-115.97167969	+5008	+16.56298828	+4.92187500	-3.22558594	+70.00488281	-48.80126953	-66.62109375	+6012	+15.53906250	+0.18896484	-5.60302734	+54.47021484	-35.70556641	-81.27685547	+3060
+1458241322.71900010	+16.69482422	+1.50292969	-2.32031250	+40.97900391	-54.49218750	-113.46679688	+5024	+16.55859375	+4.87353516	-3.36181641	+69.45556641	-47.19726563	-66.04980469	+6016	+15.52148438	+0.15380859	-5.62939453	+54.20654297	-35.24414063	-81.01318359	+3036
+1458241322.72309990	+16.69921875	+1.46337891	-2.36425781	+39.57275391	-54.05273438	-112.43408203	+5032	+16.55859375	+4.83837891	-3.42773438	+69.06005859	-46.47216797	-65.69824219	+6016	+15.50830078	+0.13623047	-5.63818359	+54.07470703	-35.00244141	-80.88134766	+3020
+1458241322.73149990	+16.70800781	+1.40185547	-2.43896484	+37.08984375	-53.15185547	-110.54443359	+5044	+16.56738281	+4.78125000	-3.54638672	+68.44482422	-45.17578125	-65.10498047	+6016	+15.48632813	+0.08349609	-5.65576172	+53.74511719	-34.40917969	-80.66162109	+2988
+1458241322.73980000	+16.73437500	+1.35791016	-2.49169922	+35.09033203	-52.20703125	-109.07226563	+5048	+16.58935547	+4.72412109	-3.63867188	+67.80761719	-44.12109375	-64.55566406	+6008	+15.46435547	+0.01757813	-5.65576172	+53.45947266	-33.68408203	-80.55175781	+2952
+1458241322.74810000	+16.74755859	+1.32275391	-2.53125000	+33.39843750	-51.21826172	-107.88574219	+5040	+16.60253906	+4.66699219	-3.71777344	+67.10449219	-43.22021484	-63.85253906	+5992	+15.43359375	-0.05273438	-5.65136719	+53.15185547	-32.80517578	-80.46386719	+2920
+1458241322.75230000	+16.75634766	+1.31396484	-2.54003906	+32.69531250	-50.75683594	-107.35839844	+5036	+16.61132813	+4.64941406	-3.74414063	+66.81884766	-42.84667969	-63.52294922	+5980	+15.40722656	-0.10107422	-5.65576172	+52.95410156	-32.16796875	-80.35400391	+2912
+1458241322.76060010	+16.78271484	+1.28320313	-2.55322266	+31.39892578	-49.81201172	-106.50146484	+5024	+16.63769531	+4.58789063	-3.81005859	+65.93994141	-42.20947266	-62.62207031	+5964	+15.35888672	-0.18896484	-5.64697266	+52.55859375	-31.09130859	-80.26611328	+2904
+1458241322.76889990	+16.80908203	+1.26123047	-2.57958984	+30.27832031	-48.66943359	-105.66650391	+5004	+16.66845703	+4.53076172	-3.86718750	+65.03906250	-41.68212891	-61.61132813	+5940	+15.31054688	-0.29443359	-5.64257813	+52.05322266	-29.81689453	-80.00244141	+2908
+1458241322.77729990	+16.83984375	+1.24804688	-2.61035156	+29.46533203	-47.39501953	-105.02929688	+4980	+16.69921875	+4.46923828	-3.91113281	+63.96240234	-41.28662109	-60.46875000	+5908	+15.26660156	-0.38671875	-5.64697266	+51.56982422	-28.49853516	-79.62890625	+2928
+1458241322.78559990	+16.86621094	+1.19970703	-2.66308594	+28.56445313	-45.90087891	-104.41406250	+4964	+16.72558594	+4.37695313	-3.98583984	+62.46826172	-40.86914063	-58.88671875	+5884	+15.21386719	-0.48779297	-5.66015625	+50.95458984	-27.15820313	-79.01367188	+2952
+1458241322.79390000	+16.89257813	+1.16015625	-2.72900391	+27.90527344	-44.27490234	-103.79882813	+4944	+16.75195313	+4.27148438	-4.06933594	+60.73242188	-40.49560547	-57.12890625	+5860	+15.15673828	-0.58007813	-5.69091797	+50.25146484	-25.68603516	-78.06884766	+2988
+1458241322.80230000	+16.93212891	+1.11181641	-2.85205078	+27.39990234	-42.27539063	-103.27148438	+4928	+16.79150391	+4.13964844	-4.17480469	+58.60107422	-40.16601563	-55.04150391	+5840	+15.12597656	-0.67236328	-5.69970703	+49.61425781	-24.34570313	-77.21191406	+3012
+1458241322.81480000	+16.97607422	+1.00634766	-3.06738281	+26.98242188	-38.93554688	-102.67822266	+4920	+16.83544922	+3.90673828	-4.36376953	+54.88769531	-39.70458984	-51.48193359	+5808	+15.07763672	-0.80859375	-5.73925781	+48.58154297	-22.17041016	-75.47607422	+3032
+1458241322.82310010	+17.00244141	+0.90966797	-3.23437500	+26.91650391	-36.54052734	-102.34863281	+4916	+16.86181641	+3.71337891	-4.51757813	+51.81152344	-39.48486328	-48.64746094	+5792	+15.04687500	-0.89648438	-5.75244141	+47.96630859	-20.74218750	-74.31152344	+3028
+1458241322.83139990	+17.02880859	+0.84375000	-3.39257813	+27.33398438	-34.27734375	-102.10693359	+4912	+16.89257813	+3.51562500	-4.62304688	+48.84521484	-39.74853516	-45.92285156	+5764	+15.02490234	-0.98437500	-5.74804688	+47.43896484	-19.37988281	-73.19091797	+3004
+1458241322.83979990	+17.04638672	+0.78222656	-3.55078125	+28.16894531	-32.01416016	-102.04101563	+4904	+16.92773438	+3.30908203	-4.74169922	+45.41748047	-40.23193359	-42.84667969	+5728	+15.00732422	-1.07666016	-5.73486328	+46.99951172	-17.97363281	-72.18017578	+2976
+1458241322.84390000	+17.05078125	+0.74707031	-3.61669922	+28.67431641	-30.93750000	-102.01904297	+4900	+16.94531250	+3.21240234	-4.78125000	+43.68164063	-40.67138672	-41.22070313	+5700	+14.99853516	-1.12500000	-5.73046875	+46.80175781	-17.22656250	-71.65283203	+2960
+1458241322.85220000	+17.04199219	+0.70312500	-3.74853516	+30.03662109	-28.87207031	-102.01904297	+4884	+16.97607422	+2.99707031	-4.84277344	+39.81445313	-41.83593750	-37.74902344	+5640	+14.95458984	-1.21728516	-5.71728516	+46.51611328	-15.71044922	-70.64208984	+2920
+1458241322.86060000	+17.02441406	+0.66357422	-3.84521484	+31.66259766	-27.02636719	-102.04101563	+4864	+16.99804688	+2.75976563	-4.83837891	+35.52978516	-43.48388672	-34.07958984	+5572	+14.91064453	-1.34033203	-5.70410156	+46.20849609	-14.08447266	-69.78515625	+2892
+1458241322.86470010	+17.01562500	+0.66796875	-3.88476563	+32.71728516	-26.25732422	-102.01904297	+4852	+17.00683594	+2.64550781	-4.81640625	+33.35449219	-44.47265625	-32.16796875	+5532	+14.87988281	-1.39746094	-5.69970703	+46.09863281	-13.29345703	-69.32373047	+2880
+1458241322.87310000	+16.97607422	+0.62841797	-3.95947266	+34.65087891	-24.58740234	-102.08496094	+4824	+17.00683594	+2.41699219	-4.76806641	+28.60839844	-46.34033203	-27.97119141	+5456	+14.81835938	-1.54248047	-5.68652344	+45.79101563	-11.53564453	-68.51074219	+2876
+1458241322.88140010	+16.93212891	+0.62402344	-4.01660156	+36.80419922	-23.11523438	-101.99707031	+4784	+16.99365234	+2.15332031	-4.68017578	+23.37890625	-48.25195313	-23.64257813	+5376	+14.73925781	-1.68310547	-5.69970703	+45.57128906	-9.71191406	-67.47802734	+2888
+1458241322.88969990	+16.87060547	+0.60644531	-4.08251953	+38.69384766	-21.64306641	-101.64550781	+4748	+16.93652344	+1.88085938	-4.57031250	+18.14941406	-49.79003906	-19.31396484	+5300	+14.64697266	-1.83251953	-5.70410156	+45.37353516	-7.93212891	-66.42333984	+2916
+1458241322.89809990	+16.80908203	+0.56250000	-4.14843750	+40.27587891	-20.30273438	-101.16210938	+4716	+16.87939453	+1.63037109	-4.47802734	+13.33740234	-50.86669922	-15.31494141	+5224	+14.55468750	-1.99951172	-5.70410156	+45.06591797	-6.24023438	-65.34667969	+2956
+1458241322.90220000	+16.77832031	+0.51855469	-4.18359375	+40.80322266	-19.55566406	-100.85449219	+4708	+16.83984375	+1.51171875	-4.46923828	+11.03027344	-50.82275391	-13.35937500	+5180	+14.51513672	-2.07421875	-5.70410156	+45.00000000	-5.44921875	-64.70947266	+2980
+1458241322.90640000	+16.75195313	+0.48779297	-4.22314453	+41.33056641	-18.80859375	-100.45898438	+4700	+16.80029297	+1.39306641	-4.47363281	+8.92089844	-50.73486328	-11.64550781	+5136	+14.47119141	-2.15332031	-5.70849609	+44.91210938	-4.68017578	-64.05029297	+3004
+1458241322.91059990	+16.72119141	+0.44824219	-4.25830078	+41.77001953	-18.17138672	-100.01953125	+4692	+16.76513672	+1.28759766	-4.42529297	+7.20703125	-50.91064453	-10.21728516	+5096	+14.43164063	-2.23242188	-5.69531250	+44.80224609	-3.97705078	-63.45703125	+3024
+1458241322.91890000	+16.65966797	+0.32958984	-4.36376953	+42.07763672	-16.61132813	-98.94287109	+4684	+16.67285156	+1.07666016	-4.45166016	+4.13085938	-49.87792969	-7.66845703	+5016	+14.35253906	-2.36865234	-5.69091797	+44.75830078	-2.65869141	-61.96289063	+3064
+1458241322.92300010	+16.63769531	+0.27685547	-4.39892578	+42.16552734	-16.06201172	-98.32763672	+4676	+16.64208984	+0.98437500	-4.42529297	+3.12011719	-49.65820313	-6.83349609	+4972	+14.32177734	-2.43896484	-5.66455078	+44.69238281	-2.15332031	-61.32568359	+3080
+1458241322.92720010	+16.61132813	+0.18896484	-4.43847656	+41.94580078	-15.35888672	-97.73437500	+4668	+16.59814453	+0.90966797	-4.45605469	+2.28515625	-48.77929688	-5.97656250	+4932	+14.29541016	-2.49609375	-5.64257813	+44.73632813	-1.71386719	-60.60058594	+3092
+1458241322.93549990	+16.55859375	+0.03515625	-4.52197266	+41.52832031	-14.06250000	-96.48193359	+4644	+16.52343750	+0.75585938	-4.50878906	+1.16455078	-47.17529297	-4.83398438	+4864	+14.24267578	-2.61914063	-5.58544922	+44.78027344	-0.92285156	-59.26025391	+3104
+1458241322.93969990	+16.53662109	-0.05712891	-4.56591797	+41.15478516	-13.35937500	-95.84472656	+4632	+16.48828125	+0.69433594	-4.54394531	+0.76904297	-46.16455078	-4.32861328	+4828	+14.22509766	-2.66748047	-5.55029297	+44.89013672	-0.61523438	-58.55712891	+3104
+1458241322.94390010	+16.51025391	-0.13183594	-4.60986328	+40.84716797	-12.70019531	-95.16357422	+4612	+16.45312500	+0.61523438	-4.58349609	+0.41748047	-45.15380859	-3.97705078	+4804	+14.19873047	-2.72021484	-5.51513672	+44.97802734	-0.28564453	-57.85400391	+3100
+1458241322.95219990	+16.45312500	-0.28564453	-4.66699219	+40.12207031	-11.55761719	-93.82324219	+4564	+16.37402344	+0.48339844	-4.61425781	+0.13183594	-43.30810547	-3.38378906	+4740	+14.14599609	-2.82128906	-5.44482422	+45.17578125	+0.26367188	-56.46972656	+3080
+1458241322.95639990	+16.42236328	-0.36035156	-4.69335938	+39.74853516	-11.03027344	-93.18603516	+4532	+16.33886719	+0.41748047	-4.64062500	+0.04394531	-42.31933594	-3.12011719	+4708	+14.11962891	-2.87841797	-5.40527344	+45.26367188	+0.52734375	-55.81054688	+3068
+1458241322.96470000	+16.36962891	-0.50537109	-4.71533203	+39.04541016	-10.10742188	-91.95556641	+4464	+16.26855469	+0.29882813	-4.66699219	-0.04394531	-40.45166016	-2.59277344	+4648	+14.05810547	-2.97509766	-5.32177734	+45.52734375	+0.98876953	-54.55810547	+3036
+1458241322.96890000	+16.33886719	-0.57568359	-4.72412109	+38.75976563	-9.64599609	-91.40625000	+4432	+16.23339844	+0.22851563	-4.67578125	-0.06591797	-39.52880859	-2.37304688	+4616	+14.02734375	-3.04101563	-5.28222656	+45.59326172	+1.27441406	-53.94287109	+3020
+1458241322.97720000	+16.26855469	-0.69873047	-4.71533203	+38.29833984	-8.81103516	-90.30761719	+4360	+16.15869141	+0.10986328	-4.66259766	-0.04394531	-37.85888672	-1.88964844	+4556	+13.93945313	-3.16406250	-5.21630859	+45.79101563	+1.88964844	-52.64648438	+2988
+1458241322.98550010	+16.18945313	-0.81738281	-4.68896484	+37.90283203	-8.08593750	-89.23095703	+4292	+16.08398438	+0.00000000	-4.63623047	+0.00000000	-36.29882813	-1.36230469	+4500	+13.83837891	-3.31347656	-5.16357422	+45.87890625	+2.63671875	-51.35009766	+2964
+1458241322.98970010	+16.14990234	-0.86132813	-4.66699219	+37.83691406	-7.77832031	-88.68164063	+4264	+16.04882813	-0.05273438	-4.60546875	+0.06591797	-35.61767578	-1.09863281	+4472	+13.78125000	-3.37939453	-5.13720703	+45.96679688	+2.96630859	-50.66894531	+2952
+1458241322.99390010	+16.10595703	-0.91845703	-4.64501953	+37.70507813	-7.47070313	-88.17626953	+4240	+16.01367188	-0.10986328	-4.57910156	+0.10986328	-34.93652344	-0.85693359	+4448	+13.71972656	-3.46289063	-5.11523438	+45.98876953	+3.36181641	-50.03173828	+2948
+1458241323.00219990	+16.02685547	-1.01953125	-4.57470703	+37.59521484	-6.96533203	-87.20947266	+4204	+15.94335938	-0.21972656	-4.50878906	+0.24169922	-33.68408203	-0.35156250	+4408	+13.60546875	-3.61230469	-5.05810547	+46.07666016	+4.04296875	-48.75732422	+2948
+1458241323.00630000	+15.98291016	-1.07666016	-4.54394531	+37.52929688	-6.67968750	-86.72607422	+4192	+15.90380859	-0.27685547	-4.47363281	+0.32958984	-33.02490234	-0.10986328	+4388	+13.54394531	-3.70019531	-5.04052734	+46.09863281	+4.43847656	-48.07617188	+2952
+1458241323.01469990	+15.88623047	-1.17333984	-4.47363281	+37.55126953	-6.15234375	-85.69335938	+4176	+15.82031250	-0.37792969	-4.39453125	+0.50537109	-31.86035156	+0.39550781	+4352	+13.42089844	-3.85839844	-4.98339844	+46.18652344	+5.07568359	-46.80175781	+2964
+1458241323.01880000	+15.83789063	-1.23486328	-4.44287109	+37.50732422	-5.88867188	-85.16601563	+4172	+15.78076172	-0.43945313	-4.35058594	+0.57128906	-31.28906250	+0.63720703	+4336	+13.35498047	-3.93310547	-4.95703125	+46.25244141	+5.36132813	-46.12060547	+2972
+1458241323.02720000	+15.74560547	-1.34033203	-4.37255859	+37.52929688	-5.42724609	-84.13330078	+4168	+15.69287109	-0.54492188	-4.27587891	+0.70312500	-30.16845703	+1.18652344	+4300	+13.24951172	-4.06933594	-4.87792969	+46.45019531	+5.75683594	-44.95605469	+2996
+1458241323.03130010	+15.69726563	-1.40185547	-4.33740234	+37.52929688	-5.20751953	-83.60595703	+4168	+15.64453125	-0.60644531	-4.23632813	+0.76904297	-29.61914063	+1.45019531	+4288	+13.19238281	-4.13525391	-4.84277344	+46.60400391	+5.95458984	-44.36279297	+3004
+1458241323.03970000	+15.60937500	-1.51171875	-4.27587891	+37.59521484	-4.74609375	-82.52929688	+4164	+15.55664063	-0.72070313	-4.16601563	+0.87890625	-28.52050781	+1.99951172	+4256	+13.10449219	-4.25390625	-4.73291016	+46.91162109	+6.10839844	-43.37402344	+3024
+1458241323.04800010	+15.51708984	-1.63916016	-4.22753906	+37.57324219	-4.26269531	-81.36474609	+4152	+15.45556641	-0.84375000	-4.10449219	+0.92285156	-27.35595703	+2.59277344	+4224	+13.02539063	-4.35937500	-4.61865234	+47.35107422	+6.15234375	-42.40722656	+3036
+1458241323.05629990	+15.42480469	-1.75781250	-4.19238281	+37.66113281	-3.75732422	-80.13427734	+4132	+15.34570313	-0.95800781	-4.05615234	+1.03271484	-26.14746094	+3.22998047	+4184	+12.95068359	-4.44726563	-4.49560547	+47.87841797	+6.13037109	-41.46240234	+3040
+1458241323.06049990	+15.37646484	-1.81933594	-4.16162109	+37.68310547	-3.58154297	-79.60693359	+4120	+15.29296875	-1.01953125	-4.02099609	+1.03271484	-25.64208984	+3.53759766	+4168	+12.91992188	-4.48681641	-4.42089844	+48.16406250	+6.06445313	-41.08886719	+3040
+1458241323.06880000	+15.28857422	-1.92919922	-4.11328125	+37.90283203	-3.18603516	-78.42041016	+4084	+15.19189453	-1.12939453	-3.96386719	+1.14257813	-24.52148438	+4.21875000	+4124	+12.84960938	-4.57470703	-4.28466797	+48.75732422	+5.97656250	-40.27587891	+3036
+1458241323.07710000	+15.19189453	-2.03466797	-4.06054688	+38.14453125	-2.81250000	-77.25585938	+4040	+15.08203125	-1.23486328	-3.89355469	+1.34033203	-23.46679688	+4.87792969	+4084	+12.77490234	-4.66259766	-4.14843750	+49.32861328	+5.91064453	-39.48486328	+3024
+1458241323.08130000	+15.14355469	-2.09179688	-4.03417969	+38.25439453	-2.59277344	-76.68457031	+4016	+15.02490234	-1.29199219	-3.86279297	+1.42822266	-22.93945313	+5.20751953	+4060	+12.73535156	-4.71093750	-4.09130859	+49.61425781	+5.91064453	-39.04541016	+3020
+1458241323.08550000	+15.08642578	-2.14892578	-4.00341797	+38.36425781	-2.43896484	-76.15722656	+3992	+14.96777344	-1.34472656	-3.82324219	+1.51611328	-22.47802734	+5.51513672	+4040	+12.69580078	-4.75927734	-4.02978516	+49.89990234	+5.91064453	-38.62792969	+3012
+1458241323.09380010	+14.98095703	-2.24121094	-3.92431641	+38.75976563	-2.21923828	-75.12451172	+3944	+14.85791016	-1.43701172	-3.73535156	+1.80175781	-21.57714844	+6.15234375	+3992	+12.59912109	-4.86474609	-3.91992188	+50.40527344	+5.95458984	-37.74902344	+2996
+1458241323.09800000	+14.92382813	-2.28515625	-3.87597656	+38.93554688	-2.13134766	-74.68505859	+3924	+14.80517578	-1.48535156	-3.68261719	+1.93359375	-21.22558594	+6.43798828	+3976	+12.55078125	-4.92187500	-3.86718750	+50.62500000	+6.02050781	-37.33154297	+2992
+1458241323.10630010	+14.81396484	-2.36865234	-3.78369141	+39.46289063	-1.97753906	-73.76220703	+3880	+14.69970703	-1.56884766	-3.57714844	+2.28515625	-20.52246094	+6.98730469	+3936	+12.43652344	-5.04931641	-3.77490234	+50.99853516	+6.15234375	-36.43066406	+2984
+1458241323.11459990	+14.69531250	-2.44335938	-3.68261719	+39.99023438	-1.84570313	-72.90527344	+3848	+14.58984375	-1.64794922	-3.46289063	+2.72460938	-19.90722656	+7.47070313	+3900	+12.31347656	-5.18554688	-3.69580078	+51.32812500	+6.32812500	-35.48583984	+2980
+1458241323.11879990	+14.63818359	-2.48730469	-3.63427734	+40.23193359	-1.77978516	-72.50976563	+3836	+14.53271484	-1.69189453	-3.41015625	+2.92236328	-19.57763672	+7.71240234	+3880	+12.25195313	-5.25146484	-3.66064453	+51.50390625	+6.41601563	-34.98046875	+2980
+1458241323.12710000	+14.51953125	-2.56201172	-3.52001953	+40.80322266	-1.77978516	-71.76269531	+3820	+14.42285156	-1.77099609	-3.29150391	+3.31787109	-19.07226563	+8.19580078	+3852	+12.13330078	-5.38769531	-3.58154297	+51.83349609	+6.50390625	-34.10156250	+2980
+1458241323.13550000	+14.40527344	-2.64550781	-3.41015625	+41.35253906	-1.73583984	-71.08154297	+3812	+14.30859375	-1.86328125	-3.17285156	+3.66943359	-18.61083984	+8.56933594	+3828	+12.01464844	-5.52392578	-3.50244141	+52.16308594	+6.61376953	-33.26660156	+2988
+1458241323.14380000	+14.29541016	-2.72021484	-3.31787109	+41.94580078	-1.64794922	-70.26855469	+3800	+14.19873047	-1.94238281	-3.07177734	+4.08691406	-17.99560547	+9.03076172	+3796	+11.90039063	-5.65136719	-3.41894531	+52.55859375	+6.65771484	-32.43164063	+2992
+1458241323.15210010	+14.18115234	-2.79931641	-3.22558594	+42.51708984	-1.62597656	-69.47753906	+3788	+14.08447266	-2.02148438	-2.97509766	+4.50439453	-17.42431641	+9.51416016	+3772	+11.79492188	-5.77001953	-3.32226563	+52.99804688	+6.59179688	-31.75048828	+2996
+1458241323.15630010	+14.12402344	-2.84326172	-3.18164063	+42.78076172	-1.62597656	-69.06005859	+3784	+14.02294922	-2.06982422	-2.93115234	+4.65820313	-17.11669922	+9.75585938	+3756	+11.75097656	-5.81835938	-3.27392578	+53.32763672	+6.54785156	-31.39892578	+2996
+1458241323.16459990	+14.01855469	-2.92675781	-3.09814453	+43.33007813	-1.62597656	-68.24707031	+3764	+13.91308594	-2.15332031	-2.84326172	+4.98779297	-16.56738281	+10.28320313	+3728	+11.66748047	-5.91064453	-3.15087891	+53.92089844	+6.39404297	-30.93750000	+2996
+1458241323.17290000	+13.91748047	-3.01025391	-3.02343750	+43.85742188	-1.62597656	-67.43408203	+3740	+13.79882813	-2.24560547	-2.75976563	+5.29541016	-15.99609375	+10.78857422	+3696	+11.59277344	-5.99414063	-3.03222656	+54.60205078	+6.21826172	-30.49804688	+2992
+1458241323.18129990	+13.81201172	-3.09375000	-2.95751953	+44.38476563	-1.60400391	-66.55517578	+3700	+13.68896484	-2.32910156	-2.68505859	+5.66894531	-15.35888672	+11.35986328	+3652	+11.52246094	-6.07324219	-2.90478516	+55.28320313	+6.04248047	-30.10253906	+2980
+1458241323.18540000	+13.75927734	-3.13330078	-2.92236328	+44.62646484	-1.64794922	-66.15966797	+3680	+13.63183594	-2.37304688	-2.64550781	+5.80078125	-15.09521484	+11.64550781	+3632	+11.49169922	-6.10839844	-2.84326172	+55.67871094	+5.93261719	-29.90478516	+2972
+1458241323.18960000	+13.70654297	-3.17285156	-2.88720703	+44.89013672	-1.69189453	-65.76416016	+3660	+13.57470703	-2.41259766	-2.60595703	+5.97656250	-14.85351563	+11.93115234	+3612	+11.45214844	-6.14794922	-2.78173828	+55.98632813	+5.84472656	-29.75097656	+2964
+1458241323.19380000	+13.65380859	-3.21240234	-2.85205078	+45.13183594	-1.71386719	-65.39062500	+3636	+13.52197266	-2.45654297	-2.56201172	+6.13037109	-14.63378906	+12.19482422	+3592	+11.41699219	-6.18310547	-2.72460938	+56.33789063	+5.77880859	-29.59716797	+2952
+1458241323.19790010	+13.60546875	-3.25634766	-2.81250000	+45.37353516	-1.75781250	-65.06103516	+3612	+13.46923828	-2.50048828	-2.51806641	+6.28417969	-14.45800781	+12.43652344	+3572	+11.38623047	-6.22265625	-2.66748047	+56.66748047	+5.69091797	-29.44335938	+2944
+1458241323.20210000	+13.55273438	-3.29589844	-2.77294922	+45.63720703	-1.80175781	-64.73144531	+3584	+13.41650391	-2.54003906	-2.47412109	+6.48193359	-14.26025391	+12.70019531	+3548	+11.34667969	-6.26660156	-2.61035156	+56.93115234	+5.62500000	-29.31152344	+2932
+1458241323.21040010	+13.45605469	-3.37500000	-2.69384766	+46.12060547	-1.86767578	-64.11621094	+3536	+13.31542969	-2.61914063	-2.39062500	+6.81152344	-13.88671875	+13.13964844	+3504	+11.26757813	-6.35449219	-2.50927734	+57.45849609	+5.51513672	-28.93798828	+2912
+1458241323.21460010	+13.39892578	-3.41015625	-2.64990234	+46.34033203	-1.93359375	-63.85253906	+3512	+13.25830078	-2.65869141	-2.34228516	+7.00927734	-13.75488281	+13.35937500	+3480	+11.22363281	-6.40283203	-2.46093750	+57.65625000	+5.44921875	-28.76220703	+2900
+1458241323.21880010	+13.34619141	-3.44970703	-2.61035156	+46.58203125	-1.97753906	-63.61083984	+3488	+13.20996094	-2.69824219	-2.29833984	+7.16308594	-13.62304688	+13.53515625	+3460	+11.17529297	-6.45117188	-2.41699219	+57.85400391	+5.40527344	-28.58642578	+2892
+1458241323.22289990	+13.29785156	-3.48486328	-2.56640625	+46.80175781	-2.04345703	-63.39111328	+3468	+13.15722656	-2.73779297	-2.25000000	+7.33886719	-13.53515625	+13.71093750	+3440	+11.13134766	-6.49951172	-2.38183594	+58.07373047	+5.33935547	-28.34472656	+2880
+1458241323.22709990	+13.24511719	-3.52001953	-2.52246094	+47.04345703	-2.10937500	-63.19335938	+3448	+13.10449219	-2.77734375	-2.20166016	+7.53662109	-13.44726563	+13.88671875	+3420	+11.07861328	-6.55664063	-2.34667969	+58.20556641	+5.29541016	-28.14697266	+2872
+1458241323.23540000	+13.14404297	-3.59472656	-2.43017578	+47.50488281	-2.21923828	-62.86376953	+3416	+13.00781250	-2.85205078	-2.10498047	+7.91015625	-13.27148438	+14.15039063	+3388	+10.97753906	-6.66650391	-2.28076172	+58.44726563	+5.20751953	-27.70751953	+2852
+1458241323.23959990	+13.09130859	-3.62988281	-2.38623047	+47.72460938	-2.26318359	-62.68798828	+3404	+12.95947266	-2.88720703	-2.06103516	+8.08593750	-13.20556641	+14.28222656	+3372	+10.92041016	-6.72802734	-2.25000000	+58.51318359	+5.18554688	-27.48779297	+2848
+1458241323.24370000	+13.04296875	-3.66064453	-2.34667969	+47.94433594	-2.30712891	-62.53417969	+3392	+12.90673828	-2.92675781	-2.01708984	+8.26171875	-13.11767578	+14.41406250	+3356	+10.86767578	-6.78076172	-2.21923828	+58.64501953	+5.11962891	-27.29003906	+2840
+1458241323.24790000	+12.99023438	-3.69580078	-2.30712891	+48.16406250	-2.37304688	-62.35839844	+3380	+12.85839844	-2.96191406	-1.97314453	+8.41552734	-13.02978516	+14.54589844	+3340	+10.81933594	-6.83349609	-2.19287109	+58.75488281	+5.05371094	-27.07031250	+2832
+1458241323.25210000	+12.94189453	-3.72656250	-2.26757813	+48.38378906	-2.41699219	-62.18261719	+3368	+12.81005859	-2.99707031	-1.92919922	+8.61328125	-12.96386719	+14.65576172	+3324	+10.76220703	-6.89062500	-2.16210938	+58.82080078	+5.00976563	-26.85058594	+2824
+1458241323.25620010	+12.88916016	-3.75732422	-2.22802734	+48.60351563	-2.46093750	-62.02880859	+3360	+12.76171875	-3.03222656	-1.88964844	+8.78906250	-12.87597656	+14.78759766	+3312	+10.71386719	-6.93896484	-2.13574219	+58.95263672	+4.92187500	-26.63085938	+2816
+1458241323.26460000	+12.79687500	-3.82324219	-2.15332031	+49.02099609	-2.57080078	-61.74316406	+3344	+12.66943359	-3.10253906	-1.80615234	+9.14062500	-12.74414063	+15.05126953	+3288	+10.61718750	-7.04003906	-2.07421875	+59.17236328	+4.79003906	-26.32324219	+2804
+1458241323.26869990	+12.74853516	-3.85839844	-2.11376953	+49.21875000	-2.63671875	-61.58935547	+3336	+12.62109375	-3.13769531	-1.77099609	+9.29443359	-12.67822266	+15.16113281	+3276	+10.57324219	-7.08398438	-2.04345703	+59.34814453	+4.72412109	-26.19140625	+2796
+1458241323.27290010	+12.70458984	-3.88916016	-2.08300781	+49.41650391	-2.68066406	-61.41357422	+3328	+12.57275391	-3.17285156	-1.73583984	+9.44824219	-12.59033203	+15.29296875	+3260	+10.53369141	-7.12792969	-2.00830078	+59.50195313	+4.65820313	-26.10351563	+2788
+1458241323.27710010	+12.65625000	-3.91992188	-2.05664063	+49.59228516	-2.72460938	-61.23779297	+3316	+12.52880859	-3.20800781	-1.70507813	+9.64599609	-12.48046875	+15.42480469	+3248	+10.48974609	-7.17187500	-1.96875000	+59.63378906	+4.59228516	-26.01562500	+2784
+1458241323.28119990	+12.61230469	-3.95507813	-2.02587891	+49.76806641	-2.76855469	-61.06201172	+3304	+12.48046875	-3.24316406	-1.66992188	+9.79980469	-12.41455078	+15.57861328	+3232	+10.45898438	-7.20703125	-1.92919922	+59.85351563	+4.50439453	-25.97167969	+2772
+1458241323.28959990	+12.52880859	-4.02099609	-1.97314453	+50.11962891	-2.90039063	-60.73242188	+3280	+12.38818359	-3.30908203	-1.61718750	+10.12939453	-12.23876953	+15.86425781	+3204	+10.39306641	-7.27734375	-1.85449219	+60.29296875	+4.35058594	-25.88378906	+2752
+1458241323.29370000	+12.48486328	-4.05175781	-1.94238281	+50.29541016	-2.96630859	-60.60058594	+3264	+12.34423828	-3.33984375	-1.58642578	+10.28320313	-12.17285156	+15.99609375	+3184	+10.36230469	-7.30371094	-1.81494141	+60.53466797	+4.28466797	-25.88378906	+2740
+1458241323.29790000	+12.44531250	-4.08251953	-1.92041016	+50.47119141	-3.03222656	-60.44677734	+3244	+12.30029297	-3.37500000	-1.56445313	+10.45898438	-12.10693359	+16.12792969	+3168	+10.33593750	-7.33447266	-1.77099609	+60.79833984	+4.21875000	-25.90576172	+2728
+1458241323.30209990	+12.40576172	-4.11767578	-1.89404297	+50.64697266	-3.09814453	-60.33691406	+3224	+12.25634766	-3.40576172	-1.53808594	+10.63476563	-12.06298828	+16.23779297	+3148	+10.30957031	-7.36962891	-1.72705078	+60.99609375	+4.17480469	-25.97167969	+2716
+1458241323.30620000	+12.36621094	-4.14843750	-1.86767578	+50.80078125	-3.16406250	-60.22705078	+3204	+12.21240234	-3.43652344	-1.50732422	+10.78857422	-12.01904297	+16.34765625	+3132	+10.28320313	-7.40039063	-1.68310547	+61.23779297	+4.13085938	-26.03759766	+2704
+1458241323.31040000	+12.32666016	-4.18359375	-1.84570313	+50.95458984	-3.22998047	-60.07324219	+3180	+12.16845703	-3.46728516	-1.48974609	+10.96435547	-11.95312500	+16.45751953	+3112	+10.25683594	-7.43115234	-1.64794922	+61.47949219	+4.08691406	-26.03759766	+2688
+1458241323.31450010	+12.28271484	-4.21435547	-1.82373047	+51.10839844	-3.27392578	-59.98535156	+3160	+12.12451172	-3.49804688	-1.46777344	+11.11816406	-11.90917969	+16.54541016	+3088	+10.22607422	-7.46191406	-1.61279297	+61.65527344	+4.04296875	-26.08154297	+2672
+1458241323.32290010	+12.20361328	-4.27587891	-1.78417969	+51.41601563	-3.40576172	-59.80957031	+3108	+12.03662109	-3.55957031	-1.42382813	+11.46972656	-11.84326172	+16.72119141	+3048	+10.16894531	-7.52343750	-1.55126953	+62.09472656	+3.95507813	-26.12548828	+2636
+1458241323.32699990	+12.15966797	-4.30664063	-1.75781250	+51.56982422	-3.47167969	-59.76562500	+3084	+11.99707031	-3.59033203	-1.40185547	+11.62353516	-11.84326172	+16.76513672	+3024	+10.13818359	-7.55859375	-1.52050781	+62.22656250	+3.93310547	-26.16943359	+2620
+1458241323.33119990	+12.12011719	-4.33740234	-1.73583984	+51.72363281	-3.51562500	-59.72167969	+3060	+11.95312500	-3.62109375	-1.37988281	+11.77734375	-11.84326172	+16.80908203	+3004	+10.10302734	-7.59814453	-1.48974609	+62.35839844	+3.91113281	-26.21337891	+2608
+1458241323.33950000	+12.04101563	-4.39892578	-1.69628906	+51.98730469	-3.60351563	-59.65576172	+3008	+11.86962891	-3.67822266	-1.34033203	+12.08496094	-11.82128906	+16.87500000	+2960	+10.02832031	-7.67724609	-1.45458984	+62.55615234	+3.84521484	-26.16943359	+2572
+1458241323.34789990	+11.96191406	-4.45166016	-1.66113281	+52.27294922	-3.66943359	-59.54589844	+2964	+11.79492188	-3.73535156	-1.30517578	+12.41455078	-11.77734375	+16.91894531	+2920	+9.94482422	-7.75634766	-1.42822266	+62.68798828	+3.77929688	-26.05957031	+2540
+1458241323.35200000	+11.91796875	-4.48242188	-1.64355469	+52.40478516	-3.69140625	-59.52392578	+2944	+11.75097656	-3.76611328	-1.29199219	+12.54638672	-11.75537109	+16.94091797	+2900	+9.90087891	-7.80468750	-1.42382813	+62.70996094	+3.73535156	-25.97167969	+2528
+1458241323.35620000	+11.87841797	-4.50878906	-1.62597656	+52.53662109	-3.73535156	-59.47998047	+2924	+11.71142578	-3.79248047	-1.27441406	+12.70019531	-11.73339844	+16.94091797	+2884	+9.85693359	-7.84423828	-1.41503906	+62.73193359	+3.71337891	-25.90576172	+2512
+1458241323.36450000	+11.79931641	-4.56152344	-1.59960938	+52.77832031	-3.77929688	-59.41406250	+2888	+11.63671875	-3.84960938	-1.24804688	+12.96386719	-11.68945313	+16.98486328	+2844	+9.76904297	-7.93212891	-1.40185547	+62.75390625	+3.66943359	-25.77392578	+2484
+1458241323.37290000	+11.72460938	-4.61425781	-1.57324219	+53.02001953	-3.80126953	-59.32617188	+2860	+11.56201172	-3.90234375	-1.22167969	+13.22753906	-11.62353516	+17.00683594	+2812	+9.67675781	-8.02001953	-1.39306641	+62.75390625	+3.62548828	-25.59814453	+2456
+1458241323.37700010	+11.68505859	-4.64062500	-1.56445313	+53.12988281	-3.80126953	-59.23828125	+2848	+11.52246094	-3.93310547	-1.21289063	+13.33740234	-11.55761719	+17.05078125	+2796	+9.63281250	-8.06396484	-1.39306641	+62.70996094	+3.62548828	-25.53222656	+2444
+1458241323.38120010	+11.64550781	-4.66699219	-1.55566406	+53.23974609	-3.82324219	-59.17236328	+2836	+11.48730469	-3.95947266	-1.20849609	+13.44726563	-11.51367188	+17.09472656	+2780	+9.59765625	-8.10351563	-1.38867188	+62.75390625	+3.60351563	-25.46630859	+2432
+1458241323.38529990	+11.61474609	-4.69335938	-1.55126953	+53.32763672	-3.84521484	-59.08447266	+2824	+11.45214844	-3.98583984	-1.19970703	+13.57910156	-11.44775391	+17.13867188	+2764	+9.55810547	-8.14306641	-1.37988281	+62.79785156	+3.58154297	-25.42236328	+2416
+1458241323.38949990	+11.57519531	-4.71972656	-1.54687500	+53.41552734	-3.86718750	-59.01855469	+2812	+11.41259766	-4.01220703	-1.19531250	+13.66699219	-11.42578125	+17.18261719	+2748	+9.51855469	-8.18261719	-1.37109375	+62.79785156	+3.60351563	-25.40039063	+2404
+1458241323.39780000	+11.50927734	-4.77246094	-1.53808594	+53.61328125	-3.91113281	-58.86474609	+2788	+11.34228516	-4.06494141	-1.18212891	+13.86474609	-11.35986328	+17.27050781	+2716	+9.45703125	-8.24853516	-1.35351563	+62.95166016	+3.64746094	-25.40039063	+2376
+1458241323.40200000	+11.47412109	-4.80322266	-1.53369141	+53.67919922	-3.93310547	-58.79882813	+2776	+11.30712891	-4.09130859	-1.17773438	+13.97460938	-11.31591797	+17.33642578	+2700	+9.43066406	-8.28369141	-1.34033203	+62.99560547	+3.69140625	-25.42236328	+2364
+1458241323.40619990	+11.44335938	-4.82958984	-1.52929688	+53.76708984	-3.97705078	-58.71093750	+2764	+11.27636719	-4.11767578	-1.17773438	+14.06250000	-11.29394531	+17.38037109	+2680	+9.40429688	-8.31445313	-1.32714844	+63.08349609	+3.71337891	-25.46630859	+2348
+1458241323.41030000	+11.41259766	-4.86035156	-1.53369141	+53.83300781	-3.99902344	-58.60107422	+2748	+11.24560547	-4.14404297	-1.17333984	+14.15039063	-11.25000000	+17.44628906	+2664	+9.38232422	-8.34521484	-1.30957031	+63.19335938	+3.75732422	-25.48828125	+2332
+1458241323.41450000	+11.38183594	-4.88671875	-1.53369141	+53.87695313	-4.02099609	-58.51318359	+2736	+11.21044922	-4.17041016	-1.17333984	+14.23828125	-11.20605469	+17.51220703	+2648	+9.35595703	-8.37597656	-1.29638672	+63.28125000	+3.80126953	-25.53222656	+2316
+1458241323.42280010	+11.32470703	-4.94384766	-1.53808594	+54.03076172	-4.06494141	-58.31542969	+2700	+11.14453125	-4.22314453	-1.17333984	+14.41406250	-11.14013672	+17.62207031	+2612	+9.31640625	-8.42871094	-1.26562500	+63.54492188	+3.91113281	-25.64208984	+2284
+1458241323.43120000	+11.26318359	-5.00097656	-1.53808594	+54.14062500	-4.10888672	-58.18359375	+2664	+11.08300781	-4.27587891	-1.16894531	+14.54589844	-11.11816406	+17.70996094	+2572	+9.27685547	-8.49023438	-1.23925781	+63.74267578	+4.06494141	-25.72998047	+2256
+1458241323.43530010	+11.23681641	-5.02734375	-1.53808594	+54.18457031	-4.13085938	-58.09570313	+2644	+11.05224609	-4.30224609	-1.16894531	+14.63378906	-11.07421875	+17.73193359	+2556	+9.25488281	-8.51660156	-1.22607422	+63.83056641	+4.13085938	-25.75195313	+2244
+1458241323.44370010	+11.17968750	-5.08447266	-1.54248047	+54.27246094	-4.13085938	-57.94189453	+2600	+10.99511719	-4.35498047	-1.17333984	+14.76562500	-10.98632813	+17.81982422	+2516	+9.20654297	-8.58251953	-1.20849609	+63.96240234	+4.26269531	-25.77392578	+2220
+1458241323.44779990	+11.14892578	-5.11083984	-1.54687500	+54.33837891	-4.13085938	-57.85400391	+2580	+10.96435547	-4.38134766	-1.17773438	+14.85351563	-10.92041016	+17.84179688	+2500	+9.18457031	-8.61328125	-1.20410156	+64.02832031	+4.30664063	-25.72998047	+2204
+1458241323.45199990	+11.11816406	-5.13720703	-1.55126953	+54.36035156	-4.10888672	-57.78808594	+2560	+10.93359375	-4.40771484	-1.17773438	+14.89746094	-10.87646484	+17.86376953	+2480	+9.15380859	-8.64843750	-1.19970703	+64.07226563	+4.37255859	-25.68603516	+2192
+1458241323.45619990	+11.08740234	-5.16357422	-1.55566406	+54.42626953	-4.08691406	-57.72216797	+2540	+10.90722656	-4.43408203	-1.17773438	+14.98535156	-10.83251953	+17.86376953	+2464	+9.12304688	-8.68359375	-1.19531250	+64.07226563	+4.41650391	-25.64208984	+2184
+1458241323.46030000	+11.06103516	-5.18994141	-1.55566406	+54.47021484	-4.06494141	-57.65625000	+2520	+10.87646484	-4.45605469	-1.18212891	+15.05126953	-10.76660156	+17.88574219	+2444	+9.09228516	-8.71875000	-1.19970703	+64.07226563	+4.46044922	-25.57617188	+2172
+1458241323.46860000	+11.00390625	-5.23828125	-1.56005859	+54.55810547	-4.02099609	-57.56835938	+2484	+10.82373047	-4.50878906	-1.18212891	+15.16113281	-10.65673828	+17.88574219	+2412	+9.02197266	-8.79345703	-1.20849609	+64.02832031	+4.54833984	-25.40039063	+2148
+1458241323.47280000	+10.97314453	-5.26464844	-1.56005859	+54.60205078	-3.97705078	-57.50244141	+2472	+10.79296875	-4.53515625	-1.18652344	+15.22705078	-10.59082031	+17.86376953	+2400	+8.98681641	-8.83300781	-1.21289063	+63.96240234	+4.57031250	-25.29052734	+2136
+1458241323.47700000	+10.94238281	-5.29101563	-1.56445313	+54.60205078	-3.93310547	-57.43652344	+2456	+10.76660156	-4.56152344	-1.18652344	+15.27099609	-10.50292969	+17.86376953	+2384	+8.94726563	-8.87255859	-1.22167969	+63.89648438	+4.59228516	-25.18066406	+2124
+1458241323.48110010	+10.91601563	-5.31738281	-1.56445313	+54.64599609	-3.91113281	-57.37060547	+2444	+10.74023438	-4.58349609	-1.19091797	+15.31494141	-10.43701172	+17.86376953	+2372	+8.91210938	-8.91210938	-1.22607422	+63.83056641	+4.61425781	-25.07080078	+2112
+1458241323.48530010	+10.88964844	-5.33935547	-1.56884766	+54.71191406	-3.88916016	-57.32666016	+2432	+10.71386719	-4.60546875	-1.19091797	+15.38085938	-10.39306641	+17.88574219	+2360	+8.87255859	-8.94726563	-1.23486328	+63.78662109	+4.61425781	-24.96093750	+2096
+1458241323.49359990	+10.83251953	-5.38769531	-1.56884766	+54.73388672	-3.84521484	-57.23876953	+2412	+10.66113281	-4.65380859	-1.19091797	+15.44677734	-10.30517578	+17.86376953	+2336	+8.80224609	-9.02197266	-1.25244141	+63.65478516	+4.61425781	-24.76318359	+2068
+1458241323.50200010	+10.77978516	-5.43603516	-1.56445313	+54.77783203	-3.84521484	-57.17285156	+2396	+10.61279297	-4.70214844	-1.19091797	+15.49072266	-10.23925781	+17.86376953	+2312	+8.73193359	-9.09228516	-1.25244141	+63.52294922	+4.65820313	-24.65332031	+2036
+1458241323.50609990	+10.75781250	-5.45800781	-1.56445313	+54.79980469	-3.84521484	-57.15087891	+2388	+10.59082031	-4.72412109	-1.19091797	+15.53466797	-10.21728516	+17.86376953	+2300	+8.70556641	-9.12304688	-1.25683594	+63.47900391	+4.65820313	-24.60937500	+2020
+1458241323.51029990	+10.73583984	-5.47998047	-1.56445313	+54.82177734	-3.86718750	-57.12890625	+2380	+10.56884766	-4.75048828	-1.19091797	+15.55664063	-10.21728516	+17.86376953	+2292	+8.67480469	-9.15380859	-1.25244141	+63.45703125	+4.68017578	-24.56542969	+2004
+1458241323.51860000	+10.68750000	-5.52392578	-1.56445313	+54.79980469	-3.91113281	-57.04101563	+2368	+10.52050781	-4.79443359	-1.18652344	+15.60058594	-10.21728516	+17.88574219	+2272	+8.63085938	-9.20654297	-1.24804688	+63.45703125	+4.70214844	-24.54345703	+1968
+1458241323.52280000	+10.66992188	-5.54589844	-1.56005859	+54.82177734	-3.93310547	-57.04101563	+2360	+10.49853516	-4.81201172	-1.18212891	+15.62255859	-10.23925781	+17.90771484	+2260	+8.61328125	-9.22851563	-1.23486328	+63.47900391	+4.74609375	-24.56542969	+1952
+1458241323.52700000	+10.64794922	-5.57226563	-1.55566406	+54.79980469	-3.97705078	-57.01904297	+2352	+10.47656250	-4.83398438	-1.18212891	+15.62255859	-10.26123047	+17.90771484	+2248	+8.59570313	-9.25488281	-1.22607422	+63.52294922	+4.76806641	-24.60937500	+1932
+1458241323.53530000	+10.60839844	-5.61621094	-1.55126953	+54.79980469	-4.04296875	-56.99707031	+2332	+10.43701172	-4.87792969	-1.17333984	+15.64453125	-10.30517578	+17.95166016	+2224	+8.56933594	-9.29443359	-1.19970703	+63.61083984	+4.85595703	-24.67529297	+1900
+1458241323.53940010	+10.59082031	-5.63818359	-1.54687500	+54.77783203	-4.08691406	-56.99707031	+2320	+10.41503906	-4.89990234	-1.16894531	+15.64453125	-10.32714844	+17.95166016	+2216	+8.55615234	-9.31640625	-1.18652344	+63.67675781	+4.89990234	-24.74121094	+1884
+1458241323.54780010	+10.55566406	-5.68212891	-1.54248047	+54.75585938	-4.15283203	-56.95312500	+2292	+10.37548828	-4.93505859	-1.16455078	+15.68847656	-10.37109375	+17.99560547	+2188	+8.52978516	-9.35156250	-1.16015625	+63.78662109	+5.00976563	-24.80712891	+1856
+1458241323.55189990	+10.53369141	-5.70410156	-1.53808594	+54.73388672	-4.19677734	-56.97509766	+2276	+10.35791016	-4.95263672	-1.16015625	+15.68847656	-10.39306641	+17.99560547	+2176	+8.51660156	-9.36914063	-1.15136719	+63.85253906	+5.03173828	-24.85107422	+1840
+1458241323.55609990	+10.51611328	-5.72167969	-1.53369141	+54.71191406	-4.21875000	-56.97509766	+2264	+10.33593750	-4.97460938	-1.15576172	+15.68847656	-10.41503906	+17.99560547	+2164	+8.50341797	-9.39111328	-1.13818359	+63.89648438	+5.07568359	-24.87304688	+1832
+1458241323.56030010	+10.49853516	-5.74365234	-1.53369141	+54.71191406	-4.24072266	-56.95312500	+2248	+10.31835938	-4.99218750	-1.15576172	+15.68847656	-10.41503906	+17.99560547	+2148	+8.48583984	-9.40869141	-1.12939453	+63.94042969	+5.11962891	-24.89501953	+1820
+1458241323.56859990	+10.45898438	-5.78320313	-1.52490234	+54.66796875	-4.26269531	-56.99707031	+2212	+10.27880859	-5.02734375	-1.15136719	+15.71044922	-10.45898438	+17.95166016	+2124	+8.44628906	-9.44824219	-1.10742188	+63.94042969	+5.20751953	-24.96093750	+1800
+1458241323.57279990	+10.44140625	-5.80078125	-1.52490234	+54.66796875	-4.24072266	-56.99707031	+2196	+10.25683594	-5.04492188	-1.14697266	+15.73242188	-10.43701172	+17.92968750	+2108	+8.41992188	-9.47021484	-1.10742188	+63.91845703	+5.22949219	-24.91699219	+1792
+1458241323.58110000	+10.39746094	-5.83593750	-1.51611328	+54.62402344	-4.21875000	-57.04101563	+2168	+10.21728516	-5.08007813	-1.14257813	+15.73242188	-10.45898438	+17.84179688	+2084	+8.36718750	-9.51855469	-1.10302734	+63.80859375	+5.25146484	-24.87304688	+1772
+1458241323.58530000	+10.37988281	-5.85351563	-1.51611328	+54.60205078	-4.19677734	-57.04101563	+2152	+10.19970703	-5.09326172	-1.14257813	+15.73242188	-10.43701172	+17.81982422	+2076	+8.33642578	-9.54052734	-1.10742188	+63.72070313	+5.22949219	-24.80712891	+1764
+1458241323.59360000	+10.33593750	-5.88427734	-1.51171875	+54.53613281	-4.13085938	-57.10693359	+2132	+10.16015625	-5.12841797	-1.14257813	+15.71044922	-10.41503906	+17.66601563	+2056	+8.27050781	-9.58886719	-1.11621094	+63.52294922	+5.20751953	-24.69726563	+1748
+1458241323.60190010	+10.29199219	-5.91503906	-1.50732422	+54.44824219	-4.04296875	-57.15087891	+2112	+10.12060547	-5.16357422	-1.13818359	+15.66650391	-10.41503906	+17.53417969	+2040	+8.20019531	-9.63720703	-1.12500000	+63.30322266	+5.18554688	-24.56542969	+1728
+1458241323.60610010	+10.27441406	-5.93261719	-1.50732422	+54.40429688	-3.97705078	-57.19482422	+2104	+10.09863281	-5.17675781	-1.13818359	+15.64453125	-10.39306641	+17.44628906	+2032	+8.16503906	-9.65917969	-1.12939453	+63.17138672	+5.18554688	-24.49951172	+1716
+1458241323.61439990	+10.23046875	-5.96337891	-1.50732422	+54.29443359	-3.86718750	-57.23876953	+2092	+10.06347656	-5.20751953	-1.13818359	+15.60058594	-10.32714844	+17.31445313	+2020	+8.09912109	-9.70312500	-1.13818359	+62.92968750	+5.16357422	-24.32373047	+1696
+1458241323.61859990	+10.20849609	-5.97656250	-1.50292969	+54.22851563	-3.80126953	-57.26074219	+2088	+10.04150391	-5.22509766	-1.14257813	+15.55664063	-10.30517578	+17.24853516	+2016	+8.06835938	-9.72509766	-1.14697266	+62.84179688	+5.14160156	-24.23583984	+1680
+1458241323.62690000	+10.16894531	-6.00732422	-1.50292969	+54.11865234	-3.69140625	-57.30468750	+2080	+10.00634766	-5.25146484	-1.13818359	+15.51269531	-10.26123047	+17.09472656	+2004	+8.01123047	-9.76025391	-1.14697266	+62.70996094	+5.18554688	-24.12597656	+1652
+1458241323.63109990	+10.15136719	-6.02490234	-1.50292969	+54.05273438	-3.62548828	-57.30468750	+2080	+9.98437500	-5.26904297	-1.13818359	+15.46875000	-10.21728516	+17.02880859	+2000	+7.98486328	-9.77343750	-1.14697266	+62.66601563	+5.18554688	-24.03808594	+1636
+1458241323.63940000	+10.11181641	-6.05566406	-1.50292969	+53.92089844	-3.49365234	-57.32666016	+2068	+9.94921875	-5.29541016	-1.14257813	+15.40283203	-10.12939453	+16.96289063	+1988	+7.94091797	-9.79980469	-1.13378906	+62.64404297	+5.29541016	-23.92822266	+1608
+1458241323.64360000	+10.09423828	-6.07324219	-1.50292969	+53.85498047	-3.44970703	-57.30468750	+2064	+9.93164063	-5.30859375	-1.14697266	+15.38085938	-10.08544922	+16.94091797	+1980	+7.92773438	-9.81298828	-1.12939453	+62.66601563	+5.33935547	-23.88427734	+1596
+1458241323.64770010	+10.07666016	-6.08642578	-1.50292969	+53.78906250	-3.38378906	-57.28271484	+2056	+9.90966797	-5.32177734	-1.14697266	+15.33691406	-10.04150391	+16.91894531	+1976	+7.91015625	-9.82177734	-1.12060547	+62.70996094	+5.40527344	-23.84033203	+1580
+1458241323.65610000	+10.03710938	-6.11279297	-1.50732422	+53.72314453	-3.29589844	-57.21679688	+2040	+9.87451172	-5.34375000	-1.14697266	+15.31494141	-9.93164063	+16.91894531	+1960	+7.88378906	-9.83496094	-1.10302734	+62.81982422	+5.51513672	-23.77441406	+1556
+1458241323.66020010	+10.01953125	-6.12597656	-1.50292969	+53.67919922	-3.25195313	-57.19482422	+2032	+9.85253906	-5.35253906	-1.14697266	+15.29296875	-9.90966797	+16.89697266	+1948	+7.87060547	-9.84375000	-1.09423828	+62.90771484	+5.60302734	-23.75244141	+1544
+1458241323.66440010	+10.00195313	-6.13916016	-1.50732422	+53.67919922	-3.22998047	-57.15087891	+2020	+9.83496094	-5.36132813	-1.14697266	+15.29296875	-9.86572266	+16.91894531	+1940	+7.85742188	-9.84814453	-1.08105469	+62.99560547	+5.66894531	-23.73046875	+1536
+1458241323.66860010	+9.98437500	-6.15234375	-1.50732422	+53.65722656	-3.18603516	-57.10693359	+2008	+9.81738281	-5.37451172	-1.15136719	+15.29296875	-9.79980469	+16.94091797	+1928	+7.84423828	-9.85693359	-1.06787109	+63.06152344	+5.73486328	-23.70849609	+1528
+1458241323.67689990	+9.94482422	-6.17431641	-1.50732422	+53.61328125	-3.14208984	-56.99707031	+1980	+9.77783203	-5.39208984	-1.15136719	+15.27099609	-9.71191406	+16.98486328	+1904	+7.81347656	-9.87011719	-1.05029297	+63.19335938	+5.84472656	-23.62060547	+1516
+1458241323.68109990	+9.92724609	-6.18310547	-1.50732422	+53.61328125	-3.12011719	-56.95312500	+1964	+9.76025391	-5.40087891	-1.15136719	+15.27099609	-9.66796875	+17.02880859	+1892	+7.80029297	-9.87451172	-1.04150391	+63.25927734	+5.91064453	-23.59863281	+1512
+1458241323.68520000	+9.90527344	-6.19189453	-1.50732422	+53.61328125	-3.09814453	-56.88720703	+1952	+9.73828125	-5.40966797	-1.14697266	+15.27099609	-9.64599609	+17.05078125	+1880	+7.78271484	-9.88330078	-1.03710938	+63.30322266	+5.93261719	-23.55468750	+1508
+1458241323.68940000	+9.88769531	-6.20068359	-1.50732422	+53.61328125	-3.09814453	-56.86523438	+1936	+9.72070313	-5.41845703	-1.14257813	+15.27099609	-9.62402344	+17.05078125	+1872	+7.76513672	-9.89208984	-1.03710938	+63.32519531	+5.93261719	-23.51074219	+1500
+1458241323.69770000	+9.84814453	-6.21826172	-1.50292969	+53.63525391	-3.09814453	-56.79931641	+1908	+9.68554688	-5.43603516	-1.13818359	+15.24902344	-9.58007813	+17.09472656	+1848	+7.71679688	-9.91406250	-1.03271484	+63.30322266	+5.95458984	-23.37890625	+1496
+1458241323.70190000	+9.83056641	-6.22705078	-1.49853516	+53.61328125	-3.07617188	-56.75537109	+1896	+9.66357422	-5.44482422	-1.13378906	+15.22705078	-9.55810547	+17.09472656	+1836	+7.69042969	-9.92285156	-1.03271484	+63.28125000	+5.93261719	-23.31298828	+1492
+1458241323.71020010	+9.79101563	-6.24023438	-1.48974609	+53.59130859	-3.09814453	-56.71142578	+1876	+9.63281250	-5.46240234	-1.12500000	+15.20507813	-9.53613281	+17.11669922	+1820	+7.63330078	-9.94921875	-1.03710938	+63.12744141	+5.86669922	-23.15917969	+1484
+1458241323.71440010	+9.76904297	-6.24902344	-1.48974609	+53.54736328	-3.09814453	-56.66748047	+1868	+9.61523438	-5.47119141	-1.12060547	+15.16113281	-9.53613281	+17.11669922	+1812	+7.60253906	-9.96240234	-1.04150391	+63.01757813	+5.80078125	-23.07128906	+1480
+1458241323.71849990	+9.75146484	-6.25341797	-1.48535156	+53.54736328	-3.12011719	-56.66748047	+1860	+9.59765625	-5.47558594	-1.11621094	+15.13916016	-9.53613281	+17.11669922	+1804	+7.57177734	-9.97558594	-1.04589844	+62.92968750	+5.75683594	-23.00537109	+1476
+1458241323.72690010	+9.71630859	-6.26660156	-1.47216797	+53.52539063	-3.16406250	-56.66748047	+1848	+9.56689453	-5.49316406	-1.10302734	+15.07324219	-9.58007813	+17.09472656	+1792	+7.51464844	-10.00195313	-1.05468750	+62.73193359	+5.62500000	-22.85156250	+1464
+1458241323.73099990	+9.69873047	-6.27099609	-1.46337891	+53.50341797	-3.16406250	-56.66748047	+1848	+9.54931641	-5.50195313	-1.09863281	+15.05126953	-9.60205078	+17.09472656	+1788	+7.48828125	-10.01513672	-1.05468750	+62.64404297	+5.55908203	-22.78564453	+1460
+1458241323.73519990	+9.68554688	-6.27978516	-1.45898438	+53.48144531	-3.18603516	-56.68945313	+1844	+9.53613281	-5.51074219	-1.08984375	+15.02929688	-9.62402344	+17.07275391	+1784	+7.45751953	-10.02832031	-1.05908203	+62.53417969	+5.51513672	-22.74169922	+1448
+1458241323.73939990	+9.66796875	-6.28857422	-1.45458984	+53.45947266	-3.20800781	-56.64550781	+1844	+9.51855469	-5.51513672	-1.08105469	+14.98535156	-9.64599609	+17.09472656	+1780	+7.43115234	-10.04150391	-1.05908203	+62.44628906	+5.47119141	-22.67578125	+1440
+1458241323.74350000	+9.65478516	-6.29296875	-1.45019531	+53.43750000	-3.25195313	-56.64550781	+1840	+9.50537109	-5.52392578	-1.07666016	+14.96337891	-9.66796875	+17.09472656	+1776	+7.40917969	-10.05029297	-1.05908203	+62.38037109	+5.40527344	-22.63183594	+1428
+1458241323.75190000	+9.62402344	-6.30615234	-1.43701172	+53.39355469	-3.31787109	-56.62353516	+1836	+9.48339844	-5.53271484	-1.06347656	+14.91943359	-9.71191406	+17.11669922	+1768	+7.36962891	-10.06787109	-1.05468750	+62.29248047	+5.31738281	-22.58789063	+1404
+1458241323.75600000	+9.60644531	-6.31494141	-1.42822266	+53.39355469	-3.36181641	-56.60156250	+1836	+9.47460938	-5.53710938	-1.05908203	+14.89746094	-9.73388672	+17.13867188	+1764	+7.35644531	-10.07226563	-1.05029297	+62.29248047	+5.27343750	-22.56591797	+1392
+1458241323.76020000	+9.59765625	-6.31933594	-1.41943359	+53.39355469	-3.40576172	-56.62353516	+1832	+9.46582031	-5.54150391	-1.05468750	+14.89746094	-9.75585938	+17.16064453	+1760	+7.34326172	-10.08105469	-1.04589844	+62.31445313	+5.25146484	-22.56591797	+1384
+1458241323.76440000	+9.58447266	-6.32812500	-1.41503906	+53.39355469	-3.47167969	-56.60156250	+1828	+9.45263672	-5.54589844	-1.05029297	+14.87548828	-9.79980469	+17.18261719	+1756	+7.33007813	-10.08544922	-1.03710938	+62.33642578	+5.25146484	-22.56591797	+1372
+1458241323.76850010	+9.57128906	-6.33251953	-1.40625000	+53.39355469	-3.51562500	-56.55761719	+1824	+9.43945313	-5.55468750	-1.04150391	+14.85351563	-9.82177734	+17.22656250	+1752	+7.32128906	-10.08984375	-1.02832031	+62.38037109	+5.25146484	-22.58789063	+1364
+1458241323.77270010	+9.55810547	-6.34130859	-1.40185547	+53.37158203	-3.55957031	-56.53564453	+1820	+9.43066406	-5.55908203	-1.03710938	+14.83154297	-9.84375000	+17.27050781	+1744	+7.31250000	-10.09423828	-1.01513672	+62.42431641	+5.25146484	-22.58789063	+1356
+1458241323.78099990	+9.53173828	-6.35449219	-1.38867188	+53.37158203	-3.66943359	-56.42578125	+1804	+9.39990234	-5.57226563	-1.01953125	+14.80957031	-9.90966797	+17.38037109	+1736	+7.29931641	-10.10302734	-0.99755859	+62.53417969	+5.22949219	-22.63183594	+1340
+1458241323.78520010	+9.52294922	-6.35888672	-1.38427734	+53.39355469	-3.73535156	-56.40380859	+1796	+9.38671875	-5.57666016	-1.01074219	+14.80957031	-9.93164063	+17.44628906	+1732	+7.29492188	-10.10302734	-0.98876953	+62.60009766	+5.22949219	-22.65380859	+1336
+1458241323.78930000	+9.50976563	-6.36767578	-1.37548828	+53.37158203	-3.80126953	-56.38183594	+1792	+9.36914063	-5.58544922	-1.00634766	+14.78759766	-9.95361328	+17.51220703	+1724	+7.28613281	-10.10742188	-0.97998047	+62.66601563	+5.20751953	-22.65380859	+1332
+1458241323.79349990	+9.49658203	-6.37207031	-1.36669922	+53.39355469	-3.86718750	-56.35986328	+1784	+9.35595703	-5.58984375	-0.99755859	+14.76562500	-9.97558594	+17.57812500	+1720	+7.28173828	-10.11181641	-0.96679688	+62.70996094	+5.20751953	-22.67578125	+1328
+1458241323.79769990	+9.48779297	-6.38085938	-1.35791016	+53.39355469	-3.91113281	-56.31591797	+1776	+9.34716797	-5.59863281	-0.98876953	+14.76562500	-9.99755859	+17.64404297	+1712	+7.27294922	-10.11621094	-0.95800781	+62.75390625	+5.20751953	-22.69775391	+1328
+1458241323.80600000	+9.46582031	-6.39404297	-1.34912109	+53.37158203	-4.02099609	-56.25000000	+1768	+9.32080078	-5.61181641	-0.97119141	+14.74365234	-10.06347656	+17.75390625	+1696	+7.25537109	-10.12939453	-0.94042969	+62.79785156	+5.18554688	-22.71972656	+1328
+1458241323.81020000	+9.45703125	-6.40283203	-1.34033203	+53.37158203	-4.08691406	-56.20605469	+1760	+9.31201172	-5.61621094	-0.96679688	+14.74365234	-10.08544922	+17.79785156	+1688	+7.24218750	-10.13818359	-0.93603516	+62.79785156	+5.16357422	-22.69775391	+1328
+1458241323.81430010	+9.44384766	-6.40722656	-1.33154297	+53.32763672	-4.13085938	-56.18408203	+1760	+9.29882813	-5.62500000	-0.95800781	+14.69970703	-10.10742188	+17.84179688	+1680	+7.22900391	-10.14697266	-0.93164063	+62.77587891	+5.11962891	-22.67578125	+1328
+1458241323.81850000	+9.43066406	-6.41601563	-1.32714844	+53.32763672	-4.17480469	-56.18408203	+1756	+9.29003906	-5.62939453	-0.95361328	+14.69970703	-10.12939453	+17.88574219	+1676	+7.21142578	-10.15576172	-0.92724609	+62.73193359	+5.07568359	-22.65380859	+1328
+1458241323.82270000	+9.42187500	-6.42041016	-1.31835938	+53.32763672	-4.21875000	-56.16210938	+1752	+9.28125000	-5.63378906	-0.94482422	+14.67773438	-10.15136719	+17.90771484	+1668	+7.19824219	-10.16455078	-0.92285156	+62.66601563	+5.03173828	-22.63183594	+1332
+1458241323.82680010	+9.41308594	-6.42919922	-1.30957031	+53.28369141	-4.26269531	-56.18408203	+1748	+9.27246094	-5.64257813	-0.94042969	+14.63378906	-10.17333984	+17.92968750	+1660	+7.18066406	-10.17333984	-0.92285156	+62.60009766	+4.98779297	-22.60986328	+1332
+1458241323.83100010	+9.40429688	-6.43359375	-1.30078125	+53.28369141	-4.28466797	-56.18408203	+1744	+9.26367188	-5.64697266	-0.93164063	+14.61181641	-10.19531250	+17.92968750	+1656	+7.15869141	-10.18652344	-0.92285156	+62.51220703	+4.92187500	-22.56591797	+1332
+1458241323.83929990	+9.38671875	-6.44677734	-1.28759766	+53.21777344	-4.32861328	-56.18408203	+1736	+9.25048828	-5.66015625	-0.91845703	+14.56787109	-10.23925781	+17.92968750	+1644	+7.11914063	-10.20849609	-0.92285156	+62.29248047	+4.81201172	-22.47802734	+1328
+1458241323.84349990	+9.38232422	-6.45117188	-1.28320313	+53.19580078	-4.35058594	-56.18408203	+1732	+9.24169922	-5.66894531	-0.91406250	+14.52392578	-10.23925781	+17.90771484	+1640	+7.09716797	-10.22167969	-0.92285156	+62.18261719	+4.74609375	-22.43408203	+1328
+1458241323.84760000	+9.37353516	-6.45996094	-1.27441406	+53.17382813	-4.37255859	-56.18408203	+1728	+9.23730469	-5.67333984	-0.90966797	+14.50195313	-10.26123047	+17.90771484	+1636	+7.07958984	-10.23046875	-0.92724609	+62.07275391	+4.70214844	-22.39013672	+1324
+1458241323.85180000	+9.36914063	-6.46435547	-1.27001953	+53.12988281	-4.39453125	-56.20605469	+1728	+9.23291016	-5.67773438	-0.90527344	+14.47998047	-10.28320313	+17.88574219	+1632	+7.06201172	-10.24365234	-0.92724609	+61.96289063	+4.63623047	-22.34619141	+1320
+1458241323.85599990	+9.36035156	-6.47314453	-1.26562500	+53.10791016	-4.41650391	-56.20605469	+1724	+9.22851563	-5.68652344	-0.89648438	+14.43603516	-10.28320313	+17.86376953	+1632	+7.04443359	-10.25244141	-0.92724609	+61.87500000	+4.59228516	-22.32421875	+1316
+1458241323.86010000	+9.35595703	-6.47753906	-1.26123047	+53.06396484	-4.41650391	-56.22802734	+1720	+9.22412109	-5.69091797	-0.89208984	+14.41406250	-10.30517578	+17.84179688	+1628	+7.02685547	-10.26123047	-0.92724609	+61.76513672	+4.54833984	-22.28027344	+1312
+1458241323.86850000	+9.34716797	-6.49072266	-1.25244141	+52.99804688	-4.43847656	-56.25000000	+1716	+9.21533203	-5.69970703	-0.88769531	+14.32617188	-10.32714844	+17.79785156	+1624	+7.00488281	-10.27880859	-0.92285156	+61.61132813	+4.50439453	-22.23632813	+1296
+1458241323.87260010	+9.34716797	-6.49951172	-1.24804688	+52.95410156	-4.46044922	-56.27197266	+1712	+9.21093750	-5.70849609	-0.88330078	+14.30419922	-10.32714844	+17.77587891	+1620	+6.99609375	-10.28759766	-0.92285156	+61.54541016	+4.50439453	-22.23632813	+1292
+1458241323.87680010	+9.34277344	-6.50390625	-1.24365234	+52.91015625	-4.46044922	-56.27197266	+1712	+9.21093750	-5.70849609	-0.88330078	+14.26025391	-10.34912109	+17.77587891	+1620	+6.98730469	-10.29638672	-0.91845703	+61.50146484	+4.50439453	-22.21435547	+1284
+1458241323.88100000	+9.34277344	-6.51269531	-1.24365234	+52.86621094	-4.46044922	-56.27197266	+1708	+9.21093750	-5.71289063	-0.87890625	+14.23828125	-10.34912109	+17.75390625	+1616	+6.98291016	-10.30078125	-0.91406250	+61.45751953	+4.52636719	-22.21435547	+1276
+1458241323.88509990	+9.33837891	-6.51708984	-1.23925781	+52.82226563	-4.46044922	-56.29394531	+1704	+9.20654297	-5.72167969	-0.87890625	+14.19433594	-10.34912109	+17.73193359	+1612	+6.98291016	-10.30517578	-0.90527344	+61.43554688	+4.54833984	-22.23632813	+1268
+1458241323.88930010	+9.33837891	-6.52148438	-1.23925781	+52.80029297	-4.46044922	-56.29394531	+1704	+9.20654297	-5.72167969	-0.87451172	+14.17236328	-10.37109375	+17.70996094	+1612	+6.97851563	-10.30957031	-0.90087891	+61.43554688	+4.57031250	-22.23632813	+1264
+1458241323.89759990	+9.33837891	-6.53466797	-1.23486328	+52.71240234	-4.46044922	-56.31591797	+1700	+9.20654297	-5.73046875	-0.87451172	+14.10644531	-10.37109375	+17.68798828	+1604	+6.98291016	-10.31396484	-0.88769531	+61.41357422	+4.61425781	-22.28027344	+1252
+1458241323.90179990	+9.33837891	-6.53906250	-1.23486328	+52.66845703	-4.46044922	-56.31591797	+1696	+9.20654297	-5.73046875	-0.87451172	+14.10644531	-10.37109375	+17.66601563	+1600	+6.98291016	-10.31835938	-0.87890625	+61.41357422	+4.65820313	-22.30224609	+1244
+1458241323.90599990	+9.33837891	-6.54785156	-1.23486328	+52.62451172	-4.46044922	-56.33789063	+1696	+9.20654297	-5.73486328	-0.87451172	+14.08447266	-10.39306641	+17.66601563	+1596	+6.98730469	-10.31835938	-0.87011719	+61.41357422	+4.68017578	-22.32421875	+1240
+1458241323.91010000	+9.33837891	-6.55224609	-1.23046875	+52.58056641	-4.46044922	-56.33789063	+1696	+9.20654297	-5.73486328	-0.87011719	+14.06250000	-10.39306641	+17.64404297	+1592	+6.99169922	-10.32275391	-0.86572266	+61.41357422	+4.72412109	-22.34619141	+1240
+1458241323.91430000	+9.33837891	-6.55664063	-1.23046875	+52.53662109	-4.46044922	-56.35986328	+1692	+9.20654297	-5.73925781	-0.87011719	+14.04052734	-10.39306641	+17.64404297	+1592	+6.99609375	-10.32275391	-0.85693359	+61.41357422	+4.74609375	-22.36816406	+1236
+1458241323.91849990	+9.34277344	-6.56542969	-1.23046875	+52.49267578	-4.46044922	-56.35986328	+1692	+9.20654297	-5.73925781	-0.87011719	+14.01855469	-10.39306641	+17.62207031	+1588	+6.99609375	-10.32714844	-0.85253906	+61.41357422	+4.79003906	-22.39013672	+1232
+1458241323.92680000	+9.34716797	-6.58300781	-1.22607422	+52.36083984	-4.46044922	-56.42578125	+1696	+9.21093750	-5.75244141	-0.87011719	+13.90869141	-10.41503906	+17.55615234	+1580	+7.00488281	-10.33154297	-0.83935547	+61.41357422	+4.83398438	-22.41210938	+1228
+1458241323.93090010	+9.34716797	-6.59179688	-1.22607422	+52.27294922	-4.46044922	-56.44775391	+1696	+9.21093750	-5.75683594	-0.86572266	+13.84277344	-10.43701172	+17.51220703	+1580	+7.00488281	-10.33154297	-0.83496094	+61.39160156	+4.85595703	-22.43408203	+1228
+1458241323.93510010	+9.35156250	-6.59619141	-1.22167969	+52.20703125	-4.46044922	-56.49169922	+1700	+9.21533203	-5.76562500	-0.86572266	+13.77685547	-10.45898438	+17.46826172	+1576	+7.00927734	-10.33593750	-0.83056641	+61.36962891	+4.87792969	-22.45605469	+1228
+1458241323.93930010	+9.35595703	-6.60937500	-1.21728516	+52.11914063	-4.46044922	-56.53564453	+1704	+9.21972656	-5.77880859	-0.86132813	+13.62304688	-10.50292969	+17.35839844	+1576	+7.00927734	-10.34033203	-0.82617188	+61.32568359	+4.87792969	-22.45605469	+1228
+1458241323.94339990	+9.36035156	-6.61816406	-1.21289063	+52.05322266	-4.46044922	-56.57958984	+1704	+9.22412109	-5.79199219	-0.85693359	+13.49121094	-10.54687500	+17.24853516	+1576	+7.00927734	-10.34033203	-0.82177734	+61.28173828	+4.89990234	-22.47802734	+1224
+1458241323.94759990	+9.36035156	-6.62255859	-1.20849609	+51.98730469	-4.46044922	-56.62353516	+1708	+9.22851563	-5.80078125	-0.85253906	+13.38134766	-10.59082031	+17.16064453	+1576	+7.00927734	-10.34472656	-0.81738281	+61.23779297	+4.89990234	-22.47802734	+1224
+1458241323.95590000	+9.36914063	-6.63134766	-1.19970703	+51.87744141	-4.48242188	-56.75537109	+1716	+9.24169922	-5.82275391	-0.84375000	+13.13964844	-10.70068359	+16.89697266	+1580	+7.00488281	-10.35351563	-0.81298828	+61.08398438	+4.87792969	-22.50000000	+1224
+1458241323.96009990	+9.36914063	-6.63574219	-1.19091797	+51.83349609	-4.48242188	-56.82128906	+1720	+9.24609375	-5.82714844	-0.83496094	+13.05175781	-10.74462891	+16.78710938	+1584	+7.00488281	-10.35791016	-0.81298828	+60.99609375	+4.85595703	-22.50000000	+1224
+1458241323.96429990	+9.37353516	-6.63574219	-1.18652344	+51.78955078	-4.48242188	-56.86523438	+1724	+9.25048828	-5.83154297	-0.83056641	+13.00781250	-10.78857422	+16.69921875	+1584	+7.00048828	-10.36230469	-0.81298828	+60.90820313	+4.83398438	-22.50000000	+1220
+1458241323.96840000	+9.37792969	-6.64013672	-1.18212891	+51.76757813	-4.50439453	-56.93115234	+1728	+9.25488281	-5.83154297	-0.82617188	+12.94189453	-10.83251953	+16.58935547	+1588	+6.99609375	-10.37109375	-0.80859375	+60.82031250	+4.81201172	-22.52197266	+1220
+1458241323.97260000	+9.37792969	-6.64013672	-1.17333984	+51.74560547	-4.50439453	-56.99707031	+1732	+9.25927734	-5.83593750	-0.82177734	+12.89794922	-10.87646484	+16.52343750	+1588	+6.99169922	-10.37548828	-0.80859375	+60.71044922	+4.79003906	-22.52197266	+1220
+1458241323.97680000	+9.38232422	-6.64013672	-1.16894531	+51.72363281	-4.50439453	-57.04101563	+1736	+9.26806641	-5.83593750	-0.81738281	+12.81005859	-10.94238281	+16.34765625	+1592	+6.98730469	-10.37988281	-0.80859375	+60.62255859	+4.74609375	-22.52197266	+1216
+1458241323.98510000	+9.38671875	-6.64013672	-1.16015625	+51.65771484	-4.54833984	-57.12890625	+1740	+9.27246094	-5.84033203	-0.80859375	+12.74414063	-11.03027344	+16.19384766	+1600	+6.97851563	-10.38427734	-0.80859375	+60.42480469	+4.68017578	-22.54394531	+1212
+1458241323.98930000	+9.38671875	-6.64013672	-1.15576172	+51.65771484	-4.54833984	-57.17285156	+1744	+9.27685547	-5.83593750	-0.80419922	+12.74414063	-11.07421875	+16.12792969	+1604	+6.97412109	-10.38867188	-0.80859375	+60.35888672	+4.65820313	-22.56591797	+1208
+1458241323.99340010	+9.39111328	-6.64013672	-1.15136719	+51.63574219	-4.57031250	-57.21679688	+1748	+9.28125000	-5.83593750	-0.79980469	+12.70019531	-11.11816406	+16.06201172	+1608	+6.96972656	-10.38867188	-0.80419922	+60.29296875	+4.63623047	-22.58789063	+1204
+1458241324.00169990	+9.39550781	-6.64013672	-1.14697266	+51.59179688	-4.59228516	-57.30468750	+1756	+9.28564453	-5.83593750	-0.79541016	+12.65625000	-11.20605469	+15.97412109	+1616	+6.96972656	-10.39306641	-0.79980469	+60.18310547	+4.61425781	-22.65380859	+1200
+1458241324.00589990	+9.39550781	-6.64013672	-1.14257813	+51.59179688	-4.59228516	-57.34863281	+1760	+9.28564453	-5.83593750	-0.79101563	+12.61230469	-11.25000000	+15.90820313	+1620	+6.96972656	-10.39306641	-0.79541016	+60.16113281	+4.61425781	-22.69775391	+1196
+1458241324.01009990	+9.39990234	-6.64013672	-1.13818359	+51.56982422	-4.61425781	-57.37060547	+1764	+9.28564453	-5.83593750	-0.79101563	+12.59033203	-11.27197266	+15.88623047	+1620	+6.96972656	-10.39306641	-0.79101563	+60.13916016	+4.61425781	-22.71972656	+1192
+1458241324.01840000	+9.39990234	-6.64013672	-1.13818359	+51.54785156	-4.63623047	-57.41455078	+1772	+9.29003906	-5.83154297	-0.79101563	+12.56835938	-11.33789063	+15.79833984	+1624	+6.97851563	-10.38867188	-0.77783203	+60.13916016	+4.61425781	-22.80761719	+1192
+1458241324.02259990	+9.40429688	-6.64013672	-1.13378906	+51.52587891	-4.63623047	-57.43652344	+1772	+9.29003906	-5.83154297	-0.78662109	+12.54638672	-11.35986328	+15.75439453	+1628	+6.98291016	-10.38867188	-0.76904297	+60.13916016	+4.63623047	-22.85156250	+1192
+1458241324.03090000	+9.40429688	-6.64013672	-1.12939453	+51.52587891	-4.65820313	-57.50244141	+1780	+9.29003906	-5.83154297	-0.78222656	+12.52441406	-11.42578125	+15.68847656	+1632	+6.99169922	-10.38427734	-0.75585938	+60.18310547	+4.65820313	-22.93945313	+1196
+1458241324.03920010	+9.40869141	-6.64013672	-1.12939453	+51.50390625	-4.65820313	-57.54638672	+1788	+9.29443359	-5.83154297	-0.78222656	+12.50244141	-11.46972656	+15.60058594	+1632	+7.00048828	-10.37988281	-0.74267578	+60.22705078	+4.70214844	-23.02734375	+1200
+1458241324.04340000	+9.40869141	-6.64013672	-1.12500000	+51.50390625	-4.65820313	-57.56835938	+1792	+9.29443359	-5.83154297	-0.78222656	+12.48046875	-11.49169922	+15.55664063	+1636	+7.00488281	-10.37988281	-0.73388672	+60.24902344	+4.72412109	-23.07128906	+1200
+1458241324.04760000	+9.40869141	-6.64453125	-1.12500000	+51.48193359	-4.65820313	-57.59033203	+1796	+9.29443359	-5.82714844	-0.77783203	+12.45849609	-11.51367188	+15.51269531	+1636	+7.00927734	-10.37548828	-0.72949219	+60.27099609	+4.74609375	-23.11523438	+1204
+1458241324.05170010	+9.40869141	-6.64453125	-1.12500000	+51.48193359	-4.65820313	-57.61230469	+1800	+9.29443359	-5.82714844	-0.77783203	+12.45849609	-11.53564453	+15.46875000	+1636	+7.01367188	-10.37548828	-0.72509766	+60.29296875	+4.76806641	-23.13720703	+1208
+1458241324.05590010	+9.41308594	-6.64453125	-1.12060547	+51.48193359	-4.65820313	-57.63427734	+1804	+9.29443359	-5.82714844	-0.77783203	+12.43652344	-11.55761719	+15.40283203	+1636	+7.01367188	-10.37548828	-0.71630859	+60.29296875	+4.76806641	-23.18115234	+1208
+1458241324.06419990	+9.41308594	-6.64453125	-1.12060547	+51.45996094	-4.63623047	-57.67822266	+1812	+9.29443359	-5.82714844	-0.77343750	+12.39257813	-11.60156250	+15.27099609	+1640	+7.01806641	-10.37109375	-0.70751953	+60.31494141	+4.79003906	-23.24707031	+1212
+1458241324.06839990	+9.41308594	-6.64453125	-1.11621094	+51.43798828	-4.63623047	-57.72216797	+1816	+9.29443359	-5.82714844	-0.77343750	+12.37060547	-11.62353516	+15.20507813	+1640	+7.01806641	-10.37109375	-0.70312500	+60.29296875	+4.81201172	-23.24707031	+1216
+1458241324.07259990	+9.41308594	-6.64453125	-1.11621094	+51.41601563	-4.61425781	-57.74414063	+1816	+9.29882813	-5.82714844	-0.77343750	+12.34863281	-11.62353516	+15.11718750	+1644	+7.01367188	-10.37109375	-0.70312500	+60.29296875	+4.81201172	-23.26904297	+1216
+1458241324.07670000	+9.41308594	-6.64453125	-1.11181641	+51.41601563	-4.61425781	-57.78808594	+1820	+9.29882813	-5.83154297	-0.76904297	+12.32666016	-11.64550781	+15.02929688	+1644	+7.01367188	-10.37109375	-0.70312500	+60.27099609	+4.81201172	-23.29101563	+1216
+1458241324.08500000	+9.41308594	-6.64453125	-1.11181641	+51.37207031	-4.57031250	-57.85400391	+1828	+9.29882813	-5.83154297	-0.76904297	+12.26074219	-11.66748047	+14.85351563	+1648	+7.00927734	-10.37548828	-0.69873047	+60.22705078	+4.79003906	-23.31298828	+1220
+1458241324.08920000	+9.41308594	-6.64892578	-1.10742188	+51.32812500	-4.52636719	-57.89794922	+1828	+9.29882813	-5.83593750	-0.76904297	+12.21679688	-11.66748047	+14.76562500	+1648	+7.00488281	-10.37548828	-0.69873047	+60.20507813	+4.79003906	-23.31298828	+1220
+1458241324.09750010	+9.41308594	-6.64892578	-1.10742188	+51.28417969	-4.46044922	-57.96386719	+1836	+9.30322266	-5.84033203	-0.76904297	+12.15087891	-11.66748047	+14.58984375	+1656	+7.00048828	-10.37548828	-0.69873047	+60.16113281	+4.79003906	-23.31298828	+1220
+1458241324.10170010	+9.41308594	-6.64892578	-1.10742188	+51.24023438	-4.41650391	-58.00781250	+1836	+9.30322266	-5.84033203	-0.76904297	+12.12890625	-11.66748047	+14.50195313	+1656	+7.00048828	-10.37988281	-0.69873047	+60.13916016	+4.79003906	-23.31298828	+1220
+1458241324.10999990	+9.41308594	-6.65332031	-1.10302734	+51.17431641	-4.32861328	-58.09570313	+1844	+9.30322266	-5.84472656	-0.77343750	+12.06298828	-11.62353516	+14.34814453	+1660	+6.99609375	-10.37988281	-0.69873047	+60.11718750	+4.79003906	-23.33496094	+1220
+1458241324.11840010	+9.40869141	-6.65771484	-1.10742188	+51.13037109	-4.21875000	-58.13964844	+1848	+9.30322266	-5.84912109	-0.77783203	+12.04101563	-11.57958984	+14.23828125	+1664	+6.99169922	-10.37988281	-0.69873047	+60.09521484	+4.79003906	-23.33496094	+1220
+1458241324.12249990	+9.40869141	-6.66210938	-1.10742188	+51.10839844	-4.17480469	-58.16162109	+1848	+9.29882813	-5.85351563	-0.77783203	+12.01904297	-11.57958984	+14.19433594	+1668	+6.99169922	-10.37988281	-0.69433594	+60.07324219	+4.79003906	-23.33496094	+1220
+1458241324.12669990	+9.40869141	-6.66210938	-1.10742188	+51.08642578	-4.13085938	-58.18359375	+1852	+9.29882813	-5.85351563	-0.78222656	+12.01904297	-11.55761719	+14.15039063	+1668	+6.99169922	-10.38427734	-0.69433594	+60.07324219	+4.81201172	-23.33496094	+1220
+1458241324.13089990	+9.40869141	-6.66650391	-1.10742188	+51.08642578	-4.08691406	-58.18359375	+1852	+9.29882813	-5.85351563	-0.78222656	+12.01904297	-11.55761719	+14.10644531	+1668	+6.98730469	-10.38427734	-0.69433594	+60.07324219	+4.81201172	-23.35693359	+1220
+1458241324.13920000	+9.40429688	-6.67089844	-1.11181641	+51.06445313	-4.02099609	-58.20556641	+1856	+9.29443359	-5.85791016	-0.78662109	+12.01904297	-11.51367188	+14.04052734	+1672	+6.98730469	-10.38427734	-0.68994141	+60.07324219	+4.83398438	-23.35693359	+1220
+1458241324.14340000	+9.40429688	-6.67089844	-1.11181641	+51.06445313	-3.97705078	-58.22753906	+1860	+9.29443359	-5.85791016	-0.78662109	+12.01904297	-11.51367188	+14.01855469	+1672	+6.98730469	-10.38427734	-0.68994141	+60.07324219	+4.85595703	-23.37890625	+1220
+1458241324.14750000	+9.40429688	-6.67089844	-1.11621094	+51.06445313	-3.95507813	-58.22753906	+1864	+9.29443359	-5.85791016	-0.79101563	+12.04101563	-11.51367188	+13.99658203	+1668	+6.98730469	-10.38427734	-0.68554688	+60.09521484	+4.87792969	-23.37890625	+1220
+1458241324.15170000	+9.40429688	-6.67529297	-1.11621094	+51.06445313	-3.93310547	-58.22753906	+1864	+9.29003906	-5.85791016	-0.79101563	+12.04101563	-11.49169922	+13.99658203	+1668	+6.98730469	-10.38427734	-0.68115234	+60.11718750	+4.89990234	-23.40087891	+1220
+1458241324.15580010	+9.40429688	-6.67529297	-1.11621094	+51.06445313	-3.91113281	-58.22753906	+1868	+9.29003906	-5.85791016	-0.79101563	+12.06298828	-11.49169922	+13.97460938	+1668	+6.98730469	-10.38427734	-0.67675781	+60.13916016	+4.94384766	-23.42285156	+1220
+1458241324.16420010	+9.40429688	-6.67529297	-1.11621094	+51.08642578	-3.86718750	-58.24951172	+1868	+9.29003906	-5.85791016	-0.79541016	+12.06298828	-11.49169922	+13.93066406	+1668	+6.99169922	-10.38427734	-0.66796875	+60.22705078	+5.03173828	-23.44482422	+1224
+1458241324.16829990	+9.40429688	-6.67529297	-1.11621094	+51.08642578	-3.84521484	-58.27148438	+1872	+9.28564453	-5.85791016	-0.79541016	+12.08496094	-11.49169922	+13.90869141	+1664	+6.99169922	-10.38427734	-0.66357422	+60.27099609	+5.07568359	-23.46679688	+1228
+1458241324.17249990	+9.40429688	-6.67529297	-1.11621094	+51.08642578	-3.82324219	-58.27148438	+1872	+9.28564453	-5.85791016	-0.79541016	+12.08496094	-11.46972656	+13.88671875	+1664	+6.99609375	-10.37988281	-0.65478516	+60.31494141	+5.14160156	-23.48876953	+1228
+1458241324.17670010	+9.39990234	-6.67529297	-1.12060547	+51.08642578	-3.80126953	-58.29345703	+1876	+9.28564453	-5.85791016	-0.79541016	+12.10693359	-11.46972656	+13.86474609	+1664	+6.99609375	-10.37988281	-0.65039063	+60.38085938	+5.20751953	-23.51074219	+1232
+1458241324.18080000	+9.39990234	-6.67529297	-1.12060547	+51.10839844	-3.77929688	-58.29345703	+1876	+9.28564453	-5.85791016	-0.79541016	+12.10693359	-11.46972656	+13.84277344	+1660	+6.99609375	-10.37988281	-0.64160156	+60.42480469	+5.25146484	-23.53271484	+1236
+1458241324.18499990	+9.39990234	-6.67529297	-1.12060547	+51.10839844	-3.75732422	-58.31542969	+1876	+9.28125000	-5.85791016	-0.79980469	+12.10693359	-11.46972656	+13.82080078	+1660	+6.99609375	-10.38427734	-0.64160156	+60.46875000	+5.29541016	-23.53271484	+1236
+1458241324.19330000	+9.39990234	-6.67529297	-1.12060547	+51.10839844	-3.71337891	-58.35937500	+1880	+9.28125000	-5.85351563	-0.79980469	+12.12890625	-11.44775391	+13.75488281	+1660	+6.98730469	-10.38427734	-0.63720703	+60.53466797	+5.36132813	-23.51074219	+1244
+1458241324.19750000	+9.39550781	-6.67529297	-1.12060547	+51.13037109	-3.69140625	-58.38134766	+1880	+9.28125000	-5.85351563	-0.79980469	+12.12890625	-11.44775391	+13.71093750	+1656	+6.98291016	-10.38427734	-0.63281250	+60.53466797	+5.38330078	-23.51074219	+1244
+1458241324.20170000	+9.39550781	-6.67529297	-1.12060547	+51.13037109	-3.66943359	-58.40332031	+1880	+9.27685547	-5.85351563	-0.79980469	+12.15087891	-11.42578125	+13.66699219	+1656	+6.97412109	-10.38867188	-0.63720703	+60.53466797	+5.38330078	-23.48876953	+1244
+1458241324.20580010	+9.39550781	-6.67529297	-1.12060547	+51.13037109	-3.62548828	-58.42529297	+1880	+9.27685547	-5.85351563	-0.79980469	+12.15087891	-11.42578125	+13.62304688	+1656	+6.96972656	-10.38867188	-0.63720703	+60.53466797	+5.40527344	-23.46679688	+1248
+1458241324.21420000	+9.39111328	-6.67529297	-1.12060547	+51.13037109	-3.55957031	-58.46923828	+1880	+9.27246094	-5.85351563	-0.80419922	+12.15087891	-11.38183594	+13.53515625	+1656	+6.95214844	-10.39746094	-0.64160156	+60.49072266	+5.40527344	-23.42285156	+1252
+1458241324.21830010	+9.38671875	-6.67529297	-1.12060547	+51.13037109	-3.51562500	-58.49121094	+1880	+9.27246094	-5.85351563	-0.80419922	+12.15087891	-11.38183594	+13.49121094	+1656	+6.94775391	-10.39746094	-0.64599609	+60.46875000	+5.40527344	-23.40087891	+1252
+1458241324.22250010	+9.38671875	-6.67529297	-1.12060547	+51.13037109	-3.49365234	-58.51318359	+1880	+9.27246094	-5.85351563	-0.80419922	+12.17285156	-11.35986328	+13.44726563	+1656	+6.93896484	-10.40185547	-0.64599609	+60.46875000	+5.40527344	-23.40087891	+1252
+1458241324.22670010	+9.38232422	-6.67529297	-1.12060547	+51.13037109	-3.44970703	-58.53515625	+1880	+9.26806641	-5.85351563	-0.80419922	+12.17285156	-11.33789063	+13.40332031	+1656	+6.93457031	-10.40185547	-0.64599609	+60.44677734	+5.40527344	-23.37890625	+1252
+1458241324.23079990	+9.38232422	-6.67529297	-1.12060547	+51.13037109	-3.40576172	-58.57910156	+1880	+9.26806641	-5.85351563	-0.80859375	+12.17285156	-11.33789063	+13.38134766	+1656	+6.93017578	-10.40185547	-0.65039063	+60.44677734	+5.40527344	-23.37890625	+1248
+1458241324.23910000	+9.37792969	-6.67529297	-1.12060547	+51.15234375	-3.33984375	-58.62304688	+1876	+9.26367188	-5.85351563	-0.80859375	+12.17285156	-11.31591797	+13.31542969	+1656	+6.92138672	-10.40625000	-0.64599609	+60.46875000	+5.44921875	-23.37890625	+1248
+1458241324.24330000	+9.37792969	-6.67968750	-1.12060547	+51.15234375	-3.29589844	-58.62304688	+1876	+9.26367188	-5.85351563	-0.80859375	+12.19482422	-11.31591797	+13.29345703	+1656	+6.92138672	-10.40625000	-0.64599609	+60.51269531	+5.47119141	-23.40087891	+1244
+1458241324.24749990	+9.37353516	-6.67968750	-1.12060547	+51.15234375	-3.27392578	-58.64501953	+1876	+9.26367188	-5.85351563	-0.81298828	+12.19482422	-11.29394531	+13.27148438	+1656	+6.92138672	-10.40625000	-0.64160156	+60.55664063	+5.49316406	-23.40087891	+1244
+1458241324.25580000	+9.37353516	-6.67968750	-1.12500000	+51.17431641	-3.22998047	-58.68896484	+1872	+9.25927734	-5.85351563	-0.81298828	+12.21679688	-11.29394531	+13.24951172	+1656	+6.92578125	-10.40185547	-0.63281250	+60.64453125	+5.55908203	-23.44482422	+1244
+1458241324.26000000	+9.37353516	-6.67968750	-1.12500000	+51.19628906	-3.20800781	-58.71093750	+1872	+9.25927734	-5.85351563	-0.81298828	+12.23876953	-11.29394531	+13.22753906	+1656	+6.93017578	-10.40185547	-0.62841797	+60.71044922	+5.60302734	-23.46679688	+1244
+1458241324.26410010	+9.37353516	-6.68408203	-1.12500000	+51.19628906	-3.18603516	-58.71093750	+1868	+9.25927734	-5.85351563	-0.81738281	+12.23876953	-11.29394531	+13.22753906	+1656	+6.93896484	-10.40185547	-0.62402344	+60.77636719	+5.64697266	-23.48876953	+1248
+1458241324.26830010	+9.37353516	-6.68408203	-1.12500000	+51.21826172	-3.18603516	-58.73291016	+1868	+9.25927734	-5.85351563	-0.81738281	+12.23876953	-11.29394531	+13.20556641	+1656	+6.94335938	-10.39746094	-0.61962891	+60.86425781	+5.69091797	-23.53271484	+1252
+1458241324.27250000	+9.36914063	-6.68408203	-1.12500000	+51.21826172	-3.16406250	-58.75488281	+1868	+9.25927734	-5.85351563	-0.81738281	+12.26074219	-11.29394531	+13.20556641	+1656	+6.94775391	-10.39746094	-0.61083984	+60.93017578	+5.73486328	-23.55468750	+1256
+1458241324.27659990	+9.36914063	-6.68408203	-1.12939453	+51.21826172	-3.14208984	-58.75488281	+1868	+9.25927734	-5.85351563	-0.81738281	+12.26074219	-11.29394531	+13.20556641	+1652	+6.95214844	-10.39746094	-0.60644531	+60.99609375	+5.77880859	-23.57666016	+1256
+1458241324.28500010	+9.36914063	-6.68408203	-1.12939453	+51.24023438	-3.12011719	-58.79882813	+1864	+9.25927734	-5.85351563	-0.81738281	+12.26074219	-11.29394531	+13.20556641	+1652	+6.96093750	-10.39306641	-0.59765625	+61.12792969	+5.84472656	-23.62060547	+1264
+1458241324.28909990	+9.36914063	-6.68847656	-1.12939453	+51.26220703	-3.09814453	-58.79882813	+1864	+9.25927734	-5.85351563	-0.81738281	+12.26074219	-11.29394531	+13.20556641	+1652	+6.96972656	-10.39306641	-0.59326172	+61.19384766	+5.88867188	-23.64257813	+1268
+1458241324.29329990	+9.36914063	-6.68847656	-1.13378906	+51.26220703	-3.07617188	-58.82080078	+1864	+9.25927734	-5.85351563	-0.82177734	+12.28271484	-11.29394531	+13.20556641	+1648	+6.96972656	-10.39306641	-0.58886719	+61.23779297	+5.91064453	-23.66455078	+1272
+1458241324.29749990	+9.36914063	-6.68847656	-1.13378906	+51.26220703	-3.05419922	-58.84277344	+1864	+9.25927734	-5.85351563	-0.82177734	+12.28271484	-11.29394531	+13.18359375	+1648	+6.97412109	-10.39306641	-0.58886719	+61.28173828	+5.93261719	-23.66455078	+1276
+1458241324.30580000	+9.36914063	-6.68847656	-1.13378906	+51.26220703	-2.98828125	-58.86474609	+1860	+9.25488281	-5.85351563	-0.82177734	+12.28271484	-11.29394531	+13.18359375	+1648	+6.97412109	-10.39306641	-0.58447266	+61.34765625	+5.97656250	-23.66455078	+1280
+1458241324.30990000	+9.36914063	-6.68847656	-1.13378906	+51.26220703	-2.96630859	-58.88671875	+1860	+9.25488281	-5.85351563	-0.82177734	+12.28271484	-11.29394531	+13.16162109	+1644	+6.97412109	-10.39306641	-0.58447266	+61.36962891	+5.97656250	-23.66455078	+1280
+1458241324.31830000	+9.36914063	-6.69287109	-1.13818359	+51.24023438	-2.90039063	-58.90869141	+1860	+9.25488281	-5.85791016	-0.82177734	+12.28271484	-11.27197266	+13.13964844	+1644	+6.96972656	-10.39746094	-0.58886719	+61.36962891	+5.99853516	-23.62060547	+1284
+1458241324.32240010	+9.36914063	-6.69287109	-1.13818359	+51.24023438	-2.85644531	-58.93066406	+1856	+9.25488281	-5.85791016	-0.82177734	+12.28271484	-11.27197266	+13.11767578	+1644	+6.96533203	-10.39746094	-0.58886719	+61.34765625	+5.99853516	-23.59863281	+1288
+1458241324.32660010	+9.36914063	-6.69287109	-1.13818359	+51.21826172	-2.81250000	-58.93066406	+1856	+9.25488281	-5.85791016	-0.82617188	+12.28271484	-11.22802734	+13.05175781	+1644	+6.96093750	-10.40185547	-0.59326172	+61.34765625	+5.99853516	-23.59863281	+1288
+1458241324.33489990	+9.36474609	-6.69287109	-1.13818359	+51.19628906	-2.70263672	-58.97460938	+1852	+9.25488281	-5.86230469	-0.83056641	+12.26074219	-11.16210938	+12.94189453	+1640	+6.95214844	-10.40625000	-0.59765625	+61.30371094	+5.97656250	-23.53271484	+1288
+1458241324.33909990	+9.36474609	-6.69287109	-1.13818359	+51.17431641	-2.65869141	-58.99658203	+1852	+9.25488281	-5.86230469	-0.83056641	+12.26074219	-11.14013672	+12.87597656	+1640	+6.94775391	-10.40625000	-0.59765625	+61.28173828	+5.97656250	-23.51074219	+1288
+1458241324.34330010	+9.36474609	-6.69726563	-1.14257813	+51.17431641	-2.59277344	-59.01855469	+1848	+9.25488281	-5.86669922	-0.83496094	+12.23876953	-11.09619141	+12.83203125	+1640	+6.94335938	-10.41064453	-0.60205078	+61.28173828	+5.97656250	-23.48876953	+1288
+1458241324.34740000	+9.36474609	-6.69726563	-1.14257813	+51.15234375	-2.54882813	-59.04052734	+1848	+9.25488281	-5.86669922	-0.83496094	+12.23876953	-11.07421875	+12.78808594	+1640	+6.93896484	-10.41064453	-0.60205078	+61.25976563	+5.97656250	-23.46679688	+1288
+1458241324.35159990	+9.36474609	-6.69726563	-1.14257813	+51.13037109	-2.48291016	-59.06250000	+1844	+9.25488281	-5.86669922	-0.83496094	+12.21679688	-11.03027344	+12.74414063	+1640	+6.93457031	-10.41503906	-0.60644531	+61.23779297	+5.99853516	-23.44482422	+1284
+1458241324.35990000	+9.36035156	-6.69726563	-1.14257813	+51.10839844	-2.39501953	-59.10644531	+1840	+9.25488281	-5.87109375	-0.83935547	+12.21679688	-11.00830078	+12.70019531	+1636	+6.93017578	-10.41943359	-0.60644531	+61.25976563	+5.99853516	-23.40087891	+1280
+1458241324.36410000	+9.36035156	-6.69726563	-1.14257813	+51.08642578	-2.35107422	-59.12841797	+1836	+9.25488281	-5.87109375	-0.83935547	+12.21679688	-10.98632813	+12.67822266	+1636	+6.93017578	-10.41943359	-0.60644531	+61.28173828	+6.02050781	-23.40087891	+1280
+1458241324.36830000	+9.36474609	-6.70166016	-1.14257813	+51.08642578	-2.30712891	-59.15039063	+1836	+9.25488281	-5.87109375	-0.83935547	+12.21679688	-10.98632813	+12.65625000	+1636	+6.93017578	-10.41943359	-0.60644531	+61.30371094	+6.04248047	-23.37890625	+1276
+1458241324.37240000	+9.36474609	-6.70166016	-1.14257813	+51.08642578	-2.28515625	-59.15039063	+1832	+9.25488281	-5.87109375	-0.83935547	+12.21679688	-10.98632813	+12.65625000	+1632	+6.93457031	-10.41943359	-0.60205078	+61.32568359	+6.06445313	-23.37890625	+1272
+1458241324.37660000	+9.36474609	-6.70166016	-1.14257813	+51.06445313	-2.26318359	-59.17236328	+1832	+9.25488281	-5.87548828	-0.83935547	+12.21679688	-10.98632813	+12.65625000	+1632	+6.93457031	-10.41943359	-0.60205078	+61.36962891	+6.08642578	-23.37890625	+1272
+1458241324.38080000	+9.36474609	-6.70166016	-1.14697266	+51.06445313	-2.24121094	-59.17236328	+1832	+9.25488281	-5.87548828	-0.83935547	+12.21679688	-10.98632813	+12.65625000	+1628	+6.93896484	-10.41943359	-0.59765625	+61.41357422	+6.13037109	-23.37890625	+1272
+1458241324.38910010	+9.36914063	-6.70605469	-1.14697266	+51.04248047	-2.19726563	-59.19433594	+1828	+9.25488281	-5.87548828	-0.83935547	+12.21679688	-10.98632813	+12.65625000	+1628	+6.94775391	-10.41503906	-0.58886719	+61.52343750	+6.17431641	-23.40087891	+1272
+1458241324.39319990	+9.36914063	-6.70605469	-1.14697266	+51.04248047	-2.19726563	-59.21630859	+1828	+9.25488281	-5.87548828	-0.83935547	+12.21679688	-10.98632813	+12.65625000	+1624	+6.95214844	-10.41503906	-0.58447266	+61.56738281	+6.19628906	-23.40087891	+1276
+1458241324.39739990	+9.36914063	-6.70605469	-1.14697266	+51.02050781	-2.17529297	-59.21630859	+1828	+9.25488281	-5.87548828	-0.84375000	+12.21679688	-10.98632813	+12.65625000	+1624	+6.95654297	-10.41503906	-0.58007813	+61.63330078	+6.21826172	-23.42285156	+1276
+1458241324.40159990	+9.36914063	-6.70605469	-1.14697266	+51.02050781	-2.17529297	-59.23828125	+1828	+9.25488281	-5.87548828	-0.84375000	+12.21679688	-10.98632813	+12.65625000	+1620	+6.96093750	-10.41064453	-0.57568359	+61.67724609	+6.24023438	-23.42285156	+1280
+1458241324.40570000	+9.37353516	-6.70605469	-1.14697266	+51.02050781	-2.15332031	-59.23828125	+1824	+9.25488281	-5.87548828	-0.84375000	+12.21679688	-10.98632813	+12.65625000	+1620	+6.96972656	-10.41064453	-0.57128906	+61.72119141	+6.28417969	-23.44482422	+1284
+1458241324.41409990	+9.37353516	-6.70605469	-1.14697266	+50.99853516	-2.15332031	-59.23828125	+1824	+9.25488281	-5.87548828	-0.84375000	+12.19482422	-10.98632813	+12.65625000	+1616	+6.97412109	-10.41064453	-0.56689453	+61.80908203	+6.30615234	-23.44482422	+1288
+1458241324.41820000	+9.37353516	-6.70605469	-1.15136719	+50.99853516	-2.13134766	-59.23828125	+1824	+9.25488281	-5.87548828	-0.84375000	+12.19482422	-11.00830078	+12.65625000	+1616	+6.97851563	-10.41064453	-0.56689453	+61.83105469	+6.30615234	-23.44482422	+1292
+1458241324.42240000	+9.37353516	-6.70605469	-1.15136719	+50.97656250	-2.13134766	-59.26025391	+1824	+9.25927734	-5.87548828	-0.84375000	+12.19482422	-11.00830078	+12.65625000	+1616	+6.97851563	-10.41064453	-0.56250000	+61.85302734	+6.30615234	-23.46679688	+1292
+1458241324.42660000	+9.37353516	-6.70605469	-1.15136719	+50.97656250	-2.10937500	-59.26025391	+1824	+9.25927734	-5.87548828	-0.84375000	+12.19482422	-11.00830078	+12.65625000	+1612	+6.97851563	-10.41064453	-0.56250000	+61.87500000	+6.30615234	-23.46679688	+1292
+1458241324.43070010	+9.37353516	-6.70605469	-1.15136719	+50.95458984	-2.10937500	-59.26025391	+1824	+9.25927734	-5.87548828	-0.84375000	+12.19482422	-11.00830078	+12.65625000	+1612	+6.97851563	-10.41064453	-0.56250000	+61.87500000	+6.30615234	-23.46679688	+1296
+1458241324.43490000	+9.37353516	-6.70605469	-1.15136719	+50.95458984	-2.08740234	-59.26025391	+1824	+9.25927734	-5.87548828	-0.84375000	+12.19482422	-11.00830078	+12.65625000	+1612	+6.97851563	-10.41064453	-0.56689453	+61.87500000	+6.30615234	-23.44482422	+1296
+1458241324.44320010	+9.37353516	-6.70605469	-1.14697266	+50.93261719	-2.08740234	-59.28222656	+1824	+9.25927734	-5.87548828	-0.84375000	+12.19482422	-11.00830078	+12.65625000	+1608	+6.97412109	-10.41064453	-0.56689453	+61.85302734	+6.28417969	-23.44482422	+1300
+1458241324.44740010	+9.37353516	-6.70605469	-1.14697266	+50.93261719	-2.06542969	-59.28222656	+1824	+9.25927734	-5.87548828	-0.84375000	+12.19482422	-11.00830078	+12.63427734	+1608	+6.96972656	-10.41503906	-0.56689453	+61.85302734	+6.26220703	-23.44482422	+1300
+1458241324.45569990	+9.37353516	-6.70605469	-1.14697266	+50.91064453	-2.04345703	-59.30419922	+1824	+9.25927734	-5.87548828	-0.83935547	+12.17285156	-11.00830078	+12.63427734	+1608	+6.96533203	-10.41503906	-0.57128906	+61.83105469	+6.24023438	-23.42285156	+1300
+1458241324.46409990	+9.37353516	-6.70605469	-1.14697266	+50.91064453	-2.02148438	-59.32617188	+1828	+9.25927734	-5.87548828	-0.83935547	+12.17285156	-11.00830078	+12.61230469	+1608	+6.96093750	-10.41943359	-0.57568359	+61.80908203	+6.19628906	-23.40087891	+1300
+1458241324.47240000	+9.37353516	-6.70605469	-1.14697266	+50.91064453	-2.02148438	-59.34814453	+1828	+9.25927734	-5.87548828	-0.83935547	+12.17285156	-11.00830078	+12.59033203	+1608	+6.95654297	-10.41943359	-0.58007813	+61.78710938	+6.17431641	-23.40087891	+1300
+1458241324.47650000	+9.37353516	-6.70166016	-1.14257813	+50.91064453	-2.02148438	-59.34814453	+1828	+9.25927734	-5.87548828	-0.83935547	+12.17285156	-11.00830078	+12.56835938	+1608	+6.95654297	-10.42382813	-0.58007813	+61.76513672	+6.15234375	-23.40087891	+1300
+1458241324.48070000	+9.37353516	-6.70166016	-1.14257813	+50.88867188	-2.02148438	-59.37011719	+1828	+9.26367188	-5.87548828	-0.83935547	+12.17285156	-11.03027344	+12.56835938	+1608	+6.95214844	-10.42382813	-0.58447266	+61.76513672	+6.13037109	-23.37890625	+1300
+1458241324.48900010	+9.37353516	-6.70166016	-1.14257813	+50.88867188	-2.02148438	-59.37011719	+1828	+9.26367188	-5.87548828	-0.83496094	+12.15087891	-11.03027344	+12.54638672	+1608	+6.95214844	-10.42382813	-0.58447266	+61.78710938	+6.10839844	-23.37890625	+1296
+1458241324.49740000	+9.37353516	-6.70166016	-1.14257813	+50.91064453	-2.02148438	-59.37011719	+1828	+9.26367188	-5.87548828	-0.83496094	+12.15087891	-11.05224609	+12.54638672	+1608	+6.95654297	-10.42382813	-0.58447266	+61.83105469	+6.08642578	-23.40087891	+1292
+1458241324.50149990	+9.37353516	-6.70166016	-1.14257813	+50.91064453	-2.02148438	-59.37011719	+1828	+9.26367188	-5.87548828	-0.83496094	+12.15087891	-11.05224609	+12.54638672	+1608	+6.95654297	-10.42382813	-0.58007813	+61.85302734	+6.08642578	-23.40087891	+1292
+1458241324.50990010	+9.37353516	-6.70166016	-1.14257813	+50.91064453	-2.02148438	-59.39208984	+1828	+9.26367188	-5.87109375	-0.83496094	+12.15087891	-11.07421875	+12.54638672	+1608	+6.96093750	-10.41943359	-0.58007813	+61.91894531	+6.08642578	-23.42285156	+1288
+1458241324.51819990	+9.37353516	-6.70166016	-1.14257813	+50.91064453	-2.04345703	-59.39208984	+1828	+9.26367188	-5.87109375	-0.83496094	+12.15087891	-11.09619141	+12.54638672	+1608	+6.96533203	-10.41943359	-0.57568359	+61.98486328	+6.10839844	-23.44482422	+1292
+1458241324.53070000	+9.37353516	-6.70166016	-1.13818359	+50.91064453	-2.04345703	-59.39208984	+1828	+9.26367188	-5.87109375	-0.83496094	+12.15087891	-11.11816406	+12.54638672	+1608	+6.97412109	-10.41503906	-0.57128906	+62.07275391	+6.10839844	-23.46679688	+1292
+1458241324.53900000	+9.37353516	-6.70166016	-1.13818359	+50.91064453	-2.04345703	-59.39208984	+1832	+9.26367188	-5.87109375	-0.83056641	+12.15087891	-11.14013672	+12.54638672	+1608	+6.97851563	-10.41064453	-0.56689453	+62.11669922	+6.10839844	-23.48876953	+1296
+1458241324.54730010	+9.37353516	-6.70166016	-1.13818359	+50.91064453	-2.04345703	-59.39208984	+1832	+9.26367188	-5.87109375	-0.83056641	+12.15087891	-11.16210938	+12.52441406	+1608	+6.97851563	-10.41064453	-0.56689453	+62.16064453	+6.08642578	-23.48876953	+1296
+1458241324.55570010	+9.37353516	-6.70166016	-1.13818359	+50.93261719	-2.06542969	-59.41406250	+1832	+9.26367188	-5.86669922	-0.83056641	+12.15087891	-11.18408203	+12.50244141	+1608	+6.97851563	-10.41064453	-0.56689453	+62.18261719	+6.06445313	-23.48876953	+1296
+1458241324.56399990	+9.37353516	-6.70166016	-1.13818359	+50.93261719	-2.06542969	-59.41406250	+1832	+9.26367188	-5.86669922	-0.82617188	+12.15087891	-11.20605469	+12.48046875	+1608	+6.97851563	-10.41064453	-0.56689453	+62.20458984	+6.02050781	-23.48876953	+1296
+1458241324.57230000	+9.37353516	-6.69726563	-1.13818359	+50.93261719	-2.06542969	-59.41406250	+1836	+9.26367188	-5.86230469	-0.82617188	+12.17285156	-11.22802734	+12.45849609	+1612	+6.97412109	-10.41064453	-0.57128906	+62.20458984	+5.97656250	-23.46679688	+1296
+1458241324.58069990	+9.37353516	-6.69726563	-1.13378906	+50.93261719	-2.06542969	-59.43603516	+1836	+9.26367188	-5.86230469	-0.82177734	+12.17285156	-11.25000000	+12.41455078	+1612	+6.96533203	-10.41064453	-0.57568359	+62.18261719	+5.91064453	-23.46679688	+1296
+1458241324.58900000	+9.37353516	-6.69726563	-1.13378906	+50.95458984	-2.08740234	-59.45800781	+1836	+9.26367188	-5.85791016	-0.82177734	+12.17285156	-11.29394531	+12.39257813	+1616	+6.96093750	-10.41503906	-0.58007813	+62.16064453	+5.84472656	-23.44482422	+1296
+1458241324.59730010	+9.37792969	-6.69287109	-1.13378906	+50.95458984	-2.08740234	-59.47998047	+1840	+9.26367188	-5.85351563	-0.81738281	+12.17285156	-11.33789063	+12.39257813	+1616	+6.95654297	-10.41064453	-0.58447266	+62.16064453	+5.77880859	-23.44482422	+1296
+1458241324.60570000	+9.37792969	-6.69287109	-1.12939453	+50.95458984	-2.10937500	-59.50195313	+1840	+9.26806641	-5.85351563	-0.81298828	+12.17285156	-11.38183594	+12.39257813	+1620	+6.95654297	-10.41064453	-0.58447266	+62.16064453	+5.73486328	-23.44482422	+1292
+1458241324.61400010	+9.37792969	-6.68847656	-1.12500000	+50.95458984	-2.15332031	-59.52392578	+1840	+9.26806641	-5.84912109	-0.81298828	+12.15087891	-11.42578125	+12.41455078	+1624	+6.96093750	-10.40625000	-0.58447266	+62.18261719	+5.69091797	-23.44482422	+1292
+1458241324.62229990	+9.37792969	-6.68847656	-1.12500000	+50.95458984	-2.19726563	-59.54589844	+1844	+9.27246094	-5.84912109	-0.80859375	+12.12890625	-11.49169922	+12.43652344	+1624	+6.96533203	-10.40625000	-0.58007813	+62.22656250	+5.64697266	-23.46679688	+1292
+1458241324.63899990	+9.38232422	-6.68408203	-1.11621094	+50.93261719	-2.30712891	-59.61181641	+1852	+9.27685547	-5.84472656	-0.79980469	+12.06298828	-11.62353516	+12.50244141	+1628	+6.97412109	-10.39746094	-0.57128906	+62.33642578	+5.62500000	-23.51074219	+1296
+1458241324.64730000	+9.38671875	-6.67968750	-1.10742188	+50.91064453	-2.37304688	-59.65576172	+1856	+9.27685547	-5.84472656	-0.79541016	+12.04101563	-11.68945313	+12.54638672	+1628	+6.98291016	-10.39306641	-0.56689453	+62.38037109	+5.60302734	-23.53271484	+1300
+1458241324.65560010	+9.39111328	-6.67968750	-1.10302734	+50.88867188	-2.46093750	-59.69970703	+1860	+9.28125000	-5.84033203	-0.79101563	+11.99707031	-11.75537109	+12.56835938	+1632	+6.98730469	-10.38867188	-0.56250000	+62.42431641	+5.58105469	-23.53271484	+1304
+1458241324.66810010	+9.39111328	-6.67529297	-1.09423828	+50.86669922	-2.54882813	-59.74365234	+1868	+9.28125000	-5.84033203	-0.78662109	+11.93115234	-11.82128906	+12.59033203	+1632	+6.99169922	-10.38427734	-0.56250000	+62.46826172	+5.51513672	-23.55468750	+1312
+1458241324.67230010	+9.39111328	-6.67529297	-1.08984375	+50.86669922	-2.57080078	-59.76562500	+1872	+9.28125000	-5.83593750	-0.78662109	+11.93115234	-11.82128906	+12.59033203	+1632	+6.99169922	-10.38427734	-0.56250000	+62.46826172	+5.49316406	-23.55468750	+1312
+1458241324.68059990	+9.39111328	-6.67089844	-1.08544922	+50.84472656	-2.59277344	-59.80957031	+1876	+9.28125000	-5.83593750	-0.78222656	+11.88720703	-11.84326172	+12.56835938	+1636	+6.98730469	-10.37988281	-0.56689453	+62.42431641	+5.44921875	-23.53271484	+1316
+1458241324.68899990	+9.39111328	-6.67089844	-1.08105469	+50.82275391	-2.61474609	-59.80957031	+1880	+9.28564453	-5.83593750	-0.78222656	+11.86523438	-11.86523438	+12.56835938	+1636	+6.97851563	-10.38427734	-0.57128906	+62.38037109	+5.38330078	-23.51074219	+1316
+1458241324.69730000	+9.39111328	-6.67089844	-1.08105469	+50.80078125	-2.63671875	-59.83154297	+1884	+9.28564453	-5.83593750	-0.77783203	+11.84326172	-11.86523438	+12.54638672	+1640	+6.97412109	-10.38427734	-0.58007813	+62.33642578	+5.31738281	-23.48876953	+1316
+1458241324.70560000	+9.39111328	-6.66650391	-1.07666016	+50.77880859	-2.63671875	-59.85351563	+1888	+9.28564453	-5.83593750	-0.77783203	+11.82128906	-11.86523438	+12.52441406	+1640	+6.96533203	-10.38427734	-0.58447266	+62.27050781	+5.27343750	-23.46679688	+1316
+1458241324.71390010	+9.39111328	-6.66650391	-1.07666016	+50.75683594	-2.65869141	-59.85351563	+1888	+9.28564453	-5.83593750	-0.77783203	+11.77734375	-11.86523438	+12.52441406	+1644	+6.96093750	-10.38867188	-0.58886719	+62.22656250	+5.22949219	-23.44482422	+1316
+1458241324.72230010	+9.39111328	-6.67089844	-1.07666016	+50.73486328	-2.65869141	-59.85351563	+1892	+9.28564453	-5.84033203	-0.77783203	+11.75537109	-11.86523438	+12.50244141	+1644	+6.95654297	-10.38867188	-0.58886719	+62.20458984	+5.20751953	-23.44482422	+1312
+1458241324.73480010	+9.39550781	-6.67089844	-1.07666016	+50.71289063	-2.68066406	-59.87548828	+1896	+9.29003906	-5.84033203	-0.77783203	+11.68945313	-11.88720703	+12.52441406	+1648	+6.95654297	-10.38867188	-0.58886719	+62.18261719	+5.20751953	-23.44482422	+1304
+1458241324.73889990	+9.39550781	-6.67089844	-1.07666016	+50.69091797	-2.68066406	-59.87548828	+1896	+9.29003906	-5.84472656	-0.77783203	+11.66748047	-11.88720703	+12.52441406	+1648	+6.95654297	-10.38867188	-0.58886719	+62.18261719	+5.20751953	-23.44482422	+1304
+1458241324.74729990	+9.39550781	-6.67529297	-1.07666016	+50.66894531	-2.70263672	-59.87548828	+1900	+9.29003906	-5.84472656	-0.77783203	+11.62353516	-11.90917969	+12.52441406	+1652	+6.96093750	-10.38867188	-0.58447266	+62.20458984	+5.22949219	-23.46679688	+1300
+1458241324.75560000	+9.39990234	-6.67529297	-1.07666016	+50.64697266	-2.70263672	-59.87548828	+1904	+9.29443359	-5.84912109	-0.77783203	+11.57958984	-11.90917969	+12.54638672	+1652	+6.96093750	-10.38427734	-0.58447266	+62.20458984	+5.22949219	-23.46679688	+1300
+1458241324.76390000	+9.39990234	-6.67968750	-1.07666016	+50.62500000	-2.70263672	-59.89746094	+1904	+9.29443359	-5.84912109	-0.77783203	+11.55761719	-11.93115234	+12.54638672	+1652	+6.96533203	-10.38427734	-0.58007813	+62.22656250	+5.25146484	-23.46679688	+1300
+1458241324.77230000	+9.40429688	-6.67968750	-1.07666016	+50.60302734	-2.70263672	-59.89746094	+1908	+9.29443359	-5.85351563	-0.78222656	+11.51367188	-11.93115234	+12.54638672	+1656	+6.96533203	-10.38427734	-0.58007813	+62.22656250	+5.27343750	-23.48876953	+1296
+1458241324.78060010	+9.40429688	-6.68408203	-1.07666016	+50.58105469	-2.68066406	-59.89746094	+1912	+9.29443359	-5.85351563	-0.78222656	+11.49169922	-11.90917969	+12.54638672	+1656	+6.96972656	-10.38427734	-0.57568359	+62.24853516	+5.29541016	-23.48876953	+1296
+1458241324.78889990	+9.40429688	-6.68408203	-1.07666016	+50.58105469	-2.68066406	-59.87548828	+1916	+9.29443359	-5.85351563	-0.78222656	+11.49169922	-11.88720703	+12.52441406	+1656	+6.96972656	-10.38427734	-0.57568359	+62.24853516	+5.29541016	-23.48876953	+1296
+1458241324.79720000	+9.40429688	-6.68408203	-1.08105469	+50.55908203	-2.65869141	-59.87548828	+1920	+9.29003906	-5.85351563	-0.78662109	+11.46972656	-11.86523438	+12.50244141	+1656	+6.96972656	-10.38427734	-0.57568359	+62.24853516	+5.31738281	-23.48876953	+1296
+1458241324.80559990	+9.40429688	-6.68408203	-1.08105469	+50.55908203	-2.63671875	-59.87548828	+1920	+9.29003906	-5.85791016	-0.78662109	+11.46972656	-11.84326172	+12.48046875	+1656	+6.96533203	-10.38427734	-0.57568359	+62.24853516	+5.31738281	-23.46679688	+1296
+1458241324.81390000	+9.39990234	-6.68408203	-1.08105469	+50.55908203	-2.61474609	-59.85351563	+1924	+9.29003906	-5.85791016	-0.78662109	+11.46972656	-11.79931641	+12.43652344	+1660	+6.96533203	-10.38427734	-0.57568359	+62.22656250	+5.31738281	-23.44482422	+1296
+1458241324.82220010	+9.39990234	-6.68408203	-1.08105469	+50.55908203	-2.59277344	-59.85351563	+1924	+9.29003906	-5.85791016	-0.79101563	+11.46972656	-11.77734375	+12.41455078	+1660	+6.96093750	-10.38867188	-0.57568359	+62.22656250	+5.33935547	-23.44482422	+1296
+1458241324.83060000	+9.39990234	-6.68408203	-1.08105469	+50.55908203	-2.59277344	-59.85351563	+1928	+9.28564453	-5.85791016	-0.79101563	+11.44775391	-11.75537109	+12.39257813	+1660	+6.96093750	-10.38867188	-0.58007813	+62.20458984	+5.33935547	-23.42285156	+1296
+1458241324.84310010	+9.39990234	-6.68408203	-1.08544922	+50.55908203	-2.57080078	-59.85351563	+1928	+9.28564453	-5.85791016	-0.79101563	+11.44775391	-11.73339844	+12.34863281	+1660	+6.95654297	-10.38867188	-0.58007813	+62.18261719	+5.33935547	-23.37890625	+1292
+1458241324.85139990	+9.39990234	-6.68408203	-1.08544922	+50.55908203	-2.57080078	-59.85351563	+1928	+9.28564453	-5.85791016	-0.79101563	+11.44775391	-11.71142578	+12.32666016	+1664	+6.95214844	-10.38867188	-0.58007813	+62.18261719	+5.36132813	-23.35693359	+1292
+1458241324.85550000	+9.39990234	-6.68408203	-1.08544922	+50.55908203	-2.54882813	-59.85351563	+1928	+9.28564453	-5.85791016	-0.79101563	+11.44775391	-11.71142578	+12.32666016	+1664	+6.95214844	-10.38867188	-0.58007813	+62.18261719	+5.36132813	-23.35693359	+1288
+1458241324.86389990	+9.39990234	-6.68408203	-1.08544922	+50.55908203	-2.54882813	-59.83154297	+1932	+9.28564453	-5.85791016	-0.79101563	+11.44775391	-11.71142578	+12.30468750	+1660	+6.95654297	-10.38867188	-0.57568359	+62.22656250	+5.40527344	-23.35693359	+1288
+1458241324.87220000	+9.39990234	-6.68408203	-1.08544922	+50.55908203	-2.54882813	-59.83154297	+1932	+9.28564453	-5.85791016	-0.79101563	+11.42578125	-11.73339844	+12.30468750	+1660	+6.96093750	-10.38867188	-0.57128906	+62.27050781	+5.42724609	-23.35693359	+1292
+1458241324.88050010	+9.39990234	-6.68408203	-1.08544922	+50.55908203	-2.54882813	-59.83154297	+1932	+9.28564453	-5.85791016	-0.79101563	+11.42578125	-11.73339844	+12.30468750	+1660	+6.96533203	-10.38427734	-0.56689453	+62.31445313	+5.47119141	-23.35693359	+1292
+1458241324.88890000	+9.39990234	-6.68408203	-1.08544922	+50.55908203	-2.54882813	-59.83154297	+1932	+9.28564453	-5.85351563	-0.79101563	+11.42578125	-11.73339844	+12.30468750	+1656	+6.96972656	-10.37988281	-0.56250000	+62.35839844	+5.51513672	-23.35693359	+1296
+1458241324.89720010	+9.39990234	-6.68408203	-1.08544922	+50.55908203	-2.54882813	-59.83154297	+1932	+9.28564453	-5.85351563	-0.79101563	+11.42578125	-11.75537109	+12.30468750	+1656	+6.97412109	-10.37988281	-0.55810547	+62.40234375	+5.53710938	-23.33496094	+1300
