# Supplementary material for: A direct effect of perception on action when grasping a cup
Source: Sci Rep. 2018 Jan 9;8:171. doi: 10.1038/s41598-017-18591-5 (PMC5760564; doi:10.1038/s41598-017-18591-5)
Supplement: Supplementary file 6 — Supplementary Information [file 41598_2017_18591_MOESM6_ESM.zip › SciRep_Data/S02instruct/S02_100instruct_Tr69.dat]

+1000000000000.00000000	+0.00000000	+0.00000000	+0.00000000	+0.00000000	+0.00000000	+0.00000000	+0	+0.00000000	+0.00000000	+0.00000000	+0.00000000	+0.00000000	+0.00000000	+0	+0.00000000	+0.00000000	+0.00000000	+0.00000000	+0.00000000	+0.00000000	+0
+1458241324.90549990	+9.39990234	-6.68408203	-1.08544922	+50.55908203	-2.54882813	-59.83154297	+1932	+9.28564453	-5.85351563	-0.79101563	+11.42578125	-11.75537109	+12.30468750	+1652	+6.97412109	-10.37988281	-0.55810547	+62.42431641	+5.55908203	-23.33496094	+1304
+1458241324.91389990	+9.39990234	-6.68408203	-1.08544922	+50.55908203	-2.54882813	-59.83154297	+1932	+9.28564453	-5.85351563	-0.79101563	+11.42578125	-11.75537109	+12.30468750	+1652	+6.97412109	-10.37988281	-0.55810547	+62.42431641	+5.55908203	-23.31298828	+1304
+1458241324.92220000	+9.39550781	-6.68408203	-1.08544922	+50.55908203	-2.54882813	-59.83154297	+1932	+9.28564453	-5.85351563	-0.79101563	+11.42578125	-11.73339844	+12.28271484	+1652	+6.96972656	-10.37988281	-0.56250000	+62.40234375	+5.53710938	-23.29101563	+1308
+1458241324.93050000	+9.39550781	-6.68408203	-1.08544922	+50.55908203	-2.52685547	-59.83154297	+1932	+9.28564453	-5.85351563	-0.79101563	+11.42578125	-11.73339844	+12.28271484	+1648	+6.96533203	-10.37988281	-0.56250000	+62.38037109	+5.53710938	-23.29101563	+1308
+1458241324.93880010	+9.39550781	-6.68408203	-1.08544922	+50.55908203	-2.52685547	-59.83154297	+1932	+9.28564453	-5.85351563	-0.79101563	+11.42578125	-11.73339844	+12.26074219	+1648	+6.96093750	-10.37988281	-0.56689453	+62.35839844	+5.51513672	-23.26904297	+1312
+1458241324.94720010	+9.39550781	-6.68408203	-1.08544922	+50.55908203	-2.52685547	-59.83154297	+1932	+9.28564453	-5.85351563	-0.79101563	+11.40380859	-11.73339844	+12.26074219	+1648	+6.96093750	-10.38427734	-0.56689453	+62.33642578	+5.51513672	-23.26904297	+1312
+1458241324.95549990	+9.39550781	-6.68408203	-1.08544922	+50.55908203	-2.52685547	-59.83154297	+1928	+9.28564453	-5.85351563	-0.79101563	+11.40380859	-11.73339844	+12.23876953	+1648	+6.95654297	-10.38427734	-0.56689453	+62.31445313	+5.51513672	-23.26904297	+1308
+1458241329.54940010	+9.51855469	-6.67529297	-1.00195313	+52.69042969	-5.33935547	-58.86474609	+2060	+9.39111328	-5.84033203	-0.69433594	+11.22802734	-14.15039063	+12.50244141	+1808	+7.13671875	-10.49414063	-0.47021484	+62.57812500	+5.55908203	-25.18066406	+1276
+1458241329.55769990	+9.51855469	-6.67529297	-1.00195313	+52.69042969	-5.38330078	-58.86474609	+2060	+9.39111328	-5.84033203	-0.69433594	+11.20605469	-14.17236328	+12.54638672	+1808	+7.14111328	-10.49414063	-0.46582031	+62.60009766	+5.55908203	-25.20263672	+1276
+1458241329.56189990	+9.52294922	-6.67529297	-1.00195313	+52.66845703	-5.42724609	-58.86474609	+2060	+9.39550781	-5.84033203	-0.68994141	+11.20605469	-14.21630859	+12.56835938	+1808	+7.14990234	-10.48974609	-0.46142578	+62.64404297	+5.58105469	-25.24658203	+1280
+1458241329.56600000	+9.52294922	-6.67529297	-1.00195313	+52.66845703	-5.44921875	-58.86474609	+2064	+9.39550781	-5.84033203	-0.68994141	+11.18408203	-14.26025391	+12.61230469	+1808	+7.15429688	-10.48535156	-0.45703125	+62.68798828	+5.60302734	-25.26855469	+1284
+1458241329.57430010	+9.52734375	-6.67529297	-0.99755859	+52.66845703	-5.49316406	-58.84277344	+2064	+9.39550781	-5.84033203	-0.68994141	+11.18408203	-14.30419922	+12.65625000	+1808	+7.16308594	-10.48095703	-0.44824219	+62.75390625	+5.60302734	-25.33447266	+1292
+1458241329.57850000	+9.52734375	-6.67529297	-0.99755859	+52.66845703	-5.53710938	-58.84277344	+2064	+9.39550781	-5.83593750	-0.68554688	+11.18408203	-14.32617188	+12.67822266	+1808	+7.16748047	-10.48095703	-0.44384766	+62.77587891	+5.60302734	-25.35644531	+1296
+1458241329.58270000	+9.52734375	-6.67529297	-0.99755859	+52.66845703	-5.53710938	-58.84277344	+2064	+9.39990234	-5.83593750	-0.68554688	+11.16210938	-14.32617188	+12.67822266	+1808	+7.17187500	-10.47656250	-0.44384766	+62.77587891	+5.58105469	-25.37841797	+1296
+1458241329.59100010	+9.52734375	-6.67089844	-0.99755859	+52.66845703	-5.58105469	-58.82080078	+2068	+9.39990234	-5.83593750	-0.68554688	+11.16210938	-14.34814453	+12.67822266	+1804	+7.16748047	-10.47656250	-0.44824219	+62.75390625	+5.53710938	-25.37841797	+1300
+1458241329.59520010	+9.52734375	-6.67089844	-0.99755859	+52.66845703	-5.58105469	-58.82080078	+2068	+9.39990234	-5.83593750	-0.68115234	+11.16210938	-14.34814453	+12.67822266	+1804	+7.16748047	-10.47656250	-0.44824219	+62.73193359	+5.51513672	-25.37841797	+1304
+1458241329.60349990	+9.52734375	-6.67089844	-0.99316406	+52.66845703	-5.58105469	-58.82080078	+2068	+9.39990234	-5.83154297	-0.68115234	+11.16210938	-14.34814453	+12.67822266	+1808	+7.16308594	-10.48095703	-0.45263672	+62.68798828	+5.47119141	-25.35644531	+1308
+1458241329.60770010	+9.52734375	-6.66650391	-0.99316406	+52.66845703	-5.58105469	-58.82080078	+2068	+9.39990234	-5.83154297	-0.68115234	+11.16210938	-14.34814453	+12.65625000	+1808	+7.15869141	-10.48095703	-0.45703125	+62.66601563	+5.44921875	-25.35644531	+1308
+1458241329.61599990	+9.52734375	-6.66650391	-0.99316406	+52.66845703	-5.58105469	-58.82080078	+2068	+9.39990234	-5.83154297	-0.68115234	+11.16210938	-14.34814453	+12.65625000	+1808	+7.15429688	-10.48095703	-0.46142578	+62.64404297	+5.42724609	-25.33447266	+1308
+1458241329.62019990	+9.52294922	-6.66650391	-0.99316406	+52.66845703	-5.58105469	-58.82080078	+2068	+9.39990234	-5.83154297	-0.68115234	+11.16210938	-14.34814453	+12.65625000	+1808	+7.15429688	-10.48095703	-0.46142578	+62.62207031	+5.42724609	-25.33447266	+1308
+1458241329.62850000	+9.52294922	-6.66650391	-0.99316406	+52.66845703	-5.60302734	-58.82080078	+2068	+9.39990234	-5.83154297	-0.68115234	+11.16210938	-14.34814453	+12.63427734	+1808	+7.14990234	-10.48095703	-0.46582031	+62.60009766	+5.40527344	-25.31250000	+1308
+1458241329.63270000	+9.52294922	-6.66650391	-0.99316406	+52.66845703	-5.60302734	-58.82080078	+2068	+9.39990234	-5.83154297	-0.67675781	+11.16210938	-14.34814453	+12.63427734	+1808	+7.14990234	-10.48095703	-0.46582031	+62.60009766	+5.38330078	-25.31250000	+1308
+1458241329.64100000	+9.52294922	-6.66650391	-0.99316406	+52.66845703	-5.60302734	-58.82080078	+2068	+9.39990234	-5.83154297	-0.67675781	+11.16210938	-14.37011719	+12.63427734	+1808	+7.14990234	-10.48095703	-0.46582031	+62.57812500	+5.38330078	-25.31250000	+1308
+1458241329.64520000	+9.52294922	-6.66650391	-0.99316406	+52.66845703	-5.60302734	-58.82080078	+2068	+9.39990234	-5.83154297	-0.67675781	+11.16210938	-14.37011719	+12.63427734	+1812	+7.14990234	-10.48095703	-0.46582031	+62.57812500	+5.38330078	-25.31250000	+1304
+1458241329.65350010	+9.52294922	-6.66650391	-0.98876953	+52.66845703	-5.60302734	-58.82080078	+2068	+9.39990234	-5.83154297	-0.67675781	+11.16210938	-14.37011719	+12.63427734	+1812	+7.14990234	-10.48095703	-0.46582031	+62.60009766	+5.36132813	-25.31250000	+1304
+1458241329.65759990	+9.52294922	-6.66650391	-0.98876953	+52.66845703	-5.62500000	-58.79882813	+2068	+9.39990234	-5.83154297	-0.67675781	+11.16210938	-14.37011719	+12.65625000	+1812	+7.14990234	-10.48095703	-0.46582031	+62.60009766	+5.38330078	-25.31250000	+1304
+1458241329.66599990	+9.52734375	-6.66650391	-0.98876953	+52.66845703	-5.62500000	-58.79882813	+2068	+9.39990234	-5.83154297	-0.67675781	+11.16210938	-14.37011719	+12.65625000	+1812	+7.15429688	-10.48095703	-0.46582031	+62.62207031	+5.38330078	-25.31250000	+1304
+1458241329.67430000	+9.52734375	-6.66650391	-0.98876953	+52.66845703	-5.62500000	-58.79882813	+2068	+9.39990234	-5.83154297	-0.67675781	+11.16210938	-14.37011719	+12.65625000	+1812	+7.15429688	-10.48095703	-0.46582031	+62.62207031	+5.38330078	-25.33447266	+1304
+1458241329.67849990	+9.52734375	-6.66650391	-0.98876953	+52.66845703	-5.62500000	-58.79882813	+2068	+9.39990234	-5.83154297	-0.67675781	+11.16210938	-14.37011719	+12.65625000	+1816	+7.15429688	-10.48095703	-0.46582031	+62.64404297	+5.38330078	-25.33447266	+1304
+1458241329.68680000	+9.52734375	-6.66650391	-0.98876953	+52.66845703	-5.64697266	-58.79882813	+2072	+9.39990234	-5.83154297	-0.67675781	+11.16210938	-14.39208984	+12.65625000	+1816	+7.15869141	-10.48095703	-0.46142578	+62.64404297	+5.38330078	-25.33447266	+1304
+1458241329.69100000	+9.52734375	-6.66650391	-0.98876953	+52.66845703	-5.64697266	-58.79882813	+2072	+9.39990234	-5.83154297	-0.67675781	+11.16210938	-14.39208984	+12.65625000	+1816	+7.15869141	-10.47656250	-0.46142578	+62.64404297	+5.38330078	-25.33447266	+1304
+1458241329.69930010	+9.52734375	-6.66650391	-0.99316406	+52.66845703	-5.64697266	-58.77685547	+2072	+9.39990234	-5.83154297	-0.67675781	+11.16210938	-14.39208984	+12.65625000	+1816	+7.15869141	-10.47656250	-0.46142578	+62.64404297	+5.38330078	-25.33447266	+1304
+1458241329.70350000	+9.52734375	-6.66650391	-0.99316406	+52.66845703	-5.64697266	-58.77685547	+2072	+9.39990234	-5.83154297	-0.67675781	+11.16210938	-14.39208984	+12.65625000	+1816	+7.15869141	-10.47656250	-0.46142578	+62.64404297	+5.38330078	-25.33447266	+1304
+1458241329.71180010	+9.52734375	-6.66650391	-0.99316406	+52.66845703	-5.62500000	-58.77685547	+2072	+9.39990234	-5.83154297	-0.67675781	+11.16210938	-14.39208984	+12.65625000	+1816	+7.15869141	-10.48095703	-0.46142578	+62.64404297	+5.38330078	-25.33447266	+1304
+1458241329.72009990	+9.52734375	-6.66650391	-0.99316406	+52.66845703	-5.62500000	-58.77685547	+2072	+9.39990234	-5.83154297	-0.67675781	+11.16210938	-14.39208984	+12.65625000	+1816	+7.15869141	-10.48095703	-0.46582031	+62.64404297	+5.38330078	-25.33447266	+1304
+1458241329.72840000	+9.52734375	-6.66650391	-0.99316406	+52.66845703	-5.62500000	-58.77685547	+2072	+9.39990234	-5.83154297	-0.67675781	+11.16210938	-14.39208984	+12.65625000	+1820	+7.15429688	-10.48095703	-0.46582031	+62.62207031	+5.36132813	-25.31250000	+1304
+1458241329.73260000	+9.52734375	-6.66650391	-0.99316406	+52.66845703	-5.62500000	-58.75488281	+2072	+9.39990234	-5.83154297	-0.67675781	+11.16210938	-14.37011719	+12.65625000	+1820	+7.15429688	-10.48095703	-0.46582031	+62.62207031	+5.36132813	-25.31250000	+1304
+1458241329.74090000	+9.52734375	-6.66650391	-0.99316406	+52.66845703	-5.62500000	-58.75488281	+2072	+9.39990234	-5.83154297	-0.67675781	+11.16210938	-14.37011719	+12.65625000	+1820	+7.15429688	-10.48095703	-0.47021484	+62.60009766	+5.36132813	-25.31250000	+1300
+1458241329.74510000	+9.52734375	-6.66650391	-0.99316406	+52.66845703	-5.62500000	-58.75488281	+2072	+9.39990234	-5.83154297	-0.67675781	+11.16210938	-14.37011719	+12.63427734	+1820	+7.14990234	-10.48095703	-0.47021484	+62.60009766	+5.33935547	-25.31250000	+1300
+1458241329.74930000	+9.52734375	-6.66210938	-0.99316406	+52.66845703	-5.62500000	-58.75488281	+2072	+9.39990234	-5.83154297	-0.67675781	+11.16210938	-14.37011719	+12.63427734	+1820	+7.14990234	-10.48095703	-0.47021484	+62.60009766	+5.33935547	-25.31250000	+1300
+1458241329.75760010	+9.52734375	-6.66210938	-0.99316406	+52.66845703	-5.62500000	-58.75488281	+2072	+9.39990234	-5.83154297	-0.67675781	+11.14013672	-14.37011719	+12.63427734	+1820	+7.14990234	-10.48095703	-0.47021484	+62.60009766	+5.33935547	-25.29052734	+1300
+1458241329.76589990	+9.52734375	-6.66210938	-0.99316406	+52.66845703	-5.62500000	-58.75488281	+2072	+9.39990234	-5.83154297	-0.67675781	+11.14013672	-14.37011719	+12.63427734	+1820	+7.14990234	-10.48095703	-0.47021484	+62.60009766	+5.33935547	-25.29052734	+1296
+1458241329.77010010	+9.52734375	-6.66210938	-0.99316406	+52.66845703	-5.62500000	-58.75488281	+2072	+9.39990234	-5.83154297	-0.67675781	+11.14013672	-14.37011719	+12.63427734	+1820	+7.14990234	-10.48095703	-0.47021484	+62.60009766	+5.33935547	-25.29052734	+1296
+1458241329.77839990	+9.52734375	-6.66210938	-0.99316406	+52.66845703	-5.62500000	-58.73291016	+2072	+9.39990234	-5.83154297	-0.67675781	+11.14013672	-14.37011719	+12.65625000	+1820	+7.14990234	-10.48095703	-0.47021484	+62.60009766	+5.33935547	-25.29052734	+1296
+1458241329.78259990	+9.52734375	-6.66210938	-0.99316406	+52.66845703	-5.62500000	-58.73291016	+2072	+9.39990234	-5.83154297	-0.67675781	+11.14013672	-14.37011719	+12.65625000	+1820	+7.15429688	-10.48095703	-0.47021484	+62.62207031	+5.33935547	-25.31250000	+1296
+1458241329.79090000	+9.52734375	-6.66210938	-0.99316406	+52.66845703	-5.62500000	-58.73291016	+2072	+9.39990234	-5.83154297	-0.67675781	+11.14013672	-14.37011719	+12.65625000	+1824	+7.15429688	-10.47656250	-0.47021484	+62.62207031	+5.33935547	-25.31250000	+1296
+1458241329.79510000	+9.52734375	-6.66210938	-0.99316406	+52.66845703	-5.62500000	-58.73291016	+2072	+9.39990234	-5.83154297	-0.67675781	+11.14013672	-14.37011719	+12.65625000	+1824	+7.15429688	-10.47656250	-0.47021484	+62.64404297	+5.33935547	-25.31250000	+1296
+1458241329.80340000	+9.52734375	-6.66210938	-0.99316406	+52.66845703	-5.64697266	-58.73291016	+2072	+9.39990234	-5.83154297	-0.67675781	+11.14013672	-14.37011719	+12.65625000	+1824	+7.15429688	-10.47656250	-0.46582031	+62.64404297	+5.36132813	-25.31250000	+1296
+1458241329.80760000	+9.52734375	-6.66210938	-0.99316406	+52.66845703	-5.64697266	-58.73291016	+2072	+9.39990234	-5.83154297	-0.67675781	+11.14013672	-14.37011719	+12.65625000	+1824	+7.15869141	-10.47656250	-0.46582031	+62.66601563	+5.36132813	-25.31250000	+1296
+1458241329.81590010	+9.52734375	-6.66210938	-0.99316406	+52.66845703	-5.64697266	-58.71093750	+2072	+9.39990234	-5.83154297	-0.67675781	+11.14013672	-14.37011719	+12.67822266	+1824	+7.15869141	-10.47656250	-0.46582031	+62.66601563	+5.36132813	-25.31250000	+1296
+1458241329.82419990	+9.52734375	-6.66210938	-0.99316406	+52.66845703	-5.64697266	-58.71093750	+2072	+9.39990234	-5.83154297	-0.67675781	+11.14013672	-14.37011719	+12.67822266	+1820	+7.15869141	-10.47656250	-0.46582031	+62.66601563	+5.36132813	-25.31250000	+1296
+1458241329.82839990	+9.52734375	-6.66210938	-0.99316406	+52.66845703	-5.64697266	-58.71093750	+2072	+9.39990234	-5.83154297	-0.67675781	+11.14013672	-14.37011719	+12.67822266	+1820	+7.15869141	-10.47656250	-0.46582031	+62.66601563	+5.36132813	-25.31250000	+1296
+1458241329.83670000	+9.52734375	-6.66210938	-0.99316406	+52.66845703	-5.62500000	-58.71093750	+2072	+9.39990234	-5.83154297	-0.67675781	+11.14013672	-14.37011719	+12.65625000	+1820	+7.15429688	-10.47656250	-0.46582031	+62.64404297	+5.33935547	-25.31250000	+1296
+1458241329.84089990	+9.52734375	-6.66210938	-0.99316406	+52.66845703	-5.62500000	-58.71093750	+2072	+9.39990234	-5.83154297	-0.67675781	+11.14013672	-14.37011719	+12.65625000	+1820	+7.15429688	-10.47656250	-0.47021484	+62.64404297	+5.33935547	-25.31250000	+1296
+1458241329.84920000	+9.52734375	-6.66210938	-0.99316406	+52.66845703	-5.62500000	-58.71093750	+2076	+9.39990234	-5.83154297	-0.67675781	+11.14013672	-14.37011719	+12.65625000	+1820	+7.15429688	-10.47656250	-0.47021484	+62.62207031	+5.33935547	-25.31250000	+1292
+1458241329.85340000	+9.52734375	-6.66210938	-0.99316406	+52.66845703	-5.62500000	-58.71093750	+2076	+9.39990234	-5.83154297	-0.67675781	+11.14013672	-14.37011719	+12.65625000	+1820	+7.15429688	-10.47656250	-0.47021484	+62.62207031	+5.31738281	-25.31250000	+1292
+1458241329.85760000	+9.52734375	-6.66210938	-0.99316406	+52.64648438	-5.62500000	-58.71093750	+2076	+9.39990234	-5.83154297	-0.67675781	+11.16210938	-14.37011719	+12.65625000	+1820	+7.14990234	-10.47656250	-0.47021484	+62.62207031	+5.31738281	-25.31250000	+1292
+1458241329.86590000	+9.52734375	-6.66210938	-0.99316406	+52.64648438	-5.62500000	-58.71093750	+2072	+9.39990234	-5.83154297	-0.67675781	+11.16210938	-14.37011719	+12.65625000	+1820	+7.14990234	-10.48095703	-0.47021484	+62.60009766	+5.31738281	-25.31250000	+1292
+1458241329.87010000	+9.52734375	-6.66210938	-0.99316406	+52.64648438	-5.62500000	-58.71093750	+2072	+9.39990234	-5.83154297	-0.67675781	+11.16210938	-14.37011719	+12.65625000	+1820	+7.14990234	-10.48095703	-0.47460938	+62.60009766	+5.31738281	-25.31250000	+1292
+1458241329.87840010	+9.52734375	-6.66210938	-0.99316406	+52.66845703	-5.62500000	-58.71093750	+2072	+9.39990234	-5.83154297	-0.67236328	+11.16210938	-14.37011719	+12.65625000	+1824	+7.14990234	-10.48095703	-0.47460938	+62.60009766	+5.31738281	-25.31250000	+1288
+1458241329.88249990	+9.52734375	-6.66210938	-0.99316406	+52.66845703	-5.62500000	-58.71093750	+2072	+9.39990234	-5.83154297	-0.67236328	+11.16210938	-14.37011719	+12.65625000	+1824	+7.14990234	-10.48095703	-0.47460938	+62.60009766	+5.31738281	-25.31250000	+1288
+1458241329.88669990	+9.52734375	-6.66210938	-0.99316406	+52.66845703	-5.62500000	-58.71093750	+2072	+9.39990234	-5.83154297	-0.67236328	+11.16210938	-14.37011719	+12.65625000	+1824	+7.14990234	-10.48095703	-0.47460938	+62.60009766	+5.31738281	-25.31250000	+1288
+1458241329.89500000	+9.52734375	-6.66210938	-0.99316406	+52.66845703	-5.62500000	-58.71093750	+2072	+9.39990234	-5.83154297	-0.67236328	+11.16210938	-14.37011719	+12.65625000	+1824	+7.14990234	-10.48095703	-0.47021484	+62.60009766	+5.31738281	-25.31250000	+1288
+1458241329.89920000	+9.52734375	-6.66210938	-0.99316406	+52.66845703	-5.62500000	-58.71093750	+2072	+9.39990234	-5.83154297	-0.67236328	+11.16210938	-14.37011719	+12.65625000	+1824	+7.15429688	-10.48095703	-0.47021484	+62.60009766	+5.31738281	-25.31250000	+1288
+1458241329.90750000	+9.52734375	-6.66210938	-0.99316406	+52.66845703	-5.62500000	-58.71093750	+2076	+9.39990234	-5.83154297	-0.67236328	+11.16210938	-14.39208984	+12.65625000	+1824	+7.15429688	-10.48095703	-0.47021484	+62.62207031	+5.31738281	-25.31250000	+1288
+1458241329.91590000	+9.53173828	-6.66210938	-0.99316406	+52.66845703	-5.64697266	-58.71093750	+2076	+9.39990234	-5.83154297	-0.67236328	+11.16210938	-14.39208984	+12.65625000	+1824	+7.15869141	-10.48095703	-0.47021484	+62.64404297	+5.31738281	-25.33447266	+1288
+1458241329.92000010	+9.53173828	-6.66210938	-0.99316406	+52.66845703	-5.64697266	-58.71093750	+2076	+9.39990234	-5.83154297	-0.67236328	+11.16210938	-14.39208984	+12.65625000	+1824	+7.15869141	-10.48095703	-0.46582031	+62.64404297	+5.31738281	-25.33447266	+1288
+1458241329.92840000	+9.53173828	-6.66210938	-0.99316406	+52.66845703	-5.64697266	-58.73291016	+2076	+9.39990234	-5.83154297	-0.67236328	+11.16210938	-14.41406250	+12.67822266	+1824	+7.16308594	-10.48095703	-0.46582031	+62.66601563	+5.31738281	-25.35644531	+1288
+1458241329.93249990	+9.53173828	-6.66210938	-0.99316406	+52.66845703	-5.66894531	-58.73291016	+2076	+9.39990234	-5.83154297	-0.67236328	+11.16210938	-14.41406250	+12.67822266	+1824	+7.16308594	-10.48095703	-0.46582031	+62.66601563	+5.31738281	-25.35644531	+1288
+1458241329.93670010	+9.53173828	-6.66210938	-0.98876953	+52.66845703	-5.66894531	-58.73291016	+2076	+9.40429688	-5.83154297	-0.67236328	+11.18408203	-14.41406250	+12.67822266	+1824	+7.16308594	-10.48095703	-0.46582031	+62.66601563	+5.31738281	-25.35644531	+1292
+1458241329.94090010	+9.53173828	-6.66210938	-0.98876953	+52.66845703	-5.66894531	-58.73291016	+2076	+9.40429688	-5.83154297	-0.67236328	+11.18408203	-14.43603516	+12.67822266	+1824	+7.16308594	-10.48095703	-0.46582031	+62.66601563	+5.31738281	-25.35644531	+1292
+1458241329.94499990	+9.53613281	-6.66210938	-0.98876953	+52.66845703	-5.66894531	-58.75488281	+2076	+9.40429688	-5.83154297	-0.66796875	+11.18408203	-14.43603516	+12.65625000	+1824	+7.16308594	-10.48095703	-0.46582031	+62.66601563	+5.29541016	-25.35644531	+1292
+1458241329.95339990	+9.53613281	-6.66210938	-0.98876953	+52.69042969	-5.69091797	-58.75488281	+2080	+9.40429688	-5.83154297	-0.66796875	+11.18408203	-14.45800781	+12.65625000	+1824	+7.16308594	-10.48095703	-0.46582031	+62.64404297	+5.27343750	-25.35644531	+1292
+1458241329.95750000	+9.53613281	-6.66210938	-0.98876953	+52.69042969	-5.69091797	-58.77685547	+2080	+9.40429688	-5.83154297	-0.66796875	+11.18408203	-14.45800781	+12.65625000	+1828	+7.16308594	-10.48095703	-0.46582031	+62.62207031	+5.25146484	-25.35644531	+1292
+1458241329.96170000	+9.53613281	-6.66210938	-0.98437500	+52.69042969	-5.69091797	-58.77685547	+2080	+9.40429688	-5.83154297	-0.66796875	+11.18408203	-14.47998047	+12.63427734	+1828	+7.15869141	-10.48535156	-0.47021484	+62.60009766	+5.22949219	-25.35644531	+1292
+1458241329.96580000	+9.53613281	-6.66210938	-0.98437500	+52.69042969	-5.69091797	-58.79882813	+2080	+9.40429688	-5.83154297	-0.66357422	+11.20605469	-14.47998047	+12.63427734	+1828	+7.15869141	-10.48535156	-0.47021484	+62.60009766	+5.22949219	-25.35644531	+1292
+1458241329.97000000	+9.53613281	-6.66210938	-0.98437500	+52.69042969	-5.69091797	-58.79882813	+2080	+9.40869141	-5.83154297	-0.66357422	+11.20605469	-14.50195313	+12.61230469	+1828	+7.15869141	-10.48535156	-0.47021484	+62.57812500	+5.20751953	-25.35644531	+1292
+1458241329.97420000	+9.53613281	-6.66210938	-0.98437500	+52.69042969	-5.69091797	-58.79882813	+2084	+9.40869141	-5.83154297	-0.66357422	+11.20605469	-14.50195313	+12.61230469	+1832	+7.15429688	-10.48974609	-0.47460938	+62.55615234	+5.18554688	-25.35644531	+1292
+1458241329.97830010	+9.53613281	-6.66210938	-0.98437500	+52.69042969	-5.69091797	-58.82080078	+2084	+9.40869141	-5.83593750	-0.66357422	+11.20605469	-14.50195313	+12.61230469	+1832	+7.15429688	-10.48974609	-0.47460938	+62.53417969	+5.16357422	-25.35644531	+1292
+1458241329.98670010	+9.54052734	-6.66210938	-0.97998047	+52.71240234	-5.71289063	-58.84277344	+2084	+9.40869141	-5.83593750	-0.65917969	+11.22802734	-14.52392578	+12.59033203	+1836	+7.14990234	-10.49414063	-0.47900391	+62.51220703	+5.14160156	-25.35644531	+1292
+1458241329.99079990	+9.54052734	-6.66210938	-0.97998047	+52.71240234	-5.71289063	-58.84277344	+2084	+9.40869141	-5.83593750	-0.65917969	+11.22802734	-14.54589844	+12.59033203	+1836	+7.14990234	-10.49414063	-0.47900391	+62.49023438	+5.11962891	-25.35644531	+1288
+1458241329.99499990	+9.54052734	-6.66210938	-0.97998047	+52.71240234	-5.73486328	-58.84277344	+2088	+9.40869141	-5.83593750	-0.65917969	+11.22802734	-14.54589844	+12.59033203	+1840	+7.15429688	-10.49414063	-0.47900391	+62.49023438	+5.11962891	-25.37841797	+1288
+1458241329.99920010	+9.54052734	-6.66210938	-0.97998047	+52.71240234	-5.73486328	-58.86474609	+2088	+9.41308594	-5.83593750	-0.65917969	+11.22802734	-14.56787109	+12.61230469	+1840	+7.15429688	-10.49414063	-0.47900391	+62.49023438	+5.09765625	-25.37841797	+1284
+1458241330.00330000	+9.54052734	-6.66210938	-0.97558594	+52.71240234	-5.75683594	-58.86474609	+2088	+9.41308594	-5.83593750	-0.65917969	+11.22802734	-14.56787109	+12.61230469	+1844	+7.15429688	-10.49414063	-0.47460938	+62.49023438	+5.09765625	-25.40039063	+1284
+1458241330.01169990	+9.54492188	-6.66650391	-0.97558594	+52.71240234	-5.77880859	-58.88671875	+2092	+9.41308594	-5.83593750	-0.65917969	+11.22802734	-14.58984375	+12.63427734	+1844	+7.16308594	-10.49414063	-0.47460938	+62.53417969	+5.09765625	-25.42236328	+1284
+1458241330.02000000	+9.54931641	-6.66650391	-0.97119141	+52.71240234	-5.80078125	-58.90869141	+2092	+9.41748047	-5.83593750	-0.65917969	+11.22802734	-14.61181641	+12.65625000	+1848	+7.17187500	-10.49414063	-0.47021484	+62.55615234	+5.09765625	-25.46630859	+1288
+1458241330.02420000	+9.54931641	-6.66650391	-0.97119141	+52.71240234	-5.82275391	-58.90869141	+2096	+9.41748047	-5.83593750	-0.65917969	+11.22802734	-14.63378906	+12.67822266	+1848	+7.17626953	-10.48974609	-0.46582031	+62.60009766	+5.11962891	-25.48828125	+1288
+1458241330.02830000	+9.54931641	-6.66650391	-0.97119141	+52.71240234	-5.84472656	-58.93066406	+2096	+9.41748047	-5.83593750	-0.65917969	+11.22802734	-14.65576172	+12.70019531	+1852	+7.18066406	-10.48974609	-0.46142578	+62.62207031	+5.11962891	-25.51025391	+1292
+1458241330.03250000	+9.55371094	-6.66650391	-0.97119141	+52.71240234	-5.86669922	-58.93066406	+2100	+9.42187500	-5.83593750	-0.65917969	+11.22802734	-14.67773438	+12.70019531	+1852	+7.18505859	-10.48974609	-0.45703125	+62.64404297	+5.11962891	-25.53222656	+1296
+1458241330.04080010	+9.55371094	-6.66650391	-0.96679688	+52.71240234	-5.91064453	-58.95263672	+2104	+9.42187500	-5.83593750	-0.65917969	+11.22802734	-14.69970703	+12.72216797	+1852	+7.19384766	-10.48535156	-0.45263672	+62.68798828	+5.11962891	-25.57617188	+1300
+1458241330.04500010	+9.55371094	-6.66650391	-0.96679688	+52.71240234	-5.91064453	-58.95263672	+2108	+9.42626953	-5.83593750	-0.65917969	+11.22802734	-14.72167969	+12.74414063	+1856	+7.19824219	-10.48535156	-0.45263672	+62.68798828	+5.11962891	-25.57617188	+1304
+1458241330.04909990	+9.55810547	-6.66650391	-0.96679688	+52.71240234	-5.93261719	-58.95263672	+2108	+9.42626953	-5.83593750	-0.65917969	+11.22802734	-14.72167969	+12.74414063	+1856	+7.20263672	-10.48535156	-0.45263672	+62.70996094	+5.09765625	-25.59814453	+1304
+1458241330.05329990	+9.55810547	-6.66650391	-0.96679688	+52.71240234	-5.95458984	-58.97460938	+2112	+9.42626953	-5.83593750	-0.65478516	+11.22802734	-14.74365234	+12.74414063	+1856	+7.20263672	-10.48535156	-0.45263672	+62.70996094	+5.07568359	-25.59814453	+1304
+1458241330.05749990	+9.55810547	-6.66650391	-0.96679688	+52.71240234	-5.95458984	-58.97460938	+2112	+9.42626953	-5.83593750	-0.65478516	+11.22802734	-14.76562500	+12.74414063	+1856	+7.20263672	-10.48535156	-0.45263672	+62.68798828	+5.05371094	-25.59814453	+1308
+1458241330.06160000	+9.55810547	-6.66650391	-0.96240234	+52.71240234	-5.97656250	-58.97460938	+2116	+9.43066406	-5.83593750	-0.65478516	+11.22802734	-14.76562500	+12.74414063	+1860	+7.20263672	-10.48535156	-0.45703125	+62.68798828	+5.05371094	-25.59814453	+1308
+1458241330.06999990	+9.55810547	-6.66210938	-0.96240234	+52.71240234	-5.97656250	-58.99658203	+2120	+9.43066406	-5.83154297	-0.65039063	+11.22802734	-14.78759766	+12.74414063	+1860	+7.19824219	-10.48535156	-0.46142578	+62.64404297	+4.98779297	-25.59814453	+1312
+1458241330.07410000	+9.56250000	-6.66210938	-0.96240234	+52.71240234	-5.99853516	-58.99658203	+2120	+9.43066406	-5.83154297	-0.65039063	+11.25000000	-14.78759766	+12.74414063	+1860	+7.19824219	-10.48535156	-0.46142578	+62.62207031	+4.96582031	-25.59814453	+1312
+1458241330.07830000	+9.56250000	-6.66210938	-0.96240234	+52.71240234	-5.99853516	-58.99658203	+2124	+9.43066406	-5.82714844	-0.65039063	+11.25000000	-14.80957031	+12.74414063	+1860	+7.19824219	-10.48535156	-0.46582031	+62.57812500	+4.94384766	-25.57617188	+1312
+1458241330.08250000	+9.56250000	-6.65771484	-0.96240234	+52.71240234	-6.02050781	-58.99658203	+2124	+9.43505859	-5.82714844	-0.65039063	+11.25000000	-14.80957031	+12.76611328	+1864	+7.19384766	-10.48535156	-0.46582031	+62.55615234	+4.92187500	-25.57617188	+1312
+1458241330.08660010	+9.56250000	-6.65771484	-0.95800781	+52.73437500	-6.02050781	-58.99658203	+2124	+9.43505859	-5.82714844	-0.64599609	+11.25000000	-14.80957031	+12.76611328	+1864	+7.19384766	-10.48535156	-0.47021484	+62.53417969	+4.87792969	-25.57617188	+1312
+1458241330.09080000	+9.56250000	-6.65332031	-0.95800781	+52.73437500	-6.04248047	-58.99658203	+2128	+9.43505859	-5.82275391	-0.64599609	+11.25000000	-14.83154297	+12.76611328	+1864	+7.18945313	-10.48535156	-0.47460938	+62.51220703	+4.85595703	-25.55419922	+1312
+1458241330.09910010	+9.56250000	-6.64892578	-0.95800781	+52.73437500	-6.06445313	-58.99658203	+2132	+9.43945313	-5.81835938	-0.64599609	+11.25000000	-14.85351563	+12.78808594	+1868	+7.18945313	-10.48535156	-0.47900391	+62.46826172	+4.76806641	-25.55419922	+1308
+1458241330.10330010	+9.56689453	-6.64892578	-0.95800781	+52.75634766	-6.08642578	-58.99658203	+2132	+9.43945313	-5.81835938	-0.64160156	+11.25000000	-14.87548828	+12.81005859	+1868	+7.18945313	-10.48535156	-0.48339844	+62.44628906	+4.72412109	-25.55419922	+1308
+1458241330.10750010	+9.56689453	-6.64453125	-0.95361328	+52.75634766	-6.13037109	-58.99658203	+2136	+9.44384766	-5.81396484	-0.64160156	+11.22802734	-14.89746094	+12.83203125	+1872	+7.18945313	-10.48095703	-0.48339844	+62.42431641	+4.68017578	-25.55419922	+1304
+1458241330.11159990	+9.57128906	-6.64013672	-0.95361328	+52.77832031	-6.17431641	-58.99658203	+2136	+9.44384766	-5.80957031	-0.63720703	+11.22802734	-14.94140625	+12.89794922	+1876	+7.18945313	-10.47656250	-0.48779297	+62.40234375	+4.61425781	-25.57617188	+1304
+1458241330.11990000	+9.57568359	-6.63134766	-0.94482422	+52.82226563	-6.32812500	-58.99658203	+2144	+9.45263672	-5.79638672	-0.62841797	+11.20605469	-15.05126953	+13.02978516	+1880	+7.20263672	-10.46777344	-0.49218750	+62.38037109	+4.46044922	-25.62011719	+1304
+1458241330.12410000	+9.58447266	-6.61816406	-0.94042969	+52.86621094	-6.48193359	-59.01855469	+2148	+9.46142578	-5.78759766	-0.61962891	+11.14013672	-15.22705078	+13.16162109	+1888	+7.21582031	-10.45898438	-0.49658203	+62.40234375	+4.32861328	-25.68603516	+1308
+1458241330.12830000	+9.59326172	-6.60937500	-0.93164063	+52.91015625	-6.67968750	-59.01855469	+2156	+9.47021484	-5.77441406	-0.61083984	+11.11816406	-15.35888672	+13.31542969	+1896	+7.23339844	-10.44580078	-0.49658203	+62.42431641	+4.19677734	-25.77392578	+1312
+1458241330.13240000	+9.60644531	-6.59619141	-0.92285156	+52.95410156	-6.85546875	-59.04052734	+2164	+9.47900391	-5.76562500	-0.59765625	+11.07421875	-15.53466797	+13.44726563	+1904	+7.24658203	-10.43701172	-0.49658203	+62.44628906	+4.06494141	-25.86181641	+1316
+1458241330.14080000	+9.64599609	-6.55664063	-0.89648438	+53.10791016	-7.62451172	-59.08447266	+2188	+9.50976563	-5.73046875	-0.56689453	+10.87646484	-16.08398438	+13.93066406	+1924	+7.30810547	-10.39746094	-0.49658203	+62.53417969	+3.62548828	-26.21337891	+1332
+1458241330.14490010	+9.66357422	-6.53906250	-0.87890625	+53.19580078	-7.95410156	-59.12841797	+2200	+9.52294922	-5.71728516	-0.54931641	+10.83251953	-16.34765625	+14.10644531	+1936	+7.33447266	-10.37988281	-0.49658203	+62.55615234	+3.40576172	-26.38916016	+1340
+1458241330.14910010	+9.68554688	-6.51708984	-0.86132813	+53.23974609	-8.48144531	-59.17236328	+2216	+9.54492188	-5.70410156	-0.53173828	+10.63476563	-16.69921875	+14.37011719	+1948	+7.36962891	-10.35791016	-0.50537109	+62.55615234	+3.03222656	-26.63085938	+1352
+1458241330.15330000	+9.70751953	-6.49511719	-0.84375000	+53.32763672	-8.87695313	-59.21630859	+2232	+9.55810547	-5.68212891	-0.51416016	+10.56884766	-17.00683594	+14.56787109	+1964	+7.39599609	-10.34033203	-0.50976563	+62.55615234	+2.74658203	-26.89453125	+1364
+1458241330.16160010	+9.75146484	-6.45556641	-0.80859375	+53.48144531	-9.75585938	-59.37011719	+2264	+9.59765625	-5.65576172	-0.47460938	+10.30517578	-17.66601563	+14.94140625	+1992	+7.45312500	-10.30517578	-0.54052734	+62.44628906	+1.99951172	-27.37792969	+1384
+1458241330.16580010	+9.77343750	-6.43798828	-0.78662109	+53.59130859	-10.17333984	-59.45800781	+2284	+9.61523438	-5.63378906	-0.45263672	+10.19531250	-18.03955078	+15.13916016	+2012	+7.47509766	-10.29199219	-0.54492188	+62.33642578	+1.69189453	-27.68554688	+1392
+1458241330.16989990	+9.79541016	-6.41601563	-0.77343750	+53.70117188	-10.59082031	-59.52392578	+2300	+9.64160156	-5.61621094	-0.43505859	+10.06347656	-18.39111328	+15.38085938	+2028	+7.49267578	-10.27880859	-0.57128906	+62.22656250	+1.27441406	-27.90527344	+1400
+1458241330.17409990	+9.81298828	-6.39843750	-0.76025391	+53.78906250	-11.03027344	-59.61181641	+2312	+9.65917969	-5.59863281	-0.41748047	+9.88769531	-18.78662109	+15.57861328	+2044	+7.51464844	-10.26562500	-0.59765625	+62.07275391	+0.85693359	-28.16894531	+1404
+1458241330.17829990	+9.83496094	-6.37207031	-0.74267578	+53.94287109	-11.46972656	-59.72167969	+2332	+9.68554688	-5.57666016	-0.39111328	+9.75585938	-19.24804688	+15.77636719	+2064	+7.54101563	-10.24804688	-0.61083984	+61.96289063	+0.46142578	-28.52050781	+1412
+1458241330.18240000	+9.86132813	-6.34570313	-0.72949219	+54.09667969	-11.93115234	-59.78759766	+2352	+9.71191406	-5.55029297	-0.37792969	+9.60205078	-19.68750000	+16.06201172	+2084	+7.56298828	-10.23046875	-0.64160156	+61.83105469	+0.00000000	-28.82812500	+1416
+1458241330.19070010	+9.91406250	-6.30175781	-0.68994141	+54.49218750	-12.85400391	-60.20507813	+2388	+9.76025391	-5.50634766	-0.32519531	+9.31640625	-20.78613281	+16.39160156	+2124	+7.61572266	-10.19531250	-0.68554688	+61.54541016	-0.85693359	-29.57519531	+1424
+1458241330.19490000	+9.94482422	-6.27539063	-0.68115234	+54.68994141	-13.31542969	-60.31494141	+2408	+9.79101563	-5.47998047	-0.31201172	+9.16259766	-21.26953125	+16.65527344	+2144	+7.64648438	-10.17333984	-0.71630859	+61.41357422	-1.34033203	-29.97070313	+1428
+1458241330.19910000	+9.97558594	-6.25341797	-0.66796875	+54.88769531	-13.73291016	-60.57861328	+2424	+9.81738281	-5.45361328	-0.29443359	+9.05273438	-21.86279297	+16.76513672	+2164	+7.67724609	-10.16015625	-0.74707031	+61.23779297	-1.73583984	-30.36621094	+1428
+1458241330.20740010	+10.04589844	-6.19628906	-0.65039063	+55.41503906	-14.61181641	-61.08398438	+2464	+9.87890625	-5.39208984	-0.26806641	+8.83300781	-22.98339844	+17.09472656	+2200	+7.75634766	-10.11181641	-0.79980469	+61.01806641	-2.63671875	-31.35498047	+1440
+1458241330.21569990	+10.11621094	-6.15234375	-0.62402344	+55.81054688	-15.44677734	-61.87500000	+2500	+9.94482422	-5.33056641	-0.23291016	+8.78906250	-24.36767578	+17.13867188	+2240	+7.84423828	-10.05908203	-0.85253906	+60.79833984	-3.47167969	-32.43164063	+1460
+1458241330.21989990	+10.16015625	-6.12158203	-0.62841797	+56.07421875	-15.86425781	-62.16064453	+2520	+9.97998047	-5.29541016	-0.23730469	+8.72314453	-24.89501953	+17.27050781	+2260	+7.90136719	-10.02832031	-0.87890625	+60.73242188	-3.91113281	-32.98095703	+1472
+1458241330.22820000	+10.24804688	-6.08203125	-0.60644531	+56.35986328	-16.61132813	-63.23730469	+2556	+10.05029297	-5.22509766	-0.21972656	+8.81103516	-26.34521484	+17.02880859	+2296	+8.01562500	-9.96679688	-0.92724609	+60.55664063	-4.63623047	-34.27734375	+1496
+1458241330.23239990	+10.30078125	-6.05566406	-0.61523438	+56.53564453	-16.98486328	-63.65478516	+2576	+10.08984375	-5.18994141	-0.23291016	+8.81103516	-26.87255859	+17.02880859	+2312	+8.07714844	-9.92724609	-0.95361328	+60.49072266	-5.03173828	-34.89257813	+1512
+1458241330.23659990	+10.34472656	-6.04687500	-0.61962891	+56.46972656	-17.33642578	-64.20410156	+2588	+10.12500000	-5.15917969	-0.23730469	+8.89892578	-27.57568359	+16.80908203	+2324	+8.13867188	-9.90087891	-0.97998047	+60.35888672	-5.38330078	-35.55175781	+1528
+1458241330.24070000	+10.39746094	-6.02050781	-0.61962891	+56.55761719	-17.68798828	-64.77539063	+2604	+10.16455078	-5.11523438	-0.23730469	+9.03076172	-28.27880859	+16.58935547	+2340	+8.20898438	-9.85693359	-1.00634766	+60.33691406	-5.73486328	-36.25488281	+1548
+1458241330.24910000	+10.51171875	-5.98095703	-0.63281250	+56.46972656	-18.36914063	-65.91796875	+2636	+10.25244141	-5.04052734	-0.27685547	+9.25048828	-29.50927734	+16.10595703	+2368	+8.34960938	-9.78222656	-1.07666016	+60.13916016	-6.45996094	-37.57324219	+1580
+1458241330.25320010	+10.56884766	-5.95898438	-0.64160156	+56.40380859	-18.72070313	-66.55517578	+2656	+10.29638672	-4.99658203	-0.29003906	+9.47021484	-30.19042969	+15.75439453	+2380	+8.42431641	-9.73388672	-1.10742188	+60.05126953	-6.81152344	-38.23242188	+1600
+1458241330.26160000	+10.69189453	-5.92382813	-0.66357422	+56.05224609	-19.37988281	-67.76367188	+2688	+10.39306641	-4.91748047	-0.34277344	+9.79980469	-31.37695313	+15.02929688	+2408	+8.56933594	-9.65478516	-1.18652344	+59.76562500	-7.49267578	-39.57275391	+1636
+1458241330.26570010	+10.75781250	-5.90185547	-0.68115234	+55.87646484	-19.66552734	-68.33496094	+2708	+10.44580078	-4.86474609	-0.36914063	+10.06347656	-31.97021484	+14.56787109	+2424	+8.63964844	-9.61083984	-1.22607422	+59.61181641	-7.82226563	-40.16601563	+1656
+1458241330.26990010	+10.82812500	-5.87548828	-0.69433594	+55.70068359	-19.95117188	-68.97216797	+2724	+10.50292969	-4.81640625	-0.40429688	+10.34912109	-32.47558594	+14.15039063	+2444	+8.71435547	-9.56250000	-1.27880859	+59.45800781	-8.17382813	-40.73730469	+1680
+1458241330.27399990	+10.88964844	-5.86669922	-0.71191406	+55.32714844	-20.23681641	-69.56542969	+2736	+10.55566406	-4.77685547	-0.43945313	+10.52490234	-33.04687500	+13.64501953	+2460	+8.77587891	-9.52734375	-1.33154297	+59.15039063	-8.48144531	-41.30859375	+1696
+1458241330.28239990	+11.03027344	-5.81835938	-0.75585938	+54.75585938	-20.76416016	-70.68603516	+2772	+10.67431641	-4.66699219	-0.51855469	+11.20605469	-34.05761719	+12.56835938	+2500	+8.92089844	-9.43505859	-1.45019531	+58.68896484	-9.11865234	-42.29736328	+1744
+1458241330.28650000	+11.09619141	-5.80078125	-0.77343750	+54.38232422	-21.02783203	-71.27929688	+2784	+10.73144531	-4.62304688	-0.55810547	+11.42578125	-34.56298828	+11.99707031	+2516	+8.97363281	-9.39990234	-1.51171875	+58.29345703	-9.40429688	-42.82470703	+1764
+1458241330.29070000	+11.17089844	-5.77880859	-0.80419922	+54.00878906	-21.22558594	-71.76269531	+2800	+10.79296875	-4.56591797	-0.60644531	+11.79931641	-35.00244141	+11.40380859	+2540	+9.03955078	-9.35156250	-1.58203125	+57.98583984	-9.68994141	-43.22021484	+1792
+1458241330.29900000	+11.32031250	-5.73486328	-0.84375000	+53.23974609	-21.68701172	-72.86132813	+2832	+10.92480469	-4.45605469	-0.69873047	+12.52441406	-35.90332031	+10.12939453	+2576	+9.16259766	-9.27246094	-1.71386719	+57.21679688	-10.19531250	-44.09912109	+1844
+1458241330.30320000	+11.39941406	-5.70849609	-0.87890625	+52.80029297	-21.84082031	-73.27880859	+2856	+10.99511719	-4.39453125	-0.75585938	+12.94189453	-36.25488281	+9.49218750	+2596	+9.22851563	-9.22412109	-1.78857422	+56.86523438	-10.43701172	-44.42871094	+1876
+1458241330.31150010	+11.55761719	-5.66015625	-0.92724609	+51.92138672	-22.23632813	-74.28955078	+2900	+11.13574219	-4.27587891	-0.86132813	+13.77685547	-37.04589844	+8.15185547	+2632	+9.35156250	-9.14062500	-1.92919922	+56.03027344	-10.87646484	-45.17578125	+1940
+1458241330.31570010	+11.64111328	-5.63378906	-0.96240234	+51.41601563	-22.39013672	-74.66308594	+2928	+11.21044922	-4.21435547	-0.92285156	+14.21630859	-37.33154297	+7.49267578	+2652	+9.42187500	-9.08789063	-2.01269531	+55.67871094	-11.11816406	-45.46142578	+1980
+1458241330.32399990	+11.81250000	-5.58105469	-1.01074219	+50.44921875	-22.78564453	-75.56396484	+2984	+11.36425781	-4.08691406	-1.02832031	+15.16113281	-38.07861328	+6.08642578	+2684	+9.56250000	-8.99560547	-2.14453125	+54.90966797	-11.53564453	-46.27441406	+2048
+1458241330.32820010	+11.89599609	-5.55908203	-1.04589844	+49.87792969	-22.93945313	-75.91552734	+3016	+11.43896484	-4.02099609	-1.09423828	+15.64453125	-38.32031250	+5.38330078	+2704	+9.64160156	-8.93847656	-2.21923828	+54.60205078	-11.75537109	-46.56005859	+2088
+1458241330.33240010	+11.98828125	-5.53271484	-1.06787109	+49.35058594	-23.15917969	-76.39892578	+3048	+11.52246094	-3.95507813	-1.14257813	+16.19384766	-38.73779297	+4.59228516	+2724	+9.72949219	-8.88134766	-2.27636719	+54.33837891	-11.95312500	-47.02148438	+2124
+1458241330.34069990	+12.16845703	-5.47998047	-1.14257813	+48.12011719	-23.53271484	-76.97021484	+3112	+11.68066406	-3.82324219	-1.27880859	+17.09472656	-39.19921875	+3.29589844	+2760	+9.89648438	-8.76708984	-2.41259766	+53.70117188	-12.43652344	-47.76855469	+2196
+1458241330.34480000	+12.25634766	-5.45800781	-1.16894531	+47.48291016	-23.75244141	-77.34375000	+3144	+11.76855469	-3.75732422	-1.32714844	+17.64404297	-39.59472656	+2.48291016	+2776	+9.99755859	-8.70556641	-2.46533203	+53.50341797	-12.70019531	-48.25195313	+2232
+1458241330.34900000	+12.34423828	-5.42285156	-1.20410156	+46.88964844	-24.01611328	-77.62939453	+3176	+11.84765625	-3.68701172	-1.39306641	+18.10546875	-39.85839844	+1.82373047	+2792	+10.08544922	-8.64843750	-2.51806641	+53.17382813	-12.94189453	-48.71337891	+2260
+1458241330.35320000	+12.43652344	-5.40087891	-1.24365234	+46.23046875	-24.21386719	-77.89306641	+3208	+11.93115234	-3.62109375	-1.46337891	+18.56689453	-40.07812500	+1.14257813	+2812	+10.18652344	-8.57373047	-2.57958984	+52.99804688	-13.24951172	-49.10888672	+2296
+1458241330.36150000	+12.62109375	-5.33496094	-1.30517578	+44.97802734	-24.74121094	-78.53027344	+3272	+12.10693359	-3.48046875	-1.57324219	+19.62158203	-40.75927734	-0.35156250	+2844	+10.39746094	-8.44189453	-2.67187500	+52.60253906	-13.86474609	-50.20751953	+2352
+1458241330.36570000	+12.71777344	-5.31738281	-1.34912109	+44.27490234	-24.98291016	-78.75000000	+3300	+12.19482422	-3.41894531	-1.64794922	+20.08300781	-40.95703125	-1.05468750	+2860	+10.50292969	-8.36718750	-2.72900391	+52.42675781	-14.17236328	-50.62500000	+2376
+1458241330.36980010	+12.80566406	-5.29101563	-1.37548828	+43.57177734	-25.24658203	-79.07958984	+3328	+12.28271484	-3.35302734	-1.69189453	+20.65429688	-41.35253906	-1.93359375	+2872	+10.61279297	-8.29687500	-2.77294922	+52.25097656	-14.52392578	-51.15234375	+2400
+1458241330.37400010	+12.89794922	-5.25146484	-1.41064453	+43.00048828	-25.55419922	-79.34326172	+3360	+12.37060547	-3.27832031	-1.75781250	+21.15966797	-41.59423828	-2.61474609	+2888	+10.70947266	-8.23095703	-2.82128906	+51.98730469	-14.85351563	-51.65771484	+2416
+1458241330.38229990	+13.07812500	-5.18994141	-1.47656250	+41.66015625	-26.10351563	-79.89257813	+3412	+12.55078125	-3.14648438	-1.87207031	+22.23632813	-42.16552734	-4.26269531	+2912	+10.92919922	-8.08154297	-2.92675781	+51.65771484	-15.55664063	-52.58056641	+2456
+1458241330.38649990	+13.17041016	-5.14160156	-1.50292969	+41.17675781	-26.45507813	-80.20019531	+3440	+12.63867188	-3.06738281	-1.92919922	+22.78564453	-42.42919922	-4.98779297	+2928	+11.02148438	-8.01123047	-2.97509766	+51.39404297	-15.90820313	-53.06396484	+2472
+1458241330.39479990	+13.35058594	-5.08007813	-1.55126953	+39.99023438	-27.07031250	-80.90332031	+3492	+12.82324219	-2.93994141	-2.03027344	+23.92822266	-43.00048828	-6.78955078	+2948	+11.21923828	-7.87500000	-3.08496094	+50.91064453	-16.56738281	-53.96484375	+2500
+1458241330.40730000	+13.61425781	-4.94824219	-1.60839844	+38.54003906	-28.08105469	-81.97998047	+3572	+13.10449219	-2.72460938	-2.17968750	+25.79589844	-43.74755859	-9.44824219	+2984	+11.48730469	-7.68603516	-3.25634766	+49.98779297	-17.44628906	-55.15136719	+2548
+1458241330.41570000	+13.78564453	-4.84277344	-1.63037109	+37.70507813	-28.80615234	-82.68310547	+3636	+13.29345703	-2.57080078	-2.27636719	+27.04833984	-44.09912109	-11.14013672	+3008	+11.64550781	-7.55859375	-3.38378906	+49.30664063	-17.97363281	-55.78857422	+2588
+1458241330.41980000	+13.87353516	-4.79882813	-1.62597656	+37.26562500	-29.24560547	-83.16650391	+3668	+13.38574219	-2.50048828	-2.29833984	+27.79541016	-44.42871094	-12.23876953	+3020	+11.72900391	-7.49267578	-3.43652344	+48.99902344	-18.23730469	-56.22802734	+2612
+1458241330.43230010	+14.12402344	-4.64941406	-1.62158203	+36.14501953	-30.52001953	-84.39697266	+3780	+13.67138672	-2.28076172	-2.39941406	+29.86083984	-45.06591797	-15.16113281	+3052	+11.96191406	-7.31250000	-3.59912109	+48.01025391	-18.96240234	-57.32666016	+2688
+1458241330.43650010	+14.20751953	-4.58349609	-1.61718750	+35.81542969	-30.93750000	-84.72656250	+3824	+13.76806641	-2.18847656	-2.43896484	+30.54199219	-45.17578125	-15.99609375	+3072	+12.04101563	-7.24658203	-3.65185547	+47.70263672	-19.24804688	-57.65625000	+2720
+1458241330.44479990	+14.37011719	-4.50000000	-1.61279297	+34.93652344	-31.81640625	-85.40771484	+3908	+13.95263672	-2.05224609	-2.49609375	+31.83837891	-45.50537109	-17.92968750	+3096	+12.21240234	-7.11474609	-3.74853516	+47.13134766	-19.79736328	-58.33740234	+2784
+1458241330.44899990	+14.44921875	-4.43408203	-1.61279297	+34.60693359	-32.25585938	-85.67138672	+3956	+14.04492188	-1.96435547	-2.52685547	+32.49755859	-45.61523438	-18.76464844	+3116	+12.29150391	-7.04003906	-3.79248047	+46.91162109	-20.12695313	-58.64501953	+2816
+1458241330.45310000	+14.52392578	-4.39892578	-1.61279297	+34.12353516	-32.71728516	-85.91308594	+4000	+14.13720703	-1.90283203	-2.56201172	+33.06884766	-45.68115234	-19.64355469	+3132	+12.37500000	-6.96533203	-3.84082031	+46.66992188	-20.43457031	-58.95263672	+2852
+1458241330.45729990	+14.60302734	-4.35937500	-1.60839844	+33.61816406	-33.20068359	-86.19873047	+4044	+14.22509766	-1.83691406	-2.57519531	+33.68408203	-45.87890625	-20.65429688	+3144	+12.47167969	-6.89941406	-3.86279297	+46.49414063	-20.80810547	-59.45800781	+2880
+1458241330.46560000	+14.75683594	-4.27148438	-1.62158203	+32.67333984	-34.07958984	-86.50634766	+4132	+14.40087891	-1.69189453	-2.64550781	+34.80468750	-45.98876953	-22.25830078	+3180	+12.66503906	-6.74121094	-3.91552734	+46.23046875	-21.66503906	-60.24902344	+2936
+1458241330.46980000	+14.82714844	-4.24072266	-1.62158203	+32.12402344	-34.51904297	-86.70410156	+4172	+14.48437500	-1.63476563	-2.65869141	+35.35400391	-46.14257813	-23.20312500	+3196	+12.76611328	-6.66650391	-3.92871094	+46.09863281	-22.08251953	-60.71044922	+2960
+1458241330.47400000	+14.89746094	-4.18798828	-1.63037109	+31.66259766	-34.95849609	-86.77001953	+4216	+14.57226563	-1.55566406	-2.68945313	+35.90332031	-46.18652344	-23.95019531	+3216	+12.86279297	-6.57861328	-3.95068359	+46.05468750	-22.58789063	-61.10595703	+2980
+1458241330.47810010	+14.96777344	-4.15722656	-1.64355469	+31.04736328	-35.37597656	-86.83593750	+4256	+14.65576172	-1.49853516	-2.72021484	+36.36474609	-46.23046875	-24.74121094	+3236	+12.96386719	-6.49951172	-3.97265625	+45.94482422	-23.07128906	-61.45751953	+3000
+1458241330.48230000	+15.03369141	-4.13085938	-1.65234375	+30.41015625	-35.81542969	-86.92382813	+4292	+14.73046875	-1.43701172	-2.73779297	+36.84814453	-46.34033203	-25.59814453	+3252	+13.06494141	-6.41601563	-3.98144531	+45.85693359	-23.57666016	-61.89697266	+3016
+1458241330.48650000	+15.09960938	-4.08691406	-1.65234375	+29.92675781	-36.32080078	-87.01171875	+4328	+14.81835938	-1.36230469	-2.75976563	+37.39746094	-46.40625000	-26.36718750	+3276	+13.15722656	-6.32373047	-3.99023438	+45.85693359	-24.12597656	-62.33642578	+3028
+1458241330.49480010	+15.22265625	-4.02978516	-1.65673828	+28.78417969	-37.28759766	-87.25341797	+4400	+14.97216797	-1.25244141	-2.78613281	+38.36425781	-46.64794922	-28.12500000	+3312	+13.35498047	-6.17431641	-4.00781250	+45.70312500	-25.13671875	-63.21533203	+3044
+1458241330.49889990	+15.28857422	-3.98144531	-1.64794922	+28.34472656	-37.79296875	-87.36328125	+4436	+15.05566406	-1.17773438	-2.79931641	+38.91357422	-46.73583984	-28.91601563	+3332	+13.44726563	-6.08203125	-4.01220703	+45.72509766	-25.70800781	-63.65478516	+3052
+1458241330.50309990	+15.35009766	-3.95068359	-1.64794922	+27.81738281	-38.27636719	-87.45117188	+4468	+15.13476563	-1.12500000	-2.81250000	+39.39697266	-46.84570313	-29.77294922	+3352	+13.53955078	-6.01611328	-4.02099609	+45.61523438	-26.19140625	-64.07226563	+3052
+1458241330.50729990	+15.40283203	-3.91552734	-1.63476563	+27.31201172	-38.78173828	-87.62695313	+4504	+15.20507813	-1.06787109	-2.81250000	+39.92431641	-46.97753906	-30.69580078	+3376	+13.62304688	-5.94140625	-4.03857422	+45.52734375	-26.65283203	-64.44580078	+3052
+1458241330.51140000	+15.45556641	-3.86279297	-1.61718750	+26.98242188	-39.37500000	-87.80273438	+4544	+15.28417969	-0.99316406	-2.81250000	+40.51757813	-47.15332031	-31.59667969	+3400	+13.70214844	-5.86230469	-4.04736328	+45.50537109	-27.13623047	-64.84130859	+3056
+1458241330.51560000	+15.50830078	-3.82324219	-1.59521484	+26.56494141	-39.96826172	-88.00048828	+4584	+15.35888672	-0.93164063	-2.80371094	+41.08886719	-47.30712891	-32.54150391	+3428	+13.77685547	-5.80078125	-4.06494141	+45.39550781	-27.57568359	-65.23681641	+3056
+1458241330.51979990	+15.55664063	-3.78808594	-1.56445313	+26.14746094	-40.58349609	-88.22021484	+4624	+15.42480469	-0.87011719	-2.79052734	+41.72607422	-47.54882813	-33.55224609	+3456	+13.85156250	-5.73486328	-4.07812500	+45.28564453	-27.97119141	-65.65429688	+3060
+1458241330.52810000	+15.65771484	-3.67382813	-1.48535156	+25.72998047	-41.96777344	-88.81347656	+4716	+15.57861328	-0.72949219	-2.75097656	+43.06640625	-48.01025391	-35.57373047	+3516	+13.98339844	-5.61181641	-4.10009766	+45.15380859	-28.80615234	-66.55517578	+3068
+1458241330.53230000	+15.70166016	-3.62548828	-1.43701172	+25.51025391	-42.67089844	-89.14306641	+4768	+15.64453125	-0.66796875	-2.71582031	+43.74755859	-48.29589844	-36.71630859	+3552	+14.04492188	-5.55908203	-4.11328125	+45.04394531	-29.13574219	-66.99462891	+3080
+1458241330.53640010	+15.75000000	-3.55517578	-1.39306641	+25.42236328	-43.39599609	-89.45068359	+4824	+15.71484375	-0.58886719	-2.68505859	+44.49462891	-48.53759766	-37.74902344	+3584	+14.10644531	-5.49755859	-4.12646484	+45.02197266	-29.50927734	-67.41210938	+3096
+1458241330.54060010	+15.79394531	-3.50244141	-1.34472656	+25.22460938	-44.09912109	-89.73632813	+4876	+15.78515625	-0.52734375	-2.65429688	+45.19775391	-48.77929688	-38.82568359	+3620	+14.16357422	-5.44921875	-4.14404297	+44.93408203	-29.86083984	-67.85156250	+3116
+1458241330.54480000	+15.82910156	-3.44970703	-1.29638672	+25.00488281	-44.82421875	-90.02197266	+4928	+15.84228516	-0.46142578	-2.61914063	+45.87890625	-49.06494141	-39.92431641	+3656	+14.21630859	-5.39648438	-4.15283203	+44.84619141	-30.19042969	-68.29101563	+3136
+1458241330.54889990	+15.86425781	-3.37939453	-1.24365234	+24.98291016	-45.61523438	-90.32958984	+4988	+15.90380859	-0.38232422	-2.57958984	+46.64794922	-49.35058594	-41.00097656	+3692	+14.26904297	-5.33496094	-4.16601563	+44.86816406	-30.58593750	-68.75244141	+3164
+1458241330.55730010	+15.93457031	-3.27832031	-1.13378906	+24.71923828	-47.15332031	-90.94482422	+5096	+16.02246094	-0.25927734	-2.49169922	+48.09814453	-49.96582031	-43.30810547	+3768	+14.37890625	-5.22949219	-4.17480469	+44.82421875	-31.33300781	-69.76318359	+3228
+1458241330.56139990	+15.96972656	-3.21679688	-1.08544922	+24.67529297	-47.92236328	-91.18652344	+5152	+16.08398438	-0.18457031	-2.45654297	+48.82324219	-50.25146484	-44.34082031	+3804	+14.43603516	-5.16357422	-4.17480469	+44.91210938	-31.77246094	-70.24658203	+3268
+1458241330.56559990	+16.00488281	-3.17285156	-1.03710938	+24.49951172	-48.64746094	-91.42822266	+5204	+16.14111328	-0.13623047	-2.41699219	+49.48242188	-50.49316406	-45.43945313	+3836	+14.49316406	-5.11083984	-4.17480469	+44.93408203	-32.18994141	-70.72998047	+3304
+1458241330.56979990	+16.03125000	-3.13330078	-0.99755859	+24.27978516	-49.37255859	-91.60400391	+5256	+16.18945313	-0.08349609	-2.37744141	+50.09765625	-50.75683594	-46.51611328	+3872	+14.55468750	-5.05810547	-4.16601563	+44.97802734	-32.65136719	-71.30126953	+3348
+1458241330.57390000	+16.05761719	-3.08056641	-0.96679688	+24.08203125	-50.00976563	-91.69189453	+5308	+16.23779297	-0.02197266	-2.34667969	+50.69091797	-50.95458984	-47.46093750	+3908	+14.61621094	-4.99218750	-4.16162109	+45.08789063	-33.13476563	-71.71875000	+3388
+1458241330.57810000	+16.08398438	-3.05419922	-0.93603516	+23.73046875	-50.66894531	-91.75781250	+5348	+16.28613281	+0.02197266	-2.31591797	+51.21826172	-51.17431641	-48.40576172	+3940	+14.67333984	-4.92626953	-4.15722656	+45.15380859	-33.64013672	-72.15820313	+3432
+1458241330.58220010	+16.10595703	-3.03222656	-0.90966797	+23.31298828	-51.32812500	-91.77978516	+5392	+16.32568359	+0.06591797	-2.28515625	+51.72363281	-51.43798828	-49.39453125	+3972	+14.73486328	-4.86474609	-4.13964844	+45.26367188	-34.18945313	-72.68554688	+3472
+1458241330.58640000	+16.12353516	-3.00146484	-0.88330078	+22.98339844	-51.96533203	-91.77978516	+5428	+16.37402344	+0.11865234	-2.25878906	+52.20703125	-51.63574219	-50.22949219	+4008	+14.80078125	-4.79003906	-4.11767578	+45.46142578	-34.78271484	-73.19091797	+3512
+1458241330.59060000	+16.14550781	-2.98388672	-0.86132813	+22.56591797	-52.60253906	-91.75781250	+5464	+16.41796875	+0.14941406	-2.22802734	+52.60253906	-51.83349609	-51.13037109	+4036	+14.85791016	-4.72851563	-4.10009766	+45.57128906	-35.37597656	-73.67431641	+3548
+1458241330.59470010	+16.16308594	-2.97509766	-0.83935547	+22.10449219	-53.21777344	-91.73583984	+5496	+16.45751953	+0.18017578	-2.19726563	+53.04199219	-52.07519531	-52.05322266	+4068	+14.92382813	-4.66699219	-4.07373047	+45.72509766	-35.99121094	-74.24560547	+3580
+1458241330.59890010	+16.18505859	-2.94873047	-0.83056641	+21.64306641	-53.74511719	-91.58203125	+5524	+16.50146484	+0.22412109	-2.17968750	+53.39355469	-52.22900391	-52.77832031	+4100	+14.98974609	-4.59667969	-4.05175781	+45.92285156	-36.60644531	-74.68505859	+3612
+1458241330.60310010	+16.20703125	-2.93994141	-0.82617188	+21.09375000	-54.22851563	-91.38427734	+5548	+16.54101563	+0.25048828	-2.15771484	+53.72314453	-52.36083984	-53.52539063	+4128	+15.05566406	-4.53955078	-4.02978516	+46.01074219	-37.19970703	-75.10253906	+3636
+1458241330.60719990	+16.21582031	-2.93115234	-0.80859375	+20.56640625	-54.77783203	-91.29638672	+5576	+16.57177734	+0.28125000	-2.13134766	+54.07470703	-52.55859375	-54.33837891	+4160	+15.11279297	-4.47802734	-4.00781250	+46.14257813	-37.77099609	-75.54199219	+3656
+1458241330.61560010	+16.24218750	-2.90478516	-0.78222656	+19.55566406	-55.81054688	-90.92285156	+5620	+16.64208984	+0.34277344	-2.08300781	+54.68994141	-52.91015625	-55.76660156	+4220	+15.22265625	-4.35498047	-3.96826172	+46.40625000	-38.89160156	-76.37695313	+3688
+1458241330.61970000	+16.25097656	-2.89599609	-0.76025391	+19.07226563	-56.38183594	-90.79101563	+5644	+16.67285156	+0.36914063	-2.04345703	+55.06347656	-53.15185547	-56.57958984	+4256	+15.27099609	-4.30224609	-3.94628906	+46.53808594	-39.41894531	-76.81640625	+3700
+1458241330.62389990	+16.26416016	-2.87402344	-0.73388672	+18.65478516	-56.93115234	-90.63720703	+5668	+16.70800781	+0.40429688	-2.00390625	+55.45898438	-53.34960938	-57.30468750	+4288	+15.31933594	-4.24072266	-3.91992188	+46.69189453	-39.96826172	-77.25585938	+3708
+1458241330.62809990	+16.27734375	-2.85205078	-0.71191406	+18.25927734	-57.43652344	-90.52734375	+5688	+16.74755859	+0.43945313	-1.96875000	+55.85449219	-53.56933594	-58.07373047	+4320	+15.36767578	-4.19677734	-3.90234375	+46.80175781	-40.40771484	-77.69531250	+3716
+1458241330.63220000	+16.28613281	-2.83007813	-0.67236328	+17.99560547	-58.07373047	-90.52734375	+5716	+16.77392578	+0.47021484	-1.92041016	+56.35986328	-53.78906250	-58.95263672	+4356	+15.40722656	-4.14843750	-3.88037109	+46.93359375	-40.80322266	-78.13476563	+3724
+1458241330.63640000	+16.29931641	-2.80371094	-0.63281250	+17.68798828	-58.64501953	-90.41748047	+5744	+16.80908203	+0.50976563	-1.87207031	+56.84326172	-53.98681641	-59.72167969	+4392	+15.45117188	-4.09570313	-3.86718750	+47.06542969	-41.19873047	-78.50830078	+3736
+1458241330.64060000	+16.31250000	-2.76855469	-0.59765625	+17.42431641	-59.19433594	-90.32958984	+5772	+16.83984375	+0.54931641	-1.82812500	+57.32666016	-54.20654297	-60.49072266	+4424	+15.49072266	-4.06054688	-3.85839844	+47.13134766	-41.52832031	-78.88183594	+3744
+1458241330.64470010	+16.32128906	-2.72900391	-0.54931641	+17.24853516	-59.80957031	-90.30761719	+5804	+16.86181641	+0.59326172	-1.76660156	+57.87597656	-54.49218750	-61.36962891	+4464	+15.51708984	-4.01660156	-3.84960938	+47.19726563	-41.79199219	-79.21142578	+3752
+1458241330.64890000	+16.33007813	-2.68945313	-0.49658203	+17.11669922	-60.46875000	-90.32958984	+5840	+16.88818359	+0.64160156	-1.70507813	+58.49121094	-54.75585938	-62.20458984	+4504	+15.54345703	-3.97265625	-3.83642578	+47.32910156	-42.07763672	-79.60693359	+3768
+1458241330.65300010	+16.33886719	-2.64550781	-0.43945313	+16.98486328	-61.10595703	-90.35156250	+5876	+16.91894531	+0.68115234	-1.64355469	+59.06250000	-55.01953125	-63.06152344	+4544	+15.56982422	-3.94189453	-3.82763672	+47.41699219	-42.31933594	-80.02441406	+3784
+1458241330.65720010	+16.34765625	-2.61035156	-0.37792969	+16.89697266	-61.80908203	-90.41748047	+5912	+16.94091797	+0.71630859	-1.57324219	+59.69970703	-55.30517578	-63.98437500	+4588	+15.59179688	-3.90673828	-3.80566406	+47.54882813	-42.58300781	-80.50781250	+3808
+1458241330.66549990	+16.37402344	-2.52246094	-0.25927734	+16.69921875	-63.06152344	-90.41748047	+5988	+16.99804688	+0.80859375	-1.45019531	+60.88623047	-55.78857422	-65.56640625	+4668	+15.64892578	-3.83203125	-3.78369141	+47.74658203	-43.02246094	-81.21093750	+3856
+1458241330.66969990	+16.38281250	-2.48291016	-0.20214844	+16.63330078	-63.67675781	-90.43945313	+6024	+17.01562500	+0.84814453	-1.37988281	+61.50146484	-56.05224609	-66.40136719	+4708	+15.67089844	-3.80126953	-3.77050781	+47.85644531	-43.22021484	-81.60644531	+3888
+1458241330.67389990	+16.39160156	-2.43896484	-0.15380859	+16.47949219	-64.20410156	-90.37353516	+6064	+17.03759766	+0.89648438	-1.31835938	+62.09472656	-56.29394531	-67.14843750	+4748	+15.69726563	-3.75732422	-3.76171875	+47.96630859	-43.41796875	-81.84814453	+3920
+1458241330.67800000	+16.40039063	-2.40380859	-0.10986328	+16.23779297	-64.73144531	-90.26367188	+6096	+17.05957031	+0.92724609	-1.25683594	+62.55615234	-56.55761719	-67.85156250	+4788	+15.71923828	-3.72656250	-3.75732422	+48.01025391	-43.61572266	-82.11181641	+3956
+1458241330.68220000	+16.40917969	-2.37304688	-0.07031250	+15.95214844	-65.21484375	-90.08789063	+6128	+17.07275391	+0.94921875	-1.20410156	+62.95166016	-56.79931641	-68.48876953	+4824	+15.74121094	-3.69580078	-3.73974609	+48.09814453	-43.85742188	-82.41943359	+3992
+1458241330.68639990	+16.41796875	-2.33349609	-0.03076172	+15.71044922	-65.72021484	-89.91210938	+6164	+17.09033203	+0.98876953	-1.15576172	+63.36914063	-57.04101563	-69.03808594	+4864	+15.76318359	-3.65185547	-3.72656250	+48.20800781	-44.12109375	-82.63916016	+4032
+1458241330.69050000	+16.42236328	-2.32031250	+0.00878906	+15.33691406	-66.20361328	-89.71435547	+6192	+17.09912109	+1.00634766	-1.10302734	+63.72070313	-57.28271484	-69.58740234	+4900	+15.78076172	-3.61669922	-3.71337891	+48.27392578	-44.36279297	-82.85888672	+4068
+1458241330.69470000	+16.43554688	-2.30712891	+0.03076172	+14.89746094	-66.59912109	-89.47265625	+6216	+17.11669922	+1.02832031	-1.06347656	+63.98437500	-57.50244141	-70.04882813	+4932	+15.81152344	-3.58593750	-3.68701172	+48.36181641	-44.69238281	-83.18847656	+4108
+1458241330.69890000	+16.43994141	-2.29394531	+0.04394531	+14.37011719	-66.86279297	-89.05517578	+6236	+17.12988281	+1.05468750	-1.02832031	+64.29199219	-57.72216797	-70.48828125	+4964	+15.84667969	-3.54199219	-3.67382813	+48.44970703	-45.02197266	-83.27636719	+4144
+1458241330.70300010	+16.44873047	-2.28515625	+0.04833984	+13.75488281	-67.10449219	-88.61572266	+6252	+17.14306641	+1.06347656	-0.99316406	+64.51171875	-57.96386719	-70.88378906	+4996	+15.87304688	-3.50683594	-3.66503906	+48.47167969	-45.32958984	-83.34228516	+4176
+1458241330.70720010	+16.45312500	-2.28076172	+0.04394531	+13.09570313	-67.30224609	-88.13232422	+6268	+17.14746094	+1.06787109	-0.97119141	+64.55566406	-58.13964844	-71.10351563	+5024	+15.89501953	-3.46728516	-3.65185547	+48.47167969	-45.63720703	-83.38623047	+4204
+1458241330.71140000	+16.45751953	-2.26757813	+0.03955078	+12.52441406	-67.47802734	-87.64892578	+6284	+17.14746094	+1.08544922	-0.95361328	+64.68750000	-58.33740234	-71.32324219	+5056	+15.91699219	-3.42333984	-3.64306641	+48.49365234	-45.96679688	-83.36425781	+4232
+1458241330.71550010	+16.46191406	-2.27636719	+0.03076172	+11.82128906	-67.65380859	-87.12158203	+6296	+17.14746094	+1.08984375	-0.93603516	+64.77539063	-58.53515625	-71.54296875	+5084	+15.93896484	-3.37939453	-3.63427734	+48.49365234	-46.31835938	-83.32031250	+4256
+1458241330.71970010	+16.46191406	-2.28076172	+0.02197266	+11.07421875	-67.80761719	-86.59423828	+6304	+17.14746094	+1.09423828	-0.92724609	+64.73144531	-58.71093750	-71.63085938	+5116	+15.95654297	-3.33984375	-3.62109375	+48.49365234	-46.66992188	-83.32031250	+4272
+1458241330.72799990	+16.47070313	-2.28955078	+0.00878906	+9.79980469	-68.20312500	-85.62744141	+6316	+17.15185547	+1.11181641	-0.90087891	+65.03906250	-59.17236328	-72.11425781	+5176	+16.00488281	-3.26074219	-3.58593750	+48.60351563	-47.39501953	-83.40820313	+4300
+1458241330.73219990	+16.47070313	-2.29394531	+0.00000000	+9.18457031	-68.33496094	-85.18798828	+6320	+17.14746094	+1.12060547	-0.89648438	+65.10498047	-59.34814453	-72.26806641	+5204	+16.02246094	-3.22998047	-3.57714844	+48.62548828	-47.72460938	-83.40820313	+4308
+1458241330.73630000	+16.47070313	-2.29394531	-0.00878906	+8.63525391	-68.48876953	-84.72656250	+6324	+17.14746094	+1.13378906	-0.88330078	+65.34667969	-59.58984375	-72.50976563	+5236	+16.04003906	-3.19042969	-3.56835938	+48.64746094	-48.03222656	-83.38623047	+4312
+1458241330.74050000	+16.47509766	-2.28955078	-0.02197266	+8.12988281	-68.59863281	-84.30908203	+6324	+17.14306641	+1.14697266	-0.87451172	+65.56640625	-59.80957031	-72.77343750	+5264	+16.06201172	-3.15527344	-3.56396484	+48.64746094	-48.31787109	-83.34228516	+4316
+1458241330.74470000	+16.47070313	-2.28076172	-0.02636719	+7.66845703	-68.79638672	-83.93554688	+6324	+17.13427734	+1.16015625	-0.86572266	+65.72021484	-60.05126953	-72.94921875	+5296	+16.07080078	-3.12011719	-3.56396484	+48.64746094	-48.51562500	-83.25439453	+4316
+1458241330.74880000	+16.47070313	-2.27197266	-0.01318359	+7.36083984	-69.10400391	-83.67187500	+6324	+17.12988281	+1.17333984	-0.84814453	+66.09375000	-60.35888672	-73.38867188	+5328	+16.07519531	-3.08935547	-3.55078125	+48.75732422	-48.77929688	-83.38623047	+4320
+1458241330.75300000	+16.47070313	-2.25439453	+0.00000000	+7.14111328	-69.43359375	-83.47412109	+6324	+17.12109375	+1.19531250	-0.82617188	+66.55517578	-60.66650391	-73.82812500	+5360	+16.08837891	-3.06738281	-3.54199219	+48.84521484	-48.99902344	-83.56201172	+4320
+1458241330.75720000	+16.46630859	-2.24121094	+0.02197266	+6.98730469	-69.76318359	-83.36425781	+6328	+17.11669922	+1.22167969	-0.80419922	+66.97265625	-60.99609375	-74.24560547	+5392	+16.09716797	-3.04541016	-3.53320313	+48.95507813	-49.19677734	-83.73779297	+4320
+1458241330.76130010	+16.47070313	-2.21923828	+0.04833984	+6.92138672	-70.18066406	-83.32031250	+6332	+17.12109375	+1.25244141	-0.76464844	+67.69775391	-61.41357422	-74.94873047	+5424	+16.11035156	-3.02783203	-3.51562500	+49.08691406	-49.37255859	-84.00146484	+4320
+1458241330.76550010	+16.47509766	-2.19287109	+0.07910156	+7.03125000	-70.59814453	-83.38623047	+6340	+17.12548828	+1.27441406	-0.72509766	+68.40087891	-61.85302734	-75.62988281	+5456	+16.12353516	-3.01904297	-3.50244141	+49.21875000	-49.50439453	-84.28710938	+4324
+1458241330.76970010	+16.47070313	-2.16210938	+0.10986328	+7.20703125	-70.99365234	-83.51806641	+6348	+17.12109375	+1.29199219	-0.68994141	+69.03808594	-62.31445313	-76.26708984	+5480	+16.12792969	-3.00146484	-3.49804688	+49.35058594	-49.57031250	-84.52880859	+4328
+1458241330.77379990	+16.47070313	-2.12255859	+0.14501953	+7.51464844	-71.43310547	-83.71582031	+6356	+17.11669922	+1.31835938	-0.64160156	+69.93896484	-62.81982422	-77.14599609	+5508	+16.13671875	-2.98828125	-3.48925781	+49.50439453	-49.63623047	-84.81445313	+4336
+1458241330.77800010	+16.46630859	-2.09179688	+0.18017578	+7.80029297	-71.87255859	-83.95751953	+6364	+17.11230469	+1.34033203	-0.58886719	+70.83984375	-63.36914063	-78.02490234	+5536	+16.14111328	-2.97949219	-3.48046875	+49.63623047	-49.72412109	-85.10009766	+4344
+1458241330.78220010	+16.46630859	-2.06103516	+0.21533203	+8.17382813	-72.29003906	-84.26513672	+6376	+17.11230469	+1.36230469	-0.54931641	+71.56494141	-63.94042969	-78.72802734	+5564	+16.14550781	-2.96630859	-3.47167969	+49.79003906	-49.79003906	-85.38574219	+4356
+1458241330.78629990	+16.46191406	-2.02587891	+0.25927734	+8.72314453	-72.81738281	-84.70458984	+6384	+17.11230469	+1.38867188	-0.49658203	+72.72949219	-64.57763672	-79.82666016	+5588	+16.14990234	-2.95751953	-3.46289063	+49.96582031	-49.85595703	-85.69335938	+4372
+1458241330.79469990	+16.46191406	-1.96875000	+0.34277344	+10.04150391	-73.76220703	-85.93505859	+6404	+17.11669922	+1.40185547	-0.39550781	+74.64111328	-65.91796875	-81.82617188	+5624	+16.15869141	-2.94433594	-3.42773438	+50.33935547	-50.00976563	-86.48437500	+4408
+1458241330.79880000	+16.46191406	-1.93798828	+0.36914063	+10.83251953	-74.15771484	-86.63818359	+6412	+17.11669922	+1.41503906	-0.35156250	+75.80566406	-66.62109375	-82.94677734	+5636	+16.16748047	-2.93554688	-3.41894531	+50.47119141	-50.07568359	-86.72607422	+4428
+1458241330.80300000	+16.46191406	-1.92041016	+0.39990234	+11.60156250	-74.53125000	-87.38525391	+6420	+17.11669922	+1.41943359	-0.30322266	+76.97021484	-67.34619141	-84.08935547	+5652	+16.17626953	-2.92236328	-3.41015625	+50.60302734	-50.16357422	-86.94580078	+4448
+1458241330.80710010	+16.45751953	-1.90283203	+0.40869141	+12.34863281	-74.79492188	-88.13232422	+6420	+17.10791016	+1.41503906	-0.26806641	+77.89306641	-68.07128906	-85.01220703	+5660	+16.18066406	-2.91357422	-3.40136719	+50.69091797	-50.25146484	-87.16552734	+4468
+1458241330.81130000	+16.44873047	-1.88525391	+0.42187500	+13.20556641	-75.08056641	-88.98925781	+6420	+17.09912109	+1.41943359	-0.23291016	+79.18945313	-68.84033203	-86.26464844	+5672	+16.18505859	-2.89599609	-3.40136719	+50.80078125	-50.31738281	-87.29736328	+4488
+1458241330.81550000	+16.43994141	-1.88085938	+0.43066406	+14.06250000	-75.36621094	-89.89013672	+6416	+17.09033203	+1.41064453	-0.18896484	+80.48583984	-69.60937500	-87.60498047	+5684	+16.18505859	-2.87841797	-3.39697266	+50.86669922	-50.42724609	-87.40722656	+4508
+1458241330.82380010	+16.43994141	-1.88085938	+0.42187500	+15.79833984	-75.73974609	-91.75781250	+6404	+17.07275391	+1.38427734	-0.16259766	+82.59521484	-71.08154297	-89.64843750	+5696	+16.19384766	-2.84765625	-3.38378906	+50.95458984	-50.73486328	-87.60498047	+4540
+1458241330.82800010	+16.43554688	-1.88525391	+0.41748047	+16.78710938	-75.91552734	-92.87841797	+6396	+17.05957031	+1.37109375	-0.14501953	+83.86962891	-71.82861328	-90.92285156	+5704	+16.20263672	-2.83007813	-3.37939453	+50.99853516	-50.91064453	-87.67089844	+4552
+1458241330.83209990	+16.43115234	-1.88964844	+0.39550781	+17.75390625	-75.95947266	-93.97705078	+6388	+17.05078125	+1.34912109	-0.14062500	+85.03417969	-72.55371094	-92.08740234	+5708	+16.20703125	-2.81250000	-3.37500000	+51.02050781	-51.08642578	-87.73681641	+4560
+1458241330.83629990	+16.42675781	-1.90283203	+0.36914063	+18.56689453	-75.98144531	-95.00976563	+6384	+17.03320313	+1.33593750	-0.13183594	+86.30859375	-73.21289063	-93.33984375	+5712	+16.21582031	-2.79052734	-3.37060547	+51.04248047	-51.21826172	-87.73681641	+4568
+1458241330.84460000	+16.40917969	-1.92041016	+0.32080078	+20.47851563	-76.02539063	-97.25097656	+6368	+17.00244141	+1.31396484	-0.12304688	+89.36279297	-74.59716797	-96.28417969	+5720	+16.22460938	-2.75097656	-3.37500000	+50.99853516	-51.54785156	-87.64892578	+4576
+1458241330.84879990	+16.40039063	-1.93359375	+0.29882813	+21.46728516	-76.09130859	-98.48144531	+6360	+16.98046875	+1.30078125	-0.12304688	+91.27441406	-75.32226563	-98.15185547	+5724	+16.22460938	-2.73339844	-3.37939453	+50.95458984	-51.67968750	-87.60498047	+4572
+1458241330.85299990	+16.39599609	-1.93359375	+0.28125000	+22.58789063	-76.11328125	-99.77783203	+6348	+16.96289063	+1.28759766	-0.11865234	+93.27392578	-75.98144531	-100.12939453	+5728	+16.22900391	-2.71582031	-3.37939453	+50.91064453	-51.81152344	-87.58300781	+4568
+1458241330.85710000	+16.39160156	-1.92919922	+0.26806641	+23.81835938	-76.15722656	-101.18408203	+6336	+16.95410156	+1.27441406	-0.11865234	+95.22949219	-76.61865234	-102.06298828	+5728	+16.22900391	-2.69384766	-3.37939453	+50.88867188	-51.94335938	-87.58300781	+4560
+1458241330.86130000	+16.38720703	-1.93798828	+0.24609375	+24.82910156	-76.13525391	-102.43652344	+6324	+16.94091797	+1.25683594	-0.11865234	+97.40478516	-77.23388672	-104.28222656	+5732	+16.22900391	-2.68066406	-3.37939453	+50.86669922	-52.07519531	-87.62695313	+4552
+1458241330.86550000	+16.38720703	-1.93359375	+0.22412109	+25.97167969	-76.11328125	-103.77685547	+6312	+16.93212891	+1.26123047	-0.12304688	+99.90966797	-77.80517578	-106.72119141	+5732	+16.23779297	-2.66748047	-3.37939453	+50.84472656	-52.18505859	-87.67089844	+4544
+1458241330.86960010	+16.37841797	-1.92480469	+0.22851563	+27.48779297	-76.22314453	-105.49072266	+6300	+16.92333984	+1.26562500	-0.10986328	+103.11767578	-78.35449219	-109.86328125	+5732	+16.23779297	-2.64990234	-3.37939453	+50.84472656	-52.25097656	-87.73681641	+4532
+1458241330.87380000	+16.37402344	-1.92041016	+0.23291016	+28.87207031	-76.26708984	-107.07275391	+6288	+16.91455078	+1.25244141	-0.09228516	+106.50146484	-78.83789063	-113.35693359	+5732	+16.23779297	-2.64111328	-3.37939453	+50.80078125	-52.27294922	-87.78076172	+4524
+1458241330.87800000	+16.36962891	-1.89843750	+0.23730469	+30.32226563	-76.31103516	-108.65478516	+6280	+16.90576172	+1.26123047	-0.07470703	+110.25878906	-79.29931641	-117.13623047	+5732	+16.23779297	-2.63232422	-3.38378906	+50.75683594	-52.27294922	-87.84667969	+4512
+1458241330.88210010	+16.36962891	-1.87646484	+0.25488281	+31.99218750	-76.44287109	-110.47851563	+6272	+16.90576172	+1.26562500	-0.05273438	+114.38964844	-79.69482422	-121.31103516	+5732	+16.23339844	-2.62353516	-3.38818359	+50.73486328	-52.25097656	-87.91259766	+4504
+1458241330.88630010	+16.36962891	-1.85009766	+0.27246094	+33.66210938	-76.55273438	-112.21435547	+6268	+16.90136719	+1.25244141	-0.03076172	+118.69628906	-80.02441406	-125.79345703	+5732	+16.22900391	-2.61474609	-3.38818359	+50.71289063	-52.22900391	-88.04443359	+4492
+1458241330.89039990	+16.36962891	-1.82373047	+0.29443359	+35.35400391	-76.64062500	-113.99414063	+6264	+16.90136719	+1.26123047	-0.01318359	+123.33251953	-80.31005859	-130.51757813	+5732	+16.22460938	-2.61474609	-3.38378906	+50.71289063	-52.18505859	-88.19824219	+4484
+1458241330.89459990	+16.37402344	-1.79736328	+0.32519531	+37.35351563	-76.77246094	-116.08154297	+6260	+16.91015625	+1.27441406	+0.01757813	+128.45214844	-80.48583984	-135.74707031	+5736	+16.22021484	-2.61035156	-3.37939453	+50.73486328	-52.11914063	-88.39599609	+4480
+1458241330.90290000	+16.37402344	-1.75341797	+0.36914063	+39.94628906	-76.86035156	-118.74023438	+6252	+16.91894531	+1.27880859	+0.06152344	+138.01025391	-80.68359375	-145.74462891	+5732	+16.21582031	-2.60156250	-3.37500000	+50.73486328	-51.96533203	-88.74755859	+4476
+1458241330.90710000	+16.37402344	-1.73144531	+0.39550781	+41.66015625	-76.92626953	-120.49804688	+6248	+16.92333984	+1.28759766	+0.09667969	+143.04199219	-80.59570313	-150.97412109	+5736	+16.21582031	-2.60156250	-3.37500000	+50.71289063	-51.87744141	-88.87939453	+4476
+1458241330.91129990	+16.37402344	-1.70068359	+0.42187500	+43.41796875	-76.94824219	-122.25585938	+6248	+16.92333984	+1.28320313	+0.11865234	+147.28271484	-80.55175781	-155.52246094	+5732	+16.20703125	-2.60156250	-3.37060547	+50.66894531	-51.76757813	-88.98925781	+4480
+1458241330.91960000	+16.37841797	-1.65234375	+0.47900391	+46.80175781	-77.01416016	-125.66162109	+6244	+16.93652344	+1.28320313	+0.16259766	+155.30273438	-80.26611328	-164.13574219	+5728	+16.19384766	-2.59716797	-3.36621094	+50.55908203	-51.61376953	-89.16503906	+4496
+1458241330.92380000	+16.38281250	-1.62597656	+0.50097656	+48.18603516	-76.99218750	-127.02392578	+6244	+16.94091797	+1.27880859	+0.17138672	+158.46679688	-80.22216797	-167.67333984	+5728	+16.18945313	-2.58837891	-3.36621094	+50.49316406	-51.56982422	-89.18701172	+4504
+1458241330.92790010	+16.38720703	-1.61279297	+0.51416016	+49.46044922	-76.94824219	-128.29833984	+6236	+16.94531250	+1.27880859	+0.17138672	+161.34521484	-80.13427734	-170.88134766	+5724	+16.18505859	-2.57958984	-3.36181641	+50.42724609	-51.52587891	-89.18701172	+4512
+1458241330.93210010	+16.38720703	-1.60400391	+0.52734375	+50.64697266	-76.86035156	-129.52880859	+6232	+16.95410156	+1.27441406	+0.18896484	+164.11376953	-79.89257813	-174.00146484	+5724	+16.18505859	-2.57519531	-3.35742188	+50.33935547	-51.52587891	-89.18701172	+4524
+1458241330.94039990	+16.39160156	-1.59521484	+0.53173828	+52.11914063	-76.61865234	-131.06689453	+6212	+16.95410156	+1.26123047	+0.17138672	+167.89306641	-79.91455078	-178.46191406	+5724	+16.18066406	-2.55761719	-3.36181641	+50.05371094	-51.52587891	-88.90136719	+4544
+1458241330.94460010	+16.39160156	-1.59521484	+0.52734375	+52.58056641	-76.46484375	-131.59423828	+6204	+16.95410156	+1.24365234	+0.17578125	+169.58496094	-79.76074219	+179.40673828	+5724	+16.17626953	-2.54443359	-3.36621094	+49.85595703	-51.54785156	-88.68164063	+4552
+1458241330.94880010	+16.39160156	-1.59960938	+0.51416016	+52.82226563	-76.31103516	-131.87988281	+6196	+16.94970703	+1.23925781	+0.15820313	+170.92529297	-79.89257813	+177.80273438	+5728	+16.17626953	-2.53564453	-3.37060547	+49.70214844	-51.59179688	-88.48388672	+4556
+1458241330.95289990	+16.39160156	-1.60839844	+0.50097656	+52.97607422	-76.15722656	-132.12158203	+6192	+16.94531250	+1.22167969	+0.13623047	+172.06787109	-80.00244141	+176.33056641	+5736	+16.17187500	-2.51806641	-3.37500000	+49.52636719	-51.63574219	-88.22021484	+4560
+1458241330.95709990	+16.39160156	-1.62158203	+0.48339844	+53.08593750	-75.98144531	-132.31933594	+6188	+16.94531250	+1.20849609	+0.13623047	+173.18847656	-79.95849609	+174.85839844	+5740	+16.16748047	-2.50488281	-3.37500000	+49.32861328	-51.70166016	-87.95654297	+4564
+1458241330.96129990	+16.39160156	-1.63037109	+0.46582031	+53.06396484	-75.82763672	-132.38525391	+6184	+16.94531250	+1.20410156	+0.11425781	+174.06738281	-80.17822266	+173.75976563	+5744	+16.16308594	-2.49169922	-3.37939453	+49.15283203	-51.76757813	-87.69287109	+4564
+1458241330.96540000	+16.39160156	-1.64355469	+0.44384766	+52.97607422	-75.62988281	-132.36328125	+6176	+16.94091797	+1.18652344	+0.08789063	+174.68261719	-80.39794922	+172.85888672	+5756	+16.16308594	-2.47412109	-3.38378906	+48.95507813	-51.83349609	-87.40722656	+4560
+1458241330.96960000	+16.39160156	-1.66113281	+0.41748047	+52.82226563	-75.41015625	-132.29736328	+6172	+16.94091797	+1.16894531	+0.09228516	+175.29785156	-80.39794922	+171.97998047	+5760	+16.16308594	-2.46093750	-3.38818359	+48.75732422	-51.87744141	-87.09960938	+4556
+1458241330.97370000	+16.39160156	-1.67431641	+0.39550781	+52.66845703	-75.23437500	-132.20947266	+6168	+16.93652344	+1.16894531	+0.07470703	+175.78125000	-80.63964844	+171.36474609	+5764	+16.15869141	-2.44335938	-3.39257813	+48.53759766	-51.94335938	-86.77001953	+4552
+1458241330.97790000	+16.38720703	-1.68750000	+0.36914063	+52.47070313	-75.03662109	-132.09960938	+6164	+16.93652344	+1.16015625	+0.05712891	+176.26464844	-80.90332031	+170.70556641	+5772	+16.15429688	-2.42578125	-3.39697266	+48.29589844	-52.00927734	-86.41845703	+4544
+1458241330.98210000	+16.38720703	-1.70068359	+0.34716797	+52.36083984	-74.86083984	-132.05566406	+6160	+16.93212891	+1.15136719	+0.05712891	+176.87988281	-81.03515625	+169.93652344	+5780	+16.14990234	-2.40820313	-3.40136719	+48.07617188	-52.05322266	-86.06689453	+4532
+1458241330.98620010	+16.38720703	-1.70947266	+0.32958984	+52.36083984	-74.70703125	-132.07763672	+6156	+16.93652344	+1.15136719	+0.05273438	+177.53906250	-81.21093750	+169.18945313	+5784	+16.14550781	-2.39062500	-3.40136719	+47.85644531	-52.09716797	-85.71533203	+4520
+1458241330.99040010	+16.38720703	-1.71386719	+0.31640625	+52.40478516	-74.55322266	-132.14355469	+6148	+16.93652344	+1.14697266	+0.05273438	+178.17626953	-81.38671875	+168.46435547	+5788	+16.14111328	-2.37744141	-3.40136719	+47.65869141	-52.14111328	-85.42968750	+4508
+1458241330.99460010	+16.38720703	-1.72265625	+0.30761719	+52.60253906	-74.39941406	-132.34130859	+6140	+16.94091797	+1.14697266	+0.06152344	+178.85742188	-81.49658203	+167.71728516	+5792	+16.13671875	-2.36425781	-3.40136719	+47.50488281	-52.14111328	-85.18798828	+4492
+1458241330.99869990	+16.38720703	-1.72265625	+0.30322266	+52.86621094	-74.28955078	-132.58300781	+6132	+16.94970703	+1.15136719	+0.07031250	+179.60449219	-81.62841797	+166.97021484	+5800	+16.13232422	-2.35546875	-3.39697266	+47.39501953	-52.16308594	-85.01220703	+4476
+1458241331.00710010	+16.39160156	-1.71386719	+0.30322266	+53.70117188	-74.09179688	-133.33007813	+6116	+16.96289063	+1.16894531	+0.08349609	-178.59375000	-81.91406250	+165.23437500	+5804	+16.13232422	-2.34228516	-3.38818359	+47.26318359	-52.11914063	-84.83642578	+4444
+1458241331.01539990	+16.39599609	-1.69189453	+0.32519531	+54.95361328	-73.93798828	-134.40673828	+6104	+16.97607422	+1.19091797	+0.13623047	-176.35253906	-81.78222656	+163.19091797	+5820	+16.12353516	-2.33789063	-3.37500000	+47.21923828	-52.00927734	-84.81445313	+4424
+1458241331.01959990	+16.39599609	-1.67871094	+0.34277344	+55.70068359	-73.87207031	-135.04394531	+6104	+16.98046875	+1.19970703	+0.14941406	-174.92431641	-81.87011719	+161.82861328	+5824	+16.11914063	-2.33789063	-3.37060547	+47.21923828	-51.96533203	-84.83642578	+4412
+1458241331.02790000	+16.40478516	-1.64794922	+0.38671875	+57.48046875	-73.78417969	-136.58203125	+6100	+16.99804688	+1.22167969	+0.18896484	-172.50732422	-81.62841797	+159.58740234	+5828	+16.11035156	-2.34228516	-3.35302734	+47.28515625	-51.89941406	-84.96826172	+4400
+1458241331.03210000	+16.40917969	-1.63037109	+0.41308594	+58.42529297	-73.74023438	-137.39501953	+6100	+17.00683594	+1.23486328	+0.19775391	-170.99121094	-81.60644531	+158.18115234	+5828	+16.10595703	-2.34228516	-3.34423828	+47.32910156	-51.85546875	-85.05615234	+4396
+1458241331.03620000	+16.40917969	-1.60839844	+0.43505859	+59.43603516	-73.67431641	-138.25195313	+6100	+17.01123047	+1.24365234	+0.21533203	-169.76074219	-81.43066406	+157.06054688	+5828	+16.10595703	-2.34667969	-3.33544922	+47.35107422	-51.83349609	-85.12207031	+4396
+1458241331.04040000	+16.41357422	-1.59082031	+0.46142578	+60.40283203	-73.60839844	-139.06494141	+6100	+17.01562500	+1.25683594	+0.23730469	-168.42041016	-81.21093750	+155.80810547	+5832	+16.10156250	-2.34667969	-3.33105469	+47.35107422	-51.81152344	-85.16601563	+4396
+1458241331.04450010	+16.41796875	-1.57324219	+0.48339844	+61.25976563	-73.54248047	-139.81201172	+6100	+17.01562500	+1.26562500	+0.24169922	-166.81640625	-81.05712891	+154.31396484	+5828	+16.10156250	-2.34667969	-3.32226563	+47.32910156	-51.78955078	-85.18798828	+4396
+1458241331.04870010	+16.41796875	-1.56005859	+0.50097656	+62.13867188	-73.45458984	-140.55908203	+6100	+17.01562500	+1.27001953	+0.25488281	-165.27832031	-80.77148438	+152.81982422	+5828	+16.09716797	-2.34228516	-3.31787109	+47.30712891	-51.76757813	-85.16601563	+4400
+1458241331.05290010	+16.41796875	-1.54687500	+0.51855469	+62.92968750	-73.36669922	-141.26220703	+6100	+17.01123047	+1.27441406	+0.27685547	-163.89404297	-80.39794922	+151.47949219	+5828	+16.09277344	-2.34228516	-3.31347656	+47.26318359	-51.74560547	-85.12207031	+4404
+1458241331.05699990	+16.41796875	-1.54248047	+0.53173828	+63.52294922	-73.23486328	-141.78955078	+6096	+17.01123047	+1.27441406	+0.27685547	-162.37792969	-80.15625000	+149.98535156	+5824	+16.08837891	-2.33789063	-3.30908203	+47.21923828	-51.76757813	-85.07812500	+4404
+1458241331.06119990	+16.42236328	-1.53808594	+0.53173828	+64.00634766	-73.10302734	-142.20703125	+6092	+17.00683594	+1.27001953	+0.27685547	-160.64208984	-79.71679688	+148.16162109	+5824	+16.08398438	-2.33349609	-3.30908203	+47.13134766	-51.78955078	-84.96826172	+4408
+1458241331.06539990	+16.42236328	-1.54248047	+0.53173828	+64.35791016	-72.97119141	-142.49267578	+6088	+17.00244141	+1.26562500	+0.28125000	-159.38964844	-79.29931641	+146.82128906	+5820	+16.08398438	-2.32910156	-3.30468750	+47.02148438	-51.83349609	-84.83642578	+4412
+1458241331.06950000	+16.42236328	-1.54687500	+0.52294922	+64.55566406	-72.81738281	-142.69042969	+6088	+16.99365234	+1.26123047	+0.26806641	-158.20312500	-78.96972656	+145.54687500	+5820	+16.08398438	-2.32470703	-3.30468750	+46.88964844	-51.87744141	-84.66064453	+4416
+1458241331.07789990	+16.41796875	-1.57324219	+0.49218750	+64.64355469	-72.44384766	-142.71240234	+6088	+16.97167969	+1.23046875	+0.25927734	-156.35742188	-78.04687500	+143.21777344	+5820	+16.07958984	-2.30273438	-3.30908203	+46.53808594	-51.98730469	-84.13330078	+4420
+1458241331.08200000	+16.41796875	-1.59082031	+0.47021484	+64.55566406	-72.24609375	-142.62451172	+6092	+16.96289063	+1.22167969	+0.25488281	-155.63232422	-77.65136719	+142.27294922	+5820	+16.07519531	-2.29394531	-3.31347656	+46.34033203	-52.05322266	-83.82568359	+4420
+1458241331.08620000	+16.41796875	-1.60839844	+0.44384766	+64.46777344	-72.00439453	-142.51464844	+6096	+16.95410156	+1.19970703	+0.24169922	-154.99511719	-77.29980469	+141.30615234	+5828	+16.07080078	-2.27636719	-3.31787109	+46.07666016	-52.14111328	-83.43017578	+4420
+1458241331.09040000	+16.41796875	-1.63037109	+0.41748047	+64.40185547	-71.78466797	-142.42675781	+6100	+16.94970703	+1.18212891	+0.22412109	-154.42382813	-76.94824219	+140.40527344	+5836	+16.07080078	-2.26318359	-3.31787109	+45.83496094	-52.25097656	-83.05664063	+4416
+1458241331.09450010	+16.41796875	-1.64794922	+0.39111328	+64.37988281	-71.56494141	-142.36083984	+6104	+16.94531250	+1.16894531	+0.22851563	-154.18212891	-76.50878906	+139.85595703	+5840	+16.07080078	-2.25000000	-3.32226563	+45.61523438	-52.36083984	-82.70507813	+4412
+1458241331.09870000	+16.42236328	-1.66992188	+0.36035156	+64.37988281	-71.27929688	-142.27294922	+6108	+16.94091797	+1.15136719	+0.22412109	-153.83056641	-76.17919922	+139.15283203	+5848	+16.07080078	-2.23242188	-3.32226563	+45.32958984	-52.47070313	-82.26562500	+4408
+1458241331.10290000	+16.42236328	-1.68750000	+0.33398438	+64.40185547	-71.03759766	-142.16308594	+6112	+16.94091797	+1.13818359	+0.21533203	-153.52294922	-75.84960938	+138.51562500	+5856	+16.07080078	-2.21923828	-3.32226563	+45.08789063	-52.58056641	-81.87011719	+4400
+1458241331.10700010	+16.42675781	-1.70068359	+0.31201172	+64.59960938	-70.79589844	-142.25097656	+6112	+16.93652344	+1.12500000	+0.22851563	-153.52294922	-75.38818359	+138.20800781	+5864	+16.07080078	-2.20605469	-3.32666016	+44.86816406	-52.62451172	-81.51855469	+4388
+1458241331.11120010	+16.43554688	-1.71826172	+0.29882813	+65.47851563	-70.35644531	-142.82226563	+6120	+16.93652344	+1.11621094	+0.22412109	-153.25927734	-75.14648438	+137.61474609	+5872	+16.07080078	-2.19726563	-3.32666016	+44.69238281	-52.66845703	-81.23291016	+4380
+1458241331.11540010	+16.43994141	-1.71386719	+0.30322266	+66.24755859	-70.15869141	-143.37158203	+6120	+16.93212891	+1.11181641	+0.21533203	-152.95166016	-74.92675781	+136.99951172	+5876	+16.07080078	-2.19287109	-3.32226563	+44.58251953	-52.69042969	-81.05712891	+4368
+1458241331.11949990	+16.44873047	-1.70068359	+0.31201172	+67.06054688	-70.00488281	-143.94287109	+6124	+16.94091797	+1.10742188	+0.23730469	-153.03955078	-74.50927734	+136.82373047	+5884	+16.07080078	-2.18847656	-3.31787109	+44.49462891	-52.71240234	-80.90332031	+4360
+1458241331.12369990	+16.46191406	-1.69189453	+0.32958984	+68.07128906	-69.85107422	-144.75585938	+6128	+16.94531250	+1.11181641	+0.25048828	-152.79785156	-74.26757813	+136.38427734	+5888	+16.06640625	-2.18847656	-3.31347656	+44.45068359	-52.71240234	-80.85937500	+4348
+1458241331.12780000	+16.47070313	-1.66992188	+0.35156250	+69.16992188	-69.69726563	-145.56884766	+6132	+16.95410156	+1.11181641	+0.25927734	-152.62207031	-74.04785156	+135.98876953	+5892	+16.07080078	-2.18847656	-3.30468750	+44.42871094	-52.71240234	-80.85937500	+4340
+1458241331.13200000	+16.47509766	-1.64794922	+0.38232422	+70.35644531	-69.54345703	-146.49169922	+6140	+16.95849609	+1.11181641	+0.29003906	-152.79785156	-73.69628906	+135.94482422	+5896	+16.07080078	-2.19287109	-3.30029297	+44.42871094	-52.69042969	-80.88134766	+4332
+1458241331.13620000	+16.48388672	-1.63037109	+0.41308594	+71.56494141	-69.41162109	-147.48046875	+6148	+16.96728516	+1.12060547	+0.30322266	-152.57812500	-73.56445313	+135.59326172	+5896	+16.07080078	-2.19287109	-3.29589844	+44.42871094	-52.64648438	-80.90332031	+4324
+1458241331.14030000	+16.48828125	-1.60400391	+0.44824219	+72.79541016	-69.25781250	-148.49121094	+6156	+16.97167969	+1.12939453	+0.31201172	-152.38037109	-73.45458984	+135.26367188	+5896	+16.07080078	-2.19726563	-3.29589844	+44.45068359	-52.60253906	-80.92529297	+4320
+1458241331.14450000	+16.49707031	-1.57763672	+0.47460938	+73.89404297	-69.10400391	-149.32617188	+6164	+16.98046875	+1.13378906	+0.33837891	-152.40234375	-73.23486328	+135.17578125	+5900	+16.07080078	-2.20166016	-3.29150391	+44.45068359	-52.53662109	-80.96923828	+4320
+1458241331.14870000	+16.50146484	-1.56005859	+0.50976563	+75.08056641	-68.95019531	-150.35888672	+6172	+16.98486328	+1.15136719	+0.35156250	-152.16064453	-73.16894531	+134.86816406	+5900	+16.07080078	-2.20166016	-3.28710938	+44.47265625	-52.51464844	-80.99121094	+4316
+1458241331.15280010	+16.50585938	-1.53808594	+0.54052734	+76.28906250	-68.79638672	-151.41357422	+6180	+16.98925781	+1.16015625	+0.36474609	-151.98486328	-73.12500000	+134.58251953	+5900	+16.07080078	-2.20605469	-3.28710938	+44.49462891	-52.47070313	-81.03515625	+4316
+1458241331.15700010	+16.51025391	-1.52050781	+0.56250000	+77.16796875	-68.64257813	-152.11669922	+6184	+16.99804688	+1.16455078	+0.38671875	-151.98486328	-72.99316406	+134.51660156	+5900	+16.06640625	-2.20605469	-3.28271484	+44.51660156	-52.42675781	-81.07910156	+4316
+1458241331.16120000	+16.51464844	-1.50732422	+0.57568359	+77.98095703	-68.46679688	-152.81982422	+6188	+17.00244141	+1.17773438	+0.39990234	-151.76513672	-72.99316406	+134.25292969	+5900	+16.06640625	-2.21044922	-3.27832031	+44.53857422	-52.40478516	-81.12304688	+4316
+1458241331.16529990	+16.51904297	-1.50292969	+0.58886719	+78.75000000	-68.29101563	-153.52294922	+6188	+17.00683594	+1.18212891	+0.41308594	-151.67724609	-72.99316406	+134.09912109	+5900	+16.06640625	-2.21044922	-3.27832031	+44.56054688	-52.38281250	-81.14501953	+4320
+1458241331.16950010	+16.51904297	-1.49853516	+0.59326172	+79.29931641	-68.11523438	-154.02832031	+6188	+17.00683594	+1.18652344	+0.42626953	-151.63330078	-73.01513672	+133.98925781	+5900	+16.06640625	-2.21044922	-3.27392578	+44.56054688	-52.33886719	-81.16699219	+4320
+1458241331.17370010	+16.51464844	-1.50292969	+0.59326172	+79.67285156	-67.93945313	-154.40185547	+6188	+17.00683594	+1.19091797	+0.42626953	-151.47949219	-73.10302734	+133.83544922	+5900	+16.07080078	-2.21484375	-3.27392578	+44.58251953	-52.31689453	-81.16699219	+4324
+1458241331.17779990	+16.51025391	-1.51171875	+0.58886719	+80.02441406	-67.76367188	-154.77539063	+6188	+17.00683594	+1.19091797	+0.42626953	-151.34765625	-73.21289063	+133.63769531	+5896	+16.06640625	-2.21044922	-3.27392578	+44.58251953	-52.31689453	-81.14501953	+4328
+1458241331.18199990	+16.51025391	-1.52490234	+0.57128906	+80.06835938	-67.58789063	-154.86328125	+6192	+17.00683594	+1.18652344	+0.43066406	-151.28173828	-73.30078125	+133.46191406	+5900	+16.06640625	-2.21044922	-3.26953125	+44.56054688	-52.29492188	-81.10107422	+4332
+1458241331.18619990	+16.51025391	-1.53808594	+0.54931641	+80.13427734	-67.41210938	-154.95117188	+6196	+17.00683594	+1.18652344	+0.42626953	-151.14990234	-73.41064453	+133.30810547	+5900	+16.06640625	-2.20605469	-3.26953125	+44.53857422	-52.31689453	-81.05712891	+4336
+1458241331.19030000	+16.50146484	-1.56445313	+0.52734375	+80.11230469	-67.25830078	-155.06103516	+6204	+17.00683594	+1.17773438	+0.42626953	-151.04003906	-73.54248047	+133.15429688	+5900	+16.07080078	-2.20605469	-3.26953125	+44.51660156	-52.31689453	-80.96923828	+4340
+1458241331.19450000	+16.49707031	-1.59082031	+0.50537109	+80.13427734	-67.08251953	-155.17089844	+6208	+17.00683594	+1.17333984	+0.42187500	-150.97412109	-73.69628906	+133.00048828	+5904	+16.07080078	-2.20166016	-3.26953125	+44.49462891	-52.33886719	-80.88134766	+4344
+1458241331.19860010	+16.49267578	-1.61718750	+0.47900391	+79.91455078	-66.88476563	-155.06103516	+6212	+17.00683594	+1.16894531	+0.41748047	-150.86425781	-73.85009766	+132.86865234	+5908	+16.07080078	-2.19726563	-3.26513672	+44.45068359	-52.38281250	-80.77148438	+4344
+1458241331.20280000	+16.48828125	-1.63916016	+0.44824219	+79.71679688	-66.70898438	-154.95117188	+6220	+17.00683594	+1.16015625	+0.40869141	-150.73242188	-74.04785156	+132.69287109	+5916	+16.07080078	-2.18847656	-3.26513672	+44.40673828	-52.42675781	-80.66162109	+4348
+1458241331.20700000	+16.48388672	-1.65673828	+0.42626953	+79.69482422	-66.55517578	-154.99511719	+6224	+17.00244141	+1.15136719	+0.39990234	-150.64453125	-74.24560547	+132.56103516	+5920	+16.07519531	-2.18408203	-3.26513672	+44.34082031	-52.47070313	-80.50781250	+4348
+1458241331.21110010	+16.47509766	-1.67431641	+0.39990234	+79.45312500	-66.37939453	-154.81933594	+6228	+17.00244141	+1.14697266	+0.39550781	-150.53466797	-74.42138672	+132.42919922	+5928	+16.07519531	-2.17529297	-3.26513672	+44.25292969	-52.53662109	-80.26611328	+4348
+1458241331.21530010	+16.47070313	-1.69189453	+0.36914063	+79.23339844	-66.22558594	-154.62158203	+6232	+17.00244141	+1.13818359	+0.38671875	-150.40283203	-74.64111328	+132.27539063	+5932	+16.07519531	-2.16650391	-3.26513672	+44.14306641	-52.60253906	-80.02441406	+4344
+1458241331.21950010	+16.47070313	-1.70507813	+0.36035156	+79.34326172	-66.09375000	-154.81933594	+6236	+17.00244141	+1.12939453	+0.38232422	-150.24902344	-74.86083984	+132.09960938	+5940	+16.07958984	-2.15332031	-3.26513672	+44.05517578	-52.69042969	-79.78271484	+4344
+1458241331.22359990	+16.46630859	-1.71826172	+0.35156250	+79.29931641	-65.96191406	-154.81933594	+6236	+17.00683594	+1.12060547	+0.37353516	-150.00732422	-75.16845703	+131.87988281	+5948	+16.07958984	-2.14013672	-3.26074219	+43.92333984	-52.80029297	-79.45312500	+4336
+1458241331.22779990	+16.46630859	-1.71826172	+0.33837891	+79.32128906	-65.83007813	-154.81933594	+6232	+17.00683594	+1.11621094	+0.36914063	-149.76562500	-75.45410156	+131.63818359	+5956	+16.08398438	-2.12695313	-3.25634766	+43.81347656	-52.88818359	-79.18945313	+4332
+1458241331.23200010	+16.46630859	-1.71386719	+0.35156250	+79.71679688	-65.74218750	-155.19287109	+6232	+17.01123047	+1.10742188	+0.36474609	-149.52392578	-75.71777344	+131.44042969	+5964	+16.08398438	-2.12255859	-3.25634766	+43.72558594	-52.95410156	-78.96972656	+4324
+1458241331.23610000	+16.46630859	-1.70947266	+0.35156250	+79.67285156	-65.67626953	-155.14892578	+6232	+17.01562500	+1.10742188	+0.36474609	-149.19433594	-76.09130859	+131.22070313	+5968	+16.08398438	-2.12255859	-3.25195313	+43.63769531	-52.97607422	-78.79394531	+4316
+1458241331.24029990	+16.47070313	-1.69628906	+0.34716797	+79.62890625	-65.58837891	-155.03906250	+6232	+17.02001953	+1.10742188	+0.36914063	-148.88671875	-76.33300781	+131.04492188	+5976	+16.08837891	-2.12255859	-3.24755859	+43.57177734	-52.99804688	-78.68408203	+4304
+1458241331.24449990	+16.47070313	-1.68310547	+0.36474609	+79.98046875	-65.54443359	-155.30273438	+6236	+17.02441406	+1.11181641	+0.36914063	-148.49121094	-76.57470703	+130.80322266	+5984	+16.08398438	-2.12255859	-3.24755859	+43.52783203	-52.95410156	-78.57421875	+4296
+1458241331.24860000	+16.47509766	-1.67431641	+0.38232422	+80.09033203	-65.52246094	-155.41259766	+6236	+17.03320313	+1.12500000	+0.38232422	-148.18359375	-76.70654297	+130.71533203	+5992	+16.08398438	-2.12695313	-3.24755859	+43.52783203	-52.91015625	-78.55224609	+4292
+1458241331.25280000	+16.47949219	-1.65673828	+0.39990234	+80.24414063	-65.50048828	-155.52246094	+6240	+17.03759766	+1.13378906	+0.39990234	-148.00781250	-76.77246094	+130.73730469	+6000	+16.07958984	-2.13134766	-3.24755859	+43.50585938	-52.84423828	-78.55224609	+4288
+1458241331.25700000	+16.48388672	-1.63916016	+0.42626953	+80.57373047	-65.52246094	-155.78613281	+6244	+17.04199219	+1.14257813	+0.40429688	-147.52441406	-76.92626953	+130.42968750	+6008	+16.07958984	-2.13574219	-3.24316406	+43.52783203	-52.77832031	-78.61816406	+4284
+1458241331.26110010	+16.48388672	-1.63037109	+0.44384766	+80.63964844	-65.52246094	-155.85205078	+6244	+17.05078125	+1.15136719	+0.41308594	-147.34863281	-76.92626953	+130.42968750	+6016	+16.07958984	-2.14453125	-3.23876953	+43.54980469	-52.73437500	-78.66210938	+4284
+1458241331.26530000	+16.48828125	-1.62158203	+0.45703125	+80.68359375	-65.54443359	-155.87402344	+6248	+17.05517578	+1.16455078	+0.43066406	-147.21679688	-76.88232422	+130.51757813	+6024	+16.07958984	-2.14892578	-3.23437500	+43.57177734	-52.69042969	-78.75000000	+4284
+1458241331.26950000	+16.49267578	-1.60839844	+0.47460938	+80.74951172	-65.58837891	-155.91796875	+6248	+17.05957031	+1.17773438	+0.43505859	-146.79931641	-76.94824219	+130.31982422	+6028	+16.07958984	-2.15771484	-3.22998047	+43.59375000	-52.62451172	-78.85986328	+4288
+1458241331.27360010	+16.49707031	-1.59960938	+0.49218750	+80.74951172	-65.61035156	-155.89599609	+6248	+17.06396484	+1.18652344	+0.44384766	-146.73339844	-76.88232422	+130.42968750	+6032	+16.07519531	-2.16650391	-3.22558594	+43.61572266	-52.55859375	-78.92578125	+4288
+1458241331.27780010	+16.50146484	-1.59082031	+0.50537109	+80.70556641	-65.65429688	-155.85205078	+6252	+17.06396484	+1.19091797	+0.45703125	-146.73339844	-76.75048828	+130.58349609	+6036	+16.07519531	-2.17089844	-3.22119141	+43.63769531	-52.51464844	-78.99169922	+4292
+1458241331.28189990	+16.50585938	-1.58203125	+0.52294922	+80.61767578	-65.72021484	-155.78613281	+6252	+17.06835938	+1.19970703	+0.45703125	-146.44775391	-76.72851563	+130.47363281	+6040	+16.07519531	-2.17968750	-3.21679688	+43.65966797	-52.44873047	-79.07958984	+4300
+1458241331.28609990	+16.51904297	-1.55566406	+0.57568359	+80.13427734	-65.98388672	-155.34667969	+6264	+17.07275391	+1.20410156	+0.45703125	-146.40380859	-76.64062500	+130.49560547	+6040	+16.07519531	-2.18408203	-3.21240234	+43.70361328	-52.40478516	-79.16748047	+4304
+1458241331.29029990	+16.52783203	-1.54248047	+0.61962891	+79.58496094	-66.22558594	-154.86328125	+6272	+17.07275391	+1.20849609	+0.46582031	-146.42578125	-76.50878906	+130.64941406	+6044	+16.07519531	-2.18847656	-3.20361328	+43.72558594	-52.36083984	-79.25537109	+4312
+1458241331.29440000	+16.53662109	-1.53808594	+0.65039063	+78.90380859	-66.44531250	-154.29199219	+6276	+17.07275391	+1.20849609	+0.46142578	-146.40380859	-76.39892578	+130.71533203	+6044	+16.07519531	-2.19287109	-3.19921875	+43.76953125	-52.31689453	-79.36523438	+4320
+1458241331.29860000	+16.54980469	-1.54248047	+0.67236328	+77.03613281	-66.84082031	-152.62207031	+6280	+17.07275391	+1.20849609	+0.46142578	-146.44775391	-76.33300781	+130.78125000	+6044	+16.07519531	-2.19726563	-3.19042969	+43.79150391	-52.27294922	-79.45312500	+4328
+1458241331.30279990	+16.54980469	-1.56445313	+0.67236328	+75.62988281	-67.06054688	-151.41357422	+6288	+17.07275391	+1.20410156	+0.46142578	-146.53564453	-76.22314453	+130.91308594	+6044	+16.07519531	-2.20166016	-3.17724609	+43.83544922	-52.22900391	-79.54101563	+4336
+1458241331.30690000	+16.55419922	-1.59082031	+0.65917969	+74.22363281	-67.23632813	-150.20507813	+6296	+17.07275391	+1.19970703	+0.45703125	-146.62353516	-76.11328125	+131.02294922	+6044	+16.07519531	-2.20605469	-3.16845703	+43.83544922	-52.20703125	-79.60693359	+4348
+1458241331.31110000	+16.55419922	-1.61279297	+0.65039063	+72.83935547	-67.41210938	-149.01855469	+6304	+17.07275391	+1.19531250	+0.45263672	-146.71142578	-76.02539063	+131.11083984	+6048	+16.07958984	-2.20605469	-3.15966797	+43.85742188	-52.16308594	-79.67285156	+4356
+1458241331.31530000	+16.55419922	-1.63916016	+0.63720703	+71.43310547	-67.60986328	-147.81005859	+6312	+17.07275391	+1.19091797	+0.44384766	-146.84326172	-75.93750000	+131.22070313	+6048	+16.07958984	-2.20605469	-3.15087891	+43.85742188	-52.14111328	-79.71679688	+4360
+1458241331.31940010	+16.55419922	-1.66552734	+0.62402344	+69.89501953	-67.76367188	-146.46972656	+6324	+17.06835938	+1.18212891	+0.43945313	-146.99707031	-75.82763672	+131.35253906	+6052	+16.07958984	-2.20605469	-3.14208984	+43.85742188	-52.11914063	-79.73876953	+4368
+1458241331.32360010	+16.55419922	-1.68310547	+0.60644531	+68.44482422	-67.93945313	-145.17333984	+6328	+17.06396484	+1.16894531	+0.43066406	-147.23876953	-75.67382813	+131.55029297	+6052	+16.07958984	-2.20166016	-3.13330078	+43.85742188	-52.11914063	-79.73876953	+4376
+1458241331.32780000	+16.55419922	-1.71386719	+0.59326172	+66.95068359	-68.07128906	-143.87695313	+6340	+17.05957031	+1.16015625	+0.42187500	-147.52441406	-75.52001953	+131.77001953	+6056	+16.08398438	-2.19726563	-3.12451172	+43.83544922	-52.11914063	-79.76074219	+4380
+1458241331.33189990	+16.55419922	-1.74023438	+0.56689453	+65.30273438	-68.13720703	-142.40478516	+6348	+17.05517578	+1.14697266	+0.41308594	-147.83203125	-75.34423828	+132.01171875	+6060	+16.08398438	-2.19287109	-3.11572266	+43.81347656	-52.11914063	-79.73876953	+4380
+1458241331.33610010	+16.55419922	-1.76220703	+0.55371094	+63.98437500	-68.22509766	-141.24023438	+6356	+17.04638672	+1.12500000	+0.39550781	-148.40332031	-75.05859375	+132.40722656	+6064	+16.08398438	-2.18847656	-3.10693359	+43.79150391	-52.11914063	-79.73876953	+4384
+1458241331.34030010	+16.55859375	-1.77539063	+0.54052734	+62.73193359	-68.29101563	-140.09765625	+6364	+17.03759766	+1.11181641	+0.37792969	-148.75488281	-74.88281250	+132.67089844	+6068	+16.08837891	-2.18847656	-3.09814453	+43.74755859	-52.09716797	-79.69482422	+4384
+1458241331.34439990	+16.55419922	-1.78857422	+0.52294922	+61.47949219	-68.33496094	-138.93310547	+6368	+17.03320313	+1.10302734	+0.36914063	-149.10644531	-74.68505859	+132.89062500	+6072	+16.08837891	-2.17968750	-3.09375000	+43.70361328	-52.07519531	-79.65087891	+4384
+1458241331.34859990	+16.55419922	-1.79296875	+0.53173828	+60.86425781	-68.42285156	-138.38378906	+6372	+17.02441406	+1.08984375	+0.36474609	-149.52392578	-74.44335938	+133.15429688	+6076	+16.08398438	-2.17529297	-3.08935547	+43.65966797	-52.05322266	-79.62890625	+4380
+1458241331.35270000	+16.54980469	-1.78857422	+0.54492188	+60.33691406	-68.51074219	-137.90039063	+6376	+17.02001953	+1.08984375	+0.36035156	-149.76562500	-74.26757813	+133.33007813	+6076	+16.08398438	-2.17529297	-3.08056641	+43.63769531	-52.03125000	-79.62890625	+4380
+1458241331.35690000	+16.54980469	-1.78417969	+0.54931641	+59.67773438	-68.51074219	-137.26318359	+6376	+17.02001953	+1.08984375	+0.36474609	-150.02929688	-74.04785156	+133.50585938	+6080	+16.08398438	-2.17089844	-3.07617188	+43.61572266	-51.98730469	-79.62890625	+4376
+1458241331.36110000	+16.55419922	-1.77099609	+0.57128906	+59.67773438	-68.59863281	-137.21923828	+6384	+17.02001953	+1.09423828	+0.36914063	-150.20507813	-73.82812500	+133.63769531	+6080	+16.07958984	-2.17089844	-3.07177734	+43.57177734	-51.94335938	-79.65087891	+4372
+1458241331.36520000	+16.55859375	-1.75341797	+0.59765625	+59.76562500	-68.64257813	-137.24121094	+6392	+17.02441406	+1.10302734	+0.37353516	-150.31494141	-73.63037109	+133.72558594	+6080	+16.07958984	-2.17529297	-3.06298828	+43.54980469	-51.87744141	-79.71679688	+4368
+1458241331.36940000	+16.55859375	-1.73583984	+0.61523438	+59.69970703	-68.62060547	-137.08740234	+6396	+17.02441406	+1.11621094	+0.38671875	-150.44677734	-73.38867188	+133.83544922	+6084	+16.07958984	-2.17968750	-3.05859375	+43.54980469	-51.81152344	-79.78271484	+4368
+1458241331.37360000	+16.56298828	-1.70947266	+0.64599609	+60.22705078	-68.66455078	-137.48291016	+6408	+17.02880859	+1.12500000	+0.39990234	-150.55664063	-73.16894531	+133.87939453	+6084	+16.07958984	-2.18408203	-3.04980469	+43.52783203	-51.70166016	-79.89257813	+4368
+1458241331.37770010	+16.56738281	-1.68750000	+0.68115234	+60.77636719	-68.68652344	-137.92236328	+6420	+17.02880859	+1.13378906	+0.40869141	-150.60058594	-72.94921875	+133.90136719	+6084	+16.07519531	-2.18847656	-3.04541016	+43.52783203	-51.61376953	-79.98046875	+4368
+1458241331.38190010	+16.56738281	-1.66113281	+0.70751953	+61.14990234	-68.68652344	-138.18603516	+6428	+17.03320313	+1.14257813	+0.42626953	-150.66650391	-72.70751953	+133.90136719	+6088	+16.07519531	-2.19726563	-3.04101563	+43.50585938	-51.50390625	-80.06835938	+4368
+1458241331.38610010	+16.57177734	-1.63037109	+0.75146484	+62.07275391	-68.73046875	-138.93310547	+6440	+17.03759766	+1.15136719	+0.44384766	-150.73242188	-72.44384766	+133.92333984	+6088	+16.07080078	-2.20166016	-3.03662109	+43.50585938	-51.39404297	-80.20019531	+4372
+1458241331.39019990	+16.57177734	-1.61279297	+0.79541016	+62.97363281	-68.75244141	-139.74609375	+6448	+17.04199219	+1.16015625	+0.46142578	-150.79833984	-72.18017578	+133.92333984	+6084	+16.06640625	-2.21044922	-3.02783203	+43.50585938	-51.30615234	-80.33203125	+4376
+1458241331.39439990	+16.57617188	-1.59960938	+0.82177734	+63.45703125	-68.70849609	-140.11962891	+6456	+17.05078125	+1.16894531	+0.48339844	-150.84228516	-71.91650391	+133.90136719	+6084	+16.06640625	-2.21923828	-3.01904297	+43.50585938	-51.21826172	-80.48583984	+4384
+1458241331.39860010	+16.58056641	-1.58203125	+0.83935547	+63.91845703	-68.66455078	-140.44921875	+6460	+17.05517578	+1.17773438	+0.50097656	-150.86425781	-71.65283203	+133.83544922	+6084	+16.06640625	-2.22802734	-3.01025391	+43.50585938	-51.10839844	-80.61767578	+4392
+1458241331.40269990	+16.58496094	-1.57324219	+0.85693359	+64.42382813	-68.62060547	-140.84472656	+6464	+17.05517578	+1.18212891	+0.51855469	-150.90820313	-71.41113281	+133.79150391	+6080	+16.06201172	-2.23242188	-3.00585938	+43.48388672	-51.04248047	-80.72753906	+4404
+1458241331.40689990	+16.59375000	-1.56445313	+0.86572266	+64.81933594	-68.55468750	-141.10839844	+6468	+17.05957031	+1.18212891	+0.53173828	-150.97412109	-71.19140625	+133.72558594	+6076	+16.06201172	-2.23681641	-2.99707031	+43.46191406	-50.95458984	-80.79345703	+4412
+1458241331.41109990	+16.59375000	-1.56005859	+0.87011719	+65.03906250	-68.53271484	-141.28417969	+6468	+17.05957031	+1.18652344	+0.54492188	-151.01806641	-70.97167969	+133.63769531	+6072	+16.06201172	-2.23681641	-2.99267578	+43.43994141	-50.88867188	-80.81542969	+4420
+1458241331.42360000	+16.59375000	-1.57324219	+0.87451172	+65.41259766	-68.40087891	-141.56982422	+6468	+17.06396484	+1.16894531	+0.56250000	-151.10595703	-70.44433594	+133.26416016	+6056	+16.05761719	-2.22363281	-2.98828125	+43.22021484	-50.84472656	-80.61767578	+4448
+1458241331.42770000	+16.59375000	-1.57763672	+0.86572266	+65.41259766	-68.35693359	-141.54785156	+6468	+17.06396484	+1.16015625	+0.56250000	-151.14990234	-70.29052734	+133.13232422	+6052	+16.05322266	-2.21484375	-2.98828125	+43.11035156	-50.86669922	-80.50781250	+4452
+1458241331.43190000	+16.59814453	-1.58642578	+0.85693359	+65.34667969	-68.31298828	-141.45996094	+6468	+17.05957031	+1.15136719	+0.56250000	-151.17187500	-70.15869141	+132.97851563	+6048	+16.05322266	-2.20605469	-2.98388672	+43.02246094	-50.88867188	-80.37597656	+4456
+1458241331.43600010	+16.59814453	-1.59960938	+0.84375000	+65.21484375	-68.26904297	-141.32812500	+6472	+17.05957031	+1.14257813	+0.55371094	-151.12792969	-70.09277344	+132.82470703	+6048	+16.05322266	-2.19726563	-2.98388672	+42.93457031	-50.93261719	-80.24414063	+4460
+1458241331.44020010	+16.59814453	-1.60839844	+0.83056641	+65.03906250	-68.22509766	-141.15234375	+6472	+17.05517578	+1.13378906	+0.54492188	-151.08398438	-70.00488281	+132.62695313	+6044	+16.05322266	-2.18847656	-2.98388672	+42.82470703	-50.97656250	-80.06835938	+4464
+1458241331.44440010	+16.59814453	-1.62158203	+0.81298828	+64.81933594	-68.15917969	-140.95458984	+6476	+17.05078125	+1.12500000	+0.53173828	-151.01806641	-69.96093750	+132.40722656	+6048	+16.05322266	-2.17529297	-2.98828125	+42.69287109	-50.99853516	-79.87060547	+4464
+1458241331.44849990	+16.59814453	-1.63916016	+0.79101563	+64.51171875	-68.09326172	-140.66894531	+6476	+17.04199219	+1.12500000	+0.51855469	-150.88623047	-69.89501953	+132.20947266	+6052	+16.04882813	-2.16210938	-2.99267578	+42.56103516	-51.04248047	-79.65087891	+4460
+1458241331.45269990	+16.59814453	-1.65234375	+0.76464844	+64.18212891	-68.02734375	-140.38330078	+6480	+17.03759766	+1.11621094	+0.50537109	-150.75439453	-69.85107422	+131.96777344	+6056	+16.04882813	-2.15332031	-2.99267578	+42.40722656	-51.08642578	-79.43115234	+4456
+1458241331.45689990	+16.59375000	-1.66992188	+0.74267578	+63.85253906	-67.98339844	-140.07568359	+6484	+17.03759766	+1.10742188	+0.49218750	-150.64453125	-69.80712891	+131.77001953	+6060	+16.04443359	-2.14013672	-2.99707031	+42.25341797	-51.13037109	-79.21142578	+4452
+1458241331.46100000	+16.59375000	-1.69189453	+0.71191406	+63.39111328	-67.91748047	-139.70214844	+6488	+17.03320313	+1.10302734	+0.48339844	-150.51269531	-69.74121094	+131.57226563	+6068	+16.04003906	-2.12695313	-2.99707031	+42.05566406	-51.19628906	-78.96972656	+4444
+1458241331.46519990	+16.59375000	-1.70507813	+0.68115234	+62.95166016	-67.82958984	-139.32861328	+6492	+17.03320313	+1.10302734	+0.47021484	-150.35888672	-69.69726563	+131.37451172	+6076	+16.04003906	-2.11816406	-2.99267578	+41.90185547	-51.26220703	-78.77197266	+4436
+1458241331.46939990	+16.59375000	-1.71826172	+0.65917969	+62.62207031	-67.78564453	-139.04296875	+6492	+17.02880859	+1.10302734	+0.46142578	-150.22705078	-69.63134766	+131.24267578	+6080	+16.03564453	-2.10937500	-2.99707031	+41.74804688	-51.30615234	-78.59619141	+4424
+1458241331.47350000	+16.58935547	-1.72705078	+0.64160156	+62.38037109	-67.76367188	-138.88916016	+6492	+17.02880859	+1.10742188	+0.45263672	-150.09521484	-69.58740234	+131.11083984	+6088	+16.03564453	-2.10058594	-2.99707031	+41.55029297	-51.30615234	-78.42041016	+4412
+1458241331.47770000	+16.58935547	-1.72705078	+0.62841797	+62.18261719	-67.74169922	-138.73535156	+6488	+17.02880859	+1.10742188	+0.44384766	-149.91943359	-69.54345703	+130.95703125	+6092	+16.03125000	-2.09619141	-2.99707031	+41.39648438	-51.30615234	-78.28857422	+4400
+1458241331.48190000	+16.58935547	-1.72705078	+0.62402344	+62.05078125	-67.71972656	-138.66943359	+6484	+17.02880859	+1.11621094	+0.43945313	-149.80957031	-69.45556641	+130.84716797	+6096	+16.02685547	-2.09179688	-3.00146484	+41.26464844	-51.28417969	-78.17871094	+4392
+1458241331.48600010	+16.58935547	-1.72705078	+0.61962891	+62.00683594	-67.71972656	-138.66943359	+6480	+17.02880859	+1.11621094	+0.44384766	-149.72167969	-69.36767578	+130.80322266	+6100	+16.02246094	-2.08740234	-3.00146484	+41.15478516	-51.24023438	-78.13476563	+4380
+1458241331.49020000	+16.58935547	-1.72265625	+0.61962891	+62.00683594	-67.71972656	-138.71337891	+6480	+17.03320313	+1.12500000	+0.44824219	-149.67773438	-69.25781250	+130.78125000	+6104	+16.01806641	-2.08740234	-3.00146484	+41.06689453	-51.19628906	-78.15673828	+4368
+1458241331.49440000	+16.58935547	-1.71826172	+0.62402344	+62.05078125	-67.74169922	-138.77929688	+6476	+17.03759766	+1.12939453	+0.45703125	-149.65576172	-69.12597656	+130.80322266	+6104	+16.01806641	-2.09179688	-2.99707031	+41.00097656	-51.15234375	-78.22265625	+4360
+1458241331.49850010	+16.58935547	-1.70947266	+0.63281250	+62.09472656	-67.76367188	-138.88916016	+6476	+17.04199219	+1.13378906	+0.46142578	-149.65576172	-69.01611328	+130.80322266	+6108	+16.01806641	-2.09179688	-2.99707031	+40.95703125	-51.10839844	-78.28857422	+4356
+1458241331.50270010	+16.58935547	-1.70068359	+0.64160156	+62.18261719	-67.78564453	-139.04296875	+6476	+17.04638672	+1.14257813	+0.47021484	-149.65576172	-68.90625000	+130.84716797	+6104	+16.01367188	-2.09619141	-2.99267578	+40.91308594	-51.04248047	-78.39843750	+4352
+1458241331.50679990	+16.59375000	-1.68750000	+0.65039063	+62.29248047	-67.82958984	-139.19677734	+6476	+17.05078125	+1.15136719	+0.47900391	-149.69970703	-68.79638672	+130.91308594	+6104	+16.01367188	-2.10058594	-2.99267578	+40.89111328	-50.97656250	-78.50830078	+4348
+1458241331.51099990	+16.59814453	-1.63037109	+0.69433594	+62.86376953	-67.96142578	-139.96582031	+6488	+17.05517578	+1.15576172	+0.48779297	-149.74365234	-68.68652344	+131.00097656	+6100	+16.01367188	-2.10058594	-2.99267578	+40.86914063	-50.88867188	-78.64013672	+4348
+1458241331.51519990	+16.60253906	-1.59082031	+0.73388672	+63.30322266	-68.09326172	-140.55908203	+6496	+17.05517578	+1.16455078	+0.50097656	-149.83154297	-68.55468750	+131.11083984	+6100	+16.00927734	-2.10058594	-2.99267578	+40.84716797	-50.80078125	-78.75000000	+4348
+1458241331.51930000	+16.60693359	-1.56445313	+0.76464844	+63.56689453	-68.18115234	-140.95458984	+6504	+17.05957031	+1.16894531	+0.50976563	-149.94140625	-68.44482422	+131.22070313	+6096	+16.00927734	-2.10058594	-2.99267578	+40.84716797	-50.71289063	-78.85986328	+4352
+1458241331.52350000	+16.61572266	-1.52490234	+0.79980469	+63.94042969	-68.33496094	-141.48193359	+6512	+17.06396484	+1.17333984	+0.51855469	-150.05126953	-68.33496094	+131.33056641	+6092	+16.00488281	-2.09619141	-2.99267578	+40.82519531	-50.64697266	-79.01367188	+4356
+1458241331.52769990	+16.62011719	-1.52050781	+0.82177734	+64.07226563	-68.42285156	-141.76757813	+6508	+17.06835938	+1.17333984	+0.52734375	-150.20507813	-68.22509766	+131.46240234	+6088	+16.00488281	-2.09179688	-2.98828125	+40.82519531	-50.60302734	-79.14550781	+4364
+1458241331.53180000	+16.62451172	-1.52050781	+0.82177734	+63.83056641	-68.44482422	-141.65771484	+6504	+17.07275391	+1.17773438	+0.53613281	-150.35888672	-68.15917969	+131.59423828	+6084	+16.00488281	-2.09179688	-2.98388672	+40.80322266	-50.58105469	-79.25537109	+4368
+1458241331.54430010	+16.62451172	-1.54687500	+0.76464844	+62.42431641	-68.44482422	-140.62500000	+6500	+17.06835938	+1.17773438	+0.53173828	-150.88623047	-68.00537109	+131.98974609	+6072	+16.00488281	-2.06542969	-2.99267578	+40.58349609	-50.53710938	-79.21142578	+4392
+1458241331.54850010	+16.62451172	-1.55566406	+0.74267578	+62.02880859	-68.44482422	-140.36132813	+6500	+17.06835938	+1.17333984	+0.52734375	-151.12792969	-67.98339844	+132.12158203	+6072	+16.00488281	-2.05224609	-3.00146484	+40.49560547	-50.55908203	-79.12353516	+4396
+1458241331.55270000	+16.62011719	-1.57324219	+0.72070313	+61.56738281	-68.46679688	-140.07568359	+6500	+17.06396484	+1.16894531	+0.51855469	-151.36962891	-67.98339844	+132.27539063	+6068	+16.00048828	-2.03906250	-3.00585938	+40.38574219	-50.58105469	-79.01367188	+4400
+1458241331.55679990	+16.62451172	-1.59521484	+0.68994141	+60.93017578	-68.44482422	-139.61425781	+6500	+17.06396484	+1.16455078	+0.50537109	-151.63330078	-68.00537109	+132.40722656	+6068	+16.00048828	-2.03027344	-3.01025391	+40.27587891	-50.62500000	-78.90380859	+4404
+1458241331.56100010	+16.62451172	-1.61718750	+0.65917969	+60.33691406	-68.42285156	-139.17480469	+6500	+17.05957031	+1.15136719	+0.48779297	-151.91894531	-68.04931641	+132.53906250	+6072	+16.00048828	-2.01708984	-3.01464844	+40.14404297	-50.69091797	-78.79394531	+4404
+1458241331.56520010	+16.62451172	-1.63476563	+0.62402344	+59.69970703	-68.37890625	-138.66943359	+6500	+17.05517578	+1.14697266	+0.47021484	-152.20458984	-68.09326172	+132.67089844	+6072	+16.00048828	-2.00830078	-3.01904297	+40.03417969	-50.75683594	-78.66210938	+4400
+1458241331.56929990	+16.62451172	-1.65234375	+0.58447266	+59.06250000	-68.31298828	-138.18603516	+6500	+17.05078125	+1.14257813	+0.44824219	-152.46826172	-68.15917969	+132.80273438	+6072	+16.00048828	-1.99511719	-3.02783203	+39.90234375	-50.80078125	-78.53027344	+4396
+1458241331.57349990	+16.62011719	-1.66992188	+0.54931641	+58.55712891	-68.26904297	-137.81250000	+6496	+17.05078125	+1.13378906	+0.42626953	-152.79785156	-68.24707031	+132.97851563	+6076	+16.00048828	-1.98193359	-3.03662109	+39.79248047	-50.84472656	-78.39843750	+4392
+1458241331.57769990	+16.62011719	-1.67431641	+0.51855469	+58.09570313	-68.22509766	-137.48291016	+6496	+17.04638672	+1.12939453	+0.40429688	-153.08349609	-68.33496094	+133.11035156	+6080	+16.00048828	-1.97314453	-3.04980469	+39.66064453	-50.86669922	-78.24462891	+4384
+1458241331.58180000	+16.62451172	-1.67871094	+0.48779297	+57.74414063	-68.18115234	-137.21923828	+6488	+17.04638672	+1.12500000	+0.38232422	-153.34716797	-68.37890625	+133.26416016	+6084	+16.00048828	-1.95556641	-3.06298828	+39.55078125	-50.88867188	-78.11279297	+4380
+1458241331.58600000	+16.62451172	-1.68310547	+0.46582031	+57.52441406	-68.15917969	-137.10937500	+6484	+17.05078125	+1.12500000	+0.36474609	-153.65478516	-68.44482422	+133.41796875	+6084	+15.99609375	-1.94677734	-3.07177734	+39.44091797	-50.91064453	-78.02490234	+4368
+1458241331.59010000	+16.62890625	-1.67431641	+0.44824219	+57.45849609	-68.13720703	-137.08740234	+6480	+17.05517578	+1.12939453	+0.35156250	-153.89648438	-68.46679688	+133.57177734	+6088	+15.99609375	-1.93798828	-3.08056641	+39.37500000	-50.91064453	-77.98095703	+4356
+1458241331.59430000	+16.63330078	-1.66113281	+0.43945313	+57.52441406	-68.11523438	-137.19726563	+6472	+17.05957031	+1.13818359	+0.33837891	-154.11621094	-68.48876953	+133.74755859	+6092	+15.99609375	-1.92919922	-3.09375000	+39.33105469	-50.91064453	-78.00292969	+4348
+1458241331.59850000	+16.63769531	-1.64355469	+0.43505859	+57.70019531	-68.11523438	-137.41699219	+6464	+17.06396484	+1.14697266	+0.32519531	-154.33593750	-68.51074219	+133.92333984	+6096	+15.99609375	-1.92041016	-3.10253906	+39.28710938	-50.88867188	-78.02490234	+4336
+1458241331.60260010	+16.64648438	-1.61279297	+0.43066406	+57.98583984	-68.09326172	-137.65869141	+6460	+17.07275391	+1.16455078	+0.31640625	-154.51171875	-68.53271484	+134.05517578	+6100	+16.00048828	-1.91601563	-3.11572266	+39.26513672	-50.84472656	-78.11279297	+4324
+1458241331.60680010	+16.65087891	-1.57763672	+0.43505859	+58.40332031	-68.09326172	-138.01025391	+6456	+17.08154297	+1.18212891	+0.30322266	-154.64355469	-68.55468750	+134.18701172	+6104	+16.00488281	-1.90722656	-3.12890625	+39.28710938	-50.75683594	-78.20068359	+4316
+1458241331.61100010	+16.65966797	-1.53808594	+0.44384766	+58.97460938	-68.09326172	-138.53759766	+6456	+17.09033203	+1.20410156	+0.29882813	-154.79736328	-68.55468750	+134.34082031	+6104	+16.00488281	-1.90283203	-3.14648438	+39.33105469	-50.62500000	-78.35449219	+4308
+1458241331.61509990	+16.66406250	-1.49414063	+0.46142578	+59.58984375	-68.11523438	-139.08691406	+6452	+17.09912109	+1.23486328	+0.29003906	-154.88525391	-68.55468750	+134.47265625	+6104	+16.00048828	-1.89404297	-3.16406250	+39.37500000	-50.49316406	-78.53027344	+4300
+1458241331.61929990	+16.67285156	-1.45458984	+0.47021484	+60.11718750	-68.11523438	-139.52636719	+6452	+17.10791016	+1.26562500	+0.28564453	-154.92919922	-68.53271484	+134.60449219	+6104	+16.00048828	-1.88964844	-3.17724609	+39.44091797	-50.36132813	-78.70605469	+4296
+1458241331.62350010	+16.68603516	-1.40625000	+0.47900391	+60.68847656	-68.09326172	-140.00976563	+6452	+17.11669922	+1.30078125	+0.27685547	-154.95117188	-68.55468750	+134.71435547	+6104	+16.00488281	-1.88085938	-3.19921875	+39.52880859	-50.18554688	-78.92578125	+4296
+1458241331.62760000	+16.69482422	-1.36669922	+0.48779297	+61.21582031	-68.07128906	-140.47119141	+6448	+17.12548828	+1.33154297	+0.26367188	-154.99511719	-68.57666016	+134.82421875	+6104	+16.00488281	-1.87207031	-3.22119141	+39.63867188	-50.00976563	-79.16748047	+4292
+1458241331.63179990	+16.70800781	-1.32714844	+0.48779297	+61.67724609	-68.00537109	-140.82275391	+6444	+17.13427734	+1.36230469	+0.24609375	-154.97314453	-68.64257813	+134.89013672	+6104	+16.00488281	-1.86767578	-3.23876953	+39.72656250	-49.83398438	-79.38720703	+4296
+1458241331.63599990	+16.71679688	-1.28320313	+0.48339844	+62.00683594	-67.91748047	-141.06445313	+6440	+17.14306641	+1.39746094	+0.22412109	-154.92919922	-68.73046875	+134.93408203	+6104	+16.00927734	-1.85449219	-3.26953125	+39.81445313	-49.57031250	-79.56298828	+4300
+1458241331.64010000	+16.72558594	-1.24804688	+0.47900391	+62.24853516	-67.82958984	-141.24023438	+6436	+17.15185547	+1.43261719	+0.19775391	-154.86328125	-68.81835938	+134.95605469	+6104	+16.00488281	-1.84130859	-3.30029297	+39.85839844	-49.35058594	-79.65087891	+4308
+1458241331.64430000	+16.73876953	-1.21728516	+0.44824219	+62.13867188	-67.67578125	-141.04248047	+6432	+17.15625000	+1.47216797	+0.16699219	-154.75341797	-68.95019531	+134.97802734	+6108	+16.00488281	-1.82373047	-3.33544922	+39.85839844	-49.10888672	-79.69482422	+4316
+1458241331.64850000	+16.74755859	-1.18212891	+0.40869141	+62.02880859	-67.50000000	-140.82275391	+6432	+17.15625000	+1.51171875	+0.13623047	-154.62158203	-69.08203125	+135.00000000	+6108	+16.00488281	-1.80615234	-3.37060547	+39.88037109	-48.88916016	-79.65087891	+4324
+1458241331.65260000	+16.75634766	-1.16015625	+0.36914063	+61.83105469	-67.32421875	-140.58105469	+6428	+17.15625000	+1.54687500	+0.10107422	-154.53369141	-69.23583984	+135.00000000	+6112	+15.99609375	-1.78417969	-3.40576172	+39.85839844	-48.66943359	-79.58496094	+4332
+1458241331.65680000	+16.76953125	-1.14257813	+0.32080078	+61.43554688	-67.10449219	-140.14160156	+6428	+17.15625000	+1.57324219	+0.05273438	-154.40185547	-69.45556641	+134.97802734	+6116	+15.99609375	-1.76220703	-3.44531250	+39.81445313	-48.47167969	-79.45312500	+4336
+1458241331.66090010	+16.78271484	-1.12500000	+0.25927734	+60.97412109	-66.84082031	-139.59228516	+6424	+17.15625000	+1.60400391	+0.00000000	-154.27001953	-69.69726563	+134.91210938	+6120	+15.99609375	-1.73583984	-3.48486328	+39.74853516	-48.29589844	-79.27734375	+4340
+1458241331.66510010	+16.79589844	-1.11181641	+0.19335938	+60.46875000	-66.55517578	-139.04296875	+6420	+17.15625000	+1.63037109	-0.05273438	-154.16015625	-69.96093750	+134.86816406	+6124	+15.99609375	-1.71386719	-3.52880859	+39.66064453	-48.12011719	-79.05761719	+4340
+1458241331.66930010	+16.80908203	-1.09423828	+0.11425781	+59.80957031	-66.22558594	-138.29589844	+6420	+17.15625000	+1.65673828	-0.10986328	-154.05029297	-70.22460938	+134.82421875	+6128	+15.99609375	-1.68310547	-3.57275391	+39.57275391	-47.92236328	-78.81591797	+4340
+1458241331.67339990	+16.81787109	-1.07666016	+0.02636719	+59.15039063	-65.87402344	-137.50488281	+6420	+17.15625000	+1.68750000	-0.17138672	-153.89648438	-70.51025391	+134.75830078	+6136	+15.99609375	-1.66113281	-3.61230469	+39.50683594	-47.74658203	-78.57421875	+4340
+1458241331.67759990	+16.83105469	-1.06347656	-0.06152344	+58.46923828	-65.50048828	-136.73583984	+6416	+17.15185547	+1.71826172	-0.23291016	-153.72070313	-70.79589844	+134.71435547	+6140	+15.99609375	-1.63037109	-3.65625000	+39.41894531	-47.54882813	-78.26660156	+4336
+1458241331.68179990	+16.84423828	-1.05029297	-0.14941406	+57.81005859	-65.12695313	-135.98876953	+6412	+17.14746094	+1.74902344	-0.29882813	-153.54492188	-71.08154297	+134.64843750	+6148	+15.99609375	-1.59521484	-3.70458984	+39.33105469	-47.35107422	-77.93701172	+4332
+1458241331.68590000	+16.85742188	-1.03271484	-0.23730469	+57.28271484	-64.77539063	-135.35156250	+6408	+17.14306641	+1.77978516	-0.36035156	-153.43505859	-71.38916016	+134.62646484	+6156	+15.99609375	-1.56445313	-3.74853516	+39.26513672	-47.17529297	-77.67333984	+4320
+1458241331.69010000	+16.87500000	-1.01074219	-0.32080078	+56.84326172	-64.40185547	-134.75830078	+6400	+17.13867188	+1.80615234	-0.42626953	-153.32519531	-71.67480469	+134.62646484	+6160	+15.99609375	-1.52929688	-3.79248047	+39.22119141	-46.99951172	-77.43164063	+4312
+1458241331.69429990	+16.88818359	-0.98437500	-0.39550781	+56.55761719	-64.05029297	-134.29687500	+6396	+17.13867188	+1.83691406	-0.48779297	-153.21533203	-71.93847656	+134.60449219	+6168	+15.99609375	-1.49414063	-3.83642578	+39.22119141	-46.80175781	-77.18994141	+4296
+1458241331.69840000	+16.90576172	-0.95800781	-0.47460938	+56.31591797	-63.67675781	-133.85742188	+6384	+17.13867188	+1.86767578	-0.55371094	-153.10546875	-72.22412109	+134.58251953	+6176	+15.99609375	-1.46337891	-3.88037109	+39.22119141	-46.62597656	-76.99218750	+4284
+1458241331.70260000	+16.91894531	-0.91845703	-0.54931641	+56.14013672	-63.30322266	-133.46191406	+6376	+17.13867188	+1.90722656	-0.61523438	-152.90771484	-72.50976563	+134.53857422	+6180	+15.99609375	-1.42822266	-3.92431641	+39.26513672	-46.42822266	-76.81640625	+4264
+1458241331.70680000	+16.92773438	-0.87451172	-0.61083984	+56.14013672	-62.99560547	-133.22021484	+6364	+17.13867188	+1.95556641	-0.66796875	-152.75390625	-72.70751953	+134.58251953	+6188	+16.00048828	-1.38867188	-3.97265625	+39.30908203	-46.20849609	-76.64062500	+4248
+1458241331.71090010	+16.94091797	-0.83496094	-0.66357422	+56.29394531	-62.73193359	-133.13232422	+6352	+17.13427734	+1.99951172	-0.72070313	-152.62207031	-72.90527344	+134.67041016	+6192	+15.99609375	-1.35351563	-4.02099609	+39.41894531	-45.94482422	-76.53076172	+4232
+1458241331.71510000	+16.95410156	-0.77783203	-0.71191406	+56.51367188	-62.49023438	-133.06640625	+6340	+17.13427734	+2.05224609	-0.76464844	-152.44628906	-73.10302734	+134.69238281	+6196	+15.99609375	-1.31396484	-4.06494141	+39.57275391	-45.70312500	-76.46484375	+4216
+1458241331.71930000	+16.96728516	-0.72509766	-0.74267578	+56.93115234	-62.29248047	-133.19824219	+6324	+17.13427734	+2.10498047	-0.81298828	-152.22656250	-73.27880859	+134.69238281	+6200	+15.99169922	-1.27880859	-4.11328125	+39.74853516	-45.43945313	-76.44287109	+4196
+1458241331.72340010	+16.98046875	-0.65917969	-0.76464844	+57.48046875	-62.11669922	-133.43994141	+6304	+17.13867188	+2.15771484	-0.86132813	-152.00683594	-73.45458984	+134.71435547	+6208	+15.98730469	-1.23486328	-4.16162109	+39.99023438	-45.13183594	-76.46484375	+4180
+1458241331.72760010	+16.99365234	-0.58447266	-0.78662109	+58.11767578	-61.96289063	-133.70361328	+6288	+17.13867188	+2.21484375	-0.90966797	-151.76513672	-73.63037109	+134.73632813	+6212	+15.98730469	-1.19970703	-4.20556641	+40.23193359	-44.84619141	-76.57470703	+4160
+1458241331.73180010	+17.00244141	-0.50976563	-0.80419922	+58.75488281	-61.78710938	-133.94531250	+6272	+17.13867188	+2.28076172	-0.94482422	-151.52343750	-73.74023438	+134.78027344	+6212	+15.98291016	-1.16455078	-4.24951172	+40.51757813	-44.58251953	-76.70654297	+4144
+1458241331.73589990	+17.01123047	-0.43505859	-0.82177734	+59.32617188	-61.61132813	-134.18701172	+6252	+17.13867188	+2.34228516	-0.98437500	-151.23779297	-73.87207031	+134.80224609	+6216	+15.97851563	-1.12060547	-4.29785156	+40.86914063	-44.23095703	-76.88232422	+4132
+1458241331.74009990	+17.02001953	-0.36474609	-0.84375000	+59.87548828	-61.45751953	-134.40673828	+6236	+17.13867188	+2.40380859	-1.01953125	-150.93017578	-74.00390625	+134.78027344	+6216	+15.97412109	-1.08544922	-4.33740234	+41.17675781	-43.94531250	-77.03613281	+4116
+1458241331.74420000	+17.02441406	-0.29443359	-0.86132813	+60.40283203	-61.32568359	-134.62646484	+6216	+17.13427734	+2.46533203	-1.05908203	-150.62255859	-74.15771484	+134.75830078	+6216	+15.96533203	-1.05029297	-4.38134766	+41.46240234	-43.63769531	-77.14599609	+4108
+1458241331.74840000	+17.02880859	-0.22412109	-0.87451172	+61.01806641	-61.21582031	-134.89013672	+6196	+17.12988281	+2.52685547	-1.10302734	-150.29296875	-74.31152344	+134.73632813	+6216	+15.95214844	-1.01074219	-4.42968750	+41.79199219	-43.30810547	-77.25585938	+4100
+1458241331.75260000	+17.02880859	-0.15380859	-0.88769531	+61.63330078	-61.10595703	-135.17578125	+6176	+17.12548828	+2.58837891	-1.14257813	-150.00732422	-74.46533203	+134.71435547	+6216	+15.93896484	-0.97119141	-4.47363281	+42.07763672	-43.04443359	-77.34375000	+4092
+1458241331.75670000	+17.03320313	-0.08349609	-0.90966797	+62.11669922	-60.95214844	-135.32958984	+6156	+17.12109375	+2.64550781	-1.18212891	-149.65576172	-74.61914063	+134.67041016	+6216	+15.93457031	-0.93164063	-4.51318359	+42.34130859	-42.84667969	-77.45361328	+4084
+1458241331.76090000	+17.03759766	-0.01318359	-0.94042969	+62.55615234	-60.79833984	-135.41748047	+6136	+17.11669922	+2.70703125	-1.22607422	-149.30419922	-74.77294922	+134.60449219	+6216	+15.93017578	-0.89208984	-4.54833984	+42.60498047	-42.64892578	-77.49755859	+4076
+1458241331.76510000	+17.03759766	+0.03955078	-0.97119141	+62.92968750	-60.62255859	-135.52734375	+6112	+17.10791016	+2.75976563	-1.26562500	-149.04052734	-74.92675781	+134.60449219	+6216	+15.92138672	-0.85253906	-4.58349609	+42.84667969	-42.47314453	-77.51953125	+4068
+1458241331.76920010	+17.03759766	+0.09228516	-1.01513672	+63.10546875	-60.40283203	-135.39550781	+6092	+17.09912109	+2.81250000	-1.30957031	-148.82080078	-75.10253906	+134.64843750	+6216	+15.91699219	-0.81738281	-4.62304688	+43.04443359	-42.29736328	-77.54150391	+4060
+1458241331.77340010	+17.03320313	+0.14062500	-1.06347656	+63.25927734	-60.20507813	-135.32958984	+6072	+17.08154297	+2.86083984	-1.35351563	-148.66699219	-75.25634766	+134.73632813	+6212	+15.91259766	-0.78222656	-4.65820313	+43.24218750	-42.16552734	-77.47558594	+4052
+1458241331.77760000	+17.03320313	+0.17578125	-1.11181641	+63.34716797	-60.00732422	-135.24169922	+6048	+17.06835938	+2.90478516	-1.39306641	-148.57910156	-75.43212891	+134.84619141	+6208	+15.90820313	-0.73828125	-4.69775391	+43.41796875	-42.03369141	-77.36572266	+4048
+1458241331.78169990	+17.02441406	+0.21533203	-1.16894531	+63.36914063	-59.78759766	-135.08789063	+6028	+17.05078125	+2.94873047	-1.44140625	-148.44726563	-75.62988281	+134.91210938	+6208	+15.89941406	-0.68994141	-4.73730469	+43.57177734	-41.94580078	-77.21191406	+4036
+1458241331.78590010	+17.02001953	+0.25488281	-1.21728516	+63.54492188	-59.61181641	-135.04394531	+6004	+17.03320313	+2.99267578	-1.48535156	-148.38134766	-75.78369141	+135.04394531	+6208	+15.89941406	-0.65039063	-4.77246094	+43.70361328	-41.90185547	-77.08007813	+4024
+1458241331.79010010	+17.01123047	+0.28564453	-1.26562500	+63.69873047	-59.41406250	-135.02197266	+5976	+17.01123047	+3.03662109	-1.52929688	-148.38134766	-75.91552734	+135.26367188	+6208	+15.89501953	-0.60644531	-4.80322266	+43.85742188	-41.85791016	-76.94824219	+4008
+1458241331.79419990	+17.00683594	+0.31640625	-1.32275391	+63.72070313	-59.21630859	-134.86816406	+5952	+16.99365234	+3.08056641	-1.56884766	-148.42529297	-76.04736328	+135.50537109	+6204	+15.89501953	-0.56250000	-4.83837891	+44.01123047	-41.83593750	-76.83837891	+3992
+1458241331.79839990	+17.00683594	+0.32519531	-1.34912109	+63.74267578	-59.15039063	-134.84619141	+5920	+16.97167969	+3.12011719	-1.60400391	-148.55712891	-76.13525391	+135.83496094	+6204	+15.89501953	-0.51855469	-4.86474609	+44.16503906	-41.83593750	-76.72851563	+3972
+1458241331.80259990	+17.00244141	+0.33837891	-1.37548828	+63.78662109	-59.06250000	-134.82421875	+5892	+16.94970703	+3.15527344	-1.63916016	-148.68896484	-76.24511719	+136.12060547	+6200	+15.89501953	-0.47460938	-4.89111328	+44.29687500	-41.83593750	-76.59667969	+3948
+1458241331.80670000	+16.99804688	+0.35595703	-1.41064453	+63.85253906	-58.95263672	-134.78027344	+5864	+16.92773438	+3.19042969	-1.66992188	-148.82080078	-76.31103516	+136.40625000	+6196	+15.89062500	-0.43066406	-4.92626953	+44.45068359	-41.83593750	-76.44287109	+3928
+1458241331.81090000	+16.99365234	+0.38232422	-1.45019531	+63.96240234	-58.84277344	-134.75830078	+5840	+16.90576172	+3.22998047	-1.69628906	-148.93066406	-76.37695313	+136.69189453	+6196	+15.88623047	-0.38671875	-4.95263672	+44.58251953	-41.81396484	-76.31103516	+3900
+1458241331.81500010	+16.98486328	+0.41308594	-1.49414063	+64.09423828	-58.73291016	-134.73632813	+5820	+16.87939453	+3.26513672	-1.72705078	-148.88671875	-76.44287109	+136.82373047	+6192	+15.88183594	-0.34277344	-4.98339844	+44.71435547	-41.81396484	-76.15722656	+3876
+1458241331.81920000	+16.97607422	+0.44384766	-1.52929688	+64.29199219	-58.68896484	-134.75830078	+5800	+16.86181641	+3.30468750	-1.74462891	-148.79882813	-76.37695313	+136.91162109	+6192	+15.87744141	-0.29443359	-5.00976563	+44.86816406	-41.83593750	-76.02539063	+3848
+1458241331.82340000	+16.96728516	+0.48339844	-1.56884766	+64.57763672	-58.64501953	-134.82421875	+5784	+16.84423828	+3.34423828	-1.75781250	-148.55712891	-76.37695313	+136.88964844	+6184	+15.87304688	-0.25488281	-5.03173828	+44.97802734	-41.85791016	-75.91552734	+3816
+1458241331.82750010	+16.95849609	+0.52734375	-1.59960938	+64.86328125	-58.64501953	-134.89013672	+5768	+16.82666016	+3.37939453	-1.77539063	-148.13964844	-76.39892578	+136.64794922	+6184	+15.86865234	-0.21533203	-5.05371094	+45.10986328	-41.85791016	-75.82763672	+3784
+1458241331.83170010	+16.95410156	+0.57128906	-1.61718750	+65.23681641	-58.71093750	-135.04394531	+5748	+16.81347656	+3.41455078	-1.77539063	-147.81005859	-76.28906250	+136.47216797	+6176	+15.86425781	-0.18017578	-5.07568359	+45.24169922	-41.85791016	-75.76171875	+3756
+1458241331.83590010	+16.94531250	+0.61523438	-1.63476563	+65.54443359	-58.79882813	-135.08789063	+5728	+16.80029297	+3.44970703	-1.78417969	-147.26074219	-76.28906250	+136.12060547	+6168	+15.85546875	-0.14501953	-5.09326172	+45.35156250	-41.83593750	-75.67382813	+3724
+1458241331.83999990	+16.94091797	+0.66357422	-1.65673828	+65.76416016	-58.88671875	-135.02197266	+5708	+16.78710938	+3.48486328	-1.79736328	-146.46972656	-76.31103516	+135.50537109	+6164	+15.85107422	-0.11425781	-5.11523438	+45.46142578	-41.81396484	-75.60791016	+3696
+1458241331.84419990	+16.93652344	+0.71191406	-1.65673828	+66.11572266	-59.06250000	-135.10986328	+5688	+16.77832031	+3.51562500	-1.79296875	-145.63476563	-76.22314453	+134.82421875	+6156	+15.84228516	-0.08349609	-5.13281250	+45.54931641	-41.77001953	-75.52001953	+3668
+1458241331.84840010	+16.93652344	+0.75585938	-1.65673828	+66.33544922	-59.21630859	-135.10986328	+5668	+16.77392578	+3.54638672	-1.79296875	-144.75585938	-76.22314453	+134.14306641	+6144	+15.82910156	-0.05712891	-5.14599609	+45.59326172	-41.72607422	-75.43212891	+3640
+1458241331.85250000	+16.93212891	+0.79980469	-1.65234375	+66.53320313	-59.39208984	-135.04394531	+5648	+16.76513672	+3.57714844	-1.79736328	-143.59130859	-76.22314453	+133.15429688	+6136	+15.82031250	-0.03515625	-5.16357422	+45.63720703	-41.66015625	-75.32226563	+3616
+1458241331.85669990	+16.93212891	+0.84375000	-1.63916016	+66.75292969	-59.61181641	-135.04394531	+5628	+16.76074219	+3.60791016	-1.78857422	-142.40478516	-76.13525391	+132.14355469	+6128	+15.80712891	-0.01318359	-5.17236328	+45.68115234	-41.61621094	-75.23437500	+3592
+1458241331.86089990	+16.93212891	+0.87451172	-1.63476563	+66.84082031	-59.78759766	-134.93408203	+5608	+16.75634766	+3.63427734	-1.77978516	-141.28417969	-76.09130859	+131.17675781	+6116	+15.79833984	+0.00878906	-5.18554688	+45.70312500	-41.57226563	-75.14648438	+3572
+1458241331.86500000	+16.93212891	+0.90966797	-1.62597656	+66.84082031	-59.94140625	-134.75830078	+5584	+16.75195313	+3.66064453	-1.77539063	-139.98779297	-76.06933594	+130.07812500	+6104	+15.79394531	+0.02636719	-5.19433594	+45.70312500	-41.50634766	-75.05859375	+3552
+1458241331.86920000	+16.93652344	+0.94921875	-1.61718750	+66.86279297	-60.13916016	-134.56054688	+5564	+16.74755859	+3.68701172	-1.77099609	-138.64746094	-76.02539063	+128.89160156	+6092	+15.78076172	+0.04394531	-5.20312500	+45.70312500	-41.46240234	-74.94873047	+3536
+1458241331.87340000	+16.93652344	+0.97119141	-1.61279297	+66.81884766	-60.27099609	-134.36279297	+5544	+16.73876953	+3.71337891	-1.76220703	-137.02148438	-76.00341797	+127.46337891	+6084	+15.77636719	+0.06152344	-5.21630859	+45.68115234	-41.39648438	-74.81689453	+3520
+1458241331.87750010	+16.93652344	+0.99755859	-1.60839844	+66.70898438	-60.40283203	-134.12109375	+5520	+16.73437500	+3.73974609	-1.75781250	-135.41748047	-75.98144531	+126.03515625	+6068	+15.76318359	+0.07910156	-5.22509766	+45.65917969	-41.33056641	-74.66308594	+3508
+1458241331.88170000	+16.93212891	+1.02392578	-1.60839844	+66.53320313	-60.53466797	-133.79150391	+5500	+16.72558594	+3.76611328	-1.75781250	-133.87939453	-75.98144531	+124.67285156	+6056	+15.75439453	+0.10107422	-5.23828125	+45.61523438	-41.28662109	-74.46533203	+3496
+1458241331.88590000	+16.93212891	+1.04589844	-1.60839844	+66.37939453	-60.64453125	-133.52783203	+5480	+16.71240234	+3.79687500	-1.74462891	-131.94580078	-75.91552734	+122.95898438	+6048	+15.74560547	+0.11865234	-5.24707031	+45.57128906	-41.24267578	-74.31152344	+3484
+1458241331.89000010	+16.93212891	+1.06347656	-1.60400391	+66.20361328	-60.75439453	-133.24218750	+5460	+16.70361328	+3.81884766	-1.73144531	-130.71533203	-75.82763672	+121.88232422	+6036	+15.73681641	+0.13623047	-5.25585938	+45.52734375	-41.22070313	-74.13574219	+3476
+1458241331.89420010	+16.92773438	+1.08105469	-1.60839844	+65.93994141	-60.86425781	-132.89062500	+5440	+16.69482422	+3.83642578	-1.73583984	-129.48486328	-75.87158203	+120.80566406	+6024	+15.73242188	+0.15820313	-5.26464844	+45.48339844	-41.19873047	-73.95996094	+3468
+1458241331.89829990	+16.92773438	+1.09423828	-1.61718750	+65.63232422	-60.95214844	-132.51708984	+5420	+16.68164063	+3.84960938	-1.74023438	-128.54003906	-75.87158203	+119.92675781	+6012	+15.72802734	+0.18017578	-5.27343750	+45.43945313	-41.22070313	-73.76220703	+3460
+1458241331.90249990	+16.92333984	+1.10742188	-1.62597656	+65.32470703	-61.01806641	-132.14355469	+5404	+16.66845703	+3.86279297	-1.73583984	-127.90283203	-75.84960938	+119.39941406	+6000	+15.71923828	+0.20214844	-5.28222656	+45.41748047	-41.24267578	-73.58642578	+3452
+1458241331.90669990	+16.91894531	+1.11621094	-1.64355469	+64.92919922	-61.06201172	-131.72607422	+5388	+16.65087891	+3.88037109	-1.74902344	-127.17773438	-75.93750000	+118.78417969	+5992	+15.71484375	+0.22851563	-5.29101563	+45.37353516	-41.26464844	-73.38867188	+3444
+1458241331.91080000	+16.91015625	+1.12500000	-1.66552734	+64.57763672	-61.10595703	-131.33056641	+5372	+16.63330078	+3.88916016	-1.75341797	-126.93603516	-75.95947266	+118.58642578	+5980	+15.71044922	+0.25488281	-5.29980469	+45.35156250	-41.30859375	-73.19091797	+3436
+1458241331.91500000	+16.90136719	+1.13378906	-1.68310547	+64.27001953	-61.14990234	-131.04492188	+5360	+16.62011719	+3.90234375	-1.75341797	-126.91406250	-75.93750000	+118.63037109	+5972	+15.70605469	+0.28564453	-5.30859375	+45.35156250	-41.37451172	-73.01513672	+3424
+1458241331.91919990	+16.89257813	+1.13818359	-1.70507813	+63.96240234	-61.14990234	-130.73730469	+5348	+16.60253906	+3.91992188	-1.76660156	-126.73828125	-76.00341797	+118.56445313	+5968	+15.69726563	+0.31640625	-5.31738281	+45.37353516	-41.46240234	-72.83935547	+3412
+1458241331.92330000	+16.87939453	+1.13818359	-1.72705078	+63.72070313	-61.17187500	-130.56152344	+5336	+16.58935547	+3.92871094	-1.77099609	-126.93603516	-76.00341797	+118.76220703	+5960	+15.69287109	+0.35156250	-5.32617188	+45.39550781	-41.59423828	-72.66357422	+3396
+1458241331.92750000	+16.86621094	+1.14257813	-1.74902344	+63.58886719	-61.19384766	-130.49560547	+5328	+16.57177734	+3.93750000	-1.77099609	-127.35351563	-75.95947266	+119.22363281	+5956	+15.68847656	+0.38671875	-5.32617188	+45.46142578	-41.74804688	-72.57568359	+3380
+1458241331.93170000	+16.85302734	+1.14697266	-1.77099609	+63.52294922	-61.19384766	-130.47363281	+5320	+16.54980469	+3.95068359	-1.77099609	-127.79296875	-75.95947266	+119.75097656	+5952	+15.68847656	+0.41748047	-5.33056641	+45.57128906	-41.90185547	-72.53173828	+3364
+1458241331.93580010	+16.83544922	+1.15136719	-1.79296875	+63.56689453	-61.21582031	-130.60546875	+5312	+16.53222656	+3.96386719	-1.77539063	-128.29833984	-75.95947266	+120.30029297	+5948	+15.68408203	+0.45263672	-5.33056641	+45.70312500	-42.07763672	-72.53173828	+3344
+1458241331.94000010	+16.81787109	+1.16015625	-1.81494141	+63.74267578	-61.21582031	-130.84716797	+5304	+16.51464844	+3.98144531	-1.77539063	-128.91357422	-75.91552734	+120.98144531	+5944	+15.67968750	+0.48339844	-5.33056641	+45.87890625	-42.27539063	-72.59765625	+3324
+1458241331.94420000	+16.79589844	+1.17333984	-1.82812500	+64.02832031	-61.25976563	-131.19873047	+5296	+16.49707031	+3.99902344	-1.77539063	-129.61669922	-75.89355469	+121.77246094	+5940	+15.67529297	+0.51416016	-5.33056641	+46.07666016	-42.42919922	-72.66357422	+3300
+1458241331.94829990	+16.76513672	+1.19531250	-1.83251953	+64.70947266	-61.34765625	-131.94580078	+5292	+16.47070313	+4.02539063	-1.77099609	-130.69335938	-75.78369141	+122.95898438	+5940	+15.66650391	+0.54052734	-5.33056641	+46.31835938	-42.60498047	-72.83935547	+3280
+1458241331.95250010	+16.74316406	+1.22607422	-1.82373047	+65.45654297	-61.45751953	-132.71484375	+5284	+16.44873047	+4.04736328	-1.76220703	-131.74804688	-75.65185547	+124.14550781	+5940	+15.66210938	+0.56250000	-5.32617188	+46.56005859	-42.78076172	-73.08105469	+3256
+1458241331.95670010	+16.72119141	+1.25244141	-1.81054688	+66.26953125	-61.56738281	-133.54980469	+5284	+16.42675781	+4.06933594	-1.74902344	-132.78076172	-75.52001953	+125.28808594	+5940	+15.65771484	+0.58447266	-5.31738281	+46.84570313	-42.93457031	-73.36669922	+3236
+1458241331.96079990	+16.69921875	+1.30078125	-1.78417969	+67.47802734	-61.74316406	-134.71435547	+5284	+16.39599609	+4.10009766	-1.72705078	-134.25292969	-75.27832031	+126.95800781	+5944	+15.65332031	+0.60205078	-5.30859375	+47.19726563	-43.11035156	-73.76220703	+3216
+1458241331.96499990	+16.68164063	+1.34033203	-1.75781250	+68.46679688	-61.85302734	-135.65917969	+5280	+16.37841797	+4.13085938	-1.71386719	-135.21972656	-75.12451172	+128.07861328	+5944	+15.65332031	+0.61962891	-5.29541016	+47.57080078	-43.26416016	-74.20166016	+3196
+1458241331.96910000	+16.66406250	+1.37548828	-1.71826172	+69.56542969	-62.00683594	-136.71386719	+5276	+16.36083984	+4.15722656	-1.68750000	-136.18652344	-74.90478516	+129.17724609	+5944	+15.64892578	+0.63281250	-5.28222656	+47.94433594	-43.39599609	-74.64111328	+3184
+1458241331.97330000	+16.64648438	+1.42382813	-1.67871094	+70.70800781	-62.13867188	-137.72460938	+5276	+16.34326172	+4.18798828	-1.66552734	-137.10937500	-74.68505859	+130.29785156	+5944	+15.64453125	+0.64599609	-5.27343750	+48.40576172	-43.48388672	-75.16845703	+3172
+1458241331.97750000	+16.63330078	+1.46337891	-1.64355469	+71.60888672	-62.24853516	-138.53759766	+5268	+16.33007813	+4.20996094	-1.64355469	-137.81250000	-74.50927734	+131.15478516	+5944	+15.63574219	+0.65917969	-5.26025391	+48.80126953	-43.57177734	-75.62988281	+3164
+1458241331.98160000	+16.62011719	+1.49414063	-1.59960938	+72.57568359	-62.38037109	-139.43847656	+5264	+16.31250000	+4.23193359	-1.62158203	-138.51562500	-74.28955078	+131.98974609	+5940	+15.63134766	+0.67236328	-5.24707031	+49.17480469	-43.65966797	-76.09130859	+3164
+1458241331.98580000	+16.60253906	+1.53369141	-1.56445313	+73.43261719	-62.46826172	-140.18554688	+5256	+16.29931641	+4.25390625	-1.59960938	-139.06494141	-74.11376953	+132.69287109	+5940	+15.62695313	+0.68554688	-5.23388672	+49.61425781	-43.74755859	-76.59667969	+3164
+1458241331.99000000	+16.58935547	+1.56445313	-1.53369141	+74.24560547	-62.55615234	-140.93261719	+5248	+16.28613281	+4.27587891	-1.58203125	-139.54833984	-73.95996094	+133.30810547	+5936	+15.61816406	+0.69433594	-5.22070313	+49.98779297	-43.81347656	-77.05810547	+3168
+1458241331.99410010	+16.58056641	+1.59082031	-1.49853516	+75.10253906	-62.66601563	-141.72363281	+5236	+16.27294922	+4.29785156	-1.55566406	-140.07568359	-73.74023438	+133.96728516	+5932	+15.61816406	+0.69873047	-5.19873047	+50.36132813	-43.92333984	-77.54150391	+3180
+1458241331.99830010	+16.57177734	+1.62158203	-1.47216797	+75.71777344	-62.70996094	-142.22900391	+5224	+16.25976563	+4.32421875	-1.53369141	-140.42724609	-73.60839844	+134.47265625	+5928	+15.61816406	+0.71191406	-5.18554688	+50.69091797	-43.98925781	-77.93701172	+3188
+1458241332.00250010	+16.55859375	+1.64355469	-1.45458984	+76.24511719	-62.73193359	-142.71240234	+5208	+16.25097656	+4.34179688	-1.52050781	-140.82275391	-73.47656250	+134.97802734	+5920	+15.61376953	+0.72509766	-5.17675781	+50.99853516	-44.05517578	-78.24462891	+3196
+1458241332.00659990	+16.54980469	+1.66113281	-1.43261719	+76.72851563	-62.77587891	-143.17382813	+5192	+16.23779297	+4.35937500	-1.50292969	-141.15234375	-73.34472656	+135.41748047	+5916	+15.61376953	+0.73828125	-5.16796875	+51.24023438	-44.14306641	-78.50830078	+3208
+1458241332.01079990	+16.53662109	+1.67431641	-1.42382813	+77.05810547	-62.77587891	-143.43750000	+5176	+16.22021484	+4.37695313	-1.49414063	-141.39404297	-73.25683594	+135.76904297	+5908	+15.60937500	+0.75146484	-5.16357422	+51.43798828	-44.18701172	-78.64013672	+3216
+1458241332.01500010	+16.52343750	+1.68310547	-1.41943359	+77.29980469	-62.79785156	-143.65722656	+5156	+16.20263672	+4.39013672	-1.48095703	-141.61376953	-73.19091797	+136.07666016	+5900	+15.60058594	+0.76464844	-5.15917969	+51.56982422	-44.25292969	-78.72802734	+3228
+1458241332.01910000	+16.51025391	+1.69189453	-1.41943359	+77.47558594	-62.79785156	-143.81103516	+5140	+16.18945313	+4.39892578	-1.47216797	-141.85546875	-73.10302734	+136.40625000	+5892	+15.59619141	+0.78222656	-5.15478516	+51.70166016	-44.36279297	-78.81591797	+3236
+1458241332.02329990	+16.50146484	+1.69628906	-1.42382813	+77.56347656	-62.77587891	-143.85498047	+5124	+16.17626953	+4.40771484	-1.46777344	-142.00927734	-73.05908203	+136.62597656	+5884	+15.59179688	+0.79541016	-5.15478516	+51.78955078	-44.45068359	-78.85986328	+3240
+1458241332.02749990	+16.48828125	+1.70068359	-1.43261719	+77.62939453	-62.75390625	-143.92089844	+5112	+16.16308594	+4.42089844	-1.46337891	-142.20703125	-73.01513672	+136.88964844	+5880	+15.59179688	+0.80859375	-5.15039063	+51.87744141	-44.56054688	-78.85986328	+3248
+1458241332.03160000	+16.47949219	+1.70068359	-1.43701172	+77.71728516	-62.73193359	-143.98681641	+5100	+16.14990234	+4.42968750	-1.45898438	-142.36083984	-72.97119141	+137.10937500	+5872	+15.58740234	+0.82617188	-5.15039063	+51.94335938	-44.67041016	-78.88183594	+3248
+1458241332.03580000	+16.47070313	+1.70068359	-1.45019531	+77.69531250	-62.68798828	-143.94287109	+5088	+16.13671875	+4.43408203	-1.46337891	-142.44873047	-72.99316406	+137.24121094	+5864	+15.58740234	+0.83935547	-5.15039063	+51.98730469	-44.75830078	-78.81591797	+3248
+1458241332.04000000	+16.45751953	+1.70068359	-1.46337891	+77.60742188	-62.66601563	-143.83300781	+5076	+16.12353516	+4.43847656	-1.46777344	-142.51464844	-73.03710938	+137.35107422	+5856	+15.58740234	+0.85693359	-5.15478516	+51.98730469	-44.84619141	-78.72802734	+3244
+1458241332.04410000	+16.44873047	+1.70068359	-1.48095703	+77.49755859	-62.62207031	-143.70117188	+5068	+16.10595703	+4.44287109	-1.46777344	-142.62451172	-73.01513672	+137.50488281	+5848	+15.57861328	+0.87451172	-5.15917969	+52.00927734	-44.91210938	-78.59619141	+3240
+1458241332.04830000	+16.43994141	+1.70068359	-1.49414063	+77.40966797	-62.60009766	-143.59130859	+5060	+16.09277344	+4.44726563	-1.46777344	-142.71240234	-73.03710938	+137.63671875	+5844	+15.57421875	+0.88769531	-5.15917969	+52.00927734	-44.97802734	-78.50830078	+3232
+1458241332.05240010	+16.42675781	+1.70068359	-1.50732422	+77.32177734	-62.55615234	-143.48144531	+5052	+16.07958984	+4.45166016	-1.46777344	-142.75634766	-73.03710938	+137.72460938	+5836	+15.56982422	+0.90087891	-5.16357422	+52.03125000	-45.04394531	-78.42041016	+3224
+1458241332.05660010	+16.41796875	+1.70068359	-1.51611328	+77.27783203	-62.53417969	-143.41552734	+5048	+16.06640625	+4.45605469	-1.46777344	-142.77832031	-73.03710938	+137.79052734	+5832	+15.56542969	+0.91406250	-5.16357422	+52.03125000	-45.10986328	-78.33251953	+3216
+1458241332.06080010	+16.41357422	+1.70068359	-1.52490234	+77.23388672	-62.53417969	-143.34960938	+5044	+16.06201172	+4.46044922	-1.46777344	-142.77832031	-73.05908203	+137.81250000	+5828	+15.56103516	+0.92724609	-5.16357422	+52.05322266	-45.17578125	-78.26660156	+3204
+1458241332.06489990	+16.40917969	+1.70507813	-1.53369141	+77.21191406	-62.53417969	-143.28369141	+5040	+16.05322266	+4.46923828	-1.47216797	-142.73437500	-73.10302734	+137.81250000	+5820	+15.56103516	+0.93603516	-5.16796875	+52.05322266	-45.21972656	-78.22265625	+3192
+1458241332.06909990	+16.40039063	+1.70947266	-1.53808594	+77.25585938	-62.53417969	-143.28369141	+5036	+16.04443359	+4.47802734	-1.46777344	-142.73437500	-73.10302734	+137.85644531	+5816	+15.56103516	+0.94921875	-5.16796875	+52.09716797	-45.26367188	-78.17871094	+3176
+1458241332.07329990	+16.39599609	+1.71386719	-1.53808594	+77.29980469	-62.53417969	-143.28369141	+5032	+16.04003906	+4.48681641	-1.45898438	-142.71240234	-73.10302734	+137.87841797	+5812	+15.55664063	+0.95800781	-5.16357422	+52.14111328	-45.26367188	-78.17871094	+3164
+1458241332.07740000	+16.39160156	+1.72265625	-1.53808594	+77.34375000	-62.53417969	-143.26171875	+5028	+16.03125000	+4.49560547	-1.45458984	-142.64648438	-73.10302734	+137.87841797	+5808	+15.55224609	+0.96679688	-5.16357422	+52.18505859	-45.28564453	-78.17871094	+3152
+1458241332.08160000	+16.38720703	+1.73583984	-1.53369141	+77.45361328	-62.55615234	-143.30566406	+5024	+16.02685547	+4.50878906	-1.44580078	-142.58056641	-73.08105469	+137.85644531	+5804	+15.54785156	+0.97558594	-5.16357422	+52.22900391	-45.26367188	-78.17871094	+3136
+1458241332.08579990	+16.38281250	+1.74462891	-1.52490234	+77.56347656	-62.57812500	-143.37158203	+5020	+16.02246094	+4.51757813	-1.43701172	-142.51464844	-73.08105469	+137.83447266	+5800	+15.54345703	+0.97998047	-5.15917969	+52.29492188	-45.26367188	-78.22265625	+3128
+1458241332.08990000	+16.38281250	+1.75781250	-1.51611328	+77.73925781	-62.60009766	-143.48144531	+5020	+16.02246094	+4.53076172	-1.42382813	-142.44873047	-73.05908203	+137.81250000	+5796	+15.53906250	+0.98437500	-5.15917969	+52.36083984	-45.24169922	-78.28857422	+3116
+1458241332.09410000	+16.38281250	+1.77539063	-1.49853516	+77.93701172	-62.64404297	-143.61328125	+5020	+16.02246094	+4.54394531	-1.41064453	-142.36083984	-73.01513672	+137.76855469	+5792	+15.53906250	+0.98876953	-5.15039063	+52.42675781	-45.21972656	-78.37646484	+3108
+1458241332.09830000	+16.38281250	+1.78857422	-1.48535156	+78.13476563	-62.68798828	-143.74511719	+5016	+16.02246094	+4.56152344	-1.39746094	-142.27294922	-73.01513672	+137.72460938	+5788	+15.53466797	+0.98876953	-5.14599609	+52.51464844	-45.17578125	-78.46435547	+3104
+1458241332.10240010	+16.37841797	+1.80615234	-1.47216797	+78.33251953	-62.73193359	-143.87695313	+5016	+16.02246094	+4.57470703	-1.38427734	-142.14111328	-73.01513672	+137.65869141	+5784	+15.53466797	+0.99316406	-5.14160156	+52.60253906	-45.15380859	-78.55224609	+3100
+1458241332.10660000	+16.37841797	+1.82373047	-1.45458984	+78.55224609	-62.77587891	-144.00878906	+5012	+16.02246094	+4.59228516	-1.37109375	-142.05322266	-72.99316406	+137.61474609	+5780	+15.53027344	+0.99755859	-5.13281250	+52.66845703	-45.10986328	-78.66210938	+3100
+1458241332.11080000	+16.37841797	+1.84570313	-1.43701172	+78.75000000	-62.81982422	-144.14062500	+5012	+16.02685547	+4.60546875	-1.35351563	-141.96533203	-72.97119141	+137.54882813	+5776	+15.52587891	+0.99755859	-5.12402344	+52.77832031	-45.04394531	-78.77197266	+3100
+1458241332.11490010	+16.38281250	+1.86328125	-1.41943359	+78.94775391	-62.86376953	-144.27246094	+5008	+16.02685547	+4.61865234	-1.33593750	-141.87744141	-72.94921875	+137.48291016	+5772	+15.52148438	+1.00195313	-5.11962891	+52.86621094	-45.00000000	-78.88183594	+3100
+1458241332.11910010	+16.38281250	+1.88085938	-1.40185547	+79.12353516	-62.90771484	-144.40429688	+5004	+16.02685547	+4.63183594	-1.32275391	-141.74560547	-72.94921875	+137.37304688	+5768	+15.51708984	+1.00634766	-5.11083984	+52.95410156	-44.93408203	-78.96972656	+3108
+1458241332.12319990	+16.38281250	+1.89843750	-1.38427734	+79.29931641	-62.97363281	-144.51416016	+5000	+16.02685547	+4.64501953	-1.31396484	-141.59179688	-72.97119141	+137.21923828	+5768	+15.51269531	+1.00634766	-5.10205078	+53.02001953	-44.89013672	-79.05761719	+3116
+1458241332.12739990	+16.38281250	+1.91162109	-1.37109375	+79.43115234	-63.01757813	-144.60205078	+4996	+16.03125000	+4.65820313	-1.30078125	-141.45996094	-72.99316406	+137.08740234	+5764	+15.50830078	+1.01513672	-5.09326172	+53.08593750	-44.84619141	-79.14550781	+3124
+1458241332.13159990	+16.38281250	+1.92919922	-1.35791016	+79.49707031	-63.03955078	-144.64599609	+4988	+16.03125000	+4.66259766	-1.29638672	-141.32812500	-73.03710938	+136.93359375	+5760	+15.50830078	+1.01953125	-5.08447266	+53.12988281	-44.82421875	-79.18945313	+3136
+1458241332.13570000	+16.38281250	+1.93798828	-1.34912109	+79.49707031	-63.08349609	-144.64599609	+4984	+16.02685547	+4.67138672	-1.29199219	-141.19628906	-73.10302734	+136.75781250	+5756	+15.50390625	+1.02392578	-5.08007813	+53.17382813	-44.80224609	-79.21142578	+3144
+1458241332.13990000	+16.38281250	+1.94677734	-1.34472656	+79.43115234	-63.08349609	-144.58007813	+4976	+16.02685547	+4.67578125	-1.29199219	-141.10839844	-73.16894531	+136.60400391	+5752	+15.50390625	+1.03271484	-5.07568359	+53.15185547	-44.80224609	-79.16748047	+3156
+1458241332.14410000	+16.38281250	+1.95117188	-1.34472656	+79.32128906	-63.10546875	-144.49218750	+4968	+16.02246094	+4.67578125	-1.29199219	-140.95458984	-73.25683594	+136.40625000	+5752	+15.50390625	+1.04150391	-5.07128906	+53.12988281	-44.80224609	-79.07958984	+3164
+1458241332.14820000	+16.38281250	+1.95556641	-1.34472656	+79.16748047	-63.10546875	-144.38232422	+4960	+16.01806641	+4.67578125	-1.30078125	-140.82275391	-73.34472656	+136.18652344	+5752	+15.49951172	+1.04589844	-5.07128906	+53.08593750	-44.80224609	-78.99169922	+3172
+1458241332.15240000	+16.38281250	+1.95556641	-1.34912109	+78.99169922	-63.12744141	-144.25048828	+4952	+16.01367188	+4.67138672	-1.30517578	-140.73486328	-73.43261719	+135.98876953	+5752	+15.49951172	+1.05468750	-5.07128906	+53.04199219	-44.82421875	-78.88183594	+3180
+1458241332.15660000	+16.37841797	+1.95117188	-1.35791016	+78.75000000	-63.10546875	-144.07470703	+4948	+16.01367188	+4.66699219	-1.31396484	-140.64697266	-73.54248047	+135.79101563	+5752	+15.49511719	+1.06347656	-5.07568359	+52.97607422	-44.84619141	-78.77197266	+3184
+1458241332.16070010	+16.37841797	+1.95117188	-1.36669922	+78.50830078	-63.10546875	-143.89892578	+4944	+16.00927734	+4.66259766	-1.32714844	-140.55908203	-73.67431641	+135.59326172	+5756	+15.49511719	+1.06787109	-5.07568359	+52.93212891	-44.86816406	-78.66210938	+3188
+1458241332.16490010	+16.37841797	+1.94238281	-1.37548828	+78.24462891	-63.10546875	-143.72314453	+4944	+16.00927734	+4.65820313	-1.34033203	-140.49316406	-73.78417969	+135.39550781	+5764	+15.49511719	+1.07666016	-5.07568359	+52.86621094	-44.89013672	-78.55224609	+3192
+1458241332.16910000	+16.37402344	+1.93798828	-1.38867188	+77.98095703	-63.10546875	-143.52539063	+4944	+16.00488281	+4.65380859	-1.35351563	-140.47119141	-73.89404297	+135.24169922	+5768	+15.49511719	+1.08544922	-5.07568359	+52.80029297	-44.93408203	-78.42041016	+3192
+1458241332.17319990	+16.37402344	+1.93359375	-1.40185547	+77.69531250	-63.08349609	-143.32763672	+4944	+16.00048828	+4.64501953	-1.36230469	-140.47119141	-74.02587891	+135.10986328	+5776	+15.49951172	+1.08984375	-5.08007813	+52.71240234	-44.95605469	-78.28857422	+3188
+1458241332.17740010	+16.36962891	+1.92480469	-1.41064453	+77.40966797	-63.08349609	-143.12988281	+4944	+16.00048828	+4.64062500	-1.37548828	-140.44921875	-74.13574219	+134.95605469	+5784	+15.49951172	+1.09863281	-5.08447266	+52.62451172	-44.97802734	-78.13476563	+3188
+1458241332.18160010	+16.36962891	+1.91601563	-1.42382813	+77.12402344	-63.06152344	-142.95410156	+4944	+16.00048828	+4.63623047	-1.38427734	-140.44921875	-74.20166016	+134.86816406	+5792	+15.49951172	+1.10742188	-5.08447266	+52.55859375	-45.00000000	-77.98095703	+3184
+1458241332.18569990	+16.36523438	+1.90722656	-1.43701172	+76.83837891	-63.08349609	-142.75634766	+4948	+16.00488281	+4.63623047	-1.38867188	-140.49316406	-74.28955078	+134.78027344	+5800	+15.49511719	+1.12060547	-5.08886719	+52.44873047	-45.02197266	-77.78320313	+3176
+1458241332.18989990	+16.36523438	+1.90283203	-1.44580078	+76.59667969	-63.08349609	-142.62451172	+4952	+16.00927734	+4.63183594	-1.38867188	-140.55908203	-74.35546875	+134.73632813	+5808	+15.49511719	+1.12939453	-5.09326172	+52.36083984	-45.06591797	-77.62939453	+3168
+1458241332.19409990	+16.36083984	+1.90283203	-1.45019531	+76.39892578	-63.12744141	-142.51464844	+4952	+16.01367188	+4.63183594	-1.38867188	-140.66894531	-74.37744141	+134.73632813	+5812	+15.49511719	+1.13818359	-5.09765625	+52.27294922	-45.06591797	-77.51953125	+3160
+1458241332.19820000	+16.36083984	+1.89843750	-1.45019531	+76.24511719	-63.17138672	-142.44873047	+4952	+16.02685547	+4.63623047	-1.38427734	-140.77880859	-74.39941406	+134.73632813	+5820	+15.49951172	+1.14257813	-5.09765625	+52.20703125	-45.08789063	-77.43164063	+3152
+1458241332.20240000	+16.36083984	+1.90283203	-1.45019531	+76.15722656	-63.23730469	-142.44873047	+4952	+16.03564453	+4.64062500	-1.37548828	-140.84472656	-74.44335938	+134.73632813	+5828	+15.49951172	+1.14697266	-5.09765625	+52.18505859	-45.08789063	-77.38769531	+3140
+1458241332.20650010	+16.36083984	+1.90722656	-1.44580078	+76.13525391	-63.30322266	-142.47070313	+4956	+16.04443359	+4.64941406	-1.36669922	-140.93261719	-74.44335938	+134.75830078	+5836	+15.49951172	+1.15136719	-5.09765625	+52.16308594	-45.06591797	-77.36572266	+3132
+1458241332.21070000	+16.36083984	+1.91601563	-1.43261719	+76.15722656	-63.41308594	-142.58056641	+4960	+16.05322266	+4.65820313	-1.35351563	-141.04248047	-74.44335938	+134.82421875	+5844	+15.49951172	+1.15576172	-5.09765625	+52.16308594	-45.04394531	-77.36572266	+3120
+1458241332.21490000	+16.36083984	+1.92480469	-1.41943359	+76.22314453	-63.54492188	-142.71240234	+4960	+16.06640625	+4.67138672	-1.34033203	-141.15234375	-74.44335938	+134.86816406	+5852	+15.49951172	+1.15576172	-5.09765625	+52.16308594	-45.00000000	-77.40966797	+3112
+1458241332.21900010	+16.36083984	+1.93798828	-1.40625000	+76.33300781	-63.67675781	-142.86621094	+4964	+16.07519531	+4.68457031	-1.32714844	-141.24023438	-74.44335938	+134.91210938	+5860	+15.49951172	+1.16015625	-5.09765625	+52.18505859	-44.97802734	-77.45361328	+3108
+1458241332.22320010	+16.36083984	+1.95556641	-1.38427734	+76.50878906	-63.85253906	-143.08593750	+4968	+16.08837891	+4.69775391	-1.31396484	-141.32812500	-74.44335938	+134.95605469	+5864	+15.49951172	+1.16015625	-5.09765625	+52.20703125	-44.95605469	-77.49755859	+3104
+1458241332.22740010	+16.36083984	+1.97314453	-1.36230469	+76.72851563	-64.02832031	-143.32763672	+4968	+16.10156250	+4.70654297	-1.29638672	-141.43798828	-74.46533203	+135.00000000	+5868	+15.49951172	+1.16015625	-5.09326172	+52.22900391	-44.93408203	-77.54150391	+3100
+1458241332.23149990	+16.36523438	+1.99072266	-1.34033203	+76.92626953	-64.18212891	-143.56933594	+4972	+16.11474609	+4.71533203	-1.28320313	-141.56982422	-74.48730469	+135.08789063	+5872	+15.49951172	+1.16015625	-5.09326172	+52.25097656	-44.91210938	-77.60742188	+3100
+1458241332.23569990	+16.36523438	+2.00830078	-1.31396484	+77.16796875	-64.37988281	-143.85498047	+4972	+16.11914063	+4.72412109	-1.27880859	-141.67968750	-74.55322266	+135.13183594	+5876	+15.49951172	+1.16015625	-5.08886719	+52.29492188	-44.89013672	-77.67333984	+3096
+1458241332.23990010	+16.36523438	+2.02587891	-1.29638672	+77.34375000	-64.57763672	-144.09667969	+4972	+16.12792969	+4.73291016	-1.27441406	-141.78955078	-74.64111328	+135.15380859	+5876	+15.49951172	+1.16015625	-5.08886719	+52.31689453	-44.86816406	-77.76123047	+3096
+1458241332.24400000	+16.36523438	+2.03906250	-1.27880859	+77.43164063	-64.73144531	-144.25048828	+4968	+16.13232422	+4.73730469	-1.27001953	-141.89941406	-74.75097656	+135.21972656	+5876	+15.49951172	+1.16015625	-5.08886719	+52.36083984	-44.84619141	-77.82714844	+3100
+1458241332.24819990	+16.36083984	+2.05224609	-1.27441406	+77.47558594	-64.90722656	-144.33837891	+4964	+16.13232422	+4.74609375	-1.26562500	-142.03125000	-74.86083984	+135.28564453	+5876	+15.49951172	+1.16455078	-5.08886719	+52.40478516	-44.80224609	-77.91503906	+3104
+1458241332.25239990	+16.35644531	+2.05664063	-1.27001953	+77.43164063	-65.06103516	-144.38232422	+4960	+16.13671875	+4.74609375	-1.26562500	-142.25097656	-74.97070313	+135.39550781	+5876	+15.49951172	+1.16455078	-5.08886719	+52.44873047	-44.75830078	-78.00292969	+3108
+1458241332.25650000	+16.35644531	+2.05664063	-1.27001953	+77.27783203	-65.19287109	-144.33837891	+4952	+16.13671875	+4.74609375	-1.26562500	-142.44873047	-75.10253906	+135.48339844	+5876	+15.49951172	+1.16894531	-5.08886719	+52.47070313	-44.73632813	-78.06884766	+3116
+1458241332.26070000	+16.35205078	+2.05664063	-1.27880859	+77.10205078	-65.30273438	-144.25048828	+4948	+16.14111328	+4.74169922	-1.27441406	-142.60253906	-75.27832031	+135.52734375	+5880	+15.49951172	+1.17333984	-5.08886719	+52.49267578	-44.73632813	-78.13476563	+3120
+1458241332.26490000	+16.35205078	+2.05224609	-1.29199219	+76.86035156	-65.39062500	-144.14062500	+4948	+16.14111328	+4.73730469	-1.28759766	-142.80029297	-75.47607422	+135.61523438	+5880	+15.50390625	+1.17773438	-5.09326172	+52.49267578	-44.71435547	-78.15673828	+3128
+1458241332.26900010	+16.34765625	+2.04345703	-1.30957031	+76.55273438	-65.47851563	-143.94287109	+4948	+16.14111328	+4.72851563	-1.29638672	-143.06396484	-75.67382813	+135.74707031	+5884	+15.50390625	+1.18212891	-5.09326172	+52.49267578	-44.71435547	-78.17871094	+3132
+1458241332.27320000	+16.34326172	+2.03466797	-1.33154297	+76.20117188	-65.52246094	-143.70117188	+4948	+16.13671875	+4.72412109	-1.30517578	-143.30566406	-75.84960938	+135.90087891	+5884	+15.50830078	+1.19091797	-5.09765625	+52.47070313	-44.73632813	-78.13476563	+3136
+1458241332.27729990	+16.33886719	+2.02148438	-1.35791016	+75.78369141	-65.56640625	-143.39355469	+4952	+16.13671875	+4.71972656	-1.31396484	-143.56933594	-76.04736328	+136.05468750	+5888	+15.50830078	+1.19531250	-5.10205078	+52.42675781	-44.73632813	-78.09082031	+3140
+1458241332.28150010	+16.33447266	+2.00830078	-1.38427734	+75.34423828	-65.61035156	-143.08593750	+4956	+16.13232422	+4.71093750	-1.32714844	-143.78906250	-76.22314453	+136.16455078	+5892	+15.51269531	+1.20410156	-5.11083984	+52.38281250	-44.73632813	-78.00292969	+3140
+1458241332.28570010	+16.33007813	+1.99511719	-1.41064453	+74.97070313	-65.65429688	-142.80029297	+4960	+16.13671875	+4.70654297	-1.33154297	-144.03076172	-76.39892578	+136.29638672	+5900	+15.51269531	+1.20849609	-5.11523438	+52.33886719	-44.75830078	-77.93701172	+3140
+1458241332.28979990	+16.32568359	+1.98193359	-1.43701172	+74.59716797	-65.67626953	-142.53662109	+4964	+16.13671875	+4.69775391	-1.34033203	-144.25048828	-76.53076172	+136.40625000	+5904	+15.51269531	+1.21289063	-5.11962891	+52.29492188	-44.78027344	-77.89306641	+3140
+1458241332.29399990	+16.32568359	+1.97314453	-1.45898438	+74.26757813	-65.72021484	-142.29492188	+4968	+16.13671875	+4.69335938	-1.34033203	-144.49218750	-76.66259766	+136.56005859	+5908	+15.51708984	+1.21728516	-5.11962891	+52.25097656	-44.80224609	-77.82714844	+3132
+1458241332.29819990	+16.32128906	+1.96435547	-1.47656250	+74.00390625	-65.76416016	-142.09716797	+4972	+16.14111328	+4.68896484	-1.34033203	-144.71191406	-76.77246094	+136.73583984	+5912	+15.51708984	+1.22167969	-5.12402344	+52.22900391	-44.82421875	-77.78320313	+3128
+1458241332.30230000	+16.32128906	+1.95556641	-1.49853516	+73.76220703	-65.80810547	-141.89941406	+4976	+16.14111328	+4.68896484	-1.34472656	-144.90966797	-76.90429688	+136.86767578	+5912	+15.52148438	+1.22167969	-5.12402344	+52.18505859	-44.84619141	-77.76123047	+3120
+1458241332.30650000	+16.32128906	+1.95117188	-1.50732422	+73.58642578	-65.87402344	-141.78955078	+4980	+16.14550781	+4.68896484	-1.34033203	-145.15136719	-76.99218750	+137.02148438	+5916	+15.52148438	+1.22607422	-5.12402344	+52.16308594	-44.86816406	-77.71728516	+3112
+1458241332.31069990	+16.32128906	+1.95117188	-1.51611328	+73.52050781	-65.93994141	-141.74560547	+4980	+16.15429688	+4.69335938	-1.33154297	-145.34912109	-77.03613281	+137.21923828	+5924	+15.52587891	+1.23046875	-5.12841797	+52.14111328	-44.86816406	-77.69531250	+3104
+1458241332.31480000	+16.31689453	+1.95117188	-1.52050781	+73.49853516	-66.02783203	-141.74560547	+4980	+16.15869141	+4.70214844	-1.31835938	-145.43701172	-77.08007813	+137.30712891	+5928	+15.52587891	+1.23046875	-5.12841797	+52.11914063	-44.86816406	-77.69531250	+3096
+1458241332.31900000	+16.31689453	+1.95556641	-1.51611328	+73.58642578	-66.13769531	-141.81152344	+4980	+16.16308594	+4.71093750	-1.30957031	-145.50292969	-77.10205078	+137.39501953	+5936	+15.52587891	+1.23046875	-5.12402344	+52.11914063	-44.86816406	-77.69531250	+3084
+1458241332.32320000	+16.32128906	+1.96435547	-1.50732422	+73.71826172	-66.24755859	-141.94335938	+4980	+16.16748047	+4.71533203	-1.29638672	-145.54687500	-77.10205078	+137.46093750	+5940	+15.52587891	+1.23046875	-5.12402344	+52.11914063	-44.89013672	-77.71728516	+3076
+1458241332.32730010	+16.32128906	+1.97314453	-1.49414063	+73.91601563	-66.35742188	-142.11914063	+4980	+16.17626953	+4.72412109	-1.27880859	-145.61279297	-77.10205078	+137.54882813	+5944	+15.53027344	+1.23046875	-5.11962891	+52.14111328	-44.89013672	-77.78320313	+3072
+1458241332.33150010	+16.32568359	+1.98193359	-1.48095703	+74.17968750	-66.48925781	-142.36083984	+4980	+16.18505859	+4.73291016	-1.26562500	-145.67871094	-77.12402344	+137.65869141	+5952	+15.53027344	+1.23046875	-5.11523438	+52.18505859	-44.86816406	-77.84912109	+3064
+1458241332.33570000	+16.32568359	+1.99511719	-1.46337891	+74.46533203	-66.59912109	-142.60253906	+4980	+16.18945313	+4.74609375	-1.25244141	-145.67871094	-77.12402344	+137.72460938	+5956	+15.53027344	+1.23046875	-5.11083984	+52.20703125	-44.86816406	-77.91503906	+3060
+1458241332.33979990	+16.33007813	+2.00830078	-1.44140625	+74.75097656	-66.73095703	-142.86621094	+4980	+16.19384766	+4.75488281	-1.24365234	-145.67871094	-77.14599609	+137.76855469	+5960	+15.53027344	+1.22607422	-5.11083984	+52.25097656	-44.84619141	-78.00292969	+3056
+1458241332.34400010	+16.33007813	+2.02148438	-1.42382813	+75.08056641	-66.86279297	-143.15185547	+4980	+16.19824219	+4.76367188	-1.23046875	-145.61279297	-77.18994141	+137.79052734	+5960	+15.53027344	+1.22607422	-5.10644531	+52.29492188	-44.80224609	-78.09082031	+3052
+1458241332.34820010	+16.33447266	+2.03466797	-1.40185547	+75.38818359	-66.97265625	-143.43750000	+4976	+16.20263672	+4.77246094	-1.22607422	-145.54687500	-77.18994141	+137.76855469	+5964	+15.53027344	+1.22167969	-5.10205078	+52.33886719	-44.78027344	-78.20068359	+3052
+1458241332.35229990	+16.33447266	+2.04785156	-1.37988281	+75.71777344	-67.10449219	-143.74511719	+4976	+16.20263672	+4.77685547	-1.21289063	-145.48095703	-77.21191406	+137.76855469	+5968	+15.53027344	+1.21728516	-5.09765625	+52.40478516	-44.73632813	-78.28857422	+3056
+1458241332.35649990	+16.33886719	+2.06103516	-1.35791016	+76.02539063	-67.21435547	-144.03076172	+4972	+16.20703125	+4.78125000	-1.20849609	-145.34912109	-77.25585938	+137.72460938	+5968	+15.53027344	+1.21289063	-5.09326172	+52.44873047	-44.71435547	-78.39843750	+3060
+1458241332.36060000	+16.33886719	+2.07421875	-1.34033203	+76.28906250	-67.32421875	-144.27246094	+4968	+16.20703125	+4.78564453	-1.20849609	-145.21728516	-77.29980469	+137.65869141	+5972	+15.53027344	+1.21289063	-5.08886719	+52.51464844	-44.64843750	-78.53027344	+3064
+1458241332.36480000	+16.34326172	+2.08300781	-1.32275391	+76.48681641	-67.41210938	-144.47021484	+4964	+16.20703125	+4.79003906	-1.20849609	-145.12939453	-77.36572266	+137.63671875	+5972	+15.53027344	+1.20849609	-5.08447266	+52.58056641	-44.60449219	-78.64013672	+3072
+1458241332.36900000	+16.34326172	+2.08740234	-1.30957031	+76.61865234	-67.47802734	-144.62402344	+4956	+16.20703125	+4.78564453	-1.20849609	-144.99755859	-77.43164063	+137.57080078	+5972	+15.53027344	+1.20410156	-5.08007813	+52.62451172	-44.58251953	-78.72802734	+3084
+1458241332.37310000	+16.34326172	+2.09179688	-1.30517578	+76.68457031	-67.52197266	-144.68994141	+4948	+16.20703125	+4.78564453	-1.21289063	-144.86572266	-77.51953125	+137.50488281	+5976	+15.53027344	+1.19970703	-5.08007813	+52.64648438	-44.51660156	-78.79394531	+3092
+1458241332.37730000	+16.34326172	+2.09179688	-1.30078125	+76.66259766	-67.56591797	-144.71191406	+4940	+16.20263672	+4.78125000	-1.22167969	-144.71191406	-77.60742188	+137.41699219	+5976	+15.53027344	+1.19970703	-5.08007813	+52.66845703	-44.49462891	-78.79394531	+3100
+1458241332.38150000	+16.34326172	+2.08740234	-1.30078125	+76.57470703	-67.56591797	-144.66796875	+4932	+16.19824219	+4.77685547	-1.23046875	-144.53613281	-77.69531250	+137.30712891	+5980	+15.53027344	+1.19970703	-5.08447266	+52.64648438	-44.47265625	-78.75000000	+3112
+1458241332.38560010	+16.34326172	+2.08300781	-1.30517578	+76.46484375	-67.56591797	-144.60205078	+4924	+16.19384766	+4.77246094	-1.23486328	-144.36035156	-77.78320313	+137.19726563	+5980	+15.53027344	+1.20410156	-5.08886719	+52.62451172	-44.45068359	-78.70605469	+3120
+1458241332.38980010	+16.33886719	+2.07861328	-1.31396484	+76.28906250	-67.56591797	-144.49218750	+4916	+16.18945313	+4.76806641	-1.24365234	-144.20654297	-77.84912109	+137.10937500	+5984	+15.53027344	+1.20410156	-5.08886719	+52.60253906	-44.45068359	-78.66210938	+3128
+1458241332.39400010	+16.33886719	+2.06982422	-1.32275391	+76.06933594	-67.54394531	-144.33837891	+4912	+16.18505859	+4.75927734	-1.24804688	-144.03076172	-77.93701172	+136.99951172	+5988	+15.53027344	+1.20849609	-5.09326172	+52.58056641	-44.45068359	-78.57421875	+3136
+1458241332.39809990	+16.33886719	+2.06542969	-1.33154297	+75.87158203	-67.50000000	-144.18457031	+4908	+16.18066406	+4.74609375	-1.26123047	-143.76708984	-78.04687500	+136.84570313	+5996	+15.53027344	+1.20849609	-5.09326172	+52.55859375	-44.45068359	-78.55224609	+3140
+1458241332.40229990	+16.33886719	+2.05664063	-1.34472656	+75.62988281	-67.45605469	-144.00878906	+4908	+16.17626953	+4.73730469	-1.27441406	-143.48144531	-78.15673828	+136.66992188	+6000	+15.53027344	+1.20849609	-5.09326172	+52.53662109	-44.47265625	-78.50830078	+3144
+1458241332.40650010	+16.33447266	+2.04785156	-1.35351563	+75.36621094	-67.41210938	-143.81103516	+4904	+16.16748047	+4.73291016	-1.28320313	-143.21777344	-78.24462891	+136.53808594	+6004	+15.53027344	+1.20849609	-5.09765625	+52.51464844	-44.47265625	-78.46435547	+3148
+1458241332.41059990	+16.33447266	+2.03906250	-1.36669922	+75.14648438	-67.36816406	-143.63525391	+4904	+16.15869141	+4.72412109	-1.28759766	-142.91015625	-78.31054688	+136.42822266	+6008	+15.53027344	+1.21289063	-5.09765625	+52.49267578	-44.47265625	-78.42041016	+3152
+1458241332.41479990	+16.33447266	+2.03466797	-1.37988281	+74.90478516	-67.30224609	-143.45947266	+4904	+16.15429688	+4.71972656	-1.28759766	-142.62451172	-78.33251953	+136.34033203	+6012	+15.53466797	+1.21289063	-5.09765625	+52.47070313	-44.47265625	-78.39843750	+3156
+1458241332.41899990	+16.33007813	+2.02587891	-1.38867188	+74.70703125	-67.25830078	-143.30566406	+4904	+16.14990234	+4.71533203	-1.29199219	-142.31689453	-78.35449219	+136.23046875	+6016	+15.53466797	+1.21289063	-5.09765625	+52.47070313	-44.49462891	-78.35449219	+3156
+1458241332.42310000	+16.33007813	+2.02148438	-1.39746094	+74.50927734	-67.19238281	-143.15185547	+4904	+16.14550781	+4.71533203	-1.28759766	-141.85546875	-78.35449219	+136.05468750	+6020	+15.53466797	+1.21728516	-5.10205078	+52.38281250	-44.51660156	-78.20068359	+3160
+1458241332.42730000	+16.33007813	+2.01708984	-1.40625000	+74.31152344	-67.12646484	-143.02001953	+4904	+16.14111328	+4.71972656	-1.28759766	-141.39404297	-78.35449219	+135.87890625	+6028	+15.53906250	+1.22167969	-5.10644531	+52.31689453	-44.53857422	-78.04687500	+3156
+1458241332.43140010	+16.33007813	+2.01269531	-1.41503906	+74.17968750	-67.03857422	-142.91015625	+4904	+16.13671875	+4.72412109	-1.28320313	-141.02050781	-78.31054688	+135.79101563	+6032	+15.53906250	+1.22607422	-5.10644531	+52.27294922	-44.56054688	-77.93701172	+3156
+1458241332.43560000	+16.33007813	+2.01269531	-1.41943359	+74.04785156	-66.97265625	-142.82226563	+4904	+16.13671875	+4.74169922	-1.27441406	-140.49316406	-78.28857422	+135.65917969	+6040	+15.54345703	+1.23046875	-5.11083984	+52.16308594	-44.58251953	-77.71728516	+3148
+1458241332.43980000	+16.33007813	+2.01269531	-1.42382813	+73.95996094	-66.88476563	-142.75634766	+4904	+16.13671875	+4.75048828	-1.27001953	-140.07568359	-78.24462891	+135.57128906	+6044	+15.54785156	+1.23046875	-5.11083984	+52.09716797	-44.60449219	-77.54150391	+3144
+1458241332.44390010	+16.33007813	+2.01269531	-1.42382813	+73.93798828	-66.79687500	-142.71240234	+4904	+16.13232422	+4.75927734	-1.26123047	-139.68017578	-78.22265625	+135.48339844	+6048	+15.54785156	+1.23046875	-5.11523438	+52.05322266	-44.60449219	-77.43164063	+3136
+1458241332.44810010	+16.33007813	+2.02148438	-1.42382813	+73.95996094	-66.68701172	-142.73437500	+4904	+16.13232422	+4.77246094	-1.24804688	-139.24072266	-78.13476563	+135.43945313	+6052	+15.55224609	+1.23046875	-5.11523438	+52.03125000	-44.58251953	-77.34375000	+3128
+1458241332.45230010	+16.33007813	+2.03027344	-1.41503906	+74.04785156	-66.59912109	-142.80029297	+4908	+16.12792969	+4.78564453	-1.23486328	-138.82324219	-78.02490234	+135.39550781	+6056	+15.54785156	+1.22607422	-5.11083984	+52.03125000	-44.56054688	-77.29980469	+3124
+1458241332.45639990	+16.33447266	+2.03906250	-1.40625000	+74.15771484	-66.48925781	-142.88818359	+4912	+16.12792969	+4.79443359	-1.23486328	-138.29589844	-78.00292969	+135.24169922	+6056	+15.54785156	+1.22167969	-5.10644531	+52.07519531	-44.53857422	-77.34375000	+3124
+1458241332.46059990	+16.33447266	+2.05224609	-1.39306641	+74.37744141	-66.35742188	-143.02001953	+4916	+16.12792969	+4.80761719	-1.23486328	-137.68066406	-78.02490234	+135.00000000	+6056	+15.55224609	+1.21728516	-5.10205078	+52.09716797	-44.51660156	-77.38769531	+3128
+1458241332.46479990	+16.33886719	+2.06982422	-1.37988281	+74.59716797	-66.20361328	-143.17382813	+4920	+16.12353516	+4.81640625	-1.23925781	-137.24121094	-78.02490234	+134.93408203	+6056	+15.55224609	+1.21289063	-5.09326172	+52.14111328	-44.49462891	-77.45361328	+3132
+1458241332.46890000	+16.34326172	+2.08300781	-1.36230469	+74.83886719	-66.07177734	-143.34960938	+4924	+16.12353516	+4.82080078	-1.23486328	-136.99951172	-78.00292969	+135.04394531	+6052	+15.55224609	+1.20410156	-5.08886719	+52.18505859	-44.47265625	-77.51953125	+3136
+1458241332.47309990	+16.34765625	+2.10498047	-1.34033203	+75.19042969	-65.87402344	-143.59130859	+4928	+16.11914063	+4.83398438	-1.23046875	-136.64794922	-77.98095703	+135.10986328	+6052	+15.55664063	+1.19970703	-5.08447266	+52.22900391	-44.42871094	-77.56347656	+3144
+1458241332.47729990	+16.35205078	+2.11816406	-1.31835938	+75.49804688	-65.69824219	-143.78906250	+4932	+16.11474609	+4.83837891	-1.22607422	-136.36230469	-77.98095703	+135.19775391	+6048	+15.55664063	+1.19531250	-5.08007813	+52.25097656	-44.40673828	-77.60742188	+3152
+1458241332.48140000	+16.35644531	+2.13134766	-1.30517578	+75.73974609	-65.52246094	-143.89892578	+4932	+16.11474609	+4.84277344	-1.22607422	-136.07666016	-78.00292969	+135.30761719	+6044	+15.55664063	+1.18652344	-5.07568359	+52.27294922	-44.38476563	-77.65136719	+3160
+1458241332.48560000	+16.35644531	+2.14892578	-1.28759766	+75.98144531	-65.28076172	-144.00878906	+4936	+16.10595703	+4.84716797	-1.23046875	-135.68115234	-78.09082031	+135.28564453	+6040	+15.55664063	+1.18212891	-5.07128906	+52.31689453	-44.36279297	-77.67333984	+3172
+1458241332.48980000	+16.36083984	+2.15332031	-1.27441406	+76.15722656	-65.08300781	-144.05273438	+4936	+16.09716797	+4.84716797	-1.23925781	-135.43945313	-78.20068359	+135.37353516	+6032	+15.56103516	+1.17773438	-5.06689453	+52.31689453	-44.34082031	-77.69531250	+3184
+1458241332.49390010	+16.36083984	+2.15332031	-1.27001953	+76.20117188	-64.88525391	-144.00878906	+4932	+16.09716797	+4.84716797	-1.23486328	-135.52734375	-78.22265625	+135.81298828	+6028	+15.56103516	+1.17333984	-5.06250000	+52.33886719	-44.36279297	-77.69531250	+3196
+1458241332.49810000	+16.36523438	+2.14892578	-1.27441406	+76.15722656	-64.68750000	-143.87695313	+4932	+16.08837891	+4.84277344	-1.24365234	-135.32958984	-78.42041016	+135.94482422	+6024	+15.56982422	+1.16894531	-5.05810547	+52.33886719	-44.38476563	-77.67333984	+3204
+1458241332.50230000	+16.36962891	+2.14453125	-1.27880859	+76.04736328	-64.48974609	-143.70117188	+4932	+16.08398438	+4.84277344	-1.25244141	-135.21972656	-78.61816406	+136.16455078	+6020	+15.57421875	+1.16455078	-5.05371094	+52.33886719	-44.40673828	-77.60742188	+3216
+1458241332.50640010	+16.36962891	+2.13134766	-1.29199219	+75.87158203	-64.29199219	-143.41552734	+4932	+16.07958984	+4.83837891	-1.24804688	-135.54931641	-78.75000000	+136.84570313	+6012	+15.57861328	+1.16015625	-5.05371094	+52.29492188	-44.42871094	-77.51953125	+3224
+1458241332.51060010	+16.36962891	+2.12255859	-1.30957031	+75.60791016	-64.11621094	-143.08593750	+4936	+16.06640625	+4.83398438	-1.25683594	-135.52734375	-79.05761719	+137.15332031	+6008	+15.58740234	+1.16015625	-5.04931641	+52.25097656	-44.47265625	-77.38769531	+3228
+1458241332.51469990	+16.36962891	+2.10937500	-1.33154297	+75.30029297	-63.94042969	-142.71240234	+4940	+16.06201172	+4.83398438	-1.27001953	-135.46142578	-79.36523438	+137.41699219	+6004	+15.59179688	+1.16015625	-5.04931641	+52.20703125	-44.51660156	-77.18994141	+3232
+1458241332.51889990	+16.36962891	+2.09619141	-1.35351563	+74.97070313	-63.78662109	-142.31689453	+4948	+16.05761719	+4.83398438	-1.26123047	-136.03271484	-79.56298828	+138.31787109	+6000	+15.60058594	+1.16015625	-5.04931641	+52.16308594	-44.58251953	-77.01416016	+3232
+1458241332.52309990	+16.36962891	+2.08300781	-1.37109375	+74.61914063	-63.65478516	-141.94335938	+4956	+16.04882813	+4.82958984	-1.27001953	-136.16455078	-80.00244141	+138.75732422	+5996	+15.60937500	+1.16894531	-5.04931641	+52.09716797	-44.69238281	-76.72851563	+3228
+1458241332.52720000	+16.36962891	+2.06982422	-1.39306641	+74.28955078	-63.52294922	-141.54785156	+4964	+16.04443359	+4.82958984	-1.28320313	-136.40625000	-80.46386719	+139.28466797	+5992	+15.61816406	+1.17333984	-5.04492188	+52.05322266	-44.80224609	-76.53076172	+3224
+1458241332.53140000	+16.36962891	+2.06103516	-1.41064453	+73.98193359	-63.43505859	-141.15234375	+4972	+16.04443359	+4.83398438	-1.27441406	-137.46093750	-80.79345703	+140.66894531	+5992	+15.62255859	+1.17773438	-5.04492188	+52.03125000	-44.86816406	-76.33300781	+3216
+1458241332.53559990	+16.36962891	+2.05224609	-1.43261719	+73.63037109	-63.32519531	-140.75683594	+4980	+16.04003906	+4.83398438	-1.28759766	-138.07617188	-81.40869141	+141.56982422	+5988	+15.63134766	+1.17773438	-5.04492188	+52.03125000	-44.93408203	-76.13525391	+3204
+1458241332.53970000	+16.36962891	+2.04345703	-1.45019531	+73.25683594	-63.23730469	-140.31738281	+4988	+16.04003906	+4.84716797	-1.30517578	-138.75732422	-82.02392578	+142.58056641	+5988	+15.63574219	+1.18212891	-5.04931641	+52.03125000	-44.97802734	-75.98144531	+3192
+1458241332.54390000	+16.36962891	+2.04345703	-1.46337891	+72.94921875	-63.19335938	-139.94384766	+4992	+16.04003906	+4.86035156	-1.29199219	-140.55908203	-82.46337891	+144.75585938	+5988	+15.64013672	+1.18652344	-5.05371094	+52.07519531	-44.97802734	-75.80566406	+3176
+1458241332.54810000	+16.36962891	+2.04345703	-1.47216797	+72.70751953	-63.17138672	-139.61425781	+4996	+16.03564453	+4.86474609	-1.29638672	-142.31689453	-83.14453125	+146.79931641	+5984	+15.63574219	+1.19091797	-5.05371094	+52.11914063	-44.97802734	-75.73974609	+3164
+1458241332.55220010	+16.36962891	+2.04345703	-1.47656250	+72.44384766	-63.17138672	-139.28466797	+5000	+16.03564453	+4.88232422	-1.30957031	-144.53613281	-83.82568359	+149.32617188	+5984	+15.63574219	+1.19091797	-5.05371094	+52.20703125	-44.95605469	-75.71777344	+3152
+1458241332.55640010	+16.36962891	+2.05224609	-1.47216797	+72.24609375	-63.21533203	-139.02099609	+5004	+16.04443359	+4.90429688	-1.30078125	-148.27148438	-84.39697266	+153.39111328	+5984	+15.63134766	+1.18652344	-5.05371094	+52.33886719	-44.91210938	-75.73974609	+3144
+1458241332.56060000	+16.37402344	+2.05664063	-1.46337891	+72.04833984	-63.25927734	-138.75732422	+5012	+16.04882813	+4.91748047	-1.30517578	-152.86376953	-85.14404297	+158.24707031	+5984	+15.63134766	+1.18212891	-5.05371094	+52.42675781	-44.89013672	-75.80566406	+3136
+1458241332.56469990	+16.37841797	+2.06103516	-1.45458984	+71.82861328	-63.32519531	-138.47167969	+5016	+16.05322266	+4.94824219	-1.31396484	-159.63134766	-85.82519531	+165.34423828	+5984	+15.63134766	+1.17333984	-5.04931641	+52.55859375	-44.84619141	-75.91552734	+3132
+1458241332.56890010	+16.38281250	+2.07421875	-1.44140625	+71.63085938	-63.43505859	-138.18603516	+5020	+16.06201172	+4.97900391	-1.30517578	-169.91455078	-86.28662109	+175.93505859	+5984	+15.63134766	+1.16455078	-5.04931641	+52.71240234	-44.78027344	-76.04736328	+3132
+1458241332.57310010	+16.38281250	+2.08740234	-1.42382813	+71.36718750	-63.56689453	-137.85644531	+5024	+16.06640625	+5.00097656	-1.30957031	+175.36376953	-86.77001953	-169.07958984	+5984	+15.63134766	+1.16015625	-5.04931641	+52.84423828	-44.69238281	-76.15722656	+3128
+1458241332.57719990	+16.38720703	+2.09619141	-1.40625000	+71.01562500	-63.72070313	-137.43896484	+5024	+16.07080078	+5.03173828	-1.31835938	+156.77490234	-86.96777344	-150.22705078	+5984	+15.62695313	+1.15136719	-5.04931641	+52.97607422	-44.62646484	-76.26708984	+3132
+1458241332.58139990	+16.39160156	+2.10058594	-1.38427734	+70.62011719	-63.91845703	-136.99951172	+5028	+16.08398438	+5.06250000	-1.31835938	+138.66943359	-86.72607422	-131.87988281	+5984	+15.62255859	+1.14257813	-5.04931641	+53.10791016	-44.51660156	-76.39892578	+3136
+1458241332.58559990	+16.40039063	+2.10498047	-1.35791016	+69.98291016	-64.22607422	-136.29638672	+5028	+16.08837891	+5.08886719	-1.32714844	+121.94824219	-86.22070313	-114.98291016	+5988	+15.61816406	+1.12939453	-5.04931641	+53.23974609	-44.45068359	-76.50878906	+3144
+1458241332.58970000	+16.40478516	+2.10937500	-1.33154297	+69.27978516	-64.51171875	-135.57128906	+5024	+16.09277344	+5.11962891	-1.33593750	+110.32470703	-85.42968750	-103.11767578	+5988	+15.61376953	+1.12060547	-5.04492188	+53.39355469	-44.38476563	-76.66259766	+3156
+1458241332.59390000	+16.41357422	+2.10498047	-1.30957031	+68.48876953	-64.84130859	-134.78027344	+5024	+16.11035156	+5.15917969	-1.34033203	+102.91992188	-84.41894531	-95.49316406	+5988	+15.60937500	+1.10742188	-5.04492188	+53.54736328	-44.31884766	-76.81640625	+3168
+1458241332.59800000	+16.42675781	+2.10058594	-1.28759766	+67.03857422	-65.25878906	-133.35205078	+5020	+16.11474609	+5.18994141	-1.36230469	+96.17431641	-83.27636719	-88.57177734	+5996	+15.60498047	+1.09423828	-5.04492188	+53.70117188	-44.27490234	-76.97021484	+3180
+1458241332.60220000	+16.43554688	+2.07861328	-1.27880859	+65.54443359	-65.61035156	-131.92382813	+5016	+16.12353516	+5.22070313	-1.38427734	+91.64794922	-82.04589844	-83.89160156	+6000	+15.60498047	+1.08105469	-5.04492188	+53.83300781	-44.20898438	-77.10205078	+3192
+1458241332.60640000	+16.43994141	+2.05664063	-1.27441406	+63.94042969	-65.96191406	-130.42968750	+5008	+16.13232422	+5.24707031	-1.40625000	+88.63769531	-80.72753906	-80.77148438	+6000	+15.60058594	+1.06787109	-5.04931641	+53.94287109	-44.16503906	-77.18994141	+3204
+1458241332.61050010	+16.44433594	+2.02148438	-1.28320313	+61.54541016	-66.35742188	-128.16650391	+5004	+16.13232422	+5.27343750	-1.43701172	+85.82519531	-79.29931641	-77.82714844	+6008	+15.59619141	+1.05908203	-5.05371094	+54.05273438	-44.12109375	-77.23388672	+3220
+1458241332.61470010	+16.44873047	+1.98193359	-1.30078125	+59.37011719	-66.64306641	-126.14501953	+5004	+16.13232422	+5.29980469	-1.46777344	+83.64990234	-77.84912109	-75.54199219	+6016	+15.59179688	+1.04589844	-5.05810547	+54.14062500	-44.09912109	-77.23388672	+3232
+1458241332.61890010	+16.45751953	+1.94238281	-1.31835938	+57.08496094	-66.92871094	-124.03564453	+5008	+16.14111328	+5.31738281	-1.51171875	+81.80419922	-76.35498047	-73.63037109	+6024	+15.58740234	+1.03710938	-5.06689453	+54.18457031	-44.09912109	-77.18994141	+3244
+1458241332.62299990	+16.46630859	+1.89404297	-1.34472656	+54.40429688	-67.17041016	-121.59667969	+5012	+16.14111328	+5.33935547	-1.55566406	+80.17822266	-74.79492188	-71.91650391	+6032	+15.58300781	+1.02832031	-5.08007813	+54.20654297	-44.14306641	-77.10205078	+3252
+1458241332.62719990	+16.47070313	+1.84570313	-1.37548828	+51.81152344	-67.34619141	-119.22363281	+5016	+16.14111328	+5.35253906	-1.60400391	+78.92578125	-73.21289063	-70.62011719	+6040	+15.58300781	+1.01513672	-5.08886719	+54.22851563	-44.16503906	-76.99218750	+3260
+1458241332.63140010	+16.47949219	+1.80175781	-1.40625000	+49.13085938	-67.45605469	-116.76269531	+5024	+16.14550781	+5.36572266	-1.65673828	+77.78320313	-71.58691406	-69.45556641	+6052	+15.58300781	+1.00634766	-5.10205078	+54.20654297	-44.23095703	-76.86035156	+3264
+1458241332.63550000	+16.47949219	+1.75781250	-1.45019531	+46.27441406	-67.47802734	-114.12597656	+5028	+16.14550781	+5.38330078	-1.71826172	+76.77246094	-69.91699219	-68.35693359	+6060	+15.57861328	+0.99755859	-5.11523438	+54.16259766	-44.25292969	-76.66259766	+3264
+1458241332.63969990	+16.47949219	+1.70947266	-1.49414063	+43.39599609	-67.43408203	-111.46728516	+5036	+16.14111328	+5.39208984	-1.77978516	+75.82763672	-68.24707031	-67.34619141	+6072	+15.57421875	+0.98876953	-5.13720703	+54.09667969	-44.29687500	-76.44287109	+3260
+1458241332.64389990	+16.47949219	+1.66552734	-1.53369141	+40.62744141	-67.36816406	-108.89648438	+5044	+16.14550781	+5.39648438	-1.85449219	+74.77294922	-66.53320313	-66.29150391	+6084	+15.56982422	+0.97998047	-5.15478516	+54.00878906	-44.29687500	-76.17919922	+3256
+1458241332.64800000	+16.47949219	+1.61718750	-1.57324219	+37.85888672	-67.25830078	-106.39160156	+5056	+16.14550781	+5.40087891	-1.91601563	+74.17968750	-64.95117188	-65.67626953	+6092	+15.55664063	+0.96679688	-5.18115234	+53.87695313	-44.27490234	-75.89355469	+3248
+1458241332.65220000	+16.47949219	+1.58203125	-1.60839844	+35.28808594	-67.08251953	-104.01855469	+5060	+16.14111328	+5.40966797	-1.97314453	+73.65234375	-63.36914063	-65.10498047	+6104	+15.54785156	+0.95800781	-5.20312500	+53.76708984	-44.25292969	-75.62988281	+3240
+1458241332.65640000	+16.48388672	+1.55126953	-1.64355469	+32.91503906	-66.88476563	-101.82128906	+5064	+16.14550781	+5.40966797	-2.04345703	+72.94921875	-61.76513672	-64.40185547	+6112	+15.53906250	+0.94482422	-5.22509766	+53.70117188	-44.20898438	-75.41015625	+3228
+1458241332.66050000	+16.48388672	+1.52050781	-1.67871094	+30.56396484	-66.62109375	-99.64599609	+5068	+16.14990234	+5.41845703	-2.10937500	+72.55371094	-60.22705078	-63.96240234	+6120	+15.52587891	+0.92724609	-5.24267578	+53.59130859	-44.12109375	-75.23437500	+3216
+1458241332.66470000	+16.48828125	+1.49414063	-1.71386719	+28.47656250	-66.29150391	-97.69042969	+5068	+16.14990234	+5.42724609	-2.16650391	+72.20214844	-58.73291016	-63.56689453	+6128	+15.52148438	+0.90966797	-5.26464844	+53.50341797	-44.01123047	-75.12451172	+3200
+1458241332.66880010	+16.48828125	+1.47656250	-1.73583984	+26.69677734	-65.98388672	-96.04248047	+5064	+16.15869141	+5.43164063	-2.24121094	+71.71875000	-57.19482422	-63.03955078	+6136	+15.50830078	+0.88769531	-5.28222656	+53.48144531	-43.83544922	-75.03662109	+3184
+1458241332.67300010	+16.48828125	+1.45458984	-1.75781250	+24.98291016	-65.63232422	-94.41650391	+5064	+16.15869141	+5.44042969	-2.29394531	+71.54296875	-55.83251953	-62.79785156	+6136	+15.49511719	+0.86572266	-5.29980469	+53.43750000	-43.61572266	-74.97070313	+3172
+1458241332.67720010	+16.48388672	+1.44580078	-1.77978516	+23.51074219	-65.28076172	-93.01025391	+5056	+16.16308594	+5.45361328	-2.34667969	+71.34521484	-54.47021484	-62.53417969	+6140	+15.47753906	+0.83935547	-5.32177734	+53.41552734	-43.35205078	-74.92675781	+3160
+1458241332.68129990	+16.48828125	+1.44140625	-1.79296875	+22.34619141	-64.92919922	-91.88964844	+5044	+16.16748047	+5.45800781	-2.41699219	+70.97167969	-53.10791016	-62.09472656	+6144	+15.45996094	+0.81738281	-5.33935547	+53.41552734	-43.04443359	-74.90478516	+3152
+1458241332.68549990	+16.48828125	+1.43701172	-1.80175781	+21.20361328	-64.57763672	-90.79101563	+5032	+16.17187500	+5.46679688	-2.46093750	+70.90576172	-51.96533203	-62.00683594	+6140	+15.44238281	+0.79101563	-5.35693359	+53.41552734	-42.71484375	-74.92675781	+3144
+1458241332.68969990	+16.49267578	+1.43701172	-1.80615234	+20.30273438	-64.22607422	-89.93408203	+5016	+16.17626953	+5.47558594	-2.49609375	+70.86181641	-50.84472656	-61.91894531	+6136	+15.42041016	+0.76025391	-5.37011719	+53.41552734	-42.34130859	-74.99267578	+3140
+1458241332.69380000	+16.50146484	+1.43701172	-1.81494141	+19.66552734	-63.85253906	-89.34082031	+5000	+16.18505859	+5.47998047	-2.56201172	+70.59814453	-49.63623047	-61.56738281	+6136	+15.40283203	+0.72509766	-5.38330078	+53.45947266	-41.96777344	-75.10253906	+3136
+1458241332.69800000	+16.50585938	+1.43701172	-1.82812500	+19.05029297	-63.36914063	-88.74755859	+4984	+16.18945313	+5.49755859	-2.61914063	+70.51025391	-48.53759766	-61.34765625	+6132	+15.38525391	+0.68994141	-5.39648438	+53.45947266	-41.50634766	-75.19042969	+3136
+1458241332.70219990	+16.51025391	+1.44140625	-1.84130859	+18.56689453	-62.88574219	-88.28613281	+4968	+16.19384766	+5.50634766	-2.68066406	+70.35644531	-47.46093750	-61.08398438	+6128	+15.36767578	+0.65478516	-5.41406250	+53.45947266	-41.02294922	-75.25634766	+3136
+1458241332.70630000	+16.51464844	+1.44580078	-1.85888672	+18.30322266	-62.40234375	-88.02246094	+4952	+16.19824219	+5.50634766	-2.75976563	+70.02685547	-46.34033203	-60.64453125	+6124	+15.34570313	+0.61962891	-5.42724609	+53.48144531	-40.51757813	-75.30029297	+3136
+1458241332.71050000	+16.51904297	+1.45019531	-1.87646484	+18.01757813	-61.83105469	-87.75878906	+4936	+16.19824219	+5.51513672	-2.82128906	+69.93896484	-45.41748047	-60.38085938	+6120	+15.31933594	+0.57568359	-5.45361328	+53.43750000	-39.85839844	-75.27832031	+3144
+1458241332.71470000	+16.52343750	+1.44580078	-1.90283203	+17.77587891	-61.25976563	-87.58300781	+4920	+16.19824219	+5.51513672	-2.88281250	+69.71923828	-44.47265625	-60.07324219	+6112	+15.28857422	+0.54052734	-5.47998047	+53.37158203	-39.24316406	-75.19042969	+3148
+1458241332.71880010	+16.53222656	+1.44140625	-1.92919922	+17.66601563	-60.64453125	-87.53906250	+4908	+16.19824219	+5.50634766	-2.97509766	+69.34570313	-43.48388672	-59.52392578	+6112	+15.26220703	+0.50976563	-5.49316406	+53.32763672	-38.73779297	-75.14648438	+3152
+1458241332.72300000	+16.53662109	+1.43701172	-1.96875000	+17.53417969	-59.94140625	-87.47314453	+4896	+16.19384766	+5.50634766	-3.06298828	+69.08203125	-42.53906250	-59.04052734	+6108	+15.23144531	+0.47021484	-5.51953125	+53.19580078	-38.05664063	-74.97070313	+3156
+1458241332.72720000	+16.54541016	+1.42382813	-2.01269531	+17.46826172	-59.21630859	-87.51708984	+4888	+16.18945313	+5.49755859	-3.15527344	+68.73046875	-41.61621094	-58.53515625	+6104	+15.20507813	+0.43505859	-5.54150391	+53.06396484	-37.46337891	-74.77294922	+3160
+1458241332.73130010	+16.55419922	+1.41064453	-2.06542969	+17.44628906	-58.40332031	-87.60498047	+4880	+16.18945313	+5.47998047	-3.26953125	+68.24707031	-40.62744141	-57.85400391	+6104	+15.18310547	+0.39990234	-5.55908203	+52.91015625	-36.93603516	-74.64111328	+3160
+1458241332.73550010	+16.55859375	+1.39746094	-2.13134766	+17.40234375	-57.48046875	-87.67089844	+4876	+16.18505859	+5.47119141	-3.38378906	+67.85156250	-39.68261719	-57.19482422	+6100	+15.16113281	+0.36035156	-5.59423828	+52.69042969	-36.23291016	-74.26757813	+3156
+1458241332.73970010	+16.56738281	+1.37109375	-2.20166016	+17.33642578	-56.53564453	-87.75878906	+4872	+16.17626953	+5.44482422	-3.50244141	+67.36816406	-38.73779297	-56.49169922	+6100	+15.13916016	+0.33398438	-5.62939453	+52.47070313	-35.63964844	-73.87207031	+3148
+1458241332.74379990	+16.57177734	+1.34472656	-2.27636719	+17.29248047	-55.59082031	-87.86865234	+4872	+16.16748047	+5.41845703	-3.62988281	+66.81884766	-37.77099609	-55.72265625	+6100	+15.11279297	+0.30761719	-5.65136719	+52.27294922	-35.06835938	-73.52050781	+3140
+1458241332.74799990	+16.57177734	+1.32275391	-2.35107422	+17.24853516	-54.58007813	-87.97851563	+4876	+16.15429688	+5.39208984	-3.75292969	+66.33544922	-36.84814453	-54.99755859	+6096	+15.08642578	+0.27685547	-5.68212891	+52.03125000	-34.47509766	-73.10302734	+3124
+1458241332.75210000	+16.57617188	+1.29199219	-2.43017578	+17.22656250	-53.59130859	-88.13232422	+4876	+16.14550781	+5.36132813	-3.87597656	+65.80810547	-35.94726563	-54.22851563	+6096	+15.05566406	+0.24609375	-5.70849609	+51.78955078	-33.85986328	-72.72949219	+3112
+1458241332.75630000	+16.58496094	+1.26123047	-2.50927734	+17.22656250	-52.55859375	-88.30810547	+4880	+16.13671875	+5.32617188	-4.00781250	+65.23681641	-35.02441406	-53.43750000	+6092	+15.02929688	+0.21093750	-5.72607422	+51.59179688	-33.28857422	-72.39990234	+3092
+1458241332.76050000	+16.59375000	+1.23046875	-2.58837891	+17.22656250	-51.52587891	-88.48388672	+4884	+16.12792969	+5.29101563	-4.13964844	+64.68750000	-34.10156250	-52.69042969	+6088	+15.01171875	+0.18017578	-5.75244141	+51.37207031	-32.69531250	-72.00439453	+3072
+1458241332.76460000	+16.59814453	+1.20410156	-2.67187500	+17.29248047	-50.49316406	-88.70361328	+4884	+16.11914063	+5.25146484	-4.27148438	+64.13818359	-33.20068359	-51.94335938	+6084	+14.99414063	+0.14062500	-5.77441406	+51.13037109	-32.05810547	-71.67480469	+3048
+1458241332.76880000	+16.59814453	+1.17333984	-2.74658203	+17.38037109	-49.46044922	-88.94531250	+4884	+16.11035156	+5.21191406	-4.39013672	+63.56689453	-32.34375000	-51.19628906	+6072	+14.96337891	+0.10107422	-5.79638672	+50.93261719	-31.39892578	-71.34521484	+3024
+1458241332.77300000	+16.60253906	+1.15136719	-2.82128906	+17.49023438	-48.42773438	-89.14306641	+4884	+16.10595703	+5.16357422	-4.50439453	+63.01757813	-31.50878906	-50.53710938	+6056	+14.93701172	+0.06152344	-5.81396484	+50.73486328	-30.71777344	-71.01562500	+3000
+1458241332.77710010	+16.60253906	+1.12500000	-2.89599609	+17.62207031	-47.39501953	-89.36279297	+4880	+16.09716797	+5.12402344	-4.61865234	+62.49023438	-30.71777344	-49.85595703	+6040	+14.91064453	+0.01757813	-5.83593750	+50.53710938	-30.03662109	-70.70800781	+2972
+1458241332.78130010	+16.60253906	+1.09863281	-2.96191406	+17.77587891	-46.42822266	-89.64843750	+4872	+16.08837891	+5.08007813	-4.72412109	+61.91894531	-29.92675781	-49.17480469	+6024	+14.87548828	-0.02197266	-5.84912109	+50.38330078	-29.31152344	-70.42236328	+2948
+1458241332.78550000	+16.60693359	+1.08105469	-3.01025391	+18.03955078	-45.57128906	-89.93408203	+4864	+16.08837891	+5.02734375	-4.81201172	+61.39160156	-29.26757813	-48.64746094	+6000	+14.84472656	-0.07031250	-5.85791016	+50.22949219	-28.60839844	-70.18066406	+2920
+1458241332.78959990	+16.60693359	+1.07226563	-3.05419922	+18.36914063	-44.71435547	-90.26367188	+4848	+16.08398438	+4.98339844	-4.89990234	+60.88623047	-28.60839844	-48.09814453	+5976	+14.81396484	-0.12744141	-5.87109375	+50.07568359	-27.83935547	-70.02685547	+2896
+1458241332.79380010	+16.60693359	+1.05908203	-3.09814453	+18.74267578	-43.85742188	-90.61523438	+4836	+16.08398438	+4.93505859	-4.97460938	+60.33691406	-28.03710938	-47.54882813	+5944	+14.77880859	-0.18896484	-5.87548828	+49.94384766	-27.04833984	-69.89501953	+2876
+1458241332.79800010	+16.60693359	+1.05908203	-3.14208984	+19.18212891	-43.02246094	-90.94482422	+4816	+16.08837891	+4.88671875	-5.04052734	+59.80957031	-27.53173828	-47.08740234	+5912	+14.74804688	-0.24169922	-5.88427734	+49.81201172	-26.25732422	-69.71923828	+2856
+1458241332.80209990	+16.61132813	+1.04589844	-3.17724609	+19.59960938	-42.18750000	-91.31835938	+4796	+16.09277344	+4.83398438	-5.10205078	+59.28222656	-27.04833984	-46.60400391	+5880	+14.71289063	-0.31201172	-5.89746094	+49.65820313	-25.42236328	-69.56542969	+2840
+1458241332.80629990	+16.60253906	+1.03271484	-3.20800781	+20.03906250	-41.37451172	-91.71386719	+4772	+16.08837891	+4.77246094	-5.15917969	+58.66699219	-26.58691406	-46.07666016	+5844	+14.67333984	-0.37792969	-5.89746094	+49.57031250	-24.56542969	-69.43359375	+2828
+1458241332.81049990	+16.59814453	+1.03271484	-3.23437500	+20.58837891	-40.62744141	-92.06542969	+4748	+16.08837891	+4.71533203	-5.20312500	+58.09570313	-26.23535156	-45.65917969	+5804	+14.62939453	-0.43945313	-5.90625000	+49.46044922	-23.68652344	-69.23583984	+2820
+1458241332.81460000	+16.58935547	+1.02392578	-3.25634766	+21.11572266	-39.85839844	-92.43896484	+4720	+16.08837891	+4.65380859	-5.24707031	+57.48046875	-25.90576172	-45.13183594	+5768	+14.58105469	-0.50537109	-5.91503906	+49.30664063	-22.80761719	-69.01611328	+2816
+1458241332.81880000	+16.58496094	+1.01953125	-3.28710938	+21.68701172	-39.04541016	-92.83447266	+4696	+16.08398438	+4.58789063	-5.29101563	+56.75537109	-25.57617188	-44.53857422	+5728	+14.53710938	-0.57128906	-5.91503906	+49.19677734	-21.95068359	-68.88427734	+2816
+1458241332.82290010	+16.58056641	+1.02392578	-3.31347656	+22.34619141	-38.25439453	-93.16406250	+4672	+16.08837891	+4.53076172	-5.32177734	+56.11816406	-25.42236328	-44.03320313	+5688	+14.49755859	-0.63281250	-5.91943359	+49.10888672	-21.11572266	-68.62060547	+2812
+1458241332.82710000	+16.57177734	+1.01074219	-3.34423828	+22.91748047	-37.44140625	-93.53759766	+4648	+16.08837891	+4.45605469	-5.35253906	+55.39306641	-25.26855469	-43.48388672	+5648	+14.45361328	-0.70312500	-5.92822266	+48.97705078	-20.21484375	-68.37890625	+2816
+1458241332.83130000	+16.55859375	+0.99316406	-3.37500000	+23.51074219	-36.58447266	-93.93310547	+4628	+16.08837891	+4.37695313	-5.39648438	+54.51416016	-25.11474609	-42.80273438	+5612	+14.41406250	-0.77343750	-5.91943359	+48.86718750	-19.37988281	-68.22509766	+2820
+1458241332.83540010	+16.54541016	+0.99316406	-3.41455078	+24.19189453	-35.70556641	-94.21875000	+4604	+16.08837891	+4.30664063	-5.42285156	+53.74511719	-25.07080078	-42.16552734	+5572	+14.37451172	-0.83496094	-5.92382813	+48.80126953	-18.50097656	-67.87353516	+2828
+1458241332.83960010	+16.53222656	+0.96679688	-3.45849609	+24.76318359	-34.78271484	-94.50439453	+4592	+16.08837891	+4.22314453	-5.45800781	+52.84423828	-25.04882813	-41.39648438	+5532	+14.32617188	-0.89648438	-5.92822266	+48.69140625	-17.64404297	-67.47802734	+2832
+1458241332.84380010	+16.51464844	+0.94042969	-3.51123047	+25.33447266	-33.79394531	-94.79003906	+4576	+16.07519531	+4.12646484	-5.50634766	+51.76757813	-24.96093750	-40.47363281	+5500	+14.28662109	-0.96240234	-5.91943359	+48.60351563	-16.85302734	-67.19238281	+2836
+1458241332.84789990	+16.50146484	+0.93603516	-3.55957031	+26.08154297	-32.84912109	-94.98779297	+4560	+16.07519531	+4.04736328	-5.52832031	+50.84472656	-25.15869141	-39.66064453	+5456	+14.24707031	-1.01513672	-5.92382813	+48.55957031	-16.04003906	-66.75292969	+2840
+1458241332.85209990	+16.47949219	+0.90087891	-3.61230469	+26.69677734	-31.88232422	-95.20751953	+4548	+16.06640625	+3.95068359	-5.55029297	+49.76806641	-25.37841797	-38.71582031	+5420	+14.20751953	-1.07226563	-5.92382813	+48.49365234	-15.24902344	-66.31347656	+2844
+1458241332.85630010	+16.45751953	+0.87011719	-3.68261719	+27.31201172	-30.80566406	-95.38330078	+4532	+16.05761719	+3.84082031	-5.59863281	+48.47167969	-25.55419922	-37.57324219	+5388	+14.17236328	-1.12939453	-5.90625000	+48.44970703	-14.52392578	-65.98388672	+2844
+1458241332.86040000	+16.43554688	+0.86132813	-3.75292969	+28.12500000	-29.79492188	-95.47119141	+4512	+16.06201172	+3.74853516	-5.61181641	+47.32910156	-26.05957031	-36.51855469	+5344	+14.14599609	-1.17773438	-5.89746094	+48.47167969	-13.84277344	-65.54443359	+2836
+1458241332.86459990	+16.41357422	+0.82177734	-3.82324219	+28.80615234	-28.74023438	-95.60302734	+4500	+16.06201172	+3.64306641	-5.62500000	+46.01074219	-26.56494141	-35.33203125	+5300	+14.11523438	-1.23486328	-5.88867188	+48.44970703	-13.09570313	-65.12695313	+2832
+1458241332.86879990	+16.38720703	+0.77783203	-3.89794922	+29.50927734	-27.64160156	-95.73486328	+4484	+16.05322266	+3.52441406	-5.66015625	+44.47265625	-27.00439453	-33.94775391	+5264	+14.08886719	-1.29638672	-5.86669922	+48.47167969	-12.41455078	-64.77539063	+2824
+1458241332.87290000	+16.36083984	+0.76904297	-3.95947266	+30.47607422	-26.71875000	-95.77880859	+4460	+16.05322266	+3.42333984	-5.65136719	+43.08837891	-27.83935547	-32.71728516	+5212	+14.05810547	-1.34472656	-5.85351563	+48.53759766	-11.71142578	-64.31396484	+2808
+1458241332.87710000	+16.33007813	+0.72949219	-4.02099609	+31.33300781	-25.75195313	-95.82275391	+4444	+16.04443359	+3.30908203	-5.63818359	+41.52832031	-28.67431641	-31.26708984	+5168	+14.02294922	-1.39746094	-5.84033203	+48.55957031	-11.00830078	-63.85253906	+2796
+1458241332.88130000	+16.29052734	+0.68994141	-4.09570313	+32.16796875	-24.67529297	-95.84472656	+4432	+16.03125000	+3.18603516	-5.63818359	+39.66064453	-29.50927734	-29.64111328	+5120	+13.99658203	-1.45458984	-5.81835938	+48.62548828	-10.32714844	-63.45703125	+2780
+1458241332.88540010	+16.25537109	+0.68554688	-4.15283203	+33.33251953	-23.86230469	-95.82275391	+4412	+16.03125000	+3.06298828	-5.58984375	+37.90283203	-30.71777344	-28.16894531	+5076	+13.96142578	-1.49853516	-5.79638672	+48.77929688	-9.71191406	-63.06152344	+2756
+1458241332.88960000	+16.21582031	+0.65917969	-4.20996094	+34.40917969	-23.00537109	-95.82275391	+4396	+16.01806641	+2.93554688	-5.53271484	+35.99121094	-31.94824219	-26.58691406	+5032	+13.93066406	-1.56445313	-5.77441406	+48.84521484	-9.03076172	-62.70996094	+2740
+1458241332.89380000	+16.17187500	+0.62841797	-4.26708984	+35.46386719	-22.12646484	-95.82275391	+4380	+16.00048828	+2.79931641	-5.48876953	+33.92578125	-33.09082031	-24.87304688	+4988	+13.89990234	-1.63037109	-5.74804688	+48.93310547	-8.34960938	-62.38037109	+2724
+1458241332.89790010	+16.13232422	+0.62402344	-4.30664063	+36.69433594	-21.44531250	-95.77880859	+4356	+15.97851563	+2.66308594	-5.42285156	+31.88232422	-34.32128906	-23.18115234	+4940	+13.86474609	-1.68310547	-5.72167969	+49.08691406	-7.71240234	-62.02880859	+2700
+1458241332.90210010	+16.08398438	+0.60205078	-4.34619141	+37.85888672	-20.74218750	-95.75683594	+4336	+15.94775391	+2.53125000	-5.35253906	+29.77294922	-35.52978516	-21.42333984	+4896	+13.82958984	-1.75781250	-5.69531250	+49.15283203	-7.03125000	-61.72119141	+2684
+1458241332.90619990	+16.02685547	+0.57568359	-4.38134766	+38.97949219	-19.99511719	-95.69091797	+4316	+15.91259766	+2.39941406	-5.26904297	+27.59765625	-36.71630859	-19.64355469	+4852	+13.78564453	-1.82812500	-5.67773438	+49.24072266	-6.28417969	-61.34765625	+2664
+1458241332.91039990	+15.97412109	+0.56250000	-4.40332031	+40.20996094	-19.42382813	-95.66894531	+4288	+15.87304688	+2.25439453	-5.18554688	+25.35644531	-37.83691406	-17.88574219	+4808	+13.73730469	-1.88964844	-5.65576172	+49.41650391	-5.62500000	-60.99609375	+2648
+1458241332.91459990	+15.91699219	+0.55810547	-4.42968750	+41.41845703	-18.87451172	-95.58105469	+4260	+15.82910156	+2.10937500	-5.09765625	+23.11523438	-38.91357422	-16.17187500	+4764	+13.68896484	-1.96875000	-5.63818359	+49.50439453	-4.89990234	-60.62255859	+2632
+1458241332.91870000	+15.85986328	+0.54492188	-4.43847656	+42.53906250	-18.41308594	-95.44921875	+4232	+15.77636719	+1.97314453	-4.98779297	+21.11572266	-40.01220703	-14.65576172	+4728	+13.64062500	-2.04785156	-5.61181641	+49.57031250	-4.21875000	-60.31494141	+2624
+1458241332.92290000	+15.80712891	+0.52294922	-4.44726563	+43.50585938	-17.95166016	-95.36132813	+4200	+15.71923828	+1.85009766	-4.91748047	+19.13818359	-40.64941406	-12.98583984	+4680	+13.58789063	-2.11376953	-5.58984375	+49.72412109	-3.60351563	-59.94140625	+2616
+1458241332.92709990	+15.75000000	+0.50976563	-4.46044922	+44.47265625	-17.49023438	-95.22949219	+4168	+15.66210938	+1.71826172	-4.85156250	+17.29248047	-41.22070313	-11.53564453	+4632	+13.53076172	-2.19726563	-5.56787109	+49.76806641	-2.94433594	-59.56787109	+2612
+1458241332.93120000	+15.69287109	+0.49658203	-4.44726563	+45.35156250	-17.18261719	-95.09765625	+4128	+15.60937500	+1.60400391	-4.75048828	+15.79833984	-41.96777344	-10.32714844	+4592	+13.47363281	-2.28515625	-5.54150391	+49.81201172	-2.30712891	-59.21630859	+2612
+1458241332.93540000	+15.64013672	+0.45263672	-4.44726563	+45.96679688	-16.72119141	-94.94384766	+4092	+15.54785156	+1.50292969	-4.69775391	+14.37011719	-42.07763672	-9.03076172	+4540	+13.41650391	-2.35546875	-5.52392578	+49.92187500	-1.69189453	-58.75488281	+2612
+1458241332.93960000	+15.58300781	+0.43066406	-4.45166016	+46.56005859	-16.32568359	-94.70214844	+4056	+15.49511719	+1.39306641	-4.65820313	+13.07373047	-42.14355469	-7.93212891	+4484	+13.35937500	-2.43457031	-5.51074219	+49.98779297	-1.09863281	-58.24951172	+2616
+1458241332.94370010	+15.53027344	+0.39990234	-4.43408203	+47.04345703	-16.08398438	-94.46044922	+4016	+15.44238281	+1.30078125	-4.57031250	+12.15087891	-42.47314453	-7.11914063	+4444	+13.29785156	-2.51367188	-5.47998047	+50.03173828	-0.57128906	-57.81005859	+2624
+1458241332.94790010	+15.47314453	+0.34277344	-4.42968750	+47.26318359	-15.64453125	-94.17480469	+3988	+15.38525391	+1.22607422	-4.53955078	+11.35986328	-42.16552734	-6.19628906	+4388	+13.24072266	-2.57958984	-5.46240234	+50.14160156	-0.06591797	-57.23876953	+2632
+1458241332.95210000	+15.42480469	+0.30761719	-4.42968750	+47.48291016	-15.27099609	-93.80126953	+3956	+15.33251953	+1.12500000	-4.51318359	+10.61279297	-41.83593750	-5.51513672	+4336	+13.17919922	-2.64990234	-5.44482422	+50.20751953	+0.39550781	-56.64550781	+2640
+1458241332.95619990	+15.38085938	+0.26806641	-4.39892578	+47.65869141	-15.11718750	-93.51562500	+3928	+15.28417969	+1.04150391	-4.45166016	+10.23925781	-41.72607422	-5.09765625	+4296	+13.12646484	-2.72460938	-5.40527344	+50.25146484	+0.76904297	-56.18408203	+2656
+1458241332.96040010	+15.33251953	+0.20654297	-4.39453125	+47.54882813	-14.69970703	-93.09814453	+3904	+15.23144531	+0.98437500	-4.43847656	+9.99755859	-41.08886719	-4.50439453	+4240	+13.07812500	-2.78613281	-5.37890625	+50.36132813	+1.12060547	-55.56884766	+2664
+1458241332.96460010	+15.28857422	+0.14501953	-4.39013672	+47.39501953	-14.30419922	-92.63671875	+3876	+15.18310547	+0.90966797	-4.43408203	+9.82177734	-40.42968750	-4.06494141	+4192	+13.02978516	-2.85205078	-5.34814453	+50.47119141	+1.45019531	-54.95361328	+2676
+1458241332.96869990	+15.24462891	+0.08349609	-4.37255859	+47.19726563	-14.04052734	-92.24121094	+3852	+15.13476563	+0.83935547	-4.39892578	+9.71191406	-39.92431641	-3.71337891	+4148	+12.98583984	-2.91357422	-5.30419922	+50.51513672	+1.69189453	-54.42626953	+2684
+1458241332.97289990	+15.20068359	+0.01757813	-4.37255859	+46.91162109	-13.62304688	-91.66992188	+3832	+15.08642578	+0.77783203	-4.39453125	+9.66796875	-39.15527344	-3.29589844	+4104	+12.94189453	-2.96630859	-5.26904297	+50.66894531	+1.91162109	-53.78906250	+2692
+1458241332.97700000	+15.15673828	-0.04833984	-4.37695313	+46.60400391	-13.22753906	-91.09863281	+3808	+15.03808594	+0.69873047	-4.38574219	+9.55810547	-38.38623047	-2.94433594	+4068	+12.90234375	-3.01904297	-5.23388672	+50.82275391	+2.10937500	-53.15185547	+2692
+1458241332.98120000	+15.11279297	-0.11425781	-4.36376953	+46.29638672	-12.91992188	-90.54931641	+3780	+14.98535156	+0.62402344	-4.36816406	+9.51416016	-37.68310547	-2.65869141	+4028	+12.86279297	-3.06738281	-5.18115234	+50.97656250	+2.24121094	-52.62451172	+2696
+1458241332.98540000	+15.07324219	-0.17578125	-4.35937500	+46.01074219	-12.56835938	-89.95605469	+3752	+14.93701172	+0.56689453	-4.35937500	+9.55810547	-36.91406250	-2.28515625	+3984	+12.82763672	-3.11132813	-5.13281250	+51.17431641	+2.32910156	-52.05322266	+2692
+1458241332.98950000	+15.02929688	-0.25048828	-4.35498047	+45.68115234	-12.21679688	-89.38476563	+3724	+14.88427734	+0.50097656	-4.35058594	+9.58007813	-36.14501953	-1.95556641	+3944	+12.79248047	-3.16406250	-5.08447266	+51.32812500	+2.43896484	-51.48193359	+2692
+1458241332.99370000	+14.98974609	-0.32080078	-4.33740234	+45.37353516	-11.93115234	-88.85742188	+3696	+14.83593750	+0.43505859	-4.33300781	+9.58007813	-35.46386719	-1.60400391	+3904	+12.76171875	-3.21240234	-5.02734375	+51.50390625	+2.50488281	-51.02050781	+2688
+1458241332.99790000	+14.95019531	-0.37353516	-4.32861328	+45.17578125	-11.62353516	-88.26416016	+3664	+14.78759766	+0.37353516	-4.31982422	+9.60205078	-34.76074219	-1.25244141	+3860	+12.72656250	-3.25195313	-4.97460938	+51.72363281	+2.54882813	-50.51513672	+2676
+1458241333.00200010	+14.91064453	-0.43945313	-4.31542969	+44.93408203	-11.31591797	-87.69287109	+3632	+14.74365234	+0.31640625	-4.30224609	+9.62402344	-34.07958984	-0.90087891	+3820	+12.69140625	-3.30468750	-4.92187500	+51.92138672	+2.61474609	-50.03173828	+2668
+1458241333.00620010	+14.86669922	-0.50537109	-4.29785156	+44.71435547	-11.03027344	-87.16552734	+3600	+14.69091797	+0.25927734	-4.27587891	+9.64599609	-33.46435547	-0.54931641	+3784	+12.66064453	-3.35302734	-4.86914063	+52.09716797	+2.70263672	-49.57031250	+2656
+1458241333.01040010	+14.82275391	-0.55371094	-4.28027344	+44.64843750	-10.78857422	-86.57226563	+3564	+14.64257813	+0.20654297	-4.25390625	+9.66796875	-32.87109375	-0.19775391	+3744	+12.61669922	-3.40136719	-4.81640625	+52.31689453	+2.76855469	-49.06494141	+2640
+1458241333.01449990	+14.77441406	-0.61523438	-4.26269531	+44.51660156	-10.52490234	-86.02294922	+3532	+14.58984375	+0.14941406	-4.22314453	+9.68994141	-32.29980469	+0.13183594	+3708	+12.57714844	-3.45410156	-4.77246094	+52.51464844	+2.87841797	-48.58154297	+2628
+1458241333.01869990	+14.73046875	-0.67236328	-4.22753906	+44.40673828	-10.32714844	-85.53955078	+3500	+14.54150391	+0.09667969	-4.18798828	+9.71191406	-31.81640625	+0.46142578	+3672	+12.53759766	-3.50683594	-4.71972656	+52.71240234	+2.96630859	-48.14208984	+2616
+1458241333.02290010	+14.68652344	-0.71191406	-4.19677734	+44.45068359	-10.17333984	-85.01220703	+3468	+14.49316406	+0.05273438	-4.15283203	+9.77783203	-31.33300781	+0.83496094	+3636	+12.49365234	-3.55517578	-4.67138672	+52.93212891	+3.05419922	-47.65869141	+2600
+1458241333.02700000	+14.64257813	-0.76464844	-4.16601563	+44.45068359	-9.99755859	-84.52880859	+3440	+14.44921875	+0.00439453	-4.11328125	+9.86572266	-30.87158203	+1.14257813	+3600	+12.44531250	-3.62109375	-4.62744141	+53.06396484	+3.20800781	-47.19726563	+2592
+1458241333.03119990	+14.59423828	-0.81298828	-4.12207031	+44.47265625	-9.84375000	-84.11132813	+3412	+14.40087891	-0.03515625	-4.06494141	+9.95361328	-30.47607422	+1.45019531	+3568	+12.39697266	-3.68261719	-4.58349609	+53.19580078	+3.38378906	-46.75781250	+2580
+1458241333.03539990	+14.54589844	-0.84814453	-4.08691406	+44.58251953	-9.68994141	-83.58398438	+3388	+14.35693359	-0.07470703	-4.02539063	+10.06347656	-30.03662109	+1.77978516	+3540	+12.34423828	-3.74414063	-4.54394531	+53.34960938	+3.53759766	-46.20849609	+2572
+1458241333.03950000	+14.49755859	-0.89648438	-4.05175781	+44.64843750	-9.51416016	-83.07861328	+3364	+14.30859375	-0.12304688	-3.98583984	+10.12939453	-29.59716797	+2.10937500	+3508	+12.28710938	-3.81005859	-4.51318359	+53.45947266	+3.73535156	-45.65917969	+2564
+1458241333.04370000	+14.44482422	-0.94042969	-4.00781250	+44.71435547	-9.38232422	-82.61718750	+3344	+14.26464844	-0.16259766	-3.93310547	+10.19531250	-29.24560547	+2.39501953	+3480	+12.23437500	-3.87597656	-4.47363281	+53.56933594	+3.93310547	-45.15380859	+2560
+1458241333.04790000	+14.39648438	-0.97558594	-3.96826172	+44.86816406	-9.25048828	-82.11181641	+3324	+14.21630859	-0.20214844	-3.88476563	+10.32714844	-28.85009766	+2.72460938	+3456	+12.17724609	-3.94189453	-4.44287109	+53.70117188	+4.08691406	-44.58251953	+2556
+1458241333.05200000	+14.34375000	-1.02392578	-3.92871094	+44.97802734	-9.09667969	-81.62841797	+3312	+14.16796875	-0.24609375	-3.83642578	+10.39306641	-28.47656250	+3.03222656	+3432	+12.11572266	-4.00341797	-4.41210938	+53.83300781	+4.28466797	-44.01123047	+2552
+1458241333.05620000	+14.29980469	-1.06787109	-3.88037109	+45.08789063	-9.00878906	-81.21093750	+3300	+14.12402344	-0.29003906	-3.78369141	+10.45898438	-28.14697266	+3.31787109	+3408	+12.06298828	-4.06933594	-4.37255859	+53.94287109	+4.41650391	-43.52783203	+2556
+1458241333.06030010	+14.25146484	-1.10302734	-3.84082031	+45.24169922	-8.92089844	-80.72753906	+3288	+14.08007813	-0.32958984	-3.73974609	+10.56884766	-27.79541016	+3.62548828	+3384	+12.01025391	-4.13525391	-4.33740234	+54.03076172	+4.57031250	-43.00048828	+2556
+1458241333.06450010	+14.20312500	-1.14697266	-3.80126953	+45.37353516	-8.78906250	-80.28808594	+3280	+14.03613281	-0.37353516	-3.69580078	+10.63476563	-27.42187500	+3.91113281	+3364	+11.95312500	-4.20117188	-4.30664063	+54.14062500	+4.70214844	-42.47314453	+2560
+1458241333.06870010	+14.15478516	-1.19091797	-3.75732422	+45.48339844	-8.67919922	-79.87060547	+3272	+13.99218750	-0.42187500	-3.64746094	+10.70068359	-27.11425781	+4.17480469	+3344	+11.90478516	-4.26269531	-4.26708984	+54.25048828	+4.83398438	-41.98974609	+2564
+1458241333.07279990	+14.10644531	-1.23046875	-3.72216797	+45.63720703	-8.56933594	-79.38720703	+3264	+13.94384766	-0.46142578	-3.60351563	+10.78857422	-26.76269531	+4.46044922	+3324	+11.85205078	-4.32861328	-4.22753906	+54.36035156	+4.92187500	-41.52832031	+2568
+1458241333.07699990	+14.06250000	-1.27880859	-3.68701172	+45.72509766	-8.43750000	-78.92578125	+3260	+13.89550781	-0.50976563	-3.55957031	+10.81054688	-26.41113281	+4.74609375	+3308	+11.80371094	-4.37695313	-4.19238281	+54.51416016	+4.98779297	-41.02294922	+2568
+1458241333.08119990	+14.01855469	-1.32714844	-3.64746094	+45.83496094	-8.34960938	-78.48632813	+3256	+13.85156250	-0.56250000	-3.52001953	+10.83251953	-26.08154297	+5.00976563	+3288	+11.76416016	-4.42968750	-4.14404297	+54.68994141	+4.98779297	-40.67138672	+2572
+1458241333.08530000	+13.97460938	-1.37109375	-3.61230469	+45.96679688	-8.28369141	-78.06884766	+3248	+13.80761719	-0.60644531	-3.48046875	+10.89843750	-25.77392578	+5.31738281	+3268	+11.72021484	-4.48242188	-4.09570313	+54.84375000	+5.00976563	-40.29785156	+2576
+1458241333.08950000	+13.93066406	-1.42382813	-3.57714844	+46.03271484	-8.21777344	-77.65136719	+3240	+13.75927734	-0.65917969	-3.44091797	+10.92041016	-25.46630859	+5.58105469	+3252	+11.68066406	-4.53076172	-4.04736328	+55.01953125	+4.98779297	-39.92431641	+2580
+1458241333.09369990	+13.89111328	-1.47216797	-3.53759766	+46.12060547	-8.15185547	-77.27783203	+3236	+13.71972656	-0.71191406	-3.39697266	+10.92041016	-25.20263672	+5.84472656	+3236	+11.64990234	-4.57910156	-3.99023438	+55.21728516	+4.96582031	-39.68261719	+2580
+1458241333.09780000	+13.85156250	-1.52050781	-3.50683594	+46.23046875	-8.06396484	-76.86035156	+3224	+13.67578125	-0.75585938	-3.36621094	+10.98632813	-24.87304688	+6.13037109	+3212	+11.61914063	-4.62744141	-3.93750000	+55.39306641	+4.92187500	-39.41894531	+2580
+1458241333.10200000	+13.81201172	-1.57324219	-3.48046875	+46.29638672	-7.97607422	-76.42089844	+3212	+13.63183594	-0.81298828	-3.33105469	+10.98632813	-24.54345703	+6.41601563	+3196	+11.58837891	-4.67138672	-3.88476563	+55.61279297	+4.87792969	-39.15527344	+2580
+1458241333.10620000	+13.77246094	-1.62597656	-3.44531250	+46.36230469	-7.91015625	-76.04736328	+3200	+13.58789063	-0.86572266	-3.29589844	+10.98632813	-24.27978516	+6.67968750	+3176	+11.56201172	-4.71533203	-3.82324219	+55.83251953	+4.81201172	-38.93554688	+2576
+1458241333.11030010	+13.72851563	-1.66992188	-3.41455078	+46.45019531	-7.86621094	-75.62988281	+3184	+13.54394531	-0.90966797	-3.26074219	+11.05224609	-23.97216797	+6.98730469	+3156	+11.53125000	-4.75488281	-3.77050781	+56.03027344	+4.74609375	-38.67187500	+2568
+1458241333.11450000	+13.68896484	-1.72265625	-3.38378906	+46.53808594	-7.82226563	-75.21240234	+3172	+13.50000000	-0.96240234	-3.22558594	+11.07421875	-23.68652344	+7.27294922	+3136	+11.50048828	-4.79882813	-3.71777344	+56.25000000	+4.68017578	-38.43017578	+2564
+1458241333.11870000	+13.65380859	-1.77539063	-3.34423828	+46.60400391	-7.80029297	-74.83886719	+3156	+13.45605469	-1.01513672	-3.18603516	+11.07421875	-23.46679688	+7.55859375	+3116	+11.47412109	-4.83837891	-3.66064453	+56.49169922	+4.61425781	-38.23242188	+2556
+1458241333.12280010	+13.61425781	-1.81933594	-3.31347656	+46.71386719	-7.77832031	-74.44335938	+3136	+13.41210938	-1.06347656	-3.15087891	+11.14013672	-23.18115234	+7.86621094	+3096	+11.44335938	-4.88232422	-3.60351563	+56.68945313	+4.54833984	-38.01269531	+2548
+1458241333.12700010	+13.57470703	-1.87207031	-3.28271484	+46.77978516	-7.73437500	-74.04785156	+3116	+13.37255859	-1.11181641	-3.11572266	+11.18408203	-22.91748047	+8.15185547	+3076	+11.41259766	-4.92626953	-3.55517578	+56.88720703	+4.52636719	-37.79296875	+2540
+1458241333.13109990	+13.53515625	-1.92041016	-3.24316406	+46.86767578	-7.73437500	-73.71826172	+3100	+13.33300781	-1.16455078	-3.07617188	+11.22802734	-22.69775391	+8.39355469	+3056	+11.38623047	-4.97460938	-3.50244141	+57.08496094	+4.48242188	-37.57324219	+2528
+1458241333.13529990	+13.49560547	-1.96875000	-3.20800781	+46.99951172	-7.71240234	-73.32275391	+3080	+13.28906250	-1.20849609	-3.03662109	+11.33789063	-22.45605469	+8.67919922	+3036	+11.34667969	-5.02294922	-3.45410156	+57.23876953	+4.46044922	-37.30957031	+2520
+1458241333.13949990	+13.45605469	-2.01269531	-3.17724609	+47.10937500	-7.69042969	-72.94921875	+3060	+13.24951172	-1.25683594	-3.00146484	+11.40380859	-22.19238281	+8.94287109	+3016	+11.31152344	-5.07128906	-3.41015625	+57.41455078	+4.43847656	-37.02392578	+2512
+1458241333.14360000	+13.41650391	-2.06103516	-3.13769531	+47.21923828	-7.69042969	-72.61962891	+3040	+13.20556641	-1.30078125	-2.95751953	+11.51367188	-21.99462891	+9.18457031	+2996	+11.27636719	-5.11962891	-3.37060547	+57.56835938	+4.41650391	-36.71630859	+2500
+1458241333.14780000	+13.37255859	-2.10058594	-3.09814453	+47.35107422	-7.71240234	-72.26806641	+3024	+13.16601563	-1.34033203	-2.91357422	+11.64550781	-21.79687500	+9.40429688	+2980	+11.23242188	-5.17236328	-3.33544922	+57.70019531	+4.41650391	-36.40869141	+2492
+1458241333.15200000	+13.32861328	-2.14453125	-3.05859375	+47.48291016	-7.71240234	-71.96044922	+3008	+13.12207031	-1.38867188	-2.86962891	+11.75537109	-21.59912109	+9.62402344	+2964	+11.18847656	-5.22509766	-3.30029297	+57.81005859	+4.41650391	-36.10107422	+2484
+1458241333.15610000	+13.28906250	-2.18847656	-3.01464844	+47.61474609	-7.73437500	-71.67480469	+2996	+13.08251953	-1.43261719	-2.82568359	+11.88720703	-21.44531250	+9.79980469	+2948	+11.14892578	-5.28222656	-3.26513672	+57.94189453	+4.41650391	-35.81542969	+2476
+1458241333.16030000	+13.24951172	-2.22802734	-2.97070313	+47.79052734	-7.77832031	-71.41113281	+2984	+13.04296875	-1.47216797	-2.77734375	+12.04101563	-21.31347656	+9.97558594	+2932	+11.10498047	-5.33935547	-3.22998047	+58.00781250	+4.41650391	-35.52978516	+2472
+1458241333.16450000	+13.20556641	-2.27197266	-2.93115234	+47.92236328	-7.80029297	-71.14746094	+2972	+13.00341797	-1.51611328	-2.73339844	+12.19482422	-21.13769531	+10.12939453	+2920	+11.05664063	-5.39648438	-3.19482422	+58.09570313	+4.41650391	-35.24414063	+2468
+1458241333.16860010	+13.16601563	-2.31591797	-2.88720703	+48.07617188	-7.82226563	-70.90576172	+2964	+12.96386719	-1.56005859	-2.68945313	+12.34863281	-20.98388672	+10.28320313	+2908	+11.01269531	-5.45361328	-3.16845703	+58.18359375	+4.41650391	-34.93652344	+2468
+1458241333.17280010	+13.12207031	-2.35546875	-2.84326172	+48.22998047	-7.86621094	-70.66406250	+2956	+12.92431641	-1.59521484	-2.64550781	+12.54638672	-20.87402344	+10.41503906	+2896	+10.96435547	-5.51513672	-3.13769531	+58.22753906	+4.41650391	-34.62890625	+2464
+1458241333.17700000	+13.08251953	-2.39941406	-2.79931641	+48.36181641	-7.88818359	-70.42236328	+2948	+12.88476563	-1.63916016	-2.59716797	+12.70019531	-20.74218750	+10.52490234	+2888	+10.92041016	-5.57226563	-3.11132813	+58.33740234	+4.39453125	-34.29931641	+2464
+1458241333.18109990	+13.03857422	-2.43896484	-2.75976563	+48.51562500	-7.93212891	-70.20263672	+2944	+12.84521484	-1.68310547	-2.55322266	+12.85400391	-20.63232422	+10.63476563	+2880	+10.87646484	-5.62500000	-3.08056641	+58.42529297	+4.35058594	-34.05761719	+2464
+1458241333.18530010	+12.99902344	-2.47851563	-2.71582031	+48.66943359	-7.97607422	-69.98291016	+2940	+12.80126953	-1.72265625	-2.50927734	+13.02978516	-20.52246094	+10.76660156	+2868	+10.83251953	-5.68212891	-3.04541016	+58.49121094	+4.30664063	-33.83789063	+2464
+1458241333.18950010	+12.95507813	-2.52246094	-2.67187500	+48.80126953	-8.02001953	-69.78515625	+2936	+12.76171875	-1.76660156	-2.46533203	+13.18359375	-20.43457031	+10.85449219	+2864	+10.78857422	-5.73486328	-3.01025391	+58.62304688	+4.26269531	-33.61816406	+2464
+1458241333.19359990	+12.91552734	-2.56640625	-2.62792969	+48.91113281	-8.08593750	-69.60937500	+2936	+12.72216797	-1.81054688	-2.41699219	+13.31542969	-20.34667969	+10.96435547	+2856	+10.75341797	-5.78759766	-2.97509766	+58.73291016	+4.19677734	-33.44238281	+2468
+1458241333.19779990	+12.87597656	-2.60595703	-2.58837891	+49.04296875	-8.12988281	-69.41162109	+2932	+12.68701172	-1.85009766	-2.37744141	+13.46923828	-20.25878906	+11.09619141	+2848	+10.71386719	-5.84033203	-2.93554688	+58.79882813	+4.15283203	-33.26660156	+2468
+1458241333.20199990	+12.84082031	-2.64990234	-2.54882813	+49.17480469	-8.17382813	-69.19189453	+2928	+12.64306641	-1.89843750	-2.33349609	+13.60107422	-20.17089844	+11.20605469	+2840	+10.67871094	-5.88427734	-2.90039063	+58.95263672	+4.06494141	-33.09082031	+2468
+1458241333.20610000	+12.80126953	-2.69384766	-2.50927734	+49.28466797	-8.21777344	-68.99414063	+2920	+12.60351563	-1.94238281	-2.29394531	+13.71093750	-20.10498047	+11.31591797	+2836	+10.64794922	-5.93261719	-2.86083984	+59.10644531	+3.97705078	-32.95898438	+2468
+1458241333.21030000	+12.76171875	-2.73339844	-2.47412109	+49.41650391	-8.26171875	-68.77441406	+2916	+12.56396484	-1.98193359	-2.25439453	+13.86474609	-19.99511719	+11.46972656	+2824	+10.61279297	-5.98095703	-2.81689453	+59.23828125	+3.88916016	-32.87109375	+2468
+1458241333.21440010	+12.72216797	-2.77734375	-2.43896484	+49.52636719	-8.30566406	-68.55468750	+2908	+12.52001953	-2.02587891	-2.21484375	+13.97460938	-19.90722656	+11.60156250	+2816	+10.58203125	-6.02050781	-2.77734375	+59.43603516	+3.77929688	-32.76123047	+2464
+1458241333.21860000	+12.68261719	-2.82128906	-2.40380859	+49.61425781	-8.39355469	-68.35693359	+2900	+12.48046875	-2.06982422	-2.17968750	+14.08447266	-19.86328125	+11.75537109	+2808	+10.56005859	-6.05566406	-2.72900391	+59.65576172	+3.66943359	-32.71728516	+2464
+1458241333.22280000	+12.64746094	-2.86083984	-2.36865234	+49.74609375	-8.45947266	-68.15917969	+2892	+12.44091797	-2.10937500	-2.14013672	+14.21630859	-19.79736328	+11.90917969	+2796	+10.52929688	-6.09960938	-2.68066406	+59.83154297	+3.55957031	-32.69531250	+2460
+1458241333.22690010	+12.60791016	-2.90478516	-2.33349609	+49.85595703	-8.52539063	-67.96142578	+2880	+12.39697266	-2.15332031	-2.10058594	+14.32617188	-19.75341797	+12.04101563	+2788	+10.50732422	-6.13916016	-2.63232422	+60.02929688	+3.47167969	-32.67333984	+2456
+1458241333.23110010	+12.57275391	-2.94433594	-2.29833984	+49.96582031	-8.59130859	-67.76367188	+2868	+12.35742188	-2.19726563	-2.06542969	+14.41406250	-19.68750000	+12.19482422	+2776	+10.48095703	-6.17431641	-2.58837891	+60.24902344	+3.36181641	-32.62939453	+2448
+1458241333.23530010	+12.53320313	-2.98388672	-2.26757813	+50.09765625	-8.65722656	-67.54394531	+2856	+12.31347656	-2.23681641	-2.03027344	+14.54589844	-19.62158203	+12.34863281	+2764	+10.45019531	-6.21826172	-2.54443359	+60.42480469	+3.25195313	-32.58544922	+2444
+1458241333.23939990	+12.49365234	-3.02343750	-2.23681641	+50.20751953	-8.72314453	-67.34619141	+2840	+12.27392578	-2.28076172	-1.99511719	+14.65576172	-19.55566406	+12.52441406	+2748	+10.42822266	-6.25341797	-2.50048828	+60.62255859	+3.14208984	-32.56347656	+2432
+1458241333.24359990	+12.45410156	-3.06298828	-2.20605469	+50.31738281	-8.76708984	-67.12646484	+2824	+12.22998047	-2.32031250	-1.95996094	+14.74365234	-19.48974609	+12.67822266	+2736	+10.40185547	-6.28857422	-2.46093750	+60.82031250	+3.03222656	-32.49755859	+2424
+1458241333.24780010	+12.41455078	-3.09814453	-2.17529297	+50.47119141	-8.85498047	-66.95068359	+2804	+12.18603516	-2.35986328	-1.92919922	+14.89746094	-19.44580078	+12.83203125	+2720	+10.37109375	-6.32812500	-2.42138672	+61.01806641	+2.94433594	-32.47558594	+2416
+1458241333.25190000	+12.37500000	-3.13769531	-2.14013672	+50.60302734	-8.92089844	-66.79687500	+2788	+12.14208984	-2.39941406	-1.89404297	+15.00732422	-19.40185547	+12.96386719	+2704	+10.34033203	-6.36767578	-2.38183594	+61.19384766	+2.85644531	-32.43164063	+2404
+1458241333.25609990	+12.33105469	-3.17724609	-2.10937500	+50.71289063	-8.98681641	-66.62109375	+2772	+12.10253906	-2.43896484	-1.85888672	+15.13916016	-19.37988281	+13.09570313	+2692	+10.30957031	-6.40722656	-2.35107422	+61.36962891	+2.76855469	-32.36572266	+2396
+1458241333.26029990	+12.29150391	-3.21240234	-2.07861328	+50.86669922	-9.05273438	-66.46728516	+2752	+12.05859375	-2.47412109	-1.82373047	+15.27099609	-19.33593750	+13.22753906	+2676	+10.27441406	-6.44677734	-2.31591797	+61.52343750	+2.68066406	-32.29980469	+2384
+1458241333.26440000	+12.25195313	-3.24755859	-2.04785156	+50.99853516	-9.09667969	-66.33544922	+2736	+12.01464844	-2.51367188	-1.79296875	+15.40283203	-19.27001953	+13.35937500	+2660	+10.23486328	-6.49511719	-2.28515625	+61.65527344	+2.61474609	-32.23388672	+2376
+1458241333.26860000	+12.20800781	-3.28271484	-2.01708984	+51.13037109	-9.14062500	-66.18164063	+2720	+11.97070313	-2.55322266	-1.75781250	+15.53466797	-19.22607422	+13.46923828	+2644	+10.19970703	-6.53906250	-2.25878906	+61.76513672	+2.54882813	-32.10205078	+2364
+1458241333.27280000	+12.16406250	-3.31787109	-1.98632813	+51.28417969	-9.18457031	-66.02783203	+2704	+11.92675781	-2.58837891	-1.72705078	+15.68847656	-19.16015625	+13.57910156	+2632	+10.15576172	-6.58300781	-2.23681641	+61.85302734	+2.48291016	-31.94824219	+2356
+1458241333.27690010	+12.12011719	-3.35302734	-1.95996094	+51.41601563	-9.20654297	-65.89599609	+2692	+11.88720703	-2.62353516	-1.69628906	+15.82031250	-19.09423828	+13.71093750	+2616	+10.11181641	-6.63134766	-2.21484375	+61.94091797	+2.41699219	-31.81640625	+2348
+1458241333.28110000	+12.07617188	-3.38378906	-1.92919922	+51.54785156	-9.25048828	-65.78613281	+2680	+11.84326172	-2.65869141	-1.66552734	+15.95214844	-19.05029297	+13.79882813	+2604	+10.06787109	-6.67529297	-2.19726563	+62.05078125	+2.35107422	-31.66259766	+2340
+1458241333.28520010	+12.03222656	-3.41894531	-1.89843750	+51.67968750	-9.29443359	-65.65429688	+2668	+11.79931641	-2.69384766	-1.63037109	+16.10595703	-19.02832031	+13.90869141	+2592	+10.02392578	-6.71923828	-2.17968750	+62.11669922	+2.28515625	-31.50878906	+2332
+1458241333.28940010	+11.98828125	-3.44970703	-1.86767578	+51.81152344	-9.31640625	-65.54443359	+2656	+11.75537109	-2.72900391	-1.59960938	+16.23779297	-18.96240234	+13.99658203	+2580	+9.97558594	-6.76757813	-2.15771484	+62.18261719	+2.21923828	-31.35498047	+2324
+1458241333.29360010	+11.94433594	-3.48486328	-1.84130859	+51.92138672	-9.36035156	-65.43457031	+2648	+11.71582031	-2.76855469	-1.56884766	+16.34765625	-18.94042969	+14.06250000	+2572	+9.93164063	-6.81591797	-2.14013672	+62.27050781	+2.17529297	-31.20117188	+2320
+1458241333.29769990	+11.90039063	-3.51562500	-1.81054688	+52.07519531	-9.38232422	-65.32470703	+2640	+11.67187500	-2.79931641	-1.53808594	+16.50146484	-18.89648438	+14.17236328	+2560	+9.88330078	-6.86425781	-2.12255859	+62.29248047	+2.10937500	-31.06933594	+2316
+1458241333.30189990	+11.85644531	-3.55078125	-1.78417969	+52.18505859	-9.40429688	-65.21484375	+2632	+11.63232422	-2.83886719	-1.51171875	+16.61132813	-18.83056641	+14.28222656	+2552	+9.83935547	-6.90820313	-2.10498047	+62.38037109	+2.06542969	-30.93750000	+2308
+1458241333.30609990	+11.81689453	-3.58154297	-1.75781250	+52.29492188	-9.44824219	-65.08300781	+2624	+11.58837891	-2.87402344	-1.48095703	+16.72119141	-18.78662109	+14.39208984	+2544	+9.79541016	-6.95214844	-2.08740234	+62.46826172	+1.97753906	-30.78369141	+2304
+1458241333.31020000	+11.77294922	-3.61230469	-1.73144531	+52.42675781	-9.47021484	-64.97314453	+2620	+11.54443359	-2.90478516	-1.45458984	+16.87500000	-18.74267578	+14.50195313	+2532	+9.74707031	-7.00048828	-2.06982422	+62.51220703	+1.93359375	-30.65185547	+2296
+1458241333.31440000	+11.72900391	-3.64746094	-1.70507813	+52.53662109	-9.53613281	-64.86328125	+2616	+11.50048828	-2.93994141	-1.42382813	+16.98486328	-18.72070313	+14.58984375	+2524	+9.70751953	-7.03564453	-2.05224609	+62.62207031	+1.84570313	-30.54199219	+2292
+1458241333.31859990	+11.68945313	-3.67822266	-1.68310547	+52.64648438	-9.58007813	-64.75341797	+2612	+11.46093750	-2.97509766	-1.40185547	+17.07275391	-18.69873047	+14.72167969	+2516	+9.66796875	-7.07519531	-2.03027344	+62.75390625	+1.77978516	-30.47607422	+2284
+1458241333.32270000	+11.64550781	-3.70898438	-1.65673828	+52.77832031	-9.62402344	-64.64355469	+2604	+11.41699219	-3.00585938	-1.37548828	+17.22656250	-18.67675781	+14.83154297	+2504	+9.62841797	-7.11914063	-2.00390625	+62.84179688	+1.73583984	-30.43212891	+2280
+1458241333.32690000	+11.60595703	-3.74414063	-1.63476563	+52.88818359	-9.68994141	-64.53369141	+2596	+11.37304688	-3.04101563	-1.34912109	+17.31445313	-18.65478516	+14.94140625	+2496	+9.59765625	-7.15429688	-1.98193359	+62.99560547	+1.66992188	-30.38818359	+2272
+1458241333.33110000	+11.56640625	-3.77929688	-1.61279297	+52.99804688	-9.73388672	-64.42382813	+2592	+11.33349609	-3.07617188	-1.32714844	+17.42431641	-18.63281250	+15.07324219	+2484	+9.56250000	-7.18945313	-1.95556641	+63.14941406	+1.60400391	-30.36621094	+2264
+1458241333.33520010	+11.52685547	-3.81005859	-1.59521484	+53.10791016	-9.79980469	-64.29199219	+2580	+11.28955078	-3.10693359	-1.30517578	+17.53417969	-18.61083984	+15.20507813	+2472	+9.53173828	-7.22460938	-1.92919922	+63.25927734	+1.53808594	-30.34423828	+2256
+1458241333.33940010	+11.48730469	-3.84082031	-1.57324219	+53.21777344	-9.86572266	-64.18212891	+2572	+11.25000000	-3.14208984	-1.28320313	+17.64404297	-18.58886719	+15.33691406	+2460	+9.50097656	-7.25537109	-1.90283203	+63.45703125	+1.47216797	-30.36621094	+2248
+1458241333.34360000	+11.44775391	-3.87597656	-1.55566406	+53.30566406	-9.90966797	-64.05029297	+2560	+11.20605469	-3.17285156	-1.26562500	+17.75390625	-18.56689453	+15.46875000	+2444	+9.47460938	-7.28613281	-1.87646484	+63.65478516	+1.40625000	-30.36621094	+2236
+1458241333.34770010	+11.40820313	-3.90673828	-1.53808594	+53.43750000	-9.97558594	-63.94042969	+2548	+11.16650391	-3.20361328	-1.24365234	+17.86376953	-18.56689453	+15.60058594	+2432	+9.44384766	-7.32128906	-1.84570313	+63.80859375	+1.36230469	-30.38818359	+2228
+1458241333.35190010	+11.36865234	-3.93750000	-1.52050781	+53.52539063	-10.04150391	-63.83056641	+2536	+11.12255859	-3.23437500	-1.22607422	+17.97363281	-18.54492188	+15.71044922	+2416	+9.41748047	-7.35205078	-1.82373047	+63.98437500	+1.31835938	-30.38818359	+2216
+1458241333.35610010	+11.32910156	-3.97265625	-1.50292969	+53.63525391	-10.10742188	-63.72070313	+2524	+11.08300781	-3.26513672	-1.20410156	+18.08349609	-18.54492188	+15.84228516	+2400	+9.39111328	-7.38281250	-1.79296875	+64.18212891	+1.27441406	-30.41015625	+2204
+1458241333.36019990	+11.29394531	-4.00341797	-1.48535156	+53.72314453	-10.17333984	-63.61083984	+2508	+11.04345703	-3.29589844	-1.18652344	+18.19335938	-18.52294922	+15.95214844	+2384	+9.36474609	-7.41796875	-1.76660156	+64.33593750	+1.23046875	-30.45410156	+2192
+1458241333.36439990	+11.25439453	-4.03417969	-1.47216797	+53.83300781	-10.21728516	-63.50097656	+2492	+11.00390625	-3.33105469	-1.16894531	+18.30322266	-18.50097656	+16.06201172	+2368	+9.33837891	-7.44873047	-1.74023438	+64.48974609	+1.20849609	-30.47607422	+2180
+1458241333.36850000	+11.21923828	-4.06494141	-1.45458984	+53.94287109	-10.26123047	-63.39111328	+2476	+10.96435547	-3.35742188	-1.15576172	+18.39111328	-18.47900391	+16.17187500	+2352	+9.31201172	-7.48388672	-1.71826172	+64.66552734	+1.16455078	-30.45410156	+2164
+1458241333.37270000	+11.17968750	-4.09570313	-1.44140625	+54.03076172	-10.28320313	-63.28125000	+2456	+10.92041016	-3.38818359	-1.13818359	+18.50097656	-18.45703125	+16.28173828	+2336	+9.27685547	-7.51904297	-1.69628906	+64.77539063	+1.12060547	-30.43212891	+2152
+1458241333.37690000	+11.14453125	-4.12646484	-1.42822266	+54.11865234	-10.32714844	-63.17138672	+2440	+10.88525391	-3.41894531	-1.12060547	+18.61083984	-18.41308594	+16.36962891	+2320	+9.24609375	-7.55419922	-1.67431641	+64.88525391	+1.09863281	-30.43212891	+2140
+1458241333.38100000	+11.10498047	-4.15722656	-1.41503906	+54.20654297	-10.34912109	-63.06152344	+2424	+10.84570313	-3.44970703	-1.10742188	+18.72070313	-18.39111328	+16.45751953	+2304	+9.21533203	-7.58935547	-1.66113281	+64.99511719	+1.05468750	-30.36621094	+2124
+1458241333.38520000	+11.06542969	-4.18798828	-1.39746094	+54.31640625	-10.39306641	-62.99560547	+2408	+10.80615234	-3.48046875	-1.08984375	+18.80859375	-18.36914063	+16.52343750	+2288	+9.18017578	-7.62890625	-1.64794922	+65.06103516	+1.01074219	-30.32226563	+2112
+1458241333.38940000	+11.03027344	-4.21435547	-1.38427734	+54.40429688	-10.39306641	-62.92968750	+2392	+10.77099609	-3.51123047	-1.07226563	+18.89648438	-18.32519531	+16.56738281	+2272	+9.14062500	-7.66845703	-1.63037109	+65.12695313	+0.98876953	-30.25634766	+2100
+1458241333.39350010	+10.99511719	-4.24511719	-1.36669922	+54.51416016	-10.41503906	-62.84179688	+2376	+10.73144531	-3.53759766	-1.05468750	+19.00634766	-18.30322266	+16.63330078	+2260	+9.10107422	-7.70800781	-1.62158203	+65.19287109	+0.94482422	-30.19042969	+2084
+1458241333.39770010	+10.95556641	-4.27587891	-1.35351563	+54.58007813	-10.41503906	-62.79785156	+2364	+10.69628906	-3.56835938	-1.04150391	+19.07226563	-18.25927734	+16.67724609	+2244	+9.06152344	-7.74755859	-1.60839844	+65.19287109	+0.92285156	-30.10253906	+2076
+1458241333.40190010	+10.92041016	-4.30224609	-1.33593750	+54.66796875	-10.41503906	-62.70996094	+2352	+10.66113281	-3.59912109	-1.02392578	+19.16015625	-18.21533203	+16.69921875	+2232	+9.02197266	-7.79150391	-1.59960938	+65.21484375	+0.90087891	-30.03662109	+2064
+1458241333.40599990	+10.88525391	-4.33300781	-1.32714844	+54.75585938	-10.41503906	-62.64404297	+2340	+10.62597656	-3.62988281	-1.01074219	+19.24804688	-18.17138672	+16.74316406	+2220	+8.98242188	-7.83105469	-1.59521484	+65.21484375	+0.85693359	-29.92675781	+2052
+1458241333.41020010	+10.85009766	-4.35937500	-1.30957031	+54.82177734	-10.41503906	-62.57812500	+2328	+10.58642578	-3.66064453	-0.99755859	+19.31396484	-18.14941406	+16.76513672	+2208	+8.93408203	-7.87500000	-1.58642578	+65.19287109	+0.81298828	-29.83886719	+2040
+1458241333.41440010	+10.81054688	-4.38574219	-1.29638672	+54.90966797	-10.41503906	-62.53417969	+2320	+10.55126953	-3.68701172	-0.97998047	+19.40185547	-18.12744141	+16.80908203	+2200	+8.89453125	-7.91015625	-1.58203125	+65.19287109	+0.76904297	-29.72900391	+2032
+1458241333.41849990	+10.77978516	-4.41650391	-1.28320313	+54.99755859	-10.41503906	-62.49023438	+2312	+10.52050781	-3.71777344	-0.96679688	+19.48974609	-18.08349609	+16.83105469	+2188	+8.85498047	-7.94970703	-1.57324219	+65.21484375	+0.72509766	-29.66308594	+2020
+1458241333.42269990	+10.74462891	-4.44287109	-1.27001953	+55.04150391	-10.41503906	-62.44628906	+2304	+10.48535156	-3.74414063	-0.95361328	+19.53369141	-18.06152344	+16.85302734	+2180	+8.81542969	-7.99365234	-1.56445313	+65.19287109	+0.70312500	-29.59716797	+2012
+1458241333.42689990	+10.70947266	-4.46923828	-1.25244141	+55.12939453	-10.41503906	-62.42431641	+2296	+10.45019531	-3.77490234	-0.93603516	+19.59960938	-18.03955078	+16.87500000	+2172	+8.77587891	-8.02880859	-1.55566406	+65.21484375	+0.65917969	-29.55322266	+2004
+1458241333.43100000	+10.67871094	-4.49560547	-1.23925781	+55.21728516	-10.43701172	-62.38037109	+2292	+10.41943359	-3.80566406	-0.92285156	+19.66552734	-18.01757813	+16.89697266	+2160	+8.74072266	-8.06835938	-1.54248047	+65.21484375	+0.63720703	-29.50927734	+1996
+1458241333.43520000	+10.64794922	-4.52636719	-1.23046875	+55.26123047	-10.41503906	-62.33642578	+2284	+10.38867188	-3.83642578	-0.91406250	+19.70947266	-17.99560547	+16.91894531	+2152	+8.70117188	-8.10791016	-1.53369141	+65.19287109	+0.61523438	-29.46533203	+1988
+1458241333.43930010	+10.61718750	-4.55273438	-1.21728516	+55.32714844	-10.43701172	-62.27050781	+2280	+10.35791016	-3.86279297	-0.90087891	+19.77539063	-17.97363281	+16.94091797	+2144	+8.67041016	-8.13867188	-1.52050781	+65.23681641	+0.57128906	-29.42138672	+1980
+1458241333.44350000	+10.58642578	-4.57910156	-1.20849609	+55.39306641	-10.45898438	-62.22656250	+2272	+10.32714844	-3.88916016	-0.88769531	+19.84130859	-17.95166016	+16.98486328	+2136	+8.64404297	-8.17382813	-1.50292969	+65.30273438	+0.54931641	-29.42138672	+1972
+1458241333.44770000	+10.55566406	-4.60546875	-1.19531250	+55.41503906	-10.45898438	-62.18261719	+2264	+10.29638672	-3.91992188	-0.87451172	+19.88525391	-17.92968750	+17.02880859	+2128	+8.61328125	-8.20458984	-1.48535156	+65.34667969	+0.54931641	-29.42138672	+1964
+1458241333.45180010	+10.52490234	-4.63183594	-1.18652344	+55.48095703	-10.48095703	-62.13867188	+2256	+10.26562500	-3.94628906	-0.86572266	+19.92919922	-17.92968750	+17.05078125	+2116	+8.58691406	-8.23535156	-1.47216797	+65.43457031	+0.52734375	-29.42138672	+1956
+1458241333.45600010	+10.49853516	-4.65820313	-1.17333984	+55.54687500	-10.50292969	-62.11669922	+2248	+10.23925781	-3.97265625	-0.85253906	+19.97314453	-17.90771484	+17.09472656	+2108	+8.56494141	-8.26611328	-1.45019531	+65.52246094	+0.52734375	-29.46533203	+1944
+1458241333.46020010	+10.47216797	-4.68896484	-1.16015625	+55.56884766	-10.52490234	-62.07275391	+2240	+10.20849609	-3.99902344	-0.84375000	+19.99511719	-17.88574219	+17.13867188	+2096	+8.54296875	-8.29687500	-1.42382813	+65.58837891	+0.52734375	-29.50927734	+1936
+1458241333.46429990	+10.44580078	-4.71533203	-1.15136719	+55.61279297	-10.52490234	-62.00683594	+2228	+10.18212891	-4.02539063	-0.83056641	+20.03906250	-17.86376953	+17.18261719	+2088	+8.52099609	-8.32324219	-1.40185547	+65.67626953	+0.54931641	-29.50927734	+1928
+1458241333.46849990	+10.41943359	-4.74169922	-1.14257813	+55.65673828	-10.54687500	-61.96289063	+2216	+10.15576172	-4.05175781	-0.82177734	+20.08300781	-17.84179688	+17.22656250	+2076	+8.49902344	-8.35400391	-1.37988281	+65.76416016	+0.54931641	-29.53125000	+1920
+1458241333.47270010	+10.39306641	-4.76806641	-1.13378906	+55.65673828	-10.54687500	-61.89697266	+2208	+10.12500000	-4.07812500	-0.81298828	+20.08300781	-17.79785156	+17.27050781	+2064	+8.47705078	-8.38037109	-1.35791016	+65.83007813	+0.57128906	-29.53125000	+1916
+1458241333.47680000	+10.36669922	-4.79443359	-1.12500000	+55.67871094	-10.54687500	-61.83105469	+2192	+10.09863281	-4.10449219	-0.79980469	+20.10498047	-17.75390625	+17.31445313	+2052	+8.45947266	-8.40673828	-1.34033203	+65.91796875	+0.57128906	-29.50927734	+1908
+1458241333.48099990	+10.34472656	-4.82080078	-1.11181641	+55.70068359	-10.54687500	-61.76513672	+2180	+10.07666016	-4.12646484	-0.79101563	+20.14892578	-17.73193359	+17.33642578	+2036	+8.43750000	-8.43310547	-1.31835938	+66.00585938	+0.59326172	-29.50927734	+1904
+1458241333.48519990	+10.31835938	-4.84716797	-1.10302734	+55.70068359	-10.52490234	-61.72119141	+2164	+10.05029297	-4.15283203	-0.78222656	+20.12695313	-17.68798828	+17.35839844	+2024	+8.41552734	-8.46386719	-1.29638672	+66.07177734	+0.59326172	-29.48730469	+1900
+1458241333.48930000	+10.29199219	-4.87353516	-1.09423828	+55.70068359	-10.50292969	-61.65527344	+2148	+10.02392578	-4.17919922	-0.77343750	+20.14892578	-17.62207031	+17.38037109	+2012	+8.39355469	-8.49023438	-1.27441406	+66.09375000	+0.61523438	-29.44335938	+1900
+1458241333.49350000	+10.27001953	-4.89550781	-1.08105469	+55.72265625	-10.48095703	-61.61132813	+2136	+10.00195313	-4.20117188	-0.76025391	+20.17089844	-17.57812500	+17.40234375	+2000	+8.36718750	-8.52099609	-1.25683594	+66.13769531	+0.63720703	-29.39941406	+1900
+1458241333.49770000	+10.24804688	-4.92626953	-1.07226563	+55.70068359	-10.43701172	-61.54541016	+2120	+9.97558594	-4.23193359	-0.75146484	+20.12695313	-17.51220703	+17.40234375	+1988	+8.34082031	-8.55175781	-1.23925781	+66.13769531	+0.65917969	-29.33349609	+1900
+1458241333.50180010	+10.22167969	-4.94824219	-1.06347656	+55.70068359	-10.39306641	-61.47949219	+2104	+9.95361328	-4.25390625	-0.74267578	+20.12695313	-17.42431641	+17.42431641	+1972	+8.31445313	-8.58251953	-1.22167969	+66.11572266	+0.68115234	-29.26757813	+1900
+1458241333.50600000	+10.19970703	-4.97460938	-1.05468750	+55.70068359	-10.32714844	-61.41357422	+2088	+9.93164063	-4.27587891	-0.73388672	+20.14892578	-17.33642578	+17.42431641	+1960	+8.28369141	-8.61328125	-1.21289063	+66.09375000	+0.65917969	-29.13574219	+1900
+1458241333.51020000	+10.17333984	-5.00097656	-1.04589844	+55.65673828	-10.26123047	-61.36962891	+2076	+9.90966797	-4.30224609	-0.72509766	+20.10498047	-17.24853516	+17.40234375	+1948	+8.24853516	-8.64404297	-1.20410156	+66.04980469	+0.65917969	-29.02587891	+1896
+1458241333.51430010	+10.15136719	-5.02294922	-1.03710938	+55.65673828	-10.19531250	-61.32568359	+2064	+9.88769531	-4.32421875	-0.71630859	+20.10498047	-17.16064453	+17.40234375	+1936	+8.21777344	-8.67480469	-1.19091797	+65.98388672	+0.65917969	-28.89404297	+1896
+1458241333.51850010	+10.12939453	-5.04492188	-1.02832031	+55.63476563	-10.12939453	-61.25976563	+2052	+9.87011719	-4.35058594	-0.71191406	+20.08300781	-17.07275391	+17.38037109	+1924	+8.18701172	-8.70117188	-1.18652344	+65.93994141	+0.63720703	-28.76220703	+1896
+1458241333.52259990	+10.10742188	-5.07128906	-1.01953125	+55.59082031	-10.06347656	-61.23779297	+2044	+9.84814453	-4.37695313	-0.70312500	+20.03906250	-16.98486328	+17.33642578	+1916	+8.15185547	-8.73632813	-1.17773438	+65.85205078	+0.63720703	-28.65234375	+1896
+1458241333.52679990	+10.08544922	-5.09326172	-1.01074219	+55.56884766	-9.97558594	-61.19384766	+2036	+9.82617188	-4.39892578	-0.69433594	+20.01708984	-16.89697266	+17.31445313	+1908	+8.11669922	-8.76708984	-1.16894531	+65.74218750	+0.65917969	-28.52050781	+1892
+1458241333.53099990	+10.06347656	-5.11523438	-1.00195313	+55.56884766	-9.90966797	-61.14990234	+2028	+9.80859375	-4.42089844	-0.68554688	+19.99511719	-16.78710938	+17.29248047	+1896	+8.07714844	-8.79785156	-1.16015625	+65.63232422	+0.63720703	-28.38867188	+1892
+1458241333.53510000	+10.04150391	-5.13720703	-0.99755859	+55.50292969	-9.82177734	-61.10595703	+2020	+9.79101563	-4.44287109	-0.68115234	+19.92919922	-16.69921875	+17.27050781	+1888	+8.04638672	-8.82861328	-1.15576172	+65.52246094	+0.63720703	-28.25683594	+1888
+1458241333.53930000	+10.01953125	-5.15917969	-0.98876953	+55.48095703	-9.73388672	-61.08398438	+2016	+9.76904297	-4.46484375	-0.67675781	+19.90722656	-16.58935547	+17.22656250	+1880	+8.01123047	-8.85498047	-1.14697266	+65.43457031	+0.63720703	-28.16894531	+1884
+1458241333.54349990	+10.00195313	-5.18115234	-0.98437500	+55.45898438	-9.66796875	-61.01806641	+2008	+9.75146484	-4.48681641	-0.67236328	+19.86328125	-16.50146484	+17.22656250	+1872	+7.98046875	-8.88574219	-1.13818359	+65.34667969	+0.63720703	-28.03710938	+1876
+1458241333.54760000	+9.97998047	-5.20312500	-0.97998047	+55.39306641	-9.58007813	-60.97412109	+2004	+9.73388672	-4.50878906	-0.66357422	+19.79736328	-16.41357422	+17.20458984	+1868	+7.94970703	-8.91210938	-1.13378906	+65.28076172	+0.63720703	-27.94921875	+1872
+1458241333.55180000	+9.96240234	-5.22070313	-0.97558594	+55.34912109	-9.51416016	-60.95214844	+2000	+9.71630859	-4.53076172	-0.65917969	+19.75341797	-16.32568359	+17.16064453	+1860	+7.92333984	-8.93408203	-1.12500000	+65.21484375	+0.63720703	-27.86132813	+1864
+1458241333.55600000	+9.94482422	-5.24267578	-0.96679688	+55.32714844	-9.44824219	-60.90820313	+1996	+9.70312500	-4.54833984	-0.65478516	+19.70947266	-16.25976563	+17.16064453	+1856	+7.89697266	-8.96044922	-1.11181641	+65.14892578	+0.65917969	-27.79541016	+1860
+1458241333.56010010	+9.92724609	-5.26464844	-0.96240234	+55.26123047	-9.38232422	-60.88623047	+1992	+9.68554688	-4.57031250	-0.65039063	+19.64355469	-16.17187500	+17.16064453	+1848	+7.87060547	-8.98681641	-1.10302734	+65.08300781	+0.70312500	-27.75146484	+1856
+1458241333.56430010	+9.91406250	-5.28662109	-0.95800781	+55.21728516	-9.31640625	-60.84228516	+1988	+9.67236328	-4.59228516	-0.65039063	+19.59960938	-16.08398438	+17.13867188	+1844	+7.85302734	-9.00439453	-1.08984375	+65.06103516	+0.74707031	-27.70751953	+1848
+1458241333.56850000	+9.89648438	-5.30419922	-0.95800781	+55.19531250	-9.25048828	-60.79833984	+1984	+9.65478516	-4.60986328	-0.64599609	+19.55566406	-15.99609375	+17.16064453	+1836	+7.83105469	-9.02636719	-1.07666016	+65.03906250	+0.79101563	-27.66357422	+1844
+1458241333.57259990	+9.87890625	-5.32617188	-0.95361328	+55.10742188	-9.18457031	-60.73242188	+1980	+9.64160156	-4.62744141	-0.64599609	+19.46777344	-15.93017578	+17.16064453	+1828	+7.81347656	-9.04833984	-1.05908203	+65.01708984	+0.83496094	-27.64160156	+1840
+1458241333.57680010	+9.86572266	-5.34375000	-0.95361328	+55.06347656	-9.14062500	-60.68847656	+1972	+9.62841797	-4.64501953	-0.64160156	+19.42382813	-15.86425781	+17.18261719	+1824	+7.80029297	-9.06591797	-1.04589844	+65.03906250	+0.87890625	-27.59765625	+1832
+1458241333.58100010	+9.85253906	-5.36572266	-0.94921875	+55.04150391	-9.09667969	-60.64453125	+1964	+9.61523438	-4.66259766	-0.64160156	+19.35791016	-15.77636719	+17.20458984	+1816	+7.78710938	-9.07910156	-1.03271484	+65.06103516	+0.94482422	-27.57568359	+1828
+1458241333.58509990	+9.83935547	-5.38769531	-0.94921875	+54.97558594	-9.05273438	-60.60058594	+1956	+9.60644531	-4.67578125	-0.64160156	+19.27001953	-15.73242188	+17.22656250	+1808	+7.77832031	-9.09667969	-1.01513672	+65.10498047	+1.01074219	-27.55371094	+1824
+1458241333.58929990	+9.82617188	-5.40527344	-0.94921875	+54.93164063	-9.00878906	-60.55664063	+1948	+9.59326172	-4.69335938	-0.64160156	+19.20410156	-15.66650391	+17.22656250	+1800	+7.76513672	-9.11425781	-1.00195313	+65.10498047	+1.07666016	-27.53173828	+1820
+1458241333.59340000	+9.81738281	-5.42285156	-0.94482422	+54.88769531	-8.96484375	-60.49072266	+1936	+9.58007813	-4.71093750	-0.63720703	+19.16015625	-15.60058594	+17.24853516	+1788	+7.75195313	-9.12744141	-0.98437500	+65.12695313	+1.16455078	-27.50976563	+1820
+1458241333.59760000	+9.80419922	-5.44042969	-0.94482422	+54.82177734	-8.92089844	-60.44677734	+1928	+9.57128906	-4.72412109	-0.63720703	+19.07226563	-15.53466797	+17.27050781	+1780	+7.74316406	-9.14501953	-0.97119141	+65.14892578	+1.25244141	-27.46582031	+1816
+1458241333.60180000	+9.79541016	-5.45800781	-0.94482422	+54.77783203	-8.85498047	-60.40283203	+1920	+9.56250000	-4.74169922	-0.63720703	+19.00634766	-15.46875000	+17.29248047	+1768	+7.72998047	-9.15820313	-0.95800781	+65.14892578	+1.31835938	-27.44384766	+1816
+1458241333.60590000	+9.78222656	-5.47558594	-0.94482422	+54.73388672	-8.81103516	-60.33691406	+1912	+9.54931641	-4.75488281	-0.63720703	+18.94042969	-15.40283203	+17.31445313	+1760	+7.72119141	-9.17578125	-0.94921875	+65.14892578	+1.38427734	-27.35595703	+1812
+1458241333.61010000	+9.77343750	-5.49755859	-0.94921875	+54.64599609	-8.76708984	-60.29296875	+1904	+9.54052734	-4.76806641	-0.64160156	+18.85253906	-15.33691406	+17.33642578	+1748	+7.70800781	-9.18896484	-0.94042969	+65.14892578	+1.42822266	-27.29003906	+1812
+1458241333.61430000	+9.76025391	-5.51074219	-0.94921875	+54.60205078	-8.72314453	-60.24902344	+1900	+9.53173828	-4.78125000	-0.64160156	+18.76464844	-15.27099609	+17.33642578	+1740	+7.69482422	-9.20654297	-0.93164063	+65.12695313	+1.49414063	-27.22412109	+1812
+1458241333.61840010	+9.75146484	-5.52392578	-0.94921875	+54.58007813	-8.67919922	-60.18310547	+1892	+9.52294922	-4.79443359	-0.64160156	+18.69873047	-15.20507813	+17.35839844	+1728	+7.67724609	-9.21972656	-0.92724609	+65.08300781	+1.51611328	-27.13623047	+1808
+1458241333.62260010	+9.74267578	-5.54150391	-0.94921875	+54.49218750	-8.63525391	-60.16113281	+1884	+9.51416016	-4.80761719	-0.64160156	+18.58886719	-15.13916016	+17.35839844	+1716	+7.66406250	-9.23730469	-0.92285156	+65.03906250	+1.58203125	-27.04833984	+1808
+1458241333.62680010	+9.73388672	-5.55468750	-0.94921875	+54.44824219	-8.56933594	-60.13916016	+1880	+9.50976563	-4.82080078	-0.64160156	+18.50097656	-15.07324219	+17.35839844	+1708	+7.64208984	-9.25488281	-0.91845703	+64.95117188	+1.62597656	-26.98242188	+1808
+1458241333.63089990	+9.72509766	-5.56787109	-0.95361328	+54.40429688	-8.50341797	-60.09521484	+1872	+9.50097656	-4.83398438	-0.64599609	+18.41308594	-15.00732422	+17.35839844	+1696	+7.62011719	-9.27246094	-0.91845703	+64.84130859	+1.64794922	-26.87255859	+1808
+1458241333.63509990	+9.71191406	-5.58544922	-0.95361328	+54.31640625	-8.43750000	-60.05126953	+1868	+9.49218750	-4.84716797	-0.64599609	+18.32519531	-14.94140625	+17.35839844	+1688	+7.60253906	-9.29003906	-0.92285156	+64.73144531	+1.66992188	-26.74072266	+1804
+1458241333.63930010	+9.70312500	-5.59863281	-0.95361328	+54.25048828	-8.39355469	-60.02929688	+1860	+9.48779297	-4.85595703	-0.64599609	+18.23730469	-14.87548828	+17.35839844	+1680	+7.58056641	-9.30761719	-0.92285156	+64.59960938	+1.66992188	-26.65283203	+1800
+1458241333.64340000	+9.69873047	-5.61181641	-0.95800781	+54.18457031	-8.32763672	-59.98535156	+1856	+9.48339844	-4.86914063	-0.65039063	+18.12744141	-14.80957031	+17.38037109	+1672	+7.55859375	-9.32080078	-0.92724609	+64.46777344	+1.66992188	-26.54296875	+1800
+1458241333.64759990	+9.68994141	-5.62500000	-0.96240234	+54.11865234	-8.28369141	-59.98535156	+1848	+9.47900391	-4.87792969	-0.65039063	+18.03955078	-14.76562500	+17.38037109	+1664	+7.54101563	-9.33837891	-0.93603516	+64.35791016	+1.66992188	-26.43310547	+1796
+1458241333.65179990	+9.68115234	-5.63378906	-0.96240234	+54.05273438	-8.23974609	-59.98535156	+1844	+9.47460938	-4.88671875	-0.65478516	+17.95166016	-14.72167969	+17.38037109	+1656	+7.51904297	-9.35156250	-0.93603516	+64.22607422	+1.66992188	-26.34521484	+1788
+1458241333.65590000	+9.67675781	-5.64697266	-0.96240234	+53.98681641	-8.19580078	-59.96337891	+1836	+9.47021484	-4.89990234	-0.65478516	+17.84179688	-14.65576172	+17.35839844	+1652	+7.49707031	-9.36914063	-0.94482422	+64.07226563	+1.66992188	-26.27929688	+1784
+1458241333.66010000	+9.67236328	-5.65576172	-0.96679688	+53.92089844	-8.15185547	-59.98535156	+1832	+9.46582031	-4.90429688	-0.65478516	+17.75390625	-14.63378906	+17.35839844	+1644	+7.48388672	-9.37792969	-0.94482422	+63.96240234	+1.66992188	-26.21337891	+1776
+1458241333.66430000	+9.66796875	-5.66455078	-0.96679688	+53.85498047	-8.12988281	-59.98535156	+1824	+9.46142578	-4.91308594	-0.65917969	+17.66601563	-14.58984375	+17.35839844	+1640	+7.46630859	-9.39550781	-0.94921875	+63.85253906	+1.66992188	-26.16943359	+1768
+1458241333.66840000	+9.65917969	-5.67773438	-0.96679688	+53.78906250	-8.08593750	-59.98535156	+1820	+9.45703125	-4.92187500	-0.65917969	+17.55615234	-14.56787109	+17.35839844	+1636	+7.44873047	-9.40429688	-0.95361328	+63.72070313	+1.66992188	-26.10351563	+1760
+1458241333.67260000	+9.65478516	-5.68652344	-0.96679688	+53.72314453	-8.04199219	-60.00732422	+1816	+9.45703125	-4.92626953	-0.65917969	+17.49023438	-14.54589844	+17.33642578	+1632	+7.43554688	-9.41748047	-0.95361328	+63.61083984	+1.66992188	-26.05957031	+1752
+1458241333.67670010	+9.65039063	-5.69531250	-0.97119141	+53.65722656	-8.02001953	-60.02929688	+1812	+9.45703125	-4.93505859	-0.65917969	+17.42431641	-14.52392578	+17.33642578	+1628	+7.42675781	-9.42626953	-0.95800781	+63.52294922	+1.64794922	-26.03759766	+1740
+1458241333.68090010	+9.65039063	-5.70410156	-0.97119141	+53.59130859	-7.99804688	-60.05126953	+1808	+9.45263672	-4.93945313	-0.66357422	+17.33642578	-14.50195313	+17.33642578	+1624	+7.41357422	-9.43505859	-0.95800781	+63.45703125	+1.64794922	-26.03759766	+1732
+1458241333.68510010	+9.64599609	-5.70849609	-0.97119141	+53.54736328	-7.97607422	-60.07324219	+1804	+9.45263672	-4.94384766	-0.66357422	+17.27050781	-14.50195313	+17.33642578	+1620	+7.40917969	-9.43945313	-0.95361328	+63.41308594	+1.64794922	-26.05957031	+1720
+1458241333.68919990	+9.64599609	-5.71728516	-0.97119141	+53.48144531	-7.97607422	-60.11718750	+1800	+9.45263672	-4.94824219	-0.66357422	+17.20458984	-14.50195313	+17.33642578	+1616	+7.40478516	-9.44824219	-0.95361328	+63.36914063	+1.66992188	-26.08154297	+1708
+1458241333.69339990	+9.64160156	-5.72607422	-0.97119141	+53.43750000	-7.95410156	-60.16113281	+1796	+9.44824219	-4.95263672	-0.66357422	+17.11669922	-14.47998047	+17.31445313	+1612	+7.40039063	-9.45263672	-0.94921875	+63.32519531	+1.66992188	-26.12548828	+1700
+1458241333.69759990	+9.64160156	-5.73486328	-0.97119141	+53.37158203	-7.95410156	-60.20507813	+1792	+9.44824219	-4.96142578	-0.66357422	+17.05078125	-14.47998047	+17.31445313	+1608	+7.39599609	-9.45703125	-0.94482422	+63.30322266	+1.69189453	-26.14746094	+1688
+1458241333.70170000	+9.63720703	-5.73925781	-0.96679688	+53.32763672	-7.95410156	-60.24902344	+1788	+9.44824219	-4.96582031	-0.66357422	+16.96289063	-14.50195313	+17.29248047	+1608	+7.39599609	-9.46142578	-0.94042969	+63.28125000	+1.71386719	-26.21337891	+1680
+1458241333.70590000	+9.63720703	-5.74804688	-0.96679688	+53.28369141	-7.95410156	-60.31494141	+1788	+9.44384766	-4.97021484	-0.66357422	+16.87500000	-14.50195313	+17.29248047	+1604	+7.39599609	-9.46582031	-0.93164063	+63.28125000	+1.71386719	-26.25732422	+1672
+1458241333.71009990	+9.63720703	-5.75683594	-0.96679688	+53.21777344	-7.95410156	-60.35888672	+1784	+9.44384766	-4.98339844	-0.66357422	+16.72119141	-14.52392578	+17.27050781	+1600	+7.39599609	-9.46582031	-0.92724609	+63.28125000	+1.71386719	-26.30126953	+1664
+1458241333.71420000	+9.63281250	-5.76123047	-0.96679688	+53.17382813	-7.95410156	-60.42480469	+1784	+9.44384766	-4.99218750	-0.66357422	+16.58935547	-14.54589844	+17.24853516	+1600	+7.39599609	-9.47021484	-0.92285156	+63.28125000	+1.73583984	-26.36718750	+1660
+1458241333.71840000	+9.63281250	-5.77001953	-0.96240234	+53.12988281	-7.95410156	-60.49072266	+1784	+9.43945313	-5.00097656	-0.66357422	+16.43554688	-14.56787109	+17.20458984	+1596	+7.39599609	-9.47021484	-0.91845703	+63.28125000	+1.73583984	-26.41113281	+1652
+1458241333.72260000	+9.63281250	-5.77880859	-0.96240234	+53.06396484	-7.95410156	-60.55664063	+1784	+9.43945313	-5.01416016	-0.66357422	+16.21582031	-14.63378906	+17.16064453	+1596	+7.39599609	-9.47021484	-0.91406250	+63.28125000	+1.75781250	-26.45507813	+1648
+1458241333.72670010	+9.63281250	-5.78320313	-0.95800781	+52.99804688	-7.95410156	-60.62255859	+1784	+9.43505859	-5.02734375	-0.66357422	+16.01806641	-14.67773438	+17.11669922	+1592	+7.39599609	-9.47460938	-0.90527344	+63.30322266	+1.75781250	-26.49902344	+1644
+1458241333.73090000	+9.62841797	-5.79199219	-0.95800781	+52.95410156	-7.95410156	-60.68847656	+1784	+9.43505859	-5.03613281	-0.65917969	+15.84228516	-14.72167969	+17.07275391	+1592	+7.39599609	-9.47460938	-0.90087891	+63.30322266	+1.75781250	-26.54296875	+1640
+1458241333.73510000	+9.62841797	-5.79638672	-0.95361328	+52.88818359	-7.95410156	-60.75439453	+1784	+9.43066406	-5.04931641	-0.65917969	+15.64453125	-14.78759766	+17.00683594	+1588	+7.39599609	-9.47900391	-0.89648438	+63.30322266	+1.77978516	-26.56494141	+1636
+1458241333.73920010	+9.62402344	-5.80517578	-0.95361328	+52.82226563	-7.95410156	-60.82031250	+1784	+9.42626953	-5.05810547	-0.65917969	+15.44677734	-14.83154297	+16.94091797	+1584	+7.39599609	-9.47900391	-0.89648438	+63.28125000	+1.77978516	-26.60888672	+1632
+1458241333.74340010	+9.62402344	-5.80957031	-0.94921875	+52.75634766	-7.93212891	-60.86425781	+1784	+9.42626953	-5.06689453	-0.65917969	+15.29296875	-14.85351563	+16.87500000	+1580	+7.39160156	-9.47900391	-0.89208984	+63.28125000	+1.77978516	-26.63085938	+1628
+1458241333.74749990	+9.61962891	-5.81835938	-0.94921875	+52.69042969	-7.91015625	-60.90820313	+1784	+9.42187500	-5.07568359	-0.65917969	+15.16113281	-14.87548828	+16.83105469	+1572	+7.39160156	-9.48339844	-0.88769531	+63.25927734	+1.77978516	-26.63085938	+1628
+1458241333.75169990	+9.61523438	-5.82275391	-0.94921875	+52.62451172	-7.88818359	-60.95214844	+1784	+9.41748047	-5.08447266	-0.65917969	+15.02929688	-14.87548828	+16.76513672	+1568	+7.38720703	-9.48339844	-0.88769531	+63.23730469	+1.77978516	-26.63085938	+1624
+1458241333.75589990	+9.61083984	-5.82714844	-0.94921875	+52.55859375	-7.84423828	-60.97412109	+1784	+9.41748047	-5.08886719	-0.65917969	+14.91943359	-14.87548828	+16.69921875	+1564	+7.37841797	-9.48779297	-0.88769531	+63.21533203	+1.77978516	-26.63085938	+1624
+1458241333.76000000	+9.60644531	-5.83154297	-0.94921875	+52.51464844	-7.82226563	-60.99609375	+1784	+9.41308594	-5.09326172	-0.65917969	+14.83154297	-14.85351563	+16.65527344	+1556	+7.36962891	-9.49218750	-0.88769531	+63.17138672	+1.80175781	-26.60888672	+1624
+1458241333.76420000	+9.60205078	-5.83593750	-0.94921875	+52.44873047	-7.77832031	-61.01806641	+1784	+9.40869141	-5.10205078	-0.65917969	+14.74365234	-14.83154297	+16.61132813	+1552	+7.36083984	-9.49658203	-0.88769531	+63.10546875	+1.80175781	-26.58691406	+1620
+1458241333.76840000	+9.59765625	-5.84033203	-0.94921875	+52.38281250	-7.73437500	-61.01806641	+1784	+9.40429688	-5.10644531	-0.65917969	+14.65576172	-14.78759766	+16.56738281	+1552	+7.34765625	-9.50097656	-0.88769531	+63.03955078	+1.80175781	-26.54296875	+1620
+1458241333.77250000	+9.59326172	-5.84472656	-0.94921875	+52.33886719	-7.69042969	-61.01806641	+1784	+9.39990234	-5.11083984	-0.66357422	+14.58984375	-14.74365234	+16.52343750	+1548	+7.33007813	-9.50976563	-0.89208984	+62.95166016	+1.82373047	-26.45507813	+1620
+1458241333.77670000	+9.58886719	-5.84912109	-0.95361328	+52.27294922	-7.62451172	-60.99609375	+1784	+9.39550781	-5.11083984	-0.66357422	+14.52392578	-14.67773438	+16.47949219	+1544	+7.31250000	-9.51416016	-0.89648438	+62.84179688	+1.82373047	-26.34521484	+1624
+1458241333.78090000	+9.58447266	-5.85351563	-0.95361328	+52.22900391	-7.58056641	-60.99609375	+1784	+9.39111328	-5.11523438	-0.66796875	+14.45800781	-14.61181641	+16.43554688	+1544	+7.29052734	-9.52294922	-0.90087891	+62.75390625	+1.84570313	-26.25732422	+1624
+1458241333.78500010	+9.58007813	-5.85791016	-0.95800781	+52.16308594	-7.51464844	-60.97412109	+1784	+9.39111328	-5.11962891	-0.67236328	+14.41406250	-14.56787109	+16.41357422	+1544	+7.26416016	-9.53173828	-0.90966797	+62.62207031	+1.86767578	-26.10351563	+1624
+1458241333.78920010	+9.57128906	-5.86230469	-0.95800781	+52.11914063	-7.44873047	-60.95214844	+1784	+9.38671875	-5.12402344	-0.67236328	+14.37011719	-14.52392578	+16.39160156	+1540	+7.23779297	-9.54052734	-0.91845703	+62.51220703	+1.88964844	-25.97167969	+1624
+1458241333.79340000	+9.56689453	-5.86669922	-0.96240234	+52.05322266	-7.38281250	-60.95214844	+1780	+9.38232422	-5.12402344	-0.67675781	+14.30419922	-14.45800781	+16.36962891	+1540	+7.22021484	-9.54492188	-0.92285156	+62.42431641	+1.93359375	-25.83984375	+1624
+1458241333.79749990	+9.55810547	-5.87109375	-0.96240234	+51.98730469	-7.29492188	-60.90820313	+1784	+9.37792969	-5.12841797	-0.67675781	+14.28222656	-14.41406250	+16.34765625	+1540	+7.19824219	-9.55371094	-0.92724609	+62.33642578	+1.97753906	-25.72998047	+1620
+1458241333.80170010	+9.54931641	-5.87548828	-0.96679688	+51.92138672	-7.20703125	-60.88623047	+1784	+9.37353516	-5.13281250	-0.68115234	+14.23828125	-14.34814453	+16.32568359	+1540	+7.18066406	-9.55810547	-0.93164063	+62.31445313	+2.04345703	-25.62011719	+1616
+1458241333.80999990	+9.53173828	-5.88867188	-0.97998047	+51.76757813	-7.03125000	-60.79833984	+1784	+9.36474609	-5.13720703	-0.68554688	+14.17236328	-14.23828125	+16.28173828	+1540	+7.15869141	-9.56250000	-0.93164063	+62.29248047	+2.15332031	-25.46630859	+1604
+1458241333.81419990	+9.51855469	-5.89746094	-0.98437500	+51.70166016	-6.94335938	-60.75439453	+1780	+9.36035156	-5.14160156	-0.68994141	+14.15039063	-14.19433594	+16.28173828	+1540	+7.15429688	-9.56689453	-0.93164063	+62.31445313	+2.19726563	-25.40039063	+1600
+1458241333.81839990	+9.50976563	-5.90185547	-0.98876953	+51.65771484	-6.87744141	-60.71044922	+1780	+9.35595703	-5.14160156	-0.69433594	+14.10644531	-14.12841797	+16.25976563	+1540	+7.14990234	-9.56689453	-0.92724609	+62.35839844	+2.26318359	-25.37841797	+1592
+1458241333.82670000	+9.49658203	-5.91503906	-0.99316406	+51.52587891	-6.72363281	-60.62255859	+1780	+9.34277344	-5.14599609	-0.69873047	+14.04052734	-14.04052734	+16.25976563	+1540	+7.14550781	-9.56689453	-0.91845703	+62.44628906	+2.39501953	-25.33447266	+1584
+1458241333.83080010	+9.48779297	-5.91943359	-0.99755859	+51.48193359	-6.67968750	-60.57861328	+1776	+9.33837891	-5.15039063	-0.70312500	+14.01855469	-13.97460938	+16.23779297	+1540	+7.14550781	-9.56250000	-0.91406250	+62.49023438	+2.46093750	-25.31250000	+1580
+1458241333.83500000	+9.48339844	-5.92382813	-1.00195313	+51.43798828	-6.63574219	-60.53466797	+1772	+9.33398438	-5.15478516	-0.70751953	+13.97460938	-13.90869141	+16.23779297	+1540	+7.14550781	-9.56250000	-0.90966797	+62.53417969	+2.52685547	-25.29052734	+1576
+1458241333.83920000	+9.47460938	-5.92822266	-1.00634766	+51.39404297	-6.59179688	-60.49072266	+1772	+9.32519531	-5.15917969	-0.71191406	+13.93066406	-13.84277344	+16.23779297	+1536	+7.14550781	-9.56250000	-0.90527344	+62.60009766	+2.57080078	-25.26855469	+1576
+1458241333.84750010	+9.46582031	-5.93701172	-1.01074219	+51.30615234	-6.50390625	-60.42480469	+1764	+9.31640625	-5.16357422	-0.71630859	+13.84277344	-13.71093750	+16.23779297	+1532	+7.14111328	-9.56250000	-0.89208984	+62.66601563	+2.68066406	-25.20263672	+1572
+1458241333.85579990	+9.46142578	-5.94580078	-1.01513672	+51.24023438	-6.41601563	-60.33691406	+1760	+9.30322266	-5.17236328	-0.72509766	+13.77685547	-13.57910156	+16.23779297	+1528	+7.14111328	-9.56250000	-0.88769531	+62.73193359	+2.74658203	-25.11474609	+1568
+1458241333.86420010	+9.45263672	-5.95019531	-1.01953125	+51.15234375	-6.35009766	-60.29296875	+1752	+9.29443359	-5.17675781	-0.72949219	+13.68896484	-13.44726563	+16.23779297	+1520	+7.13232422	-9.56689453	-0.87890625	+62.73193359	+2.81250000	-25.02685547	+1568
+1458241333.87249990	+9.44824219	-5.95458984	-1.01953125	+51.08642578	-6.26220703	-60.24902344	+1748	+9.29003906	-5.18554688	-0.73388672	+13.60107422	-13.33740234	+16.21582031	+1512	+7.11914063	-9.57128906	-0.87890625	+62.64404297	+2.83447266	-24.91699219	+1568
+1458241333.87669990	+9.44824219	-5.95898438	-1.01953125	+51.04248047	-6.24023438	-60.22705078	+1744	+9.28564453	-5.18554688	-0.73388672	+13.55712891	-13.29345703	+16.19384766	+1508	+7.11474609	-9.57128906	-0.87890625	+62.60009766	+2.83447266	-24.85107422	+1564
+1458241333.88080000	+9.44824219	-5.95898438	-1.01953125	+50.99853516	-6.19628906	-60.20507813	+1740	+9.28564453	-5.18994141	-0.73388672	+13.51318359	-13.22753906	+16.19384766	+1500	+7.10595703	-9.57568359	-0.88330078	+62.55615234	+2.83447266	-24.80712891	+1564
+1458241333.88920000	+9.44384766	-5.96337891	-1.01953125	+50.95458984	-6.15234375	-60.20507813	+1732	+9.28125000	-5.19433594	-0.73388672	+13.44726563	-13.16162109	+16.14990234	+1492	+7.09277344	-9.58007813	-0.88769531	+62.42431641	+2.79052734	-24.71923828	+1560
+1458241333.89330010	+9.44384766	-5.96337891	-1.01953125	+50.91064453	-6.10839844	-60.20507813	+1732	+9.28125000	-5.19433594	-0.73388672	+13.42529297	-13.13964844	+16.12792969	+1492	+7.08398438	-9.58447266	-0.88769531	+62.35839844	+2.76855469	-24.67529297	+1560
+1458241333.90159990	+9.44384766	-5.96777344	-1.01513672	+50.86669922	-6.08642578	-60.22705078	+1724	+9.28125000	-5.19873047	-0.73388672	+13.35937500	-13.09570313	+16.10595703	+1484	+7.07080078	-9.59326172	-0.88769531	+62.22656250	+2.72460938	-24.63134766	+1552
+1458241333.90580010	+9.44384766	-5.96777344	-1.01513672	+50.84472656	-6.06445313	-60.22705078	+1724	+9.28125000	-5.19873047	-0.73388672	+13.33740234	-13.09570313	+16.08398438	+1484	+7.06640625	-9.59326172	-0.89208984	+62.16064453	+2.70263672	-24.60937500	+1548
+1458241333.91000010	+9.44384766	-5.96777344	-1.01513672	+50.82275391	-6.04248047	-60.24902344	+1720	+9.28125000	-5.20312500	-0.73388672	+13.31542969	-13.07373047	+16.06201172	+1480	+7.06201172	-9.59765625	-0.89208984	+62.09472656	+2.68066406	-24.58740234	+1544
+1458241333.91829990	+9.44384766	-5.97216797	-1.01074219	+50.77880859	-6.02050781	-60.27099609	+1716	+9.28564453	-5.20312500	-0.72949219	+13.24951172	-13.05175781	+16.01806641	+1476	+7.05761719	-9.60205078	-0.89208984	+62.00683594	+2.61474609	-24.58740234	+1536
+1458241333.92660000	+9.44824219	-5.97656250	-1.00195313	+50.69091797	-5.99853516	-60.33691406	+1712	+9.29003906	-5.20751953	-0.72509766	+13.18359375	-13.05175781	+15.97412109	+1476	+7.05761719	-9.60205078	-0.88769531	+61.94091797	+2.59277344	-24.60937500	+1524
+1458241333.93499990	+9.46142578	-5.98095703	-0.99316406	+50.53710938	-5.95458984	-60.46875000	+1712	+9.29882813	-5.21191406	-0.72070313	+13.07373047	-13.05175781	+15.88623047	+1476	+7.05761719	-9.60644531	-0.88330078	+61.89697266	+2.57080078	-24.65332031	+1516
+1458241333.93910000	+9.46582031	-5.98535156	-0.98437500	+50.47119141	-5.95458984	-60.53466797	+1716	+9.30322266	-5.21630859	-0.71630859	+13.00781250	-13.07373047	+15.84228516	+1476	+7.06201172	-9.60644531	-0.88330078	+61.87500000	+2.57080078	-24.67529297	+1512
+1458241333.94750000	+9.48339844	-5.98974609	-0.97119141	+50.31738281	-5.93261719	-60.68847656	+1720	+9.31640625	-5.22070313	-0.70751953	+12.87597656	-13.11767578	+15.75439453	+1480	+7.06640625	-9.60205078	-0.87451172	+61.87500000	+2.54882813	-24.71923828	+1508
+1458241333.95580010	+9.49658203	-5.99414063	-0.96240234	+50.20751953	-5.95458984	-60.79833984	+1724	+9.32958984	-5.22509766	-0.69873047	+12.76611328	-13.18359375	+15.66650391	+1484	+7.07519531	-9.60205078	-0.86572266	+61.87500000	+2.54882813	-24.78515625	+1508
+1458241333.96000000	+9.50537109	-5.99414063	-0.95800781	+50.18554688	-5.95458984	-60.84228516	+1728	+9.33837891	-5.22509766	-0.69433594	+12.72216797	-13.20556641	+15.64453125	+1484	+7.08398438	-9.60205078	-0.85693359	+61.87500000	+2.54882813	-24.85107422	+1508
+1458241333.96830010	+9.51416016	-5.99853516	-0.94921875	+50.16357422	-5.95458984	-60.93017578	+1736	+9.35156250	-5.22509766	-0.68994141	+12.67822266	-13.27148438	+15.57861328	+1484	+7.10156250	-9.59765625	-0.83935547	+61.89697266	+2.54882813	-24.98291016	+1516
+1458241333.97659990	+9.52294922	-5.99414063	-0.94482422	+50.16357422	-5.93261719	-60.97412109	+1744	+9.36035156	-5.22509766	-0.68554688	+12.65625000	-13.31542969	+15.53466797	+1484	+7.13232422	-9.58886719	-0.81298828	+61.96289063	+2.54882813	-25.15869141	+1532
+1458241333.98490000	+9.53173828	-5.99414063	-0.94042969	+50.16357422	-5.91064453	-61.04003906	+1748	+9.36914063	-5.22509766	-0.68115234	+12.67822266	-13.35937500	+15.46875000	+1480	+7.15429688	-9.58886719	-0.79541016	+62.00683594	+2.52685547	-25.26855469	+1544
+1458241333.98910000	+9.53613281	-5.99414063	-0.94042969	+50.18554688	-5.91064453	-61.08398438	+1752	+9.36914063	-5.22509766	-0.68115234	+12.70019531	-13.35937500	+15.44677734	+1480	+7.15869141	-9.58447266	-0.78662109	+62.00683594	+2.52685547	-25.31250000	+1552
+1458241333.99740000	+9.54052734	-5.98974609	-0.93603516	+50.20751953	-5.86669922	-61.14990234	+1760	+9.37792969	-5.22509766	-0.67675781	+12.72216797	-13.38134766	+15.38085938	+1480	+7.16748047	-9.58886719	-0.77783203	+62.00683594	+2.48291016	-25.35644531	+1560
+1458241334.00580000	+9.54492188	-5.98974609	-0.93164063	+50.25146484	-5.84472656	-61.21582031	+1764	+9.38232422	-5.22070313	-0.67236328	+12.76611328	-13.40332031	+15.29296875	+1480	+7.16748047	-9.59326172	-0.77783203	+61.94091797	+2.43896484	-25.35644531	+1564
+1458241334.00990010	+9.54931641	-5.98974609	-0.93164063	+50.25146484	-5.82275391	-61.23779297	+1764	+9.38671875	-5.22070313	-0.67236328	+12.78808594	-13.40332031	+15.27099609	+1484	+7.16748047	-9.59326172	-0.77783203	+61.89697266	+2.41699219	-25.35644531	+1564
+1458241334.01410010	+9.54931641	-5.98535156	-0.93164063	+50.27343750	-5.80078125	-61.28173828	+1768	+9.38671875	-5.22070313	-0.67236328	+12.81005859	-13.40332031	+15.22705078	+1484	+7.16748047	-9.59765625	-0.78222656	+61.87500000	+2.39501953	-25.33447266	+1564
+1458241334.02239990	+9.55371094	-5.98535156	-0.92724609	+50.29541016	-5.77880859	-61.32568359	+1772	+9.39111328	-5.22070313	-0.66796875	+12.85400391	-13.42529297	+15.16113281	+1488	+7.16308594	-9.60205078	-0.78222656	+61.80908203	+2.35107422	-25.33447266	+1568
+1458241334.02659990	+9.55371094	-5.98535156	-0.92724609	+50.31738281	-5.75683594	-61.36962891	+1772	+9.39550781	-5.22070313	-0.66796875	+12.87597656	-13.42529297	+15.11718750	+1492	+7.16308594	-9.60644531	-0.78662109	+61.76513672	+2.32910156	-25.33447266	+1568
+1458241334.03490000	+9.55810547	-5.98095703	-0.92285156	+50.33935547	-5.73486328	-61.41357422	+1776	+9.39990234	-5.22070313	-0.66357422	+12.91992188	-13.44726563	+15.05126953	+1496	+7.15869141	-9.61083984	-0.78662109	+61.72119141	+2.30712891	-25.33447266	+1564
+1458241334.03909990	+9.56250000	-5.98095703	-0.92285156	+50.36132813	-5.71289063	-61.43554688	+1776	+9.40429688	-5.22070313	-0.66357422	+12.91992188	-13.46923828	+15.02929688	+1500	+7.16308594	-9.61083984	-0.78662109	+61.69921875	+2.28515625	-25.33447266	+1564
+1458241334.04329990	+9.56250000	-5.98095703	-0.92285156	+50.36132813	-5.71289063	-61.45751953	+1776	+9.40429688	-5.22070313	-0.66357422	+12.94189453	-13.46923828	+14.98535156	+1504	+7.16308594	-9.61083984	-0.78662109	+61.69921875	+2.28515625	-25.35644531	+1564
+1458241334.05160000	+9.56689453	-5.98095703	-0.91845703	+50.38330078	-5.69091797	-61.50146484	+1780	+9.40869141	-5.22070313	-0.66357422	+12.98583984	-13.49121094	+14.94140625	+1508	+7.16748047	-9.61523438	-0.78222656	+61.69921875	+2.28515625	-25.40039063	+1560
+1458241334.05990000	+9.57568359	-5.98535156	-0.91845703	+50.40527344	-5.69091797	-61.54541016	+1784	+9.41308594	-5.22070313	-0.66357422	+13.02978516	-13.51318359	+14.91943359	+1516	+7.18066406	-9.61523438	-0.77343750	+61.74316406	+2.30712891	-25.46630859	+1564
+1458241334.06820010	+9.58007813	-5.98974609	-0.91845703	+50.42724609	-5.71289063	-61.56738281	+1788	+9.41748047	-5.22509766	-0.66357422	+13.05175781	-13.55712891	+14.87548828	+1520	+7.19384766	-9.61523438	-0.76025391	+61.83105469	+2.35107422	-25.55419922	+1568
+1458241334.07240010	+9.58447266	-5.98974609	-0.91845703	+50.44921875	-5.71289063	-61.58935547	+1788	+9.42187500	-5.22509766	-0.66357422	+13.07373047	-13.55712891	+14.87548828	+1520	+7.20263672	-9.61523438	-0.75585938	+61.87500000	+2.39501953	-25.59814453	+1572
+1458241334.07660010	+9.58447266	-5.98974609	-0.91845703	+50.44921875	-5.71289063	-61.61132813	+1792	+9.42187500	-5.22509766	-0.66357422	+13.07373047	-13.55712891	+14.87548828	+1520	+7.21142578	-9.61523438	-0.74707031	+61.94091797	+2.41699219	-25.64208984	+1580
+1458241334.08489990	+9.58886719	-5.99414063	-0.91845703	+50.47119141	-5.71289063	-61.63330078	+1796	+9.42626953	-5.22949219	-0.66357422	+13.11767578	-13.57910156	+14.85351563	+1524	+7.22900391	-9.61523438	-0.73388672	+62.07275391	+2.50488281	-25.72998047	+1588
+1458241334.08909990	+9.58886719	-5.99853516	-0.91845703	+50.49316406	-5.71289063	-61.63330078	+1800	+9.42626953	-5.22949219	-0.66796875	+13.11767578	-13.57910156	+14.85351563	+1524	+7.23779297	-9.61523438	-0.72509766	+62.13867188	+2.54882813	-25.77392578	+1596
+1458241334.09320000	+9.59326172	-5.99853516	-0.91845703	+50.49316406	-5.69091797	-61.65527344	+1800	+9.42626953	-5.22949219	-0.66796875	+13.13964844	-13.60107422	+14.83154297	+1520	+7.24658203	-9.61523438	-0.72070313	+62.20458984	+2.59277344	-25.79589844	+1600
+1458241334.10159990	+9.59326172	-6.00292969	-0.91845703	+50.51513672	-5.66894531	-61.67724609	+1808	+9.42626953	-5.23388672	-0.66796875	+13.16162109	-13.60107422	+14.80957031	+1520	+7.25537109	-9.61962891	-0.70751953	+62.27050781	+2.68066406	-25.86181641	+1608
+1458241334.10990000	+9.59326172	-6.00732422	-0.91845703	+50.55908203	-5.62500000	-61.69921875	+1812	+9.43066406	-5.23828125	-0.67236328	+13.20556641	-13.57910156	+14.78759766	+1520	+7.25976563	-9.62402344	-0.70312500	+62.31445313	+2.74658203	-25.86181641	+1616
+1458241334.11820010	+9.59326172	-6.01171875	-0.91845703	+50.58105469	-5.58105469	-61.74316406	+1816	+9.43066406	-5.23828125	-0.67236328	+13.22753906	-13.55712891	+14.74365234	+1516	+7.25537109	-9.63281250	-0.70312500	+62.29248047	+2.79052734	-25.83984375	+1620
+1458241334.12240000	+9.59326172	-6.01611328	-0.91845703	+50.58105469	-5.55908203	-61.74316406	+1816	+9.43066406	-5.24267578	-0.67236328	+13.24951172	-13.55712891	+14.72167969	+1516	+7.25097656	-9.63720703	-0.70751953	+62.29248047	+2.79052734	-25.81787109	+1624
+1458241334.13070010	+9.58886719	-6.02050781	-0.91845703	+50.60302734	-5.47119141	-61.78710938	+1824	+9.43066406	-5.24707031	-0.67675781	+13.29345703	-13.53515625	+14.65576172	+1516	+7.24218750	-9.64599609	-0.70751953	+62.22656250	+2.81250000	-25.77392578	+1628
+1458241334.13899990	+9.58886719	-6.02490234	-0.91845703	+50.62500000	-5.40527344	-61.83105469	+1824	+9.42626953	-5.25146484	-0.67675781	+13.33740234	-13.49121094	+14.58984375	+1516	+7.22900391	-9.65478516	-0.71630859	+62.16064453	+2.83447266	-25.72998047	+1632
+1458241334.14319990	+9.58447266	-6.02490234	-0.91845703	+50.64697266	-5.36132813	-61.83105469	+1828	+9.42626953	-5.25146484	-0.68115234	+13.33740234	-13.46923828	+14.54589844	+1516	+7.22460938	-9.65917969	-0.71630859	+62.11669922	+2.83447266	-25.68603516	+1632
+1458241334.14739990	+9.58447266	-6.02929688	-0.92285156	+50.64697266	-5.31738281	-61.85302734	+1828	+9.42626953	-5.25585938	-0.68115234	+13.35937500	-13.44726563	+14.50195313	+1516	+7.22021484	-9.66357422	-0.72070313	+62.09472656	+2.85644531	-25.66406250	+1632
+1458241334.15570000	+9.58007813	-6.03369141	-0.92285156	+50.66894531	-5.20751953	-61.89697266	+1832	+9.42626953	-5.26025391	-0.68554688	+13.40332031	-13.40332031	+14.41406250	+1520	+7.21142578	-9.67675781	-0.72509766	+62.02880859	+2.87841797	-25.59814453	+1632
+1458241334.16400000	+9.58007813	-6.03808594	-0.92724609	+50.69091797	-5.11962891	-61.94091797	+1836	+9.42626953	-5.26464844	-0.68994141	+13.44726563	-13.33740234	+14.32617188	+1524	+7.20263672	-9.68554688	-0.72509766	+62.00683594	+2.90039063	-25.55419922	+1628
+1458241334.17240000	+9.57568359	-6.04248047	-0.92724609	+50.69091797	-5.05371094	-61.96289063	+1840	+9.42187500	-5.26904297	-0.69433594	+13.49121094	-13.29345703	+14.26025391	+1532	+7.20263672	-9.69433594	-0.72070313	+62.00683594	+2.96630859	-25.53222656	+1620
+1458241334.17650010	+9.57568359	-6.04687500	-0.93164063	+50.71289063	-5.03173828	-61.96289063	+1840	+9.42187500	-5.27343750	-0.69433594	+13.49121094	-13.27148438	+14.21630859	+1532	+7.20263672	-9.69433594	-0.72070313	+62.02880859	+3.01025391	-25.53222656	+1620
+1458241334.18490000	+9.57568359	-6.05126953	-0.93603516	+50.71289063	-4.96582031	-61.96289063	+1844	+9.42187500	-5.27783203	-0.69873047	+13.53515625	-13.24951172	+14.17236328	+1536	+7.21142578	-9.69873047	-0.71191406	+62.09472656	+3.09814453	-25.55419922	+1616
+1458241334.19320010	+9.57568359	-6.06005859	-0.94042969	+50.71289063	-4.92187500	-61.98486328	+1844	+9.42187500	-5.28662109	-0.70312500	+13.55712891	-13.22753906	+14.10644531	+1536	+7.22021484	-9.70312500	-0.69873047	+62.18261719	+3.20800781	-25.59814453	+1616
+1458241334.20149990	+9.58007813	-6.06445313	-0.94482422	+50.73486328	-4.89990234	-61.98486328	+1848	+9.42187500	-5.29101563	-0.70751953	+13.57910156	-13.20556641	+14.06250000	+1536	+7.23339844	-9.70312500	-0.68115234	+62.29248047	+3.33984375	-25.64208984	+1624
+1458241334.20989990	+9.58007813	-6.07324219	-0.94482422	+50.73486328	-4.87792969	-62.00683594	+1852	+9.42187500	-5.29541016	-0.70751953	+13.60107422	-13.20556641	+14.01855469	+1532	+7.24218750	-9.70751953	-0.66796875	+62.40234375	+3.47167969	-25.70800781	+1628
+1458241334.21820000	+9.58007813	-6.07763672	-0.94921875	+50.73486328	-4.83398438	-62.00683594	+1852	+9.42187500	-5.29980469	-0.71191406	+13.62304688	-13.18359375	+13.97460938	+1528	+7.25097656	-9.70751953	-0.65917969	+62.49023438	+3.55957031	-25.75195313	+1632
+1458241334.22650000	+9.58007813	-6.08203125	-0.94921875	+50.75683594	-4.81201172	-62.05078125	+1856	+9.42187500	-5.30419922	-0.71630859	+13.62304688	-13.18359375	+13.90869141	+1524	+7.25537109	-9.71191406	-0.65039063	+62.53417969	+3.62548828	-25.77392578	+1640
+1458241334.23480010	+9.58007813	-6.08642578	-0.95361328	+50.75683594	-4.76806641	-62.07275391	+1856	+9.42187500	-5.30859375	-0.71630859	+13.64501953	-13.16162109	+13.84277344	+1520	+7.25097656	-9.72070313	-0.64599609	+62.53417969	+3.66943359	-25.77392578	+1640
+1458241334.24320010	+9.58007813	-6.09082031	-0.95361328	+50.77880859	-4.72412109	-62.09472656	+1860	+9.41748047	-5.31298828	-0.71630859	+13.68896484	-13.16162109	+13.77685547	+1516	+7.24218750	-9.72509766	-0.65039063	+62.49023438	+3.69140625	-25.75195313	+1644
+1458241334.24729990	+9.57568359	-6.09082031	-0.95361328	+50.77880859	-4.70214844	-62.09472656	+1860	+9.41748047	-5.31298828	-0.72070313	+13.68896484	-13.13964844	+13.73291016	+1512	+7.23779297	-9.72949219	-0.65039063	+62.46826172	+3.69140625	-25.75195313	+1648
+1458241334.25570010	+9.57568359	-6.09082031	-0.95361328	+50.80078125	-4.65820313	-62.11669922	+1860	+9.41748047	-5.31298828	-0.72070313	+13.71093750	-13.11767578	+13.66699219	+1512	+7.22900391	-9.73388672	-0.65917969	+62.42431641	+3.66943359	-25.70800781	+1648
+1458241334.26399990	+9.57128906	-6.09082031	-0.95361328	+50.82275391	-4.61425781	-62.13867188	+1860	+9.41308594	-5.31738281	-0.72070313	+13.75488281	-13.09570313	+13.60107422	+1508	+7.21582031	-9.74267578	-0.66357422	+62.35839844	+3.66943359	-25.66406250	+1648
+1458241334.26819990	+9.57128906	-6.09082031	-0.95361328	+50.84472656	-4.59228516	-62.16064453	+1860	+9.41308594	-5.31738281	-0.72070313	+13.75488281	-13.09570313	+13.55712891	+1508	+7.21142578	-9.74707031	-0.66796875	+62.33642578	+3.64746094	-25.64208984	+1648
+1458241334.27650000	+9.56689453	-6.09082031	-0.95800781	+50.86669922	-4.54833984	-62.16064453	+1860	+9.41308594	-5.31738281	-0.72509766	+13.79882813	-13.07373047	+13.51318359	+1512	+7.20263672	-9.75146484	-0.67236328	+62.29248047	+3.62548828	-25.59814453	+1644
+1458241334.28480010	+9.56689453	-6.09082031	-0.95800781	+50.88867188	-4.52636719	-62.16064453	+1856	+9.40869141	-5.31738281	-0.72509766	+13.82080078	-13.05175781	+13.46923828	+1512	+7.19384766	-9.75146484	-0.67675781	+62.27050781	+3.62548828	-25.57617188	+1640
+1458241334.29310010	+9.56689453	-6.08642578	-0.95800781	+50.93261719	-4.50439453	-62.18261719	+1856	+9.40869141	-5.31738281	-0.72509766	+13.86474609	-13.05175781	+13.42529297	+1516	+7.19384766	-9.75585938	-0.67675781	+62.29248047	+3.62548828	-25.57617188	+1632
+1458241334.29730010	+9.56689453	-6.08642578	-0.95800781	+50.93261719	-4.50439453	-62.18261719	+1856	+9.40869141	-5.31738281	-0.72509766	+13.86474609	-13.05175781	+13.42529297	+1516	+7.19384766	-9.75146484	-0.67675781	+62.31445313	+3.62548828	-25.57617188	+1628
+1458241334.30559990	+9.56689453	-6.08642578	-0.95361328	+50.95458984	-4.50439453	-62.18261719	+1856	+9.40869141	-5.31738281	-0.72509766	+13.88671875	-13.05175781	+13.40332031	+1520	+7.19824219	-9.75146484	-0.67236328	+62.38037109	+3.64746094	-25.59814453	+1624
+1458241334.31399990	+9.56689453	-6.08642578	-0.95361328	+50.97656250	-4.50439453	-62.18261719	+1856	+9.40429688	-5.31298828	-0.72509766	+13.90869141	-13.07373047	+13.40332031	+1520	+7.20263672	-9.74707031	-0.66796875	+62.44628906	+3.66943359	-25.59814453	+1624
+1458241334.32230000	+9.56689453	-6.08642578	-0.95361328	+50.99853516	-4.52636719	-62.18261719	+1856	+9.40429688	-5.31298828	-0.72509766	+13.93066406	-13.07373047	+13.40332031	+1520	+7.21142578	-9.74707031	-0.66357422	+62.53417969	+3.69140625	-25.62011719	+1620
+1458241334.33060000	+9.56689453	-6.08203125	-0.95361328	+51.02050781	-4.52636719	-62.18261719	+1856	+9.40429688	-5.31298828	-0.72509766	+13.95263672	-13.09570313	+13.40332031	+1516	+7.21582031	-9.74267578	-0.65917969	+62.60009766	+3.69140625	-25.64208984	+1624
+1458241334.33480000	+9.56689453	-6.08203125	-0.95361328	+51.02050781	-4.54833984	-62.18261719	+1856	+9.40429688	-5.31298828	-0.72509766	+13.95263672	-13.09570313	+13.40332031	+1516	+7.22021484	-9.73828125	-0.65917969	+62.62207031	+3.71337891	-25.64208984	+1624
+1458241334.34310010	+9.56689453	-6.08203125	-0.95361328	+51.04248047	-4.54833984	-62.16064453	+1856	+9.40429688	-5.30859375	-0.72509766	+13.97460938	-13.09570313	+13.40332031	+1516	+7.22460938	-9.73828125	-0.65478516	+62.68798828	+3.71337891	-25.66406250	+1624
+1458241334.34730010	+9.56689453	-6.08203125	-0.95361328	+51.04248047	-4.57031250	-62.16064453	+1856	+9.40429688	-5.30859375	-0.72509766	+13.97460938	-13.11767578	+13.42529297	+1512	+7.22460938	-9.73388672	-0.65478516	+62.70996094	+3.71337891	-25.66406250	+1624
+1458241334.35150000	+9.56689453	-6.07763672	-0.95361328	+51.04248047	-4.57031250	-62.16064453	+1856	+9.40429688	-5.30859375	-0.72509766	+13.99658203	-13.11767578	+13.42529297	+1512	+7.22900391	-9.73388672	-0.65478516	+62.73193359	+3.71337891	-25.64208984	+1624
+1458241334.35980010	+9.56689453	-6.07763672	-0.94921875	+51.06445313	-4.59228516	-62.16064453	+1856	+9.40429688	-5.30419922	-0.72070313	+13.99658203	-13.11767578	+13.42529297	+1512	+7.22900391	-9.73388672	-0.65478516	+62.77587891	+3.69140625	-25.64208984	+1624
+1458241334.36400010	+9.56689453	-6.07324219	-0.94921875	+51.08642578	-4.61425781	-62.13867188	+1856	+9.40429688	-5.30419922	-0.72070313	+14.01855469	-13.13964844	+13.42529297	+1508	+7.22900391	-9.72949219	-0.65478516	+62.77587891	+3.69140625	-25.62011719	+1624
+1458241334.36809990	+9.56689453	-6.07324219	-0.94921875	+51.08642578	-4.61425781	-62.13867188	+1856	+9.40429688	-5.30419922	-0.72070313	+14.01855469	-13.13964844	+13.42529297	+1508	+7.22900391	-9.72949219	-0.65478516	+62.77587891	+3.69140625	-25.62011719	+1624
+1458241334.37229990	+9.56689453	-6.07324219	-0.94921875	+51.08642578	-4.63623047	-62.13867188	+1856	+9.40429688	-5.30419922	-0.72070313	+14.01855469	-13.13964844	+13.42529297	+1508	+7.22900391	-9.72949219	-0.65478516	+62.79785156	+3.66943359	-25.59814453	+1624
+1458241334.38060000	+9.56689453	-6.06884766	-0.94921875	+51.10839844	-4.65820313	-62.11669922	+1856	+9.40429688	-5.29980469	-0.72070313	+14.04052734	-13.13964844	+13.42529297	+1508	+7.22900391	-9.72949219	-0.65917969	+62.79785156	+3.64746094	-25.57617188	+1624
+1458241334.38480000	+9.56689453	-6.06445313	-0.94482422	+51.10839844	-4.65820313	-62.11669922	+1856	+9.40429688	-5.29980469	-0.71630859	+14.04052734	-13.16162109	+13.42529297	+1508	+7.22900391	-9.72949219	-0.66357422	+62.77587891	+3.62548828	-25.55419922	+1624
+1458241334.38890000	+9.56689453	-6.06445313	-0.94482422	+51.10839844	-4.68017578	-62.09472656	+1856	+9.40429688	-5.29980469	-0.71630859	+14.04052734	-13.16162109	+13.42529297	+1508	+7.22460938	-9.72949219	-0.66357422	+62.77587891	+3.60351563	-25.55419922	+1624
+1458241334.39310000	+9.56250000	-6.06445313	-0.94482422	+51.10839844	-4.68017578	-62.09472656	+1856	+9.40429688	-5.29980469	-0.71630859	+14.06250000	-13.16162109	+13.42529297	+1508	+7.22460938	-9.72949219	-0.66357422	+62.77587891	+3.58154297	-25.53222656	+1624
+1458241334.40140010	+9.56250000	-6.06005859	-0.94042969	+51.10839844	-4.70214844	-62.09472656	+1856	+9.40429688	-5.29980469	-0.71630859	+14.06250000	-13.18359375	+13.42529297	+1508	+7.22021484	-9.72949219	-0.66796875	+62.75390625	+3.55957031	-25.51025391	+1620
+1458241334.40560010	+9.56250000	-6.06005859	-0.94042969	+51.10839844	-4.72412109	-62.07275391	+1856	+9.40429688	-5.29541016	-0.71191406	+14.06250000	-13.18359375	+13.42529297	+1512	+7.22021484	-9.72949219	-0.66796875	+62.75390625	+3.53759766	-25.48828125	+1620
+1458241334.40980010	+9.56250000	-6.06005859	-0.94042969	+51.10839844	-4.72412109	-62.07275391	+1856	+9.40429688	-5.29541016	-0.71191406	+14.06250000	-13.18359375	+13.42529297	+1512	+7.22021484	-9.72949219	-0.67236328	+62.75390625	+3.51562500	-25.48828125	+1616
+1458241334.41810010	+9.56689453	-6.06005859	-0.93603516	+51.10839844	-4.76806641	-62.07275391	+1852	+9.40429688	-5.29541016	-0.71191406	+14.06250000	-13.20556641	+13.42529297	+1512	+7.22021484	-9.72949219	-0.67236328	+62.75390625	+3.49365234	-25.48828125	+1616
+1458241334.42230010	+9.56689453	-6.06005859	-0.93603516	+51.08642578	-4.76806641	-62.07275391	+1852	+9.40429688	-5.29541016	-0.71191406	+14.06250000	-13.20556641	+13.44726563	+1512	+7.22021484	-9.72949219	-0.67236328	+62.75390625	+3.49365234	-25.48828125	+1612
+1458241334.42639990	+9.56689453	-6.06005859	-0.93603516	+51.08642578	-4.79003906	-62.07275391	+1852	+9.40429688	-5.29541016	-0.71191406	+14.06250000	-13.20556641	+13.44726563	+1512	+7.22460938	-9.72509766	-0.67236328	+62.77587891	+3.47167969	-25.48828125	+1612
+1458241334.43479990	+9.56689453	-6.06005859	-0.93164063	+51.08642578	-4.81201172	-62.07275391	+1852	+9.40429688	-5.29541016	-0.71191406	+14.06250000	-13.22753906	+13.44726563	+1516	+7.22460938	-9.72509766	-0.66796875	+62.79785156	+3.47167969	-25.51025391	+1612
+1458241334.43890000	+9.57128906	-6.06005859	-0.93164063	+51.06445313	-4.83398438	-62.07275391	+1852	+9.40429688	-5.29541016	-0.70751953	+14.06250000	-13.22753906	+13.44726563	+1516	+7.22900391	-9.72509766	-0.66796875	+62.79785156	+3.47167969	-25.51025391	+1612
+1458241334.44720010	+9.57128906	-6.06005859	-0.93164063	+51.06445313	-4.87792969	-62.07275391	+1856	+9.40429688	-5.29541016	-0.70751953	+14.06250000	-13.24951172	+13.46923828	+1516	+7.23339844	-9.72509766	-0.66357422	+62.81982422	+3.47167969	-25.53222656	+1612
+1458241334.45560000	+9.57568359	-6.06445313	-0.93164063	+51.04248047	-4.89990234	-62.07275391	+1856	+9.40869141	-5.29541016	-0.70751953	+14.04052734	-13.24951172	+13.49121094	+1516	+7.23339844	-9.72070313	-0.65917969	+62.84179688	+3.47167969	-25.55419922	+1612
+1458241334.46390010	+9.57568359	-6.06445313	-0.92724609	+51.02050781	-4.94384766	-62.09472656	+1856	+9.40869141	-5.29541016	-0.70751953	+14.04052734	-13.29345703	+13.49121094	+1516	+7.23779297	-9.72070313	-0.65917969	+62.86376953	+3.47167969	-25.59814453	+1616
+1458241334.46810010	+9.58007813	-6.06445313	-0.92724609	+50.99853516	-4.96582031	-62.09472656	+1860	+9.40869141	-5.29541016	-0.70751953	+14.01855469	-13.29345703	+13.51318359	+1516	+7.24218750	-9.72070313	-0.65478516	+62.86376953	+3.47167969	-25.59814453	+1616
+1458241334.47639990	+9.58007813	-6.06884766	-0.92724609	+50.97656250	-5.00976563	-62.09472656	+1860	+9.41308594	-5.29541016	-0.70312500	+14.01855469	-13.31542969	+13.53515625	+1512	+7.24218750	-9.72070313	-0.65478516	+62.86376953	+3.47167969	-25.64208984	+1616
+1458241334.48470000	+9.58447266	-6.06884766	-0.92285156	+50.93261719	-5.03173828	-62.11669922	+1864	+9.41308594	-5.29541016	-0.70312500	+13.99658203	-13.35937500	+13.55712891	+1512	+7.24218750	-9.72070313	-0.65478516	+62.84179688	+3.44970703	-25.64208984	+1620
+1458241334.48889990	+9.58447266	-6.06884766	-0.92285156	+50.93261719	-5.05371094	-62.11669922	+1864	+9.41308594	-5.29541016	-0.70312500	+13.97460938	-13.38134766	+13.55712891	+1512	+7.24218750	-9.72070313	-0.65478516	+62.84179688	+3.42773438	-25.66406250	+1620
+1458241334.49309990	+9.58447266	-6.06884766	-0.92285156	+50.91064453	-5.05371094	-62.13867188	+1868	+9.41748047	-5.29541016	-0.69873047	+13.95263672	-13.38134766	+13.55712891	+1512	+7.24218750	-9.72070313	-0.65478516	+62.81982422	+3.42773438	-25.66406250	+1620
+1458241334.50140000	+9.58447266	-6.07324219	-0.91845703	+50.88867188	-5.05371094	-62.16064453	+1868	+9.41748047	-5.29541016	-0.69873047	+13.93066406	-13.42529297	+13.55712891	+1512	+7.23779297	-9.72509766	-0.65478516	+62.79785156	+3.40576172	-25.66406250	+1620
+1458241334.50560000	+9.58447266	-6.07324219	-0.91845703	+50.86669922	-5.05371094	-62.16064453	+1868	+9.41748047	-5.29541016	-0.69873047	+13.90869141	-13.42529297	+13.55712891	+1512	+7.23779297	-9.72509766	-0.65478516	+62.77587891	+3.40576172	-25.66406250	+1620
+1458241334.50970010	+9.58447266	-6.07324219	-0.91845703	+50.86669922	-5.05371094	-62.18261719	+1872	+9.42187500	-5.29980469	-0.69433594	+13.90869141	-13.44726563	+13.55712891	+1516	+7.23339844	-9.72509766	-0.65478516	+62.75390625	+3.38378906	-25.66406250	+1620
+1458241334.51390000	+9.58447266	-6.07324219	-0.91845703	+50.84472656	-5.05371094	-62.18261719	+1872	+9.42187500	-5.29980469	-0.69433594	+13.88671875	-13.44726563	+13.53515625	+1516	+7.23339844	-9.72509766	-0.65917969	+62.75390625	+3.38378906	-25.66406250	+1620
+1458241334.52220010	+9.58447266	-6.07324219	-0.91845703	+50.82275391	-5.05371094	-62.20458984	+1872	+9.42187500	-5.29980469	-0.68994141	+13.86474609	-13.46923828	+13.53515625	+1516	+7.23339844	-9.72509766	-0.65917969	+62.70996094	+3.36181641	-25.66406250	+1620
+1458241334.52640010	+9.58447266	-6.07324219	-0.91845703	+50.82275391	-5.05371094	-62.20458984	+1872	+9.42187500	-5.29980469	-0.68994141	+13.84277344	-13.49121094	+13.53515625	+1520	+7.22900391	-9.72949219	-0.65917969	+62.70996094	+3.36181641	-25.66406250	+1620
+1458241334.53049990	+9.58447266	-6.07763672	-0.91845703	+50.80078125	-5.05371094	-62.22656250	+1876	+9.42187500	-5.29980469	-0.68994141	+13.84277344	-13.49121094	+13.51318359	+1520	+7.22900391	-9.72949219	-0.65917969	+62.68798828	+3.36181641	-25.66406250	+1620
+1458241334.53469990	+9.58447266	-6.07763672	-0.91406250	+50.80078125	-5.05371094	-62.22656250	+1876	+9.42187500	-5.29980469	-0.68994141	+13.82080078	-13.51318359	+13.51318359	+1524	+7.22900391	-9.72949219	-0.65917969	+62.68798828	+3.36181641	-25.66406250	+1620
+1458241334.54300000	+9.58447266	-6.07763672	-0.91406250	+50.77880859	-5.05371094	-62.22656250	+1876	+9.42626953	-5.30419922	-0.68994141	+13.79882813	-13.53515625	+13.51318359	+1524	+7.22900391	-9.72949219	-0.65917969	+62.66601563	+3.33984375	-25.66406250	+1616
+1458241334.54720000	+9.58447266	-6.07763672	-0.91406250	+50.77880859	-5.05371094	-62.22656250	+1876	+9.42626953	-5.30419922	-0.68994141	+13.79882813	-13.53515625	+13.51318359	+1524	+7.22900391	-9.72949219	-0.65917969	+62.66601563	+3.33984375	-25.66406250	+1616
+1458241334.55550000	+9.58447266	-6.07763672	-0.91406250	+50.77880859	-5.05371094	-62.24853516	+1876	+9.42626953	-5.30419922	-0.68554688	+13.77685547	-13.55712891	+13.51318359	+1528	+7.22900391	-9.72949219	-0.65917969	+62.66601563	+3.36181641	-25.68603516	+1616
+1458241334.55970000	+9.58447266	-6.07763672	-0.91406250	+50.77880859	-5.05371094	-62.24853516	+1880	+9.42626953	-5.30419922	-0.68554688	+13.75488281	-13.55712891	+13.51318359	+1528	+7.23339844	-9.72949219	-0.65478516	+62.68798828	+3.36181641	-25.68603516	+1616
