# Supplementary material for: A direct effect of perception on action when grasping a cup
Source: Sci Rep. 2018 Jan 9;8:171. doi: 10.1038/s41598-017-18591-5 (PMC5760564; doi:10.1038/s41598-017-18591-5)
Supplement: Supplementary file 6 — Supplementary Information [file 41598_2017_18591_MOESM6_ESM.zip › SciRep_Data/S02instruct/S02_100instruct_Tr7.dat]

+1000000000000.00000000	+0.00000000	+0.00000000	+0.00000000	+0.00000000	+0.00000000	+0.00000000	+0	+0.00000000	+0.00000000	+0.00000000	+0.00000000	+0.00000000	+0.00000000	+0	+0.00000000	+0.00000000	+0.00000000	+0.00000000	+0.00000000	+0.00000000	+0
+1458240599.47650000	+9.09667969	-5.71728516	-1.17333984	+51.98730469	+0.00000000	-65.98388672	+1356	+9.06152344	-4.94384766	-0.94042969	+0.76904297	-9.77783203	+15.86425781	+1312	+6.72802734	-9.12744141	-0.83935547	+62.42431641	+6.32812500	-26.23535156	+1612
+1458240599.48480010	+9.09667969	-5.71728516	-1.17333984	+51.98730469	+0.02197266	-65.98388672	+1356	+9.06152344	-4.94384766	-0.94042969	+0.76904297	-9.77783203	+15.84228516	+1312	+6.72363281	-9.12744141	-0.83935547	+62.40234375	+6.32812500	-26.21337891	+1612
+1458240599.49309990	+9.09228516	-5.71728516	-1.17333984	+51.98730469	+0.04394531	-65.98388672	+1356	+9.06152344	-4.94384766	-0.94482422	+0.76904297	-9.75585938	+15.84228516	+1312	+6.72363281	-9.13183594	-0.84375000	+62.38037109	+6.35009766	-26.19140625	+1612
+1458240599.50149990	+9.09228516	-5.72167969	-1.17333984	+51.98730469	+0.06591797	-65.98388672	+1356	+9.06152344	-4.94384766	-0.94482422	+0.76904297	-9.75585938	+15.82031250	+1312	+6.71923828	-9.13183594	-0.84375000	+62.35839844	+6.35009766	-26.16943359	+1612
+1458240599.50980000	+9.09228516	-5.72167969	-1.17773438	+51.98730469	+0.06591797	-65.98388672	+1360	+9.06152344	-4.94384766	-0.94482422	+0.76904297	-9.73388672	+15.79833984	+1316	+6.71923828	-9.13183594	-0.84375000	+62.35839844	+6.37207031	-26.14746094	+1608
+1458240599.51399990	+9.09228516	-5.72167969	-1.17773438	+51.98730469	+0.08789063	-65.98388672	+1360	+9.06152344	-4.94384766	-0.94482422	+0.79101563	-9.73388672	+15.79833984	+1316	+6.71923828	-9.13183594	-0.84375000	+62.35839844	+6.39404297	-26.14746094	+1608
+1458240599.52230000	+9.09228516	-5.72167969	-1.17773438	+51.98730469	+0.08789063	-65.98388672	+1360	+9.06152344	-4.94384766	-0.94482422	+0.79101563	-9.73388672	+15.79833984	+1316	+6.71923828	-9.13183594	-0.84375000	+62.38037109	+6.41601563	-26.14746094	+1608
+1458240604.97410010	+9.14062500	-5.77001953	-1.16894531	+51.43798828	+0.26367188	-66.73095703	+1376	+9.10986328	-4.99658203	-0.92724609	+0.17578125	-10.15136719	+16.41357422	+1340	+6.72802734	-9.16259766	-0.81738281	+61.76513672	+6.61376953	-26.67480469	+1632
+1458240604.97830010	+9.14062500	-5.77001953	-1.16894531	+51.41601563	+0.26367188	-66.73095703	+1376	+9.10986328	-4.99658203	-0.92724609	+0.17578125	-10.15136719	+16.41357422	+1340	+6.73242188	-9.16259766	-0.81738281	+61.76513672	+6.61376953	-26.67480469	+1632
+1458240604.98239990	+9.14062500	-5.77001953	-1.16894531	+51.41601563	+0.26367188	-66.73095703	+1376	+9.10986328	-4.99658203	-0.92724609	+0.17578125	-10.15136719	+16.41357422	+1340	+6.73242188	-9.16259766	-0.81738281	+61.78710938	+6.61376953	-26.67480469	+1632
+1458240604.98659990	+9.14062500	-5.77001953	-1.16894531	+51.41601563	+0.26367188	-66.73095703	+1376	+9.10986328	-4.99658203	-0.92724609	+0.17578125	-10.15136719	+16.41357422	+1340	+6.73242188	-9.16259766	-0.81738281	+61.78710938	+6.63574219	-26.67480469	+1632
+1458240604.99079990	+9.14062500	-5.77001953	-1.17333984	+51.41601563	+0.24169922	-66.73095703	+1376	+9.10986328	-4.99658203	-0.92724609	+0.17578125	-10.15136719	+16.41357422	+1340	+6.73242188	-9.16259766	-0.81298828	+61.78710938	+6.63574219	-26.69677734	+1632
+1458240604.99490000	+9.14062500	-5.77001953	-1.17333984	+51.41601563	+0.24169922	-66.73095703	+1376	+9.10986328	-4.99658203	-0.92724609	+0.17578125	-10.15136719	+16.41357422	+1340	+6.73681641	-9.16259766	-0.81298828	+61.80908203	+6.63574219	-26.69677734	+1632
+1458240604.99910000	+9.14062500	-5.77441406	-1.17333984	+51.41601563	+0.24169922	-66.73095703	+1376	+9.10986328	-4.99658203	-0.92724609	+0.17578125	-10.15136719	+16.41357422	+1340	+6.73681641	-9.16259766	-0.81298828	+61.83105469	+6.65771484	-26.69677734	+1632
+1458240605.00330000	+9.14062500	-5.77441406	-1.17333984	+51.41601563	+0.24169922	-66.73095703	+1376	+9.10986328	-4.99658203	-0.92724609	+0.17578125	-10.15136719	+16.41357422	+1340	+6.74121094	-9.16259766	-0.80859375	+61.83105469	+6.65771484	-26.71875000	+1636
+1458240605.00740000	+9.14062500	-5.77441406	-1.17333984	+51.41601563	+0.24169922	-66.73095703	+1376	+9.10986328	-4.99658203	-0.93164063	+0.17578125	-10.15136719	+16.41357422	+1340	+6.74121094	-9.16259766	-0.80859375	+61.85302734	+6.67968750	-26.71875000	+1636
+1458240605.01160000	+9.14062500	-5.77441406	-1.17333984	+51.41601563	+0.24169922	-66.73095703	+1376	+9.10986328	-4.99658203	-0.93164063	+0.17578125	-10.15136719	+16.41357422	+1340	+6.74560547	-9.15820313	-0.80419922	+61.89697266	+6.70166016	-26.74072266	+1636
+1458240605.01580000	+9.14062500	-5.77441406	-1.17333984	+51.41601563	+0.24169922	-66.73095703	+1372	+9.10986328	-4.99658203	-0.93164063	+0.17578125	-10.15136719	+16.41357422	+1340	+6.75000000	-9.15820313	-0.80419922	+61.91894531	+6.70166016	-26.76269531	+1640
+1458240605.01990010	+9.14062500	-5.77441406	-1.17333984	+51.41601563	+0.24169922	-66.73095703	+1372	+9.10986328	-4.99658203	-0.93164063	+0.17578125	-10.15136719	+16.41357422	+1340	+6.75000000	-9.15820313	-0.79980469	+61.94091797	+6.72363281	-26.76269531	+1640
+1458240605.02410010	+9.14062500	-5.77441406	-1.17333984	+51.41601563	+0.24169922	-66.70898438	+1372	+9.10986328	-4.99658203	-0.93164063	+0.17578125	-10.15136719	+16.41357422	+1340	+6.75439453	-9.15820313	-0.79980469	+61.94091797	+6.72363281	-26.76269531	+1644
+1458240605.02830000	+9.14062500	-5.77441406	-1.17333984	+51.41601563	+0.24169922	-66.70898438	+1372	+9.10986328	-4.99658203	-0.93164063	+0.17578125	-10.15136719	+16.41357422	+1340	+6.75439453	-9.15820313	-0.79980469	+61.96289063	+6.74560547	-26.78466797	+1644
+1458240605.03239990	+9.14062500	-5.77441406	-1.17333984	+51.41601563	+0.24169922	-66.70898438	+1368	+9.10986328	-4.99658203	-0.93164063	+0.17578125	-10.15136719	+16.41357422	+1340	+6.75439453	-9.15820313	-0.79980469	+61.96289063	+6.74560547	-26.76269531	+1644
+1458240605.03660010	+9.14062500	-5.77441406	-1.17333984	+51.41601563	+0.26367188	-66.70898438	+1368	+9.10986328	-4.99658203	-0.93164063	+0.17578125	-10.12939453	+16.41357422	+1340	+6.75439453	-9.15820313	-0.79980469	+61.94091797	+6.74560547	-26.76269531	+1644
+1458240605.04070000	+9.14062500	-5.77441406	-1.17333984	+51.41601563	+0.26367188	-66.70898438	+1368	+9.10986328	-4.99658203	-0.93164063	+0.17578125	-10.12939453	+16.41357422	+1340	+6.75000000	-9.15820313	-0.79980469	+61.94091797	+6.74560547	-26.76269531	+1648
+1458240605.04489990	+9.14062500	-5.77441406	-1.17333984	+51.41601563	+0.26367188	-66.70898438	+1368	+9.10986328	-4.99658203	-0.93164063	+0.17578125	-10.12939453	+16.41357422	+1336	+6.75000000	-9.15820313	-0.79980469	+61.94091797	+6.74560547	-26.74072266	+1648
+1458240605.04909990	+9.14062500	-5.77441406	-1.17333984	+51.41601563	+0.26367188	-66.70898438	+1364	+9.10986328	-4.99658203	-0.93164063	+0.17578125	-10.12939453	+16.41357422	+1336	+6.75000000	-9.15820313	-0.79980469	+61.91894531	+6.74560547	-26.74072266	+1648
+1458240605.05320000	+9.14062500	-5.77441406	-1.17333984	+51.41601563	+0.26367188	-66.70898438	+1364	+9.10986328	-5.00097656	-0.93164063	+0.17578125	-10.12939453	+16.41357422	+1336	+6.75000000	-9.15820313	-0.79980469	+61.91894531	+6.74560547	-26.74072266	+1648
+1458240605.05740000	+9.14062500	-5.77441406	-1.17333984	+51.41601563	+0.26367188	-66.70898438	+1364	+9.10986328	-5.00097656	-0.93164063	+0.17578125	-10.12939453	+16.41357422	+1336	+6.75000000	-9.15820313	-0.80419922	+61.91894531	+6.72363281	-26.74072266	+1652
+1458240605.06160000	+9.14062500	-5.77441406	-1.17333984	+51.41601563	+0.26367188	-66.70898438	+1364	+9.10986328	-5.00097656	-0.93164063	+0.17578125	-10.12939453	+16.39160156	+1336	+6.74560547	-9.15820313	-0.80419922	+61.89697266	+6.72363281	-26.74072266	+1652
+1458240605.06570010	+9.14062500	-5.77441406	-1.17333984	+51.41601563	+0.26367188	-66.70898438	+1364	+9.10986328	-5.00097656	-0.93164063	+0.17578125	-10.12939453	+16.39160156	+1336	+6.74560547	-9.16259766	-0.80419922	+61.89697266	+6.72363281	-26.71875000	+1652
+1458240605.06990000	+9.13623047	-5.77441406	-1.17333984	+51.41601563	+0.26367188	-66.70898438	+1364	+9.10986328	-5.00097656	-0.93164063	+0.17578125	-10.12939453	+16.39160156	+1336	+6.74560547	-9.16259766	-0.80419922	+61.89697266	+6.72363281	-26.71875000	+1652
+1458240605.07410000	+9.13623047	-5.77441406	-1.17333984	+51.41601563	+0.28564453	-66.70898438	+1364	+9.10986328	-5.00097656	-0.93164063	+0.17578125	-10.12939453	+16.39160156	+1336	+6.74560547	-9.16259766	-0.80419922	+61.89697266	+6.72363281	-26.71875000	+1652
+1458240605.07820010	+9.13623047	-5.77441406	-1.17333984	+51.41601563	+0.28564453	-66.70898438	+1364	+9.10986328	-5.00097656	-0.93164063	+0.17578125	-10.12939453	+16.39160156	+1336	+6.74560547	-9.16259766	-0.80419922	+61.89697266	+6.72363281	-26.71875000	+1652
+1458240605.08240010	+9.13623047	-5.77441406	-1.17333984	+51.41601563	+0.28564453	-66.70898438	+1364	+9.10986328	-5.00097656	-0.93164063	+0.17578125	-10.12939453	+16.39160156	+1336	+6.74560547	-9.16259766	-0.80419922	+61.87500000	+6.72363281	-26.71875000	+1652
+1458240605.08660010	+9.13623047	-5.77441406	-1.17333984	+51.41601563	+0.28564453	-66.70898438	+1364	+9.10986328	-5.00097656	-0.93164063	+0.17578125	-10.12939453	+16.39160156	+1340	+6.74560547	-9.16259766	-0.80419922	+61.87500000	+6.72363281	-26.71875000	+1652
+1458240605.09069990	+9.13623047	-5.77441406	-1.17333984	+51.39404297	+0.28564453	-66.70898438	+1364	+9.10986328	-5.00097656	-0.93164063	+0.17578125	-10.10742188	+16.39160156	+1340	+6.74560547	-9.16259766	-0.80419922	+61.87500000	+6.72363281	-26.69677734	+1652
+1458240605.09489990	+9.13623047	-5.77441406	-1.17333984	+51.39404297	+0.28564453	-66.70898438	+1364	+9.10986328	-5.00097656	-0.93164063	+0.17578125	-10.10742188	+16.39160156	+1340	+6.74560547	-9.16259766	-0.80419922	+61.87500000	+6.72363281	-26.69677734	+1652
+1458240605.09910010	+9.13623047	-5.77441406	-1.17333984	+51.39404297	+0.28564453	-66.70898438	+1364	+9.10986328	-5.00097656	-0.93164063	+0.17578125	-10.10742188	+16.39160156	+1340	+6.74560547	-9.16259766	-0.80419922	+61.87500000	+6.72363281	-26.69677734	+1652
+1458240605.10320000	+9.13623047	-5.77441406	-1.17333984	+51.39404297	+0.28564453	-66.70898438	+1360	+9.10986328	-5.00097656	-0.93164063	+0.17578125	-10.10742188	+16.39160156	+1340	+6.74560547	-9.16259766	-0.80419922	+61.87500000	+6.72363281	-26.69677734	+1652
+1458240605.10739990	+9.13623047	-5.77441406	-1.17333984	+51.39404297	+0.28564453	-66.70898438	+1360	+9.10986328	-5.00097656	-0.93164063	+0.17578125	-10.10742188	+16.39160156	+1340	+6.74560547	-9.16259766	-0.80419922	+61.89697266	+6.74560547	-26.69677734	+1652
+1458240605.11150000	+9.13623047	-5.77441406	-1.17333984	+51.39404297	+0.28564453	-66.70898438	+1360	+9.10986328	-5.00097656	-0.93164063	+0.17578125	-10.10742188	+16.39160156	+1340	+6.74560547	-9.16259766	-0.80419922	+61.89697266	+6.74560547	-26.69677734	+1652
+1458240605.11570000	+9.13623047	-5.77880859	-1.17333984	+51.39404297	+0.28564453	-66.70898438	+1360	+9.10986328	-5.00097656	-0.93164063	+0.17578125	-10.10742188	+16.36962891	+1340	+6.74560547	-9.16259766	-0.80419922	+61.89697266	+6.74560547	-26.69677734	+1652
+1458240605.11990000	+9.13623047	-5.77880859	-1.17333984	+51.39404297	+0.28564453	-66.70898438	+1360	+9.10986328	-5.00097656	-0.93164063	+0.17578125	-10.10742188	+16.36962891	+1340	+6.74560547	-9.16259766	-0.80419922	+61.89697266	+6.74560547	-26.69677734	+1652
+1458240605.12400010	+9.13623047	-5.77880859	-1.17333984	+51.39404297	+0.30761719	-66.70898438	+1360	+9.10986328	-5.00097656	-0.93164063	+0.17578125	-10.10742188	+16.36962891	+1340	+6.74560547	-9.16259766	-0.80419922	+61.89697266	+6.74560547	-26.69677734	+1652
+1458240605.12820010	+9.13623047	-5.77880859	-1.17333984	+51.39404297	+0.30761719	-66.70898438	+1360	+9.10986328	-5.00097656	-0.93603516	+0.17578125	-10.10742188	+16.36962891	+1340	+6.74560547	-9.16259766	-0.80419922	+61.89697266	+6.74560547	-26.69677734	+1652
+1458240605.13240000	+9.13623047	-5.77880859	-1.17333984	+51.39404297	+0.30761719	-66.70898438	+1360	+9.10546875	-5.00097656	-0.93603516	+0.17578125	-10.10742188	+16.36962891	+1340	+6.74560547	-9.16259766	-0.80419922	+61.89697266	+6.74560547	-26.69677734	+1652
+1458240605.13649990	+9.13623047	-5.77880859	-1.17333984	+51.39404297	+0.30761719	-66.70898438	+1360	+9.10546875	-5.00097656	-0.93603516	+0.17578125	-10.08544922	+16.36962891	+1336	+6.74560547	-9.16259766	-0.80419922	+61.89697266	+6.74560547	-26.69677734	+1652
+1458240605.14070010	+9.13623047	-5.77880859	-1.17333984	+51.39404297	+0.30761719	-66.70898438	+1360	+9.10546875	-5.00097656	-0.93603516	+0.17578125	-10.08544922	+16.36962891	+1336	+6.74560547	-9.16259766	-0.80419922	+61.89697266	+6.74560547	-26.69677734	+1652
+1458240605.14490010	+9.13623047	-5.77880859	-1.17333984	+51.39404297	+0.30761719	-66.70898438	+1356	+9.10546875	-5.00097656	-0.93603516	+0.17578125	-10.08544922	+16.36962891	+1336	+6.74560547	-9.16259766	-0.80419922	+61.89697266	+6.74560547	-26.69677734	+1652
+1458240605.14899990	+9.13623047	-5.77880859	-1.17333984	+51.39404297	+0.30761719	-66.70898438	+1356	+9.10546875	-5.00097656	-0.93603516	+0.15380859	-10.08544922	+16.36962891	+1336	+6.74560547	-9.16259766	-0.80419922	+61.89697266	+6.74560547	-26.69677734	+1652
+1458240605.15319990	+9.13623047	-5.77880859	-1.17333984	+51.39404297	+0.30761719	-66.70898438	+1356	+9.10546875	-5.00097656	-0.93603516	+0.15380859	-10.08544922	+16.36962891	+1336	+6.74560547	-9.16259766	-0.80419922	+61.89697266	+6.74560547	-26.69677734	+1652
+1458240605.15739990	+9.13623047	-5.77880859	-1.17333984	+51.39404297	+0.30761719	-66.70898438	+1356	+9.10546875	-5.00097656	-0.93603516	+0.15380859	-10.08544922	+16.36962891	+1336	+6.74560547	-9.16259766	-0.80419922	+61.89697266	+6.74560547	-26.69677734	+1652
+1458240605.16150000	+9.13623047	-5.77880859	-1.17333984	+51.39404297	+0.30761719	-66.70898438	+1356	+9.10546875	-5.00097656	-0.93603516	+0.15380859	-10.08544922	+16.36962891	+1336	+6.74121094	-9.16259766	-0.80419922	+61.87500000	+6.74560547	-26.67480469	+1652
+1458240605.16570000	+9.13623047	-5.77880859	-1.17333984	+51.39404297	+0.32958984	-66.70898438	+1356	+9.10546875	-5.00097656	-0.93603516	+0.15380859	-10.08544922	+16.36962891	+1336	+6.74121094	-9.16259766	-0.80859375	+61.87500000	+6.74560547	-26.67480469	+1652
+1458240605.16989990	+9.13623047	-5.77880859	-1.17333984	+51.39404297	+0.32958984	-66.70898438	+1356	+9.10546875	-5.00097656	-0.93603516	+0.15380859	-10.08544922	+16.36962891	+1336	+6.74121094	-9.16259766	-0.80859375	+61.87500000	+6.74560547	-26.67480469	+1652
+1458240605.17400000	+9.13623047	-5.77880859	-1.17333984	+51.39404297	+0.32958984	-66.70898438	+1356	+9.10546875	-5.00097656	-0.93603516	+0.15380859	-10.08544922	+16.34765625	+1336	+6.74121094	-9.16259766	-0.80859375	+61.87500000	+6.74560547	-26.67480469	+1652
+1458240605.17820000	+9.13623047	-5.77880859	-1.17333984	+51.39404297	+0.32958984	-66.70898438	+1356	+9.10546875	-5.00097656	-0.93603516	+0.15380859	-10.06347656	+16.34765625	+1340	+6.74121094	-9.16259766	-0.80859375	+61.85302734	+6.74560547	-26.67480469	+1652
+1458240605.18240000	+9.13623047	-5.77880859	-1.17773438	+51.39404297	+0.32958984	-66.70898438	+1356	+9.10546875	-5.00097656	-0.93603516	+0.15380859	-10.06347656	+16.34765625	+1340	+6.73681641	-9.16259766	-0.80859375	+61.85302734	+6.74560547	-26.65283203	+1652
+1458240605.18650010	+9.13623047	-5.77880859	-1.17773438	+51.39404297	+0.32958984	-66.70898438	+1356	+9.10546875	-5.00097656	-0.93603516	+0.15380859	-10.06347656	+16.34765625	+1340	+6.73681641	-9.16259766	-0.80859375	+61.85302734	+6.74560547	-26.65283203	+1652
+1458240605.19070010	+9.13623047	-5.77880859	-1.17773438	+51.39404297	+0.32958984	-66.70898438	+1356	+9.10546875	-5.00097656	-0.93603516	+0.15380859	-10.06347656	+16.34765625	+1340	+6.73681641	-9.16699219	-0.80859375	+61.83105469	+6.74560547	-26.65283203	+1652
+1458240605.19479990	+9.13623047	-5.77880859	-1.17773438	+51.39404297	+0.32958984	-66.70898438	+1360	+9.10546875	-5.00097656	-0.93603516	+0.15380859	-10.06347656	+16.34765625	+1340	+6.73681641	-9.16699219	-0.80859375	+61.83105469	+6.74560547	-26.65283203	+1652
+1458240605.19899990	+9.13623047	-5.77880859	-1.17773438	+51.39404297	+0.35156250	-66.70898438	+1360	+9.10546875	-5.00097656	-0.93603516	+0.15380859	-10.06347656	+16.34765625	+1340	+6.73681641	-9.16699219	-0.81298828	+61.83105469	+6.74560547	-26.65283203	+1652
+1458240605.20320010	+9.13623047	-5.77880859	-1.17773438	+51.39404297	+0.35156250	-66.70898438	+1360	+9.10546875	-5.00097656	-0.93603516	+0.15380859	-10.06347656	+16.34765625	+1340	+6.73681641	-9.16699219	-0.81298828	+61.83105469	+6.74560547	-26.65283203	+1648
+1458240605.20729990	+9.13623047	-5.77880859	-1.17773438	+51.39404297	+0.35156250	-66.70898438	+1360	+9.10546875	-5.00097656	-0.93603516	+0.15380859	-10.06347656	+16.34765625	+1340	+6.73681641	-9.16699219	-0.81298828	+61.83105469	+6.76757813	-26.65283203	+1648
+1458240605.21149990	+9.13623047	-5.77880859	-1.17773438	+51.39404297	+0.35156250	-66.70898438	+1360	+9.10546875	-5.00097656	-0.93603516	+0.15380859	-10.06347656	+16.34765625	+1340	+6.73681641	-9.16699219	-0.80859375	+61.83105469	+6.76757813	-26.65283203	+1648
+1458240605.21569990	+9.13623047	-5.77880859	-1.17773438	+51.39404297	+0.35156250	-66.70898438	+1360	+9.10546875	-5.00097656	-0.93603516	+0.15380859	-10.06347656	+16.34765625	+1340	+6.73681641	-9.16699219	-0.80859375	+61.83105469	+6.76757813	-26.65283203	+1648
+1458240605.21980000	+9.13623047	-5.77880859	-1.17773438	+51.39404297	+0.35156250	-66.70898438	+1360	+9.10546875	-5.00097656	-0.93603516	+0.15380859	-10.06347656	+16.32568359	+1340	+6.73681641	-9.16699219	-0.80859375	+61.83105469	+6.76757813	-26.65283203	+1648
+1458240605.22400000	+9.13623047	-5.77880859	-1.17773438	+51.39404297	+0.35156250	-66.70898438	+1360	+9.10546875	-5.00537109	-0.93603516	+0.15380859	-10.06347656	+16.32568359	+1340	+6.73681641	-9.16699219	-0.80859375	+61.83105469	+6.76757813	-26.65283203	+1648
+1458240605.22820000	+9.13623047	-5.77880859	-1.17773438	+51.37207031	+0.35156250	-66.68701172	+1360	+9.10546875	-5.00537109	-0.93603516	+0.15380859	-10.06347656	+16.32568359	+1340	+6.73681641	-9.16259766	-0.80859375	+61.85302734	+6.76757813	-26.65283203	+1644
+1458240605.23230000	+9.13623047	-5.77880859	-1.17773438	+51.37207031	+0.35156250	-66.68701172	+1360	+9.10546875	-5.00537109	-0.93603516	+0.15380859	-10.06347656	+16.32568359	+1340	+6.73681641	-9.16259766	-0.80859375	+61.85302734	+6.78955078	-26.65283203	+1644
+1458240605.23650000	+9.13623047	-5.77880859	-1.17773438	+51.37207031	+0.35156250	-66.68701172	+1360	+9.10546875	-5.00537109	-0.93603516	+0.15380859	-10.06347656	+16.32568359	+1340	+6.73681641	-9.16259766	-0.80859375	+61.85302734	+6.78955078	-26.65283203	+1644
+1458240605.24070000	+9.13623047	-5.77880859	-1.17773438	+51.37207031	+0.35156250	-66.68701172	+1360	+9.10546875	-5.00537109	-0.93603516	+0.15380859	-10.06347656	+16.32568359	+1340	+6.73681641	-9.16259766	-0.80859375	+61.85302734	+6.78955078	-26.67480469	+1644
+1458240605.24480010	+9.13623047	-5.77880859	-1.17773438	+51.37207031	+0.35156250	-66.68701172	+1360	+9.10546875	-5.00537109	-0.93603516	+0.15380859	-10.06347656	+16.32568359	+1340	+6.73681641	-9.16259766	-0.80859375	+61.85302734	+6.78955078	-26.67480469	+1644
+1458240605.24900010	+9.13623047	-5.77880859	-1.17773438	+51.37207031	+0.35156250	-66.68701172	+1360	+9.10546875	-5.00537109	-0.93603516	+0.15380859	-10.06347656	+16.32568359	+1340	+6.74121094	-9.16259766	-0.80859375	+61.85302734	+6.78955078	-26.67480469	+1644
+1458240605.25320010	+9.13623047	-5.77880859	-1.17773438	+51.37207031	+0.37353516	-66.68701172	+1360	+9.10546875	-5.00537109	-0.93603516	+0.15380859	-10.06347656	+16.32568359	+1340	+6.74121094	-9.16259766	-0.80859375	+61.85302734	+6.78955078	-26.67480469	+1644
+1458240605.25729990	+9.13623047	-5.77880859	-1.17773438	+51.37207031	+0.37353516	-66.68701172	+1360	+9.10546875	-5.00537109	-0.93603516	+0.15380859	-10.04150391	+16.32568359	+1340	+6.74121094	-9.16259766	-0.80859375	+61.85302734	+6.78955078	-26.67480469	+1644
+1458240605.26149990	+9.13623047	-5.77880859	-1.17773438	+51.37207031	+0.37353516	-66.68701172	+1360	+9.10546875	-5.00537109	-0.93603516	+0.15380859	-10.04150391	+16.32568359	+1340	+6.73681641	-9.16259766	-0.80859375	+61.85302734	+6.78955078	-26.67480469	+1644
+1458240605.26560000	+9.13623047	-5.77880859	-1.17773438	+51.37207031	+0.37353516	-66.68701172	+1360	+9.10546875	-5.00537109	-0.94042969	+0.15380859	-10.04150391	+16.32568359	+1340	+6.73681641	-9.16259766	-0.80859375	+61.85302734	+6.78955078	-26.65283203	+1644
+1458240605.26979990	+9.13623047	-5.77880859	-1.17773438	+51.37207031	+0.37353516	-66.68701172	+1360	+9.10546875	-5.00537109	-0.94042969	+0.15380859	-10.04150391	+16.32568359	+1340	+6.73681641	-9.16699219	-0.80859375	+61.85302734	+6.78955078	-26.65283203	+1644
+1458240605.27399990	+9.13623047	-5.77880859	-1.17773438	+51.37207031	+0.37353516	-66.68701172	+1360	+9.10546875	-5.00537109	-0.94042969	+0.15380859	-10.04150391	+16.32568359	+1340	+6.73681641	-9.16699219	-0.80859375	+61.85302734	+6.78955078	-26.65283203	+1644
+1458240605.27810000	+9.13623047	-5.77880859	-1.17773438	+51.37207031	+0.37353516	-66.68701172	+1360	+9.10546875	-5.00537109	-0.94042969	+0.15380859	-10.04150391	+16.32568359	+1340	+6.73681641	-9.16699219	-0.80859375	+61.83105469	+6.78955078	-26.65283203	+1644
+1458240605.28230000	+9.13623047	-5.77880859	-1.17773438	+51.37207031	+0.37353516	-66.68701172	+1360	+9.10546875	-5.00537109	-0.94042969	+0.15380859	-10.04150391	+16.30371094	+1340	+6.73681641	-9.16699219	-0.80859375	+61.83105469	+6.78955078	-26.65283203	+1644
+1458240605.28650000	+9.13623047	-5.78320313	-1.17773438	+51.37207031	+0.39550781	-66.68701172	+1360	+9.10546875	-5.00537109	-0.94042969	+0.15380859	-10.04150391	+16.30371094	+1340	+6.73681641	-9.16699219	-0.80859375	+61.83105469	+6.78955078	-26.65283203	+1640
+1458240605.29060010	+9.13623047	-5.78320313	-1.17773438	+51.37207031	+0.39550781	-66.68701172	+1360	+9.10546875	-5.00537109	-0.94042969	+0.15380859	-10.04150391	+16.30371094	+1340	+6.73681641	-9.16699219	-0.81298828	+61.83105469	+6.78955078	-26.65283203	+1640
+1458240605.29480000	+9.13623047	-5.78320313	-1.17773438	+51.37207031	+0.39550781	-66.68701172	+1360	+9.10546875	-5.00537109	-0.94042969	+0.15380859	-10.04150391	+16.30371094	+1340	+6.73242188	-9.16699219	-0.81298828	+61.80908203	+6.78955078	-26.63085938	+1640
+1458240605.29900000	+9.13623047	-5.78320313	-1.17773438	+51.37207031	+0.39550781	-66.68701172	+1360	+9.10546875	-5.00537109	-0.94042969	+0.15380859	-10.04150391	+16.30371094	+1340	+6.73242188	-9.16699219	-0.81298828	+61.80908203	+6.78955078	-26.63085938	+1640
+1458240605.30310010	+9.13623047	-5.78320313	-1.17773438	+51.37207031	+0.39550781	-66.68701172	+1360	+9.10546875	-5.00537109	-0.94042969	+0.15380859	-10.04150391	+16.30371094	+1340	+6.73242188	-9.16699219	-0.81298828	+61.80908203	+6.78955078	-26.63085938	+1640
+1458240605.30730010	+9.13623047	-5.78320313	-1.17773438	+51.37207031	+0.39550781	-66.68701172	+1360	+9.10546875	-5.00537109	-0.94042969	+0.15380859	-10.04150391	+16.30371094	+1340	+6.73242188	-9.16699219	-0.81298828	+61.78710938	+6.78955078	-26.63085938	+1640
+1458240605.31150010	+9.13623047	-5.78320313	-1.17773438	+51.37207031	+0.39550781	-66.70898438	+1364	+9.10546875	-5.00537109	-0.94042969	+0.15380859	-10.04150391	+16.30371094	+1340	+6.73242188	-9.16699219	-0.81298828	+61.78710938	+6.78955078	-26.63085938	+1640
+1458240605.31559990	+9.13623047	-5.78320313	-1.17773438	+51.37207031	+0.39550781	-66.70898438	+1364	+9.10546875	-5.00537109	-0.94042969	+0.15380859	-10.04150391	+16.28173828	+1340	+6.73242188	-9.16699219	-0.81298828	+61.78710938	+6.78955078	-26.63085938	+1636
+1458240605.31979990	+9.13623047	-5.78320313	-1.17773438	+51.37207031	+0.39550781	-66.70898438	+1364	+9.10546875	-5.00537109	-0.94042969	+0.15380859	-10.04150391	+16.28173828	+1340	+6.73242188	-9.16699219	-0.81298828	+61.78710938	+6.78955078	-26.63085938	+1636
+1458240605.32399990	+9.13623047	-5.78320313	-1.17773438	+51.37207031	+0.39550781	-66.70898438	+1364	+9.10546875	-5.00537109	-0.94042969	+0.15380859	-10.04150391	+16.28173828	+1340	+6.73242188	-9.16699219	-0.81298828	+61.78710938	+6.78955078	-26.63085938	+1636
+1458240605.32810000	+9.13623047	-5.78320313	-1.17773438	+51.37207031	+0.39550781	-66.70898438	+1364	+9.10546875	-5.00537109	-0.94042969	+0.15380859	-10.04150391	+16.28173828	+1340	+6.73242188	-9.16699219	-0.81298828	+61.78710938	+6.78955078	-26.63085938	+1636
+1458240605.33229990	+9.13623047	-5.78320313	-1.17773438	+51.37207031	+0.41748047	-66.70898438	+1364	+9.10546875	-5.00537109	-0.94042969	+0.15380859	-10.04150391	+16.28173828	+1340	+6.73242188	-9.16699219	-0.81298828	+61.78710938	+6.81152344	-26.63085938	+1636
+1458240605.33649990	+9.13623047	-5.78320313	-1.17773438	+51.37207031	+0.41748047	-66.70898438	+1364	+9.10546875	-5.00537109	-0.94042969	+0.15380859	-10.04150391	+16.28173828	+1340	+6.73242188	-9.16699219	-0.81298828	+61.78710938	+6.81152344	-26.63085938	+1632
+1458240605.34060000	+9.13623047	-5.78320313	-1.17773438	+51.37207031	+0.41748047	-66.70898438	+1364	+9.10546875	-5.00537109	-0.94042969	+0.15380859	-10.04150391	+16.28173828	+1340	+6.73242188	-9.16699219	-0.81298828	+61.80908203	+6.81152344	-26.63085938	+1632
+1458240605.34480000	+9.13623047	-5.78320313	-1.17773438	+51.37207031	+0.41748047	-66.70898438	+1364	+9.10546875	-5.00537109	-0.94042969	+0.15380859	-10.04150391	+16.28173828	+1340	+6.73242188	-9.16699219	-0.81298828	+61.80908203	+6.81152344	-26.63085938	+1632
+1458240605.34890010	+9.13623047	-5.78320313	-1.17773438	+51.37207031	+0.41748047	-66.70898438	+1364	+9.10546875	-5.00537109	-0.94042969	+0.15380859	-10.04150391	+16.28173828	+1340	+6.73242188	-9.16699219	-0.81298828	+61.80908203	+6.81152344	-26.63085938	+1632
+1458240605.35310010	+9.13623047	-5.78320313	-1.17773438	+51.37207031	+0.41748047	-66.70898438	+1364	+9.10546875	-5.00537109	-0.94042969	+0.15380859	-10.04150391	+16.28173828	+1340	+6.73242188	-9.16699219	-0.81298828	+61.80908203	+6.81152344	-26.63085938	+1632
+1458240605.35730000	+9.13623047	-5.78320313	-1.17773438	+51.37207031	+0.41748047	-66.70898438	+1364	+9.10546875	-5.00537109	-0.94042969	+0.15380859	-10.04150391	+16.28173828	+1340	+6.73681641	-9.16699219	-0.81298828	+61.80908203	+6.81152344	-26.63085938	+1632
+1458240605.36139990	+9.13623047	-5.78320313	-1.17773438	+51.37207031	+0.41748047	-66.70898438	+1364	+9.10546875	-5.00537109	-0.94042969	+0.15380859	-10.04150391	+16.28173828	+1340	+6.73681641	-9.16699219	-0.81298828	+61.80908203	+6.81152344	-26.63085938	+1632
+1458240605.36560010	+9.13623047	-5.78320313	-1.17773438	+51.37207031	+0.41748047	-66.70898438	+1364	+9.10546875	-5.00537109	-0.94042969	+0.15380859	-10.04150391	+16.28173828	+1340	+6.73681641	-9.16699219	-0.81298828	+61.80908203	+6.81152344	-26.63085938	+1632
+1458240605.36980010	+9.13623047	-5.78320313	-1.17773438	+51.37207031	+0.41748047	-66.70898438	+1364	+9.10546875	-5.00537109	-0.94042969	+0.15380859	-10.04150391	+16.28173828	+1340	+6.73681641	-9.16699219	-0.81298828	+61.80908203	+6.83349609	-26.63085938	+1632
+1458240605.37389990	+9.13623047	-5.78320313	-1.17773438	+51.37207031	+0.41748047	-66.70898438	+1364	+9.10546875	-5.00537109	-0.94042969	+0.15380859	-10.04150391	+16.28173828	+1340	+6.73681641	-9.16699219	-0.81298828	+61.80908203	+6.83349609	-26.63085938	+1632
+1458240605.37809990	+9.13623047	-5.78320313	-1.17773438	+51.37207031	+0.41748047	-66.70898438	+1364	+9.10546875	-5.00537109	-0.94042969	+0.15380859	-10.04150391	+16.28173828	+1340	+6.73681641	-9.16699219	-0.81298828	+61.80908203	+6.83349609	-26.63085938	+1628
+1458240605.38229990	+9.13623047	-5.78320313	-1.17773438	+51.37207031	+0.41748047	-66.70898438	+1364	+9.10546875	-5.00537109	-0.94042969	+0.15380859	-10.04150391	+16.28173828	+1340	+6.73681641	-9.16699219	-0.81298828	+61.80908203	+6.83349609	-26.63085938	+1628
+1458240605.38640000	+9.13623047	-5.78320313	-1.17773438	+51.37207031	+0.41748047	-66.70898438	+1364	+9.10546875	-5.00537109	-0.94042969	+0.15380859	-10.04150391	+16.28173828	+1340	+6.73242188	-9.16699219	-0.81298828	+61.80908203	+6.83349609	-26.63085938	+1628
+1458240605.39060000	+9.13623047	-5.78320313	-1.17773438	+51.37207031	+0.41748047	-66.70898438	+1364	+9.10546875	-5.00537109	-0.94042969	+0.15380859	-10.04150391	+16.28173828	+1340	+6.73242188	-9.17138672	-0.81298828	+61.80908203	+6.83349609	-26.63085938	+1628
+1458240605.39479990	+9.13623047	-5.78320313	-1.17773438	+51.37207031	+0.41748047	-66.70898438	+1364	+9.10546875	-5.00537109	-0.94042969	+0.15380859	-10.04150391	+16.28173828	+1340	+6.73242188	-9.17138672	-0.81298828	+61.78710938	+6.81152344	-26.63085938	+1628
+1458240605.39890000	+9.13623047	-5.78320313	-1.17773438	+51.37207031	+0.41748047	-66.70898438	+1368	+9.10546875	-5.00976563	-0.94042969	+0.15380859	-10.04150391	+16.28173828	+1340	+6.73242188	-9.17138672	-0.81298828	+61.78710938	+6.81152344	-26.63085938	+1628
+1458240605.40310000	+9.13623047	-5.78320313	-1.17773438	+51.37207031	+0.41748047	-66.70898438	+1368	+9.10546875	-5.00976563	-0.94042969	+0.15380859	-10.04150391	+16.28173828	+1340	+6.73242188	-9.17138672	-0.81298828	+61.78710938	+6.81152344	-26.63085938	+1628
+1458240605.40730000	+9.13623047	-5.78320313	-1.17773438	+51.37207031	+0.43945313	-66.70898438	+1368	+9.10546875	-5.00976563	-0.94042969	+0.15380859	-10.04150391	+16.28173828	+1340	+6.73242188	-9.17138672	-0.81298828	+61.78710938	+6.81152344	-26.63085938	+1628
+1458240605.41140010	+9.13623047	-5.78320313	-1.17773438	+51.37207031	+0.43945313	-66.70898438	+1368	+9.10546875	-5.00976563	-0.94042969	+0.15380859	-10.04150391	+16.25976563	+1340	+6.73242188	-9.17138672	-0.81298828	+61.76513672	+6.81152344	-26.60888672	+1628
+1458240605.41560010	+9.13623047	-5.78320313	-1.17773438	+51.39404297	+0.43945313	-66.70898438	+1368	+9.10546875	-5.00976563	-0.94042969	+0.15380859	-10.04150391	+16.25976563	+1340	+6.72802734	-9.17138672	-0.81738281	+61.76513672	+6.81152344	-26.60888672	+1628
+1458240605.41969990	+9.13623047	-5.78320313	-1.17773438	+51.39404297	+0.43945313	-66.70898438	+1368	+9.10546875	-5.00976563	-0.94042969	+0.15380859	-10.04150391	+16.25976563	+1340	+6.72802734	-9.17138672	-0.81738281	+61.76513672	+6.81152344	-26.60888672	+1624
+1458240605.42389990	+9.13623047	-5.78320313	-1.17773438	+51.39404297	+0.43945313	-66.70898438	+1368	+9.10546875	-5.00976563	-0.94042969	+0.13183594	-10.04150391	+16.25976563	+1340	+6.72802734	-9.17138672	-0.81738281	+61.76513672	+6.81152344	-26.60888672	+1624
+1458240605.42810010	+9.13623047	-5.78320313	-1.17773438	+51.39404297	+0.43945313	-66.70898438	+1368	+9.10546875	-5.00976563	-0.94042969	+0.13183594	-10.04150391	+16.25976563	+1340	+6.72802734	-9.17138672	-0.81738281	+61.76513672	+6.81152344	-26.60888672	+1624
+1458240605.43220000	+9.13623047	-5.78320313	-1.17773438	+51.39404297	+0.43945313	-66.70898438	+1368	+9.10546875	-5.00976563	-0.94042969	+0.13183594	-10.04150391	+16.25976563	+1340	+6.72802734	-9.17138672	-0.81738281	+61.76513672	+6.81152344	-26.60888672	+1624
+1458240605.43639990	+9.13623047	-5.78320313	-1.17773438	+51.39404297	+0.43945313	-66.70898438	+1372	+9.10546875	-5.00976563	-0.94042969	+0.13183594	-10.04150391	+16.25976563	+1340	+6.72802734	-9.17138672	-0.81738281	+61.76513672	+6.81152344	-26.60888672	+1624
+1458240605.44059990	+9.13623047	-5.78320313	-1.17773438	+51.39404297	+0.43945313	-66.70898438	+1372	+9.10546875	-5.00976563	-0.94042969	+0.13183594	-10.04150391	+16.25976563	+1340	+6.72802734	-9.17138672	-0.81738281	+61.76513672	+6.81152344	-26.60888672	+1624
+1458240605.44470000	+9.13623047	-5.78320313	-1.17773438	+51.39404297	+0.43945313	-66.70898438	+1372	+9.10546875	-5.00976563	-0.94042969	+0.13183594	-10.04150391	+16.28173828	+1340	+6.73242188	-9.17138672	-0.81738281	+61.76513672	+6.81152344	-26.63085938	+1624
+1458240605.44890000	+9.13623047	-5.78320313	-1.17773438	+51.39404297	+0.43945313	-66.70898438	+1372	+9.10546875	-5.00976563	-0.94042969	+0.13183594	-10.04150391	+16.28173828	+1340	+6.73242188	-9.17138672	-0.81298828	+61.76513672	+6.81152344	-26.63085938	+1620
+1458240605.45310000	+9.13623047	-5.78320313	-1.17773438	+51.39404297	+0.43945313	-66.70898438	+1372	+9.10546875	-5.00976563	-0.94042969	+0.13183594	-10.04150391	+16.28173828	+1340	+6.73242188	-9.17138672	-0.81298828	+61.76513672	+6.81152344	-26.63085938	+1620
+1458240605.45720010	+9.13623047	-5.78320313	-1.17773438	+51.39404297	+0.43945313	-66.70898438	+1372	+9.10546875	-5.00976563	-0.94042969	+0.13183594	-10.04150391	+16.28173828	+1340	+6.73242188	-9.17138672	-0.81298828	+61.76513672	+6.81152344	-26.63085938	+1620
+1458240605.46140000	+9.13623047	-5.78320313	-1.17773438	+51.39404297	+0.41748047	-66.70898438	+1372	+9.10546875	-5.00976563	-0.94042969	+0.13183594	-10.04150391	+16.28173828	+1340	+6.73242188	-9.17138672	-0.81298828	+61.78710938	+6.81152344	-26.63085938	+1620
+1458240605.46560000	+9.13623047	-5.78320313	-1.18212891	+51.39404297	+0.41748047	-66.70898438	+1372	+9.10546875	-5.00976563	-0.94042969	+0.13183594	-10.01953125	+16.28173828	+1340	+6.73242188	-9.17138672	-0.81298828	+61.78710938	+6.81152344	-26.63085938	+1620
+1458240605.46970010	+9.13623047	-5.78320313	-1.18212891	+51.39404297	+0.41748047	-66.70898438	+1372	+9.10546875	-5.00976563	-0.94042969	+0.13183594	-10.01953125	+16.28173828	+1340	+6.73242188	-9.17138672	-0.81298828	+61.78710938	+6.81152344	-26.65283203	+1620
+1458240605.47390010	+9.13623047	-5.78320313	-1.18212891	+51.39404297	+0.41748047	-66.70898438	+1372	+9.10546875	-5.00976563	-0.94042969	+0.13183594	-10.04150391	+16.28173828	+1336	+6.73681641	-9.17138672	-0.81298828	+61.78710938	+6.83349609	-26.65283203	+1624
+1458240605.47810010	+9.13623047	-5.78320313	-1.18212891	+51.39404297	+0.41748047	-66.70898438	+1372	+9.10546875	-5.00976563	-0.94042969	+0.13183594	-10.04150391	+16.28173828	+1336	+6.73681641	-9.17138672	-0.81298828	+61.78710938	+6.83349609	-26.65283203	+1624
+1458240605.48219990	+9.13623047	-5.78320313	-1.18212891	+51.39404297	+0.41748047	-66.70898438	+1372	+9.10546875	-5.00976563	-0.94042969	+0.13183594	-10.04150391	+16.30371094	+1336	+6.73681641	-9.17138672	-0.81298828	+61.78710938	+6.83349609	-26.65283203	+1624
+1458240605.48639990	+9.13623047	-5.78320313	-1.18212891	+51.39404297	+0.41748047	-66.70898438	+1372	+9.10546875	-5.00976563	-0.94042969	+0.13183594	-10.04150391	+16.30371094	+1336	+6.73681641	-9.17138672	-0.81298828	+61.78710938	+6.83349609	-26.65283203	+1624
+1458240605.49060010	+9.13623047	-5.78320313	-1.18212891	+51.41601563	+0.41748047	-66.70898438	+1372	+9.10546875	-5.00976563	-0.94042969	+0.13183594	-10.04150391	+16.30371094	+1336	+6.73681641	-9.17138672	-0.81298828	+61.78710938	+6.81152344	-26.67480469	+1624
+1458240605.49470000	+9.13623047	-5.78320313	-1.17773438	+51.41601563	+0.41748047	-66.70898438	+1372	+9.10546875	-5.00976563	-0.94042969	+0.13183594	-10.04150391	+16.30371094	+1336	+6.73681641	-9.17138672	-0.81298828	+61.78710938	+6.81152344	-26.67480469	+1624
+1458240605.49889990	+9.13623047	-5.78320313	-1.17773438	+51.41601563	+0.41748047	-66.70898438	+1372	+9.10546875	-5.00976563	-0.94042969	+0.13183594	-10.04150391	+16.30371094	+1336	+6.73681641	-9.17138672	-0.81298828	+61.78710938	+6.81152344	-26.67480469	+1624
+1458240605.50300000	+9.13623047	-5.78320313	-1.17773438	+51.41601563	+0.41748047	-66.70898438	+1372	+9.10546875	-5.00976563	-0.94042969	+0.13183594	-10.04150391	+16.30371094	+1336	+6.73681641	-9.17138672	-0.81298828	+61.78710938	+6.81152344	-26.67480469	+1624
+1458240605.50720000	+9.13623047	-5.78320313	-1.17773438	+51.41601563	+0.41748047	-66.70898438	+1372	+9.10986328	-5.00537109	-0.94042969	+0.13183594	-10.04150391	+16.30371094	+1336	+6.73681641	-9.17138672	-0.81298828	+61.78710938	+6.81152344	-26.67480469	+1624
+1458240605.51140000	+9.13623047	-5.78320313	-1.17773438	+51.41601563	+0.41748047	-66.70898438	+1372	+9.10986328	-5.00537109	-0.94042969	+0.13183594	-10.04150391	+16.32568359	+1336	+6.73681641	-9.17138672	-0.81298828	+61.76513672	+6.78955078	-26.67480469	+1624
+1458240605.51550010	+9.13623047	-5.78320313	-1.17773438	+51.41601563	+0.41748047	-66.70898438	+1372	+9.10986328	-5.00537109	-0.94042969	+0.13183594	-10.04150391	+16.32568359	+1336	+6.73681641	-9.17138672	-0.81298828	+61.76513672	+6.78955078	-26.67480469	+1624
+1458240605.51970010	+9.13623047	-5.78320313	-1.17773438	+51.41601563	+0.41748047	-66.70898438	+1372	+9.10986328	-5.00537109	-0.94042969	+0.13183594	-10.04150391	+16.32568359	+1336	+6.73681641	-9.17138672	-0.81298828	+61.76513672	+6.78955078	-26.67480469	+1624
+1458240605.52390000	+9.13623047	-5.78320313	-1.17773438	+51.41601563	+0.41748047	-66.70898438	+1372	+9.10986328	-5.00537109	-0.94042969	+0.13183594	-10.04150391	+16.32568359	+1336	+6.73681641	-9.17138672	-0.81298828	+61.74316406	+6.76757813	-26.67480469	+1624
+1458240605.52800010	+9.13623047	-5.78320313	-1.17773438	+51.41601563	+0.39550781	-66.70898438	+1376	+9.10986328	-5.00537109	-0.93603516	+0.13183594	-10.04150391	+16.32568359	+1336	+6.73242188	-9.17138672	-0.81738281	+61.72119141	+6.76757813	-26.67480469	+1624
+1458240605.53220010	+9.13623047	-5.78320313	-1.17773438	+51.41601563	+0.39550781	-66.70898438	+1376	+9.10986328	-5.00537109	-0.93603516	+0.13183594	-10.04150391	+16.32568359	+1336	+6.73242188	-9.17138672	-0.81738281	+61.72119141	+6.74560547	-26.67480469	+1624
+1458240605.53640010	+9.13623047	-5.78320313	-1.17773438	+51.43798828	+0.39550781	-66.70898438	+1376	+9.10986328	-5.00537109	-0.93603516	+0.13183594	-10.06347656	+16.34765625	+1336	+6.73242188	-9.17138672	-0.81738281	+61.72119141	+6.72363281	-26.69677734	+1620
+1458240605.54049990	+9.13623047	-5.78320313	-1.17773438	+51.43798828	+0.39550781	-66.70898438	+1376	+9.10986328	-5.00537109	-0.93603516	+0.13183594	-10.06347656	+16.34765625	+1336	+6.73242188	-9.17138672	-0.81738281	+61.69921875	+6.72363281	-26.69677734	+1620
+1458240605.54469990	+9.13623047	-5.78320313	-1.17773438	+51.43798828	+0.39550781	-66.70898438	+1376	+9.10986328	-5.00537109	-0.93603516	+0.13183594	-10.06347656	+16.34765625	+1336	+6.73681641	-9.17138672	-0.81738281	+61.69921875	+6.70166016	-26.71875000	+1620
+1458240605.54889990	+9.13623047	-5.78320313	-1.17773438	+51.43798828	+0.37353516	-66.70898438	+1380	+9.10986328	-5.00537109	-0.93603516	+0.13183594	-10.08544922	+16.36962891	+1340	+6.73681641	-9.17138672	-0.81738281	+61.67724609	+6.70166016	-26.74072266	+1620
+1458240605.55300000	+9.13623047	-5.78320313	-1.17773438	+51.43798828	+0.37353516	-66.70898438	+1380	+9.10986328	-5.00537109	-0.93603516	+0.10986328	-10.08544922	+16.36962891	+1340	+6.73681641	-9.17138672	-0.81298828	+61.67724609	+6.67968750	-26.76269531	+1620
+1458240605.55720000	+9.14062500	-5.77880859	-1.17773438	+51.43798828	+0.37353516	-66.70898438	+1380	+9.11425781	-5.00537109	-0.93164063	+0.10986328	-10.10742188	+16.39160156	+1340	+6.74121094	-9.17138672	-0.81298828	+61.67724609	+6.65771484	-26.78466797	+1620
+1458240605.56139990	+9.14062500	-5.77880859	-1.17773438	+51.43798828	+0.35156250	-66.70898438	+1380	+9.11425781	-5.00537109	-0.93164063	+0.10986328	-10.12939453	+16.41357422	+1340	+6.74560547	-9.17138672	-0.81298828	+61.67724609	+6.63574219	-26.82861328	+1624
+1458240605.56550000	+9.14062500	-5.77880859	-1.17333984	+51.43798828	+0.35156250	-66.73095703	+1380	+9.11425781	-5.00537109	-0.93164063	+0.10986328	-10.15136719	+16.43554688	+1340	+6.75000000	-9.17138672	-0.80859375	+61.67724609	+6.63574219	-26.85058594	+1624
+1458240605.56970000	+9.14062500	-5.77880859	-1.17333984	+51.43798828	+0.32958984	-66.73095703	+1380	+9.11425781	-5.00537109	-0.92724609	+0.08789063	-10.17333984	+16.45751953	+1340	+6.75439453	-9.16699219	-0.80859375	+61.69921875	+6.61376953	-26.89453125	+1628
+1458240605.57380010	+9.14062500	-5.77880859	-1.17333984	+51.45996094	+0.30761719	-66.73095703	+1380	+9.11865234	-5.00537109	-0.92724609	+0.06591797	-10.19531250	+16.50146484	+1340	+6.75878906	-9.16699219	-0.80419922	+61.69921875	+6.59179688	-26.96044922	+1628
+1458240605.57800010	+9.14501953	-5.77880859	-1.17333984	+51.45996094	+0.28564453	-66.73095703	+1384	+9.11865234	-5.00537109	-0.92285156	+0.06591797	-10.23925781	+16.54541016	+1344	+6.76318359	-9.16699219	-0.79980469	+61.69921875	+6.56982422	-27.00439453	+1632
+1458240605.58220010	+9.14501953	-5.77880859	-1.16894531	+51.45996094	+0.24169922	-66.73095703	+1384	+9.12304688	-5.00097656	-0.92285156	+0.04394531	-10.26123047	+16.58935547	+1344	+6.76757813	-9.16259766	-0.79541016	+61.69921875	+6.52587891	-27.04833984	+1636
+1458240605.58629990	+9.14941406	-5.77880859	-1.16894531	+51.45996094	+0.19775391	-66.75292969	+1384	+9.12744141	-5.00097656	-0.91845703	+0.02197266	-10.32714844	+16.63330078	+1344	+6.77197266	-9.16259766	-0.79541016	+61.67724609	+6.50390625	-27.09228516	+1640
+1458240605.59050010	+9.14941406	-5.77880859	-1.16455078	+51.48193359	+0.15380859	-66.75292969	+1384	+9.12744141	-5.00097656	-0.91406250	+0.00000000	-10.37109375	+16.67724609	+1344	+6.77636719	-9.16259766	-0.79541016	+61.65527344	+6.45996094	-27.13623047	+1640
+1458240605.59470010	+9.15380859	-5.77880859	-1.16455078	+51.48193359	+0.10986328	-66.75292969	+1384	+9.13183594	-5.00097656	-0.90966797	-0.04394531	-10.41503906	+16.72119141	+1348	+6.78076172	-9.16259766	-0.79541016	+61.63330078	+6.39404297	-27.15820313	+1644
+1458240605.59879990	+9.15820313	-5.77880859	-1.16015625	+51.50390625	+0.02197266	-66.77490234	+1384	+9.13623047	-5.00097656	-0.90527344	-0.08789063	-10.48095703	+16.78710938	+1348	+6.78076172	-9.16259766	-0.79541016	+61.56738281	+6.32812500	-27.18017578	+1644
+1458240605.60299990	+9.16259766	-5.77880859	-1.15576172	+51.50390625	-0.04394531	-66.77490234	+1388	+9.14062500	-4.99658203	-0.90087891	-0.13183594	-10.54687500	+16.83105469	+1348	+6.78515625	-9.16259766	-0.79980469	+61.50146484	+6.26220703	-27.18017578	+1648
+1458240605.60719990	+9.16699219	-5.77441406	-1.15136719	+51.52587891	-0.13183594	-66.77490234	+1388	+9.14501953	-4.99658203	-0.89648438	-0.17578125	-10.61279297	+16.89697266	+1352	+6.78515625	-9.16259766	-0.79980469	+61.43554688	+6.17431641	-27.18017578	+1648
+1458240605.61130000	+9.17138672	-5.77441406	-1.14257813	+51.54785156	-0.24169922	-66.79687500	+1392	+9.15380859	-4.99658203	-0.88769531	-0.26367188	-10.70068359	+16.94091797	+1356	+6.78515625	-9.16259766	-0.80419922	+61.32568359	+6.08642578	-27.18017578	+1652
+1458240605.61550000	+9.18017578	-5.77441406	-1.13818359	+51.56982422	-0.37353516	-66.79687500	+1396	+9.15820313	-4.99218750	-0.88330078	-0.35156250	-10.78857422	+17.00683594	+1360	+6.78515625	-9.16259766	-0.80859375	+61.21582031	+5.97656250	-27.18017578	+1652
+1458240605.61970000	+9.18896484	-5.77001953	-1.12939453	+51.59179688	-0.48339844	-66.79687500	+1400	+9.16699219	-4.99218750	-0.87451172	-0.41748047	-10.87646484	+17.05078125	+1364	+6.78076172	-9.16699219	-0.81298828	+61.10595703	+5.86669922	-27.18017578	+1652
+1458240605.62380000	+9.19775391	-5.77001953	-1.12060547	+51.59179688	-0.65917969	-66.79687500	+1404	+9.19335938	-4.98339844	-0.85253906	-0.68115234	-11.18408203	+17.18261719	+1376	+6.78076172	-9.16699219	-0.81738281	+60.93017578	+5.71289063	-27.15820313	+1656
+1458240605.62800000	+9.20654297	-5.76562500	-1.11181641	+51.61376953	-0.81298828	-66.79687500	+1412	+9.20214844	-4.97900391	-0.84375000	-0.76904297	-11.31591797	+17.24853516	+1384	+6.78515625	-9.16699219	-0.82617188	+60.77636719	+5.55908203	-27.15820313	+1656
+1458240605.63220000	+9.21972656	-5.76123047	-1.10302734	+51.63574219	-0.96679688	-66.77490234	+1416	+9.21533203	-4.97900391	-0.83496094	-0.83496094	-11.44775391	+17.29248047	+1388	+6.78515625	-9.16699219	-0.82617188	+60.64453125	+5.42724609	-27.15820313	+1656
+1458240605.63630010	+9.23291016	-5.76123047	-1.08984375	+51.63574219	-1.16455078	-66.77490234	+1424	+9.22412109	-4.97021484	-0.82617188	-0.87890625	-11.57958984	+17.33642578	+1396	+6.78955078	-9.16699219	-0.83056641	+60.44677734	+5.20751953	-27.18017578	+1656
+1458240605.64050010	+9.24609375	-5.75683594	-1.08105469	+51.63574219	-1.36230469	-66.73095703	+1436	+9.23730469	-4.96582031	-0.81738281	-0.92285156	-11.73339844	+17.38037109	+1404	+6.79833984	-9.16699219	-0.83496094	+60.27099609	+5.03173828	-27.20214844	+1656
+1458240605.64470010	+9.25927734	-5.75683594	-1.06787109	+51.63574219	-1.53808594	-66.70898438	+1444	+9.24609375	-4.96142578	-0.80419922	-0.96679688	-11.90917969	+17.44628906	+1408	+6.80712891	-9.16699219	-0.83496094	+60.13916016	+4.87792969	-27.24609375	+1656
+1458240605.64879990	+9.27685547	-5.75683594	-1.05908203	+51.61376953	-1.75781250	-66.68701172	+1452	+9.25927734	-4.95263672	-0.79541016	-0.94482422	-12.08496094	+17.51220703	+1416	+6.82031250	-9.16699219	-0.83056641	+59.94140625	+4.63623047	-27.33398438	+1656
+1458240605.65300010	+9.29003906	-5.75683594	-1.04589844	+51.59179688	-1.95556641	-66.62109375	+1460	+9.27246094	-4.94384766	-0.78222656	-0.92285156	-12.28271484	+17.57812500	+1424	+6.83789063	-9.16259766	-0.82617188	+59.80957031	+4.43847656	-27.42187500	+1660
+1458240605.65710000	+9.30761719	-5.75244141	-1.03710938	+51.59179688	-2.13134766	-66.59912109	+1468	+9.28564453	-4.93505859	-0.76904297	-0.90087891	-12.48046875	+17.66601563	+1432	+6.85107422	-9.15820313	-0.82617188	+59.69970703	+4.24072266	-27.50976563	+1664
+1458240605.66129990	+9.32958984	-5.75683594	-1.02392578	+51.52587891	-2.35107422	-66.53320313	+1472	+9.29882813	-4.92187500	-0.75585938	-0.79101563	-12.70019531	+17.73193359	+1440	+6.87304688	-9.15380859	-0.82177734	+59.52392578	+3.97705078	-27.61962891	+1668
+1458240605.66549990	+9.34716797	-5.75244141	-1.01513672	+51.48193359	-2.54882813	-66.46728516	+1480	+9.31201172	-4.90869141	-0.73828125	-0.68115234	-12.94189453	+17.79785156	+1448	+6.89062500	-9.14501953	-0.81738281	+59.41406250	+3.75732422	-27.75146484	+1676
+1458240605.66960000	+9.36914063	-5.75244141	-1.00195313	+51.45996094	-2.74658203	-66.42333984	+1488	+9.32519531	-4.89550781	-0.72509766	-0.57128906	-13.16162109	+17.88574219	+1456	+6.91259766	-9.14062500	-0.81298828	+59.30419922	+3.51562500	-27.90527344	+1680
+1458240605.67380000	+9.39111328	-5.75683594	-0.98876953	+51.35009766	-2.96630859	-66.37939453	+1496	+9.34277344	-4.87353516	-0.70751953	-0.35156250	-13.44726563	+17.95166016	+1464	+6.93017578	-9.13623047	-0.80859375	+59.15039063	+3.27392578	-28.03710938	+1688
+1458240605.67800000	+9.41308594	-5.75244141	-0.97558594	+51.30615234	-3.14208984	-66.31347656	+1504	+9.35595703	-4.85595703	-0.68994141	-0.15380859	-13.73291016	+18.01757813	+1472	+6.95214844	-9.13183594	-0.80419922	+59.01855469	+3.03222656	-28.21289063	+1696
+1458240605.68210010	+9.43945313	-5.75244141	-0.96679688	+51.26220703	-3.31787109	-66.26953125	+1516	+9.36914063	-4.83837891	-0.67675781	+0.04394531	-13.97460938	+18.08349609	+1480	+6.97412109	-9.12744141	-0.80419922	+58.88671875	+2.74658203	-28.36669922	+1700
+1458240605.68630000	+9.46142578	-5.75683594	-0.95361328	+51.08642578	-3.51562500	-66.20361328	+1524	+9.38671875	-4.81640625	-0.65917969	+0.35156250	-14.28222656	+18.10546875	+1492	+6.99169922	-9.12304688	-0.79980469	+58.71093750	+2.46093750	-28.52050781	+1704
+1458240605.69050000	+9.48779297	-5.75244141	-0.94042969	+50.99853516	-3.66943359	-66.11572266	+1536	+9.39990234	-4.79443359	-0.63720703	+0.63720703	-14.61181641	+18.12744141	+1500	+7.01367188	-9.11865234	-0.79541016	+58.53515625	+2.15332031	-28.71826172	+1712
+1458240605.69460010	+9.51855469	-5.75244141	-0.93164063	+50.93261719	-3.84521484	-66.04980469	+1552	+9.41308594	-4.76806641	-0.62402344	+0.94482422	-14.89746094	+18.14941406	+1508	+7.03564453	-9.11425781	-0.79980469	+58.38134766	+1.82373047	-28.89404297	+1720
+1458240605.69880010	+9.54492188	-5.75683594	-0.91845703	+50.71289063	-3.99902344	-66.02783203	+1564	+9.42626953	-4.74609375	-0.60644531	+1.23046875	-15.20507813	+18.14941406	+1516	+7.05322266	-9.11425781	-0.80419922	+58.16162109	+1.49414063	-29.06982422	+1724
+1458240605.70300010	+9.57128906	-5.75244141	-0.90527344	+50.60302734	-4.13085938	-65.98388672	+1580	+9.44384766	-4.72412109	-0.58886719	+1.60400391	-15.57861328	+18.10546875	+1528	+7.07519531	-9.10986328	-0.80419922	+57.94189453	+1.14257813	-29.28955078	+1728
+1458240605.70709990	+9.60644531	-5.75244141	-0.89208984	+50.47119141	-4.28466797	-65.91796875	+1596	+9.46142578	-4.69335938	-0.57128906	+1.97753906	-15.88623047	+18.10546875	+1536	+7.09277344	-9.10986328	-0.81298828	+57.72216797	+0.76904297	-29.48730469	+1732
+1458240605.71129990	+9.63281250	-5.75683594	-0.87890625	+50.22949219	-4.41650391	-65.91796875	+1612	+9.47460938	-4.67138672	-0.55371094	+2.30712891	-16.23779297	+18.01757813	+1544	+7.11035156	-9.10986328	-0.81738281	+57.43652344	+0.41748047	-29.70703125	+1732
+1458240605.71550010	+9.66357422	-5.75683594	-0.86572266	+50.05371094	-4.57031250	-65.89599609	+1628	+9.49218750	-4.64501953	-0.53613281	+2.70263672	-16.63330078	+17.92968750	+1556	+7.13232422	-9.10986328	-0.82177734	+57.19482422	+0.04394531	-29.97070313	+1736
+1458240605.71960000	+9.69873047	-5.75244141	-0.85253906	+49.87792969	-4.70214844	-65.85205078	+1648	+9.50976563	-4.61425781	-0.52294922	+3.12011719	-16.98486328	+17.86376953	+1564	+7.15429688	-9.10546875	-0.83056641	+56.93115234	-0.35156250	-30.19042969	+1740
+1458240605.72379990	+9.73388672	-5.76123047	-0.83935547	+49.59228516	-4.81201172	-65.83007813	+1664	+9.53173828	-4.58349609	-0.50537109	+3.55957031	-17.44628906	+17.70996094	+1576	+7.17187500	-9.10986328	-0.84375000	+56.60156250	-0.72509766	-30.43212891	+1740
+1458240605.72799990	+9.76904297	-5.76123047	-0.82617188	+49.35058594	-4.96582031	-65.83007813	+1684	+9.55371094	-4.55273438	-0.48339844	+3.99902344	-17.88574219	+17.55615234	+1588	+7.19384766	-9.10986328	-0.84814453	+56.33789063	-1.12060547	-30.71777344	+1740
+1458240605.73210000	+9.80419922	-5.76123047	-0.81738281	+49.10888672	-5.09765625	-65.78613281	+1704	+9.57568359	-4.52197266	-0.47460938	+4.43847656	-18.25927734	+17.42431641	+1600	+7.21582031	-9.10546875	-0.86132813	+56.07421875	-1.53808594	-30.95947266	+1744
+1458240605.73630000	+9.84375000	-5.76562500	-0.80419922	+48.80126953	-5.22949219	-65.83007813	+1728	+9.59765625	-4.49560547	-0.45703125	+4.83398438	-18.74267578	+17.22656250	+1608	+7.23779297	-9.10986328	-0.87011719	+55.76660156	-1.91162109	-31.22314453	+1744
+1458240605.74040010	+9.87890625	-5.77001953	-0.78662109	+48.51562500	-5.38330078	-65.85205078	+1748	+9.62402344	-4.46044922	-0.44384766	+5.25146484	-19.20410156	+17.02880859	+1620	+7.26416016	-9.10546875	-0.88330078	+55.48095703	-2.28515625	-31.53076172	+1744
+1458240605.74460010	+9.91845703	-5.77441406	-0.77783203	+48.22998047	-5.53710938	-65.85205078	+1772	+9.65039063	-4.42968750	-0.43505859	+5.66894531	-19.57763672	+16.85302734	+1628	+7.29052734	-9.10107422	-0.89208984	+55.21728516	-2.65869141	-31.81640625	+1744
+1458240605.74880000	+9.95800781	-5.77441406	-0.76904297	+47.92236328	-5.66894531	-65.85205078	+1796	+9.67236328	-4.41210938	-0.42187500	+5.93261719	-19.99511719	+16.63330078	+1636	+7.32128906	-9.10546875	-0.90087891	+54.90966797	-2.98828125	-32.12402344	+1744
+1458240605.75289990	+9.99755859	-5.78320313	-0.75585938	+47.59277344	-5.84472656	-65.89599609	+1820	+9.69873047	-4.38134766	-0.41308594	+6.28417969	-20.41259766	+16.41357422	+1644	+7.35205078	-9.10107422	-0.90966797	+54.66796875	-3.36181641	-32.40966797	+1744
+1458240605.75710010	+10.04150391	-5.78759766	-0.74707031	+47.26318359	-5.99853516	-65.87402344	+1844	+9.72509766	-4.35498047	-0.40869141	+6.63574219	-20.78613281	+16.21582031	+1652	+7.38720703	-9.09228516	-0.91845703	+54.40429688	-3.69140625	-32.71728516	+1744
+1458240605.76130010	+10.08105469	-5.78759766	-0.73828125	+46.97753906	-6.17431641	-65.89599609	+1868	+9.75146484	-4.33740234	-0.40429688	+6.85546875	-21.18164063	+16.01806641	+1656	+7.41796875	-9.08789063	-0.92285156	+54.16259766	-3.99902344	-33.02490234	+1744
+1458240605.76539990	+10.12500000	-5.79638672	-0.72509766	+46.66992188	-6.37207031	-65.93994141	+1896	+9.78222656	-4.30664063	-0.39990234	+7.14111328	-21.53320313	+15.82031250	+1664	+7.45751953	-9.07910156	-0.93164063	+53.94287109	-4.32861328	-33.31054688	+1748
+1458240605.76959990	+10.16455078	-5.80078125	-0.72070313	+46.31835938	-6.54785156	-65.91796875	+1920	+9.81298828	-4.28027344	-0.39550781	+7.42675781	-21.90673828	+15.62255859	+1668	+7.49707031	-9.07031250	-0.94042969	+53.74511719	-4.59228516	-33.61816406	+1748
+1458240605.77379990	+10.20849609	-5.80078125	-0.71191406	+46.09863281	-6.76757813	-65.93994141	+1952	+9.84375000	-4.26708984	-0.39550781	+7.53662109	-22.25830078	+15.44677734	+1672	+7.54101563	-9.06152344	-0.94042969	+53.54736328	-4.85595703	-33.94775391	+1752
+1458240605.77790000	+10.24804688	-5.80517578	-0.70751953	+45.81298828	-6.96533203	-65.93994141	+1980	+9.87451172	-4.24511719	-0.39550781	+7.73437500	-22.58789063	+15.24902344	+1676	+7.58056641	-9.05273438	-0.94921875	+53.34960938	-5.11962891	-34.18945313	+1756
+1458240605.78210000	+10.28759766	-5.81396484	-0.70312500	+45.50537109	-7.18505859	-65.91796875	+2004	+9.90966797	-4.21875000	-0.39550781	+7.93212891	-22.93945313	+15.05126953	+1680	+7.62011719	-9.03955078	-0.95361328	+53.15185547	-5.33935547	-34.45312500	+1760
+1458240605.78629990	+10.33154297	-5.80957031	-0.69873047	+45.32958984	-7.40478516	-65.91796875	+2036	+9.94482422	-4.20556641	-0.39990234	+7.97607422	-23.22509766	+14.91943359	+1684	+7.66406250	-9.03076172	-0.95800781	+52.93212891	-5.55908203	-34.71679688	+1764
+1458240605.79040000	+10.37548828	-5.81396484	-0.69433594	+45.08789063	-7.64648438	-65.91796875	+2068	+9.97998047	-4.18359375	-0.40429688	+8.08593750	-23.46679688	+14.78759766	+1692	+7.70800781	-9.01757813	-0.96679688	+52.73437500	-5.75683594	-34.91455078	+1768
+1458240605.79460000	+10.41503906	-5.81835938	-0.69873047	+44.84619141	-7.86621094	-65.85205078	+2096	+10.01953125	-4.16162109	-0.40869141	+8.23974609	-23.75244141	+14.65576172	+1696	+7.75195313	-9.00439453	-0.97558594	+52.55859375	-5.93261719	-35.09033203	+1776
+1458240605.79880000	+10.45898438	-5.80957031	-0.69433594	+44.73632813	-8.12988281	-65.85205078	+2128	+10.05468750	-4.15283203	-0.41748047	+8.19580078	-23.97216797	+14.54589844	+1700	+7.79589844	-8.99121094	-0.98437500	+52.33886719	-6.10839844	-35.28808594	+1780
+1458240605.80290010	+10.49853516	-5.80957031	-0.69433594	+44.58251953	-8.37158203	-65.87402344	+2160	+10.09423828	-4.13525391	-0.43066406	+8.21777344	-24.14794922	+14.45800781	+1708	+7.83544922	-8.97363281	-0.99755859	+52.11914063	-6.24023438	-35.39794922	+1788
+1458240605.80710010	+10.53808594	-5.81396484	-0.69873047	+44.40673828	-8.61328125	-65.83007813	+2192	+10.13818359	-4.11328125	-0.43505859	+8.28369141	-24.38964844	+14.34814453	+1716	+7.87939453	-8.96044922	-1.01074219	+51.87744141	-6.37207031	-35.48583984	+1792
+1458240605.81119990	+10.58203125	-5.80517578	-0.70312500	+44.34082031	-8.85498047	-65.83007813	+2224	+10.17773438	-4.10449219	-0.44824219	+8.17382813	-24.54345703	+14.28222656	+1724	+7.91894531	-8.94726563	-1.02392578	+51.61376953	-6.48193359	-35.59570313	+1796
+1458240605.81539990	+10.62597656	-5.80078125	-0.70312500	+44.23095703	-9.09667969	-65.85205078	+2252	+10.22167969	-4.08691406	-0.46142578	+8.12988281	-24.67529297	+14.19433594	+1732	+7.95849609	-8.93408203	-1.04589844	+51.32812500	-6.54785156	-35.61767578	+1800
+1458240605.81960010	+10.66552734	-5.79638672	-0.71630859	+44.14306641	-9.31640625	-65.78613281	+2284	+10.27001953	-4.07373047	-0.47460938	+8.10791016	-24.85107422	+14.10644531	+1744	+7.99365234	-8.92089844	-1.06787109	+51.02050781	-6.63574219	-35.59570313	+1808
+1458240605.82370000	+10.70947266	-5.79199219	-0.72070313	+44.07714844	-9.53613281	-65.80810547	+2316	+10.31835938	-4.06054688	-0.49218750	+7.95410156	-24.93896484	+14.08447266	+1752	+8.02880859	-8.90332031	-1.08984375	+50.69091797	-6.70166016	-35.55175781	+1812
+1458240605.82789990	+10.75341797	-5.78320313	-0.72949219	+44.01123047	-9.77783203	-65.83007813	+2344	+10.36669922	-4.04736328	-0.50976563	+7.86621094	-25.02685547	+14.04052734	+1764	+8.06396484	-8.89013672	-1.12060547	+50.33935547	-6.74560547	-35.48583984	+1816
+1458240605.83209990	+10.79736328	-5.77880859	-0.74267578	+43.94531250	-9.97558594	-65.80810547	+2372	+10.41943359	-4.02978516	-0.52294922	+7.80029297	-25.13671875	+13.99658203	+1776	+8.09912109	-8.87255859	-1.14697266	+49.98779297	-6.78955078	-35.39794922	+1820
+1458240605.83620000	+10.84130859	-5.77001953	-0.75585938	+43.90136719	-10.17333984	-65.85205078	+2400	+10.46777344	-4.01660156	-0.54052734	+7.62451172	-25.22460938	+13.97460938	+1788	+8.13427734	-8.85498047	-1.17773438	+49.63623047	-6.81152344	-35.31005859	+1820
+1458240605.84040000	+10.88525391	-5.76123047	-0.76464844	+43.83544922	-10.37109375	-65.87402344	+2428	+10.52050781	-4.00341797	-0.55810547	+7.47070313	-25.31250000	+13.93066406	+1804	+8.16943359	-8.83740234	-1.20849609	+49.24072266	-6.81152344	-35.17822266	+1824
+1458240605.84460000	+10.93359375	-5.75244141	-0.77783203	+43.79150391	-10.56884766	-65.91796875	+2452	+10.57763672	-3.99023438	-0.57128906	+7.31689453	-25.42236328	+13.88671875	+1816	+8.20458984	-8.81982422	-1.23925781	+48.84521484	-6.81152344	-35.06835938	+1824
+1458240605.84870000	+10.97753906	-5.74365234	-0.78662109	+43.68164063	-10.74462891	-65.96191406	+2476	+10.63476563	-3.97265625	-0.59326172	+7.16308594	-25.46630859	+13.88671875	+1832	+8.23974609	-8.80224609	-1.27001953	+48.44970703	-6.81152344	-34.93652344	+1824
+1458240605.85290000	+11.02587891	-5.73486328	-0.79980469	+43.59375000	-10.94238281	-65.98388672	+2500	+10.69189453	-3.95507813	-0.61523438	+6.96533203	-25.51025391	+13.88671875	+1848	+8.27929688	-8.78027344	-1.30517578	+48.07617188	-6.78955078	-34.80468750	+1824
+1458240605.85710000	+11.07421875	-5.72167969	-0.81738281	+43.50585938	-11.09619141	-66.00585938	+2520	+10.74462891	-3.94189453	-0.62841797	+6.78955078	-25.59814453	+13.86474609	+1864	+8.31445313	-8.75390625	-1.33593750	+47.68066406	-6.78955078	-34.67285156	+1824
+1458240605.86120010	+11.12255859	-5.71289063	-0.83056641	+43.37402344	-11.27197266	-66.02783203	+2544	+10.80615234	-3.91992188	-0.65039063	+6.63574219	-25.64208984	+13.88671875	+1884	+8.35400391	-8.72753906	-1.36669922	+47.30712891	-6.76757813	-34.56298828	+1828
+1458240605.86540010	+11.17089844	-5.70410156	-0.84814453	+43.22021484	-11.44775391	-66.04980469	+2564	+10.86328125	-3.90234375	-0.67236328	+6.43798828	-25.68603516	+13.90869141	+1900	+8.39355469	-8.69677734	-1.39746094	+46.95556641	-6.74560547	-34.47509766	+1832
+1458240605.86960010	+11.22363281	-5.69091797	-0.86132813	+43.06640625	-11.60156250	-66.09375000	+2580	+10.92041016	-3.88476563	-0.68554688	+6.24023438	-25.79589844	+13.90869141	+1916	+8.43750000	-8.66601563	-1.42382813	+46.62597656	-6.72363281	-34.38720703	+1836
+1458240605.87369990	+11.27636719	-5.67773438	-0.87451172	+42.91259766	-11.77734375	-66.11572266	+2600	+10.97753906	-3.85839844	-0.70312500	+6.08642578	-25.81787109	+13.97460938	+1936	+8.48144531	-8.63085938	-1.45019531	+46.29638672	-6.70166016	-34.34326172	+1840
+1458240605.87789990	+11.32470703	-5.66455078	-0.89208984	+42.71484375	-11.93115234	-66.13769531	+2616	+11.03466797	-3.83642578	-0.72509766	+5.88867188	-25.83984375	+14.04052734	+1956	+8.52978516	-8.59130859	-1.47656250	+46.01074219	-6.67968750	-34.27734375	+1848
+1458240605.88210010	+11.37744141	-5.65136719	-0.90527344	+42.51708984	-12.10693359	-66.15966797	+2632	+11.09179688	-3.81884766	-0.73828125	+5.66894531	-25.90576172	+14.08447266	+1972	+8.57812500	-8.55175781	-1.49853516	+45.72509766	-6.65771484	-34.25537109	+1852
+1458240605.88620000	+11.43017578	-5.63378906	-0.92285156	+42.34130859	-12.28271484	-66.13769531	+2648	+11.15332031	-3.78808594	-0.76025391	+5.51513672	-25.90576172	+14.19433594	+1992	+8.63085938	-8.50781250	-1.52050781	+45.46142578	-6.63574219	-34.21142578	+1860
+1458240605.89039990	+11.48291016	-5.61621094	-0.94042969	+42.09960938	-12.43652344	-66.09375000	+2664	+11.21044922	-3.76171875	-0.78222656	+5.29541016	-25.88378906	+14.30419922	+2008	+8.68359375	-8.45947266	-1.53808594	+45.21972656	-6.61376953	-34.18945313	+1864
+1458240605.89450000	+11.52685547	-5.59863281	-0.96240234	+41.85791016	-12.59033203	-66.04980469	+2680	+11.26318359	-3.73974609	-0.79980469	+5.07568359	-25.92773438	+14.39208984	+2024	+8.73193359	-8.41113281	-1.56005859	+45.00000000	-6.59179688	-34.16748047	+1872
+1458240605.89870000	+11.57958984	-5.57666016	-0.97998047	+41.68212891	-12.74414063	-66.02783203	+2696	+11.32470703	-3.70458984	-0.81738281	+4.89990234	-25.90576172	+14.52392578	+2044	+8.78466797	-8.35839844	-1.57763672	+44.78027344	-6.59179688	-34.14550781	+1880
+1458240605.90290000	+11.63232422	-5.55029297	-0.99755859	+41.46240234	-12.91992188	-65.98388672	+2708	+11.37744141	-3.67822266	-0.83496094	+4.65820313	-25.88378906	+14.67773438	+2064	+8.83740234	-8.30566406	-1.59521484	+44.56054688	-6.56982422	-34.10156250	+1884
+1458240605.90700010	+11.68066406	-5.52832031	-1.01513672	+41.24267578	-13.07373047	-65.98388672	+2720	+11.43457031	-3.64746094	-0.85253906	+4.41650391	-25.90576172	+14.78759766	+2080	+8.88574219	-8.24853516	-1.61279297	+44.34082031	-6.54785156	-34.07958984	+1892
+1458240605.91120000	+11.72900391	-5.49755859	-1.02832031	+41.08886719	-13.27148438	-65.93994141	+2736	+11.49169922	-3.61230469	-0.86572266	+4.21875000	-25.86181641	+14.96337891	+2096	+8.93847656	-8.19580078	-1.63037109	+44.14306641	-6.52587891	-34.05761719	+1896
+1458240605.91540000	+11.78173828	-5.47119141	-1.04589844	+40.86914063	-13.42529297	-65.89599609	+2748	+11.54443359	-3.58154297	-0.88769531	+3.95507813	-25.81787109	+15.11718750	+2116	+8.98681641	-8.13867188	-1.65234375	+43.94531250	-6.48193359	-33.99169922	+1904
+1458240605.91950010	+11.82568359	-5.44042969	-1.06787109	+40.67138672	-13.57910156	-65.85205078	+2760	+11.59716797	-3.55078125	-0.90087891	+3.71337891	-25.79589844	+15.27099609	+2132	+9.03076172	-8.08154297	-1.67431641	+43.72558594	-6.45996094	-33.92578125	+1908
+1458240605.92370010	+11.87402344	-5.40527344	-1.08544922	+40.51757813	-13.73291016	-65.80810547	+2772	+11.64990234	-3.51123047	-0.91406250	+3.49365234	-25.75195313	+15.42480469	+2148	+9.07470703	-8.02441406	-1.69628906	+43.50585938	-6.41601563	-33.81591797	+1916
+1458240605.92790010	+11.91796875	-5.37011719	-1.10302734	+40.34179688	-13.86474609	-65.74218750	+2784	+11.70263672	-3.47607422	-0.93164063	+3.22998047	-25.68603516	+15.60058594	+2164	+9.11865234	-7.96728516	-1.71826172	+43.26416016	-6.37207031	-33.70605469	+1920
+1458240605.93199990	+11.96191406	-5.33056641	-1.12060547	+40.18798828	-14.01855469	-65.69824219	+2796	+11.75097656	-3.43652344	-0.94042969	+2.98828125	-25.64208984	+15.75439453	+2180	+9.15820313	-7.91015625	-1.74462891	+43.02246094	-6.32812500	-33.57421875	+1928
+1458240605.93619990	+12.00585938	-5.28662109	-1.13378906	+40.07812500	-14.19433594	-65.69824219	+2808	+11.80371094	-3.39257813	-0.95361328	+2.79052734	-25.59814453	+15.90820313	+2200	+9.19335938	-7.85302734	-1.77099609	+42.78076172	-6.26220703	-33.42041016	+1932
+1458240605.94039990	+12.04980469	-5.24707031	-1.14697266	+39.94628906	-14.32617188	-65.67626953	+2824	+11.85644531	-3.35742188	-0.96679688	+2.54882813	-25.55419922	+16.06201172	+2216	+9.22851563	-7.80029297	-1.79736328	+42.49511719	-6.19628906	-33.24462891	+1936
+1458240605.94450000	+12.08935547	-5.20312500	-1.16015625	+39.81445313	-14.45800781	-65.69824219	+2836	+11.90478516	-3.31347656	-0.97558594	+2.30712891	-25.51025391	+16.19384766	+2232	+9.25927734	-7.74316406	-1.82812500	+42.23144531	-6.10839844	-33.06884766	+1944
+1458240605.94870000	+12.13330078	-5.15478516	-1.17333984	+39.70458984	-14.58984375	-65.67626953	+2852	+11.95312500	-3.26513672	-0.98437500	+2.13134766	-25.44433594	+16.34765625	+2252	+9.29003906	-7.68603516	-1.85449219	+41.96777344	-6.04248047	-32.84912109	+1952
+1458240605.95289990	+12.17285156	-5.11083984	-1.18652344	+39.57275391	-14.69970703	-65.65429688	+2864	+12.00585938	-3.22119141	-0.99755859	+1.91162109	-25.35644531	+16.50146484	+2268	+9.32080078	-7.63330078	-1.88525391	+41.70410156	-5.93261719	-32.62939453	+1956
+1458240605.95700000	+12.21240234	-5.06250000	-1.19970703	+39.44091797	-14.78759766	-65.63232422	+2884	+12.04980469	-3.17724609	-1.00634766	+1.71386719	-25.26855469	+16.63330078	+2284	+9.34716797	-7.57617188	-1.91601563	+41.44042969	-5.84472656	-32.40966797	+1964
+1458240605.96120000	+12.25195313	-5.00976563	-1.21289063	+39.33105469	-14.87548828	-65.61035156	+2900	+12.09814453	-3.12451172	-1.01513672	+1.58203125	-25.15869141	+16.76513672	+2304	+9.37792969	-7.51904297	-1.94677734	+41.17675781	-5.73486328	-32.14599609	+1972
+1458240605.96530010	+12.29150391	-4.96142578	-1.22607422	+39.19921875	-14.96337891	-65.58837891	+2920	+12.14208984	-3.07617188	-1.02832031	+1.40625000	-25.07080078	+16.91894531	+2320	+9.40429688	-7.45751953	-1.97753906	+40.93505859	-5.62500000	-31.88232422	+1980
+1458240605.96950010	+12.33105469	-4.90869141	-1.23925781	+39.08935547	-15.05126953	-65.61035156	+2936	+12.18603516	-3.02343750	-1.03710938	+1.23046875	-24.96093750	+17.05078125	+2340	+9.43505859	-7.39599609	-2.00390625	+40.71533203	-5.53710938	-31.66259766	+1988
+1458240605.97370000	+12.37060547	-4.85595703	-1.24804688	+38.95751953	-15.13916016	-65.56640625	+2956	+12.22998047	-2.96630859	-1.04589844	+1.14257813	-24.85107422	+17.20458984	+2360	+9.46582031	-7.33447266	-2.03027344	+40.49560547	-5.42724609	-31.42089844	+1996
+1458240605.97779990	+12.41015625	-4.80322266	-1.26562500	+38.80371094	-15.18310547	-65.52246094	+2976	+12.27392578	-2.91357422	-1.05468750	+1.01074219	-24.71923828	+17.33642578	+2376	+9.49658203	-7.26855469	-2.05664063	+40.29785156	-5.31738281	-31.15722656	+2008
+1458240605.98200010	+12.44970703	-4.75488281	-1.27441406	+38.64990234	-15.24902344	-65.50048828	+2992	+12.31787109	-2.86083984	-1.06347656	+0.87890625	-24.58740234	+17.46826172	+2392	+9.52734375	-7.20263672	-2.07861328	+40.14404297	-5.22949219	-30.95947266	+2012
+1458240605.98620010	+12.48925781	-4.70214844	-1.29199219	+38.47412109	-15.27099609	-65.41259766	+3012	+12.35742188	-2.79492188	-1.07666016	+0.83496094	-24.43359375	+17.62207031	+2412	+9.56250000	-7.13671875	-2.09619141	+39.96826172	-5.14160156	-30.71777344	+2020
+1458240605.99029990	+12.52880859	-4.64941406	-1.30957031	+38.29833984	-15.31494141	-65.32470703	+3032	+12.40136719	-2.73779297	-1.08544922	+0.72509766	-24.30175781	+17.75390625	+2428	+9.59765625	-7.06201172	-2.11816406	+39.85839844	-5.07568359	-30.49804688	+2032
+1458240605.99449990	+12.56835938	-4.59228516	-1.32275391	+38.10058594	-15.38085938	-65.25878906	+3048	+12.44091797	-2.68066406	-1.09863281	+0.63720703	-24.12597656	+17.92968750	+2444	+9.63720703	-6.98730469	-2.13134766	+39.77050781	-5.03173828	-30.32226563	+2040
+1458240605.99869990	+12.60791016	-4.54394531	-1.34033203	+37.88085938	-15.40283203	-65.12695313	+3064	+12.47607422	-2.61474609	-1.10742188	+0.61523438	-23.97216797	+18.08349609	+2464	+9.67236328	-6.91699219	-2.14453125	+39.63867188	-4.98779297	-30.12451172	+2044
+1458240606.00280000	+12.64746094	-4.49121094	-1.35791016	+37.66113281	-15.44677734	-64.99511719	+3076	+12.51562500	-2.55761719	-1.12060547	+0.54931641	-23.81835938	+18.23730469	+2480	+9.71191406	-6.83789063	-2.15771484	+39.59472656	-4.94384766	-29.94873047	+2052
+1458240606.00700000	+12.68701172	-4.43847656	-1.36669922	+37.44140625	-15.49072266	-64.90722656	+3088	+12.55517578	-2.49609375	-1.12939453	+0.46142578	-23.66455078	+18.39111328	+2492	+9.75146484	-6.75878906	-2.16210938	+39.55078125	-4.94384766	-29.81689453	+2060
+1458240606.01120000	+12.72656250	-4.39013672	-1.38427734	+37.19970703	-15.53466797	-64.75341797	+3096	+12.59033203	-2.43017578	-1.13818359	+0.46142578	-23.55468750	+18.54492188	+2508	+9.79101563	-6.67968750	-2.17089844	+39.46289063	-4.92187500	-29.66308594	+2064
+1458240606.01530000	+12.77050781	-4.33740234	-1.39746094	+36.93603516	-15.55664063	-64.62158203	+3104	+12.62988281	-2.36865234	-1.14257813	+0.41748047	-23.44482422	+18.69873047	+2520	+9.83056641	-6.60058594	-2.17968750	+39.41894531	-4.94384766	-29.55322266	+2068
+1458240606.01950000	+12.81005859	-4.28466797	-1.40625000	+36.69433594	-15.62255859	-64.48974609	+3108	+12.66943359	-2.30712891	-1.15136719	+0.39550781	-23.33496094	+18.85253906	+2532	+9.87011719	-6.52148438	-2.18408203	+39.35302734	-4.96582031	-29.39941406	+2072
+1458240606.02370000	+12.84521484	-4.23193359	-1.41943359	+36.40869141	-15.64453125	-64.35791016	+3112	+12.70458984	-2.23681641	-1.16015625	+0.41748047	-23.22509766	+18.98437500	+2544	+9.90527344	-6.45117188	-2.19287109	+39.24316406	-4.94384766	-29.26757813	+2076
+1458240606.02780010	+12.88476563	-4.18359375	-1.43261719	+36.12304688	-15.66650391	-64.18212891	+3116	+12.73974609	-2.17529297	-1.16455078	+0.39550781	-23.13720703	+19.13818359	+2552	+9.94482422	-6.36767578	-2.19726563	+39.17724609	-4.98779297	-29.15771484	+2080
+1458240606.03200010	+12.92431641	-4.13085938	-1.44140625	+35.85937500	-15.73242188	-64.07226563	+3116	+12.77490234	-2.10937500	-1.16894531	+0.37353516	-23.02734375	+19.27001953	+2564	+9.98437500	-6.28857422	-2.20605469	+39.13330078	-5.03173828	-29.02587891	+2084
+1458240606.03620000	+12.96386719	-4.07812500	-1.44580078	+35.55175781	-15.79833984	-63.96240234	+3116	+12.81005859	-2.04345703	-1.16894531	+0.41748047	-22.98339844	+19.40185547	+2572	+10.01513672	-6.21826172	-2.21484375	+38.97949219	-5.05371094	-28.91601563	+2084
+1458240606.04029990	+13.00341797	-4.02539063	-1.45019531	+35.26611328	-15.82031250	-63.83056641	+3112	+12.84521484	-1.98193359	-1.16894531	+0.41748047	-22.96142578	+19.51171875	+2584	+10.05029297	-6.14794922	-2.22363281	+38.86962891	-5.07568359	-28.80615234	+2088
+1458240606.04450010	+13.04296875	-3.97265625	-1.45458984	+35.00244141	-15.88623047	-63.74267578	+3112	+12.88037109	-1.91601563	-1.16455078	+0.41748047	-22.93945313	+19.62158203	+2592	+10.08544922	-6.07324219	-2.23681641	+38.75976563	-5.11962891	-28.67431641	+2088
+1458240606.04860000	+13.07812500	-3.91992188	-1.45458984	+34.71679688	-15.95214844	-63.67675781	+3112	+12.91552734	-1.85009766	-1.16015625	+0.46142578	-22.96142578	+19.73144531	+2604	+10.11181641	-6.00732422	-2.25000000	+38.56201172	-5.11962891	-28.54248047	+2092
+1458240606.05279990	+13.11767578	-3.86718750	-1.45458984	+34.43115234	-15.97412109	-63.58886719	+3112	+12.95507813	-1.78417969	-1.15576172	+0.48339844	-22.96142578	+19.81933594	+2612	+10.14257813	-5.94140625	-2.26318359	+38.38623047	-5.14160156	-28.41064453	+2092
+1458240606.06110000	+13.18359375	-3.76171875	-1.45019531	+33.83789063	-16.08398438	-63.43505859	+3120	+13.02099609	-1.65234375	-1.14697266	+0.57128906	-22.96142578	+19.97314453	+2632	+10.19531250	-5.81835938	-2.29394531	+37.96875000	-5.11962891	-28.12500000	+2096
+1458240606.06530000	+13.21875000	-3.70898438	-1.45019531	+33.55224609	-16.12792969	-63.36914063	+3128	+13.05615234	-1.59082031	-1.14257813	+0.59326172	-22.96142578	+20.06103516	+2644	+10.22167969	-5.75244141	-2.31591797	+37.79296875	-5.11962891	-27.94921875	+2100
+1458240606.06950000	+13.25830078	-3.65625000	-1.44580078	+33.26660156	-16.17187500	-63.32519531	+3136	+13.09130859	-1.52929688	-1.13378906	+0.61523438	-22.98339844	+20.12695313	+2656	+10.25244141	-5.69091797	-2.32910156	+37.61718750	-5.14160156	-27.81738281	+2100
+1458240606.07360010	+13.28906250	-3.59912109	-1.43701172	+33.00292969	-16.21582031	-63.25927734	+3144	+13.12646484	-1.46337891	-1.12500000	+0.63720703	-23.04931641	+20.21484375	+2664	+10.27441406	-5.63378906	-2.34667969	+37.37548828	-5.11962891	-27.68554688	+2100
+1458240606.07780000	+13.32861328	-3.55078125	-1.43261719	+32.71728516	-16.28173828	-63.21533203	+3156	+13.16601563	-1.40185547	-1.11181641	+0.65917969	-23.09326172	+20.25878906	+2676	+10.30078125	-5.57226563	-2.36425781	+37.17773438	-5.11962891	-27.55371094	+2104
+1458240606.08200000	+13.36376953	-3.49804688	-1.42822266	+32.43164063	-16.32568359	-63.17138672	+3168	+13.20117188	-1.34033203	-1.10302734	+0.68115234	-23.13720703	+20.32470703	+2688	+10.33154297	-5.51074219	-2.37744141	+36.97998047	-5.14160156	-27.44384766	+2108
+1458240606.08610010	+13.39453125	-3.44531250	-1.42382813	+32.14599609	-16.34765625	-63.10546875	+3180	+13.23632813	-1.27441406	-1.09863281	+0.72509766	-23.15917969	+20.36865234	+2700	+10.35791016	-5.45800781	-2.39501953	+36.76025391	-5.11962891	-27.31201172	+2108
+1458240606.09030010	+13.42968750	-3.39697266	-1.41943359	+31.83837891	-16.39160156	-63.01757813	+3196	+13.27148438	-1.21728516	-1.08984375	+0.70312500	-23.18115234	+20.43457031	+2712	+10.38867188	-5.39208984	-2.40820313	+36.58447266	-5.14160156	-27.18017578	+2112
+1458240606.09450010	+13.46484375	-3.34863281	-1.41943359	+31.53076172	-16.41357422	-62.95166016	+3208	+13.31103516	-1.15576172	-1.08544922	+0.70312500	-23.20312500	+20.50048828	+2720	+10.41943359	-5.33056641	-2.41699219	+36.45263672	-5.18554688	-27.09228516	+2112
+1458240606.09859990	+13.49560547	-3.29589844	-1.41943359	+31.26708984	-16.43554688	-62.84179688	+3224	+13.34179688	-1.09423828	-1.07666016	+0.70312500	-23.24707031	+20.54443359	+2732	+10.44580078	-5.27343750	-2.43017578	+36.25488281	-5.20751953	-26.98242188	+2116
+1458240606.10279990	+13.53076172	-3.25195313	-1.41503906	+30.93750000	-16.47949219	-62.73193359	+3240	+13.37695313	-1.04150391	-1.07226563	+0.68115234	-23.29101563	+20.61035156	+2744	+10.48095703	-5.20312500	-2.43896484	+36.14501953	-5.25146484	-26.87255859	+2120
+1458240606.11110000	+13.60546875	-3.15966797	-1.41503906	+30.34423828	-16.54541016	-62.51220703	+3264	+13.45166016	-0.92724609	-1.05908203	+0.59326172	-23.35693359	+20.76416016	+2760	+10.55126953	-5.07568359	-2.44335938	+35.90332031	-5.42724609	-26.78466797	+2124
+1458240606.11529990	+13.64501953	-3.12011719	-1.41503906	+30.01464844	-16.58935547	-62.38037109	+3276	+13.49121094	-0.87451172	-1.05468750	+0.52734375	-23.40087891	+20.83007813	+2772	+10.59082031	-5.00976563	-2.44335938	+35.81542969	-5.53710938	-26.71875000	+2124
+1458240606.11940000	+13.68017578	-3.08056641	-1.41503906	+29.66308594	-16.61132813	-62.24853516	+3284	+13.52636719	-0.82177734	-1.05029297	+0.46142578	-23.42285156	+20.87402344	+2780	+10.63037109	-4.94384766	-2.44335938	+35.72753906	-5.66894531	-26.69677734	+2128
+1458240606.12360000	+13.71533203	-3.03662109	-1.41503906	+29.35546875	-16.61132813	-62.09472656	+3292	+13.56591797	-0.76464844	-1.04589844	+0.41748047	-23.46679688	+20.93994141	+2788	+10.66552734	-4.87792969	-2.43896484	+35.59570313	-5.77880859	-26.65283203	+2132
+1458240606.12780000	+13.75488281	-2.99707031	-1.41943359	+29.02587891	-16.63330078	-61.94091797	+3296	+13.60107422	-0.72070313	-1.04150391	+0.30761719	-23.51074219	+21.00585938	+2796	+10.70507813	-4.80761719	-2.43896484	+35.52978516	-5.91064453	-26.58691406	+2132
+1458240606.13190010	+13.79443359	-2.96191406	-1.41943359	+28.69628906	-16.65527344	-61.80908203	+3304	+13.63623047	-0.67236328	-1.04150391	+0.19775391	-23.53271484	+21.07177734	+2804	+10.74902344	-4.74169922	-2.43457031	+35.46386719	-6.06445313	-26.56494141	+2136
+1458240606.13610010	+13.82958984	-2.91357422	-1.41943359	+28.43261719	-16.69921875	-61.65527344	+3308	+13.67138672	-0.61962891	-1.03271484	+0.13183594	-23.62060547	+21.13769531	+2816	+10.78417969	-4.67578125	-2.43017578	+35.37597656	-6.21826172	-26.54296875	+2140
+1458240606.14030000	+13.86914063	-2.87841797	-1.41943359	+28.12500000	-16.69921875	-61.54541016	+3312	+13.71093750	-0.57568359	-1.02832031	+0.02197266	-23.70849609	+21.18164063	+2820	+10.82373047	-4.61425781	-2.42578125	+35.28808594	-6.37207031	-26.49902344	+2144
+1458240606.14439990	+13.90429688	-2.84326172	-1.41943359	+27.81738281	-16.72119141	-61.41357422	+3312	+13.75048828	-0.53173828	-1.01953125	-0.08789063	-23.77441406	+21.22558594	+2832	+10.86328125	-4.54833984	-2.42138672	+35.20019531	-6.52587891	-26.49902344	+2144
+1458240606.14860010	+13.94384766	-2.79931641	-1.41503906	+27.57568359	-16.78710938	-61.32568359	+3316	+13.78564453	-0.48339844	-1.01074219	-0.17578125	-23.88427734	+21.29150391	+2840	+10.89843750	-4.49121094	-2.41699219	+35.09033203	-6.67968750	-26.47705078	+2144
+1458240606.15280010	+13.97900391	-2.76416016	-1.41064453	+27.31201172	-16.80908203	-61.21582031	+3316	+13.82519531	-0.44384766	-1.00195313	-0.28564453	-23.99414063	+21.31347656	+2848	+10.93798828	-4.43408203	-2.41699219	+34.98046875	-6.83349609	-26.45507813	+2148
+1458240606.16109990	+14.04492188	-2.67626953	-1.40185547	+26.91650391	-16.85302734	-61.08398438	+3320	+13.89550781	-0.35595703	-0.98437500	-0.48339844	-24.25781250	+21.35742188	+2868	+11.00390625	-4.31982422	-2.42138672	+34.73876953	-7.05322266	-26.38916016	+2144
+1458240606.16529990	+14.07568359	-2.64111328	-1.39746094	+26.71875000	-16.91894531	-61.04003906	+3324	+13.93066406	-0.31640625	-0.97119141	-0.61523438	-24.43359375	+21.35742188	+2880	+11.03906250	-4.27148438	-2.42138672	+34.58496094	-7.18505859	-26.36718750	+2140
+1458240606.16940000	+14.10644531	-2.60156250	-1.38427734	+26.52099609	-16.96289063	-61.01806641	+3328	+13.96582031	-0.27246094	-0.95800781	-0.72509766	-24.58740234	+21.37939453	+2892	+11.07421875	-4.22314453	-2.43017578	+34.43115234	-7.27294922	-26.32324219	+2140
+1458240606.17360000	+14.14160156	-2.54882813	-1.37109375	+26.47705078	-17.07275391	-61.01806641	+3340	+14.00537109	-0.22851563	-0.94042969	-0.81298828	-24.80712891	+21.37939453	+2904	+11.10498047	-4.17480469	-2.43457031	+34.27734375	-7.36083984	-26.32324219	+2136
+1458240606.17779990	+14.17236328	-2.50927734	-1.35351563	+26.36718750	-17.16064453	-61.06201172	+3348	+14.04052734	-0.18896484	-0.92285156	-0.94482422	-25.02685547	+21.37939453	+2916	+11.13574219	-4.13525391	-2.44335938	+34.07958984	-7.44873047	-26.32324219	+2132
+1458240606.18190000	+14.19873047	-2.46972656	-1.34033203	+26.23535156	-17.22656250	-61.06201172	+3356	+14.07568359	-0.15380859	-0.90527344	-1.07666016	-25.24658203	+21.35742188	+2928	+11.16650391	-4.10009766	-2.44775391	+33.88183594	-7.53662109	-26.32324219	+2128
+1458240606.18610000	+14.22509766	-2.41699219	-1.32714844	+26.25732422	-17.31445313	-61.10595703	+3372	+14.11083984	-0.10986328	-0.88769531	-1.16455078	-25.48828125	+21.35742188	+2944	+11.19726563	-4.05615234	-2.45654297	+33.72802734	-7.60253906	-26.32324219	+2128
+1458240606.19030000	+14.25146484	-2.37744141	-1.30957031	+26.21337891	-17.42431641	-61.14990234	+3384	+14.14160156	-0.07031250	-0.86572266	-1.29638672	-25.72998047	+21.35742188	+2956	+11.22802734	-4.01660156	-2.46533203	+33.55224609	-7.69042969	-26.32324219	+2124
+1458240606.19440010	+14.27783203	-2.33349609	-1.29638672	+26.16943359	-17.51220703	-61.17187500	+3400	+14.17236328	-0.03515625	-0.84814453	-1.45019531	-25.94970703	+21.37939453	+2972	+11.25878906	-3.98144531	-2.47412109	+33.37646484	-7.75634766	-26.34521484	+2120
+1458240606.20269990	+14.33056641	-2.24121094	-1.26123047	+26.23535156	-17.75390625	-61.23779297	+3436	+14.23828125	+0.03955078	-0.81298828	-1.75781250	-26.43310547	+21.37939453	+3000	+11.31591797	-3.90234375	-2.48730469	+33.06884766	-7.93212891	-26.38916016	+2120
+1458240606.20689990	+14.35693359	-2.20166016	-1.24365234	+26.21337891	-17.86376953	-61.25976563	+3456	+14.26904297	+0.07470703	-0.79101563	-1.93359375	-26.69677734	+21.42333984	+3012	+11.34667969	-3.86279297	-2.49169922	+32.91503906	-8.04199219	-26.45507813	+2116
+1458240606.21110010	+14.38330078	-2.15332031	-1.23046875	+26.30126953	-17.99560547	-61.28173828	+3476	+14.29980469	+0.11425781	-0.77343750	-2.10937500	-26.91650391	+21.44531250	+3028	+11.37744141	-3.81884766	-2.49169922	+32.82714844	-8.17382813	-26.52099609	+2116
+1458240606.21519990	+14.40966797	-2.11816406	-1.21289063	+26.32324219	-18.12744141	-61.30371094	+3496	+14.33056641	+0.14501953	-0.75585938	-2.30712891	-27.15820313	+21.48925781	+3040	+11.41259766	-3.77929688	-2.49169922	+32.71728516	-8.32763672	-26.58691406	+2116
+1458240606.21939990	+14.43603516	-2.07861328	-1.19970703	+26.32324219	-18.23730469	-61.30371094	+3512	+14.36132813	+0.17578125	-0.74267578	-2.52685547	-27.35595703	+21.53320313	+3056	+11.44335938	-3.73974609	-2.48291016	+32.60742188	-8.48144531	-26.69677734	+2116
+1458240606.22359990	+14.46240234	-2.03466797	-1.19531250	+26.38916016	-18.32519531	-61.25976563	+3528	+14.38769531	+0.21093750	-0.72949219	-2.70263672	-27.55371094	+21.55517578	+3068	+11.47412109	-3.69140625	-2.47851563	+32.54150391	-8.65722656	-26.76269531	+2120
+1458240606.22770000	+14.48876953	-1.99951172	-1.18652344	+26.38916016	-18.41308594	-61.21582031	+3540	+14.41406250	+0.23730469	-0.71630859	-2.94433594	-27.72949219	+21.59912109	+3084	+11.50927734	-3.64306641	-2.47412109	+32.49755859	-8.83300781	-26.85058594	+2124
+1458240606.23190000	+14.51513672	-1.96435547	-1.18212891	+26.36718750	-18.50097656	-61.14990234	+3552	+14.44482422	+0.26806641	-0.70751953	-3.20800781	-27.90527344	+21.68701172	+3096	+11.54443359	-3.59472656	-2.46093750	+32.45361328	-9.03076172	-26.93847656	+2132
+1458240606.24020000	+14.56787109	-1.89404297	-1.16455078	+26.41113281	-18.72070313	-61.06201172	+3572	+14.49755859	+0.32080078	-0.68554688	-3.71337891	-28.23486328	+21.81884766	+3120	+11.61035156	-3.49804688	-2.43896484	+32.43164063	-9.47021484	-27.15820313	+2140
+1458240606.24440000	+14.59863281	-1.86328125	-1.15576172	+26.41113281	-18.83056641	-61.01806641	+3580	+14.52392578	+0.34716797	-0.67236328	-3.97705078	-28.41064453	+21.86279297	+3132	+11.64111328	-3.44970703	-2.42138672	+32.40966797	-9.71191406	-27.26806641	+2148
+1458240606.24860000	+14.62500000	-1.82812500	-1.14697266	+26.41113281	-18.94042969	-60.97412109	+3584	+14.55468750	+0.37353516	-0.66357422	-4.21875000	-28.56445313	+21.92871094	+3148	+11.67626953	-3.39697266	-2.40380859	+32.40966797	-9.93164063	-27.37792969	+2156
+1458240606.25270010	+14.65576172	-1.79736328	-1.14257813	+26.38916016	-19.02832031	-60.93017578	+3588	+14.58105469	+0.39990234	-0.65039063	-4.50439453	-28.71826172	+21.97265625	+3160	+11.70703125	-3.35302734	-2.39062500	+32.38769531	-10.17333984	-27.46582031	+2160
+1458240606.25690010	+14.67773438	-1.76660156	-1.13818359	+26.36718750	-19.11621094	-60.88623047	+3588	+14.60742188	+0.42187500	-0.64599609	-4.76806641	-28.85009766	+22.03857422	+3172	+11.73779297	-3.30908203	-2.38183594	+32.34375000	-10.34912109	-27.55371094	+2164
+1458240606.26110010	+14.70410156	-1.73583984	-1.12939453	+26.34521484	-19.22607422	-60.86425781	+3588	+14.63378906	+0.44824219	-0.63720703	-5.05371094	-29.00390625	+22.10449219	+3184	+11.76416016	-3.26074219	-2.36865234	+32.34375000	-10.56884766	-27.61962891	+2168
+1458240606.26519990	+14.72607422	-1.70507813	-1.12060547	+26.34521484	-19.33593750	-60.84228516	+3588	+14.66015625	+0.47021484	-0.62841797	-5.36132813	-29.15771484	+22.14843750	+3196	+11.79492188	-3.21679688	-2.35986328	+32.29980469	-10.74462891	-27.70751953	+2172
+1458240606.26939990	+14.74804688	-1.66992188	-1.11181641	+26.34521484	-19.42382813	-60.82031250	+3588	+14.68212891	+0.49218750	-0.61523438	-5.66894531	-29.33349609	+22.21435547	+3208	+11.82128906	-3.17724609	-2.35107422	+32.25585938	-10.92041016	-27.77343750	+2176
+1458240606.27350000	+14.77441406	-1.63916016	-1.09863281	+26.32324219	-19.57763672	-60.86425781	+3588	+14.70849609	+0.51416016	-0.60205078	-5.99853516	-29.50927734	+22.30224609	+3220	+11.84765625	-3.13330078	-2.34667969	+32.21191406	-11.07421875	-27.83935547	+2176
+1458240606.28189990	+14.81396484	-1.58203125	-1.06347656	+26.27929688	-19.86328125	-60.99609375	+3592	+14.76123047	+0.56250000	-0.56689453	-6.65771484	-29.90478516	+22.45605469	+3248	+11.89599609	-3.07617188	-2.34228516	+31.97021484	-11.31591797	-27.97119141	+2176
+1458240606.28600000	+14.83154297	-1.55126953	-1.05029297	+26.25732422	-19.99511719	-61.08398438	+3596	+14.78759766	+0.58007813	-0.55371094	-7.03125000	-30.08056641	+22.52197266	+3260	+11.91796875	-3.04101563	-2.34228516	+31.86035156	-11.38183594	-27.99316406	+2172
+1458240606.29440000	+14.86669922	-1.48974609	-1.01513672	+26.23535156	-20.23681641	-61.23779297	+3612	+14.83593750	+0.62402344	-0.52294922	-7.82226563	-30.43212891	+22.71972656	+3288	+11.96191406	-2.99267578	-2.35546875	+31.55273438	-11.49169922	-28.01513672	+2168
+1458240606.29850010	+14.87988281	-1.45898438	-0.99755859	+26.21337891	-20.41259766	-61.36962891	+3620	+14.86230469	+0.64160156	-0.50537109	-8.23974609	-30.62988281	+22.82958984	+3304	+11.97949219	-2.96630859	-2.36425781	+31.42089844	-11.51367188	-28.03710938	+2168
+1458240606.30270000	+14.89306641	-1.43261719	-0.97558594	+26.16943359	-20.56640625	-61.47949219	+3636	+14.88427734	+0.66357422	-0.48779297	-8.65722656	-30.82763672	+22.98339844	+3320	+11.99707031	-2.94433594	-2.37304688	+31.26708984	-11.55761719	-28.03710938	+2164
+1458240606.30690000	+14.91064453	-1.40625000	-0.95361328	+26.12548828	-20.74218750	-61.61132813	+3648	+14.91064453	+0.68554688	-0.46582031	-9.11865234	-31.02539063	+23.13720703	+3336	+12.01464844	-2.92236328	-2.37744141	+31.09130859	-11.60156250	-28.08105469	+2160
+1458240606.31100010	+14.92382813	-1.37988281	-0.93603516	+26.05957031	-20.87402344	-61.72119141	+3664	+14.93701172	+0.70312500	-0.45263672	-9.60205078	-31.17919922	+23.29101563	+3352	+12.03662109	-2.90039063	-2.38183594	+30.93750000	-11.62353516	-28.08105469	+2160
+1458240606.31520010	+14.94140625	-1.35791016	-0.91406250	+25.97167969	-20.98388672	-61.83105469	+3680	+14.95898438	+0.71630859	-0.43505859	-10.12939453	-31.33300781	+23.46679688	+3364	+12.05419922	-2.87841797	-2.39062500	+30.76171875	-11.64550781	-28.08105469	+2156
+1458240606.32349990	+14.97216797	-1.30957031	-0.88330078	+25.77392578	-21.20361328	-62.00683594	+3716	+15.00732422	+0.74267578	-0.40869141	-11.18408203	-31.57470703	+23.86230469	+3396	+12.08935547	-2.83886719	-2.40380859	+30.43212891	-11.68945313	-28.05908203	+2152
+1458240606.32769990	+14.98535156	-1.29199219	-0.87011719	+25.64208984	-21.31347656	-62.07275391	+3732	+15.02929688	+0.75146484	-0.39550781	-11.73339844	-31.66259766	+24.06005859	+3412	+12.10693359	-2.81250000	-2.40820313	+30.30029297	-11.73339844	-28.05908203	+2152
+1458240606.33189990	+15.00292969	-1.27441406	-0.86132813	+25.48828125	-21.42333984	-62.11669922	+3748	+15.05126953	+0.76025391	-0.38671875	-12.30468750	-31.72851563	+24.27978516	+3428	+12.12890625	-2.78613281	-2.40380859	+30.16845703	-11.82128906	-28.05908203	+2152
+1458240606.33600000	+15.02050781	-1.25683594	-0.85253906	+25.33447266	-21.48925781	-62.13867188	+3764	+15.07324219	+0.77783203	-0.37792969	-12.83203125	-31.79443359	+24.52148438	+3444	+12.14648438	-2.75537109	-2.40380859	+30.05859375	-11.90917969	-28.05908203	+2152
+1458240606.34019990	+15.03808594	-1.24365234	-0.84375000	+25.11474609	-21.55517578	-62.16064453	+3776	+15.09521484	+0.77783203	-0.36914063	-13.42529297	-31.86035156	+24.78515625	+3456	+12.16845703	-2.72460938	-2.39941406	+29.97070313	-12.01904297	-28.05908203	+2156
+1458240606.34439990	+15.06445313	-1.23486328	-0.83935547	+24.89501953	-21.62109375	-62.16064453	+3788	+15.11718750	+0.78222656	-0.36035156	-14.04052734	-31.90429688	+25.02685547	+3472	+12.18603516	-2.69384766	-2.39062500	+29.86083984	-12.17285156	-28.08105469	+2156
+1458240606.34850000	+15.08642578	-1.22167969	-0.83935547	+24.67529297	-21.64306641	-62.11669922	+3796	+15.13916016	+0.79101563	-0.36035156	-14.56787109	-31.90429688	+25.26855469	+3484	+12.20800781	-2.66308594	-2.38183594	+29.79492188	-12.30468750	-28.08105469	+2164
+1458240606.35270000	+15.10839844	-1.21289063	-0.83935547	+24.43359375	-21.66503906	-62.05078125	+3800	+15.16113281	+0.78662109	-0.36035156	-15.16113281	-31.88232422	+25.51025391	+3500	+12.22998047	-2.62792969	-2.36865234	+29.70703125	-12.45849609	-28.05908203	+2164
+1458240606.35680010	+15.13037109	-1.20410156	-0.84375000	+24.19189453	-21.66503906	-61.96289063	+3808	+15.17871094	+0.78222656	-0.35595703	-15.75439453	-31.86035156	+25.72998047	+3512	+12.25195313	-2.59716797	-2.35986328	+29.64111328	-12.61230469	-28.05908203	+2168
+1458240606.36100010	+15.14794922	-1.19531250	-0.84375000	+23.92822266	-21.68701172	-61.89697266	+3808	+15.20068359	+0.78662109	-0.35595703	-16.28173828	-31.86035156	+25.99365234	+3528	+12.26953125	-2.56201172	-2.35107422	+29.57519531	-12.78808594	-28.03710938	+2176
+1458240606.36520000	+15.16552734	-1.19531250	-0.84814453	+23.64257813	-21.70898438	-61.80908203	+3808	+15.21826172	+0.78662109	-0.35156250	-16.83105469	-31.86035156	+26.23535156	+3540	+12.29150391	-2.52685547	-2.33789063	+29.50927734	-12.94189453	-28.03710938	+2180
+1458240606.36929990	+15.18310547	-1.19091797	-0.84814453	+23.33496094	-21.75292969	-61.72119141	+3808	+15.24023438	+0.78222656	-0.34277344	-17.40234375	-31.88232422	+26.52099609	+3556	+12.31347656	-2.49609375	-2.32910156	+29.44335938	-13.11767578	-28.01513672	+2184
+1458240606.37350010	+15.20507813	-1.18652344	-0.84814453	+23.07128906	-21.81884766	-61.63330078	+3808	+15.25781250	+0.78662109	-0.33837891	-17.92968750	-31.88232422	+26.78466797	+3568	+12.33105469	-2.46093750	-2.31591797	+29.39941406	-13.29345703	-27.99316406	+2188
+1458240606.37770010	+15.22705078	-1.18212891	-0.84375000	+22.78564453	-21.86279297	-61.56738281	+3804	+15.27539063	+0.78222656	-0.32958984	-18.47900391	-31.88232422	+27.04833984	+3584	+12.35302734	-2.43457031	-2.30712891	+29.26757813	-13.44726563	-27.97119141	+2192
+1458240606.38179990	+15.24462891	-1.17773438	-0.84375000	+22.50000000	-21.90673828	-61.50146484	+3804	+15.29296875	+0.77343750	-0.32080078	-19.05029297	-31.92626953	+27.29003906	+3600	+12.37060547	-2.40820313	-2.29833984	+29.15771484	-13.57910156	-27.94921875	+2196
+1458240606.39019990	+15.27978516	-1.17333984	-0.83496094	+21.90673828	-22.06054688	-61.34765625	+3804	+15.33251953	+0.77343750	-0.30761719	-20.06103516	-31.92626953	+27.79541016	+3628	+12.40576172	-2.36425781	-2.28955078	+28.87207031	-13.79882813	-27.83935547	+2196
+1458240606.39430000	+15.28857422	-1.17333984	-0.82617188	+21.57714844	-22.14843750	-61.28173828	+3804	+15.35009766	+0.77343750	-0.29443359	-20.58837891	-31.94824219	+28.05908203	+3644	+12.42333984	-2.34228516	-2.29394531	+28.71826172	-13.86474609	-27.77343750	+2196
+1458240606.39850000	+15.29736328	-1.16894531	-0.81298828	+21.29150391	-22.30224609	-61.25976563	+3812	+15.36767578	+0.76904297	-0.27246094	-21.09375000	-32.01416016	+28.34472656	+3664	+12.43652344	-2.32470703	-2.29394531	+28.54248047	-13.90869141	-27.68554688	+2196
+1458240606.40269990	+15.30615234	-1.16894531	-0.79541016	+21.00585938	-22.43408203	-61.23779297	+3816	+15.38525391	+0.76904297	-0.25488281	-21.64306641	-32.05810547	+28.65234375	+3684	+12.45410156	-2.31591797	-2.29833984	+28.30078125	-13.93066406	-27.61962891	+2196
+1458240606.40680000	+15.31933594	-1.16455078	-0.77343750	+20.69824219	-22.63183594	-61.21582031	+3828	+15.40283203	+0.76464844	-0.23291016	-22.19238281	-32.16796875	+28.95996094	+3704	+12.46728516	-2.30712891	-2.30273438	+28.08105469	-13.97460938	-27.55371094	+2192
+1458240606.41100000	+15.33691406	-1.16455078	-0.75146484	+20.43457031	-22.82958984	-61.19384766	+3840	+15.42041016	+0.76464844	-0.20654297	-22.71972656	-32.21191406	+29.28955078	+3724	+12.48046875	-2.29394531	-2.30712891	+27.83935547	-13.99658203	-27.46582031	+2192
+1458240606.41520000	+15.35009766	-1.16455078	-0.72949219	+20.12695313	-23.00537109	-61.19384766	+3852	+15.44238281	+0.76025391	-0.18457031	-23.26904297	-32.27783203	+29.59716797	+3744	+12.49804688	-2.28955078	-2.31591797	+27.57568359	-13.99658203	-27.35595703	+2188
+1458240606.41930010	+15.35888672	-1.16455078	-0.70751953	+19.84130859	-23.18115234	-61.17187500	+3868	+15.45996094	+0.76025391	-0.16259766	-23.81835938	-32.32177734	+29.92675781	+3764	+12.51123047	-2.28515625	-2.32470703	+27.31201172	-13.99658203	-27.26806641	+2188
+1458240606.42350010	+15.36767578	-1.16455078	-0.68554688	+19.53369141	-23.33496094	-61.14990234	+3892	+15.48193359	+0.75585938	-0.14062500	-24.36767578	-32.34375000	+30.25634766	+3784	+12.52441406	-2.28076172	-2.33349609	+27.04833984	-13.97460938	-27.15820313	+2188
+1458240606.42759990	+15.37646484	-1.16894531	-0.66796875	+19.22607422	-23.48876953	-61.10595703	+3912	+15.49951172	+0.74707031	-0.12304688	-24.96093750	-32.36572266	+30.58593750	+3804	+12.53759766	-2.27197266	-2.34228516	+26.78466797	-13.95263672	-27.04833984	+2184
+1458240606.43179990	+15.38964844	-1.16894531	-0.64160156	+18.89648438	-23.68652344	-61.04003906	+3936	+15.51708984	+0.74267578	-0.09667969	-25.57617188	-32.40966797	+30.98144531	+3828	+12.55078125	-2.26757813	-2.34228516	+26.52099609	-13.97460938	-26.93847656	+2184
+1458240606.43600010	+15.39843750	-1.16894531	-0.61962891	+18.61083984	-23.86230469	-60.99609375	+3964	+15.53466797	+0.73388672	-0.06591797	-26.21337891	-32.47558594	+31.37695313	+3852	+12.56396484	-2.25878906	-2.34667969	+26.30126953	-14.01855469	-26.82861328	+2180
+1458240606.44010000	+15.41162109	-1.17333984	-0.59326172	+18.30322266	-24.06005859	-60.93017578	+3988	+15.55224609	+0.72070313	-0.03515625	-26.87255859	-32.51953125	+31.79443359	+3876	+12.57714844	-2.25000000	-2.34667969	+26.05957031	-14.04052734	-26.71875000	+2176
+1458240606.44849990	+15.44677734	-1.18212891	-0.56250000	+17.68798828	-24.32373047	-60.77636719	+4044	+15.59179688	+0.69873047	+0.00439453	-28.16894531	-32.49755859	+32.60742188	+3920	+12.61230469	-2.22802734	-2.33789063	+25.62011719	-14.19433594	-26.52099609	+2176
+1458240606.45260000	+15.46435547	-1.19091797	-0.54931641	+17.33642578	-24.43359375	-60.66650391	+4068	+15.60937500	+0.68115234	+0.02636719	-28.85009766	-32.45361328	+33.02490234	+3944	+12.62548828	-2.21044922	-2.33349609	+25.44433594	-14.28222656	-26.41113281	+2180
+1458240606.45680000	+15.47753906	-1.19970703	-0.54052734	+16.98486328	-24.52148438	-60.53466797	+4096	+15.62255859	+0.66357422	+0.03955078	-29.53125000	-32.38769531	+33.42041016	+3964	+12.63867188	-2.19726563	-2.32470703	+25.26855469	-14.39208984	-26.30126953	+2180
+1458240606.46100000	+15.48632813	-1.20410156	-0.53173828	+16.69921875	-24.58740234	-60.38085938	+4116	+15.63574219	+0.64599609	+0.05712891	-30.23437500	-32.34375000	+33.85986328	+3988	+12.65625000	-2.17529297	-2.31591797	+25.13671875	-14.54589844	-26.21337891	+2184
+1458240606.46510000	+15.49951172	-1.20849609	-0.52734375	+16.36962891	-24.67529297	-60.22705078	+4136	+15.64892578	+0.61962891	+0.07470703	-30.95947266	-32.29980469	+34.29931641	+4012	+12.66943359	-2.15332031	-2.30273438	+25.02685547	-14.67773438	-26.10351563	+2192
+1458240606.46930000	+15.51708984	-1.21728516	-0.52294922	+16.04003906	-24.71923828	-60.05126953	+4156	+15.65771484	+0.59765625	+0.08789063	-31.70654297	-32.18994141	+34.71679688	+4036	+12.68701172	-2.13134766	-2.28955078	+24.91699219	-14.85351563	-26.01562500	+2196
+1458240606.47350000	+15.53466797	-1.22167969	-0.51855469	+15.77636719	-24.80712891	-59.89746094	+4168	+15.67089844	+0.57568359	+0.10546875	-32.43164063	-32.14599609	+35.20019531	+4060	+12.70019531	-2.10937500	-2.27197266	+24.85107422	-15.05126953	-25.92773438	+2204
+1458240606.47760010	+15.55224609	-1.23046875	-0.51416016	+15.49072266	-24.87304688	-59.74365234	+4180	+15.68408203	+0.55371094	+0.12304688	-33.15673828	-32.08007813	+35.66162109	+4080	+12.71777344	-2.08740234	-2.25439453	+24.74121094	-15.24902344	-25.86181641	+2212
+1458240606.48180010	+15.56542969	-1.23925781	-0.50976563	+15.18310547	-24.93896484	-59.61181641	+4192	+15.69726563	+0.53173828	+0.13623047	-33.85986328	-31.99218750	+36.07910156	+4104	+12.73095703	-2.06982422	-2.24121094	+24.63134766	-15.40283203	-25.77392578	+2220
+1458240606.48600010	+15.58300781	-1.23925781	-0.50537109	+14.96337891	-25.00488281	-59.45800781	+4200	+15.70605469	+0.50976563	+0.14501953	-34.56298828	-31.90429688	+36.47460938	+4124	+12.74853516	-2.04785156	-2.22363281	+24.56542969	-15.60058594	-25.70800781	+2228
+1458240606.49009990	+15.59179688	-1.24804688	-0.50097656	+14.69970703	-25.04882813	-59.32617188	+4208	+15.71923828	+0.48779297	+0.15380859	-35.26611328	-31.79443359	+36.89208984	+4144	+12.76171875	-2.03027344	-2.21044922	+24.47753906	-15.77636719	-25.64208984	+2236
+1458240606.49429990	+15.60058594	-1.25244141	-0.50097656	+14.43603516	-25.09277344	-59.17236328	+4212	+15.72802734	+0.46582031	+0.16699219	-35.96923828	-31.70654297	+37.30957031	+4164	+12.77490234	-2.00830078	-2.20166016	+24.36767578	-15.90820313	-25.57617188	+2244
+1458240606.49850010	+15.60937500	-1.25244141	-0.49218750	+14.23828125	-25.20263672	-59.04052734	+4216	+15.73681641	+0.44824219	+0.18457031	-36.67236328	-31.68457031	+37.77099609	+4188	+12.78808594	-1.99072266	-2.19287109	+24.30175781	-16.06201172	-25.53222656	+2252
+1458240606.50679990	+15.62695313	-1.25683594	-0.47021484	+13.86474609	-25.44433594	-58.84277344	+4224	+15.75439453	+0.41308594	+0.22412109	-38.05664063	-31.61865234	+38.67187500	+4228	+12.81445313	-1.96875000	-2.17529297	+24.06005859	-16.32568359	-25.44433594	+2264
+1458240606.51090000	+15.63134766	-1.25244141	-0.45263672	+13.73291016	-25.62011719	-58.77685547	+4232	+15.76757813	+0.39990234	+0.24609375	-38.71582031	-31.59667969	+39.13330078	+4248	+12.82763672	-1.95996094	-2.17089844	+23.92822266	-16.43554688	-25.42236328	+2268
+1458240606.51930000	+15.64453125	-1.25683594	-0.41308594	+13.46923828	-25.99365234	-58.71093750	+4248	+15.78515625	+0.38232422	+0.29003906	-39.92431641	-31.59667969	+39.99023438	+4284	+12.84960938	-1.96435547	-2.17089844	+23.53271484	-16.56738281	-25.40039063	+2272
+1458240606.52760000	+15.64453125	-1.25244141	-0.36474609	+13.29345703	-26.38916016	-58.64501953	+4276	+15.80273438	+0.36914063	+0.34716797	-41.15478516	-31.61865234	+40.89111328	+4324	+12.87158203	-1.96875000	-2.17968750	+23.15917969	-16.61132813	-25.37841797	+2276
+1458240606.53180000	+15.64892578	-1.24804688	-0.33837891	+13.20556641	-26.56494141	-58.62304688	+4292	+15.81152344	+0.36474609	+0.37353516	-41.74804688	-31.64062500	+41.35253906	+4340	+12.88476563	-1.96875000	-2.17968750	+22.98339844	-16.63330078	-25.37841797	+2280
+1458240606.54010010	+15.65771484	-1.23925781	-0.28564453	+13.16162109	-27.00439453	-58.57910156	+4328	+15.82910156	+0.35595703	+0.43945313	-42.93457031	-31.68457031	+42.31933594	+4376	+12.90673828	-1.97753906	-2.19287109	+22.60986328	-16.65527344	-25.35644531	+2280
+1458240606.54430010	+15.66210938	-1.23925781	-0.25048828	+13.11767578	-27.29003906	-58.55712891	+4352	+15.83789063	+0.35156250	+0.46582031	-43.50585938	-31.68457031	+42.78076172	+4392	+12.91552734	-1.98632813	-2.19287109	+22.41210938	-16.69921875	-25.37841797	+2280
+1458240606.55259990	+15.67089844	-1.23486328	-0.19775391	+13.11767578	-27.64160156	-58.44726563	+4396	+15.85107422	+0.34277344	+0.51855469	-44.73632813	-31.61865234	+43.72558594	+4428	+12.94189453	-1.99072266	-2.19287109	+22.10449219	-16.74316406	-25.35644531	+2280
+1458240606.55679990	+15.67968750	-1.23486328	-0.18017578	+13.07373047	-27.77343750	-58.35937500	+4420	+15.85986328	+0.33837891	+0.54052734	-45.32958984	-31.53076172	+44.18701172	+4444	+12.95068359	-1.99511719	-2.19287109	+21.95068359	-16.76513672	-25.33447266	+2280
+1458240606.56510000	+15.69287109	-1.23046875	-0.15380859	+13.07373047	-27.97119141	-58.11767578	+4460	+15.86865234	+0.31640625	+0.58886719	-46.73583984	-31.35498047	+45.21972656	+4480	+12.96826172	-1.98193359	-2.18847656	+21.75292969	-16.83105469	-25.26855469	+2280
+1458240606.56929990	+15.70166016	-1.23046875	-0.14062500	+13.05175781	-28.08105469	-57.96386719	+4480	+15.87304688	+0.30761719	+0.60205078	-47.41699219	-31.15722656	+45.70312500	+4496	+12.97705078	-1.97314453	-2.17968750	+21.66503906	-16.91894531	-25.22460938	+2280
+1458240606.57760000	+15.71923828	-1.23046875	-0.12744141	+13.02978516	-28.16894531	-57.61230469	+4512	+15.88183594	+0.27246094	+0.62841797	-49.08691406	-30.73974609	+46.80175781	+4528	+12.99902344	-1.94677734	-2.15332031	+21.62109375	-17.13867188	-25.13671875	+2292
+1458240606.58170010	+15.72802734	-1.23046875	-0.12744141	+12.98583984	-28.19091797	-57.41455078	+4524	+15.88183594	+0.25488281	+0.63281250	-49.87792969	-30.45410156	+47.32910156	+4544	+13.00781250	-1.93359375	-2.13574219	+21.57714844	-17.27050781	-25.07080078	+2296
+1458240606.58590010	+15.74121094	-1.23046875	-0.13183594	+12.96386719	-28.14697266	-57.19482422	+4536	+15.88623047	+0.22851563	+0.63720703	-50.84472656	-30.14648438	+47.85644531	+4560	+13.02099609	-1.91601563	-2.12255859	+21.59912109	-17.35839844	-25.00488281	+2304
+1458240606.59419990	+15.75439453	-1.23046875	-0.14941406	+12.91992188	-28.05908203	-56.73339844	+4556	+15.88623047	+0.18017578	+0.64160156	-52.69042969	-29.35546875	+48.91113281	+4588	+13.03417969	-1.87646484	-2.09619141	+21.62109375	-17.55615234	-24.85107422	+2316
+1458240606.59840010	+15.76318359	-1.23486328	-0.15820313	+12.91992188	-28.03710938	-56.53564453	+4560	+15.88183594	+0.14501953	+0.64160156	-53.76708984	-28.93798828	+49.46044922	+4604	+13.03857422	-1.85888672	-2.08300781	+21.62109375	-17.66601563	-24.76318359	+2324
+1458240606.60669990	+15.77197266	-1.23046875	-0.16699219	+12.94189453	-28.03710938	-56.14013672	+4568	+15.88183594	+0.09228516	+0.63720703	-55.81054688	-28.03710938	+50.53710938	+4628	+13.05175781	-1.82812500	-2.05664063	+21.59912109	-17.84179688	-24.63134766	+2336
+1458240606.61509990	+15.78515625	-1.22607422	-0.16699219	+12.98583984	-28.03710938	-55.83251953	+4568	+15.87744141	+0.03076172	+0.62402344	-57.87597656	-26.98242188	+51.45996094	+4660	+13.06933594	-1.80615234	-2.03466797	+21.55517578	-17.99560547	-24.49951172	+2348
+1458240606.62340000	+15.78955078	-1.22167969	-0.17138672	+13.05175781	-28.01513672	-55.56884766	+4572	+15.87304688	-0.02197266	+0.62402344	-59.89746094	-25.97167969	+52.40478516	+4688	+13.07812500	-1.79296875	-2.03027344	+21.42333984	-17.97363281	-24.36767578	+2356
+1458240606.63170000	+15.78955078	-1.20849609	-0.16699219	+13.18359375	-28.08105469	-55.39306641	+4576	+15.87304688	-0.07031250	+0.61962891	-61.83105469	-24.89501953	+53.23974609	+4712	+13.08691406	-1.79296875	-2.03466797	+21.20361328	-17.90771484	-24.25781250	+2360
+1458240606.63590000	+15.78955078	-1.20410156	-0.15380859	+13.27148438	-28.12500000	-55.34912109	+4580	+15.86865234	-0.08789063	+0.62841797	-62.70996094	-24.38964844	+53.67919922	+4724	+13.09130859	-1.79736328	-2.03906250	+21.07177734	-17.84179688	-24.19189453	+2364
+1458240606.64420010	+15.78955078	-1.19091797	-0.12744141	+13.51318359	-28.27880859	-55.30517578	+4596	+15.87304688	-0.12304688	+0.64160156	-64.46777344	-23.40087891	+54.51416016	+4744	+13.10009766	-1.81933594	-2.04785156	+20.74218750	-17.73193359	-24.12597656	+2372
+1458240606.65260000	+15.79394531	-1.17773438	-0.10546875	+13.73291016	-28.32275391	-55.23925781	+4616	+15.87304688	-0.14062500	+0.65917969	-65.98388672	-22.36816406	+55.23925781	+4764	+13.11328125	-1.84130859	-2.05664063	+20.45654297	-17.55615234	-24.03808594	+2376
+1458240606.66090010	+15.79394531	-1.16455078	-0.08349609	+13.99658203	-28.32275391	-55.19531250	+4640	+15.87304688	-0.16259766	+0.68115234	-67.43408203	-21.35742188	+55.96435547	+4784	+13.12207031	-1.85888672	-2.06982422	+20.17089844	-17.35839844	-23.97216797	+2380
+1458240606.66500000	+15.78955078	-1.16015625	-0.07910156	+14.15039063	-28.30078125	-55.15136719	+4656	+15.87304688	-0.17138672	+0.68994141	-68.13720703	-20.85205078	+56.33789063	+4792	+13.12207031	-1.86767578	-2.07861328	+20.03906250	-17.24853516	-23.90625000	+2380
+1458240606.67339990	+15.79833984	-1.13818359	-0.05712891	+14.47998047	-28.25683594	-55.06347656	+4684	+15.87744141	-0.18896484	+0.70312500	-69.47753906	-19.77539063	+56.99707031	+4808	+13.13085938	-1.88085938	-2.07861328	+19.79736328	-17.16064453	-23.81835938	+2376
+1458240606.68170000	+15.80712891	-1.12500000	-0.04833984	+14.78759766	-28.14697266	-54.95361328	+4712	+15.87744141	-0.21533203	+0.70312500	-70.81787109	-18.67675781	+57.59033203	+4824	+13.13964844	-1.88525391	-2.06982422	+19.64355469	-17.11669922	-23.70849609	+2372
+1458240606.69000010	+15.81591797	-1.11181641	-0.06591797	+15.07324219	-27.81738281	-54.68994141	+4740	+15.86865234	-0.24609375	+0.69433594	-72.04833984	-17.53417969	+58.05175781	+4836	+13.14404297	-1.87646484	-2.06103516	+19.59960938	-17.11669922	-23.59863281	+2372
+1458240606.69840000	+15.82910156	-1.10302734	-0.09228516	+15.31494141	-27.48779297	-54.40429688	+4760	+15.85986328	-0.28125000	+0.66357422	-73.25683594	-16.39160156	+58.42529297	+4856	+13.15283203	-1.85888672	-2.04345703	+19.57763672	-17.18261719	-23.44482422	+2376
+1458240606.70250010	+15.83349609	-1.09863281	-0.10107422	+15.42480469	-27.37792969	-54.27246094	+4768	+15.85546875	-0.30761719	+0.65039063	-73.89404297	-15.82031250	+58.60107422	+4864	+13.15722656	-1.84570313	-2.03027344	+19.59960938	-17.24853516	-23.35693359	+2380
+1458240606.71090010	+15.84667969	-1.09423828	-0.12744141	+15.57861328	-27.11425781	-53.96484375	+4772	+15.84667969	-0.35595703	+0.62402344	-75.03662109	-14.74365234	+58.90869141	+4880	+13.16162109	-1.82373047	-2.00830078	+19.62158203	-17.40234375	-23.22509766	+2392
+1458240606.71919990	+15.85986328	-1.08984375	-0.15380859	+15.75439453	-26.89453125	-53.70117188	+4772	+15.83789063	-0.41308594	+0.59326172	-76.20117188	-13.71093750	+59.17236328	+4896	+13.17041016	-1.80175781	-1.98193359	+19.64355469	-17.55615234	-23.09326172	+2408
+1458240606.72340010	+15.86425781	-1.09423828	-0.16259766	+15.77636719	-26.80664063	-53.59130859	+4768	+15.83349609	-0.43505859	+0.58007813	-76.68457031	-13.22753906	+59.30419922	+4904	+13.17480469	-1.79296875	-1.96875000	+19.64355469	-17.62207031	-23.04931641	+2412
+1458240606.73169990	+15.86865234	-1.09863281	-0.17138672	+15.86425781	-26.69677734	-53.37158203	+4760	+15.82031250	-0.48779297	+0.56689453	-77.69531250	-12.30468750	+59.61181641	+4916	+13.18359375	-1.77978516	-1.95117188	+19.59960938	-17.70996094	-22.91748047	+2428
+1458240606.74000000	+15.87744141	-1.10302734	-0.15820313	+15.97412109	-26.76269531	-53.28369141	+4748	+15.81591797	-0.53173828	+0.57128906	-78.68408203	-11.42578125	+60.02929688	+4924	+13.19238281	-1.77539063	-1.94238281	+19.48974609	-17.79785156	-22.82958984	+2436
+1458240606.74420000	+15.87744141	-1.10302734	-0.14501953	+16.06201172	-26.82861328	-53.28369141	+4748	+15.81591797	-0.54931641	+0.58007813	-79.14550781	-11.00830078	+60.27099609	+4928	+13.19677734	-1.77978516	-1.93798828	+19.40185547	-17.81982422	-22.80761719	+2440
+1458240606.75250010	+15.88183594	-1.10742188	-0.12744141	+16.14990234	-26.89453125	-53.26171875	+4748	+15.81591797	-0.58447266	+0.59765625	-80.09033203	-10.10742188	+60.75439453	+4936	+13.20117188	-1.79296875	-1.93798828	+19.16015625	-17.77587891	-22.74169922	+2452
+1458240606.76079990	+15.88183594	-1.11181641	-0.09667969	+16.25976563	-26.98242188	-53.28369141	+4756	+15.81152344	-0.62402344	+0.62841797	-81.12304688	-9.16259766	+61.32568359	+4944	+13.20996094	-1.81933594	-1.94677734	+18.87451172	-17.64404297	-22.67578125	+2460
+1458240606.76500010	+15.87744141	-1.11621094	-0.07910156	+16.32568359	-27.02636719	-53.28369141	+4764	+15.81152344	-0.63281250	+0.64599609	-81.60644531	-8.63525391	+61.65527344	+4948	+13.21435547	-1.83691406	-1.95117188	+18.72070313	-17.57812500	-22.65380859	+2464
+1458240606.77329990	+15.87744141	-1.11621094	-0.04833984	+16.47949219	-27.11425781	-53.26171875	+4784	+15.81152344	-0.65917969	+0.67675781	-82.61718750	-7.49267578	+62.27050781	+4956	+13.22314453	-1.86328125	-1.96435547	+18.41308594	-17.42431641	-22.58789063	+2472
+1458240606.78169990	+15.87744141	-1.12060547	-0.02197266	+16.63330078	-27.11425781	-53.17382813	+4808	+15.81152344	-0.68994141	+0.69433594	-83.71582031	-6.26220703	+62.79785156	+4960	+13.22753906	-1.89843750	-1.97314453	+18.06152344	-17.27050781	-22.52197266	+2472
+1458240606.78580000	+15.87744141	-1.12060547	-0.01757813	+16.72119141	-26.98242188	-53.06396484	+4820	+15.80712891	-0.70751953	+0.70312500	-84.28710938	-5.62500000	+63.06152344	+4964	+13.23193359	-1.91601563	-1.97753906	+17.90771484	-17.20458984	-22.47802734	+2476
+1458240606.79419990	+15.88183594	-1.12939453	-0.01757813	+16.76513672	-26.74072266	-52.73437500	+4848	+15.79833984	-0.74707031	+0.71191406	-85.45166016	-4.28466797	+63.52294922	+4968	+13.23632813	-1.93359375	-1.98632813	+17.66601563	-17.09472656	-22.36816406	+2472
+1458240606.80250000	+15.88623047	-1.13378906	-0.03955078	+16.83105469	-26.23535156	-52.20703125	+4876	+15.78515625	-0.79101563	+0.70312500	-86.66015625	-2.92236328	+63.83056641	+4972	+13.24511719	-1.94238281	-1.98193359	+17.53417969	-17.05078125	-22.23632813	+2468
+1458240606.81080010	+15.89941406	-1.13378906	-0.06152344	+16.87500000	-25.72998047	-51.59179688	+4896	+15.76757813	-0.83935547	+0.68994141	-87.86865234	-1.60400391	+64.07226563	+4976	+13.24951172	-1.94238281	-1.95996094	+17.44628906	-17.13867188	-22.10449219	+2468
+1458240606.81909990	+15.92138672	-1.15136719	-0.10107422	+16.85302734	-25.07080078	-50.86669922	+4912	+15.75439453	-0.90527344	+0.66357422	-89.16503906	-0.39550781	+64.18212891	+4984	+13.25390625	-1.93798828	-1.93798828	+17.38037109	-17.24853516	-21.95068359	+2472
+1458240606.82750010	+15.93457031	-1.16015625	-0.15380859	+16.83105469	-24.27978516	-50.05371094	+4924	+15.73681641	-0.95800781	+0.62841797	-90.39550781	+0.74707031	+64.11621094	+4996	+13.25830078	-1.92480469	-1.91162109	+17.38037109	-17.40234375	-21.79687500	+2484
+1458240606.83160000	+15.94335938	-1.16455078	-0.16699219	+16.87500000	-23.95019531	-49.68017578	+4924	+15.73242188	-0.98437500	+0.62402344	-90.98876953	+1.27441406	+64.18212891	+4996	+13.25830078	-1.92041016	-1.89404297	+17.38037109	-17.46826172	-21.70898438	+2488
+1458240606.83999990	+15.95654297	-1.16455078	-0.20654297	+16.96289063	-23.18115234	-48.91113281	+4920	+15.71484375	-1.03271484	+0.60644531	-92.17529297	+2.21923828	+64.11621094	+5004	+13.26269531	-1.91162109	-1.86328125	+17.35839844	-17.62207031	-21.55517578	+2504
+1458240606.84830000	+15.97412109	-1.16455078	-0.22412109	+17.11669922	-22.50000000	-48.20800781	+4908	+15.70605469	-1.08105469	+0.59765625	-93.36181641	+3.03222656	+64.07226563	+5008	+13.26708984	-1.91162109	-1.83691406	+17.31445313	-17.77587891	-21.42333984	+2516
+1458240606.85660000	+15.98730469	-1.16015625	-0.24609375	+17.35839844	-21.75292969	-47.61474609	+4900	+15.70166016	-1.10302734	+0.59326172	-94.43847656	+3.71337891	+63.98437500	+5004	+13.27148438	-1.92041016	-1.81933594	+17.22656250	-17.84179688	-21.29150391	+2532
+1458240606.86500000	+15.98730469	-1.15576172	-0.25488281	+17.66601563	-21.15966797	-47.10937500	+4896	+15.69287109	-1.11621094	+0.60205078	-95.47119141	+4.32861328	+63.91845703	+5004	+13.27587891	-1.93798828	-1.81054688	+17.09472656	-17.79785156	-21.20361328	+2544
+1458240606.86910010	+15.98730469	-1.14697266	-0.25488281	+17.86376953	-20.85205078	-46.86767578	+4896	+15.68847656	-1.11621094	+0.61083984	-95.95458984	+4.57031250	+63.91845703	+5004	+13.28027344	-1.95117188	-1.81494141	+16.98486328	-17.75390625	-21.15966797	+2548
+1458240606.87750010	+15.98730469	-1.12939453	-0.23730469	+18.36914063	-20.43457031	-46.51611328	+4904	+15.68408203	-1.12060547	+0.63281250	-96.96533203	+5.05371094	+63.89648438	+5000	+13.28027344	-1.98193359	-1.81494141	+16.78710938	-17.70996094	-21.11572266	+2560
+1458240606.88579990	+15.98291016	-1.12060547	-0.23730469	+18.85253906	-19.90722656	-46.14257813	+4916	+15.67529297	-1.12060547	+0.64160156	-97.95410156	+5.44921875	+63.80859375	+4996	+13.28906250	-2.02148438	-1.82373047	+16.56738281	-17.57812500	-21.09375000	+2568
+1458240606.89410000	+15.97412109	-1.10302734	-0.24169922	+19.33593750	-19.37988281	-45.70312500	+4940	+15.66650391	-1.12500000	+0.65039063	-99.00878906	+5.84472656	+63.69873047	+4996	+13.29345703	-2.05664063	-1.83691406	+16.36962891	-17.44628906	-21.04980469	+2576
+1458240606.90240000	+15.96093750	-1.08544922	-0.24609375	+19.90722656	-18.94042969	-45.28564453	+4964	+15.64892578	-1.13378906	+0.66796875	-100.04150391	+6.24023438	+63.69873047	+4996	+13.29785156	-2.09179688	-1.85009766	+16.17187500	-17.35839844	-21.02783203	+2580
+1458240606.90660000	+15.96093750	-1.08105469	-0.25048828	+20.14892578	-18.72070313	-45.04394531	+4976	+15.64892578	-1.14257813	+0.66357422	-100.59082031	+6.43798828	+63.58886719	+4992	+13.29785156	-2.10498047	-1.85449219	+16.08398438	-17.33642578	-21.00585938	+2580
+1458240606.91490010	+15.95654297	-1.07226563	-0.26806641	+20.63232422	-18.23730469	-44.47265625	+5000	+15.64013672	-1.16894531	+0.65039063	-101.68945313	+6.83349609	+63.41308594	+4992	+13.30224609	-2.12695313	-1.85449219	+15.99609375	-17.33642578	-20.93994141	+2576
+1458240606.92330000	+15.96093750	-1.07226563	-0.30761719	+21.02783203	-17.62207031	-43.81347656	+5020	+15.62695313	-1.19970703	+0.63281250	-102.78808594	+7.22900391	+63.19335938	+4992	+13.30224609	-2.14013672	-1.85009766	+15.95214844	-17.40234375	-20.87402344	+2572
+1458240606.93160010	+15.96533203	-1.05468750	-0.35595703	+21.44531250	-17.02880859	-43.11035156	+5028	+15.61816406	-1.24804688	+0.61083984	-103.99658203	+7.69042969	+62.95166016	+5000	+13.30664063	-2.14013672	-1.84130859	+15.95214844	-17.51220703	-20.76416016	+2568
+1458240606.93580010	+15.96972656	-1.05029297	-0.36914063	+21.64306641	-16.83105469	-42.78076172	+5024	+15.61376953	-1.26562500	+0.59765625	-104.47998047	+7.91015625	+62.84179688	+5004	+13.30664063	-2.14013672	-1.83251953	+15.97412109	-17.57812500	-20.69824219	+2572
+1458240606.94409990	+15.97851563	-1.04589844	-0.40429688	+22.01660156	-16.39160156	-42.16552734	+5016	+15.60937500	-1.31396484	+0.57128906	-105.53466797	+8.37158203	+62.62207031	+5008	+13.30664063	-2.13134766	-1.81494141	+16.01806641	-17.75390625	-20.56640625	+2576
+1458240606.95240000	+15.99169922	-1.05029297	-0.43505859	+22.32421875	-16.01806641	-41.59423828	+4992	+15.60058594	-1.34912109	+0.54492188	-106.43554688	+8.78906250	+62.42431641	+5012	+13.30664063	-2.12255859	-1.79296875	+16.08398438	-17.92968750	-20.45654297	+2584
+1458240606.95660000	+15.99609375	-1.04589844	-0.46142578	+22.52197266	-15.75439453	-41.30859375	+4984	+15.59619141	-1.37109375	+0.53613281	-106.89697266	+9.00878906	+62.31445313	+5016	+13.30664063	-2.11816406	-1.78417969	+16.10595703	-18.01757813	-20.39062500	+2588
+1458240606.96490000	+16.00048828	-1.04150391	-0.47900391	+22.87353516	-15.55664063	-40.95703125	+4952	+15.58740234	-1.39746094	+0.52294922	-107.60009766	+9.47021484	+62.22656250	+5012	+13.30664063	-2.11816406	-1.77099609	+16.12792969	-18.14941406	-20.25878906	+2600
+1458240606.97320010	+15.99609375	-1.04150391	-0.48779297	+23.22509766	-15.42480469	-40.71533203	+4920	+15.58300781	-1.41064453	+0.51855469	-108.17138672	+9.93164063	+62.18261719	+5008	+13.31103516	-2.11816406	-1.76660156	+16.08398438	-18.23730469	-20.14892578	+2608
+1458240606.98160000	+15.99169922	-1.04150391	-0.49218750	+23.55468750	-15.29296875	-40.60546875	+4896	+15.57861328	-1.41503906	+0.52294922	-108.63281250	+10.37109375	+62.20458984	+5004	+13.31542969	-2.13574219	-1.76660156	+15.97412109	-18.23730469	-20.06103516	+2620
+1458240606.98569990	+15.99169922	-1.04589844	-0.49658203	+23.68652344	-15.24902344	-40.58349609	+4884	+15.57861328	-1.41503906	+0.53173828	-108.83056641	+10.59082031	+62.22656250	+5000	+13.31542969	-2.14892578	-1.77099609	+15.90820313	-18.21533203	-20.03906250	+2628
+1458240606.99410010	+15.97851563	-1.04589844	-0.50537109	+23.99414063	-15.11718750	-40.60546875	+4872	+15.57421875	-1.41503906	+0.54052734	-109.18212891	+11.05224609	+62.27050781	+4992	+13.31982422	-2.17529297	-1.78857422	+15.71044922	-18.12744141	-19.99511719	+2640
+1458240607.00239990	+15.96093750	-1.05029297	-0.50537109	+24.27978516	-15.02929688	-40.69335938	+4872	+15.56982422	-1.40625000	+0.54931641	-109.44580078	+11.51367188	+62.29248047	+4984	+13.32421875	-2.21044922	-1.81494141	+15.49072266	-17.97363281	-19.97314453	+2652
+1458240607.01070000	+15.95654297	-1.05908203	-0.50976563	+24.49951172	-14.91943359	-40.75927734	+4876	+15.56982422	-1.40625000	+0.56250000	-109.70947266	+11.95312500	+62.31445313	+4976	+13.32861328	-2.24560547	-1.83691406	+15.24902344	-17.81982422	-19.95117188	+2664
+1458240607.01910000	+15.95214844	-1.06787109	-0.51855469	+24.69726563	-14.72167969	-40.86914063	+4888	+15.56982422	-1.41943359	+0.56250000	-110.08300781	+12.41455078	+62.24853516	+4972	+13.33300781	-2.28076172	-1.86328125	+15.00732422	-17.66601563	-19.92919922	+2668
+1458240607.02320000	+15.94775391	-1.07226563	-0.53173828	+24.76318359	-14.56787109	-40.89111328	+4900	+15.56982422	-1.42382813	+0.55371094	-110.28076172	+12.61230469	+62.18261719	+4968	+13.33300781	-2.29833984	-1.87207031	+14.87548828	-17.60009766	-19.90722656	+2668
+1458240607.03160000	+15.94775391	-1.07226563	-0.55371094	+24.93896484	-14.28222656	-40.89111328	+4912	+15.56982422	-1.44580078	+0.53613281	-110.74218750	+13.11767578	+61.98486328	+4968	+13.33740234	-2.32031250	-1.88964844	+14.69970703	-17.51220703	-19.86328125	+2664
+1458240607.03990010	+15.95214844	-1.08105469	-0.56689453	+25.04882813	-14.06250000	-40.91308594	+4920	+15.56982422	-1.47656250	+0.51416016	-111.26953125	+13.62304688	+61.74316406	+4968	+13.34179688	-2.32910156	-1.89404297	+14.63378906	-17.51220703	-19.84130859	+2660
+1458240607.04399990	+15.95654297	-1.08544922	-0.58007813	+25.11474609	-13.95263672	-40.91308594	+4920	+15.56982422	-1.49853516	+0.50097656	-111.57714844	+13.86474609	+61.61132813	+4968	+13.34179688	-2.33349609	-1.88964844	+14.58984375	-17.53417969	-19.81933594	+2656
+1458240607.05240010	+15.96972656	-1.08984375	-0.60205078	+25.20263672	-13.68896484	-40.91308594	+4916	+15.56542969	-1.54248047	+0.46582031	-112.19238281	+14.37011719	+61.28173828	+4968	+13.34619141	-2.33349609	-1.88085938	+14.58984375	-17.60009766	-19.77539063	+2652
+1458240607.06069990	+15.97412109	-1.09863281	-0.62841797	+25.31250000	-13.44726563	-40.91308594	+4904	+15.56542969	-1.58203125	+0.42626953	-112.82958984	+14.94140625	+60.86425781	+4972	+13.35058594	-2.32910156	-1.87207031	+14.61181641	-17.66601563	-19.75341797	+2652
+1458240607.06900000	+15.98291016	-1.09863281	-0.64599609	+25.42236328	-13.29345703	-40.93505859	+4884	+15.56103516	-1.61718750	+0.39111328	-113.42285156	+15.55664063	+60.46875000	+4980	+13.35058594	-2.32470703	-1.85888672	+14.65576172	-17.75390625	-19.70947266	+2660
+1458240607.07740000	+15.99609375	-1.10302734	-0.65478516	+25.53222656	-13.24951172	-41.02294922	+4856	+15.56103516	-1.64794922	+0.36474609	-113.95019531	+16.19384766	+60.07324219	+4984	+13.35498047	-2.32031250	-1.85009766	+14.67773438	-17.79785156	-19.68750000	+2664
+1458240607.08570000	+16.00048828	-1.10742188	-0.66357422	+25.64208984	-13.16162109	-41.11083984	+4832	+15.55664063	-1.66552734	+0.34277344	-114.36767578	+16.83105469	+59.67773438	+4988	+13.35937500	-2.32031250	-1.84130859	+14.67773438	-17.81982422	-19.64355469	+2672
+1458240607.09400010	+16.00048828	-1.11621094	-0.67675781	+25.75195313	-13.07373047	-41.22070313	+4812	+15.55664063	-1.66992188	+0.32080078	-114.69726563	+17.46826172	+59.26025391	+4988	+13.36376953	-2.33349609	-1.84130859	+14.63378906	-17.73193359	-19.62158203	+2680
+1458240607.10240010	+15.99609375	-1.12060547	-0.68115234	+25.86181641	-13.07373047	-41.33056641	+4796	+15.55664063	-1.66552734	+0.31201172	-114.89501953	+18.14941406	+58.79882813	+4984	+13.36816406	-2.35546875	-1.85449219	+14.50195313	-17.55615234	-19.59960938	+2692
+1458240607.10649990	+15.99609375	-1.12500000	-0.68115234	+25.92773438	-13.09570313	-41.39648438	+4796	+15.55664063	-1.66552734	+0.31201172	-114.98291016	+18.47900391	+58.60107422	+4980	+13.36816406	-2.37304688	-1.86328125	+14.43603516	-17.42431641	-19.59960938	+2700
+1458240607.11490010	+15.99609375	-1.13818359	-0.68554688	+26.05957031	-13.09570313	-41.52832031	+4792	+15.56103516	-1.65673828	+0.30322266	-115.11474609	+19.09423828	+58.11767578	+4972	+13.37255859	-2.42138672	-1.88964844	+14.19433594	-17.09472656	-19.57763672	+2716
+1458240607.12319990	+15.99169922	-1.15136719	-0.69433594	+26.21337891	-13.09570313	-41.63818359	+4804	+15.56542969	-1.64355469	+0.29882813	-115.20263672	+19.70947266	+57.59033203	+4964	+13.38134766	-2.47412109	-1.92041016	+13.93066406	-16.69921875	-19.57763672	+2728
+1458240607.13150000	+15.98730469	-1.16455078	-0.70312500	+26.34521484	-13.11767578	-41.68212891	+4824	+15.56982422	-1.64794922	+0.28564453	-115.40039063	+20.30273438	+56.95312500	+4964	+13.38574219	-2.51806641	-1.94677734	+13.73291016	-16.36962891	-19.57763672	+2736
+1458240607.13980010	+15.98730469	-1.17773438	-0.71191406	+26.52099609	-13.13964844	-41.66015625	+4852	+15.57421875	-1.65673828	+0.27246094	-115.57617188	+20.89599609	+56.27197266	+4964	+13.39013672	-2.55322266	-1.95996094	+13.64501953	-16.12792969	-19.59960938	+2740
+1458240607.14400010	+15.99169922	-1.18212891	-0.71191406	+26.58691406	-13.18359375	-41.66015625	+4864	+15.57861328	-1.66113281	+0.26367188	-115.68603516	+21.18164063	+55.94238281	+4964	+13.39453125	-2.56640625	-1.95996094	+13.60107422	-16.06201172	-19.59960938	+2736
+1458240607.14820000	+15.99609375	-1.18652344	-0.72070313	+26.69677734	-13.16162109	-41.61621094	+4876	+15.57861328	-1.66992188	+0.25488281	-115.81787109	+21.44531250	+55.54687500	+4968	+13.39892578	-2.57519531	-1.95996094	+13.62304688	-16.01806641	-19.59960938	+2736
+1458240607.15229990	+16.00488281	-1.19091797	-0.72949219	+26.78466797	-13.16162109	-41.52832031	+4888	+15.58300781	-1.68310547	+0.24169922	-115.97167969	+21.68701172	+55.12939453	+4972	+13.40332031	-2.57958984	-1.95556641	+13.66699219	-15.99609375	-19.59960938	+2736
+1458240607.16070010	+16.00927734	-1.19970703	-0.75146484	+26.93847656	-13.11767578	-41.33056641	+4904	+15.58740234	-1.70947266	+0.20654297	-116.30126953	+22.17041016	+54.25048828	+4980	+13.41210938	-2.57958984	-1.94677734	+13.77685547	-15.97412109	-19.59960938	+2736
+1458240607.16479990	+16.01367188	-1.20410156	-0.76025391	+27.02636719	-13.09570313	-41.22070313	+4908	+15.58740234	-1.72265625	+0.18457031	-116.49902344	+22.39013672	+53.78906250	+4988	+13.41210938	-2.57958984	-1.93798828	+13.86474609	-15.97412109	-19.57763672	+2740
+1458240607.16899990	+16.01806641	-1.20410156	-0.77343750	+27.13623047	-13.09570313	-41.11083984	+4908	+15.58740234	-1.74023438	+0.16699219	-116.67480469	+22.60986328	+53.34960938	+4992	+13.41650391	-2.57519531	-1.92919922	+13.97460938	-15.99609375	-19.57763672	+2744
+1458240607.17319990	+16.02685547	-1.20410156	-0.78222656	+27.24609375	-13.09570313	-41.00097656	+4908	+15.59179688	-1.75341797	+0.14941406	-116.82861328	+22.82958984	+52.95410156	+4996	+13.42089844	-2.57080078	-1.91601563	+14.08447266	-16.04003906	-19.57763672	+2752
+1458240607.17730000	+16.03564453	-1.20410156	-0.79101563	+27.33398438	-13.09570313	-40.91308594	+4904	+15.59179688	-1.76660156	+0.13623047	-116.98242188	+23.02734375	+52.55859375	+4996	+13.42529297	-2.56640625	-1.90283203	+14.17236328	-16.06201172	-19.57763672	+2756
+1458240607.18150000	+16.04003906	-1.20849609	-0.79980469	+27.44384766	-13.07373047	-40.84716797	+4896	+15.59619141	-1.77978516	+0.11865234	-117.11425781	+23.18115234	+52.16308594	+5000	+13.42529297	-2.56640625	-1.89404297	+14.28222656	-16.08398438	-19.57763672	+2764
+1458240607.18569990	+16.04443359	-1.21289063	-0.80859375	+27.53173828	-13.05175781	-40.75927734	+4888	+15.59619141	-1.79296875	+0.10546875	-117.24609375	+23.35693359	+51.81152344	+5000	+13.42968750	-2.56201172	-1.88525391	+14.37011719	-16.10595703	-19.57763672	+2772
+1458240607.19400000	+16.05322266	-1.21289063	-0.83056641	+27.72949219	-12.96386719	-40.58349609	+4868	+15.59619141	-1.81054688	+0.07031250	-117.46582031	+23.64257813	+51.08642578	+5004	+13.43408203	-2.56201172	-1.87207031	+14.54589844	-16.10595703	-19.57763672	+2784
+1458240607.19810010	+16.05322266	-1.21728516	-0.83935547	+27.83935547	-12.96386719	-40.53955078	+4856	+15.59619141	-1.82373047	+0.06152344	-117.55371094	+23.77441406	+50.84472656	+5004	+13.43847656	-2.56640625	-1.86767578	+14.61181641	-16.06201172	-19.59960938	+2792
+1458240607.20230010	+16.05322266	-1.22167969	-0.84375000	+27.92724609	-12.96386719	-40.51757813	+4848	+15.59619141	-1.82373047	+0.05273438	-117.59765625	+23.90625000	+50.58105469	+5004	+13.43847656	-2.57519531	-1.86767578	+14.63378906	-16.04003906	-19.62158203	+2800
+1458240607.20650010	+16.05322266	-1.22167969	-0.84814453	+28.03710938	-12.98583984	-40.53955078	+4836	+15.59619141	-1.82812500	+0.04394531	-117.59765625	+24.03808594	+50.36132813	+5000	+13.44287109	-2.58398438	-1.86328125	+14.65576172	-15.97412109	-19.64355469	+2808
+1458240607.21059990	+16.05322266	-1.22607422	-0.84375000	+28.14697266	-13.00781250	-40.56152344	+4828	+15.60058594	-1.82812500	+0.04394531	-117.59765625	+24.16992188	+50.25146484	+5000	+13.44287109	-2.59716797	-1.86767578	+14.67773438	-15.90820313	-19.68750000	+2816
+1458240607.21900010	+16.05322266	-1.23925781	-0.84375000	+28.34472656	-12.98583984	-40.64941406	+4816	+15.60058594	-1.82812500	+0.05273438	-117.53173828	+24.38964844	+50.03173828	+4996	+13.44726563	-2.63671875	-1.87646484	+14.61181641	-15.71044922	-19.75341797	+2832
+1458240607.22309990	+16.04882813	-1.24365234	-0.84375000	+28.43261719	-12.98583984	-40.69335938	+4816	+15.60058594	-1.82812500	+0.05273438	-117.50976563	+24.47753906	+49.94384766	+4996	+13.45166016	-2.66308594	-1.88525391	+14.56787109	-15.55664063	-19.79736328	+2840
+1458240607.22729990	+16.04443359	-1.24804688	-0.84375000	+28.52050781	-12.96386719	-40.73730469	+4820	+15.60058594	-1.82812500	+0.05273438	-117.46582031	+24.56542969	+49.87792969	+4996	+13.45166016	-2.68505859	-1.89404297	+14.50195313	-15.40283203	-19.84130859	+2848
+1458240607.23560000	+16.03564453	-1.26123047	-0.83935547	+28.71826172	-12.98583984	-40.82519531	+4828	+15.60058594	-1.82812500	+0.06591797	-117.37792969	+24.74121094	+49.76806641	+5000	+13.45166016	-2.72900391	-1.91162109	+14.39208984	-15.13916016	-19.92919922	+2860
+1458240607.23980000	+16.03564453	-1.26562500	-0.83496094	+28.80615234	-12.98583984	-40.89111328	+4840	+15.60058594	-1.82812500	+0.07031250	-117.33398438	+24.82910156	+49.74609375	+5004	+13.45605469	-2.75537109	-1.92041016	+14.34814453	-14.98535156	-19.97314453	+2864
+1458240607.24400000	+16.03125000	-1.27441406	-0.83056641	+28.89404297	-13.00781250	-40.95703125	+4852	+15.60058594	-1.82812500	+0.07910156	-117.29003906	+24.91699219	+49.72412109	+5008	+13.45605469	-2.77734375	-1.92480469	+14.30419922	-14.85351563	-20.01708984	+2868
+1458240607.24810000	+16.03125000	-1.28320313	-0.82617188	+28.98193359	-12.98583984	-41.00097656	+4864	+15.60058594	-1.82812500	+0.08349609	-117.26806641	+25.00488281	+49.68017578	+5012	+13.45605469	-2.79931641	-1.92919922	+14.28222656	-14.72167969	-20.06103516	+2868
+1458240607.25650000	+16.03125000	-1.29638672	-0.82617188	+29.13574219	-12.91992188	-41.00097656	+4888	+15.60498047	-1.83691406	+0.09228516	-117.24609375	+25.13671875	+49.57031250	+5020	+13.45605469	-2.83447266	-1.93798828	+14.26025391	-14.50195313	-20.12695313	+2868
+1458240607.26060010	+16.03125000	-1.30517578	-0.83496094	+29.20166016	-12.85400391	-40.97900391	+4904	+15.60498047	-1.84570313	+0.09228516	-117.26806641	+25.18066406	+49.50439453	+5024	+13.45605469	-2.84765625	-1.93798828	+14.30419922	-14.41406250	-20.14892578	+2864
+1458240607.26480010	+16.02685547	-1.30957031	-0.84375000	+29.28955078	-12.78808594	-40.91308594	+4916	+15.60498047	-1.85449219	+0.08789063	-117.29003906	+25.24658203	+49.41650391	+5028	+13.45605469	-2.85205078	-1.93798828	+14.37011719	-14.34814453	-20.17089844	+2864
+1458240607.26900010	+16.03125000	-1.31835938	-0.84814453	+29.37744141	-12.76611328	-40.86914063	+4924	+15.60498047	-1.86328125	+0.08349609	-117.35595703	+25.31250000	+49.30664063	+5032	+13.45605469	-2.85644531	-1.92919922	+14.45800781	-14.30419922	-20.17089844	+2860
+1458240607.27309990	+16.03564453	-1.32275391	-0.85693359	+29.46533203	-12.70019531	-40.78125000	+4932	+15.60498047	-1.87207031	+0.07910156	-117.39990234	+25.35644531	+49.17480469	+5036	+13.45605469	-2.86083984	-1.92041016	+14.56787109	-14.30419922	-20.19287109	+2860
+1458240607.27729990	+16.04443359	-1.33154297	-0.86572266	+29.53125000	-12.65625000	-40.71533203	+4936	+15.60498047	-1.88525391	+0.07031250	-117.46582031	+25.40039063	+49.06494141	+5044	+13.46044922	-2.86523438	-1.91162109	+14.67773438	-14.28222656	-20.21484375	+2860
+1458240607.28140000	+16.04882813	-1.34033203	-0.87451172	+29.59716797	-12.56835938	-40.62744141	+4940	+15.60937500	-1.89843750	+0.06152344	-117.55371094	+25.44433594	+48.91113281	+5048	+13.46044922	-2.86523438	-1.90283203	+14.78759766	-14.28222656	-20.23681641	+2860
+1458240607.28979990	+16.06201172	-1.35351563	-0.90966797	+29.75097656	-12.34863281	-40.40771484	+4940	+15.61376953	-1.92919922	+0.03076172	-117.75146484	+25.46630859	+48.55957031	+5060	+13.46044922	-2.86962891	-1.88525391	+15.05126953	-14.28222656	-20.28076172	+2864
+1458240607.29390000	+16.06640625	-1.36230469	-0.93164063	+29.81689453	-12.21679688	-40.25390625	+4936	+15.61376953	-1.94238281	+0.01318359	-117.88330078	+25.46630859	+48.38378906	+5064	+13.46044922	-2.86962891	-1.87646484	+15.18310547	-14.26025391	-20.30273438	+2864
+1458240607.29810000	+16.06640625	-1.37109375	-0.94921875	+29.90478516	-12.12890625	-40.14404297	+4928	+15.61376953	-1.95556641	+0.00000000	-117.99316406	+25.48828125	+48.20800781	+5068	+13.46044922	-2.86962891	-1.87207031	+15.31494141	-14.23828125	-20.32470703	+2868
+1458240607.30230000	+16.07080078	-1.37988281	-0.96679688	+29.97070313	-12.01904297	-40.05615234	+4920	+15.61376953	-1.97314453	-0.01757813	-118.10302734	+25.48828125	+48.05419922	+5072	+13.46044922	-2.87402344	-1.86328125	+15.42480469	-14.23828125	-20.36865234	+2872
+1458240607.30640010	+16.07519531	-1.38867188	-0.98437500	+30.03662109	-11.93115234	-39.96826172	+4912	+15.61816406	-1.98632813	-0.03076172	-118.21289063	+25.48828125	+47.90039063	+5076	+13.46044922	-2.87841797	-1.86328125	+15.51269531	-14.19433594	-20.39062500	+2880
+1458240607.31060000	+16.07958984	-1.40185547	-0.99755859	+30.08056641	-11.86523438	-39.92431641	+4900	+15.61816406	-2.00390625	-0.04394531	-118.32275391	+25.48828125	+47.79052734	+5076	+13.46044922	-2.88720703	-1.85888672	+15.60058594	-14.17236328	-20.45654297	+2884
+1458240607.31890010	+16.08398438	-1.42822266	-1.02832031	+30.19042969	-11.62353516	-39.85839844	+4884	+15.62255859	-2.03027344	-0.07470703	-118.52050781	+25.46630859	+47.54882813	+5080	+13.46484375	-2.91796875	-1.86328125	+15.68847656	-14.04052734	-20.56640625	+2900
+1458240607.32310010	+16.08398438	-1.44580078	-1.04589844	+30.23437500	-11.53564453	-39.88037109	+4876	+15.62695313	-2.03906250	-0.08349609	-118.60839844	+25.44433594	+47.46093750	+5080	+13.46484375	-2.93994141	-1.87207031	+15.68847656	-13.93066406	-20.63232422	+2908
+1458240607.32730010	+16.07958984	-1.45898438	-1.05908203	+30.27832031	-11.44775391	-39.90234375	+4872	+15.62695313	-2.05224609	-0.09228516	-118.69628906	+25.42236328	+47.39501953	+5080	+13.46484375	-2.96191406	-1.88085938	+15.66650391	-13.82080078	-20.69824219	+2916
+1458240607.33139990	+16.07958984	-1.47656250	-1.07666016	+30.32226563	-11.33789063	-39.92431641	+4868	+15.62695313	-2.06103516	-0.10107422	-118.78417969	+25.42236328	+47.32910156	+5084	+13.46484375	-2.98828125	-1.89843750	+15.64453125	-13.66699219	-20.74218750	+2924
+1458240607.33979990	+16.07080078	-1.51171875	-1.08544922	+30.41015625	-11.27197266	-40.14404297	+4868	+15.62695313	-2.08300781	-0.10546875	-118.89404297	+25.40039063	+47.28515625	+5084	+13.46484375	-3.04980469	-1.92480469	+15.51269531	-13.40332031	-20.91796875	+2944
+1458240607.34390000	+16.07080078	-1.52929688	-1.09863281	+30.45410156	-11.20605469	-40.27587891	+4876	+15.63134766	-2.09179688	-0.10986328	-118.93798828	+25.37841797	+47.28515625	+5084	+13.46923828	-3.08496094	-1.94238281	+15.42480469	-13.24951172	-21.02783203	+2956
+1458240607.34809990	+16.06640625	-1.55126953	-1.10742188	+30.49804688	-11.14013672	-40.40771484	+4884	+15.63134766	-2.10058594	-0.10986328	-118.95996094	+25.35644531	+47.28515625	+5088	+13.46923828	-3.12011719	-1.96435547	+15.33691406	-13.11767578	-21.13769531	+2964
+1458240607.35640000	+16.06640625	-1.59082031	-1.13378906	+30.58593750	-10.98632813	-40.64941406	+4908	+15.63574219	-2.11816406	-0.11425781	-119.04785156	+25.33447266	+47.28515625	+5092	+13.47802734	-3.19042969	-2.00390625	+15.18310547	-12.81005859	-21.33544922	+2980
+1458240607.36060000	+16.06640625	-1.61279297	-1.14697266	+30.67382813	-10.92041016	-40.82519531	+4924	+15.63574219	-2.12695313	-0.11865234	-119.09179688	+25.31250000	+47.30712891	+5096	+13.47802734	-3.22998047	-2.02148438	+15.11718750	-12.67822266	-21.44531250	+2988
+1458240607.36470010	+16.06201172	-1.63476563	-1.16015625	+30.73974609	-10.89843750	-41.00097656	+4944	+15.63574219	-2.13574219	-0.12304688	-119.13574219	+25.29052734	+47.30712891	+5100	+13.47802734	-3.26074219	-2.04345703	+15.05126953	-12.56835938	-21.57714844	+2996
+1458240607.36890010	+16.06640625	-1.65673828	-1.17773438	+30.80566406	-10.85449219	-41.13281250	+4960	+15.63574219	-2.14453125	-0.12744141	-119.17968750	+25.26855469	+47.30712891	+5108	+13.48242188	-3.29589844	-2.05664063	+15.00732422	-12.48046875	-21.68701172	+3004
+1458240607.37310000	+16.07080078	-1.67871094	-1.19531250	+30.87158203	-10.81054688	-41.28662109	+4980	+15.64013672	-2.15771484	-0.13183594	-119.22363281	+25.22460938	+47.32910156	+5112	+13.48681641	-3.32666016	-2.06982422	+14.98535156	-12.43652344	-21.81884766	+3008
+1458240607.37719990	+16.07519531	-1.70068359	-1.21289063	+30.93750000	-10.76660156	-41.41845703	+5000	+15.64013672	-2.17089844	-0.14062500	-119.28955078	+25.20263672	+47.32910156	+5120	+13.49121094	-3.35742188	-2.08300781	+14.98535156	-12.41455078	-21.95068359	+3012
+1458240607.38560010	+16.10156250	-1.74902344	-1.27001953	+31.06933594	-10.56884766	-41.63818359	+5036	+15.64892578	-2.21484375	-0.16699219	-119.46533203	+25.07080078	+47.28515625	+5136	+13.50000000	-3.41015625	-2.10058594	+15.05126953	-12.37060547	-22.21435547	+3020
+1458240607.38969990	+16.11035156	-1.77539063	-1.30078125	+31.11328125	-10.48095703	-41.72607422	+5048	+15.64892578	-2.24121094	-0.19335938	-119.59716797	+25.00488281	+47.26318359	+5152	+13.50439453	-3.42773438	-2.10937500	+15.11718750	-12.39257813	-22.34619141	+3024
+1458240607.39389990	+16.11914063	-1.80175781	-1.33593750	+31.17919922	-10.37109375	-41.79199219	+5060	+15.65332031	-2.27197266	-0.21972656	-119.72900391	+24.91699219	+47.19726563	+5164	+13.51318359	-3.44970703	-2.12255859	+15.20507813	-12.41455078	-22.45605469	+3032
+1458240607.39809990	+16.13232422	-1.82812500	-1.36669922	+31.24511719	-10.28320313	-41.87988281	+5068	+15.66210938	-2.32470703	-0.26367188	-119.97070313	+24.76318359	+47.08740234	+5184	+13.52197266	-3.46728516	-2.12695313	+15.27099609	-12.45849609	-22.60986328	+3036
+1458240607.40220000	+16.14111328	-1.85888672	-1.40185547	+31.28906250	-10.21728516	-41.98974609	+5076	+15.66650391	-2.36865234	-0.30761719	-120.16845703	+24.63134766	+46.99951172	+5200	+13.52636719	-3.48925781	-2.13574219	+15.35888672	-12.52441406	-22.76367188	+3044
+1458240607.40640000	+16.15869141	-1.88964844	-1.43701172	+31.35498047	-10.12939453	-42.07763672	+5080	+15.67089844	-2.41259766	-0.35156250	-120.34423828	+24.52148438	+46.91162109	+5216	+13.53515625	-3.51123047	-2.14453125	+15.42480469	-12.56835938	-22.91748047	+3048
+1458240607.41059990	+16.17187500	-1.92041016	-1.46777344	+31.39892578	-10.06347656	-42.20947266	+5080	+15.67968750	-2.47412109	-0.40869141	-120.58593750	+24.34570313	+46.77978516	+5240	+13.54394531	-3.53759766	-2.15771484	+15.49072266	-12.61230469	-23.07128906	+3060
+1458240607.41890000	+16.20263672	-1.99511719	-1.53808594	+31.44287109	-9.86572266	-42.49511719	+5080	+15.69287109	-2.57080078	-0.50537109	-120.98144531	+24.10400391	+46.60400391	+5272	+13.56152344	-3.59472656	-2.18847656	+15.60058594	-12.63427734	-23.37890625	+3080
+1458240607.42310000	+16.21142578	-2.03027344	-1.57324219	+31.48681641	-9.77783203	-42.67089844	+5076	+15.70166016	-2.62792969	-0.55371094	-121.20117188	+23.97216797	+46.53808594	+5288	+13.57031250	-3.62988281	-2.20605469	+15.62255859	-12.61230469	-23.55468750	+3092
+1458240607.42720010	+16.22460938	-2.06982422	-1.60839844	+31.53076172	-9.68994141	-42.84667969	+5076	+15.70605469	-2.67187500	-0.59326172	-121.33300781	+23.86230469	+46.49414063	+5304	+13.57910156	-3.66503906	-2.22802734	+15.62255859	-12.63427734	-23.73046875	+3104
+1458240607.43549990	+16.24218750	-2.14892578	-1.67431641	+31.59667969	-9.58007813	-43.26416016	+5068	+15.72363281	-2.74658203	-0.65478516	-121.46484375	+23.70849609	+46.53808594	+5324	+13.59667969	-3.74853516	-2.28515625	+15.55664063	-12.52441406	-24.08203125	+3132
+1458240607.43969990	+16.25097656	-2.19287109	-1.69628906	+31.59667969	-9.55810547	-43.54980469	+5072	+15.73242188	-2.78613281	-0.68115234	-121.53076172	+23.64257813	+46.62597656	+5336	+13.60546875	-3.80566406	-2.31591797	+15.44677734	-12.45849609	-24.30175781	+3152
+1458240607.44800000	+16.27294922	-2.28955078	-1.74023438	+31.61865234	-9.49218750	-44.20898438	+5076	+15.75000000	-2.86962891	-0.72949219	-121.66259766	+23.48876953	+46.82373047	+5364	+13.62304688	-3.92431641	-2.39501953	+15.18310547	-12.23876953	-24.71923828	+3184
+1458240607.45219990	+16.28173828	-2.33789063	-1.76220703	+31.64062500	-9.47021484	-44.53857422	+5084	+15.76318359	-2.90478516	-0.75146484	-121.68457031	+23.40087891	+46.93359375	+5380	+13.63183594	-3.99023438	-2.43896484	+15.05126953	-12.12890625	-24.91699219	+3200
+1458240607.45639990	+16.29052734	-2.38183594	-1.79296875	+31.66259766	-9.40429688	-44.80224609	+5096	+15.77197266	-2.93554688	-0.77343750	-121.68457031	+23.33496094	+47.04345703	+5392	+13.64062500	-4.05175781	-2.48291016	+14.89746094	-11.97509766	-25.11474609	+3216
+1458240607.46050000	+16.29052734	-2.43457031	-1.82373047	+31.66259766	-9.33837891	-45.13183594	+5112	+15.78076172	-2.97070313	-0.79541016	-121.70654297	+23.26904297	+47.19726563	+5412	+13.64941406	-4.12207031	-2.53125000	+14.74365234	-11.84326172	-25.35644531	+3232
+1458240607.46470000	+16.29492188	-2.48291016	-1.85009766	+31.66259766	-9.31640625	-45.43945313	+5132	+15.78955078	-3.01025391	-0.81298828	-121.70654297	+23.20312500	+47.35107422	+5428	+13.65820313	-4.18359375	-2.57958984	+14.58984375	-11.71142578	-25.57617188	+3244
+1458240607.47300000	+16.31689453	-2.59277344	-1.89404297	+31.64062500	-9.36035156	-46.12060547	+5176	+15.81591797	-3.08496094	-0.86132813	-121.75048828	+23.04931641	+47.65869141	+5468	+13.68017578	-4.32421875	-2.66748047	+14.26025391	-11.51367188	-26.05957031	+3268
+1458240607.47720000	+16.33007813	-2.64550781	-1.91162109	+31.64062500	-9.38232422	-46.47216797	+5200	+15.82910156	-3.13330078	-0.88330078	-121.77246094	+22.98339844	+47.81250000	+5488	+13.68896484	-4.39453125	-2.71142578	+14.10644531	-11.42578125	-26.30126953	+3280
+1458240607.48140000	+16.34326172	-2.69824219	-1.94238281	+31.64062500	-9.36035156	-46.80175781	+5228	+15.84228516	-3.17724609	-0.91406250	-121.86035156	+22.87353516	+47.92236328	+5512	+13.70214844	-4.46484375	-2.75537109	+13.95263672	-11.33789063	-26.54296875	+3288
+1458240607.48970010	+16.36962891	-2.81250000	-2.02587891	+31.55273438	-9.20654297	-47.26318359	+5288	+15.86425781	-3.28271484	-0.98876953	-122.03613281	+22.65380859	+48.09814453	+5560	+13.72412109	-4.58789063	-2.84765625	+13.73291016	-11.16210938	-27.00439453	+3308
+1458240607.49390010	+16.39160156	-2.86962891	-2.06982422	+31.53076172	-9.18457031	-47.48291016	+5316	+15.88183594	-3.33544922	-1.03271484	-122.16796875	+22.52197266	+48.14208984	+5584	+13.73730469	-4.64501953	-2.88281250	+13.66699219	-11.18408203	-27.26806641	+3312
+1458240607.49799990	+16.40917969	-2.93554688	-2.11376953	+31.44287109	-9.14062500	-47.70263672	+5344	+15.89062500	-3.38818359	-1.07666016	-122.27783203	+22.41210938	+48.22998047	+5604	+13.75488281	-4.70654297	-2.91357422	+13.57910156	-11.20605469	-27.50976563	+3320
+1458240607.50219990	+16.42675781	-2.99707031	-2.15771484	+31.37695313	-9.09667969	-47.92236328	+5368	+15.90380859	-3.45849609	-1.11621094	-122.43164063	+22.30224609	+48.33984375	+5632	+13.76806641	-4.75927734	-2.94873047	+13.53515625	-11.22802734	-27.75146484	+3324
+1458240607.50640010	+16.45751953	-3.06298828	-2.19726563	+31.33300781	-9.09667969	-48.16406250	+5392	+15.92138672	-3.52880859	-1.16455078	-122.60742188	+22.17041016	+48.42773438	+5656	+13.78564453	-4.81640625	-2.97509766	+13.49121094	-11.31591797	-28.01513672	+3328
+1458240607.51050000	+16.48828125	-3.12890625	-2.24560547	+31.22314453	-9.03076172	-48.33984375	+5412	+15.93896484	-3.60351563	-1.21289063	-122.80517578	+22.03857422	+48.49365234	+5676	+13.80322266	-4.87353516	-3.00146484	+13.42529297	-11.35986328	-28.25683594	+3336
+1458240607.51469990	+16.51464844	-3.19921875	-2.29833984	+31.13525391	-8.96484375	-48.51562500	+5428	+15.96093750	-3.67382813	-1.26562500	-122.98095703	+21.88476563	+48.55957031	+5700	+13.82080078	-4.92626953	-3.03222656	+13.38134766	-11.42578125	-28.49853516	+3340
+1458240607.51880000	+16.54541016	-3.26953125	-2.35546875	+31.04736328	-8.89892578	-48.69140625	+5444	+15.97851563	-3.74414063	-1.30957031	-123.13476563	+21.75292969	+48.66943359	+5720	+13.84277344	-4.97900391	-3.05859375	+13.33740234	-11.51367188	-28.76220703	+3348
+1458240607.52300000	+16.57177734	-3.34863281	-2.41259766	+30.91552734	-8.78906250	-48.84521484	+5456	+15.99169922	-3.81884766	-1.35791016	-123.35449219	+21.62109375	+48.75732422	+5740	+13.85595703	-5.04052734	-3.08496094	+13.27148438	-11.55761719	-29.00390625	+3352
+1458240607.53130010	+16.63330078	-3.50244141	-2.52246094	+30.62988281	-8.67919922	-49.17480469	+5472	+16.03125000	-3.97265625	-1.45019531	-123.70605469	+21.35742188	+49.02099609	+5780	+13.89990234	-5.15039063	-3.14208984	+13.18359375	-11.73339844	-29.50927734	+3368
+1458240607.53550000	+16.66406250	-3.58593750	-2.56640625	+30.47607422	-8.65722656	-49.39453125	+5476	+16.05761719	-4.05175781	-1.48974609	-123.88183594	+21.24755859	+49.19677734	+5796	+13.91748047	-5.21630859	-3.16845703	+13.07373047	-11.79931641	-29.75097656	+3376
+1458240607.53970000	+16.69482422	-3.66503906	-2.61474609	+30.34423828	-8.61328125	-49.63623047	+5476	+16.07958984	-4.12646484	-1.52929688	-124.03564453	+21.11572266	+49.37255859	+5812	+13.93505859	-5.28662109	-3.19921875	+12.94189453	-11.84326172	-30.01464844	+3384
+1458240607.54380010	+16.72558594	-3.74414063	-2.65869141	+30.23437500	-8.59130859	-49.87792969	+5476	+16.10595703	-4.20117188	-1.55126953	-124.12353516	+21.04980469	+49.65820313	+5828	+13.95703125	-5.35693359	-3.22998047	+12.83203125	-11.86523438	-30.30029297	+3396
+1458240607.54800010	+16.74755859	-3.82324219	-2.70703125	+30.08056641	-8.50341797	-50.09765625	+5476	+16.13232422	-4.28027344	-1.58642578	-124.27734375	+20.93994141	+49.85595703	+5844	+13.97460938	-5.43164063	-3.27392578	+12.65625000	-11.82128906	-30.54199219	+3412
+1458240607.55220010	+16.77832031	-3.91113281	-2.75976563	+29.90478516	-8.39355469	-50.31738281	+5480	+16.15869141	-4.35058594	-1.61718750	-124.38720703	+20.85205078	+50.03173828	+5860	+13.99218750	-5.51513672	-3.31787109	+12.48046875	-11.77734375	-30.80566406	+3428
+1458240607.55629990	+16.79589844	-3.99902344	-2.79931641	+29.75097656	-8.37158203	-50.60302734	+5484	+16.18505859	-4.42089844	-1.64355469	-124.45312500	+20.76416016	+50.27343750	+5872	+14.00976563	-5.59863281	-3.36621094	+12.30468750	-11.68945313	-31.04736328	+3440
+1458240607.56049990	+16.81787109	-4.09130859	-2.83007813	+29.55322266	-8.34960938	-50.91064453	+5492	+16.21142578	-4.49560547	-1.66552734	-124.58496094	+20.67626953	+50.51513672	+5888	+14.02294922	-5.69091797	-3.41894531	+12.04101563	-11.55761719	-31.31103516	+3456
+1458240607.56880000	+16.85742188	-4.25390625	-2.89160156	+29.26757813	-8.32763672	-51.54785156	+5512	+16.27294922	-4.63623047	-1.70507813	-124.71679688	+20.54443359	+51.08642578	+5920	+14.05371094	-5.87988281	-3.52880859	+11.57958984	-11.29394531	-31.83837891	+3484
+1458240607.57300000	+16.87939453	-4.33740234	-2.92675781	+29.13574219	-8.30566406	-51.85546875	+5528	+16.30810547	-4.71093750	-1.72705078	-124.82666016	+20.47851563	+51.30615234	+5936	+14.06689453	-5.97656250	-3.59033203	+11.29394531	-11.14013672	-32.10205078	+3500
+1458240607.57719990	+16.89697266	-4.42089844	-2.96191406	+28.98193359	-8.23974609	-52.16308594	+5548	+16.33886719	-4.78125000	-1.75341797	-124.91455078	+20.39062500	+51.50390625	+5956	+14.08447266	-6.08203125	-3.65185547	+11.00830078	-10.96435547	-32.38769531	+3516
+1458240607.58130000	+16.91894531	-4.50878906	-2.98828125	+28.82812500	-8.23974609	-52.51464844	+5572	+16.37402344	-4.85595703	-1.77978516	-124.98046875	+20.30273438	+51.72363281	+5972	+14.09765625	-6.18310547	-3.71337891	+10.74462891	-10.78857422	-32.67333984	+3528
+1458240607.58550000	+16.93652344	-4.60107422	-3.02783203	+28.63037109	-8.12988281	-52.77832031	+5600	+16.40039063	-4.93066406	-1.81054688	-125.15625000	+20.19287109	+51.89941406	+5992	+14.11083984	-6.29296875	-3.77929688	+10.45898438	-10.56884766	-32.91503906	+3544
+1458240607.58960010	+16.95849609	-4.68896484	-3.06738281	+28.45458984	-8.06396484	-53.02001953	+5632	+16.43115234	-5.00976563	-1.84130859	-125.31005859	+20.10498047	+52.05322266	+6016	+14.12402344	-6.38964844	-3.84521484	+10.21728516	-10.34912109	-33.17871094	+3556
+1458240607.59380010	+16.98046875	-4.78125000	-3.10693359	+28.25683594	-7.99804688	-53.28369141	+5664	+16.46630859	-5.09326172	-1.88085938	-125.46386719	+19.99511719	+52.20703125	+6036	+14.13720703	-6.48632813	-3.90673828	+9.95361328	-10.19531250	-33.44238281	+3568
+1458240607.59800000	+17.00244141	-4.88232422	-3.15087891	+28.03710938	-7.91015625	-53.52539063	+5700	+16.50146484	-5.18115234	-1.92480469	-125.66162109	+19.86328125	+52.31689453	+6060	+14.15478516	-6.58740234	-3.96826172	+9.68994141	-10.01953125	-33.70605469	+3576
+1458240607.60209990	+17.02001953	-4.97021484	-3.19482422	+27.86132813	-7.82226563	-53.76708984	+5736	+16.53222656	-5.27343750	-1.96875000	-125.90332031	+19.75341797	+52.44873047	+6084	+14.16357422	-6.68408203	-4.02978516	+9.44824219	-9.86572266	-33.96972656	+3588
+1458240607.61050010	+17.09472656	-5.15917969	-3.29589844	+27.46582031	-7.62451172	-54.18457031	+5804	+16.60253906	-5.47119141	-2.06542969	-126.43066406	+19.44580078	+52.64648438	+6128	+14.20751953	-6.87744141	-4.11767578	+8.98681641	-9.75585938	-34.56298828	+3600
+1458240607.61459990	+17.12988281	-5.26464844	-3.36181641	+27.22412109	-7.49267578	-54.33837891	+5836	+16.63769531	-5.57666016	-2.11816406	-126.73828125	+19.29199219	+52.73437500	+6152	+14.22949219	-6.96093750	-4.16601563	+8.81103516	-9.68994141	-34.82666016	+3600
+1458240607.61879990	+17.16503906	-5.37451172	-3.42773438	+26.96044922	-7.38281250	-54.49218750	+5860	+16.66845703	-5.68212891	-2.17968750	-127.06787109	+19.09423828	+52.77832031	+6172	+14.25146484	-7.04443359	-4.20556641	+8.63525391	-9.68994141	-35.11230469	+3604
+1458240607.62299990	+17.20019531	-5.49755859	-3.49804688	+26.63085938	-7.20703125	-54.62402344	+5888	+16.69482422	-5.80078125	-2.24560547	-127.44140625	+18.89648438	+52.82226563	+6196	+14.27343750	-7.12792969	-4.24511719	+8.45947266	-9.64599609	-35.37597656	+3604
+1458240607.62710000	+17.23974609	-5.60302734	-3.56835938	+26.36718750	-7.07519531	-54.75585938	+5904	+16.72558594	-5.91503906	-2.31152344	-127.81494141	+18.67675781	+52.86621094	+6216	+14.29980469	-7.20703125	-4.28906250	+8.28369141	-9.66796875	-35.63964844	+3604
+1458240607.63130000	+17.28369141	-5.71289063	-3.63867188	+26.10351563	-6.96533203	-54.90966797	+5916	+16.75634766	-6.03369141	-2.37304688	-128.16650391	+18.50097656	+52.97607422	+6236	+14.32617188	-7.28613281	-4.31542969	+8.12988281	-9.73388672	-35.92529297	+3604
+1458240607.63550000	+17.32763672	-5.82714844	-3.70898438	+25.81787109	-6.85546875	-55.08544922	+5924	+16.79150391	-6.16113281	-2.43457031	-128.56201172	+18.28125000	+53.08593750	+6252	+14.35253906	-7.36962891	-4.34619141	+7.93212891	-9.79980469	-36.23291016	+3600
+1458240607.63960000	+17.37158203	-5.94140625	-3.77929688	+25.55419922	-6.74560547	-55.26123047	+5924	+16.82666016	-6.27978516	-2.49609375	-128.91357422	+18.06152344	+53.19580078	+6268	+14.37890625	-7.45312500	-4.37695313	+7.75634766	-9.86572266	-36.54052734	+3596
+1458240607.64380000	+17.41992188	-6.06005859	-3.84521484	+25.29052734	-6.67968750	-55.45898438	+5920	+16.85742188	-6.40283203	-2.54882813	-129.26513672	+17.86376953	+53.37158203	+6280	+14.40966797	-7.53662109	-4.40771484	+7.60253906	-9.95361328	-36.87011719	+3592
+1458240607.65210010	+17.51660156	-6.30615234	-3.99023438	+24.67529297	-6.45996094	-55.87646484	+5892	+16.92773438	-6.64892578	-2.67187500	-129.96826172	+17.38037109	+53.63525391	+6296	+14.47119141	-7.71240234	-4.48242188	+7.20703125	-9.99755859	-37.46337891	+3588
+1458240607.65630010	+17.55175781	-6.42919922	-4.05615234	+24.36767578	-6.32812500	-56.09619141	+5872	+16.96289063	-6.76318359	-2.72900391	-130.27587891	+17.13867188	+53.78906250	+6300	+14.49755859	-7.80029297	-4.52636719	+7.03125000	-9.97558594	-37.74902344	+3588
+1458240607.66050000	+17.58691406	-6.55224609	-4.11328125	+24.06005859	-6.26220703	-56.40380859	+5852	+16.99804688	-6.87744141	-2.79052734	-130.60546875	+16.89697266	+53.96484375	+6304	+14.51953125	-7.89257813	-4.57470703	+6.78955078	-9.93164063	-38.07861328	+3592
+1458240607.66459990	+17.62646484	-6.66650391	-4.17041016	+23.81835938	-6.19628906	-56.73339844	+5828	+17.03759766	-6.98291016	-2.84765625	-130.89111328	+16.65527344	+54.14062500	+6304	+14.54150391	-7.99804688	-4.61865234	+6.52587891	-9.90966797	-38.43017578	+3592
+1458240607.66880010	+17.66162109	-6.77636719	-4.22314453	+23.59863281	-6.13037109	-57.06298828	+5804	+17.07714844	-7.09277344	-2.89160156	-131.11083984	+16.47949219	+54.42626953	+6300	+14.55908203	-8.10351563	-4.67578125	+6.28417969	-9.82177734	-38.80371094	+3592
+1458240607.67290000	+17.70117188	-6.89062500	-4.27148438	+23.35693359	-6.08642578	-57.43652344	+5780	+17.12109375	-7.20263672	-2.93115234	-131.35253906	+16.25976563	+54.71191406	+6296	+14.57666016	-8.21777344	-4.73730469	+5.97656250	-9.71191406	-39.17724609	+3592
+1458240607.67709990	+17.74072266	-7.00488281	-4.32421875	+23.11523438	-5.97656250	-57.83203125	+5760	+17.16943359	-7.29931641	-2.97070313	-131.52832031	+16.04003906	+54.97558594	+6284	+14.59863281	-8.34082031	-4.80322266	+5.69091797	-9.53613281	-39.57275391	+3592
+1458240607.68129990	+17.76708984	-7.11914063	-4.36376953	+22.89550781	-5.88867188	-58.27148438	+5740	+17.20898438	-7.39160156	-3.01904297	-131.72607422	+15.82031250	+55.21728516	+6276	+14.60742188	-8.45947266	-4.87792969	+5.40527344	-9.31640625	-39.96826172	+3592
+1458240607.68960000	+17.82861328	-7.34326172	-4.45605469	+22.45605469	-5.66894531	-59.08447266	+5720	+17.29687500	-7.57617188	-3.13769531	-132.14355469	+15.31494141	+55.59082031	+6260	+14.62939453	-8.70117188	-5.03613281	+4.83398438	-8.78906250	-40.73730469	+3588
+1458240607.69380000	+17.85058594	-7.45312500	-4.50439453	+22.23632813	-5.53710938	-59.47998047	+5720	+17.34082031	-7.66406250	-3.18603516	-132.31933594	+15.09521484	+55.81054688	+6248	+14.63378906	-8.82421875	-5.11523438	+4.52636719	-8.52539063	-41.13281250	+3588
+1458240607.69790010	+17.87255859	-7.55859375	-4.55273438	+22.03857422	-5.42724609	-59.87548828	+5720	+17.38476563	-7.75634766	-3.22998047	-132.51708984	+14.87548828	+56.07421875	+6236	+14.63818359	-8.95166016	-5.19873047	+4.24072266	-8.26171875	-41.55029297	+3588
+1458240607.70210000	+17.89453125	-7.66845703	-4.59667969	+21.81884766	-5.31738281	-60.29296875	+5728	+17.42431641	-7.85302734	-3.27392578	-132.73681641	+14.65576172	+56.35986328	+6220	+14.64257813	-9.07031250	-5.27783203	+3.97705078	-7.97607422	-41.96777344	+3584
+1458240607.70630000	+17.92529297	-7.78271484	-4.64062500	+21.62109375	-5.22949219	-60.75439453	+5736	+17.46386719	-7.95410156	-3.32226563	-132.95654297	+14.41406250	+56.64550781	+6208	+14.64697266	-9.19335938	-5.34814453	+3.69140625	-7.77832031	-42.42919922	+3584
+1458240607.71040010	+17.96044922	-7.90136719	-4.69775391	+21.42333984	-5.07568359	-61.12792969	+5748	+17.50781250	-8.05957031	-3.38378906	-133.19824219	+14.15039063	+56.82128906	+6196	+14.66015625	-9.30761719	-5.42285156	+3.44970703	-7.51464844	-42.82470703	+3580
+1458240607.71460010	+17.98681641	-8.01562500	-4.75927734	+21.20361328	-4.89990234	-61.50146484	+5764	+17.54736328	-8.16064453	-3.44970703	-133.46191406	+13.88671875	+56.97509766	+6180	+14.66894531	-9.41748047	-5.50195313	+3.22998047	-7.25097656	-43.22021484	+3576
+1458240607.71880010	+18.01757813	-8.13427734	-4.82080078	+20.98388672	-4.72412109	-61.85302734	+5780	+17.58251953	-8.26171875	-3.52001953	-133.74755859	+13.57910156	+57.10693359	+6168	+14.67333984	-9.53173828	-5.56787109	+2.96630859	-7.05322266	-43.61572266	+3572
+1458240607.72289990	+18.04394531	-8.25292969	-4.89990234	+20.74218750	-4.46044922	-62.11669922	+5796	+17.61328125	-8.36718750	-3.59472656	-134.03320313	+13.27148438	+57.23876953	+6152	+14.69091797	-9.63281250	-5.63818359	+2.79052734	-6.87744141	-43.96728516	+3568
+1458240607.73130010	+18.10986328	-8.51660156	-5.05371094	+20.19287109	-4.17480469	-62.68798828	+5816	+17.67480469	-8.60888672	-3.74414063	-134.71435547	+12.65625000	+57.56835938	+6120	+14.72607422	-9.81738281	-5.73925781	+2.43896484	-6.74560547	-44.69238281	+3544
+1458240607.73540000	+18.14941406	-8.65283203	-5.13281250	+19.90722656	-4.02099609	-62.99560547	+5816	+17.70117188	-8.73193359	-3.82763672	-135.08789063	+12.34863281	+57.70019531	+6104	+14.75244141	-9.90966797	-5.77880859	+2.28515625	-6.76757813	-45.04394531	+3528
+1458240607.73959990	+18.18457031	-8.79345703	-5.21630859	+19.59960938	-3.86718750	-63.28125000	+5812	+17.72314453	-8.86376953	-3.91552734	-135.46142578	+11.97509766	+57.81005859	+6088	+14.77880859	-9.98876953	-5.81835938	+2.15332031	-6.78955078	-45.41748047	+3508
+1458240607.74370000	+18.22412109	-8.93408203	-5.29980469	+19.33593750	-3.73535156	-63.61083984	+5800	+17.74511719	-8.99121094	-4.00341797	-135.85693359	+11.60156250	+57.96386719	+6068	+14.80517578	-10.07666016	-5.84912109	+1.99951172	-6.83349609	-45.79101563	+3488
+1458240607.74790000	+18.26806641	-9.07470703	-5.39648438	+19.02832031	-3.51562500	-63.83056641	+5780	+17.76708984	-9.12744141	-4.10449219	-136.25244141	+11.20605469	+58.02978516	+6048	+14.84033203	-10.16015625	-5.88867188	+1.84570313	-6.87744141	-46.12060547	+3464
+1458240607.75210000	+18.31201172	-9.21093750	-5.49755859	+18.76464844	-3.31787109	-64.07226563	+5748	+17.79345703	-9.25488281	-4.20556641	-136.62597656	+10.81054688	+58.09570313	+6024	+14.87109375	-10.24804688	-5.91943359	+1.69189453	-6.94335938	-46.47216797	+3440
+1458240607.75620010	+18.34277344	-9.34716797	-5.59863281	+18.47900391	-3.09814453	-64.27001953	+5716	+17.80664063	-9.38232422	-4.30664063	-137.02148438	+10.41503906	+58.16162109	+5996	+14.89306641	-10.33154297	-5.95898438	+1.51611328	-6.98730469	-46.80175781	+3412
+1458240607.76460000	+18.41308594	-9.62402344	-5.77880859	+17.88574219	-2.79052734	-64.88525391	+5620	+17.84179688	-9.62402344	-4.49560547	-137.68066406	+9.60205078	+58.42529297	+5940	+14.95458984	-10.50292969	-6.02490234	+1.23046875	-7.11914063	-47.54882813	+3360
+1458240607.76869990	+18.44384766	-9.76025391	-5.85791016	+17.60009766	-2.70263672	-65.23681641	+5564	+17.85937500	-9.75146484	-4.57910156	-138.01025391	+9.22851563	+58.62304688	+5912	+14.97656250	-10.58642578	-6.06445313	+1.07666016	-7.16308594	-47.92236328	+3332
+1458240607.77290010	+18.48339844	-9.89648438	-5.92382813	+17.35839844	-2.63671875	-65.65429688	+5500	+17.88134766	-9.87451172	-4.67138672	-138.33984375	+8.85498047	+58.75488281	+5880	+14.99853516	-10.67871094	-6.09960938	+0.87890625	-7.20703125	-48.33984375	+3308
+1458240607.78119990	+18.53613281	-10.12500000	-6.08642578	+17.00683594	-2.21923828	-66.40136719	+5376	+17.91650391	-10.08984375	-4.83837891	-138.88916016	+8.08593750	+59.06250000	+5808	+15.02490234	-10.89843750	-6.20507813	+0.43945313	-7.03125000	-49.21875000	+3268
+1458240607.78539990	+18.56250000	-10.22607422	-6.16552734	+16.85302734	-1.99951172	-66.77490234	+5316	+17.95166016	-10.18652344	-4.90869141	-139.08691406	+7.73437500	+59.28222656	+5768	+15.02929688	-11.00830078	-6.27539063	+0.19775391	-6.85546875	-49.63623047	+3248
+1458240607.79370000	+18.59765625	-10.42382813	-6.30615234	+16.61132813	-1.56005859	-67.56591797	+5200	+18.00878906	-10.35791016	-5.03613281	-139.43847656	+7.11914063	+59.72167969	+5684	+15.02490234	-11.24121094	-6.42919922	-0.26367188	-6.37207031	-50.49316406	+3212
+1458240607.80209990	+18.62402344	-10.59960938	-6.38085938	+16.43554688	-1.31835938	-68.62060547	+5104	+18.06591797	-10.51171875	-5.15478516	-139.70214844	+6.52587891	+60.13916016	+5600	+15.00292969	-11.47412109	-6.58740234	-0.70312500	-5.82275391	-51.45996094	+3180
+1458240607.81040000	+18.65917969	-10.75341797	-6.47753906	+16.36962891	-0.96679688	-69.58740234	+5032	+18.14062500	-10.67431641	-5.21630859	-139.98779297	+6.08642578	+60.82031250	+5512	+14.98535156	-11.71142578	-6.75439453	-1.14257813	-5.20751953	-52.42675781	+3160
+1458240607.81870010	+18.68554688	-10.91601563	-6.57421875	+16.32568359	-0.50537109	-70.51025391	+4988	+18.21093750	-10.82812500	-5.30419922	-140.25146484	+5.58105469	+61.32568359	+5424	+14.96777344	-11.94433594	-6.92578125	-1.53808594	-4.52636719	-53.37158203	+3152
+1458240607.82699990	+18.70312500	-11.07861328	-6.66650391	+16.19384766	-0.08789063	-71.36718750	+4968	+18.26806641	-10.97314453	-5.41406250	-140.51513672	+5.05371094	+61.76513672	+5340	+14.95898438	-12.13769531	-7.09277344	-1.82373047	-3.91113281	-54.20654297	+3148
+1458240607.83950000	+18.77343750	-11.35546875	-6.81591797	+15.99609375	+0.28564453	-72.66357422	+4940	+18.32519531	-11.26318359	-5.56347656	-141.17431641	+4.26269531	+62.55615234	+5220	+14.98095703	-12.40576172	-7.26416016	-2.19726563	-3.53759766	-55.50292969	+3136
+1458240607.84789990	+18.83935547	-11.59716797	-6.95214844	+15.73242188	+0.63720703	-73.45458984	+4912	+18.35156250	-11.48730469	-5.71289063	-141.70166016	+3.58154297	+62.95166016	+5148	+15.03808594	-12.57275391	-7.33447266	-2.37304688	-3.55957031	-56.33789063	+3112
+1458240607.85620000	+18.88769531	-11.83886719	-7.12792969	+15.38085938	+1.07666016	-74.02587891	+4860	+18.35595703	-11.71142578	-5.87548828	-142.25097656	+2.83447266	+63.30322266	+5068	+15.09960938	-12.71337891	-7.39599609	-2.52685547	-3.71337891	-57.06298828	+3068
+1458240607.86450000	+18.91845703	-12.09814453	-7.30371094	+14.94140625	+1.47216797	-74.68505859	+4780	+18.32958984	-11.94433594	-6.06005859	-142.86621094	+1.99951172	+63.63281250	+4996	+15.16113281	-12.84521484	-7.43994141	-2.68066406	-3.99902344	-57.76611328	+3012
+1458240607.87290000	+18.98437500	-12.37060547	-7.47949219	+14.52392578	+1.71386719	-75.43212891	+4664	+18.31640625	-12.20800781	-6.20068359	-143.50341797	+1.23046875	+64.18212891	+4920	+15.22705078	-12.98144531	-7.46191406	-2.85644531	-4.41650391	-58.53515625	+2940
+1458240607.88120010	+19.01953125	-12.61230469	-7.66406250	+14.17236328	+2.17529297	-76.17919922	+4516	+18.31640625	-12.41894531	-6.35009766	-143.98681641	+0.41748047	+64.70947266	+4836	+15.29296875	-13.11767578	-7.50585938	-2.96630859	-4.65820313	-59.26025391	+2868
+1458240607.88949990	+19.02392578	-12.84082031	-7.86181641	+13.77685547	+2.79052734	-76.86035156	+4360	+18.32519531	-12.59912109	-6.51269531	-144.29443359	-0.39550781	+65.10498047	+4748	+15.33691406	-13.28027344	-7.56738281	-3.20800781	-4.76806641	-60.05126953	+2796
+1458240607.89780000	+19.01953125	-13.02099609	-8.00683594	+13.53515625	+3.25195313	-77.65136719	+4192	+18.34277344	-12.77490234	-6.60058594	-144.62402344	-1.03271484	+65.76416016	+4656	+15.32812500	-13.43847656	-7.66406250	-3.47167969	-4.59228516	-60.88623047	+2728
+1458240607.90619990	+19.03710938	-13.16162109	-8.09033203	+13.49121094	+3.60351563	-78.70605469	+4040	+18.39111328	-12.90234375	-6.68408203	-144.75585938	-1.64794922	+66.42333984	+4564	+15.31054688	-13.61865234	-7.78271484	-3.69140625	-4.19677734	-61.80908203	+2672
+1458240607.91450000	+19.05468750	-13.28027344	-8.16943359	+13.49121094	+4.04296875	-79.67285156	+3916	+18.47021484	-12.99462891	-6.77197266	-144.73388672	-2.19726563	+67.06054688	+4468	+15.28417969	-13.80761719	-7.91455078	-3.88916016	-3.64746094	-62.84179688	+2620
+1458240607.92280010	+19.03271484	-13.35058594	-8.23535156	+13.55712891	+4.63623047	-80.57373047	+3832	+18.53613281	-13.08251953	-6.83789063	-144.71191406	-2.72460938	+67.67578125	+4372	+15.23144531	-13.98779297	-8.08154297	-4.08691406	-2.83447266	-63.78662109	+2592
+1458240607.93120000	+19.03710938	-13.46044922	-8.24853516	+13.55712891	+4.85595703	-81.56250000	+3788	+18.60205078	-13.16162109	-6.91699219	-144.68994141	-3.25195313	+68.24707031	+4288	+15.16552734	-14.17236328	-8.23535156	-4.35058594	-2.06542969	-64.77539063	+2576
+1458240607.93950010	+19.07666016	-13.56591797	-8.23535156	+13.60107422	+4.98779297	-82.68310547	+3772	+18.66357422	-13.25830078	-6.98730469	-144.71191406	-3.80126953	+68.90625000	+4204	+15.12158203	-14.31298828	-8.37597656	-4.41650391	-1.40625000	-65.74218750	+2576
+1458240607.95199990	+19.10302734	-13.76367188	-8.33642578	+13.51318359	+5.58105469	-83.95751953	+3788	+18.72070313	-13.43408203	-7.17187500	-144.90966797	-4.74609375	+69.63134766	+4100	+15.11718750	-14.53710938	-8.53857422	-4.59228516	-0.83496094	-67.10449219	+2580
+1458240607.96030000	+19.11621094	-13.97460938	-8.43750000	+13.20556641	+5.93261719	-84.70458984	+3796	+18.71630859	-13.57910156	-7.32568359	-145.17333984	-5.53710938	+69.96093750	+4044	+15.13037109	-14.68652344	-8.60888672	-4.81201172	-0.79101563	-67.89550781	+2568
+1458240607.96869990	+19.14257813	-14.21191406	-8.55615234	+12.81005859	+6.15234375	-85.47363281	+3776	+18.68554688	-13.75927734	-7.49707031	-145.61279297	-6.35009766	+70.31250000	+3996	+15.17871094	-14.80078125	-8.63964844	-4.96582031	-1.12060547	-68.66455078	+2532
+1458240607.97700000	+19.14697266	-14.47119141	-8.75390625	+12.37060547	+6.63574219	-86.06689453	+3732	+18.63720703	-13.95703125	-7.70361328	-146.07421875	-7.22900391	+70.55419922	+3948	+15.26660156	-14.92822266	-8.65283203	-5.09765625	-1.62597656	-69.38964844	+2472
+1458240607.98530010	+19.14697266	-14.72607422	-8.97802734	+11.90917969	+7.25097656	-86.59423828	+3656	+18.57128906	-14.16357422	-7.91015625	-146.62353516	-8.15185547	+70.75195313	+3908	+15.33251953	-15.06005859	-8.67919922	-5.36132813	-2.08740234	-70.02685547	+2384
+1458240607.99359990	+19.12500000	-15.00292969	-9.20654297	+11.33789063	+7.77832031	-87.05566406	+3544	+18.50537109	-14.33935547	-8.12109375	-147.10693359	-9.05273438	+70.90576172	+3864	+15.38525391	-15.19189453	-8.72314453	-5.64697266	-2.43896484	-70.59814453	+2292
+1458240608.00200010	+19.10302734	-15.21826172	-9.39990234	+10.96435547	+8.26171875	-87.69287109	+3408	+18.44824219	-14.50634766	-8.29687500	-147.54638672	-9.84375000	+71.21337891	+3820	+15.42919922	-15.32812500	-8.76708984	-5.84472656	-2.74658203	-71.34521484	+2204
+1458240608.01029990	+19.11181641	-15.37646484	-9.56250000	+10.78857422	+8.70117188	-88.37402344	+3256	+18.41748047	-14.66894531	-8.43750000	-147.98583984	-10.52490234	+71.65283203	+3772	+15.45117188	-15.44677734	-8.84179688	-5.97656250	-2.76855469	-72.13623047	+2128
+1458240608.01860000	+19.10302734	-15.48632813	-9.70751953	+10.70068359	+9.25048828	-89.03320313	+3112	+18.41308594	-14.77880859	-8.55615234	-148.27148438	-11.16210938	+72.11425781	+3720	+15.43798828	-15.59619141	-8.98242188	-6.10839844	-2.28515625	-72.92724609	+2080
+1458240608.04360010	+19.13818359	-15.57421875	-9.78222656	+10.98632813	+9.99755859	-91.75781250	+2820	+18.55810547	-15.00292969	-8.67919922	-148.77685547	-12.23876953	+74.22363281	+3524	+15.28857422	-15.95654297	-9.38232422	-6.04248047	-0.26367188	-76.00341797	+1992
+1458240608.05189990	+19.16015625	-15.63134766	-9.82177734	+11.00830078	+10.28320313	-92.59277344	+2796	+18.62841797	-15.06884766	-8.71435547	-148.86474609	-12.56835938	+74.92675781	+3460	+15.23583984	-16.06201172	-9.51855469	-5.99853516	+0.43945313	-76.88232422	+2016
+1458240608.06030010	+19.14697266	-15.68847656	-9.84814453	+10.94238281	+10.56884766	-93.40576172	+2808	+18.68994141	-15.12597656	-8.74951172	-148.97460938	-12.87597656	+75.56396484	+3408	+15.19189453	-16.18066406	-9.61523438	-6.02050781	+0.90087891	-77.78320313	+2052
+1458240608.06859990	+19.16894531	-15.79394531	-9.88769531	+10.85449219	+10.67871094	-94.26269531	+2836	+18.71630859	-15.25781250	-8.78906250	-149.30419922	-13.18359375	+76.28906250	+3368	+15.16992188	-16.29931641	-9.65039063	-6.15234375	+0.90087891	-78.77197266	+2096
+1458240608.07690000	+19.18652344	-15.96972656	-10.02832031	+10.63476563	+11.03027344	-94.94384766	+2852	+18.71191406	-15.40722656	-8.88134766	-149.69970703	-13.71093750	+76.90429688	+3336	+15.20068359	-16.42236328	-9.69433594	-6.30615234	+0.70312500	-79.43115234	+2116
+1458240608.08530000	+19.18212891	-16.18066406	-10.21728516	+10.28320313	+11.53564453	-95.49316406	+2840	+18.67236328	-15.56542969	-9.00878906	-150.09521484	-14.39208984	+77.32177734	+3312	+15.24462891	-16.58935547	-9.72070313	-6.65771484	+0.26367188	-80.09033203	+2120
+1458240608.09360000	+19.14257813	-16.47509766	-10.41943359	+9.66796875	+11.95312500	-96.02050781	+2796	+18.61083984	-15.74560547	-9.14501953	-150.62255859	-15.02929688	+77.69531250	+3288	+15.28857422	-16.73437500	-9.73828125	-7.09716797	-0.37353516	-80.59570313	+2084
+1458240608.10190010	+19.12060547	-16.71240234	-10.58642578	+9.27246094	+12.28271484	-96.63574219	+2712	+18.52294922	-15.93457031	-9.28125000	-151.21582031	-15.73242188	+78.11279297	+3276	+15.32812500	-16.87500000	-9.74267578	-7.51464844	-1.01074219	-81.18896484	+2028
+1458240608.11030010	+19.12939453	-16.96289063	-10.74902344	+8.87695313	+12.54638672	-97.33886719	+2620	+18.44824219	-16.13671875	-9.44384766	-151.78710938	-16.50146484	+78.55224609	+3264	+15.37207031	-17.03759766	-9.77783203	-7.95410156	-1.56005859	-81.80419922	+1972
+1458240608.11859990	+19.09863281	-17.18701172	-10.89843750	+8.41552734	+12.96386719	-98.02001953	+2528	+18.39111328	-16.28173828	-9.60644531	-152.16064453	-17.27050781	+78.90380859	+3244	+15.38964844	-17.19580078	-9.85253906	-8.34960938	-1.77978516	-82.30957031	+1928
+1458240608.12690000	+19.06347656	-17.33642578	-10.96875000	+8.06396484	+13.20556641	-98.74511719	+2428	+18.35595703	-16.40039063	-9.72509766	-152.51220703	-17.86376953	+79.32128906	+3224	+15.38085938	-17.32763672	-9.90966797	-8.56933594	-1.86767578	-83.12255859	+1884
+1458240608.13520000	+19.05908203	-17.45068359	-10.96435547	+7.77832031	+13.20556641	-99.64599609	+2336	+18.37792969	-16.51464844	-9.78662109	-152.86376953	-18.25927734	+80.04638672	+3180	+15.34130859	-17.41113281	-9.99755859	-8.61328125	-1.60400391	-83.95751953	+1848
+1458240608.14360000	+19.09863281	-17.47265625	-10.91601563	+7.80029297	+13.20556641	-100.67871094	+2260	+18.43505859	-16.56738281	-9.83496094	-152.99560547	-18.61083984	+80.83740234	+3128	+15.28857422	-17.51220703	-10.11181641	-8.52539063	-1.01074219	-84.90234375	+1832
+1458240608.15610000	+19.14257813	-17.48144531	-10.82373047	+7.75634766	+13.22753906	-102.08496094	+2180	+18.58886719	-16.61572266	-9.87451172	-153.08349609	-18.89648438	+81.97998047	+3032	+15.20507813	-17.60888672	-10.27001953	-8.23974609	-0.04394531	-86.28662109	+1840
+1458240608.16440010	+19.15576172	-17.47705078	-10.74462891	+7.69042969	+13.20556641	-103.00781250	+2176	+18.66796875	-16.63769531	-9.84814453	-153.21533203	-18.98437500	+82.81494141	+2964	+15.12597656	-17.63085938	-10.36669922	-7.97607422	+0.61523438	-87.12158203	+1864
+1458240608.17269990	+19.22167969	-17.49023438	-10.67431641	+7.73437500	+13.05175781	-103.99658203	+2212	+18.76464844	-16.67724609	-9.84375000	-153.32519531	-19.09423828	+83.69384766	+2892	+15.09082031	-17.69238281	-10.43701172	-7.80029297	+1.01074219	-88.00048828	+1908
+1458240608.18109990	+19.27441406	-17.53857422	-10.63916016	+7.73437500	+13.02978516	-104.94140625	+2260	+18.83496094	-16.73437500	-9.85253906	-153.45703125	-19.29199219	+84.48486328	+2808	+15.06005859	-17.76708984	-10.48095703	-7.73437500	+1.18652344	-88.83544922	+1964
+1458240608.18940000	+19.25683594	-17.66601563	-10.71386719	+7.42675781	+13.35937500	-105.60058594	+2312	+18.83056641	-16.82226563	-9.90087891	-153.78662109	-19.62158203	+85.01220703	+2740	+15.05566406	-17.85058594	-10.52929688	-7.80029297	+1.09863281	-89.38476563	+2016
+1458240608.19770000	+19.21728516	-17.85498047	-10.83691406	+6.96533203	+13.66699219	-106.19384766	+2340	+18.79101563	-16.92773438	-9.97119141	-154.16015625	-20.08300781	+85.49560547	+2680	+15.09521484	-17.98242188	-10.52490234	-8.02001953	+0.54931641	-90.02197266	+2044
+1458240608.20600010	+19.17333984	-18.06591797	-10.99511719	+6.52587891	+13.99658203	-106.74316406	+2336	+18.70312500	-17.08154297	-10.05029297	-154.68750000	-20.65429688	+86.00097656	+2640	+15.13916016	-18.11865234	-10.50292969	-8.30566406	-0.17578125	-90.70312500	+2040
+1458240608.21440010	+19.11621094	-18.30322266	-11.21484375	+6.08642578	+14.52392578	-107.18261719	+2316	+18.59765625	-17.23974609	-10.16455078	-155.19287109	-21.31347656	+86.35253906	+2616	+15.19628906	-18.28564453	-10.48535156	-8.65722656	-0.90087891	-91.34033203	+2016
+1458240608.22270010	+19.01953125	-18.51855469	-11.43017578	+5.60302734	+15.16113281	-107.53417969	+2276	+18.48779297	-17.37597656	-10.29199219	-155.63232422	-22.01660156	+86.57226563	+2608	+15.21826172	-18.43945313	-10.48974609	-9.05273438	-1.47216797	-91.86767578	+1976
+1458240608.23099990	+18.93603516	-18.70312500	-11.61035156	+5.16357422	+15.62255859	-107.90771484	+2220	+18.36035156	-17.52978516	-10.39746094	-156.22558594	-22.67578125	+86.87988281	+2608	+15.23583984	-18.57568359	-10.50292969	-9.40429688	-2.02148438	-92.39501953	+1928
+1458240608.24770000	+18.89208984	-18.87451172	-11.75537109	+4.98779297	+16.08398438	-108.94042969	+2056	+18.28125000	-17.72314453	-10.51171875	-156.86279297	-23.48876953	+87.75878906	+2600	+15.25341797	-18.76025391	-10.52490234	-9.44824219	-2.39501953	-93.75732422	+1836
+1458240608.26020000	+18.93603516	-18.84814453	-11.68945313	+5.11962891	+16.12792969	-109.81933594	+1952	+18.31201172	-17.80664063	-10.54687500	-157.12646484	-23.79638672	+88.46191406	+2576	+15.21826172	-18.79980469	-10.62158203	-9.14062500	-1.77978516	-94.57031250	+1792
+1458240608.26850010	+18.98876953	-18.77783203	-11.55761719	+5.31738281	+15.88623047	-110.52246094	+1912	+18.39550781	-17.83740234	-10.51171875	-157.23632813	-23.73046875	+89.12109375	+2556	+15.19189453	-18.78662109	-10.64794922	-8.74511719	-1.34033203	-95.20751953	+1768
+1458240608.27690010	+19.07226563	-18.72070313	-11.41699219	+5.49316406	+15.55664063	-111.26953125	+1896	+18.48339844	-17.85058594	-10.47216797	-157.25830078	-23.62060547	+89.73632813	+2532	+15.16113281	-18.76025391	-10.69189453	-8.34960938	-0.81298828	-95.77880859	+1772
+1458240608.28520010	+19.12939453	-18.66796875	-11.28076172	+5.64697266	+15.31494141	-111.97265625	+1912	+18.57568359	-17.85058594	-10.46337891	-157.21435547	-23.57666016	+90.24169922	+2496	+15.11718750	-18.73388672	-10.75341797	-7.97607422	-0.10986328	-96.24023438	+1804
+1458240608.29349990	+19.18652344	-18.63281250	-11.16650391	+5.71289063	+15.02929688	-112.56591797	+1960	+18.63720703	-17.87695313	-10.45898438	-157.25830078	-23.55468750	+90.68115234	+2452	+15.07763672	-18.72949219	-10.78857422	-7.80029297	+0.28564453	-96.63574219	+1852
+1458240608.30180000	+19.19970703	-18.66357422	-11.10937500	+5.58105469	+14.87548828	-113.07128906	+2016	+18.67236328	-17.91210938	-10.45019531	-157.39013672	-23.55468750	+91.12060547	+2404	+15.05126953	-18.75585938	-10.79296875	-7.77832031	+0.35156250	-96.96533203	+1912
+1458240608.31020000	+19.19091797	-18.77783203	-11.11816406	+5.31738281	+14.83154297	-113.55468750	+2060	+18.68554688	-17.94726563	-10.48095703	-157.47802734	-23.64257813	+91.42822266	+2360	+15.06005859	-18.82617188	-10.79296875	-7.88818359	+0.15380859	-97.29492188	+1964
+1458240608.31850000	+19.16894531	-18.95361328	-11.19726563	+4.96582031	+14.98535156	-113.88427734	+2080	+18.64160156	-18.01757813	-10.56445313	-157.65380859	-23.99414063	+91.51611328	+2332	+15.07324219	-18.93164063	-10.81494141	-8.15185547	-0.17578125	-97.49267578	+1988
+1458240608.32680010	+19.09423828	-19.15136719	-11.33789063	+4.54833984	+15.31494141	-114.08203125	+2076	+18.56250000	-18.11425781	-10.66552734	-157.91748047	-24.43359375	+91.56005859	+2312	+15.09082031	-19.04150391	-10.81933594	-8.45947266	-0.59326172	-97.60253906	+1980
+1458240608.33520010	+19.02392578	-19.40625000	-11.48291016	+4.08691406	+15.60058594	-114.36767578	+2052	+18.47900391	-18.21533203	-10.75781250	-158.20312500	-24.78515625	+91.60400391	+2296	+15.10839844	-19.16894531	-10.80615234	-8.85498047	-1.23046875	-97.73437500	+1956
+1458240608.34770010	+18.94042969	-19.77099609	-11.70263672	+3.58154297	+16.04003906	-114.80712891	+2024	+18.35595703	-18.36474609	-10.88525391	-158.59863281	-25.37841797	+91.69189453	+2284	+15.13916016	-19.34912109	-10.79736328	-9.36035156	-2.10937500	-97.95410156	+1892
+1458240608.36430000	+18.89648438	-20.00390625	-11.85205078	+3.47167969	+16.39160156	-115.20263672	+1972	+18.25488281	-18.52734375	-10.98632813	-159.01611328	-25.79589844	+91.84570313	+2268	+15.16552734	-19.49414063	-10.84130859	-9.62402344	-2.65869141	-98.06396484	+1792
+1458240608.37680010	+18.96240234	-19.97314453	-11.75537109	+3.73535156	+16.04003906	-115.55419922	+1948	+18.29003906	-18.57568359	-10.94238281	-159.14794922	-25.57617188	+92.21923828	+2244	+15.16552734	-19.48535156	-10.86328125	-9.38232422	-2.48291016	-98.28369141	+1728
+1458240608.38509990	+19.01953125	-19.88964844	-11.68066406	+4.02099609	+15.82031250	-115.68603516	+1948	+18.33837891	-18.58447266	-10.89843750	-159.14794922	-25.37841797	+92.41699219	+2224	+15.16113281	-19.45019531	-10.90283203	-9.09667969	-2.10937500	-98.39355469	+1700
+1458240608.39350010	+19.06787109	-19.79296875	-11.59716797	+4.28466797	+15.60058594	-115.77392578	+1948	+18.38671875	-18.59326172	-10.85449219	-159.14794922	-25.13671875	+92.59277344	+2204	+15.14355469	-19.41503906	-10.93798828	-8.85498047	-1.64794922	-98.48144531	+1688
+1458240608.40179990	+19.10742188	-19.72265625	-11.52246094	+4.43847656	+15.35888672	-115.83984375	+1944	+18.43066406	-18.58886719	-10.80615234	-159.14794922	-24.87304688	+92.74658203	+2176	+15.11718750	-19.36669922	-10.96875000	-8.59130859	-1.14257813	-98.59130859	+1688
+1458240608.41010000	+19.14697266	-19.65234375	-11.45654297	+4.63623047	+15.16113281	-115.90576172	+1944	+18.48339844	-18.58447266	-10.76220703	-159.10400391	-24.63134766	+92.87841797	+2148	+15.08642578	-19.33593750	-10.99072266	-8.32763672	-0.61523438	-98.78906250	+1704
+1458240608.41849990	+19.18212891	-19.60839844	-11.42138672	+4.76806641	+15.02929688	-115.92773438	+1940	+18.52294922	-18.58886719	-10.73583984	-159.10400391	-24.47753906	+92.96630859	+2112	+15.06005859	-19.34033203	-11.01269531	-8.21777344	-0.19775391	-98.96484375	+1744
+1458240608.42680000	+19.19531250	-19.59521484	-11.41259766	+4.83398438	+14.98535156	-115.90576172	+1936	+18.54052734	-18.60644531	-10.72265625	-159.12597656	-24.38964844	+92.98828125	+2076	+15.04248047	-19.38867188	-11.02587891	-8.28369141	-0.06591797	-99.07470703	+1792
+1458240608.43510010	+19.19970703	-19.61718750	-11.42578125	+4.83398438	+14.98535156	-115.90576172	+1932	+18.54052734	-18.62841797	-10.72265625	-159.16992188	-24.36767578	+93.01025391	+2040	+15.05126953	-19.46337891	-11.00390625	-8.48144531	-0.32958984	-99.18457031	+1836
+1458240608.44339990	+19.19531250	-19.66113281	-11.46533203	+4.81201172	+15.07324219	-115.88378906	+1932	+18.52734375	-18.65478516	-10.73144531	-159.19189453	-24.41162109	+92.98828125	+2008	+15.07763672	-19.55566406	-10.97314453	-8.70117188	-0.76904297	-99.31640625	+1868
+1458240608.44759990	+19.19091797	-19.69189453	-11.50048828	+4.79003906	+15.13916016	-115.86181641	+1936	+18.51855469	-18.66796875	-10.74462891	-159.21386719	-24.45556641	+92.98828125	+1996	+15.09082031	-19.59082031	-10.96875000	-8.78906250	-0.92285156	-99.33837891	+1876
+1458240608.45180010	+19.18212891	-19.72705078	-11.54003906	+4.76806641	+15.24902344	-115.83984375	+1944	+18.50537109	-18.68554688	-10.75781250	-159.25781250	-24.49951172	+92.96630859	+1984	+15.10400391	-19.62597656	-10.96435547	-8.87695313	-1.09863281	-99.36035156	+1884
+1458240608.46009990	+19.14697266	-19.84130859	-11.65429688	+4.65820313	+15.51269531	-115.75195313	+1960	+18.46582031	-18.72070313	-10.79296875	-159.32373047	-24.65332031	+92.87841797	+1972	+15.13037109	-19.70947266	-10.95117188	-9.11865234	-1.56005859	-99.38232422	+1884
+1458240608.46840000	+19.09863281	-19.97314453	-11.78173828	+4.52636719	+15.82031250	-115.70800781	+1980	+18.42187500	-18.74707031	-10.83251953	-159.38964844	-24.80712891	+92.79052734	+1960	+15.16552734	-19.78857422	-10.94238281	-9.36035156	-2.04345703	-99.40429688	+1872
+1458240608.47260000	+19.07226563	-20.06103516	-11.87402344	+4.46044922	+16.01806641	-115.68603516	+1996	+18.39990234	-18.75585938	-10.85449219	-159.41162109	-24.87304688	+92.74658203	+1960	+15.18750000	-19.84130859	-10.93798828	-9.51416016	-2.41699219	-99.44824219	+1860
+1458240608.47680000	+19.05029297	-20.12695313	-11.95312500	+4.46044922	+16.19384766	-115.66406250	+2004	+18.38232422	-18.76904297	-10.87646484	-159.43359375	-24.93896484	+92.70263672	+1956	+15.20947266	-19.88085938	-10.95117188	-9.60205078	-2.63671875	-99.47021484	+1844
+1458240608.48090000	+19.03271484	-20.17089844	-12.01025391	+4.46044922	+16.32568359	-115.64208984	+2012	+18.36474609	-18.77783203	-10.89404297	-159.45556641	-24.98291016	+92.65869141	+1952	+15.22265625	-19.89404297	-10.96875000	-9.62402344	-2.72460938	-99.47021484	+1824
+1458240608.48510000	+19.01513672	-20.20166016	-12.04980469	+4.46044922	+16.43554688	-115.64208984	+2016	+18.35156250	-18.78662109	-10.91162109	-159.47753906	-25.02685547	+92.61474609	+1952	+15.23144531	-19.89404297	-10.98632813	-9.58007813	-2.70263672	-99.47021484	+1808
+1458240608.48930000	+19.00195313	-20.20605469	-12.06738281	+4.50439453	+16.47949219	-115.62011719	+2012	+18.34277344	-18.79101563	-10.92919922	-159.49951172	-25.04882813	+92.57080078	+1948	+15.24023438	-19.88085938	-11.01269531	-9.47021484	-2.61474609	-99.44824219	+1792
+1458240608.49340010	+18.99316406	-20.19726563	-12.06298828	+4.52636719	+16.47949219	-115.62011719	+2008	+18.33837891	-18.79541016	-10.94238281	-159.49951172	-25.04882813	+92.54882813	+1944	+15.24462891	-19.85449219	-11.03906250	-9.36035156	-2.46093750	-99.42626953	+1776
+1458240608.50180010	+19.00195313	-20.14013672	-12.01025391	+4.61425781	+16.32568359	-115.68603516	+1996	+18.33837891	-18.79541016	-10.95556641	-159.52148438	-25.00488281	+92.50488281	+1932	+15.23583984	-19.81054688	-11.06542969	-9.16259766	-2.19726563	-99.42626953	+1744
+1458240608.50589990	+19.01513672	-20.09179688	-11.96191406	+4.72412109	+16.21582031	-115.72998047	+1992	+18.34277344	-18.79541016	-10.95556641	-159.54345703	-24.93896484	+92.50488281	+1924	+15.23144531	-19.78417969	-11.08300781	-9.05273438	-1.99951172	-99.44824219	+1732
+1458240608.51009990	+19.02392578	-20.06103516	-11.93554688	+4.76806641	+16.14990234	-115.75195313	+1984	+18.35156250	-18.79541016	-10.95117188	-159.54345703	-24.89501953	+92.52685547	+1920	+15.22705078	-19.76660156	-11.09619141	-8.96484375	-1.88964844	-99.44824219	+1720
+1458240608.51420000	+19.03710938	-20.03027344	-11.90478516	+4.83398438	+16.08398438	-115.77392578	+1976	+18.36914063	-18.79980469	-10.94677734	-159.56542969	-24.80712891	+92.52685547	+1912	+15.22265625	-19.74902344	-11.10937500	-8.89892578	-1.73583984	-99.44824219	+1712
+1458240608.51840000	+19.04589844	-19.99511719	-11.87402344	+4.89990234	+15.99609375	-115.79589844	+1968	+18.38232422	-18.79980469	-10.94238281	-159.56542969	-24.74121094	+92.54882813	+1900	+15.21826172	-19.73144531	-11.12255859	-8.78906250	-1.58203125	-99.44824219	+1704
+1458240608.52259990	+19.05029297	-19.97314453	-11.85205078	+4.92187500	+15.97412109	-115.79589844	+1960	+18.39990234	-18.79980469	-10.93359375	-159.58740234	-24.65332031	+92.57080078	+1892	+15.20507813	-19.70068359	-11.14453125	-8.65722656	-1.34033203	-99.44824219	+1704
+1458240608.52670000	+19.05908203	-19.95117188	-11.83007813	+4.96582031	+15.90820313	-115.81787109	+1948	+18.41308594	-18.80419922	-10.92480469	-159.58740234	-24.58740234	+92.61474609	+1880	+15.19189453	-19.67431641	-11.15771484	-8.54736328	-1.09863281	-99.44824219	+1704
+1458240608.53090000	+19.06347656	-19.92919922	-11.80810547	+5.00976563	+15.86425781	-115.83984375	+1940	+18.43066406	-18.80419922	-10.91601563	-159.60937500	-24.49951172	+92.63671875	+1872	+15.17431641	-19.65234375	-11.17529297	-8.45947266	-0.90087891	-99.44824219	+1704
+1458240608.53510000	+19.07226563	-19.90722656	-11.78613281	+5.05371094	+15.82031250	-115.86181641	+1928	+18.44824219	-18.80859375	-10.90283203	-159.63134766	-24.43359375	+92.68066406	+1860	+15.14794922	-19.62158203	-11.21044922	-8.32763672	-0.54931641	-99.44824219	+1716
+1458240608.54340000	+19.08105469	-19.87207031	-11.74658203	+5.14160156	+15.73242188	-115.90576172	+1912	+18.47021484	-18.82617188	-10.88085938	-159.67529297	-24.32373047	+92.76855469	+1836	+15.10839844	-19.59960938	-11.25000000	-8.21777344	-0.15380859	-99.47021484	+1744
+1458240608.54760000	+19.08984375	-19.86328125	-11.73779297	+5.16357422	+15.71044922	-115.92773438	+1904	+18.47900391	-18.83496094	-10.87646484	-159.69726563	-24.27978516	+92.79052734	+1824	+15.09960938	-19.60839844	-11.25878906	-8.23974609	-0.10986328	-99.47021484	+1756
+1458240608.55170010	+19.08984375	-19.86328125	-11.73779297	+5.18554688	+15.68847656	-115.94970703	+1892	+18.48339844	-18.84375000	-10.87207031	-159.71923828	-24.25781250	+92.81250000	+1816	+15.09521484	-19.63037109	-11.26318359	-8.28369141	-0.13183594	-99.47021484	+1768
+1458240608.55590010	+19.08984375	-19.86767578	-11.74218750	+5.20751953	+15.71044922	-115.94970703	+1884	+18.48339844	-18.85253906	-10.87207031	-159.71923828	-24.27978516	+92.83447266	+1808	+15.09521484	-19.65673828	-11.26757813	-8.39355469	-0.24169922	-99.47021484	+1780
+1458240608.56010010	+19.08984375	-19.87646484	-11.74658203	+5.20751953	+15.71044922	-115.97167969	+1876	+18.48339844	-18.86132813	-10.87207031	-159.74121094	-24.27978516	+92.83447266	+1800	+15.09521484	-19.67431641	-11.26757813	-8.43750000	-0.30761719	-99.47021484	+1788
+1458240608.56419990	+19.08544922	-19.88525391	-11.75537109	+5.20751953	+15.73242188	-115.99365234	+1868	+18.47900391	-18.87011719	-10.87646484	-159.74121094	-24.30175781	+92.83447266	+1796	+15.09521484	-19.69189453	-11.26318359	-8.52539063	-0.41748047	-99.47021484	+1796
+1458240608.56839990	+19.08105469	-19.90283203	-11.76855469	+5.20751953	+15.75439453	-115.99365234	+1864	+18.47021484	-18.87890625	-10.88525391	-159.76318359	-24.34570313	+92.83447266	+1796	+15.09960938	-19.71386719	-11.25878906	-8.61328125	-0.52734375	-99.47021484	+1800
+1458240608.57259990	+19.07666016	-19.91601563	-11.78173828	+5.18554688	+15.77636719	-116.01562500	+1856	+18.46582031	-18.88330078	-10.88964844	-159.76318359	-24.38964844	+92.81250000	+1792	+15.09960938	-19.72265625	-11.25878906	-8.65722656	-0.59326172	-99.49218750	+1800
+1458240608.57670000	+19.07226563	-19.93359375	-11.79492188	+5.18554688	+15.82031250	-116.03759766	+1848	+18.45703125	-18.88769531	-10.89843750	-159.76318359	-24.43359375	+92.79052734	+1792	+15.10400391	-19.73583984	-11.25439453	-8.67919922	-0.65917969	-99.49218750	+1800
+1458240608.58509990	+19.05908203	-19.99072266	-11.84765625	+5.14160156	+15.93017578	-116.05957031	+1840	+18.43945313	-18.90087891	-10.92041016	-159.76318359	-24.52148438	+92.74658203	+1792	+15.10839844	-19.76660156	-11.25000000	-8.81103516	-0.85693359	-99.49218750	+1796
+1458240608.58920000	+19.04589844	-20.02587891	-11.88281250	+5.11962891	+15.99609375	-116.08154297	+1836	+18.43066406	-18.90087891	-10.92919922	-159.74121094	-24.56542969	+92.72460938	+1796	+15.11279297	-19.78417969	-11.25000000	-8.89892578	-0.96679688	-99.49218750	+1788
+1458240608.59340000	+19.03710938	-20.06103516	-11.91357422	+5.09765625	+16.08398438	-116.10351563	+1836	+18.42626953	-18.90527344	-10.94238281	-159.74121094	-24.60937500	+92.68066406	+1796	+15.11718750	-19.80175781	-11.25000000	-8.96484375	-1.07666016	-99.47021484	+1780
+1458240608.59750010	+19.01953125	-20.10498047	-11.94873047	+5.03173828	+16.14990234	-116.14746094	+1836	+18.42187500	-18.90527344	-10.95117188	-159.71923828	-24.65332031	+92.65869141	+1800	+15.11718750	-19.82812500	-11.24560547	-9.11865234	-1.27441406	-99.47021484	+1768
+1458240608.60170010	+19.00634766	-20.13574219	-11.97070313	+5.00976563	+16.21582031	-116.16943359	+1836	+18.41308594	-18.90527344	-10.95996094	-159.69726563	-24.67529297	+92.61474609	+1804	+15.11718750	-19.84130859	-11.24560547	-9.20654297	-1.36230469	-99.47021484	+1748
+1458240608.60590000	+18.99755859	-20.15332031	-11.98388672	+5.00976563	+16.25976563	-116.21337891	+1832	+18.40869141	-18.90087891	-10.96875000	-159.69726563	-24.71923828	+92.59277344	+1804	+15.11279297	-19.84570313	-11.25000000	-9.27246094	-1.40625000	-99.44824219	+1728
+1458240608.60999990	+19.00195313	-20.15332031	-11.98388672	+5.03173828	+16.25976563	-116.23535156	+1828	+18.40869141	-18.90087891	-10.97314453	-159.67529297	-24.74121094	+92.54882813	+1808	+15.10839844	-19.84570313	-11.25439453	-9.27246094	-1.36230469	-99.44824219	+1708
+1458240608.61420010	+19.00634766	-20.14892578	-11.97949219	+5.05371094	+16.25976563	-116.25732422	+1828	+18.40869141	-18.89648438	-10.97753906	-159.65332031	-24.74121094	+92.52685547	+1812	+15.09960938	-19.83251953	-11.26318359	-9.25048828	-1.27441406	-99.44824219	+1688
+1458240608.62249990	+19.01953125	-20.12255859	-11.94873047	+5.09765625	+16.21582031	-116.30126953	+1828	+18.41308594	-18.89208984	-10.98193359	-159.63134766	-24.74121094	+92.50488281	+1816	+15.08642578	-19.80615234	-11.28076172	-9.18457031	-1.05468750	-99.44824219	+1652
+1458240608.62669990	+19.02392578	-20.10937500	-11.92675781	+5.11962891	+16.19384766	-116.32324219	+1828	+18.41308594	-18.88769531	-10.98193359	-159.60937500	-24.74121094	+92.48291016	+1820	+15.07763672	-19.79736328	-11.28515625	-9.16259766	-0.96679688	-99.44824219	+1640
+1458240608.63089990	+19.02832031	-20.09179688	-11.90478516	+5.14160156	+16.14990234	-116.34521484	+1828	+18.41748047	-18.88769531	-10.98193359	-159.60937500	-24.71923828	+92.48291016	+1820	+15.07324219	-19.78417969	-11.28955078	-9.11865234	-0.87890625	-99.44824219	+1624
+1458240608.63500000	+19.03271484	-20.08300781	-11.89599609	+5.14160156	+16.12792969	-116.34521484	+1828	+18.42187500	-18.88330078	-10.98193359	-159.58740234	-24.71923828	+92.46093750	+1824	+15.06884766	-19.77539063	-11.28955078	-9.11865234	-0.83496094	-99.44824219	+1612
+1458240608.63920000	+19.03710938	-20.07421875	-11.88720703	+5.16357422	+16.10595703	-116.34521484	+1828	+18.42626953	-18.87890625	-10.98193359	-159.58740234	-24.69726563	+92.46093750	+1824	+15.06445313	-19.77099609	-11.28955078	-9.09667969	-0.79101563	-99.44824219	+1600
+1458240608.64340000	+19.04150391	-20.06542969	-11.87841797	+5.18554688	+16.06201172	-116.34521484	+1832	+18.43066406	-18.87451172	-10.97753906	-159.56542969	-24.67529297	+92.46093750	+1828	+15.06445313	-19.76660156	-11.29394531	-9.07470703	-0.76904297	-99.44824219	+1588
+1458240608.64750000	+19.04589844	-20.05224609	-11.86523438	+5.20751953	+16.04003906	-116.34521484	+1832	+18.43505859	-18.87451172	-10.97314453	-159.56542969	-24.65332031	+92.46093750	+1828	+15.05566406	-19.74902344	-11.29833984	-9.00878906	-0.63720703	-99.42626953	+1580
+1458240608.65590000	+19.05908203	-20.03466797	-11.84326172	+5.22949219	+15.97412109	-116.34521484	+1832	+18.44384766	-18.87011719	-10.96875000	-159.54345703	-24.60937500	+92.46093750	+1832	+15.04248047	-19.71826172	-11.29833984	-8.92089844	-0.43945313	-99.42626953	+1572
+1458240608.66000010	+19.06347656	-20.02148438	-11.83007813	+5.27343750	+15.93017578	-116.34521484	+1832	+18.44824219	-18.86572266	-10.96435547	-159.54345703	-24.58740234	+92.43896484	+1832	+15.02929688	-19.69189453	-11.29833984	-8.87695313	-0.30761719	-99.40429688	+1572
+1458240608.66420010	+19.06787109	-20.00830078	-11.82128906	+5.29541016	+15.90820313	-116.32324219	+1832	+18.44824219	-18.86572266	-10.96435547	-159.54345703	-24.56542969	+92.43896484	+1832	+15.02050781	-19.67431641	-11.28955078	-8.85498047	-0.21972656	-99.38232422	+1568
+1458240608.66829990	+19.07226563	-19.99951172	-11.81689453	+5.31738281	+15.86425781	-116.27929688	+1832	+18.45263672	-18.86132813	-10.95996094	-159.54345703	-24.56542969	+92.43896484	+1832	+15.01611328	-19.66992188	-11.28076172	-8.87695313	-0.24169922	-99.36035156	+1568
+1458240608.67249990	+19.07666016	-19.99511719	-11.81689453	+5.33935547	+15.84228516	-116.25732422	+1832	+18.45263672	-18.86132813	-10.95556641	-159.54345703	-24.52148438	+92.41699219	+1832	+15.01611328	-19.66992188	-11.27197266	-8.89892578	-0.28564453	-99.36035156	+1572
+1458240608.67670010	+19.07666016	-19.99072266	-11.82128906	+5.36132813	+15.84228516	-116.21337891	+1832	+18.44824219	-18.86132813	-10.95556641	-159.54345703	-24.52148438	+92.37304688	+1832	+15.02050781	-19.67871094	-11.25878906	-8.94287109	-0.37353516	-99.33837891	+1572
+1458240608.68080000	+19.07666016	-19.99072266	-11.83007813	+5.38330078	+15.84228516	-116.16943359	+1832	+18.44824219	-18.86132813	-10.95556641	-159.54345703	-24.49951172	+92.35107422	+1832	+15.02490234	-19.68750000	-11.24560547	-8.98681641	-0.48339844	-99.31640625	+1572
+1458240608.68499990	+19.07226563	-19.99072266	-11.83886719	+5.38330078	+15.84228516	-116.12548828	+1828	+18.44384766	-18.86132813	-10.95556641	-159.54345703	-24.47753906	+92.30712891	+1832	+15.02490234	-19.69189453	-11.24121094	-9.03076172	-0.52734375	-99.31640625	+1572
+1458240608.69330000	+19.06787109	-19.99951172	-11.86523438	+5.40527344	+15.88623047	-116.01562500	+1828	+18.42187500	-18.86572266	-10.96435547	-159.56542969	-24.47753906	+92.15332031	+1836	+15.02929688	-19.70507813	-11.23242188	-9.09667969	-0.63720703	-99.27246094	+1568
+1458240608.69750000	+19.05908203	-20.00390625	-11.88281250	+5.40527344	+15.88623047	-115.94970703	+1828	+18.40429688	-18.86572266	-10.96875000	-159.56542969	-24.49951172	+92.02148438	+1840	+15.02929688	-19.71386719	-11.22363281	-9.14062500	-0.72509766	-99.25048828	+1568
+1458240608.70170000	+19.05468750	-20.00390625	-11.90478516	+5.40527344	+15.93017578	-115.86181641	+1828	+18.38671875	-18.87011719	-10.97753906	-159.58740234	-24.49951172	+91.88964844	+1844	+15.03369141	-19.72265625	-11.21923828	-9.18457031	-0.79101563	-99.22851563	+1564
+1458240608.70580010	+19.04589844	-20.00830078	-11.92236328	+5.42724609	+15.95214844	-115.79589844	+1824	+18.36914063	-18.87451172	-10.98193359	-159.60937500	-24.52148438	+91.75781250	+1852	+15.03808594	-19.72705078	-11.21044922	-9.22851563	-0.87890625	-99.20654297	+1560
+1458240608.71000000	+19.03710938	-20.00830078	-11.94433594	+5.44921875	+15.97412109	-115.66406250	+1824	+18.34277344	-18.88330078	-10.98193359	-159.63134766	-24.49951172	+91.53808594	+1860	+15.04687500	-19.75341797	-11.18847656	-9.40429688	-1.12060547	-99.09667969	+1560
+1458240608.71420000	+19.03271484	-20.00390625	-11.96630859	+5.47119141	+15.99609375	-115.55419922	+1824	+18.32519531	-18.88330078	-10.98632813	-159.65332031	-24.47753906	+91.34033203	+1868	+15.06005859	-19.77539063	-11.17968750	-9.53613281	-1.31835938	-98.98681641	+1556
+1458240608.71830010	+19.02832031	-19.99511719	-11.98388672	+5.51513672	+16.01806641	-115.42236328	+1820	+18.31201172	-18.88330078	-10.98193359	-159.65332031	-24.45556641	+91.12060547	+1876	+15.06445313	-19.77978516	-11.17089844	-9.62402344	-1.40625000	-98.83300781	+1552
+1458240608.72250010	+19.02832031	-19.97314453	-11.99707031	+5.55908203	+16.01806641	-115.24658203	+1816	+18.29882813	-18.87890625	-10.97314453	-159.63134766	-24.38964844	+90.79101563	+1884	+15.07324219	-19.77978516	-11.16650391	-9.73388672	-1.47216797	-98.61328125	+1552
+1458240608.72670010	+19.02832031	-19.94238281	-11.99707031	+5.62500000	+15.99609375	-115.07080078	+1816	+18.29443359	-18.87451172	-10.95996094	-159.63134766	-24.27978516	+90.50537109	+1888	+15.07763672	-19.76220703	-11.16650391	-9.77783203	-1.42822266	-98.41552734	+1548
+1458240608.73499990	+19.05468750	-19.84570313	-11.96191406	+5.80078125	+15.82031250	-114.69726563	+1812	+18.32080078	-18.85693359	-10.88964844	-159.58740234	-23.86230469	+89.97802734	+1908	+15.07324219	-19.70507813	-11.17529297	-9.75585938	-1.18652344	-98.06396484	+1556
+1458240608.73920010	+19.07666016	-19.77978516	-11.91796875	+5.93261719	+15.66650391	-114.52148438	+1816	+18.35595703	-18.83496094	-10.83691406	-159.52148438	-23.59863281	+89.78027344	+1920	+15.06884766	-19.66552734	-11.17968750	-9.66796875	-0.98876953	-97.88818359	+1568
+1458240608.74330000	+19.10302734	-19.70947266	-11.86523438	+6.06445313	+15.51269531	-114.36767578	+1820	+18.39550781	-18.81298828	-10.78417969	-159.41162109	-23.31298828	+89.58251953	+1928	+15.06445313	-19.62158203	-11.18847656	-9.55810547	-0.74707031	-97.75634766	+1584
+1458240608.74749990	+19.14697266	-19.59960938	-11.79052734	+6.26220703	+15.27099609	-114.12597656	+1836	+18.44384766	-18.78662109	-10.73583984	-159.27978516	-23.02734375	+89.36279297	+1932	+15.06005859	-19.57324219	-11.20166016	-9.47021484	-0.50537109	-97.58056641	+1604
+1458240608.75160000	+19.19531250	-19.49853516	-11.71142578	+6.45996094	+15.00732422	-113.88427734	+1856	+18.49218750	-18.75585938	-10.69189453	-159.14794922	-22.74169922	+89.14306641	+1940	+15.05126953	-19.52929688	-11.21044922	-9.36035156	-0.24169922	-97.40478516	+1628
+1458240608.75580000	+19.23486328	-19.39746094	-11.64550781	+6.65771484	+14.76562500	-113.64257813	+1880	+18.53173828	-18.71630859	-10.66552734	-158.99414063	-22.50000000	+88.87939453	+1944	+15.04248047	-19.48095703	-11.21923828	-9.29443359	+0.00000000	-97.20703125	+1652
+1458240608.76000000	+19.27880859	-19.27001953	-11.55761719	+6.87744141	+14.45800781	-113.24707031	+1916	+18.56250000	-18.67236328	-10.64355469	-158.81835938	-22.30224609	+88.54980469	+1948	+15.02490234	-19.41943359	-11.23681641	-9.22851563	+0.30761719	-96.89941406	+1680
+1458240608.76410010	+19.30957031	-19.19091797	-11.48730469	+7.00927734	+14.19433594	-112.91748047	+1952	+18.58007813	-18.64160156	-10.63037109	-158.68652344	-22.10449219	+88.24218750	+1952	+15.01171875	-19.36230469	-11.24121094	-9.18457031	+0.52734375	-96.61376953	+1708
+1458240608.77250000	+19.33593750	-19.09863281	-11.45654297	+7.18505859	+13.90869141	-112.25830078	+2004	+18.60205078	-18.59326172	-10.63476563	-158.37890625	-21.79687500	+87.60498047	+1952	+15.00732422	-19.27880859	-11.22802734	-9.16259766	+0.63720703	-96.04248047	+1756
+1458240608.77659990	+19.33154297	-19.08984375	-11.47851563	+7.20703125	+13.86474609	-111.88476563	+2020	+18.60644531	-18.56689453	-10.65234375	-158.22509766	-21.70898438	+87.25341797	+1952	+15.01611328	-19.25244141	-11.21923828	-9.22851563	+0.57128906	-95.71289063	+1776
+1458240608.78080010	+19.31835938	-19.08984375	-11.52685547	+7.20703125	+13.88671875	-111.51123047	+2032	+18.59326172	-18.53173828	-10.68310547	-158.04931641	-21.70898438	+86.83593750	+1956	+15.02929688	-19.23486328	-11.21044922	-9.33837891	+0.43945313	-95.38330078	+1792
+1458240608.78500010	+19.29199219	-19.11181641	-11.59716797	+7.16308594	+13.99658203	-111.09375000	+2036	+18.56689453	-18.50097656	-10.73144531	-157.89550781	-21.75292969	+86.33056641	+1960	+15.04687500	-19.22607422	-11.21044922	-9.49218750	+0.26367188	-94.96582031	+1804
+1458240608.78909990	+19.25683594	-19.14257813	-11.68505859	+7.09716797	+14.10644531	-110.61035156	+2036	+18.53173828	-18.48339844	-10.78857422	-157.78564453	-21.79687500	+85.80322266	+1968	+15.06445313	-19.22167969	-11.20605469	-9.66796875	+0.02197266	-94.54833984	+1808
+1458240608.79329990	+19.21289063	-19.18652344	-11.77734375	+6.96533203	+14.21630859	-110.12695313	+2028	+18.48779297	-18.47021484	-10.84570313	-157.69775391	-21.86279297	+85.25390625	+1976	+15.08203125	-19.22167969	-11.19726563	-9.88769531	-0.21972656	-94.13085938	+1808
+1458240608.79749990	+19.17773438	-19.22607422	-11.86083984	+6.89941406	+14.30419922	-109.66552734	+2020	+18.44824219	-18.45263672	-10.89843750	-157.56591797	-21.88476563	+84.72656250	+1980	+15.10400391	-19.21728516	-11.17529297	-10.15136719	-0.61523438	-93.62548828	+1800
+1458240608.80160000	+19.13378906	-19.25683594	-11.93554688	+6.81152344	+14.39208984	-109.22607422	+2012	+18.41308594	-18.42626953	-10.94677734	-157.43408203	-21.90673828	+84.19921875	+1988	+15.12597656	-19.20849609	-11.15771484	-10.37109375	-0.92285156	-93.16406250	+1784
+1458240608.80999990	+19.06347656	-19.31835938	-12.07177734	+6.65771484	+14.47998047	-108.39111328	+1988	+18.33837891	-18.38232422	-11.02587891	-157.19238281	-21.92871094	+83.14453125	+2004	+15.17431641	-19.19091797	-11.12695313	-10.74462891	-1.51611328	-92.24121094	+1744
+1458240608.81410000	+19.04150391	-19.31835938	-12.14208984	+6.65771484	+14.56787109	-107.90771484	+1972	+18.30322266	-18.34716797	-11.06542969	-157.06054688	-21.90673828	+82.59521484	+2016	+15.20068359	-19.17773438	-11.13134766	-10.89843750	-1.64794922	-91.77978516	+1720
+1458240608.81830000	+19.01513672	-19.30517578	-12.19042969	+6.65771484	+14.61181641	-107.42431641	+1952	+18.26806641	-18.31640625	-11.09179688	-156.97265625	-21.88476563	+82.08984375	+2024	+15.20068359	-19.13818359	-11.14892578	-11.00830078	-1.62597656	-91.25244141	+1700
+1458240608.82240010	+18.99755859	-19.26562500	-12.22558594	+6.72363281	+14.61181641	-106.91894531	+1932	+18.24609375	-18.26806641	-11.10937500	-156.81884766	-21.77490234	+81.51855469	+2032	+15.20068359	-19.07666016	-11.15332031	-11.03027344	-1.53808594	-90.79101563	+1680
+1458240608.82660010	+18.98876953	-19.21289063	-12.22998047	+6.78955078	+14.56787109	-106.43554688	+1916	+18.23730469	-18.21533203	-11.10937500	-156.64306641	-21.59912109	+80.99121094	+2040	+15.20068359	-19.01513672	-11.16650391	-10.98632813	-1.38427734	-90.35156250	+1664
+1458240608.83080010	+18.97998047	-19.15136719	-12.21240234	+6.85546875	+14.43603516	-106.04003906	+1892	+18.24169922	-18.16259766	-11.09179688	-156.51123047	-21.33544922	+80.55175781	+2044	+15.19628906	-18.93603516	-11.17089844	-10.87646484	-1.18652344	-89.91210938	+1652
+1458240608.83489990	+18.98876953	-19.06347656	-12.15087891	+6.98730469	+14.21630859	-105.64453125	+1880	+18.26367188	-18.09667969	-11.04785156	-156.31347656	-20.96191406	+80.11230469	+2056	+15.19189453	-18.86132813	-11.16210938	-10.74462891	-0.98876953	-89.58251953	+1636
+1458240608.83909990	+19.00634766	-18.94482422	-12.08496094	+7.22900391	+14.01855469	-105.29296875	+1868	+18.29443359	-18.02197266	-10.99511719	-156.09375000	-20.56640625	+79.76074219	+2064	+15.17871094	-18.77783203	-11.16210938	-10.54687500	-0.70312500	-89.27490234	+1624
+1458240608.84330010	+19.03271484	-18.81738281	-12.01464844	+7.47070313	+13.84277344	-104.98535156	+1860	+18.33398438	-17.93847656	-10.92480469	-155.89599609	-20.14892578	+79.45312500	+2076	+15.16552734	-18.68994141	-11.17968750	-10.32714844	-0.32958984	-88.92333984	+1620
+1458240608.85159990	+19.10302734	-18.54052734	-11.87402344	+8.04199219	+13.42529297	-104.17236328	+1860	+18.41748047	-17.76708984	-10.76220703	-155.45654297	-19.16015625	+78.79394531	+2104	+15.13476563	-18.50976563	-11.22363281	-9.88769531	+0.46142578	-88.17626953	+1628
+1458240608.85579990	+19.12939453	-18.39990234	-11.79931641	+8.32763672	+13.22753906	-103.75488281	+1864	+18.45703125	-17.68359375	-10.69628906	-155.23681641	-18.69873047	+78.42041016	+2112	+15.10839844	-18.41308594	-11.24560547	-9.68994141	+0.87890625	-87.78076172	+1640
+1458240608.85990000	+19.15576172	-18.24169922	-11.71142578	+8.63525391	+12.98583984	-103.31542969	+1880	+18.50976563	-17.58251953	-10.62158203	-154.92919922	-18.17138672	+78.04687500	+2128	+15.08203125	-18.30761719	-11.26318359	-9.44824219	+1.31835938	-87.31933594	+1656
+1458240608.86410000	+19.17773438	-18.10546875	-11.61474609	+8.89892578	+12.70019531	-102.96386719	+1908	+18.55810547	-17.49023438	-10.54248047	-154.64355469	-17.64404297	+77.71728516	+2140	+15.05126953	-18.20214844	-11.26318359	-9.25048828	+1.60400391	-86.90185547	+1676
+1458240608.86830000	+19.20410156	-17.98242188	-11.54443359	+9.16259766	+12.43652344	-102.63427734	+1944	+18.60644531	-17.39794922	-10.46337891	-154.37988281	-17.13867188	+77.43164063	+2156	+15.03808594	-18.12304688	-11.25878906	-9.07470703	+1.80175781	-86.57226563	+1700
+1458240608.87240000	+19.23486328	-17.87255859	-11.49169922	+9.40429688	+12.19482422	-102.23876953	+1984	+18.65039063	-17.31884766	-10.37988281	-154.16015625	-16.63330078	+77.16796875	+2172	+15.03808594	-18.04394531	-11.26757813	-8.89892578	+1.95556641	-86.11083984	+1728
+1458240608.88080000	+19.28320313	-17.70556641	-11.45654297	+9.82177734	+11.86523438	-101.38183594	+2056	+18.67675781	-17.17382813	-10.28759766	-153.78662109	-15.95214844	+76.46484375	+2188	+15.03369141	-17.91650391	-11.26318359	-8.72314453	+2.13134766	-85.29785156	+1784
+1458240608.88490010	+19.29199219	-17.63964844	-11.48291016	+9.97558594	+11.86523438	-100.85449219	+2088	+18.67236328	-17.09912109	-10.28759766	-153.56689453	-15.75439453	+75.95947266	+2192	+15.05126953	-17.85937500	-11.26757813	-8.67919922	+2.15332031	-84.81445313	+1808
+1458240608.88910010	+19.28759766	-17.60888672	-11.50048828	+10.01953125	+11.77734375	-100.37109375	+2104	+18.65917969	-17.03759766	-10.30078125	-153.34716797	-15.60058594	+75.43212891	+2196	+15.06445313	-17.80664063	-11.25000000	-8.67919922	+1.99951172	-84.33105469	+1824
+1458240608.89330010	+19.27001953	-17.58691406	-11.54003906	+10.01953125	+11.71142578	-99.84375000	+2112	+18.64160156	-16.97167969	-10.33154297	-153.14941406	-15.44677734	+74.86083984	+2200	+15.08642578	-17.76269531	-11.21923828	-8.72314453	+1.73583984	-83.89160156	+1832
+1458240608.89739990	+19.24804688	-17.56933594	-11.58398438	+9.99755859	+11.64550781	-99.36035156	+2108	+18.61962891	-16.91455078	-10.35351563	-152.95166016	-15.33691406	+74.35546875	+2204	+15.11718750	-17.71435547	-11.18847656	-8.78906250	+1.42822266	-83.40820313	+1836
+1458240608.90159990	+19.22167969	-17.55175781	-11.62792969	+9.99755859	+11.60156250	-98.87695313	+2096	+18.58447266	-16.85302734	-10.37548828	-152.79785156	-15.24902344	+73.85009766	+2212	+15.14355469	-17.67041016	-11.14892578	-8.85498047	+1.09863281	-82.96875000	+1828
+1458240608.90990000	+19.19970703	-17.51660156	-11.72460938	+10.04150391	+11.49169922	-97.97607422	+2064	+18.51416016	-16.73876953	-10.42822266	-152.49023438	-15.16113281	+72.86132813	+2228	+15.21826172	-17.58691406	-11.06982422	-8.96484375	+0.35156250	-82.06787109	+1804
+1458240608.91409990	+19.19091797	-17.50341797	-11.77294922	+10.06347656	+11.46972656	-97.51464844	+2048	+18.47460938	-16.67724609	-10.47216797	-152.31445313	-15.18310547	+72.31201172	+2240	+15.25341797	-17.54736328	-11.03466797	-9.03076172	+0.02197266	-81.65039063	+1792
+1458240608.91820000	+19.16455078	-17.47265625	-11.82128906	+10.08544922	+11.44775391	-97.00927734	+2032	+18.43505859	-16.61132813	-10.52929688	-152.11669922	-15.22705078	+71.69677734	+2252	+15.27099609	-17.49023438	-11.00830078	-9.07470703	-0.17578125	-81.16699219	+1772
+1458240608.92240000	+19.13378906	-17.43750000	-11.85205078	+10.08544922	+11.44775391	-96.50390625	+2012	+18.40429688	-16.52783203	-10.59082031	-151.83105469	-15.24902344	+71.05957031	+2268	+15.28857422	-17.40673828	-10.96435547	-9.05273438	-0.41748047	-80.68359375	+1756
+1458240608.92660000	+19.09863281	-17.38476563	-11.88281250	+10.15136719	+11.40380859	-96.04248047	+1992	+18.37792969	-16.44433594	-10.63476563	-151.56738281	-15.18310547	+70.48828125	+2284	+15.30615234	-17.33642578	-10.92480469	-9.00878906	-0.65917969	-80.26611328	+1744
+1458240608.93070010	+19.06347656	-17.32324219	-11.88720703	+10.17333984	+11.33789063	-95.60302734	+1968	+18.36035156	-16.36523438	-10.63476563	-151.36962891	-15.05126953	+70.04882813	+2296	+15.31494141	-17.24414063	-10.90283203	-8.92089844	-0.76904297	-79.82666016	+1724
+1458240608.93490000	+19.05468750	-17.23095703	-11.86083984	+10.30517578	+11.16210938	-95.20751953	+1944	+18.35156250	-16.28173828	-10.61718750	-151.17187500	-14.85351563	+69.67529297	+2304	+15.32812500	-17.15185547	-10.85888672	-8.74511719	-0.94482422	-79.49707031	+1708
+1458240608.94320010	+19.05468750	-16.99365234	-11.79052734	+10.76660156	+10.87646484	-94.43847656	+1912	+18.34277344	-16.07958984	-10.57324219	-150.68847656	-14.50195313	+68.92822266	+2332	+15.32373047	-16.97167969	-10.85009766	-8.28369141	-0.70312500	-78.83789063	+1684
+1458240608.94740010	+19.06787109	-16.84863281	-11.72900391	+11.05224609	+10.67871094	-94.06494141	+1900	+18.37353516	-15.95214844	-10.55566406	-150.31494141	-14.23828125	+68.51074219	+2348	+15.31054688	-16.86181641	-10.84130859	-7.97607422	-0.48339844	-78.55224609	+1676
+1458240608.95160010	+19.07666016	-16.69482422	-11.66308594	+11.35986328	+10.50292969	-93.69140625	+1896	+18.40869141	-15.82910156	-10.52490234	-149.94140625	-13.93066406	+68.13720703	+2360	+15.30615234	-16.75634766	-10.85009766	-7.64648438	-0.21972656	-78.24462891	+1672
+1458240608.95569990	+19.06787109	-16.53222656	-11.59277344	+11.64550781	+10.34912109	-93.27392578	+1892	+18.43505859	-15.70166016	-10.47656250	-149.61181641	-13.55712891	+67.80761719	+2376	+15.27539063	-16.63330078	-10.86328125	-7.29492188	+0.13183594	-77.89306641	+1668
+1458240608.95989990	+19.05908203	-16.32568359	-11.50488281	+12.01904297	+10.15136719	-92.83447266	+1900	+18.47021484	-15.56103516	-10.40185547	-149.26025391	-13.13964844	+67.45605469	+2396	+15.24023438	-16.50585938	-10.87646484	-6.96533203	+0.52734375	-77.49755859	+1668
+1458240608.96409990	+19.05908203	-16.13232422	-11.41259766	+12.37060547	+9.95361328	-92.43896484	+1924	+18.49658203	-15.42919922	-10.32275391	-148.99658203	-12.70019531	+67.23632813	+2416	+15.20507813	-16.39160156	-10.88525391	-6.65771484	+0.85693359	-77.16796875	+1664
+1458240608.97240000	+19.10302734	-15.76318359	-11.24121094	+13.20556641	+9.44824219	-91.71386719	+2004	+18.55371094	-15.14794922	-10.17333984	-148.35937500	-11.82128906	+66.73095703	+2460	+15.15234375	-16.17187500	-10.89843750	-5.99853516	+1.42822266	-76.48681641	+1680
+1458240608.97659990	+19.12500000	-15.59179688	-11.15771484	+13.60107422	+9.22851563	-91.38427734	+2052	+18.58447266	-15.02050781	-10.10742188	-148.05175781	-11.49169922	+66.46728516	+2480	+15.12158203	-16.05761719	-10.90722656	-5.66894531	+1.75781250	-76.13525391	+1700
+1458240608.98070000	+19.13378906	-15.41601563	-11.09619141	+13.97460938	+9.07470703	-90.98876953	+2108	+18.59765625	-14.89306641	-10.06347656	-147.72216797	-11.18408203	+66.11572266	+2500	+15.08642578	-15.94775391	-10.91601563	-5.40527344	+2.08740234	-75.78369141	+1732
+1458240608.98490000	+19.12500000	-15.24462891	-11.05664063	+14.28222656	+9.00878906	-90.48339844	+2164	+18.61523438	-14.75244141	-10.01953125	-147.37060547	-10.87646484	+65.74218750	+2524	+15.06005859	-15.82910156	-10.95556641	-5.11962891	+2.46093750	-75.21240234	+1772
+1458240608.98900010	+19.11181641	-15.11718750	-11.01708984	+14.47998047	+8.89892578	-90.06591797	+2220	+18.62402344	-14.64257813	-9.95800781	-147.17285156	-10.54687500	+65.45654297	+2544	+15.02929688	-15.71044922	-10.95996094	-4.92187500	+2.63671875	-74.68505859	+1812
+1458240608.99320010	+19.09863281	-14.99414063	-11.00390625	+14.69970703	+8.83300781	-89.60449219	+2272	+18.61083984	-14.52392578	-9.91845703	-146.95312500	-10.28320313	+65.10498047	+2556	+15.01171875	-15.61816406	-10.94677734	-4.76806641	+2.65869141	-74.26757813	+1844
+1458240608.99740000	+19.08544922	-14.87548828	-10.99511719	+14.89746094	+8.81103516	-89.14306641	+2324	+18.58886719	-14.41845703	-9.87451172	-146.79931641	-10.06347656	+64.84130859	+2572	+15.02050781	-15.50390625	-10.92480469	-4.50439453	+2.61474609	-73.78417969	+1880
+1458240609.00570010	+19.05468750	-14.69970703	-10.99072266	+15.11718750	+8.72314453	-88.37402344	+2404	+18.51855469	-14.25146484	-9.83056641	-146.57958984	-9.88769531	+64.22607422	+2600	+15.03369141	-15.29736328	-10.83251953	-4.15283203	+2.19726563	-73.03710938	+1936
+1458240609.00990010	+19.05029297	-14.62939453	-11.02148438	+15.20507813	+8.72314453	-87.95654297	+2432	+18.49218750	-14.16357422	-9.82177734	-146.40380859	-9.82177734	+63.89648438	+2616	+15.06884766	-15.18750000	-10.79296875	-3.93310547	+1.93359375	-72.53173828	+1956
+1458240609.01399990	+19.03271484	-14.57226563	-11.05224609	+15.22705078	+8.78906250	-87.53906250	+2444	+18.46142578	-14.08447266	-9.80859375	-146.29394531	-9.77783203	+63.56689453	+2628	+15.09082031	-15.07763672	-10.74462891	-3.75732422	+1.66992188	-72.09228516	+1968
+1458240609.01819990	+18.99316406	-14.49755859	-11.08300781	+15.22705078	+8.87695313	-87.05566406	+2452	+18.41308594	-13.99658203	-9.79101563	-146.20605469	-9.73388672	+63.23730469	+2640	+15.10839844	-14.97216797	-10.70068359	-3.62548828	+1.40625000	-71.63085938	+1968
+1458240609.02239990	+18.95361328	-14.42285156	-11.11376953	+15.22705078	+9.00878906	-86.55029297	+2456	+18.36035156	-13.92187500	-9.77343750	-146.14013672	-9.73388672	+62.90771484	+2656	+15.13916016	-14.85351563	-10.64794922	-3.40576172	+1.14257813	-71.19140625	+1968
+1458240609.02650000	+18.90966797	-14.36132813	-11.13134766	+15.16113281	+9.05273438	-86.13281250	+2448	+18.31201172	-13.84277344	-9.74707031	-146.11816406	-9.68994141	+62.62207031	+2672	+15.16113281	-14.74804688	-10.57324219	-3.27392578	+0.72509766	-70.79589844	+1960
+1458240609.03490000	+18.85693359	-14.21630859	-11.12695313	+15.18310547	+8.96484375	-85.36376953	+2416	+18.24169922	-13.67138672	-9.69873047	-145.94238281	-9.53613281	+62.11669922	+2708	+15.21826172	-14.51953125	-10.42382813	-2.83447266	-0.08789063	-70.09277344	+1932
+1458240609.03900000	+18.84375000	-14.11083984	-11.12255859	+15.31494141	+8.96484375	-84.99023438	+2396	+18.21093750	-13.57910156	-9.66796875	-145.78857422	-9.47021484	+61.87500000	+2728	+15.24023438	-14.40966797	-10.35791016	-2.59277344	-0.39550781	-69.80712891	+1920
+1458240609.04320000	+18.81298828	-14.00097656	-11.10058594	+15.38085938	+8.94287109	-84.59472656	+2376	+18.17578125	-13.48681641	-9.61962891	-145.70068359	-9.36035156	+61.67724609	+2748	+15.24902344	-14.28222656	-10.30078125	-2.32910156	-0.57128906	-69.45556641	+1908
+1458240609.05150010	+18.79101563	-13.74169922	-11.03906250	+15.73242188	+8.81103516	-83.78173828	+2340	+18.14941406	-13.26269531	-9.53613281	-145.30517578	-9.03076172	+61.10595703	+2796	+15.26220703	-14.06689453	-10.20410156	-1.88964844	-0.85693359	-68.77441406	+1884
+1458240609.05570010	+18.75585938	-13.60107422	-10.98193359	+15.86425781	+8.74511719	-83.34228516	+2324	+18.13183594	-13.13964844	-9.47460938	-145.12939453	-8.81103516	+60.86425781	+2824	+15.24023438	-13.93945313	-10.17773438	-1.62597656	-0.81298828	-68.33496094	+1868
+1458240609.05979990	+18.74707031	-13.42968750	-10.89843750	+16.17187500	+8.54736328	-82.96875000	+2328	+18.13623047	-12.99902344	-9.40869141	-144.82177734	-8.50341797	+60.62255859	+2860	+15.21826172	-13.80322266	-10.12939453	-1.29638672	-0.83496094	-68.04931641	+1856
+1458240609.06399990	+18.73388672	-13.24511719	-10.80615234	+16.52343750	+8.32763672	-82.61718750	+2336	+18.14501953	-12.84082031	-9.32958984	-144.49218750	-8.15185547	+60.42480469	+2896	+15.19628906	-13.68896484	-10.08544922	-0.96679688	-0.79101563	-67.76367188	+1848
+1458240609.06820010	+18.72949219	-13.06494141	-10.70507813	+16.83105469	+8.08593750	-82.28759766	+2356	+18.15380859	-12.68701172	-9.25488281	-144.18457031	-7.80029297	+60.22705078	+2932	+15.16552734	-13.56152344	-10.05029297	-0.63720703	-0.70312500	-67.47802734	+1848
+1458240609.07230000	+18.74267578	-12.87158203	-10.59521484	+17.27050781	+7.75634766	-81.97998047	+2384	+18.17578125	-12.52441406	-9.18017578	-143.78906250	-7.40478516	+60.00732422	+2968	+15.14355469	-13.44287109	-10.01953125	-0.30761719	-0.59326172	-67.14843750	+1852
+1458240609.08069990	+18.75146484	-12.46289063	-10.40625000	+18.19335938	+7.31689453	-81.23291016	+2464	+18.19775391	-12.19482422	-9.02636719	-143.04199219	-6.65771484	+59.54589844	+3040	+15.06445313	-13.21875000	-9.97119141	+0.24169922	-0.19775391	-66.53320313	+1872
+1458240609.08480000	+18.74707031	-12.25634766	-10.32275391	+18.65478516	+7.11914063	-80.81542969	+2512	+18.21093750	-12.02783203	-8.94726563	-142.64648438	-6.28417969	+59.28222656	+3076	+15.03369141	-13.09570313	-9.94482422	+0.59326172	-0.02197266	-66.18164063	+1896
+1458240609.08900000	+18.73388672	-12.08056641	-10.22607422	+18.98437500	+6.89941406	-80.44189453	+2568	+18.22412109	-11.86523438	-8.86816406	-142.27294922	-5.91064453	+59.04052734	+3112	+14.99853516	-12.97705078	-9.90527344	+0.85693359	+0.06591797	-65.85205078	+1924
+1458240609.09320000	+18.72070313	-11.91357422	-10.12500000	+19.31396484	+6.65771484	-80.11230469	+2632	+18.22412109	-11.69824219	-8.80664063	-141.89941406	-5.55908203	+58.71093750	+3148	+14.95898438	-12.86718750	-9.87451172	+1.09863281	+0.15380859	-65.52246094	+1956
+1458240609.09730010	+18.71630859	-11.74218750	-10.02392578	+19.66552734	+6.39404297	-79.80468750	+2696	+18.22851563	-11.52685547	-8.73632813	-141.50390625	-5.18554688	+58.44726563	+3184	+14.93701172	-12.74414063	-9.83935547	+1.42822266	+0.19775391	-65.14892578	+1996
+1458240609.10150000	+18.70751953	-11.57080078	-9.91845703	+20.01708984	+6.08642578	-79.49707031	+2768	+18.21972656	-11.37744141	-8.66162109	-141.17431641	-4.85595703	+58.22753906	+3216	+14.90625000	-12.62548828	-9.79541016	+1.66992188	+0.21972656	-64.84130859	+2032
+1458240609.10980010	+18.70312500	-11.25439453	-9.78662109	+20.67626953	+5.71289063	-78.72802734	+2896	+18.20214844	-11.09179688	-8.52539063	-140.62500000	-4.26269531	+57.76611328	+3280	+14.88867188	-12.41015625	-9.67675781	+2.08740234	+0.00000000	-64.20410156	+2116
+1458240609.11400010	+18.68115234	-11.13574219	-9.73388672	+20.83007813	+5.62500000	-78.35449219	+2948	+18.18457031	-10.97753906	-8.46826172	-140.42724609	-4.08691406	+57.50244141	+3308	+14.87988281	-12.29589844	-9.60644531	+2.28515625	-0.17578125	-63.85253906	+2156
+1458240609.11820010	+18.65478516	-11.02148438	-9.67675781	+20.93994141	+5.51513672	-78.00292969	+3000	+18.14501953	-10.85888672	-8.42431641	-140.27343750	-3.93310547	+57.15087891	+3328	+14.87109375	-12.19042969	-9.53613281	+2.39501953	-0.41748047	-63.50097656	+2192
+1458240609.12229990	+18.62841797	-10.91601563	-9.63720703	+21.02783203	+5.49316406	-77.56347656	+3044	+18.10546875	-10.74902344	-8.38476563	-140.14160156	-3.80126953	+56.79931641	+3352	+14.87988281	-12.06738281	-9.46582031	+2.59277344	-0.68115234	-63.06152344	+2224
+1458240609.12649990	+18.60205078	-10.81933594	-9.58447266	+21.04980469	+5.36132813	-77.16796875	+3084	+18.06152344	-10.64355469	-8.33642578	-140.05371094	-3.66943359	+56.49169922	+3376	+14.88427734	-11.93994141	-9.39111328	+2.76855469	-1.01074219	-62.62207031	+2252
+1458240609.13070010	+18.58007813	-10.72705078	-9.53613281	+21.07177734	+5.20751953	-76.77246094	+3116	+18.01757813	-10.54248047	-8.29248047	-139.98779297	-3.51562500	+56.20605469	+3400	+14.88867188	-11.82128906	-9.30322266	+2.90039063	-1.36230469	-62.22656250	+2276
+1458240609.13899990	+18.54052734	-10.53369141	-9.44384766	+21.13769531	+5.00976563	-76.00341797	+3160	+17.94726563	-10.34912109	-8.20019531	-139.85595703	-3.25195313	+55.61279297	+3440	+14.91503906	-11.57080078	-9.12304688	+3.25195313	-2.08740234	-61.36962891	+2308
+1458240609.14310000	+18.50976563	-10.42822266	-9.38671875	+21.18164063	+4.89990234	-75.62988281	+3180	+17.89892578	-10.25244141	-8.14746094	-139.83398438	-3.14208984	+55.34912109	+3464	+14.91503906	-11.45214844	-9.03076172	+3.36181641	-2.41699219	-60.97412109	+2320
+1458240609.14730000	+18.49218750	-10.31835938	-9.33837891	+21.22558594	+4.83398438	-75.19042969	+3192	+17.85937500	-10.15576172	-8.10351563	-139.79003906	-3.03222656	+54.99755859	+3484	+14.92822266	-11.32031250	-8.94287109	+3.53759766	-2.74658203	-60.46875000	+2324
+1458240609.15150000	+18.46582031	-10.21728516	-9.29003906	+21.24755859	+4.76806641	-74.75097656	+3196	+17.81982422	-10.05029297	-8.05517578	-139.72412109	-2.92236328	+54.64599609	+3504	+14.93701172	-11.19726563	-8.85937500	+3.71337891	-3.05419922	-60.00732422	+2328
+1458240609.15560010	+18.42187500	-10.11621094	-9.23291016	+21.22558594	+4.70214844	-74.33349609	+3200	+17.77587891	-9.94482422	-7.99804688	-139.68017578	-2.76855469	+54.31640625	+3528	+14.92382813	-11.06103516	-8.78906250	+3.88916016	-3.20800781	-59.45800781	+2332
+1458240609.15980010	+18.39550781	-10.00195313	-9.16259766	+21.29150391	+4.57031250	-73.89404297	+3208	+17.74072266	-9.83935547	-7.94091797	-139.61425781	-2.59277344	+53.98681641	+3552	+14.91943359	-10.92041016	-8.71435547	+4.10888672	-3.40576172	-58.95263672	+2332
+1458240609.16400000	+18.37353516	-9.86572266	-9.09228516	+21.42333984	+4.39453125	-73.45458984	+3216	+17.70117188	-9.71630859	-7.87939453	-139.52636719	-2.39501953	+53.65722656	+3576	+14.91064453	-10.79736328	-8.64404297	+4.30664063	-3.51562500	-58.49121094	+2332
+1458240609.17230010	+18.31640625	-9.58007813	-8.91210938	+21.75292969	+3.97705078	-72.64160156	+3240	+17.65722656	-9.46582031	-7.71240234	-139.26269531	-1.82373047	+53.17382813	+3636	+14.87548828	-10.54687500	-8.49902344	+4.72412109	-3.71337891	-57.59033203	+2340
+1458240609.17650010	+18.28564453	-9.43066406	-8.81982422	+21.97265625	+3.86718750	-72.26806641	+3260	+17.63964844	-9.32519531	-7.62890625	-139.04296875	-1.56005859	+52.88818359	+3668	+14.85791016	-10.43701172	-8.43750000	+4.92187500	-3.71337891	-57.19482422	+2340
+1458240609.18059990	+18.24169922	-9.28125000	-8.72314453	+22.17041016	+3.73535156	-71.91650391	+3284	+17.61767578	-9.18457031	-7.53662109	-138.84521484	-1.27441406	+52.64648438	+3704	+14.81835938	-10.31835938	-8.38916016	+5.11962891	-3.58154297	-56.73339844	+2340
+1458240609.18479990	+18.21093750	-9.12304688	-8.63085938	+22.43408203	+3.60351563	-71.49902344	+3316	+17.59570313	-9.04394531	-7.44873047	-138.64746094	-1.01074219	+52.36083984	+3740	+14.78759766	-10.19970703	-8.34521484	+5.33935547	-3.42773438	-56.25000000	+2344
+1458240609.18899990	+18.18457031	-8.96044922	-8.53857422	+22.71972656	+3.42773438	-71.08154297	+3348	+17.56933594	-8.89892578	-7.35644531	-138.42773438	-0.70312500	+52.07519531	+3776	+14.74804688	-10.08544922	-8.30126953	+5.51513672	-3.29589844	-55.78857422	+2352
+1458240609.19310000	+18.14501953	-8.80224609	-8.44189453	+22.96142578	+3.27392578	-70.62011719	+3388	+17.54736328	-8.76269531	-7.25537109	-138.25195313	-0.35156250	+51.85546875	+3816	+14.70410156	-9.97558594	-8.25292969	+5.71289063	-3.14208984	-55.32714844	+2360
+1458240609.20149990	+18.06591797	-8.48583984	-8.23974609	+23.53271484	+2.90039063	-69.89501953	+3484	+17.51660156	-8.46826172	-7.04882813	-137.74658203	+0.35156250	+51.48193359	+3896	+14.63818359	-9.74267578	-8.14746094	+6.17431641	-2.92236328	-54.51416016	+2392
+1458240609.20560000	+18.03076172	-8.33642578	-8.13427734	+23.81835938	+2.70263672	-69.60937500	+3540	+17.49902344	-8.32324219	-6.94335938	-137.46093750	+0.65917969	+51.28417969	+3940	+14.59863281	-9.63720703	-8.08593750	+6.35009766	-2.85644531	-54.16259766	+2416
+1458240609.20980000	+18.00439453	-8.19140625	-8.03759766	+24.10400391	+2.54882813	-69.27978516	+3596	+17.48144531	-8.17822266	-6.85107422	-137.19726563	+0.92285156	+51.08642578	+3980	+14.57226563	-9.52734375	-8.03320313	+6.54785156	-2.79052734	-53.74511719	+2440
+1458240609.21390010	+17.97363281	-8.05078125	-7.94531250	+24.36767578	+2.41699219	-68.97216797	+3656	+17.45507813	-8.04638672	-6.75439453	-136.97753906	+1.18652344	+50.88867188	+4020	+14.54150391	-9.41748047	-7.97607422	+6.74560547	-2.72460938	-53.32763672	+2464
+1458240609.22230010	+17.89892578	-7.77832031	-7.79150391	+24.82910156	+2.26318359	-68.22509766	+3768	+17.40234375	-7.78710938	-6.57861328	-136.56005859	+1.64794922	+50.47119141	+4096	+14.48437500	-9.18896484	-7.84863281	+7.16308594	-2.65869141	-52.44873047	+2520
+1458240609.22639990	+17.86376953	-7.65087891	-7.72119141	+25.00488281	+2.13134766	-67.82958984	+3824	+17.37158203	-7.66845703	-6.49951172	-136.38427734	+1.88964844	+50.27343750	+4132	+14.45800781	-9.05712891	-7.77832031	+7.40478516	-2.70263672	-51.98730469	+2548
+1458240609.23060010	+17.83740234	-7.52783203	-7.64208984	+25.22460938	+1.95556641	-67.47802734	+3872	+17.33203125	-7.54541016	-6.42041016	-136.18652344	+2.08740234	+50.05371094	+4164	+14.44042969	-8.94287109	-7.69042969	+7.58056641	-2.87841797	-51.59179688	+2576
+1458240609.23480010	+17.81103516	-7.41357422	-7.56738281	+25.35644531	+1.82373047	-67.14843750	+3916	+17.30126953	-7.42675781	-6.34570313	-136.01074219	+2.26318359	+49.83398438	+4196	+14.43603516	-8.81982422	-7.60253906	+7.84423828	-3.09814453	-51.17431641	+2608
+1458240609.23889990	+17.77587891	-7.29931641	-7.50146484	+25.51025391	+1.73583984	-66.81884766	+3956	+17.26171875	-7.31689453	-6.27099609	-135.85693359	+2.41699219	+49.63623047	+4228	+14.42724609	-8.68798828	-7.51025391	+8.10791016	-3.29589844	-50.75683594	+2632
+1458240609.24309990	+17.74511719	-7.19384766	-7.42675781	+25.66406250	+1.62597656	-66.53320313	+3996	+17.22656250	-7.20703125	-6.20068359	-135.68115234	+2.54882813	+49.46044922	+4256	+14.41406250	-8.56494141	-7.41357422	+8.32763672	-3.53759766	-50.36132813	+2656
+1458240609.25140000	+17.70117188	-6.97412109	-7.31689453	+25.92773438	+1.53808594	-65.76416016	+4044	+17.14746094	-7.00488281	-6.08203125	-135.43945313	+2.72460938	+48.93310547	+4304	+14.40087891	-8.31005859	-7.23339844	+8.81103516	-3.95507813	-49.43847656	+2696
+1458240609.25560000	+17.66601563	-6.85986328	-7.25537109	+26.05957031	+1.49414063	-65.34667969	+4064	+17.09912109	-6.89941406	-6.02050781	-135.32958984	+2.83447266	+48.66943359	+4324	+14.38769531	-8.18701172	-7.14111328	+9.05273438	-4.17480469	-48.99902344	+2712
+1458240609.26390000	+17.59570313	-6.63134766	-7.14111328	+26.34521484	+1.36230469	-64.53369141	+4084	+17.01123047	-6.68847656	-5.89746094	-135.06591797	+3.07617188	+48.16406250	+4368	+14.36572266	-7.93212891	-6.94775391	+9.62402344	-4.63623047	-48.16406250	+2740
+1458240609.26810000	+17.56494141	-6.52148438	-7.06640625	+26.49902344	+1.25244141	-64.20410156	+4096	+16.96728516	-6.58740234	-5.82275391	-134.91210938	+3.20800781	+47.98828125	+4392	+14.35253906	-7.80908203	-6.85107422	+9.88769531	-4.89990234	-47.76855469	+2756
+1458240609.27640010	+17.51220703	-6.29296875	-6.92138672	+26.82861328	+1.09863281	-63.56689453	+4104	+16.89697266	-6.37646484	-5.68212891	-134.58251953	+3.47167969	+47.57080078	+4436	+14.33056641	-7.58496094	-6.67529297	+10.34912109	-5.25146484	-46.99951172	+2772
+1458240609.28060010	+17.47265625	-6.17431641	-6.84667969	+27.02636719	+1.05468750	-63.25927734	+4112	+16.85742188	-6.27099609	-5.60302734	-134.40673828	+3.62548828	+47.39501953	+4456	+14.30419922	-7.47509766	-6.59619141	+10.59082031	-5.31738281	-46.60400391	+2780
+1458240609.28480010	+17.43750000	-6.05126953	-6.76757813	+27.22412109	+0.98876953	-62.92968750	+4120	+16.82226563	-6.16113281	-5.53271484	-134.20898438	+3.75732422	+47.17529297	+4476	+14.27783203	-7.37402344	-6.52587891	+10.81054688	-5.36132813	-46.23046875	+2784
+1458240609.28889990	+17.40234375	-5.92382813	-6.69287109	+27.46582031	+0.92285156	-62.57812500	+4128	+16.78710938	-6.04687500	-5.46679688	-133.96728516	+3.91113281	+46.95556641	+4496	+14.25146484	-7.27294922	-6.45556641	+11.03027344	-5.38330078	-45.90087891	+2788
+1458240609.29310010	+17.35839844	-5.79638672	-6.61376953	+27.70751953	+0.83496094	-62.27050781	+4140	+16.75195313	-5.93261719	-5.37890625	-133.74755859	+4.10888672	+46.80175781	+4520	+14.22070313	-7.17626953	-6.38964844	+11.25000000	-5.38330078	-45.54931641	+2792
+1458240609.29720000	+17.31445313	-5.67333984	-6.52148438	+27.90527344	+0.70312500	-62.02880859	+4160	+16.72558594	-5.81835938	-5.29101563	-133.48388672	+4.32861328	+46.69189453	+4544	+14.18554688	-7.07958984	-6.32373047	+11.44775391	-5.36132813	-45.24169922	+2796
+1458240609.30559990	+17.23095703	-5.42724609	-6.33251953	+28.41064453	+0.46142578	-61.65527344	+4208	+16.66406250	-5.58544922	-5.11083984	-132.93457031	+4.72412109	+46.56005859	+4588	+14.11962891	-6.90380859	-6.20068359	+11.86523438	-5.29541016	-44.67041016	+2808
+1458240609.30970000	+17.19580078	-5.31298828	-6.24023438	+28.63037109	+0.35156250	-61.47949219	+4236	+16.63769531	-5.47558594	-5.02294922	-132.67089844	+4.89990234	+46.47216797	+4612	+14.08886719	-6.82031250	-6.14355469	+12.04101563	-5.22949219	-44.40673828	+2816
+1458240609.31390000	+17.16064453	-5.19433594	-6.14794922	+28.87207031	+0.21972656	-61.28173828	+4264	+16.61132813	-5.35693359	-4.93945313	-132.36328125	+5.09765625	+46.38427734	+4632	+14.05371094	-6.73681641	-6.09082031	+12.23876953	-5.16357422	-44.14306641	+2820
+1458240609.31810000	+17.11669922	-5.08007813	-6.06005859	+29.11376953	+0.08789063	-61.08398438	+4296	+16.58056641	-5.24267578	-4.86474609	-132.05566406	+5.25146484	+46.27441406	+4652	+14.01855469	-6.65771484	-6.03369141	+12.41455078	-5.09765625	-43.87939453	+2828
+1458240609.32220010	+17.07275391	-4.96582031	-5.98095703	+29.33349609	+0.00000000	-60.86425781	+4332	+16.54541016	-5.13281250	-4.78564453	-131.79199219	+5.40527344	+46.20849609	+4668	+13.98339844	-6.57421875	-5.98095703	+12.63427734	-5.03173828	-43.63769531	+2836
+1458240609.32640000	+17.02880859	-4.85595703	-5.90185547	+29.55322266	-0.10986328	-60.64453125	+4364	+16.51464844	-5.02294922	-4.70654297	-131.52832031	+5.58105469	+46.16455078	+4688	+13.94824219	-6.48193359	-5.92382813	+12.85400391	-5.00976563	-43.37402344	+2848
+1458240609.33060000	+16.99365234	-4.75048828	-5.81396484	+29.77294922	-0.30761719	-60.46875000	+4400	+16.48828125	-4.91748047	-4.62744141	-131.24267578	+5.75683594	+46.12060547	+4708	+13.92187500	-6.39404297	-5.85791016	+13.07373047	-5.05371094	-43.15429688	+2860
+1458240609.33890010	+16.91894531	-4.55273438	-5.65576172	+30.12451172	-0.61523438	-60.07324219	+4464	+16.42675781	-4.71972656	-4.46923828	-130.78125000	+6.08642578	+46.14257813	+4736	+13.87353516	-6.21826172	-5.72607422	+13.53515625	-5.18554688	-42.71484375	+2888
+1458240609.34310010	+16.89257813	-4.46044922	-5.57666016	+30.30029297	-0.81298828	-59.91943359	+4496	+16.39599609	-4.62744141	-4.39892578	-130.53955078	+6.24023438	+46.12060547	+4752	+13.85156250	-6.13476563	-5.65136719	+13.75488281	-5.31738281	-42.53906250	+2900
+1458240609.34719990	+16.86181641	-4.36816406	-5.51953125	+30.47607422	-0.87890625	-59.61181641	+4516	+16.36083984	-4.53955078	-4.33740234	-130.36376953	+6.32812500	+46.03271484	+4760	+13.83398438	-6.05126953	-5.58105469	+13.99658203	-5.44921875	-42.29736328	+2916
+1458240609.35139990	+16.83105469	-4.27587891	-5.46679688	+30.65185547	-1.01074219	-59.26025391	+4536	+16.32568359	-4.45605469	-4.28027344	-130.20996094	+6.43798828	+45.96679688	+4764	+13.82080078	-5.95019531	-5.51074219	+14.28222656	-5.60302734	-42.05566406	+2928
+1458240609.35560010	+16.80468750	-4.18798828	-5.40966797	+30.80566406	-1.16455078	-58.95263672	+4548	+16.29052734	-4.37695313	-4.22314453	-130.05615234	+6.56982422	+45.90087891	+4772	+13.80322266	-5.85351563	-5.42724609	+14.56787109	-5.82275391	-41.83593750	+2944
+1458240609.35970000	+16.76953125	-4.10449219	-5.35693359	+30.93750000	-1.29638672	-58.60107422	+4556	+16.25097656	-4.30664063	-4.16601563	-129.96826172	+6.65771484	+45.83496094	+4776	+13.79003906	-5.76123047	-5.34814453	+14.83154297	-6.02050781	-41.61621094	+2960
+1458240609.36389990	+16.73876953	-4.02099609	-5.30859375	+31.06933594	-1.42822266	-58.22753906	+4564	+16.21582031	-4.22753906	-4.10888672	-129.85839844	+6.78955078	+45.76904297	+4780	+13.77685547	-5.66455078	-5.27343750	+15.11718750	-6.21826172	-41.37451172	+2972
+1458240609.37220000	+16.69482422	-3.85839844	-5.19433594	+31.35498047	-1.80175781	-57.56835938	+4560	+16.15429688	-4.08691406	-3.99023438	-129.63867188	+7.05322266	+45.70312500	+4784	+13.75488281	-5.47998047	-5.11083984	+15.66650391	-6.67968750	-40.97900391	+2992
+1458240609.37640000	+16.67285156	-3.77490234	-5.14599609	+31.50878906	-1.93359375	-57.19482422	+4556	+16.12353516	-4.02099609	-3.93750000	-129.55078125	+7.16308594	+45.63720703	+4780	+13.74609375	-5.39208984	-5.03613281	+15.95214844	-6.87744141	-40.78125000	+3004
+1458240609.38050010	+16.65087891	-3.69580078	-5.08886719	+31.66259766	-2.10937500	-56.84326172	+4544	+16.08837891	-3.95507813	-3.88037109	-129.46289063	+7.27294922	+45.59326172	+4780	+13.73730469	-5.30419922	-4.96142578	+16.23779297	-7.07519531	-40.58349609	+3012
+1458240609.38470010	+16.62011719	-3.62109375	-5.03613281	+31.79443359	-2.26318359	-56.46972656	+4532	+16.05322266	-3.89355469	-3.82763672	-129.41894531	+7.33886719	+45.48339844	+4776	+13.71972656	-5.22509766	-4.89111328	+16.47949219	-7.20703125	-40.38574219	+3016
+1458240609.38890000	+16.59375000	-3.53759766	-4.98339844	+31.97021484	-2.41699219	-56.09619141	+4520	+16.02246094	-3.82324219	-3.77929688	-129.30908203	+7.42675781	+45.37353516	+4772	+13.70654297	-5.14160156	-4.82519531	+16.74316406	-7.33886719	-40.16601563	+3020
+1458240609.39299990	+16.56738281	-3.45849609	-4.92626953	+32.14599609	-2.61474609	-55.74462891	+4508	+15.99609375	-3.75292969	-3.72216797	-129.19921875	+7.58056641	+45.35156250	+4772	+13.69335938	-5.05810547	-4.76367188	+17.00683594	-7.47070313	-39.99023438	+3020
+1458240609.39720010	+16.54101563	-3.37939453	-4.86474609	+32.29980469	-2.83447266	-55.43701172	+4496	+15.96533203	-3.69140625	-3.66064453	-129.13330078	+7.71240234	+45.32958984	+4768	+13.67578125	-4.98779297	-4.70214844	+17.20458984	-7.55859375	-39.83642578	+3020
+1458240609.40140010	+16.51464844	-3.30029297	-4.80322266	+32.47558594	-3.03222656	-55.15136719	+4488	+15.94335938	-3.61230469	-3.59912109	-128.97949219	+7.84423828	+45.30761719	+4768	+13.65820313	-4.92626953	-4.64501953	+17.38037109	-7.62451172	-39.68261719	+3020
+1458240609.40969990	+16.46191406	-3.15087891	-4.65820313	+32.82714844	-3.51562500	-54.71191406	+4476	+15.89941406	-3.46728516	-3.46728516	-128.69384766	+8.12988281	+45.35156250	+4764	+13.62304688	-4.81201172	-4.54833984	+17.68798828	-7.66845703	-39.41894531	+3016
+1458240609.41389990	+16.43554688	-3.07617188	-4.58789063	+33.02490234	-3.75732422	-54.49218750	+4476	+15.87304688	-3.39697266	-3.40576172	-128.54003906	+8.23974609	+45.35156250	+4764	+13.60107422	-4.75927734	-4.50439453	+17.81982422	-7.64648438	-39.28710938	+3012
+1458240609.41800000	+16.41357422	-3.00146484	-4.51757813	+33.22265625	-3.99902344	-54.27246094	+4476	+15.85107422	-3.32226563	-3.33984375	-128.38623047	+8.37158203	+45.37353516	+4764	+13.58349609	-4.70654297	-4.46044922	+17.95166016	-7.62451172	-39.15527344	+3008
+1458240609.42220000	+16.38281250	-2.93115234	-4.44287109	+33.37646484	-4.24072266	-54.09667969	+4476	+15.82910156	-3.25634766	-3.27392578	-128.25439453	+8.50341797	+45.43945313	+4764	+13.56152344	-4.65820313	-4.42089844	+18.03955078	-7.60253906	-39.04541016	+3004
+1458240609.42639990	+16.35205078	-2.86083984	-4.37255859	+33.53027344	-4.50439453	-53.89892578	+4484	+15.80712891	-3.18164063	-3.20800781	-128.07861328	+8.67919922	+45.48339844	+4768	+13.54394531	-4.60986328	-4.37695313	+18.14941406	-7.58056641	-38.93554688	+3000
+1458240609.43050000	+16.33447266	-2.79052734	-4.29345703	+33.70605469	-4.81201172	-53.76708984	+4496	+15.79833984	-3.10693359	-3.13330078	-127.90283203	+8.87695313	+45.59326172	+4772	+13.52636719	-4.56591797	-4.33300781	+18.25927734	-7.60253906	-38.82568359	+2996
+1458240609.43890000	+16.29052734	-2.66748047	-4.15283203	+33.94775391	-5.33935547	-53.43750000	+4516	+15.76757813	-2.97509766	-2.99267578	-127.63916016	+9.20654297	+45.79101563	+4776	+13.49121094	-4.47802734	-4.25390625	+18.39111328	-7.58056641	-38.62792969	+2992
+1458240609.44300010	+16.27294922	-2.61035156	-4.07812500	+34.05761719	-5.62500000	-53.30566406	+4528	+15.75439453	-2.91357422	-2.92236328	-127.50732422	+9.36035156	+45.90087891	+4780	+13.47802734	-4.43408203	-4.20556641	+18.47900391	-7.64648438	-38.56201172	+2996
+1458240609.44720010	+16.25537109	-2.55761719	-4.01220703	+34.14550781	-5.86669922	-53.10791016	+4540	+15.73242188	-2.85644531	-2.86083984	-127.44140625	+9.49218750	+45.96679688	+4780	+13.46484375	-4.39013672	-4.16162109	+18.54492188	-7.66845703	-38.45214844	+2996
+1458240609.45129990	+16.23779297	-2.50048828	-3.94628906	+34.23339844	-6.13037109	-52.91015625	+4552	+15.71923828	-2.80371094	-2.79931641	-127.37548828	+9.64599609	+46.03271484	+4780	+13.45605469	-4.33740234	-4.11767578	+18.67675781	-7.73437500	-38.32031250	+3000
+1458240609.45549990	+16.22900391	-2.44335938	-3.88476563	+34.32128906	-6.39404297	-52.71240234	+4564	+15.71044922	-2.74658203	-2.73779297	-127.30957031	+9.77783203	+46.09863281	+4780	+13.44726563	-4.28466797	-4.06494141	+18.78662109	-7.84423828	-38.21044922	+3004
+1458240609.45970010	+16.21582031	-2.39501953	-3.83642578	+34.34326172	-6.59179688	-52.42675781	+4572	+15.69287109	-2.70263672	-2.68505859	-127.28759766	+9.90966797	+46.14257813	+4780	+13.43847656	-4.23632813	-4.01660156	+18.87451172	-7.95410156	-38.07861328	+3008
+1458240609.46380000	+16.19824219	-2.34667969	-3.78808594	+34.36523438	-6.78955078	-52.14111328	+4580	+15.67968750	-2.65869141	-2.62792969	-127.28759766	+10.04150391	+46.20849609	+4776	+13.42968750	-4.17480469	-3.96826172	+19.00634766	-8.06396484	-37.94677734	+3016
+1458240609.46799990	+16.19384766	-2.30273438	-3.73535156	+34.38720703	-7.05322266	-51.89941406	+4584	+15.67089844	-2.61474609	-2.57080078	-127.28759766	+10.19531250	+46.27441406	+4772	+13.42968750	-4.11767578	-3.90673828	+19.13818359	-8.28369141	-37.85888672	+3024
+1458240609.47630000	+16.18505859	-2.21484375	-3.63867188	+34.40917969	-7.47070313	-51.35009766	+4584	+15.64453125	-2.54882813	-2.47412109	-127.37548828	+10.39306641	+46.31835938	+4756	+13.42968750	-4.00781250	-3.79687500	+19.40185547	-8.65722656	-37.59521484	+3036
+1458240609.48050000	+16.18066406	-2.17089844	-3.59033203	+34.40917969	-7.69042969	-51.08642578	+4580	+15.63574219	-2.51367188	-2.43017578	-127.44140625	+10.45898438	+46.34033203	+4748	+13.42968750	-3.95068359	-3.73535156	+19.55566406	-8.87695313	-37.48535156	+3040
+1458240609.48470000	+16.17626953	-2.13134766	-3.55078125	+34.38720703	-7.84423828	-50.77880859	+4576	+15.62255859	-2.48291016	-2.38623047	-127.50732422	+10.54687500	+46.34033203	+4740	+13.42968750	-3.89355469	-3.68261719	+19.66552734	-9.07470703	-37.35351563	+3048
+1458240609.48880000	+16.17187500	-2.09179688	-3.51562500	+34.38720703	-8.02001953	-50.44921875	+4568	+15.61376953	-2.45214844	-2.34667969	-127.55126953	+10.63476563	+46.31835938	+4732	+13.42968750	-3.83642578	-3.62548828	+19.81933594	-9.27246094	-37.22167969	+3052
+1458240609.49300000	+16.16748047	-2.04785156	-3.47167969	+34.38720703	-8.21777344	-50.14160156	+4556	+15.60498047	-2.42138672	-2.30273438	-127.59521484	+10.72265625	+46.34033203	+4720	+13.43408203	-3.77929688	-3.57275391	+19.95117188	-9.47021484	-37.08984375	+3056
+1458240609.49720000	+16.15869141	-2.00830078	-3.42773438	+34.34326172	-8.43750000	-49.87792969	+4544	+15.59619141	-2.39062500	-2.25878906	-127.66113281	+10.81054688	+46.31835938	+4712	+13.42968750	-3.73095703	-3.52001953	+20.03906250	-9.64599609	-36.97998047	+3056
+1458240609.50130010	+16.15429688	-1.96875000	-3.38378906	+34.34326172	-8.63525391	-49.61425781	+4532	+15.58740234	-2.35986328	-2.21923828	-127.72705078	+10.89843750	+46.29638672	+4700	+13.42968750	-3.68261719	-3.47167969	+20.12695313	-9.79980469	-36.87011719	+3056
+1458240609.50970010	+16.14990234	-1.89404297	-3.28271484	+34.32128906	-9.07470703	-49.19677734	+4508	+15.57421875	-2.30273438	-2.12255859	-127.79296875	+11.11816406	+46.36230469	+4680	+13.43408203	-3.59472656	-3.37500000	+20.28076172	-10.12939453	-36.67236328	+3052
+1458240609.51379990	+16.14990234	-1.85888672	-3.23437500	+34.32128906	-9.27246094	-48.97705078	+4496	+15.56982422	-2.26757813	-2.07861328	-127.79296875	+11.20605469	+46.38427734	+4672	+13.43847656	-3.55957031	-3.32666016	+20.30273438	-10.23925781	-36.58447266	+3048
+1458240609.51799990	+16.14111328	-1.81933594	-3.19042969	+34.34326172	-9.44824219	-48.77929688	+4484	+15.56542969	-2.23242188	-2.03027344	-127.81494141	+11.33789063	+46.42822266	+4668	+13.43847656	-3.52441406	-3.29150391	+20.34667969	-10.30517578	-36.47460938	+3044
+1458240609.52210000	+16.12792969	-1.78857422	-3.13769531	+34.32128906	-9.64599609	-48.62548828	+4476	+15.56103516	-2.20166016	-1.98193359	-127.81494141	+11.44775391	+46.45019531	+4664	+13.43408203	-3.49804688	-3.26074219	+20.30273438	-10.34912109	-36.36474609	+3032
+1458240609.52630000	+16.11914063	-1.75341797	-3.08935547	+34.29931641	-9.86572266	-48.44970703	+4472	+15.55224609	-2.16650391	-1.93359375	-127.81494141	+11.57958984	+46.45019531	+4660	+13.42968750	-3.46728516	-3.22998047	+20.28076172	-10.37109375	-36.27685547	+3028
+1458240609.53049990	+16.11474609	-1.71386719	-3.03662109	+34.32128906	-10.08544922	-48.31787109	+4468	+15.55224609	-2.13134766	-1.88525391	-127.79296875	+11.71142578	+46.47216797	+4656	+13.42968750	-3.44091797	-3.20361328	+20.28076172	-10.39306641	-36.16699219	+3020
+1458240609.53880000	+16.10156250	-1.65234375	-2.92236328	+34.29931641	-10.54687500	-48.12011719	+4472	+15.54785156	-2.06103516	-1.78417969	-127.74902344	+12.01904297	+46.53808594	+4648	+13.42529297	-3.39697266	-3.14648438	+20.14892578	-10.39306641	-36.01318359	+3000
+1458240609.54300000	+16.09716797	-1.62158203	-2.86962891	+34.29931641	-10.76660156	-48.03222656	+4476	+15.54785156	-2.03027344	-1.73144531	-127.72705078	+12.17285156	+46.60400391	+4648	+13.42529297	-3.37500000	-3.12011719	+20.06103516	-10.41503906	-35.94726563	+2992
+1458240609.54710010	+16.09277344	-1.59082031	-2.82128906	+34.27734375	-10.94238281	-47.92236328	+4480	+15.54345703	-1.99511719	-1.68310547	-127.72705078	+12.28271484	+46.60400391	+4648	+13.42529297	-3.35742188	-3.09814453	+19.97314453	-10.39306641	-35.85937500	+2984
+1458240609.55130000	+16.08837891	-1.56445313	-2.77734375	+34.25537109	-11.14013672	-47.81250000	+4488	+15.54345703	-1.96435547	-1.63476563	-127.72705078	+12.43652344	+46.60400391	+4648	+13.42529297	-3.33544922	-3.07177734	+19.92919922	-10.39306641	-35.74951172	+2976
+1458240609.55550000	+16.08398438	-1.53369141	-2.73339844	+34.21142578	-11.31591797	-47.68066406	+4496	+15.54345703	-1.93359375	-1.59521484	-127.72705078	+12.54638672	+46.58203125	+4648	+13.42529297	-3.31347656	-3.04980469	+19.86328125	-10.37109375	-35.66162109	+2968
+1458240609.55960010	+16.07519531	-1.50732422	-2.68505859	+34.18945313	-11.51367188	-47.57080078	+4504	+15.53906250	-1.90283203	-1.55126953	-127.72705078	+12.67822266	+46.56005859	+4652	+13.42529297	-3.29150391	-3.02783203	+19.79736328	-10.37109375	-35.55175781	+2960
+1458240609.56380010	+16.07080078	-1.48095703	-2.64111328	+34.16748047	-11.71142578	-47.46093750	+4516	+15.53906250	-1.87646484	-1.51171875	-127.74902344	+12.81005859	+46.53808594	+4652	+13.42529297	-3.26513672	-3.00585938	+19.77539063	-10.37109375	-35.44189453	+2956
+1458240609.57209990	+16.07958984	-1.42822266	-2.56201172	+34.07958984	-12.08496094	-47.21923828	+4532	+15.53906250	-1.82812500	-1.43701172	-127.81494141	+13.02978516	+46.45019531	+4652	+13.42968750	-3.21679688	-2.93994141	+19.70947266	-10.54687500	-35.26611328	+2948
+1458240609.57629990	+16.08398438	-1.40625000	-2.52246094	+34.01367188	-12.26074219	-47.06542969	+4540	+15.54345703	-1.80615234	-1.40185547	-127.88085938	+13.11767578	+46.40625000	+4648	+13.43408203	-3.18603516	-2.90917969	+19.68750000	-10.63476563	-35.17822266	+2948
+1458240609.58049990	+16.09277344	-1.38867188	-2.49609375	+33.94775391	-12.41455078	-46.91162109	+4544	+15.54785156	-1.79296875	-1.37548828	-127.94677734	+13.18359375	+46.34033203	+4648	+13.44287109	-3.15527344	-2.87402344	+19.68750000	-10.74462891	-35.06835938	+2948
+1458240609.58460000	+16.09716797	-1.36669922	-2.46533203	+33.88183594	-12.54638672	-46.73583984	+4548	+15.54785156	-1.77539063	-1.35351563	-128.03466797	+13.24951172	+46.25244141	+4644	+13.44726563	-3.12451172	-2.84326172	+19.70947266	-10.83251953	-34.95849609	+2948
+1458240609.58880000	+16.10156250	-1.34472656	-2.43896484	+33.81591797	-12.70019531	-46.53808594	+4548	+15.54785156	-1.76220703	-1.32714844	-128.14453125	+13.33740234	+46.16455078	+4644	+13.45605469	-3.08496094	-2.80810547	+19.75341797	-10.96435547	-34.82666016	+2948
+1458240609.59299990	+16.11035156	-1.32275391	-2.41699219	+33.75000000	-12.83203125	-46.34033203	+4548	+15.55224609	-1.75341797	-1.30517578	-128.27636719	+13.38134766	+46.03271484	+4640	+13.46044922	-3.04980469	-2.77294922	+19.79736328	-11.11816406	-34.69482422	+2952
+1458240609.59710000	+16.11914063	-1.30517578	-2.39062500	+33.68408203	-12.98583984	-46.16455078	+4544	+15.55224609	-1.74023438	-1.28320313	-128.34228516	+13.46923828	+45.98876953	+4636	+13.46923828	-3.01025391	-2.73779297	+19.84130859	-11.27197266	-34.58496094	+2952
+1458240609.60540010	+16.13671875	-1.27001953	-2.33789063	+33.55224609	-13.27148438	-45.83496094	+4536	+15.56542969	-1.71826172	-1.23925781	-128.54003906	+13.62304688	+45.85693359	+4628	+13.48242188	-2.94433594	-2.66748047	+19.92919922	-11.55761719	-34.38720703	+2956
+1458240609.60960010	+16.14550781	-1.25244141	-2.31591797	+33.48632813	-13.42529297	-45.68115234	+4528	+15.56982422	-1.70947266	-1.22167969	-128.62792969	+13.68896484	+45.79101563	+4620	+13.49121094	-2.91357422	-2.63232422	+19.95117188	-11.71142578	-34.27734375	+2956
+1458240609.61380000	+16.15869141	-1.23486328	-2.28955078	+33.39843750	-13.57910156	-45.52734375	+4516	+15.57421875	-1.70068359	-1.19970703	-128.73779297	+13.75488281	+45.72509766	+4616	+13.50000000	-2.88720703	-2.59716797	+19.95117188	-11.84326172	-34.16748047	+2960
+1458240609.61789990	+16.16308594	-1.21728516	-2.27197266	+33.33251953	-13.68896484	-45.35156250	+4508	+15.57861328	-1.69189453	-1.17773438	-128.84765625	+13.84277344	+45.65917969	+4612	+13.50439453	-2.85644531	-2.57080078	+19.97314453	-11.93115234	-34.05761719	+2960
+1458240609.62210010	+16.16748047	-1.19970703	-2.24560547	+33.28857422	-13.82080078	-45.19775391	+4500	+15.58300781	-1.68310547	-1.15576172	-128.93554688	+13.90869141	+45.61523438	+4608	+13.50878906	-2.82568359	-2.54443359	+19.99511719	-11.99707031	-33.94775391	+2956
+1458240609.62630010	+16.17187500	-1.18212891	-2.22363281	+33.24462891	-13.97460938	-45.06591797	+4492	+15.58740234	-1.67431641	-1.13378906	-129.00146484	+14.01855469	+45.57128906	+4604	+13.51757813	-2.80371094	-2.52246094	+19.97314453	-12.08496094	-33.83789063	+2956
+1458240609.63459990	+16.17626953	-1.14257813	-2.16650391	+33.17871094	-14.28222656	-44.86816406	+4484	+15.59619141	-1.64355469	-1.08105469	-129.11132813	+14.26025391	+45.50537109	+4596	+13.52636719	-2.76416016	-2.47851563	+19.88525391	-12.17285156	-33.66210938	+2952
+1458240609.63879990	+16.18066406	-1.12939453	-2.13134766	+33.13476563	-14.45800781	-44.80224609	+4480	+15.60058594	-1.62597656	-1.05029297	-129.13330078	+14.37011719	+45.48339844	+4592	+13.53076172	-2.75537109	-2.46093750	+19.79736328	-12.19482422	-33.59619141	+2948
+1458240609.64290000	+16.18066406	-1.11181641	-2.10058594	+33.09082031	-14.63378906	-44.73632813	+4476	+15.60498047	-1.60400391	-1.01953125	-129.13330078	+14.52392578	+45.48339844	+4592	+13.53515625	-2.74218750	-2.44775391	+19.68750000	-12.17285156	-33.50830078	+2944
+1458240609.64710000	+16.18066406	-1.09863281	-2.06982422	+33.04687500	-14.78759766	-44.67041016	+4480	+15.60937500	-1.58642578	-0.98876953	-129.15527344	+14.65576172	+45.46142578	+4588	+13.53955078	-2.73339844	-2.43896484	+19.59960938	-12.10693359	-33.44238281	+2940
+1458240609.65130000	+16.18066406	-1.07666016	-2.04345703	+33.04687500	-14.94140625	-44.58251953	+4484	+15.61376953	-1.56445313	-0.95800781	-129.17724609	+14.78759766	+45.43945313	+4588	+13.54394531	-2.72460938	-2.43017578	+19.48974609	-12.06298828	-33.35449219	+2936
+1458240609.65540000	+16.17626953	-1.05908203	-2.01269531	+33.04687500	-15.07324219	-44.51660156	+4488	+15.61376953	-1.54248047	-0.93164063	-129.19921875	+14.91943359	+45.39550781	+4588	+13.54833984	-2.71582031	-2.42138672	+19.40185547	-11.99707031	-33.26660156	+2928
+1458240609.66380000	+16.16748047	-1.01953125	-1.95556641	+33.00292969	-15.38085938	-44.38476563	+4508	+15.61376953	-1.49853516	-0.87451172	-129.17724609	+15.18310547	+45.30761719	+4592	+13.55273438	-2.69824219	-2.40820313	+19.18212891	-11.88720703	-33.09082031	+2920
+1458240609.66790010	+16.16748047	-1.00634766	-1.92480469	+32.98095703	-15.53466797	-44.34082031	+4520	+15.61816406	-1.47216797	-0.84814453	-129.17724609	+15.31494141	+45.26367188	+4592	+13.55712891	-2.69384766	-2.39941406	+19.07226563	-11.82128906	-33.02490234	+2916
+1458240609.67210010	+16.16748047	-0.98876953	-1.89404297	+32.95898438	-15.71044922	-44.27490234	+4536	+15.62255859	-1.45019531	-0.81738281	-129.17724609	+15.44677734	+45.21972656	+4592	+13.56152344	-2.68505859	-2.39062500	+18.98437500	-11.77734375	-32.93701172	+2912
+1458240609.67619990	+16.17187500	-0.97558594	-1.86328125	+32.91503906	-15.88623047	-44.23095703	+4548	+15.62695313	-1.43261719	-0.79101563	-129.17724609	+15.55664063	+45.17578125	+4596	+13.56152344	-2.67187500	-2.38183594	+18.91845703	-11.73339844	-32.87109375	+2908
+1458240609.68039990	+16.17187500	-0.95800781	-1.83691406	+32.89306641	-16.01806641	-44.14306641	+4564	+15.62695313	-1.41064453	-0.76904297	-129.22119141	+15.66650391	+45.10986328	+4596	+13.56591797	-2.66308594	-2.37304688	+18.83056641	-11.71142578	-32.78320313	+2904
+1458240609.68460010	+16.17187500	-0.94042969	-1.81933594	+32.84912109	-16.10595703	-44.03320313	+4576	+15.62695313	-1.39746094	-0.75146484	-129.26513672	+15.75439453	+45.02197266	+4596	+13.57031250	-2.64550781	-2.35986328	+18.80859375	-11.66748047	-32.69531250	+2904
+1458240609.69289990	+16.17626953	-0.90527344	-1.79296875	+32.78320313	-16.30371094	-43.70361328	+4600	+15.62695313	-1.37109375	-0.72509766	-129.41894531	+15.88623047	+44.78027344	+4596	+13.57910156	-2.60156250	-2.32910156	+18.78662109	-11.68945313	-32.49755859	+2900
+1458240609.69709990	+16.18066406	-0.89208984	-1.77539063	+32.73925781	-16.43554688	-43.57177734	+4612	+15.63134766	-1.35791016	-0.71191406	-129.48486328	+15.95214844	+44.69238281	+4596	+13.58349609	-2.57958984	-2.30712891	+18.80859375	-11.75537109	-32.38769531	+2904
+1458240609.70120000	+16.18505859	-0.87890625	-1.75781250	+32.65136719	-16.56738281	-43.41796875	+4620	+15.63574219	-1.34912109	-0.69433594	-129.57275391	+16.04003906	+44.60449219	+4596	+13.58349609	-2.55322266	-2.28515625	+18.83056641	-11.82128906	-32.32177734	+2908
+1458240609.70540000	+16.19384766	-0.87011719	-1.74023438	+32.56347656	-16.67724609	-43.28613281	+4624	+15.63574219	-1.34033203	-0.68554688	-129.68261719	+16.10595703	+44.51660156	+4596	+13.59228516	-2.53125000	-2.26318359	+18.85253906	-11.90917969	-32.23388672	+2908
+1458240609.70960000	+16.20263672	-0.86132813	-1.73144531	+32.47558594	-16.78710938	-43.11035156	+4628	+15.64013672	-1.33593750	-0.67675781	-129.77050781	+16.14990234	+44.42871094	+4592	+13.59667969	-2.50048828	-2.24121094	+18.91845703	-12.01904297	-32.12402344	+2912
+1458240609.71370010	+16.21142578	-0.84814453	-1.71826172	+32.43164063	-16.87500000	-42.93457031	+4628	+15.64453125	-1.33154297	-0.66796875	-129.90234375	+16.21582031	+44.31884766	+4588	+13.60107422	-2.47412109	-2.21484375	+18.96240234	-12.10693359	-32.01416016	+2916
+1458240609.71790000	+16.21582031	-0.83496094	-1.71386719	+32.34375000	-16.91894531	-42.73681641	+4628	+15.64453125	-1.33154297	-0.66357422	-130.03417969	+16.23779297	+44.18701172	+4584	+13.60546875	-2.44775391	-2.19287109	+19.02832031	-12.17285156	-31.90429688	+2920
+1458240609.72620010	+16.22460938	-0.80859375	-1.70068359	+32.21191406	-17.07275391	-42.34130859	+4620	+15.64892578	-1.32275391	-0.65039063	-130.25390625	+16.34765625	+43.96728516	+4576	+13.60986328	-2.39062500	-2.14892578	+19.13818359	-12.32666016	-31.70654297	+2928
+1458240609.73040010	+16.22900391	-0.79541016	-1.69189453	+32.14599609	-17.16064453	-42.14355469	+4612	+15.64892578	-1.31835938	-0.64599609	-130.36376953	+16.41357422	+43.87939453	+4572	+13.61425781	-2.36425781	-2.13134766	+19.18212891	-12.39257813	-31.61865234	+2928
+1458240609.73460010	+16.23339844	-0.78662109	-1.67871094	+32.08007813	-17.29248047	-41.96777344	+4604	+15.65332031	-1.30957031	-0.63281250	-130.42968750	+16.47949219	+43.81347656	+4568	+13.61425781	-2.34228516	-2.10937500	+19.20410156	-12.45849609	-31.50878906	+2932
+1458240609.73869990	+16.23779297	-0.77783203	-1.66552734	+32.01416016	-17.42431641	-41.83593750	+4596	+15.65332031	-1.30517578	-0.62402344	-130.51757813	+16.58935547	+43.74755859	+4564	+13.61865234	-2.32470703	-2.09179688	+19.20410156	-12.52441406	-31.42089844	+2932
+1458240609.74289990	+16.23779297	-0.76904297	-1.64794922	+31.94824219	-17.51220703	-41.72607422	+4588	+15.65771484	-1.30078125	-0.61083984	-130.58349609	+16.67724609	+43.68164063	+4564	+13.61865234	-2.30712891	-2.07861328	+19.20410156	-12.52441406	-31.33300781	+2932
+1458240609.74710010	+16.23779297	-0.75585938	-1.63476563	+31.90429688	-17.62207031	-41.59423828	+4584	+15.65771484	-1.29199219	-0.59765625	-130.67138672	+16.74316406	+43.59375000	+4564	+13.61865234	-2.29394531	-2.06982422	+19.18212891	-12.50244141	-31.24511719	+2932
+1458240609.75539990	+16.23339844	-0.72509766	-1.61279297	+31.83837891	-17.79785156	-41.30859375	+4572	+15.65771484	-1.27441406	-0.58007813	-130.78125000	+16.91894531	+43.41796875	+4560	+13.61865234	-2.27636719	-2.06542969	+19.07226563	-12.37060547	-31.06933594	+2924
+1458240609.75950000	+16.22900391	-0.71191406	-1.59960938	+31.81640625	-17.90771484	-41.19873047	+4568	+15.65332031	-1.25683594	-0.56250000	-130.80322266	+17.02880859	+43.35205078	+4560	+13.61425781	-2.27197266	-2.06103516	+19.00634766	-12.30468750	-30.98144531	+2920
+1458240609.76370000	+16.22021484	-0.69873047	-1.58203125	+31.77246094	-18.03955078	-41.08886719	+4568	+15.65332031	-1.24365234	-0.54492188	-130.80322266	+17.16064453	+43.30810547	+4560	+13.60986328	-2.26757813	-2.06103516	+18.89648438	-12.21679688	-30.91552734	+2916
+1458240609.76790000	+16.21582031	-0.68994141	-1.56445313	+31.72851563	-18.17138672	-41.00097656	+4568	+15.65332031	-1.23046875	-0.52734375	-130.80322266	+17.29248047	+43.26416016	+4564	+13.60986328	-2.26757813	-2.06103516	+18.78662109	-12.15087891	-30.82763672	+2908
+1458240609.77200010	+16.21142578	-0.67675781	-1.54248047	+31.70654297	-18.32519531	-40.93505859	+4568	+15.65332031	-1.21289063	-0.50976563	-130.82519531	+17.42431641	+43.22021484	+4564	+13.60546875	-2.26757813	-2.06103516	+18.69873047	-12.06298828	-30.76171875	+2904
+1458240609.78040000	+16.20263672	-0.65478516	-1.50732422	+31.66259766	-18.56689453	-40.82519531	+4576	+15.64892578	-1.18652344	-0.47900391	-130.86914063	+17.66601563	+43.06640625	+4564	+13.60107422	-2.27197266	-2.06542969	+18.47900391	-11.84326172	-30.62988281	+2892
+1458240609.78449990	+16.19824219	-0.64599609	-1.49414063	+31.66259766	-18.65478516	-40.75927734	+4584	+15.64453125	-1.17333984	-0.46582031	-130.89111328	+17.77587891	+42.97851563	+4564	+13.60107422	-2.27197266	-2.06982422	+18.36914063	-11.75537109	-30.54199219	+2888
+1458240609.78870010	+16.19384766	-0.63281250	-1.48535156	+31.61865234	-18.74267578	-40.64941406	+4588	+15.64013672	-1.16015625	-0.45263672	-130.91308594	+17.90771484	+42.91259766	+4568	+13.59667969	-2.27197266	-2.06982422	+18.30322266	-11.64550781	-30.45410156	+2880
+1458240609.79290010	+16.18505859	-0.62402344	-1.47216797	+31.57470703	-18.85253906	-40.53955078	+4596	+15.64013672	-1.15136719	-0.43945313	-130.93505859	+18.01757813	+42.82470703	+4572	+13.59228516	-2.26757813	-2.06982422	+18.21533203	-11.55761719	-30.36621094	+2876
+1458240609.79699990	+16.18066406	-0.61523438	-1.46337891	+31.55273438	-18.94042969	-40.45166016	+4600	+15.63574219	-1.13818359	-0.42626953	-130.95703125	+18.12744141	+42.73681641	+4572	+13.59228516	-2.26318359	-2.06982422	+18.14941406	-11.51367188	-30.30029297	+2868
+1458240609.80119990	+16.17626953	-0.60644531	-1.45019531	+31.48681641	-19.05029297	-40.34179688	+4608	+15.63134766	-1.13378906	-0.41748047	-131.02294922	+18.25927734	+42.64892578	+4576	+13.58789063	-2.25878906	-2.06542969	+18.08349609	-11.46972656	-30.21240234	+2864
+1458240609.80539990	+16.17626953	-0.60205078	-1.44140625	+31.44287109	-19.16015625	-40.25390625	+4616	+15.63134766	-1.12939453	-0.40429688	-131.08886719	+18.36914063	+42.56103516	+4576	+13.58349609	-2.25000000	-2.05664063	+18.03955078	-11.46972656	-30.14648438	+2860
+1458240609.81370000	+16.17626953	-0.58886719	-1.42382813	+31.33300781	-19.31396484	-40.05615234	+4624	+15.62695313	-1.12500000	-0.39550781	-131.24267578	+18.56689453	+42.34130859	+4576	+13.58349609	-2.22802734	-2.03466797	+18.03955078	-11.49169922	-29.94873047	+2852
+1458240609.81789990	+16.17626953	-0.58447266	-1.41943359	+31.26708984	-19.37988281	-39.92431641	+4624	+15.62695313	-1.12500000	-0.39111328	-131.35253906	+18.65478516	+42.20947266	+4576	+13.57910156	-2.21044922	-2.02148438	+18.06152344	-11.51367188	-29.83886719	+2852
+1458240609.82200000	+16.17626953	-0.58007813	-1.41943359	+31.20117188	-19.42382813	-39.77050781	+4628	+15.62695313	-1.12939453	-0.39111328	-131.46240234	+18.72070313	+42.07763672	+4572	+13.57470703	-2.19287109	-2.00830078	+18.08349609	-11.53564453	-29.72900391	+2852
+1458240609.82620000	+16.17626953	-0.57568359	-1.42382813	+31.11328125	-19.44580078	-39.59472656	+4624	+15.62255859	-1.12939453	-0.39111328	-131.57226563	+18.78662109	+41.96777344	+4572	+13.57031250	-2.17529297	-1.99511719	+18.14941406	-11.57958984	-29.61914063	+2852
+1458240609.83030010	+16.17626953	-0.57128906	-1.42382813	+31.04736328	-19.46777344	-39.41894531	+4624	+15.62255859	-1.13378906	-0.39111328	-131.68212891	+18.87451172	+41.83593750	+4568	+13.57031250	-2.15332031	-1.98193359	+18.19335938	-11.64550781	-29.50927734	+2852
+1458240609.83870010	+16.18066406	-0.55810547	-1.42382813	+30.89355469	-19.59960938	-39.11132813	+4612	+15.61816406	-1.14257813	-0.39111328	-131.90185547	+19.05029297	+41.61621094	+4564	+13.56591797	-2.11376953	-1.94238281	+18.30322266	-11.82128906	-29.31152344	+2856
+1458240609.84699990	+16.18066406	-0.54931641	-1.41943359	+30.78369141	-19.70947266	-38.84765625	+4592	+15.61816406	-1.15136719	-0.38671875	-132.12158203	+19.20410156	+41.37451172	+4552	+13.55712891	-2.07861328	-1.91601563	+18.39111328	-11.90917969	-29.09179688	+2856
+1458240609.85120010	+16.18505859	-0.54492188	-1.42382813	+30.71777344	-19.73144531	-38.69384766	+4584	+15.61816406	-1.15576172	-0.38671875	-132.23144531	+19.27001953	+41.26464844	+4548	+13.55712891	-2.06542969	-1.90722656	+18.41308594	-11.95312500	-29.00390625	+2856
+1458240609.85529990	+16.18066406	-0.54052734	-1.42382813	+30.65185547	-19.75341797	-38.56201172	+4572	+15.61376953	-1.15576172	-0.38671875	-132.31933594	+19.33593750	+41.15478516	+4544	+13.55273438	-2.05224609	-1.89843750	+18.45703125	-11.95312500	-28.89404297	+2856
+1458240609.85949990	+16.17626953	-0.53173828	-1.42382813	+30.60791016	-19.79736328	-38.43017578	+4564	+15.61376953	-1.16015625	-0.38671875	-132.38525391	+19.42382813	+41.06689453	+4536	+13.54833984	-2.04345703	-1.89404297	+18.45703125	-11.95312500	-28.80615234	+2856
+1458240609.86780000	+16.16748047	-0.51855469	-1.41943359	+30.54199219	-19.90722656	-38.23242188	+4544	+15.60937500	-1.15576172	-0.37792969	-132.49511719	+19.59960938	+40.91308594	+4528	+13.53955078	-2.03027344	-1.88964844	+18.39111328	-11.90917969	-28.65234375	+2848
+1458240609.87620000	+16.15869141	-0.50537109	-1.40185547	+30.49804688	-20.08300781	-38.14453125	+4528	+15.60058594	-1.14697266	-0.36035156	-132.53906250	+19.79736328	+40.80322266	+4524	+13.53515625	-2.03466797	-1.88964844	+18.28125000	-11.84326172	-28.54248047	+2840
+1458240609.88030000	+16.15429688	-0.50097656	-1.38867188	+30.47607422	-20.17089844	-38.12255859	+4524	+15.59619141	-1.14257813	-0.35156250	-132.56103516	+19.88525391	+40.75927734	+4520	+13.53515625	-2.03906250	-1.89404297	+18.17138672	-11.75537109	-28.47656250	+2836
+1458240609.88450000	+16.14550781	-0.50097656	-1.37548828	+30.45410156	-20.25878906	-38.10058594	+4520	+15.59179688	-1.13818359	-0.34277344	-132.56103516	+19.97314453	+40.71533203	+4520	+13.53076172	-2.04345703	-1.89843750	+18.10546875	-11.68945313	-28.43261719	+2836
+1458240609.89280010	+16.13232422	-0.48779297	-1.34912109	+30.41015625	-20.41259766	-38.05664063	+4520	+15.58300781	-1.12939453	-0.32080078	-132.53906250	+20.14892578	+40.67138672	+4520	+13.52636719	-2.05664063	-1.91162109	+17.92968750	-11.51367188	-28.32275391	+2828
+1458240609.89700010	+16.12353516	-0.48339844	-1.34033203	+30.41015625	-20.52246094	-38.05664063	+4520	+15.57861328	-1.12060547	-0.30761719	-132.49511719	+20.23681641	+40.64941406	+4520	+13.52197266	-2.06103516	-1.91601563	+17.84179688	-11.46972656	-28.27880859	+2824
+1458240609.90120010	+16.11914063	-0.48339844	-1.32714844	+30.38818359	-20.61035156	-38.05664063	+4524	+15.57421875	-1.11621094	-0.29443359	-132.47314453	+20.32470703	+40.64941406	+4520	+13.51757813	-2.06542969	-1.92041016	+17.77587891	-11.42578125	-28.25683594	+2816
+1458240609.90529990	+16.11474609	-0.47900391	-1.30957031	+30.36621094	-20.74218750	-38.05664063	+4528	+15.56982422	-1.11181641	-0.28125000	-132.42919922	+20.43457031	+40.64941406	+4524	+13.51757813	-2.06982422	-1.92480469	+17.66601563	-11.38183594	-28.21289063	+2812
+1458240609.90949990	+16.11035156	-0.47900391	-1.29199219	+30.34423828	-20.85205078	-38.07861328	+4532	+15.56542969	-1.10742188	-0.26806641	-132.38525391	+20.50048828	+40.64941406	+4524	+13.51318359	-2.07421875	-1.92480469	+17.60009766	-11.35986328	-28.19091797	+2804
+1458240609.91360000	+16.10595703	-0.47900391	-1.27441406	+30.32226563	-20.96191406	-38.10058594	+4536	+15.56542969	-1.10302734	-0.25488281	-132.36328125	+20.58837891	+40.64941406	+4524	+13.51318359	-2.07861328	-1.92480469	+17.53417969	-11.35986328	-28.14697266	+2796
+1458240609.92199990	+16.10156250	-0.48339844	-1.24804688	+30.25634766	-21.13769531	-38.07861328	+4548	+15.55664063	-1.09863281	-0.23730469	-132.29736328	+20.69824219	+40.64941406	+4528	+13.50439453	-2.08300781	-1.92041016	+17.44628906	-11.38183594	-28.08105469	+2784
+1458240609.92610000	+16.09716797	-0.48339844	-1.23925781	+30.21240234	-21.20361328	-38.03466797	+4552	+15.55664063	-1.09863281	-0.22851563	-132.27539063	+20.76416016	+40.64941406	+4528	+13.50439453	-2.07861328	-1.91601563	+17.42431641	-11.42578125	-28.05908203	+2776
+1458240609.93030000	+16.09716797	-0.48339844	-1.22607422	+30.19042969	-21.29150391	-37.99072266	+4556	+15.55224609	-1.09863281	-0.21972656	-132.25341797	+20.80810547	+40.64941406	+4528	+13.50000000	-2.07421875	-1.90722656	+17.42431641	-11.49169922	-28.01513672	+2772
+1458240609.93450000	+16.09277344	-0.48339844	-1.21728516	+30.14648438	-21.37939453	-37.94677734	+4560	+15.55224609	-1.09863281	-0.21093750	-132.25341797	+20.85205078	+40.64941406	+4528	+13.49560547	-2.06542969	-1.89404297	+17.42431641	-11.60156250	-27.97119141	+2768
+1458240609.93860010	+16.09277344	-0.48339844	-1.20849609	+30.10253906	-21.46728516	-37.90283203	+4564	+15.55224609	-1.10302734	-0.20214844	-132.23144531	+20.87402344	+40.67138672	+4528	+13.49560547	-2.06103516	-1.88085938	+17.44628906	-11.71142578	-27.94921875	+2764
+1458240609.94700000	+16.09716797	-0.48779297	-1.19531250	+30.01464844	-21.62109375	-37.79296875	+4564	+15.54785156	-1.10742188	-0.18896484	-132.20947266	+20.93994141	+40.67138672	+4524	+13.49121094	-2.03906250	-1.84570313	+17.49023438	-12.01904297	-27.86132813	+2764
+1458240609.95110010	+16.09716797	-0.48779297	-1.18652344	+29.97070313	-21.70898438	-37.74902344	+4560	+15.54785156	-1.11181641	-0.18457031	-132.20947266	+20.96191406	+40.64941406	+4524	+13.48681641	-2.03027344	-1.82812500	+17.53417969	-12.19482422	-27.83935547	+2764
+1458240609.95530010	+16.09716797	-0.48779297	-1.18212891	+29.92675781	-21.77490234	-37.66113281	+4556	+15.54785156	-1.11621094	-0.18017578	-132.20947266	+20.98388672	+40.64941406	+4520	+13.48681641	-2.01708984	-1.80615234	+17.60009766	-12.34863281	-27.79541016	+2764
+1458240609.95950010	+16.09716797	-0.49218750	-1.17773438	+29.88281250	-21.84082031	-37.59521484	+4552	+15.54345703	-1.12060547	-0.18017578	-132.20947266	+20.98388672	+40.64941406	+4520	+13.48242188	-2.00390625	-1.78857422	+17.64404297	-12.54638672	-27.75146484	+2768
+1458240609.96359990	+16.09277344	-0.49218750	-1.17333984	+29.83886719	-21.90673828	-37.52929688	+4544	+15.54345703	-1.12500000	-0.17578125	-132.20947266	+21.00585938	+40.62744141	+4516	+13.47802734	-1.99072266	-1.76660156	+17.68798828	-12.72216797	-27.70751953	+2772
+1458240609.96779990	+16.09277344	-0.48779297	-1.16455078	+29.81689453	-21.99462891	-37.46337891	+4540	+15.54345703	-1.12500000	-0.16699219	-132.18750000	+21.02783203	+40.62744141	+4512	+13.47802734	-1.97753906	-1.74902344	+17.73193359	-12.87597656	-27.66357422	+2776
+1458240609.97610000	+16.08837891	-0.48779297	-1.14697266	+29.75097656	-22.19238281	-37.37548828	+4524	+15.53906250	-1.13378906	-0.15380859	-132.16552734	+21.04980469	+40.64941406	+4508	+13.46923828	-1.96435547	-1.71386719	+17.75390625	-13.18359375	-27.59765625	+2780
+1458240609.98029990	+16.08837891	-0.48779297	-1.13378906	+29.72900391	-22.30224609	-37.33154297	+4516	+15.53906250	-1.13818359	-0.14501953	-132.14355469	+21.07177734	+40.64941406	+4508	+13.46923828	-1.95996094	-1.70507813	+17.73193359	-13.29345703	-27.55371094	+2784
