# Supplementary material for: A direct effect of perception on action when grasping a cup
Source: Sci Rep. 2018 Jan 9;8:171. doi: 10.1038/s41598-017-18591-5 (PMC5760564; doi:10.1038/s41598-017-18591-5)
Supplement: Supplementary file 6 — Supplementary Information [file 41598_2017_18591_MOESM6_ESM.zip › SciRep_Data/S02instruct/S02_100instruct_Tr70.dat]

+1000000000000.00000000	+0.00000000	+0.00000000	+0.00000000	+0.00000000	+0.00000000	+0.00000000	+0	+0.00000000	+0.00000000	+0.00000000	+0.00000000	+0.00000000	+0.00000000	+0	+0.00000000	+0.00000000	+0.00000000	+0.00000000	+0.00000000	+0.00000000	+0
+1458241334.56800010	+9.58447266	-6.08203125	-0.91406250	+50.75683594	-5.05371094	-62.24853516	+1880	+9.42626953	-5.30419922	-0.68554688	+13.75488281	-13.55712891	+13.51318359	+1524	+7.23339844	-9.72949219	-0.65478516	+62.68798828	+3.36181641	-25.70800781	+1616
+1458241334.57220010	+9.58447266	-6.08203125	-0.91406250	+50.75683594	-5.05371094	-62.24853516	+1880	+9.42626953	-5.30419922	-0.68994141	+13.75488281	-13.57910156	+13.53515625	+1524	+7.23339844	-9.72949219	-0.65478516	+62.68798828	+3.36181641	-25.70800781	+1616
+1458241334.57640000	+9.58447266	-6.08203125	-0.91406250	+50.75683594	-5.05371094	-62.24853516	+1880	+9.42626953	-5.30419922	-0.68994141	+13.75488281	-13.57910156	+13.53515625	+1524	+7.23339844	-9.72949219	-0.65039063	+62.68798828	+3.38378906	-25.70800781	+1616
+1458241334.58470010	+9.58447266	-6.08203125	-0.91845703	+50.73486328	-5.05371094	-62.24853516	+1884	+9.42626953	-5.30419922	-0.68994141	+13.73291016	-13.57910156	+13.53515625	+1524	+7.23779297	-9.72949219	-0.65039063	+62.70996094	+3.38378906	-25.72998047	+1620
+1458241334.58890010	+9.58447266	-6.08203125	-0.91845703	+50.73486328	-5.05371094	-62.24853516	+1884	+9.42626953	-5.30419922	-0.68994141	+13.73291016	-13.57910156	+13.53515625	+1524	+7.23779297	-9.72949219	-0.65039063	+62.70996094	+3.38378906	-25.72998047	+1620
+1458241334.59719990	+9.58447266	-6.08203125	-0.91845703	+50.73486328	-5.05371094	-62.24853516	+1884	+9.42626953	-5.30419922	-0.68994141	+13.73291016	-13.57910156	+13.51318359	+1520	+7.23779297	-9.72949219	-0.65039063	+62.70996094	+3.40576172	-25.72998047	+1620
+1458241334.60130000	+9.58447266	-6.08203125	-0.91845703	+50.73486328	-5.05371094	-62.24853516	+1888	+9.42626953	-5.30419922	-0.68994141	+13.73291016	-13.57910156	+13.51318359	+1520	+7.23779297	-9.72949219	-0.65039063	+62.70996094	+3.40576172	-25.72998047	+1620
+1458241339.51589990	+9.75146484	-6.09521484	-0.72070313	+49.87792969	-8.30566406	-62.95166016	+2252	+9.59765625	-5.31738281	-0.48339844	+12.26074219	-17.18261719	+14.21630859	+1760	+7.34765625	-9.75146484	-0.53613281	+61.34765625	+1.99951172	-28.71826172	+1736
+1458241339.52420000	+9.75146484	-6.09521484	-0.72070313	+49.87792969	-8.30566406	-62.95166016	+2252	+9.59765625	-5.31738281	-0.48339844	+12.26074219	-17.18261719	+14.19433594	+1760	+7.34326172	-9.75585938	-0.54052734	+61.32568359	+1.97753906	-28.69628906	+1736
+1458241339.53259990	+9.75146484	-6.09521484	-0.72070313	+49.87792969	-8.28369141	-62.95166016	+2252	+9.59765625	-5.31738281	-0.48339844	+12.26074219	-17.18261719	+14.19433594	+1760	+7.33886719	-9.75585938	-0.54492188	+61.28173828	+1.97753906	-28.67431641	+1736
+1458241339.54090000	+9.74707031	-6.09521484	-0.72070313	+49.87792969	-8.28369141	-62.95166016	+2252	+9.59765625	-5.31738281	-0.48339844	+12.26074219	-17.16064453	+14.17236328	+1760	+7.33447266	-9.76025391	-0.54492188	+61.25976563	+1.95556641	-28.65234375	+1736
+1458241339.54920010	+9.74707031	-6.09082031	-0.72070313	+49.89990234	-8.26171875	-62.95166016	+2252	+9.59765625	-5.31738281	-0.48339844	+12.28271484	-17.13867188	+14.15039063	+1760	+7.32128906	-9.76464844	-0.55371094	+61.17187500	+1.93359375	-28.60839844	+1736
+1458241339.55749990	+9.74707031	-6.09082031	-0.72070313	+49.89990234	-8.23974609	-62.95166016	+2252	+9.59326172	-5.31738281	-0.48339844	+12.28271484	-17.11669922	+14.10644531	+1764	+7.31250000	-9.76904297	-0.56250000	+61.08398438	+1.91162109	-28.54248047	+1732
+1458241339.56590010	+9.74707031	-6.09082031	-0.72070313	+49.89990234	-8.21777344	-62.95166016	+2252	+9.59326172	-5.31738281	-0.48779297	+12.30468750	-17.07275391	+14.08447266	+1764	+7.29931641	-9.77343750	-0.57128906	+61.01806641	+1.88964844	-28.47656250	+1728
+1458241339.57419990	+9.74267578	-6.09082031	-0.72509766	+49.89990234	-8.19580078	-62.92968750	+2252	+9.59326172	-5.31738281	-0.48779297	+12.30468750	-17.05078125	+14.06250000	+1768	+7.29492188	-9.77783203	-0.57128906	+60.97412109	+1.88964844	-28.43261719	+1720
+1458241339.58250000	+9.74267578	-6.09082031	-0.72509766	+49.89990234	-8.19580078	-62.92968750	+2248	+9.59326172	-5.32177734	-0.48779297	+12.28271484	-17.05078125	+14.06250000	+1768	+7.29931641	-9.77783203	-0.57128906	+60.99609375	+1.91162109	-28.45458984	+1712
+1458241339.59089990	+9.74267578	-6.09082031	-0.72509766	+49.89990234	-8.19580078	-62.90771484	+2248	+9.59326172	-5.32177734	-0.48779297	+12.28271484	-17.05078125	+14.08447266	+1768	+7.30371094	-9.77343750	-0.56689453	+61.04003906	+1.95556641	-28.45458984	+1708
+1458241339.61170010	+9.74267578	-6.09521484	-0.72509766	+49.89990234	-8.19580078	-62.88574219	+2248	+9.59326172	-5.32177734	-0.49218750	+12.28271484	-17.05078125	+14.10644531	+1768	+7.30810547	-9.77343750	-0.56250000	+61.10595703	+1.97753906	-28.49853516	+1700
+1458241339.62830000	+9.74267578	-6.09521484	-0.72509766	+49.89990234	-8.19580078	-62.88574219	+2244	+9.59326172	-5.32177734	-0.49218750	+12.28271484	-17.02880859	+14.10644531	+1768	+7.31250000	-9.76904297	-0.55810547	+61.12792969	+1.99951172	-28.49853516	+1692
+1458241339.63669990	+9.74267578	-6.09521484	-0.72509766	+49.89990234	-8.19580078	-62.88574219	+2244	+9.59326172	-5.32177734	-0.49218750	+12.28271484	-17.02880859	+14.10644531	+1768	+7.31250000	-9.76904297	-0.55810547	+61.12792969	+1.99951172	-28.49853516	+1688
+1458241339.64500000	+9.74267578	-6.09521484	-0.72509766	+49.89990234	-8.17382813	-62.88574219	+2244	+9.59326172	-5.32177734	-0.49218750	+12.28271484	-17.02880859	+14.10644531	+1768	+7.31250000	-9.76904297	-0.55810547	+61.12792969	+1.99951172	-28.49853516	+1688
+1458241339.65330000	+9.74267578	-6.09521484	-0.72509766	+49.89990234	-8.17382813	-62.88574219	+2244	+9.59326172	-5.32177734	-0.49218750	+12.28271484	-17.02880859	+14.10644531	+1768	+7.31250000	-9.76904297	-0.55810547	+61.12792969	+1.99951172	-28.49853516	+1684
+1458241339.66170000	+9.74267578	-6.09521484	-0.72509766	+49.89990234	-8.17382813	-62.88574219	+2244	+9.59326172	-5.32177734	-0.49218750	+12.28271484	-17.02880859	+14.10644531	+1768	+7.31250000	-9.76904297	-0.55810547	+61.12792969	+1.99951172	-28.47656250	+1684
+1458241339.67000010	+9.74267578	-6.09521484	-0.72509766	+49.89990234	-8.17382813	-62.88574219	+2244	+9.59326172	-5.32177734	-0.49218750	+12.28271484	-17.02880859	+14.10644531	+1768	+7.31250000	-9.76904297	-0.56250000	+61.10595703	+1.99951172	-28.47656250	+1684
+1458241339.67420010	+9.74267578	-6.09521484	-0.72509766	+49.89990234	-8.17382813	-62.88574219	+2244	+9.59326172	-5.32177734	-0.49218750	+12.30468750	-17.02880859	+14.10644531	+1768	+7.31250000	-9.77343750	-0.56250000	+61.10595703	+1.99951172	-28.47656250	+1680
+1458241339.68249990	+9.74267578	-6.09521484	-0.72509766	+49.89990234	-8.17382813	-62.88574219	+2244	+9.59326172	-5.32177734	-0.49218750	+12.30468750	-17.00683594	+14.08447266	+1764	+7.30810547	-9.77343750	-0.56250000	+61.10595703	+1.99951172	-28.45458984	+1680
+1458241339.69080000	+9.74267578	-6.09521484	-0.72509766	+49.89990234	-8.15185547	-62.86376953	+2240	+9.59326172	-5.32177734	-0.49218750	+12.30468750	-17.00683594	+14.08447266	+1764	+7.30810547	-9.77343750	-0.56250000	+61.10595703	+1.99951172	-28.45458984	+1676
+1458241339.69919990	+9.74267578	-6.09521484	-0.72509766	+49.89990234	-8.15185547	-62.86376953	+2240	+9.59326172	-5.32177734	-0.49218750	+12.30468750	-17.00683594	+14.08447266	+1764	+7.31250000	-9.77343750	-0.56250000	+61.10595703	+1.99951172	-28.45458984	+1676
+1458241339.70750000	+9.74267578	-6.09521484	-0.72949219	+49.89990234	-8.15185547	-62.86376953	+2240	+9.59326172	-5.32177734	-0.49218750	+12.30468750	-17.00683594	+14.10644531	+1764	+7.31250000	-9.76904297	-0.55810547	+61.12792969	+1.99951172	-28.47656250	+1676
+1458241339.72410010	+9.74267578	-6.09521484	-0.72949219	+49.89990234	-8.17382813	-62.86376953	+2240	+9.59326172	-5.32177734	-0.49218750	+12.30468750	-17.00683594	+14.10644531	+1764	+7.31689453	-9.76904297	-0.55810547	+61.14990234	+2.02148438	-28.47656250	+1676
+1458241339.73250010	+9.74267578	-6.09521484	-0.72949219	+49.89990234	-8.17382813	-62.86376953	+2240	+9.59326172	-5.32177734	-0.49218750	+12.30468750	-17.00683594	+14.10644531	+1764	+7.32128906	-9.76904297	-0.55371094	+61.17187500	+2.02148438	-28.49853516	+1676
+1458241339.74079990	+9.74267578	-6.09521484	-0.72949219	+49.89990234	-8.17382813	-62.86376953	+2240	+9.59326172	-5.32177734	-0.49218750	+12.30468750	-17.00683594	+14.10644531	+1764	+7.32128906	-9.76904297	-0.55371094	+61.19384766	+2.04345703	-28.49853516	+1676
+1458241339.74499990	+9.74267578	-6.09521484	-0.72949219	+49.89990234	-8.17382813	-62.86376953	+2240	+9.59326172	-5.32177734	-0.49218750	+12.30468750	-17.00683594	+14.10644531	+1764	+7.32128906	-9.76904297	-0.55371094	+61.19384766	+2.04345703	-28.49853516	+1680
+1458241339.75330000	+9.74267578	-6.09521484	-0.72949219	+49.89990234	-8.17382813	-62.86376953	+2240	+9.59326172	-5.32177734	-0.49218750	+12.30468750	-17.00683594	+14.10644531	+1764	+7.32568359	-9.76904297	-0.55371094	+61.21582031	+2.06542969	-28.49853516	+1680
+1458241339.75749990	+9.74267578	-6.09521484	-0.72949219	+49.89990234	-8.17382813	-62.86376953	+2240	+9.59326172	-5.32177734	-0.49218750	+12.30468750	-17.00683594	+14.10644531	+1764	+7.32568359	-9.76904297	-0.55371094	+61.21582031	+2.06542969	-28.49853516	+1680
+1458241339.76580000	+9.74267578	-6.09521484	-0.72949219	+49.89990234	-8.15185547	-62.84179688	+2240	+9.59326172	-5.32177734	-0.49218750	+12.30468750	-17.00683594	+14.10644531	+1764	+7.32128906	-9.76904297	-0.55371094	+61.19384766	+2.06542969	-28.49853516	+1680
+1458241339.77000000	+9.74267578	-6.09521484	-0.72949219	+49.87792969	-8.15185547	-62.84179688	+2240	+9.59326172	-5.32177734	-0.49218750	+12.30468750	-17.00683594	+14.10644531	+1764	+7.32128906	-9.76904297	-0.55371094	+61.19384766	+2.06542969	-28.47656250	+1680
+1458241339.77830000	+9.74267578	-6.09521484	-0.72949219	+49.87792969	-8.15185547	-62.84179688	+2240	+9.59326172	-5.32177734	-0.49218750	+12.30468750	-17.00683594	+14.10644531	+1764	+7.32128906	-9.76904297	-0.55371094	+61.19384766	+2.04345703	-28.47656250	+1680
+1458241339.78239990	+9.74267578	-6.09521484	-0.72949219	+49.87792969	-8.15185547	-62.84179688	+2240	+9.59326172	-5.32177734	-0.49218750	+12.30468750	-17.00683594	+14.10644531	+1764	+7.32128906	-9.76904297	-0.55371094	+61.19384766	+2.04345703	-28.47656250	+1680
+1458241339.79080010	+9.74267578	-6.09960938	-0.72949219	+49.87792969	-8.15185547	-62.84179688	+2240	+9.59326172	-5.32177734	-0.49218750	+12.30468750	-17.00683594	+14.08447266	+1764	+7.31689453	-9.76904297	-0.55810547	+61.17187500	+2.04345703	-28.45458984	+1680
+1458241339.79489990	+9.74267578	-6.09960938	-0.72949219	+49.87792969	-8.15185547	-62.84179688	+2240	+9.59326172	-5.32177734	-0.49218750	+12.30468750	-17.00683594	+14.08447266	+1764	+7.31689453	-9.76904297	-0.55810547	+61.17187500	+2.04345703	-28.45458984	+1680
+1458241339.80329990	+9.74267578	-6.09960938	-0.72949219	+49.87792969	-8.12988281	-62.84179688	+2240	+9.59326172	-5.32177734	-0.49218750	+12.30468750	-17.00683594	+14.08447266	+1764	+7.31689453	-9.76904297	-0.55810547	+61.17187500	+2.04345703	-28.45458984	+1676
+1458241339.80740000	+9.74267578	-6.09960938	-0.72949219	+49.87792969	-8.12988281	-62.84179688	+2240	+9.59326172	-5.32177734	-0.49218750	+12.30468750	-17.00683594	+14.08447266	+1764	+7.31689453	-9.76904297	-0.55810547	+61.17187500	+2.04345703	-28.45458984	+1676
+1458241339.81580000	+9.74267578	-6.09960938	-0.72949219	+49.87792969	-8.12988281	-62.84179688	+2240	+9.59326172	-5.32177734	-0.49218750	+12.30468750	-17.00683594	+14.08447266	+1764	+7.31689453	-9.76904297	-0.55810547	+61.17187500	+2.04345703	-28.45458984	+1676
+1458241339.81990000	+9.74267578	-6.09960938	-0.72949219	+49.87792969	-8.12988281	-62.84179688	+2240	+9.59326172	-5.32177734	-0.49218750	+12.30468750	-17.00683594	+14.08447266	+1764	+7.31689453	-9.76904297	-0.55810547	+61.17187500	+2.04345703	-28.45458984	+1676
+1458241339.83240010	+9.74267578	-6.09960938	-0.72949219	+49.87792969	-8.12988281	-62.84179688	+2240	+9.59326172	-5.32177734	-0.49218750	+12.30468750	-17.00683594	+14.08447266	+1764	+7.32128906	-9.76904297	-0.55371094	+61.19384766	+2.06542969	-28.45458984	+1676
+1458241339.83660010	+9.74267578	-6.09960938	-0.72949219	+49.87792969	-8.12988281	-62.84179688	+2240	+9.59326172	-5.32177734	-0.49218750	+12.30468750	-17.00683594	+14.08447266	+1764	+7.32128906	-9.76904297	-0.55371094	+61.19384766	+2.06542969	-28.45458984	+1676
+1458241339.84489990	+9.74267578	-6.09960938	-0.72949219	+49.87792969	-8.12988281	-62.86376953	+2240	+9.59326172	-5.32177734	-0.49218750	+12.30468750	-17.00683594	+14.08447266	+1764	+7.32568359	-9.76904297	-0.55371094	+61.21582031	+2.06542969	-28.47656250	+1676
+1458241339.85330010	+9.74707031	-6.09960938	-0.72949219	+49.87792969	-8.12988281	-62.86376953	+2240	+9.59326172	-5.32177734	-0.49658203	+12.30468750	-17.00683594	+14.08447266	+1764	+7.32568359	-9.76904297	-0.55371094	+61.23779297	+2.08740234	-28.47656250	+1680
+1458241339.85739990	+9.74707031	-6.09960938	-0.72949219	+49.87792969	-8.12988281	-62.86376953	+2240	+9.59326172	-5.32177734	-0.49658203	+12.30468750	-17.00683594	+14.08447266	+1764	+7.32568359	-9.76464844	-0.54931641	+61.23779297	+2.08740234	-28.47656250	+1680
+1458241339.86159990	+9.74707031	-6.09960938	-0.72949219	+49.87792969	-8.12988281	-62.86376953	+2240	+9.59326172	-5.32177734	-0.49658203	+12.30468750	-17.00683594	+14.08447266	+1764	+7.32568359	-9.76464844	-0.54931641	+61.23779297	+2.08740234	-28.47656250	+1680
+1458241339.86990000	+9.74707031	-6.09960938	-0.72949219	+49.85595703	-8.12988281	-62.86376953	+2240	+9.59326172	-5.32177734	-0.49658203	+12.30468750	-17.00683594	+14.08447266	+1764	+7.33007813	-9.76464844	-0.54931641	+61.25976563	+2.08740234	-28.49853516	+1680
+1458241339.87410000	+9.74707031	-6.09960938	-0.72949219	+49.85595703	-8.12988281	-62.86376953	+2240	+9.59326172	-5.32177734	-0.49658203	+12.30468750	-17.00683594	+14.08447266	+1760	+7.33007813	-9.76464844	-0.54931641	+61.25976563	+2.08740234	-28.49853516	+1680
+1458241339.88240000	+9.74707031	-6.09960938	-0.72949219	+49.85595703	-8.12988281	-62.86376953	+2236	+9.59326172	-5.32177734	-0.49658203	+12.30468750	-17.00683594	+14.06250000	+1760	+7.32568359	-9.76464844	-0.54931641	+61.23779297	+2.08740234	-28.47656250	+1684
+1458241339.88660000	+9.74707031	-6.09960938	-0.72949219	+49.85595703	-8.12988281	-62.86376953	+2236	+9.59326172	-5.32177734	-0.49658203	+12.30468750	-17.00683594	+14.06250000	+1760	+7.32568359	-9.76464844	-0.54931641	+61.23779297	+2.08740234	-28.47656250	+1684
+1458241339.89490010	+9.74707031	-6.09960938	-0.72949219	+49.85595703	-8.12988281	-62.86376953	+2236	+9.59326172	-5.32617188	-0.49218750	+12.30468750	-17.00683594	+14.06250000	+1760	+7.32568359	-9.76904297	-0.55371094	+61.23779297	+2.08740234	-28.47656250	+1684
+1458241339.89910010	+9.74707031	-6.09960938	-0.72949219	+49.85595703	-8.12988281	-62.86376953	+2236	+9.59326172	-5.32617188	-0.49218750	+12.30468750	-17.00683594	+14.06250000	+1760	+7.32568359	-9.76904297	-0.55371094	+61.21582031	+2.08740234	-28.47656250	+1684
+1458241339.90739990	+9.74707031	-6.09960938	-0.72949219	+49.85595703	-8.12988281	-62.88574219	+2236	+9.59326172	-5.32617188	-0.49218750	+12.30468750	-17.00683594	+14.04052734	+1760	+7.32128906	-9.76904297	-0.55371094	+61.21582031	+2.06542969	-28.47656250	+1684
+1458241339.91160010	+9.74707031	-6.09960938	-0.72949219	+49.85595703	-8.12988281	-62.88574219	+2236	+9.59326172	-5.32617188	-0.49218750	+12.32666016	-17.02880859	+14.04052734	+1760	+7.32128906	-9.76904297	-0.55371094	+61.19384766	+2.06542969	-28.47656250	+1684
+1458241339.91989990	+9.74707031	-6.09960938	-0.72949219	+49.85595703	-8.12988281	-62.88574219	+2236	+9.59326172	-5.32617188	-0.49218750	+12.32666016	-17.02880859	+14.01855469	+1760	+7.32128906	-9.76904297	-0.55371094	+61.19384766	+2.06542969	-28.47656250	+1684
+1458241339.92820000	+9.74707031	-6.09960938	-0.72949219	+49.83398438	-8.12988281	-62.88574219	+2236	+9.59326172	-5.32617188	-0.49218750	+12.32666016	-17.02880859	+14.01855469	+1760	+7.32128906	-9.76904297	-0.55371094	+61.19384766	+2.06542969	-28.47656250	+1684
+1458241339.93240000	+9.74707031	-6.09960938	-0.72949219	+49.83398438	-8.12988281	-62.88574219	+2236	+9.59326172	-5.32617188	-0.49218750	+12.32666016	-17.02880859	+14.01855469	+1760	+7.32128906	-9.76904297	-0.55371094	+61.19384766	+2.06542969	-28.47656250	+1684
+1458241339.94070010	+9.74707031	-6.09960938	-0.72949219	+49.83398438	-8.12988281	-62.88574219	+2236	+9.59326172	-5.32177734	-0.49218750	+12.32666016	-17.05078125	+14.01855469	+1760	+7.32128906	-9.76904297	-0.55371094	+61.19384766	+2.06542969	-28.47656250	+1684
+1458241339.94490000	+9.74707031	-6.09960938	-0.72949219	+49.83398438	-8.12988281	-62.88574219	+2236	+9.59765625	-5.32177734	-0.49218750	+12.32666016	-17.05078125	+14.01855469	+1760	+7.32128906	-9.76904297	-0.55371094	+61.19384766	+2.04345703	-28.47656250	+1684
+1458241339.95320010	+9.74707031	-6.09960938	-0.72949219	+49.83398438	-8.12988281	-62.88574219	+2236	+9.59765625	-5.32177734	-0.49218750	+12.32666016	-17.07275391	+14.01855469	+1764	+7.32568359	-9.76904297	-0.55371094	+61.19384766	+2.04345703	-28.49853516	+1684
+1458241339.95740010	+9.74707031	-6.09960938	-0.72949219	+49.83398438	-8.15185547	-62.88574219	+2236	+9.59765625	-5.32177734	-0.49218750	+12.32666016	-17.07275391	+14.01855469	+1764	+7.32568359	-9.76904297	-0.55371094	+61.21582031	+2.04345703	-28.49853516	+1684
+1458241339.96569990	+9.74707031	-6.09960938	-0.72949219	+49.83398438	-8.15185547	-62.88574219	+2240	+9.59765625	-5.32177734	-0.49218750	+12.32666016	-17.09472656	+14.04052734	+1764	+7.33007813	-9.76464844	-0.54931641	+61.21582031	+2.04345703	-28.52050781	+1684
+1458241339.96989990	+9.74707031	-6.09960938	-0.72949219	+49.83398438	-8.17382813	-62.88574219	+2240	+9.59765625	-5.32177734	-0.49218750	+12.30468750	-17.09472656	+14.04052734	+1764	+7.33007813	-9.76464844	-0.54931641	+61.23779297	+2.04345703	-28.52050781	+1688
+1458241339.97400000	+9.75146484	-6.09960938	-0.72949219	+49.81201172	-8.17382813	-62.88574219	+2240	+9.59765625	-5.32177734	-0.49218750	+12.30468750	-17.11669922	+14.06250000	+1764	+7.33007813	-9.76464844	-0.54931641	+61.23779297	+2.04345703	-28.54248047	+1688
+1458241339.98239990	+9.75146484	-6.09521484	-0.72949219	+49.81201172	-8.21777344	-62.88574219	+2244	+9.59765625	-5.31738281	-0.48779297	+12.30468750	-17.13867188	+14.08447266	+1764	+7.33886719	-9.76025391	-0.54931641	+61.25976563	+1.99951172	-28.56445313	+1688
+1458241339.98650000	+9.75146484	-6.09521484	-0.72509766	+49.81201172	-8.21777344	-62.88574219	+2244	+9.60205078	-5.31738281	-0.48779297	+12.30468750	-17.16064453	+14.08447266	+1764	+7.33886719	-9.76025391	-0.54931641	+61.25976563	+1.97753906	-28.56445313	+1692
+1458241339.99490000	+9.75585938	-6.09521484	-0.72509766	+49.83398438	-8.26171875	-62.88574219	+2248	+9.60205078	-5.31298828	-0.48339844	+12.28271484	-17.18261719	+14.10644531	+1768	+7.34326172	-9.75585938	-0.54931641	+61.25976563	+1.91162109	-28.58642578	+1692
+1458241339.99900010	+9.75585938	-6.09082031	-0.72509766	+49.83398438	-8.28369141	-62.88574219	+2248	+9.60644531	-5.31298828	-0.48339844	+12.28271484	-17.20458984	+14.12841797	+1768	+7.34326172	-9.75585938	-0.55371094	+61.23779297	+1.86767578	-28.58642578	+1696
+1458241340.00740000	+9.75585938	-6.08642578	-0.72070313	+49.83398438	-8.32763672	-62.88574219	+2252	+9.61083984	-5.30859375	-0.47900391	+12.26074219	-17.27050781	+14.17236328	+1772	+7.34326172	-9.75146484	-0.56250000	+61.19384766	+1.73583984	-28.58642578	+1696
+1458241340.01149990	+9.76025391	-6.08203125	-0.72070313	+49.85595703	-8.37158203	-62.88574219	+2252	+9.61083984	-5.30419922	-0.47460938	+12.23876953	-17.31445313	+14.19433594	+1772	+7.34326172	-9.75146484	-0.56689453	+61.17187500	+1.64794922	-28.56445313	+1696
+1458241340.01979990	+9.76464844	-6.07324219	-0.71630859	+49.89990234	-8.45947266	-62.88574219	+2260	+9.61962891	-5.29101563	-0.46582031	+12.19482422	-17.42431641	+14.26025391	+1780	+7.34765625	-9.74267578	-0.58007813	+61.10595703	+1.45019531	-28.56445313	+1700
+1458241340.02819990	+9.76904297	-6.06005859	-0.70751953	+49.96582031	-8.59130859	-62.86376953	+2264	+9.62841797	-5.27783203	-0.45263672	+12.15087891	-17.55615234	+14.37011719	+1788	+7.35205078	-9.73388672	-0.59326172	+61.06201172	+1.23046875	-28.58642578	+1700
+1458241340.03230000	+9.77343750	-6.05126953	-0.70312500	+50.03173828	-8.70117188	-62.86376953	+2268	+9.63281250	-5.26904297	-0.44824219	+12.08496094	-17.64404297	+14.47998047	+1796	+7.35644531	-9.72949219	-0.60205078	+61.04003906	+1.07666016	-28.63037109	+1700
+1458241340.04070000	+9.78662109	-6.03369141	-0.69873047	+50.18554688	-8.96484375	-62.81982422	+2272	+9.64599609	-5.24707031	-0.43505859	+11.99707031	-17.86376953	+14.72167969	+1804	+7.37841797	-9.71191406	-0.61083984	+61.08398438	+0.81298828	-28.76220703	+1704
+1458241340.04900000	+9.80419922	-6.00732422	-0.68554688	+50.47119141	-9.36035156	-62.73193359	+2284	+9.66357422	-5.22070313	-0.41748047	+11.84326172	-18.19335938	+15.05126953	+1820	+7.42236328	-9.68994141	-0.61523438	+61.23779297	+0.48339844	-29.02587891	+1712
+1458241340.05320000	+9.81298828	-5.99414063	-0.68115234	+50.62500000	-9.55810547	-62.68798828	+2288	+9.67236328	-5.20751953	-0.40869141	+11.79931641	-18.36914063	+15.20507813	+1824	+7.44433594	-9.67675781	-0.61523438	+61.32568359	+0.32958984	-29.17968750	+1716
+1458241340.05730010	+9.82177734	-5.97216797	-0.67236328	+50.86669922	-9.82177734	-62.62207031	+2296	+9.68115234	-5.18994141	-0.39990234	+11.68945313	-18.58886719	+15.40283203	+1828	+7.47509766	-9.65917969	-0.61523438	+61.45751953	+0.13183594	-29.42138672	+1724
+1458241340.06570010	+9.84814453	-5.94140625	-0.66357422	+51.35009766	-10.30517578	-62.46826172	+2312	+9.69873047	-5.15917969	-0.38232422	+11.53564453	-19.02832031	+15.75439453	+1840	+7.53222656	-9.63281250	-0.61962891	+61.72119141	-0.19775391	-29.92675781	+1740
+1458241340.06979990	+9.86132813	-5.91943359	-0.65917969	+51.72363281	-10.61279297	-62.38037109	+2320	+9.70751953	-5.14160156	-0.37353516	+11.44775391	-19.33593750	+15.95214844	+1848	+7.56738281	-9.61962891	-0.62841797	+61.85302734	-0.46142578	-30.25634766	+1748
+1458241340.07820010	+9.88769531	-5.87988281	-0.65039063	+52.40478516	-11.11816406	-62.27050781	+2336	+9.72949219	-5.09765625	-0.35595703	+11.33789063	-19.95117188	+16.28173828	+1860	+7.63330078	-9.59326172	-0.63720703	+62.09472656	-0.92285156	-30.91552734	+1764
+1458241340.08229990	+9.90527344	-5.86230469	-0.64599609	+52.80029297	-11.38183594	-62.24853516	+2344	+9.74267578	-5.08007813	-0.33837891	+11.29394531	-20.34667969	+16.36962891	+1868	+7.66845703	-9.58007813	-0.65478516	+62.18261719	-1.20849609	-31.33300781	+1776
+1458241340.08649990	+9.91845703	-5.84033203	-0.63720703	+53.19580078	-11.62353516	-62.24853516	+2352	+9.75585938	-5.05810547	-0.32519531	+11.27197266	-20.76416016	+16.45751953	+1876	+7.69921875	-9.56689453	-0.65917969	+62.22656250	-1.45019531	-31.77246094	+1780
+1458241340.09480000	+9.95361328	-5.80517578	-0.62841797	+53.92089844	-12.08496094	-62.29248047	+2368	+9.78222656	-5.00976563	-0.30322266	+11.25000000	-21.57714844	+16.61132813	+1888	+7.75634766	-9.55371094	-0.69873047	+62.24853516	-2.04345703	-32.47558594	+1792
+1458241340.09900000	+9.97558594	-5.78320313	-0.62402344	+54.27246094	-12.32666016	-62.38037109	+2376	+9.79541016	-4.98339844	-0.28564453	+11.29394531	-22.08251953	+16.63330078	+1896	+7.78271484	-9.54052734	-0.71191406	+62.24853516	-2.32910156	-32.93701172	+1796
+1458241340.10310010	+9.99755859	-5.75683594	-0.61962891	+54.64599609	-12.56835938	-62.44628906	+2384	+9.81298828	-4.95263672	-0.28564453	+11.31591797	-22.47802734	+16.74316406	+1900	+7.81347656	-9.53173828	-0.74267578	+62.22656250	-2.70263672	-33.33251953	+1800
+1458241340.11150000	+10.04150391	-5.72607422	-0.60644531	+55.17333984	-13.00781250	-62.79785156	+2400	+9.84814453	-4.89111328	-0.25488281	+11.55761719	-23.59863281	+16.56738281	+1916	+7.87060547	-9.50976563	-0.79101563	+62.07275391	-3.38378906	-34.25537109	+1800
+1458241340.11980010	+10.10742188	-5.69531250	-0.59765625	+55.56884766	-13.53515625	-63.25927734	+2412	+9.88769531	-4.82958984	-0.24169922	+11.84326172	-24.65332031	+16.36962891	+1924	+7.93212891	-9.49218750	-0.84375000	+61.85302734	-4.08691406	-35.20019531	+1800
+1458241340.12400010	+10.13818359	-5.67333984	-0.58447266	+55.72265625	-13.82080078	-63.56689453	+2424	+9.90966797	-4.79443359	-0.22851563	+12.06298828	-25.24658203	+16.17187500	+1932	+7.96728516	-9.47900391	-0.87011719	+61.74316406	-4.46044922	-35.68359375	+1796
+1458241340.13229990	+10.21728516	-5.64697266	-0.58007813	+55.78857422	-14.39208984	-64.18212891	+2440	+9.95800781	-4.72851563	-0.23291016	+12.48046875	-26.27929688	+15.77636719	+1940	+8.03759766	-9.46142578	-0.93164063	+61.41357422	-5.16357422	-36.67236328	+1788
+1458241340.14060000	+10.30517578	-5.61181641	-0.57568359	+55.85449219	-14.98535156	-64.88525391	+2464	+10.01953125	-4.64941406	-0.24169922	+13.09570313	-27.35595703	+15.24902344	+1960	+8.12548828	-9.42626953	-0.98876953	+61.17187500	-5.84472656	-37.68310547	+1788
+1458241340.14479990	+10.34472656	-5.61181641	-0.57128906	+55.63476563	-15.27099609	-65.28076172	+2472	+10.04589844	-4.61865234	-0.24169922	+13.33740234	-27.94921875	+14.83154297	+1964	+8.17382813	-9.41308594	-1.01513672	+60.97412109	-6.15234375	-38.25439453	+1788
+1458241340.15310000	+10.44580078	-5.58105469	-0.57128906	+55.43701172	-15.90820313	-66.07177734	+2496	+10.11621094	-4.53515625	-0.26806641	+14.06250000	-28.98193359	+14.08447266	+1984	+8.28369141	-9.36914063	-1.06787109	+60.75439453	-6.76757813	-39.33105469	+1800
+1458241340.15730000	+10.49853516	-5.58105469	-0.57128906	+55.17333984	-16.21582031	-66.53320313	+2508	+10.14697266	-4.50439453	-0.28125000	+14.32617188	-29.55322266	+13.60107422	+1992	+8.34082031	-9.35595703	-1.08984375	+60.55664063	-7.03125000	-39.92431641	+1804
+1458241340.16560010	+10.60839844	-5.55908203	-0.58007813	+54.79980469	-16.89697266	-67.39013672	+2536	+10.23046875	-4.42089844	-0.32080078	+15.09521484	-30.54199219	+12.67822266	+2016	+8.47265625	-9.30322266	-1.14257813	+60.35888672	-7.60253906	-41.04492188	+1820
+1458241340.16980000	+10.66113281	-5.55468750	-0.58447266	+54.53613281	-17.22656250	-67.85156250	+2548	+10.27001953	-4.39453125	-0.34277344	+15.35888672	-31.06933594	+12.15087891	+2024	+8.53417969	-9.28564453	-1.16455078	+60.16113281	-7.82226563	-41.66015625	+1824
+1458241340.17389990	+10.71826172	-5.54589844	-0.58886719	+54.31640625	-17.57812500	-68.31298828	+2564	+10.31396484	-4.35058594	-0.36914063	+15.73242188	-31.57470703	+11.60156250	+2040	+8.60888672	-9.25488281	-1.19091797	+60.07324219	-8.08593750	-42.25341797	+1832
+1458241340.17810010	+10.77978516	-5.54150391	-0.59765625	+54.07470703	-17.92968750	-68.77441406	+2580	+10.36230469	-4.30664063	-0.39550781	+16.14990234	-32.05810547	+11.05224609	+2052	+8.68798828	-9.22412109	-1.21728516	+60.00732422	-8.37158203	-42.84667969	+1840
+1458241340.18639990	+10.90283203	-5.52392578	-0.61083984	+53.59130859	-18.65478516	-69.74121094	+2616	+10.45458984	-4.23193359	-0.45703125	+16.78710938	-33.04687500	+9.88769531	+2076	+8.82861328	-9.16699219	-1.27001953	+59.69970703	-8.83300781	-44.07714844	+1856
+1458241340.19059990	+10.96875000	-5.51513672	-0.61962891	+53.34960938	-19.00634766	-70.24658203	+2636	+10.51171875	-4.19238281	-0.48779297	+17.20458984	-33.55224609	+9.27246094	+2092	+8.90771484	-9.13623047	-1.30078125	+59.56787109	-9.09667969	-44.67041016	+1860
+1458241340.19890000	+11.09619141	-5.49755859	-0.64160156	+52.86621094	-19.70947266	-71.21337891	+2672	+10.61279297	-4.11767578	-0.56250000	+17.84179688	-34.47509766	+8.08593750	+2120	+9.04833984	-9.08349609	-1.37109375	+59.15039063	-9.58007813	-45.83496094	+1876
+1458241340.20310000	+11.16210938	-5.48876953	-0.65039063	+52.62451172	-20.08300781	-71.71875000	+2692	+10.67431641	-4.07373047	-0.59326172	+18.28125000	-35.00244141	+7.42675781	+2136	+9.12304688	-9.04833984	-1.41064453	+58.95263672	-9.86572266	-46.36230469	+1884
+1458241340.20729990	+11.22363281	-5.47558594	-0.65917969	+52.40478516	-20.45654297	-72.24609375	+2712	+10.72705078	-4.03857422	-0.63281250	+18.56689453	-35.46386719	+6.81152344	+2148	+9.18457031	-9.02197266	-1.45019531	+58.66699219	-10.10742188	-46.88964844	+1892
+1458241340.21980000	+11.42578125	-5.43603516	-0.68994141	+51.67968750	-21.53320313	-73.82812500	+2764	+10.91162109	-3.91552734	-0.74267578	+19.66552734	-36.89208984	+4.87792969	+2188	+9.37792969	-8.93847656	-1.59521484	+57.76611328	-10.92041016	-48.38378906	+1932
+1458241340.22810010	+11.56640625	-5.40966797	-0.70751953	+51.19628906	-22.23632813	-74.88281250	+2800	+11.04785156	-3.82763672	-0.81298828	+20.50048828	-37.85888672	+3.49365234	+2220	+9.50537109	-8.88134766	-1.70507813	+57.08496094	-11.46972656	-49.19677734	+1964
+1458241340.24889990	+11.91796875	-5.32617188	-0.75585938	+49.76806641	-24.06005859	-77.40966797	+2924	+11.39941406	-3.62548828	-1.01074219	+22.23632813	-40.07812500	+0.19775391	+2304	+9.80859375	-8.74072266	-1.99951172	+55.15136719	-12.85400391	-51.10839844	+2084
+1458241340.25309990	+11.99267578	-5.31298828	-0.76025391	+49.46044922	-24.43359375	-78.00292969	+2952	+11.47851563	-3.58154297	-1.03710938	+22.69775391	-40.62744141	-0.61523438	+2320	+9.87890625	-8.70996094	-2.04785156	+54.82177734	-13.11767578	-51.56982422	+2112
+1458241340.26140000	+12.14208984	-5.28222656	-0.78662109	+48.71337891	-25.20263672	-78.85986328	+3012	+11.63232422	-3.49804688	-1.12060547	+23.35693359	-41.44042969	-1.91162109	+2356	+10.01953125	-8.64843750	-2.16210938	+54.09667969	-13.71093750	-52.33886719	+2168
+1458241340.26560000	+12.21679688	-5.27343750	-0.79101563	+48.33984375	-25.59814453	-79.36523438	+3044	+11.71142578	-3.45849609	-1.14697266	+23.77441406	-41.96777344	-2.70263672	+2372	+10.09863281	-8.61328125	-2.20166016	+53.81103516	-14.01855469	-52.82226563	+2196
+1458241340.27390000	+12.36181641	-5.24267578	-0.82177734	+47.48291016	-26.38916016	-80.11230469	+3108	+11.86962891	-3.37939453	-1.23925781	+24.38964844	-42.71484375	-3.97705078	+2412	+10.25683594	-8.52978516	-2.29833984	+53.26171875	-14.65576172	-53.70117188	+2252
+1458241340.27810000	+12.43652344	-5.23388672	-0.82617188	+47.04345703	-26.82861328	-80.57373047	+3140	+11.95312500	-3.33984375	-1.26562500	+24.78515625	-43.22021484	-4.79003906	+2428	+10.34912109	-8.48583984	-2.33349609	+53.06396484	-15.00732422	-54.27246094	+2276
+1458241340.28640010	+12.58593750	-5.21191406	-0.85693359	+46.12060547	-27.68554688	-81.23291016	+3204	+12.11132813	-3.26074219	-1.34912109	+25.42236328	-43.96728516	-6.10839844	+2464	+10.52929688	-8.39794922	-2.40820313	+52.64648438	-15.73242188	-55.30517578	+2320
+1458241340.29060010	+12.66064453	-5.20751953	-0.86132813	+45.61523438	-28.12500000	-81.65039063	+3232	+12.19482422	-3.22558594	-1.37548828	+25.83984375	-44.45068359	-6.96533203	+2476	+10.62597656	-8.35400391	-2.43896484	+52.49267578	-16.10595703	-55.89843750	+2340
+1458241340.29889990	+12.81445313	-5.18554688	-0.89648438	+44.62646484	-28.98193359	-82.19970703	+3300	+12.36181641	-3.14648438	-1.46337891	+26.43310547	-45.10986328	-8.26171875	+2516	+10.81494141	-8.26171875	-2.50488281	+52.09716797	-16.89697266	-56.99707031	+2372
+1458241340.30310010	+12.88476563	-5.18115234	-0.90087891	+44.09912109	-29.42138672	-82.55126953	+3328	+12.44091797	-3.11132813	-1.48974609	+26.85058594	-45.57128906	-9.11865234	+2528	+10.91162109	-8.20898438	-2.53564453	+51.94335938	-17.29248047	-57.56835938	+2384
+1458241340.30720000	+12.95507813	-5.15917969	-0.91406250	+43.65966797	-29.88281250	-82.85888672	+3360	+12.52441406	-3.06298828	-1.52490234	+27.20214844	-45.92285156	-9.79980469	+2548	+10.99951172	-8.16503906	-2.56201172	+51.74560547	-17.70996094	-58.13964844	+2392
+1458241340.31139990	+13.02978516	-5.15039063	-0.92724609	+43.13232422	-30.32226563	-83.14453125	+3392	+12.60791016	-3.03222656	-1.56884766	+27.48779297	-46.23046875	-10.52490234	+2564	+11.09179688	-8.11230469	-2.60156250	+51.54785156	-18.10546875	-58.64501953	+2404
+1458241340.31970000	+13.17480469	-5.12402344	-0.93603516	+42.20947266	-31.26708984	-83.82568359	+3456	+12.77490234	-2.95312500	-1.62597656	+28.27880859	-46.99951172	-12.15087891	+2596	+11.27197266	-8.02001953	-2.66748047	+51.17431641	-18.91845703	-59.76562500	+2416
+1458241340.32390000	+13.24951172	-5.11523438	-0.94921875	+41.70410156	-31.68457031	-84.11132813	+3492	+12.85839844	-2.91796875	-1.66552734	+28.60839844	-47.26318359	-12.94189453	+2616	+11.35546875	-7.98486328	-2.71142578	+50.88867188	-19.29199219	-60.22705078	+2424
+1458241340.32800010	+13.31542969	-5.10205078	-0.94921875	+41.24267578	-32.12402344	-84.50683594	+3524	+12.94189453	-2.88281250	-1.68310547	+29.09179688	-47.68066406	-13.93066406	+2632	+11.43896484	-7.94531250	-2.74658203	+50.60302734	-19.64355469	-60.71044922	+2432
+1458241340.33640000	+13.46044922	-5.05810547	-0.95361328	+40.42968750	-33.02490234	-85.14404297	+3600	+13.11328125	-2.80371094	-1.74462891	+29.83886719	-48.22998047	-15.49072266	+2672	+11.58398438	-7.87060547	-2.84326172	+49.94384766	-20.32470703	-61.47949219	+2452
+1458241340.34050010	+13.52636719	-5.03613281	-0.94482422	+40.03417969	-33.50830078	-85.53955078	+3644	+13.19677734	-2.76855469	-1.75781250	+30.32226563	-48.62548828	-16.50146484	+2688	+11.65429688	-7.83105469	-2.89160156	+49.61425781	-20.63232422	-61.87500000	+2464
+1458241340.34470010	+13.59667969	-5.00097656	-0.94042969	+39.72656250	-33.99169922	-85.89111328	+3688	+13.28466797	-2.72021484	-1.77978516	+30.76171875	-48.91113281	-17.31445313	+2708	+11.72021484	-7.79150391	-2.93994141	+49.26269531	-20.96191406	-62.22656250	+2480
+1458241340.34890010	+13.66699219	-4.98779297	-0.94042969	+39.30908203	-34.40917969	-86.22070313	+3728	+13.36816406	-2.68505859	-1.80615234	+31.15722656	-49.15283203	-18.17138672	+2728	+11.78173828	-7.76074219	-3.00146484	+48.84521484	-21.24755859	-62.51220703	+2500
+1458241340.35719990	+13.80322266	-4.93945313	-0.91406250	+38.60595703	-35.39794922	-87.01171875	+3824	+13.54394531	-2.59716797	-1.83691406	+32.12402344	-49.76806641	-19.99511719	+2776	+11.91357422	-7.69482422	-3.08935547	+48.14208984	-21.79687500	-63.21533203	+2544
+1458241340.36139990	+13.87353516	-4.92187500	-0.90527344	+38.21044922	-35.83740234	-87.31933594	+3868	+13.62744141	-2.56201172	-1.85888672	+32.47558594	-49.96582031	-20.80810547	+2796	+11.97949219	-7.66845703	-3.15087891	+47.72460938	-22.03857422	-63.43505859	+2572
+1458241340.36550000	+13.93945313	-4.89990234	-0.89208984	+37.83691406	-36.32080078	-87.71484375	+3920	+13.71093750	-2.52685547	-1.86328125	+32.95898438	-50.29541016	-21.81884766	+2820	+12.04101563	-7.63769531	-3.19482422	+47.37304688	-22.28027344	-63.76464844	+2596
+1458241340.37389990	+14.07128906	-4.84716797	-0.87890625	+37.06787109	-37.22167969	-88.17626953	+4020	+13.87792969	-2.43896484	-1.89843750	+33.77197266	-50.71289063	-23.35693359	+2872	+12.16845703	-7.55419922	-3.29589844	+46.69189453	-22.82958984	-64.18212891	+2664
+1458241340.37800000	+14.13720703	-4.83398438	-0.86572266	+36.60644531	-37.72705078	-88.48388672	+4068	+13.95703125	-2.40380859	-1.90283203	+34.18945313	-50.99853516	-24.27978516	+2896	+12.23876953	-7.51904297	-3.32666016	+46.42822266	-23.11523438	-64.55566406	+2696
+1458241340.38220000	+14.19873047	-4.80761719	-0.85693359	+36.23291016	-38.18847656	-88.63769531	+4120	+14.04052734	-2.35107422	-1.92480469	+34.58496094	-51.17431641	-24.93896484	+2924	+12.31347656	-7.47070313	-3.36181641	+46.18652344	-23.44482422	-64.81933594	+2728
+1458241340.38640000	+14.26464844	-4.79882813	-0.85693359	+35.70556641	-38.62792969	-88.76953125	+4168	+14.11962891	-2.32031250	-1.94677734	+34.87060547	-51.32812500	-25.64208984	+2948	+12.38378906	-7.43115234	-3.40576172	+45.92285156	-23.75244141	-65.03906250	+2764
+1458241340.39050010	+14.32617188	-4.79003906	-0.84814453	+35.17822266	-39.08935547	-88.94531250	+4216	+14.19433594	-2.28515625	-1.95117188	+35.24414063	-51.59179688	-26.47705078	+2972	+12.46289063	-7.38720703	-3.41894531	+45.72509766	-24.10400391	-65.43457031	+2792
+1458241340.39470010	+14.39208984	-4.76367188	-0.84814453	+34.71679688	-39.50683594	-88.96728516	+4264	+14.27783203	-2.23681641	-1.96875000	+35.55175781	-51.72363281	-27.04833984	+3004	+12.54199219	-7.33447266	-3.44091797	+45.57128906	-24.49951172	-65.72021484	+2824
+1458241340.39879990	+14.44921875	-4.75488281	-0.85693359	+34.10156250	-39.90234375	-88.94531250	+4308	+14.35253906	-2.20605469	-1.99072266	+35.77148438	-51.83349609	-27.64160156	+3028	+12.62548828	-7.28173828	-3.46728516	+45.39550781	-24.89501953	-65.96191406	+2852
+1458241340.40720010	+14.56347656	-4.72412109	-0.87011719	+32.91503906	-40.69335938	-88.85742188	+4396	+14.49316406	-2.12255859	-2.02587891	+36.32080078	-52.11914063	-28.80615234	+3088	+12.79687500	-7.16308594	-3.50244141	+45.17578125	-25.72998047	-66.51123047	+2896
+1458241340.41129990	+14.62060547	-4.71972656	-0.88330078	+32.23388672	-41.06689453	-88.72558594	+4436	+14.55908203	-2.08740234	-2.04785156	+36.51855469	-52.20703125	-29.35546875	+3116	+12.88037109	-7.10595703	-3.52001953	+45.04394531	-26.16943359	-66.73095703	+2916
+1458241340.41549990	+14.67333984	-4.71533203	-0.88769531	+31.59667969	-41.48437500	-88.68164063	+4476	+14.62500000	-2.05664063	-2.05664063	+36.78222656	-52.38281250	-29.99267578	+3140	+12.96386719	-7.04882813	-3.52880859	+44.93408203	-26.60888672	-67.06054688	+2928
+1458241340.41969990	+14.73486328	-4.69775391	-0.89208984	+31.02539063	-41.90185547	-88.57177734	+4516	+14.69531250	-2.00390625	-2.07421875	+37.02392578	-52.47070313	-30.43212891	+3172	+13.04736328	-6.98291016	-3.53759766	+44.89013672	-27.11425781	-67.32421875	+2940
+1458241340.42380000	+14.79199219	-4.68896484	-0.90087891	+30.41015625	-42.25341797	-88.41796875	+4556	+14.76123047	-1.97314453	-2.09619141	+37.19970703	-52.55859375	-30.91552734	+3204	+13.13085938	-6.93017578	-3.55078125	+44.75830078	-27.53173828	-67.52197266	+2948
+1458241340.42800000	+14.84033203	-4.67578125	-0.90966797	+29.77294922	-42.60498047	-88.30810547	+4592	+14.81835938	-1.93359375	-2.10498047	+37.44140625	-52.64648438	-31.48681641	+3232	+13.20556641	-6.86865234	-3.56396484	+44.62646484	-27.92724609	-67.71972656	+2956
+1458241340.43630000	+14.94580078	-4.63183594	-0.93164063	+28.58642578	-43.28613281	-87.93457031	+4668	+14.94580078	-1.84130859	-2.14013672	+37.94677734	-52.77832031	-32.38769531	+3296	+13.35498047	-6.75000000	-3.59472656	+44.38476563	-28.74023438	-68.07128906	+2964
+1458241340.44050000	+14.98974609	-4.61425781	-0.93603516	+27.97119141	-43.63769531	-87.80273438	+4704	+14.99853516	-1.79736328	-2.14453125	+38.25439453	-52.88818359	-32.93701172	+3324	+13.42089844	-6.69287109	-3.62109375	+44.18701172	-29.06982422	-68.18115234	+2964
+1458241340.44470000	+15.03808594	-4.58349609	-0.92724609	+27.55371094	-44.05517578	-87.71484375	+4740	+15.06005859	-1.74462891	-2.14892578	+38.58398438	-52.97607422	-33.46435547	+3356	+13.48242188	-6.63134766	-3.63867188	+44.07714844	-29.42138672	-68.31298828	+2968
+1458241340.44880010	+15.09082031	-4.55273438	-0.92285156	+27.11425781	-44.42871094	-87.64892578	+4780	+15.12158203	-1.70068359	-2.15332031	+38.91357422	-53.06396484	-33.99169922	+3388	+13.53955078	-6.58740234	-3.66943359	+43.85742188	-29.70703125	-68.44482422	+2972
+1458241340.45720010	+15.18750000	-4.46923828	-0.90087891	+26.38916016	-45.24169922	-87.60498047	+4860	+15.24023438	-1.59082031	-2.14892578	+39.72656250	-53.30566406	-35.20019531	+3456	+13.64501953	-6.48193359	-3.71337891	+43.52783203	-30.21240234	-68.70849609	+2988
+1458241340.46129990	+15.23144531	-4.43408203	-0.89208984	+26.01562500	-45.59326172	-87.58300781	+4900	+15.29736328	-1.53808594	-2.14453125	+40.14404297	-53.41552734	-35.79345703	+3492	+13.69335938	-6.44238281	-3.73974609	+43.28613281	-30.41015625	-68.84033203	+2996
+1458241340.46550010	+15.27099609	-4.39453125	-0.87890625	+25.64208984	-45.94482422	-87.56103516	+4944	+15.35009766	-1.48095703	-2.13574219	+40.60546875	-53.52539063	-36.43066406	+3524	+13.73291016	-6.40283203	-3.77490234	+43.04443359	-30.54199219	-68.90625000	+3012
+1458241340.46970010	+15.31054688	-4.34179688	-0.86572266	+25.40039063	-46.34033203	-87.58300781	+4988	+15.40283203	-1.41943359	-2.12695313	+41.08886719	-53.65722656	-37.04589844	+3564	+13.77246094	-6.35449219	-3.80566406	+42.84667969	-30.71777344	-68.99414063	+3036
+1458241340.47799990	+15.39404297	-4.24511719	-0.83056641	+24.89501953	-47.13134766	-87.62695313	+5084	+15.50390625	-1.30957031	-2.10058594	+42.01171875	-53.89892578	-38.34228516	+3632	+13.85156250	-6.26220703	-3.86718750	+42.47314453	-31.02539063	-69.23583984	+3084
+1458241340.48210000	+15.43359375	-4.18359375	-0.79980469	+24.78515625	-47.59277344	-87.73681641	+5132	+15.56103516	-1.24365234	-2.08300781	+42.56103516	-54.03076172	-39.00146484	+3668	+13.89111328	-6.20947266	-3.88916016	+42.36328125	-31.22314453	-69.38964844	+3112
+1458241340.48630000	+15.47314453	-4.13964844	-0.77343750	+24.58740234	-48.03222656	-87.84667969	+5180	+15.60937500	-1.18652344	-2.06542969	+43.06640625	-54.18457031	-39.66064453	+3704	+13.93066406	-6.16552734	-3.91113281	+42.23144531	-31.37695313	-69.54345703	+3144
+1458241340.49050000	+15.50390625	-4.09130859	-0.75585938	+24.34570313	-48.40576172	-87.89062500	+5228	+15.65332031	-1.12939453	-2.05224609	+43.57177734	-54.29443359	-40.34179688	+3740	+13.97460938	-6.12158203	-3.92871094	+42.14355469	-31.55273438	-69.78515625	+3176
+1458241340.49460010	+15.53906250	-4.03417969	-0.74267578	+24.12597656	-48.75732422	-87.89062500	+5276	+15.70166016	-1.05908203	-2.04345703	+44.07714844	-54.40429688	-40.93505859	+3772	+14.01855469	-6.06445313	-3.94628906	+42.09960938	-31.75048828	-69.93896484	+3212
+1458241340.49880000	+15.57421875	-3.99462891	-0.73388672	+23.81835938	-49.10888672	-87.84667969	+5324	+15.74560547	-1.00634766	-2.03027344	+44.53857422	-54.49218750	-41.55029297	+3804	+14.06689453	-6.00732422	-3.95947266	+42.05566406	-31.99218750	-70.09277344	+3248
+1458241340.50710010	+15.63134766	-3.90673828	-0.72070313	+23.20312500	-49.76806641	-87.73681641	+5408	+15.82031250	-0.89208984	-2.02148438	+45.37353516	-54.66796875	-42.64892578	+3864	+14.16357422	-5.87988281	-3.98583984	+42.03369141	-32.54150391	-70.42236328	+3320
+1458241340.51130010	+15.65771484	-3.87158203	-0.71630859	+22.85156250	-50.11962891	-87.67089844	+5452	+15.85546875	-0.83935547	-2.01708984	+45.74707031	-54.73388672	-43.17626953	+3888	+14.21191406	-5.80957031	-3.99462891	+42.05566406	-32.84912109	-70.57617188	+3356
+1458241340.51550010	+15.68847656	-3.83642578	-0.72070313	+22.43408203	-50.40527344	-87.53906250	+5488	+15.89062500	-0.79101563	-2.01708984	+46.07666016	-54.82177734	-43.65966797	+3916	+14.26904297	-5.74365234	-3.99023438	+42.14355469	-33.22265625	-70.83984375	+3388
+1458241340.51959990	+15.71923828	-3.79687500	-0.72509766	+22.06054688	-50.69091797	-87.38525391	+5524	+15.92578125	-0.72949219	-2.01708984	+46.45019531	-54.86572266	-44.09912109	+3940	+14.32617188	-5.66894531	-3.99023438	+42.27539063	-33.64013672	-71.03759766	+3420
+1458241340.52800010	+15.76757813	-3.75292969	-0.75146484	+21.07177734	-51.17431641	-87.07763672	+5592	+15.98730469	-0.62841797	-2.02587891	+47.10937500	-54.97558594	-45.02197266	+3988	+14.44042969	-5.52832031	-3.98144531	+42.42919922	-34.40917969	-71.41113281	+3464
+1458241340.53629990	+15.82031250	-3.69580078	-0.79101563	+20.12695313	-51.52587891	-86.63818359	+5652	+16.04443359	-0.52734375	-2.04345703	+47.61474609	-55.01953125	-45.74707031	+4032	+14.55029297	-5.37451172	-3.98583984	+42.60498047	-35.20019531	-71.63085938	+3496
+1458241340.54880000	+15.89062500	-3.60351563	-0.82177734	+18.94042969	-52.25097656	-86.24267578	+5724	+16.11914063	-0.37792969	-2.06103516	+48.40576172	-55.12939453	-46.88964844	+4096	+14.69970703	-5.15478516	-3.98583984	+42.84667969	-36.32080078	-72.02636719	+3516
+1458241340.55300000	+15.91699219	-3.57275391	-0.82617188	+18.58886719	-52.51464844	-86.19873047	+5744	+16.14990234	-0.32958984	-2.05664063	+48.75732422	-55.23925781	-47.35107422	+4116	+14.74804688	-5.08447266	-3.98583984	+42.93457031	-36.65039063	-72.18017578	+3520
+1458241340.55710010	+15.94335938	-3.53759766	-0.83056641	+18.25927734	-52.77832031	-86.11083984	+5760	+16.17626953	-0.27246094	-2.05664063	+49.06494141	-55.28320313	-47.74658203	+4140	+14.78759766	-5.01855469	-3.98144531	+43.02246094	-37.00195313	-72.35595703	+3524
+1458241340.56130000	+15.97412109	-3.49804688	-0.83935547	+18.01757813	-52.99804688	-86.04492188	+5780	+16.20703125	-0.22412109	-2.05224609	+49.37255859	-55.32714844	-48.16406250	+4160	+14.83593750	-4.96142578	-3.98144531	+43.06640625	-37.26562500	-72.50976563	+3520
+1458241340.56539990	+15.99609375	-3.45410156	-0.83056641	+17.84179688	-53.32763672	-86.08886719	+5796	+16.23339844	-0.17138672	-2.03906250	+49.76806641	-55.41503906	-48.69140625	+4180	+14.87109375	-4.89990234	-3.99462891	+43.11035156	-37.46337891	-72.59765625	+3524
+1458241340.57380010	+16.04003906	-3.34863281	-0.79101563	+17.68798828	-54.05273438	-86.26464844	+5836	+16.29052734	-0.06152344	-2.01269531	+50.55908203	-55.56884766	-49.68017578	+4228	+14.92822266	-4.79443359	-4.00781250	+43.17626953	-37.83691406	-72.92724609	+3532
+1458241340.57789990	+16.06640625	-3.29589844	-0.76904297	+17.62207031	-54.44824219	-86.35253906	+5856	+16.32128906	-0.00439453	-1.98632813	+51.06445313	-55.72265625	-50.29541016	+4256	+14.95458984	-4.74169922	-4.01220703	+43.22021484	-37.99072266	-73.12500000	+3540
+1458241340.58209990	+16.09277344	-3.23437500	-0.73828125	+17.64404297	-54.88769531	-86.48437500	+5880	+16.35205078	+0.05273438	-1.95556641	+51.56982422	-55.87646484	-50.93261719	+4284	+14.97656250	-4.69335938	-4.01220703	+43.30810547	-38.16650391	-73.36669922	+3548
+1458241340.58629990	+16.11474609	-3.17724609	-0.70751953	+17.66601563	-55.30517578	-86.63818359	+5904	+16.38281250	+0.10986328	-1.92041016	+52.09716797	-56.03027344	-51.59179688	+4308	+15.00292969	-4.64941406	-4.01660156	+43.35205078	-38.27636719	-73.63037109	+3560
+1458241340.59040000	+16.14111328	-3.12451172	-0.66796875	+17.73193359	-55.78857422	-86.83593750	+5924	+16.40917969	+0.16699219	-1.88525391	+52.66845703	-56.18408203	-52.29492188	+4336	+15.02490234	-4.60986328	-4.02099609	+43.41796875	-38.38623047	-73.89404297	+3576
+1458241340.59879990	+16.18066406	-3.00146484	-0.60205078	+17.81982422	-56.62353516	-87.03369141	+5972	+16.47070313	+0.28125000	-1.81933594	+53.70117188	-56.42578125	-53.56933594	+4384	+15.07324219	-4.51757813	-4.02978516	+43.54980469	-38.62792969	-74.35546875	+3620
+1458241340.60290000	+16.19824219	-2.94433594	-0.58007813	+17.79785156	-56.99707031	-87.07763672	+5996	+16.49267578	+0.33398438	-1.78417969	+54.20654297	-56.55761719	-54.22851563	+4408	+15.09521484	-4.47363281	-4.03857422	+43.61572266	-38.73779297	-74.57519531	+3648
+1458241340.60710000	+16.21582031	-2.87841797	-0.54931641	+17.84179688	-57.41455078	-87.14355469	+6020	+16.51904297	+0.39111328	-1.74902344	+54.75585938	-56.68945313	-54.88769531	+4432	+15.11718750	-4.42529297	-4.04296875	+43.70361328	-38.84765625	-74.77294922	+3676
+1458241340.61130000	+16.22900391	-2.83447266	-0.52294922	+17.77587891	-57.83203125	-87.16552734	+6040	+16.54101563	+0.44384766	-1.70947266	+55.28320313	-56.84326172	-55.59082031	+4456	+15.13476563	-4.37255859	-4.04736328	+43.79150391	-39.00146484	-74.99267578	+3708
+1458241340.61540010	+16.24218750	-2.79052734	-0.49658203	+17.66601563	-58.24951172	-87.16552734	+6060	+16.56298828	+0.49218750	-1.67431641	+55.74462891	-56.99707031	-56.20605469	+4480	+15.16113281	-4.32861328	-4.04296875	+43.90136719	-39.22119141	-75.27832031	+3740
+1458241340.61960010	+16.25976563	-2.73779297	-0.48339844	+17.53417969	-58.60107422	-87.05566406	+6080	+16.58935547	+0.54492188	-1.64794922	+56.18408203	-57.12890625	-56.75537109	+4500	+15.18750000	-4.27587891	-4.04296875	+44.03320313	-39.44091797	-75.47607422	+3776
+1458241340.62789990	+16.28613281	-2.66748047	-0.46582031	+17.07275391	-59.17236328	-86.79199219	+6104	+16.62890625	+0.61962891	-1.59960938	+56.84326172	-57.32666016	-57.83203125	+4532	+15.24902344	-4.17041016	-4.03857422	+44.25292969	-39.92431641	-75.93750000	+3836
+1458241340.63210010	+16.29492188	-2.63232422	-0.47021484	+16.80908203	-59.37011719	-86.57226563	+6116	+16.64208984	+0.65917969	-1.58642578	+57.10693359	-57.39257813	-58.22753906	+4544	+15.28417969	-4.11328125	-4.03857422	+44.34082031	-40.18798828	-76.06933594	+3868
+1458241340.63620000	+16.29931641	-2.61035156	-0.47900391	+16.39160156	-59.58984375	-86.30859375	+6124	+16.65527344	+0.69433594	-1.57324219	+57.32666016	-57.45849609	-58.62304688	+4560	+15.31494141	-4.05175781	-4.03857422	+44.40673828	-40.49560547	-76.15722656	+3892
+1458241340.64459990	+16.31250000	-2.57080078	-0.50097656	+15.49072266	-59.98535156	-85.69335938	+6136	+16.68603516	+0.76025391	-1.55566406	+57.67822266	-57.63427734	-59.30419922	+4596	+15.37646484	-3.92871094	-4.02978516	+44.58251953	-41.19873047	-76.39892578	+3932
+1458241340.64870000	+16.31689453	-2.55761719	-0.50976563	+15.05126953	-60.18310547	-85.40771484	+6140	+16.69482422	+0.78222656	-1.54687500	+57.76611328	-57.72216797	-59.61181641	+4612	+15.40722656	-3.87158203	-4.02539063	+44.64843750	-41.52832031	-76.53076172	+3948
+1458241340.65290000	+16.33007813	-2.54443359	-0.51855469	+14.63378906	-60.40283203	-85.16601563	+6140	+16.71240234	+0.80419922	-1.53369141	+57.87597656	-57.83203125	-59.96337891	+4628	+15.44238281	-3.81884766	-4.01220703	+44.73632813	-41.92382813	-76.70654297	+3960
+1458241340.66120000	+16.34765625	-2.51806641	-0.54931641	+13.71093750	-60.66650391	-84.55078125	+6140	+16.74316406	+0.85253906	-1.52490234	+57.96386719	-57.98583984	-60.42480469	+4664	+15.51269531	-3.70898438	-3.99462891	+44.84619141	-42.62695313	-76.94824219	+3968
+1458241340.66540000	+16.35205078	-2.50488281	-0.55810547	+13.24951172	-60.84228516	-84.28710938	+6136	+16.75634766	+0.87451172	-1.51171875	+58.07373047	-58.11767578	-60.73242188	+4684	+15.53906250	-3.65625000	-3.98144531	+44.89013672	-42.93457031	-77.03613281	+3968
+1458241340.66960000	+16.35644531	-2.49169922	-0.56250000	+12.81005859	-61.04003906	-84.02343750	+6132	+16.76953125	+0.90087891	-1.49853516	+58.16162109	-58.22753906	-60.99609375	+4704	+15.56542969	-3.59912109	-3.97705078	+44.91210938	-43.24218750	-77.12402344	+3968
+1458241340.67370010	+16.36083984	-2.47412109	-0.57128906	+12.41455078	-61.21582031	-83.75976563	+6128	+16.78271484	+0.92285156	-1.48535156	+58.18359375	-58.35937500	-61.19384766	+4728	+15.59179688	-3.55517578	-3.96826172	+44.91210938	-43.52783203	-77.18994141	+3960
+1458241340.67790010	+16.36962891	-2.45214844	-0.55810547	+12.10693359	-61.52343750	-83.58398438	+6124	+16.79589844	+0.94482422	-1.45898438	+58.29345703	-58.57910156	-61.52343750	+4752	+15.60937500	-3.51123047	-3.95947266	+44.91210938	-43.79150391	-77.29980469	+3956
+1458241340.68210010	+16.37841797	-2.43017578	-0.54052734	+11.77734375	-61.83105469	-83.40820313	+6120	+16.81347656	+0.97119141	-1.42382813	+58.46923828	-58.79882813	-61.87500000	+4780	+15.63134766	-3.47167969	-3.94628906	+44.95605469	-44.05517578	-77.47558594	+3948
+1458241340.69039990	+16.40039063	-2.37744141	-0.49658203	+11.31591797	-62.51220703	-83.18847656	+6124	+16.85742188	+1.01953125	-1.34912109	+58.88671875	-59.28222656	-62.70996094	+4832	+15.67529297	-3.40576172	-3.92431641	+45.04394531	-44.45068359	-77.89306641	+3940
+1458241340.69460010	+16.41357422	-2.35107422	-0.46582031	+11.09619141	-62.84179688	-83.07861328	+6128	+16.87939453	+1.05029297	-1.30517578	+59.10644531	-59.52392578	-63.06152344	+4860	+15.69287109	-3.36621094	-3.91113281	+45.08789063	-44.60449219	-78.06884766	+3936
+1458241340.69870000	+16.42236328	-2.31152344	-0.43945313	+10.94238281	-63.14941406	-82.96875000	+6132	+16.90136719	+1.07666016	-1.26562500	+59.30419922	-59.78759766	-63.41308594	+4888	+15.71484375	-3.34423828	-3.90673828	+45.10986328	-44.73632813	-78.24462891	+3936
+1458241340.70289990	+16.43115234	-2.27636719	-0.39550781	+10.81054688	-63.58886719	-82.88085938	+6144	+16.91455078	+1.10302734	-1.21728516	+59.54589844	-60.07324219	-63.83056641	+4916	+15.72363281	-3.31347656	-3.90234375	+45.10986328	-44.82421875	-78.39843750	+3940
+1458241340.70709990	+16.43994141	-2.23681641	-0.35156250	+10.65673828	-64.00634766	-82.77099609	+6156	+16.93652344	+1.13818359	-1.16455078	+59.89746094	-60.40283203	-64.29199219	+4948	+15.73242188	-3.28271484	-3.89794922	+45.10986328	-44.89013672	-78.55224609	+3944
+1458241340.71540000	+16.45751953	-2.16650391	-0.25927734	+10.30517578	-64.86328125	-82.55126953	+6184	+16.96728516	+1.18652344	-1.06347656	+60.42480469	-61.04003906	-65.12695313	+5008	+15.75439453	-3.23876953	-3.88037109	+45.15380859	-45.10986328	-78.94775391	+3968
+1458241340.71950010	+16.47070313	-2.13134766	-0.21533203	+10.12939453	-65.23681641	-82.39746094	+6196	+16.98925781	+1.21728516	-1.01513672	+60.73242188	-61.36962891	-65.52246094	+5036	+15.77197266	-3.21240234	-3.86718750	+45.19775391	-45.21972656	-79.14550781	+3984
+1458241340.72370000	+16.48388672	-2.10498047	-0.17578125	+9.88769531	-65.61035156	-82.24365234	+6212	+17.00683594	+1.24365234	-0.96240234	+61.06201172	-61.67724609	-65.93994141	+5068	+15.78515625	-3.19482422	-3.85839844	+45.21972656	-45.32958984	-79.34326172	+4000
+1458241340.72790000	+16.49267578	-2.07421875	-0.13623047	+9.64599609	-65.96191406	-82.06787109	+6224	+17.02001953	+1.26562500	-0.92285156	+61.25976563	-61.96289063	-66.24755859	+5092	+15.80273438	-3.17285156	-3.84521484	+45.24169922	-45.43945313	-79.54101563	+4020
+1458241340.73200010	+16.49707031	-2.04345703	-0.10546875	+9.38232422	-66.26953125	-81.82617188	+6240	+17.03320313	+1.29638672	-0.88330078	+61.54541016	-62.27050781	-66.57714844	+5120	+15.82031250	-3.14208984	-3.84521484	+45.24169922	-45.50537109	-79.58496094	+4044
+1458241340.74040010	+16.51025391	-2.01269531	-0.06152344	+8.52539063	-66.75292969	-81.18896484	+6260	+17.04638672	+1.32275391	-0.82177734	+61.74316406	-62.81982422	-67.03857422	+5172	+15.84667969	-3.09375000	-3.84082031	+45.10986328	-45.79101563	-79.67285156	+4092
+1458241340.74449990	+16.51464844	-1.99511719	-0.04833984	+8.10791016	-66.95068359	-80.85937500	+6268	+17.05517578	+1.34033203	-0.79101563	+61.98486328	-63.12744141	-67.34619141	+5200	+15.86425781	-3.06738281	-3.83642578	+45.08789063	-45.96679688	-79.69482422	+4116
+1458241340.75289990	+16.52783203	-1.99951172	-0.04394531	+6.92138672	-67.23632813	-80.06835938	+6280	+17.06396484	+1.34472656	-0.74707031	+62.13867188	-63.72070313	-67.78564453	+5248	+15.89501953	-3.01904297	-3.81884766	+45.02197266	-46.42822266	-79.80468750	+4156
+1458241340.75700000	+16.53662109	-1.99951172	-0.05273438	+6.35009766	-67.30224609	-79.65087891	+6280	+17.06835938	+1.34912109	-0.73388672	+62.16064453	-63.94042969	-67.89550781	+5268	+15.92138672	-2.98388672	-3.81005859	+44.97802734	-46.69189453	-79.76074219	+4176
+1458241340.76120000	+16.54541016	-2.01269531	-0.06591797	+5.73486328	-67.36816406	-79.25537109	+6284	+17.07275391	+1.34472656	-0.72509766	+62.16064453	-64.22607422	-68.02734375	+5292	+15.94335938	-2.96191406	-3.80566406	+44.91210938	-46.93359375	-79.73876953	+4188
+1458241340.76539990	+16.54541016	-2.02148438	-0.08349609	+5.14160156	-67.36816406	-78.85986328	+6288	+17.07275391	+1.33593750	-0.71630859	+62.07275391	-64.48974609	-68.11523438	+5312	+15.96093750	-2.93554688	-3.80126953	+44.80224609	-47.15332031	-79.65087891	+4200
+1458241340.77370000	+16.54980469	-2.04345703	-0.12304688	+3.99902344	-67.39013672	-78.11279297	+6292	+17.07275391	+1.31396484	-0.68994141	+62.16064453	-65.21484375	-68.55468750	+5360	+15.99169922	-2.88281250	-3.79687500	+44.60449219	-47.63671875	-79.49707031	+4216
+1458241340.77790000	+16.54980469	-2.05664063	-0.14501953	+3.38378906	-67.41210938	-77.73925781	+6292	+17.06835938	+1.29638672	-0.68554688	+61.98486328	-65.54443359	-68.55468750	+5384	+16.00488281	-2.86083984	-3.79248047	+44.51660156	-47.87841797	-79.40917969	+4220
+1458241340.78200010	+16.55419922	-2.07421875	-0.15820313	+2.81250000	-67.47802734	-77.36572266	+6292	+17.07275391	+1.28320313	-0.67236328	+62.05078125	-65.91796875	-68.77441406	+5404	+16.01806641	-2.83886719	-3.77929688	+44.49462891	-48.14208984	-79.45312500	+4216
+1458241340.78620000	+16.56298828	-2.08300781	-0.17578125	+2.30712891	-67.52197266	-77.08007813	+6288	+17.07275391	+1.27001953	-0.66357422	+62.11669922	-66.31347656	-69.01611328	+5428	+16.03564453	-2.82128906	-3.77050781	+44.47265625	-48.38378906	-79.49707031	+4216
+1458241340.79029990	+16.56298828	-2.09619141	-0.18017578	+1.86767578	-67.67578125	-76.83837891	+6284	+17.07275391	+1.25244141	-0.64599609	+62.16064453	-66.73095703	-69.21386719	+5448	+16.04882813	-2.79931641	-3.75732422	+44.47265625	-48.60351563	-79.56298828	+4212
+1458241340.79870010	+16.57177734	-2.10058594	-0.18457031	+1.12060547	-67.87353516	-76.37695313	+6268	+17.07714844	+1.23486328	-0.61523438	+62.44628906	-67.63183594	-69.69726563	+5488	+16.07958984	-2.77294922	-3.73974609	+44.40673828	-48.93310547	-79.65087891	+4204
+1458241340.80279990	+16.57177734	-2.10058594	-0.17578125	+0.79101563	-68.07128906	-76.15722656	+6264	+17.07714844	+1.23046875	-0.59765625	+62.60009766	-68.11523438	-69.91699219	+5508	+16.08398438	-2.75537109	-3.73974609	+44.36279297	-49.04296875	-79.65087891	+4196
+1458241340.80699990	+16.57177734	-2.09619141	-0.15820313	+0.52734375	-68.33496094	-75.98144531	+6260	+17.07714844	+1.22607422	-0.56689453	+63.10546875	-68.68652344	-70.46630859	+5528	+16.08837891	-2.74658203	-3.73535156	+44.36279297	-49.13085938	-79.76074219	+4192
+1458241340.81119990	+16.57177734	-2.08300781	-0.13623047	+0.30761719	-68.59863281	-75.80566406	+6260	+17.08154297	+1.22607422	-0.52734375	+63.58886719	-69.27978516	-71.03759766	+5548	+16.09277344	-2.73779297	-3.72656250	+44.38476563	-49.21875000	-79.89257813	+4188
+1458241340.81530000	+16.57177734	-2.06982422	-0.10107422	+0.08789063	-68.97216797	-75.62988281	+6260	+17.08154297	+1.22167969	-0.49218750	+64.07226563	-69.89501953	-71.54296875	+5564	+16.10156250	-2.72460938	-3.71337891	+44.45068359	-49.32861328	-80.09033203	+4188
+1458241340.82370000	+16.58056641	-2.03466797	-0.02197266	-0.24169922	-69.69726563	-75.30029297	+6268	+17.09472656	+1.23486328	-0.41748047	+65.30273438	-71.14746094	-72.72949219	+5600	+16.11914063	-2.71582031	-3.69140625	+44.60449219	-49.46044922	-80.52978516	+4188
+1458241340.84030010	+16.57617188	-1.95556641	+0.14062500	-0.68115234	-71.14746094	-74.79492188	+6304	+17.10791016	+1.25244141	-0.24609375	+68.64257813	-73.76220703	-75.93750000	+5660	+16.14550781	-2.70263672	-3.66943359	+44.78027344	-49.50439453	-81.18896484	+4224
+1458241340.84870000	+16.57617188	-1.92480469	+0.21972656	-1.01074219	-71.87255859	-74.46533203	+6328	+17.10791016	+1.25244141	-0.17138672	+70.59814453	-75.05859375	-77.82714844	+5684	+16.14990234	-2.69824219	-3.65625000	+44.86816406	-49.57031250	-81.49658203	+4256
+1458241340.85279990	+16.57617188	-1.91601563	+0.25048828	-1.18652344	-72.15820313	-74.31152344	+6336	+17.11230469	+1.25244141	-0.13183594	+71.71875000	-75.62988281	-78.94775391	+5696	+16.15869141	-2.69824219	-3.64306641	+44.91210938	-49.65820313	-81.69433594	+4272
+1458241340.85700010	+16.58056641	-1.90722656	+0.27246094	-1.36230469	-72.39990234	-74.13574219	+6344	+17.10791016	+1.24804688	-0.10546875	+72.61962891	-76.17919922	-79.80468750	+5704	+16.16748047	-2.69384766	-3.63427734	+44.95605469	-49.72412109	-81.80419922	+4292
+1458241340.86120010	+16.57617188	-1.90722656	+0.29443359	-1.62597656	-72.64160156	-73.95996094	+6352	+17.10791016	+1.23486328	-0.07910156	+73.54248047	-76.70654297	-80.74951172	+5712	+16.17626953	-2.68945313	-3.62988281	+44.95605469	-49.81201172	-81.89208984	+4312
+1458241340.86529990	+16.57617188	-1.91601563	+0.29882813	-1.86767578	-72.72949219	-73.80615234	+6360	+17.10351563	+1.22167969	-0.06152344	+74.31152344	-77.16796875	-81.54052734	+5716	+16.18505859	-2.68945313	-3.62109375	+44.91210938	-49.89990234	-81.93603516	+4332
+1458241340.86949990	+16.57617188	-1.92041016	+0.29443359	-2.08740234	-72.79541016	-73.69628906	+6364	+17.09912109	+1.20410156	-0.04833984	+75.08056641	-77.62939453	-82.37548828	+5724	+16.18945313	-2.68505859	-3.62109375	+44.84619141	-49.98779297	-81.93603516	+4348
+1458241340.87780000	+16.57177734	-1.95556641	+0.27685547	-2.79052734	-72.90527344	-73.32275391	+6380	+17.08593750	+1.16894531	-0.02636719	+76.83837891	-78.46435547	-84.26513672	+5736	+16.19824219	-2.67626953	-3.61230469	+44.71435547	-50.25146484	-81.84814453	+4380
+1458241340.88200000	+16.56738281	-1.97314453	+0.26367188	-3.12011719	-72.92724609	-73.16894531	+6388	+17.08154297	+1.16015625	-0.02197266	+77.21191406	-78.66210938	-84.66064453	+5740	+16.20263672	-2.66748047	-3.60791016	+44.64843750	-50.40527344	-81.80419922	+4392
+1458241340.88610010	+16.56738281	-1.99072266	+0.25048828	-3.40576172	-72.97119141	-73.05908203	+6396	+17.07275391	+1.14697266	-0.01757813	+77.82714844	-78.92578125	-85.31982422	+5744	+16.20703125	-2.66308594	-3.59912109	+44.58251953	-50.58105469	-81.78222656	+4404
+1458241340.89030000	+16.56738281	-2.00830078	+0.23291016	-3.60351563	-72.94921875	-73.05908203	+6404	+17.06396484	+1.13378906	-0.01757813	+78.53027344	-79.21142578	-86.08886719	+5748	+16.21582031	-2.65429688	-3.59472656	+44.51660156	-50.77880859	-81.73828125	+4412
+1458241340.89450000	+16.56298828	-2.03027344	+0.20654297	-3.82324219	-72.92724609	-73.08105469	+6408	+17.05517578	+1.11621094	-0.01318359	+79.43115234	-79.51904297	-87.07763672	+5752	+16.22021484	-2.64550781	-3.59033203	+44.45068359	-50.95458984	-81.67236328	+4420
+1458241340.90280010	+16.55419922	-2.06542969	+0.15820313	-4.06494141	-72.83935547	-73.27880859	+6424	+17.03320313	+1.08544922	-0.01318359	+81.40869141	-80.15625000	-89.23095703	+5760	+16.22900391	-2.62353516	-3.58154297	+44.25292969	-51.26220703	-81.47460938	+4424
+1458241340.90700010	+16.54980469	-2.08740234	+0.13623047	-4.13085938	-72.86132813	-73.49853516	+6424	+17.01562500	+1.05029297	-0.00878906	+83.89160156	-80.77148438	-91.91162109	+5768	+16.22900391	-2.61914063	-3.58154297	+44.16503906	-51.41601563	-81.40869141	+4424
+1458241340.91109990	+16.54980469	-2.09619141	+0.11865234	-4.06494141	-72.90527344	-73.78417969	+6428	+17.00244141	+1.05029297	-0.00439453	+85.78125000	-81.12304688	-93.86718750	+5772	+16.22900391	-2.60595703	-3.57714844	+44.09912109	-51.54785156	-81.34277344	+4420
+1458241340.91529990	+16.54541016	-2.10498047	+0.10986328	-3.88916016	-73.03710938	-74.17968750	+6424	+16.99804688	+1.04589844	+0.00000000	+87.73681641	-81.43066406	-95.86669922	+5780	+16.22900391	-2.59716797	-3.57275391	+44.03320313	-51.70166016	-81.32080078	+4416
+1458241340.91950010	+16.54101563	-2.11376953	+0.11425781	-3.64746094	-73.21289063	-74.66308594	+6420	+16.99365234	+1.04150391	+0.01757813	+90.32958984	-81.73828125	-98.56933594	+5788	+16.22900391	-2.58398438	-3.56835938	+43.98925781	-51.83349609	-81.32080078	+4412
+1458241340.92360000	+16.54101563	-2.10498047	+0.11865234	-3.20800781	-73.38867188	-75.25634766	+6420	+16.98925781	+1.04150391	+0.03515625	+93.18603516	-82.04589844	-101.49169922	+5792	+16.23339844	-2.57519531	-3.56396484	+43.96728516	-51.94335938	-81.36474609	+4404
+1458241340.92779990	+16.53662109	-2.09619141	+0.12744141	-2.59277344	-73.63037109	-76.02539063	+6420	+16.98925781	+1.04150391	+0.04833984	+96.13037109	-82.35351563	-104.50195313	+5800	+16.23339844	-2.57080078	-3.55957031	+43.98925781	-52.00927734	-81.43066406	+4400
+1458241340.93199990	+16.53662109	-2.08300781	+0.14941406	-1.82373047	-73.93798828	-76.99218750	+6424	+16.98925781	+1.03710938	+0.06591797	+99.77783203	-82.63916016	-108.25927734	+5808	+16.23339844	-2.56640625	-3.55517578	+43.98925781	-52.05322266	-81.54052734	+4392
+1458241340.93610000	+16.53662109	-2.06542969	+0.17138672	-1.01074219	-74.24560547	-77.93701172	+6424	+16.98925781	+1.04589844	+0.08789063	+103.75488281	-82.90283203	-112.32421875	+5816	+16.23779297	-2.56201172	-3.55078125	+44.01123047	-52.07519531	-81.69433594	+4388
+1458241340.94030000	+16.53222656	-2.04785156	+0.20214844	-0.15380859	-74.57519531	-78.92578125	+6428	+16.99365234	+1.05468750	+0.10546875	+107.92968750	-83.16650391	-116.54296875	+5820	+16.23339844	-2.55761719	-3.54638672	+44.05517578	-52.07519531	-81.82617188	+4384
+1458241340.94440010	+16.53222656	-2.02587891	+0.23730469	+0.83496094	-74.99267578	-80.02441406	+6436	+16.99804688	+1.06347656	+0.13183594	+112.91748047	-83.36425781	-121.61865234	+5824	+16.23339844	-2.55761719	-3.54199219	+44.09912109	-52.05322266	-82.02392578	+4380
+1458241340.95280000	+16.53222656	-1.97314453	+0.31640625	+3.33984375	-75.76171875	-82.72705078	+6452	+17.01562500	+1.07226563	+0.17578125	+123.42041016	-83.60595703	-132.25341797	+5832	+16.23339844	-2.56201172	-3.52880859	+44.25292969	-51.98730469	-82.50732422	+4380
+1458241340.95689990	+16.53222656	-1.95117188	+0.35595703	+4.72412109	-76.13525391	-84.19921875	+6464	+17.02441406	+1.07666016	+0.19775391	+128.71582031	-83.67187500	-137.65869141	+5836	+16.23779297	-2.56640625	-3.51562500	+44.34082031	-51.96533203	-82.83691406	+4384
+1458241340.96110010	+16.53222656	-1.92919922	+0.39111328	+6.10839844	-76.46484375	-85.73730469	+6472	+17.02880859	+1.07666016	+0.21533203	+134.03320313	-83.67187500	-143.04199219	+5836	+16.23779297	-2.57080078	-3.50683594	+44.45068359	-51.92138672	-83.16650391	+4388
+1458241340.96530010	+16.53222656	-1.91162109	+0.41308594	+7.51464844	-76.70654297	-87.27539063	+6476	+17.03320313	+1.07666016	+0.22851563	+138.88916016	-83.64990234	-148.00781250	+5836	+16.24218750	-2.57519531	-3.49804688	+44.53857422	-51.85546875	-83.45214844	+4396
+1458241340.96939990	+16.53222656	-1.89404297	+0.43505859	+9.00878906	-76.94824219	-88.90136719	+6484	+17.03759766	+1.07666016	+0.23730469	+143.76708984	-83.56201172	-152.99560547	+5832	+16.24218750	-2.57958984	-3.48925781	+44.60449219	-51.76757813	-83.75976563	+4408
+1458241340.97359990	+16.52783203	-1.88525391	+0.45703125	+10.52490234	-77.18994141	-90.59326172	+6488	+17.04199219	+1.07666016	+0.24609375	+148.44726563	-83.45214844	-157.78564453	+5832	+16.24218750	-2.57958984	-3.48486328	+44.64843750	-51.70166016	-84.00146484	+4420
+1458241340.97779990	+16.53222656	-1.87646484	+0.46582031	+11.97509766	-77.34375000	-92.21923828	+6488	+17.04199219	+1.07666016	+0.25048828	+152.64404297	-83.32031250	-162.11425781	+5832	+16.24218750	-2.58398438	-3.48046875	+44.67041016	-51.67968750	-84.22119141	+4432
+1458241340.98190000	+16.52783203	-1.86767578	+0.47021484	+13.46923828	-77.45361328	-93.88916016	+6492	+17.04199219	+1.06787109	+0.25488281	+156.68701172	-83.12255859	-166.31103516	+5832	+16.24218750	-2.57958984	-3.47607422	+44.67041016	-51.67968750	-84.41894531	+4444
+1458241340.98610000	+16.52783203	-1.87207031	+0.47460938	+14.94140625	-77.58544922	-95.60302734	+6492	+17.03759766	+1.05908203	+0.25927734	+160.29052734	-82.90283203	-170.11230469	+5832	+16.24218750	-2.57958984	-3.47167969	+44.64843750	-51.67968750	-84.59472656	+4456
+1458241340.99029990	+16.52783203	-1.88085938	+0.46142578	+16.32568359	-77.54150391	-97.25097656	+6496	+17.03759766	+1.04589844	+0.25488281	+163.36669922	-82.70507813	-173.38623047	+5832	+16.24658203	-2.57958984	-3.46728516	+44.62646484	-51.72363281	-84.74853516	+4468
+1458241340.99440000	+16.52343750	-1.88964844	+0.43945313	+17.62207031	-77.47558594	-98.81103516	+6496	+17.03320313	+1.02392578	+0.24169922	+166.13525391	-82.50732422	-176.41845703	+5832	+16.24658203	-2.57519531	-3.46289063	+44.53857422	-51.76757813	-84.79248047	+4476
+1458241341.00280000	+16.51464844	-1.92919922	+0.38671875	+19.92919922	-77.25585938	-101.71142578	+6504	+17.02001953	+1.00634766	+0.21972656	+171.03515625	-82.04589844	+178.22021484	+5832	+16.24658203	-2.55761719	-3.47167969	+44.27490234	-51.85546875	-84.68261719	+4496
+1458241341.00690010	+16.51025391	-1.94238281	+0.35156250	+21.04980469	-77.10205078	-103.11767578	+6508	+17.00683594	+0.99316406	+0.21533203	+173.18847656	-81.76025391	+175.80322266	+5832	+16.24218750	-2.54443359	-3.47607422	+44.12109375	-51.89941406	-84.59472656	+4500
+1458241341.01110010	+16.50585938	-1.96435547	+0.32080078	+22.17041016	-76.94824219	-104.52392578	+6508	+16.99804688	+0.97558594	+0.20654297	+175.14404297	-81.47460938	+173.56201172	+5832	+16.24218750	-2.53564453	-3.48046875	+43.96728516	-51.98730469	-84.50683594	+4504
+1458241341.01530000	+16.50146484	-1.98193359	+0.29443359	+23.42285156	-76.83837891	-106.06201172	+6508	+16.99365234	+0.95800781	+0.20214844	+176.98974609	-81.16699219	+171.43066406	+5832	+16.23779297	-2.52246094	-3.48486328	+43.81347656	-52.07519531	-84.41894531	+4508
+1458241341.01939990	+16.49707031	-1.99951172	+0.26367188	+24.60937500	-76.66259766	-107.51220703	+6508	+16.98925781	+0.94482422	+0.18896484	+178.68164063	-80.92529297	+169.45312500	+5836	+16.23339844	-2.51367188	-3.48486328	+43.65966797	-52.18505859	-84.35302734	+4504
+1458241341.02360010	+16.49267578	-2.01708984	+0.23730469	+25.79589844	-76.48681641	-108.94042969	+6504	+16.98486328	+0.93603516	+0.17578125	-179.78027344	-80.68359375	+167.69531250	+5844	+16.23339844	-2.50488281	-3.48486328	+43.52783203	-52.27294922	-84.30908203	+4500
+1458241341.02769990	+16.48828125	-2.03027344	+0.21972656	+27.07031250	-76.35498047	-110.47851563	+6500	+16.98046875	+0.92285156	+0.17138672	-178.46191406	-80.33203125	+166.11328125	+5848	+16.22900391	-2.49609375	-3.48925781	+43.37402344	-52.33886719	-84.26513672	+4496
+1458241341.03189990	+16.48828125	-2.04345703	+0.19775391	+28.23486328	-76.20117188	-111.88476563	+6496	+16.98046875	+0.91845703	+0.16699219	-177.20947266	-80.04638672	+164.66308594	+5852	+16.22900391	-2.48291016	-3.48925781	+43.24218750	-52.40478516	-84.22119141	+4488
+1458241341.04440000	+16.47509766	-2.04345703	+0.18457031	+32.36572266	-76.00341797	-116.47705078	+6468	+16.98046875	+0.91406250	+0.17138672	-173.60595703	-79.05761719	+160.53222656	+5872	+16.21582031	-2.45654297	-3.49804688	+42.91259766	-52.51464844	-84.26513672	+4464
+1458241341.04860000	+16.47070313	-2.03027344	+0.19335938	+33.92578125	-75.98144531	-118.12500000	+6460	+16.98486328	+0.91845703	+0.17578125	-172.52929688	-78.72802734	+159.32373047	+5876	+16.21582031	-2.45654297	-3.49804688	+42.89062500	-52.55859375	-84.44091797	+4452
+1458241341.05270000	+16.47509766	-2.01708984	+0.21972656	+35.70556641	-76.04736328	-119.99267578	+6456	+16.99365234	+0.91845703	+0.18896484	-171.65039063	-78.33251953	+158.33496094	+5880	+16.21582031	-2.45654297	-3.48925781	+42.89062500	-52.55859375	-84.68261719	+4444
+1458241341.06110000	+16.47509766	-1.98193359	+0.27246094	+39.02343750	-76.13525391	-123.44238281	+6448	+17.00683594	+0.94482422	+0.20214844	-169.84863281	-77.73925781	+156.46728516	+5884	+16.22021484	-2.45654297	-3.47167969	+43.00048828	-52.55859375	-85.31982422	+4428
+1458241341.06520010	+16.47509766	-1.95556641	+0.30761719	+40.78125000	-76.24511719	-125.24414063	+6448	+17.01123047	+0.95361328	+0.21972656	-169.10156250	-77.36572266	+155.69824219	+5884	+16.22021484	-2.46093750	-3.46728516	+43.06640625	-52.51464844	-85.62744141	+4428
+1458241341.06940010	+16.47509766	-1.94238281	+0.32958984	+41.63818359	-76.28906250	-126.12304688	+6444	+17.01123047	+0.96679688	+0.23291016	-168.35449219	-77.01416016	+154.95117188	+5888	+16.22021484	-2.46093750	-3.46289063	+43.17626953	-52.47070313	-86.00097656	+4424
+1458241341.07360010	+16.47509766	-1.92919922	+0.35595703	+42.89062500	-76.35498047	-127.41943359	+6440	+17.01562500	+0.97558594	+0.24609375	-167.65136719	-76.68457031	+154.22607422	+5884	+16.21582031	-2.46533203	-3.45410156	+43.28613281	-52.44873047	-86.35253906	+4428
+1458241341.07769990	+16.47509766	-1.90722656	+0.38671875	+44.27490234	-76.44287109	-128.84765625	+6440	+17.02001953	+0.98437500	+0.26367188	-167.10205078	-76.35498047	+153.63281250	+5880	+16.21582031	-2.46533203	-3.44091797	+43.39599609	-52.44873047	-86.74804688	+4428
+1458241341.08189990	+16.47509766	-1.88964844	+0.41748047	+45.72509766	-76.55273438	-130.36376953	+6440	+17.02441406	+0.99755859	+0.27685547	-166.46484375	-76.04736328	+153.06152344	+5880	+16.21582031	-2.46972656	-3.42773438	+43.54980469	-52.47070313	-87.18750000	+4436
+1458241341.09019990	+16.47509766	-1.85009766	+0.47900391	+48.60351563	-76.72851563	-133.37402344	+6440	+17.02441406	+1.01074219	+0.29882813	-165.58593750	-75.45410156	+152.20458984	+5864	+16.21582031	-2.47412109	-3.39697266	+43.79150391	-52.51464844	-87.97851563	+4452
+1458241341.09439990	+16.47070313	-1.83691406	+0.50097656	+49.87792969	-76.77246094	-134.75830078	+6436	+17.02001953	+1.01953125	+0.29882813	-165.16845703	-75.19042969	+151.80908203	+5860	+16.22021484	-2.47412109	-3.39257813	+43.85742188	-52.51464844	-88.24218750	+4464
+1458241341.09850000	+16.47070313	-1.82812500	+0.52294922	+50.99853516	-76.81640625	-136.01074219	+6432	+17.02001953	+1.01513672	+0.30322266	-164.86083984	-74.94873047	+151.47949219	+5852	+16.22021484	-2.46533203	-3.38818359	+43.87939453	-52.53662109	-88.41796875	+4476
+1458241341.10270000	+16.47070313	-1.81933594	+0.53173828	+51.76757813	-76.83837891	-136.91162109	+6428	+17.02001953	+1.01513672	+0.29882813	-164.53125000	-74.77294922	+151.12792969	+5844	+16.22021484	-2.46093750	-3.38818359	+43.85742188	-52.60253906	-88.52783203	+4484
+1458241341.10690000	+16.46630859	-1.81933594	+0.53173828	+52.36083984	-76.83837891	-137.68066406	+6420	+17.01123047	+1.01513672	+0.29443359	-164.22363281	-74.53125000	+150.82031250	+5840	+16.21582031	-2.45214844	-3.38818359	+43.81347656	-52.66845703	-88.54980469	+4492
+1458241341.11100010	+16.45751953	-1.82373047	+0.52734375	+52.80029297	-76.81640625	-138.33984375	+6412	+17.00244141	+1.00634766	+0.29003906	-164.00390625	-74.31152344	+150.57861328	+5836	+16.21142578	-2.44335938	-3.39257813	+43.72558594	-52.73437500	-88.57177734	+4500
+1458241341.11520000	+16.45312500	-1.83691406	+0.50976563	+52.95410156	-76.77246094	-138.71337891	+6412	+16.99804688	+1.00195313	+0.28125000	-163.85009766	-74.11376953	+150.40283203	+5832	+16.21142578	-2.43457031	-3.39697266	+43.63769531	-52.84423828	-88.54980469	+4508
+1458241341.11940000	+16.44873047	-1.85009766	+0.49218750	+52.97607422	-76.72851563	-138.97705078	+6408	+16.99365234	+0.99316406	+0.26806641	-163.71826172	-73.95996094	+150.22705078	+5832	+16.21142578	-2.41699219	-3.41455078	+43.35205078	-53.02001953	-88.35205078	+4516
+1458241341.12350010	+16.44433594	-1.87207031	+0.46582031	+52.93212891	-76.66259766	-139.19677734	+6408	+16.98486328	+0.97998047	+0.25488281	-163.65234375	-73.78417969	+150.11718750	+5832	+16.21142578	-2.40380859	-3.42773438	+43.13232422	-53.10791016	-88.13232422	+4516
+1458241341.12770010	+16.43994141	-1.88964844	+0.43505859	+52.71240234	-76.55273438	-139.24072266	+6404	+16.98046875	+0.97119141	+0.23730469	-163.54248047	-73.65234375	+149.94140625	+5836	+16.21582031	-2.39501953	-3.44970703	+42.86865234	-53.19580078	-87.91259766	+4520
+1458241341.13190010	+16.43554688	-1.90722656	+0.39550781	+52.40478516	-76.44287109	-139.15283203	+6404	+16.97167969	+0.95800781	+0.21533203	-163.43261719	-73.52050781	+149.78759766	+5840	+16.21582031	-2.37744141	-3.47167969	+42.62695313	-53.28369141	-87.60498047	+4520
+1458241341.13599990	+16.43115234	-1.92919922	+0.35595703	+51.98730469	-76.31103516	-138.99902344	+6404	+16.96289063	+0.94921875	+0.19775391	-163.32275391	-73.38867188	+149.61181641	+5844	+16.21582031	-2.36425781	-3.49365234	+42.34130859	-53.37158203	-87.29736328	+4516
+1458241341.14019990	+16.42675781	-1.95117188	+0.31640625	+51.59179688	-76.20117188	-138.84521484	+6404	+16.95849609	+0.93603516	+0.18017578	-163.25683594	-73.21289063	+149.47998047	+5848	+16.21582031	-2.35107422	-3.51562500	+42.07763672	-53.43750000	-86.98974609	+4508
+1458241341.14439990	+16.42236328	-1.97314453	+0.27246094	+51.19628906	-76.09130859	-138.69140625	+6404	+16.95410156	+0.92285156	+0.16259766	-163.21289063	-73.08105469	+149.37011719	+5856	+16.21142578	-2.34667969	-3.53759766	+41.81396484	-53.52539063	-86.77001953	+4500
+1458241341.14850000	+16.41796875	-1.98632813	+0.23291016	+50.84472656	-75.98144531	-138.55957031	+6404	+16.94970703	+0.91406250	+0.14501953	-163.12500000	-72.94921875	+149.21630859	+5864	+16.21142578	-2.34228516	-3.55517578	+41.59423828	-53.56933594	-86.59423828	+4488
+1458241341.15269990	+16.41796875	-2.00390625	+0.20214844	+50.66894531	-75.91552734	-138.55957031	+6400	+16.94970703	+0.90527344	+0.13623047	-163.08105469	-72.75146484	+149.10644531	+5868	+16.21142578	-2.33789063	-3.57275391	+41.39648438	-53.63525391	-86.44042969	+4480
+1458241341.15689990	+16.41796875	-2.01269531	+0.17138672	+50.55908203	-75.82763672	-138.58154297	+6396	+16.94531250	+0.89648438	+0.11865234	-162.94921875	-72.64160156	+148.93066406	+5872	+16.21582031	-2.33349609	-3.59033203	+41.19873047	-53.67919922	-86.30859375	+4464
+1458241341.16100000	+16.42236328	-2.01269531	+0.14062500	+50.47119141	-75.73974609	-138.60351563	+6388	+16.94531250	+0.89648438	+0.10107422	-162.79541016	-72.53173828	+148.73291016	+5876	+16.22900391	-2.33349609	-3.61230469	+41.04492188	-53.70117188	-86.22070313	+4452
+1458241341.16520000	+16.42236328	-2.01269531	+0.11865234	+50.62500000	-75.69580078	-138.84521484	+6380	+16.94970703	+0.89208984	+0.09667969	-162.66357422	-72.33398438	+148.57910156	+5880	+16.22900391	-2.32910156	-3.62988281	+40.93505859	-53.65722656	-86.13281250	+4444
+1458241341.16940000	+16.42675781	-2.00830078	+0.10546875	+50.80078125	-75.67382813	-139.06494141	+6368	+16.95410156	+0.88769531	+0.08789063	-162.50976563	-72.20214844	+148.38134766	+5880	+16.22900391	-2.33349609	-3.63867188	+40.89111328	-53.63525391	-86.19873047	+4432
+1458241341.17350010	+16.43115234	-1.99511719	+0.08789063	+50.99853516	-75.65185547	-139.26269531	+6364	+16.95849609	+0.89208984	+0.07470703	-162.26806641	-72.07031250	+148.11767578	+5880	+16.22900391	-2.32910156	-3.65185547	+40.86914063	-53.61328125	-86.28662109	+4420
+1458241341.17770000	+16.43994141	-1.98193359	+0.08349609	+51.35009766	-75.67382813	-139.59228516	+6356	+16.96289063	+0.90087891	+0.07031250	-162.02636719	-71.89453125	+147.89794922	+5880	+16.23339844	-2.32910156	-3.66503906	+40.86914063	-53.56933594	-86.37451172	+4416
+1458241341.18600010	+16.45312500	-1.94677734	+0.08349609	+52.25097656	-75.73974609	-140.42724609	+6340	+16.97607422	+0.91406250	+0.05273438	-161.45507813	-71.67480469	+147.34863281	+5876	+16.23779297	-2.32910156	-3.69140625	+40.86914063	-53.48144531	-86.68212891	+4404
+1458241341.19020010	+16.46630859	-1.92041016	+0.08789063	+52.86621094	-75.78369141	-140.97656250	+6332	+16.98925781	+0.92285156	+0.04394531	-161.16943359	-71.54296875	+147.06298828	+5868	+16.24658203	-2.32910156	-3.70019531	+40.93505859	-53.41552734	-86.87988281	+4400
+1458241341.19429990	+16.47509766	-1.89843750	+0.08789063	+53.32763672	-75.80566406	-141.37207031	+6324	+16.99365234	+0.93164063	+0.03515625	-160.83984375	-71.47705078	+146.75537109	+5864	+16.25097656	-2.32470703	-3.71777344	+40.97900391	-53.30566406	-87.01171875	+4400
+1458241341.19849990	+16.48828125	-1.87207031	+0.08789063	+53.76708984	-75.82763672	-141.72363281	+6320	+17.00683594	+0.94482422	+0.02197266	-160.48828125	-71.41113281	+146.44775391	+5860	+16.25537109	-2.31591797	-3.73535156	+41.02294922	-53.23974609	-87.12158203	+4404
+1458241341.20269990	+16.49707031	-1.85009766	+0.08789063	+54.14062500	-75.84960938	-142.00927734	+6312	+17.01562500	+0.95361328	+0.00439453	-160.13671875	-71.36718750	+146.11816406	+5856	+16.25976563	-2.30273438	-3.75732422	+41.02294922	-53.10791016	-87.16552734	+4412
+1458241341.20680000	+16.51025391	-1.82812500	+0.08789063	+54.47021484	-75.87158203	-142.22900391	+6308	+17.02441406	+0.96240234	-0.01318359	-159.82910156	-71.34521484	+145.81054688	+5852	+16.26416016	-2.28955078	-3.78808594	+41.00097656	-52.97607422	-87.16552734	+4420
+1458241341.21100000	+16.51904297	-1.80615234	+0.08349609	+54.75585938	-75.87158203	-142.47070313	+6304	+17.03320313	+0.97558594	-0.03515625	-159.45556641	-71.30126953	+145.48095703	+5852	+16.25976563	-2.27636719	-3.81445313	+40.95703125	-52.86621094	-87.16552734	+4424
+1458241341.21519990	+16.53222656	-1.78417969	+0.07470703	+54.93164063	-75.87158203	-142.55859375	+6300	+17.04199219	+0.99316406	-0.06152344	-159.06005859	-71.32324219	+145.10742188	+5848	+16.26416016	-2.26318359	-3.84521484	+40.84716797	-52.80029297	-87.12158203	+4432
+1458241341.21930000	+16.54541016	-1.76660156	+0.05712891	+54.95361328	-75.82763672	-142.53662109	+6296	+17.04638672	+1.00634766	-0.09228516	-158.66455078	-71.36718750	+144.75585938	+5848	+16.26855469	-2.24560547	-3.88476563	+40.67138672	-52.69042969	-86.92382813	+4440
+1458241341.22350000	+16.55859375	-1.75341797	+0.03515625	+54.88769531	-75.76171875	-142.42675781	+6292	+17.05078125	+1.01513672	-0.12304688	-158.31298828	-71.41113281	+144.40429688	+5844	+16.27294922	-2.22802734	-3.92871094	+40.51757813	-52.55859375	-86.70410156	+4444
+1458241341.22770000	+16.57177734	-1.74023438	+0.00878906	+54.64599609	-75.67382813	-142.14111328	+6288	+17.05957031	+1.02392578	-0.16259766	-157.96142578	-71.49902344	+144.03076172	+5844	+16.27734375	-2.20605469	-3.97265625	+40.29785156	-52.44873047	-86.46240234	+4452
+1458241341.23180010	+16.58496094	-1.73583984	-0.02636719	+54.22851563	-75.54199219	-141.70166016	+6288	+17.06396484	+1.02832031	-0.20654297	-157.58789063	-71.60888672	+143.65722656	+5844	+16.28173828	-2.18408203	-4.02978516	+40.03417969	-52.29492188	-86.04492188	+4456
+1458241341.23600010	+16.59814453	-1.73144531	-0.07031250	+53.67919922	-75.38818359	-141.15234375	+6284	+17.06835938	+1.03710938	-0.25488281	-157.21435547	-71.74072266	+143.26171875	+5844	+16.27734375	-2.15771484	-4.08251953	+39.72656250	-52.16308594	-85.60546875	+4460
+1458241341.24429990	+16.62890625	-1.72705078	-0.18457031	+52.18505859	-74.97070313	-139.70214844	+6284	+17.07714844	+1.06347656	-0.36035156	-156.40136719	-72.02636719	+142.47070313	+5848	+16.27734375	-2.11376953	-4.19677734	+39.06738281	-51.92138672	-84.70458984	+4452
+1458241341.25260000	+16.65966797	-1.73144531	-0.31640625	+50.62500000	-74.44335938	-138.18603516	+6280	+17.08154297	+1.08105469	-0.46582031	-155.63232422	-72.31201172	+141.67968750	+5852	+16.27734375	-2.07861328	-4.31103516	+38.38623047	-51.65771484	-83.82568359	+4432
+1458241341.26099990	+16.69921875	-1.73583984	-0.48779297	+48.71337891	-73.69628906	-136.31835938	+6276	+17.09033203	+1.10302734	-0.58447266	-154.73144531	-72.68554688	+140.75683594	+5864	+16.28173828	-2.03027344	-4.43408203	+37.77099609	-51.35009766	-82.90283203	+4404
+1458241341.26510000	+16.71679688	-1.73583984	-0.57128906	+47.92236328	-73.32275391	-135.52734375	+6276	+17.09912109	+1.11621094	-0.64160156	-154.29199219	-72.86132813	+140.33935547	+5868	+16.28173828	-2.00830078	-4.49121094	+37.52929688	-51.15234375	-82.48535156	+4392
+1458241341.26930000	+16.73437500	-1.73144531	-0.65917969	+47.15332031	-72.88330078	-134.73632813	+6272	+17.10351563	+1.13378906	-0.70312500	-153.78662109	-73.05908203	+139.87792969	+5876	+16.28173828	-1.98632813	-4.54394531	+37.30957031	-50.97656250	-82.13378906	+4372
+1458241341.27350000	+16.75195313	-1.71826172	-0.74267578	+46.58203125	-72.48779297	-134.12109375	+6268	+17.10791016	+1.16015625	-0.76464844	-153.21533203	-73.23486328	+139.39453125	+5884	+16.28173828	-1.96435547	-4.59667969	+37.11181641	-50.80078125	-81.80419922	+4356
+1458241341.28180000	+16.79150391	-1.68310547	-0.88769531	+45.98876953	-71.78466797	-133.35205078	+6256	+17.12548828	+1.21728516	-0.86132813	-152.20458984	-73.49853516	+138.53759766	+5892	+16.27294922	-1.91601563	-4.70214844	+36.84814453	-50.38330078	-81.29882813	+4316
+1458241341.28600000	+16.81347656	-1.65234375	-0.94921875	+45.92285156	-71.45507813	-133.15429688	+6252	+17.13427734	+1.24804688	-0.90966797	-151.65527344	-73.63037109	+138.09814453	+5896	+16.28173828	-1.89404297	-4.75488281	+36.82617188	-50.16357422	-81.18896484	+4292
+1458241341.29010010	+16.83105469	-1.60839844	-0.99755859	+46.07666016	-71.16943359	-133.11035156	+6244	+17.14746094	+1.27880859	-0.95800781	-151.10595703	-73.76220703	+137.63671875	+5896	+16.28613281	-1.86767578	-4.79882813	+36.87011719	-49.92187500	-81.12304688	+4276
+1458241341.29430010	+16.85302734	-1.56884766	-1.04589844	+46.29638672	-70.88378906	-133.13232422	+6236	+17.16064453	+1.31396484	-1.01074219	-150.51269531	-73.91601563	+137.13134766	+5896	+16.29052734	-1.84130859	-4.84277344	+36.97998047	-49.68017578	-81.12304688	+4256
+1458241341.29850010	+16.87500000	-1.51611328	-1.08544922	+46.60400391	-70.62011719	-133.22021484	+6228	+17.17382813	+1.36230469	-1.06347656	-149.78759766	-74.06982422	+136.60400391	+5900	+16.29492188	-1.81054688	-4.88232422	+37.11181641	-49.43847656	-81.12304688	+4244
+1458241341.30259990	+16.89257813	-1.45898438	-1.12060547	+47.02148438	-70.37841797	-133.37402344	+6220	+17.18261719	+1.41503906	-1.11181641	-149.17236328	-74.20166016	+136.18652344	+5896	+16.29492188	-1.77539063	-4.93066406	+37.26562500	-49.15283203	-81.12304688	+4232
+1458241341.30679990	+16.91015625	-1.40185547	-1.15136719	+47.59277344	-70.15869141	-133.70361328	+6212	+17.19580078	+1.46777344	-1.15136719	-148.68896484	-74.28955078	+135.87890625	+5896	+16.29492188	-1.74462891	-4.97460938	+37.48535156	-48.86718750	-81.23291016	+4220
+1458241341.31100010	+16.93212891	-1.33593750	-1.17333984	+48.22998047	-69.93896484	-134.09912109	+6204	+17.20898438	+1.52050781	-1.18652344	-148.22753906	-74.35546875	+135.59326172	+5892	+16.29052734	-1.71386719	-5.01416016	+37.70507813	-48.60351563	-81.34277344	+4212
+1458241341.31510000	+16.94970703	-1.27441406	-1.19970703	+48.84521484	-69.71923828	-134.45068359	+6196	+17.21777344	+1.57324219	-1.23046875	-147.70019531	-74.46533203	+135.26367188	+5892	+16.29492188	-1.67871094	-5.04931641	+37.92480469	-48.36181641	-81.47460938	+4200
+1458241341.31929990	+16.97167969	-1.20849609	-1.22607422	+49.50439453	-69.49951172	-134.84619141	+6188	+17.22656250	+1.62158203	-1.27880859	-147.21679688	-74.57519531	+134.91210938	+5888	+16.30371094	-1.64355469	-5.08886719	+38.16650391	-48.14208984	-81.60644531	+4196
+1458241341.32760000	+17.00683594	-1.08544922	-1.27880859	+50.77880859	-69.01611328	-135.65917969	+6168	+17.24853516	+1.73144531	-1.36669922	-146.46972656	-74.81689453	+134.51660156	+5884	+16.30810547	-1.57324219	-5.16357422	+38.64990234	-47.68066406	-81.87011719	+4184
+1458241341.33180000	+17.02441406	-1.01513672	-1.31396484	+51.45996094	-68.73046875	-136.07666016	+6164	+17.25292969	+1.78857422	-1.41503906	-146.22802734	-74.92675781	+134.45068359	+5884	+16.31250000	-1.53369141	-5.20312500	+38.89160156	-47.46093750	-81.91406250	+4180
+1458241341.33590010	+17.03759766	-0.96240234	-1.34912109	+52.07519531	-68.46679688	-136.51611328	+6152	+17.25732422	+1.84570313	-1.45898438	-146.07421875	-75.03662109	+134.45068359	+5884	+16.30810547	-1.49414063	-5.24267578	+39.06738281	-47.26318359	-81.93603516	+4180
+1458241341.34010000	+17.04638672	-0.90966797	-1.38867188	+52.51464844	-68.13720703	-136.77978516	+6140	+17.25732422	+1.89843750	-1.50732422	-145.85449219	-75.19042969	+134.40673828	+5884	+16.31250000	-1.45458984	-5.28662109	+39.19921875	-47.08740234	-81.91406250	+4176
+1458241341.34430000	+17.05957031	-0.85693359	-1.43701172	+53.02001953	-67.80761719	-137.10937500	+6132	+17.25732422	+1.95117188	-1.56005859	-145.78857422	-75.34423828	+134.45068359	+5884	+16.30810547	-1.41503906	-5.33056641	+39.33105469	-46.91162109	-81.87011719	+4172
+1458241341.36089990	+17.09472656	-0.71630859	-1.66113281	+54.22851563	-66.37939453	-138.01025391	+6072	+17.24853516	+2.11816406	-1.75781250	-146.44775391	-76.02539063	+135.41748047	+5884	+16.31250000	-1.27001953	-5.50634766	+39.59472656	-46.42822266	-81.47460938	+4132
+1458241341.36509990	+17.09912109	-0.68994141	-1.71826172	+54.44824219	-65.98388672	-138.18603516	+6052	+17.24414063	+2.15771484	-1.80615234	-146.77734375	-76.22314453	+135.83496094	+5884	+16.31250000	-1.23046875	-5.55468750	+39.63867188	-46.29638672	-81.29882813	+4116
+1458241341.36929990	+17.09912109	-0.65478516	-1.78417969	+54.68994141	-65.58837891	-138.33984375	+6036	+17.23535156	+2.19287109	-1.85888672	-147.15087891	-76.42089844	+136.23046875	+5884	+16.30810547	-1.19091797	-5.59863281	+39.68261719	-46.16455078	-81.14501953	+4100
+1458241341.37340000	+17.09912109	-0.62841797	-1.84130859	+54.86572266	-65.21484375	-138.47167969	+6016	+17.22656250	+2.23681641	-1.90722656	-147.48046875	-76.61865234	+136.64794922	+5888	+16.29931641	-1.15136719	-5.64257813	+39.70458984	-46.05468750	-80.96923828	+4084
+1458241341.37760000	+17.09912109	-0.60644531	-1.90283203	+55.08544922	-64.86328125	-138.62548828	+5992	+17.21777344	+2.27636719	-1.94677734	-147.91992188	-76.75048828	+137.15332031	+5888	+16.29492188	-1.11181641	-5.68212891	+39.74853516	-45.96679688	-80.83740234	+4060
+1458241341.38179990	+17.10351563	-0.58007813	-1.95996094	+55.26123047	-64.51171875	-138.75732422	+5968	+17.21337891	+2.32031250	-1.99072266	-148.24951172	-76.94824219	+137.54882813	+5892	+16.29052734	-1.07226563	-5.71728516	+39.83642578	-45.92285156	-80.74951172	+4032
+1458241341.39010000	+17.11230469	-0.50976563	-2.05664063	+55.89843750	-63.85253906	-139.19677734	+5920	+17.20019531	+2.39501953	-2.06542969	-149.21630859	-77.27783203	+138.64746094	+5900	+16.29052734	-1.00195313	-5.78320313	+40.10009766	-45.74707031	-80.72753906	+3980
+1458241341.39430000	+17.11230469	-0.47460938	-2.10498047	+56.20605469	-63.52294922	-139.39453125	+5896	+17.19580078	+2.43457031	-2.10058594	-149.67773438	-77.45361328	+139.17480469	+5900	+16.28613281	-0.96679688	-5.81396484	+40.25390625	-45.63720703	-80.72753906	+3952
+1458241341.39840010	+17.11230469	-0.42626953	-2.14892578	+56.55761719	-63.19335938	-139.54833984	+5872	+17.18701172	+2.48730469	-2.14013672	-150.00732422	-77.65136719	+139.63623047	+5908	+16.29052734	-0.92724609	-5.84472656	+40.45166016	-45.50537109	-80.74951172	+3924
+1458241341.40260000	+17.10791016	-0.37353516	-2.17529297	+57.06298828	-62.95166016	-139.87792969	+5848	+17.17822266	+2.54003906	-2.16210938	-150.42480469	-77.73925781	+140.18554688	+5912	+16.28173828	-0.87890625	-5.87109375	+40.71533203	-45.35156250	-80.79345703	+3896
+1458241341.40669990	+17.11230469	-0.32519531	-2.19726563	+57.59033203	-62.73193359	-140.20751953	+5820	+17.17382813	+2.58837891	-2.18408203	-150.77636719	-77.87109375	+140.64697266	+5916	+16.27734375	-0.84375000	-5.88427734	+41.02294922	-45.24169922	-80.99121094	+3868
+1458241341.41090010	+17.11230469	-0.26367188	-2.21484375	+58.13964844	-62.53417969	-140.55908203	+5796	+17.16943359	+2.64990234	-2.21044922	-150.99609375	-78.02490234	+141.04248047	+5920	+16.27294922	-0.80419922	-5.89306641	+41.37451172	-45.10986328	-81.21093750	+3844
+1458241341.41510010	+17.11669922	-0.19775391	-2.22363281	+58.82080078	-62.35839844	-140.99853516	+5768	+17.16943359	+2.70703125	-2.22363281	-151.39160156	-78.06884766	+141.59179688	+5928	+16.27294922	-0.76464844	-5.90625000	+41.74804688	-45.00000000	-81.45263672	+3816
+1458241341.41919990	+17.12109375	-0.13623047	-2.22802734	+59.45800781	-62.20458984	-141.39404297	+5740	+17.17382813	+2.77294922	-2.23681641	-151.67724609	-78.15673828	+142.09716797	+5932	+16.27734375	-0.72949219	-5.91064453	+42.12158203	-44.91210938	-81.73828125	+3792
+1458241341.42339990	+17.12548828	-0.06591797	-2.23681641	+60.11718750	-62.02880859	-141.78955078	+5716	+17.17382813	+2.83007813	-2.25000000	-152.02880859	-78.24462891	+142.62451172	+5936	+16.28613281	-0.69433594	-5.91503906	+42.56103516	-44.80224609	-82.06787109	+3772
+1458241341.42759990	+17.12988281	+0.00439453	-2.23242188	+60.88623047	-61.89697266	-142.25097656	+5692	+17.16943359	+2.88720703	-2.25878906	-152.42431641	-78.31054688	+143.17382813	+5940	+16.28613281	-0.65478516	-5.91503906	+43.00048828	-44.69238281	-82.41943359	+3752
+1458241341.43170000	+17.12548828	+0.07470703	-2.22802734	+61.58935547	-61.78710938	-142.69042969	+5668	+17.16943359	+2.93994141	-2.26757813	-152.81982422	-78.37646484	+143.72314453	+5944	+16.28613281	-0.61523438	-5.91943359	+43.43994141	-44.53857422	-82.72705078	+3740
+1458241341.43590000	+17.12548828	+0.14501953	-2.21923828	+62.24853516	-61.67724609	-143.10791016	+5640	+17.16503906	+3.00585938	-2.28076172	-153.10546875	-78.46435547	+144.22851563	+5948	+16.28173828	-0.57568359	-5.91943359	+43.83544922	-44.40673828	-82.99072266	+3728
+1458241341.44420000	+17.12988281	+0.27246094	-2.20166016	+63.56689453	-61.50146484	-143.94287109	+5596	+17.16064453	+3.13769531	-2.28955078	-153.76464844	-78.55224609	+145.30517578	+5956	+16.28173828	-0.50097656	-5.91503906	+44.62646484	-44.23095703	-83.56201172	+3708
+1458241341.44840000	+17.12988281	+0.33398438	-2.19287109	+64.18212891	-61.41357422	-144.33837891	+5572	+17.15625000	+3.18603516	-2.28515625	-154.22607422	-78.55224609	+145.96435547	+5956	+16.27734375	-0.46582031	-5.91064453	+45.02197266	-44.18701172	-83.84765625	+3704
+1458241341.45670010	+17.12988281	+0.44824219	-2.18408203	+65.23681641	-61.23779297	-144.99755859	+5520	+17.14306641	+3.28271484	-2.30273438	-155.12695313	-78.66210938	+147.19482422	+5956	+16.29052734	-0.39550781	-5.90185547	+45.68115234	-44.14306641	-84.30908203	+3696
+1458241341.46510000	+17.12548828	+0.54052734	-2.18408203	+66.02783203	-61.04003906	-145.48095703	+5468	+17.12548828	+3.36621094	-2.31152344	-156.29150391	-78.75000000	+148.64501953	+5956	+16.29052734	-0.33837891	-5.91064453	+46.12060547	-44.07714844	-84.50683594	+3688
+1458241341.46919990	+17.11669922	+0.57568359	-2.19287109	+66.29150391	-60.93017578	-145.63476563	+5444	+17.11230469	+3.40576172	-2.32031250	-156.77490234	-78.77197266	+149.28222656	+5956	+16.28613281	-0.29882813	-5.92382813	+46.29638672	-44.03320313	-84.46289063	+3684
+1458241341.47760010	+17.10351563	+0.63720703	-2.21484375	+66.66503906	-60.68847656	-145.83251953	+5396	+17.07714844	+3.47167969	-2.33349609	-157.80761719	-78.85986328	+150.55664063	+5956	+16.27294922	-0.23291016	-5.95019531	+46.47216797	-44.05517578	-84.28710938	+3672
+1458241341.48169990	+17.09912109	+0.66796875	-2.22802734	+66.77490234	-60.57861328	-145.87646484	+5376	+17.05957031	+3.50683594	-2.34228516	-158.18115234	-78.88183594	+151.08398438	+5960	+16.27294922	-0.20654297	-5.95458984	+46.53808594	-44.09912109	-84.22119141	+3660
+1458241341.48589990	+17.09472656	+0.68994141	-2.24560547	+66.86279297	-60.46875000	-145.89843750	+5360	+17.04638672	+3.53320313	-2.34667969	-158.70849609	-78.90380859	+151.74316406	+5960	+16.27294922	-0.17578125	-5.95898438	+46.62597656	-44.16503906	-84.15527344	+3648
+1458241341.49000000	+17.08593750	+0.71191406	-2.26318359	+66.95068359	-60.35888672	-145.92041016	+5340	+17.02880859	+3.56396484	-2.35107422	-159.27978516	-78.90380859	+152.46826172	+5960	+16.26855469	-0.14062500	-5.96777344	+46.71386719	-44.23095703	-84.06738281	+3632
+1458241341.49420000	+17.07714844	+0.72949219	-2.28076172	+66.97265625	-60.22705078	-145.87646484	+5328	+17.01123047	+3.58593750	-2.35546875	-159.78515625	-78.94775391	+153.06152344	+5964	+16.26855469	-0.11425781	-5.97656250	+46.75781250	-44.25292969	-83.93554688	+3616
+1458241341.49840000	+17.06835938	+0.75146484	-2.29833984	+66.99462891	-60.09521484	-145.83251953	+5316	+16.99365234	+3.61230469	-2.36425781	-160.26855469	-78.99169922	+153.67675781	+5964	+16.26855469	-0.08349609	-5.99414063	+46.77978516	-44.27490234	-83.78173828	+3600
+1458241341.50250010	+17.05957031	+0.77343750	-2.31591797	+67.01660156	-59.98535156	-145.81054688	+5304	+16.97607422	+3.63867188	-2.36425781	-160.75195313	-79.01367188	+154.29199219	+5968	+16.26416016	-0.04833984	-6.00732422	+46.82373047	-44.27490234	-83.60595703	+3584
+1458241341.50670000	+17.05517578	+0.79541016	-2.32910156	+67.08251953	-59.89746094	-145.78857422	+5296	+16.95849609	+3.66503906	-2.36425781	-161.10351563	-79.01367188	+154.79736328	+5972	+16.25537109	-0.02197266	-6.01171875	+46.86767578	-44.29687500	-83.49609375	+3564
+1458241341.51090000	+17.04638672	+0.82177734	-2.33789063	+67.14843750	-59.80957031	-145.74462891	+5292	+16.94091797	+3.69580078	-2.36425781	-161.41113281	-79.05761719	+155.28076172	+5976	+16.25097656	+0.00878906	-6.02050781	+46.95556641	-44.34082031	-83.38623047	+3544
+1458241341.51500010	+17.04199219	+0.84814453	-2.34667969	+67.25830078	-59.74365234	-145.76660156	+5284	+16.92773438	+3.73095703	-2.35986328	-161.76269531	-79.01367188	+155.80810547	+5980	+16.24658203	+0.04394531	-6.02050781	+47.06542969	-44.38476563	-83.32031250	+3524
+1458241341.51920010	+17.03759766	+0.87451172	-2.35107422	+67.36816406	-59.69970703	-145.78857422	+5280	+16.91455078	+3.75732422	-2.35107422	-162.13623047	-79.01367188	+156.31347656	+5984	+16.24218750	+0.07470703	-6.02050781	+47.19726563	-44.42871094	-83.32031250	+3500
+1458241341.52340010	+17.03320313	+0.90527344	-2.35107422	+67.54394531	-59.65576172	-145.85449219	+5276	+16.90576172	+3.78808594	-2.34228516	-162.48779297	-79.03564453	+156.84082031	+5992	+16.24658203	+0.10546875	-6.01171875	+47.39501953	-44.49462891	-83.36425781	+3480
+1458241341.52749990	+17.02441406	+0.94042969	-2.34228516	+67.80761719	-59.63378906	-145.98632813	+5272	+16.89697266	+3.82763672	-2.32910156	-162.88330078	-78.99169922	+157.41210938	+6000	+16.24658203	+0.14062500	-6.00292969	+47.61474609	-44.51660156	-83.45214844	+3460
+1458241341.53169990	+17.02001953	+0.97119141	-2.33349609	+68.07128906	-59.63378906	-146.11816406	+5272	+16.88818359	+3.86279297	-2.31152344	-163.25683594	-78.96972656	+157.96142578	+6008	+16.24218750	+0.17578125	-5.99414063	+47.87841797	-44.51660156	-83.58398438	+3444
+1458241341.53590010	+17.01562500	+1.01074219	-2.32031250	+68.37890625	-59.63378906	-146.25000000	+5272	+16.88378906	+3.90234375	-2.29833984	-163.58642578	-78.99169922	+158.48876953	+6016	+16.24218750	+0.20654297	-5.98535156	+48.14208984	-44.51660156	-83.73779297	+3428
+1458241341.54000000	+17.01123047	+1.05468750	-2.30273438	+68.73046875	-59.63378906	-146.42578125	+5272	+16.87939453	+3.93750000	-2.27636719	-163.91601563	-78.96972656	+158.99414063	+6024	+16.23779297	+0.24169922	-5.96777344	+48.44970703	-44.51660156	-83.91357422	+3416
+1458241341.54419990	+17.00683594	+1.09863281	-2.28076172	+69.12597656	-59.65576172	-146.64550781	+5272	+16.87500000	+3.97705078	-2.25439453	-164.24560547	-78.92578125	+159.49951172	+6036	+16.23339844	+0.27685547	-5.94140625	+48.82324219	-44.53857422	-84.19921875	+3404
+1458241341.54839990	+17.00683594	+1.14257813	-2.25439453	+69.58740234	-59.69970703	-146.90917969	+5276	+16.87060547	+4.02099609	-2.22363281	-164.57519531	-78.85986328	+160.02685547	+6044	+16.23339844	+0.30322266	-5.91503906	+49.19677734	-44.56054688	-84.57275391	+3400
+1458241341.55250000	+17.00244141	+1.19091797	-2.22363281	+70.07080078	-59.76562500	-147.21679688	+5276	+16.86621094	+4.06494141	-2.19726563	-164.92675781	-78.81591797	+160.59814453	+6056	+16.23339844	+0.32958984	-5.88427734	+49.59228516	-44.58251953	-84.94628906	+3396
+1458241341.55670000	+16.99804688	+1.23486328	-2.19287109	+70.55419922	-59.80957031	-147.52441406	+5280	+16.86181641	+4.11328125	-2.16650391	-165.38818359	-78.77197266	+161.27929688	+6068	+16.23779297	+0.36474609	-5.84472656	+50.11962891	-44.60449219	-85.45166016	+3404
+1458241341.56080010	+16.99365234	+1.27880859	-2.16210938	+71.05957031	-59.83154297	-147.83203125	+5280	+16.86181641	+4.15283203	-2.14013672	-165.89355469	-78.72802734	+161.96044922	+6076	+16.24218750	+0.39111328	-5.80957031	+50.53710938	-44.60449219	-85.86914063	+3412
+1458241341.56500010	+16.98925781	+1.32714844	-2.13134766	+71.56494141	-59.87548828	-148.13964844	+5280	+16.85742188	+4.18798828	-2.11376953	-166.35498047	-78.72802734	+162.57568359	+6084	+16.24218750	+0.41748047	-5.78320313	+50.88867188	-44.60449219	-86.19873047	+3416
+1458241341.56920000	+16.98486328	+1.37548828	-2.09619141	+72.11425781	-59.89746094	-148.51318359	+5280	+16.85742188	+4.22753906	-2.08740234	-166.81640625	-78.68408203	+163.21289063	+6092	+16.24218750	+0.44384766	-5.76123047	+51.26220703	-44.60449219	-86.52832031	+3428
+1458241341.57329990	+16.98046875	+1.41503906	-2.06542969	+72.66357422	-59.94140625	-148.88671875	+5280	+16.84863281	+4.26269531	-2.06103516	-167.21191406	-78.61816406	+163.76220703	+6100	+16.23779297	+0.47021484	-5.74365234	+51.52587891	-44.60449219	-86.72607422	+3440
+1458241341.57750010	+16.97607422	+1.45458984	-2.03466797	+73.12500000	-59.96337891	-149.17236328	+5276	+16.84423828	+4.29785156	-2.04345703	-167.60742188	-78.61816406	+164.33349609	+6108	+16.23779297	+0.48779297	-5.72167969	+51.74560547	-44.64843750	-86.96777344	+3452
+1458241341.58170010	+16.96728516	+1.48974609	-2.01269531	+73.52050781	-59.96337891	-149.43603516	+5272	+16.83105469	+4.32861328	-2.02587891	-167.95898438	-78.59619141	+164.83886719	+6112	+16.24218750	+0.50976563	-5.70410156	+51.94335938	-44.71435547	-87.09960938	+3460
+1458241341.58579990	+16.96289063	+1.51611328	-1.99511719	+73.89404297	-59.96337891	-149.67773438	+5268	+16.81787109	+4.35058594	-2.00390625	-168.44238281	-78.55224609	+165.43212891	+6120	+16.24218750	+0.53173828	-5.68652344	+52.11914063	-44.78027344	-87.23144531	+3472
+1458241341.58999990	+16.95849609	+1.53808594	-1.98193359	+74.17968750	-59.94140625	-149.89746094	+5260	+16.80908203	+4.36816406	-1.99511719	-168.92578125	-78.55224609	+166.00341797	+6120	+16.24658203	+0.55371094	-5.67773438	+52.27294922	-44.86816406	-87.31933594	+3480
+1458241341.59419990	+16.94970703	+1.55566406	-1.97314453	+74.39941406	-59.91943359	-150.02929688	+5252	+16.79589844	+4.38574219	-1.98632813	-169.27734375	-78.57421875	+166.46484375	+6124	+16.25097656	+0.57568359	-5.67773438	+52.33886719	-44.89013672	-87.27539063	+3484
+1458241341.59830000	+16.94531250	+1.56884766	-1.97314453	+74.55322266	-59.87548828	-150.13916016	+5244	+16.78271484	+4.40332031	-1.98193359	-169.62890625	-78.59619141	+166.94824219	+6124	+16.25537109	+0.60205078	-5.68652344	+52.36083984	-44.93408203	-87.14355469	+3484
+1458241341.60250000	+16.93652344	+1.58203125	-1.97314453	+74.66308594	-59.80957031	-150.20507813	+5240	+16.76953125	+4.41650391	-1.98193359	-170.00244141	-78.64013672	+167.40966797	+6128	+16.25537109	+0.62841797	-5.69091797	+52.38281250	-45.00000000	-86.98974609	+3480
+1458241341.60669990	+16.93212891	+1.58642578	-1.97753906	+74.70703125	-59.76562500	-150.22705078	+5232	+16.75195313	+4.42968750	-1.97753906	-170.24414063	-78.64013672	+167.76123047	+6128	+16.25097656	+0.64599609	-5.69531250	+52.40478516	-45.04394531	-86.90185547	+3476
+1458241341.61080000	+16.92773438	+1.59082031	-1.98193359	+74.75097656	-59.72167969	-150.24902344	+5228	+16.73876953	+4.44287109	-1.97314453	-170.46386719	-78.61816406	+168.09082031	+6132	+16.25097656	+0.66357422	-5.69531250	+52.40478516	-45.08789063	-86.77001953	+3472
+1458241341.61500000	+16.91894531	+1.59521484	-1.98632813	+74.77294922	-59.67773438	-150.27099609	+5224	+16.72119141	+4.45166016	-1.96875000	-170.68359375	-78.61816406	+168.39843750	+6136	+16.24658203	+0.68554688	-5.69970703	+52.38281250	-45.15380859	-86.61621094	+3464
+1458241341.61920000	+16.91455078	+1.59960938	-1.99511719	+74.75097656	-59.63378906	-150.24902344	+5224	+16.70800781	+4.46484375	-1.96875000	-170.85937500	-78.64013672	+168.66210938	+6140	+16.24658203	+0.69873047	-5.69970703	+52.38281250	-45.21972656	-86.50634766	+3456
+1458241341.62330010	+16.91015625	+1.59960938	-2.00390625	+74.72900391	-59.58984375	-150.20507813	+5224	+16.69042969	+4.47363281	-1.96875000	-171.03515625	-78.68408203	+168.92578125	+6144	+16.25097656	+0.71630859	-5.70410156	+52.36083984	-45.28564453	-86.37451172	+3444
+1458241341.62750010	+16.90576172	+1.60400391	-2.01269531	+74.72900391	-59.54589844	-150.20507813	+5224	+16.68164063	+4.48242188	-1.96435547	-171.18896484	-78.68408203	+169.16748047	+6148	+16.25097656	+0.73828125	-5.70410156	+52.38281250	-45.35156250	-86.26464844	+3432
+1458241341.63170000	+16.90136719	+1.60839844	-2.01708984	+74.72900391	-59.50195313	-150.20507813	+5228	+16.66845703	+4.49121094	-1.95996094	-171.29882813	-78.68408203	+169.36523438	+6152	+16.25097656	+0.76025391	-5.70849609	+52.38281250	-45.39550781	-86.13281250	+3416
+1458241341.63579990	+16.89697266	+1.61279297	-2.02148438	+74.75097656	-59.47998047	-150.20507813	+5228	+16.65966797	+4.50439453	-1.95556641	-171.36474609	-78.68408203	+169.51904297	+6156	+16.25097656	+0.77783203	-5.70849609	+52.40478516	-45.43945313	-86.00097656	+3404
+1458241341.64000010	+16.89257813	+1.61718750	-2.02148438	+74.79492188	-59.45800781	-150.22705078	+5232	+16.65087891	+4.51757813	-1.94677734	-171.38671875	-78.68408203	+169.65087891	+6160	+16.24658203	+0.79980469	-5.71289063	+52.42675781	-45.48339844	-85.86914063	+3388
+1458241341.64410000	+16.88818359	+1.62597656	-2.02148438	+74.86083984	-59.43603516	-150.24902344	+5236	+16.64208984	+4.53076172	-1.93359375	-171.38671875	-78.66210938	+169.73876953	+6168	+16.24218750	+0.82177734	-5.70410156	+52.49267578	-45.52734375	-85.78125000	+3372
+1458241341.64829990	+16.88378906	+1.63476563	-2.01708984	+74.94873047	-59.43603516	-150.29296875	+5240	+16.63330078	+4.54394531	-1.92041016	-171.36474609	-78.64013672	+169.82666016	+6176	+16.24218750	+0.83935547	-5.69531250	+52.58056641	-45.57128906	-85.75927734	+3360
+1458241341.65249990	+16.88378906	+1.64794922	-2.00830078	+75.08056641	-59.45800781	-150.38085938	+5244	+16.62890625	+4.55712891	-1.90283203	-171.29882813	-78.59619141	+169.84863281	+6184	+16.24218750	+0.85693359	-5.68652344	+52.69042969	-45.61523438	-85.80322266	+3352
+1458241341.65660000	+16.87939453	+1.66113281	-1.99951172	+75.23437500	-59.47998047	-150.49072266	+5252	+16.62451172	+4.57470703	-1.88085938	-171.21093750	-78.55224609	+169.84863281	+6192	+16.23779297	+0.87451172	-5.67333984	+52.82226563	-45.63720703	-85.84716797	+3344
+1458241341.66080000	+16.87939453	+1.67871094	-1.98632813	+75.43212891	-59.50195313	-150.60058594	+5260	+16.62011719	+4.59228516	-1.86328125	-171.10107422	-78.53027344	+169.84863281	+6196	+16.24218750	+0.88769531	-5.65576172	+52.97607422	-45.65917969	-85.93505859	+3336
+1458241341.66500000	+16.87500000	+1.69628906	-1.96875000	+75.65185547	-59.52392578	-150.75439453	+5268	+16.62011719	+4.60986328	-1.83691406	-170.99121094	-78.46435547	+169.82666016	+6204	+16.24218750	+0.90087891	-5.64257813	+53.15185547	-45.65917969	-86.04492188	+3332
+1458241341.66910000	+16.87500000	+1.71826172	-1.94677734	+75.91552734	-59.58984375	-150.93017578	+5272	+16.61572266	+4.63183594	-1.80175781	-170.83740234	-78.37646484	+169.80468750	+6212	+16.23779297	+0.90966797	-5.62500000	+53.32763672	-45.65917969	-86.19873047	+3328
+1458241341.67330000	+16.87500000	+1.74023438	-1.92480469	+76.20117188	-59.63378906	-151.12792969	+5280	+16.61572266	+4.64941406	-1.77099609	-170.66162109	-78.28857422	+169.71679688	+6220	+16.23779297	+0.92285156	-5.60302734	+53.52539063	-45.65917969	-86.35253906	+3332
+1458241341.67750000	+16.87060547	+1.76220703	-1.90283203	+76.50878906	-59.69970703	-151.32568359	+5288	+16.61572266	+4.66699219	-1.73583984	-170.46386719	-78.22265625	+169.62890625	+6228	+16.23339844	+0.93164063	-5.58105469	+53.70117188	-45.65917969	-86.50634766	+3336
+1458241341.68160010	+16.87060547	+1.79296875	-1.87207031	+76.88232422	-59.76562500	-151.56738281	+5296	+16.61132813	+4.68896484	-1.70507813	-170.24414063	-78.17871094	+169.49707031	+6236	+16.22900391	+0.94482422	-5.55468750	+53.96484375	-45.65917969	-86.72607422	+3348
+1458241341.68580010	+16.87060547	+1.81933594	-1.83691406	+77.27783203	-59.85351563	-151.83105469	+5304	+16.61132813	+4.70214844	-1.67431641	-170.09033203	-78.11279297	+169.43115234	+6240	+16.22900391	+0.95361328	-5.52392578	+54.18457031	-45.65917969	-86.94580078	+3360
+1458241341.69000010	+16.87060547	+1.84570313	-1.80615234	+77.62939453	-59.91943359	-152.07275391	+5308	+16.61132813	+4.71972656	-1.64794922	-169.95849609	-78.06884766	+169.36523438	+6244	+16.22900391	+0.96240234	-5.49316406	+54.40429688	-45.68115234	-87.18750000	+3380
+1458241341.69409990	+16.86621094	+1.87646484	-1.77539063	+78.06884766	-60.00732422	-152.35839844	+5316	+16.60693359	+4.73730469	-1.62158203	-169.78271484	-78.02490234	+169.29931641	+6252	+16.22900391	+0.97558594	-5.46240234	+54.66796875	-45.70312500	-87.40722656	+3400
+1458241341.69829990	+16.86181641	+1.90722656	-1.74023438	+78.44238281	-60.09521484	-152.60009766	+5320	+16.60253906	+4.74609375	-1.59521484	-169.67285156	-77.98095703	+169.23339844	+6256	+16.22900391	+0.98876953	-5.43603516	+54.86572266	-45.72509766	-87.53906250	+3420
+1458241341.70250010	+16.86181641	+1.92919922	-1.71386719	+78.72802734	-60.16113281	-152.77587891	+5324	+16.59814453	+4.75488281	-1.57763672	-169.58496094	-78.00292969	+169.23339844	+6256	+16.22900391	+1.00195313	-5.41845703	+54.95361328	-45.76904297	-87.58300781	+3436
+1458241341.70660000	+16.85742188	+1.94677734	-1.69189453	+78.96972656	-60.20507813	-152.92968750	+5324	+16.58935547	+4.76367188	-1.56884766	-169.56298828	-78.00292969	+169.23339844	+6260	+16.22900391	+1.01074219	-5.40087891	+55.01953125	-45.79101563	-87.56103516	+3456
+1458241341.71079990	+16.85302734	+1.96435547	-1.66992188	+79.16748047	-60.27099609	-153.03955078	+5324	+16.58056641	+4.76806641	-1.55566406	-169.54101563	-78.02490234	+169.25537109	+6264	+16.22460938	+1.01953125	-5.39208984	+55.01953125	-45.83496094	-87.49511719	+3472
+1458241341.71490000	+16.84863281	+1.97314453	-1.66113281	+79.27734375	-60.29296875	-153.08349609	+5324	+16.57177734	+4.77246094	-1.55126953	-169.56298828	-78.06884766	+169.29931641	+6268	+16.22460938	+1.03271484	-5.38330078	+54.99755859	-45.92285156	-87.38525391	+3488
+1458241341.71910000	+16.84423828	+1.97753906	-1.65234375	+79.29931641	-60.31494141	-153.08349609	+5320	+16.56298828	+4.77685547	-1.54687500	-169.56298828	-78.11279297	+169.34326172	+6272	+16.22900391	+1.04150391	-5.37890625	+54.97558594	-45.96679688	-87.27539063	+3504
+1458241341.72330000	+16.83984375	+1.98193359	-1.65234375	+79.29931641	-60.31494141	-153.03955078	+5316	+16.55419922	+4.77685547	-1.54248047	-169.62890625	-78.15673828	+169.43115234	+6276	+16.22900391	+1.05029297	-5.37890625	+54.90966797	-46.03271484	-87.14355469	+3512
+1458241341.72740010	+16.83544922	+1.98193359	-1.65234375	+79.25537109	-60.31494141	-152.97363281	+5312	+16.54541016	+4.77685547	-1.54248047	-169.69482422	-78.20068359	+169.51904297	+6280	+16.23339844	+1.06347656	-5.37890625	+54.84375000	-46.12060547	-86.96777344	+3520
+1458241341.73160000	+16.83544922	+1.98193359	-1.65234375	+79.18945313	-60.31494141	-152.90771484	+5312	+16.54101563	+4.77685547	-1.54248047	-169.76074219	-78.24462891	+169.60693359	+6288	+16.23779297	+1.07226563	-5.38330078	+54.75585938	-46.16455078	-86.77001953	+3524
+1458241341.73580000	+16.83105469	+1.98193359	-1.65673828	+79.12353516	-60.31494141	-152.81982422	+5312	+16.53222656	+4.77685547	-1.54248047	-169.82666016	-78.28857422	+169.67285156	+6292	+16.23779297	+1.08544922	-5.38769531	+54.64599609	-46.23046875	-86.55029297	+3528
+1458241341.73990010	+16.82666016	+1.97753906	-1.66552734	+79.03564453	-60.31494141	-152.73193359	+5312	+16.52343750	+4.77685547	-1.54248047	-169.87060547	-78.33251953	+169.73876953	+6296	+16.23779297	+1.09863281	-5.39648438	+54.53613281	-46.27441406	-86.28662109	+3528
+1458241341.74410010	+16.82226563	+1.97314453	-1.66552734	+78.96972656	-60.31494141	-152.66601563	+5312	+16.51464844	+4.77246094	-1.54248047	-169.93652344	-78.37646484	+169.80468750	+6304	+16.23779297	+1.11621094	-5.40527344	+54.36035156	-46.36230469	-85.93505859	+3524
+1458241341.74830010	+16.82226563	+1.97314453	-1.66992188	+78.90380859	-60.29296875	-152.60009766	+5316	+16.51025391	+4.77246094	-1.53808594	-170.00244141	-78.39843750	+169.87060547	+6312	+16.23779297	+1.12939453	-5.40966797	+54.22851563	-46.42822266	-85.67138672	+3520
+1458241341.75239990	+16.81787109	+1.96875000	-1.67431641	+78.83789063	-60.29296875	-152.53417969	+5316	+16.50585938	+4.77246094	-1.53369141	-170.04638672	-78.44238281	+169.91455078	+6316	+16.24218750	+1.14257813	-5.41406250	+54.11865234	-46.49414063	-85.47363281	+3508
+1458241341.75659990	+16.81787109	+1.96875000	-1.67871094	+78.79394531	-60.29296875	-152.51220703	+5320	+16.50146484	+4.77246094	-1.52929688	-170.04638672	-78.44238281	+169.91455078	+6324	+16.24218750	+1.15136719	-5.41406250	+54.03076172	-46.56005859	-85.31982422	+3496
+1458241341.76079990	+16.81787109	+1.96875000	-1.67871094	+78.77197266	-60.29296875	-152.46826172	+5320	+16.49707031	+4.77246094	-1.52490234	-170.00244141	-78.46435547	+169.87060547	+6332	+16.25097656	+1.16455078	-5.41406250	+53.98681641	-46.60400391	-85.20996094	+3484
+1458241341.76490000	+16.81347656	+1.96435547	-1.67871094	+78.75000000	-60.29296875	-152.46826172	+5324	+16.49267578	+4.77685547	-1.52050781	-169.93652344	-78.46435547	+169.80468750	+6340	+16.25097656	+1.17333984	-5.41406250	+53.98681641	-46.62597656	-85.14404297	+3472
+1458241341.76910000	+16.81347656	+1.96435547	-1.67871094	+78.75000000	-60.31494141	-152.44628906	+5324	+16.49267578	+4.78125000	-1.50732422	-169.84863281	-78.44238281	+169.71679688	+6344	+16.25097656	+1.17773438	-5.40966797	+54.03076172	-46.62597656	-85.16601563	+3456
+1458241341.77329990	+16.81347656	+1.96435547	-1.67871094	+78.75000000	-60.31494141	-152.44628906	+5328	+16.48828125	+4.78564453	-1.49414063	-169.69482422	-78.42041016	+169.58496094	+6352	+16.24658203	+1.18212891	-5.40087891	+54.09667969	-46.62597656	-85.23193359	+3448
+1458241341.77740000	+16.81347656	+1.96875000	-1.67431641	+78.77197266	-60.33691406	-152.46826172	+5328	+16.48828125	+4.79003906	-1.47656250	-169.51904297	-78.39843750	+169.40917969	+6360	+16.24658203	+1.18652344	-5.39208984	+54.16259766	-46.60400391	-85.31982422	+3440
+1458241341.78160000	+16.81347656	+1.96875000	-1.66992188	+78.81591797	-60.35888672	-152.49023438	+5332	+16.48828125	+4.79882813	-1.45898438	-169.25537109	-78.35449219	+169.14550781	+6368	+16.24658203	+1.19091797	-5.38330078	+54.22851563	-46.60400391	-85.40771484	+3432
+1458241341.78580000	+16.81347656	+1.97314453	-1.66552734	+78.85986328	-60.35888672	-152.53417969	+5336	+16.48828125	+4.81201172	-1.44140625	-168.96972656	-78.31054688	+168.88183594	+6372	+16.24218750	+1.19091797	-5.37451172	+54.31640625	-46.60400391	-85.51757813	+3428
+1458241341.78990010	+16.81347656	+1.97753906	-1.65673828	+78.94775391	-60.40283203	-152.60009766	+5340	+16.48828125	+4.82080078	-1.42382813	-168.66210938	-78.26660156	+168.57421875	+6380	+16.24218750	+1.19091797	-5.36132813	+54.42626953	-46.60400391	-85.67138672	+3428
+1458241341.79410000	+16.80908203	+1.98632813	-1.64355469	+79.10156250	-60.42480469	-152.70996094	+5344	+16.48828125	+4.83398438	-1.40185547	-168.28857422	-78.22265625	+168.22265625	+6384	+16.24218750	+1.19091797	-5.34814453	+54.51416016	-46.58203125	-85.78125000	+3428
+1458241341.79819990	+16.80908203	+1.99511719	-1.63037109	+79.25537109	-60.46875000	-152.81982422	+5348	+16.49267578	+4.84716797	-1.38427734	-167.93701172	-78.17871094	+167.89306641	+6388	+16.24218750	+1.19531250	-5.33935547	+54.60205078	-46.58203125	-85.91308594	+3432
+1458241341.80240010	+16.80908203	+2.00390625	-1.61718750	+79.40917969	-60.51269531	-152.92968750	+5352	+16.49267578	+4.86035156	-1.36669922	-167.58544922	-78.15673828	+167.54150391	+6392	+16.24218750	+1.19531250	-5.32617188	+54.71191406	-46.56005859	-86.02294922	+3432
+1458241341.80660010	+16.80908203	+2.02148438	-1.59082031	+79.69482422	-60.60058594	-153.12744141	+5356	+16.49267578	+4.87353516	-1.34472656	-167.16796875	-78.13476563	+167.16796875	+6396	+16.24218750	+1.19970703	-5.31298828	+54.84375000	-46.53808594	-86.19873047	+3440
+1458241341.81069990	+16.80908203	+2.03906250	-1.56884766	+79.95849609	-60.66650391	-153.32519531	+5360	+16.49267578	+4.88232422	-1.32714844	-166.81640625	-78.11279297	+166.81640625	+6400	+16.23779297	+1.20410156	-5.29541016	+54.97558594	-46.51611328	-86.33056641	+3452
+1458241341.81489990	+16.80908203	+2.05664063	-1.54687500	+80.20019531	-60.71044922	-153.50097656	+5364	+16.49267578	+4.89111328	-1.31396484	-166.53076172	-78.11279297	+166.50878906	+6400	+16.23339844	+1.20849609	-5.28222656	+55.08544922	-46.51611328	-86.46240234	+3460
+1458241341.81909990	+16.80908203	+2.07861328	-1.52050781	+80.50781250	-60.77636719	-153.69873047	+5368	+16.49267578	+4.89990234	-1.30517578	-166.24511719	-78.15673828	+166.22314453	+6400	+16.22900391	+1.21289063	-5.26464844	+55.21728516	-46.51611328	-86.61621094	+3476
+1458241341.82320000	+16.80908203	+2.09619141	-1.49853516	+80.72753906	-60.84228516	-153.85253906	+5372	+16.49267578	+4.90429688	-1.30517578	-166.02539063	-78.22265625	+166.00341797	+6400	+16.22900391	+1.21728516	-5.25146484	+55.30517578	-46.51611328	-86.70410156	+3492
+1458241341.82740000	+16.80468750	+2.10498047	-1.48095703	+80.88134766	-60.88623047	-153.96240234	+5372	+16.49267578	+4.90869141	-1.30517578	-165.87158203	-78.28857422	+165.84960938	+6400	+16.22900391	+1.22167969	-5.23828125	+55.32714844	-46.51611328	-86.72607422	+3504
+1458241341.83160000	+16.80468750	+2.11376953	-1.47216797	+80.96923828	-60.90820313	-154.00634766	+5372	+16.49267578	+4.90869141	-1.30517578	-165.76171875	-78.37646484	+165.71777344	+6396	+16.22900391	+1.23046875	-5.23828125	+55.34912109	-46.53808594	-86.68212891	+3516
+1458241341.83570000	+16.80468750	+2.12255859	-1.46337891	+80.99121094	-60.90820313	-153.98437500	+5368	+16.48828125	+4.90429688	-1.30957031	-165.67382813	-78.46435547	+165.60791016	+6396	+16.22460938	+1.23486328	-5.23388672	+55.30517578	-46.53808594	-86.59423828	+3524
+1458241341.83990000	+16.80029297	+2.12695313	-1.46337891	+80.94726563	-60.93017578	-153.91845703	+5364	+16.48828125	+4.90429688	-1.31835938	-165.60791016	-78.57421875	+165.52001953	+6392	+16.22460938	+1.24365234	-5.23828125	+55.23925781	-46.56005859	-86.44042969	+3532
+1458241341.84410000	+16.80029297	+2.12695313	-1.46337891	+80.88134766	-60.90820313	-153.85253906	+5364	+16.48388672	+4.89990234	-1.32714844	-165.56396484	-78.66210938	+165.45410156	+6392	+16.22021484	+1.24804688	-5.24267578	+55.17333984	-46.58203125	-86.30859375	+3540
+1458241341.84820010	+16.79589844	+2.12255859	-1.46777344	+80.77148438	-60.90820313	-153.76464844	+5360	+16.47949219	+4.89550781	-1.33154297	-165.54199219	-78.75000000	+165.38818359	+6392	+16.22021484	+1.25244141	-5.24707031	+55.08544922	-46.60400391	-86.17675781	+3544
+1458241341.85240010	+16.79150391	+2.11376953	-1.47216797	+80.63964844	-60.88623047	-153.65478516	+5360	+16.47949219	+4.88671875	-1.34472656	-165.52001953	-78.85986328	+165.32226563	+6396	+16.22021484	+1.25683594	-5.25146484	+55.01953125	-46.62597656	-86.02294922	+3548
+1458241341.85660000	+16.79150391	+2.10937500	-1.48095703	+80.52978516	-60.86425781	-153.56689453	+5360	+16.47509766	+4.88232422	-1.35351563	-165.54199219	-78.92578125	+165.30029297	+6396	+16.21582031	+1.25683594	-5.25585938	+54.93164063	-46.66992188	-85.89111328	+3548
+1458241341.86069990	+16.79150391	+2.10498047	-1.48535156	+80.39794922	-60.84228516	-153.47900391	+5360	+16.47509766	+4.87792969	-1.36230469	-165.54199219	-79.01367188	+165.25634766	+6396	+16.22021484	+1.26123047	-5.26464844	+54.84375000	-46.69189453	-85.75927734	+3544
+1458241341.86490010	+16.78710938	+2.10058594	-1.49414063	+80.28808594	-60.82031250	-153.36914063	+5364	+16.47070313	+4.87353516	-1.37109375	-165.56396484	-79.10156250	+165.23437500	+6400	+16.22021484	+1.26562500	-5.26904297	+54.75585938	-46.73583984	-85.58349609	+3540
+1458241341.86900000	+16.78710938	+2.09619141	-1.49853516	+80.20019531	-60.79833984	-153.32519531	+5364	+16.46630859	+4.86914063	-1.37988281	-165.56396484	-79.16748047	+165.21240234	+6400	+16.21582031	+1.27441406	-5.27783203	+54.60205078	-46.77978516	-85.31982422	+3532
+1458241341.87319990	+16.78271484	+2.09179688	-1.50292969	+80.13427734	-60.77636719	-153.28125000	+5364	+16.46630859	+4.86474609	-1.38427734	-165.54199219	-79.21142578	+165.14648438	+6400	+16.21142578	+1.27880859	-5.29101563	+54.49218750	-46.82373047	-85.10009766	+3524
+1458241341.87739990	+16.78271484	+2.08740234	-1.50732422	+80.06835938	-60.77636719	-153.23730469	+5368	+16.46191406	+4.86035156	-1.39306641	-165.52001953	-79.25537109	+165.10253906	+6400	+16.20703125	+1.28320313	-5.29541016	+54.42626953	-46.84570313	-84.94628906	+3512
+1458241341.88150000	+16.78271484	+2.08740234	-1.51171875	+80.02441406	-60.75439453	-153.21533203	+5368	+16.46191406	+4.86035156	-1.39306641	-165.49804688	-79.27734375	+165.03662109	+6400	+16.20263672	+1.28759766	-5.29980469	+54.38232422	-46.88964844	-84.83642578	+3500
+1458241341.88570000	+16.77832031	+2.08300781	-1.51171875	+80.00244141	-60.75439453	-153.19335938	+5368	+16.45751953	+4.85595703	-1.39306641	-165.45410156	-79.27734375	+164.97070313	+6400	+16.20263672	+1.28759766	-5.29541016	+54.42626953	-46.93359375	-84.85839844	+3484
+1458241341.88990000	+16.77832031	+2.08300781	-1.51171875	+79.98046875	-60.73242188	-153.19335938	+5372	+16.45751953	+4.85595703	-1.39306641	-165.38818359	-79.27734375	+164.88281250	+6400	+16.20263672	+1.28759766	-5.28662109	+54.49218750	-46.93359375	-84.94628906	+3472
+1458241341.89400010	+16.77832031	+2.08300781	-1.51171875	+79.95849609	-60.73242188	-153.19335938	+5372	+16.45751953	+4.85595703	-1.38867188	-165.34423828	-79.25537109	+164.81689453	+6400	+16.20263672	+1.28320313	-5.28222656	+54.53613281	-46.93359375	-85.01220703	+3464
+1458241341.89820000	+16.77392578	+2.08300781	-1.51171875	+79.95849609	-60.71044922	-153.21533203	+5372	+16.45751953	+4.86035156	-1.38427734	-165.27832031	-79.23339844	+164.75097656	+6400	+16.20263672	+1.28320313	-5.27343750	+54.62402344	-46.93359375	-85.12207031	+3456
+1458241341.90240000	+16.77392578	+2.08300781	-1.51171875	+79.98046875	-60.71044922	-153.23730469	+5376	+16.45751953	+4.86035156	-1.37988281	-165.21240234	-79.21142578	+164.68505859	+6400	+16.19824219	+1.27880859	-5.26464844	+54.73388672	-46.91162109	-85.25390625	+3448
+1458241341.90650010	+16.76953125	+2.08740234	-1.50732422	+80.02441406	-60.71044922	-153.32519531	+5376	+16.45312500	+4.86474609	-1.37109375	-165.14648438	-79.16748047	+164.61914063	+6404	+16.19824219	+1.27880859	-5.26025391	+54.79980469	-46.88964844	-85.31982422	+3444
+1458241341.91070010	+16.76513672	+2.09619141	-1.50292969	+80.11230469	-60.68847656	-153.41308594	+5380	+16.45312500	+4.86914063	-1.36230469	-165.08056641	-79.12353516	+164.57519531	+6404	+16.19824219	+1.27880859	-5.25585938	+54.88769531	-46.86767578	-85.42968750	+3440
+1458241341.91490010	+16.76513672	+2.10058594	-1.49414063	+80.17822266	-60.71044922	-153.52294922	+5380	+16.45312500	+4.87353516	-1.34912109	-165.03662109	-79.05761719	+164.55322266	+6408	+16.19384766	+1.27441406	-5.24707031	+54.97558594	-46.84570313	-85.53955078	+3440
+1458241341.91899990	+16.75634766	+2.11816406	-1.48095703	+80.37597656	-60.71044922	-153.74267578	+5384	+16.45312500	+4.87792969	-1.33593750	-165.01464844	-79.01367188	+164.53125000	+6408	+16.19384766	+1.27441406	-5.23828125	+55.06347656	-46.82373047	-85.67138672	+3444
+1458241341.92319990	+16.75195313	+2.13134766	-1.46337891	+80.52978516	-60.73242188	-153.94042969	+5388	+16.45312500	+4.88671875	-1.32275391	-165.01464844	-78.94775391	+164.55322266	+6412	+16.19384766	+1.27001953	-5.22949219	+55.17333984	-46.80175781	-85.82519531	+3448
+1458241341.92740010	+16.74755859	+2.14892578	-1.45019531	+80.68359375	-60.75439453	-154.13818359	+5392	+16.45751953	+4.89111328	-1.30957031	-165.08056641	-78.90380859	+164.66308594	+6416	+16.19384766	+1.26562500	-5.21630859	+55.28320313	-46.75781250	-85.97900391	+3456
+1458241341.93150000	+16.74316406	+2.17089844	-1.42822266	+80.88134766	-60.79833984	-154.40185547	+5392	+16.45751953	+4.89550781	-1.29638672	-165.23437500	-78.88183594	+164.86083984	+6416	+16.19384766	+1.25244141	-5.19873047	+55.52490234	-46.66992188	-86.33056641	+3468
+1458241341.93569990	+16.73876953	+2.18847656	-1.41064453	+80.99121094	-60.86425781	-154.57763672	+5392	+16.45751953	+4.90429688	-1.28320313	-165.45410156	-78.85986328	+165.12451172	+6420	+16.18945313	+1.24804688	-5.18115234	+55.72265625	-46.58203125	-86.55029297	+3484
+1458241341.93989990	+16.73437500	+2.19726563	-1.39306641	+80.99121094	-60.93017578	-154.68750000	+5392	+16.45751953	+4.90869141	-1.27441406	-165.76171875	-78.85986328	+165.45410156	+6420	+16.18505859	+1.23925781	-5.17236328	+55.83251953	-46.51611328	-86.70410156	+3496
+1458241341.94400000	+16.73437500	+2.20605469	-1.38427734	+80.85937500	-60.99609375	-154.70947266	+5388	+16.45751953	+4.91308594	-1.26562500	-166.24511719	-78.90380859	+166.00341797	+6424	+16.18066406	+1.23486328	-5.16796875	+55.96435547	-46.42822266	-86.81396484	+3512
+1458241341.94820000	+16.72998047	+2.20605469	-1.37988281	+80.63964844	-61.08398438	-154.64355469	+5380	+16.45751953	+4.91308594	-1.26123047	-166.86035156	-78.96972656	+166.64062500	+6424	+16.17626953	+1.23046875	-5.16357422	+55.98632813	-46.36230469	-86.83593750	+3528
+1458241341.95230010	+16.72998047	+2.20166016	-1.38427734	+80.31005859	-61.14990234	-154.46777344	+5376	+16.45751953	+4.90869141	-1.25683594	-167.60742188	-79.05761719	+167.43164063	+6424	+16.17626953	+1.22167969	-5.16796875	+55.96435547	-46.31835938	-86.81396484	+3544
+1458241341.95650010	+16.72998047	+2.18847656	-1.39306641	+79.87060547	-61.23779297	-154.22607422	+5372	+16.45751953	+4.90429688	-1.26123047	-168.92578125	-79.23339844	+168.77197266	+6428	+16.18066406	+1.21728516	-5.17236328	+55.92041016	-46.29638672	-86.72607422	+3556
+1458241341.96070000	+16.72998047	+2.17089844	-1.40625000	+79.34326172	-61.30371094	-153.89648438	+5372	+16.45751953	+4.89990234	-1.27001953	-170.35400391	-79.45312500	+170.22216797	+6432	+16.18066406	+1.21728516	-5.18115234	+55.83251953	-46.29638672	-86.59423828	+3564
+1458241341.96479990	+16.72558594	+2.15332031	-1.41943359	+78.75000000	-61.39160156	-153.54492188	+5372	+16.45751953	+4.89550781	-1.27880859	-171.91406250	-79.62890625	+171.82617188	+6432	+16.18505859	+1.21289063	-5.19433594	+55.74462891	-46.27441406	-86.44042969	+3572
+1458241341.96900010	+16.72558594	+2.13134766	-1.43701172	+78.15673828	-61.47949219	-153.14941406	+5372	+16.45312500	+4.88671875	-1.29638672	-174.94628906	-80.02441406	+174.90234375	+6436	+16.18066406	+1.21289063	-5.20312500	+55.70068359	-46.25244141	-86.35253906	+3576
+1458241341.97320010	+16.72558594	+2.10937500	-1.45458984	+77.47558594	-61.56738281	-152.68798828	+5372	+16.45312500	+4.88232422	-1.32275391	-177.69287109	-80.35400391	+177.69287109	+6444	+16.18066406	+1.21289063	-5.21191406	+55.63476563	-46.23046875	-86.19873047	+3576
+1458241341.97729990	+16.72119141	+2.08740234	-1.47216797	+76.79443359	-61.67724609	-152.22656250	+5376	+16.45312500	+4.87792969	-1.33154297	+179.56054688	-80.57373047	-179.53857422	+6448	+16.18066406	+1.21289063	-5.22509766	+55.56884766	-46.20849609	-86.04492188	+3576
+1458241341.98149990	+16.72119141	+2.06542969	-1.49414063	+76.04736328	-61.80908203	-151.65527344	+5380	+16.44873047	+4.86474609	-1.36230469	+174.52880859	-81.01318359	-174.50683594	+6456	+16.18066406	+1.21289063	-5.23828125	+55.45898438	-46.20849609	-85.86914063	+3572
+1458241341.98569990	+16.72119141	+2.04345703	-1.51611328	+75.25634766	-61.96289063	-151.04003906	+5384	+16.44873047	+4.86474609	-1.39306641	+170.37597656	-81.32080078	-170.33203125	+6460	+16.18066406	+1.20849609	-5.25146484	+55.39306641	-46.20849609	-85.71533203	+3568
+1458241341.98980000	+16.72119141	+2.02587891	-1.52929688	+74.48730469	-62.13867188	-150.44677734	+5388	+16.45312500	+4.87353516	-1.39306641	+166.44287109	-81.34277344	-166.35498047	+6464	+16.18066406	+1.20410156	-5.26025391	+55.32714844	-46.18652344	-85.58349609	+3560
+1458241341.99400000	+16.72119141	+2.00830078	-1.54687500	+73.65234375	-62.33642578	-149.74365234	+5392	+16.45312500	+4.87353516	-1.41064453	+161.30126953	-81.54052734	-161.16943359	+6468	+16.18066406	+1.19531250	-5.27343750	+55.23925781	-46.16455078	-85.38574219	+3552
+1458241341.99819990	+16.72119141	+1.99511719	-1.56005859	+72.81738281	-62.55615234	-148.99658203	+5396	+16.45751953	+4.89111328	-1.43261719	+155.91796875	-81.65039063	-155.69824219	+6472	+16.18505859	+1.19091797	-5.28662109	+55.21728516	-46.14257813	-85.29785156	+3536
+1458241342.00230000	+16.72119141	+1.98632813	-1.56884766	+72.02636719	-62.81982422	-148.31542969	+5396	+16.46191406	+4.90869141	-1.43261719	+150.95214844	-81.51855469	-150.64453125	+6476	+16.18066406	+1.19091797	-5.29541016	+55.26123047	-46.09863281	-85.20996094	+3524
+1458241342.00650000	+16.72119141	+1.98632813	-1.56884766	+71.12548828	-63.14941406	-147.39257813	+5396	+16.46630859	+4.91748047	-1.45019531	+144.68994141	-81.45263672	-144.31640625	+6480	+16.17626953	+1.18652344	-5.30419922	+55.34912109	-46.01074219	-85.20996094	+3508
+1458241342.01070000	+16.71679688	+1.99072266	-1.57324219	+70.22460938	-63.47900391	-146.44775391	+5392	+16.47070313	+4.93505859	-1.46777344	+138.58154297	-81.25488281	-138.12011719	+6484	+16.17187500	+1.17773438	-5.30419922	+55.45898438	-45.94482422	-85.31982422	+3496
+1458241342.01480010	+16.72119141	+1.99511719	-1.56884766	+69.41162109	-63.87451172	-145.56884766	+5392	+16.47949219	+4.95263672	-1.46337891	+133.52783203	-80.83740234	-133.02246094	+6484	+16.16748047	+1.16455078	-5.29980469	+55.59082031	-45.85693359	-85.47363281	+3484
+1458241342.01900010	+16.72119141	+2.00390625	-1.55566406	+68.37890625	-64.35791016	-144.40429688	+5388	+16.48828125	+4.96582031	-1.47216797	+127.96875000	-80.37597656	-127.39746094	+6484	+16.16748047	+1.15576172	-5.29980469	+55.74462891	-45.81298828	-85.62744141	+3476
+1458241342.02309990	+16.72558594	+2.01269531	-1.54248047	+67.41210938	-64.81933594	-143.30566406	+5384	+16.49267578	+4.98779297	-1.47656250	+123.06884766	-79.80468750	-122.40966797	+6488	+16.16748047	+1.14257813	-5.29101563	+55.89843750	-45.74707031	-85.84716797	+3472
+1458241342.02729990	+16.72998047	+2.02148438	-1.52490234	+66.53320313	-65.25878906	-142.29492188	+5380	+16.50585938	+5.01416016	-1.47216797	+119.04785156	-79.10156250	-118.34472656	+6488	+16.16748047	+1.13378906	-5.28662109	+56.11816406	-45.65917969	-86.11083984	+3472
+1458241342.03150010	+16.72998047	+2.03906250	-1.50732422	+65.34667969	-65.80810547	-140.86669922	+5376	+16.51464844	+5.03613281	-1.47656250	+114.96093750	-78.35449219	-114.12597656	+6488	+16.16748047	+1.12500000	-5.27783203	+56.33789063	-45.54931641	-86.37451172	+3472
+1458241342.03559990	+16.72998047	+2.04345703	-1.48974609	+64.20410156	-66.26953125	-139.54833984	+5368	+16.51904297	+5.05810547	-1.48095703	+111.37939453	-77.54150391	-110.47851563	+6488	+16.16308594	+1.11181641	-5.27343750	+56.53564453	-45.43945313	-86.61621094	+3472
+1458241342.03979990	+16.73437500	+2.04785156	-1.47656250	+63.03955078	-66.70898438	-138.22998047	+5360	+16.52783203	+5.07568359	-1.48974609	+108.14941406	-76.64062500	-107.20458984	+6488	+16.15869141	+1.10302734	-5.26904297	+56.73339844	-45.32958984	-86.81396484	+3476
+1458241342.04399990	+16.73437500	+2.04785156	-1.45898438	+61.56738281	-67.21435547	-136.53808594	+5348	+16.53662109	+5.08447266	-1.49853516	+105.40283203	-75.69580078	-104.41406250	+6488	+16.14990234	+1.08544922	-5.26904297	+56.99707031	-45.17578125	-87.12158203	+3484
+1458241342.04810000	+16.73876953	+2.03906250	-1.44580078	+60.16113281	-67.65380859	-135.04394531	+5340	+16.54541016	+5.09765625	-1.49853516	+103.09570313	-74.68505859	-102.12890625	+6488	+16.14550781	+1.07226563	-5.26464844	+57.19482422	-45.06591797	-87.38525391	+3496
+1458241342.05230000	+16.74316406	+2.03027344	-1.44140625	+58.68896484	-68.00537109	-133.43994141	+5328	+16.55859375	+5.10644531	-1.51611328	+100.76660156	-73.63037109	-99.82177734	+6484	+16.14111328	+1.05468750	-5.26025391	+57.39257813	-44.97802734	-87.67089844	+3508
+1458241342.05650000	+16.74316406	+2.02148438	-1.44580078	+56.95312500	-68.31298828	-131.61621094	+5316	+16.56298828	+5.12402344	-1.53808594	+98.76708984	-72.55371094	-97.80029297	+6488	+16.14111328	+1.04150391	-5.25585938	+57.56835938	-44.89013672	-87.86865234	+3520
+1458241342.06060000	+16.74755859	+1.99951172	-1.44580078	+55.28320313	-68.59863281	-129.90234375	+5304	+16.56738281	+5.13281250	-1.55126953	+97.09716797	-71.45507813	-96.13037109	+6488	+16.14111328	+1.02832031	-5.26025391	+57.70019531	-44.82421875	-88.02246094	+3532
+1458241342.06480000	+16.75195313	+1.97753906	-1.45458984	+53.54736328	-68.79638672	-128.12255859	+5296	+16.57617188	+5.14160156	-1.59082031	+95.22949219	-70.26855469	-94.26269531	+6492	+16.14111328	+1.01953125	-5.26464844	+57.81005859	-44.75830078	-88.11035156	+3540
+1458241342.06900000	+16.74755859	+1.95556641	-1.47656250	+51.59179688	-68.90625000	-126.16699219	+5292	+16.57617188	+5.15039063	-1.62597656	+93.73535156	-69.08203125	-92.81250000	+6496	+16.13671875	+1.01074219	-5.27783203	+57.87597656	-44.67041016	-88.13232422	+3544
+1458241342.07310010	+16.74755859	+1.92919922	-1.49853516	+49.57031250	-68.99414063	-124.16748047	+5288	+16.57617188	+5.15478516	-1.65673828	+92.46093750	-67.87353516	-91.58203125	+6500	+16.12792969	+0.99755859	-5.28662109	+57.89794922	-44.60449219	-88.11035156	+3548
+1458241342.07730010	+16.75195313	+1.90283203	-1.52490234	+47.59277344	-69.01611328	-122.18994141	+5284	+16.58496094	+5.15478516	-1.71826172	+90.92285156	-66.59912109	-90.10986328	+6504	+16.12353516	+0.98876953	-5.29980469	+57.89794922	-44.53857422	-88.06640625	+3552
+1458241342.08150010	+16.75195313	+1.86767578	-1.55566406	+45.48339844	-68.95019531	-120.14648438	+5288	+16.58496094	+5.16357422	-1.77099609	+89.78027344	-65.36865234	-89.01123047	+6512	+16.11914063	+0.97998047	-5.31298828	+57.85400391	-44.49462891	-88.02246094	+3552
+1458241342.08559990	+16.75195313	+1.84130859	-1.59082031	+43.54980469	-68.84033203	-118.30078125	+5288	+16.58496094	+5.16357422	-1.81494141	+88.83544922	-64.09423828	-88.15429688	+6516	+16.11914063	+0.96240234	-5.32617188	+57.83203125	-44.42871094	-87.97851563	+3552
+1458241342.08979990	+16.76074219	+1.81494141	-1.61718750	+41.92382813	-68.70849609	-116.71875000	+5288	+16.59375000	+5.16357422	-1.88085938	+87.78076172	-62.79785156	-87.16552734	+6520	+16.11914063	+0.94921875	-5.33496094	+57.83203125	-44.36279297	-87.97851563	+3544
+1458241342.09400010	+16.76074219	+1.78417969	-1.65673828	+40.10009766	-68.42285156	-115.02685547	+5292	+16.58935547	+5.17675781	-1.94238281	+86.96777344	-61.52343750	-86.35253906	+6528	+16.11474609	+0.93164063	-5.34814453	+57.78808594	-44.25292969	-87.95654297	+3536
+1458241342.09809990	+16.76513672	+1.76220703	-1.69628906	+38.47412109	-68.09326172	-113.46679688	+5296	+16.58496094	+5.18115234	-1.99951172	+86.22070313	-60.24902344	-85.62744141	+6536	+16.11474609	+0.91406250	-5.36572266	+57.72216797	-44.12109375	-87.89062500	+3520
+1458241342.10229990	+16.77392578	+1.74023438	-1.72265625	+37.15576172	-67.78564453	-112.21435547	+5300	+16.58496094	+5.18554688	-2.07421875	+85.38574219	-58.97460938	-84.79248047	+6544	+16.10595703	+0.89648438	-5.37890625	+57.67822266	-43.92333984	-87.84667969	+3508
+1458241342.10640000	+16.77392578	+1.71826172	-1.75781250	+35.81542969	-67.41210938	-110.98388672	+5304	+16.58496094	+5.19433594	-2.13134766	+84.90234375	-57.76611328	-84.30908203	+6548	+16.09716797	+0.87451172	-5.39208984	+57.59033203	-43.70361328	-87.78076172	+3492
+1458241342.11060000	+16.77832031	+1.70068359	-1.79736328	+34.60693359	-66.97265625	-109.84130859	+5308	+16.58496094	+5.19873047	-2.18847656	+84.35302734	-56.60156250	-83.80371094	+6552	+16.08837891	+0.84814453	-5.40527344	+57.52441406	-43.43994141	-87.78076172	+3472
+1458241342.11480000	+16.78710938	+1.68750000	-1.81494141	+33.75000000	-66.57714844	-109.07226563	+5308	+16.58935547	+5.19433594	-2.25000000	+83.73779297	-55.45898438	-83.23242188	+6556	+16.07958984	+0.82177734	-5.41406250	+57.48046875	-43.17626953	-87.82470703	+3456
+1458241342.11890010	+16.80029297	+1.66992188	-1.83691406	+32.95898438	-66.15966797	-108.41308594	+5312	+16.59375000	+5.20312500	-2.30712891	+83.38623047	-54.38232422	-82.83691406	+6560	+16.06640625	+0.78222656	-5.41845703	+57.39257813	-42.82470703	-87.89062500	+3440
+1458241342.12310000	+16.80908203	+1.66113281	-1.85888672	+32.34375000	-65.69824219	-107.90771484	+5312	+16.59814453	+5.21191406	-2.36425781	+83.01269531	-53.32763672	-82.41943359	+6564	+16.06201172	+0.74707031	-5.41845703	+57.32666016	-42.42919922	-88.04443359	+3420
+1458241342.12730000	+16.82666016	+1.65673828	-1.86328125	+32.01416016	-65.28076172	-107.66601563	+5308	+16.60253906	+5.21630859	-2.41259766	+82.63916016	-52.36083984	-82.02392578	+6560	+16.05322266	+0.71191406	-5.41406250	+57.34863281	-42.03369141	-88.22021484	+3404
+1458241342.13140010	+16.83984375	+1.65234375	-1.86767578	+31.66259766	-64.84130859	-107.42431641	+5304	+16.61132813	+5.23388672	-2.45214844	+82.50732422	-51.45996094	-81.78222656	+6560	+16.03564453	+0.65917969	-5.40966797	+57.30468750	-41.39648438	-88.41796875	+3392
+1458241342.13560010	+16.85302734	+1.64794922	-1.87646484	+31.39892578	-64.33593750	-107.24853516	+5296	+16.62451172	+5.23388672	-2.49169922	+82.17773438	-50.58105469	-81.43066406	+6556	+16.02246094	+0.62402344	-5.40966797	+57.23876953	-40.86914063	-88.54980469	+3376
+1458241342.13980010	+16.87060547	+1.64794922	-1.87646484	+31.28906250	-63.85253906	-107.24853516	+5292	+16.63769531	+5.22509766	-2.54003906	+81.76025391	-49.72412109	-80.99121094	+6556	+16.00048828	+0.58886719	-5.39648438	+57.21679688	-40.38574219	-88.70361328	+3368
+1458241342.14389990	+16.88378906	+1.64355469	-1.87207031	+31.17919922	-63.34716797	-107.27050781	+5284	+16.65527344	+5.22949219	-2.57958984	+81.56250000	-48.97705078	-80.72753906	+6548	+15.98291016	+0.54492188	-5.38769531	+57.15087891	-39.83642578	-88.87939453	+3364
+1458241342.14809990	+16.90136719	+1.63916016	-1.86767578	+31.15722656	-62.84179688	-107.44628906	+5280	+16.67285156	+5.22509766	-2.61914063	+81.27685547	-48.25195313	-80.41992188	+6544	+15.96533203	+0.50097656	-5.37451172	+57.08496094	-39.30908203	-89.05517578	+3364
+1458241342.15229990	+16.92333984	+1.63476563	-1.85888672	+31.31103516	-62.35839844	-107.75390625	+5272	+16.69042969	+5.21630859	-2.65869141	+80.94726563	-47.54882813	-80.06835938	+6540	+15.95214844	+0.45703125	-5.34814453	+57.06298828	-38.82568359	-89.31884766	+3368
+1458241342.15640000	+16.94970703	+1.62597656	-1.85009766	+31.42089844	-61.74316406	-108.06152344	+5264	+16.71240234	+5.21630859	-2.69824219	+80.72753906	-46.88964844	-79.76074219	+6532	+15.94335938	+0.41308594	-5.33935547	+56.93115234	-38.25439453	-89.42871094	+3372
+1458241342.16059990	+16.96728516	+1.62158203	-1.84570313	+31.57470703	-61.14990234	-108.41308594	+5252	+16.73437500	+5.19873047	-2.73779297	+80.41992188	-46.25244141	-79.43115234	+6528	+15.93017578	+0.36914063	-5.33056641	+56.79931641	-37.70507813	-89.51660156	+3372
+1458241342.16479990	+16.98486328	+1.61279297	-1.84130859	+31.77246094	-60.53466797	-108.80859375	+5240	+16.75195313	+5.18115234	-2.79052734	+80.00244141	-45.59326172	-78.99169922	+6524	+15.91259766	+0.32958984	-5.31738281	+56.68945313	-37.15576172	-89.62646484	+3380
+1458241342.16890000	+17.00244141	+1.60400391	-1.84570313	+31.97021484	-59.76562500	-109.18212891	+5228	+16.77392578	+5.16357422	-2.83447266	+79.69482422	-45.00000000	-78.64013672	+6516	+15.89501953	+0.29443359	-5.30859375	+56.55761719	-36.56250000	-89.60449219	+3384
+1458241342.17310000	+17.01562500	+1.57763672	-1.85449219	+32.05810547	-59.04052734	-109.55566406	+5220	+16.79150391	+5.13281250	-2.88281250	+79.29931641	-44.42871094	-78.24462891	+6512	+15.86865234	+0.25048828	-5.30419922	+56.35986328	-35.99121094	-89.53857422	+3392
+1458241342.17730000	+17.03759766	+1.54687500	-1.87207031	+32.14599609	-58.24951172	-109.95117188	+5212	+16.80908203	+5.09326172	-2.95751953	+78.75000000	-43.79150391	-77.65136719	+6512	+15.85546875	+0.20214844	-5.29101563	+56.16210938	-35.50781250	-89.56054688	+3404
+1458241342.18140010	+17.05517578	+1.52490234	-1.89404297	+32.23388672	-57.43652344	-110.28076172	+5208	+16.82226563	+5.06250000	-3.02783203	+78.31054688	-43.22021484	-77.14599609	+6512	+15.84667969	+0.15820313	-5.28662109	+55.92041016	-35.00244141	-89.45068359	+3408
+1458241342.18560000	+17.07275391	+1.48974609	-1.92041016	+32.32177734	-56.57958984	-110.67626953	+5204	+16.83984375	+5.01855469	-3.09814453	+77.82714844	-42.62695313	-76.66259766	+6512	+15.82910156	+0.11425781	-5.28222656	+55.67871094	-34.47509766	-89.34082031	+3416
+1458241342.18969990	+17.09033203	+1.45458984	-1.95117188	+32.43164063	-55.67871094	-111.07177734	+5200	+16.85302734	+4.96582031	-3.18164063	+77.23388672	-42.03369141	-76.06933594	+6512	+15.82031250	+0.06152344	-5.27343750	+55.43701172	-33.99169922	-89.27490234	+3420
+1458241342.19390010	+17.10791016	+1.42822266	-1.99511719	+32.51953125	-54.64599609	-111.37939453	+5200	+16.87060547	+4.92626953	-3.26074219	+76.75048828	-41.48437500	-75.52001953	+6512	+15.81152344	+0.02636719	-5.27783203	+55.19531250	-33.44238281	-89.03320313	+3420
+1458241342.19810010	+17.12109375	+1.38427734	-2.03906250	+32.51953125	-53.61328125	-111.64306641	+5200	+16.88378906	+4.86914063	-3.34423828	+76.17919922	-40.95703125	-74.90478516	+6512	+15.80273438	-0.02197266	-5.28222656	+54.86572266	-32.91503906	-88.74755859	+3420
+1458241342.20219990	+17.13427734	+1.33593750	-2.09179688	+32.49755859	-52.55859375	-111.95068359	+5204	+16.88378906	+4.80322266	-3.44531250	+75.47607422	-40.38574219	-74.13574219	+6512	+15.78955078	-0.07031250	-5.27343750	+54.58007813	-32.40966797	-88.52783203	+3412
+1458241342.20639990	+17.14746094	+1.29199219	-2.14013672	+32.54150391	-51.50390625	-112.21435547	+5208	+16.89257813	+4.74609375	-3.54199219	+74.90478516	-39.88037109	-73.47656250	+6516	+15.77197266	-0.11425781	-5.27343750	+54.29443359	-31.90429688	-88.22021484	+3404
+1458241342.21059990	+17.15625000	+1.23925781	-2.18847656	+32.49755859	-50.47119141	-112.50000000	+5216	+16.89697266	+4.68017578	-3.63427734	+74.26757813	-39.39697266	-72.75146484	+6516	+15.75878906	-0.17138672	-5.27343750	+53.94287109	-31.39892578	-87.93457031	+3396
+1458241342.21470000	+17.17382813	+1.18212891	-2.22802734	+32.45361328	-49.43847656	-112.76367188	+5228	+16.89697266	+4.60986328	-3.72656250	+73.60839844	-38.95751953	-72.02636719	+6520	+15.75000000	-0.22851563	-5.25585938	+53.65722656	-30.93750000	-87.73681641	+3384
+1458241342.21890000	+17.19140625	+1.13818359	-2.27636719	+32.51953125	-48.42773438	-112.98339844	+5236	+16.91015625	+4.54833984	-3.81445313	+73.03710938	-38.58398438	-71.34521484	+6516	+15.74121094	-0.27246094	-5.24707031	+53.39355469	-30.47607422	-87.42919922	+3368
+1458241342.22309990	+17.20458984	+1.09423828	-2.32031250	+32.56347656	-47.37304688	-113.18115234	+5240	+16.91894531	+4.48242188	-3.89794922	+72.44384766	-38.21044922	-70.64208984	+6512	+15.73681641	-0.33837891	-5.23828125	+53.06396484	-29.97070313	-87.14355469	+3348
+1458241342.22720000	+17.20898438	+1.04150391	-2.35107422	+32.56347656	-46.40625000	-113.40087891	+5248	+16.91894531	+4.41210938	-3.96826172	+71.82861328	-37.92480469	-69.96093750	+6504	+15.71923828	-0.39990234	-5.22070313	+52.77832031	-29.44335938	-86.90185547	+3332
+1458241342.23140000	+17.21777344	+1.00195313	-2.38183594	+32.67333984	-45.46142578	-113.59863281	+5252	+16.93212891	+4.34179688	-4.02978516	+71.25732422	-37.66113281	-69.32373047	+6496	+15.70166016	-0.45263672	-5.20751953	+52.51464844	-28.91601563	-86.55029297	+3312
+1458241342.23560000	+17.22656250	+0.95361328	-2.40820313	+32.69531250	-44.51660156	-113.73046875	+5260	+16.93212891	+4.28027344	-4.09570313	+70.66406250	-37.41943359	-68.57666016	+6484	+15.68408203	-0.52294922	-5.19873047	+52.18505859	-28.36669922	-86.24267578	+3296
+1458241342.23970010	+17.23095703	+0.90087891	-2.43017578	+32.65136719	-43.65966797	-113.81835938	+5264	+16.93212891	+4.21875000	-4.13964844	+70.13671875	-37.28759766	-67.96142578	+6468	+15.66210938	-0.58886719	-5.17236328	+51.89941406	-27.83935547	-85.97900391	+3280
+1458241342.24390010	+17.23974609	+0.86572266	-2.43457031	+32.78320313	-42.91259766	-113.92822266	+5264	+16.94091797	+4.15283203	-4.17041016	+69.60937500	-37.19970703	-67.39013672	+6448	+15.64013672	-0.65039063	-5.14599609	+51.65771484	-27.33398438	-85.71533203	+3268
+1458241342.24810000	+17.24414063	+0.82617188	-2.43896484	+32.89306641	-42.16552734	-114.01611328	+5264	+16.94970703	+4.09130859	-4.19677734	+69.08203125	-37.13378906	-66.81884766	+6428	+15.61816406	-0.72949219	-5.11962891	+51.37207031	-26.78466797	-85.47363281	+3260
+1458241342.25219990	+17.24414063	+0.78222656	-2.43017578	+32.95898438	-41.50634766	-114.08203125	+5264	+16.96289063	+4.02978516	-4.20117188	+68.59863281	-37.17773438	-66.35742188	+6404	+15.59619141	-0.80419922	-5.08886719	+51.10839844	-26.27929688	-85.29785156	+3256
+1458241342.25640010	+17.25292969	+0.75146484	-2.42138672	+33.13476563	-40.84716797	-114.12597656	+5260	+16.98046875	+3.95947266	-4.20556641	+68.04931641	-37.17773438	-65.85205078	+6376	+15.56982422	-0.87451172	-5.05810547	+50.88867188	-25.75195313	-85.01220703	+3256
+1458241342.26050000	+17.25732422	+0.71630859	-2.41259766	+33.26660156	-40.20996094	-114.10400391	+5252	+16.99365234	+3.90673828	-4.20556641	+67.56591797	-37.17773438	-65.32470703	+6344	+15.54785156	-0.94921875	-5.03173828	+50.62500000	-25.20263672	-84.77050781	+3260
+1458241342.26469990	+17.25292969	+0.67675781	-2.40380859	+33.31054688	-39.57275391	-114.03808594	+5248	+16.99804688	+3.84960938	-4.19238281	+67.10449219	-37.26562500	-64.86328125	+6312	+15.51269531	-1.02832031	-5.00537109	+50.36132813	-24.65332031	-84.52880859	+3268
+1458241342.26889990	+17.24853516	+0.65039063	-2.39062500	+33.50830078	-39.00146484	-113.95019531	+5244	+17.00683594	+3.78808594	-4.18359375	+66.57714844	-37.26562500	-64.35791016	+6280	+15.47753906	-1.09863281	-4.97460938	+50.14160156	-24.10400391	-84.24316406	+3276
+1458241342.27300000	+17.24414063	+0.61083984	-2.37744141	+33.57421875	-38.43017578	-113.81835938	+5248	+17.01123047	+3.72216797	-4.17480469	+66.00585938	-37.28759766	-63.80859375	+6248	+15.44238281	-1.17773438	-4.94824219	+49.85595703	-23.57666016	-83.93554688	+3292
+1458241342.27720000	+17.23974609	+0.56250000	-2.36425781	+33.59619141	-37.88085938	-113.64257813	+5248	+17.01562500	+3.65625000	-4.16162109	+65.43457031	-37.33154297	-63.28125000	+6216	+15.41162109	-1.25683594	-4.91748047	+49.59228516	-23.09326172	-83.67187500	+3312
+1458241342.28140000	+17.23974609	+0.53613281	-2.35107422	+33.75000000	-37.39746094	-113.42285156	+5252	+17.02441406	+3.58593750	-4.15283203	+64.84130859	-37.35351563	-62.73193359	+6184	+15.38085938	-1.32714844	-4.88671875	+49.37255859	-22.67578125	-83.38623047	+3336
+1458241342.28550000	+17.23535156	+0.48779297	-2.33349609	+33.83789063	-36.89208984	-113.24707031	+5260	+17.02880859	+3.51562500	-4.13964844	+64.27001953	-37.35351563	-62.22656250	+6148	+15.35009766	-1.40625000	-4.85595703	+49.13085938	-22.23632813	-83.12255859	+3360
+1458241342.28970000	+17.22656250	+0.43945313	-2.32470703	+33.85986328	-36.36474609	-112.98339844	+5268	+17.02880859	+3.44531250	-4.12646484	+63.67675781	-37.33154297	-61.67724609	+6112	+15.31933594	-1.48535156	-4.82080078	+48.88916016	-21.81884766	-82.85888672	+3384
+1458241342.29390000	+17.21777344	+0.40429688	-2.32470703	+33.99169922	-35.79345703	-112.65380859	+5276	+17.02880859	+3.37939453	-4.13964844	+63.01757813	-37.19970703	-60.93017578	+6076	+15.29296875	-1.55566406	-4.80322266	+48.66943359	-21.40136719	-82.46337891	+3408
+1458241342.29800010	+17.20898438	+0.34277344	-2.32470703	+33.99169922	-35.22216797	-112.30224609	+5284	+17.02001953	+3.30029297	-4.15283203	+62.29248047	-37.04589844	-60.18310547	+6040	+15.25781250	-1.63037109	-4.78125000	+48.42773438	-20.98388672	-82.04589844	+3428
+1458241342.30220010	+17.19580078	+0.27685547	-2.33789063	+33.92578125	-34.60693359	-111.88476563	+5296	+17.00244141	+3.22119141	-4.17041016	+61.56738281	-36.87011719	-59.41406250	+6004	+15.23144531	-1.70507813	-4.75488281	+48.14208984	-20.63232422	-81.65039063	+3452
+1458241342.30640010	+17.18261719	+0.22851563	-2.35107422	+33.96972656	-34.03564453	-111.44531250	+5304	+16.98486328	+3.14208984	-4.18798828	+60.86425781	-36.67236328	-58.57910156	+5968	+15.20507813	-1.77099609	-4.73291016	+47.96630859	-20.30273438	-81.21093750	+3468
+1458241342.31049990	+17.16503906	+0.15820313	-2.36425781	+33.90380859	-33.44238281	-110.96191406	+5316	+16.96728516	+3.05419922	-4.20556641	+60.09521484	-36.47460938	-57.76611328	+5936	+15.16992188	-1.84130859	-4.70654297	+47.74658203	-19.99511719	-80.74951172	+3484
+1458241342.31469990	+17.14746094	+0.08349609	-2.38183594	+33.81591797	-32.84912109	-110.47851563	+5328	+16.94531250	+2.96630859	-4.22314453	+59.34814453	-36.27685547	-56.95312500	+5900	+15.15234375	-1.91162109	-4.67138672	+47.52685547	-19.75341797	-80.37597656	+3500
+1458241342.31890010	+17.13427734	+0.02636719	-2.40380859	+33.83789063	-32.27783203	-109.97314453	+5336	+16.92773438	+2.88281250	-4.25390625	+58.57910156	-35.99121094	-56.00830078	+5868	+15.13037109	-1.97314453	-4.64062500	+47.39501953	-19.53369141	-79.89257813	+3504
+1458241342.32300000	+17.11669922	-0.05273438	-2.42138672	+33.81591797	-31.68457031	-109.46777344	+5344	+16.90576172	+2.79931641	-4.28466797	+57.83203125	-35.70556641	-55.10742188	+5832	+15.10839844	-2.04785156	-4.61425781	+47.19726563	-19.27001953	-79.43115234	+3508
+1458241342.32719990	+17.09472656	-0.12744141	-2.44335938	+33.75000000	-31.09130859	-108.94042969	+5352	+16.87500000	+2.71142578	-4.29785156	+57.10693359	-35.46386719	-54.25048828	+5792	+15.08642578	-2.11816406	-4.57470703	+47.02148438	-19.05029297	-79.01367188	+3512
+1458241342.33139990	+17.07714844	-0.18896484	-2.46972656	+33.79394531	-30.47607422	-108.34716797	+5356	+16.84863281	+2.62792969	-4.31982422	+56.40380859	-35.15625000	-53.30566406	+5756	+15.06005859	-2.17968750	-4.54833984	+46.91162109	-18.80859375	-78.46435547	+3512
+1458241342.33550000	+17.05078125	-0.25927734	-2.50048828	+33.81591797	-29.86083984	-107.73193359	+5360	+16.81347656	+2.54003906	-4.34619141	+55.63476563	-34.87060547	-52.33886719	+5716	+15.03369141	-2.25000000	-4.51757813	+46.73583984	-18.54492188	-77.93701172	+3508
+1458241342.33970000	+17.02001953	-0.32958984	-2.51806641	+33.81591797	-29.28955078	-107.13867188	+5360	+16.77832031	+2.45214844	-4.35058594	+54.90966797	-34.65087891	-51.43798828	+5676	+15.00292969	-2.32031250	-4.47802734	+46.60400391	-18.32519531	-77.47558594	+3500
+1458241342.34380010	+16.99365234	-0.39111328	-2.53125000	+33.92578125	-28.80615234	-106.56738281	+5356	+16.74755859	+2.36865234	-4.35058594	+54.22851563	-34.45312500	-50.55908203	+5636	+14.97216797	-2.38183594	-4.43847656	+46.53808594	-18.14941406	-76.97021484	+3492
+1458241342.34800000	+16.96728516	-0.45703125	-2.54003906	+34.03564453	-28.32275391	-106.01806641	+5352	+16.71679688	+2.28955078	-4.34619141	+53.59130859	-34.27734375	-49.70214844	+5592	+14.94140625	-2.45654297	-4.39892578	+46.42822266	-17.90771484	-76.48681641	+3484
+1458241342.35220000	+16.93652344	-0.51855469	-2.53564453	+34.16748047	-27.92724609	-105.53466797	+5344	+16.68164063	+2.21044922	-4.31982422	+52.99804688	-34.16748047	-48.93310547	+5548	+14.90625000	-2.52685547	-4.34619141	+46.34033203	-17.68798828	-76.09130859	+3480
+1458241342.35630010	+16.91015625	-0.57128906	-2.52685547	+34.36523438	-27.55371094	-105.02929688	+5332	+16.65527344	+2.13574219	-4.29785156	+52.40478516	-34.03564453	-48.12011719	+5504	+14.87109375	-2.59277344	-4.30224609	+46.31835938	-17.46826172	-75.60791016	+3472
+1458241342.36050010	+16.88378906	-0.61962891	-2.51806641	+34.60693359	-27.15820313	-104.54589844	+5320	+16.62451172	+2.06542969	-4.27587891	+51.83349609	-33.90380859	-47.32910156	+5456	+14.83593750	-2.67626953	-4.26269531	+46.23046875	-17.18261719	-75.12451172	+3468
+1458241342.36470010	+16.84863281	-0.66796875	-2.49609375	+34.84863281	-26.87255859	-104.08447266	+5312	+16.58496094	+1.99951172	-4.23193359	+51.32812500	-33.85986328	-46.62597656	+5412	+14.78759766	-2.75537109	-4.21875000	+46.14257813	-16.87500000	-74.66308594	+3464
+1458241342.36879990	+16.81347656	-0.71191406	-2.46972656	+35.11230469	-26.58691406	-103.62304688	+5304	+16.54980469	+1.93359375	-4.18798828	+50.84472656	-33.81591797	-45.92285156	+5372	+14.73486328	-2.82568359	-4.17480469	+46.09863281	-16.56738281	-74.17968750	+3464
+1458241342.37299990	+16.77392578	-0.75146484	-2.43896484	+35.39794922	-26.34521484	-103.16162109	+5296	+16.51025391	+1.87207031	-4.13964844	+50.38330078	-33.77197266	-45.21972656	+5328	+14.68652344	-2.90478516	-4.13525391	+46.05468750	-16.28173828	-73.69628906	+3468
+1458241342.37719990	+16.73437500	-0.79101563	-2.40380859	+35.66162109	-26.14746094	-102.74414063	+5292	+16.47509766	+1.81494141	-4.08251953	+49.94384766	-33.79394531	-44.58251953	+5284	+14.63378906	-2.97949219	-4.09130859	+45.98876953	-15.99609375	-73.23486328	+3476
+1458241342.38130000	+16.69482422	-0.83056641	-2.35546875	+35.94726563	-26.01562500	-102.34863281	+5292	+16.43994141	+1.75341797	-4.02539063	+49.52636719	-33.79394531	-43.92333984	+5244	+14.57666016	-3.04541016	-4.04736328	+46.01074219	-15.75439453	-72.77343750	+3480
+1458241342.38550000	+16.65527344	-0.87451172	-2.31152344	+36.21093750	-25.86181641	-101.99707031	+5288	+16.40478516	+1.69628906	-3.96826172	+49.10888672	-33.77197266	-43.33007813	+5204	+14.52392578	-3.12890625	-4.00341797	+45.94482422	-15.44677734	-72.33398438	+3496
+1458241342.38969990	+16.61572266	-0.91845703	-2.25439453	+36.45263672	-25.79589844	-101.66748047	+5292	+16.36083984	+1.63916016	-3.90234375	+48.75732422	-33.79394531	-42.78076172	+5160	+14.46679688	-3.21240234	-3.95947266	+45.90087891	-15.18310547	-71.89453125	+3512
+1458241342.39380000	+16.57617188	-0.95800781	-2.20605469	+36.67236328	-25.66406250	-101.25000000	+5292	+16.32128906	+1.59082031	-3.84960938	+48.40576172	-33.72802734	-42.14355469	+5116	+14.41406250	-3.28710938	-3.91992188	+45.90087891	-14.91943359	-71.41113281	+3532
+1458241342.39800000	+16.53222656	-1.00195313	-2.16210938	+36.87011719	-25.53222656	-100.83251953	+5296	+16.27734375	+1.53369141	-3.79687500	+48.01025391	-33.61816406	-41.50634766	+5072	+14.35693359	-3.36181641	-3.88037109	+45.90087891	-14.67773438	-70.90576172	+3552
+1458241342.40220000	+16.48388672	-1.04150391	-2.11816406	+37.06787109	-25.40039063	-100.39306641	+5296	+16.22460938	+1.47656250	-3.73974609	+47.63671875	-33.57421875	-40.89111328	+5032	+14.29980469	-3.43212891	-3.83642578	+45.90087891	-14.45800781	-70.44433594	+3572
+1458241342.40630010	+16.43554688	-1.07666016	-2.08300781	+37.22167969	-25.22460938	-99.93164063	+5300	+16.18066406	+1.42382813	-3.69140625	+47.24121094	-33.46435547	-40.23193359	+4988	+14.23828125	-3.49365234	-3.80126953	+45.96679688	-14.26025391	-69.91699219	+3592
+1458241342.41050000	+16.38281250	-1.13378906	-2.05224609	+37.28759766	-25.07080078	-99.44824219	+5304	+16.12792969	+1.35791016	-3.63867188	+46.80175781	-33.37646484	-39.57275391	+4944	+14.18115234	-3.55957031	-3.76171875	+46.01074219	-14.06250000	-69.38964844	+3612
+1458241342.41459990	+16.33886719	-1.19091797	-2.01269531	+37.35351563	-24.96093750	-99.00878906	+5308	+16.07958984	+1.29199219	-3.58593750	+46.36230469	-33.31054688	-38.95751953	+4904	+14.13281250	-3.62548828	-3.70898438	+46.05468750	-13.95263672	-68.99414063	+3632
+1458241342.41880010	+16.29492188	-1.23925781	-1.98632813	+37.46337891	-24.78515625	-98.45947266	+5304	+16.03125000	+1.23925781	-3.55078125	+45.92285156	-33.11279297	-38.18847656	+4860	+14.08886719	-3.68261719	-3.66064453	+46.18652344	-13.84277344	-68.48876953	+3648
+1458241342.42300010	+16.24658203	-1.29638672	-1.95996094	+37.50732422	-24.56542969	-97.95410156	+5304	+15.98291016	+1.16894531	-3.51562500	+45.41748047	-32.91503906	-37.44140625	+4816	+14.04052734	-3.73974609	-3.61669922	+46.29638672	-13.71093750	-68.00537109	+3664
+1458241342.42709990	+16.19824219	-1.35351563	-1.93798828	+37.55126953	-24.34570313	-97.42675781	+5300	+15.92578125	+1.09863281	-3.47167969	+44.93408203	-32.78320313	-36.71630859	+4776	+13.99658203	-3.79687500	-3.55957031	+46.42822266	-13.62304688	-67.58789063	+3680
+1458241342.43129990	+16.14990234	-1.39746094	-1.92919922	+37.68310547	-24.06005859	-96.78955078	+5292	+15.86865234	+1.04150391	-3.44531250	+44.42871094	-32.54150391	-35.85937500	+4732	+13.94824219	-3.84082031	-3.51123047	+46.60400391	-13.51318359	-67.03857422	+3684
+1458241342.43549990	+16.09716797	-1.45898438	-1.92480469	+37.70507813	-23.75244141	-96.17431641	+5284	+15.81152344	+0.96679688	-3.42333984	+43.83544922	-32.29980469	-34.95849609	+4688	+13.90429688	-3.88916016	-3.47167969	+46.77978516	-13.38134766	-66.46728516	+3688
+1458241342.43960000	+16.04443359	-1.52050781	-1.92041016	+37.72705078	-23.44482422	-95.58105469	+5272	+15.75000000	+0.89648438	-3.38378906	+43.24218750	-32.18994141	-34.10156250	+4648	+13.86035156	-3.93750000	-3.41015625	+46.97753906	-13.33740234	-66.04980469	+3692
+1458241342.44380000	+15.99169922	-1.56445313	-1.91601563	+37.92480469	-23.15917969	-94.94384766	+5252	+15.69726563	+0.83496094	-3.34863281	+42.69287109	-32.03613281	-33.17871094	+4604	+13.81640625	-3.97265625	-3.35302734	+47.24121094	-13.27148438	-65.52246094	+3688
+1458241342.44800000	+15.93896484	-1.62158203	-1.91601563	+38.05664063	-22.85156250	-94.35058594	+5232	+15.64013672	+0.76464844	-3.31347656	+42.09960938	-31.90429688	-32.27783203	+4564	+13.77246094	-4.02539063	-3.30468750	+47.43896484	-13.13964844	-65.01708984	+3680
+1458241342.45210000	+15.88623047	-1.67431641	-1.89843750	+38.23242188	-22.60986328	-93.84521484	+5212	+15.58300781	+0.69433594	-3.26513672	+41.48437500	-31.86035156	-31.42089844	+4524	+13.72851563	-4.07373047	-3.23876953	+47.65869141	-13.05175781	-64.59960938	+3676
+1458241342.45630000	+15.83349609	-1.70507813	-1.88525391	+38.56201172	-22.36816406	-93.27392578	+5184	+15.52587891	+0.63281250	-3.23437500	+40.91308594	-31.72851563	-30.43212891	+4480	+13.68457031	-4.11328125	-3.18603516	+47.94433594	-12.94189453	-64.09423828	+3664
+1458241342.46050000	+15.78076172	-1.75341797	-1.87207031	+38.84765625	-22.08251953	-92.74658203	+5156	+15.46875000	+0.56689453	-3.19921875	+40.29785156	-31.59667969	-29.42138672	+4436	+13.64062500	-4.16162109	-3.13330078	+48.16406250	-12.78808594	-63.58886719	+3648
+1458241342.46460010	+15.71923828	-1.79736328	-1.86328125	+39.11132813	-21.79687500	-92.19726563	+5128	+15.40283203	+0.50537109	-3.14648438	+39.66064453	-31.64062500	-28.47656250	+4396	+13.58789063	-4.20996094	-3.08056641	+48.40576172	-12.61230469	-63.10546875	+3636
+1458241342.46880010	+15.65771484	-1.81933594	-1.85009766	+39.57275391	-21.57714844	-91.69189453	+5096	+15.34570313	+0.44824219	-3.08935547	+39.08935547	-31.68457031	-27.50976563	+4360	+13.53076172	-4.24951172	-3.03222656	+48.66943359	-12.43652344	-62.57812500	+3620
+1458241342.47300000	+15.59619141	-1.85449219	-1.83691406	+39.99023438	-21.33544922	-91.18652344	+5064	+15.28417969	+0.38232422	-3.03662109	+38.45214844	-31.75048828	-26.52099609	+4320	+13.47802734	-4.30224609	-2.98828125	+48.88916016	-12.21679688	-62.05078125	+3604
+1458241342.47709990	+15.53027344	-1.88525391	-1.81054688	+40.38574219	-21.18164063	-90.76904297	+5032	+15.22705078	+0.32080078	-2.96630859	+37.79296875	-31.97021484	-25.55419922	+4284	+13.42089844	-4.35058594	-2.94433594	+49.10888672	-12.01904297	-61.54541016	+3588
+1458241342.48130010	+15.46875000	-1.89843750	-1.77099609	+40.97900391	-21.09375000	-90.39550781	+5000	+15.16992188	+0.26367188	-2.89599609	+37.15576172	-32.14599609	-24.56542969	+4248	+13.35498047	-4.39892578	-2.89599609	+49.35058594	-11.82128906	-61.08398438	+3572
+1458241342.48550010	+15.40722656	-1.92041016	-1.73583984	+41.52832031	-20.98388672	-90.06591797	+4968	+15.11279297	+0.20214844	-2.83007813	+36.45263672	-32.34375000	-23.55468750	+4212	+13.29345703	-4.46044922	-2.85205078	+49.54833984	-11.55761719	-60.60058594	+3560
+1458241342.48959990	+15.33691406	-1.94238281	-1.69628906	+42.05566406	-20.87402344	-89.73632813	+4940	+15.05566406	+0.14062500	-2.74218750	+35.74951172	-32.73925781	-22.56591797	+4184	+13.22753906	-4.51757813	-2.81689453	+49.72412109	-11.29394531	-60.11718750	+3552
+1458241342.49379990	+15.27099609	-1.94677734	-1.66113281	+42.73681641	-20.78613281	-89.40673828	+4908	+14.99853516	+0.07470703	-2.66308594	+34.95849609	-33.04687500	-21.53320313	+4152	+13.16162109	-4.57031250	-2.78173828	+49.94384766	-11.05224609	-59.58984375	+3540
+1458241342.49790000	+15.20507813	-1.96435547	-1.62597656	+43.33007813	-20.67626953	-89.09912109	+4880	+14.93701172	+0.01318359	-2.58398438	+34.12353516	-33.39843750	-20.43457031	+4124	+13.09130859	-4.62744141	-2.75097656	+50.11962891	-10.76660156	-59.04052734	+3532
+1458241342.50210000	+15.13476563	-1.98632813	-1.58642578	+43.87939453	-20.61035156	-88.79150391	+4856	+14.88427734	-0.05273438	-2.48291016	+33.20068359	-33.94775391	-19.29199219	+4096	+13.02099609	-4.68457031	-2.72021484	+50.29541016	-10.48095703	-58.53515625	+3528
+1458241342.50630000	+15.06005859	-1.98632813	-1.54687500	+44.58251953	-20.54443359	-88.48388672	+4828	+14.82714844	-0.12304688	-2.39062500	+32.16796875	-34.40917969	-18.14941406	+4076	+12.94628906	-4.73730469	-2.68945313	+50.51513672	-10.23925781	-58.00781250	+3520
+1458241342.51040010	+14.98974609	-2.00390625	-1.51171875	+45.19775391	-20.47851563	-88.22021484	+4804	+14.77441406	-0.19775391	-2.30273438	+31.04736328	-34.91455078	-16.91894531	+4048	+12.87597656	-4.79003906	-2.66308594	+50.71289063	-9.95361328	-57.45849609	+3520
+1458241342.51460000	+14.91943359	-2.02148438	-1.46777344	+45.79101563	-20.45654297	-87.97851563	+4784	+14.72607422	-0.27246094	-2.19287109	+29.88281250	-35.63964844	-15.64453125	+4028	+12.81005859	-4.84277344	-2.62353516	+50.93261719	-9.73388672	-57.01904297	+3520
+1458241342.51880000	+14.85351563	-2.02587891	-1.43261719	+46.51611328	-20.39062500	-87.69287109	+4756	+14.67333984	-0.36035156	-2.09619141	+28.45458984	-36.16699219	-14.30419922	+4008	+12.73974609	-4.88671875	-2.59277344	+51.17431641	-9.49218750	-56.51367188	+3516
+1458241342.52290010	+14.78320313	-2.04345703	-1.39746094	+47.13134766	-20.32470703	-87.42919922	+4732	+14.61621094	-0.44824219	-2.00390625	+26.96044922	-36.71630859	-12.85400391	+3988	+12.67382813	-4.93945313	-2.56640625	+51.41601563	-9.22851563	-55.96435547	+3516
+1458241342.52710010	+14.71289063	-2.06103516	-1.36669922	+47.70263672	-20.23681641	-87.14355469	+4708	+14.56347656	-0.53613281	-1.89843750	+25.44433594	-37.39746094	-11.38183594	+3972	+12.60791016	-4.98779297	-2.52685547	+51.65771484	-9.00878906	-55.52490234	+3520
+1458241342.53130010	+14.64257813	-2.06982422	-1.34912109	+48.31787109	-20.10498047	-86.72607422	+4680	+14.50195313	-0.62841797	-1.81054688	+23.73046875	-37.85888672	-9.77783203	+3952	+12.54199219	-5.02734375	-2.49169922	+51.94335938	-8.78906250	-54.95361328	+3516
+1458241342.53539990	+14.56787109	-2.09179688	-1.33593750	+48.82324219	-19.95117188	-86.33056641	+4648	+14.44042969	-0.71630859	-1.72705078	+21.99462891	-38.27636719	-8.08593750	+3928	+12.47607422	-5.06689453	-2.46533203	+52.27294922	-8.54736328	-54.38232422	+3512
+1458241342.53959990	+14.49755859	-2.11376953	-1.30957031	+49.32861328	-19.86328125	-86.00097656	+4620	+14.38330078	-0.79980469	-1.63037109	+20.28076172	-38.84765625	-6.39404297	+3908	+12.41894531	-5.10205078	-2.42138672	+52.60253906	-8.37158203	-53.94287109	+3508
+1458241342.54380010	+14.42724609	-2.12695313	-1.29638672	+49.83398438	-19.73144531	-85.56152344	+4588	+14.31738281	-0.89208984	-1.55566406	+18.34716797	-39.11132813	-4.59228516	+3888	+12.36181641	-5.12841797	-2.37744141	+52.99804688	-8.21777344	-53.43750000	+3504
+1458241342.54790000	+14.35693359	-2.14453125	-1.28320313	+50.29541016	-19.57763672	-85.12207031	+4552	+14.24707031	-0.99755859	-1.48974609	+16.36962891	-39.33105469	-2.83447266	+3872	+12.30468750	-5.15917969	-2.34667969	+53.37158203	-8.02001953	-52.88818359	+3496
+1458241342.55209990	+14.28662109	-2.16650391	-1.26123047	+50.75683594	-19.48974609	-84.77050781	+4516	+14.18115234	-1.09423828	-1.40625000	+14.56787109	-39.59472656	-1.20849609	+3856	+12.25195313	-5.18994141	-2.29394531	+53.74511719	-7.84423828	-52.47070313	+3488
+1458241342.55629990	+14.22070313	-2.18847656	-1.25683594	+51.06445313	-19.31396484	-84.24316406	+4476	+14.10644531	-1.16894531	-1.34912109	+12.89794922	-39.55078125	+0.54931641	+3828	+12.19921875	-5.21630859	-2.25000000	+54.16259766	-7.69042969	-51.96533203	+3472
+1458241342.56040000	+14.15039063	-2.21044922	-1.25683594	+51.35009766	-19.09423828	-83.69384766	+4432	+14.03173828	-1.24804688	-1.30078125	+11.31591797	-39.39697266	+2.15332031	+3808	+12.14648438	-5.24267578	-2.21044922	+54.58007813	-7.51464844	-51.41601563	+3456
+1458241342.56460000	+14.08447266	-2.23242188	-1.23925781	+51.65771484	-18.96240234	-83.27636719	+4392	+13.95703125	-1.32275391	-1.24365234	+9.93164063	-39.28710938	+3.55957031	+3784	+12.09375000	-5.26904297	-2.16650391	+54.95361328	-7.33886719	-50.95458984	+3440
+1458241342.56870010	+14.01416016	-2.26318359	-1.23486328	+51.76757813	-18.74267578	-82.70507813	+4344	+13.88232422	-1.37988281	-1.19970703	+8.74511719	-39.00146484	+5.00976563	+3756	+12.04101563	-5.29541016	-2.12695313	+55.37109375	-7.20703125	-50.40527344	+3420
+1458241342.57290010	+13.94384766	-2.28515625	-1.23046875	+51.92138672	-18.50097656	-82.13378906	+4296	+13.80761719	-1.45019531	-1.16455078	+7.60253906	-38.60595703	+6.26220703	+3736	+11.98388672	-5.32177734	-2.09179688	+55.76660156	-7.03125000	-49.85595703	+3400
+1458241342.57710000	+13.87792969	-2.30712891	-1.20849609	+52.09716797	-18.39111328	-81.71630859	+4252	+13.73291016	-1.51171875	-1.11621094	+6.72363281	-38.29833984	+7.25097656	+3716	+11.93115234	-5.34375000	-2.04785156	+56.16210938	-6.87744141	-49.35058594	+3376
+1458241342.58119990	+13.81201172	-2.34228516	-1.19531250	+52.07519531	-18.17138672	-81.12304688	+4200	+13.66259766	-1.54687500	-1.07666016	+6.13037109	-37.85888672	+8.28369141	+3688	+11.87402344	-5.37011719	-2.00830078	+56.55761719	-6.74560547	-48.82324219	+3352
+1458241342.58540010	+13.74609375	-2.36425781	-1.19091797	+52.09716797	-17.92968750	-80.57373047	+4152	+13.58789063	-1.60400391	-1.04150391	+5.58105469	-37.35351563	+9.09667969	+3668	+11.81689453	-5.40087891	-1.97753906	+56.88720703	-6.54785156	-48.27392578	+3328
+1458241342.58960010	+13.68457031	-2.38623047	-1.16015625	+52.16308594	-17.75390625	-80.13427734	+4104	+13.51757813	-1.65673828	-1.00195313	+5.22949219	-36.89208984	+9.66796875	+3648	+11.75537109	-5.43164063	-1.94238281	+57.19482422	-6.37207031	-47.72460938	+3304
+1458241342.59369990	+13.61865234	-2.41699219	-1.14697266	+52.00927734	-17.49023438	-79.56298828	+4052	+13.45166016	-1.67871094	-0.97119141	+5.20751953	-36.34277344	+10.28320313	+3620	+11.69384766	-5.46679688	-1.91162109	+57.50244141	-6.21826172	-47.15332031	+3276
+1458241342.59789990	+13.55273438	-2.44775391	-1.13818359	+51.87744141	-17.18261719	-78.99169922	+4004	+13.38574219	-1.70947266	-0.94482422	+5.20751953	-35.74951172	+10.72265625	+3596	+11.62792969	-5.50195313	-1.88525391	+57.74414063	-6.04248047	-46.53808594	+3252
+1458241342.60209990	+13.49121094	-2.47412109	-1.11181641	+51.78955078	-16.96289063	-78.53027344	+3960	+13.31982422	-1.74023438	-0.90966797	+5.31738281	-35.22216797	+11.05224609	+3572	+11.56201172	-5.54150391	-1.86328125	+57.98583984	-5.88867188	-45.92285156	+3228
+1458241342.60620000	+13.42529297	-2.50048828	-1.08984375	+51.61376953	-16.67724609	-78.00292969	+3916	+13.25390625	-1.76660156	-0.87451172	+5.51513672	-34.67285156	+11.35986328	+3548	+11.49169922	-5.57666016	-1.84570313	+58.20556641	-5.73486328	-45.30761719	+3204
+1458241342.61040000	+13.35937500	-2.52685547	-1.07226563	+51.48193359	-16.39160156	-77.47558594	+3872	+13.19238281	-1.80175781	-0.84814453	+5.66894531	-34.10156250	+11.57958984	+3524	+11.42138672	-5.61621094	-1.82812500	+58.42529297	-5.55908203	-44.64843750	+3184
+1458241342.61459990	+13.29785156	-2.55322266	-1.04589844	+51.35009766	-16.14990234	-77.03613281	+3832	+13.12646484	-1.83691406	-0.81298828	+5.86669922	-33.55224609	+11.75537109	+3504	+11.35107422	-5.65576172	-1.81054688	+58.62304688	-5.40527344	-44.05517578	+3160
+1458241342.61870000	+13.23193359	-2.57519531	-1.02392578	+51.21826172	-15.88623047	-76.55273438	+3792	+13.06494141	-1.85888672	-0.78662109	+6.21826172	-33.00292969	+11.93115234	+3480	+11.28076172	-5.69531250	-1.79296875	+58.79882813	-5.25146484	-43.43994141	+3144
+1458241342.62290000	+13.17041016	-2.60595703	-1.00195313	+51.04248047	-15.60058594	-76.09130859	+3756	+13.00781250	-1.88525391	-0.76025391	+6.54785156	-32.43164063	+12.06298828	+3456	+11.21044922	-5.73925781	-1.77978516	+58.95263672	-5.11962891	-42.80273438	+3124
+1458241342.62710000	+13.10888672	-2.63671875	-0.97558594	+50.84472656	-15.31494141	-75.65185547	+3724	+12.94628906	-1.91162109	-0.73388672	+6.85546875	-31.90429688	+12.17285156	+3432	+11.14013672	-5.78320313	-1.76660156	+59.10644531	-4.98779297	-42.18750000	+3108
+1458241342.63120010	+13.04736328	-2.66308594	-0.95800781	+50.75683594	-15.02929688	-75.19042969	+3688	+12.88476563	-1.93798828	-0.70751953	+7.20703125	-31.35498047	+12.30468750	+3408	+11.06542969	-5.82714844	-1.74902344	+59.23828125	-4.85595703	-41.59423828	+3092
+1458241342.63540010	+12.98144531	-2.69384766	-0.94042969	+50.58105469	-14.76562500	-74.72900391	+3656	+12.82324219	-1.96875000	-0.68554688	+7.47070313	-30.80566406	+12.43652344	+3384	+10.99951172	-5.86230469	-1.74023438	+59.43603516	-4.74609375	-40.97900391	+3076
+1458241342.63960000	+12.91992188	-2.72460938	-0.91845703	+50.44921875	-14.50195313	-74.28955078	+3628	+12.76171875	-1.99951172	-0.66357422	+7.73437500	-30.30029297	+12.56835938	+3360	+10.93798828	-5.90185547	-1.72265625	+59.65576172	-4.68017578	-40.42968750	+3060
+1458241342.64369990	+12.85839844	-2.74218750	-0.89648438	+50.40527344	-14.26025391	-73.87207031	+3596	+12.70019531	-2.02587891	-0.64160156	+8.04199219	-29.81689453	+12.70019531	+3336	+10.86767578	-5.93701172	-1.70507813	+59.83154297	-4.59228516	-39.90234375	+3044
+1458241342.64790010	+12.79687500	-2.77734375	-0.87451172	+50.29541016	-14.04052734	-73.47656250	+3568	+12.63867188	-2.05664063	-0.61523438	+8.30566406	-29.33349609	+12.83203125	+3316	+10.80615234	-5.97216797	-1.69189453	+60.05126953	-4.50439453	-39.37500000	+3028
+1458241342.65200000	+12.73974609	-2.80810547	-0.85693359	+50.16357422	-13.79882813	-73.08105469	+3544	+12.58154297	-2.08740234	-0.59765625	+8.54736328	-28.87207031	+12.98583984	+3292	+10.74902344	-6.00732422	-1.66992188	+60.27099609	-4.43847656	-38.91357422	+3012
+1458241342.65619990	+12.68261719	-2.83007813	-0.83935547	+50.16357422	-13.57910156	-72.66357422	+3512	+12.52001953	-2.10937500	-0.57568359	+8.85498047	-28.43261719	+13.13964844	+3268	+10.69189453	-6.04248047	-1.64355469	+60.49072266	-4.37255859	-38.49609375	+2996
+1458241342.66039990	+12.62548828	-2.86523438	-0.82617188	+50.07568359	-13.35937500	-72.26806641	+3484	+12.45849609	-2.14453125	-0.55810547	+9.07470703	-27.97119141	+13.29345703	+3240	+10.63916016	-6.06884766	-1.62158203	+60.77636719	-4.32861328	-38.07861328	+2980
+1458241342.66450000	+12.56835938	-2.89599609	-0.81298828	+50.00976563	-13.13964844	-71.87255859	+3456	+12.40136719	-2.17529297	-0.54052734	+9.29443359	-27.53173828	+13.46923828	+3216	+10.59082031	-6.09521484	-1.59521484	+61.06201172	-4.30664063	-37.70507813	+2960
+1458241342.66870000	+12.51123047	-2.91796875	-0.79980469	+50.03173828	-12.94189453	-71.45507813	+3424	+12.33984375	-2.20166016	-0.52294922	+9.55810547	-27.11425781	+13.66699219	+3188	+10.53808594	-6.12158203	-1.56445313	+61.32568359	-4.26269531	-37.35351563	+2944
+1458241342.67290000	+12.45410156	-2.95312500	-0.78662109	+50.00976563	-12.76611328	-71.05957031	+3396	+12.28271484	-2.23242188	-0.50976563	+9.75585938	-26.69677734	+13.84277344	+3164	+10.48974609	-6.14355469	-1.53808594	+61.65527344	-4.24072266	-37.00195313	+2924
+1458241342.67700000	+12.39697266	-2.98388672	-0.77343750	+49.98779297	-12.59033203	-70.66406250	+3364	+12.22558594	-2.25878906	-0.49218750	+9.95361328	-26.30126953	+14.01855469	+3136	+10.45019531	-6.16552734	-1.51171875	+61.98486328	-4.19677734	-36.69433594	+2900
+1458241342.68120000	+12.34423828	-3.00585938	-0.76025391	+50.05371094	-12.41455078	-70.29052734	+3328	+12.16406250	-2.28515625	-0.47900391	+10.17333984	-25.92773438	+14.21630859	+3108	+10.40185547	-6.19189453	-1.48095703	+62.29248047	-4.17480469	-36.43066406	+2880
+1458241342.68540000	+12.29150391	-3.03662109	-0.75146484	+50.07568359	-12.23876953	-69.91699219	+3296	+12.10693359	-2.31591797	-0.46142578	+10.37109375	-25.55419922	+14.39208984	+3080	+10.35791016	-6.21826172	-1.45019531	+62.60009766	-4.13085938	-36.14501953	+2860
+1458241342.68950010	+12.23437500	-3.06738281	-0.73828125	+50.07568359	-12.08496094	-69.56542969	+3260	+12.05419922	-2.34667969	-0.44384766	+10.56884766	-25.22460938	+14.56787109	+3052	+10.31396484	-6.24023438	-1.42382813	+62.92968750	-4.08691406	-35.85937500	+2836
+1458241342.69370010	+12.18164063	-3.08935547	-0.72949219	+50.16357422	-11.93115234	-69.16992188	+3224	+11.99707031	-2.37304688	-0.43066406	+10.74462891	-24.85107422	+14.76562500	+3024	+10.27001953	-6.26660156	-1.39306641	+63.19335938	-4.04296875	-35.61767578	+2812
+1458241342.69790010	+12.13330078	-3.12011719	-0.72070313	+50.22949219	-11.77734375	-68.79638672	+3188	+11.94433594	-2.39941406	-0.41748047	+10.94238281	-24.49951172	+14.96337891	+2996	+10.22607422	-6.29296875	-1.36669922	+63.47900391	-3.99902344	-35.33203125	+2788
+1458241342.70199990	+12.08056641	-3.14648438	-0.71191406	+50.27343750	-11.62353516	-68.42285156	+3152	+11.88720703	-2.42578125	-0.40429688	+11.11816406	-24.14794922	+15.13916016	+2964	+10.18212891	-6.31494141	-1.34472656	+63.78662109	-3.97705078	-35.04638672	+2764
+1458241342.70619990	+12.02343750	-3.17285156	-0.70312500	+50.38330078	-11.49169922	-68.07128906	+3116	+11.83447266	-2.45214844	-0.39111328	+11.27197266	-23.81835938	+15.31494141	+2936	+10.13378906	-6.34130859	-1.32275391	+64.00634766	-3.93310547	-34.76074219	+2740
+1458241342.71040010	+11.97509766	-3.19921875	-0.68994141	+50.44921875	-11.35986328	-67.71972656	+3084	+11.78173828	-2.47851563	-0.37792969	+11.44775391	-23.48876953	+15.49072266	+2908	+10.08984375	-6.37207031	-1.30078125	+64.24804688	-3.88916016	-34.47509766	+2716
+1458241342.71450000	+11.92236328	-3.22558594	-0.68115234	+50.53710938	-11.22802734	-67.41210938	+3048	+11.72900391	-2.50488281	-0.36035156	+11.60156250	-23.18115234	+15.64453125	+2880	+10.04150391	-6.39843750	-1.28320313	+64.46777344	-3.84521484	-34.16748047	+2692
+1458241342.71869990	+11.87402344	-3.24755859	-0.67236328	+50.64697266	-11.09619141	-67.08251953	+3012	+11.68066406	-2.53125000	-0.34277344	+11.75537109	-22.89550781	+15.82031250	+2852	+9.98876953	-6.43359375	-1.27001953	+64.64355469	-3.80126953	-33.85986328	+2668
+1458241342.72280000	+11.82128906	-3.27392578	-0.66357422	+50.73486328	-10.96435547	-66.77490234	+2980	+11.62792969	-2.56201172	-0.32958984	+11.90917969	-22.58789063	+15.95214844	+2824	+9.94042969	-6.46875000	-1.25683594	+64.79736328	-3.75732422	-33.55224609	+2644
+1458241342.72700000	+11.77294922	-3.30029297	-0.65039063	+50.82275391	-10.81054688	-66.46728516	+2948	+11.58398438	-2.58837891	-0.31640625	+12.06298828	-22.30224609	+16.08398438	+2796	+9.89208984	-6.49951172	-1.24804688	+64.95117188	-3.73535156	-33.20068359	+2624
+1458241342.73120000	+11.72460938	-3.32226563	-0.64160156	+50.88867188	-10.70068359	-66.18164063	+2920	+11.53125000	-2.61474609	-0.30322266	+12.19482422	-22.01660156	+16.23779297	+2772	+9.83496094	-6.53906250	-1.23486328	+65.03906250	-3.69140625	-32.87109375	+2604
+1458241342.73530010	+11.67626953	-3.34863281	-0.63281250	+50.97656250	-10.56884766	-65.89599609	+2892	+11.48730469	-2.64111328	-0.29003906	+12.32666016	-21.73095703	+16.36962891	+2748	+9.78222656	-6.57421875	-1.22607422	+65.14892578	-3.64746094	-32.54150391	+2580
+1458241342.73950000	+11.62792969	-3.37060547	-0.62841797	+51.06445313	-10.41503906	-65.61035156	+2864	+11.44335938	-2.66308594	-0.28125000	+12.45849609	-21.42333984	+16.50146484	+2720	+9.73388672	-6.60937500	-1.22167969	+65.25878906	-3.60351563	-32.16796875	+2560
+1458241342.74370000	+11.57958984	-3.40136719	-0.61523438	+51.10839844	-10.28320313	-65.36865234	+2840	+11.39501953	-2.69384766	-0.26806641	+12.54638672	-21.15966797	+16.61132813	+2696	+9.67675781	-6.64892578	-1.21728516	+65.30273438	-3.55957031	-31.83837891	+2540
+1458241342.74780010	+11.53564453	-3.42333984	-0.60644531	+51.17431641	-10.15136719	-65.14892578	+2816	+11.35107422	-2.72021484	-0.25488281	+12.65625000	-20.89599609	+16.72119141	+2672	+9.62402344	-6.68408203	-1.21289063	+65.39062500	-3.51562500	-31.48681641	+2524
+1458241342.75200010	+11.49169922	-3.44970703	-0.60644531	+51.24023438	-9.97558594	-64.88525391	+2792	+11.31152344	-2.74658203	-0.25048828	+12.76611328	-20.58837891	+16.83105469	+2648	+9.57568359	-6.71923828	-1.20849609	+65.47851563	-3.44970703	-31.15722656	+2504
+1458241342.75620010	+11.44775391	-3.48046875	-0.59765625	+51.24023438	-9.82177734	-64.66552734	+2768	+11.26757813	-2.77734375	-0.24169922	+12.83203125	-20.32470703	+16.91894531	+2628	+9.52294922	-6.75878906	-1.19970703	+65.50048828	-3.38378906	-30.84960938	+2488
+1458241342.76029990	+11.40820313	-3.50683594	-0.59326172	+51.28417969	-9.64599609	-64.46777344	+2748	+11.22802734	-2.80810547	-0.23291016	+12.91992188	-20.06103516	+17.00683594	+2604	+9.47900391	-6.79394531	-1.19531250	+65.56640625	-3.29589844	-30.54199219	+2472
+1458241342.76449990	+11.36865234	-3.53320313	-0.59765625	+51.30615234	-9.44824219	-64.18212891	+2728	+11.19287109	-2.83447266	-0.23730469	+12.98583984	-19.70947266	+17.11669922	+2580	+9.43066406	-6.82910156	-1.19091797	+65.65429688	-3.22998047	-30.23437500	+2452
+1458241342.76869990	+11.32470703	-3.56835938	-0.59765625	+51.28417969	-9.27246094	-64.00634766	+2708	+11.15332031	-2.86523438	-0.23730469	+13.00781250	-19.42382813	+17.20458984	+2560	+9.38232422	-6.86865234	-1.18212891	+65.65429688	-3.12011719	-29.94873047	+2436
+1458241342.77280000	+11.28955078	-3.59472656	-0.59765625	+51.28417969	-9.09667969	-63.80859375	+2688	+11.11376953	-2.89599609	-0.23730469	+13.07373047	-19.13818359	+17.27050781	+2536	+9.34277344	-6.89941406	-1.17773438	+65.76416016	-3.01025391	-29.66308594	+2420
+1458241342.77700000	+11.25439453	-3.62109375	-0.60644531	+51.28417969	-8.87695313	-63.56689453	+2672	+11.08300781	-2.92236328	-0.24609375	+13.09570313	-18.78662109	+17.40234375	+2516	+9.30761719	-6.93017578	-1.16894531	+65.87402344	-2.92236328	-29.39941406	+2404
+1458241342.78119990	+11.21923828	-3.65625000	-0.61083984	+51.21826172	-8.67919922	-63.39111328	+2656	+11.04345703	-2.95751953	-0.25048828	+13.09570313	-18.52294922	+17.46826172	+2496	+9.26806641	-6.96533203	-1.16015625	+65.89599609	-2.76855469	-29.20166016	+2392
+1458241342.78530000	+11.18408203	-3.68701172	-0.61523438	+51.19628906	-8.48144531	-63.21533203	+2636	+11.01269531	-2.98388672	-0.25488281	+13.11767578	-18.23730469	+17.53417969	+2476	+9.23291016	-6.99609375	-1.14697266	+66.00585938	-2.63671875	-29.00390625	+2376
+1458241342.78950000	+11.15332031	-3.71777344	-0.62841797	+51.15234375	-8.26171875	-62.97363281	+2620	+10.98193359	-3.01464844	-0.26806641	+13.13964844	-17.88574219	+17.62207031	+2456	+9.20214844	-7.02246094	-1.14257813	+66.13769531	-2.50488281	-28.76220703	+2364
+1458241342.79370000	+11.12255859	-3.75292969	-0.64160156	+51.06445313	-8.04199219	-62.79785156	+2604	+10.95117188	-3.04980469	-0.28125000	+13.11767578	-17.60009766	+17.68798828	+2440	+9.16699219	-7.06201172	-1.12939453	+66.13769531	-2.32910156	-28.58642578	+2352
+1458241342.79780010	+11.09179688	-3.78369141	-0.65039063	+51.02050781	-7.84423828	-62.62207031	+2584	+10.92041016	-3.07617188	-0.29003906	+13.11767578	-17.31445313	+17.75390625	+2420	+9.13623047	-7.08837891	-1.12060547	+66.24755859	-2.17529297	-28.43261719	+2340
+1458241342.80200000	+11.06542969	-3.81445313	-0.66796875	+50.97656250	-7.62451172	-62.40234375	+2568	+10.88964844	-3.10693359	-0.30761719	+13.13964844	-16.98486328	+17.86376953	+2404	+9.10986328	-7.11474609	-1.11621094	+66.35742188	-2.04345703	-28.23486328	+2324
+1458241342.80609990	+11.03466797	-3.84960938	-0.68115234	+50.91064453	-7.44873047	-62.24853516	+2548	+10.86328125	-3.13769531	-0.32519531	+13.11767578	-16.69921875	+17.92968750	+2384	+9.07910156	-7.14990234	-1.10742188	+66.35742188	-1.88964844	-28.08105469	+2316
+1458241342.81030010	+11.00830078	-3.88037109	-0.69433594	+50.86669922	-7.25097656	-62.09472656	+2528	+10.83251953	-3.16845703	-0.33837891	+13.11767578	-16.45751953	+17.99560547	+2368	+9.05273438	-7.17626953	-1.09863281	+66.44531250	-1.73583984	-27.94921875	+2304
+1458241342.81450010	+10.98193359	-3.91113281	-0.71191406	+50.82275391	-7.07519531	-61.91894531	+2512	+10.80615234	-3.19921875	-0.35595703	+13.09570313	-16.17187500	+18.08349609	+2352	+9.03076172	-7.20263672	-1.09423828	+66.53320313	-1.60400391	-27.81738281	+2296
+1458241342.81859990	+10.95556641	-3.94189453	-0.72949219	+50.77880859	-6.89941406	-61.76513672	+2492	+10.77978516	-3.22998047	-0.36914063	+13.09570313	-15.95214844	+18.14941406	+2332	+9.00439453	-7.23339844	-1.08984375	+66.53320313	-1.47216797	-27.68554688	+2288
+1458241342.82279990	+10.92919922	-3.97265625	-0.74267578	+50.73486328	-6.74560547	-61.63330078	+2472	+10.75781250	-3.25634766	-0.38232422	+13.09570313	-15.71044922	+18.19335938	+2316	+8.97802734	-7.26416016	-1.08544922	+66.57714844	-1.31835938	-27.59765625	+2280
+1458241342.82699990	+10.90722656	-4.00341797	-0.76025391	+50.71289063	-6.59179688	-61.45751953	+2452	+10.73144531	-3.28271484	-0.39550781	+13.09570313	-15.49072266	+18.28125000	+2296	+8.95166016	-7.29492188	-1.08544922	+66.59912109	-1.23046875	-27.44384766	+2272
+1458241342.83110000	+10.88085938	-4.03417969	-0.77343750	+50.66894531	-6.43798828	-61.34765625	+2432	+10.70947266	-3.31347656	-0.41308594	+13.09570313	-15.29296875	+18.34716797	+2280	+8.92089844	-7.33007813	-1.08984375	+66.55517578	-1.12060547	-27.29003906	+2268
+1458241342.83530000	+10.85449219	-4.06054688	-0.78662109	+50.66894531	-6.30615234	-61.21582031	+2412	+10.68310547	-3.33984375	-0.42187500	+13.11767578	-15.09521484	+18.41308594	+2264	+8.89453125	-7.36523438	-1.08984375	+66.55517578	-1.01074219	-27.18017578	+2260
+1458241342.83950000	+10.83251953	-4.08691406	-0.79980469	+50.66894531	-6.19628906	-61.08398438	+2392	+10.66113281	-3.36621094	-0.43505859	+13.13964844	-14.91943359	+18.47900391	+2244	+8.86816406	-7.39599609	-1.09423828	+66.53320313	-0.94482422	-27.04833984	+2252
+1458241342.84360000	+10.80615234	-4.11767578	-0.81298828	+50.66894531	-6.08642578	-60.99609375	+2376	+10.63476563	-3.39697266	-0.44384766	+13.13964844	-14.76562500	+18.52294922	+2228	+8.83740234	-7.43115234	-1.09863281	+66.48925781	-0.87890625	-26.89453125	+2248
+1458241342.84780000	+10.78417969	-4.14404297	-0.82177734	+50.69091797	-5.99853516	-60.88623047	+2356	+10.61279297	-3.42333984	-0.45703125	+13.16162109	-14.63378906	+18.58886719	+2212	+8.80664063	-7.46630859	-1.10742188	+66.42333984	-0.79101563	-26.78466797	+2244
+1458241342.85200000	+10.76220703	-4.17041016	-0.83056641	+50.69091797	-5.91064453	-60.82031250	+2340	+10.59082031	-3.44970703	-0.46582031	+13.18359375	-14.50195313	+18.63281250	+2200	+8.77587891	-7.50585938	-1.11181641	+66.35742188	-0.74707031	-26.65283203	+2240
+1458241342.85610010	+10.74023438	-4.19677734	-0.83935547	+50.69091797	-5.82275391	-60.71044922	+2328	+10.56884766	-3.47607422	-0.47021484	+13.20556641	-14.37011719	+18.67675781	+2184	+8.74511719	-7.54101563	-1.11621094	+66.26953125	-0.68115234	-26.52099609	+2236
+1458241342.86030010	+10.71826172	-4.22314453	-0.84814453	+50.71289063	-5.73486328	-60.62255859	+2312	+10.55126953	-3.50244141	-0.47900391	+13.22753906	-14.23828125	+18.74267578	+2172	+8.71435547	-7.57617188	-1.12500000	+66.20361328	-0.63720703	-26.38916016	+2228
+1458241342.86450000	+10.69628906	-4.24511719	-0.85693359	+50.73486328	-5.66894531	-60.53466797	+2300	+10.52929688	-3.52441406	-0.48779297	+13.27148438	-14.12841797	+18.78662109	+2156	+8.68359375	-7.61572266	-1.13378906	+66.11572266	-0.59326172	-26.23535156	+2224
+1458241342.86859990	+10.66992188	-4.27148438	-0.86572266	+50.75683594	-5.60302734	-60.46875000	+2288	+10.50732422	-3.55078125	-0.49218750	+13.27148438	-14.01855469	+18.85253906	+2144	+8.65283203	-7.65087891	-1.14257813	+66.00585938	-0.54931641	-26.10351563	+2216
+1458241342.87280010	+10.65234375	-4.29345703	-0.87451172	+50.77880859	-5.55908203	-60.38085938	+2276	+10.48535156	-3.57714844	-0.49658203	+13.27148438	-13.93066406	+18.89648438	+2132	+8.62207031	-7.68603516	-1.15136719	+65.93994141	-0.52734375	-25.94970703	+2208
+1458241342.87690000	+10.63037109	-4.31982422	-0.87890625	+50.80078125	-5.51513672	-60.33691406	+2264	+10.46777344	-3.60351563	-0.50097656	+13.29345703	-13.84277344	+18.96240234	+2120	+8.59130859	-7.71679688	-1.15576172	+65.85205078	-0.50537109	-25.86181641	+2200
+1458241342.88109990	+10.60839844	-4.34619141	-0.88330078	+50.82275391	-5.47119141	-60.27099609	+2256	+10.44580078	-3.62988281	-0.50537109	+13.29345703	-13.75488281	+19.00634766	+2112	+8.56494141	-7.75195313	-1.15576172	+65.78613281	-0.46142578	-25.75195313	+2192
+1458241342.88529990	+10.59082031	-4.36816406	-0.88769531	+50.82275391	-5.44921875	-60.20507813	+2244	+10.42822266	-3.65625000	-0.50976563	+13.29345703	-13.68896484	+19.05029297	+2100	+8.53857422	-7.78271484	-1.16015625	+65.72021484	-0.41748047	-25.66406250	+2180
+1458241342.88940000	+10.56884766	-4.39453125	-0.89208984	+50.84472656	-5.42724609	-60.16113281	+2236	+10.40625000	-3.67822266	-0.51416016	+13.29345703	-13.60107422	+19.09423828	+2088	+8.51220703	-7.81347656	-1.16015625	+65.67626953	-0.37353516	-25.59814453	+2172
+1458241342.89360000	+10.55126953	-4.42089844	-0.89648438	+50.82275391	-5.38330078	-60.09521484	+2228	+10.38867188	-3.70458984	-0.51855469	+13.29345703	-13.53515625	+19.16015625	+2080	+8.48583984	-7.84863281	-1.15576172	+65.61035156	-0.32958984	-25.53222656	+2160
+1458241342.89780000	+10.53369141	-4.44287109	-0.90087891	+50.82275391	-5.38330078	-60.05126953	+2220	+10.37109375	-3.73095703	-0.52294922	+13.29345703	-13.49121094	+19.20410156	+2072	+8.46826172	-7.87500000	-1.15576172	+65.61035156	-0.30761719	-25.46630859	+2148
+1458241342.90190010	+10.51611328	-4.46484375	-0.90527344	+50.82275391	-5.38330078	-59.98535156	+2208	+10.35351563	-3.75292969	-0.52734375	+13.27148438	-13.42529297	+19.27001953	+2060	+8.44628906	-7.89697266	-1.15136719	+65.61035156	-0.26367188	-25.42236328	+2140
+1458241342.90610000	+10.49414063	-4.49121094	-0.90527344	+50.82275391	-5.36132813	-59.96337891	+2200	+10.33154297	-3.77929688	-0.53173828	+13.24951172	-13.38134766	+19.31396484	+2052	+8.42871094	-7.92333984	-1.14697266	+65.61035156	-0.21972656	-25.40039063	+2128
+1458241342.91030000	+10.47656250	-4.51757813	-0.90966797	+50.80078125	-5.36132813	-59.91943359	+2188	+10.31396484	-3.80126953	-0.53173828	+13.24951172	-13.33740234	+19.35791016	+2040	+8.41113281	-7.94531250	-1.13818359	+65.63232422	-0.17578125	-25.37841797	+2120
+1458241342.91440010	+10.45898438	-4.53955078	-0.91406250	+50.80078125	-5.36132813	-59.89746094	+2180	+10.29638672	-3.82324219	-0.53613281	+13.22753906	-13.29345703	+19.40185547	+2032	+8.39355469	-7.97167969	-1.12939453	+65.65429688	-0.10986328	-25.40039063	+2112
+1458241342.91860010	+10.44140625	-4.56591797	-0.91406250	+50.77880859	-5.36132813	-59.87548828	+2168	+10.27880859	-3.84960938	-0.54052734	+13.20556641	-13.27148438	+19.42382813	+2020	+8.38037109	-7.99365234	-1.11621094	+65.69824219	-0.04394531	-25.42236328	+2104
+1458241342.92280010	+10.42382813	-4.59228516	-0.91406250	+50.75683594	-5.36132813	-59.87548828	+2156	+10.26123047	-3.87158203	-0.54052734	+13.18359375	-13.24951172	+19.46777344	+2008	+8.36279297	-8.01562500	-1.10302734	+65.72021484	+0.00000000	-25.42236328	+2100
+1458241342.92689990	+10.40625000	-4.61425781	-0.91845703	+50.73486328	-5.33935547	-59.83154297	+2144	+10.23925781	-3.89355469	-0.54492188	+13.18359375	-13.20556641	+19.48974609	+2000	+8.34960938	-8.03759766	-1.09423828	+65.76416016	+0.06591797	-25.42236328	+2096
+1458241342.93109990	+10.38867188	-4.63623047	-0.92285156	+50.71289063	-5.33935547	-59.80957031	+2128	+10.22167969	-3.91552734	-0.54492188	+13.16162109	-13.16162109	+19.48974609	+1988	+8.33203125	-8.05517578	-1.08544922	+65.80810547	+0.10986328	-25.42236328	+2092
+1458241342.93530010	+10.37109375	-4.66259766	-0.92285156	+50.69091797	-5.31738281	-59.78759766	+2116	+10.20410156	-3.93750000	-0.54931641	+13.13964844	-13.13964844	+19.51171875	+1976	+8.31445313	-8.07714844	-1.07666016	+65.83007813	+0.17578125	-25.42236328	+2088
+1458241342.93940000	+10.35351563	-4.68457031	-0.92724609	+50.69091797	-5.29541016	-59.78759766	+2104	+10.18652344	-3.95947266	-0.55371094	+13.13964844	-13.09570313	+19.51171875	+1964	+8.30126953	-8.09912109	-1.06787109	+65.85205078	+0.21972656	-25.40039063	+2084
+1458241342.94359990	+10.33593750	-4.70654297	-0.92724609	+50.66894531	-5.29541016	-59.80957031	+2088	+10.16455078	-3.98144531	-0.55371094	+13.11767578	-13.07373047	+19.48974609	+1952	+8.27929688	-8.12109375	-1.05908203	+65.89599609	+0.26367188	-25.40039063	+2080
+1458241342.94779990	+10.31396484	-4.72851563	-0.92724609	+50.64697266	-5.25146484	-59.80957031	+2072	+10.14697266	-4.00341797	-0.55371094	+13.09570313	-13.05175781	+19.46777344	+1940	+8.26171875	-8.14306641	-1.05029297	+65.89599609	+0.32958984	-25.37841797	+2080
+1458241342.95190000	+10.29638672	-4.75488281	-0.92724609	+50.62500000	-5.20751953	-59.80957031	+2060	+10.12500000	-4.02099609	-0.55810547	+13.09570313	-13.00781250	+19.42382813	+1932	+8.23974609	-8.16503906	-1.04589844	+65.89599609	+0.37353516	-25.33447266	+2076
+1458241342.95610000	+10.27441406	-4.77246094	-0.93164063	+50.62500000	-5.18554688	-59.83154297	+2048	+10.10742188	-4.04296875	-0.55810547	+13.09570313	-12.98583984	+19.37988281	+1920	+8.21337891	-8.19140625	-1.03710938	+65.89599609	+0.41748047	-25.29052734	+2076
+1458241342.96020010	+10.25683594	-4.79443359	-0.93164063	+50.60302734	-5.11962891	-59.83154297	+2036	+10.08984375	-4.06494141	-0.55810547	+13.07373047	-12.94189453	+19.33593750	+1908	+8.18701172	-8.21777344	-1.03271484	+65.85205078	+0.46142578	-25.22460938	+2076
+1458241342.96440010	+10.23486328	-4.81640625	-0.93164063	+50.60302734	-5.05371094	-59.83154297	+2024	+10.06787109	-4.08251953	-0.56250000	+13.07373047	-12.87597656	+19.29199219	+1900	+8.16064453	-8.23974609	-1.03710938	+65.78613281	+0.48339844	-25.11474609	+2072
+1458241342.96860000	+10.21289063	-4.83398438	-0.93603516	+50.60302734	-5.00976563	-59.85351563	+2012	+10.04589844	-4.10009766	-0.56250000	+13.07373047	-12.85400391	+19.22607422	+1892	+8.12988281	-8.26611328	-1.03710938	+65.74218750	+0.50537109	-25.02685547	+2072
+1458241342.97270010	+10.19091797	-4.85156250	-0.93603516	+50.60302734	-4.94384766	-59.87548828	+2000	+10.02392578	-4.12207031	-0.56689453	+13.07373047	-12.81005859	+19.13818359	+1880	+8.09912109	-8.29248047	-1.03710938	+65.69824219	+0.52734375	-24.93896484	+2068
+1458241342.97690010	+10.16894531	-4.87353516	-0.93603516	+50.60302734	-4.87792969	-59.87548828	+1992	+10.00634766	-4.13964844	-0.56689453	+13.07373047	-12.76611328	+19.07226563	+1872	+8.06835938	-8.31884766	-1.03710938	+65.63232422	+0.54931641	-24.82910156	+2064
+1458241342.98110010	+10.14697266	-4.89111328	-0.93603516	+50.60302734	-4.81201172	-59.91943359	+1984	+9.98437500	-4.15722656	-0.57128906	+13.07373047	-12.72216797	+18.98437500	+1864	+8.03759766	-8.34521484	-1.03710938	+65.56640625	+0.57128906	-24.74121094	+2060
+1458241342.98519990	+10.12500000	-4.90869141	-0.93603516	+50.60302734	-4.74609375	-59.94140625	+1980	+9.96240234	-4.17480469	-0.57128906	+13.07373047	-12.70019531	+18.87451172	+1860	+8.00683594	-8.36718750	-1.03710938	+65.50048828	+0.61523438	-24.65332031	+2056
+1458241342.98939990	+10.10302734	-4.92626953	-0.94042969	+50.60302734	-4.68017578	-59.94140625	+1972	+9.94042969	-4.19238281	-0.57568359	+13.07373047	-12.65625000	+18.78662109	+1852	+7.97167969	-8.39355469	-1.04150391	+65.43457031	+0.63720703	-24.54345703	+2052
+1458241342.99359990	+10.08105469	-4.94384766	-0.94042969	+50.62500000	-4.61425781	-59.96337891	+1968	+9.92285156	-4.20996094	-0.58007813	+13.07373047	-12.61230469	+18.69873047	+1848	+7.94091797	-8.41992188	-1.04150391	+65.36865234	+0.65917969	-24.45556641	+2044
+1458241342.99770000	+10.05908203	-4.96142578	-0.94482422	+50.64697266	-4.54833984	-59.96337891	+1964	+9.90087891	-4.22753906	-0.58007813	+13.07373047	-12.56835938	+18.58886719	+1840	+7.91015625	-8.44189453	-1.04150391	+65.32470703	+0.68115234	-24.38964844	+2040
+1458241343.00190000	+10.03710938	-4.97900391	-0.94921875	+50.66894531	-4.48242188	-59.96337891	+1960	+9.87890625	-4.24511719	-0.58886719	+13.09570313	-12.52441406	+18.52294922	+1836	+7.88378906	-8.46386719	-1.04150391	+65.28076172	+0.70312500	-24.30175781	+2032
+1458241343.00609990	+10.02392578	-4.98779297	-0.94921875	+50.66894531	-4.43847656	-59.96337891	+1956	+9.85693359	-4.25830078	-0.59326172	+13.09570313	-12.48046875	+18.39111328	+1832	+7.85302734	-8.48583984	-1.04589844	+65.23681641	+0.74707031	-24.21386719	+2024
+1458241343.01020000	+10.00195313	-5.00097656	-0.95361328	+50.69091797	-4.39453125	-59.98535156	+1948	+9.83496094	-4.27587891	-0.59326172	+13.11767578	-12.48046875	+18.28125000	+1828	+7.83105469	-8.50341797	-1.04589844	+65.23681641	+0.76904297	-24.16992188	+2012
+1458241343.01440000	+9.98437500	-5.01855469	-0.95361328	+50.69091797	-4.32861328	-59.98535156	+1948	+9.81298828	-4.28906250	-0.59765625	+13.11767578	-12.43652344	+18.17138672	+1820	+7.80468750	-8.52539063	-1.04150391	+65.25878906	+0.83496094	-24.12597656	+2004
+1458241343.01860000	+9.96240234	-5.03173828	-0.95800781	+50.71289063	-4.26269531	-59.98535156	+1944	+9.79541016	-4.30224609	-0.60205078	+13.13964844	-12.41455078	+18.08349609	+1816	+7.78271484	-8.54296875	-1.03271484	+65.25878906	+0.90087891	-24.10400391	+1996
+1458241343.02270010	+9.94042969	-5.04931641	-0.96240234	+50.73486328	-4.21875000	-59.98535156	+1940	+9.77783203	-4.31982422	-0.60644531	+13.13964844	-12.39257813	+17.97363281	+1808	+7.76513672	-8.55615234	-1.02832031	+65.30273438	+0.96679688	-24.08203125	+1988
+1458241343.02690010	+9.91845703	-5.06689453	-0.96679688	+50.77880859	-4.15283203	-59.96337891	+1936	+9.75585938	-4.33300781	-0.61523438	+13.16162109	-12.34863281	+17.86376953	+1804	+7.74316406	-8.57373047	-1.02392578	+65.34667969	+1.03271484	-24.06005859	+1980
+1458241343.03099990	+9.89648438	-5.08447266	-0.97119141	+50.80078125	-4.08691406	-59.96337891	+1932	+9.73388672	-4.35058594	-0.61962891	+13.18359375	-12.30468750	+17.73193359	+1800	+7.72558594	-8.58691406	-1.01513672	+65.39062500	+1.09863281	-24.03808594	+1972
+1458241343.03520010	+9.87451172	-5.09765625	-0.97558594	+50.82275391	-4.02099609	-59.94140625	+1924	+9.71191406	-4.36376953	-0.62402344	+13.20556641	-12.28271484	+17.62207031	+1792	+7.70800781	-8.60009766	-1.01074219	+65.47851563	+1.18652344	-24.01611328	+1964
+1458241343.03940010	+9.85693359	-5.11523438	-0.97998047	+50.84472656	-3.97705078	-59.94140625	+1916	+9.68994141	-4.37695313	-0.63281250	+13.22753906	-12.23876953	+17.51220703	+1784	+7.69482422	-8.61328125	-1.00195313	+65.54443359	+1.27441406	-24.01611328	+1956
+1458241343.04349990	+9.83496094	-5.13281250	-0.98437500	+50.86669922	-3.91113281	-59.91943359	+1908	+9.66796875	-4.39013672	-0.63720703	+13.27148438	-12.21679688	+17.38037109	+1776	+7.67724609	-8.62646484	-0.99316406	+65.63232422	+1.36230469	-23.99414063	+1952
+1458241343.04769990	+9.81298828	-5.14599609	-0.99316406	+50.88867188	-3.84521484	-59.89746094	+1900	+9.65039063	-4.40332031	-0.64160156	+13.31542969	-12.17285156	+17.24853516	+1772	+7.66406250	-8.63964844	-0.98876953	+65.69824219	+1.45019531	-23.99414063	+1948
+1458241343.05189990	+9.79541016	-5.15917969	-0.99755859	+50.91064453	-3.77929688	-59.89746094	+1888	+9.62841797	-4.41650391	-0.64599609	+13.33740234	-12.12890625	+17.11669922	+1760	+7.64648438	-8.65283203	-0.97998047	+65.76416016	+1.56005859	-23.97216797	+1944
+1458241343.05600000	+9.77783203	-5.17675781	-1.00195313	+50.93261719	-3.71337891	-59.87548828	+1880	+9.60644531	-4.42968750	-0.65478516	+13.38134766	-12.08496094	+16.98486328	+1752	+7.62890625	-8.66601563	-0.97119141	+65.83007813	+1.66992188	-23.95019531	+1940
+1458241343.06020000	+9.75585938	-5.18994141	-1.00634766	+50.95458984	-3.64746094	-59.85351563	+1868	+9.58886719	-4.44287109	-0.65917969	+13.42529297	-12.01904297	+16.85302734	+1744	+7.61572266	-8.67919922	-0.96679688	+65.89599609	+1.75781250	-23.90625000	+1936
+1458241343.06440000	+9.73828125	-5.20312500	-1.01074219	+50.97656250	-3.58154297	-59.83154297	+1856	+9.56689453	-4.45605469	-0.66796875	+13.46923828	-11.97509766	+16.74316406	+1732	+7.59814453	-8.69238281	-0.96240234	+65.93994141	+1.84570313	-23.84033203	+1932
+1458241343.06850000	+9.71630859	-5.21630859	-1.01513672	+50.99853516	-3.51562500	-59.80957031	+1844	+9.54931641	-4.46923828	-0.67236328	+13.51318359	-11.90917969	+16.61132813	+1724	+7.57617188	-8.70556641	-0.96240234	+65.98388672	+1.93359375	-23.77441406	+1932
+1458241343.07270000	+9.69873047	-5.22949219	-1.01953125	+51.02050781	-3.42773438	-59.78759766	+1828	+9.53173828	-4.48242188	-0.67675781	+13.55712891	-11.86523438	+16.47949219	+1716	+7.55419922	-8.71875000	-0.95800781	+65.98388672	+1.99951172	-23.70849609	+1928
+1458241343.07690000	+9.68115234	-5.24267578	-1.02392578	+51.04248047	-3.36181641	-59.76562500	+1816	+9.50976563	-4.49121094	-0.68554688	+13.62304688	-11.82128906	+16.34765625	+1704	+7.53662109	-8.73193359	-0.95800781	+66.00585938	+2.06542969	-23.64257813	+1924
+1458241343.08100010	+9.66357422	-5.25146484	-1.02832031	+51.06445313	-3.29589844	-59.76562500	+1808	+9.49218750	-4.50439453	-0.68994141	+13.66699219	-11.75537109	+16.21582031	+1696	+7.51025391	-8.74951172	-0.96240234	+66.00585938	+2.13134766	-23.55468750	+1920
+1458241343.08520010	+9.64599609	-5.26464844	-1.03271484	+51.08642578	-3.20800781	-59.74365234	+1796	+9.47460938	-4.51757813	-0.69433594	+13.73291016	-11.71142578	+16.08398438	+1688	+7.48828125	-8.76708984	-0.96240234	+65.96191406	+2.19726563	-23.46679688	+1920
+1458241343.08940010	+9.62841797	-5.27343750	-1.03710938	+51.10839844	-3.14208984	-59.74365234	+1784	+9.45703125	-4.52636719	-0.69873047	+13.79882813	-11.66748047	+15.95214844	+1676	+7.46191406	-8.78027344	-0.96679688	+65.93994141	+2.24121094	-23.37890625	+1916
+1458241343.09349990	+9.60644531	-5.28662109	-1.04150391	+51.10839844	-3.07617188	-59.72167969	+1776	+9.43945313	-4.53955078	-0.70312500	+13.84277344	-11.60156250	+15.84228516	+1668	+7.43554688	-8.79785156	-0.97119141	+65.87402344	+2.28515625	-23.26904297	+1912
+1458241343.09770010	+9.59326172	-5.29541016	-1.04589844	+51.13037109	-3.01025391	-59.69970703	+1768	+9.42626953	-4.54833984	-0.70751953	+13.90869141	-11.55761719	+15.73242188	+1660	+7.41357422	-8.81542969	-0.97558594	+65.83007813	+2.32910156	-23.15917969	+1908
+1458241343.10190010	+9.57568359	-5.30859375	-1.05029297	+51.15234375	-2.96630859	-59.67773438	+1760	+9.40869141	-4.55712891	-0.71191406	+13.97460938	-11.51367188	+15.62255859	+1652	+7.38720703	-8.82861328	-0.97998047	+65.78613281	+2.35107422	-23.07128906	+1904
+1458241343.10599990	+9.55810547	-5.31738281	-1.05468750	+51.15234375	-2.90039063	-59.65576172	+1752	+9.39550781	-4.57031250	-0.72070313	+13.99658203	-11.44775391	+15.53466797	+1648	+7.36523438	-8.84619141	-0.98876953	+65.72021484	+2.37304688	-22.96142578	+1896
+1458241343.11019990	+9.54492188	-5.32617188	-1.05908203	+51.17431641	-2.85644531	-59.63378906	+1748	+9.37792969	-4.57910156	-0.72509766	+14.06250000	-11.40380859	+15.44677734	+1640	+7.34326172	-8.85937500	-0.99316406	+65.65429688	+2.39501953	-22.87353516	+1892
+1458241343.11430000	+9.52734375	-5.33496094	-1.06347656	+51.19628906	-2.83447266	-59.63378906	+1740	+9.36474609	-4.58789063	-0.72509766	+14.10644531	-11.40380859	+15.35888672	+1636	+7.32128906	-8.87255859	-0.99755859	+65.61035156	+2.41699219	-22.78564453	+1884
+1458241343.11850000	+9.51416016	-5.34375000	-1.06347656	+51.19628906	-2.79052734	-59.61181641	+1736	+9.35156250	-4.59667969	-0.72949219	+14.12841797	-11.35986328	+15.29296875	+1628	+7.29931641	-8.89013672	-0.99755859	+65.54443359	+2.46093750	-22.71972656	+1876
+1458241343.12270000	+9.50097656	-5.35253906	-1.06787109	+51.21826172	-2.76855469	-59.58984375	+1732	+9.33837891	-4.60986328	-0.73388672	+14.19433594	-11.33789063	+15.22705078	+1624	+7.28173828	-8.90332031	-1.00195313	+65.50048828	+2.48291016	-22.65380859	+1864
+1458241343.12680010	+9.48779297	-5.36132813	-1.07226563	+51.24023438	-2.74658203	-59.56787109	+1728	+9.32958984	-4.61865234	-0.73828125	+14.23828125	-11.31591797	+15.16113281	+1620	+7.26416016	-8.91210938	-1.00195313	+65.47851563	+2.52685547	-22.58789063	+1856
+1458241343.13100000	+9.47900391	-5.37011719	-1.07666016	+51.21826172	-2.74658203	-59.54589844	+1724	+9.31640625	-4.62744141	-0.74267578	+14.26025391	-11.27197266	+15.11718750	+1612	+7.24658203	-8.92529297	-1.00634766	+65.41259766	+2.57080078	-22.54394531	+1844
+1458241343.13520000	+9.46582031	-5.37890625	-1.07666016	+51.24023438	-2.72460938	-59.50195313	+1720	+9.30761719	-4.63623047	-0.74707031	+14.28222656	-11.25000000	+15.07324219	+1608	+7.23339844	-8.93408203	-1.00634766	+65.41259766	+2.59277344	-22.50000000	+1832
+1458241343.13930010	+9.45703125	-5.38769531	-1.08105469	+51.24023438	-2.74658203	-59.47998047	+1716	+9.29882813	-4.64062500	-0.74707031	+14.32617188	-11.22802734	+15.05126953	+1604	+7.22460938	-8.94287109	-1.00195313	+65.41259766	+2.63671875	-22.45605469	+1820
+1458241343.14350010	+9.44824219	-5.39648438	-1.08544922	+51.24023438	-2.74658203	-59.43603516	+1712	+9.28564453	-4.65380859	-0.75146484	+14.32617188	-11.22802734	+15.00732422	+1596	+7.21582031	-8.95166016	-1.00195313	+65.41259766	+2.68066406	-22.43408203	+1808
+1458241343.14770010	+9.43945313	-5.40527344	-1.08544922	+51.24023438	-2.74658203	-59.41406250	+1708	+9.27685547	-4.65820313	-0.75585938	+14.34814453	-11.20605469	+15.00732422	+1592	+7.21142578	-8.96044922	-1.00195313	+65.43457031	+2.72460938	-22.41210938	+1800
+1458241343.15179990	+9.43066406	-5.41406250	-1.08984375	+51.24023438	-2.76855469	-59.39208984	+1700	+9.27246094	-4.66699219	-0.75585938	+14.37011719	-11.18408203	+14.96337891	+1584	+7.20263672	-8.96484375	-0.99316406	+65.45654297	+2.81250000	-22.39013672	+1788
+1458241343.15599990	+9.42626953	-5.42285156	-1.08984375	+51.24023438	-2.76855469	-59.37011719	+1696	+9.26367188	-4.67578125	-0.76025391	+14.37011719	-11.18408203	+14.96337891	+1576	+7.19824219	-8.97363281	-0.98876953	+65.47851563	+2.85644531	-22.39013672	+1780
+1458241343.16020010	+9.41748047	-5.43164063	-1.09423828	+51.21826172	-2.79052734	-59.32617188	+1688	+9.25927734	-4.68457031	-0.76025391	+14.37011719	-11.16210938	+14.94140625	+1568	+7.19384766	-8.97802734	-0.98437500	+65.47851563	+2.92236328	-22.36816406	+1772
+1458241343.16430000	+9.41308594	-5.44042969	-1.09423828	+51.21826172	-2.81250000	-59.28222656	+1680	+9.25048828	-4.69335938	-0.76464844	+14.37011719	-11.14013672	+14.94140625	+1560	+7.18945313	-8.98681641	-0.97998047	+65.50048828	+2.98828125	-22.34619141	+1764
+1458241343.16849990	+9.40869141	-5.44921875	-1.09863281	+51.19628906	-2.81250000	-59.26025391	+1672	+9.24609375	-4.70214844	-0.76904297	+14.34814453	-11.14013672	+14.94140625	+1552	+7.18945313	-8.99121094	-0.97998047	+65.50048828	+3.03222656	-22.34619141	+1756
+1458241343.17269990	+9.40429688	-5.45800781	-1.09863281	+51.17431641	-2.83447266	-59.21630859	+1664	+9.24169922	-4.70654297	-0.76904297	+14.34814453	-11.11816406	+14.94140625	+1544	+7.18505859	-8.99560547	-0.97558594	+65.52246094	+3.07617188	-22.32421875	+1748
+1458241343.17680000	+9.39990234	-5.46679688	-1.10302734	+51.15234375	-2.85644531	-59.19433594	+1652	+9.23730469	-4.71533203	-0.77343750	+14.34814453	-11.09619141	+14.91943359	+1536	+7.18066406	-9.00000000	-0.97119141	+65.52246094	+3.12011719	-22.28027344	+1744
+1458241343.18100000	+9.39550781	-5.47558594	-1.10302734	+51.13037109	-2.87841797	-59.15039063	+1644	+9.23291016	-4.72412109	-0.77343750	+14.32617188	-11.09619141	+14.91943359	+1528	+7.18066406	-9.00439453	-0.97119141	+65.52246094	+3.16406250	-22.28027344	+1736
+1458241343.18510010	+9.39111328	-5.48437500	-1.10302734	+51.08642578	-2.87841797	-59.12841797	+1636	+9.22851563	-4.72851563	-0.77783203	+14.30419922	-11.09619141	+14.91943359	+1520	+7.17626953	-9.01318359	-0.96679688	+65.52246094	+3.20800781	-22.25830078	+1732
+1458241343.18930010	+9.38671875	-5.48876953	-1.10742188	+51.06445313	-2.90039063	-59.10644531	+1624	+9.22412109	-4.73730469	-0.77783203	+14.28222656	-11.07421875	+14.89746094	+1512	+7.17187500	-9.01757813	-0.96679688	+65.47851563	+3.25195313	-22.21435547	+1728
+1458241343.19350000	+9.38671875	-5.49755859	-1.10742188	+51.04248047	-2.92236328	-59.08447266	+1612	+9.22412109	-4.74169922	-0.77783203	+14.26025391	-11.07421875	+14.89746094	+1500	+7.16308594	-9.02197266	-0.96679688	+65.45654297	+3.27392578	-22.19238281	+1724
+1458241343.19759990	+9.38232422	-5.50195313	-1.10742188	+51.02050781	-2.92236328	-59.06250000	+1604	+9.21972656	-4.75048828	-0.78222656	+14.23828125	-11.07421875	+14.87548828	+1492	+7.15869141	-9.03076172	-0.96679688	+65.39062500	+3.29589844	-22.17041016	+1720
+1458241343.20180010	+9.37792969	-5.51074219	-1.10742188	+50.97656250	-2.94433594	-59.04052734	+1596	+9.21972656	-4.75488281	-0.78222656	+14.19433594	-11.05224609	+14.87548828	+1488	+7.14990234	-9.03955078	-0.96679688	+65.32470703	+3.31787109	-22.12646484	+1716
+1458241343.20600010	+9.37792969	-5.51513672	-1.11181641	+50.95458984	-2.94433594	-59.01855469	+1584	+9.21972656	-4.75927734	-0.78222656	+14.17236328	-11.05224609	+14.85351563	+1480	+7.14550781	-9.04394531	-0.97119141	+65.25878906	+3.31787109	-22.10449219	+1712
+1458241343.21009990	+9.37792969	-5.52392578	-1.11181641	+50.91064453	-2.96630859	-58.99658203	+1576	+9.21533203	-4.76367188	-0.78222656	+14.15039063	-11.05224609	+14.85351563	+1472	+7.13671875	-9.05273438	-0.97119141	+65.19287109	+3.31787109	-22.06054688	+1708
+1458241343.21429990	+9.37353516	-5.52832031	-1.11181641	+50.88867188	-2.98828125	-58.97460938	+1568	+9.21533203	-4.77246094	-0.78662109	+14.10644531	-11.05224609	+14.83154297	+1464	+7.12792969	-9.05712891	-0.97558594	+65.08300781	+3.31787109	-22.01660156	+1704
+1458241343.21849990	+9.37353516	-5.53271484	-1.11181641	+50.84472656	-2.98828125	-58.95263672	+1560	+9.21533203	-4.77246094	-0.78662109	+14.08447266	-11.05224609	+14.83154297	+1460	+7.11914063	-9.06591797	-0.97998047	+65.01708984	+3.29589844	-21.97265625	+1700
+1458241343.22260000	+9.37353516	-5.53710938	-1.11181641	+50.82275391	-3.01025391	-58.95263672	+1556	+9.21533203	-4.77685547	-0.78662109	+14.06250000	-11.05224609	+14.80957031	+1456	+7.11035156	-9.07031250	-0.97998047	+64.90722656	+3.29589844	-21.95068359	+1696
+1458241343.22680000	+9.36914063	-5.54150391	-1.11621094	+50.77880859	-3.01025391	-58.93066406	+1548	+9.21533203	-4.78125000	-0.78662109	+14.01855469	-11.05224609	+14.78759766	+1448	+7.10156250	-9.07910156	-0.98437500	+64.81933594	+3.29589844	-21.90673828	+1692
+1458241343.23099990	+9.36914063	-5.54589844	-1.11621094	+50.75683594	-3.03222656	-58.90869141	+1544	+9.21533203	-4.78564453	-0.78662109	+13.99658203	-11.05224609	+14.78759766	+1444	+7.09277344	-9.08349609	-0.98876953	+64.70947266	+3.27392578	-21.86279297	+1688
+1458241343.23510000	+9.36914063	-5.55029297	-1.11621094	+50.71289063	-3.03222656	-58.88671875	+1536	+9.21533203	-4.79003906	-0.78662109	+13.95263672	-11.05224609	+14.78759766	+1440	+7.08398438	-9.09228516	-0.99316406	+64.62158203	+3.27392578	-21.81884766	+1684
+1458241343.23930000	+9.36914063	-5.55468750	-1.11621094	+50.69091797	-3.05419922	-58.88671875	+1532	+9.21533203	-4.79443359	-0.78662109	+13.93066406	-11.05224609	+14.76562500	+1440	+7.07519531	-9.09667969	-0.99316406	+64.51171875	+3.25195313	-21.77490234	+1676
+1458241343.24350000	+9.36914063	-5.55908203	-1.11621094	+50.64697266	-3.07617188	-58.86474609	+1528	+9.21533203	-4.79882813	-0.78662109	+13.88671875	-11.05224609	+14.76562500	+1436	+7.07080078	-9.10546875	-0.99755859	+64.42382813	+3.25195313	-21.75292969	+1672
+1458241343.24760010	+9.36914063	-5.56347656	-1.11621094	+50.60302734	-3.09814453	-58.84277344	+1528	+9.21972656	-4.80322266	-0.78662109	+13.84277344	-11.05224609	+14.74365234	+1432	+7.06640625	-9.10986328	-0.99755859	+64.33593750	+3.22998047	-21.70898438	+1664
+1458241343.25180010	+9.36914063	-5.57226563	-1.11621094	+50.55908203	-3.09814453	-58.82080078	+1524	+9.21972656	-4.80761719	-0.78662109	+13.79882813	-11.05224609	+14.74365234	+1432	+7.05761719	-9.11425781	-1.00195313	+64.27001953	+3.22998047	-21.68701172	+1656
+1458241343.25600000	+9.36914063	-5.57666016	-1.11621094	+50.51513672	-3.14208984	-58.79882813	+1524	+9.21972656	-4.81640625	-0.78662109	+13.71093750	-11.05224609	+14.72167969	+1432	+7.05761719	-9.11865234	-1.00195313	+64.20410156	+3.22998047	-21.64306641	+1652
+1458241343.26009990	+9.36914063	-5.58544922	-1.11621094	+50.44921875	-3.16406250	-58.77685547	+1524	+9.22412109	-4.82080078	-0.78662109	+13.62304688	-11.05224609	+14.72167969	+1432	+7.05322266	-9.12304688	-1.00195313	+64.13818359	+3.22998047	-21.62109375	+1644
+1458241343.26430010	+9.37353516	-5.58984375	-1.11621094	+50.38330078	-3.20800781	-58.75488281	+1524	+9.22851563	-4.82958984	-0.78662109	+13.55712891	-11.05224609	+14.72167969	+1432	+7.05322266	-9.12744141	-1.00195313	+64.07226563	+3.22998047	-21.59912109	+1636
+1458241343.26840000	+9.37353516	-5.59863281	-1.11621094	+50.31738281	-3.25195313	-58.71093750	+1524	+9.23291016	-4.83837891	-0.78662109	+13.40332031	-11.07421875	+14.72167969	+1432	+7.04882813	-9.12744141	-1.00195313	+64.02832031	+3.22998047	-21.59912109	+1628
+1458241343.27259990	+9.37792969	-5.60742188	-1.11621094	+50.22949219	-3.29589844	-58.66699219	+1524	+9.23730469	-4.84716797	-0.78662109	+13.29345703	-11.07421875	+14.72167969	+1432	+7.04882813	-9.13183594	-1.00195313	+63.98437500	+3.22998047	-21.57714844	+1620
+1458241343.27679990	+9.37792969	-5.61621094	-1.11621094	+50.16357422	-3.33984375	-58.64501953	+1524	+9.24169922	-4.85595703	-0.78662109	+13.16162109	-11.09619141	+14.74365234	+1432	+7.05322266	-9.13183594	-0.99755859	+63.94042969	+3.22998047	-21.55517578	+1612
+1458241343.28090000	+9.38232422	-5.62500000	-1.11621094	+50.07568359	-3.40576172	-58.60107422	+1524	+9.24609375	-4.86474609	-0.78662109	+13.02978516	-11.11816406	+14.76562500	+1432	+7.05322266	-9.13183594	-0.99755859	+63.91845703	+3.25195313	-21.55517578	+1608
+1458241343.28510000	+9.38671875	-5.62939453	-1.11181641	+50.00976563	-3.44970703	-58.57910156	+1520	+9.25048828	-4.87353516	-0.78222656	+12.91992188	-11.14013672	+14.76562500	+1432	+7.05322266	-9.13623047	-0.99316406	+63.89648438	+3.25195313	-21.55517578	+1600
+1458241343.28930000	+9.39111328	-5.63818359	-1.11181641	+49.94384766	-3.51562500	-58.55712891	+1520	+9.25927734	-4.87792969	-0.78222656	+12.81005859	-11.16210938	+14.78759766	+1432	+7.05761719	-9.13623047	-0.98876953	+63.85253906	+3.25195313	-21.55517578	+1596
+1458241343.29340000	+9.39990234	-5.64257813	-1.10742188	+49.87792969	-3.55957031	-58.53515625	+1516	+9.26367188	-4.88232422	-0.77783203	+12.72216797	-11.18408203	+14.80957031	+1428	+7.06201172	-9.13623047	-0.98437500	+63.83056641	+3.27392578	-21.57714844	+1592
+1458241343.29760000	+9.40429688	-5.64697266	-1.10742188	+49.83398438	-3.62548828	-58.51318359	+1516	+9.26806641	-4.88671875	-0.77783203	+12.65625000	-11.22802734	+14.83154297	+1428	+7.06640625	-9.13623047	-0.97998047	+63.80859375	+3.29589844	-21.59912109	+1592
+1458241343.30180000	+9.40869141	-5.65136719	-1.10302734	+49.76806641	-3.66943359	-58.49121094	+1512	+9.27246094	-4.89111328	-0.77343750	+12.56835938	-11.25000000	+14.85351563	+1424	+7.07080078	-9.13623047	-0.97558594	+63.78662109	+3.29589844	-21.59912109	+1588
+1458241343.30590010	+9.41308594	-5.65576172	-1.09863281	+49.72412109	-3.73535156	-58.49121094	+1508	+9.27685547	-4.89111328	-0.77343750	+12.52441406	-11.27197266	+14.85351563	+1424	+7.07519531	-9.13623047	-0.96679688	+63.74267578	+3.29589844	-21.62109375	+1588
+1458241343.31010010	+9.41748047	-5.65576172	-1.09863281	+49.70214844	-3.77929688	-58.49121094	+1504	+9.28125000	-4.89111328	-0.76904297	+12.45849609	-11.31591797	+14.85351563	+1420	+7.08398438	-9.13623047	-0.96240234	+63.72070313	+3.29589844	-21.66503906	+1588
+1458241343.31430010	+9.42187500	-5.66015625	-1.09423828	+49.65820313	-3.82324219	-58.49121094	+1504	+9.28564453	-4.89550781	-0.76464844	+12.41455078	-11.35986328	+14.85351563	+1416	+7.08398438	-9.13623047	-0.95800781	+63.67675781	+3.29589844	-21.68701172	+1588
+1458241343.31839990	+9.42626953	-5.66015625	-1.08984375	+49.63623047	-3.86718750	-58.49121094	+1500	+9.29003906	-4.89550781	-0.76025391	+12.37060547	-11.38183594	+14.85351563	+1416	+7.08837891	-9.13623047	-0.94921875	+63.63281250	+3.27392578	-21.73095703	+1588
+1458241343.32259990	+9.43066406	-5.66015625	-1.08544922	+49.61425781	-3.91113281	-58.49121094	+1500	+9.29443359	-4.89550781	-0.75585938	+12.32666016	-11.42578125	+14.85351563	+1412	+7.09277344	-9.13623047	-0.94482422	+63.56689453	+3.25195313	-21.75292969	+1588
+1458241343.32680010	+9.43505859	-5.66455078	-1.08105469	+49.59228516	-3.95507813	-58.51318359	+1500	+9.29882813	-4.89990234	-0.75146484	+12.28271484	-11.44775391	+14.83154297	+1412	+7.09277344	-9.14062500	-0.94482422	+63.50097656	+3.20800781	-21.77490234	+1588
+1458241343.33090000	+9.43505859	-5.66455078	-1.07666016	+49.57031250	-3.97705078	-58.51318359	+1496	+9.30322266	-4.89990234	-0.74707031	+12.23876953	-11.49169922	+14.80957031	+1412	+7.09277344	-9.14062500	-0.94042969	+63.43505859	+3.18603516	-21.79687500	+1588
+1458241343.33509990	+9.43945313	-5.66455078	-1.07226563	+49.54833984	-3.99902344	-58.53515625	+1496	+9.30761719	-4.89990234	-0.74267578	+12.21679688	-11.51367188	+14.78759766	+1412	+7.09277344	-9.14062500	-0.94042969	+63.36914063	+3.14208984	-21.81884766	+1588
+1458241343.33920000	+9.44384766	-5.66455078	-1.07226563	+49.52636719	-4.04296875	-58.53515625	+1496	+9.31201172	-4.89990234	-0.73828125	+12.17285156	-11.53564453	+14.78759766	+1412	+7.09277344	-9.14501953	-0.94042969	+63.30322266	+3.09814453	-21.84082031	+1584
+1458241343.34340000	+9.44384766	-5.66455078	-1.06787109	+49.52636719	-4.06494141	-58.55712891	+1496	+9.31640625	-4.89990234	-0.73388672	+12.15087891	-11.57958984	+14.74365234	+1412	+7.08837891	-9.14501953	-0.94042969	+63.23730469	+3.05419922	-21.86279297	+1584
+1458241343.34760000	+9.44824219	-5.66455078	-1.06347656	+49.50439453	-4.08691406	-58.57910156	+1496	+9.32080078	-4.89990234	-0.72949219	+12.12890625	-11.60156250	+14.72167969	+1416	+7.08837891	-9.14501953	-0.94042969	+63.17138672	+2.98828125	-21.88476563	+1584
+1458241343.35170010	+9.45263672	-5.66455078	-1.05908203	+49.50439453	-4.10888672	-58.60107422	+1496	+9.32080078	-4.89990234	-0.72509766	+12.10693359	-11.64550781	+14.69970703	+1420	+7.08398438	-9.14941406	-0.94042969	+63.08349609	+2.94433594	-21.88476563	+1584
+1458241343.35590000	+9.45263672	-5.66015625	-1.05468750	+49.50439453	-4.13085938	-58.64501953	+1500	+9.32519531	-4.89990234	-0.72070313	+12.08496094	-11.66748047	+14.65576172	+1420	+7.08398438	-9.14941406	-0.94042969	+63.01757813	+2.90039063	-21.90673828	+1584
+1458241343.36010000	+9.45703125	-5.66015625	-1.05029297	+49.48242188	-4.13085938	-58.66699219	+1504	+9.32958984	-4.89990234	-0.71630859	+12.08496094	-11.71142578	+14.63378906	+1424	+7.07958984	-9.15380859	-0.94042969	+62.97363281	+2.87841797	-21.92871094	+1580
+1458241343.36420010	+9.46142578	-5.66015625	-1.04589844	+49.48242188	-4.15283203	-58.68896484	+1504	+9.33398438	-4.89990234	-0.71191406	+12.06298828	-11.73339844	+14.58984375	+1428	+7.07958984	-9.15380859	-0.94042969	+62.90771484	+2.83447266	-21.95068359	+1580
+1458241343.36840010	+9.46142578	-5.66015625	-1.04150391	+49.48242188	-4.17480469	-58.73291016	+1508	+9.33837891	-4.89990234	-0.71191406	+12.06298828	-11.75537109	+14.56787109	+1432	+7.07958984	-9.15380859	-0.94042969	+62.86376953	+2.79052734	-21.97265625	+1580
+1458241343.37260010	+9.46582031	-5.66015625	-1.03710938	+49.48242188	-4.19677734	-58.75488281	+1512	+9.33837891	-4.89990234	-0.70751953	+12.04101563	-11.77734375	+14.54589844	+1436	+7.07958984	-9.15820313	-0.94042969	+62.81982422	+2.76855469	-21.99462891	+1576
+1458241343.37669990	+9.47021484	-5.66015625	-1.03271484	+49.48242188	-4.21875000	-58.79882813	+1516	+9.34277344	-4.89990234	-0.70312500	+12.04101563	-11.82128906	+14.50195313	+1440	+7.07958984	-9.15820313	-0.94042969	+62.79785156	+2.72460938	-22.03857422	+1576
+1458241343.38089990	+9.47021484	-5.66015625	-1.02832031	+49.48242188	-4.24072266	-58.82080078	+1520	+9.34716797	-4.89990234	-0.69873047	+12.04101563	-11.86523438	+14.47998047	+1444	+7.08398438	-9.15820313	-0.93603516	+62.77587891	+2.70263672	-22.06054688	+1572
+1458241343.38509990	+9.47460938	-5.66015625	-1.02392578	+49.48242188	-4.26269531	-58.86474609	+1524	+9.35156250	-4.89990234	-0.69873047	+12.01904297	-11.88720703	+14.45800781	+1444	+7.08398438	-9.15820313	-0.93164063	+62.75390625	+2.68066406	-22.12646484	+1576
+1458241343.38920000	+9.47900391	-5.66015625	-1.01953125	+49.50439453	-4.26269531	-58.90869141	+1528	+9.35156250	-4.89990234	-0.69433594	+12.01904297	-11.93115234	+14.41406250	+1448	+7.09277344	-9.15820313	-0.92724609	+62.75390625	+2.68066406	-22.17041016	+1576
+1458241343.39340000	+9.48339844	-5.66015625	-1.01953125	+49.50439453	-4.28466797	-58.95263672	+1532	+9.35595703	-4.89990234	-0.68994141	+12.01904297	-11.97509766	+14.39208984	+1452	+7.09716797	-9.15380859	-0.91845703	+62.77587891	+2.65869141	-22.23632813	+1576
+1458241343.39759990	+9.48339844	-5.66015625	-1.01513672	+49.50439453	-4.30664063	-58.99658203	+1532	+9.36035156	-4.89990234	-0.68994141	+12.01904297	-11.99707031	+14.37011719	+1452	+7.10595703	-9.15380859	-0.91406250	+62.79785156	+2.65869141	-22.30224609	+1580
+1458241343.40170000	+9.48779297	-5.66015625	-1.01074219	+49.50439453	-4.32861328	-59.04052734	+1536	+9.36474609	-4.89990234	-0.68554688	+12.01904297	-12.04101563	+14.34814453	+1456	+7.11474609	-9.15380859	-0.90527344	+62.81982422	+2.65869141	-22.36816406	+1584
+1458241343.40590000	+9.49218750	-5.66015625	-1.00634766	+49.52636719	-4.35058594	-59.06250000	+1536	+9.36474609	-4.89990234	-0.68554688	+12.04101563	-12.08496094	+14.34814453	+1456	+7.12353516	-9.14941406	-0.89648438	+62.86376953	+2.65869141	-22.45605469	+1588
+1458241343.41010000	+9.49658203	-5.66015625	-1.00634766	+49.52636719	-4.37255859	-59.10644531	+1540	+9.36914063	-4.89990234	-0.68554688	+12.04101563	-12.10693359	+14.32617188	+1456	+7.13232422	-9.14941406	-0.88769531	+62.90771484	+2.65869141	-22.52197266	+1592
+1458241343.41420010	+9.50097656	-5.66015625	-1.00195313	+49.54833984	-4.39453125	-59.15039063	+1540	+9.37353516	-4.89990234	-0.68115234	+12.04101563	-12.15087891	+14.30419922	+1456	+7.14111328	-9.14501953	-0.87890625	+62.97363281	+2.68066406	-22.60986328	+1600
+1458241343.41840000	+9.50537109	-5.66015625	-0.99755859	+49.57031250	-4.41650391	-59.19433594	+1540	+9.37792969	-4.89550781	-0.68115234	+12.04101563	-12.19482422	+14.28222656	+1456	+7.15429688	-9.14501953	-0.87011719	+63.01757813	+2.68066406	-22.69775391	+1604
+1458241343.42249990	+9.50976563	-5.66015625	-0.99755859	+49.57031250	-4.43847656	-59.23828125	+1540	+9.37792969	-4.89550781	-0.68115234	+12.06298828	-12.21679688	+14.28222656	+1456	+7.16308594	-9.14062500	-0.86132813	+63.06152344	+2.68066406	-22.76367188	+1612
+1458241343.42670010	+9.51416016	-5.66015625	-0.99316406	+49.59228516	-4.46044922	-59.28222656	+1540	+9.38232422	-4.89550781	-0.67675781	+12.06298828	-12.26074219	+14.26025391	+1456	+7.17187500	-9.14062500	-0.85693359	+63.10546875	+2.68066406	-22.82958984	+1620
+1458241343.43090010	+9.51855469	-5.66015625	-0.99316406	+49.61425781	-4.48242188	-59.30419922	+1540	+9.38232422	-4.89550781	-0.67675781	+12.06298828	-12.28271484	+14.23828125	+1456	+7.18066406	-9.13623047	-0.84814453	+63.14941406	+2.68066406	-22.89550781	+1624
+1458241343.43499990	+9.51855469	-5.66015625	-0.98876953	+49.61425781	-4.50439453	-59.34814453	+1544	+9.38671875	-4.89550781	-0.67675781	+12.08496094	-12.32666016	+14.21630859	+1452	+7.18505859	-9.13623047	-0.84375000	+63.17138672	+2.68066406	-22.93945313	+1632
+1458241343.43919990	+9.52294922	-5.66015625	-0.98876953	+49.63623047	-4.50439453	-59.37011719	+1544	+9.39111328	-4.89550781	-0.67675781	+12.08496094	-12.34863281	+14.19433594	+1452	+7.18945313	-9.13623047	-0.83935547	+63.19335938	+2.68066406	-22.98339844	+1636
+1458241343.44339990	+9.53613281	-5.66015625	-0.97998047	+49.72412109	-4.57031250	-59.50195313	+1548	+9.39111328	-4.89550781	-0.67236328	+12.10693359	-12.37060547	+14.17236328	+1452	+7.19384766	-9.13623047	-0.83935547	+63.19335938	+2.65869141	-23.00537109	+1640
+1458241343.44750000	+9.54052734	-5.66015625	-0.97558594	+49.76806641	-4.57031250	-59.56787109	+1552	+9.39111328	-4.89550781	-0.67236328	+12.12890625	-12.39257813	+14.15039063	+1448	+7.19384766	-9.14062500	-0.83935547	+63.19335938	+2.63671875	-23.02734375	+1644
+1458241343.45170000	+9.54052734	-5.66015625	-0.97558594	+49.79003906	-4.57031250	-59.61181641	+1552	+9.39550781	-4.89550781	-0.67236328	+12.12890625	-12.41455078	+14.12841797	+1448	+7.19384766	-9.14062500	-0.83935547	+63.19335938	+2.61474609	-23.02734375	+1648
+1458241343.45590000	+9.54492188	-5.66015625	-0.97558594	+49.81201172	-4.57031250	-59.63378906	+1556	+9.39550781	-4.89550781	-0.66796875	+12.15087891	-12.43652344	+14.10644531	+1448	+7.19384766	-9.14501953	-0.83935547	+63.17138672	+2.59277344	-23.02734375	+1652
+1458241343.46000000	+9.54492188	-5.66015625	-0.97119141	+49.83398438	-4.57031250	-59.67773438	+1556	+9.39990234	-4.89550781	-0.66796875	+12.17285156	-12.45849609	+14.06250000	+1448	+7.19384766	-9.14501953	-0.83935547	+63.14941406	+2.57080078	-23.04931641	+1652
+1458241343.46420000	+9.54492188	-5.66015625	-0.97119141	+49.85595703	-4.57031250	-59.69970703	+1556	+9.39990234	-4.89550781	-0.66796875	+12.17285156	-12.48046875	+14.04052734	+1448	+7.18945313	-9.14941406	-0.84375000	+63.12744141	+2.54882813	-23.02734375	+1656
+1458241343.46840000	+9.54492188	-5.65576172	-0.97119141	+49.85595703	-4.57031250	-59.72167969	+1560	+9.39990234	-4.89550781	-0.66796875	+12.19482422	-12.48046875	+14.01855469	+1448	+7.18945313	-9.14941406	-0.84375000	+63.08349609	+2.52685547	-23.02734375	+1660
+1458241343.47250010	+9.54492188	-5.65576172	-0.97119141	+49.87792969	-4.57031250	-59.74365234	+1560	+9.39990234	-4.89550781	-0.66357422	+12.21679688	-12.50244141	+13.97460938	+1448	+7.18505859	-9.15380859	-0.84814453	+63.06152344	+2.50488281	-23.02734375	+1660
+1458241343.47670010	+9.54492188	-5.65576172	-0.96679688	+49.89990234	-4.57031250	-59.76562500	+1560	+9.40429688	-4.89550781	-0.66357422	+12.23876953	-12.52441406	+13.95263672	+1452	+7.18505859	-9.15820313	-0.85253906	+63.03955078	+2.48291016	-23.00537109	+1664
+1458241343.48090000	+9.54492188	-5.65576172	-0.96679688	+49.92187500	-4.59228516	-59.78759766	+1564	+9.40429688	-4.89550781	-0.66357422	+12.23876953	-12.52441406	+13.90869141	+1452	+7.18066406	-9.15820313	-0.85253906	+63.01757813	+2.46093750	-23.00537109	+1664
+1458241343.48499990	+9.54492188	-5.65576172	-0.96679688	+49.94384766	-4.59228516	-59.80957031	+1564	+9.40429688	-4.89550781	-0.66357422	+12.26074219	-12.54638672	+13.88671875	+1452	+7.18066406	-9.16259766	-0.85253906	+62.99560547	+2.43896484	-23.00537109	+1664
+1458241343.48920010	+9.54492188	-5.65576172	-0.96240234	+49.94384766	-4.59228516	-59.83154297	+1564	+9.40429688	-4.89550781	-0.65917969	+12.28271484	-12.56835938	+13.86474609	+1456	+7.18066406	-9.16259766	-0.85693359	+62.97363281	+2.41699219	-23.00537109	+1664
+1458241343.49330000	+9.54492188	-5.65576172	-0.96240234	+49.96582031	-4.59228516	-59.85351563	+1568	+9.40429688	-4.89550781	-0.65917969	+12.28271484	-12.59033203	+13.84277344	+1460	+7.17626953	-9.16699219	-0.85693359	+62.97363281	+2.39501953	-23.02734375	+1664
+1458241343.49749990	+9.54492188	-5.65576172	-0.96240234	+49.98779297	-4.61425781	-59.85351563	+1568	+9.40429688	-4.89550781	-0.65917969	+12.30468750	-12.61230469	+13.79882813	+1460	+7.17626953	-9.16699219	-0.85693359	+62.95166016	+2.39501953	-23.02734375	+1660
+1458241343.50169990	+9.54492188	-5.65576172	-0.96240234	+49.98779297	-4.61425781	-59.87548828	+1572	+9.40869141	-4.89550781	-0.65478516	+12.30468750	-12.61230469	+13.77685547	+1464	+7.18066406	-9.16699219	-0.85693359	+62.97363281	+2.37304688	-23.04931641	+1660
+1458241343.50580000	+9.54492188	-5.65576172	-0.96240234	+50.00976563	-4.63623047	-59.89746094	+1572	+9.40869141	-4.89111328	-0.65478516	+12.32666016	-12.63427734	+13.77685547	+1464	+7.18066406	-9.17138672	-0.85253906	+62.97363281	+2.37304688	-23.07128906	+1660
+1458241343.51000000	+9.54492188	-5.65576172	-0.96240234	+50.03173828	-4.63623047	-59.89746094	+1576	+9.40869141	-4.89111328	-0.65478516	+12.34863281	-12.65625000	+13.75488281	+1468	+7.18066406	-9.17138672	-0.85253906	+62.99560547	+2.37304688	-23.09326172	+1660
+1458241343.51420000	+9.54931641	-5.65576172	-0.95800781	+50.03173828	-4.65820313	-59.91943359	+1576	+9.40869141	-4.89111328	-0.65478516	+12.34863281	-12.67822266	+13.73291016	+1468	+7.18505859	-9.17138672	-0.84814453	+63.01757813	+2.37304688	-23.11523438	+1660
+1458241343.51830010	+9.54931641	-5.65576172	-0.95800781	+50.05371094	-4.68017578	-59.91943359	+1576	+9.40869141	-4.89550781	-0.65039063	+12.34863281	-12.70019531	+13.73291016	+1472	+7.18945313	-9.17138672	-0.84375000	+63.06152344	+2.37304688	-23.15917969	+1660
+1458241343.52250000	+9.54931641	-5.65576172	-0.95800781	+50.05371094	-4.70214844	-59.94140625	+1580	+9.40869141	-4.89550781	-0.65039063	+12.37060547	-12.72216797	+13.71093750	+1472	+7.19384766	-9.16699219	-0.83935547	+63.08349609	+2.37304688	-23.20312500	+1664
+1458241343.52670000	+9.54931641	-5.65576172	-0.95800781	+50.07568359	-4.72412109	-59.94140625	+1580	+9.40869141	-4.89550781	-0.65039063	+12.37060547	-12.74414063	+13.68896484	+1472	+7.20263672	-9.16699219	-0.83496094	+63.12744141	+2.39501953	-23.24707031	+1664
+1458241343.53080010	+9.55371094	-5.65576172	-0.95800781	+50.07568359	-4.74609375	-59.96337891	+1580	+9.41308594	-4.89550781	-0.65039063	+12.39257813	-12.76611328	+13.68896484	+1472	+7.20703125	-9.16699219	-0.83056641	+63.17138672	+2.39501953	-23.29101563	+1668
+1458241343.53500010	+9.55371094	-5.65576172	-0.95800781	+50.09765625	-4.76806641	-59.98535156	+1580	+9.41308594	-4.89550781	-0.65039063	+12.39257813	-12.81005859	+13.68896484	+1472	+7.21582031	-9.16699219	-0.82617188	+63.21533203	+2.41699219	-23.33496094	+1672
+1458241343.53920010	+9.55810547	-5.65576172	-0.95361328	+50.09765625	-4.79003906	-59.98535156	+1584	+9.41308594	-4.89550781	-0.64599609	+12.39257813	-12.83203125	+13.68896484	+1476	+7.22021484	-9.16259766	-0.82177734	+63.28125000	+2.41699219	-23.37890625	+1676
+1458241343.54329990	+9.55810547	-5.66015625	-0.95361328	+50.11962891	-4.83398438	-60.00732422	+1584	+9.41308594	-4.89550781	-0.64599609	+12.41455078	-12.85400391	+13.66699219	+1476	+7.22900391	-9.16259766	-0.81738281	+63.32519531	+2.41699219	-23.44482422	+1680
+1458241343.54749990	+9.55810547	-5.66015625	-0.95361328	+50.11962891	-4.85595703	-60.02929688	+1588	+9.41748047	-4.89550781	-0.64599609	+12.41455078	-12.87597656	+13.66699219	+1472	+7.23339844	-9.16259766	-0.80859375	+63.36914063	+2.43896484	-23.48876953	+1684
+1458241343.55170010	+9.56250000	-5.66015625	-0.94921875	+50.11962891	-4.87792969	-60.05126953	+1588	+9.41748047	-4.89550781	-0.64599609	+12.41455078	-12.91992188	+13.66699219	+1472	+7.23779297	-9.15820313	-0.80419922	+63.39111328	+2.43896484	-23.53271484	+1688
+1458241343.55580000	+9.56250000	-5.66015625	-0.94921875	+50.14160156	-4.92187500	-60.07324219	+1592	+9.41748047	-4.89550781	-0.64160156	+12.41455078	-12.94189453	+13.64501953	+1472	+7.24658203	-9.15820313	-0.79980469	+63.43505859	+2.43896484	-23.57666016	+1692
+1458241343.55999990	+9.56689453	-5.66015625	-0.94482422	+50.14160156	-4.94384766	-60.09521484	+1592	+9.41748047	-4.89550781	-0.64160156	+12.41455078	-12.98583984	+13.64501953	+1472	+7.24658203	-9.15820313	-0.79980469	+63.43505859	+2.43896484	-23.62060547	+1696
+1458241343.56419990	+9.56689453	-5.66015625	-0.94482422	+50.14160156	-4.96582031	-60.13916016	+1596	+9.42187500	-4.89550781	-0.64160156	+12.41455078	-13.00781250	+13.62304688	+1472	+7.25097656	-9.15820313	-0.79541016	+63.45703125	+2.41699219	-23.66455078	+1696
+1458241343.56830000	+9.57128906	-5.66015625	-0.94042969	+50.16357422	-5.00976563	-60.16113281	+1600	+9.42187500	-4.89550781	-0.63720703	+12.41455078	-13.05175781	+13.62304688	+1472	+7.25097656	-9.16259766	-0.79541016	+63.43505859	+2.41699219	-23.68652344	+1700
+1458241343.57250000	+9.57128906	-5.66455078	-0.93603516	+50.16357422	-5.03173828	-60.20507813	+1604	+9.42187500	-4.89550781	-0.63720703	+12.41455078	-13.09570313	+13.60107422	+1468	+7.25097656	-9.16259766	-0.79541016	+63.43505859	+2.39501953	-23.70849609	+1700
+1458241343.57660010	+9.57128906	-5.66455078	-0.93603516	+50.16357422	-5.05371094	-60.24902344	+1604	+9.42626953	-4.89990234	-0.63281250	+12.41455078	-13.11767578	+13.60107422	+1468	+7.25097656	-9.16259766	-0.79541016	+63.39111328	+2.35107422	-23.73046875	+1704
+1458241343.58080010	+9.57568359	-5.66455078	-0.93164063	+50.16357422	-5.09765625	-60.29296875	+1608	+9.42626953	-4.89990234	-0.63281250	+12.41455078	-13.16162109	+13.57910156	+1468	+7.25097656	-9.16699219	-0.79541016	+63.36914063	+2.32910156	-23.75244141	+1704
+1458241343.58500000	+9.57568359	-5.66455078	-0.92724609	+50.16357422	-5.11962891	-60.33691406	+1612	+9.42626953	-4.89990234	-0.62841797	+12.41455078	-13.20556641	+13.55712891	+1468	+7.24658203	-9.16699219	-0.79980469	+63.34716797	+2.30712891	-23.75244141	+1708
+1458241343.58909990	+9.57568359	-5.66455078	-0.92285156	+50.16357422	-5.14160156	-60.38085938	+1612	+9.43066406	-4.89990234	-0.62402344	+12.41455078	-13.24951172	+13.51318359	+1468	+7.24218750	-9.17138672	-0.79980469	+63.30322266	+2.28515625	-23.77441406	+1708
+1458241343.59330010	+9.57568359	-5.66455078	-0.91845703	+50.16357422	-5.16357422	-60.42480469	+1616	+9.43066406	-4.89990234	-0.62402344	+12.41455078	-13.31542969	+13.49121094	+1472	+7.24218750	-9.17578125	-0.79980469	+63.25927734	+2.26318359	-23.77441406	+1712
+1458241343.59750010	+9.58007813	-5.66455078	-0.91845703	+50.16357422	-5.18554688	-60.46875000	+1620	+9.43066406	-4.90429688	-0.61962891	+12.41455078	-13.35937500	+13.46923828	+1472	+7.23779297	-9.17578125	-0.80419922	+63.21533203	+2.21923828	-23.79638672	+1712
+1458241343.60159990	+9.58007813	-5.66455078	-0.91406250	+50.14160156	-5.20751953	-60.51269531	+1620	+9.43505859	-4.90429688	-0.61962891	+12.41455078	-13.40332031	+13.44726563	+1472	+7.23339844	-9.18017578	-0.80419922	+63.14941406	+2.19726563	-23.79638672	+1716
+1458241343.60579990	+9.58007813	-5.66894531	-0.90966797	+50.14160156	-5.22949219	-60.53466797	+1624	+9.43505859	-4.90429688	-0.61523438	+12.41455078	-13.44726563	+13.42529297	+1476	+7.22900391	-9.18457031	-0.80859375	+63.10546875	+2.17529297	-23.81835938	+1716
+1458241343.60999990	+9.58007813	-5.66894531	-0.90966797	+50.14160156	-5.25146484	-60.57861328	+1624	+9.43945313	-4.90429688	-0.61083984	+12.39257813	-13.49121094	+13.40332031	+1476	+7.22900391	-9.18457031	-0.80859375	+63.06152344	+2.13134766	-23.84033203	+1716
+1458241343.61410000	+9.58447266	-5.66894531	-0.90527344	+50.14160156	-5.27343750	-60.60058594	+1628	+9.43945313	-4.90869141	-0.61083984	+12.39257813	-13.51318359	+13.38134766	+1480	+7.22460938	-9.18896484	-0.81298828	+63.03955078	+2.10937500	-23.84033203	+1716
+1458241343.61830000	+9.58447266	-5.66894531	-0.90527344	+50.14160156	-5.29541016	-60.62255859	+1628	+9.43945313	-4.90869141	-0.60644531	+12.39257813	-13.55712891	+13.35937500	+1480	+7.22460938	-9.18896484	-0.81298828	+63.01757813	+2.10937500	-23.86230469	+1716
+1458241343.62249990	+9.58886719	-5.66894531	-0.90087891	+50.11962891	-5.31738281	-60.66650391	+1632	+9.44384766	-4.90869141	-0.60644531	+12.39257813	-13.60107422	+13.35937500	+1484	+7.22460938	-9.18896484	-0.80859375	+62.99560547	+2.08740234	-23.90625000	+1716
+1458241343.62660000	+9.58886719	-5.66894531	-0.90087891	+50.11962891	-5.33935547	-60.66650391	+1632	+9.44384766	-4.90869141	-0.60205078	+12.39257813	-13.64501953	+13.33740234	+1484	+7.22460938	-9.19335938	-0.80859375	+62.97363281	+2.06542969	-23.92822266	+1716
+1458241343.63500000	+9.59326172	-5.67333984	-0.89648438	+50.11962891	-5.38330078	-60.71044922	+1636	+9.44824219	-4.90869141	-0.60205078	+12.37060547	-13.71093750	+13.33740234	+1488	+7.22900391	-9.19335938	-0.80419922	+62.97363281	+2.06542969	-23.99414063	+1716
+1458241343.63910010	+9.59326172	-5.67333984	-0.89648438	+50.09765625	-5.42724609	-60.71044922	+1640	+9.45263672	-4.90869141	-0.59765625	+12.37060547	-13.75488281	+13.33740234	+1492	+7.23339844	-9.19335938	-0.79980469	+62.99560547	+2.06542969	-24.03808594	+1716
+1458241343.64330010	+9.59765625	-5.67333984	-0.89648438	+50.09765625	-5.44921875	-60.71044922	+1640	+9.45263672	-4.91308594	-0.59765625	+12.37060547	-13.79882813	+13.33740234	+1492	+7.23779297	-9.18896484	-0.79980469	+63.01757813	+2.06542969	-24.08203125	+1720
+1458241343.64739990	+9.59765625	-5.67333984	-0.89648438	+50.09765625	-5.49316406	-60.73242188	+1644	+9.45263672	-4.91308594	-0.59765625	+12.37060547	-13.82080078	+13.33740234	+1492	+7.24218750	-9.18896484	-0.79541016	+63.03955078	+2.06542969	-24.12597656	+1724
+1458241343.65159990	+9.60205078	-5.67333984	-0.89648438	+50.09765625	-5.51513672	-60.73242188	+1648	+9.45703125	-4.91308594	-0.59326172	+12.37060547	-13.86474609	+13.35937500	+1496	+7.24658203	-9.18896484	-0.79101563	+63.06152344	+2.08740234	-24.16992188	+1728
+1458241343.65580010	+9.60644531	-5.67333984	-0.89208984	+50.07568359	-5.55908203	-60.75439453	+1652	+9.45703125	-4.91308594	-0.59326172	+12.37060547	-13.88671875	+13.35937500	+1496	+7.25097656	-9.18896484	-0.78662109	+63.10546875	+2.08740234	-24.21386719	+1728
+1458241343.66409990	+9.61083984	-5.67773438	-0.89208984	+50.07568359	-5.62500000	-60.75439453	+1656	+9.46142578	-4.91308594	-0.58886719	+12.34863281	-13.95263672	+13.38134766	+1496	+7.26416016	-9.18457031	-0.77783203	+63.14941406	+2.10937500	-24.30175781	+1736
+1458241343.66829990	+9.61083984	-5.67773438	-0.89208984	+50.07568359	-5.66894531	-60.77636719	+1660	+9.46582031	-4.91308594	-0.58886719	+12.34863281	-13.99658203	+13.38134766	+1492	+7.26855469	-9.18457031	-0.77343750	+63.19335938	+2.10937500	-24.34570313	+1740
+1458241343.67240000	+9.61523438	-5.67773438	-0.88769531	+50.07568359	-5.69091797	-60.77636719	+1664	+9.46582031	-4.91308594	-0.58886719	+12.34863281	-14.01855469	+13.38134766	+1492	+7.27294922	-9.18017578	-0.76904297	+63.21533203	+2.10937500	-24.36767578	+1744
+1458241343.68080000	+9.61523438	-5.67773438	-0.88769531	+50.05371094	-5.75683594	-60.79833984	+1672	+9.47021484	-4.91308594	-0.58447266	+12.34863281	-14.08447266	+13.40332031	+1492	+7.28173828	-9.18017578	-0.76464844	+63.23730469	+2.10937500	-24.43359375	+1752
+1458241343.68910000	+9.61962891	-5.67773438	-0.88330078	+50.05371094	-5.80078125	-60.82031250	+1676	+9.47021484	-4.91308594	-0.58007813	+12.32666016	-14.12841797	+13.40332031	+1488	+7.28613281	-9.18017578	-0.76464844	+63.23730469	+2.08740234	-24.45556641	+1752
+1458241343.69330000	+9.61962891	-5.67773438	-0.88330078	+50.05371094	-5.82275391	-60.82031250	+1680	+9.47460938	-4.91308594	-0.58007813	+12.32666016	-14.15039063	+13.40332031	+1488	+7.28173828	-9.18017578	-0.76464844	+63.21533203	+2.06542969	-24.45556641	+1756
+1458241343.69740010	+9.61962891	-5.67773438	-0.88330078	+50.05371094	-5.82275391	-60.84228516	+1684	+9.47460938	-4.91308594	-0.58007813	+12.32666016	-14.17236328	+13.40332031	+1488	+7.28173828	-9.18457031	-0.76464844	+63.19335938	+2.06542969	-24.45556641	+1756
+1458241343.70160010	+9.61962891	-5.67773438	-0.87890625	+50.05371094	-5.84472656	-60.84228516	+1684	+9.47460938	-4.91308594	-0.58007813	+12.32666016	-14.19433594	+13.38134766	+1488	+7.28173828	-9.18457031	-0.76464844	+63.17138672	+2.04345703	-24.45556641	+1756
+1458241343.70580010	+9.61962891	-5.67333984	-0.87890625	+50.05371094	-5.86669922	-60.84228516	+1688	+9.47900391	-4.91308594	-0.57568359	+12.32666016	-14.19433594	+13.38134766	+1488	+7.28173828	-9.18457031	-0.76904297	+63.14941406	+2.02148438	-24.45556641	+1756
+1458241343.71409990	+9.62402344	-5.67333984	-0.87890625	+50.05371094	-5.88867188	-60.86425781	+1692	+9.47900391	-4.91308594	-0.57568359	+12.32666016	-14.23828125	+13.38134766	+1488	+7.27734375	-9.18457031	-0.77343750	+63.10546875	+1.97753906	-24.43359375	+1760
+1458241343.71830010	+9.62402344	-5.67333984	-0.87451172	+50.07568359	-5.88867188	-60.86425781	+1692	+9.47900391	-4.91308594	-0.57128906	+12.32666016	-14.23828125	+13.38134766	+1488	+7.27294922	-9.18896484	-0.77343750	+63.08349609	+1.95556641	-24.43359375	+1760
+1458241343.72240000	+9.62402344	-5.67333984	-0.87451172	+50.07568359	-5.91064453	-60.86425781	+1696	+9.47900391	-4.91308594	-0.57128906	+12.32666016	-14.26025391	+13.38134766	+1492	+7.27294922	-9.18896484	-0.77783203	+63.06152344	+1.95556641	-24.41162109	+1760
+1458241343.72659990	+9.62402344	-5.67333984	-0.87451172	+50.07568359	-5.91064453	-60.86425781	+1696	+9.48339844	-4.91308594	-0.57128906	+12.30468750	-14.26025391	+13.35937500	+1492	+7.26855469	-9.18896484	-0.77783203	+63.03955078	+1.93359375	-24.41162109	+1760
+1458241343.73070000	+9.62402344	-5.67333984	-0.87451172	+50.07568359	-5.93261719	-60.86425781	+1696	+9.48339844	-4.91308594	-0.57128906	+12.30468750	-14.26025391	+13.35937500	+1492	+7.26855469	-9.18896484	-0.77783203	+63.03955078	+1.91162109	-24.41162109	+1756
+1458241343.73490000	+9.62402344	-5.67333984	-0.87451172	+50.07568359	-5.93261719	-60.86425781	+1696	+9.48339844	-4.90869141	-0.57128906	+12.30468750	-14.28222656	+13.35937500	+1492	+7.26855469	-9.18896484	-0.77783203	+63.01757813	+1.91162109	-24.38964844	+1756
+1458241343.74320010	+9.62402344	-5.66894531	-0.87011719	+50.07568359	-5.97656250	-60.86425781	+1700	+9.48339844	-4.90869141	-0.56689453	+12.30468750	-14.30419922	+13.38134766	+1496	+7.26416016	-9.19335938	-0.78222656	+62.99560547	+1.88964844	-24.38964844	+1756
+1458241343.74740000	+9.62402344	-5.66894531	-0.87011719	+50.07568359	-5.97656250	-60.86425781	+1700	+9.48339844	-4.90869141	-0.56689453	+12.30468750	-14.30419922	+13.38134766	+1500	+7.26416016	-9.19335938	-0.78222656	+62.99560547	+1.88964844	-24.38964844	+1752
+1458241343.75160000	+9.62402344	-5.66894531	-0.87011719	+50.07568359	-5.99853516	-60.86425781	+1704	+9.48339844	-4.90869141	-0.56689453	+12.30468750	-14.30419922	+13.38134766	+1500	+7.26416016	-9.19335938	-0.78222656	+62.99560547	+1.86767578	-24.38964844	+1752
+1458241343.75990010	+9.62402344	-5.66894531	-0.87011719	+50.09765625	-6.02050781	-60.84228516	+1704	+9.48779297	-4.90869141	-0.56689453	+12.30468750	-14.32617188	+13.38134766	+1500	+7.26855469	-9.18896484	-0.78222656	+62.99560547	+1.86767578	-24.38964844	+1748
+1458241343.76410010	+9.62402344	-5.66894531	-0.87011719	+50.09765625	-6.04248047	-60.84228516	+1704	+9.48779297	-4.90869141	-0.56689453	+12.30468750	-14.34814453	+13.40332031	+1504	+7.26855469	-9.18896484	-0.77783203	+63.01757813	+1.86767578	-24.38964844	+1748
+1458241343.77239990	+9.62841797	-5.66894531	-0.86572266	+50.09765625	-6.06445313	-60.84228516	+1708	+9.48779297	-4.90869141	-0.56250000	+12.30468750	-14.34814453	+13.42529297	+1504	+7.26855469	-9.18896484	-0.77783203	+63.03955078	+1.86767578	-24.41162109	+1748
+1458241343.77659990	+9.62841797	-5.66894531	-0.86572266	+50.09765625	-6.08642578	-60.84228516	+1708	+9.48779297	-4.90869141	-0.56250000	+12.30468750	-14.37011719	+13.42529297	+1504	+7.27294922	-9.18896484	-0.77783203	+63.03955078	+1.86767578	-24.41162109	+1748
+1458241343.78070000	+9.62841797	-5.66894531	-0.86572266	+50.11962891	-6.10839844	-60.84228516	+1712	+9.48779297	-4.90869141	-0.56250000	+12.30468750	-14.37011719	+13.42529297	+1504	+7.27294922	-9.18896484	-0.77343750	+63.06152344	+1.86767578	-24.41162109	+1748
+1458241343.78490000	+9.62841797	-5.66894531	-0.86572266	+50.11962891	-6.13037109	-60.82031250	+1712	+9.48779297	-4.90869141	-0.56250000	+12.30468750	-14.39208984	+13.44726563	+1504	+7.27734375	-9.18457031	-0.77343750	+63.08349609	+1.86767578	-24.43359375	+1752
+1458241343.78909990	+9.62841797	-5.66894531	-0.86572266	+50.11962891	-6.15234375	-60.82031250	+1712	+9.48779297	-4.90869141	-0.56250000	+12.30468750	-14.39208984	+13.44726563	+1504	+7.27734375	-9.18457031	-0.77343750	+63.08349609	+1.86767578	-24.43359375	+1752
+1458241343.79320000	+9.63281250	-5.66894531	-0.86132813	+50.11962891	-6.17431641	-60.82031250	+1716	+9.48779297	-4.90429688	-0.56250000	+12.30468750	-14.39208984	+13.44726563	+1504	+7.27734375	-9.18457031	-0.76904297	+63.10546875	+1.86767578	-24.43359375	+1752
+1458241343.79740000	+9.63281250	-5.66894531	-0.86132813	+50.14160156	-6.19628906	-60.82031250	+1716	+9.48779297	-4.90429688	-0.56250000	+12.30468750	-14.41406250	+13.46923828	+1504	+7.28173828	-9.18457031	-0.76904297	+63.12744141	+1.86767578	-24.43359375	+1756
+1458241343.80570010	+9.63281250	-5.66894531	-0.86132813	+50.14160156	-6.21826172	-60.82031250	+1720	+9.48779297	-4.90429688	-0.56250000	+12.28271484	-14.41406250	+13.46923828	+1500	+7.28613281	-9.18017578	-0.76464844	+63.17138672	+1.84570313	-24.45556641	+1756
+1458241343.80990000	+9.63281250	-5.66455078	-0.86132813	+50.16357422	-6.24023438	-60.79833984	+1720	+9.48779297	-4.90429688	-0.55810547	+12.28271484	-14.43603516	+13.49121094	+1500	+7.28613281	-9.18017578	-0.76464844	+63.17138672	+1.84570313	-24.45556641	+1760
+1458241343.81399990	+9.63281250	-5.66455078	-0.86132813	+50.16357422	-6.24023438	-60.79833984	+1720	+9.48779297	-4.90429688	-0.55810547	+12.28271484	-14.43603516	+13.49121094	+1500	+7.28613281	-9.18017578	-0.76464844	+63.17138672	+1.82373047	-24.43359375	+1760
+1458241343.81820010	+9.63281250	-5.66455078	-0.85693359	+50.16357422	-6.26220703	-60.79833984	+1724	+9.48779297	-4.90429688	-0.55810547	+12.28271484	-14.43603516	+13.49121094	+1500	+7.28613281	-9.18017578	-0.76464844	+63.19335938	+1.82373047	-24.43359375	+1760
+1458241343.82240010	+9.63281250	-5.66455078	-0.85693359	+50.16357422	-6.26220703	-60.79833984	+1724	+9.48779297	-4.90429688	-0.55810547	+12.28271484	-14.45800781	+13.49121094	+1500	+7.28613281	-9.18017578	-0.76464844	+63.17138672	+1.80175781	-24.43359375	+1760
+1458241343.83069990	+9.63281250	-5.66455078	-0.85693359	+50.18554688	-6.28417969	-60.79833984	+1724	+9.48779297	-4.90429688	-0.55810547	+12.28271484	-14.45800781	+13.49121094	+1500	+7.28613281	-9.18017578	-0.76904297	+63.17138672	+1.77978516	-24.41162109	+1764
+1458241343.83900000	+9.63281250	-5.66455078	-0.85693359	+50.18554688	-6.30615234	-60.79833984	+1728	+9.49218750	-4.90429688	-0.55810547	+12.28271484	-14.47998047	+13.49121094	+1500	+7.28173828	-9.18017578	-0.76904297	+63.14941406	+1.73583984	-24.38964844	+1764
+1458241343.84320000	+9.63281250	-5.66455078	-0.85693359	+50.18554688	-6.30615234	-60.79833984	+1728	+9.49218750	-4.90429688	-0.55371094	+12.28271484	-14.47998047	+13.51318359	+1500	+7.28173828	-9.18457031	-0.77343750	+63.12744141	+1.71386719	-24.36767578	+1764
+1458241343.85150000	+9.63281250	-5.66015625	-0.85253906	+50.20751953	-6.32812500	-60.79833984	+1728	+9.49218750	-4.90429688	-0.55371094	+12.28271484	-14.47998047	+13.51318359	+1500	+7.27734375	-9.18457031	-0.77343750	+63.10546875	+1.69189453	-24.34570313	+1764
+1458241343.85990000	+9.63281250	-5.66015625	-0.85253906	+50.20751953	-6.32812500	-60.79833984	+1728	+9.49218750	-4.90429688	-0.55371094	+12.28271484	-14.50195313	+13.51318359	+1500	+7.27734375	-9.18457031	-0.77343750	+63.08349609	+1.66992188	-24.34570313	+1764
+1458241343.86400010	+9.63281250	-5.66015625	-0.85253906	+50.20751953	-6.32812500	-60.79833984	+1732	+9.49218750	-4.90429688	-0.55371094	+12.28271484	-14.50195313	+13.51318359	+1500	+7.27734375	-9.18457031	-0.77783203	+63.08349609	+1.64794922	-24.34570313	+1764
+1458241343.86820010	+9.63281250	-5.66015625	-0.85253906	+50.20751953	-6.35009766	-60.79833984	+1732	+9.49218750	-4.90429688	-0.55371094	+12.28271484	-14.50195313	+13.51318359	+1500	+7.27734375	-9.18457031	-0.77783203	+63.08349609	+1.64794922	-24.32373047	+1764
+1458241343.87649990	+9.63281250	-5.66015625	-0.85253906	+50.20751953	-6.35009766	-60.77636719	+1732	+9.49218750	-4.90429688	-0.55371094	+12.28271484	-14.50195313	+13.51318359	+1500	+7.27734375	-9.18457031	-0.77783203	+63.10546875	+1.62597656	-24.32373047	+1764
+1458241343.88070010	+9.63720703	-5.66015625	-0.85253906	+50.20751953	-6.37207031	-60.77636719	+1732	+9.49218750	-4.90429688	-0.54931641	+12.28271484	-14.52392578	+13.53515625	+1500	+7.27734375	-9.18457031	-0.77343750	+63.10546875	+1.62597656	-24.32373047	+1764
+1458241343.88480000	+9.63720703	-5.66015625	-0.85253906	+50.20751953	-6.37207031	-60.77636719	+1732	+9.49218750	-4.90429688	-0.54931641	+12.28271484	-14.52392578	+13.53515625	+1500	+7.27734375	-9.18457031	-0.77343750	+63.12744141	+1.62597656	-24.34570313	+1764
+1458241343.88899990	+9.63720703	-5.66015625	-0.85253906	+50.22949219	-6.39404297	-60.77636719	+1732	+9.49218750	-4.90429688	-0.54931641	+12.28271484	-14.52392578	+13.53515625	+1500	+7.28173828	-9.18457031	-0.77343750	+63.14941406	+1.62597656	-24.34570313	+1764
+1458241343.89730000	+9.63720703	-5.66015625	-0.85253906	+50.22949219	-6.41601563	-60.75439453	+1732	+9.49218750	-4.89990234	-0.54931641	+12.28271484	-14.54589844	+13.55712891	+1500	+7.28613281	-9.18017578	-0.76904297	+63.17138672	+1.62597656	-24.36767578	+1764
+1458241343.90150000	+9.63720703	-5.66015625	-0.85253906	+50.22949219	-6.43798828	-60.75439453	+1736	+9.49218750	-4.89990234	-0.54931641	+12.28271484	-14.54589844	+13.55712891	+1500	+7.28613281	-9.18017578	-0.76904297	+63.19335938	+1.62597656	-24.36767578	+1768
+1458241343.90570000	+9.64160156	-5.66015625	-0.84814453	+50.22949219	-6.45996094	-60.75439453	+1736	+9.49218750	-4.89990234	-0.54931641	+12.28271484	-14.56787109	+13.55712891	+1500	+7.29052734	-9.18017578	-0.76464844	+63.21533203	+1.62597656	-24.36767578	+1768
+1458241343.90980010	+9.64160156	-5.66015625	-0.84814453	+50.22949219	-6.45996094	-60.75439453	+1736	+9.49218750	-4.89990234	-0.54931641	+12.28271484	-14.56787109	+13.57910156	+1500	+7.29052734	-9.17578125	-0.76464844	+63.23730469	+1.62597656	-24.38964844	+1768
+1458241343.91400000	+9.64160156	-5.66015625	-0.84814453	+50.22949219	-6.48193359	-60.73242188	+1736	+9.49218750	-4.89990234	-0.54931641	+12.26074219	-14.56787109	+13.57910156	+1500	+7.29492188	-9.17578125	-0.76025391	+63.25927734	+1.62597656	-24.38964844	+1772
+1458241343.91820000	+9.64160156	-5.66015625	-0.84814453	+50.25146484	-6.50390625	-60.73242188	+1736	+9.49218750	-4.89990234	-0.54492188	+12.26074219	-14.58984375	+13.57910156	+1500	+7.29492188	-9.17578125	-0.76025391	+63.28125000	+1.62597656	-24.38964844	+1772
+1458241343.92650010	+9.64160156	-5.66015625	-0.84814453	+50.25146484	-6.52587891	-60.73242188	+1740	+9.49218750	-4.89990234	-0.54492188	+12.26074219	-14.58984375	+13.60107422	+1496	+7.29931641	-9.17138672	-0.76025391	+63.30322266	+1.62597656	-24.38964844	+1776
+1458241343.93070010	+9.64160156	-5.66015625	-0.84814453	+50.25146484	-6.52587891	-60.73242188	+1740	+9.49218750	-4.89990234	-0.54492188	+12.26074219	-14.58984375	+13.60107422	+1496	+7.29931641	-9.17138672	-0.76025391	+63.32519531	+1.62597656	-24.38964844	+1776
+1458241343.93479990	+9.64160156	-5.66015625	-0.84814453	+50.25146484	-6.52587891	-60.71044922	+1740	+9.49658203	-4.89990234	-0.54492188	+12.26074219	-14.58984375	+13.60107422	+1496	+7.29931641	-9.17138672	-0.76025391	+63.32519531	+1.62597656	-24.38964844	+1776
+1458241343.93899990	+9.64160156	-5.65576172	-0.84814453	+50.25146484	-6.52587891	-60.71044922	+1740	+9.49658203	-4.89990234	-0.54492188	+12.26074219	-14.58984375	+13.62304688	+1496	+7.29931641	-9.17138672	-0.76025391	+63.32519531	+1.62597656	-24.36767578	+1780
+1458241343.94320010	+9.64160156	-5.65576172	-0.84814453	+50.25146484	-6.52587891	-60.71044922	+1740	+9.49658203	-4.89990234	-0.54492188	+12.26074219	-14.61181641	+13.62304688	+1496	+7.29492188	-9.17138672	-0.76025391	+63.32519531	+1.62597656	-24.36767578	+1780
+1458241343.95149990	+9.64160156	-5.65576172	-0.84375000	+50.27343750	-6.52587891	-60.71044922	+1740	+9.49658203	-4.89990234	-0.54492188	+12.26074219	-14.61181641	+13.62304688	+1496	+7.29492188	-9.17578125	-0.76025391	+63.30322266	+1.60400391	-24.34570313	+1780
+1458241343.95569990	+9.64160156	-5.65576172	-0.84375000	+50.27343750	-6.52587891	-60.71044922	+1740	+9.49658203	-4.89990234	-0.54492188	+12.26074219	-14.58984375	+13.62304688	+1496	+7.29492188	-9.17578125	-0.76464844	+63.28125000	+1.60400391	-24.34570313	+1780
+1458241343.95980000	+9.64160156	-5.65576172	-0.84375000	+50.27343750	-6.52587891	-60.68847656	+1740	+9.49658203	-4.89990234	-0.54492188	+12.26074219	-14.58984375	+13.62304688	+1496	+7.29052734	-9.17578125	-0.76464844	+63.28125000	+1.60400391	-24.32373047	+1780
+1458241343.96400000	+9.64160156	-5.65576172	-0.84375000	+50.27343750	-6.52587891	-60.68847656	+1740	+9.49658203	-4.89990234	-0.54492188	+12.23876953	-14.58984375	+13.62304688	+1496	+7.29052734	-9.17578125	-0.76464844	+63.28125000	+1.58203125	-24.32373047	+1780
+1458241343.96810010	+9.64160156	-5.65576172	-0.84375000	+50.27343750	-6.52587891	-60.68847656	+1740	+9.49658203	-4.89990234	-0.54492188	+12.23876953	-14.58984375	+13.62304688	+1496	+7.28613281	-9.17578125	-0.76464844	+63.25927734	+1.58203125	-24.30175781	+1780
+1458241343.97230010	+9.64160156	-5.65576172	-0.84375000	+50.25146484	-6.52587891	-60.68847656	+1740	+9.49658203	-4.89990234	-0.54492188	+12.23876953	-14.58984375	+13.62304688	+1496	+7.28613281	-9.17578125	-0.76904297	+63.25927734	+1.58203125	-24.27978516	+1780
+1458241343.98060010	+9.64160156	-5.65576172	-0.84375000	+50.25146484	-6.50390625	-60.66650391	+1740	+9.49658203	-4.89990234	-0.54492188	+12.23876953	-14.58984375	+13.62304688	+1496	+7.28173828	-9.17578125	-0.76904297	+63.23730469	+1.58203125	-24.25781250	+1780
+1458241343.98480010	+9.64160156	-5.65576172	-0.84375000	+50.25146484	-6.50390625	-60.66650391	+1740	+9.49658203	-4.89990234	-0.54492188	+12.23876953	-14.58984375	+13.62304688	+1496	+7.28173828	-9.18017578	-0.76904297	+63.21533203	+1.56005859	-24.23583984	+1780
+1458241343.98900010	+9.64160156	-5.65576172	-0.84375000	+50.25146484	-6.50390625	-60.66650391	+1740	+9.49658203	-4.89990234	-0.54492188	+12.23876953	-14.58984375	+13.62304688	+1496	+7.28173828	-9.18017578	-0.76904297	+63.21533203	+1.58203125	-24.23583984	+1780
+1458241343.99309990	+9.64160156	-5.65576172	-0.84375000	+50.25146484	-6.50390625	-60.66650391	+1740	+9.49658203	-4.89990234	-0.54492188	+12.21679688	-14.58984375	+13.62304688	+1496	+7.28173828	-9.18017578	-0.76904297	+63.21533203	+1.58203125	-24.23583984	+1776
+1458241343.99729990	+9.64160156	-5.65576172	-0.84375000	+50.25146484	-6.50390625	-60.66650391	+1740	+9.49658203	-4.89990234	-0.54492188	+12.21679688	-14.58984375	+13.62304688	+1500	+7.28173828	-9.18017578	-0.76904297	+63.21533203	+1.58203125	-24.21386719	+1776
+1458241344.00560000	+9.64160156	-5.65576172	-0.84814453	+50.22949219	-6.50390625	-60.64453125	+1740	+9.49658203	-4.89990234	-0.54492188	+12.21679688	-14.56787109	+13.64501953	+1500	+7.28173828	-9.17578125	-0.76904297	+63.23730469	+1.58203125	-24.21386719	+1776
+1458241344.00980000	+9.64160156	-5.65576172	-0.84814453	+50.22949219	-6.50390625	-60.62255859	+1740	+9.49658203	-4.89990234	-0.54492188	+12.19482422	-14.56787109	+13.64501953	+1500	+7.28173828	-9.17578125	-0.76904297	+63.23730469	+1.60400391	-24.19189453	+1776
+1458241344.01810000	+9.64160156	-5.65576172	-0.84814453	+50.22949219	-6.50390625	-60.62255859	+1740	+9.49658203	-4.89990234	-0.54492188	+12.19482422	-14.56787109	+13.66699219	+1500	+7.28613281	-9.17578125	-0.76904297	+63.25927734	+1.62597656	-24.19189453	+1776
+1458241344.02230000	+9.64160156	-5.65576172	-0.84814453	+50.20751953	-6.50390625	-60.60058594	+1740	+9.49658203	-4.89990234	-0.54492188	+12.17285156	-14.56787109	+13.66699219	+1500	+7.28613281	-9.17578125	-0.76464844	+63.28125000	+1.62597656	-24.19189453	+1776
+1458241344.02650000	+9.64160156	-5.65576172	-0.84814453	+50.20751953	-6.50390625	-60.60058594	+1740	+9.49658203	-4.90429688	-0.54492188	+12.17285156	-14.56787109	+13.66699219	+1500	+7.28613281	-9.17138672	-0.76464844	+63.30322266	+1.64794922	-24.19189453	+1776
+1458241344.03060010	+9.64160156	-5.65576172	-0.84814453	+50.18554688	-6.50390625	-60.57861328	+1740	+9.49658203	-4.90429688	-0.54492188	+12.15087891	-14.56787109	+13.68896484	+1500	+7.28613281	-9.17138672	-0.76464844	+63.30322266	+1.64794922	-24.19189453	+1776
+1458241344.03480010	+9.64160156	-5.66015625	-0.84814453	+50.18554688	-6.50390625	-60.57861328	+1740	+9.49658203	-4.90429688	-0.54492188	+12.15087891	-14.54589844	+13.68896484	+1500	+7.29052734	-9.17138672	-0.76025391	+63.32519531	+1.66992188	-24.19189453	+1776
+1458241344.04310010	+9.64160156	-5.66015625	-0.85253906	+50.16357422	-6.50390625	-60.53466797	+1744	+9.49658203	-4.90429688	-0.54492188	+12.10693359	-14.54589844	+13.71093750	+1496	+7.29052734	-9.17138672	-0.76025391	+63.34716797	+1.69189453	-24.16992188	+1780
+1458241344.04730010	+9.64160156	-5.66015625	-0.85253906	+50.14160156	-6.48193359	-60.53466797	+1744	+9.49658203	-4.90429688	-0.54492188	+12.10693359	-14.52392578	+13.71093750	+1496	+7.29052734	-9.17138672	-0.76025391	+63.34716797	+1.69189453	-24.16992188	+1780
+1458241344.05139990	+9.64160156	-5.66015625	-0.85253906	+50.14160156	-6.48193359	-60.51269531	+1744	+9.49658203	-4.90429688	-0.54492188	+12.08496094	-14.52392578	+13.71093750	+1496	+7.29052734	-9.17138672	-0.76025391	+63.34716797	+1.69189453	-24.16992188	+1780
+1458241344.05559990	+9.64160156	-5.66455078	-0.85253906	+50.11962891	-6.48193359	-60.51269531	+1744	+9.49658203	-4.90429688	-0.54492188	+12.08496094	-14.52392578	+13.71093750	+1496	+7.29052734	-9.17138672	-0.76025391	+63.34716797	+1.69189453	-24.14794922	+1780
+1458241344.06390000	+9.63720703	-5.66455078	-0.85253906	+50.09765625	-6.45996094	-60.49072266	+1744	+9.49658203	-4.90429688	-0.54492188	+12.06298828	-14.50195313	+13.71093750	+1496	+7.28613281	-9.17138672	-0.76025391	+63.30322266	+1.71386719	-24.12597656	+1784
+1458241344.06810000	+9.63720703	-5.66455078	-0.85253906	+50.09765625	-6.45996094	-60.49072266	+1744	+9.49658203	-4.90429688	-0.54492188	+12.04101563	-14.47998047	+13.71093750	+1496	+7.28173828	-9.17138672	-0.76464844	+63.30322266	+1.71386719	-24.10400391	+1784
+1458241344.07230000	+9.63720703	-5.66455078	-0.85253906	+50.07568359	-6.43798828	-60.49072266	+1748	+9.49658203	-4.90869141	-0.54492188	+12.04101563	-14.47998047	+13.71093750	+1496	+7.28173828	-9.17578125	-0.76464844	+63.28125000	+1.71386719	-24.08203125	+1784
+1458241344.07640000	+9.63720703	-5.66455078	-0.85253906	+50.07568359	-6.43798828	-60.49072266	+1748	+9.49658203	-4.90869141	-0.54492188	+12.01904297	-14.47998047	+13.71093750	+1496	+7.27734375	-9.17578125	-0.76464844	+63.25927734	+1.71386719	-24.06005859	+1784
+1458241344.08480000	+9.63720703	-5.66455078	-0.85253906	+50.05371094	-6.41601563	-60.46875000	+1748	+9.49658203	-4.90869141	-0.54492188	+12.01904297	-14.45800781	+13.68896484	+1496	+7.27294922	-9.18017578	-0.76904297	+63.21533203	+1.69189453	-24.01611328	+1788
+1458241344.08890010	+9.63720703	-5.66894531	-0.85253906	+50.05371094	-6.39404297	-60.46875000	+1748	+9.49658203	-4.90869141	-0.54492188	+11.99707031	-14.43603516	+13.68896484	+1500	+7.27294922	-9.18017578	-0.76904297	+63.19335938	+1.69189453	-24.01611328	+1788
+1458241344.09310010	+9.63720703	-5.66894531	-0.85253906	+50.03173828	-6.39404297	-60.46875000	+1748	+9.49658203	-4.90869141	-0.54492188	+11.99707031	-14.43603516	+13.68896484	+1500	+7.26855469	-9.18017578	-0.77343750	+63.17138672	+1.69189453	-23.99414063	+1788
+1458241344.09730010	+9.63720703	-5.66894531	-0.85253906	+50.03173828	-6.39404297	-60.46875000	+1748	+9.49658203	-4.90869141	-0.54492188	+11.97509766	-14.43603516	+13.68896484	+1500	+7.26855469	-9.18017578	-0.77343750	+63.14941406	+1.71386719	-23.97216797	+1784
+1458241344.10139990	+9.63720703	-5.66894531	-0.85253906	+50.00976563	-6.37207031	-60.46875000	+1748	+9.49658203	-4.90869141	-0.54492188	+11.97509766	-14.41406250	+13.68896484	+1500	+7.26416016	-9.18457031	-0.77343750	+63.14941406	+1.71386719	-23.97216797	+1784
+1458241344.10980010	+9.63281250	-5.66894531	-0.85253906	+50.00976563	-6.37207031	-60.46875000	+1748	+9.49658203	-4.90869141	-0.54492188	+11.95312500	-14.41406250	+13.68896484	+1504	+7.26416016	-9.18457031	-0.77343750	+63.12744141	+1.71386719	-23.95019531	+1784
+1458241344.11389990	+9.63281250	-5.66894531	-0.85253906	+49.98779297	-6.37207031	-60.44677734	+1748	+9.49658203	-4.90869141	-0.54492188	+11.95312500	-14.39208984	+13.68896484	+1504	+7.26416016	-9.18457031	-0.77343750	+63.12744141	+1.73583984	-23.95019531	+1780
+1458241344.11809990	+9.63281250	-5.66894531	-0.85693359	+49.98779297	-6.37207031	-60.44677734	+1748	+9.49658203	-4.90869141	-0.54492188	+11.93115234	-14.39208984	+13.68896484	+1504	+7.26416016	-9.18457031	-0.77343750	+63.12744141	+1.73583984	-23.95019531	+1780
+1458241344.12220000	+9.63720703	-5.66894531	-0.85693359	+49.96582031	-6.37207031	-60.44677734	+1748	+9.49658203	-4.91308594	-0.54492188	+11.93115234	-14.39208984	+13.68896484	+1504	+7.26416016	-9.18457031	-0.76904297	+63.12744141	+1.73583984	-23.95019531	+1780
+1458241344.12640000	+9.63720703	-5.67333984	-0.85693359	+49.96582031	-6.37207031	-60.42480469	+1748	+9.49658203	-4.91308594	-0.54492188	+11.90917969	-14.39208984	+13.68896484	+1504	+7.26416016	-9.18457031	-0.76904297	+63.12744141	+1.75781250	-23.95019531	+1780
+1458241344.13060000	+9.63720703	-5.67333984	-0.85693359	+49.94384766	-6.37207031	-60.42480469	+1752	+9.49658203	-4.91308594	-0.54931641	+11.90917969	-14.37011719	+13.71093750	+1508	+7.26416016	-9.18457031	-0.76904297	+63.12744141	+1.75781250	-23.97216797	+1776
+1458241344.13890000	+9.63720703	-5.67333984	-0.85693359	+49.92187500	-6.37207031	-60.40283203	+1752	+9.50097656	-4.91308594	-0.54931641	+11.88720703	-14.37011719	+13.71093750	+1508	+7.26855469	-9.18017578	-0.76464844	+63.14941406	+1.77978516	-23.97216797	+1776
+1458241344.14310000	+9.63720703	-5.67333984	-0.85693359	+49.92187500	-6.37207031	-60.38085938	+1752	+9.50097656	-4.91308594	-0.54931641	+11.86523438	-14.37011719	+13.73291016	+1508	+7.26855469	-9.18017578	-0.76464844	+63.14941406	+1.80175781	-23.97216797	+1780
+1458241344.14720010	+9.63720703	-5.67773438	-0.85693359	+49.89990234	-6.37207031	-60.35888672	+1752	+9.50097656	-4.91308594	-0.54931641	+11.84326172	-14.37011719	+13.73291016	+1504	+7.26855469	-9.18017578	-0.76025391	+63.17138672	+1.80175781	-23.97216797	+1780
+1458241344.15560010	+9.63720703	-5.67773438	-0.85693359	+49.87792969	-6.39404297	-60.31494141	+1752	+9.50097656	-4.91308594	-0.54931641	+11.82128906	-14.34814453	+13.75488281	+1504	+7.27294922	-9.18017578	-0.76025391	+63.17138672	+1.84570313	-23.97216797	+1780
+1458241344.15969990	+9.63720703	-5.67773438	-0.86132813	+49.87792969	-6.39404297	-60.29296875	+1756	+9.50097656	-4.91308594	-0.54931641	+11.82128906	-14.34814453	+13.77685547	+1504	+7.27294922	-9.18017578	-0.76025391	+63.17138672	+1.84570313	-23.97216797	+1780
+1458241344.16389990	+9.63720703	-5.67773438	-0.86132813	+49.85595703	-6.39404297	-60.27099609	+1756	+9.50097656	-4.91748047	-0.54931641	+11.79931641	-14.34814453	+13.77685547	+1504	+7.27294922	-9.18017578	-0.75585938	+63.17138672	+1.84570313	-23.97216797	+1780
+1458241344.16810010	+9.63720703	-5.67773438	-0.86132813	+49.85595703	-6.39404297	-60.24902344	+1756	+9.50097656	-4.91748047	-0.54931641	+11.77734375	-14.32617188	+13.79882813	+1500	+7.27294922	-9.18017578	-0.75585938	+63.17138672	+1.86767578	-23.97216797	+1780
+1458241344.17220000	+9.63720703	-5.68212891	-0.86132813	+49.85595703	-6.41601563	-60.22705078	+1756	+9.50097656	-4.91748047	-0.54931641	+11.77734375	-14.32617188	+13.79882813	+1500	+7.27294922	-9.18017578	-0.75585938	+63.17138672	+1.86767578	-23.95019531	+1780
+1458241344.18059990	+9.63720703	-5.68212891	-0.86132813	+49.83398438	-6.41601563	-60.18310547	+1756	+9.50097656	-4.91748047	-0.54931641	+11.75537109	-14.30419922	+13.82080078	+1500	+7.26855469	-9.18017578	-0.76025391	+63.14941406	+1.86767578	-23.92822266	+1784
+1458241344.18470000	+9.63720703	-5.68212891	-0.86132813	+49.83398438	-6.41601563	-60.16113281	+1756	+9.50097656	-4.91748047	-0.54931641	+11.73339844	-14.30419922	+13.82080078	+1500	+7.26855469	-9.18017578	-0.76025391	+63.12744141	+1.86767578	-23.90625000	+1784
+1458241344.18890000	+9.63720703	-5.68212891	-0.86572266	+49.83398438	-6.41601563	-60.13916016	+1756	+9.50097656	-4.91748047	-0.54931641	+11.71142578	-14.30419922	+13.82080078	+1500	+7.26416016	-9.18017578	-0.76025391	+63.10546875	+1.86767578	-23.88427734	+1784
+1458241344.19300010	+9.63720703	-5.68212891	-0.86572266	+49.81201172	-6.41601563	-60.11718750	+1756	+9.50097656	-4.91748047	-0.54931641	+11.71142578	-14.28222656	+13.82080078	+1500	+7.26416016	-9.18017578	-0.76464844	+63.08349609	+1.86767578	-23.86230469	+1784
+1458241344.19720010	+9.63720703	-5.68212891	-0.86572266	+49.81201172	-6.41601563	-60.09521484	+1756	+9.50097656	-4.92187500	-0.54931641	+11.68945313	-14.28222656	+13.82080078	+1500	+7.25976563	-9.18457031	-0.76464844	+63.06152344	+1.86767578	-23.84033203	+1784
+1458241344.20549990	+9.63281250	-5.68212891	-0.86572266	+49.81201172	-6.41601563	-60.05126953	+1756	+9.50097656	-4.92187500	-0.54931641	+11.66748047	-14.26025391	+13.84277344	+1500	+7.25537109	-9.18457031	-0.76904297	+63.01757813	+1.86767578	-23.81835938	+1784
+1458241344.21390010	+9.63281250	-5.68212891	-0.86572266	+49.81201172	-6.43798828	-60.00732422	+1756	+9.50097656	-4.92187500	-0.54931641	+11.64550781	-14.26025391	+13.84277344	+1500	+7.25097656	-9.18896484	-0.77343750	+62.97363281	+1.84570313	-23.77441406	+1784
+1458241344.21799990	+9.63281250	-5.68212891	-0.86572266	+49.81201172	-6.43798828	-59.98535156	+1756	+9.50097656	-4.92187500	-0.54931641	+11.62353516	-14.23828125	+13.84277344	+1500	+7.24658203	-9.18896484	-0.77343750	+62.95166016	+1.84570313	-23.75244141	+1784
+1458241344.22639990	+9.63281250	-5.68212891	-0.87011719	+49.81201172	-6.45996094	-59.94140625	+1756	+9.50097656	-4.92187500	-0.54931641	+11.60156250	-14.23828125	+13.86474609	+1504	+7.24218750	-9.18896484	-0.77343750	+62.90771484	+1.86767578	-23.73046875	+1780
+1458241344.23050000	+9.63281250	-5.68212891	-0.87011719	+49.81201172	-6.48193359	-59.91943359	+1756	+9.50097656	-4.92187500	-0.54931641	+11.60156250	-14.21630859	+13.88671875	+1504	+7.24218750	-9.18896484	-0.77343750	+62.90771484	+1.86767578	-23.73046875	+1780
+1458241344.23470000	+9.63281250	-5.68212891	-0.87011719	+49.81201172	-6.48193359	-59.89746094	+1752	+9.50097656	-4.92187500	-0.54931641	+11.57958984	-14.21630859	+13.88671875	+1504	+7.24218750	-9.18896484	-0.77343750	+62.90771484	+1.86767578	-23.70849609	+1780
+1458241344.23889990	+9.63281250	-5.68212891	-0.87011719	+49.81201172	-6.50390625	-59.87548828	+1752	+9.50097656	-4.92187500	-0.54931641	+11.55761719	-14.21630859	+13.90869141	+1504	+7.24218750	-9.18896484	-0.77343750	+62.90771484	+1.88964844	-23.70849609	+1776
+1458241344.24300000	+9.63281250	-5.68652344	-0.87011719	+49.81201172	-6.52587891	-59.85351563	+1752	+9.50097656	-4.92187500	-0.54931641	+11.55761719	-14.21630859	+13.90869141	+1508	+7.24658203	-9.18896484	-0.77343750	+62.90771484	+1.88964844	-23.70849609	+1776
+1458241344.25140000	+9.63281250	-5.68652344	-0.87011719	+49.81201172	-6.54785156	-59.80957031	+1752	+9.50097656	-4.92626953	-0.55371094	+11.53564453	-14.19433594	+13.95263672	+1508	+7.24658203	-9.18457031	-0.76904297	+62.92968750	+1.91162109	-23.70849609	+1776
+1458241344.25550010	+9.63281250	-5.68652344	-0.87011719	+49.81201172	-6.56982422	-59.78759766	+1752	+9.50097656	-4.92626953	-0.55371094	+11.51367188	-14.19433594	+13.95263672	+1508	+7.25097656	-9.18457031	-0.76464844	+62.95166016	+1.93359375	-23.73046875	+1776
+1458241344.25970010	+9.63720703	-5.68652344	-0.87011719	+49.81201172	-6.59179688	-59.76562500	+1752	+9.50097656	-4.92626953	-0.55371094	+11.51367188	-14.19433594	+13.97460938	+1508	+7.25097656	-9.18457031	-0.76464844	+62.95166016	+1.93359375	-23.73046875	+1776
+1458241344.26799990	+9.63720703	-5.68652344	-0.87011719	+49.79003906	-6.61376953	-59.74365234	+1752	+9.50097656	-4.92626953	-0.55371094	+11.49169922	-14.19433594	+13.99658203	+1504	+7.25537109	-9.18017578	-0.76025391	+62.99560547	+1.97753906	-23.73046875	+1780
+1458241344.27630000	+9.63720703	-5.68652344	-0.87451172	+49.79003906	-6.65771484	-59.69970703	+1752	+9.50097656	-4.92626953	-0.55371094	+11.46972656	-14.17236328	+14.04052734	+1504	+7.25537109	-9.18017578	-0.75585938	+62.99560547	+1.99951172	-23.75244141	+1780
+1458241344.28469990	+9.63720703	-5.68652344	-0.87011719	+49.76806641	-6.65771484	-59.67773438	+1752	+9.50097656	-4.92626953	-0.55371094	+11.44775391	-14.17236328	+14.06250000	+1500	+7.25976563	-9.18017578	-0.75585938	+63.01757813	+1.99951172	-23.75244141	+1780
+1458241344.28880000	+9.63720703	-5.68652344	-0.87011719	+49.76806641	-6.67968750	-59.67773438	+1752	+9.50097656	-4.92626953	-0.55371094	+11.42578125	-14.17236328	+14.06250000	+1500	+7.25537109	-9.18017578	-0.75585938	+62.99560547	+1.99951172	-23.75244141	+1780
+1458241344.29720000	+9.63720703	-5.68652344	-0.87011719	+49.76806641	-6.67968750	-59.65576172	+1752	+9.50097656	-4.92626953	-0.55371094	+11.42578125	-14.17236328	+14.08447266	+1500	+7.25537109	-9.18017578	-0.75585938	+62.97363281	+1.99951172	-23.73046875	+1780
+1458241344.30550000	+9.63720703	-5.68652344	-0.87011719	+49.74609375	-6.67968750	-59.65576172	+1752	+9.50097656	-4.92626953	-0.55371094	+11.40380859	-14.15039063	+14.10644531	+1496	+7.25097656	-9.18017578	-0.76025391	+62.95166016	+1.99951172	-23.70849609	+1780
+1458241344.30970000	+9.63281250	-5.68652344	-0.87011719	+49.74609375	-6.67968750	-59.65576172	+1752	+9.50097656	-4.92626953	-0.55371094	+11.38183594	-14.15039063	+14.10644531	+1496	+7.25097656	-9.18017578	-0.76025391	+62.92968750	+1.99951172	-23.70849609	+1780
+1458241344.31380010	+9.63281250	-5.68652344	-0.87011719	+49.74609375	-6.65771484	-59.65576172	+1752	+9.50097656	-4.92626953	-0.55371094	+11.38183594	-14.15039063	+14.10644531	+1496	+7.24658203	-9.18017578	-0.76025391	+62.90771484	+1.99951172	-23.68652344	+1780
+1458241344.32220010	+9.63281250	-5.68652344	-0.87011719	+49.74609375	-6.65771484	-59.63378906	+1752	+9.50097656	-4.92626953	-0.55371094	+11.38183594	-14.15039063	+14.10644531	+1496	+7.24218750	-9.18457031	-0.76464844	+62.88574219	+1.97753906	-23.66455078	+1780
+1458241344.32629990	+9.63281250	-5.68652344	-0.87011719	+49.74609375	-6.65771484	-59.63378906	+1752	+9.50097656	-4.92626953	-0.55371094	+11.35986328	-14.12841797	+14.10644531	+1496	+7.24218750	-9.18457031	-0.76464844	+62.86376953	+1.97753906	-23.66455078	+1776
+1458241344.33470010	+9.63281250	-5.68652344	-0.87011719	+49.74609375	-6.65771484	-59.63378906	+1752	+9.50097656	-4.92626953	-0.55371094	+11.35986328	-14.12841797	+14.10644531	+1500	+7.23779297	-9.18457031	-0.76904297	+62.84179688	+1.97753906	-23.64257813	+1776
+1458241344.33880000	+9.63281250	-5.68652344	-0.87011719	+49.74609375	-6.65771484	-59.63378906	+1752	+9.50097656	-4.92626953	-0.55371094	+11.35986328	-14.12841797	+14.10644531	+1500	+7.23779297	-9.18457031	-0.76904297	+62.84179688	+1.97753906	-23.64257813	+1772
+1458241344.34710000	+9.63281250	-5.68652344	-0.87011719	+49.74609375	-6.65771484	-59.63378906	+1752	+9.50097656	-4.92626953	-0.55371094	+11.33789063	-14.10644531	+14.12841797	+1500	+7.23339844	-9.18457031	-0.76904297	+62.81982422	+1.97753906	-23.62060547	+1772
+1458241344.35130000	+9.63281250	-5.68652344	-0.87011719	+49.74609375	-6.65771484	-59.63378906	+1752	+9.50097656	-4.92626953	-0.55371094	+11.33789063	-14.10644531	+14.12841797	+1504	+7.23339844	-9.18457031	-0.76904297	+62.81982422	+1.97753906	-23.62060547	+1768
+1458241344.35550000	+9.63281250	-5.68652344	-0.87011719	+49.74609375	-6.65771484	-59.63378906	+1752	+9.50097656	-4.92626953	-0.55371094	+11.33789063	-14.10644531	+14.12841797	+1504	+7.23339844	-9.18457031	-0.76904297	+62.81982422	+1.97753906	-23.62060547	+1768
+1458241344.36380000	+9.63281250	-5.68652344	-0.87011719	+49.74609375	-6.65771484	-59.61181641	+1752	+9.50097656	-4.92626953	-0.55371094	+11.33789063	-14.10644531	+14.15039063	+1504	+7.23779297	-9.18457031	-0.76904297	+62.84179688	+1.99951172	-23.64257813	+1764
+1458241344.36800000	+9.63281250	-5.68652344	-0.87011719	+49.74609375	-6.65771484	-59.61181641	+1752	+9.50097656	-4.92626953	-0.55371094	+11.33789063	-14.10644531	+14.15039063	+1504	+7.23779297	-9.18457031	-0.76904297	+62.84179688	+1.99951172	-23.64257813	+1764
+1458241344.37210010	+9.63281250	-5.68652344	-0.87011719	+49.74609375	-6.65771484	-59.61181641	+1752	+9.50097656	-4.92626953	-0.55371094	+11.31591797	-14.10644531	+14.15039063	+1504	+7.23779297	-9.18457031	-0.76464844	+62.84179688	+1.99951172	-23.64257813	+1764
+1458241344.37630010	+9.63281250	-5.68652344	-0.87011719	+49.74609375	-6.65771484	-59.61181641	+1752	+9.50097656	-4.92626953	-0.55371094	+11.31591797	-14.10644531	+14.15039063	+1508	+7.23779297	-9.18457031	-0.76464844	+62.86376953	+1.99951172	-23.64257813	+1764
+1458241344.38459990	+9.63281250	-5.68652344	-0.87011719	+49.74609375	-6.65771484	-59.61181641	+1752	+9.50097656	-4.92626953	-0.55371094	+11.31591797	-14.10644531	+14.17236328	+1508	+7.23779297	-9.18457031	-0.76464844	+62.86376953	+1.99951172	-23.64257813	+1760
+1458241344.38879990	+9.63281250	-5.68652344	-0.87011719	+49.74609375	-6.65771484	-59.61181641	+1752	+9.50097656	-4.92626953	-0.55371094	+11.31591797	-14.10644531	+14.17236328	+1508	+7.24218750	-9.18457031	-0.76464844	+62.86376953	+2.02148438	-23.64257813	+1760
+1458241344.39299990	+9.63281250	-5.68652344	-0.87011719	+49.74609375	-6.65771484	-59.61181641	+1752	+9.50097656	-4.92626953	-0.55371094	+11.31591797	-14.10644531	+14.17236328	+1508	+7.24218750	-9.18457031	-0.76464844	+62.88574219	+2.02148438	-23.66455078	+1760
+1458241344.39710000	+9.63281250	-5.69091797	-0.87011719	+49.74609375	-6.67968750	-59.61181641	+1752	+9.50097656	-4.92626953	-0.55371094	+11.29394531	-14.10644531	+14.17236328	+1508	+7.24218750	-9.18457031	-0.76464844	+62.88574219	+2.02148438	-23.66455078	+1760
+1458241344.40549990	+9.63281250	-5.69091797	-0.87451172	+49.74609375	-6.67968750	-59.61181641	+1752	+9.50097656	-4.92626953	-0.55371094	+11.29394531	-14.08447266	+14.17236328	+1508	+7.24218750	-9.18457031	-0.76025391	+62.88574219	+2.02148438	-23.66455078	+1760
+1458241344.40960000	+9.63281250	-5.69091797	-0.87451172	+49.74609375	-6.67968750	-59.61181641	+1752	+9.50097656	-4.93066406	-0.55371094	+11.29394531	-14.08447266	+14.17236328	+1508	+7.24218750	-9.18457031	-0.76025391	+62.88574219	+2.02148438	-23.66455078	+1760
+1458241344.41380000	+9.63281250	-5.69091797	-0.87451172	+49.74609375	-6.67968750	-59.61181641	+1752	+9.50097656	-4.93066406	-0.55371094	+11.29394531	-14.08447266	+14.17236328	+1508	+7.24218750	-9.18457031	-0.76025391	+62.88574219	+2.02148438	-23.66455078	+1760
+1458241344.41800000	+9.63281250	-5.69091797	-0.87451172	+49.74609375	-6.65771484	-59.61181641	+1752	+9.50097656	-4.93066406	-0.55371094	+11.29394531	-14.08447266	+14.17236328	+1508	+7.24218750	-9.18457031	-0.76025391	+62.88574219	+2.02148438	-23.66455078	+1760
+1458241344.42210010	+9.63281250	-5.69091797	-0.87451172	+49.74609375	-6.65771484	-59.61181641	+1752	+9.50097656	-4.93066406	-0.55371094	+11.29394531	-14.08447266	+14.17236328	+1508	+7.24218750	-9.18457031	-0.76025391	+62.88574219	+2.02148438	-23.66455078	+1760
+1458241344.43039990	+9.63281250	-5.69091797	-0.87451172	+49.76806641	-6.65771484	-59.61181641	+1752	+9.50097656	-4.93066406	-0.55371094	+11.27197266	-14.08447266	+14.17236328	+1508	+7.24218750	-9.18457031	-0.76025391	+62.88574219	+2.02148438	-23.66455078	+1760
+1458241344.43460010	+9.63281250	-5.69091797	-0.87451172	+49.76806641	-6.65771484	-59.61181641	+1752	+9.50097656	-4.93066406	-0.55371094	+11.27197266	-14.08447266	+14.17236328	+1508	+7.24218750	-9.18457031	-0.76464844	+62.86376953	+2.02148438	-23.64257813	+1760
+1458241344.43880010	+9.63281250	-5.69091797	-0.87451172	+49.76806641	-6.65771484	-59.61181641	+1752	+9.50097656	-4.93066406	-0.55371094	+11.27197266	-14.08447266	+14.17236328	+1508	+7.23779297	-9.18457031	-0.76464844	+62.86376953	+2.02148438	-23.64257813	+1760
+1458241344.44709990	+9.63281250	-5.69091797	-0.87451172	+49.76806641	-6.65771484	-59.63378906	+1752	+9.50097656	-4.93066406	-0.55371094	+11.27197266	-14.08447266	+14.15039063	+1508	+7.23779297	-9.18457031	-0.76464844	+62.86376953	+2.02148438	-23.64257813	+1760
+1458241344.45540000	+9.63281250	-5.69091797	-0.87451172	+49.76806641	-6.63574219	-59.63378906	+1748	+9.50097656	-4.93066406	-0.55371094	+11.27197266	-14.08447266	+14.15039063	+1508	+7.23779297	-9.18457031	-0.76464844	+62.84179688	+2.02148438	-23.64257813	+1760
+1458241344.45960000	+9.63281250	-5.69091797	-0.87451172	+49.76806641	-6.63574219	-59.63378906	+1748	+9.50097656	-4.93066406	-0.55371094	+11.27197266	-14.08447266	+14.15039063	+1508	+7.23779297	-9.18457031	-0.76464844	+62.84179688	+2.02148438	-23.64257813	+1760
+1458241344.46790000	+9.63281250	-5.69091797	-0.87451172	+49.76806641	-6.63574219	-59.63378906	+1748	+9.50097656	-4.93066406	-0.55371094	+11.25000000	-14.08447266	+14.15039063	+1508	+7.23339844	-9.18896484	-0.76464844	+62.81982422	+2.02148438	-23.64257813	+1756
+1458241344.47210000	+9.63281250	-5.69091797	-0.87451172	+49.76806641	-6.61376953	-59.63378906	+1748	+9.50097656	-4.93066406	-0.55371094	+11.25000000	-14.08447266	+14.15039063	+1508	+7.23339844	-9.18896484	-0.76464844	+62.81982422	+2.02148438	-23.64257813	+1756
+1458241344.47630000	+9.63281250	-5.69091797	-0.87451172	+49.76806641	-6.61376953	-59.65576172	+1748	+9.50097656	-4.93066406	-0.55371094	+11.25000000	-14.08447266	+14.15039063	+1508	+7.23339844	-9.18896484	-0.76464844	+62.81982422	+2.02148438	-23.64257813	+1756
+1458241344.48460010	+9.63281250	-5.69531250	-0.87451172	+49.79003906	-6.61376953	-59.65576172	+1748	+9.50097656	-4.93066406	-0.55371094	+11.25000000	-14.08447266	+14.15039063	+1512	+7.23779297	-9.18896484	-0.76464844	+62.84179688	+2.04345703	-23.64257813	+1756
+1458241344.48880000	+9.63281250	-5.69531250	-0.87451172	+49.79003906	-6.61376953	-59.65576172	+1748	+9.50097656	-4.93066406	-0.55371094	+11.25000000	-14.08447266	+14.15039063	+1512	+7.23779297	-9.18896484	-0.76464844	+62.84179688	+2.04345703	-23.64257813	+1756
+1458241344.49289990	+9.63281250	-5.69531250	-0.87451172	+49.79003906	-6.61376953	-59.67773438	+1748	+9.50097656	-4.93066406	-0.55371094	+11.25000000	-14.08447266	+14.15039063	+1512	+7.23779297	-9.18896484	-0.76464844	+62.84179688	+2.04345703	-23.64257813	+1756
+1458241344.49710010	+9.63281250	-5.69531250	-0.87451172	+49.79003906	-6.59179688	-59.67773438	+1748	+9.50097656	-4.93066406	-0.55371094	+11.22802734	-14.08447266	+14.15039063	+1512	+7.23779297	-9.18896484	-0.76025391	+62.84179688	+2.04345703	-23.64257813	+1756
+1458241344.50539990	+9.63281250	-5.69970703	-0.87451172	+49.79003906	-6.59179688	-59.67773438	+1748	+9.50097656	-4.93066406	-0.55371094	+11.22802734	-14.08447266	+14.15039063	+1512	+7.23779297	-9.18896484	-0.76025391	+62.86376953	+2.06542969	-23.66455078	+1756
+1458241344.50959990	+9.63281250	-5.69970703	-0.87451172	+49.81201172	-6.59179688	-59.67773438	+1748	+9.50097656	-4.93066406	-0.55371094	+11.22802734	-14.08447266	+14.15039063	+1512	+7.23779297	-9.18896484	-0.76025391	+62.86376953	+2.06542969	-23.66455078	+1756
+1458241344.51370000	+9.63281250	-5.69970703	-0.87451172	+49.81201172	-6.59179688	-59.67773438	+1748	+9.50097656	-4.93066406	-0.55371094	+11.22802734	-14.08447266	+14.17236328	+1512	+7.24218750	-9.18896484	-0.76025391	+62.86376953	+2.06542969	-23.68652344	+1756
+1458241344.51790000	+9.63281250	-5.69970703	-0.87451172	+49.81201172	-6.59179688	-59.67773438	+1748	+9.50097656	-4.93505859	-0.55371094	+11.22802734	-14.08447266	+14.17236328	+1512	+7.24218750	-9.18896484	-0.76025391	+62.88574219	+2.06542969	-23.68652344	+1760
+1458241344.52620010	+9.63281250	-5.70410156	-0.87451172	+49.81201172	-6.56982422	-59.67773438	+1752	+9.50097656	-4.93505859	-0.55371094	+11.20605469	-14.08447266	+14.17236328	+1512	+7.24218750	-9.18896484	-0.75585938	+62.88574219	+2.08740234	-23.68652344	+1760
