# Supplementary material for: A direct effect of perception on action when grasping a cup
Source: Sci Rep. 2018 Jan 9;8:171. doi: 10.1038/s41598-017-18591-5 (PMC5760564; doi:10.1038/s41598-017-18591-5)
Supplement: Supplementary file 6 — Supplementary Information [file 41598_2017_18591_MOESM6_ESM.zip › SciRep_Data/S02instruct/S02_100instruct_Tr71.dat]

+1000000000000.00000000	+0.00000000	+0.00000000	+0.00000000	+0.00000000	+0.00000000	+0.00000000	+0	+0.00000000	+0.00000000	+0.00000000	+0.00000000	+0.00000000	+0.00000000	+0	+0.00000000	+0.00000000	+0.00000000	+0.00000000	+0.00000000	+0.00000000	+0
+1458241344.53040000	+9.63281250	-5.70410156	-0.87451172	+49.81201172	-6.56982422	-59.67773438	+1752	+9.50097656	-4.93505859	-0.55371094	+11.20605469	-14.08447266	+14.17236328	+1512	+7.24218750	-9.18896484	-0.75585938	+62.88574219	+2.08740234	-23.70849609	+1760
+1458241344.53460000	+9.63281250	-5.70410156	-0.87890625	+49.81201172	-6.54785156	-59.67773438	+1752	+9.50097656	-4.93505859	-0.55371094	+11.20605469	-14.06250000	+14.17236328	+1512	+7.24218750	-9.18896484	-0.75585938	+62.88574219	+2.10937500	-23.70849609	+1760
+1458241344.54290010	+9.63281250	-5.70410156	-0.87890625	+49.81201172	-6.52587891	-59.67773438	+1752	+9.50097656	-4.93505859	-0.55371094	+11.18408203	-14.06250000	+14.17236328	+1512	+7.24218750	-9.19335938	-0.75585938	+62.86376953	+2.10937500	-23.68652344	+1764
+1458241344.54710010	+9.63281250	-5.70849609	-0.87890625	+49.81201172	-6.52587891	-59.67773438	+1752	+9.50097656	-4.93505859	-0.55810547	+11.18408203	-14.06250000	+14.17236328	+1512	+7.23779297	-9.19775391	-0.76025391	+62.84179688	+2.10937500	-23.68652344	+1764
+1458241344.55119990	+9.63281250	-5.70849609	-0.87890625	+49.81201172	-6.50390625	-59.67773438	+1752	+9.50097656	-4.93505859	-0.55810547	+11.18408203	-14.06250000	+14.17236328	+1512	+7.23779297	-9.19775391	-0.76025391	+62.81982422	+2.10937500	-23.68652344	+1764
+1458241344.55539990	+9.63281250	-5.70849609	-0.87890625	+49.81201172	-6.48193359	-59.67773438	+1752	+9.50097656	-4.93945313	-0.55810547	+11.18408203	-14.04052734	+14.17236328	+1512	+7.23339844	-9.20214844	-0.76025391	+62.79785156	+2.10937500	-23.66455078	+1764
+1458241344.55960010	+9.63281250	-5.70849609	-0.87890625	+49.81201172	-6.48193359	-59.67773438	+1752	+9.50097656	-4.93945313	-0.55810547	+11.16210938	-14.04052734	+14.15039063	+1512	+7.22900391	-9.20214844	-0.76464844	+62.77587891	+2.10937500	-23.66455078	+1768
+1458241348.91179990	+9.73388672	-5.74365234	-0.79101563	+51.04248047	-9.31640625	-59.58984375	+1928	+9.59326172	-4.99658203	-0.45263672	+9.99755859	-15.86425781	+14.50195313	+1576	+7.30810547	-9.27246094	-0.70312500	+62.02880859	+1.69189453	-25.02685547	+1836
+1458241348.91599990	+9.73388672	-5.74365234	-0.79101563	+51.04248047	-9.31640625	-59.58984375	+1928	+9.59326172	-4.99658203	-0.45263672	+9.99755859	-15.86425781	+14.50195313	+1576	+7.30810547	-9.27246094	-0.69873047	+62.05078125	+1.69189453	-25.04882813	+1836
+1458241348.92020010	+9.73388672	-5.74365234	-0.79101563	+51.04248047	-9.31640625	-59.58984375	+1928	+9.59326172	-4.99658203	-0.45263672	+9.99755859	-15.86425781	+14.50195313	+1576	+7.31250000	-9.27246094	-0.69873047	+62.05078125	+1.69189453	-25.04882813	+1836
+1458241348.92849990	+9.73828125	-5.74365234	-0.79101563	+51.02050781	-9.33837891	-59.56787109	+1928	+9.59326172	-4.99658203	-0.45263672	+9.99755859	-15.86425781	+14.52392578	+1576	+7.31689453	-9.27246094	-0.69433594	+62.07275391	+1.69189453	-25.07080078	+1836
+1458241348.93269990	+9.73828125	-5.74365234	-0.79101563	+51.02050781	-9.33837891	-59.56787109	+1928	+9.59326172	-4.99658203	-0.45263672	+9.99755859	-15.86425781	+14.52392578	+1576	+7.31689453	-9.26806641	-0.69433594	+62.09472656	+1.71386719	-25.07080078	+1836
+1458241348.93680000	+9.73828125	-5.74365234	-0.79101563	+51.02050781	-9.36035156	-59.56787109	+1928	+9.59326172	-4.99658203	-0.45263672	+9.99755859	-15.86425781	+14.52392578	+1576	+7.31689453	-9.26806641	-0.69433594	+62.11669922	+1.71386719	-25.09277344	+1836
+1458241348.94100000	+9.73828125	-5.74804688	-0.79101563	+51.02050781	-9.36035156	-59.54589844	+1928	+9.59326172	-4.99658203	-0.45263672	+9.99755859	-15.86425781	+14.54589844	+1576	+7.32128906	-9.26806641	-0.68994141	+62.13867188	+1.73583984	-25.09277344	+1836
+1458241348.94520000	+9.73828125	-5.74804688	-0.79101563	+51.02050781	-9.38232422	-59.54589844	+1928	+9.59326172	-4.99658203	-0.45263672	+9.97558594	-15.86425781	+14.54589844	+1576	+7.32568359	-9.26367188	-0.68554688	+62.16064453	+1.73583984	-25.11474609	+1840
+1458241348.95350000	+9.74267578	-5.74804688	-0.79101563	+50.99853516	-9.40429688	-59.52392578	+1928	+9.59326172	-4.99658203	-0.45263672	+9.97558594	-15.88623047	+14.56787109	+1572	+7.33447266	-9.26367188	-0.67675781	+62.22656250	+1.77978516	-25.15869141	+1844
+1458241348.95770000	+9.74267578	-5.74804688	-0.79101563	+50.99853516	-9.42626953	-59.50195313	+1928	+9.59326172	-4.99658203	-0.45263672	+9.97558594	-15.88623047	+14.58984375	+1572	+7.33886719	-9.25927734	-0.67675781	+62.27050781	+1.80175781	-25.18066406	+1848
+1458241348.96180010	+9.74267578	-5.74804688	-0.79101563	+50.97656250	-9.42626953	-59.50195313	+1928	+9.59326172	-4.99658203	-0.45263672	+9.97558594	-15.88623047	+14.58984375	+1568	+7.34326172	-9.25927734	-0.67236328	+62.29248047	+1.80175781	-25.20263672	+1848
+1458241348.96600010	+9.74267578	-5.74804688	-0.79101563	+50.97656250	-9.42626953	-59.50195313	+1932	+9.59326172	-4.99658203	-0.45263672	+9.97558594	-15.88623047	+14.58984375	+1568	+7.34326172	-9.25927734	-0.67236328	+62.29248047	+1.82373047	-25.20263672	+1848
+1458241348.97429990	+9.74267578	-5.74804688	-0.79101563	+50.95458984	-9.44824219	-59.47998047	+1932	+9.59326172	-4.99658203	-0.45263672	+9.97558594	-15.88623047	+14.58984375	+1564	+7.34326172	-9.25927734	-0.67236328	+62.27050781	+1.80175781	-25.20263672	+1852
+1458241348.97849990	+9.74267578	-5.74804688	-0.79101563	+50.95458984	-9.44824219	-59.47998047	+1932	+9.59326172	-4.99658203	-0.45263672	+9.97558594	-15.88623047	+14.58984375	+1564	+7.33886719	-9.25927734	-0.67236328	+62.27050781	+1.80175781	-25.20263672	+1852
+1458241348.98270010	+9.74267578	-5.74804688	-0.79101563	+50.95458984	-9.42626953	-59.47998047	+1932	+9.59326172	-4.99658203	-0.45263672	+9.97558594	-15.88623047	+14.58984375	+1560	+7.33886719	-9.25927734	-0.67236328	+62.24853516	+1.80175781	-25.20263672	+1852
+1458241348.98680000	+9.74267578	-5.74804688	-0.79101563	+50.95458984	-9.42626953	-59.47998047	+1932	+9.59326172	-4.99658203	-0.45263672	+9.97558594	-15.88623047	+14.56787109	+1560	+7.33886719	-9.26367188	-0.67236328	+62.24853516	+1.80175781	-25.18066406	+1856
+1458241348.99099990	+9.74267578	-5.74804688	-0.79101563	+50.95458984	-9.42626953	-59.47998047	+1928	+9.59326172	-4.99658203	-0.45263672	+9.97558594	-15.88623047	+14.56787109	+1560	+7.33447266	-9.26367188	-0.67675781	+62.22656250	+1.80175781	-25.18066406	+1856
+1458241348.99510000	+9.74267578	-5.74804688	-0.79101563	+50.95458984	-9.42626953	-59.47998047	+1928	+9.59326172	-4.99658203	-0.45263672	+9.97558594	-15.88623047	+14.56787109	+1560	+7.33447266	-9.26367188	-0.67675781	+62.22656250	+1.77978516	-25.18066406	+1856
+1458241349.00350000	+9.74267578	-5.74804688	-0.79101563	+50.95458984	-9.42626953	-59.47998047	+1928	+9.59326172	-4.99658203	-0.45263672	+9.97558594	-15.88623047	+14.56787109	+1556	+7.33447266	-9.26367188	-0.67675781	+62.20458984	+1.77978516	-25.18066406	+1856
+1458241349.00760010	+9.74267578	-5.74804688	-0.79101563	+50.95458984	-9.42626953	-59.47998047	+1928	+9.59326172	-4.99658203	-0.45263672	+9.97558594	-15.88623047	+14.54589844	+1556	+7.33007813	-9.26367188	-0.67675781	+62.20458984	+1.77978516	-25.15869141	+1856
+1458241349.01180010	+9.74267578	-5.74804688	-0.79101563	+50.95458984	-9.42626953	-59.47998047	+1928	+9.59326172	-4.99658203	-0.45263672	+9.97558594	-15.88623047	+14.54589844	+1556	+7.33007813	-9.26367188	-0.67675781	+62.18261719	+1.77978516	-25.15869141	+1856
+1458241349.01600000	+9.74267578	-5.74804688	-0.79101563	+50.95458984	-9.42626953	-59.47998047	+1928	+9.59326172	-4.99658203	-0.45263672	+9.97558594	-15.88623047	+14.54589844	+1556	+7.33007813	-9.26367188	-0.68115234	+62.18261719	+1.77978516	-25.15869141	+1852
+1458241349.02010010	+9.74267578	-5.74804688	-0.79101563	+50.93261719	-9.42626953	-59.47998047	+1928	+9.59326172	-4.99658203	-0.45263672	+9.97558594	-15.88623047	+14.54589844	+1556	+7.33007813	-9.26367188	-0.68115234	+62.18261719	+1.77978516	-25.15869141	+1852
+1458241349.02430010	+9.74267578	-5.74804688	-0.79101563	+50.93261719	-9.42626953	-59.47998047	+1928	+9.59326172	-4.99658203	-0.45263672	+9.97558594	-15.88623047	+14.54589844	+1556	+7.33007813	-9.26367188	-0.68115234	+62.18261719	+1.77978516	-25.15869141	+1852
+1458241349.02850010	+9.74267578	-5.74804688	-0.79101563	+50.93261719	-9.40429688	-59.47998047	+1928	+9.59326172	-4.99658203	-0.45263672	+9.97558594	-15.88623047	+14.54589844	+1556	+7.33007813	-9.26367188	-0.68115234	+62.18261719	+1.77978516	-25.15869141	+1852
+1458241349.03679990	+9.74267578	-5.74804688	-0.79101563	+50.93261719	-9.40429688	-59.47998047	+1928	+9.59326172	-4.99658203	-0.45263672	+9.97558594	-15.88623047	+14.54589844	+1556	+7.33007813	-9.26367188	-0.68115234	+62.18261719	+1.77978516	-25.15869141	+1852
+1458241349.04099990	+9.74267578	-5.74804688	-0.79101563	+50.93261719	-9.42626953	-59.47998047	+1928	+9.59326172	-4.99658203	-0.45263672	+9.95361328	-15.88623047	+14.54589844	+1556	+7.33007813	-9.26367188	-0.68115234	+62.18261719	+1.77978516	-25.15869141	+1852
+1458241349.06590010	+9.74267578	-5.74804688	-0.79101563	+50.93261719	-9.42626953	-59.47998047	+1928	+9.59326172	-4.99658203	-0.45263672	+9.95361328	-15.88623047	+14.54589844	+1556	+7.33007813	-9.26367188	-0.67675781	+62.18261719	+1.77978516	-25.15869141	+1848
+1458241349.07430010	+9.74267578	-5.74804688	-0.79101563	+50.93261719	-9.42626953	-59.47998047	+1928	+9.59326172	-4.99658203	-0.45263672	+9.95361328	-15.88623047	+14.54589844	+1556	+7.33007813	-9.26367188	-0.67675781	+62.18261719	+1.77978516	-25.15869141	+1848
+1458241349.07839990	+9.74267578	-5.75244141	-0.79101563	+50.93261719	-9.42626953	-59.47998047	+1928	+9.59326172	-4.99658203	-0.45263672	+9.95361328	-15.88623047	+14.54589844	+1556	+7.33007813	-9.26367188	-0.67675781	+62.18261719	+1.77978516	-25.15869141	+1848
+1458241349.08680010	+9.74267578	-5.75244141	-0.79101563	+50.93261719	-9.42626953	-59.50195313	+1932	+9.59326172	-4.99658203	-0.45263672	+9.95361328	-15.88623047	+14.54589844	+1556	+7.33007813	-9.26367188	-0.67675781	+62.18261719	+1.77978516	-25.15869141	+1848
+1458241349.09089990	+9.74267578	-5.75244141	-0.79101563	+50.93261719	-9.42626953	-59.50195313	+1932	+9.59326172	-4.99658203	-0.45263672	+9.95361328	-15.88623047	+14.54589844	+1556	+7.33007813	-9.26367188	-0.67675781	+62.18261719	+1.77978516	-25.15869141	+1848
+1458241349.09509990	+9.74267578	-5.74804688	-0.79101563	+50.93261719	-9.42626953	-59.50195313	+1932	+9.59326172	-4.99658203	-0.45263672	+9.95361328	-15.88623047	+14.54589844	+1556	+7.33007813	-9.26367188	-0.67675781	+62.18261719	+1.77978516	-25.15869141	+1848
+1458241349.09929990	+9.74267578	-5.74804688	-0.79101563	+50.93261719	-9.42626953	-59.50195313	+1932	+9.59326172	-4.99658203	-0.45263672	+9.95361328	-15.88623047	+14.52392578	+1556	+7.33007813	-9.26806641	-0.68115234	+62.16064453	+1.77978516	-25.15869141	+1848
+1458241349.10340000	+9.74267578	-5.74804688	-0.78662109	+50.93261719	-9.42626953	-59.50195313	+1932	+9.59326172	-4.99658203	-0.45263672	+9.95361328	-15.88623047	+14.52392578	+1556	+7.33007813	-9.26806641	-0.68115234	+62.16064453	+1.77978516	-25.15869141	+1848
+1458241349.10760000	+9.73828125	-5.74804688	-0.78662109	+50.93261719	-9.42626953	-59.50195313	+1932	+9.59326172	-4.99658203	-0.45263672	+9.95361328	-15.88623047	+14.52392578	+1556	+7.33007813	-9.26806641	-0.68115234	+62.16064453	+1.77978516	-25.13671875	+1848
+1458241349.11180000	+9.73828125	-5.74804688	-0.78662109	+50.93261719	-9.42626953	-59.50195313	+1932	+9.59326172	-4.99658203	-0.45263672	+9.95361328	-15.88623047	+14.52392578	+1556	+7.32568359	-9.26806641	-0.68115234	+62.16064453	+1.75781250	-25.13671875	+1848
+1458241349.11590000	+9.73828125	-5.74804688	-0.78662109	+50.93261719	-9.42626953	-59.50195313	+1932	+9.59326172	-4.99658203	-0.45263672	+9.95361328	-15.88623047	+14.52392578	+1556	+7.32568359	-9.26806641	-0.68115234	+62.13867188	+1.75781250	-25.13671875	+1848
+1458241349.12010000	+9.73828125	-5.74804688	-0.78662109	+50.93261719	-9.42626953	-59.50195313	+1932	+9.59326172	-4.99658203	-0.45263672	+9.95361328	-15.88623047	+14.50195313	+1560	+7.32568359	-9.26806641	-0.68115234	+62.13867188	+1.75781250	-25.13671875	+1848
+1458241349.12430000	+9.73828125	-5.74804688	-0.78662109	+50.93261719	-9.40429688	-59.50195313	+1932	+9.59326172	-4.99658203	-0.45263672	+9.95361328	-15.88623047	+14.50195313	+1560	+7.32568359	-9.26806641	-0.68554688	+62.11669922	+1.75781250	-25.13671875	+1848
+1458241349.12840010	+9.73828125	-5.74804688	-0.78662109	+50.93261719	-9.40429688	-59.50195313	+1932	+9.59326172	-4.99658203	-0.45263672	+9.95361328	-15.86425781	+14.50195313	+1560	+7.32568359	-9.26806641	-0.68554688	+62.11669922	+1.75781250	-25.11474609	+1848
+1458241349.13260010	+9.73828125	-5.74804688	-0.78662109	+50.93261719	-9.40429688	-59.50195313	+1932	+9.59326172	-4.99658203	-0.45263672	+9.95361328	-15.86425781	+14.47998047	+1560	+7.32568359	-9.26806641	-0.68554688	+62.11669922	+1.75781250	-25.11474609	+1848
+1458241349.13680010	+9.73828125	-5.74804688	-0.78662109	+50.93261719	-9.40429688	-59.50195313	+1932	+9.59326172	-4.99658203	-0.45263672	+9.95361328	-15.86425781	+14.47998047	+1560	+7.32128906	-9.26806641	-0.68554688	+62.11669922	+1.75781250	-25.11474609	+1848
+1458241349.14089990	+9.73828125	-5.74804688	-0.78662109	+50.93261719	-9.40429688	-59.50195313	+1932	+9.59326172	-4.99658203	-0.45263672	+9.95361328	-15.86425781	+14.47998047	+1564	+7.32128906	-9.26806641	-0.68554688	+62.09472656	+1.73583984	-25.11474609	+1848
+1458241349.14510010	+9.73828125	-5.74804688	-0.78662109	+50.93261719	-9.40429688	-59.50195313	+1932	+9.59326172	-5.00097656	-0.45263672	+9.95361328	-15.86425781	+14.47998047	+1564	+7.32128906	-9.26806641	-0.68554688	+62.09472656	+1.73583984	-25.11474609	+1844
+1458241349.15339990	+9.73828125	-5.74804688	-0.78662109	+50.93261719	-9.40429688	-59.50195313	+1932	+9.59765625	-5.00097656	-0.45263672	+9.95361328	-15.86425781	+14.47998047	+1568	+7.32128906	-9.26806641	-0.68554688	+62.09472656	+1.73583984	-25.11474609	+1844
+1458241349.16170000	+9.73828125	-5.75244141	-0.78662109	+50.93261719	-9.40429688	-59.50195313	+1932	+9.59765625	-5.00097656	-0.45263672	+9.95361328	-15.86425781	+14.47998047	+1568	+7.32568359	-9.26806641	-0.68554688	+62.11669922	+1.75781250	-25.11474609	+1844
+1458241349.16590000	+9.73828125	-5.75244141	-0.78662109	+50.93261719	-9.40429688	-59.50195313	+1932	+9.59765625	-5.00097656	-0.45263672	+9.95361328	-15.86425781	+14.47998047	+1568	+7.32568359	-9.26806641	-0.68554688	+62.11669922	+1.75781250	-25.11474609	+1844
+1458241349.17010000	+9.73828125	-5.75244141	-0.78662109	+50.91064453	-9.40429688	-59.50195313	+1932	+9.59765625	-5.00097656	-0.45263672	+9.95361328	-15.86425781	+14.47998047	+1568	+7.32568359	-9.26806641	-0.68554688	+62.11669922	+1.75781250	-25.13671875	+1844
+1458241349.17420010	+9.73828125	-5.75244141	-0.78662109	+50.91064453	-9.40429688	-59.50195313	+1932	+9.59765625	-5.00097656	-0.45263672	+9.93164063	-15.88623047	+14.47998047	+1568	+7.32568359	-9.26806641	-0.68115234	+62.11669922	+1.75781250	-25.13671875	+1844
+1458241349.17840000	+9.73828125	-5.75244141	-0.78662109	+50.91064453	-9.40429688	-59.50195313	+1936	+9.59765625	-5.00097656	-0.45263672	+9.93164063	-15.88623047	+14.47998047	+1568	+7.32568359	-9.26806641	-0.68115234	+62.11669922	+1.75781250	-25.13671875	+1844
+1458241349.18670010	+9.73828125	-5.75244141	-0.78662109	+50.91064453	-9.42626953	-59.50195313	+1936	+9.59765625	-5.00097656	-0.45263672	+9.93164063	-15.88623047	+14.47998047	+1568	+7.32568359	-9.26806641	-0.68115234	+62.13867188	+1.75781250	-25.13671875	+1844
+1458241349.19090010	+9.73828125	-5.75244141	-0.78662109	+50.91064453	-9.42626953	-59.50195313	+1936	+9.59765625	-5.00097656	-0.45263672	+9.93164063	-15.88623047	+14.47998047	+1568	+7.32568359	-9.26806641	-0.68115234	+62.13867188	+1.75781250	-25.13671875	+1844
+1458241349.19510010	+9.73828125	-5.75244141	-0.78662109	+50.91064453	-9.42626953	-59.50195313	+1936	+9.59765625	-5.00097656	-0.45263672	+9.93164063	-15.88623047	+14.47998047	+1568	+7.33007813	-9.26806641	-0.68115234	+62.13867188	+1.75781250	-25.13671875	+1844
+1458241349.19919990	+9.73828125	-5.75244141	-0.78662109	+50.91064453	-9.42626953	-59.50195313	+1936	+9.59765625	-5.00097656	-0.45263672	+9.93164063	-15.88623047	+14.47998047	+1568	+7.33007813	-9.26806641	-0.68115234	+62.13867188	+1.75781250	-25.13671875	+1844
+1458241349.20339990	+9.73828125	-5.75244141	-0.78662109	+50.91064453	-9.42626953	-59.50195313	+1936	+9.59765625	-5.00097656	-0.45263672	+9.93164063	-15.88623047	+14.47998047	+1568	+7.33007813	-9.26806641	-0.68115234	+62.13867188	+1.75781250	-25.13671875	+1844
+1458241349.20760010	+9.73828125	-5.75244141	-0.78662109	+50.91064453	-9.40429688	-59.50195313	+1936	+9.59765625	-5.00097656	-0.45263672	+9.93164063	-15.88623047	+14.47998047	+1568	+7.33007813	-9.26806641	-0.68115234	+62.13867188	+1.75781250	-25.13671875	+1844
+1458241349.21170000	+9.73828125	-5.75244141	-0.78662109	+50.91064453	-9.40429688	-59.52392578	+1936	+9.59765625	-5.00097656	-0.45263672	+9.93164063	-15.88623047	+14.47998047	+1568	+7.32568359	-9.26806641	-0.68115234	+62.13867188	+1.75781250	-25.13671875	+1844
+1458241349.21589990	+9.73828125	-5.75244141	-0.78662109	+50.91064453	-9.40429688	-59.52392578	+1936	+9.59765625	-5.00097656	-0.45263672	+9.93164063	-15.88623047	+14.47998047	+1568	+7.32568359	-9.26806641	-0.68115234	+62.13867188	+1.75781250	-25.13671875	+1844
+1458241349.22000000	+9.73828125	-5.75244141	-0.78662109	+50.91064453	-9.40429688	-59.52392578	+1936	+9.59765625	-5.00097656	-0.45263672	+9.93164063	-15.88623047	+14.47998047	+1568	+7.32568359	-9.26806641	-0.68115234	+62.11669922	+1.75781250	-25.13671875	+1844
+1458241349.22420000	+9.73828125	-5.75244141	-0.78662109	+50.91064453	-9.40429688	-59.52392578	+1936	+9.59765625	-5.00097656	-0.45263672	+9.93164063	-15.88623047	+14.47998047	+1568	+7.32568359	-9.26806641	-0.68115234	+62.11669922	+1.75781250	-25.13671875	+1844
+1458241349.22840000	+9.73828125	-5.75244141	-0.78662109	+50.91064453	-9.40429688	-59.52392578	+1936	+9.59765625	-5.00097656	-0.45263672	+9.93164063	-15.88623047	+14.47998047	+1572	+7.32568359	-9.27246094	-0.68554688	+62.11669922	+1.75781250	-25.13671875	+1844
+1458241349.23250010	+9.73828125	-5.75244141	-0.78662109	+50.91064453	-9.40429688	-59.52392578	+1936	+9.59765625	-5.00097656	-0.45263672	+9.93164063	-15.88623047	+14.45800781	+1572	+7.32568359	-9.27246094	-0.68554688	+62.09472656	+1.75781250	-25.11474609	+1844
+1458241349.23670010	+9.73828125	-5.75244141	-0.78662109	+50.91064453	-9.40429688	-59.52392578	+1936	+9.59765625	-5.00097656	-0.45263672	+9.93164063	-15.88623047	+14.45800781	+1572	+7.32568359	-9.27246094	-0.68554688	+62.09472656	+1.73583984	-25.11474609	+1844
+1458241349.24090000	+9.73828125	-5.75244141	-0.78662109	+50.91064453	-9.40429688	-59.52392578	+1936	+9.59765625	-5.00097656	-0.45263672	+9.93164063	-15.88623047	+14.45800781	+1572	+7.32128906	-9.27246094	-0.68554688	+62.09472656	+1.73583984	-25.11474609	+1844
+1458241349.24499990	+9.73828125	-5.75244141	-0.78662109	+50.91064453	-9.40429688	-59.52392578	+1936	+9.59765625	-5.00097656	-0.45263672	+9.93164063	-15.88623047	+14.45800781	+1572	+7.32128906	-9.27246094	-0.68554688	+62.09472656	+1.73583984	-25.11474609	+1844
+1458241349.24920010	+9.73828125	-5.75244141	-0.78662109	+50.91064453	-9.40429688	-59.52392578	+1936	+9.59765625	-5.00097656	-0.45263672	+9.93164063	-15.88623047	+14.45800781	+1572	+7.32128906	-9.27246094	-0.68994141	+62.07275391	+1.73583984	-25.09277344	+1844
+1458241349.25340010	+9.73828125	-5.75244141	-0.78662109	+50.91064453	-9.40429688	-59.52392578	+1936	+9.59765625	-5.00097656	-0.45263672	+9.93164063	-15.88623047	+14.45800781	+1572	+7.32128906	-9.27246094	-0.68994141	+62.07275391	+1.73583984	-25.09277344	+1840
+1458241349.25749990	+9.73828125	-5.75244141	-0.78662109	+50.91064453	-9.38232422	-59.52392578	+1936	+9.59765625	-5.00097656	-0.45263672	+9.93164063	-15.88623047	+14.45800781	+1572	+7.32128906	-9.27246094	-0.68994141	+62.07275391	+1.73583984	-25.09277344	+1840
+1458241349.26169990	+9.73828125	-5.75244141	-0.78662109	+50.91064453	-9.38232422	-59.52392578	+1936	+9.59765625	-5.00097656	-0.45263672	+9.93164063	-15.88623047	+14.45800781	+1572	+7.32128906	-9.27246094	-0.68994141	+62.07275391	+1.73583984	-25.09277344	+1840
+1458241349.27420000	+9.73828125	-5.75244141	-0.78662109	+50.91064453	-9.38232422	-59.52392578	+1936	+9.59765625	-5.00097656	-0.45263672	+9.93164063	-15.88623047	+14.45800781	+1572	+7.32128906	-9.27246094	-0.68994141	+62.07275391	+1.73583984	-25.09277344	+1836
+1458241349.27839990	+9.73828125	-5.75244141	-0.78662109	+50.91064453	-9.38232422	-59.52392578	+1936	+9.59765625	-5.00097656	-0.45263672	+9.93164063	-15.88623047	+14.45800781	+1572	+7.32128906	-9.27246094	-0.68994141	+62.07275391	+1.73583984	-25.09277344	+1836
+1458241349.28250000	+9.73828125	-5.75244141	-0.78662109	+50.91064453	-9.38232422	-59.52392578	+1936	+9.59765625	-5.00097656	-0.45263672	+9.93164063	-15.88623047	+14.45800781	+1576	+7.32128906	-9.27246094	-0.68994141	+62.09472656	+1.73583984	-25.09277344	+1836
+1458241349.28670000	+9.73828125	-5.75244141	-0.78662109	+50.91064453	-9.38232422	-59.52392578	+1936	+9.59765625	-5.00097656	-0.45263672	+9.93164063	-15.88623047	+14.45800781	+1576	+7.32128906	-9.27246094	-0.68994141	+62.09472656	+1.73583984	-25.09277344	+1836
+1458241349.29500010	+9.73828125	-5.75244141	-0.78662109	+50.91064453	-9.38232422	-59.52392578	+1936	+9.59765625	-5.00097656	-0.45263672	+9.93164063	-15.88623047	+14.45800781	+1576	+7.32568359	-9.27246094	-0.68994141	+62.09472656	+1.75781250	-25.11474609	+1836
+1458241349.29920010	+9.73828125	-5.75244141	-0.78662109	+50.91064453	-9.38232422	-59.52392578	+1936	+9.59765625	-5.00097656	-0.45263672	+9.93164063	-15.88623047	+14.45800781	+1576	+7.32568359	-9.27246094	-0.68554688	+62.11669922	+1.75781250	-25.11474609	+1836
+1458241349.30329990	+9.73828125	-5.75244141	-0.78662109	+50.91064453	-9.38232422	-59.52392578	+1936	+9.59765625	-5.00097656	-0.45263672	+9.93164063	-15.88623047	+14.45800781	+1576	+7.32568359	-9.27246094	-0.68554688	+62.11669922	+1.75781250	-25.11474609	+1836
+1458241349.30749990	+9.73828125	-5.75244141	-0.78662109	+50.91064453	-9.38232422	-59.52392578	+1936	+9.59765625	-5.00097656	-0.45263672	+9.93164063	-15.88623047	+14.45800781	+1576	+7.32568359	-9.27246094	-0.68554688	+62.11669922	+1.75781250	-25.11474609	+1836
+1458241349.31170010	+9.73828125	-5.75244141	-0.78662109	+50.91064453	-9.38232422	-59.52392578	+1936	+9.59765625	-5.00097656	-0.45263672	+9.93164063	-15.88623047	+14.45800781	+1572	+7.32568359	-9.27246094	-0.68554688	+62.11669922	+1.75781250	-25.13671875	+1836
+1458241349.31580000	+9.73828125	-5.75244141	-0.78662109	+50.91064453	-9.38232422	-59.52392578	+1936	+9.59765625	-5.00097656	-0.45263672	+9.93164063	-15.88623047	+14.45800781	+1572	+7.32568359	-9.27246094	-0.68554688	+62.11669922	+1.75781250	-25.13671875	+1836
+1458241349.31999990	+9.74267578	-5.75244141	-0.78662109	+50.91064453	-9.38232422	-59.54589844	+1936	+9.59765625	-5.00097656	-0.45263672	+9.93164063	-15.88623047	+14.45800781	+1572	+7.32568359	-9.27246094	-0.68554688	+62.11669922	+1.75781250	-25.13671875	+1836
+1458241349.32419990	+9.74267578	-5.75244141	-0.78662109	+50.91064453	-9.38232422	-59.54589844	+1936	+9.59765625	-5.00097656	-0.45263672	+9.93164063	-15.88623047	+14.45800781	+1572	+7.32568359	-9.27246094	-0.68554688	+62.11669922	+1.75781250	-25.13671875	+1836
+1458241349.32830000	+9.74267578	-5.75244141	-0.78662109	+50.91064453	-9.38232422	-59.54589844	+1936	+9.59765625	-5.00097656	-0.45263672	+9.93164063	-15.88623047	+14.45800781	+1572	+7.32568359	-9.27246094	-0.68554688	+62.11669922	+1.75781250	-25.13671875	+1832
+1458241349.33250000	+9.74267578	-5.75244141	-0.78662109	+50.91064453	-9.38232422	-59.54589844	+1936	+9.59765625	-5.00097656	-0.45263672	+9.93164063	-15.88623047	+14.43603516	+1572	+7.32568359	-9.27246094	-0.68554688	+62.11669922	+1.75781250	-25.13671875	+1832
+1458241349.33670000	+9.74267578	-5.75244141	-0.78662109	+50.91064453	-9.38232422	-59.54589844	+1936	+9.59765625	-5.00097656	-0.45263672	+9.93164063	-15.88623047	+14.43603516	+1572	+7.32568359	-9.27246094	-0.68554688	+62.11669922	+1.75781250	-25.13671875	+1832
+1458241349.34080000	+9.73828125	-5.75244141	-0.78662109	+50.91064453	-9.38232422	-59.54589844	+1936	+9.59765625	-5.00097656	-0.45263672	+9.93164063	-15.88623047	+14.43603516	+1572	+7.32568359	-9.27246094	-0.68554688	+62.09472656	+1.75781250	-25.13671875	+1832
+1458241349.34500000	+9.73828125	-5.75244141	-0.78662109	+50.91064453	-9.38232422	-59.54589844	+1936	+9.59765625	-5.00097656	-0.45263672	+9.93164063	-15.88623047	+14.43603516	+1572	+7.32568359	-9.27246094	-0.68554688	+62.09472656	+1.75781250	-25.13671875	+1832
+1458241349.34920000	+9.73828125	-5.75244141	-0.78662109	+50.91064453	-9.38232422	-59.54589844	+1936	+9.59765625	-5.00097656	-0.45263672	+9.95361328	-15.88623047	+14.43603516	+1572	+7.32568359	-9.27246094	-0.68554688	+62.09472656	+1.75781250	-25.11474609	+1832
+1458241349.35330010	+9.73828125	-5.75244141	-0.78662109	+50.91064453	-9.38232422	-59.54589844	+1936	+9.59765625	-5.00097656	-0.45263672	+9.95361328	-15.88623047	+14.43603516	+1572	+7.32128906	-9.27246094	-0.68994141	+62.09472656	+1.75781250	-25.11474609	+1832
+1458241349.35750010	+9.73828125	-5.75244141	-0.78662109	+50.91064453	-9.36035156	-59.54589844	+1936	+9.59765625	-5.00097656	-0.45263672	+9.95361328	-15.88623047	+14.41406250	+1576	+7.32128906	-9.27246094	-0.68994141	+62.07275391	+1.75781250	-25.11474609	+1832
+1458241349.36170010	+9.73828125	-5.75244141	-0.78662109	+50.91064453	-9.36035156	-59.54589844	+1936	+9.59765625	-5.00097656	-0.45263672	+9.95361328	-15.88623047	+14.41406250	+1576	+7.32128906	-9.27246094	-0.68994141	+62.07275391	+1.75781250	-25.11474609	+1832
+1458241349.36579990	+9.73828125	-5.75244141	-0.78662109	+50.91064453	-9.36035156	-59.54589844	+1936	+9.59765625	-5.00097656	-0.45263672	+9.95361328	-15.88623047	+14.41406250	+1576	+7.32128906	-9.27685547	-0.68994141	+62.05078125	+1.75781250	-25.11474609	+1832
+1458241349.36999990	+9.73828125	-5.75244141	-0.78662109	+50.91064453	-9.36035156	-59.56787109	+1936	+9.59765625	-5.00097656	-0.45263672	+9.95361328	-15.88623047	+14.39208984	+1576	+7.32128906	-9.27685547	-0.68994141	+62.05078125	+1.73583984	-25.11474609	+1832
+1458241349.37410000	+9.73828125	-5.75244141	-0.78662109	+50.91064453	-9.36035156	-59.56787109	+1936	+9.59765625	-5.00097656	-0.45263672	+9.95361328	-15.88623047	+14.39208984	+1576	+7.32128906	-9.27685547	-0.68994141	+62.05078125	+1.73583984	-25.11474609	+1828
+1458241349.39500000	+9.73828125	-5.75244141	-0.78662109	+50.91064453	-9.36035156	-59.58984375	+1936	+9.59765625	-5.00097656	-0.45263672	+9.95361328	-15.90820313	+14.37011719	+1580	+7.32128906	-9.27685547	-0.68994141	+62.05078125	+1.75781250	-25.11474609	+1824
+1458241349.39910010	+9.74267578	-5.75244141	-0.78662109	+50.91064453	-9.36035156	-59.58984375	+1936	+9.59765625	-5.00097656	-0.45263672	+9.95361328	-15.90820313	+14.37011719	+1580	+7.32128906	-9.27685547	-0.68994141	+62.05078125	+1.75781250	-25.11474609	+1824
+1458241349.40330000	+9.74267578	-5.75244141	-0.78662109	+50.91064453	-9.36035156	-59.58984375	+1936	+9.59765625	-5.00097656	-0.45263672	+9.95361328	-15.90820313	+14.37011719	+1580	+7.32128906	-9.27685547	-0.68994141	+62.05078125	+1.75781250	-25.11474609	+1824
+1458241349.40750000	+9.74267578	-5.75244141	-0.78662109	+50.91064453	-9.36035156	-59.58984375	+1936	+9.59765625	-5.00097656	-0.45263672	+9.95361328	-15.93017578	+14.37011719	+1580	+7.32128906	-9.27685547	-0.68994141	+62.05078125	+1.75781250	-25.13671875	+1824
+1458241349.41160010	+9.74267578	-5.75244141	-0.78662109	+50.91064453	-9.36035156	-59.61181641	+1936	+9.59765625	-5.00097656	-0.45263672	+9.95361328	-15.93017578	+14.39208984	+1580	+7.32128906	-9.27685547	-0.68994141	+62.05078125	+1.75781250	-25.13671875	+1824
+1458241349.41580010	+9.74267578	-5.75244141	-0.78662109	+50.91064453	-9.36035156	-59.61181641	+1940	+9.59765625	-5.00097656	-0.45263672	+9.95361328	-15.93017578	+14.39208984	+1580	+7.32128906	-9.27685547	-0.68994141	+62.07275391	+1.75781250	-25.13671875	+1824
+1458241349.42000010	+9.74267578	-5.75683594	-0.78662109	+50.91064453	-9.36035156	-59.61181641	+1940	+9.59765625	-5.00097656	-0.45263672	+9.95361328	-15.93017578	+14.39208984	+1576	+7.32128906	-9.27246094	-0.68994141	+62.07275391	+1.75781250	-25.13671875	+1824
+1458241349.42409990	+9.74267578	-5.75683594	-0.78662109	+50.91064453	-9.38232422	-59.61181641	+1940	+9.59765625	-5.00097656	-0.45263672	+9.95361328	-15.93017578	+14.39208984	+1576	+7.32568359	-9.27246094	-0.68994141	+62.07275391	+1.75781250	-25.13671875	+1824
+1458241349.42829990	+9.74267578	-5.75683594	-0.78662109	+50.91064453	-9.38232422	-59.61181641	+1940	+9.59765625	-5.00097656	-0.45263672	+9.93164063	-15.93017578	+14.39208984	+1576	+7.32568359	-9.27246094	-0.68554688	+62.07275391	+1.75781250	-25.13671875	+1824
+1458241349.43249990	+9.74267578	-5.75683594	-0.78662109	+50.91064453	-9.38232422	-59.63378906	+1940	+9.59765625	-5.00097656	-0.45263672	+9.93164063	-15.93017578	+14.39208984	+1576	+7.32568359	-9.27246094	-0.68554688	+62.07275391	+1.75781250	-25.15869141	+1824
+1458241349.43660000	+9.74267578	-5.75683594	-0.78662109	+50.91064453	-9.38232422	-59.63378906	+1940	+9.59765625	-5.00097656	-0.45263672	+9.93164063	-15.93017578	+14.39208984	+1576	+7.32568359	-9.27246094	-0.68554688	+62.07275391	+1.75781250	-25.15869141	+1824
+1458241349.44080000	+9.74707031	-5.75683594	-0.78662109	+50.91064453	-9.38232422	-59.63378906	+1940	+9.60205078	-5.00097656	-0.45263672	+9.93164063	-15.93017578	+14.39208984	+1576	+7.32568359	-9.27246094	-0.68554688	+62.07275391	+1.75781250	-25.15869141	+1824
+1458241349.44499990	+9.74707031	-5.75683594	-0.78662109	+50.91064453	-9.38232422	-59.63378906	+1940	+9.60205078	-5.00097656	-0.45263672	+9.93164063	-15.95214844	+14.39208984	+1572	+7.32568359	-9.27246094	-0.68554688	+62.07275391	+1.75781250	-25.15869141	+1824
+1458241349.44910000	+9.74707031	-5.75244141	-0.78662109	+50.91064453	-9.38232422	-59.65576172	+1940	+9.60205078	-5.00097656	-0.45263672	+9.93164063	-15.95214844	+14.37011719	+1572	+7.32568359	-9.27246094	-0.68554688	+62.07275391	+1.75781250	-25.15869141	+1824
+1458241349.45330000	+9.74707031	-5.75244141	-0.78662109	+50.91064453	-9.38232422	-59.65576172	+1940	+9.60205078	-5.00097656	-0.45263672	+9.93164063	-15.95214844	+14.37011719	+1572	+7.32568359	-9.27246094	-0.68994141	+62.07275391	+1.75781250	-25.15869141	+1824
+1458241349.45740010	+9.74707031	-5.75244141	-0.78662109	+50.91064453	-9.38232422	-59.65576172	+1940	+9.60205078	-5.00097656	-0.45263672	+9.93164063	-15.95214844	+14.37011719	+1572	+7.32568359	-9.27246094	-0.68994141	+62.07275391	+1.75781250	-25.15869141	+1820
+1458241349.46160010	+9.74707031	-5.75244141	-0.78662109	+50.91064453	-9.36035156	-59.67773438	+1940	+9.60205078	-5.00097656	-0.45263672	+9.93164063	-15.95214844	+14.37011719	+1572	+7.32568359	-9.27685547	-0.68994141	+62.05078125	+1.75781250	-25.13671875	+1820
+1458241349.46580000	+9.74707031	-5.75244141	-0.78662109	+50.91064453	-9.36035156	-59.67773438	+1940	+9.60205078	-5.00097656	-0.45263672	+9.93164063	-15.95214844	+14.34814453	+1572	+7.32128906	-9.27685547	-0.68994141	+62.05078125	+1.73583984	-25.13671875	+1820
+1458241349.46989990	+9.74707031	-5.75244141	-0.78222656	+50.91064453	-9.36035156	-59.67773438	+1940	+9.60205078	-5.00097656	-0.45263672	+9.93164063	-15.95214844	+14.34814453	+1572	+7.32128906	-9.27685547	-0.68994141	+62.05078125	+1.73583984	-25.13671875	+1820
+1458241349.47410010	+9.74707031	-5.75244141	-0.78222656	+50.91064453	-9.36035156	-59.67773438	+1940	+9.60205078	-5.00097656	-0.45263672	+9.93164063	-15.95214844	+14.34814453	+1572	+7.32128906	-9.27685547	-0.68994141	+62.02880859	+1.73583984	-25.13671875	+1820
+1458241349.47830010	+9.74267578	-5.75244141	-0.78222656	+50.91064453	-9.36035156	-59.69970703	+1944	+9.60205078	-5.00097656	-0.44824219	+9.93164063	-15.97412109	+14.32617188	+1576	+7.32128906	-9.27685547	-0.68994141	+62.02880859	+1.73583984	-25.13671875	+1820
+1458241349.48239990	+9.74267578	-5.75244141	-0.78222656	+50.91064453	-9.36035156	-59.69970703	+1944	+9.60205078	-5.00097656	-0.44824219	+9.90966797	-15.97412109	+14.32617188	+1576	+7.32128906	-9.27685547	-0.68994141	+62.02880859	+1.73583984	-25.13671875	+1820
+1458241349.48659990	+9.74267578	-5.75244141	-0.78222656	+50.91064453	-9.36035156	-59.69970703	+1944	+9.60205078	-5.00097656	-0.44824219	+9.90966797	-15.97412109	+14.32617188	+1576	+7.32128906	-9.27685547	-0.69433594	+62.00683594	+1.71386719	-25.13671875	+1820
+1458241349.50740000	+9.74707031	-5.74804688	-0.78222656	+50.93261719	-9.38232422	-59.72167969	+1944	+9.60205078	-4.99658203	-0.44384766	+9.90966797	-16.01806641	+14.30419922	+1580	+7.32128906	-9.27685547	-0.69433594	+61.98486328	+1.69189453	-25.13671875	+1816
+1458241349.51160000	+9.74707031	-5.74804688	-0.78222656	+50.93261719	-9.40429688	-59.72167969	+1944	+9.60205078	-4.99658203	-0.44384766	+9.90966797	-16.04003906	+14.32617188	+1584	+7.32128906	-9.27685547	-0.69433594	+61.98486328	+1.69189453	-25.15869141	+1816
+1458241349.51580000	+9.74707031	-5.74804688	-0.78222656	+50.93261719	-9.40429688	-59.72167969	+1944	+9.60644531	-4.99658203	-0.44384766	+9.90966797	-16.04003906	+14.32617188	+1584	+7.32128906	-9.27246094	-0.69433594	+62.00683594	+1.66992188	-25.15869141	+1816
+1458241349.51990010	+9.74707031	-5.74804688	-0.78222656	+50.93261719	-9.42626953	-59.72167969	+1944	+9.60644531	-4.99658203	-0.44384766	+9.88769531	-16.06201172	+14.32617188	+1584	+7.32128906	-9.27246094	-0.68994141	+62.00683594	+1.66992188	-25.18066406	+1816
+1458241349.52410010	+9.74707031	-5.74804688	-0.77783203	+50.93261719	-9.42626953	-59.74365234	+1948	+9.60644531	-4.99658203	-0.44384766	+9.88769531	-16.08398438	+14.34814453	+1584	+7.32568359	-9.27246094	-0.68994141	+62.00683594	+1.66992188	-25.18066406	+1820
+1458241349.52819990	+9.75146484	-5.74804688	-0.77783203	+50.93261719	-9.44824219	-59.74365234	+1948	+9.60644531	-4.99218750	-0.44384766	+9.86572266	-16.10595703	+14.37011719	+1584	+7.33007813	-9.26806641	-0.68994141	+62.02880859	+1.64794922	-25.20263672	+1820
+1458241349.53239990	+9.75146484	-5.74804688	-0.77783203	+50.95458984	-9.47021484	-59.74365234	+1948	+9.60644531	-4.99218750	-0.43945313	+9.86572266	-16.12792969	+14.39208984	+1584	+7.33007813	-9.26806641	-0.68994141	+62.02880859	+1.62597656	-25.22460938	+1820
+1458241349.53660010	+9.75146484	-5.74365234	-0.77783203	+50.95458984	-9.49218750	-59.74365234	+1948	+9.61083984	-4.99218750	-0.43945313	+9.84375000	-16.14990234	+14.39208984	+1584	+7.33447266	-9.26367188	-0.68554688	+62.05078125	+1.60400391	-25.24658203	+1824
+1458241349.54070000	+9.75146484	-5.74365234	-0.77783203	+50.95458984	-9.51416016	-59.74365234	+1948	+9.61083984	-4.98779297	-0.43945313	+9.82177734	-16.19384766	+14.43603516	+1584	+7.34326172	-9.25927734	-0.68554688	+62.07275391	+1.56005859	-25.29052734	+1824
+1458241349.54489990	+9.75585938	-5.74365234	-0.77343750	+50.97656250	-9.55810547	-59.74365234	+1952	+9.61523438	-4.98339844	-0.43505859	+9.79980469	-16.23779297	+14.45800781	+1584	+7.34765625	-9.25488281	-0.68554688	+62.09472656	+1.53808594	-25.31250000	+1828
+1458241349.54909990	+9.75585938	-5.73925781	-0.77343750	+50.97656250	-9.60205078	-59.76562500	+1952	+9.61523438	-4.98339844	-0.43066406	+9.77783203	-16.28173828	+14.47998047	+1584	+7.35205078	-9.25488281	-0.68554688	+62.09472656	+1.47216797	-25.35644531	+1832
+1458241349.55320000	+9.76025391	-5.73486328	-0.76904297	+50.99853516	-9.66796875	-59.76562500	+1956	+9.61962891	-4.97900391	-0.42626953	+9.71191406	-16.34765625	+14.52392578	+1588	+7.35644531	-9.24609375	-0.68554688	+62.07275391	+1.38427734	-25.37841797	+1832
+1458241349.55740000	+9.76464844	-5.73486328	-0.76464844	+51.02050781	-9.73388672	-59.78759766	+1956	+9.62402344	-4.97460938	-0.42187500	+9.66796875	-16.41357422	+14.56787109	+1588	+7.36083984	-9.24169922	-0.68994141	+62.05078125	+1.29638672	-25.40039063	+1836
+1458241349.56160000	+9.76904297	-5.73046875	-0.76025391	+51.04248047	-9.82177734	-59.78759766	+1960	+9.62841797	-4.97021484	-0.41748047	+9.62402344	-16.50146484	+14.61181641	+1588	+7.36523438	-9.24169922	-0.69433594	+62.02880859	+1.20849609	-25.42236328	+1840
+1458241349.56570010	+9.77343750	-5.72167969	-0.75585938	+51.06445313	-9.95361328	-59.78759766	+1964	+9.63720703	-4.96142578	-0.40869141	+9.51416016	-16.58935547	+14.67773438	+1592	+7.36523438	-9.23730469	-0.70312500	+61.96289063	+1.05468750	-25.42236328	+1840
+1458241349.56990000	+9.77783203	-5.71728516	-0.75146484	+51.10839844	-10.08544922	-59.80957031	+1968	+9.64160156	-4.95703125	-0.39990234	+9.42626953	-16.69921875	+14.72167969	+1596	+7.36523438	-9.23291016	-0.71191406	+61.89697266	+0.90087891	-25.42236328	+1844
+1458241349.57410000	+9.78222656	-5.70849609	-0.74267578	+51.13037109	-10.21728516	-59.80957031	+1968	+9.65039063	-4.94824219	-0.39111328	+9.36035156	-16.78710938	+14.76562500	+1600	+7.36523438	-9.22851563	-0.72070313	+61.83105469	+0.76904297	-25.42236328	+1844
+1458241349.57820010	+9.79101563	-5.69970703	-0.73388672	+51.19628906	-10.43701172	-59.80957031	+1976	+9.65478516	-4.94384766	-0.37792969	+9.22851563	-16.91894531	+14.85351563	+1608	+7.36962891	-9.22412109	-0.73388672	+61.72119141	+0.57128906	-25.42236328	+1844
+1458241349.58240010	+9.79541016	-5.69091797	-0.72070313	+51.24023438	-10.63476563	-59.80957031	+1980	+9.66357422	-4.93505859	-0.36914063	+9.09667969	-17.02880859	+14.94140625	+1612	+7.36962891	-9.21972656	-0.74267578	+61.63330078	+0.39550781	-25.42236328	+1844
+1458241349.58660010	+9.80419922	-5.68212891	-0.71191406	+51.28417969	-10.83251953	-59.80957031	+1988	+9.67236328	-4.93066406	-0.36035156	+8.98681641	-17.16064453	+15.02929688	+1620	+7.36962891	-9.21533203	-0.75146484	+61.54541016	+0.24169922	-25.42236328	+1844
+1458241349.59069990	+9.81298828	-5.66894531	-0.70312500	+51.32812500	-11.11816406	-59.78759766	+1992	+9.68115234	-4.92187500	-0.34716797	+8.78906250	-17.29248047	+15.18310547	+1628	+7.37402344	-9.21093750	-0.76464844	+61.43554688	+0.02197266	-25.44433594	+1844
+1458241349.59489990	+9.82177734	-5.66015625	-0.69433594	+51.39404297	-11.35986328	-59.74365234	+2000	+9.68554688	-4.91308594	-0.33837891	+8.65722656	-17.44628906	+15.31494141	+1636	+7.37841797	-9.20214844	-0.77783203	+61.36962891	-0.15380859	-25.48828125	+1844
+1458241349.59910010	+9.83056641	-5.64697266	-0.68554688	+51.45996094	-11.62353516	-59.69970703	+2004	+9.69433594	-4.90429688	-0.32519531	+8.50341797	-17.60009766	+15.49072266	+1644	+7.38720703	-9.19335938	-0.78662109	+61.32568359	-0.35156250	-25.53222656	+1840
+1458241349.61990000	+9.88330078	-5.58544922	-0.63720703	+52.09716797	-13.27148438	-59.58984375	+2044	+9.74267578	-4.85156250	-0.25927734	+7.58056641	-18.78662109	+16.45751953	+1684	+7.47949219	-9.13183594	-0.82177734	+61.32568359	-1.49414063	-26.25732422	+1844
+1458241349.62400010	+9.89648438	-5.57226563	-0.63281250	+52.25097656	-13.60107422	-59.52392578	+2052	+9.75585938	-4.83837891	-0.25048828	+7.38281250	-19.05029297	+16.74316406	+1688	+7.50585938	-9.11425781	-0.83056641	+61.36962891	-1.75781250	-26.47705078	+1848
+1458241349.62820010	+9.90966797	-5.55468750	-0.62402344	+52.49267578	-13.97460938	-59.54589844	+2060	+9.76464844	-4.82519531	-0.23730469	+7.22900391	-19.40185547	+16.94091797	+1696	+7.53662109	-9.10107422	-0.84375000	+61.39160156	-2.06542969	-26.74072266	+1852
+1458241349.63240000	+9.92285156	-5.53710938	-0.61083984	+52.75634766	-14.34814453	-59.61181641	+2072	+9.77783203	-4.80761719	-0.21533203	+7.09716797	-19.81933594	+17.13867188	+1704	+7.56298828	-9.07910156	-0.84814453	+61.45751953	-2.30712891	-27.11425781	+1856
+1458241349.63649990	+9.94042969	-5.52392578	-0.60644531	+52.99804688	-14.69970703	-59.63378906	+2080	+9.78662109	-4.79443359	-0.21093750	+6.94335938	-20.17089844	+17.42431641	+1712	+7.59375000	-9.06152344	-0.86132813	+61.52343750	-2.63671875	-27.39990234	+1860
+1458241349.64070010	+9.95361328	-5.51074219	-0.59765625	+53.26171875	-15.05126953	-59.76562500	+2088	+9.79980469	-4.77685547	-0.18896484	+6.83349609	-20.65429688	+17.57812500	+1720	+7.62451172	-9.04833984	-0.87451172	+61.52343750	-2.90039063	-27.72949219	+1864
+1458241349.64490010	+9.96679688	-5.48876953	-0.58447266	+53.56933594	-15.42480469	-59.91943359	+2100	+9.81298828	-4.75488281	-0.16699219	+6.74560547	-21.20361328	+17.73193359	+1728	+7.65527344	-9.03076172	-0.87890625	+61.56738281	-3.18603516	-28.19091797	+1864
+1458241349.64899990	+9.98876953	-5.47119141	-0.58447266	+53.87695313	-15.75439453	-60.00732422	+2108	+9.82617188	-4.73730469	-0.16259766	+6.63574219	-21.62109375	+17.97363281	+1736	+7.68603516	-9.01757813	-0.89648438	+61.58935547	-3.53759766	-28.58642578	+1868
+1458241349.65319990	+10.00195313	-5.46240234	-0.57568359	+54.11865234	-16.08398438	-60.22705078	+2116	+9.83496094	-4.71533203	-0.14501953	+6.56982422	-22.21435547	+18.03955078	+1744	+7.71240234	-9.00439453	-0.91406250	+61.54541016	-3.84521484	-29.00390625	+1868
+1458241349.65739990	+10.02392578	-5.44042969	-0.56689453	+54.44824219	-16.41357422	-60.49072266	+2128	+9.85253906	-4.69335938	-0.12304688	+6.56982422	-22.85156250	+18.12744141	+1752	+7.74316406	-8.99121094	-0.92285156	+61.52343750	-4.17480469	-29.55322266	+1872
+1458241349.66150000	+10.04589844	-5.42285156	-0.57128906	+54.75585938	-16.72119141	-60.64453125	+2136	+9.86572266	-4.66699219	-0.12304688	+6.52587891	-23.31298828	+18.30322266	+1760	+7.77392578	-8.97363281	-0.94921875	+61.47949219	-4.59228516	-29.99267578	+1872
+1458241349.66570000	+10.06787109	-5.41406250	-0.56250000	+54.95361328	-17.02880859	-61.04003906	+2144	+9.87890625	-4.64501953	-0.10546875	+6.54785156	-23.99414063	+18.25927734	+1768	+7.80029297	-8.96923828	-0.97558594	+61.36962891	-4.94384766	-30.47607422	+1872
+1458241349.66989990	+10.09423828	-5.39208984	-0.55371094	+55.26123047	-17.33642578	-61.43554688	+2156	+9.89648438	-4.61865234	-0.08349609	+6.61376953	-24.71923828	+18.21533203	+1780	+7.83105469	-8.95166016	-0.99316406	+61.28173828	-5.29541016	-31.04736328	+1872
+1458241349.67400000	+10.12500000	-5.37011719	-0.55810547	+55.56884766	-17.60009766	-61.74316406	+2168	+9.91845703	-4.59228516	-0.08789063	+6.65771484	-25.26855469	+18.23730469	+1788	+7.86181641	-8.93847656	-1.02392578	+61.19384766	-5.73486328	-31.57470703	+1868
+1458241349.67820000	+10.14697266	-5.37011719	-0.55371094	+55.59082031	-17.86376953	-62.18261719	+2172	+9.93603516	-4.57031250	-0.07470703	+6.70166016	-26.01562500	+18.08349609	+1796	+7.88818359	-8.92968750	-1.05029297	+60.99609375	-6.08642578	-32.14599609	+1864
+1458241349.68230010	+10.17773438	-5.35253906	-0.54492188	+55.78857422	-18.12744141	-62.66601563	+2184	+9.95800781	-4.53955078	-0.05712891	+6.85546875	-26.76269531	+17.92968750	+1808	+7.91894531	-8.91650391	-1.07226563	+60.84228516	-6.45996094	-32.76123047	+1860
+1458241349.68650010	+10.21728516	-5.33056641	-0.55371094	+55.96435547	-18.36914063	-63.06152344	+2192	+9.98437500	-4.50878906	-0.06591797	+6.96533203	-27.33398438	+17.84179688	+1816	+7.94970703	-8.90332031	-1.10742188	+60.68847656	-6.87744141	-33.33251953	+1856
+1458241349.69070010	+10.24365234	-5.33496094	-0.55371094	+55.87646484	-18.61083984	-63.58886719	+2196	+10.00634766	-4.48681641	-0.06152344	+7.05322266	-28.08105469	+17.57812500	+1824	+7.98046875	-8.89892578	-1.14257813	+60.40283203	-7.22900391	-33.92578125	+1844
+1458241349.69479990	+10.28320313	-5.31738281	-0.54931641	+55.96435547	-18.85253906	-64.13818359	+2208	+10.03271484	-4.45166016	-0.05712891	+7.25097656	-28.82812500	+17.31445313	+1836	+8.01562500	-8.88134766	-1.17333984	+60.24902344	-7.62451172	-34.56298828	+1840
+1458241349.69899990	+10.32714844	-5.29980469	-0.55371094	+56.05224609	-19.09423828	-64.62158203	+2216	+10.06347656	-4.42089844	-0.07031250	+7.42675781	-29.44335938	+17.11669922	+1852	+8.05078125	-8.86816406	-1.21289063	+60.05126953	-8.04199219	-35.17822266	+1836
+1458241349.70729990	+10.40625000	-5.29101563	-0.55810547	+55.81054688	-19.59960938	-65.78613281	+2232	+10.12060547	-4.35937500	-0.07910156	+7.75634766	-30.91552734	+16.39160156	+1872	+8.12548828	-8.83740234	-1.28320313	+59.58984375	-8.76708984	-36.45263672	+1832
+1458241349.71149990	+10.45458984	-5.27783203	-0.56250000	+55.74462891	-19.86328125	-66.37939453	+2240	+10.15576172	-4.32861328	-0.09667969	+7.95410156	-31.55273438	+16.08398438	+1884	+8.17382813	-8.82421875	-1.31835938	+59.39208984	-9.14062500	-37.08984375	+1832
+1458241349.71569990	+10.49853516	-5.27783203	-0.57128906	+55.50292969	-20.12695313	-66.95068359	+2248	+10.19091797	-4.30224609	-0.10986328	+8.08593750	-32.25585938	+15.68847656	+1896	+8.21337891	-8.81103516	-1.35351563	+59.12841797	-9.47021484	-37.79296875	+1832
+1458241349.71980000	+10.54687500	-5.26904297	-0.58007813	+55.32714844	-20.39062500	-67.52197266	+2260	+10.22607422	-4.26269531	-0.12304688	+8.34960938	-32.95898438	+15.27099609	+1912	+8.26611328	-8.78906250	-1.38867188	+58.97460938	-9.82177734	-38.43017578	+1840
+1458241349.72400000	+10.59960938	-5.26025391	-0.58447266	+55.15136719	-20.65429688	-68.11523438	+2272	+10.27001953	-4.22753906	-0.14941406	+8.59130859	-33.59619141	+14.89746094	+1932	+8.32324219	-8.76708984	-1.42382813	+58.79882813	-10.19531250	-39.11132813	+1848
+1458241349.73230000	+10.70507813	-5.24707031	-0.61083984	+54.58007813	-21.24755859	-69.19189453	+2300	+10.34472656	-4.16162109	-0.19335938	+9.00878906	-34.93652344	+13.99658203	+1960	+8.43310547	-8.71875000	-1.50292969	+58.42529297	-10.87646484	-40.45166016	+1864
+1458241349.73650000	+10.76220703	-5.23828125	-0.61523438	+54.33837891	-21.55517578	-69.80712891	+2316	+10.38867188	-4.12207031	-0.21972656	+9.27246094	-35.57373047	+13.53515625	+1980	+8.50341797	-8.69238281	-1.53808594	+58.31542969	-11.22802734	-41.15478516	+1872
+1458241349.74070000	+10.81494141	-5.23828125	-0.62841797	+53.98681641	-21.86279297	-70.33447266	+2328	+10.43261719	-4.09130859	-0.24609375	+9.47021484	-36.23291016	+13.05175781	+1992	+8.56054688	-8.67041016	-1.56884766	+58.11767578	-11.55761719	-41.90185547	+1876
+1458241349.74480010	+10.87207031	-5.22949219	-0.64599609	+53.63525391	-22.17041016	-70.81787109	+2348	+10.47656250	-4.04736328	-0.27685547	+9.77783203	-36.87011719	+12.54638672	+2012	+8.63085938	-8.63525391	-1.61279297	+57.98583984	-11.90917969	-42.53906250	+1888
+1458241349.74900010	+10.93359375	-5.22509766	-0.65478516	+53.30566406	-22.50000000	-71.38916016	+2364	+10.52490234	-4.00781250	-0.30761719	+10.10742188	-37.50732422	+12.04101563	+2028	+8.70117188	-8.60449219	-1.64794922	+57.87597656	-12.23876953	-43.24218750	+1892
+1458241349.75320010	+10.99072266	-5.22070313	-0.67236328	+52.91015625	-22.82958984	-71.85058594	+2380	+10.56884766	-3.97265625	-0.34277344	+10.32714844	-38.14453125	+11.53564453	+2044	+8.76269531	-8.57812500	-1.68310547	+57.65625000	-12.59033203	-43.94531250	+1900
+1458241349.75729990	+11.05224609	-5.21191406	-0.69873047	+52.51464844	-23.13720703	-72.26806641	+2396	+10.62158203	-3.92871094	-0.38232422	+10.65673828	-38.71582031	+11.00830078	+2064	+8.83740234	-8.54296875	-1.73144531	+57.52441406	-12.94189453	-44.53857422	+1908
+1458241349.76149990	+11.11376953	-5.20312500	-0.71191406	+52.14111328	-23.46679688	-72.79541016	+2412	+10.67431641	-3.88476563	-0.41308594	+11.05224609	-39.35302734	+10.41503906	+2084	+8.91210938	-8.50781250	-1.77099609	+57.41455078	-13.31542969	-45.19775391	+1916
+1458241349.76560000	+11.17529297	-5.19433594	-0.72949219	+51.70166016	-23.79638672	-73.23486328	+2432	+10.72265625	-3.84960938	-0.44824219	+11.31591797	-39.96826172	+9.86572266	+2100	+8.97363281	-8.48144531	-1.81494141	+57.15087891	-13.64501953	-45.85693359	+1920
+1458241349.76979990	+11.23681641	-5.18554688	-0.75146484	+51.24023438	-24.10400391	-73.63037109	+2452	+10.77539063	-3.80566406	-0.49218750	+11.68945313	-40.51757813	+9.27246094	+2120	+9.04394531	-8.44628906	-1.86767578	+56.97509766	-14.01855469	-46.40625000	+1928
+1458241349.77399990	+11.30273438	-5.17675781	-0.76464844	+50.82275391	-24.43359375	-74.13574219	+2468	+10.83251953	-3.75732422	-0.52294922	+12.12890625	-41.15478516	+8.63525391	+2136	+9.11865234	-8.41113281	-1.91601563	+56.82128906	-14.39208984	-47.02148438	+1936
+1458241349.77810000	+11.36425781	-5.16796875	-0.78222656	+50.36132813	-24.78515625	-74.55322266	+2488	+10.88525391	-3.71777344	-0.56250000	+12.45849609	-41.74804688	+8.04199219	+2152	+9.18017578	-8.38037109	-1.96435547	+56.53564453	-14.74365234	-47.63671875	+1940
+1458241349.78230000	+11.43017578	-5.15917969	-0.80859375	+49.87792969	-25.09277344	-74.92675781	+2508	+10.94677734	-3.67382813	-0.60644531	+12.85400391	-42.27539063	+7.40478516	+2172	+9.24609375	-8.34960938	-2.02148438	+56.27197266	-15.07324219	-48.12011719	+1952
+1458241349.78650000	+11.49609375	-5.14599609	-0.82177734	+49.43847656	-25.42236328	-75.41015625	+2528	+11.00830078	-3.62548828	-0.63720703	+13.33740234	-42.89062500	+6.67968750	+2188	+9.31201172	-8.31445313	-2.07861328	+56.00830078	-15.42480469	-48.64746094	+1964
+1458241349.79060010	+11.56201172	-5.13281250	-0.83935547	+48.95507813	-25.77392578	-75.80566406	+2552	+11.06542969	-3.58154297	-0.67675781	+13.71093750	-43.43994141	+6.04248047	+2204	+9.36474609	-8.28808594	-2.13574219	+55.63476563	-15.77636719	-49.15283203	+1972
+1458241349.79480000	+11.62792969	-5.11962891	-0.86132813	+48.44970703	-26.08154297	-76.17919922	+2576	+11.12695313	-3.53320313	-0.72509766	+14.12841797	-43.94531250	+5.38330078	+2220	+9.43066406	-8.25292969	-2.20605469	+55.30517578	-16.12792969	-49.52636719	+1988
+1458241349.79900000	+11.69824219	-5.10644531	-0.87451172	+47.96630859	-26.43310547	-76.64062500	+2600	+11.19726563	-3.48486328	-0.75585938	+14.65576172	-44.56054688	+4.59228516	+2236	+9.49658203	-8.21777344	-2.26757813	+55.01953125	-16.45751953	-50.00976563	+2004
+1458241349.80310010	+11.75976563	-5.08886719	-0.88769531	+47.50488281	-26.78466797	-77.05810547	+2628	+11.25878906	-3.44091797	-0.79541016	+15.05126953	-45.08789063	+3.93310547	+2252	+9.54931641	-8.19140625	-2.32910156	+54.60205078	-16.78710938	-50.47119141	+2016
+1458241349.80730010	+11.83007813	-5.07568359	-0.90966797	+46.97753906	-27.13623047	-77.45361328	+2656	+11.32470703	-3.39257813	-0.84375000	+15.46875000	-45.54931641	+3.22998047	+2272	+9.61083984	-8.15625000	-2.39941406	+54.27246094	-17.11669922	-50.82275391	+2040
+1458241349.81150010	+11.90039063	-5.06250000	-0.91845703	+46.47216797	-27.50976563	-77.91503906	+2680	+11.39501953	-3.34423828	-0.87011719	+16.01806641	-46.18652344	+2.39501953	+2288	+9.67675781	-8.12109375	-2.46093750	+53.96484375	-17.42431641	-51.30615234	+2060
+1458241349.81559990	+11.96630859	-5.04052734	-0.93164063	+45.98876953	-27.88330078	-78.31054688	+2712	+11.46093750	-3.30029297	-0.91406250	+16.41357422	-46.66992188	+1.73583984	+2304	+9.72949219	-8.09033203	-2.52246094	+53.54736328	-17.73193359	-51.74560547	+2080
+1458241349.81979990	+12.03662109	-5.02734375	-0.95361328	+45.46142578	-28.23486328	-78.66210938	+2744	+11.53125000	-3.25195313	-0.96240234	+16.85302734	-47.08740234	+1.01074219	+2324	+9.79541016	-8.05517578	-2.59277344	+53.21777344	-18.06152344	-52.07519531	+2108
+1458241349.82810000	+12.17724609	-4.99218750	-0.97998047	+44.45068359	-29.02587891	-79.43115234	+2808	+11.67626953	-3.15527344	-1.03710938	+17.79785156	-48.14208984	-0.48339844	+2356	+9.92724609	-7.98486328	-2.71582031	+52.53662109	-18.65478516	-52.95410156	+2156
+1458241349.83229990	+12.24755859	-4.97900391	-0.99755859	+43.87939453	-29.39941406	-79.76074219	+2840	+11.74658203	-3.11132813	-1.08544922	+18.19335938	-48.55957031	-1.18652344	+2372	+9.99755859	-7.94091797	-2.78613281	+52.27294922	-18.98437500	-53.28369141	+2188
+1458241349.83640000	+12.31787109	-4.96582031	-1.01074219	+43.30810547	-29.81689453	-80.13427734	+2868	+11.82128906	-3.06298828	-1.11621094	+18.69873047	-49.13085938	-2.04345703	+2388	+10.07666016	-7.90136719	-2.83447266	+52.05322266	-19.31396484	-53.83300781	+2216
+1458241349.84060000	+12.38378906	-4.94384766	-1.02832031	+42.82470703	-30.25634766	-80.46386719	+2904	+11.89160156	-3.01464844	-1.16455078	+19.09423828	-49.54833984	-2.68066406	+2404	+10.15136719	-7.85742188	-2.88281250	+51.78955078	-19.64355469	-54.36035156	+2240
+1458241349.84480000	+12.45410156	-4.93066406	-1.05029297	+42.25341797	-30.62988281	-80.72753906	+2936	+11.96630859	-2.97070313	-1.21289063	+19.46777344	-49.92187500	-3.38378906	+2420	+10.23046875	-7.80908203	-2.94433594	+51.56982422	-19.99511719	-54.75585938	+2268
+1458241349.84890010	+12.52880859	-4.92187500	-1.06347656	+41.66015625	-31.04736328	-81.05712891	+2968	+12.04101563	-2.92675781	-1.24365234	+19.97314453	-50.44921875	-4.24072266	+2436	+10.31835938	-7.76513672	-2.98388672	+51.43798828	-20.32470703	-55.34912109	+2288
+1458241349.85310010	+12.59912109	-4.89550781	-1.08984375	+41.15478516	-31.44287109	-81.27685547	+3000	+12.11572266	-2.87841797	-1.29199219	+20.34667969	-50.82275391	-4.85595703	+2452	+10.40185547	-7.71679688	-3.03222656	+51.24023438	-20.67626953	-55.87646484	+2308
+1458241349.85730000	+12.66943359	-4.88232422	-1.12060547	+40.53955078	-31.81640625	-81.45263672	+3036	+12.18603516	-2.83447266	-1.34472656	+20.67626953	-51.15234375	-5.53710938	+2468	+10.48974609	-7.66845703	-3.08496094	+51.06445313	-21.02783203	-56.29394531	+2332
+1458241349.86139990	+12.73974609	-4.87353516	-1.14257813	+39.94628906	-32.21191406	-81.71630859	+3064	+12.26513672	-2.79492188	-1.37548828	+21.15966797	-51.63574219	-6.37207031	+2484	+10.58203125	-7.61572266	-3.12451172	+50.93261719	-21.40136719	-56.86523438	+2348
+1458241349.86560010	+12.80566406	-4.84716797	-1.16455078	+39.44091797	-32.60742188	-81.91406250	+3096	+12.33544922	-2.74218750	-1.42822266	+21.48925781	-51.96533203	-6.96533203	+2500	+10.66552734	-7.56298828	-3.16406250	+50.77880859	-21.77490234	-57.39257813	+2360
+1458241349.86980010	+12.87597656	-4.83398438	-1.19531250	+38.86962891	-32.98095703	-82.08984375	+3124	+12.41015625	-2.70263672	-1.48095703	+21.79687500	-52.22900391	-7.62451172	+2516	+10.75341797	-7.51025391	-3.21679688	+50.62500000	-22.12646484	-57.83203125	+2372
+1458241349.87389990	+12.94189453	-4.82080078	-1.21728516	+38.29833984	-33.35449219	-82.35351563	+3152	+12.48486328	-2.66308594	-1.51171875	+22.23632813	-52.69042969	-8.45947266	+2528	+10.84570313	-7.45751953	-3.25195313	+50.51513672	-22.47802734	-58.38134766	+2380
+1458241349.87809990	+13.01220703	-4.79443359	-1.24365234	+37.85888672	-33.72802734	-82.52929688	+3184	+12.56396484	-2.61035156	-1.56005859	+22.58789063	-52.97607422	-9.05273438	+2548	+10.93359375	-7.40478516	-3.29150391	+50.38330078	-22.87353516	-58.90869141	+2384
+1458241349.88229990	+13.08691406	-4.77685547	-1.27880859	+37.30957031	-34.05761719	-82.68310547	+3212	+12.63867188	-2.57080078	-1.61279297	+22.89550781	-53.21777344	-9.68994141	+2564	+11.01708984	-7.35644531	-3.34423828	+50.20751953	-23.18115234	-59.30419922	+2392
+1458241349.88640000	+13.15283203	-4.75927734	-1.30517578	+36.80419922	-34.40917969	-82.92480469	+3236	+12.71337891	-2.52685547	-1.64355469	+23.37890625	-53.61328125	-10.54687500	+2576	+11.10498047	-7.30371094	-3.38378906	+50.05371094	-23.48876953	-59.78759766	+2396
+1458241349.89060000	+13.22314453	-4.72851563	-1.33154297	+36.38671875	-34.73876953	-83.10058594	+3268	+12.79248047	-2.47412109	-1.68750000	+23.73046875	-53.87695313	-11.11816406	+2596	+11.18408203	-7.25097656	-3.42773438	+49.85595703	-23.81835938	-60.18310547	+2396
+1458241349.89479990	+13.29345703	-4.70654297	-1.36669922	+35.92529297	-35.04638672	-83.25439453	+3296	+12.86718750	-2.43017578	-1.74023438	+24.01611328	-54.07470703	-11.75537109	+2612	+11.25878906	-7.20703125	-3.48486328	+49.59228516	-24.08203125	-60.49072266	+2400
+1458241349.89890000	+13.35937500	-4.68017578	-1.38427734	+35.48583984	-35.39794922	-83.51806641	+3320	+12.94628906	-2.39062500	-1.76660156	+24.47753906	-54.44824219	-12.59033203	+2624	+11.33789063	-7.15869141	-3.52880859	+49.37255859	-24.32373047	-60.86425781	+2400
+1458241349.90310000	+13.42529297	-4.64062500	-1.40185547	+35.20019531	-35.77148438	-83.78173828	+3348	+13.02099609	-2.33349609	-1.80615234	+24.85107422	-54.66796875	-13.18359375	+2640	+11.40380859	-7.10595703	-3.57714844	+49.15283203	-24.58740234	-61.19384766	+2404
+1458241349.90730000	+13.49560547	-4.61425781	-1.42382813	+34.82666016	-36.07910156	-84.02343750	+3376	+13.10009766	-2.28955078	-1.85449219	+25.20263672	-54.86572266	-13.84277344	+2660	+11.47412109	-7.06201172	-3.63867188	+48.84521484	-24.76318359	-61.43554688	+2408
+1458241349.91140010	+13.56591797	-4.58349609	-1.43261719	+34.49707031	-36.43066406	-84.37500000	+3404	+13.17919922	-2.24121094	-1.87646484	+25.70800781	-55.21728516	-14.72167969	+2672	+11.54443359	-7.01806641	-3.68701172	+48.60351563	-24.96093750	-61.78710938	+2416
+1458241349.91560010	+13.63623047	-4.53955078	-1.45019531	+34.25537109	-36.76025391	-84.61669922	+3432	+13.25830078	-2.18408203	-1.90722656	+26.16943359	-55.43701172	-15.35888672	+2692	+11.60595703	-6.96972656	-3.73535156	+48.33984375	-25.15869141	-62.05078125	+2424
+1458241349.91969990	+13.70654297	-4.50878906	-1.47216797	+33.92578125	-37.06787109	-84.85839844	+3464	+13.33740234	-2.13574219	-1.94677734	+26.54296875	-55.63476563	-16.04003906	+2708	+11.67187500	-6.93017578	-3.79687500	+48.03222656	-25.29052734	-62.24853516	+2436
+1458241349.92389990	+13.76806641	-4.47363281	-1.48095703	+33.64013672	-37.41943359	-85.18798828	+3492	+13.41650391	-2.09179688	-1.96435547	+27.04833984	-55.94238281	-16.89697266	+2720	+11.73779297	-6.89062500	-3.84521484	+47.74658203	-25.40039063	-62.51220703	+2448
+1458241349.92810010	+13.83398438	-4.42968750	-1.48974609	+33.44238281	-37.77099609	-85.45166016	+3524	+13.49560547	-2.03027344	-1.99511719	+27.50976563	-56.14013672	-17.51220703	+2740	+11.79492188	-6.83789063	-3.89794922	+47.48291016	-25.55419922	-62.73193359	+2464
+1458241349.93220000	+13.89990234	-4.39013672	-1.50292969	+33.15673828	-38.10058594	-85.71533203	+3556	+13.57031250	-1.98193359	-2.02587891	+27.92724609	-56.31591797	-18.21533203	+2756	+11.86083984	-6.79394531	-3.95947266	+47.19726563	-25.68603516	-62.88574219	+2484
+1458241349.93639990	+13.96582031	-4.35498047	-1.50292969	+32.91503906	-38.47412109	-86.06689453	+3588	+13.64501953	-1.93359375	-2.04345703	+28.45458984	-56.62353516	-19.05029297	+2772	+11.92675781	-6.75000000	-3.99902344	+46.97753906	-25.81787109	-63.19335938	+2504
+1458241349.94059990	+14.03613281	-4.30664063	-1.51171875	+32.73925781	-38.84765625	-86.33056641	+3624	+13.72412109	-1.86767578	-2.06542969	+28.95996094	-56.82128906	-19.70947266	+2792	+11.99267578	-6.69726563	-4.04296875	+46.80175781	-26.01562500	-63.43505859	+2528
+1458241349.94470000	+14.09765625	-4.27148438	-1.51611328	+32.47558594	-39.19921875	-86.61621094	+3656	+13.79882813	-1.82373047	-2.09179688	+29.39941406	-57.01904297	-20.43457031	+2808	+12.05859375	-6.64892578	-4.09130859	+46.58203125	-26.14746094	-63.65478516	+2552
+1458241349.94890000	+14.15917969	-4.24072266	-1.52050781	+32.18994141	-39.57275391	-86.90185547	+3688	+13.87353516	-1.77539063	-2.10058594	+29.92675781	-57.28271484	-21.26953125	+2824	+12.12890625	-6.60058594	-4.12207031	+46.42822266	-26.32324219	-64.00634766	+2576
+1458241349.95310000	+14.22509766	-4.19238281	-1.53369141	+31.97021484	-39.90234375	-87.09960938	+3728	+13.94824219	-1.70947266	-2.12255859	+30.41015625	-57.45849609	-21.90673828	+2844	+12.19921875	-6.53906250	-4.15722656	+46.31835938	-26.56494141	-64.27001953	+2600
+1458241349.95720010	+14.28222656	-4.16162109	-1.54687500	+31.61865234	-40.23193359	-87.29736328	+3760	+14.01855469	-1.66552734	-2.14892578	+30.82763672	-57.61230469	-22.60986328	+2860	+12.27832031	-6.48632813	-4.19677734	+46.18652344	-26.78466797	-64.53369141	+2628
+1458241349.96140000	+14.34375000	-4.13525391	-1.55566406	+31.28906250	-40.60546875	-87.51708984	+3792	+14.08447266	-1.61718750	-2.16650391	+31.31103516	-57.81005859	-23.35693359	+2880	+12.35302734	-6.42919922	-4.22314453	+46.07666016	-27.04833984	-64.86328125	+2648
+1458241349.96560000	+14.40087891	-4.09130859	-1.56884766	+31.00341797	-40.95703125	-87.67089844	+3828	+14.15478516	-1.56005859	-2.18847656	+31.77246094	-57.96386719	-23.99414063	+2900	+12.43212891	-6.35888672	-4.24951172	+46.05468750	-27.35595703	-65.14892578	+2672
+1458241349.96970010	+14.45361328	-4.06494141	-1.57763672	+30.60791016	-41.30859375	-87.82470703	+3860	+14.22070313	-1.51611328	-2.21044922	+32.16796875	-58.09570313	-24.67529297	+2916	+12.51123047	-6.29736328	-4.27587891	+45.98876953	-27.68554688	-65.43457031	+2696
+1458241349.97390010	+14.51074219	-4.04296875	-1.59082031	+30.21240234	-41.68212891	-87.97851563	+3888	+14.28662109	-1.47216797	-2.22802734	+32.62939453	-58.27148438	-25.42236328	+2936	+12.59472656	-6.23583984	-4.28466797	+45.98876953	-28.05908203	-65.83007813	+2712
+1458241349.97810010	+14.56347656	-4.00341797	-1.60839844	+29.88281250	-42.03369141	-88.08837891	+3920	+14.35253906	-1.41503906	-2.25439453	+33.09082031	-58.40332031	-26.05957031	+2956	+12.67822266	-6.16552734	-4.29785156	+46.01074219	-28.45458984	-66.20361328	+2728
+1458241349.98219990	+14.61621094	-3.98144531	-1.62597656	+29.46533203	-42.36328125	-88.19824219	+3948	+14.41845703	-1.37109375	-2.27636719	+33.50830078	-58.51318359	-26.78466797	+2976	+12.76171875	-6.10400391	-4.31542969	+45.98876953	-28.82812500	-66.53320313	+2740
+1458241349.98639990	+14.66894531	-3.95947266	-1.63476563	+29.06982422	-42.71484375	-88.33007813	+3972	+14.47558594	-1.32714844	-2.29394531	+34.01367188	-58.62304688	-27.57568359	+2996	+12.84082031	-6.04248047	-4.32861328	+45.96679688	-29.20166016	-66.88476563	+2748
+1458241349.99050000	+14.72167969	-3.92431641	-1.65234375	+28.69628906	-43.06640625	-88.39599609	+4000	+14.54150391	-1.27441406	-2.32031250	+34.47509766	-58.71093750	-28.23486328	+3016	+12.91992188	-5.96777344	-4.34179688	+46.01074219	-29.61914063	-67.21435547	+2756
+1458241349.99470000	+14.77001953	-3.89794922	-1.66992188	+28.23486328	-43.41796875	-88.43994141	+4020	+14.60302734	-1.23046875	-2.34228516	+34.93652344	-58.75488281	-28.98193359	+3036	+13.00341797	-5.90625000	-4.35498047	+45.98876953	-30.01464844	-67.54394531	+2760
+1458241349.99889990	+14.81396484	-3.87597656	-1.67871094	+27.79541016	-43.79150391	-88.52783203	+4044	+14.66015625	-1.18652344	-2.36425781	+35.44189453	-58.84277344	-29.79492188	+3060	+13.07812500	-5.84472656	-4.36816406	+45.96679688	-30.41015625	-67.85156250	+2764
+1458241350.00300000	+14.85791016	-3.84082031	-1.68310547	+27.46582031	-44.23095703	-88.61572266	+4064	+14.72167969	-1.13378906	-2.38183594	+36.03515625	-58.93066406	-30.58593750	+3080	+13.15283203	-5.77880859	-4.38134766	+45.98876953	-30.84960938	-68.22509766	+2764
+1458241350.00720000	+14.90185547	-3.81005859	-1.69189453	+27.09228516	-44.62646484	-88.70361328	+4084	+14.77880859	-1.08984375	-2.39941406	+36.60644531	-58.99658203	-31.44287109	+3104	+13.22314453	-5.72607422	-4.39453125	+45.94482422	-31.22314453	-68.57666016	+2764
+1458241350.01140000	+14.94580078	-3.77929688	-1.68750000	+26.74072266	-45.06591797	-88.85742188	+4108	+14.83593750	-1.04150391	-2.40820313	+37.30957031	-59.10644531	-32.45361328	+3124	+13.29345703	-5.66894531	-4.40771484	+45.92285156	-31.57470703	-68.92822266	+2760
+1458241350.01550010	+14.98974609	-3.73535156	-1.68310547	+26.49902344	-45.52734375	-89.01123047	+4132	+14.89746094	-0.98876953	-2.41699219	+37.99072266	-59.17236328	-33.37646484	+3144	+13.35937500	-5.60742188	-4.41650391	+45.94482422	-31.94824219	-69.32373047	+2764
+1458241350.01970010	+15.03808594	-3.70019531	-1.67871094	+26.21337891	-45.96679688	-89.14306641	+4152	+14.95898438	-0.93603516	-2.42578125	+38.73779297	-59.19433594	-34.38720703	+3168	+13.42529297	-5.56347656	-4.42968750	+45.92285156	-32.27783203	-69.71923828	+2760
+1458241350.02390000	+15.07324219	-3.66064453	-1.66113281	+25.97167969	-46.47216797	-89.31884766	+4180	+15.01171875	-0.88330078	-2.42578125	+39.57275391	-59.28222656	-35.50781250	+3192	+13.48242188	-5.51074219	-4.45605469	+45.85693359	-32.54150391	-70.02685547	+2764
+1458241350.02800010	+15.11279297	-3.61669922	-1.63916016	+25.79589844	-47.02148438	-89.51660156	+4208	+15.06884766	-0.82177734	-2.42578125	+40.47363281	-59.34814453	-36.60644531	+3216	+13.53955078	-5.45361328	-4.47363281	+45.87890625	-32.82714844	-70.40039063	+2772
+1458241350.03220010	+15.15234375	-3.57275391	-1.62158203	+25.59814453	-47.57080078	-89.69238281	+4236	+15.12597656	-0.76904297	-2.42578125	+41.35253906	-59.39208984	-37.74902344	+3240	+13.59228516	-5.41406250	-4.49560547	+45.85693359	-33.09082031	-70.79589844	+2780
+1458241350.03640010	+15.18310547	-3.52880859	-1.59082031	+25.42236328	-48.14208984	-89.95605469	+4268	+15.18310547	-0.71191406	-2.41699219	+42.31933594	-59.47998047	-39.00146484	+3268	+13.64501953	-5.36572266	-4.51318359	+45.83496094	-33.33251953	-71.19140625	+2792
+1458241350.04049990	+15.22265625	-3.47167969	-1.55566406	+25.40039063	-48.75732422	-90.21972656	+4304	+15.24023438	-0.65039063	-2.40820313	+43.30810547	-59.54589844	-40.23193359	+3296	+13.69335938	-5.31738281	-4.52636719	+45.90087891	-33.61816406	-71.63085938	+2808
+1458241350.04469990	+15.25781250	-3.42333984	-1.52050781	+25.33447266	-49.37255859	-90.50537109	+4340	+15.29296875	-0.59326172	-2.39501953	+44.36279297	-59.58984375	-41.52832031	+3324	+13.74609375	-5.27343750	-4.54394531	+45.90087891	-33.85986328	-72.07031250	+2824
+1458241350.04889990	+15.29296875	-3.37939453	-1.48535156	+25.29052734	-49.98779297	-90.81298828	+4380	+15.34570313	-0.53173828	-2.37744141	+45.46142578	-59.65576172	-42.89062500	+3352	+13.79443359	-5.23388672	-4.55273438	+45.94482422	-34.07958984	-72.57568359	+2844
+1458241350.05300000	+15.32812500	-3.32226563	-1.45019531	+25.24658203	-50.60302734	-91.05468750	+4416	+15.39843750	-0.46142578	-2.36865234	+46.51611328	-59.63378906	-44.12109375	+3380	+13.84716797	-5.18115234	-4.56591797	+46.07666016	-34.36523438	-73.03710938	+2868
+1458241350.05720000	+15.36328125	-3.27832031	-1.41943359	+25.15869141	-51.19628906	-91.29638672	+4452	+15.45556641	-0.40429688	-2.35546875	+47.52685547	-59.63378906	-45.39550781	+3408	+13.89990234	-5.13720703	-4.57910156	+46.14257813	-34.60693359	-73.47656250	+2896
+1458241350.06139990	+15.38964844	-3.23437500	-1.38427734	+25.07080078	-51.76757813	-91.53808594	+4492	+15.49951172	-0.34716797	-2.34228516	+48.55957031	-59.63378906	-46.71386719	+3432	+13.94824219	-5.08886719	-4.58789063	+46.23046875	-34.87060547	-73.95996094	+2924
+1458241350.06550000	+15.42041016	-3.18164063	-1.35351563	+25.02685547	-52.36083984	-91.75781250	+4528	+15.54785156	-0.28125000	-2.32910156	+49.59228516	-59.58984375	-47.92236328	+3460	+13.99658203	-5.03613281	-4.60107422	+46.36230469	-35.15625000	-74.37744141	+2956
+1458241350.06970000	+15.44677734	-3.14208984	-1.32275391	+24.91699219	-52.95410156	-91.99951172	+4568	+15.59179688	-0.22412109	-2.31591797	+50.55908203	-59.54589844	-49.17480469	+3488	+14.04492188	-4.98339844	-4.60986328	+46.42822266	-35.46386719	-74.79492188	+2988
+1458241350.07380010	+15.47753906	-3.10253906	-1.29638672	+24.76318359	-53.52539063	-92.17529297	+4600	+15.63574219	-0.17138672	-2.30712891	+51.52587891	-59.47998047	-50.40527344	+3512	+14.09765625	-4.93945313	-4.60546875	+46.58203125	-35.81542969	-75.36621094	+3020
+1458241350.07800010	+15.50390625	-3.05859375	-1.27880859	+24.56542969	-54.03076172	-92.26318359	+4632	+15.67968750	-0.10546875	-2.30712891	+52.38281250	-59.37011719	-51.41601563	+3536	+14.15478516	-4.88232422	-4.60107422	+46.75781250	-36.23291016	-75.82763672	+3056
+1458241350.08220010	+15.53027344	-3.02783203	-1.26562500	+24.30175781	-54.51416016	-92.35107422	+4664	+15.71923828	-0.05712891	-2.30712891	+53.15185547	-59.21630859	-52.47070313	+3556	+14.20751953	-4.82958984	-4.60107422	+46.88964844	-36.58447266	-76.26708984	+3084
+1458241350.08629990	+15.55664063	-2.99707031	-1.25683594	+24.01611328	-54.95361328	-92.39501953	+4688	+15.75878906	-0.00878906	-2.30273438	+53.96484375	-59.10644531	-53.56933594	+3580	+14.26464844	-4.78125000	-4.59228516	+47.04345703	-36.97998047	-76.77246094	+3116
+1458241350.09050010	+15.57861328	-2.96630859	-1.25683594	+23.64257813	-55.32714844	-92.35107422	+4712	+15.79833984	+0.04394531	-2.30712891	+54.62402344	-58.90869141	-54.44824219	+3604	+14.32617188	-4.71972656	-4.59228516	+47.19726563	-37.39746094	-77.12402344	+3144
+1458241350.09470010	+15.60058594	-2.94873047	-1.26123047	+23.15917969	-55.70068359	-92.26318359	+4736	+15.83349609	+0.08349609	-2.31591797	+55.17333984	-58.73291016	-55.28320313	+3620	+14.37890625	-4.66699219	-4.59228516	+47.28515625	-37.81494141	-77.45361328	+3168
+1458241350.09879990	+15.62255859	-2.92675781	-1.26123047	+22.69775391	-56.09619141	-92.17529297	+4756	+15.86425781	+0.12304688	-2.31591797	+55.76660156	-58.57910156	-56.18408203	+3640	+14.43164063	-4.61425781	-4.58349609	+47.41699219	-38.25439453	-77.84912109	+3188
+1458241350.10299990	+15.64453125	-2.90478516	-1.27001953	+22.21435547	-56.44775391	-92.02148438	+4772	+15.89941406	+0.17138672	-2.32470703	+56.25000000	-58.35937500	-56.86523438	+3664	+14.48437500	-4.55273438	-4.57910156	+47.54882813	-38.71582031	-78.17871094	+3204
+1458241350.10719990	+15.66210938	-2.88720703	-1.27880859	+21.66503906	-56.77734375	-91.84570313	+4792	+15.93457031	+0.20654297	-2.33789063	+56.64550781	-58.13964844	-57.54638672	+3684	+14.53271484	-4.50439453	-4.57910156	+47.61474609	-39.11132813	-78.48632813	+3216
+1458241350.11130000	+15.68408203	-2.87402344	-1.27880859	+21.13769531	-57.15087891	-91.71386719	+4804	+15.96972656	+0.24609375	-2.33349609	+57.17285156	-58.00781250	-58.35937500	+3704	+14.58544922	-4.45605469	-4.56591797	+47.72460938	-39.52880859	-78.85986328	+3228
+1458241350.11550000	+15.70166016	-2.85205078	-1.28759766	+20.56640625	-57.43652344	-91.45019531	+4820	+16.00488281	+0.28564453	-2.34228516	+57.54638672	-57.78808594	-58.97460938	+3724	+14.63818359	-4.39892578	-4.55712891	+47.83447266	-39.96826172	-79.16748047	+3236
+1458241350.11970000	+15.72363281	-2.84326172	-1.30517578	+19.92919922	-57.70019531	-91.18652344	+4832	+16.04003906	+0.31640625	-2.35107422	+57.85400391	-57.56835938	-59.54589844	+3744	+14.69531250	-4.35498047	-4.55712891	+47.90039063	-40.34179688	-79.43115234	+3240
+1458241350.12380000	+15.74121094	-2.83007813	-1.30078125	+19.37988281	-58.07373047	-91.03271484	+4844	+16.07080078	+0.34716797	-2.34228516	+58.24951172	-57.43652344	-60.29296875	+3764	+14.73925781	-4.30664063	-4.55273438	+47.98828125	-40.64941406	-79.69482422	+3240
+1458241350.12800000	+15.75878906	-2.80810547	-1.30078125	+18.85253906	-58.38134766	-90.76904297	+4856	+16.10595703	+0.38671875	-2.33789063	+58.57910156	-57.23876953	-60.84228516	+3788	+14.77880859	-4.25390625	-4.55273438	+48.05419922	-40.97900391	-79.89257813	+3244
+1458241350.13220000	+15.77636719	-2.79052734	-1.30078125	+18.28125000	-58.68896484	-90.50537109	+4864	+16.14111328	+0.42187500	-2.33349609	+58.84277344	-57.06298828	-61.36962891	+3808	+14.81835938	-4.21435547	-4.55712891	+48.05419922	-41.24267578	-80.09033203	+3240
+1458241350.13630010	+15.79394531	-2.77734375	-1.28320313	+17.77587891	-59.10644531	-90.32958984	+4880	+16.17187500	+0.45703125	-2.32031250	+59.19433594	-56.97509766	-62.02880859	+3832	+14.85351563	-4.17041016	-4.55273438	+48.12011719	-41.50634766	-80.35400391	+3240
+1458241350.14050010	+15.81152344	-2.74658203	-1.26562500	+17.31445313	-59.50195313	-90.06591797	+4892	+16.21142578	+0.50097656	-2.30273438	+59.56787109	-56.86523438	-62.60009766	+3860	+14.88867188	-4.12646484	-4.54394531	+48.20800781	-41.77001953	-80.63964844	+3240
+1458241350.14459990	+15.83349609	-2.72460938	-1.24804688	+16.85302734	-59.87548828	-89.84619141	+4908	+16.24658203	+0.53613281	-2.28515625	+59.89746094	-56.75537109	-63.14941406	+3888	+14.92822266	-4.09130859	-4.54394531	+48.29589844	-41.96777344	-80.92529297	+3244
+1458241350.14879990	+15.85546875	-2.69824219	-1.21728516	+16.52343750	-60.33691406	-89.75830078	+4928	+16.28173828	+0.57568359	-2.25000000	+60.33691406	-56.71142578	-63.85253906	+3916	+14.95898438	-4.05615234	-4.53515625	+48.38378906	-42.12158203	-81.21093750	+3248
+1458241350.15300010	+15.87744141	-2.66308594	-1.18212891	+16.21582031	-60.75439453	-89.56054688	+4952	+16.32128906	+0.61962891	-2.21923828	+60.75439453	-56.66748047	-64.46777344	+3948	+14.99414063	-4.01660156	-4.53515625	+48.47167969	-42.27539063	-81.45263672	+3256
+1458241350.15710000	+15.89941406	-2.63232422	-1.15576172	+15.86425781	-61.14990234	-89.36279297	+4972	+16.35205078	+0.65917969	-2.18847656	+61.12792969	-56.62353516	-65.08300781	+3980	+15.02929688	-3.98583984	-4.53515625	+48.51562500	-42.38525391	-81.69433594	+3264
+1458241350.16129990	+15.91699219	-2.60595703	-1.12060547	+15.51269531	-61.56738281	-89.18701172	+4992	+16.38281250	+0.69433594	-2.15771484	+61.45751953	-56.57958984	-65.61035156	+4012	+15.05126953	-3.95507813	-4.53515625	+48.58154297	-42.47314453	-81.93603516	+3276
+1458241350.16549990	+15.93457031	-2.57080078	-1.08105469	+15.24902344	-62.02880859	-88.98925781	+5020	+16.41357422	+0.74267578	-2.12695313	+61.83105469	-56.55761719	-66.13769531	+4044	+15.07763672	-3.91552734	-4.53515625	+48.66943359	-42.58300781	-82.15576172	+3292
+1458241350.16960000	+15.95654297	-2.53564453	-1.04150391	+14.94140625	-62.46826172	-88.76953125	+5044	+16.44873047	+0.78222656	-2.09619141	+62.13867188	-56.55761719	-66.62109375	+4076	+15.09960938	-3.88476563	-4.53076172	+48.73535156	-42.67089844	-82.37548828	+3312
+1458241350.17380000	+15.97412109	-2.50048828	-1.00634766	+14.63378906	-62.90771484	-88.59375000	+5072	+16.47949219	+0.81738281	-2.06103516	+62.44628906	-56.55761719	-67.12646484	+4112	+15.12597656	-3.85400391	-4.52197266	+48.84521484	-42.80273438	-82.68310547	+3336
+1458241350.17800000	+15.99609375	-2.46093750	-0.97119141	+14.37011719	-63.32519531	-88.33007813	+5096	+16.51025391	+0.86132813	-2.02587891	+62.84179688	-56.60156250	-67.65380859	+4144	+15.15673828	-3.81884766	-4.51318359	+48.95507813	-42.95654297	-82.90283203	+3360
+1458241350.18210010	+16.01806641	-2.43896484	-0.93603516	+14.04052734	-63.69873047	-88.11035156	+5120	+16.54101563	+0.89208984	-1.99072266	+63.17138672	-56.64550781	-68.18115234	+4176	+15.18750000	-3.79248047	-4.50439453	+48.99902344	-43.08837891	-83.16650391	+3388
+1458241350.18630000	+16.03564453	-2.41259766	-0.90966797	+13.66699219	-64.05029297	-87.84667969	+5144	+16.57177734	+0.92285156	-1.96435547	+63.36914063	-56.62353516	-68.55468750	+4208	+15.20947266	-3.76611328	-4.50000000	+49.04296875	-43.19824219	-83.38623047	+3416
+1458241350.19050000	+16.05322266	-2.38623047	-0.88769531	+13.27148438	-64.35791016	-87.56103516	+5168	+16.59814453	+0.95800781	-1.94677734	+63.56689453	-56.62353516	-68.86230469	+4236	+15.24023438	-3.73095703	-4.50000000	+49.06494141	-43.33007813	-83.45214844	+3444
+1458241350.19460010	+16.06640625	-2.37304688	-0.86572266	+12.78808594	-64.66552734	-87.20947266	+5188	+16.62451172	+0.97558594	-1.92919922	+63.63281250	-56.62353516	-69.14794922	+4260	+15.25781250	-3.70019531	-4.50000000	+49.04296875	-43.48388672	-83.51806641	+3472
+1458241350.19880010	+16.07958984	-2.35986328	-0.86132813	+12.19482422	-64.88525391	-86.74804688	+5208	+16.64648438	+0.99316406	-1.92041016	+63.63281250	-56.62353516	-69.34570313	+4284	+15.28417969	-3.66943359	-4.50000000	+48.99902344	-43.70361328	-83.60595703	+3496
+1458241350.20300010	+16.09277344	-2.34228516	-0.85693359	+11.64550781	-65.10498047	-86.30859375	+5224	+16.67285156	+1.01074219	-1.90283203	+63.72070313	-56.66748047	-69.60937500	+4312	+15.31054688	-3.62988281	-4.49560547	+49.02099609	-43.92333984	-83.67187500	+3524
+1458241350.20709990	+16.10595703	-2.34228516	-0.85253906	+11.00830078	-65.32470703	-85.84716797	+5240	+16.69482422	+1.01953125	-1.88964844	+63.74267578	-56.71142578	-69.87304688	+4336	+15.33251953	-3.59912109	-4.49121094	+48.97705078	-44.16503906	-83.75976563	+3544
+1458241350.21129990	+16.11914063	-2.34228516	-0.85693359	+10.37109375	-65.47851563	-85.40771484	+5252	+16.72119141	+1.02832031	-1.88085938	+63.67675781	-56.75537109	-70.04882813	+4356	+15.35888672	-3.57275391	-4.48242188	+48.93310547	-44.42871094	-83.84765625	+3564
+1458241350.21550010	+16.13232422	-2.34228516	-0.86572266	+9.71191406	-65.58837891	-84.92431641	+5264	+16.74316406	+1.04150391	-1.87646484	+63.61083984	-56.77734375	-70.18066406	+4380	+15.38964844	-3.53759766	-4.48242188	+48.88916016	-44.69238281	-83.84765625	+3580
+1458241350.21960000	+16.14550781	-2.35107422	-0.87890625	+9.00878906	-65.67626953	-84.44091797	+5276	+16.76953125	+1.04150391	-1.87207031	+63.50097656	-56.79931641	-70.29052734	+4400	+15.42041016	-3.50683594	-4.48242188	+48.80126953	-44.93408203	-83.82568359	+3592
+1458241350.22379990	+16.14990234	-2.35546875	-0.89208984	+8.28369141	-65.76416016	-83.93554688	+5288	+16.78710938	+1.04150391	-1.86767578	+63.32519531	-56.82128906	-70.37841797	+4420	+15.44238281	-3.48046875	-4.48242188	+48.66943359	-45.17578125	-83.75976563	+3600
+1458241350.22790000	+16.15869141	-2.36425781	-0.90527344	+7.58056641	-65.85205078	-83.45214844	+5300	+16.80468750	+1.04589844	-1.86767578	+63.19335938	-56.86523438	-70.46630859	+4440	+15.46435547	-3.44531250	-4.48681641	+48.55957031	-45.43945313	-83.71582031	+3604
+1458241350.23210000	+16.16748047	-2.36865234	-0.91845703	+6.87744141	-65.91796875	-82.94677734	+5312	+16.81787109	+1.04589844	-1.86328125	+63.01757813	-56.93115234	-70.51025391	+4460	+15.48632813	-3.41015625	-4.48681641	+48.44970703	-45.68115234	-83.64990234	+3608
+1458241350.23630000	+16.17626953	-2.37304688	-0.92724609	+6.24023438	-66.02783203	-82.50732422	+5320	+16.83544922	+1.04589844	-1.85449219	+62.90771484	-57.01904297	-70.62011719	+4484	+15.50830078	-3.37939453	-4.48242188	+48.38378906	-45.94482422	-83.60595703	+3608
+1458241350.24040010	+16.18505859	-2.36865234	-0.93603516	+5.64697266	-66.13769531	-82.08984375	+5328	+16.85302734	+1.05029297	-1.83691406	+62.84179688	-57.15087891	-70.79589844	+4508	+15.53027344	-3.34863281	-4.47363281	+48.33984375	-46.20849609	-83.67187500	+3604
+1458241350.24460010	+16.19384766	-2.36865234	-0.94482422	+5.11962891	-66.22558594	-81.71630859	+5336	+16.87060547	+1.05468750	-1.82373047	+62.81982422	-57.26074219	-70.94970703	+4532	+15.55664063	-3.32226563	-4.46923828	+48.29589844	-46.45019531	-83.75976563	+3600
+1458241350.24880000	+16.19824219	-2.36865234	-0.94042969	+4.63623047	-66.40136719	-81.40869141	+5344	+16.88378906	+1.05908203	-1.80615234	+62.77587891	-57.39257813	-71.12548828	+4560	+15.57421875	-3.30029297	-4.46044922	+48.25195313	-46.62597656	-83.82568359	+3596
+1458241350.25289990	+16.20703125	-2.36425781	-0.93603516	+4.17480469	-66.57714844	-81.10107422	+5352	+16.90136719	+1.06787109	-1.78857422	+62.75390625	-57.52441406	-71.27929688	+4584	+15.59619141	-3.27392578	-4.45166016	+48.18603516	-46.82373047	-83.89160156	+3596
+1458241350.25710010	+16.22021484	-2.34667969	-0.92724609	+3.77929688	-66.75292969	-80.79345703	+5360	+16.91894531	+1.08544922	-1.77099609	+62.77587891	-57.65625000	-71.41113281	+4612	+15.61816406	-3.25195313	-4.44726563	+48.14208984	-46.97753906	-83.95751953	+3592
+1458241350.26130010	+16.22460938	-2.32910156	-0.90966797	+3.47167969	-66.97265625	-80.59570313	+5376	+16.92773438	+1.10302734	-1.74462891	+62.86376953	-57.85400391	-71.65283203	+4640	+15.63134766	-3.22558594	-4.44726563	+48.12011719	-47.08740234	-84.00146484	+3588
+1458241350.26539990	+16.22900391	-2.30712891	-0.88330078	+3.22998047	-67.28027344	-80.39794922	+5392	+16.94531250	+1.12500000	-1.70507813	+63.06152344	-58.07373047	-71.98242188	+4672	+15.64453125	-3.20361328	-4.43408203	+48.16406250	-47.19726563	-84.17724609	+3592
+1458241350.26959990	+16.23779297	-2.28076172	-0.85253906	+3.05419922	-67.58789063	-80.26611328	+5412	+16.95410156	+1.14257813	-1.66552734	+63.25927734	-58.31542969	-72.29003906	+4704	+15.65771484	-3.18603516	-4.42089844	+48.20800781	-47.28515625	-84.39697266	+3596
+1458241350.27379990	+16.25097656	-2.25439453	-0.82177734	+2.96630859	-67.93945313	-80.20019531	+5432	+16.97167969	+1.16015625	-1.62597656	+63.43505859	-58.55712891	-72.61962891	+4736	+15.67089844	-3.16845703	-4.40332031	+48.25195313	-47.37304688	-84.61669922	+3600
+1458241350.27790000	+16.25976563	-2.22802734	-0.78222656	+2.87841797	-68.29101563	-80.15625000	+5452	+16.98925781	+1.18212891	-1.58203125	+63.69873047	-58.84277344	-72.99316406	+4768	+15.68408203	-3.15087891	-4.38574219	+48.31787109	-47.46093750	-84.88037109	+3612
+1458241350.28210000	+16.26855469	-2.20166016	-0.74267578	+2.83447266	-68.64257813	-80.15625000	+5472	+17.00683594	+1.20410156	-1.53808594	+64.00634766	-59.12841797	-73.38867188	+4800	+15.69726563	-3.14208984	-4.37255859	+48.33984375	-47.50488281	-85.12207031	+3624
+1458241350.28629990	+16.27734375	-2.17529297	-0.70312500	+2.83447266	-68.99414063	-80.22216797	+5492	+17.02001953	+1.22607422	-1.49414063	+64.24804688	-59.39208984	-73.74023438	+4832	+15.70605469	-3.13330078	-4.35937500	+48.38378906	-47.54882813	-85.38574219	+3640
+1458241350.29040000	+16.28173828	-2.15332031	-0.67236328	+2.85644531	-69.27978516	-80.31005859	+5512	+17.03320313	+1.25244141	-1.45019531	+64.55566406	-59.67773438	-74.11376953	+4864	+15.71923828	-3.11572266	-4.35058594	+48.38378906	-47.57080078	-85.53955078	+3656
+1458241350.29460000	+16.29052734	-2.12695313	-0.63281250	+2.87841797	-69.60937500	-80.39794922	+5532	+17.04638672	+1.26123047	-1.40625000	+64.77539063	-59.98535156	-74.48730469	+4896	+15.72802734	-3.10253906	-4.33740234	+48.38378906	-47.59277344	-85.69335938	+3676
+1458241350.29880000	+16.29492188	-2.10498047	-0.60644531	+2.98828125	-69.91699219	-80.57373047	+5552	+17.05957031	+1.27441406	-1.37109375	+64.88525391	-60.29296875	-74.72900391	+4924	+15.73681641	-3.08935547	-4.32861328	+48.38378906	-47.63671875	-85.86914063	+3700
+1458241350.30290010	+16.30371094	-2.08300781	-0.57568359	+3.09814453	-70.20263672	-80.79345703	+5572	+17.07275391	+1.28759766	-1.33154297	+65.12695313	-60.62255859	-75.08056641	+4956	+15.74560547	-3.07177734	-4.31542969	+48.36181641	-47.68066406	-86.02294922	+3720
+1458241350.30710010	+16.30810547	-2.06982422	-0.54052734	+3.22998047	-70.51025391	-81.05712891	+5592	+17.08593750	+1.28759766	-1.28759766	+65.34667969	-60.97412109	-75.47607422	+4984	+15.74560547	-3.06298828	-4.30224609	+48.31787109	-47.72460938	-86.17675781	+3744
+1458241350.31119990	+16.31689453	-2.06103516	-0.51855469	+3.38378906	-70.77392578	-81.40869141	+5604	+17.09912109	+1.28320313	-1.26123047	+65.34667969	-61.30371094	-75.65185547	+5008	+15.75878906	-3.05859375	-4.28466797	+48.27392578	-47.83447266	-86.37451172	+3768
+1458241350.31539990	+16.32128906	-2.05664063	-0.50537109	+3.51562500	-70.94970703	-81.71630859	+5620	+17.11669922	+1.28320313	-1.23046875	+65.43457031	-61.69921875	-75.89355469	+5036	+15.77636719	-3.04541016	-4.28027344	+48.12011719	-47.92236328	-86.37451172	+3788
+1458241350.31960010	+16.32568359	-2.06103516	-0.49218750	+3.66943359	-71.12548828	-82.11181641	+5628	+17.12988281	+1.27441406	-1.20410156	+65.45654297	-62.05078125	-76.11328125	+5060	+15.78515625	-3.03222656	-4.27587891	+47.94433594	-48.01025391	-86.35253906	+3808
+1458241350.32370000	+16.33007813	-2.06103516	-0.49218750	+3.88916016	-71.23535156	-82.59521484	+5636	+17.13867188	+1.26123047	-1.19531250	+65.28076172	-62.35839844	-76.11328125	+5084	+15.79394531	-3.02343750	-4.27148438	+47.76855469	-48.09814453	-86.30859375	+3828
+1458241350.32789990	+16.33007813	-2.06542969	-0.49218750	+4.10888672	-71.32324219	-83.07861328	+5644	+17.14746094	+1.25244141	-1.18212891	+65.17089844	-62.70996094	-76.15722656	+5108	+15.80712891	-3.00585938	-4.27587891	+47.59277344	-48.18603516	-86.19873047	+3840
+1458241350.33209990	+16.33447266	-2.07861328	-0.50097656	+4.37255859	-71.38916016	-83.60595703	+5656	+17.15625000	+1.22167969	-1.17333984	+64.92919922	-63.06152344	-76.17919922	+5136	+15.81591797	-2.99267578	-4.27587891	+47.37304688	-48.29589844	-86.06689453	+3852
+1458241350.33620000	+16.33886719	-2.09179688	-0.50976563	+4.65820313	-71.43310547	-84.19921875	+5664	+17.16503906	+1.19091797	-1.17773438	+64.53369141	-63.41308594	-76.02539063	+5164	+15.82470703	-2.97509766	-4.27148438	+47.15332031	-48.44970703	-85.95703125	+3860
+1458241350.34040000	+16.34326172	-2.10058594	-0.51855469	+4.98779297	-71.49902344	-84.83642578	+5672	+17.17822266	+1.16455078	-1.17333984	+64.29199219	-63.80859375	-76.00341797	+5188	+15.83349609	-2.96191406	-4.26708984	+46.91162109	-48.58154297	-85.82519531	+3868
+1458241350.34460000	+16.34765625	-2.11816406	-0.52734375	+5.40527344	-71.54296875	-85.56152344	+5676	+17.18701172	+1.14697266	-1.16894531	+64.13818359	-64.18212891	-76.02539063	+5212	+15.84228516	-2.95312500	-4.26269531	+46.66992188	-48.71337891	-85.69335938	+3868
+1458241350.34870000	+16.35205078	-2.13134766	-0.54492188	+5.86669922	-71.54296875	-86.33056641	+5684	+17.19580078	+1.12500000	-1.17333984	+63.87451172	-64.55566406	-75.91552734	+5236	+15.85107422	-2.93994141	-4.26269531	+46.42822266	-48.84521484	-85.58349609	+3868
+1458241350.35290000	+16.35205078	-2.14892578	-0.56250000	+6.39404297	-71.54296875	-87.14355469	+5688	+17.20019531	+1.10302734	-1.17333984	+63.65478516	-64.90722656	-75.87158203	+5260	+15.86425781	-2.92675781	-4.25830078	+46.20849609	-48.95507813	-85.42968750	+3868
+1458241350.35710000	+16.35644531	-2.15771484	-0.58007813	+6.98730469	-71.52099609	-88.00048828	+5696	+17.20458984	+1.08105469	-1.17773438	+63.43505859	-65.30273438	-75.80566406	+5284	+15.87744141	-2.91357422	-4.25830078	+45.96679688	-49.06494141	-85.25390625	+3864
+1458241350.36120010	+16.36083984	-2.16210938	-0.59765625	+7.64648438	-71.52099609	-88.90136719	+5696	+17.20458984	+1.05908203	-1.18212891	+63.10546875	-65.67626953	-75.67382813	+5308	+15.88183594	-2.89599609	-4.25830078	+45.72509766	-49.13085938	-85.05615234	+3856
+1458241350.36540010	+16.36523438	-2.16650391	-0.60644531	+8.41552734	-71.54296875	-89.89013672	+5700	+17.21337891	+1.03710938	-1.17773438	+63.03955078	-66.13769531	-75.73974609	+5332	+15.88623047	-2.88281250	-4.25830078	+45.54931641	-49.17480469	-84.96826172	+3852
+1458241350.36960010	+16.36962891	-2.16650391	-0.61523438	+9.22851563	-71.58691406	-90.92285156	+5700	+17.21777344	+1.03271484	-1.17333984	+63.06152344	-66.57714844	-75.87158203	+5352	+15.89062500	-2.87402344	-4.25390625	+45.37353516	-49.24072266	-84.90234375	+3844
+1458241350.37369990	+16.37402344	-2.16210938	-0.61083984	+10.10742188	-71.69677734	-91.97753906	+5700	+17.21777344	+1.02392578	-1.16015625	+63.14941406	-67.03857422	-76.06933594	+5372	+15.89501953	-2.86083984	-4.24951172	+45.21972656	-49.26269531	-84.85839844	+3836
+1458241350.37789990	+16.38281250	-2.15771484	-0.60644531	+11.07421875	-71.80664063	-93.09814453	+5704	+17.22656250	+1.01953125	-1.13818359	+63.47900391	-67.54394531	-76.46484375	+5392	+15.89501953	-2.85205078	-4.24072266	+45.10986328	-49.30664063	-84.90234375	+3832
+1458241350.38200000	+16.38720703	-2.14013672	-0.59765625	+12.12890625	-71.93847656	-94.26269531	+5708	+17.23095703	+1.02832031	-1.11181641	+63.91845703	-68.04931641	-76.92626953	+5412	+15.90380859	-2.85205078	-4.23193359	+45.04394531	-49.32861328	-84.99023438	+3828
+1458241350.38620000	+16.39160156	-2.11816406	-0.58447266	+13.29345703	-72.09228516	-95.49316406	+5716	+17.23535156	+1.03710938	-1.08984375	+64.37988281	-68.53271484	-77.43164063	+5432	+15.90820313	-2.84765625	-4.22314453	+44.97802734	-49.28466797	-85.07812500	+3824
+1458241350.39039990	+16.39599609	-2.09619141	-0.56689453	+14.50195313	-72.24609375	-96.76757813	+5724	+17.24414063	+1.04589844	-1.05468750	+65.03906250	-69.06005859	-78.11279297	+5452	+15.91259766	-2.84326172	-4.21435547	+44.93408203	-49.24072266	-85.20996094	+3824
+1458241350.39450000	+16.40039063	-2.06982422	-0.54492188	+15.71044922	-72.37792969	-98.02001953	+5736	+17.24853516	+1.05468750	-1.02392578	+65.72021484	-69.60937500	-78.79394531	+5468	+15.91699219	-2.83886719	-4.20556641	+44.91210938	-49.19677734	-85.36376953	+3828
+1458241350.39870000	+16.40478516	-2.04345703	-0.51855469	+16.96289063	-72.59765625	-99.31640625	+5748	+17.25292969	+1.06347656	-0.99316406	+66.33544922	-70.11474609	-79.45312500	+5484	+15.91699219	-2.83447266	-4.19677734	+44.91210938	-49.13085938	-85.49560547	+3832
+1458241350.40290000	+16.41357422	-2.02148438	-0.48779297	+18.21533203	-72.79541016	-100.63476563	+5760	+17.26171875	+1.07666016	-0.95361328	+67.32421875	-70.68603516	-80.41992188	+5504	+15.91699219	-2.83007813	-4.18798828	+44.93408203	-49.08691406	-85.69335938	+3840
+1458241350.40700010	+16.41357422	-1.99511719	-0.45263672	+19.51171875	-73.01513672	-101.97509766	+5772	+17.26611328	+1.08984375	-0.90966797	+68.42285156	-71.25732422	-81.51855469	+5520	+15.91699219	-2.83007813	-4.17480469	+44.95605469	-49.02099609	-85.93505859	+3852
+1458241350.41120000	+16.41796875	-1.96875000	-0.41748047	+20.83007813	-73.25683594	-103.33740234	+5788	+17.27050781	+1.10302734	-0.87451172	+69.45556641	-71.78466797	-82.55126953	+5536	+15.92138672	-2.83007813	-4.15722656	+44.97802734	-48.99902344	-86.19873047	+3864
+1458241350.41540000	+16.42236328	-1.94238281	-0.39111328	+22.06054688	-73.41064453	-104.63378906	+5804	+17.27929688	+1.12500000	-0.83496094	+70.72998047	-72.33398438	-83.75976563	+5548	+15.93017578	-2.82568359	-4.13964844	+45.02197266	-48.97705078	-86.46240234	+3880
+1458241350.41950010	+16.42675781	-1.92480469	-0.36035156	+23.29101563	-73.56445313	-105.93017578	+5816	+17.28369141	+1.12500000	-0.79541016	+71.98242188	-72.88330078	-85.03417969	+5560	+15.93457031	-2.82568359	-4.12646484	+45.06591797	-48.95507813	-86.70410156	+3900
+1458241350.42370010	+16.43115234	-1.90722656	-0.33398438	+24.47753906	-73.69628906	-107.20458984	+5828	+17.28808594	+1.12500000	-0.77343750	+72.88330078	-73.38867188	-85.95703125	+5568	+15.93896484	-2.82128906	-4.11328125	+45.08789063	-48.93310547	-86.92382813	+3920
+1458241350.42790010	+16.43115234	-1.88964844	-0.31640625	+25.57617188	-73.78417969	-108.39111328	+5840	+17.28808594	+1.13378906	-0.75146484	+74.11376953	-73.91601563	-87.16552734	+5576	+15.94775391	-2.81689453	-4.10449219	+45.06591797	-48.91113281	-87.05566406	+3940
+1458241350.43199990	+16.43115234	-1.88525391	-0.29882813	+26.56494141	-73.85009766	-109.53369141	+5852	+17.28808594	+1.12939453	-0.72509766	+75.36621094	-74.44335938	-88.46191406	+5584	+15.94775391	-2.80810547	-4.09570313	+45.04394531	-48.91113281	-87.14355469	+3960
+1458241350.43619990	+16.43115234	-1.88085938	-0.28564453	+27.44384766	-73.89404297	-110.58837891	+5860	+17.28808594	+1.12500000	-0.72070313	+76.22314453	-74.94873047	-89.31884766	+5588	+15.94775391	-2.80371094	-4.08691406	+44.95605469	-48.95507813	-87.23144531	+3980
+1458241350.44039990	+16.43554688	-1.88085938	-0.28125000	+28.19091797	-73.91601563	-111.53320313	+5864	+17.28369141	+1.12939453	-0.71191406	+77.54150391	-75.49804688	-90.59326172	+5592	+15.95654297	-2.79052734	-4.08251953	+44.89013672	-49.02099609	-87.25341797	+3996
+1458241350.44450000	+16.43554688	-1.88964844	-0.27685547	+28.93798828	-73.91601563	-112.50000000	+5872	+17.27929688	+1.11181641	-0.69873047	+78.90380859	-76.04736328	-91.97753906	+5600	+15.96093750	-2.78173828	-4.07812500	+44.80224609	-49.08691406	-87.25341797	+4012
+1458241350.44870000	+16.43554688	-1.89843750	-0.27685547	+29.66308594	-73.87207031	-113.44482422	+5880	+17.27490234	+1.09423828	-0.70312500	+79.89257813	-76.59667969	-93.01025391	+5608	+15.96533203	-2.77734375	-4.06933594	+44.67041016	-49.17480469	-87.25341797	+4028
+1458241350.45289990	+16.43554688	-1.91162109	-0.29003906	+30.14648438	-73.74023438	-114.16992188	+5888	+17.27050781	+1.08544922	-0.70751953	+81.18896484	-77.14599609	-94.26269531	+5612	+15.97412109	-2.76855469	-4.06933594	+44.51660156	-49.24072266	-87.14355469	+4036
+1458241350.45700000	+16.43554688	-1.92919922	-0.30761719	+30.54199219	-73.56445313	-114.80712891	+5896	+17.26611328	+1.06787109	-0.70751953	+82.55126953	-77.71728516	-95.60302734	+5616	+15.98291016	-2.75537109	-4.07373047	+44.34082031	-49.32861328	-86.98974609	+4048
+1458241350.46120000	+16.43554688	-1.94238281	-0.32519531	+30.89355469	-73.43261719	-115.44433594	+5904	+17.25292969	+1.05029297	-0.72509766	+83.60595703	-78.28857422	-96.65771484	+5624	+15.98730469	-2.73779297	-4.07812500	+44.12109375	-49.41650391	-86.79199219	+4052
+1458241350.46530010	+16.43554688	-1.95996094	-0.34277344	+31.17919922	-73.25683594	-116.01562500	+5912	+17.24414063	+1.04150391	-0.74267578	+85.01220703	-78.88183594	-97.95410156	+5632	+15.98730469	-2.72460938	-4.08251953	+43.92333984	-49.48242188	-86.59423828	+4056
+1458241350.46950010	+16.43115234	-1.97753906	-0.36035156	+31.44287109	-73.10302734	-116.54296875	+5920	+17.23095703	+1.02392578	-0.75585938	+86.52832031	-79.49707031	-99.40429688	+5640	+15.98730469	-2.71142578	-4.09130859	+43.70361328	-49.54833984	-86.37451172	+4056
+1458241350.47370000	+16.43554688	-1.99072266	-0.37353516	+31.77246094	-72.97119141	-117.15820313	+5924	+17.22216797	+1.00634766	-0.76464844	+88.50585938	-80.13427734	-101.33789063	+5648	+15.99169922	-2.69824219	-4.09570313	+43.50585938	-49.61425781	-86.17675781	+4056
+1458241350.47779990	+16.43554688	-2.00830078	-0.39111328	+31.99218750	-72.81738281	-117.64160156	+5932	+17.21337891	+0.99755859	-0.77343750	+90.57128906	-80.74951172	-103.27148438	+5656	+15.99169922	-2.68945313	-4.10009766	+43.28613281	-49.70214844	-86.00097656	+4052
+1458241350.48200010	+16.43994141	-2.01708984	-0.40869141	+32.18994141	-72.64160156	-118.10302734	+5932	+17.20458984	+0.98437500	-0.78222656	+92.96630859	-81.34277344	-105.53466797	+5660	+16.00048828	-2.67626953	-4.10009766	+43.11035156	-49.76806641	-85.82519531	+4044
+1458241350.48620010	+16.43994141	-2.02587891	-0.41308594	+32.49755859	-72.53173828	-118.65234375	+5936	+17.20019531	+0.97119141	-0.78222656	+96.19628906	-81.91406250	-108.67675781	+5664	+16.00048828	-2.66308594	-4.10449219	+42.91259766	-49.81201172	-85.64941406	+4036
+1458241350.49029990	+16.43994141	-2.03466797	-0.42187500	+32.67333984	-72.39990234	-119.09179688	+5936	+17.19140625	+0.96679688	-0.79101563	+98.94287109	-82.46337891	-111.22558594	+5668	+16.00488281	-2.65429688	-4.10888672	+42.75878906	-49.83398438	-85.51757813	+4028
+1458241350.49449990	+16.44433594	-2.03466797	-0.43066406	+32.84912109	-72.26806641	-119.46533203	+5936	+17.18261719	+0.96679688	-0.79980469	+102.10693359	-83.01269531	-114.14794922	+5672	+16.00488281	-2.64550781	-4.11328125	+42.60498047	-49.83398438	-85.38574219	+4020
+1458241350.49869990	+16.44433594	-2.02587891	-0.42187500	+33.13476563	-72.22412109	-119.94873047	+5936	+17.17382813	+0.96679688	-0.78662109	+107.33642578	-83.45214844	-119.15771484	+5680	+16.00488281	-2.63232422	-4.11767578	+42.47314453	-49.83398438	-85.27587891	+4012
+1458241350.50280000	+16.44433594	-2.01708984	-0.40869141	+33.48632813	-72.20214844	-120.47607422	+5940	+17.16943359	+0.97119141	-0.77783203	+112.12646484	-83.89160156	-123.72802734	+5680	+16.00488281	-2.62792969	-4.11328125	+42.38525391	-49.81201172	-85.25390625	+4004
+1458241350.50700000	+16.44873047	-2.00390625	-0.39111328	+33.90380859	-72.20214844	-121.04736328	+5944	+17.16503906	+0.97558594	-0.76464844	+117.55371094	-84.24316406	-128.89160156	+5684	+16.00488281	-2.62353516	-4.10888672	+42.34130859	-49.79003906	-85.29785156	+3996
+1458241350.51120000	+16.45312500	-1.98193359	-0.36474609	+34.43115234	-72.26806641	-121.70654297	+5952	+17.16503906	+0.97558594	-0.74267578	+124.38720703	-84.44091797	-135.46142578	+5688	+16.00927734	-2.62353516	-4.10009766	+42.31933594	-49.76806641	-85.38574219	+3992
+1458241350.51530000	+16.46191406	-1.96435547	-0.33837891	+34.84863281	-72.31201172	-122.29980469	+5960	+17.16064453	+0.98437500	-0.72509766	+130.27587891	-84.66064453	-141.04248047	+5688	+16.00927734	-2.61914063	-4.09130859	+42.31933594	-49.72412109	-85.51757813	+3988
+1458241350.51950000	+16.47070313	-1.94677734	-0.31201172	+35.26611328	-72.33398438	-122.84912109	+5964	+17.16064453	+0.99755859	-0.71191406	+136.40625000	-84.79248047	-146.82128906	+5692	+16.01367188	-2.61914063	-4.08251953	+42.34130859	-49.68017578	-85.69335938	+3984
+1458241350.52370000	+16.47509766	-1.92041016	-0.27685547	+35.74951172	-72.39990234	-123.44238281	+5972	+17.16064453	+1.01074219	-0.68554688	+143.10791016	-84.77050781	-153.21533203	+5692	+16.01367188	-2.61914063	-4.07373047	+42.38525391	-49.61425781	-85.84716797	+3988
+1458241350.52780010	+16.47509766	-1.89843750	-0.24609375	+36.18896484	-72.46582031	-124.03564453	+5980	+17.15625000	+1.02392578	-0.66357422	+148.97460938	-84.74853516	-158.75244141	+5696	+16.01367188	-2.61914063	-4.06054688	+42.45117188	-49.52636719	-86.06689453	+3992
+1458241350.53200010	+16.47949219	-1.87207031	-0.21093750	+36.62841797	-72.53173828	-124.60693359	+5988	+17.15185547	+1.03271484	-0.64160156	+154.59960938	-84.66064453	-164.06982422	+5696	+16.01367188	-2.61474609	-4.04296875	+42.53906250	-49.46044922	-86.30859375	+3996
+1458241350.53609990	+16.47949219	-1.85009766	-0.18017578	+37.02392578	-72.59765625	-125.13427734	+6000	+17.14746094	+1.04150391	-0.62402344	+159.67529297	-84.50683594	-168.83789063	+5696	+16.01367188	-2.61474609	-4.02978516	+42.60498047	-49.39453125	-86.55029297	+4004
+1458241350.54029990	+16.48388672	-1.82373047	-0.14941406	+37.37548828	-72.64160156	-125.66162109	+6008	+17.13867188	+1.05029297	-0.60644531	+164.33349609	-84.35302734	-173.21044922	+5696	+16.01806641	-2.61035156	-4.01220703	+42.69287109	-49.35058594	-86.85791016	+4016
+1458241350.54450010	+16.48828125	-1.80615234	-0.11865234	+37.70507813	-72.70751953	-126.16699219	+6012	+17.13427734	+1.05468750	-0.58447266	+168.39843750	-84.13330078	-176.96777344	+5696	+16.01806641	-2.61035156	-3.99023438	+42.80273438	-49.30664063	-87.14355469	+4028
+1458241350.54860000	+16.49707031	-1.79296875	-0.09667969	+37.88085938	-72.70751953	-126.56250000	+6020	+17.12988281	+1.06347656	-0.57568359	+171.76025391	-83.95751953	+179.95605469	+5692	+16.01806641	-2.60595703	-3.97705078	+42.86865234	-49.26269531	-87.42919922	+4044
+1458241350.55279990	+16.49707031	-1.78857422	-0.08349609	+37.85888672	-72.66357422	-126.78222656	+6020	+17.12548828	+1.06787109	-0.57568359	+174.79248047	-83.80371094	+177.20947266	+5688	+16.02246094	-2.60156250	-3.96386719	+42.91259766	-49.21875000	-87.67089844	+4056
+1458241350.55699990	+16.50146484	-1.78857422	-0.07910156	+37.70507813	-72.57568359	-126.95800781	+6020	+17.11669922	+1.06347656	-0.57128906	+177.53906250	-83.62792969	+174.70458984	+5684	+16.02246094	-2.59277344	-3.95068359	+42.93457031	-49.19677734	-87.82470703	+4072
+1458241350.56110000	+16.50146484	-1.79296875	-0.08349609	+37.35351563	-72.44384766	-126.91406250	+6024	+17.10791016	+1.06347656	-0.57128906	-179.97802734	-83.47412109	+172.46337891	+5680	+16.02246094	-2.57958984	-3.94628906	+42.86865234	-49.19677734	-87.91259766	+4088
+1458241350.56530000	+16.49707031	-1.79736328	-0.09667969	+36.91406250	-72.29003906	-126.84814453	+6024	+17.09033203	+1.05468750	-0.57568359	-177.71484375	-83.27636719	+170.39794922	+5676	+16.01806641	-2.57080078	-3.94628906	+42.78076172	-49.19677734	-87.97851563	+4100
+1458241350.56950000	+16.49267578	-1.81054688	-0.10986328	+36.43066406	-72.15820313	-126.73828125	+6028	+17.07714844	+1.05029297	-0.57568359	-175.69335938	-83.07861328	+168.59619141	+5672	+16.01367188	-2.55761719	-3.94189453	+42.67089844	-49.21875000	-88.00048828	+4108
+1458241350.57360010	+16.49707031	-1.82373047	-0.13623047	+35.81542969	-71.93847656	-126.47460938	+6032	+17.06396484	+1.05029297	-0.58447266	-173.89160156	-82.94677734	+167.01416016	+5672	+16.01367188	-2.54882813	-3.94628906	+42.49511719	-49.24072266	-87.97851563	+4120
+1458241350.57780000	+16.49707031	-1.84570313	-0.16699219	+35.09033203	-71.71875000	-126.16699219	+6036	+17.05078125	+1.04150391	-0.60205078	-172.24365234	-82.85888672	+165.52001953	+5672	+16.01367188	-2.53564453	-3.95068359	+42.29736328	-49.28466797	-87.93457031	+4124
+1458241350.58200000	+16.50146484	-1.86767578	-0.19775391	+34.38720703	-71.49902344	-125.90332031	+6044	+17.04199219	+1.03271484	-0.62402344	-170.77148438	-82.79296875	+164.22363281	+5672	+16.00927734	-2.52246094	-3.95947266	+42.09960938	-49.32861328	-87.86865234	+4128
+1458241350.58610010	+16.49707031	-1.88964844	-0.23291016	+33.72802734	-71.23535156	-125.66162109	+6048	+17.03320313	+1.02392578	-0.63281250	-169.56298828	-82.63916016	+163.14697266	+5672	+16.00927734	-2.51367188	-3.96826172	+41.87988281	-49.35058594	-87.78076172	+4128
+1458241350.59030010	+16.49707031	-1.91601563	-0.26806641	+33.06884766	-70.97167969	-125.44189453	+6052	+17.02441406	+1.00634766	-0.64599609	-168.42041016	-82.55126953	+162.09228516	+5672	+16.00488281	-2.50488281	-3.98144531	+41.59423828	-49.37255859	-87.67089844	+4128
+1458241350.59450010	+16.49267578	-1.93359375	-0.30761719	+32.43164063	-70.70800781	-125.24414063	+6056	+17.01123047	+1.00195313	-0.66357422	-167.25585938	-82.48535156	+161.05957031	+5672	+16.00048828	-2.49169922	-3.99462891	+41.33056641	-49.37255859	-87.56103516	+4124
+1458241350.59859990	+16.48828125	-1.95556641	-0.33837891	+31.81640625	-70.46630859	-125.02441406	+6056	+17.00244141	+0.99755859	-0.66796875	-166.39892578	-82.33154297	+160.31250000	+5672	+15.99609375	-2.48291016	-4.01220703	+41.04492188	-49.37255859	-87.42919922	+4120
+1458241350.60279990	+16.48828125	-1.96875000	-0.36474609	+31.35498047	-70.29052734	-124.91455078	+6056	+16.99365234	+0.98876953	-0.67675781	-165.54199219	-82.26562500	+159.52148438	+5672	+15.98730469	-2.47412109	-4.02539063	+40.78125000	-49.37255859	-87.38525391	+4112
+1458241350.60700010	+16.48828125	-1.97314453	-0.39111328	+30.98144531	-70.11474609	-124.84863281	+6052	+16.98925781	+0.98876953	-0.68994141	-164.70703125	-82.22167969	+158.79638672	+5676	+15.98291016	-2.46972656	-4.03417969	+40.58349609	-49.37255859	-87.40722656	+4104
+1458241350.61110000	+16.48828125	-1.97753906	-0.39990234	+30.82763672	-70.02685547	-124.98046875	+6048	+16.98925781	+0.98437500	-0.68994141	-164.11376953	-82.06787109	+158.33496094	+5676	+15.98291016	-2.46533203	-4.03857422	+40.42968750	-49.37255859	-87.49511719	+4092
+1458241350.61529990	+16.48828125	-1.97753906	-0.39990234	+30.73974609	-69.93896484	-125.15625000	+6040	+16.98925781	+0.98437500	-0.69433594	-163.85009766	-82.04589844	+158.07128906	+5680	+15.97412109	-2.46093750	-4.03857422	+40.23193359	-49.37255859	-87.71484375	+4080
+1458241350.61940000	+16.48828125	-1.97314453	-0.39990234	+30.73974609	-69.87304688	-125.39794922	+6036	+16.99365234	+0.98437500	-0.69873047	-163.41064453	-82.02392578	+157.69775391	+5680	+15.97851563	-2.46093750	-4.03857422	+40.16601563	-49.32861328	-87.91259766	+4064
+1458241350.62360000	+16.48388672	-1.96435547	-0.38671875	+30.82763672	-69.85107422	-125.70556641	+6032	+16.99804688	+0.98437500	-0.69433594	-163.03710938	-81.91406250	+157.41210938	+5680	+15.97412109	-2.45654297	-4.03857422	+40.16601563	-49.21875000	-88.15429688	+4056
+1458241350.62780000	+16.47949219	-1.94238281	-0.36914063	+31.04736328	-69.89501953	-126.07910156	+6032	+17.00244141	+0.98437500	-0.68994141	-162.77343750	-81.82617188	+157.21435547	+5680	+15.96972656	-2.45214844	-4.03417969	+40.20996094	-49.15283203	-88.43994141	+4048
+1458241350.63190010	+16.47949219	-1.92480469	-0.35156250	+31.31103516	-69.93896484	-126.45263672	+6036	+17.00244141	+0.98876953	-0.68115234	-162.44384766	-81.71630859	+156.97265625	+5680	+15.96533203	-2.44335938	-4.02978516	+40.27587891	-49.08691406	-88.74755859	+4044
+1458241350.63610010	+16.47949219	-1.90283203	-0.32080078	+31.61865234	-70.02685547	-126.87011719	+6040	+17.00683594	+0.99755859	-0.67675781	-162.04833984	-81.60644531	+156.68701172	+5680	+15.96093750	-2.43896484	-4.01660156	+40.40771484	-49.06494141	-89.12109375	+4040
+1458241350.64030000	+16.47949219	-1.87646484	-0.29003906	+32.01416016	-70.13671875	-127.30957031	+6044	+17.01123047	+1.00634766	-0.66796875	-161.76269531	-81.49658203	+156.46728516	+5676	+15.96093750	-2.43017578	-3.99462891	+40.58349609	-49.06494141	-89.53857422	+4040
+1458241350.64439990	+16.47949219	-1.85009766	-0.25927734	+32.47558594	-70.24658203	-127.79296875	+6052	+17.02001953	+1.01513672	-0.65917969	-161.47705078	-81.36474609	+156.24755859	+5676	+15.96093750	-2.42578125	-3.97705078	+40.78125000	-49.04296875	-90.00000000	+4044
+1458241350.64860010	+16.47509766	-1.82373047	-0.22851563	+32.91503906	-70.35644531	-128.29833984	+6060	+17.02880859	+1.02392578	-0.65039063	-161.14746094	-81.25488281	+155.98388672	+5672	+15.96533203	-2.42138672	-3.95947266	+40.97900391	-48.99902344	-90.43945313	+4052
+1458241350.65280010	+16.47509766	-1.79736328	-0.19775391	+33.33251953	-70.44433594	-128.71582031	+6064	+17.03320313	+1.02832031	-0.64160156	-160.83984375	-81.12304688	+155.76416016	+5664	+15.96533203	-2.40820313	-3.95068359	+41.13281250	-48.93310547	-90.72509766	+4056
+1458241350.65689990	+16.47070313	-1.77539063	-0.17138672	+33.72802734	-70.51025391	-129.17724609	+6072	+17.04199219	+1.03710938	-0.63281250	-160.53222656	-81.01318359	+155.52246094	+5660	+15.96093750	-2.39941406	-3.94189453	+41.24267578	-48.86718750	-91.01074219	+4064
+1458241350.66109990	+16.47070313	-1.75781250	-0.14941406	+34.01367188	-70.55419922	-129.50683594	+6076	+17.04638672	+1.05029297	-0.62841797	-160.11474609	-80.88134766	+155.19287109	+5652	+15.95654297	-2.39062500	-3.93750000	+41.33056641	-48.82324219	-91.25244141	+4072
+1458241350.66529990	+16.46630859	-1.73583984	-0.13623047	+34.29931641	-70.59814453	-129.79248047	+6080	+17.04638672	+1.05908203	-0.62402344	-159.71923828	-80.74951172	+154.86328125	+5644	+15.95654297	-2.37304688	-3.93310547	+41.46240234	-48.77929688	-91.45019531	+4084
+1458241350.66940000	+16.46630859	-1.72265625	-0.11865234	+34.56298828	-70.64208984	-130.10009766	+6084	+17.05078125	+1.06787109	-0.62402344	-159.32373047	-80.61767578	+154.53369141	+5632	+15.94335938	-2.36425781	-3.92431641	+41.52832031	-48.77929688	-91.62597656	+4096
+1458241350.67360000	+16.46630859	-1.70947266	-0.11425781	+34.71679688	-70.62011719	-130.29785156	+6088	+17.05078125	+1.07226563	-0.62402344	-158.86230469	-80.48583984	+154.11621094	+5624	+15.94775391	-2.35546875	-3.91992188	+41.55029297	-48.84521484	-91.77978516	+4104
+1458241350.67779990	+16.47070313	-1.70507813	-0.11425781	+34.76074219	-70.59814453	-130.40771484	+6088	+17.05517578	+1.08105469	-0.62402344	-158.35693359	-80.35400391	+153.65478516	+5616	+15.94775391	-2.34228516	-3.92431641	+41.50634766	-48.86718750	-91.75781250	+4108
+1458241350.68190000	+16.47070313	-1.70507813	-0.11865234	+34.76074219	-70.53222656	-130.51757813	+6084	+17.05517578	+1.08544922	-0.62841797	-157.85156250	-80.22216797	+153.19335938	+5608	+15.94775391	-2.33349609	-3.93310547	+41.44042969	-48.86718750	-91.73583984	+4116
+1458241350.68610000	+16.47070313	-1.70947266	-0.13623047	+34.62890625	-70.42236328	-130.49560547	+6088	+17.05517578	+1.08984375	-0.63720703	-157.30224609	-80.11230469	+152.66601563	+5600	+15.94775391	-2.32470703	-3.95068359	+41.26464844	-48.86718750	-91.62597656	+4120
+1458241350.69020010	+16.46630859	-1.71386719	-0.15380859	+34.45312500	-70.29052734	-130.42968750	+6088	+17.05517578	+1.08984375	-0.65039063	-156.64306641	-79.98046875	+152.05078125	+5596	+15.94335938	-2.31152344	-3.97705078	+41.06689453	-48.82324219	-91.36230469	+4128
+1458241350.69440010	+16.46630859	-1.72705078	-0.18017578	+34.21142578	-70.15869141	-130.31982422	+6088	+17.05078125	+1.08984375	-0.66357422	-156.00585938	-79.89257813	+151.41357422	+5588	+15.93896484	-2.30273438	-4.00781250	+40.78125000	-48.82324219	-91.07666016	+4128
+1458241350.69860010	+16.46630859	-1.74023438	-0.21093750	+33.85986328	-69.98291016	-130.12207031	+6092	+17.04199219	+1.08544922	-0.68554688	-155.39062500	-79.78271484	+150.77636719	+5584	+15.93457031	-2.29394531	-4.03417969	+40.51757813	-48.84521484	-90.79101563	+4128
+1458241350.70269990	+16.47070313	-1.75341797	-0.24169922	+33.55224609	-69.85107422	-129.96826172	+6092	+17.03759766	+1.08105469	-0.70312500	-154.70947266	-79.67285156	+150.05126953	+5580	+15.93017578	-2.28515625	-4.05175781	+40.27587891	-48.91113281	-90.57128906	+4120
+1458241350.70689990	+16.47509766	-1.77099609	-0.27685547	+33.22265625	-69.69726563	-129.77050781	+6092	+17.02880859	+1.07226563	-0.72509766	-154.09423828	-79.56298828	+149.41406250	+5576	+15.92578125	-2.28076172	-4.07373047	+40.03417969	-48.95507813	-90.35156250	+4112
+1458241350.71110010	+16.47949219	-1.78857422	-0.31201172	+32.87109375	-69.52148438	-129.57275391	+6092	+17.02441406	+1.06787109	-0.74707031	-153.56689453	-79.47509766	+148.84277344	+5572	+15.92578125	-2.27636719	-4.10009766	+39.77050781	-48.97705078	-90.10986328	+4100
+1458241350.71519990	+16.48388672	-1.80175781	-0.34716797	+32.51953125	-69.36767578	-129.37500000	+6092	+17.02001953	+1.05908203	-0.77343750	-152.95166016	-79.36523438	+148.18359375	+5572	+15.92578125	-2.27197266	-4.13525391	+39.48486328	-48.97705078	-89.82421875	+4088
+1458241350.71939990	+16.48388672	-1.81933594	-0.38671875	+32.16796875	-69.19189453	-129.15527344	+6088	+17.01562500	+1.05468750	-0.79980469	-152.38037109	-79.29931641	+147.59033203	+5572	+15.93017578	-2.26757813	-4.16601563	+39.22119141	-48.95507813	-89.56054688	+4076
+1458241350.72359990	+16.48828125	-1.83691406	-0.42626953	+31.79443359	-69.03808594	-128.91357422	+6084	+17.01123047	+1.05029297	-0.82177734	-151.87500000	-79.23339844	+147.06298828	+5576	+15.92578125	-2.25878906	-4.20117188	+39.00146484	-48.88916016	-89.31884766	+4064
+1458241350.72770000	+16.49267578	-1.85009766	-0.46142578	+31.46484375	-68.88427734	-128.71582031	+6080	+17.00683594	+1.04589844	-0.84814453	-151.41357422	-79.18945313	+146.55761719	+5576	+15.92138672	-2.25439453	-4.22753906	+38.82568359	-48.86718750	-89.16503906	+4048
+1458241350.73190000	+16.50146484	-1.85888672	-0.49658203	+31.17919922	-68.75244141	-128.51806641	+6072	+17.00244141	+1.04150391	-0.87011719	-150.95214844	-79.14550781	+146.05224609	+5576	+15.91699219	-2.25000000	-4.25830078	+38.64990234	-48.82324219	-88.98925781	+4032
+1458241350.73610000	+16.51025391	-1.85888672	-0.52734375	+30.93750000	-68.66455078	-128.36425781	+6064	+17.00244141	+1.04150391	-0.89208984	-150.55664063	-79.07958984	+145.63476563	+5580	+15.91699219	-2.24121094	-4.28027344	+38.54003906	-48.77929688	-88.87939453	+4016
+1458241350.74020000	+16.51464844	-1.86328125	-0.55371094	+30.78369141	-68.57666016	-128.25439453	+6052	+17.00683594	+1.05029297	-0.93164063	-149.63378906	-78.92578125	+144.68994141	+5584	+15.91699219	-2.23681641	-4.29785156	+38.47412109	-48.75732422	-88.87939453	+3996
+1458241350.74440000	+16.52783203	-1.85449219	-0.58007813	+30.67382813	-68.53271484	-128.16650391	+6040	+17.01123047	+1.06787109	-0.95361328	-149.21630859	-78.85986328	+144.33837891	+5584	+15.92138672	-2.23681641	-4.31103516	+38.47412109	-48.71337891	-88.94531250	+3980
+1458241350.74860000	+16.53662109	-1.84570313	-0.59765625	+30.62988281	-68.48876953	-128.10058594	+6032	+17.02001953	+1.08544922	-0.97119141	-148.93066406	-78.79394531	+144.11865234	+5584	+15.92578125	-2.22802734	-4.33300781	+38.49609375	-48.62548828	-89.01123047	+3968
+1458241350.75270010	+16.54541016	-1.82812500	-0.61523438	+30.65185547	-68.46679688	-128.07861328	+6020	+17.02880859	+1.09863281	-0.99316406	-148.53515625	-78.81591797	+143.74511719	+5584	+15.93017578	-2.22363281	-4.35937500	+38.49609375	-48.51562500	-89.05517578	+3960
+1458241350.75690010	+16.55419922	-1.81054688	-0.63281250	+30.69580078	-68.44482422	-128.05664063	+6012	+17.03320313	+1.11621094	-1.01513672	-148.09570313	-78.81591797	+143.34960938	+5580	+15.93457031	-2.21044922	-4.38574219	+38.54003906	-48.38378906	-89.07714844	+3952
+1458241350.76110010	+16.56298828	-1.78417969	-0.64599609	+30.76171875	-68.42285156	-128.01269531	+6004	+17.04199219	+1.13378906	-1.04150391	-147.72216797	-78.83789063	+143.02001953	+5576	+15.93896484	-2.19287109	-4.41650391	+38.58398438	-48.22998047	-89.09912109	+3948
+1458241350.76519990	+16.57617188	-1.75781250	-0.65917969	+30.87158203	-68.40087891	-128.01269531	+6000	+17.04638672	+1.15136719	-1.06347656	-147.41455078	-78.85986328	+142.75634766	+5572	+15.93896484	-2.17529297	-4.44287109	+38.67187500	-48.09814453	-89.16503906	+3948
+1458241350.76939990	+16.58496094	-1.72705078	-0.67236328	+30.98144531	-68.40087891	-127.99072266	+5992	+17.05957031	+1.17773438	-1.08544922	-147.08496094	-78.88183594	+142.51464844	+5568	+15.93457031	-2.16210938	-4.46923828	+38.73779297	-47.94433594	-89.23095703	+3948
+1458241350.77350000	+16.59814453	-1.69628906	-0.68994141	+31.11328125	-68.37890625	-127.99072266	+5988	+17.07275391	+1.20410156	-1.11621094	-146.71142578	-78.92578125	+142.20703125	+5564	+15.93896484	-2.14892578	-4.49560547	+38.80371094	-47.83447266	-89.29687500	+3948
+1458241350.77769990	+16.61132813	-1.66113281	-0.70751953	+31.26708984	-68.35693359	-127.96875000	+5984	+17.08154297	+1.22607422	-1.14697266	-146.31591797	-79.03564453	+141.85546875	+5560	+15.94335938	-2.12695313	-4.53076172	+38.84765625	-47.68066406	-89.29687500	+3952
+1458241350.78189990	+16.62451172	-1.62597656	-0.72949219	+31.39892578	-68.31298828	-127.94677734	+5984	+17.09033203	+1.24804688	-1.18212891	-145.92041016	-79.14550781	+141.52587891	+5556	+15.94775391	-2.10937500	-4.56152344	+38.91357422	-47.52685547	-89.29687500	+3960
+1458241350.78600000	+16.63769531	-1.59082031	-0.75585938	+31.48681641	-68.22509766	-127.85888672	+5980	+17.09912109	+1.27441406	-1.22607422	-145.45898438	-79.29931641	+141.10839844	+5556	+15.95654297	-2.08740234	-4.60546875	+38.93554688	-47.35107422	-89.25292969	+3968
+1458241350.79020000	+16.65087891	-1.55566406	-0.79101563	+31.53076172	-68.09326172	-127.72705078	+5984	+17.10351563	+1.29199219	-1.27001953	-145.04150391	-79.47509766	+140.73486328	+5556	+15.96093750	-2.06103516	-4.66259766	+38.89160156	-47.08740234	-89.01123047	+3980
+1458241350.79440000	+16.66845703	-1.52490234	-0.83496094	+31.48681641	-67.91748047	-127.57324219	+5984	+17.11230469	+1.31396484	-1.31835938	-144.58007813	-79.65087891	+140.29541016	+5556	+15.95214844	-2.03466797	-4.71972656	+38.75976563	-46.86767578	-88.72558594	+3988
+1458241350.79850010	+16.68164063	-1.49853516	-0.88330078	+31.39892578	-67.71972656	-127.35351563	+5984	+17.12109375	+1.33593750	-1.37109375	-144.07470703	-79.84863281	+139.81201172	+5556	+15.95214844	-2.00830078	-4.77685547	+38.62792969	-46.69189453	-88.43994141	+3996
+1458241350.80270000	+16.69921875	-1.47216797	-0.94921875	+31.22314453	-67.43408203	-127.06787109	+5984	+17.12548828	+1.35351563	-1.42822266	-143.52539063	-80.09033203	+139.28466797	+5560	+15.95214844	-1.98193359	-4.82958984	+38.49609375	-46.53808594	-88.13232422	+4000
+1458241350.80690000	+16.71240234	-1.45019531	-1.01513672	+31.04736328	-67.14843750	-126.82617188	+5984	+17.12988281	+1.37548828	-1.48535156	-143.02001953	-80.33203125	+138.80126953	+5564	+15.94775391	-1.96435547	-4.88671875	+38.34228516	-46.34033203	-87.84667969	+4004
+1458241350.81100010	+16.72998047	-1.43701172	-1.08984375	+30.82763672	-66.81884766	-126.54052734	+5984	+17.13427734	+1.40185547	-1.55126953	-142.40478516	-80.59570313	+138.20800781	+5568	+15.95214844	-1.94677734	-4.94824219	+38.14453125	-46.18652344	-87.56103516	+4000
+1458241350.81520010	+16.74755859	-1.42382813	-1.18212891	+30.52001953	-66.37939453	-126.18896484	+5984	+17.13867188	+1.42382813	-1.62597656	-141.54785156	-80.94726563	+137.37304688	+5572	+15.95654297	-1.92919922	-5.01416016	+37.92480469	-45.98876953	-87.14355469	+3996
+1458241350.81940010	+16.76953125	-1.41503906	-1.27441406	+30.21240234	-65.93994141	-125.85937500	+5980	+17.14306641	+1.44580078	-1.70068359	-140.66894531	-81.27685547	+136.49414063	+5580	+15.95654297	-1.90283203	-5.08886719	+37.70507813	-45.79101563	-86.72607422	+3992
+1458241350.82349990	+16.78271484	-1.40625000	-1.36669922	+29.94873047	-65.50048828	-125.59570313	+5976	+17.14306641	+1.46777344	-1.77539063	-139.89990234	-81.58447266	+135.74707031	+5584	+15.95654297	-1.87207031	-5.15478516	+37.52929688	-45.57128906	-86.28662109	+3984
+1458241350.82769990	+16.80029297	-1.39746094	-1.46777344	+29.68505859	-64.99511719	-125.31005859	+5968	+17.14306641	+1.49414063	-1.85009766	-139.08691406	-81.93603516	+134.93408203	+5588	+15.95214844	-1.84570313	-5.22509766	+37.33154297	-45.35156250	-85.91308594	+3972
+1458241350.83189990	+16.81347656	-1.38867188	-1.56445313	+29.48730469	-64.53369141	-125.04638672	+5960	+17.14306641	+1.52050781	-1.91601563	-138.22998047	-82.22167969	+134.14306641	+5592	+15.94775391	-1.81933594	-5.29101563	+37.13378906	-45.15380859	-85.51757813	+3960
+1458241350.83600000	+16.83105469	-1.37988281	-1.65673828	+29.31152344	-64.09423828	-124.84863281	+5952	+17.14746094	+1.55126953	-1.98193359	-137.46093750	-82.48535156	+133.39599609	+5596	+15.94775391	-1.79296875	-5.35253906	+36.95800781	-44.95605469	-85.14404297	+3940
+1458241350.84019990	+16.84863281	-1.36230469	-1.74462891	+29.24560547	-63.63281250	-124.67285156	+5936	+17.15185547	+1.58203125	-2.05224609	-136.29638672	-82.81494141	+132.27539063	+5600	+15.94335938	-1.77099609	-5.41406250	+36.82617188	-44.78027344	-84.85839844	+3916
+1458241350.84430000	+16.86621094	-1.33593750	-1.83251953	+29.26757813	-63.23730469	-124.56298828	+5924	+17.15185547	+1.61718750	-2.12255859	-135.06591797	-83.12255859	+131.11083984	+5604	+15.95214844	-1.74462891	-5.47119141	+36.73828125	-44.60449219	-84.61669922	+3896
+1458241350.84850000	+16.88378906	-1.30517578	-1.90283203	+29.42138672	-62.90771484	-124.56298828	+5908	+17.15625000	+1.65234375	-2.18408203	-134.05517578	-83.40820313	+130.16601563	+5608	+15.95214844	-1.71386719	-5.51953125	+36.73828125	-44.40673828	-84.41894531	+3872
+1458241350.85270000	+16.90576172	-1.27001953	-1.96435547	+29.61914063	-62.57812500	-124.56298828	+5892	+17.16064453	+1.69189453	-2.24560547	-132.73681641	-83.69384766	+128.97949219	+5608	+15.95654297	-1.68750000	-5.57226563	+36.73828125	-44.20898438	-84.24316406	+3848
+1458241350.85680010	+16.92333984	-1.22607422	-2.02587891	+29.86083984	-62.27050781	-124.54101563	+5876	+17.16503906	+1.73583984	-2.30712891	-131.13281250	-83.95751953	+127.50732422	+5612	+15.96093750	-1.64794922	-5.62500000	+36.78222656	-43.98925781	-84.06738281	+3824
+1458241350.86100010	+16.94091797	-1.17773438	-2.07421875	+30.16845703	-62.02880859	-124.56298828	+5856	+17.16943359	+1.78417969	-2.35107422	-130.25390625	-84.13330078	+126.78222656	+5608	+15.95654297	-1.60400391	-5.66894531	+36.89208984	-43.74755859	-83.89160156	+3808
+1458241350.86520000	+16.95410156	-1.12500000	-2.11376953	+30.54199219	-61.83105469	-124.62890625	+5840	+17.17822266	+1.83251953	-2.39062500	-129.24316406	-84.30908203	+125.88134766	+5608	+15.95654297	-1.56445313	-5.70849609	+37.04589844	-43.54980469	-83.86962891	+3784
+1458241350.86929990	+16.97167969	-1.06347656	-2.14892578	+30.98144531	-61.65527344	-124.71679688	+5824	+17.18701172	+1.88525391	-2.43017578	-128.01269531	-84.48486328	+124.80468750	+5604	+15.95654297	-1.52490234	-5.74365234	+37.22167969	-43.33007813	-83.86962891	+3764
+1458241350.87350010	+16.99365234	-0.99755859	-2.17968750	+31.48681641	-61.52343750	-124.84863281	+5804	+17.19140625	+1.93798828	-2.46972656	-126.51855469	-84.66064453	+123.48632813	+5604	+15.95654297	-1.48974609	-5.77441406	+37.41943359	-43.15429688	-83.89160156	+3748
+1458241350.87770010	+17.01123047	-0.93603516	-2.20166016	+31.97021484	-61.39160156	-124.98046875	+5788	+17.20019531	+1.99511719	-2.51806641	-124.51904297	-84.85839844	+121.68457031	+5604	+15.96093750	-1.45019531	-5.80957031	+37.61718750	-42.93457031	-83.89160156	+3732
+1458241350.88179990	+17.03320313	-0.86572266	-2.22802734	+32.49755859	-61.25976563	-125.11230469	+5772	+17.20898438	+2.05224609	-2.56640625	-122.23388672	-85.07812500	+119.59716797	+5600	+15.96533203	-1.40625000	-5.84472656	+37.85888672	-42.71484375	-83.91357422	+3720
+1458241350.88599990	+17.05078125	-0.79541016	-2.24560547	+33.04687500	-61.14990234	-125.24414063	+5756	+17.21777344	+2.10937500	-2.60156250	-120.62988281	-85.20996094	+118.19091797	+5600	+15.96533203	-1.36230469	-5.87548828	+38.10058594	-42.49511719	-83.93554688	+3708
+1458241350.89019990	+17.06396484	-0.72949219	-2.26318359	+33.53027344	-61.01806641	-125.37597656	+5740	+17.22656250	+2.16210938	-2.63232422	-119.04785156	-85.34179688	+116.80664063	+5592	+15.96533203	-1.31396484	-5.90625000	+38.36425781	-42.23144531	-83.91357422	+3704
+1458241350.89430000	+17.07714844	-0.66357422	-2.28515625	+34.01367188	-60.88623047	-125.46386719	+5724	+17.23535156	+2.21923828	-2.66308594	-117.13623047	-85.45166016	+115.11474609	+5592	+15.96093750	-1.26562500	-5.94140625	+38.58398438	-42.01171875	-83.86962891	+3700
+1458241350.89850000	+17.09033203	-0.59765625	-2.30712891	+34.47509766	-60.73242188	-125.52978516	+5712	+17.23535156	+2.28076172	-2.69824219	-114.69726563	-85.58349609	+112.87353516	+5588	+15.96093750	-1.22167969	-5.97656250	+38.75976563	-41.81396484	-83.78173828	+3696
+1458241350.90269990	+17.10351563	-0.53173828	-2.33349609	+34.89257813	-60.57861328	-125.57373047	+5696	+17.23974609	+2.33789063	-2.73339844	-112.03857422	-85.71533203	+110.45654297	+5588	+15.95654297	-1.17333984	-6.01171875	+38.93554688	-41.59423828	-83.67187500	+3696
+1458241350.90680000	+17.11669922	-0.47460938	-2.36425781	+35.28808594	-60.40283203	-125.61767578	+5684	+17.24414063	+2.39062500	-2.77294922	-109.20410156	-85.84716797	+107.81982422	+5584	+15.94775391	-1.13378906	-6.05126953	+39.06738281	-41.37451172	-83.58398438	+3692
+1458241350.91100000	+17.12988281	-0.41748047	-2.39501953	+35.66162109	-60.22705078	-125.66162109	+5672	+17.24414063	+2.44335938	-2.81250000	-106.17187500	-85.95703125	+104.96337891	+5584	+15.95214844	-1.09863281	-6.08203125	+39.17724609	-41.22070313	-83.49609375	+3688
+1458241350.91520000	+17.14306641	-0.36035156	-2.43017578	+35.99121094	-60.00732422	-125.66162109	+5656	+17.24414063	+2.49169922	-2.85205078	-103.09570313	-86.06689453	+102.08496094	+5580	+15.95654297	-1.05468750	-6.12597656	+39.26513672	-41.02294922	-83.27636719	+3684
+1458241350.91930010	+17.15185547	-0.31201172	-2.46972656	+36.27685547	-59.78759766	-125.63964844	+5644	+17.23974609	+2.54003906	-2.88720703	-99.77783203	-86.17675781	+98.96484375	+5580	+15.95214844	-1.00634766	-6.16552734	+39.33105469	-40.86914063	-83.01269531	+3680
+1458241350.92350010	+17.16064453	-0.26806641	-2.51806641	+36.49658203	-59.50195313	-125.57373047	+5628	+17.23535156	+2.58837891	-2.93115234	-95.91064453	-86.26464844	+95.29541016	+5580	+15.95214844	-0.95800781	-6.21386719	+39.37500000	-40.71533203	-82.72705078	+3676
+1458241350.92759990	+17.16503906	-0.22412109	-2.57080078	+36.67236328	-59.19433594	-125.46386719	+5616	+17.22656250	+2.63671875	-2.97070313	-92.35107422	-86.33056641	+91.93359375	+5580	+15.94775391	-0.90966797	-6.25781250	+39.39697266	-40.56152344	-82.41943359	+3672
+1458241350.93179990	+17.16943359	-0.18457031	-2.62792969	+36.82617188	-58.88671875	-125.37597656	+5600	+17.21337891	+2.68505859	-3.00585938	-88.70361328	-86.39648438	+88.43994141	+5580	+15.93896484	-0.86572266	-6.30175781	+39.39697266	-40.42968750	-82.08984375	+3664
+1458241350.93600010	+17.17382813	-0.14941406	-2.68945313	+36.95800781	-58.55712891	-125.26611328	+5584	+17.20019531	+2.72900391	-3.04980469	-84.50683594	-86.44042969	+84.44091797	+5580	+15.93896484	-0.82177734	-6.34570313	+39.37500000	-40.34179688	-81.78222656	+3648
+1458241350.94010000	+17.17822266	-0.11425781	-2.74658203	+37.11181641	-58.24951172	-125.17822266	+5564	+17.18701172	+2.77294922	-3.08935547	-80.94726563	-86.48437500	+81.05712891	+5584	+15.93896484	-0.78662109	-6.37646484	+39.37500000	-40.29785156	-81.54052734	+3632
+1458241350.94429990	+17.18261719	-0.07910156	-2.80371094	+37.28759766	-57.96386719	-125.13427734	+5544	+17.17382813	+2.81689453	-3.12890625	-77.51953125	-86.50634766	+77.80517578	+5584	+15.93896484	-0.74267578	-6.41162109	+39.37500000	-40.23193359	-81.27685547	+3612
+1458241350.94849990	+17.18701172	-0.04394531	-2.86083984	+37.46337891	-57.67822266	-125.06835938	+5524	+17.15625000	+2.85644531	-3.16406250	-74.09179688	-86.55029297	+74.57519531	+5588	+15.93896484	-0.69873047	-6.44677734	+39.41894531	-40.16601563	-81.03515625	+3592
+1458241350.95260000	+17.18701172	-0.00878906	-2.91796875	+37.66113281	-57.39257813	-125.04638672	+5504	+17.14306641	+2.90039063	-3.19921875	-71.05957031	-86.57226563	+71.69677734	+5592	+15.93896484	-0.65478516	-6.48193359	+39.48486328	-40.14404297	-80.79345703	+3572
+1458241350.95680000	+17.18701172	+0.02636719	-2.97509766	+37.88085938	-57.10693359	-125.04638672	+5480	+17.12988281	+2.94873047	-3.22998047	-68.13720703	-86.57226563	+68.99414063	+5592	+15.94335938	-0.60644531	-6.51269531	+39.55078125	-40.10009766	-80.57373047	+3548
+1458241350.96100000	+17.18701172	+0.06591797	-3.02783203	+38.12255859	-56.84326172	-125.06835938	+5456	+17.11230469	+2.99707031	-3.26074219	-65.19287109	-86.59423828	+66.26953125	+5600	+15.94335938	-0.55371094	-6.54785156	+39.68261719	-40.05615234	-80.35400391	+3524
+1458241350.96510000	+17.18261719	+0.14501953	-3.10253906	+38.78173828	-56.44775391	-125.28808594	+5444	+17.09912109	+3.04101563	-3.28710938	-63.25927734	-86.61621094	+64.51171875	+5604	+15.93896484	-0.50976563	-6.56542969	+39.81445313	-40.03417969	-80.24414063	+3500
+1458241350.96930000	+17.17822266	+0.19775391	-3.14208984	+39.24316406	-56.31591797	-125.48583984	+5420	+17.08154297	+3.08935547	-3.30908203	-61.63330078	-86.66015625	+63.10546875	+5608	+15.94335938	-0.47021484	-6.58740234	+39.96826172	-40.01220703	-80.20019531	+3472
+1458241350.97350000	+17.17822266	+0.24609375	-3.15966797	+39.74853516	-56.27197266	-125.74951172	+5392	+17.07275391	+3.14208984	-3.32226563	-60.77636719	-86.70410156	+62.44628906	+5612	+15.94335938	-0.42626953	-6.60498047	+40.16601563	-39.99023438	-80.17822266	+3448
+1458241350.97760010	+17.18261719	+0.29443359	-3.16406250	+40.31982422	-56.27197266	-126.10107422	+5368	+17.06396484	+3.19042969	-3.33105469	-60.51269531	-86.74804688	+62.35839844	+5616	+15.94335938	-0.38671875	-6.61376953	+40.42968750	-40.01220703	-80.26611328	+3420
+1458241350.98180010	+17.18261719	+0.36474609	-3.16406250	+41.00097656	-56.27197266	-126.47460938	+5344	+17.05957031	+3.24316406	-3.33544922	-60.53466797	-86.83593750	+62.57812500	+5620	+15.95214844	-0.34277344	-6.61816406	+40.73730469	-40.01220703	-80.44189453	+3392
+1458241350.98600010	+17.17822266	+0.43066406	-3.15527344	+41.72607422	-56.33789063	-126.89208984	+5324	+17.05517578	+3.29589844	-3.33544922	-61.06201172	-86.92382813	+63.32519531	+5620	+15.96093750	-0.30322266	-6.62695313	+41.11083984	-39.99023438	-80.63964844	+3372
+1458241350.99009990	+17.17822266	+0.45263672	-3.15087891	+41.98974609	-56.35986328	-127.06787109	+5296	+17.05078125	+3.34423828	-3.33105469	-61.78710938	-87.01171875	+64.24804688	+5624	+15.96533203	-0.25927734	-6.62695313	+41.52832031	-39.96826172	-80.88134766	+3352
+1458241350.99429990	+17.17822266	+0.49218750	-3.14208984	+42.42919922	-56.42578125	-127.33154297	+5272	+17.05078125	+3.39697266	-3.32666016	-62.62207031	-87.09960938	+65.28076172	+5628	+15.96972656	-0.21972656	-6.63134766	+41.90185547	-39.94628906	-81.12304688	+3336
+1458241350.99840000	+17.17822266	+0.53613281	-3.12451172	+42.95654297	-56.51367188	-127.68310547	+5252	+17.04638672	+3.45410156	-3.31787109	-64.33593750	-87.18750000	+67.23632813	+5632	+15.96972656	-0.18017578	-6.62695313	+42.27539063	-39.92431641	-81.36474609	+3320
+1458241351.00260000	+17.17382813	+0.58886719	-3.10693359	+43.54980469	-56.62353516	-128.10058594	+5236	+17.04638672	+3.50683594	-3.30029297	-67.23632813	-87.29736328	+70.29052734	+5640	+15.97412109	-0.14501953	-6.61376953	+42.73681641	-39.94628906	-81.73828125	+3312
+1458241351.00679990	+17.17382813	+0.64160156	-3.08056641	+44.23095703	-56.77734375	-128.54003906	+5220	+17.04638672	+3.55517578	-3.27832031	-70.81787109	-87.40722656	+74.02587891	+5644	+15.97412109	-0.11425781	-6.60058594	+43.15429688	-39.94628906	-82.11181641	+3300
+1458241351.01090000	+17.17382813	+0.69873047	-3.05419922	+44.93408203	-56.93115234	-129.04541016	+5204	+17.04638672	+3.59912109	-3.25634766	-74.88281250	-87.49511719	+78.22265625	+5648	+15.98291016	-0.08349609	-6.58300781	+43.54980469	-40.01220703	-82.52929688	+3296
+1458241351.01510000	+17.17382813	+0.76464844	-3.02343750	+45.72509766	-57.08496094	-129.59472656	+5192	+17.04638672	+3.64746094	-3.23876953	-78.39843750	-87.56103516	+81.93603516	+5656	+15.99609375	-0.04833984	-6.57421875	+43.98925781	-40.03417969	-82.85888672	+3292
+1458241351.01930000	+17.17382813	+0.82177734	-2.99707031	+46.49414063	-57.23876953	-130.12207031	+5176	+17.04638672	+3.69580078	-3.21679688	-81.97998047	-87.62695313	+85.69335938	+5660	+16.00488281	-0.00878906	-6.56103516	+44.38476563	-40.07812500	-83.14453125	+3292
+1458241351.02340010	+17.16943359	+0.88330078	-2.97070313	+47.21923828	-57.37060547	-130.62744141	+5164	+17.04638672	+3.73535156	-3.19921875	-85.80322266	-87.69287109	+89.67041016	+5664	+16.00927734	+0.02197266	-6.54785156	+44.75830078	-40.16601563	-83.45214844	+3292
+1458241351.02760000	+17.16503906	+0.94482422	-2.94433594	+47.98828125	-57.50244141	-131.17675781	+5148	+17.03759766	+3.77929688	-3.18164063	-89.75830078	-87.75878906	+93.77929688	+5668	+16.01806641	+0.06152344	-6.53906250	+45.08789063	-40.20996094	-83.64990234	+3296
+1458241351.03180000	+17.16064453	+0.98876953	-2.91796875	+48.62548828	-57.63427734	-131.68212891	+5136	+17.03320313	+3.81884766	-3.15966797	-93.82324219	-87.80273438	+97.99804688	+5672	+16.01367188	+0.08789063	-6.53027344	+45.32958984	-40.27587891	-83.78173828	+3296
+1458241351.03590010	+17.15625000	+1.02832031	-2.90039063	+49.17480469	-57.72216797	-132.09960938	+5120	+17.02001953	+3.85400391	-3.14648438	-97.49267578	-87.82470703	+101.77734375	+5676	+16.02246094	+0.10986328	-6.51708984	+45.48339844	-40.40771484	-83.93554688	+3296
+1458241351.04010010	+17.15185547	+1.06347656	-2.89599609	+49.61425781	-57.78808594	-132.47314453	+5104	+17.01123047	+3.88916016	-3.12890625	-100.81054688	-87.84667969	+105.24902344	+5680	+16.02685547	+0.13623047	-6.51269531	+45.63720703	-40.51757813	-84.00146484	+3300
+1458241351.04430010	+17.14746094	+1.08984375	-2.89160156	+50.00976563	-57.81005859	-132.78076172	+5088	+16.99804688	+3.91992188	-3.11572266	-104.54589844	-87.86865234	+109.09423828	+5684	+16.03125000	+0.16699219	-6.50830078	+45.81298828	-40.62744141	-84.04541016	+3300
+1458241351.04839990	+17.14306641	+1.11181641	-2.89160156	+50.33935547	-57.83203125	-133.06640625	+5072	+16.98925781	+3.94628906	-3.10693359	-108.06152344	-87.89062500	+112.69775391	+5692	+16.04443359	+0.19335938	-6.49951172	+45.94482422	-40.80322266	-84.13330078	+3300
+1458241351.05259990	+17.13867188	+1.13378906	-2.89599609	+50.58105469	-57.81005859	-133.28613281	+5060	+16.97607422	+3.97265625	-3.10253906	-110.30273438	-87.93457031	+115.02685547	+5696	+16.05322266	+0.22412109	-6.49951172	+46.03271484	-40.91308594	-84.06738281	+3292
+1458241351.05679990	+17.12988281	+1.14697266	-2.90478516	+50.75683594	-57.78808594	-133.46191406	+5048	+16.95849609	+3.99902344	-3.09814453	-112.06054688	-88.00048828	+116.89453125	+5700	+16.06201172	+0.25488281	-6.49951172	+46.07666016	-41.02294922	-83.95751953	+3284
+1458241351.06090000	+17.12109375	+1.15576172	-2.91796875	+50.91064453	-57.74414063	-133.59375000	+5040	+16.94091797	+4.02539063	-3.09375000	-114.12597656	-88.04443359	+119.09179688	+5704	+16.06201172	+0.28564453	-6.50390625	+46.12060547	-41.15478516	-83.80371094	+3272
+1458241351.06510000	+17.11230469	+1.16455078	-2.92675781	+50.99853516	-57.70019531	-133.70361328	+5032	+16.92333984	+4.04736328	-3.08935547	-116.10351563	-88.06640625	+121.17919922	+5712	+16.06201172	+0.30322266	-6.50390625	+46.12060547	-41.22070313	-83.71582031	+3256
+1458241351.06929990	+17.10791016	+1.17333984	-2.93994141	+51.06445313	-57.67822266	-133.79150391	+5028	+16.90576172	+4.06933594	-3.08496094	-118.08105469	-88.08837891	+123.26660156	+5720	+16.06201172	+0.32519531	-6.50830078	+46.12060547	-41.33056641	-83.60595703	+3240
+1458241351.07340000	+17.09912109	+1.17773438	-2.94873047	+51.15234375	-57.65625000	-133.90136719	+5024	+16.88818359	+4.08691406	-3.07617188	-120.56396484	-88.11035156	+125.83740234	+5728	+16.06640625	+0.35156250	-6.50390625	+46.14257813	-41.44042969	-83.51806641	+3224
+1458241351.07760000	+17.09472656	+1.18652344	-2.95312500	+51.19628906	-57.65625000	-133.96728516	+5024	+16.87939453	+4.10449219	-3.06738281	-122.27783203	-88.11035156	+127.61718750	+5736	+16.07080078	+0.36914063	-6.49951172	+46.14257813	-41.55029297	-83.43017578	+3208
+1458241351.08170010	+17.09033203	+1.19531250	-2.95751953	+51.26220703	-57.63427734	-134.05517578	+5024	+16.86621094	+4.12207031	-3.06298828	-123.90380859	-88.13232422	+129.33105469	+5748	+16.07958984	+0.39550781	-6.49511719	+46.18652344	-41.66015625	-83.38623047	+3188
+1458241351.08590010	+17.08593750	+1.20849609	-2.95312500	+51.39404297	-57.67822266	-134.16503906	+5024	+16.85742188	+4.13964844	-3.04541016	-126.36474609	-88.13232422	+131.87988281	+5756	+16.08398438	+0.42187500	-6.49072266	+46.27441406	-41.74804688	-83.32031250	+3172
+1458241351.09010000	+17.08154297	+1.21728516	-2.94873047	+51.50390625	-57.70019531	-134.25292969	+5028	+16.84863281	+4.15722656	-3.03662109	-128.21044922	-88.13232422	+133.81347656	+5764	+16.08837891	+0.44824219	-6.48632813	+46.36230469	-41.81396484	-83.29833984	+3152
+1458241351.09419990	+17.07714844	+1.23486328	-2.93994141	+51.61376953	-57.74414063	-134.34082031	+5032	+16.83984375	+4.17480469	-3.02343750	-129.52880859	-88.15429688	+135.19775391	+5776	+16.09277344	+0.47021484	-6.47753906	+46.45019531	-41.87988281	-83.29833984	+3132
+1458241351.09840010	+17.07275391	+1.25244141	-2.92236328	+51.76757813	-57.83203125	-134.47265625	+5040	+16.83544922	+4.19677734	-3.00146484	-131.50634766	-88.11035156	+137.28515625	+5784	+16.09277344	+0.49218750	-6.46875000	+46.58203125	-41.92382813	-83.29833984	+3116
+1458241351.10260010	+17.06835938	+1.26562500	-2.90478516	+51.92138672	-57.91992188	-134.60449219	+5044	+16.83105469	+4.21435547	-2.97949219	-133.30810547	-88.06640625	+139.17480469	+5796	+16.09716797	+0.50976563	-6.45556641	+46.69189453	-41.96777344	-83.38623047	+3100
+1458241351.10669990	+17.06835938	+1.28320313	-2.88281250	+52.11914063	-58.05175781	-134.73632813	+5056	+16.83105469	+4.23193359	-2.95312500	-135.24169922	-88.00048828	+141.17431641	+5808	+16.10156250	+0.53173828	-6.43798828	+46.86767578	-42.01171875	-83.49609375	+3088
+1458241351.11089990	+17.06835938	+1.30957031	-2.85205078	+52.36083984	-58.18359375	-134.93408203	+5064	+16.83105469	+4.24951172	-2.92236328	-137.35107422	-87.91259766	+143.34960938	+5816	+16.10595703	+0.54931641	-6.41162109	+47.08740234	-42.05566406	-83.67187500	+3080
+1458241351.11509990	+17.06835938	+1.33154297	-2.82128906	+52.58056641	-58.31542969	-135.08789063	+5072	+16.83544922	+4.26708984	-2.89160156	-139.17480469	-87.82470703	+145.26123047	+5828	+16.11035156	+0.56689453	-6.38964844	+47.30712891	-42.09960938	-83.89160156	+3076
+1458241351.11920000	+17.06835938	+1.35351563	-2.79052734	+52.82226563	-58.46923828	-135.24169922	+5080	+16.83984375	+4.28906250	-2.85644531	-140.82275391	-87.75878906	+146.97509766	+5840	+16.11914063	+0.58886719	-6.36328125	+47.57080078	-42.14355469	-84.11132813	+3072
+1458241351.12340000	+17.06835938	+1.37548828	-2.75976563	+53.06396484	-58.62304688	-135.41748047	+5092	+16.84423828	+4.31103516	-2.82128906	-142.49267578	-87.67089844	+148.73291016	+5852	+16.12353516	+0.60644531	-6.33251953	+47.83447266	-42.16552734	-84.35302734	+3076
+1458241351.12760000	+17.06835938	+1.40185547	-2.72460938	+53.30566406	-58.75488281	-135.59326172	+5100	+16.84863281	+4.34179688	-2.77734375	-144.29443359	-87.53906250	+150.66650391	+5864	+16.13232422	+0.62841797	-6.29296875	+48.20800781	-42.18750000	-84.70458984	+3084
+1458241351.13170000	+17.06835938	+1.42382813	-2.68505859	+53.56933594	-58.90869141	-135.79101563	+5108	+16.85302734	+4.36376953	-2.73339844	-145.74462891	-87.42919922	+152.20458984	+5876	+16.13232422	+0.65039063	-6.25341797	+48.51562500	-42.20947266	-85.01220703	+3100
+1458241351.13590000	+17.06835938	+1.45019531	-2.64990234	+53.85498047	-59.08447266	-135.96679688	+5112	+16.85742188	+4.39013672	-2.69384766	-146.88720703	-87.34130859	+153.43505859	+5888	+16.14111328	+0.66796875	-6.21386719	+48.80126953	-42.23144531	-85.29785156	+3116
+1458241351.14010000	+17.06835938	+1.48535156	-2.60595703	+54.16259766	-59.26025391	-136.18652344	+5124	+16.85742188	+4.41650391	-2.64111328	-148.13964844	-87.20947266	+154.81933594	+5904	+16.14550781	+0.69433594	-6.16113281	+49.19677734	-42.31933594	-85.67138672	+3140
+1458241351.14420010	+17.06835938	+1.51171875	-2.56201172	+54.49218750	-59.45800781	-136.40625000	+5132	+16.86181641	+4.43847656	-2.59716797	-149.47998047	-87.07763672	+156.22558594	+5920	+16.15429688	+0.71191406	-6.11718750	+49.48242188	-42.36328125	-85.97900391	+3168
+1458241351.14840010	+17.07275391	+1.54248047	-2.52246094	+54.79980469	-59.61181641	-136.60400391	+5136	+16.86181641	+4.45605469	-2.55761719	-150.51269531	-86.98974609	+157.32421875	+5932	+16.16308594	+0.72509766	-6.07763672	+49.70214844	-42.45117188	-86.22070313	+3192
+1458241351.15249990	+17.06835938	+1.57324219	-2.47851563	+55.12939453	-59.78759766	-136.82373047	+5144	+16.86181641	+4.47802734	-2.52246094	-151.36962891	-86.92382813	+158.26904297	+5944	+16.17187500	+0.74267578	-6.05126953	+49.87792969	-42.47314453	-86.30859375	+3212
+1458241351.15669990	+17.06835938	+1.59960938	-2.43457031	+55.41503906	-59.91943359	-136.99951172	+5148	+16.85742188	+4.49560547	-2.49169922	-152.05078125	-86.90185547	+159.03808594	+5956	+16.17626953	+0.76025391	-6.03369141	+49.96582031	-42.51708984	-86.30859375	+3232
+1458241351.16090010	+17.06835938	+1.62597656	-2.40380859	+55.61279297	-60.02929688	-137.13134766	+5152	+16.84863281	+4.51318359	-2.46972656	-152.44628906	-86.90185547	+159.49951172	+5964	+16.17626953	+0.77783203	-6.02050781	+49.98779297	-42.56103516	-86.26464844	+3252
+1458241351.16500000	+17.06396484	+1.64355469	-2.37744141	+55.78857422	-60.09521484	-137.24121094	+5156	+16.83984375	+4.52636719	-2.45654297	-152.75390625	-86.92382813	+159.85107422	+5976	+16.18066406	+0.79101563	-6.00732422	+50.00976563	-42.60498047	-86.19873047	+3268
+1458241351.16919990	+17.06396484	+1.66113281	-2.35546875	+55.92041016	-60.16113281	-137.32910156	+5160	+16.83105469	+4.53076172	-2.43896484	-153.12744141	-86.92382813	+160.26855469	+5984	+16.18066406	+0.80419922	-5.99853516	+50.00976563	-42.64892578	-86.11083984	+3284
+1458241351.17339990	+17.05957031	+1.67431641	-2.33789063	+56.00830078	-60.16113281	-137.37304688	+5160	+16.82226563	+4.53515625	-2.43017578	-153.23730469	-86.96777344	+160.40039063	+5996	+16.18505859	+0.81738281	-5.98974609	+49.96582031	-42.73681641	-85.97900391	+3296
+1458241351.17750000	+17.05517578	+1.68310547	-2.32910156	+56.05224609	-60.16113281	-137.39501953	+5164	+16.81347656	+4.53955078	-2.42578125	-153.25927734	-87.01171875	+160.42236328	+6004	+16.18945313	+0.83056641	-5.98535156	+49.92187500	-42.78076172	-85.84716797	+3304
+1458241351.18170000	+17.05078125	+1.68750000	-2.32470703	+56.05224609	-60.11718750	-137.37304688	+5164	+16.80908203	+4.54394531	-2.41699219	-153.34716797	-87.03369141	+160.51025391	+6012	+16.19384766	+0.84375000	-5.98095703	+49.83398438	-42.84667969	-85.69335938	+3308
+1458241351.18590000	+17.05078125	+1.68750000	-2.32470703	+56.05224609	-60.07324219	-137.37304688	+5168	+16.80029297	+4.54394531	-2.41259766	-153.39111328	-87.07763672	+160.55419922	+6020	+16.19824219	+0.85253906	-5.98095703	+49.76806641	-42.89062500	-85.51757813	+3312
+1458241351.19000010	+17.04638672	+1.68750000	-2.32910156	+56.03027344	-60.00732422	-137.35107422	+5172	+16.79589844	+4.54394531	-2.41259766	-153.36914063	-87.12158203	+160.55419922	+6028	+16.20263672	+0.87011719	-5.98095703	+49.68017578	-42.93457031	-85.31982422	+3312
+1458241351.19420000	+17.04638672	+1.68750000	-2.32910156	+55.98632813	-59.94140625	-137.32910156	+5176	+16.78710938	+4.54394531	-2.41259766	-153.12744141	-87.18750000	+160.29052734	+6036	+16.20703125	+0.88330078	-5.97656250	+49.59228516	-43.00048828	-85.12207031	+3308
+1458241351.19840000	+17.04199219	+1.68750000	-2.33349609	+55.96435547	-59.85351563	-137.32910156	+5184	+16.78271484	+4.54394531	-2.41699219	-152.66601563	-87.23144531	+159.82910156	+6040	+16.21142578	+0.89648438	-5.97656250	+49.50439453	-43.04443359	-84.90234375	+3300
+1458241351.20250010	+17.03759766	+1.68750000	-2.33789063	+55.96435547	-59.76562500	-137.32910156	+5188	+16.77832031	+4.54394531	-2.41259766	-152.20458984	-87.27539063	+159.32373047	+6048	+16.21582031	+0.91845703	-5.97216797	+49.39453125	-43.11035156	-84.61669922	+3292
+1458241351.20670010	+17.03759766	+1.68750000	-2.34228516	+55.96435547	-59.69970703	-137.32910156	+5200	+16.77832031	+4.54394531	-2.40820313	-151.61132813	-87.27539063	+158.73046875	+6056	+16.22021484	+0.93164063	-5.96337891	+49.30664063	-43.15429688	-84.44091797	+3284
+1458241351.21090010	+17.03759766	+1.68750000	-2.34228516	+55.98632813	-59.61181641	-137.39501953	+5208	+16.77832031	+4.54394531	-2.39941406	-151.04003906	-87.25341797	+158.13720703	+6064	+16.22460938	+0.94042969	-5.95458984	+49.28466797	-43.19824219	-84.35302734	+3272
+1458241351.21499990	+17.03759766	+1.68750000	-2.34228516	+56.05224609	-59.54589844	-137.46093750	+5216	+16.78271484	+4.54833984	-2.39062500	-150.49072266	-87.23144531	+157.58789063	+6072	+16.23339844	+0.95361328	-5.93701172	+49.30664063	-43.22021484	-84.30908203	+3260
+1458241351.21919990	+17.03759766	+1.69189453	-2.33789063	+56.16210938	-59.45800781	-137.54882813	+5228	+16.78710938	+4.55273438	-2.37744141	-149.85351563	-87.20947266	+156.92871094	+6080	+16.24218750	+0.95800781	-5.91943359	+49.35058594	-43.22021484	-84.35302734	+3252
+1458241351.22340010	+17.03759766	+1.69628906	-2.33349609	+56.29394531	-59.39208984	-137.68066406	+5236	+16.79589844	+4.55712891	-2.36425781	-149.26025391	-87.16552734	+156.31347656	+6092	+16.24658203	+0.96240234	-5.90625000	+49.43847656	-43.17626953	-84.41894531	+3240
+1458241351.22750000	+17.03759766	+1.70947266	-2.32031250	+56.51367188	-59.30419922	-137.87841797	+5252	+16.80468750	+4.56591797	-2.34667969	-148.60107422	-87.12158203	+155.65429688	+6100	+16.25097656	+0.96679688	-5.88867188	+49.54833984	-43.13232422	-84.55078125	+3232
+1458241351.23169990	+17.04199219	+1.72265625	-2.30712891	+56.77734375	-59.23828125	-138.09814453	+5264	+16.80908203	+4.57910156	-2.32910156	-147.81005859	-87.05566406	+154.88525391	+6108	+16.25097656	+0.96679688	-5.86669922	+49.65820313	-43.08837891	-84.70458984	+3228
+1458241351.23580000	+17.04638672	+1.73583984	-2.28955078	+57.08496094	-59.19433594	-138.36181641	+5276	+16.81787109	+4.58789063	-2.30712891	-146.97509766	-86.96777344	+154.09423828	+6120	+16.25537109	+0.96679688	-5.84472656	+49.81201172	-43.02246094	-84.88037109	+3232
+1458241351.24000000	+17.05078125	+1.76220703	-2.25878906	+57.52441406	-59.17236328	-138.73535156	+5292	+16.83105469	+4.60546875	-2.28076172	-146.03027344	-86.87988281	+153.17138672	+6132	+16.25976563	+0.96679688	-5.82275391	+49.94384766	-42.97851563	-85.07812500	+3236
+1458241351.24420000	+17.05517578	+1.78857422	-2.22363281	+57.98583984	-59.15039063	-139.10888672	+5308	+16.84423828	+4.62304688	-2.25439453	-145.32714844	-86.77001953	+152.49023438	+6144	+16.25976563	+0.96240234	-5.79638672	+50.09765625	-42.93457031	-85.31982422	+3248
+1458241351.24830010	+17.06396484	+1.81494141	-2.18847656	+58.46923828	-59.15039063	-139.50439453	+5320	+16.85742188	+4.64062500	-2.22802734	-144.73388672	-86.68212891	+151.96289063	+6156	+16.26855469	+0.95800781	-5.77001953	+50.27343750	-42.89062500	-85.60546875	+3260
+1458241351.25250010	+17.07275391	+1.84570313	-2.14892578	+59.04052734	-59.12841797	-139.94384766	+5332	+16.86621094	+4.66259766	-2.20166016	-144.07470703	-86.59423828	+151.39160156	+6164	+16.27294922	+0.95361328	-5.74804688	+50.44921875	-42.80273438	-85.86914063	+3276
+1458241351.25670000	+17.07714844	+1.87646484	-2.11376953	+59.54589844	-59.12841797	-140.36132813	+5344	+16.87939453	+4.68017578	-2.17968750	-143.61328125	-86.52832031	+150.97412109	+6176	+16.27734375	+0.95361328	-5.72607422	+50.62500000	-42.73681641	-86.08886719	+3296
+1458241351.26079990	+17.08593750	+1.90722656	-2.08300781	+60.00732422	-59.10644531	-140.69091797	+5352	+16.88378906	+4.69335938	-2.17089844	-142.95410156	-86.52832031	+150.35888672	+6184	+16.28173828	+0.94921875	-5.70849609	+50.73486328	-42.67089844	-86.26464844	+3316
+1458241351.26500010	+17.10351563	+2.00830078	-1.99511719	+61.47949219	-59.08447266	-141.78955078	+5376	+16.89257813	+4.70214844	-2.15771484	-142.40478516	-86.50634766	+149.85351563	+6192	+16.28613281	+0.94921875	-5.69091797	+50.86669922	-42.58300781	-86.44042969	+3336
+1458241351.26920010	+17.11230469	+2.01708984	-1.95556641	+61.83105469	-59.08447266	-142.11914063	+5376	+16.89257813	+4.71533203	-2.14892578	-141.96533203	-86.46240234	+149.45800781	+6196	+16.28613281	+0.94921875	-5.67773438	+50.95458984	-42.53906250	-86.55029297	+3360
+1458241351.27329990	+17.12109375	+2.02148438	-1.95556641	+61.91894531	-58.99658203	-142.18505859	+5368	+16.89257813	+4.72412109	-2.14892578	-141.26220703	-86.48437500	+148.79882813	+6204	+16.29052734	+0.94921875	-5.66894531	+50.97656250	-42.51708984	-86.61621094	+3384
+1458241351.27749990	+17.12109375	+2.02587891	-1.95996094	+62.02880859	-58.93066406	-142.27294922	+5364	+16.89697266	+4.72851563	-2.14892578	-140.69091797	-86.50634766	+148.27148438	+6212	+16.29492188	+0.94921875	-5.66455078	+50.99853516	-42.51708984	-86.61621094	+3408
+1458241351.28169990	+17.12988281	+2.02587891	-1.95996094	+62.13867188	-58.82080078	-142.38281250	+5360	+16.89697266	+4.73291016	-2.15332031	-140.44921875	-86.50634766	+148.00781250	+6216	+16.29931641	+0.95361328	-5.66015625	+50.97656250	-42.53906250	-86.59423828	+3428
+1458241351.28580000	+17.13427734	+2.02148438	-1.98193359	+62.07275391	-58.66699219	-142.33886719	+5360	+16.89257813	+4.72851563	-2.16210938	-140.18554688	-86.55029297	+147.72216797	+6224	+16.30810547	+0.95361328	-5.66894531	+50.93261719	-42.53906250	-86.50634766	+3444
+1458241351.29000000	+17.13427734	+2.01269531	-1.99951172	+62.02880859	-58.55712891	-142.29492188	+5360	+16.89257813	+4.72412109	-2.17089844	-140.05371094	-86.59423828	+147.56835938	+6232	+16.31250000	+0.95800781	-5.67773438	+50.86669922	-42.53906250	-86.41845703	+3456
+1458241351.29419990	+17.13867188	+1.99951172	-2.02148438	+61.91894531	-58.42529297	-142.25097656	+5364	+16.88818359	+4.71972656	-2.17968750	-139.85595703	-86.63818359	+147.32666016	+6240	+16.31689453	+0.96240234	-5.68652344	+50.77880859	-42.53906250	-86.26464844	+3468
+1458241351.29830000	+17.13867188	+1.98193359	-2.05224609	+61.74316406	-58.24951172	-142.14111328	+5368	+16.87939453	+4.71533203	-2.19287109	-139.50439453	-86.68212891	+146.95312500	+6248	+16.32128906	+0.96679688	-5.70410156	+50.69091797	-42.53906250	-86.06689453	+3480
+1458241351.30250000	+17.13867188	+1.97314453	-2.06982422	+61.65527344	-58.13964844	-142.11914063	+5376	+16.87500000	+4.71093750	-2.20605469	-139.28466797	-86.70410156	+146.73339844	+6256	+16.32128906	+0.97119141	-5.71289063	+50.60302734	-42.56103516	-85.93505859	+3484
+1458241351.30660010	+17.14306641	+1.95117188	-2.09179688	+61.56738281	-58.00781250	-142.11914063	+5384	+16.87060547	+4.70214844	-2.21484375	-139.17480469	-86.74804688	+146.55761719	+6264	+16.32568359	+0.97558594	-5.72167969	+50.51513672	-42.58300781	-85.78125000	+3488
+1458241351.31080010	+17.14306641	+1.93359375	-2.11376953	+61.47949219	-57.87597656	-142.11914063	+5396	+16.86621094	+4.69335938	-2.22363281	-139.15283203	-86.74804688	+146.49169922	+6272	+16.33007813	+0.97998047	-5.73046875	+50.42724609	-42.62695313	-85.62744141	+3488
+1458241351.31500010	+17.14746094	+1.91162109	-2.13574219	+61.39160156	-57.76611328	-142.11914063	+5404	+16.86621094	+4.68457031	-2.23242188	-139.17480469	-86.74804688	+146.46972656	+6280	+16.33886719	+0.98437500	-5.74804688	+50.29541016	-42.67089844	-85.45166016	+3484
+1458241351.31909990	+17.15185547	+1.89843750	-2.15771484	+61.34765625	-57.63427734	-142.14111328	+5416	+16.86181641	+4.68017578	-2.23681641	-139.24072266	-86.74804688	+146.46972656	+6288	+16.34765625	+0.98876953	-5.76123047	+50.20751953	-42.69287109	-85.27587891	+3476
+1458241351.32329990	+17.15185547	+1.88525391	-2.17089844	+61.32568359	-57.52441406	-142.18505859	+5428	+16.85742188	+4.67138672	-2.24560547	-139.39453125	-86.74804688	+146.55761719	+6296	+16.35205078	+0.99316406	-5.77880859	+50.11962891	-42.71484375	-85.10009766	+3468
+1458241351.32750010	+17.15185547	+1.87646484	-2.18408203	+61.36962891	-57.45849609	-142.27294922	+5436	+16.85742188	+4.66259766	-2.25000000	-139.63623047	-86.72607422	+146.75537109	+6304	+16.35644531	+0.99755859	-5.79199219	+50.05371094	-42.75878906	-84.96826172	+3452
+1458241351.33160000	+17.15185547	+1.86767578	-2.19287109	+61.41357422	-57.39257813	-142.40478516	+5444	+16.85302734	+4.65820313	-2.25439453	-139.81201172	-86.70410156	+146.90917969	+6312	+16.36523438	+0.99755859	-5.80078125	+50.03173828	-42.78076172	-84.92431641	+3436
+1458241351.33579990	+17.15185547	+1.86328125	-2.19726563	+61.54541016	-57.34863281	-142.58056641	+5448	+16.85302734	+4.65820313	-2.25439453	-140.00976563	-86.63818359	+147.06298828	+6320	+16.36962891	+0.99755859	-5.80517578	+50.05371094	-42.80273438	-84.92431641	+3416
+1458241351.33999990	+17.15625000	+1.86328125	-2.18847656	+61.69921875	-57.37060547	-142.80029297	+5456	+16.85302734	+4.65380859	-2.25000000	-140.29541016	-86.57226563	+147.32666016	+6324	+16.37402344	+0.99755859	-5.80517578	+50.09765625	-42.84667969	-85.01220703	+3400
+1458241351.34410000	+17.15625000	+1.86328125	-2.17968750	+61.94091797	-57.39257813	-143.06396484	+5464	+16.85742188	+4.65380859	-2.24560547	-140.66894531	-86.46240234	+147.65625000	+6332	+16.37841797	+0.99316406	-5.79638672	+50.18554688	-42.86865234	-85.18798828	+3384
+1458241351.34830000	+17.16064453	+1.87207031	-2.16210938	+62.24853516	-57.43652344	-143.39355469	+5472	+16.86181641	+4.65380859	-2.23242188	-141.13037109	-86.35253906	+148.09570313	+6340	+16.38281250	+0.98437500	-5.78759766	+50.33935547	-42.86865234	-85.38574219	+3372
+1458241351.35250000	+17.16064453	+1.88085938	-2.14013672	+62.53417969	-57.50244141	-143.67919922	+5480	+16.86621094	+4.65820313	-2.22363281	-141.59179688	-86.22070313	+148.53515625	+6348	+16.38720703	+0.97998047	-5.78320313	+50.42724609	-42.86865234	-85.56152344	+3364
+1458241351.35660000	+17.16503906	+1.89404297	-2.11816406	+62.86376953	-57.56835938	-144.00878906	+5484	+16.87500000	+4.66259766	-2.20605469	-141.98730469	-86.06689453	+148.95263672	+6352	+16.39160156	+0.97558594	-5.77441406	+50.55908203	-42.84667969	-85.75927734	+3356
+1458241351.36080000	+17.16503906	+1.90722656	-2.09619141	+63.23730469	-57.63427734	-144.36035156	+5492	+16.87939453	+4.66699219	-2.19287109	-142.27294922	-85.93505859	+149.23828125	+6360	+16.39599609	+0.97119141	-5.76562500	+50.71289063	-42.82470703	-86.00097656	+3352
+1458241351.36500000	+17.16503906	+1.92480469	-2.06982422	+63.61083984	-57.72216797	-144.71191406	+5496	+16.88378906	+4.67578125	-2.17968750	-142.51464844	-85.78125000	+149.50195313	+6368	+16.40039063	+0.96679688	-5.75683594	+50.88867188	-42.80273438	-86.24267578	+3348
+1458241351.36910010	+17.16503906	+1.93798828	-2.03906250	+63.98437500	-57.81005859	-145.08544922	+5500	+16.88818359	+4.68457031	-2.16650391	-142.73437500	-85.64941406	+149.74365234	+6372	+16.40039063	+0.95800781	-5.73925781	+51.08642578	-42.80273438	-86.52832031	+3352
+1458241351.37330010	+17.16503906	+1.95556641	-2.01269531	+64.37988281	-57.89794922	-145.48095703	+5500	+16.89697266	+4.68896484	-2.14892578	-142.93212891	-85.49560547	+149.96337891	+6380	+16.40039063	+0.95361328	-5.72607422	+51.26220703	-42.78076172	-86.81396484	+3360
+1458241351.37750010	+17.16503906	+1.96875000	-1.98193359	+64.75341797	-58.00781250	-145.87646484	+5504	+16.90576172	+4.69335938	-2.13574219	-143.08593750	-85.36376953	+150.13916016	+6384	+16.40478516	+0.94482422	-5.70410156	+51.56982422	-42.78076172	-87.27539063	+3372
+1458241351.38159990	+17.16943359	+1.98632813	-1.95117188	+65.14892578	-58.09570313	-146.25000000	+5504	+16.91015625	+4.69775391	-2.12255859	-143.26171875	-85.20996094	+150.33691406	+6388	+16.40917969	+0.93603516	-5.68652344	+51.81152344	-42.75878906	-87.67089844	+3388
+1458241351.38579990	+17.16943359	+1.99951172	-1.92919922	+65.47851563	-58.16162109	-146.60156250	+5504	+16.91894531	+4.70214844	-2.10937500	-143.43750000	-85.07812500	+150.53466797	+6392	+16.41357422	+0.92724609	-5.66894531	+52.03125000	-42.73681641	-88.00048828	+3408
+1458241351.38990000	+17.16503906	+2.01269531	-1.90722656	+65.78613281	-58.22753906	-146.93115234	+5500	+16.92333984	+4.70654297	-2.10058594	-143.50341797	-84.96826172	+150.64453125	+6396	+16.42236328	+0.92285156	-5.65576172	+52.25097656	-42.71484375	-88.30810547	+3428
+1458241351.39410000	+17.16503906	+2.02148438	-1.88964844	+66.00585938	-58.27148438	-147.19482422	+5496	+16.92333984	+4.71093750	-2.09619141	-143.54736328	-84.88037109	+150.71044922	+6400	+16.42236328	+0.91845703	-5.65136719	+52.36083984	-42.71484375	-88.43994141	+3444
+1458241351.39829990	+17.16064453	+2.02148438	-1.88085938	+66.11572266	-58.27148438	-147.39257813	+5488	+16.92333984	+4.71093750	-2.09179688	-143.54736328	-84.79248047	+150.73242188	+6400	+16.42675781	+0.91845703	-5.65136719	+52.38281250	-42.71484375	-88.48388672	+3460
+1458241351.40240000	+17.16064453	+2.01708984	-1.87646484	+66.13769531	-58.27148438	-147.52441406	+5484	+16.92333984	+4.71093750	-2.09179688	-143.48144531	-84.72656250	+150.68847656	+6400	+16.42675781	+0.92285156	-5.65576172	+52.38281250	-42.73681641	-88.43994141	+3476
+1458241351.40660000	+17.15625000	+2.00830078	-1.88085938	+66.04980469	-58.27148438	-147.59033203	+5480	+16.92333984	+4.70654297	-2.09619141	-143.43750000	-84.68261719	+150.68847656	+6400	+16.42675781	+0.92285156	-5.66015625	+52.36083984	-42.73681641	-88.37402344	+3492
+1458241351.41080000	+17.15625000	+1.99511719	-1.88964844	+65.89599609	-58.24951172	-147.56835938	+5476	+16.92333984	+4.70214844	-2.10058594	-143.48144531	-84.66064453	+150.75439453	+6400	+16.42675781	+0.91845703	-5.66455078	+52.29492188	-42.78076172	-88.30810547	+3504
+1458241351.41490010	+17.15185547	+1.97314453	-1.90722656	+65.58837891	-58.20556641	-147.48046875	+5480	+16.91894531	+4.69335938	-2.10498047	-143.50341797	-84.66064453	+150.79833984	+6400	+16.43115234	+0.91845703	-5.67333984	+52.25097656	-42.80273438	-88.24218750	+3512
+1458241351.41910000	+17.15185547	+1.95117188	-1.93359375	+65.21484375	-58.13964844	-147.32666016	+5484	+16.91894531	+4.68457031	-2.11816406	-143.52539063	-84.66064453	+150.84228516	+6400	+16.43554688	+0.91845703	-5.68212891	+52.20703125	-42.82470703	-88.13232422	+3520
+1458241351.42330000	+17.14746094	+1.92919922	-1.95556641	+64.81933594	-58.09570313	-147.15087891	+5492	+16.91015625	+4.67578125	-2.12695313	-143.61328125	-84.70458984	+150.97412109	+6404	+16.43554688	+0.91845703	-5.69091797	+52.14111328	-42.84667969	-88.02246094	+3524
+1458241351.42740010	+17.14746094	+1.89843750	-1.98632813	+64.29199219	-58.02978516	-146.90917969	+5500	+16.90576172	+4.66699219	-2.14453125	-143.72314453	-84.77050781	+151.12792969	+6404	+16.43994141	+0.91845703	-5.69531250	+52.09716797	-42.84667969	-87.93457031	+3524
+1458241351.43160010	+17.14306641	+1.86767578	-2.01269531	+63.76464844	-58.00781250	-146.64550781	+5512	+16.89697266	+4.65820313	-2.16210938	-143.85498047	-84.85839844	+151.30371094	+6408	+16.43994141	+0.91845703	-5.70410156	+52.03125000	-42.86865234	-87.82470703	+3524
+1458241351.43580010	+17.14306641	+1.84130859	-2.03906250	+63.19335938	-58.00781250	-146.38183594	+5520	+16.88818359	+4.64941406	-2.17529297	-144.18457031	-84.92431641	+151.69921875	+6408	+16.43994141	+0.92285156	-5.71289063	+51.98730469	-42.86865234	-87.69287109	+3520
+1458241351.43989990	+17.14306641	+1.80615234	-2.06542969	+62.51220703	-58.07373047	-146.03027344	+5532	+16.87939453	+4.63623047	-2.18847656	-144.68994141	-85.03417969	+152.24853516	+6408	+16.43994141	+0.92285156	-5.72607422	+51.87744141	-42.89062500	-87.51708984	+3516
+1458241351.44409990	+17.14306641	+1.78857422	-2.09179688	+61.89697266	-58.13964844	-145.67871094	+5544	+16.87500000	+4.62744141	-2.20166016	-145.37109375	-85.14404297	+152.99560547	+6412	+16.44433594	+0.91845703	-5.73925781	+51.81152344	-42.91259766	-87.36328125	+3508
+1458241351.45240000	+17.14746094	+1.75781250	-2.10498047	+60.84228516	-58.49121094	-145.12939453	+5556	+16.86621094	+4.61865234	-2.21923828	-147.61230469	-85.38574219	+155.41259766	+6412	+16.44873047	+0.91406250	-5.76123047	+51.76757813	-42.93457031	-87.09960938	+3488
+1458241351.45660000	+17.15185547	+1.75341797	-2.10498047	+60.29296875	-58.71093750	-144.77783203	+5560	+16.86621094	+4.61425781	-2.23242188	-149.04052734	-85.53955078	+156.92871094	+6412	+16.45751953	+0.91406250	-5.76562500	+51.78955078	-42.93457031	-87.03369141	+3468
+1458241351.46070000	+17.15185547	+1.74902344	-2.09619141	+59.83154297	-58.99658203	-144.47021484	+5560	+16.86181641	+4.61425781	-2.23681641	-151.01806641	-85.67138672	+159.01611328	+6412	+16.45751953	+0.91406250	-5.77441406	+51.85546875	-42.89062500	-86.96777344	+3452
+1458241351.46490000	+17.15625000	+1.75781250	-2.07421875	+59.37011719	-59.39208984	-144.11865234	+5560	+16.86181641	+4.61425781	-2.23681641	-153.76464844	-85.84716797	+161.85058594	+6412	+16.45312500	+0.90966797	-5.77441406	+51.98730469	-42.82470703	-87.01171875	+3436
+1458241351.46910000	+17.15625000	+1.76660156	-2.05664063	+58.88671875	-59.78759766	-143.67919922	+5564	+16.86181641	+4.61865234	-2.23681641	-156.99462891	-86.00097656	+165.19042969	+6412	+16.44873047	+0.90527344	-5.77001953	+52.11914063	-42.75878906	-87.09960938	+3424
+1458241351.47320010	+17.16064453	+1.77539063	-2.02587891	+58.42529297	-60.24902344	-143.28369141	+5564	+16.86621094	+4.62744141	-2.23242188	-161.03759766	-86.11083984	+169.34326172	+6412	+16.44873047	+0.89648438	-5.76123047	+52.29492188	-42.71484375	-87.25341797	+3416
+1458241351.48160000	+17.17382813	+1.81054688	-1.97753906	+57.15087891	-61.23779297	-141.89941406	+5560	+16.87939453	+4.65380859	-2.23242188	-176.35253906	-86.50634766	-175.03417969	+6412	+16.44873047	+0.88330078	-5.73486328	+52.62451172	-42.62695313	-87.60498047	+3412
+1458241351.48569990	+17.17822266	+1.81933594	-1.94677734	+56.46972656	-61.78710938	-141.17431641	+5552	+16.88818359	+4.66699219	-2.22802734	+175.10009766	-86.52832031	-166.39892578	+6412	+16.44873047	+0.87451172	-5.72167969	+52.84423828	-42.56103516	-87.80273438	+3412
+1458241351.48990010	+17.18261719	+1.83691406	-1.92480469	+55.61279297	-62.31445313	-140.11962891	+5544	+16.90136719	+4.67578125	-2.22802734	+158.73046875	-86.46240234	-149.96337891	+6412	+16.44873047	+0.87011719	-5.70849609	+53.06396484	-42.49511719	-88.02246094	+3416
+1458241351.49410010	+17.18701172	+1.83691406	-1.91162109	+54.51416016	-62.79785156	-138.93310547	+5532	+16.91015625	+4.68896484	-2.23242188	+148.13964844	-86.24267578	-139.32861328	+6408	+16.44873047	+0.86132813	-5.69531250	+53.28369141	-42.38525391	-88.22021484	+3420
+1458241351.49819990	+17.19140625	+1.83251953	-1.89843750	+53.26171875	-63.32519531	-137.59277344	+5516	+16.91894531	+4.70654297	-2.22802734	+139.61425781	-85.86914063	-130.73730469	+6404	+16.44433594	+0.84814453	-5.68652344	+53.45947266	-42.29736328	-88.39599609	+3428
+1458241351.50239990	+17.19140625	+1.84570313	-1.89404297	+51.96533203	-63.80859375	-136.05468750	+5500	+16.91894531	+4.71533203	-2.23681641	+130.07812500	-85.38574219	-121.20117188	+6404	+16.43994141	+0.83496094	-5.67333984	+53.72314453	-42.16552734	-88.61572266	+3444
+1458241351.50659990	+17.20019531	+1.82812500	-1.88964844	+50.38330078	-64.29199219	-134.34082031	+5484	+16.92773438	+4.71972656	-2.24121094	+123.17871094	-84.79248047	-114.32373047	+6400	+16.43115234	+0.82177734	-5.66455078	+53.89892578	-42.07763672	-88.79150391	+3460
+1458241351.51070000	+17.21337891	+1.81054688	-1.89404297	+48.62548828	-64.77539063	-132.47314453	+5472	+16.93652344	+4.72851563	-2.24560547	+118.03710938	-84.11132813	-109.18212891	+6396	+16.43115234	+0.80859375	-5.65576172	+54.03076172	-42.01171875	-88.92333984	+3476
+1458241351.51910000	+17.23095703	+1.76220703	-1.93359375	+44.31884766	-65.47851563	-127.85888672	+5444	+16.94531250	+4.73291016	-2.28955078	+107.77587891	-82.55126953	-99.07470703	+6388	+16.43115234	+0.79101563	-5.66455078	+54.14062500	-41.87988281	-88.87939453	+3504
+1458241351.52320000	+17.23974609	+1.72705078	-1.96435547	+41.72607422	-65.78613281	-125.20019531	+5436	+16.95410156	+4.73730469	-2.30712891	+104.65576172	-81.62841797	-96.06445313	+6384	+16.42675781	+0.77783203	-5.67773438	+54.11865234	-41.79199219	-88.72558594	+3512
+1458241351.53160000	+17.25292969	+1.64794922	-2.04345703	+35.99121094	-66.15966797	-119.31152344	+5428	+16.94531250	+4.74169922	-2.35986328	+98.48144531	-79.62890625	-90.04394531	+6380	+16.41796875	+0.76904297	-5.71728516	+53.96484375	-41.68212891	-88.30810547	+3528
+1458241351.53570010	+17.26171875	+1.60839844	-2.08300781	+32.89306641	-66.31347656	-116.16943359	+5424	+16.94970703	+4.74609375	-2.38183594	+96.48193359	-78.53027344	-88.15429688	+6380	+16.40917969	+0.76025391	-5.73925781	+53.83300781	-41.68212891	-88.02246094	+3532
+1458241351.53990010	+17.27050781	+1.56445313	-2.12255859	+29.72900391	-66.37939453	-112.96142578	+5424	+16.94970703	+4.75048828	-2.42138672	+94.06494141	-77.38769531	-85.82519531	+6384	+16.40478516	+0.75146484	-5.76123047	+53.67919922	-41.68212891	-87.73681641	+3536
+1458241351.54399990	+17.27490234	+1.51611328	-2.16650391	+26.54296875	-66.37939453	-109.75341797	+5428	+16.94970703	+4.75927734	-2.46533203	+92.17529297	-76.17919922	-84.04541016	+6384	+16.40039063	+0.74267578	-5.78320313	+53.52539063	-41.68212891	-87.45117188	+3532
+1458241351.55240010	+17.28808594	+1.42822266	-2.25439453	+19.92919922	-66.15966797	-103.13964844	+5432	+16.95410156	+4.76806641	-2.54443359	+89.05517578	-73.63037109	-81.12304688	+6392	+16.39160156	+0.72509766	-5.83154297	+53.21777344	-41.70410156	-86.79199219	+3516
+1458241351.55650000	+17.28808594	+1.38867188	-2.29833984	+16.67724609	-65.89599609	-99.84375000	+5432	+16.94970703	+4.79003906	-2.59716797	+87.64892578	-72.31201172	-79.71679688	+6396	+16.38720703	+0.71630859	-5.85791016	+53.06396484	-41.70410156	-86.46240234	+3504
+1458241351.56069990	+17.27929688	+1.35351563	-2.33789063	+13.57910156	-65.61035156	-96.70166016	+5432	+16.95410156	+4.81201172	-2.63232422	+86.81396484	-70.97167969	-78.94775391	+6404	+16.37841797	+0.70751953	-5.87988281	+52.91015625	-41.70410156	-86.13281250	+3488
+1458241351.56489990	+17.27490234	+1.31396484	-2.37304688	+10.56884766	-65.34667969	-93.69140625	+5436	+16.94970703	+4.82958984	-2.67626953	+85.80322266	-69.54345703	-77.98095703	+6408	+16.36083984	+0.68994141	-5.89746094	+52.77832031	-41.72607422	-85.82519531	+3476
+1458241351.56900000	+17.26611328	+1.28759766	-2.39941406	+7.80029297	-65.01708984	-90.87890625	+5432	+16.94970703	+4.84716797	-2.71582031	+84.96826172	-68.13720703	-77.18994141	+6416	+16.35205078	+0.67675781	-5.90625000	+52.71240234	-41.74804688	-85.62744141	+3456
+1458241351.57320000	+17.26171875	+1.26562500	-2.41259766	+5.22949219	-64.73144531	-88.24218750	+5428	+16.95410156	+4.86474609	-2.75097656	+84.35302734	-66.70898438	-76.66259766	+6424	+16.34326172	+0.66357422	-5.91943359	+52.69042969	-41.74804688	-85.47363281	+3440
+1458241351.58150010	+17.24853516	+1.23486328	-2.42138672	+0.61523438	-64.13818359	-83.36425781	+5416	+16.96289063	+4.92187500	-2.82568359	+83.27636719	-63.83056641	-75.60791016	+6436	+16.33007813	+0.62402344	-5.92382813	+52.73437500	-41.74804688	-85.40771484	+3412
+1458241351.58570000	+17.23535156	+1.22607422	-2.42138672	-1.25244141	-63.80859375	-81.34277344	+5404	+16.96728516	+4.94824219	-2.84765625	+82.99072266	-62.42431641	-75.36621094	+6440	+16.31689453	+0.60205078	-5.92382813	+52.80029297	-41.66015625	-85.42968750	+3404
+1458241351.58990000	+17.22216797	+1.22167969	-2.42138672	-3.01025391	-63.47900391	-79.38720703	+5392	+16.96728516	+4.98339844	-2.86962891	+82.74902344	-61.01806641	-75.14648438	+6440	+16.30810547	+0.58007813	-5.92382813	+52.88818359	-41.57226563	-85.45166016	+3396
+1458241351.59400010	+17.20898438	+1.21289063	-2.41699219	-4.57031250	-63.17138672	-77.65136719	+5376	+16.97167969	+5.00976563	-2.89160156	+82.44140625	-59.63378906	-74.86083984	+6444	+16.29492188	+0.55810547	-5.91943359	+52.95410156	-41.50634766	-85.47363281	+3388
+1458241351.59820010	+17.20019531	+1.20849609	-2.40380859	-5.80078125	-62.88574219	-76.20117188	+5364	+16.97607422	+5.02734375	-2.91796875	+82.06787109	-58.29345703	-74.59716797	+6444	+16.27734375	+0.53613281	-5.91943359	+53.04199219	-41.41845703	-85.47363281	+3388
+1458241351.60240010	+17.18701172	+1.21289063	-2.38623047	-6.96533203	-62.66601563	-74.77294922	+5352	+16.98046875	+5.04931641	-2.92236328	+81.93603516	-57.04101563	-74.59716797	+6440	+16.26416016	+0.51416016	-5.91943359	+53.12988281	-41.30859375	-85.51757813	+3392
+1458241351.60649990	+17.18261719	+1.20410156	-2.36425781	-7.91015625	-62.49023438	-73.60839844	+5340	+16.98486328	+5.06689453	-2.92675781	+81.76025391	-55.81054688	-74.57519531	+6440	+16.24658203	+0.48339844	-5.91503906	+53.19580078	-41.19873047	-85.58349609	+3396
+1458241351.61480000	+17.17382813	+1.20410156	-2.34667969	-9.07470703	-62.00683594	-71.93847656	+5304	+16.99804688	+5.10205078	-2.97070313	+81.16699219	-53.48144531	-74.22363281	+6432	+16.22460938	+0.43066406	-5.91503906	+53.30566406	-40.93505859	-85.64941406	+3416
+1458241351.61900000	+17.16503906	+1.19531250	-2.33789063	-9.47021484	-61.76513672	-71.32324219	+5284	+17.00683594	+5.11523438	-2.99267578	+80.83740234	-52.38281250	-74.00390625	+6424	+16.21142578	+0.40429688	-5.92382813	+53.32763672	-40.75927734	-85.58349609	+3424
+1458241351.62319990	+17.15625000	+1.19091797	-2.34228516	-9.53613281	-61.50146484	-70.99365234	+5264	+17.01123047	+5.11523438	-3.02783203	+80.31005859	-51.30615234	-73.63037109	+6420	+16.19384766	+0.37792969	-5.92822266	+53.32763672	-40.60546875	-85.51757813	+3436
+1458241351.62730000	+17.14306641	+1.19091797	-2.35107422	-9.53613281	-61.19384766	-70.75195313	+5248	+17.01123047	+5.12841797	-3.05419922	+80.00244141	-50.31738281	-73.43261719	+6412	+16.17626953	+0.35156250	-5.94580078	+53.23974609	-40.38574219	-85.29785156	+3444
+1458241351.63150000	+17.13867188	+1.16894531	-2.36425781	-9.51416016	-60.88623047	-70.64208984	+5236	+17.01123047	+5.11962891	-3.08496094	+79.49707031	-49.37255859	-73.14697266	+6408	+16.14990234	+0.33398438	-5.96337891	+53.10791016	-40.20996094	-85.01220703	+3456
+1458241351.63570000	+17.13867188	+1.15136719	-2.38623047	-9.25048828	-60.55664063	-70.75195313	+5224	+17.02001953	+5.10205078	-3.14648438	+78.72802734	-48.38378906	-72.55371094	+6408	+16.13671875	+0.31201172	-5.97656250	+52.97607422	-40.07812500	-84.77050781	+3464
+1458241351.64400010	+17.12988281	+1.11621094	-2.44775391	-8.48144531	-59.78759766	-71.16943359	+5204	+17.02441406	+5.08447266	-3.26513672	+77.51953125	-46.64794922	-71.60888672	+6400	+16.11035156	+0.27246094	-6.02490234	+52.58056641	-39.72656250	-84.04541016	+3472
+1458241351.64820000	+17.12988281	+1.09423828	-2.48730469	-7.91015625	-59.39208984	-71.60888672	+5200	+17.02880859	+5.06689453	-3.34423828	+76.72851563	-45.76904297	-70.97167969	+6400	+16.09716797	+0.25048828	-6.04248047	+52.38281250	-39.57275391	-83.73779297	+3472
+1458241351.65229990	+17.12548828	+1.07226563	-2.54003906	-7.27294922	-58.88671875	-72.09228516	+5196	+17.02880859	+5.05810547	-3.42333984	+76.02539063	-44.91210938	-70.31250000	+6396	+16.08398438	+0.23291016	-6.07324219	+52.11914063	-39.33105469	-83.23242188	+3464
+1458241351.65650010	+17.12109375	+1.05029297	-2.59277344	-6.59179688	-58.38134766	-72.64160156	+5192	+17.02880859	+5.03613281	-3.51562500	+75.21240234	-44.07714844	-69.54345703	+6400	+16.07080078	+0.21972656	-6.10400391	+51.83349609	-39.08935547	-82.72705078	+3452
+1458241351.66070010	+17.11669922	+1.03271484	-2.64550781	-5.82275391	-57.89794922	-73.25683594	+5192	+17.02001953	+5.00537109	-3.61230469	+74.35546875	-43.22021484	-68.77441406	+6400	+16.04882813	+0.20654297	-6.13037109	+51.59179688	-38.86962891	-82.22167969	+3436
+1458241351.66899990	+17.09912109	+0.99316406	-2.75976563	-4.28466797	-56.82128906	-74.50927734	+5196	+17.01562500	+4.95703125	-3.79248047	+72.81738281	-41.63818359	-67.32421875	+6408	+16.00927734	+0.16699219	-6.17871094	+51.04248047	-38.32031250	-81.27685547	+3396
+1458241351.67319990	+17.10351563	+0.97119141	-2.80371094	-3.47167969	-56.35986328	-75.16845703	+5196	+17.01562500	+4.92626953	-3.88476563	+71.98242188	-40.89111328	-66.59912109	+6412	+15.98730469	+0.14941406	-6.18750000	+50.84472656	-38.07861328	-80.88134766	+3372
+1458241351.67730000	+17.10351563	+0.95361328	-2.85205078	-2.65869141	-55.85449219	-75.82763672	+5196	+17.01562500	+4.89990234	-3.97265625	+71.23535156	-40.16601563	-65.87402344	+6412	+15.97412109	+0.12744141	-6.20507813	+50.58105469	-37.77099609	-80.44189453	+3344
+1458241351.68150000	+17.10351563	+0.94921875	-2.90039063	-1.73583984	-55.34912109	-76.53076172	+5196	+17.02001953	+4.87353516	-4.06494141	+70.48828125	-39.44091797	-65.12695313	+6412	+15.96533203	+0.09667969	-6.22265625	+50.33935547	-37.41943359	-80.09033203	+3312
+1458241351.68569990	+17.10351563	+0.94042969	-2.93115234	-0.79101563	-54.93164063	-77.23388672	+5188	+17.01562500	+4.84716797	-4.13525391	+69.80712891	-38.78173828	-64.46777344	+6412	+15.94335938	+0.07470703	-6.23144531	+50.18554688	-37.02392578	-79.76074219	+3284
+1458241351.68980000	+17.09912109	+0.93164063	-2.96630859	+0.10986328	-54.42626953	-77.93701172	+5184	+17.02001953	+4.82958984	-4.20996094	+69.14794922	-38.10058594	-63.78662109	+6404	+15.91699219	+0.04394531	-6.24023438	+49.98779297	-36.56250000	-79.40917969	+3256
+1458241351.69810010	+17.09912109	+0.93603516	-3.01464844	+2.02148438	-53.54736328	-79.36523438	+5164	+17.01562500	+4.78564453	-4.34619141	+67.80761719	-36.89208984	-62.38037109	+6392	+15.86425781	-0.02197266	-6.25341797	+49.65820313	-35.59570313	-78.81591797	+3204
+1458241351.70230010	+17.09912109	+0.94042969	-3.02783203	+2.98828125	-53.15185547	-80.02441406	+5152	+17.02441406	+4.76367188	-4.38574219	+67.23632813	-36.38671875	-61.80908203	+6384	+15.83349609	-0.06152344	-6.25781250	+49.46044922	-35.04638672	-78.55224609	+3180
+1458241351.70650010	+17.10351563	+0.94482422	-3.04541016	+3.97705078	-52.71240234	-80.72753906	+5140	+17.02880859	+4.74609375	-4.42968750	+66.66503906	-35.92529297	-61.21582031	+6372	+15.81152344	-0.10546875	-6.25781250	+49.30664063	-34.47509766	-78.37646484	+3160
+1458241351.71059990	+17.10791016	+0.94921875	-3.04101563	+4.98779297	-52.40478516	-81.45263672	+5124	+17.04199219	+4.72412109	-4.45605469	+66.09375000	-35.52978516	-60.66650391	+6360	+15.78076172	-0.15380859	-6.24902344	+49.17480469	-33.90380859	-78.24462891	+3144
+1458241351.71900010	+17.12109375	+0.96679688	-3.05419922	+7.03125000	-51.50390625	-82.88085938	+5088	+17.06835938	+4.68896484	-4.52197266	+64.92919922	-34.71679688	-59.39208984	+6320	+15.72363281	-0.24609375	-6.25341797	+48.80126953	-32.56347656	-77.71728516	+3128
+1458241351.72309990	+17.12548828	+0.97558594	-3.05419922	+8.10791016	-51.08642578	-83.62792969	+5064	+17.07275391	+4.66259766	-4.54833984	+64.29199219	-34.32128906	-58.75488281	+6300	+15.68847656	-0.29443359	-6.24902344	+48.64746094	-31.88232422	-77.49755859	+3128
+1458241351.72729990	+17.12548828	+0.98876953	-3.06298828	+9.18457031	-50.53710938	-84.33105469	+5044	+17.07714844	+4.64501953	-4.57910156	+63.74267578	-33.94775391	-58.07373047	+6280	+15.65332031	-0.34277344	-6.25781250	+48.42773438	-31.11328125	-77.12402344	+3128
+1458241351.73149990	+17.12548828	+0.98876953	-3.07617188	+10.17333984	-49.94384766	-84.99023438	+5028	+17.08154297	+4.61425781	-4.60986328	+63.06152344	-33.57421875	-57.28271484	+6260	+15.60937500	-0.39111328	-6.26660156	+48.18603516	-30.36621094	-76.75048828	+3136
+1458241351.73560000	+17.13427734	+0.98876953	-3.08496094	+11.18408203	-49.39453125	-85.71533203	+5008	+17.09033203	+4.58349609	-4.64941406	+62.31445313	-33.22265625	-56.46972656	+6240	+15.56982422	-0.44384766	-6.25341797	+47.98828125	-29.68505859	-76.46484375	+3140
+1458241351.74400000	+17.14306641	+0.99316406	-3.12011719	+13.24951172	-48.09814453	-87.05566406	+4972	+17.11230469	+4.50439453	-4.71093750	+60.79833984	-32.65136719	-54.88769531	+6196	+15.49951172	-0.53613281	-6.27099609	+47.43896484	-28.14697266	-75.54199219	+3156
+1458241351.74810000	+17.14746094	+0.98876953	-3.15087891	+14.30419922	-47.37304688	-87.75878906	+4960	+17.11669922	+4.45166016	-4.76367188	+59.89746094	-32.27783203	-53.94287109	+6180	+15.46875000	-0.58447266	-6.26220703	+47.21923828	-27.46582031	-75.21240234	+3160
+1458241351.75650000	+17.15185547	+0.97998047	-3.24755859	+16.30371094	-45.54931641	-88.98925781	+4940	+17.12109375	+4.35058594	-4.89111328	+58.07373047	-31.53076172	-51.89941406	+6140	+15.39843750	-0.66357422	-6.28857422	+46.66992188	-25.86181641	-73.98193359	+3176
+1458241351.76480010	+17.15185547	+0.95800781	-3.36621094	+18.28125000	-43.57177734	-90.15380859	+4916	+17.11669922	+4.21875000	-5.04931641	+55.87646484	-30.91552734	-49.54833984	+6100	+15.33691406	-0.73828125	-6.29296875	+46.18652344	-24.36767578	-72.79541016	+3172
+1458241351.76889990	+17.14746094	+0.93603516	-3.42773438	+19.20410156	-42.51708984	-90.68115234	+4908	+17.11669922	+4.13964844	-5.11523438	+54.68994141	-30.71777344	-48.36181641	+6084	+15.30175781	-0.77783203	-6.30175781	+45.94482422	-23.57666016	-72.15820313	+3164
+1458241351.77309990	+17.15185547	+0.91406250	-3.49804688	+20.14892578	-41.41845703	-91.23046875	+4896	+17.11669922	+4.05615234	-5.21191406	+53.30566406	-30.47607422	-46.95556641	+6072	+15.27539063	-0.81298828	-6.29296875	+45.74707031	-22.87353516	-71.63085938	+3152
+1458241351.77729990	+17.14746094	+0.90087891	-3.57714844	+21.11572266	-40.29785156	-91.66992188	+4888	+17.12988281	+3.98583984	-5.27783203	+52.09716797	-30.54199219	-45.74707031	+6044	+15.24902344	-0.84375000	-6.29296875	+45.57128906	-22.12646484	-70.99365234	+3136
+1458241351.78559990	+17.13427734	+0.86572266	-3.72656250	+23.02734375	-37.99072266	-92.57080078	+4872	+17.14306641	+3.80126953	-5.43603516	+49.10888672	-30.62988281	-42.80273438	+6000	+15.19628906	-0.91845703	-6.27539063	+45.28564453	-20.58837891	-69.89501953	+3096
+1458241351.78979990	+17.12548828	+0.85693359	-3.80126953	+24.01611328	-36.82617188	-92.92236328	+4860	+17.15625000	+3.72656250	-5.47998047	+47.70263672	-31.11328125	-41.44042969	+5960	+15.16992188	-0.94921875	-6.26660156	+45.19775391	-19.79736328	-69.25781250	+3068
+1458241351.79390000	+17.11669922	+0.83496094	-3.88037109	+24.91699219	-35.61767578	-93.20800781	+4852	+17.16064453	+3.64306641	-5.51953125	+46.12060547	-31.64062500	-39.81445313	+5928	+15.13916016	-0.99316406	-6.26220703	+45.06591797	-18.98437500	-68.66455078	+3044
+1458241351.79810000	+17.09912109	+0.80859375	-3.95068359	+25.79589844	-34.43115234	-93.49365234	+4844	+17.17382813	+3.54638672	-5.59423828	+44.12109375	-32.12402344	-37.90283203	+5892	+15.10839844	-1.03710938	-6.24902344	+45.00000000	-18.14941406	-68.13720703	+3020
+1458241351.80230000	+17.08154297	+0.79980469	-4.01220703	+26.76269531	-33.37646484	-93.71337891	+4832	+17.19580078	+3.46289063	-5.58544922	+42.36328125	-33.26660156	-36.27685547	+5840	+15.07324219	-1.07226563	-6.23583984	+44.97802734	-17.35839844	-67.56591797	+2992
+1458241351.80640010	+17.06396484	+0.78662109	-4.07373047	+27.75146484	-32.27783203	-93.93310547	+4824	+17.21777344	+3.38818359	-5.56787109	+40.42968750	-34.45312500	-34.43115234	+5792	+15.03808594	-1.12939453	-6.22705078	+44.91210938	-16.50146484	-67.06054688	+2968
+1458241351.81060000	+17.04199219	+0.76464844	-4.12207031	+28.60839844	-31.26708984	-94.08691406	+4808	+17.23974609	+3.29589844	-5.58105469	+38.10058594	-35.52978516	-32.25585938	+5740	+15.00292969	-1.18212891	-6.20507813	+44.89013672	-15.62255859	-66.59912109	+2944
+1458241351.81890010	+17.00244141	+0.73828125	-4.21875000	+30.34423828	-29.24560547	-94.21875000	+4768	+17.27050781	+3.11572266	-5.49755859	+33.37646484	-38.38623047	-27.83935547	+5632	+14.91943359	-1.29199219	-6.18310547	+44.89013672	-13.86474609	-65.56640625	+2904
+1458241351.82310010	+16.96289063	+0.72070313	-4.25830078	+31.11328125	-28.27880859	-94.19677734	+4748	+17.26171875	+3.00146484	-5.45361328	+30.60791016	-39.70458984	-25.31250000	+5580	+14.87109375	-1.35791016	-6.17431641	+44.86816406	-12.94189453	-65.06103516	+2896
+1458241351.82730010	+16.92773438	+0.71191406	-4.28466797	+31.92626953	-27.39990234	-94.15283203	+4720	+17.24853516	+2.87841797	-5.36132813	+27.77343750	-41.28662109	-22.87353516	+5532	+14.81835938	-1.41064453	-6.16992188	+44.89013672	-12.01904297	-64.44580078	+2888
+1458241351.83139990	+16.89257813	+0.69873047	-4.31103516	+32.69531250	-26.54296875	-94.06494141	+4696	+17.23095703	+2.77294922	-5.26904297	+24.80712891	-42.78076172	-20.19287109	+5484	+14.76123047	-1.48095703	-6.16992188	+44.86816406	-11.07421875	-63.85253906	+2884
+1458241351.83979990	+16.83105469	+0.63720703	-4.36816406	+33.77197266	-24.93896484	-93.71337891	+4656	+17.16943359	+2.54443359	-5.11523438	+18.45703125	-45.13183594	-14.47998047	+5400	+14.65136719	-1.61718750	-6.15673828	+44.82421875	-9.33837891	-62.66601563	+2888
+1458241351.84809990	+16.75195313	+0.59326172	-4.40771484	+34.65087891	-23.53271484	-93.18603516	+4616	+17.06396484	+2.25439453	-4.93505859	+12.39257813	-46.97753906	-9.36035156	+5328	+14.53710938	-1.76220703	-6.14355469	+44.73632813	-7.71240234	-61.43554688	+2904
+1458241351.85220000	+16.71240234	+0.55810547	-4.42968750	+34.91455078	-22.78564453	-92.85644531	+4604	+16.99365234	+2.12255859	-4.87792969	+9.60205078	-47.24121094	-6.89941406	+5288	+14.48437500	-1.82373047	-6.14794922	+44.73632813	-6.92138672	-60.71044922	+2916
+1458241351.85640000	+16.67285156	+0.53613281	-4.45605469	+35.17822266	-22.10449219	-92.43896484	+4588	+16.92333984	+1.97753906	-4.83398438	+6.98730469	-47.43896484	-4.70214844	+5248	+14.42724609	-1.89404297	-6.14794922	+44.69238281	-6.17431641	-59.96337891	+2928
+1458241351.86060000	+16.62890625	+0.50537109	-4.48242188	+35.33203125	-21.44531250	-91.93359375	+4572	+16.85302734	+1.85009766	-4.73291016	+4.81201172	-47.87841797	-2.83447266	+5220	+14.37451172	-1.96435547	-6.13476563	+44.62646484	-5.51513672	-59.28222656	+2940
+1458241351.86890010	+16.54101563	+0.41748047	-4.54394531	+35.26611328	-20.06103516	-90.92285156	+4552	+16.70361328	+1.60400391	-4.70214844	+1.07666016	-47.13134766	+0.37353516	+5140	+14.26464844	-2.07861328	-6.12597656	+44.60449219	-4.28466797	-57.67822266	+2960
+1458241351.87310000	+16.51025391	+0.36914063	-4.56152344	+35.13427734	-19.53369141	-90.37353516	+4536	+16.65087891	+1.48974609	-4.64062500	-0.26367188	-47.08740234	+1.51611328	+5108	+14.22070313	-2.13134766	-6.09521484	+44.56054688	-3.86718750	-56.99707031	+2964
+1458241351.87719990	+16.47949219	+0.30761719	-4.59228516	+34.84863281	-18.85253906	-89.80224609	+4524	+16.58496094	+1.40625000	-4.65820313	-1.23046875	-46.18652344	+2.54882813	+5072	+14.18554688	-2.17968750	-6.07324219	+44.58251953	-3.44970703	-56.22802734	+2964
+1458241351.88140010	+16.44433594	+0.25927734	-4.62744141	+34.60693359	-18.23730469	-89.18701172	+4504	+16.51464844	+1.27880859	-4.68457031	-2.06542969	-45.28564453	+3.16406250	+5036	+14.14599609	-2.22802734	-6.05126953	+44.58251953	-3.05419922	-55.45898438	+2964
+1458241351.88560010	+16.40478516	+0.21533203	-4.64501953	+34.34326172	-17.66601563	-88.59375000	+4480	+16.45312500	+1.16455078	-4.65820313	-2.54882813	-44.75830078	+3.55957031	+4992	+14.10644531	-2.27636719	-6.01611328	+44.56054688	-2.72460938	-54.75585938	+2960
+1458241351.89389990	+16.33007813	+0.10986328	-4.71533203	+33.72802734	-16.32568359	-87.18750000	+4436	+16.33447266	+0.97558594	-4.69775391	-3.12011719	-42.78076172	+4.24072266	+4904	+14.03613281	-2.35546875	-5.95458984	+44.64843750	-2.10937500	-53.17382813	+2940
+1458241351.89809990	+16.29931641	+0.04833984	-4.73730469	+33.35449219	-15.75439453	-86.55029297	+4408	+16.28613281	+0.89208984	-4.70214844	-3.29589844	-41.92382813	+4.54833984	+4860	+14.00097656	-2.39501953	-5.91064453	+44.69238281	-1.88964844	-52.44873047	+2928
+1458241351.90220000	+16.27294922	-0.00878906	-4.75048828	+33.00292969	-15.22705078	-85.91308594	+4380	+16.23779297	+0.82177734	-4.72412109	-3.38378906	-40.84716797	+4.81201172	+4816	+13.96582031	-2.42578125	-5.86669922	+44.75830078	-1.69189453	-51.74560547	+2912
+1458241351.90640000	+16.24218750	-0.07031250	-4.76806641	+32.65136719	-14.69970703	-85.29785156	+4348	+16.18945313	+0.73388672	-4.75048828	-3.42773438	-39.77050781	+4.96582031	+4780	+13.93066406	-2.46533203	-5.82275391	+44.80224609	-1.45019531	-51.06445313	+2896
+1458241351.91059990	+16.21582031	-0.13183594	-4.76367188	+32.32177734	-14.23828125	-84.74853516	+4312	+16.14550781	+0.65039063	-4.75048828	-3.42773438	-38.91357422	+5.07568359	+4740	+13.89990234	-2.50927734	-5.77441406	+44.84619141	-1.25244141	-50.44921875	+2880
+1458241351.91470000	+16.18505859	-0.18017578	-4.76806641	+32.10205078	-13.77685547	-84.13330078	+4272	+16.10595703	+0.57568359	-4.75048828	-3.36181641	-38.01269531	+5.22949219	+4696	+13.86474609	-2.54003906	-5.72607422	+44.95605469	-1.07666016	-49.79003906	+2856
+1458241351.91890000	+16.15869141	-0.23291016	-4.76806641	+31.86035156	-13.31542969	-83.56201172	+4236	+16.06640625	+0.51855469	-4.75048828	-3.25195313	-37.13378906	+5.40527344	+4656	+13.82958984	-2.58837891	-5.68212891	+45.00000000	-0.85693359	-49.17480469	+2840
+1458241351.92720010	+16.08837891	-0.32958984	-4.73730469	+31.55273438	-12.52441406	-82.48535156	+4160	+15.98730469	+0.40429688	-4.71093750	-3.07617188	-35.61767578	+5.80078125	+4568	+13.74169922	-2.67626953	-5.59863281	+45.15380859	-0.35156250	-47.94433594	+2800
+1458241351.93140010	+16.05322266	-0.38232422	-4.71533203	+31.39892578	-12.17285156	-81.97998047	+4124	+15.95214844	+0.36035156	-4.68896484	-2.94433594	-34.91455078	+6.02050781	+4528	+13.69335938	-2.73339844	-5.55908203	+45.17578125	-0.06591797	-47.35107422	+2784
+1458241351.93549990	+16.01806641	-0.43505859	-4.68896484	+31.28906250	-11.86523438	-81.51855469	+4092	+15.92138672	+0.31640625	-4.64501953	-2.81250000	-34.34326172	+6.26220703	+4492	+13.64941406	-2.78613281	-5.51953125	+45.24169922	+0.19775391	-46.82373047	+2768
+1458241351.93969990	+15.98291016	-0.47021484	-4.64941406	+31.28906250	-11.64550781	-81.07910156	+4064	+15.89062500	+0.27685547	-4.59228516	-2.68066406	-33.85986328	+6.52587891	+4456	+13.60107422	-2.83447266	-5.48437500	+45.30761719	+0.46142578	-46.25244141	+2752
+1458241351.94390010	+15.94775391	-0.50976563	-4.60986328	+31.31103516	-11.42578125	-80.66162109	+4036	+15.85986328	+0.24609375	-4.53955078	-2.48291016	-33.39843750	+6.72363281	+4424	+13.54833984	-2.90478516	-5.44921875	+45.30761719	+0.79101563	-45.72509766	+2744
+1458241351.95219990	+15.86865234	-0.57568359	-4.52197266	+31.46484375	-10.98632813	-79.84863281	+3996	+15.79833984	+0.18896484	-4.42089844	-2.06542969	-32.58544922	+7.18505859	+4364	+13.44287109	-3.02783203	-5.37890625	+45.39550781	+1.40625000	-44.64843750	+2732
+1458241351.95639990	+15.82910156	-0.61523438	-4.48242188	+31.53076172	-10.72265625	-79.43115234	+3976	+15.76757813	+0.15820313	-4.36816406	-1.86767578	-32.16796875	+7.44873047	+4336	+13.38574219	-3.09375000	-5.34814453	+45.43945313	+1.73583984	-44.09912109	+2728
+1458241351.96050000	+15.78076172	-0.65478516	-4.43847656	+31.59667969	-10.50292969	-79.01367188	+3964	+15.73681641	+0.12744141	-4.30224609	-1.69189453	-31.79443359	+7.69042969	+4312	+13.33300781	-3.15527344	-5.30859375	+45.46142578	+2.02148438	-43.59375000	+2728
+1458241351.96470000	+15.73681641	-0.68115234	-4.39453125	+31.72851563	-10.30517578	-78.59619141	+3952	+15.70166016	+0.10107422	-4.24511719	-1.49414063	-31.39892578	+7.97607422	+4288	+13.27587891	-3.21240234	-5.27783203	+45.54931641	+2.32910156	-43.00048828	+2724
+1458241351.96890000	+15.69287109	-0.71630859	-4.34619141	+31.83837891	-10.10742188	-78.17871094	+3944	+15.66210938	+0.07031250	-4.18359375	-1.31835938	-31.00341797	+8.23974609	+4268	+13.21875000	-3.27392578	-5.25146484	+45.61523438	+2.63671875	-42.42919922	+2728
+1458241351.97300000	+15.65771484	-0.75585938	-4.29785156	+31.94824219	-9.97558594	-77.82714844	+3940	+15.63134766	+0.03515625	-4.12646484	-1.18652344	-30.65185547	+8.52539063	+4248	+13.17041016	-3.33544922	-5.20312500	+45.65917969	+2.83447266	-41.98974609	+2736
+1458241351.98140000	+15.57861328	-0.82617188	-4.22314453	+32.16796875	-9.49218750	-76.90429688	+3924	+15.56103516	-0.03076172	-4.02978516	-0.94482422	-29.75097656	+9.11865234	+4208	+13.08251953	-3.44091797	-5.11962891	+45.87890625	+3.25195313	-40.91308594	+2740
+1458241351.98550010	+15.53906250	-0.87011719	-4.18359375	+32.23388672	-9.29443359	-76.46484375	+3924	+15.52587891	-0.07470703	-3.98583984	-0.87890625	-29.28955078	+9.42626953	+4188	+13.04296875	-3.49365234	-5.06689453	+45.98876953	+3.38378906	-40.47363281	+2748
+1458241351.98970010	+15.49951172	-0.90527344	-4.15283203	+32.34375000	-8.98681641	-75.95947266	+3916	+15.48632813	-0.10986328	-3.95507813	-0.76904297	-28.71826172	+9.73388672	+4168	+13.00341797	-3.53759766	-5.01416016	+46.14257813	+3.51562500	-39.96826172	+2752
+1458241351.99390010	+15.45996094	-0.94921875	-4.12646484	+32.38769531	-8.72314453	-75.43212891	+3908	+15.44238281	-0.15820313	-3.92871094	-0.74707031	-28.12500000	+10.08544922	+4152	+12.96386719	-3.57275391	-4.97021484	+46.34033203	+3.62548828	-39.44091797	+2756
+1458241351.99799990	+15.42480469	-0.99316406	-4.09130859	+32.40966797	-8.52539063	-74.94873047	+3900	+15.40283203	-0.20654297	-3.89355469	-0.74707031	-27.61962891	+10.45898438	+4132	+12.93750000	-3.61230469	-4.90429688	+46.51611328	+3.62548828	-39.04541016	+2760
+1458241352.00219990	+15.38964844	-1.03710938	-4.06054688	+32.47558594	-8.28369141	-74.42138672	+3892	+15.36328125	-0.25048828	-3.86718750	-0.72509766	-27.02636719	+10.83251953	+4108	+12.90673828	-3.64746094	-4.84277344	+46.71386719	+3.64746094	-38.60595703	+2760
+1458241352.01050000	+15.32373047	-1.13378906	-3.99462891	+32.51953125	-7.88818359	-73.45458984	+3868	+15.28417969	-0.35595703	-3.81445313	-0.76904297	-25.94970703	+11.55761719	+4068	+12.85400391	-3.70898438	-4.70654297	+47.15332031	+3.60351563	-37.85888672	+2756
+1458241352.01469990	+15.29296875	-1.17333984	-3.96826172	+32.58544922	-7.64648438	-72.90527344	+3852	+15.24462891	-0.40429688	-3.79248047	-0.76904297	-25.37841797	+11.93115234	+4044	+12.83203125	-3.73974609	-4.64062500	+47.39501953	+3.55957031	-37.48535156	+2756
+1458241352.01880000	+15.26220703	-1.22167969	-3.94189453	+32.60742188	-7.38281250	-72.37792969	+3832	+15.20507813	-0.45703125	-3.77050781	-0.79101563	-24.80712891	+12.30468750	+4020	+12.80566406	-3.77050781	-4.57031250	+47.63671875	+3.53759766	-37.11181641	+2748
+1458241352.02300000	+15.22705078	-1.27001953	-3.91113281	+32.65136719	-7.18505859	-71.85058594	+3812	+15.16113281	-0.50976563	-3.73974609	-0.79101563	-24.32373047	+12.65625000	+4000	+12.78369141	-3.80126953	-4.50000000	+47.85644531	+3.51562500	-36.78222656	+2744
+1458241352.02720000	+15.19189453	-1.30957031	-3.87597656	+32.69531250	-7.00927734	-71.34521484	+3792	+15.12158203	-0.55371094	-3.71337891	-0.76904297	-23.79638672	+13.02978516	+3972	+12.75292969	-3.83203125	-4.43847656	+48.09814453	+3.49365234	-36.38671875	+2736
+1458241352.03550000	+15.12597656	-1.40185547	-3.80126953	+32.78320313	-6.72363281	-70.40039063	+3748	+15.03808594	-0.64160156	-3.64306641	-0.70312500	-22.87353516	+13.73291016	+3924	+12.69580078	-3.89794922	-4.31103516	+48.53759766	+3.44970703	-35.66162109	+2720
+1458241352.03970000	+15.09082031	-1.44140625	-3.75732422	+32.87109375	-6.59179688	-69.91699219	+3728	+14.99853516	-0.68554688	-3.60351563	-0.65917969	-22.45605469	+14.08447266	+3900	+12.66064453	-3.92871094	-4.25390625	+48.75732422	+3.44970703	-35.28808594	+2708
+1458241352.04380010	+15.05566406	-1.48095703	-3.71777344	+32.95898438	-6.43798828	-69.47753906	+3704	+14.95898438	-0.72509766	-3.56396484	-0.57128906	-22.06054688	+14.37011719	+3876	+12.62548828	-3.97265625	-4.19677734	+48.88916016	+3.49365234	-34.91455078	+2704
+1458241352.04800010	+15.02050781	-1.52050781	-3.67382813	+33.04687500	-6.32812500	-69.03808594	+3684	+14.92382813	-0.76904297	-3.51123047	-0.50537109	-21.75292969	+14.65576172	+3856	+12.59033203	-4.01660156	-4.13964844	+49.04296875	+3.55957031	-34.56298828	+2696
+1458241352.05220010	+14.98095703	-1.55566406	-3.62988281	+33.15673828	-6.17431641	-68.59863281	+3664	+14.88867188	-0.80419922	-3.46289063	-0.41748047	-21.37939453	+14.96337891	+3832	+12.54638672	-4.06054688	-4.09570313	+49.19677734	+3.62548828	-34.12353516	+2688
+1458241352.05629990	+14.94580078	-1.59521484	-3.58593750	+33.24462891	-6.02050781	-68.18115234	+3644	+14.84912109	-0.83935547	-3.41894531	-0.28564453	-21.02783203	+15.22705078	+3812	+12.50244141	-4.11328125	-4.05175781	+49.28466797	+3.73535156	-33.68408203	+2680
+1458241352.06049990	+14.90185547	-1.63476563	-3.53759766	+33.33251953	-5.93261719	-67.76367188	+3628	+14.80957031	-0.87011719	-3.36181641	-0.15380859	-20.74218750	+15.49072266	+3796	+12.45849609	-4.16601563	-4.01220703	+49.39453125	+3.84521484	-33.24462891	+2676
+1458241352.06880000	+14.81835938	-1.70507813	-3.44091797	+33.53027344	-5.71289063	-66.99462891	+3608	+14.73046875	-0.93603516	-3.25195313	+0.10986328	-20.17089844	+15.95214844	+3764	+12.35742188	-4.27148438	-3.94628906	+49.52636719	+4.10888672	-32.27783203	+2664
+1458241352.07300000	+14.77880859	-1.74023438	-3.38818359	+33.64013672	-5.64697266	-66.64306641	+3604	+14.69970703	-0.97119141	-3.19482422	+0.21972656	-19.95117188	+16.17187500	+3752	+12.30908203	-4.32861328	-3.91113281	+49.59228516	+4.21875000	-31.86035156	+2664
+1458241352.07719990	+14.73925781	-1.77539063	-3.33984375	+33.75000000	-5.53710938	-66.26953125	+3600	+14.66455078	-1.00634766	-3.13769531	+0.32958984	-19.70947266	+16.39160156	+3740	+12.26074219	-4.38574219	-3.87158203	+49.63623047	+4.32861328	-31.42089844	+2664
+1458241352.08130000	+14.69970703	-1.81054688	-3.29589844	+33.85986328	-5.42724609	-65.91796875	+3596	+14.62939453	-1.04150391	-3.08056641	+0.46142578	-19.48974609	+16.58935547	+3732	+12.21240234	-4.44287109	-3.84082031	+49.65820313	+4.46044922	-30.98144531	+2664
+1458241352.08550000	+14.66015625	-1.84570313	-3.24755859	+33.94775391	-5.33935547	-65.56640625	+3596	+14.59863281	-1.07226563	-3.02343750	+0.57128906	-19.27001953	+16.78710938	+3724	+12.16406250	-4.50000000	-3.80566406	+49.68017578	+4.54833984	-30.54199219	+2664
+1458241352.09380010	+14.57666016	-1.92041016	-3.15966797	+34.10156250	-5.14160156	-64.86328125	+3604	+14.51953125	-1.14257813	-2.92236328	+0.79101563	-18.74267578	+17.18261719	+3712	+12.06738281	-4.60546875	-3.73974609	+49.79003906	+4.70214844	-29.70703125	+2664
+1458241352.09800000	+14.54150391	-1.95996094	-3.11572266	+34.14550781	-5.07568359	-64.51171875	+3608	+14.48437500	-1.18212891	-2.87402344	+0.85693359	-18.52294922	+17.40234375	+3704	+12.02343750	-4.65820313	-3.70019531	+49.85595703	+4.72412109	-29.35546875	+2668
+1458241352.10209990	+14.50195313	-1.99951172	-3.07177734	+34.21142578	-5.03173828	-64.20410156	+3612	+14.44921875	-1.21728516	-2.82128906	+0.94482422	-18.32519531	+17.60009766	+3700	+11.97949219	-4.70654297	-3.65625000	+49.89990234	+4.72412109	-29.04785156	+2668
+1458241352.10630010	+14.46240234	-2.03906250	-3.02783203	+34.27734375	-4.96582031	-63.87451172	+3616	+14.40966797	-1.25683594	-2.76855469	+0.98876953	-18.17138672	+17.79785156	+3696	+11.93994141	-4.74609375	-3.61669922	+50.00976563	+4.70214844	-28.74023438	+2668
+1458241352.11050010	+14.42724609	-2.07861328	-2.98828125	+34.32128906	-4.94384766	-63.56689453	+3620	+14.37890625	-1.30078125	-2.72460938	+1.01074219	-17.99560547	+18.01757813	+3692	+11.90478516	-4.79003906	-3.56396484	+50.09765625	+4.65820313	-28.52050781	+2672
+1458241352.11459990	+14.39208984	-2.11376953	-2.94433594	+34.38720703	-4.89990234	-63.23730469	+3620	+14.34375000	-1.33593750	-2.68066406	+1.05468750	-17.77587891	+18.25927734	+3684	+11.87402344	-4.82958984	-3.50683594	+50.20751953	+4.57031250	-28.34472656	+2672
+1458241352.11879990	+14.36132813	-2.15771484	-2.90478516	+34.40917969	-4.87792969	-62.92968750	+3620	+14.30859375	-1.37988281	-2.64111328	+1.07666016	-17.55615234	+18.50097656	+3676	+11.84326172	-4.86474609	-3.45410156	+50.36132813	+4.48242188	-28.16894531	+2672
+1458241352.12710000	+14.29101563	-2.24121094	-2.83007813	+34.45312500	-4.83398438	-62.29248047	+3612	+14.23388672	-1.46337891	-2.56201172	+1.14257813	-17.16064453	+18.96240234	+3656	+11.78173828	-4.93066406	-3.34423828	+50.69091797	+4.24072266	-27.83935547	+2668
+1458241352.13130000	+14.25146484	-2.28515625	-2.79052734	+34.49707031	-4.85595703	-61.98486328	+3604	+14.19433594	-1.50732422	-2.52246094	+1.14257813	-16.96289063	+19.20410156	+3644	+11.75537109	-4.95703125	-3.29150391	+50.88867188	+4.10888672	-27.70751953	+2664
+1458241352.13550000	+14.21630859	-2.32470703	-2.75097656	+34.51904297	-4.87792969	-61.67724609	+3596	+14.15478516	-1.55126953	-2.48291016	+1.14257813	-16.80908203	+19.44580078	+3632	+11.72900391	-4.98339844	-3.22998047	+51.08642578	+3.97705078	-27.61962891	+2664
+1458241352.13960000	+14.18554688	-2.35986328	-2.70703125	+34.60693359	-4.92187500	-61.41357422	+3580	+14.11523438	-1.58642578	-2.44335938	+1.16455078	-16.65527344	+19.70947266	+3620	+11.70263672	-5.00976563	-3.16845703	+51.30615234	+3.82324219	-27.55371094	+2660
+1458241352.14380000	+14.15039063	-2.39941406	-2.66748047	+34.65087891	-4.92187500	-61.14990234	+3568	+14.07568359	-1.63037109	-2.40380859	+1.18652344	-16.50146484	+19.92919922	+3604	+11.67187500	-5.04052734	-3.11132813	+51.48193359	+3.69140625	-27.48779297	+2656
+1458241352.15210010	+14.08007813	-2.47412109	-2.58398438	+34.78271484	-4.98779297	-60.60058594	+3536	+13.99658203	-1.70507813	-2.32031250	+1.29638672	-16.19384766	+20.39062500	+3572	+11.61474609	-5.09765625	-3.00146484	+51.87744141	+3.44970703	-27.29003906	+2644
+1458241352.16039990	+14.00097656	-2.54443359	-2.50488281	+34.93652344	-5.00976563	-60.09521484	+3500	+13.91308594	-1.77978516	-2.24121094	+1.40625000	-15.88623047	+20.78613281	+3540	+11.54882813	-5.16357422	-2.90039063	+52.25097656	+3.25195313	-27.07031250	+2632
+1458241352.16459990	+13.96142578	-2.57519531	-2.46093750	+35.04638672	-5.05371094	-59.85351563	+3480	+13.86914063	-1.81054688	-2.19726563	+1.47216797	-15.77636719	+20.98388672	+3524	+11.50927734	-5.19433594	-2.85644531	+52.42675781	+3.16406250	-26.91650391	+2624
+1458241352.16880010	+13.91748047	-2.61035156	-2.41699219	+35.17822266	-5.05371094	-59.63378906	+3460	+13.82958984	-1.84570313	-2.15332031	+1.56005859	-15.66650391	+21.15966797	+3504	+11.46972656	-5.23388672	-2.81250000	+52.58056641	+3.12011719	-26.76269531	+2616
+1458241352.17709990	+13.83398438	-2.66748047	-2.32910156	+35.44189453	-5.11962891	-59.26025391	+3428	+13.74169922	-1.91162109	-2.05664063	+1.75781250	-15.51269531	+21.46728516	+3476	+11.38623047	-5.31298828	-2.73339844	+52.84423828	+3.01025391	-26.43310547	+2604
+1458241352.18129990	+13.79443359	-2.69824219	-2.28515625	+35.57373047	-5.14160156	-59.08447266	+3416	+13.70214844	-1.94238281	-2.00830078	+1.86767578	-15.42480469	+21.62109375	+3464	+11.34228516	-5.36132813	-2.69824219	+52.93212891	+2.98828125	-26.25732422	+2604
+1458241352.18540000	+13.74609375	-2.72900391	-2.24121094	+35.70556641	-5.14160156	-58.93066406	+3404	+13.66259766	-1.97314453	-1.95996094	+1.97753906	-15.35888672	+21.70898438	+3452	+11.29394531	-5.40966797	-2.66748047	+52.99804688	+2.96630859	-26.03759766	+2596
+1458241352.18960000	+13.70214844	-2.75537109	-2.20166016	+35.85937500	-5.16357422	-58.75488281	+3396	+13.61865234	-2.00390625	-1.91162109	+2.13134766	-15.29296875	+21.81884766	+3444	+11.24560547	-5.45361328	-2.64111328	+53.06396484	+2.94433594	-25.81787109	+2592
+1458241352.19380000	+13.65380859	-2.78173828	-2.15771484	+36.01318359	-5.16357422	-58.57910156	+3388	+13.57470703	-2.03466797	-1.86328125	+2.24121094	-15.22705078	+21.92871094	+3436	+11.19726563	-5.49755859	-2.61035156	+53.15185547	+2.90039063	-25.59814453	+2588
+1458241352.19790010	+13.60986328	-2.80810547	-2.11816406	+36.16699219	-5.16357422	-58.42529297	+3380	+13.53076172	-2.06542969	-1.81933594	+2.32910156	-15.18310547	+22.03857422	+3424	+11.14892578	-5.54589844	-2.58398438	+53.23974609	+2.85644531	-25.37841797	+2584
+1458241352.20630000	+13.51318359	-2.86083984	-2.03027344	+36.47460938	-5.25146484	-58.18359375	+3372	+13.44726563	-2.12255859	-1.72265625	+2.57080078	-15.11718750	+22.21435547	+3412	+11.04785156	-5.63378906	-2.53125000	+53.39355469	+2.79052734	-24.96093750	+2576
+1458241352.21040010	+13.46923828	-2.89160156	-1.98632813	+36.60644531	-5.27343750	-58.07373047	+3372	+13.40332031	-2.15771484	-1.67431641	+2.68066406	-15.11718750	+22.30224609	+3404	+11.00390625	-5.67773438	-2.50048828	+53.48144531	+2.72460938	-24.78515625	+2576
+1458241352.21460010	+13.42529297	-2.91796875	-1.94677734	+36.76025391	-5.29541016	-57.94189453	+3368	+13.36376953	-2.18408203	-1.63037109	+2.81250000	-15.07324219	+22.41210938	+3396	+10.95556641	-5.72167969	-2.46533203	+53.54736328	+2.68066406	-24.65332031	+2572
+1458241352.21880010	+13.38134766	-2.94873047	-1.90722656	+36.89208984	-5.33935547	-57.81005859	+3368	+13.31542969	-2.21484375	-1.58642578	+2.92236328	-15.05126953	+22.50000000	+3392	+10.91162109	-5.76123047	-2.43457031	+53.67919922	+2.59277344	-24.49951172	+2568
+1458241352.22289990	+13.33300781	-2.97509766	-1.87207031	+37.02392578	-5.36132813	-57.67822266	+3368	+13.27148438	-2.24560547	-1.54687500	+3.01025391	-15.00732422	+22.60986328	+3384	+10.86767578	-5.79638672	-2.40380859	+53.81103516	+2.52685547	-24.38964844	+2564
+1458241352.22709990	+13.28466797	-3.00146484	-1.83691406	+37.19970703	-5.38330078	-57.54638672	+3364	+13.22753906	-2.27197266	-1.51171875	+3.16406250	-14.94140625	+22.71972656	+3376	+10.82373047	-5.83593750	-2.36865234	+53.92089844	+2.43896484	-24.27978516	+2560
+1458241352.23540000	+13.19677734	-3.05859375	-1.76660156	+37.44140625	-5.47119141	-57.26074219	+3356	+13.13964844	-2.33789063	-1.44140625	+3.31787109	-14.85351563	+22.96142578	+3356	+10.74902344	-5.89306641	-2.29394531	+54.31640625	+2.24121094	-24.12597656	+2548
+1458241352.23959990	+13.15722656	-3.08496094	-1.73583984	+37.59521484	-5.51513672	-57.12890625	+3352	+13.09570313	-2.36425781	-1.40625000	+3.44970703	-14.78759766	+23.11523438	+3344	+10.71386719	-5.92382813	-2.25439453	+54.51416016	+2.13134766	-24.12597656	+2544
+1458241352.24370000	+13.11767578	-3.12011719	-1.70507813	+37.72705078	-5.55908203	-56.99707031	+3344	+13.04736328	-2.39941406	-1.37548828	+3.53759766	-14.74365234	+23.24707031	+3332	+10.67871094	-5.95019531	-2.21484375	+54.73388672	+2.04345703	-24.08203125	+2536
+1458241352.24790000	+13.07373047	-3.15087891	-1.67431641	+37.83691406	-5.60302734	-56.86523438	+3332	+13.00341797	-2.43017578	-1.34472656	+3.62548828	-14.67773438	+23.37890625	+3320	+10.64355469	-5.97656250	-2.17089844	+54.95361328	+1.95556641	-24.08203125	+2528
+1458241352.25210000	+13.03417969	-3.17724609	-1.64794922	+37.96875000	-5.60302734	-56.68945313	+3320	+12.95947266	-2.45654297	-1.32275391	+3.77929688	-14.54589844	+23.53271484	+3300	+10.61279297	-6.00292969	-2.12695313	+55.17333984	+1.86767578	-24.08203125	+2524
+1458241352.26040010	+12.95068359	-3.23437500	-1.59960938	+38.23242188	-5.60302734	-56.35986328	+3288	+12.86718750	-2.51806641	-1.27441406	+3.95507813	-14.30419922	+23.81835938	+3264	+10.54687500	-6.05126953	-2.05224609	+55.67871094	+1.71386719	-24.01611328	+2504
+1458241352.26460000	+12.90673828	-3.26074219	-1.57763672	+38.40820313	-5.62500000	-56.20605469	+3272	+12.82324219	-2.54443359	-1.25244141	+4.08691406	-14.19433594	+23.97216797	+3244	+10.51171875	-6.07763672	-2.01269531	+55.89843750	+1.64794922	-23.99414063	+2496
+1458241352.27290010	+12.82324219	-3.32226563	-1.52929688	+38.62792969	-5.60302734	-55.89843750	+3232	+12.73535156	-2.60595703	-1.20849609	+4.28466797	-13.99658203	+24.21386719	+3204	+10.44140625	-6.13037109	-1.94238281	+56.35986328	+1.53808594	-23.88427734	+2476
+1458241352.27710010	+12.78369141	-3.35302734	-1.50732422	+38.75976563	-5.60302734	-55.76660156	+3212	+12.69140625	-2.63671875	-1.18652344	+4.39453125	-13.88671875	+24.32373047	+3184	+10.40625000	-6.15673828	-1.91162109	+56.53564453	+1.49414063	-23.84033203	+2468
+1458241352.28539990	+12.70019531	-3.41455078	-1.47216797	+39.00146484	-5.51513672	-55.52490234	+3168	+12.60351563	-2.69384766	-1.15136719	+4.59228516	-13.62304688	+24.49951172	+3140	+10.32714844	-6.22265625	-1.85449219	+56.88720703	+1.47216797	-23.64257813	+2448
+1458241352.29370000	+12.60791016	-3.47167969	-1.43261719	+39.22119141	-5.44921875	-55.30517578	+3124	+12.51562500	-2.75537109	-1.11181641	+4.81201172	-13.42529297	+24.60937500	+3100	+10.23925781	-6.29736328	-1.81494141	+57.10693359	+1.45019531	-23.37890625	+2432
+1458241352.29790000	+12.56396484	-3.50244141	-1.41943359	+39.33105469	-5.38330078	-55.17333984	+3104	+12.47607422	-2.78173828	-1.09423828	+4.89990234	-13.31542969	+24.67529297	+3076	+10.19531250	-6.33251953	-1.80175781	+57.21679688	+1.42822266	-23.20312500	+2420
+1458241352.30209990	+12.52001953	-3.52880859	-1.39746094	+39.44091797	-5.38330078	-55.10742188	+3088	+12.43212891	-2.81250000	-1.06787109	+4.98779297	-13.27148438	+24.67529297	+3060	+10.14697266	-6.37646484	-1.78857422	+57.26074219	+1.42822266	-23.07128906	+2408
+1458241352.30620000	+12.47607422	-3.55957031	-1.37988281	+39.52880859	-5.33935547	-55.06347656	+3072	+12.38818359	-2.84326172	-1.04589844	+5.07568359	-13.22753906	+24.67529297	+3044	+10.09863281	-6.41601563	-1.77539063	+57.32666016	+1.42822266	-22.93945313	+2400
+1458241352.31450010	+12.38818359	-3.62109375	-1.34912109	+39.72656250	-5.25146484	-54.97558594	+3040	+12.30908203	-2.90039063	-1.01074219	+5.27343750	-13.09570313	+24.67529297	+3008	+10.00195313	-6.50390625	-1.75781250	+57.37060547	+1.42822266	-22.63183594	+2380
+1458241352.31870010	+12.34423828	-3.65185547	-1.33154297	+39.81445313	-5.22949219	-54.95361328	+3028	+12.26513672	-2.93115234	-0.99316406	+5.36132813	-13.07373047	+24.65332031	+2992	+9.95800781	-6.54345703	-1.74462891	+57.41455078	+1.40625000	-22.52197266	+2372
+1458241352.32699990	+12.25634766	-3.70898438	-1.30517578	+40.01220703	-5.16357422	-54.84375000	+3004	+12.18603516	-2.99267578	-0.95800781	+5.51513672	-12.98583984	+24.63134766	+2964	+9.86132813	-6.63134766	-1.73583984	+57.45849609	+1.38427734	-22.23632813	+2348
+1458241352.33540010	+12.17724609	-3.76611328	-1.28320313	+40.18798828	-5.14160156	-54.79980469	+2984	+12.10253906	-3.04980469	-0.92724609	+5.66894531	-12.96386719	+24.60937500	+2936	+9.77783203	-6.70605469	-1.72265625	+57.56835938	+1.31835938	-22.08251953	+2324
+1458241352.34369990	+12.09375000	-3.82324219	-1.25683594	+40.36376953	-5.16357422	-54.79980469	+2964	+12.02343750	-3.10693359	-0.90087891	+5.84472656	-12.96386719	+24.60937500	+2908	+9.69433594	-6.78076172	-1.70068359	+57.67822266	+1.27441406	-22.01660156	+2304
+1458241352.35200000	+12.02343750	-3.88037109	-1.23925781	+40.53955078	-5.14160156	-54.73388672	+2940	+11.94873047	-3.16406250	-0.88330078	+5.99853516	-12.89794922	+24.60937500	+2880	+9.61962891	-6.85107422	-1.67431641	+57.83203125	+1.23046875	-21.99462891	+2280
+1458241352.36040000	+11.94873047	-3.93750000	-1.22607422	+40.71533203	-5.14160156	-54.66796875	+2912	+11.86962891	-3.22119141	-0.87011719	+6.13037109	-12.83203125	+24.67529297	+2848	+9.55810547	-6.90820313	-1.64355469	+58.09570313	+1.18652344	-22.03857422	+2256
+1458241352.36870000	+11.87841797	-3.99462891	-1.21289063	+40.86914063	-5.16357422	-54.62402344	+2880	+11.79492188	-3.27392578	-0.85693359	+6.26220703	-12.76611328	+24.74121094	+2816	+9.50097656	-6.96533203	-1.60839844	+58.35937500	+1.14257813	-22.12646484	+2228
+1458241352.37700010	+11.81250000	-4.05175781	-1.20410156	+40.97900391	-5.18554688	-54.58007813	+2840	+11.72460938	-3.33105469	-0.85253906	+6.37207031	-12.70019531	+24.82910156	+2776	+9.44384766	-7.01806641	-1.56884766	+58.62304688	+1.14257813	-22.28027344	+2204
+1458241352.38949990	+11.71142578	-4.13085938	-1.19091797	+41.17675781	-5.18554688	-54.51416016	+2776	+11.61474609	-3.41015625	-0.84375000	+6.52587891	-12.56835938	+24.89501953	+2716	+9.35595703	-7.10156250	-1.52050781	+58.95263672	+1.14257813	-22.41210938	+2160
+1458241352.39780000	+11.64550781	-4.18798828	-1.18212891	+41.26464844	-5.18554688	-54.49218750	+2732	+11.54443359	-3.46289063	-0.83935547	+6.61376953	-12.52441406	+24.91699219	+2672	+9.29882813	-7.15429688	-1.49414063	+59.15039063	+1.12060547	-22.47802734	+2128
+1458241352.40619990	+11.57519531	-4.24511719	-1.17333984	+41.35253906	-5.20751953	-54.55810547	+2688	+11.47412109	-3.51562500	-0.82617188	+6.67968750	-12.54638672	+24.89501953	+2632	+9.22851563	-7.21582031	-1.47216797	+59.26025391	+1.12060547	-22.54394531	+2104
+1458241352.41450000	+11.50927734	-4.29785156	-1.16015625	+41.46240234	-5.22949219	-54.60205078	+2644	+11.40380859	-3.56835938	-0.81298828	+6.74560547	-12.56835938	+24.80712891	+2596	+9.15820313	-7.28173828	-1.45898438	+59.28222656	+1.09863281	-22.54394531	+2084
+1458241352.42280010	+11.43457031	-4.35058594	-1.15136719	+41.55029297	-5.22949219	-54.66796875	+2608	+11.33789063	-3.62109375	-0.79980469	+6.81152344	-12.59033203	+24.69726563	+2560	+9.07910156	-7.35205078	-1.45019531	+59.28222656	+1.05468750	-22.52197266	+2064
+1458241352.43120000	+11.36425781	-4.39892578	-1.13818359	+41.68212891	-5.22949219	-54.73388672	+2580	+11.26757813	-3.67382813	-0.78662109	+6.92138672	-12.63427734	+24.58740234	+2532	+9.00000000	-7.42236328	-1.45458984	+59.21630859	+0.98876953	-22.43408203	+2044
+1458241352.44370010	+11.25439453	-4.46923828	-1.11621094	+41.90185547	-5.25146484	-54.84375000	+2544	+11.16210938	-3.74414063	-0.76025391	+7.09716797	-12.72216797	+24.43359375	+2492	+8.87255859	-7.52783203	-1.45019531	+59.17236328	+0.87890625	-22.34619141	+2012
+1458241352.45199990	+11.18408203	-4.50878906	-1.10302734	+42.07763672	-5.25146484	-54.88769531	+2528	+11.09619141	-3.79248047	-0.74707031	+7.20703125	-12.74414063	+24.34570313	+2472	+8.79345703	-7.59814453	-1.44140625	+59.12841797	+0.83496094	-22.30224609	+1992
+1458241352.46030000	+11.11376953	-4.55712891	-1.08984375	+42.27539063	-5.22949219	-54.90966797	+2512	+11.02587891	-3.83642578	-0.73388672	+7.33886719	-12.72216797	+24.32373047	+2448	+8.72314453	-7.65966797	-1.43261719	+59.21630859	+0.79101563	-22.23632813	+1972
+1458241352.46450000	+11.07861328	-4.57470703	-1.08544922	+42.38525391	-5.20751953	-54.90966797	+2504	+10.99072266	-3.85400391	-0.72949219	+7.42675781	-12.72216797	+24.32373047	+2440	+8.68359375	-7.69042969	-1.42822266	+59.26025391	+0.76904297	-22.21435547	+1960
+1458241352.47700000	+10.98193359	-4.63623047	-1.06787109	+42.69287109	-5.20751953	-54.88769531	+2480	+10.88964844	-3.91552734	-0.71191406	+7.60253906	-12.67822266	+24.36767578	+2404	+8.59570313	-7.76513672	-1.39746094	+59.52392578	+0.76904297	-22.25830078	+1936
+1458241352.49359990	+10.86328125	-4.71972656	-1.05029297	+43.11035156	-5.14160156	-54.88769531	+2436	+10.76220703	-3.99462891	-0.69873047	+7.84423828	-12.61230469	+24.43359375	+2348	+8.49902344	-7.85742188	-1.33593750	+60.00732422	+0.79101563	-22.41210938	+1908
+1458241352.49780010	+10.83691406	-4.73730469	-1.04589844	+43.22021484	-5.11962891	-54.88769531	+2420	+10.73144531	-4.01660156	-0.69433594	+7.91015625	-12.59033203	+24.43359375	+2332	+8.48144531	-7.87500000	-1.32275391	+60.16113281	+0.79101563	-22.45605469	+1904
+1458241352.50609990	+10.77978516	-4.78125000	-1.03271484	+43.37402344	-5.09765625	-54.97558594	+2392	+10.66992188	-4.05615234	-0.68554688	+7.99804688	-12.65625000	+24.36767578	+2300	+8.43750000	-7.91894531	-1.28759766	+60.38085938	+0.81298828	-22.58789063	+1896
+1458241352.51449990	+10.73144531	-4.82519531	-1.01953125	+43.50585938	-5.05371094	-55.08544922	+2360	+10.61718750	-4.09570313	-0.67675781	+8.08593750	-12.67822266	+24.25781250	+2268	+8.39355469	-7.96728516	-1.25683594	+60.55664063	+0.83496094	-22.69775391	+1896
+1458241352.51860000	+10.70507813	-4.84716797	-1.01513672	+43.59375000	-5.00976563	-55.15136719	+2340	+10.59082031	-4.11767578	-0.67236328	+8.15185547	-12.67822266	+24.19189453	+2252	+8.36718750	-7.99365234	-1.23925781	+60.62255859	+0.85693359	-22.74169922	+1896
+1458241352.52700000	+10.65234375	-4.88671875	-1.00195313	+43.70361328	-4.92187500	-55.28320313	+2312	+10.53369141	-4.15722656	-0.65917969	+8.23974609	-12.70019531	+23.99414063	+2224	+8.31884766	-8.04199219	-1.21728516	+60.71044922	+0.85693359	-22.78564453	+1892
+1458241352.53110000	+10.62597656	-4.90869141	-0.99755859	+43.74755859	-4.85595703	-55.34912109	+2296	+10.51171875	-4.17919922	-0.65478516	+8.28369141	-12.70019531	+23.88427734	+2208	+8.29248047	-8.06835938	-1.20849609	+60.73242188	+0.85693359	-22.80761719	+1892
+1458241352.53950000	+10.57763672	-4.95263672	-0.97998047	+43.85742188	-4.72412109	-55.50292969	+2272	+10.45898438	-4.21875000	-0.64599609	+8.39355469	-12.67822266	+23.62060547	+2180	+8.23535156	-8.12548828	-1.19091797	+60.73242188	+0.85693359	-22.78564453	+1896
+1458241352.54360010	+10.55126953	-4.97021484	-0.97558594	+43.90136719	-4.63623047	-55.56884766	+2260	+10.43701172	-4.24072266	-0.64160156	+8.43750000	-12.65625000	+23.48876953	+2168	+8.20019531	-8.15625000	-1.18652344	+60.71044922	+0.87890625	-22.71972656	+1892
+1458241352.55189990	+10.50292969	-5.00976563	-0.96679688	+43.98925781	-4.41650391	-55.70068359	+2236	+10.38867188	-4.28027344	-0.63281250	+8.52539063	-12.56835938	+23.20312500	+2148	+8.13867188	-8.21777344	-1.16894531	+60.64453125	+0.92285156	-22.60986328	+1896
+1458241352.55609990	+10.47656250	-5.02734375	-0.96240234	+44.03320313	-4.28466797	-55.72265625	+2228	+10.36669922	-4.29785156	-0.62841797	+8.56933594	-12.50244141	+23.09326172	+2136	+8.10791016	-8.24414063	-1.16455078	+60.62255859	+0.92285156	-22.50000000	+1892
+1458241352.56030010	+10.45458984	-5.04931641	-0.95800781	+44.07714844	-4.17480469	-55.76660156	+2220	+10.34912109	-4.31542969	-0.62841797	+8.63525391	-12.41455078	+22.93945313	+2128	+8.07714844	-8.27050781	-1.15576172	+60.60058594	+0.96679688	-22.41210938	+1892
+1458241352.56859990	+10.40625000	-5.08447266	-0.95361328	+44.14306641	-3.91113281	-55.81054688	+2208	+10.30078125	-4.35498047	-0.62402344	+8.72314453	-12.23876953	+22.69775391	+2112	+8.01562500	-8.32763672	-1.14257813	+60.55664063	+1.03271484	-22.17041016	+1884
+1458241352.57279990	+10.38427734	-5.10205078	-0.94921875	+44.20898438	-3.77929688	-55.83251953	+2200	+10.28320313	-4.37255859	-0.62402344	+8.76708984	-12.15087891	+22.56591797	+2104	+7.98925781	-8.34960938	-1.13378906	+60.55664063	+1.09863281	-22.06054688	+1884
+1458241352.58110000	+10.34472656	-5.14160156	-0.94921875	+44.23095703	-3.49365234	-55.85449219	+2192	+10.24365234	-4.41210938	-0.62402344	+8.81103516	-11.93115234	+22.34619141	+2088	+7.94091797	-8.40234375	-1.11621094	+60.55664063	+1.25244141	-21.84082031	+1880
+1458241352.58940010	+10.30517578	-5.18554688	-0.95361328	+44.23095703	-3.16406250	-55.83251953	+2188	+10.21289063	-4.45166016	-0.63281250	+8.83300781	-11.66748047	+22.14843750	+2076	+7.89697266	-8.44628906	-1.09423828	+60.55664063	+1.45019531	-21.64306641	+1876
+1458241352.59360000	+10.28759766	-5.20312500	-0.95800781	+44.23095703	-3.03222656	-55.83251953	+2184	+10.19531250	-4.46923828	-0.63720703	+8.85498047	-11.55761719	+22.03857422	+2072	+7.88378906	-8.46386719	-1.07666016	+60.62255859	+1.56005859	-21.55517578	+1872
+1458241352.60190010	+10.26123047	-5.24267578	-0.96240234	+44.18701172	-2.72460938	-55.85449219	+2172	+10.16894531	-4.50878906	-0.65039063	+8.83300781	-11.31591797	+21.86279297	+2056	+7.85302734	-8.49902344	-1.05468750	+60.71044922	+1.80175781	-21.40136719	+1868
+1458241352.61030010	+10.23925781	-5.28222656	-0.97119141	+44.16503906	-2.46093750	-55.89843750	+2156	+10.14697266	-4.53955078	-0.66357422	+8.83300781	-11.11816406	+21.66503906	+2040	+7.83105469	-8.53417969	-1.02832031	+60.77636719	+2.04345703	-21.26953125	+1868
+1458241352.61859990	+10.22167969	-5.32617188	-0.97998047	+44.03320313	-2.19726563	-55.96435547	+2140	+10.12500000	-4.57910156	-0.67675781	+8.70117188	-10.92041016	+21.46728516	+2020	+7.81347656	-8.56494141	-0.99316406	+60.82031250	+2.32910156	-21.24755859	+1872
+1458241352.62270000	+10.21289063	-5.34375000	-0.98876953	+44.01123047	-2.06542969	-55.96435547	+2128	+10.12060547	-4.59228516	-0.68554688	+8.67919922	-10.83251953	+21.37939453	+2012	+7.80468750	-8.57812500	-0.98437500	+60.82031250	+2.43896484	-21.20361328	+1872
+1458241352.63109990	+10.19531250	-5.38330078	-0.99755859	+43.85742188	-1.84570313	-56.05224609	+2112	+10.10302734	-4.63183594	-0.70312500	+8.54736328	-10.70068359	+21.18164063	+1992	+7.78710938	-8.60888672	-0.96240234	+60.82031250	+2.68066406	-21.15966797	+1872
+1458241352.63520000	+10.18652344	-5.40087891	-1.00195313	+43.79150391	-1.75781250	-56.09619141	+2104	+10.09423828	-4.64501953	-0.70751953	+8.48144531	-10.65673828	+21.09375000	+1980	+7.77832031	-8.62207031	-0.95800781	+60.79833984	+2.76855469	-21.13769531	+1872
+1458241352.64360000	+10.17333984	-5.43603516	-1.00634766	+43.63769531	-1.60400391	-56.22802734	+2088	+10.08544922	-4.68017578	-0.71630859	+8.32763672	-10.59082031	+20.87402344	+1956	+7.75634766	-8.64843750	-0.94042969	+60.68847656	+2.94433594	-21.13769531	+1880
+1458241352.65190010	+10.16015625	-5.46679688	-1.01074219	+43.50585938	-1.49414063	-56.33789063	+2072	+10.07226563	-4.70654297	-0.72509766	+8.19580078	-10.56884766	+20.67626953	+1932	+7.72558594	-8.67919922	-0.93603516	+60.53466797	+3.03222656	-21.09375000	+1880
+1458241352.65610000	+10.15576172	-5.47998047	-1.01074219	+43.43994141	-1.45019531	-56.38183594	+2064	+10.06787109	-4.71972656	-0.72509766	+8.12988281	-10.56884766	+20.56640625	+1924	+7.71240234	-8.69677734	-0.93164063	+60.42480469	+3.07617188	-21.11572266	+1880
+1458241352.66440010	+10.14257813	-5.50195313	-1.01074219	+43.33007813	-1.40625000	-56.51367188	+2048	+10.05468750	-4.74169922	-0.72509766	+8.02001953	-10.59082031	+20.41259766	+1904	+7.68164063	-8.72314453	-0.94042969	+60.20507813	+3.05419922	-21.04980469	+1884
+1458241352.66860010	+10.13818359	-5.51074219	-1.01074219	+43.28613281	-1.38427734	-56.57958984	+2044	+10.05029297	-4.75048828	-0.72509766	+7.95410156	-10.63476563	+20.32470703	+1896	+7.66406250	-8.74072266	-0.94042969	+60.07324219	+3.05419922	-21.02783203	+1884
+1458241352.67689990	+10.12500000	-5.52832031	-1.00195313	+43.17626953	-1.40625000	-56.73339844	+2032	+10.04150391	-4.76806641	-0.72070313	+7.82226563	-10.74462891	+20.14892578	+1880	+7.63330078	-8.76269531	-0.94482422	+59.83154297	+3.01025391	-21.00585938	+1880
+1458241352.68109990	+10.11621094	-5.53710938	-0.99755859	+43.13232422	-1.42822266	-56.79931641	+2028	+10.03710938	-4.77685547	-0.71630859	+7.75634766	-10.78857422	+20.08300781	+1876	+7.61572266	-8.77587891	-0.94921875	+59.72167969	+2.96630859	-21.02783203	+1876
+1458241352.68940000	+10.10742188	-5.55468750	-0.99316406	+43.02246094	-1.49414063	-56.93115234	+2016	+10.02832031	-4.79443359	-0.70751953	+7.62451172	-10.94238281	+19.95117188	+1872	+7.58496094	-8.79785156	-0.95361328	+59.45800781	+2.90039063	-21.02783203	+1872
+1458241352.69359990	+10.09863281	-5.55908203	-0.98876953	+42.97851563	-1.53808594	-56.99707031	+2012	+10.02392578	-4.79882813	-0.70312500	+7.55859375	-11.03027344	+19.90722656	+1868	+7.57177734	-8.80664063	-0.95800781	+59.37011719	+2.83447266	-21.04980469	+1868
+1458241352.70190000	+10.08984375	-5.57226563	-0.97558594	+42.89062500	-1.69189453	-57.15087891	+2008	+10.01513672	-4.81201172	-0.69433594	+7.40478516	-11.22802734	+19.79736328	+1868	+7.54980469	-8.81982422	-0.95800781	+59.19433594	+2.72460938	-21.09375000	+1856
+1458241352.71020010	+10.07666016	-5.58544922	-0.96240234	+42.78076172	-1.86767578	-57.32666016	+2004	+10.00634766	-4.82519531	-0.68115234	+7.25097656	-11.49169922	+19.73144531	+1868	+7.52783203	-8.83300781	-0.95800781	+59.01855469	+2.61474609	-21.20361328	+1848
+1458241352.71440010	+10.07666016	-5.58984375	-0.95361328	+42.73681641	-1.95556641	-57.41455078	+2000	+10.00195313	-4.82958984	-0.67236328	+7.16308594	-11.64550781	+19.70947266	+1868	+7.52343750	-8.83740234	-0.95361328	+58.97460938	+2.57080078	-21.26953125	+1840
+1458241352.71849990	+10.07226563	-5.59423828	-0.94482422	+42.69287109	-2.08740234	-57.50244141	+2000	+9.99755859	-4.83837891	-0.66357422	+7.07519531	-11.79931641	+19.68750000	+1868	+7.51904297	-8.83740234	-0.94921875	+58.93066406	+2.52685547	-21.37939453	+1836
+1458241352.72690010	+10.06347656	-5.60742188	-0.92724609	+42.60498047	-2.37304688	-57.70019531	+2000	+9.98876953	-4.85156250	-0.64160156	+6.87744141	-12.19482422	+19.66552734	+1868	+7.51025391	-8.84179688	-0.94042969	+58.84277344	+2.39501953	-21.57714844	+1828
+1458241352.73099990	+10.05908203	-5.61181641	-0.91845703	+42.56103516	-2.54882813	-57.83203125	+2004	+9.97998047	-4.85595703	-0.63281250	+6.78955078	-12.41455078	+19.68750000	+1868	+7.50585938	-8.84179688	-0.93603516	+58.82080078	+2.32910156	-21.70898438	+1824
+1458241352.73939990	+10.04589844	-5.62500000	-0.89208984	+42.45117188	-2.98828125	-58.09570313	+2012	+9.96679688	-4.86914063	-0.60205078	+6.52587891	-13.00781250	+19.70947266	+1868	+7.50146484	-8.84619141	-0.92724609	+58.75488281	+2.15332031	-21.99462891	+1816
+1458241352.74770000	+10.03710938	-5.63818359	-0.86132813	+42.34130859	-3.47167969	-58.40332031	+2020	+9.95361328	-4.88232422	-0.56689453	+6.28417969	-13.62304688	+19.75341797	+1864	+7.49267578	-8.84619141	-0.90966797	+58.71093750	+1.93359375	-22.34619141	+1816
+1458241352.75190000	+10.03271484	-5.64257813	-0.83935547	+42.29736328	-3.80126953	-58.60107422	+2028	+9.94482422	-4.88671875	-0.54931641	+6.13037109	-14.01855469	+19.79736328	+1864	+7.48828125	-8.84619141	-0.90087891	+58.64501953	+1.77978516	-22.60986328	+1816
+1458241352.75600000	+10.02392578	-5.64697266	-0.82177734	+42.25341797	-4.08691406	-58.77685547	+2036	+9.94042969	-4.89111328	-0.53173828	+5.99853516	-14.34814453	+19.84130859	+1860	+7.47949219	-8.84619141	-0.89208984	+58.60107422	+1.62597656	-22.82958984	+1816
+1458241352.76440000	+10.01074219	-5.65576172	-0.78662109	+42.16552734	-4.63623047	-59.10644531	+2052	+9.92285156	-4.89990234	-0.49658203	+5.73486328	-14.96337891	+19.90722656	+1860	+7.46191406	-8.85058594	-0.88330078	+58.44726563	+1.25244141	-23.29101563	+1820
+1458241352.77270010	+9.99316406	-5.66455078	-0.75146484	+42.07763672	-5.09765625	-59.41406250	+2068	+9.90527344	-4.90869141	-0.47021484	+5.49316406	-15.46875000	+19.95117188	+1856	+7.43554688	-8.85937500	-0.87890625	+58.22753906	+0.90087891	-23.62060547	+1824
+1458241352.77679990	+9.98437500	-5.66894531	-0.73828125	+42.03369141	-5.31738281	-59.56787109	+2076	+9.90087891	-4.91308594	-0.45263672	+5.36132813	-15.71044922	+19.97314453	+1856	+7.41796875	-8.86376953	-0.87451172	+58.09570313	+0.72509766	-23.77441406	+1828
+1458241352.78520010	+9.96679688	-5.67773438	-0.71191406	+41.94580078	-5.62500000	-59.80957031	+2092	+9.88330078	-4.92626953	-0.43066406	+5.09765625	-16.06201172	+19.97314453	+1856	+7.37841797	-8.88134766	-0.87890625	+57.78808594	+0.46142578	-23.88427734	+1832
+1458241352.79349990	+9.94921875	-5.68652344	-0.68994141	+41.81396484	-5.84472656	-59.96337891	+2108	+9.87011719	-4.93945313	-0.41308594	+4.85595703	-16.30371094	+19.99511719	+1856	+7.33886719	-8.89453125	-0.89208984	+57.48046875	+0.21972656	-23.88427734	+1836
+1458241352.79769990	+9.93603516	-5.69091797	-0.68115234	+41.74804688	-5.91064453	-60.02929688	+2116	+9.86572266	-4.94384766	-0.40429688	+4.72412109	-16.39160156	+19.99511719	+1856	+7.32128906	-8.90332031	-0.89648438	+57.32666016	+0.15380859	-23.84033203	+1836
+1458241352.80180000	+9.93164063	-5.69970703	-0.67675781	+41.66015625	-5.97656250	-60.07324219	+2120	+9.86132813	-4.94824219	-0.39990234	+4.61425781	-16.45751953	+19.99511719	+1856	+7.29931641	-8.91210938	-0.90087891	+57.17285156	+0.08789063	-23.79638672	+1836
+1458241352.81020000	+9.91406250	-5.71289063	-0.66357422	+41.50634766	-6.04248047	-60.13916016	+2132	+9.84814453	-4.96582031	-0.39111328	+4.37255859	-16.52343750	+19.97314453	+1856	+7.25976563	-8.92529297	-0.90966797	+56.86523438	+0.00000000	-23.66455078	+1832
+1458241352.81430010	+9.90527344	-5.71728516	-0.65917969	+41.44042969	-6.04248047	-60.16113281	+2136	+9.84375000	-4.97021484	-0.38671875	+4.26269531	-16.54541016	+19.97314453	+1856	+7.24218750	-8.93408203	-0.90966797	+56.73339844	+0.00000000	-23.59863281	+1828
+1458241352.82270000	+9.89208984	-5.73486328	-0.65478516	+41.26464844	-6.04248047	-60.16113281	+2144	+9.83496094	-4.98339844	-0.38671875	+4.04296875	-16.52343750	+19.95117188	+1856	+7.21142578	-8.94287109	-0.91406250	+56.51367188	+0.00000000	-23.44482422	+1820
+1458241352.83100010	+9.87890625	-5.74804688	-0.65478516	+41.11083984	-6.02050781	-60.13916016	+2152	+9.82617188	-4.99658203	-0.38671875	+3.86718750	-16.47949219	+19.97314453	+1852	+7.18945313	-8.95166016	-0.91845703	+56.33789063	+0.04394531	-23.31298828	+1808
+1458241352.83520010	+9.87451172	-5.75683594	-0.65478516	+41.02294922	-5.99853516	-60.11718750	+2156	+9.82177734	-5.00097656	-0.38671875	+3.75732422	-16.43554688	+19.97314453	+1852	+7.17626953	-8.95605469	-0.91406250	+56.29394531	+0.06591797	-23.24707031	+1804
+1458241352.83929990	+9.87011719	-5.76123047	-0.65478516	+40.97900391	-5.99853516	-60.09521484	+2156	+9.82177734	-5.00537109	-0.38671875	+3.69140625	-16.41357422	+19.97314453	+1852	+7.17187500	-8.96044922	-0.91406250	+56.25000000	+0.10986328	-23.20312500	+1796
+1458241352.84770010	+9.86132813	-5.77441406	-0.65478516	+40.82519531	-5.95458984	-60.05126953	+2160	+9.81298828	-5.01855469	-0.38671875	+3.51562500	-16.36962891	+20.01708984	+1852	+7.15869141	-8.96044922	-0.90527344	+56.18408203	+0.21972656	-23.13720703	+1788
+1458241352.85180000	+9.86132813	-5.77880859	-0.65478516	+40.78125000	-5.95458984	-60.02929688	+2164	+9.81298828	-5.02294922	-0.39111328	+3.44970703	-16.32568359	+20.01708984	+1848	+7.15869141	-8.96484375	-0.90087891	+56.16210938	+0.26367188	-23.11523438	+1780
+1458241352.86010000	+9.85253906	-5.79199219	-0.65917969	+40.64941406	-5.91064453	-59.96337891	+2168	+9.80859375	-5.03613281	-0.39111328	+3.31787109	-16.25976563	+20.06103516	+1848	+7.15429688	-8.96484375	-0.89208984	+56.14013672	+0.37353516	-23.07128906	+1772
+1458241352.86850000	+9.84814453	-5.80517578	-0.66357422	+40.56152344	-5.88867188	-59.91943359	+2172	+9.80419922	-5.04492188	-0.39550781	+3.18603516	-16.19384766	+20.08300781	+1844	+7.14990234	-8.96484375	-0.88330078	+56.11816406	+0.46142578	-23.00537109	+1764
+1458241352.87260010	+9.84814453	-5.80957031	-0.66357422	+40.49560547	-5.86669922	-59.87548828	+2176	+9.80419922	-5.04931641	-0.39550781	+3.09814453	-16.17187500	+20.10498047	+1844	+7.14990234	-8.96484375	-0.87890625	+56.11816406	+0.50537109	-22.98339844	+1760
+1458241352.88100000	+9.84375000	-5.82275391	-0.66796875	+40.38574219	-5.84472656	-59.83154297	+2180	+9.79980469	-5.06250000	-0.39990234	+2.94433594	-16.08398438	+20.12695313	+1844	+7.14550781	-8.96923828	-0.87451172	+56.07421875	+0.59326172	-22.93945313	+1756
+1458241352.88509990	+9.84375000	-5.82714844	-0.66796875	+40.31982422	-5.82275391	-59.78759766	+2184	+9.79980469	-5.06689453	-0.40429688	+2.87841797	-16.06201172	+20.14892578	+1840	+7.14111328	-8.96923828	-0.87011719	+56.03027344	+0.63720703	-22.91748047	+1756
+1458241352.88930010	+9.83935547	-5.83154297	-0.66796875	+40.25390625	-5.80078125	-59.74365234	+2188	+9.79541016	-5.07568359	-0.40429688	+2.76855469	-15.99609375	+20.14892578	+1844	+7.14111328	-8.97363281	-0.87011719	+55.98632813	+0.68115234	-22.87353516	+1752
+1458241352.89350010	+9.83935547	-5.84033203	-0.67236328	+40.18798828	-5.77880859	-59.72167969	+2188	+9.79541016	-5.08007813	-0.40869141	+2.68066406	-15.95214844	+20.17089844	+1844	+7.13671875	-8.97363281	-0.87011719	+55.94238281	+0.70312500	-22.82958984	+1752
+1458241352.89759990	+9.83935547	-5.84472656	-0.67236328	+40.10009766	-5.73486328	-59.67773438	+2192	+9.79541016	-5.08886719	-0.40869141	+2.59277344	-15.90820313	+20.17089844	+1844	+7.13232422	-8.97802734	-0.87011719	+55.87646484	+0.72509766	-22.78564453	+1748
+1458241352.90179990	+9.83496094	-5.85351563	-0.67675781	+40.01220703	-5.71289063	-59.63378906	+2196	+9.79541016	-5.09765625	-0.41308594	+2.46093750	-15.84228516	+20.14892578	+1844	+7.12792969	-8.98242188	-0.87451172	+55.81054688	+0.74707031	-22.74169922	+1748
+1458241352.90599990	+9.83496094	-5.86230469	-0.67675781	+39.92431641	-5.66894531	-59.58984375	+2200	+9.79541016	-5.10644531	-0.41308594	+2.35107422	-15.77636719	+20.12695313	+1848	+7.11914063	-8.98681641	-0.87451172	+55.72265625	+0.76904297	-22.67578125	+1748
+1458241352.91010000	+9.83056641	-5.87109375	-0.68115234	+39.83642578	-5.62500000	-59.56787109	+2204	+9.79541016	-5.11523438	-0.41748047	+2.26318359	-15.73242188	+20.10498047	+1848	+7.11474609	-8.99121094	-0.87890625	+55.63476563	+0.79101563	-22.63183594	+1744
+1458241352.91430000	+9.83056641	-5.87988281	-0.68115234	+39.72656250	-5.58105469	-59.54589844	+2204	+9.79541016	-5.12402344	-0.41748047	+2.13134766	-15.66650391	+20.03906250	+1848	+7.10595703	-8.99560547	-0.87890625	+55.54687500	+0.81298828	-22.58789063	+1744
+1458241352.91849990	+9.83056641	-5.88867188	-0.68115234	+39.61669922	-5.53710938	-59.50195313	+2208	+9.79541016	-5.13281250	-0.41748047	+2.02148438	-15.62255859	+19.99511719	+1848	+7.10156250	-9.00000000	-0.88330078	+55.45898438	+0.83496094	-22.52197266	+1744
+1458241352.92260000	+9.83056641	-5.89746094	-0.68554688	+39.50683594	-5.49316406	-59.47998047	+2212	+9.79980469	-5.14160156	-0.42187500	+1.93359375	-15.57861328	+19.92919922	+1848	+7.09277344	-9.00439453	-0.88769531	+55.37109375	+0.85693359	-22.47802734	+1740
+1458241352.92680000	+9.82617188	-5.90625000	-0.68554688	+39.37500000	-5.42724609	-59.45800781	+2216	+9.80419922	-5.15039063	-0.42187500	+1.84570313	-15.53466797	+19.86328125	+1852	+7.08837891	-9.00878906	-0.88769531	+55.26123047	+0.85693359	-22.43408203	+1740
+1458241352.93090010	+9.82617188	-5.91503906	-0.68554688	+39.26513672	-5.36132813	-59.45800781	+2216	+9.80419922	-5.15478516	-0.42187500	+1.75781250	-15.51269531	+19.79736328	+1852	+7.07958984	-9.01757813	-0.89208984	+55.17333984	+0.87890625	-22.39013672	+1736
+1458241352.93510010	+9.82617188	-5.92382813	-0.68554688	+39.15527344	-5.31738281	-59.45800781	+2220	+9.80859375	-5.16357422	-0.42187500	+1.69189453	-15.49072266	+19.73144531	+1852	+7.07519531	-9.02197266	-0.89648438	+55.08544922	+0.87890625	-22.34619141	+1736
+1458241352.93930010	+9.82617188	-5.92822266	-0.68554688	+39.04541016	-5.27343750	-59.45800781	+2224	+9.80859375	-5.16796875	-0.42187500	+1.62597656	-15.46875000	+19.68750000	+1856	+7.07080078	-9.02636719	-0.89648438	+54.99755859	+0.90087891	-22.30224609	+1732
+1458241352.94339990	+9.82617188	-5.93701172	-0.68554688	+38.93554688	-5.22949219	-59.45800781	+2224	+9.81298828	-5.17236328	-0.42187500	+1.56005859	-15.46875000	+19.64355469	+1856	+7.06201172	-9.03076172	-0.90087891	+54.90966797	+0.90087891	-22.25830078	+1728
+1458241352.94759990	+9.82617188	-5.94140625	-0.68554688	+38.84765625	-5.20751953	-59.47998047	+2228	+9.81298828	-5.17675781	-0.42187500	+1.49414063	-15.44677734	+19.59960938	+1856	+7.05761719	-9.03076172	-0.90087891	+54.82177734	+0.92285156	-22.23632813	+1724
+1458241352.95180010	+9.83056641	-5.94580078	-0.68554688	+38.78173828	-5.16357422	-59.45800781	+2228	+9.81738281	-5.17675781	-0.42187500	+1.45019531	-15.42480469	+19.55566406	+1860	+7.05761719	-9.03515625	-0.90087891	+54.75585938	+0.94482422	-22.21435547	+1720
+1458241352.95590000	+9.83056641	-5.95019531	-0.68554688	+38.69384766	-5.14160156	-59.45800781	+2232	+9.81738281	-5.18115234	-0.42187500	+1.42822266	-15.40283203	+19.53369141	+1860	+7.05322266	-9.03955078	-0.90087891	+54.71191406	+0.96679688	-22.19238281	+1716
+1458241352.96009990	+9.83056641	-5.95458984	-0.68554688	+38.62792969	-5.11962891	-59.45800781	+2232	+9.81738281	-5.18554688	-0.42626953	+1.36230469	-15.38085938	+19.53369141	+1864	+7.05322266	-9.03955078	-0.90087891	+54.66796875	+0.98876953	-22.17041016	+1712
+1458241352.96429990	+9.83496094	-5.95458984	-0.68554688	+38.58398438	-5.09765625	-59.45800781	+2236	+9.82177734	-5.18554688	-0.42626953	+1.34033203	-15.35888672	+19.51171875	+1864	+7.05322266	-9.03955078	-0.90087891	+54.64599609	+1.01074219	-22.17041016	+1708
+1458241352.96840000	+9.83496094	-5.95898438	-0.68554688	+38.54003906	-5.07568359	-59.45800781	+2236	+9.82177734	-5.18554688	-0.43066406	+1.29638672	-15.33691406	+19.51171875	+1864	+7.05322266	-9.03955078	-0.90087891	+54.62402344	+1.03271484	-22.17041016	+1704
+1458241352.97260000	+9.83935547	-5.96337891	-0.68554688	+38.49609375	-5.03173828	-59.45800781	+2240	+9.82177734	-5.18994141	-0.43066406	+1.27441406	-15.33691406	+19.48974609	+1868	+7.05322266	-9.03955078	-0.89648438	+54.60205078	+1.07666016	-22.17041016	+1700
+1458241352.97680000	+9.83935547	-5.96337891	-0.68994141	+38.45214844	-5.03173828	-59.43603516	+2244	+9.82177734	-5.18994141	-0.43066406	+1.25244141	-15.31494141	+19.48974609	+1868	+7.05322266	-9.03955078	-0.89208984	+54.60205078	+1.09863281	-22.17041016	+1696
+1458241352.98090000	+9.83935547	-5.96337891	-0.68994141	+38.43017578	-5.00976563	-59.43603516	+2244	+9.82177734	-5.18994141	-0.43505859	+1.23046875	-15.29296875	+19.48974609	+1872	+7.05761719	-9.03955078	-0.88769531	+54.60205078	+1.14257813	-22.19238281	+1696
+1458241352.98510000	+9.84375000	-5.96777344	-0.68994141	+38.38623047	-4.96582031	-59.43603516	+2248	+9.82177734	-5.18994141	-0.43505859	+1.20849609	-15.24902344	+19.48974609	+1872	+7.06201172	-9.03515625	-0.88769531	+54.62402344	+1.18652344	-22.19238281	+1696
+1458241352.98930000	+9.84375000	-5.96777344	-0.68994141	+38.36425781	-4.94384766	-59.41406250	+2252	+9.82177734	-5.18994141	-0.43945313	+1.18652344	-15.22705078	+19.48974609	+1876	+7.06201172	-9.03515625	-0.88330078	+54.64599609	+1.20849609	-22.21435547	+1692
+1458241352.99340010	+9.84375000	-5.96777344	-0.69433594	+38.34228516	-4.92187500	-59.41406250	+2252	+9.82177734	-5.18994141	-0.43945313	+1.16455078	-15.20507813	+19.48974609	+1876	+7.06640625	-9.03076172	-0.87890625	+54.66796875	+1.25244141	-22.23632813	+1692
+1458241352.99760010	+9.84375000	-5.96777344	-0.69433594	+38.32031250	-4.89990234	-59.39208984	+2256	+9.82177734	-5.18994141	-0.44384766	+1.16455078	-15.16113281	+19.48974609	+1876	+7.07080078	-9.03076172	-0.87451172	+54.68994141	+1.29638672	-22.23632813	+1696
+1458241353.00180010	+9.84375000	-5.96777344	-0.69433594	+38.32031250	-4.85595703	-59.39208984	+2260	+9.82177734	-5.18994141	-0.44384766	+1.16455078	-15.13916016	+19.48974609	+1880	+7.07519531	-9.02636719	-0.87011719	+54.71191406	+1.34033203	-22.25830078	+1696
+1458241353.00589990	+9.84375000	-5.96777344	-0.69433594	+38.29833984	-4.83398438	-59.37011719	+2260	+9.82177734	-5.18994141	-0.44824219	+1.14257813	-15.11718750	+19.46777344	+1880	+7.07519531	-9.02197266	-0.86572266	+54.73388672	+1.38427734	-22.25830078	+1696
+1458241353.01009990	+9.84375000	-5.96777344	-0.69873047	+38.27636719	-4.79003906	-59.37011719	+2264	+9.82177734	-5.18994141	-0.44824219	+1.14257813	-15.07324219	+19.46777344	+1884	+7.07519531	-9.02197266	-0.86132813	+54.75585938	+1.40625000	-22.25830078	+1696
+1458241353.01420000	+9.84375000	-5.96777344	-0.69873047	+38.27636719	-4.76806641	-59.37011719	+2264	+9.82177734	-5.18994141	-0.44824219	+1.14257813	-15.05126953	+19.44580078	+1884	+7.07519531	-9.02197266	-0.86132813	+54.77783203	+1.45019531	-22.25830078	+1696
+1458241353.01840000	+9.84375000	-5.96777344	-0.69873047	+38.25439453	-4.74609375	-59.37011719	+2264	+9.82177734	-5.18994141	-0.45263672	+1.14257813	-15.02929688	+19.42382813	+1884	+7.07519531	-9.01757813	-0.85693359	+54.79980469	+1.49414063	-22.25830078	+1696
+1458241353.02259990	+9.84375000	-5.96777344	-0.69873047	+38.25439453	-4.70214844	-59.34814453	+2268	+9.82177734	-5.18994141	-0.45263672	+1.12060547	-15.00732422	+19.42382813	+1884	+7.07519531	-9.01757813	-0.85693359	+54.79980469	+1.51611328	-22.25830078	+1696
+1458241353.02670000	+9.84375000	-5.96777344	-0.70312500	+38.23242188	-4.65820313	-59.34814453	+2268	+9.82177734	-5.18994141	-0.45263672	+1.12060547	-14.96337891	+19.40185547	+1884	+7.07519531	-9.01757813	-0.85693359	+54.79980469	+1.53808594	-22.23632813	+1692
+1458241353.03090000	+9.83935547	-5.96777344	-0.70312500	+38.23242188	-4.63623047	-59.34814453	+2268	+9.82177734	-5.18994141	-0.45263672	+1.12060547	-14.94140625	+19.37988281	+1888	+7.07080078	-9.01757813	-0.86132813	+54.77783203	+1.56005859	-22.21435547	+1692
+1458241353.03510000	+9.83935547	-5.96777344	-0.70312500	+38.21044922	-4.59228516	-59.34814453	+2268	+9.82177734	-5.18994141	-0.45703125	+1.12060547	-14.89746094	+19.35791016	+1888	+7.06640625	-9.01757813	-0.86132813	+54.77783203	+1.58203125	-22.19238281	+1692
+1458241353.04340000	+9.83935547	-5.96777344	-0.70751953	+38.18847656	-4.50439453	-59.32617188	+2268	+9.81738281	-5.18554688	-0.45703125	+1.12060547	-14.83154297	+19.31396484	+1888	+7.06201172	-9.01757813	-0.86572266	+54.75585938	+1.62597656	-22.12646484	+1692
+1458241353.04760000	+9.83496094	-5.96777344	-0.70751953	+38.16650391	-4.43847656	-59.32617188	+2268	+9.81738281	-5.18554688	-0.46142578	+1.12060547	-14.78759766	+19.29199219	+1888	+7.05761719	-9.02197266	-0.87011719	+54.73388672	+1.64794922	-22.10449219	+1692
+1458241353.05170010	+9.83496094	-5.96337891	-0.71191406	+38.16650391	-4.37255859	-59.30419922	+2268	+9.81738281	-5.18554688	-0.46142578	+1.12060547	-14.72167969	+19.24804688	+1888	+7.05322266	-9.02197266	-0.87451172	+54.71191406	+1.66992188	-22.08251953	+1692
+1458241353.05590010	+9.83056641	-5.96337891	-0.71191406	+38.14453125	-4.30664063	-59.30419922	+2268	+9.81738281	-5.18554688	-0.46582031	+1.12060547	-14.65576172	+19.22607422	+1884	+7.04443359	-9.02197266	-0.87451172	+54.68994141	+1.69189453	-22.03857422	+1692
+1458241353.06010010	+9.83056641	-5.96337891	-0.71630859	+38.14453125	-4.24072266	-59.28222656	+2264	+9.81738281	-5.18554688	-0.46582031	+1.12060547	-14.61181641	+19.18212891	+1884	+7.04443359	-9.02197266	-0.87890625	+54.66796875	+1.71386719	-22.01660156	+1692
+1458241353.06419990	+9.82617188	-5.96337891	-0.72070313	+38.12255859	-4.15283203	-59.26025391	+2264	+9.81738281	-5.18115234	-0.47021484	+1.12060547	-14.52392578	+19.13818359	+1884	+7.04003906	-9.02197266	-0.88330078	+54.66796875	+1.73583984	-21.97265625	+1688
+1458241353.06839990	+9.82617188	-5.96337891	-0.72070313	+38.10058594	-4.06494141	-59.23828125	+2260	+9.81298828	-5.18115234	-0.47460938	+1.14257813	-14.45800781	+19.11621094	+1884	+7.03564453	-9.02197266	-0.88330078	+54.66796875	+1.75781250	-21.95068359	+1688
+1458241353.07259990	+9.82617188	-5.96337891	-0.72509766	+38.10058594	-3.97705078	-59.21630859	+2260	+9.81298828	-5.18115234	-0.47900391	+1.14257813	-14.37011719	+19.09423828	+1884	+7.03125000	-9.02197266	-0.88330078	+54.66796875	+1.80175781	-21.92871094	+1684
+1458241353.07670000	+9.82177734	-5.95898438	-0.72949219	+38.10058594	-3.91113281	-59.19433594	+2256	+9.81298828	-5.18115234	-0.48339844	+1.14257813	-14.30419922	+19.07226563	+1884	+7.03125000	-9.02197266	-0.88769531	+54.68994141	+1.84570313	-21.90673828	+1680
+1458241353.08090000	+9.82177734	-5.95898438	-0.73388672	+38.07861328	-3.82324219	-59.15039063	+2256	+9.81298828	-5.18115234	-0.48339844	+1.14257813	-14.21630859	+19.05029297	+1884	+7.03125000	-9.02197266	-0.88330078	+54.71191406	+1.88964844	-21.90673828	+1680
+1458241353.08500000	+9.82177734	-5.95898438	-0.73828125	+38.07861328	-3.75732422	-59.12841797	+2252	+9.81298828	-5.17675781	-0.48779297	+1.14257813	-14.15039063	+19.05029297	+1880	+7.03125000	-9.02197266	-0.88330078	+54.75585938	+1.93359375	-21.88476563	+1676
+1458241353.08920000	+9.82177734	-5.95898438	-0.74267578	+38.07861328	-3.69140625	-59.08447266	+2248	+9.81298828	-5.17675781	-0.49218750	+1.16455078	-14.08447266	+19.05029297	+1880	+7.03125000	-9.01757813	-0.88330078	+54.79980469	+1.97753906	-21.88476563	+1676
+1458241353.09340000	+9.82177734	-5.95898438	-0.74707031	+38.07861328	-3.62548828	-59.06250000	+2248	+9.81298828	-5.17675781	-0.49658203	+1.16455078	-14.01855469	+19.05029297	+1880	+7.03564453	-9.01757813	-0.87890625	+54.86572266	+2.04345703	-21.88476563	+1672
+1458241353.09750010	+9.82177734	-5.95898438	-0.75146484	+38.10058594	-3.55957031	-59.01855469	+2244	+9.80859375	-5.17675781	-0.50097656	+1.18652344	-13.95263672	+19.05029297	+1876	+7.04003906	-9.01318359	-0.87451172	+54.93164063	+2.08740234	-21.90673828	+1672
+1458241353.10170010	+9.82177734	-5.95898438	-0.75585938	+38.10058594	-3.51562500	-58.97460938	+2240	+9.80859375	-5.17675781	-0.50537109	+1.18652344	-13.90869141	+19.05029297	+1876	+7.04443359	-9.00878906	-0.87011719	+54.99755859	+2.15332031	-21.90673828	+1676
+1458241353.10590000	+9.82177734	-5.95898438	-0.75585938	+38.10058594	-3.47167969	-58.95263672	+2240	+9.80859375	-5.17675781	-0.50976563	+1.20849609	-13.84277344	+19.05029297	+1872	+7.04882813	-9.00439453	-0.86572266	+55.06347656	+2.21923828	-21.92871094	+1676
+1458241353.10999990	+9.82177734	-5.95898438	-0.76025391	+38.12255859	-3.40576172	-58.90869141	+2236	+9.80859375	-5.17675781	-0.51416016	+1.20849609	-13.79882813	+19.05029297	+1872	+7.05322266	-9.00439453	-0.86132813	+55.15136719	+2.26318359	-21.92871094	+1676
+1458241353.11420010	+9.82177734	-5.95898438	-0.76464844	+38.12255859	-3.36181641	-58.88671875	+2232	+9.80859375	-5.17675781	-0.51416016	+1.23046875	-13.73291016	+19.07226563	+1868	+7.05761719	-9.00000000	-0.85693359	+55.21728516	+2.32910156	-21.95068359	+1680
+1458241353.11840010	+9.82177734	-5.95898438	-0.76904297	+38.14453125	-3.31787109	-58.86474609	+2232	+9.80859375	-5.17236328	-0.51855469	+1.23046875	-13.68896484	+19.07226563	+1864	+7.06201172	-9.00000000	-0.85253906	+55.30517578	+2.39501953	-21.97265625	+1680
+1458241353.12249990	+9.82177734	-5.95898438	-0.76904297	+38.16650391	-3.27392578	-58.84277344	+2228	+9.80859375	-5.17236328	-0.52294922	+1.25244141	-13.64501953	+19.07226563	+1864	+7.06640625	-8.99560547	-0.84814453	+55.37109375	+2.43896484	-21.97265625	+1684
+1458241353.12669990	+9.82177734	-5.95898438	-0.77343750	+38.16650391	-3.20800781	-58.79882813	+2224	+9.80419922	-5.17236328	-0.52294922	+1.27441406	-13.57910156	+19.05029297	+1860	+7.07080078	-8.99560547	-0.84375000	+55.43701172	+2.50488281	-21.97265625	+1684
+1458241353.13089990	+9.82177734	-5.95898438	-0.77783203	+38.18847656	-3.16406250	-58.77685547	+2224	+9.80419922	-5.17236328	-0.52734375	+1.29638672	-13.53515625	+19.05029297	+1856	+7.07519531	-8.99560547	-0.84375000	+55.50292969	+2.54882813	-21.97265625	+1688
+1458241353.13500000	+9.81738281	-5.95898438	-0.78222656	+38.21044922	-3.12011719	-58.75488281	+2220	+9.80419922	-5.17236328	-0.53173828	+1.31835938	-13.46923828	+19.02832031	+1856	+7.07519531	-8.99560547	-0.83935547	+55.54687500	+2.59277344	-21.95068359	+1688
+1458241353.13920000	+9.81738281	-5.95898438	-0.78222656	+38.23242188	-3.05419922	-58.73291016	+2216	+9.80419922	-5.17675781	-0.53173828	+1.34033203	-13.42529297	+19.00634766	+1852	+7.07519531	-8.99560547	-0.83935547	+55.59082031	+2.63671875	-21.95068359	+1688
+1458241353.14340000	+9.81738281	-5.95898438	-0.78662109	+38.25439453	-2.98828125	-58.73291016	+2216	+9.80419922	-5.17675781	-0.53613281	+1.36230469	-13.35937500	+18.98437500	+1848	+7.07519531	-8.99560547	-0.83935547	+55.61279297	+2.68066406	-21.92871094	+1688
+1458241353.14750000	+9.81738281	-5.95898438	-0.78662109	+38.27636719	-2.94433594	-58.71093750	+2212	+9.79980469	-5.17675781	-0.54052734	+1.38427734	-13.31542969	+18.96240234	+1844	+7.07519531	-9.00000000	-0.83935547	+55.61279297	+2.72460938	-21.90673828	+1688
+1458241353.15170000	+9.81298828	-5.96337891	-0.79101563	+38.29833984	-2.87841797	-58.71093750	+2208	+9.79980469	-5.17675781	-0.54052734	+1.42822266	-13.24951172	+18.94042969	+1844	+7.07080078	-9.00439453	-0.84375000	+55.61279297	+2.76855469	-21.86279297	+1692
+1458241353.15590000	+9.81298828	-5.96337891	-0.79541016	+38.34228516	-2.81250000	-58.68896484	+2204	+9.79980469	-5.17675781	-0.54492188	+1.45019531	-13.18359375	+18.89648438	+1840	+7.06640625	-9.00878906	-0.84375000	+55.61279297	+2.79052734	-21.84082031	+1692
+1458241353.16000010	+9.81298828	-5.96337891	-0.79541016	+38.36425781	-2.74658203	-58.68896484	+2204	+9.79980469	-5.17675781	-0.54492188	+1.49414063	-13.13964844	+18.87451172	+1836	+7.06201172	-9.01318359	-0.84814453	+55.61279297	+2.81250000	-21.79687500	+1692
+1458241353.16420010	+9.80859375	-5.96337891	-0.79980469	+38.40820313	-2.68066406	-58.66699219	+2200	+9.79980469	-5.17675781	-0.54931641	+1.53808594	-13.07373047	+18.83056641	+1832	+7.05761719	-9.01757813	-0.84814453	+55.61279297	+2.83447266	-21.75292969	+1696
+1458241353.16829990	+9.80859375	-5.96337891	-0.80419922	+38.43017578	-2.61474609	-58.66699219	+2196	+9.79541016	-5.18115234	-0.55371094	+1.56005859	-13.02978516	+18.78662109	+1832	+7.05322266	-9.02197266	-0.85253906	+55.59082031	+2.85644531	-21.70898438	+1696
+1458241353.17249990	+9.80419922	-5.96337891	-0.80419922	+38.47412109	-2.54882813	-58.64501953	+2192	+9.79541016	-5.18115234	-0.55371094	+1.60400391	-12.96386719	+18.74267578	+1828	+7.04882813	-9.02636719	-0.85693359	+55.56884766	+2.90039063	-21.66503906	+1696
+1458241353.17670010	+9.80419922	-5.96337891	-0.80859375	+38.49609375	-2.48291016	-58.64501953	+2188	+9.79541016	-5.18115234	-0.55810547	+1.62597656	-12.91992188	+18.72070313	+1824	+7.04443359	-9.03515625	-0.86132813	+55.54687500	+2.92236328	-21.59912109	+1696
+1458241353.18080000	+9.80419922	-5.96337891	-0.81298828	+38.51806641	-2.41699219	-58.64501953	+2184	+9.79541016	-5.18115234	-0.55810547	+1.66992188	-12.87597656	+18.67675781	+1824	+7.04003906	-9.03955078	-0.86132813	+55.54687500	+2.94433594	-21.55517578	+1696
+1458241353.18499990	+9.79980469	-5.96777344	-0.81298828	+38.56201172	-2.37304688	-58.64501953	+2180	+9.79541016	-5.18554688	-0.56250000	+1.69189453	-12.83203125	+18.65478516	+1820	+7.03564453	-9.04394531	-0.86572266	+55.54687500	+2.98828125	-21.53320313	+1696
+1458241353.18919990	+9.79980469	-5.96777344	-0.81738281	+38.58398438	-2.32910156	-58.62304688	+2176	+9.79101563	-5.18554688	-0.56250000	+1.71386719	-12.78808594	+18.63281250	+1820	+7.03564453	-9.04833984	-0.86572266	+55.54687500	+3.01025391	-21.48925781	+1692
+1458241353.19330000	+9.79980469	-5.97216797	-0.81738281	+38.60595703	-2.28515625	-58.62304688	+2172	+9.79101563	-5.18554688	-0.56689453	+1.75781250	-12.74414063	+18.61083984	+1820	+7.03564453	-9.05273438	-0.86572266	+55.54687500	+3.05419922	-21.46728516	+1692
+1458241353.19750000	+9.79980469	-5.97216797	-0.82177734	+38.62792969	-2.24121094	-58.62304688	+2168	+9.79101563	-5.18554688	-0.56689453	+1.77978516	-12.70019531	+18.61083984	+1816	+7.03564453	-9.05712891	-0.86132813	+55.59082031	+3.09814453	-21.44531250	+1688
+1458241353.20170000	+9.79980469	-5.97656250	-0.82177734	+38.64990234	-2.21923828	-58.60107422	+2164	+9.79101563	-5.18994141	-0.57128906	+1.80175781	-12.67822266	+18.58886719	+1816	+7.04003906	-9.05712891	-0.85693359	+55.63476563	+3.14208984	-21.44531250	+1688
+1458241353.20580010	+9.79980469	-5.97656250	-0.82177734	+38.67187500	-2.17529297	-58.60107422	+2160	+9.79101563	-5.18994141	-0.57568359	+1.82373047	-12.65625000	+18.58886719	+1812	+7.04443359	-9.06152344	-0.85253906	+55.67871094	+3.20800781	-21.44531250	+1688
+1458241353.21000000	+9.79980469	-5.98095703	-0.82617188	+38.69384766	-2.15332031	-58.60107422	+2156	+9.79101563	-5.19433594	-0.57568359	+1.82373047	-12.61230469	+18.58886719	+1812	+7.04882813	-9.06152344	-0.84814453	+55.72265625	+3.25195313	-21.44531250	+1688
+1458241353.21420000	+9.80419922	-5.98095703	-0.82617188	+38.71582031	-2.15332031	-58.60107422	+2152	+9.79101563	-5.19433594	-0.57568359	+1.84570313	-12.59033203	+18.58886719	+1808	+7.05322266	-9.06152344	-0.84375000	+55.76660156	+3.31787109	-21.46728516	+1692
+1458241353.21830010	+9.80419922	-5.98535156	-0.82617188	+38.71582031	-2.13134766	-58.57910156	+2152	+9.79101563	-5.19873047	-0.58007813	+1.84570313	-12.59033203	+18.58886719	+1808	+7.06201172	-9.06591797	-0.83496094	+55.83251953	+3.38378906	-21.48925781	+1692
+1458241353.22250010	+9.80419922	-5.98974609	-0.83056641	+38.73779297	-2.10937500	-58.57910156	+2148	+9.79101563	-5.19873047	-0.58007813	+1.86767578	-12.56835938	+18.58886719	+1804	+7.06640625	-9.06591797	-0.82617188	+55.89843750	+3.42773438	-21.48925781	+1696
+1458241353.22670010	+9.80419922	-5.98974609	-0.83056641	+38.75976563	-2.08740234	-58.57910156	+2144	+9.79101563	-5.19873047	-0.58447266	+1.86767578	-12.54638672	+18.61083984	+1800	+7.07080078	-9.06591797	-0.82177734	+55.94238281	+3.49365234	-21.51123047	+1700
+1458241353.23079990	+9.80859375	-5.99414063	-0.83056641	+38.75976563	-2.08740234	-58.55712891	+2144	+9.79101563	-5.20312500	-0.58447266	+1.86767578	-12.52441406	+18.61083984	+1800	+7.07958984	-9.06591797	-0.81298828	+55.98632813	+3.53759766	-21.53320313	+1704
+1458241353.23499990	+9.80859375	-5.99853516	-0.83056641	+38.78173828	-2.06542969	-58.55712891	+2140	+9.79541016	-5.20312500	-0.58886719	+1.88964844	-12.50244141	+18.61083984	+1796	+7.08398438	-9.06591797	-0.80859375	+56.03027344	+3.58154297	-21.53320313	+1708
+1458241353.23910000	+9.80859375	-5.99853516	-0.83496094	+38.78173828	-2.06542969	-58.55712891	+2140	+9.79541016	-5.20751953	-0.58886719	+1.88964844	-12.48046875	+18.61083984	+1792	+7.08837891	-9.07031250	-0.80419922	+56.07421875	+3.64746094	-21.53320313	+1712
+1458241353.24330000	+9.80859375	-6.00292969	-0.83496094	+38.80371094	-2.04345703	-58.53515625	+2136	+9.79541016	-5.21191406	-0.58886719	+1.88964844	-12.48046875	+18.61083984	+1792	+7.09277344	-9.07031250	-0.79980469	+56.09619141	+3.69140625	-21.55517578	+1712
+1458241353.24749990	+9.81298828	-6.00732422	-0.83496094	+38.80371094	-2.02148438	-58.53515625	+2136	+9.79541016	-5.21191406	-0.59326172	+1.88964844	-12.45849609	+18.61083984	+1788	+7.09277344	-9.07470703	-0.79541016	+56.09619141	+3.71337891	-21.53320313	+1716
+1458241353.25160000	+9.81298828	-6.01171875	-0.83496094	+38.80371094	-1.99951172	-58.53515625	+2136	+9.79541016	-5.21630859	-0.59326172	+1.88964844	-12.45849609	+18.58886719	+1784	+7.09277344	-9.07910156	-0.79541016	+56.09619141	+3.75732422	-21.53320313	+1720
+1458241353.26000000	+9.81298828	-6.01611328	-0.83935547	+38.82568359	-1.95556641	-58.51318359	+2136	+9.79541016	-5.22070313	-0.59765625	+1.91162109	-12.41455078	+18.56689453	+1780	+7.08837891	-9.08789063	-0.79541016	+56.05224609	+3.80126953	-21.46728516	+1724
+1458241353.26410010	+9.81298828	-6.01611328	-0.83935547	+38.84765625	-1.93359375	-58.51318359	+2132	+9.79541016	-5.22070313	-0.59765625	+1.91162109	-12.39257813	+18.54492188	+1780	+7.08837891	-9.09228516	-0.79541016	+56.03027344	+3.80126953	-21.42333984	+1728
+1458241353.26830010	+9.81298828	-6.02050781	-0.84375000	+38.84765625	-1.91162109	-58.49121094	+2132	+9.79541016	-5.22509766	-0.59765625	+1.91162109	-12.37060547	+18.52294922	+1776	+7.08398438	-9.09667969	-0.79980469	+55.98632813	+3.80126953	-21.40136719	+1728
+1458241353.27250000	+9.80859375	-6.02490234	-0.84375000	+38.86962891	-1.88964844	-58.49121094	+2132	+9.79541016	-5.22949219	-0.59765625	+1.91162109	-12.34863281	+18.50097656	+1776	+7.07519531	-9.10107422	-0.80419922	+55.94238281	+3.82324219	-21.35742188	+1732
+1458241353.27659990	+9.80859375	-6.02490234	-0.84375000	+38.86962891	-1.86767578	-58.49121094	+2132	+9.79541016	-5.22949219	-0.60205078	+1.91162109	-12.34863281	+18.47900391	+1772	+7.07080078	-9.10546875	-0.80859375	+55.92041016	+3.82324219	-21.31347656	+1732
+1458241353.28080010	+9.80859375	-6.02490234	-0.84814453	+38.89160156	-1.82373047	-58.49121094	+2132	+9.79541016	-5.23388672	-0.60205078	+1.91162109	-12.32666016	+18.45703125	+1772	+7.06640625	-9.11425781	-0.81298828	+55.87646484	+3.82324219	-21.26953125	+1736
+1458241353.28500010	+9.80419922	-6.02929688	-0.84814453	+38.91357422	-1.80175781	-58.49121094	+2132	+9.79541016	-5.23388672	-0.60205078	+1.91162109	-12.30468750	+18.41308594	+1772	+7.06201172	-9.11865234	-0.81738281	+55.81054688	+3.82324219	-21.22558594	+1736
+1458241353.28909990	+9.80419922	-6.02929688	-0.85253906	+38.91357422	-1.75781250	-58.49121094	+2132	+9.79541016	-5.23828125	-0.60205078	+1.91162109	-12.28271484	+18.39111328	+1768	+7.05322266	-9.12304688	-0.81738281	+55.76660156	+3.82324219	-21.18164063	+1740
+1458241353.29329990	+9.80419922	-6.02929688	-0.85253906	+38.93554688	-1.73583984	-58.49121094	+2128	+9.79541016	-5.23828125	-0.60205078	+1.91162109	-12.26074219	+18.36914063	+1768	+7.04882813	-9.12744141	-0.82177734	+55.74462891	+3.82324219	-21.13769531	+1740
+1458241353.29749990	+9.79980469	-6.03369141	-0.85253906	+38.95751953	-1.69189453	-58.49121094	+2128	+9.79101563	-5.23828125	-0.60644531	+1.91162109	-12.23876953	+18.34716797	+1768	+7.04443359	-9.13183594	-0.82617188	+55.72265625	+3.82324219	-21.09375000	+1736
+1458241353.30160000	+9.79980469	-6.03369141	-0.85693359	+38.97949219	-1.66992188	-58.49121094	+2128	+9.79101563	-5.24267578	-0.60644531	+1.91162109	-12.21679688	+18.32519531	+1768	+7.04003906	-9.13623047	-0.83056641	+55.70068359	+3.82324219	-21.07177734	+1736
+1458241353.30580000	+9.79980469	-6.03369141	-0.85693359	+38.97949219	-1.64794922	-58.49121094	+2124	+9.79101563	-5.24267578	-0.60644531	+1.91162109	-12.19482422	+18.30322266	+1768	+7.04003906	-9.13623047	-0.83056641	+55.67871094	+3.82324219	-21.04980469	+1736
+1458241353.30999990	+9.79980469	-6.03369141	-0.85693359	+39.00146484	-1.62597656	-58.49121094	+2124	+9.79101563	-5.24267578	-0.60644531	+1.91162109	-12.17285156	+18.30322266	+1768	+7.03564453	-9.14062500	-0.83056641	+55.67871094	+3.84521484	-21.02783203	+1732
+1458241353.31410000	+9.79541016	-6.03369141	-0.85693359	+39.02343750	-1.60400391	-58.49121094	+2120	+9.79101563	-5.24267578	-0.60644531	+1.91162109	-12.15087891	+18.28125000	+1768	+7.03564453	-9.14062500	-0.83056641	+55.67871094	+3.86718750	-21.00585938	+1728
+1458241353.31830000	+9.79541016	-6.03369141	-0.86132813	+39.04541016	-1.58203125	-58.49121094	+2120	+9.78662109	-5.24707031	-0.61083984	+1.91162109	-12.12890625	+18.28125000	+1768	+7.03564453	-9.14062500	-0.83056641	+55.70068359	+3.88916016	-21.00585938	+1728
+1458241353.32660010	+9.79541016	-6.03808594	-0.86132813	+39.06738281	-1.53808594	-58.46923828	+2116	+9.78662109	-5.24707031	-0.61083984	+1.91162109	-12.08496094	+18.28125000	+1768	+7.04003906	-9.14062500	-0.82617188	+55.76660156	+3.93310547	-20.98388672	+1724
+1458241353.33080010	+9.79541016	-6.03808594	-0.86132813	+39.08935547	-1.51611328	-58.46923828	+2116	+9.78662109	-5.24707031	-0.61523438	+1.91162109	-12.08496094	+18.28125000	+1768	+7.04443359	-9.14062500	-0.82617188	+55.81054688	+3.95507813	-20.98388672	+1720
+1458241353.33489990	+9.79541016	-6.03808594	-0.86572266	+39.11132813	-1.49414063	-58.46923828	+2116	+9.78662109	-5.24707031	-0.61523438	+1.88964844	-12.06298828	+18.30322266	+1768	+7.04882813	-9.13623047	-0.82177734	+55.85449219	+3.99902344	-20.98388672	+1720
+1458241353.33909990	+9.79541016	-6.03808594	-0.86572266	+39.11132813	-1.47216797	-58.44726563	+2112	+9.78222656	-5.24707031	-0.61523438	+1.88964844	-12.04101563	+18.30322266	+1768	+7.04882813	-9.13623047	-0.81738281	+55.89843750	+4.02099609	-21.00585938	+1720
+1458241353.34330010	+9.79541016	-6.03808594	-0.86572266	+39.13330078	-1.45019531	-58.44726563	+2112	+9.78222656	-5.24707031	-0.61523438	+1.88964844	-12.01904297	+18.30322266	+1768	+7.05322266	-9.13623047	-0.81298828	+55.94238281	+4.06494141	-21.00585938	+1720
+1458241353.34740000	+9.79541016	-6.03808594	-0.86572266	+39.13330078	-1.45019531	-58.42529297	+2112	+9.78222656	-5.24707031	-0.61962891	+1.88964844	-11.99707031	+18.30322266	+1764	+7.05761719	-9.13183594	-0.80859375	+56.00830078	+4.10888672	-21.00585938	+1724
+1458241353.35579990	+9.79541016	-6.04248047	-0.87011719	+39.17724609	-1.40625000	-58.40332031	+2108	+9.78222656	-5.24707031	-0.61962891	+1.88964844	-11.95312500	+18.32519531	+1764	+7.06640625	-9.12744141	-0.79980469	+56.11816406	+4.19677734	-21.00585938	+1724
+1458241353.35990000	+9.79541016	-6.04248047	-0.87011719	+39.17724609	-1.38427734	-58.38134766	+2108	+9.78222656	-5.24707031	-0.62402344	+1.88964844	-11.93115234	+18.32519531	+1764	+7.06640625	-9.12744141	-0.79980469	+56.16210938	+4.24072266	-21.00585938	+1724
+1458241353.36410000	+9.79101563	-6.04248047	-0.87451172	+39.19921875	-1.34033203	-58.35937500	+2108	+9.77783203	-5.25146484	-0.62402344	+1.88964844	-11.88720703	+18.34716797	+1760	+7.07080078	-9.12744141	-0.79541016	+56.22802734	+4.26269531	-20.98388672	+1728
+1458241353.36830000	+9.79101563	-6.04248047	-0.87451172	+39.19921875	-1.31835938	-58.35937500	+2108	+9.77783203	-5.25146484	-0.62841797	+1.88964844	-11.86523438	+18.34716797	+1760	+7.07080078	-9.12304688	-0.79101563	+56.27197266	+4.30664063	-20.98388672	+1728
+1458241353.37660000	+9.79101563	-6.04248047	-0.87890625	+39.24316406	-1.25244141	-58.31542969	+2108	+9.77343750	-5.25146484	-0.63281250	+1.91162109	-11.77734375	+18.34716797	+1760	+7.07080078	-9.12304688	-0.79101563	+56.33789063	+4.37255859	-20.91796875	+1728
+1458241353.38080000	+9.78662109	-6.04248047	-0.87890625	+39.24316406	-1.23046875	-58.29345703	+2108	+9.77343750	-5.25146484	-0.63720703	+1.91162109	-11.73339844	+18.34716797	+1756	+7.07080078	-9.12304688	-0.79101563	+56.35986328	+4.39453125	-20.89599609	+1728
+1458241353.38910010	+9.78662109	-6.04248047	-0.88330078	+39.28710938	-1.14257813	-58.24951172	+2104	+9.76904297	-5.25146484	-0.64160156	+1.93359375	-11.62353516	+18.32519531	+1756	+7.06201172	-9.12744141	-0.79541016	+56.38183594	+4.43847656	-20.83007813	+1728
+1458241353.39319990	+9.78222656	-6.03808594	-0.88769531	+39.30908203	-1.09863281	-58.22753906	+2104	+9.76464844	-5.25146484	-0.64599609	+1.93359375	-11.57958984	+18.30322266	+1752	+7.05761719	-9.12744141	-0.79541016	+56.35986328	+4.46044922	-20.78613281	+1732
+1458241353.39739990	+9.77783203	-6.03808594	-0.89208984	+39.33105469	-1.07666016	-58.20556641	+2100	+9.76464844	-5.25146484	-0.64599609	+1.95556641	-11.51367188	+18.28125000	+1752	+7.05322266	-9.13183594	-0.79980469	+56.35986328	+4.46044922	-20.74218750	+1732
+1458241353.40159990	+9.77783203	-6.03808594	-0.89208984	+39.35302734	-1.03271484	-58.20556641	+2100	+9.76025391	-5.25146484	-0.65039063	+1.97753906	-11.46972656	+18.23730469	+1748	+7.04882813	-9.13183594	-0.80419922	+56.33789063	+4.46044922	-20.69824219	+1732
+1458241353.40570000	+9.77343750	-6.03808594	-0.89208984	+39.35302734	-0.98876953	-58.18359375	+2100	+9.76025391	-5.25146484	-0.65039063	+1.97753906	-11.42578125	+18.19335938	+1748	+7.04443359	-9.13623047	-0.80859375	+56.33789063	+4.46044922	-20.65429688	+1732
+1458241353.41409990	+9.76904297	-6.03369141	-0.89648438	+39.39697266	-0.92285156	-58.16162109	+2092	+9.75585938	-5.25146484	-0.65478516	+1.99951172	-11.35986328	+18.12744141	+1748	+7.03564453	-9.14062500	-0.81298828	+56.29394531	+4.48242188	-20.58837891	+1732
+1458241353.41820000	+9.76904297	-6.03369141	-0.89648438	+39.41894531	-0.87890625	-58.16162109	+2092	+9.75146484	-5.25146484	-0.65478516	+2.02148438	-11.33789063	+18.08349609	+1748	+7.03125000	-9.14062500	-0.81738281	+56.29394531	+4.48242188	-20.54443359	+1728
+1458241353.42660000	+9.76464844	-6.02929688	-0.90087891	+39.46289063	-0.83496094	-58.13964844	+2084	+9.75146484	-5.24707031	-0.65917969	+2.04345703	-11.29394531	+18.01757813	+1748	+7.02246094	-9.14501953	-0.82177734	+56.27197266	+4.50439453	-20.50048828	+1724
+1458241353.43490000	+9.76464844	-6.02929688	-0.90527344	+39.48486328	-0.79101563	-58.13964844	+2080	+9.74707031	-5.24707031	-0.65917969	+2.08740234	-11.25000000	+17.95166016	+1748	+7.02246094	-9.14501953	-0.82177734	+56.29394531	+4.52636719	-20.47851563	+1720
+1458241353.44320010	+9.76464844	-6.02929688	-0.90527344	+39.52880859	-0.76904297	-58.13964844	+2076	+9.74707031	-5.24707031	-0.66357422	+2.10937500	-11.22802734	+17.90771484	+1748	+7.02246094	-9.14501953	-0.81738281	+56.35986328	+4.54833984	-20.47851563	+1716
+1458241353.44740010	+9.76464844	-6.02929688	-0.90527344	+39.55078125	-0.74707031	-58.13964844	+2072	+9.74707031	-5.24707031	-0.66357422	+2.13134766	-11.20605469	+17.88574219	+1748	+7.02246094	-9.14501953	-0.81738281	+56.38183594	+4.57031250	-20.47851563	+1712
+1458241353.45160010	+9.76464844	-6.02929688	-0.90527344	+39.55078125	-0.74707031	-58.13964844	+2068	+9.74707031	-5.24707031	-0.66796875	+2.13134766	-11.20605469	+17.86376953	+1744	+7.02685547	-9.14501953	-0.81298828	+56.42578125	+4.59228516	-20.50048828	+1712
+1458241353.45989990	+9.76464844	-6.02929688	-0.90966797	+39.57275391	-0.72509766	-58.13964844	+2064	+9.74707031	-5.24267578	-0.67236328	+2.17529297	-11.18408203	+17.84179688	+1744	+7.03125000	-9.14062500	-0.80859375	+56.51367188	+4.65820313	-20.52246094	+1712
+1458241353.46409990	+9.76464844	-6.02929688	-0.90966797	+39.59472656	-0.70312500	-58.11767578	+2060	+9.74267578	-5.24267578	-0.67236328	+2.17529297	-11.16210938	+17.81982422	+1740	+7.03564453	-9.13623047	-0.80419922	+56.55761719	+4.68017578	-20.52246094	+1712
+1458241353.46820000	+9.76464844	-6.02929688	-0.90966797	+39.59472656	-0.70312500	-58.11767578	+2060	+9.74267578	-5.24267578	-0.67236328	+2.19726563	-11.16210938	+17.81982422	+1736	+7.04003906	-9.13623047	-0.79980469	+56.60156250	+4.70214844	-20.54443359	+1712
+1458241353.47240000	+9.76464844	-6.02929688	-0.91406250	+39.61669922	-0.70312500	-58.11767578	+2056	+9.74267578	-5.24267578	-0.67675781	+2.21923828	-11.14013672	+17.79785156	+1732	+7.04443359	-9.13623047	-0.79980469	+56.66748047	+4.72412109	-20.56640625	+1712
+1458241353.47650000	+9.76464844	-6.02929688	-0.91406250	+39.61669922	-0.68115234	-58.11767578	+2056	+9.74267578	-5.24267578	-0.67675781	+2.21923828	-11.14013672	+17.77587891	+1732	+7.04882813	-9.13183594	-0.79541016	+56.71142578	+4.76806641	-20.56640625	+1716
+1458241353.48490000	+9.76464844	-6.03369141	-0.91406250	+39.61669922	-0.65917969	-58.11767578	+2052	+9.74267578	-5.24267578	-0.68115234	+2.26318359	-11.11816406	+17.75390625	+1724	+7.05322266	-9.13183594	-0.79101563	+56.77734375	+4.81201172	-20.58837891	+1716
+1458241353.48900010	+9.76464844	-6.03369141	-0.91845703	+39.61669922	-0.65917969	-58.11767578	+2048	+9.74267578	-5.24267578	-0.68554688	+2.26318359	-11.09619141	+17.70996094	+1720	+7.05322266	-9.12744141	-0.78662109	+56.82128906	+4.83398438	-20.58837891	+1720
+1458241353.49740000	+9.76464844	-6.03369141	-0.91845703	+39.63867188	-0.63720703	-58.11767578	+2048	+9.73828125	-5.24267578	-0.68554688	+2.30712891	-11.07421875	+17.66601563	+1712	+7.05761719	-9.12744141	-0.78662109	+56.86523438	+4.85595703	-20.58837891	+1720
+1458241353.50570010	+9.76025391	-6.03369141	-0.92285156	+39.63867188	-0.59326172	-58.13964844	+2044	+9.73828125	-5.24267578	-0.68994141	+2.32910156	-11.05224609	+17.60009766	+1708	+7.05761719	-9.13183594	-0.78662109	+56.88720703	+4.87792969	-20.56640625	+1720
+1458241353.50990010	+9.76025391	-6.03369141	-0.92285156	+39.63867188	-0.59326172	-58.13964844	+2040	+9.73828125	-5.24267578	-0.68994141	+2.35107422	-11.05224609	+17.55615234	+1704	+7.05322266	-9.13183594	-0.79101563	+56.88720703	+4.89990234	-20.54443359	+1720
+1458241353.51399990	+9.76025391	-6.03808594	-0.92285156	+39.63867188	-0.57128906	-58.16162109	+2040	+9.73828125	-5.24267578	-0.68994141	+2.35107422	-11.03027344	+17.51220703	+1704	+7.05322266	-9.13183594	-0.79101563	+56.88720703	+4.89990234	-20.52246094	+1724
+1458241353.52239990	+9.75585938	-6.03808594	-0.92285156	+39.63867188	-0.52734375	-58.18359375	+2036	+9.73388672	-5.24707031	-0.68994141	+2.39501953	-11.03027344	+17.42431641	+1700	+7.04443359	-9.13623047	-0.79541016	+56.84326172	+4.89990234	-20.50048828	+1724
+1458241353.53070000	+9.75585938	-6.03808594	-0.92285156	+39.61669922	-0.48339844	-58.20556641	+2032	+9.73388672	-5.24707031	-0.68994141	+2.41699219	-11.00830078	+17.33642578	+1696	+7.04003906	-9.14062500	-0.79980469	+56.79931641	+4.89990234	-20.45654297	+1724
+1458241353.53490000	+9.75146484	-6.03808594	-0.92285156	+39.61669922	-0.48339844	-58.22753906	+2032	+9.73388672	-5.24707031	-0.68994141	+2.41699219	-11.00830078	+17.29248047	+1696	+7.03564453	-9.14501953	-0.80419922	+56.77734375	+4.87792969	-20.43457031	+1724
+1458241353.53900000	+9.75146484	-6.03808594	-0.92285156	+39.61669922	-0.46142578	-58.24951172	+2028	+9.73388672	-5.24707031	-0.68994141	+2.43896484	-11.00830078	+17.24853516	+1696	+7.03564453	-9.14501953	-0.80419922	+56.75537109	+4.87792969	-20.41259766	+1724
+1458241353.54320000	+9.75146484	-6.04248047	-0.92285156	+39.61669922	-0.46142578	-58.27148438	+2028	+9.73388672	-5.24707031	-0.68994141	+2.43896484	-11.00830078	+17.22656250	+1696	+7.03125000	-9.14941406	-0.80859375	+56.75537109	+4.87792969	-20.41259766	+1724
+1458241353.55150010	+9.75146484	-6.04248047	-0.92724609	+39.59472656	-0.43945313	-58.29345703	+2024	+9.73388672	-5.25146484	-0.68994141	+2.43896484	-11.00830078	+17.18261719	+1700	+7.02685547	-9.14941406	-0.80859375	+56.71142578	+4.87792969	-20.39062500	+1724
+1458241353.55570010	+9.75146484	-6.04248047	-0.92724609	+39.59472656	-0.41748047	-58.31542969	+2020	+9.73388672	-5.25146484	-0.68994141	+2.43896484	-11.03027344	+17.16064453	+1700	+7.02685547	-9.15380859	-0.80859375	+56.68945313	+4.87792969	-20.39062500	+1720
+1458241353.55979990	+9.75146484	-6.04248047	-0.92724609	+39.59472656	-0.41748047	-58.31542969	+2020	+9.73388672	-5.25146484	-0.68994141	+2.43896484	-11.03027344	+17.16064453	+1700	+7.02246094	-9.15380859	-0.81298828	+56.68945313	+4.87792969	-20.39062500	+1720
+1458241353.56399990	+9.75146484	-6.04248047	-0.92724609	+39.57275391	-0.41748047	-58.33740234	+2016	+9.73388672	-5.25146484	-0.68994141	+2.46093750	-11.03027344	+17.13867188	+1700	+7.02246094	-9.15380859	-0.80859375	+56.68945313	+4.87792969	-20.39062500	+1720
+1458241353.56820010	+9.75146484	-6.04687500	-0.92724609	+39.57275391	-0.41748047	-58.33740234	+2016	+9.73388672	-5.25146484	-0.68994141	+2.46093750	-11.03027344	+17.13867188	+1700	+7.02246094	-9.15380859	-0.80859375	+56.68945313	+4.87792969	-20.39062500	+1716
+1458241353.57649990	+9.75146484	-6.04687500	-0.92724609	+39.57275391	-0.43945313	-58.35937500	+2012	+9.73388672	-5.25146484	-0.68994141	+2.43896484	-11.05224609	+17.16064453	+1700	+7.02685547	-9.15380859	-0.80859375	+56.71142578	+4.89990234	-20.41259766	+1716
+1458241353.58069990	+9.75146484	-6.04687500	-0.92724609	+39.55078125	-0.43945313	-58.35937500	+2012	+9.73388672	-5.25146484	-0.68994141	+2.43896484	-11.05224609	+17.16064453	+1700	+7.02685547	-9.15380859	-0.80859375	+56.73339844	+4.89990234	-20.43457031	+1712
+1458241353.58480000	+9.75146484	-6.04687500	-0.92724609	+39.55078125	-0.43945313	-58.35937500	+2008	+9.73388672	-5.25146484	-0.68994141	+2.43896484	-11.05224609	+17.16064453	+1700	+7.02685547	-9.15380859	-0.80419922	+56.73339844	+4.92187500	-20.43457031	+1712
+1458241353.58900000	+9.75146484	-6.04687500	-0.92724609	+39.55078125	-0.43945313	-58.35937500	+2008	+9.73828125	-5.25146484	-0.69433594	+2.43896484	-11.05224609	+17.16064453	+1696	+7.03125000	-9.15380859	-0.80419922	+56.73339844	+4.92187500	-20.45654297	+1712
+1458241353.59320000	+9.75585938	-6.04687500	-0.92724609	+39.55078125	-0.46142578	-58.35937500	+2008	+9.73828125	-5.25146484	-0.69433594	+2.43896484	-11.05224609	+17.18261719	+1696	+7.03125000	-9.14941406	-0.80419922	+56.75537109	+4.92187500	-20.45654297	+1712
+1458241353.59730010	+9.75585938	-6.04687500	-0.92724609	+39.52880859	-0.46142578	-58.35937500	+2008	+9.73828125	-5.25146484	-0.69433594	+2.43896484	-11.05224609	+17.18261719	+1696	+7.03125000	-9.14941406	-0.80419922	+56.75537109	+4.92187500	-20.45654297	+1712
+1458241353.60570000	+9.75585938	-6.05126953	-0.92724609	+39.52880859	-0.46142578	-58.35937500	+2004	+9.73828125	-5.25585938	-0.69433594	+2.43896484	-11.05224609	+17.18261719	+1692	+7.03125000	-9.14941406	-0.79980469	+56.77734375	+4.94384766	-20.47851563	+1712
+1458241353.60980010	+9.75585938	-6.05126953	-0.92724609	+39.52880859	-0.46142578	-58.35937500	+2004	+9.73828125	-5.25585938	-0.69433594	+2.43896484	-11.05224609	+17.18261719	+1692	+7.03125000	-9.14941406	-0.79980469	+56.77734375	+4.94384766	-20.47851563	+1708
+1458241353.61400010	+9.75585938	-6.05126953	-0.92724609	+39.52880859	-0.46142578	-58.35937500	+2004	+9.73828125	-5.25585938	-0.69433594	+2.43896484	-11.05224609	+17.18261719	+1688	+7.03564453	-9.14941406	-0.79980469	+56.77734375	+4.94384766	-20.47851563	+1708
+1458241353.62229990	+9.75585938	-6.05126953	-0.92724609	+39.52880859	-0.48339844	-58.35937500	+2004	+9.73828125	-5.25585938	-0.69433594	+2.43896484	-11.05224609	+17.20458984	+1688	+7.03564453	-9.14941406	-0.79980469	+56.79931641	+4.94384766	-20.47851563	+1708
+1458241353.63060000	+9.75585938	-6.05126953	-0.92724609	+39.52880859	-0.48339844	-58.35937500	+2000	+9.73828125	-5.25585938	-0.69433594	+2.43896484	-11.05224609	+17.20458984	+1684	+7.03564453	-9.14941406	-0.79980469	+56.79931641	+4.96582031	-20.47851563	+1708
+1458241353.63480000	+9.75585938	-6.05126953	-0.92724609	+39.52880859	-0.48339844	-58.35937500	+2000	+9.73828125	-5.25585938	-0.69433594	+2.43896484	-11.05224609	+17.20458984	+1684	+7.03564453	-9.14941406	-0.79980469	+56.79931641	+4.96582031	-20.47851563	+1708
+1458241353.64310000	+9.75585938	-6.05126953	-0.92724609	+39.50683594	-0.48339844	-58.38134766	+2000	+9.73828125	-5.25585938	-0.69433594	+2.43896484	-11.05224609	+17.20458984	+1680	+7.03564453	-9.14941406	-0.79980469	+56.77734375	+4.96582031	-20.47851563	+1708
+1458241353.64730000	+9.75585938	-6.05126953	-0.92724609	+39.50683594	-0.48339844	-58.38134766	+2000	+9.73828125	-5.25585938	-0.69433594	+2.43896484	-11.05224609	+17.20458984	+1680	+7.03125000	-9.14941406	-0.79980469	+56.77734375	+4.96582031	-20.47851563	+1708
+1458241353.65150000	+9.75585938	-6.05126953	-0.92724609	+39.50683594	-0.48339844	-58.38134766	+2000	+9.73828125	-5.25585938	-0.69433594	+2.43896484	-11.05224609	+17.20458984	+1680	+7.03125000	-9.14941406	-0.79980469	+56.77734375	+4.94384766	-20.47851563	+1704
+1458241353.65980010	+9.75585938	-6.05126953	-0.92724609	+39.50683594	-0.48339844	-58.38134766	+1996	+9.73828125	-5.25585938	-0.69433594	+2.43896484	-11.07421875	+17.18261719	+1676	+7.03125000	-9.14941406	-0.79980469	+56.77734375	+4.94384766	-20.47851563	+1704
+1458241353.66400000	+9.75585938	-6.05126953	-0.92724609	+39.50683594	-0.48339844	-58.38134766	+1996	+9.73828125	-5.25585938	-0.69433594	+2.43896484	-11.07421875	+17.18261719	+1676	+7.03125000	-9.14941406	-0.79980469	+56.75537109	+4.94384766	-20.45654297	+1704
+1458241353.67230010	+9.75585938	-6.05126953	-0.92724609	+39.52880859	-0.48339844	-58.38134766	+1996	+9.73828125	-5.25585938	-0.68994141	+2.43896484	-11.07421875	+17.18261719	+1676	+7.03125000	-9.14941406	-0.80419922	+56.75537109	+4.94384766	-20.45654297	+1704
+1458241353.68059990	+9.75585938	-6.05126953	-0.92724609	+39.52880859	-0.50537109	-58.38134766	+1996	+9.73828125	-5.25585938	-0.68994141	+2.43896484	-11.07421875	+17.18261719	+1676	+7.03125000	-9.14941406	-0.80419922	+56.75537109	+4.94384766	-20.45654297	+1700
+1458241353.68899990	+9.75585938	-6.04687500	-0.92724609	+39.52880859	-0.50537109	-58.38134766	+1992	+9.73828125	-5.25146484	-0.68994141	+2.43896484	-11.07421875	+17.20458984	+1676	+7.03125000	-9.14941406	-0.80419922	+56.75537109	+4.94384766	-20.45654297	+1700
+1458241353.69730000	+9.75585938	-6.04687500	-0.92724609	+39.52880859	-0.52734375	-58.38134766	+1992	+9.73828125	-5.25146484	-0.68994141	+2.43896484	-11.07421875	+17.20458984	+1676	+7.03125000	-9.14941406	-0.80419922	+56.75537109	+4.94384766	-20.47851563	+1700
+1458241353.70560000	+9.75585938	-6.04687500	-0.92285156	+39.52880859	-0.52734375	-58.40332031	+1992	+9.73828125	-5.25146484	-0.68994141	+2.43896484	-11.09619141	+17.20458984	+1676	+7.03125000	-9.14941406	-0.79980469	+56.77734375	+4.94384766	-20.47851563	+1700
+1458241353.70980000	+9.75585938	-6.04687500	-0.92285156	+39.52880859	-0.54931641	-58.40332031	+1992	+9.73828125	-5.25146484	-0.68994141	+2.43896484	-11.09619141	+17.20458984	+1676	+7.03125000	-9.14941406	-0.79980469	+56.77734375	+4.94384766	-20.50048828	+1700
+1458241353.71810010	+9.76025391	-6.04687500	-0.92285156	+39.52880859	-0.54931641	-58.40332031	+1992	+9.73828125	-5.25146484	-0.68994141	+2.43896484	-11.09619141	+17.22656250	+1676	+7.03564453	-9.14941406	-0.79980469	+56.77734375	+4.94384766	-20.50048828	+1700
+1458241353.72639990	+9.76025391	-6.04687500	-0.92285156	+39.52880859	-0.57128906	-58.40332031	+1992	+9.73828125	-5.25146484	-0.68994141	+2.43896484	-11.09619141	+17.22656250	+1676	+7.03564453	-9.14941406	-0.79980469	+56.79931641	+4.94384766	-20.52246094	+1700
+1458241353.73060010	+9.76025391	-6.04687500	-0.92285156	+39.55078125	-0.57128906	-58.40332031	+1992	+9.73828125	-5.25146484	-0.68994141	+2.43896484	-11.09619141	+17.24853516	+1672	+7.03564453	-9.14941406	-0.79980469	+56.79931641	+4.94384766	-20.52246094	+1700
+1458241353.73889990	+9.76025391	-6.04687500	-0.92285156	+39.55078125	-0.59326172	-58.40332031	+1992	+9.73828125	-5.25146484	-0.68994141	+2.43896484	-11.11816406	+17.24853516	+1672	+7.04003906	-9.14941406	-0.79541016	+56.82128906	+4.94384766	-20.52246094	+1700
+1458241353.74729990	+9.76025391	-6.04687500	-0.92285156	+39.55078125	-0.59326172	-58.40332031	+1992	+9.73828125	-5.25146484	-0.68994141	+2.43896484	-11.11816406	+17.27050781	+1672	+7.04003906	-9.14501953	-0.79541016	+56.82128906	+4.96582031	-20.54443359	+1704
+1458241353.75980000	+9.76025391	-6.04687500	-0.92285156	+39.57275391	-0.59326172	-58.40332031	+1988	+9.73828125	-5.25146484	-0.68994141	+2.43896484	-11.11816406	+17.27050781	+1668	+7.03564453	-9.14941406	-0.79541016	+56.82128906	+4.94384766	-20.54443359	+1704
+1458241353.76390000	+9.76025391	-6.04687500	-0.92285156	+39.57275391	-0.59326172	-58.40332031	+1988	+9.73828125	-5.25146484	-0.68994141	+2.43896484	-11.11816406	+17.29248047	+1668	+7.03564453	-9.14941406	-0.79541016	+56.82128906	+4.94384766	-20.54443359	+1704
+1458241353.77230000	+9.76025391	-6.04687500	-0.92285156	+39.57275391	-0.59326172	-58.40332031	+1988	+9.73828125	-5.25146484	-0.68994141	+2.43896484	-11.11816406	+17.29248047	+1668	+7.03564453	-9.14941406	-0.79541016	+56.79931641	+4.94384766	-20.54443359	+1704
+1458241353.78060010	+9.76025391	-6.04687500	-0.92285156	+39.57275391	-0.59326172	-58.40332031	+1988	+9.73828125	-5.25146484	-0.68994141	+2.43896484	-11.11816406	+17.29248047	+1668	+7.03564453	-9.14941406	-0.79980469	+56.79931641	+4.94384766	-20.52246094	+1704
+1458241353.78469990	+9.76025391	-6.04687500	-0.92285156	+39.57275391	-0.59326172	-58.40332031	+1988	+9.73828125	-5.25146484	-0.68994141	+2.43896484	-11.11816406	+17.29248047	+1668	+7.03564453	-9.14941406	-0.79980469	+56.79931641	+4.94384766	-20.52246094	+1704
+1458241353.78889990	+9.76025391	-6.04687500	-0.92285156	+39.57275391	-0.59326172	-58.40332031	+1988	+9.73828125	-5.25146484	-0.68994141	+2.43896484	-11.11816406	+17.29248047	+1668	+7.03564453	-9.14941406	-0.79980469	+56.79931641	+4.94384766	-20.52246094	+1704
+1458241353.80139990	+9.76025391	-6.04687500	-0.92285156	+39.57275391	-0.61523438	-58.40332031	+1988	+9.73828125	-5.25146484	-0.68554688	+2.43896484	-11.11816406	+17.29248047	+1672	+7.03125000	-9.14941406	-0.79980469	+56.77734375	+4.94384766	-20.52246094	+1704
+1458241353.80559990	+9.76025391	-6.04687500	-0.92285156	+39.57275391	-0.61523438	-58.40332031	+1988	+9.73828125	-5.25146484	-0.68554688	+2.43896484	-11.11816406	+17.29248047	+1672	+7.03125000	-9.14941406	-0.79980469	+56.77734375	+4.94384766	-20.52246094	+1704
+1458241353.81390000	+9.76025391	-6.04687500	-0.92285156	+39.57275391	-0.61523438	-58.40332031	+1988	+9.73828125	-5.25146484	-0.68554688	+2.43896484	-11.14013672	+17.31445313	+1672	+7.03564453	-9.14941406	-0.79980469	+56.77734375	+4.92187500	-20.54443359	+1700
+1458241353.82220010	+9.76025391	-6.04687500	-0.92285156	+39.57275391	-0.63720703	-58.40332031	+1988	+9.73828125	-5.25146484	-0.68554688	+2.43896484	-11.14013672	+17.31445313	+1672	+7.03564453	-9.14941406	-0.79541016	+56.79931641	+4.92187500	-20.54443359	+1704
+1458241353.83060000	+9.76025391	-6.04687500	-0.92285156	+39.57275391	-0.65917969	-58.42529297	+1988	+9.74267578	-5.25146484	-0.68554688	+2.43896484	-11.16210938	+17.33642578	+1672	+7.03564453	-9.14941406	-0.79541016	+56.79931641	+4.92187500	-20.56640625	+1704
+1458241353.83890010	+9.76464844	-6.04687500	-0.91845703	+39.57275391	-0.68115234	-58.42529297	+1988	+9.74267578	-5.25146484	-0.68115234	+2.41699219	-11.20605469	+17.38037109	+1672	+7.04003906	-9.14501953	-0.79101563	+56.82128906	+4.92187500	-20.61035156	+1704
+1458241353.84310010	+9.76464844	-6.04687500	-0.91845703	+39.57275391	-0.70312500	-58.42529297	+1988	+9.74267578	-5.25146484	-0.68115234	+2.41699219	-11.22802734	+17.38037109	+1672	+7.04443359	-9.14501953	-0.79101563	+56.84326172	+4.92187500	-20.63232422	+1708
+1458241353.84719990	+9.76464844	-6.04687500	-0.91845703	+39.57275391	-0.72509766	-58.44726563	+1988	+9.74267578	-5.25146484	-0.68115234	+2.39501953	-11.25000000	+17.40234375	+1672	+7.04443359	-9.14501953	-0.79101563	+56.84326172	+4.92187500	-20.65429688	+1708
+1458241353.85560010	+9.76464844	-6.04687500	-0.91406250	+39.57275391	-0.76904297	-58.44726563	+1992	+9.74707031	-5.25146484	-0.67675781	+2.39501953	-11.29394531	+17.42431641	+1668	+7.04882813	-9.14501953	-0.78662109	+56.86523438	+4.92187500	-20.69824219	+1712
+1458241353.85970000	+9.76904297	-6.04687500	-0.91406250	+39.57275391	-0.79101563	-58.46923828	+1992	+9.74707031	-5.25146484	-0.67675781	+2.39501953	-11.31591797	+17.42431641	+1668	+7.04882813	-9.14501953	-0.78662109	+56.86523438	+4.92187500	-20.72021484	+1712
+1458241353.86800000	+9.76904297	-6.04687500	-0.90966797	+39.57275391	-0.83496094	-58.46923828	+1996	+9.74707031	-5.24707031	-0.67675781	+2.37304688	-11.33789063	+17.44628906	+1668	+7.04882813	-9.14501953	-0.78662109	+56.84326172	+4.89990234	-20.74218750	+1712
+1458241353.87640000	+9.76904297	-6.04687500	-0.90966797	+39.57275391	-0.87890625	-58.49121094	+1996	+9.75146484	-5.24707031	-0.67236328	+2.37304688	-11.35986328	+17.42431641	+1668	+7.04882813	-9.14501953	-0.78662109	+56.82128906	+4.85595703	-20.76416016	+1716
+1458241353.88470010	+9.76904297	-6.04687500	-0.90527344	+39.57275391	-0.87890625	-58.51318359	+2000	+9.75146484	-5.24707031	-0.67236328	+2.37304688	-11.35986328	+17.42431641	+1668	+7.04443359	-9.14501953	-0.78662109	+56.77734375	+4.83398438	-20.76416016	+1716
+1458241353.89299990	+9.76904297	-6.04248047	-0.90527344	+39.57275391	-0.87890625	-58.51318359	+2000	+9.75146484	-5.24707031	-0.67236328	+2.37304688	-11.35986328	+17.42431641	+1668	+7.04003906	-9.14941406	-0.79101563	+56.73339844	+4.81201172	-20.74218750	+1716
+1458241353.89720010	+9.76904297	-6.04248047	-0.90527344	+39.57275391	-0.90087891	-58.51318359	+2000	+9.75146484	-5.24707031	-0.66796875	+2.37304688	-11.35986328	+17.40234375	+1668	+7.04003906	-9.14941406	-0.79101563	+56.71142578	+4.81201172	-20.74218750	+1716
+1458241353.90549990	+9.76464844	-6.04248047	-0.90527344	+39.57275391	-0.90087891	-58.51318359	+2000	+9.75146484	-5.24707031	-0.66796875	+2.37304688	-11.35986328	+17.40234375	+1672	+7.03564453	-9.14941406	-0.79541016	+56.68945313	+4.79003906	-20.74218750	+1716
+1458241353.90969990	+9.76464844	-6.04248047	-0.90527344	+39.57275391	-0.90087891	-58.51318359	+2000	+9.75146484	-5.24707031	-0.66796875	+2.37304688	-11.35986328	+17.40234375	+1672	+7.03564453	-9.15380859	-0.79541016	+56.66748047	+4.76806641	-20.74218750	+1716
+1458241353.91389990	+9.76464844	-6.04248047	-0.90527344	+39.57275391	-0.90087891	-58.51318359	+2000	+9.75146484	-5.24707031	-0.66796875	+2.37304688	-11.35986328	+17.40234375	+1672	+7.03564453	-9.15380859	-0.79541016	+56.66748047	+4.76806641	-20.74218750	+1716
+1458241353.92220000	+9.76464844	-6.04248047	-0.90527344	+39.57275391	-0.90087891	-58.49121094	+2004	+9.75146484	-5.24707031	-0.66796875	+2.37304688	-11.35986328	+17.40234375	+1676	+7.03125000	-9.15380859	-0.79541016	+56.64550781	+4.76806641	-20.74218750	+1716
