# Supplementary material for: A direct effect of perception on action when grasping a cup
Source: Sci Rep. 2018 Jan 9;8:171. doi: 10.1038/s41598-017-18591-5 (PMC5760564; doi:10.1038/s41598-017-18591-5)
Supplement: Supplementary file 6 — Supplementary Information [file 41598_2017_18591_MOESM6_ESM.zip › SciRep_Data/S02instruct/S02_100instruct_Tr72.dat]

+1000000000000.00000000	+0.00000000	+0.00000000	+0.00000000	+0.00000000	+0.00000000	+0.00000000	+0	+0.00000000	+0.00000000	+0.00000000	+0.00000000	+0.00000000	+0.00000000	+0	+0.00000000	+0.00000000	+0.00000000	+0.00000000	+0.00000000	+0.00000000	+0
+1458241353.92639990	+9.76464844	-6.04248047	-0.90527344	+39.57275391	-0.90087891	-58.49121094	+2004	+9.75146484	-5.24707031	-0.66796875	+2.37304688	-11.35986328	+17.42431641	+1676	+7.03125000	-9.15380859	-0.79541016	+56.64550781	+4.76806641	-20.74218750	+1712
+1458241353.93050000	+9.76904297	-6.04248047	-0.90527344	+39.57275391	-0.90087891	-58.49121094	+2004	+9.75146484	-5.24707031	-0.66796875	+2.37304688	-11.35986328	+17.42431641	+1676	+7.03564453	-9.15380859	-0.79541016	+56.64550781	+4.76806641	-20.74218750	+1712
+1458241353.93880010	+9.76904297	-6.04248047	-0.90527344	+39.57275391	-0.92285156	-58.49121094	+2004	+9.75146484	-5.24707031	-0.66796875	+2.37304688	-11.35986328	+17.42431641	+1680	+7.03564453	-9.14941406	-0.79541016	+56.66748047	+4.76806641	-20.74218750	+1712
+1458241353.94720010	+9.76904297	-6.04248047	-0.90527344	+39.57275391	-0.92285156	-58.49121094	+2004	+9.75146484	-5.24707031	-0.66796875	+2.35107422	-11.38183594	+17.44628906	+1680	+7.04003906	-9.14941406	-0.79541016	+56.68945313	+4.76806641	-20.76416016	+1712
+1458241353.95970010	+9.76904297	-6.04248047	-0.90527344	+39.57275391	-0.96679688	-58.46923828	+2004	+9.75146484	-5.24707031	-0.66796875	+2.35107422	-11.38183594	+17.46826172	+1680	+7.04003906	-9.14941406	-0.79101563	+56.71142578	+4.76806641	-20.78613281	+1712
+1458241353.96799990	+9.77343750	-6.04248047	-0.90527344	+39.59472656	-0.98876953	-58.44726563	+2008	+9.75585938	-5.24707031	-0.66796875	+2.35107422	-11.40380859	+17.49023438	+1680	+7.04443359	-9.14501953	-0.79101563	+56.73339844	+4.76806641	-20.78613281	+1712
+1458241353.97630000	+9.77343750	-6.04248047	-0.90527344	+39.59472656	-1.03271484	-58.44726563	+2008	+9.75585938	-5.24707031	-0.66796875	+2.35107422	-11.42578125	+17.51220703	+1680	+7.04882813	-9.14501953	-0.79101563	+56.75537109	+4.74609375	-20.80810547	+1716
+1458241358.60770010	+9.83496094	-6.05126953	-0.84814453	+40.89111328	-3.95507813	-56.25000000	+2116	+9.79980469	-5.25585938	-0.58007813	+1.80175781	-12.76611328	+17.31445313	+1784	+7.08837891	-9.20214844	-0.75585938	+56.20605469	+4.61425781	-20.96191406	+1776
+1458241358.61180000	+9.83496094	-6.05126953	-0.84814453	+40.89111328	-3.95507813	-56.22802734	+2116	+9.79980469	-5.25585938	-0.58007813	+1.80175781	-12.76611328	+17.31445313	+1784	+7.09277344	-9.20214844	-0.75585938	+56.20605469	+4.63623047	-20.98388672	+1776
+1458241358.61599990	+9.83496094	-6.05126953	-0.84814453	+40.89111328	-3.95507813	-56.22802734	+2116	+9.79980469	-5.25585938	-0.58007813	+1.80175781	-12.76611328	+17.31445313	+1784	+7.09277344	-9.19775391	-0.75146484	+56.22802734	+4.63623047	-20.98388672	+1776
+1458241358.62430000	+9.83496094	-6.05126953	-0.84814453	+40.89111328	-3.95507813	-56.22802734	+2116	+9.79980469	-5.25585938	-0.58007813	+1.77978516	-12.76611328	+17.33642578	+1784	+7.09716797	-9.19775391	-0.75146484	+56.25000000	+4.63623047	-21.00585938	+1776
+1458241358.62850000	+9.83496094	-6.05126953	-0.84814453	+40.89111328	-3.97705078	-56.22802734	+2116	+9.79980469	-5.25585938	-0.58007813	+1.77978516	-12.78808594	+17.33642578	+1784	+7.09716797	-9.19775391	-0.74707031	+56.27197266	+4.65820313	-21.00585938	+1776
+1458241358.63270000	+9.83935547	-6.05126953	-0.84814453	+40.89111328	-3.97705078	-56.22802734	+2116	+9.79980469	-5.26025391	-0.58007813	+1.77978516	-12.78808594	+17.33642578	+1784	+7.10156250	-9.19775391	-0.74707031	+56.27197266	+4.65820313	-21.02783203	+1776
+1458241358.63680010	+9.83935547	-6.05126953	-0.84814453	+40.89111328	-3.99902344	-56.20605469	+2116	+9.79980469	-5.26025391	-0.58447266	+1.77978516	-12.78808594	+17.35839844	+1784	+7.10595703	-9.19335938	-0.74267578	+56.31591797	+4.68017578	-21.04980469	+1776
+1458241358.64100000	+9.83935547	-6.05566406	-0.84814453	+40.89111328	-3.99902344	-56.20605469	+2116	+9.79980469	-5.26025391	-0.58447266	+1.77978516	-12.78808594	+17.38037109	+1784	+7.11035156	-9.18896484	-0.73828125	+56.35986328	+4.70214844	-21.07177734	+1780
+1458241358.64520000	+9.83935547	-6.05566406	-0.84814453	+40.89111328	-4.02099609	-56.20605469	+2116	+9.79980469	-5.26025391	-0.58447266	+1.77978516	-12.78808594	+17.40234375	+1784	+7.11474609	-9.18896484	-0.73388672	+56.40380859	+4.70214844	-21.11572266	+1780
+1458241358.65350010	+9.84375000	-6.05566406	-0.84814453	+40.91308594	-4.04296875	-56.18408203	+2120	+9.79980469	-5.26025391	-0.58447266	+1.75781250	-12.81005859	+17.42431641	+1784	+7.12792969	-9.18457031	-0.72509766	+56.46972656	+4.74609375	-21.15966797	+1788
+1458241358.65759990	+9.84375000	-6.05566406	-0.84814453	+40.91308594	-4.04296875	-56.18408203	+2120	+9.79980469	-5.25585938	-0.58447266	+1.75781250	-12.81005859	+17.44628906	+1784	+7.12792969	-9.18017578	-0.72509766	+56.49169922	+4.74609375	-21.18164063	+1788
+1458241358.66179990	+9.84375000	-6.05566406	-0.84814453	+40.91308594	-4.06494141	-56.18408203	+2120	+9.79980469	-5.25585938	-0.58447266	+1.75781250	-12.81005859	+17.44628906	+1784	+7.12792969	-9.18017578	-0.72509766	+56.49169922	+4.74609375	-21.18164063	+1788
+1458241358.66599990	+9.84375000	-6.05566406	-0.84814453	+40.91308594	-4.06494141	-56.16210938	+2120	+9.79980469	-5.25585938	-0.58447266	+1.75781250	-12.81005859	+17.44628906	+1784	+7.12792969	-9.18457031	-0.72509766	+56.49169922	+4.74609375	-21.15966797	+1792
+1458241358.67430000	+9.84375000	-6.05566406	-0.84814453	+40.91308594	-4.06494141	-56.16210938	+2124	+9.79980469	-5.25585938	-0.58447266	+1.75781250	-12.81005859	+17.44628906	+1788	+7.12353516	-9.18457031	-0.72949219	+56.44775391	+4.72412109	-21.13769531	+1792
+1458241358.67849990	+9.84375000	-6.05566406	-0.84814453	+40.91308594	-4.06494141	-56.16210938	+2124	+9.79980469	-5.25585938	-0.58447266	+1.75781250	-12.81005859	+17.44628906	+1788	+7.12353516	-9.18457031	-0.72949219	+56.44775391	+4.72412109	-21.13769531	+1796
+1458241358.68260000	+9.84375000	-6.05126953	-0.84814453	+40.91308594	-4.04296875	-56.16210938	+2124	+9.79980469	-5.25585938	-0.58447266	+1.75781250	-12.81005859	+17.42431641	+1788	+7.11914063	-9.18896484	-0.72949219	+56.42578125	+4.72412109	-21.11572266	+1796
+1458241358.68680000	+9.84375000	-6.05126953	-0.84814453	+40.91308594	-4.04296875	-56.16210938	+2124	+9.79980469	-5.25585938	-0.58447266	+1.75781250	-12.81005859	+17.42431641	+1788	+7.11914063	-9.18896484	-0.73388672	+56.40380859	+4.70214844	-21.11572266	+1796
+1458241358.69510010	+9.84375000	-6.05126953	-0.84814453	+40.91308594	-4.04296875	-56.16210938	+2124	+9.79980469	-5.25585938	-0.58007813	+1.75781250	-12.81005859	+17.42431641	+1784	+7.11914063	-9.18896484	-0.73388672	+56.38183594	+4.70214844	-21.09375000	+1796
+1458241358.69930010	+9.83935547	-6.05126953	-0.84814453	+40.91308594	-4.04296875	-56.16210938	+2124	+9.79980469	-5.25585938	-0.58007813	+1.75781250	-12.81005859	+17.42431641	+1784	+7.11914063	-9.18896484	-0.73388672	+56.38183594	+4.70214844	-21.09375000	+1796
+1458241358.70350000	+9.83935547	-6.05126953	-0.84814453	+40.91308594	-4.04296875	-56.16210938	+2124	+9.79980469	-5.25585938	-0.58007813	+1.75781250	-12.81005859	+17.42431641	+1784	+7.11474609	-9.18896484	-0.73388672	+56.38183594	+4.70214844	-21.09375000	+1796
+1458241358.70760010	+9.83935547	-6.05126953	-0.84814453	+40.91308594	-4.04296875	-56.16210938	+2124	+9.79980469	-5.25585938	-0.58007813	+1.75781250	-12.81005859	+17.42431641	+1784	+7.11474609	-9.18896484	-0.73828125	+56.35986328	+4.70214844	-21.09375000	+1796
+1458241358.71180010	+9.83935547	-6.05566406	-0.84814453	+40.91308594	-4.04296875	-56.16210938	+2124	+9.79980469	-5.25585938	-0.58007813	+1.75781250	-12.81005859	+17.42431641	+1784	+7.11474609	-9.18896484	-0.73828125	+56.35986328	+4.70214844	-21.07177734	+1796
+1458241358.71600010	+9.83935547	-6.05566406	-0.84814453	+40.91308594	-4.04296875	-56.16210938	+2124	+9.79980469	-5.25585938	-0.58007813	+1.75781250	-12.81005859	+17.40234375	+1784	+7.11474609	-9.19335938	-0.73828125	+56.35986328	+4.68017578	-21.07177734	+1796
+1458241358.72009990	+9.83935547	-6.05566406	-0.84814453	+40.91308594	-4.04296875	-56.16210938	+2124	+9.79980469	-5.25585938	-0.58007813	+1.75781250	-12.81005859	+17.40234375	+1784	+7.11474609	-9.19335938	-0.73828125	+56.35986328	+4.68017578	-21.07177734	+1796
+1458241358.72429990	+9.83935547	-6.05566406	-0.84814453	+40.91308594	-4.04296875	-56.16210938	+2124	+9.79980469	-5.25585938	-0.58007813	+1.75781250	-12.81005859	+17.40234375	+1784	+7.11474609	-9.19335938	-0.73828125	+56.35986328	+4.68017578	-21.07177734	+1792
+1458241358.72849990	+9.83935547	-6.05566406	-0.84814453	+40.91308594	-4.04296875	-56.16210938	+2124	+9.79980469	-5.25585938	-0.58007813	+1.75781250	-12.81005859	+17.40234375	+1784	+7.11474609	-9.19335938	-0.73828125	+56.35986328	+4.68017578	-21.07177734	+1792
+1458241358.73260000	+9.83935547	-6.05566406	-0.84814453	+40.91308594	-4.04296875	-56.14013672	+2124	+9.79980469	-5.25585938	-0.58007813	+1.75781250	-12.81005859	+17.42431641	+1784	+7.11474609	-9.19335938	-0.73828125	+56.35986328	+4.68017578	-21.07177734	+1792
+1458241358.73680000	+9.83935547	-6.05566406	-0.84814453	+40.91308594	-4.04296875	-56.14013672	+2124	+9.79980469	-5.25585938	-0.58007813	+1.75781250	-12.81005859	+17.42431641	+1784	+7.11474609	-9.19335938	-0.73828125	+56.35986328	+4.70214844	-21.07177734	+1792
+1458241358.74090000	+9.83935547	-6.05566406	-0.84814453	+40.91308594	-4.04296875	-56.14013672	+2124	+9.79980469	-5.25585938	-0.58007813	+1.75781250	-12.81005859	+17.42431641	+1784	+7.11474609	-9.19335938	-0.73828125	+56.35986328	+4.70214844	-21.07177734	+1792
+1458241358.74510000	+9.83935547	-6.05566406	-0.84814453	+40.91308594	-4.04296875	-56.14013672	+2124	+9.79980469	-5.25585938	-0.58007813	+1.75781250	-12.81005859	+17.42431641	+1784	+7.11474609	-9.19335938	-0.73828125	+56.35986328	+4.70214844	-21.07177734	+1792
+1458241358.74930000	+9.83935547	-6.05566406	-0.84814453	+40.91308594	-4.06494141	-56.14013672	+2124	+9.79980469	-5.25585938	-0.58007813	+1.75781250	-12.81005859	+17.42431641	+1784	+7.11474609	-9.18896484	-0.73388672	+56.35986328	+4.70214844	-21.07177734	+1792
+1458241358.75340010	+9.83935547	-6.05566406	-0.84814453	+40.91308594	-4.06494141	-56.14013672	+2124	+9.80419922	-5.25585938	-0.58007813	+1.75781250	-12.81005859	+17.42431641	+1784	+7.11474609	-9.18896484	-0.73388672	+56.35986328	+4.70214844	-21.07177734	+1792
+1458241358.75760010	+9.83935547	-6.05566406	-0.84814453	+40.91308594	-4.06494141	-56.11816406	+2124	+9.80419922	-5.25585938	-0.58007813	+1.75781250	-12.81005859	+17.42431641	+1784	+7.11474609	-9.18896484	-0.73388672	+56.35986328	+4.70214844	-21.07177734	+1792
+1458241358.76180010	+9.84375000	-6.05566406	-0.84814453	+40.91308594	-4.06494141	-56.11816406	+2124	+9.80419922	-5.25585938	-0.58007813	+1.75781250	-12.81005859	+17.42431641	+1784	+7.11474609	-9.18896484	-0.73388672	+56.35986328	+4.70214844	-21.07177734	+1792
+1458241358.76589990	+9.84375000	-6.05566406	-0.84814453	+40.91308594	-4.06494141	-56.11816406	+2124	+9.80419922	-5.25585938	-0.58007813	+1.73583984	-12.81005859	+17.42431641	+1784	+7.11474609	-9.18896484	-0.73388672	+56.38183594	+4.70214844	-21.09375000	+1792
+1458241358.79090000	+9.83935547	-6.05566406	-0.84814453	+40.93505859	-4.06494141	-56.09619141	+2128	+9.80419922	-5.25585938	-0.58007813	+1.73583984	-12.81005859	+17.42431641	+1784	+7.11474609	-9.19335938	-0.73828125	+56.35986328	+4.70214844	-21.07177734	+1792
+1458241358.79510000	+9.83935547	-6.05566406	-0.84814453	+40.93505859	-4.06494141	-56.07421875	+2128	+9.80419922	-5.25585938	-0.58007813	+1.73583984	-12.81005859	+17.42431641	+1784	+7.11474609	-9.19335938	-0.73828125	+56.35986328	+4.70214844	-21.07177734	+1792
+1458241358.79930000	+9.83935547	-6.05566406	-0.84814453	+40.93505859	-4.06494141	-56.07421875	+2128	+9.80419922	-5.25585938	-0.58007813	+1.73583984	-12.81005859	+17.42431641	+1784	+7.11035156	-9.19335938	-0.73828125	+56.33789063	+4.68017578	-21.04980469	+1792
+1458241358.80340000	+9.83935547	-6.05566406	-0.84814453	+40.93505859	-4.06494141	-56.07421875	+2128	+9.80419922	-5.25585938	-0.58007813	+1.73583984	-12.81005859	+17.40234375	+1784	+7.11035156	-9.19335938	-0.73828125	+56.33789063	+4.68017578	-21.04980469	+1792
+1458241358.80760000	+9.83935547	-6.05566406	-0.84814453	+40.93505859	-4.06494141	-56.07421875	+2128	+9.80419922	-5.25585938	-0.58007813	+1.73583984	-12.81005859	+17.40234375	+1784	+7.11035156	-9.19335938	-0.73828125	+56.33789063	+4.68017578	-21.04980469	+1788
+1458241358.81170010	+9.83935547	-6.05566406	-0.84814453	+40.93505859	-4.04296875	-56.07421875	+2128	+9.80419922	-5.25585938	-0.58007813	+1.73583984	-12.81005859	+17.40234375	+1784	+7.11035156	-9.19335938	-0.73828125	+56.31591797	+4.68017578	-21.04980469	+1788
+1458241358.82010010	+9.83935547	-6.05566406	-0.84814453	+40.93505859	-4.04296875	-56.07421875	+2128	+9.80419922	-5.25585938	-0.58007813	+1.73583984	-12.81005859	+17.40234375	+1784	+7.10595703	-9.19335938	-0.74267578	+56.29394531	+4.68017578	-21.02783203	+1788
+1458241358.82419990	+9.83935547	-6.05566406	-0.84814453	+40.93505859	-4.04296875	-56.07421875	+2128	+9.80419922	-5.25585938	-0.58007813	+1.73583984	-12.81005859	+17.40234375	+1784	+7.10595703	-9.19775391	-0.74267578	+56.29394531	+4.68017578	-21.02783203	+1788
+1458241358.82839990	+9.83935547	-6.05566406	-0.84814453	+40.93505859	-4.04296875	-56.05224609	+2128	+9.80419922	-5.25585938	-0.58007813	+1.73583984	-12.81005859	+17.40234375	+1784	+7.10595703	-9.19775391	-0.74267578	+56.27197266	+4.65820313	-21.02783203	+1788
+1458241358.83260010	+9.83935547	-6.05566406	-0.84814453	+40.93505859	-4.04296875	-56.05224609	+2128	+9.80419922	-5.25585938	-0.58007813	+1.73583984	-12.81005859	+17.38037109	+1784	+7.10595703	-9.19775391	-0.74267578	+56.27197266	+4.65820313	-21.02783203	+1788
+1458241358.83670000	+9.83935547	-6.05566406	-0.84814453	+40.93505859	-4.04296875	-56.05224609	+2128	+9.80419922	-5.25585938	-0.58007813	+1.73583984	-12.81005859	+17.38037109	+1784	+7.10156250	-9.19775391	-0.74267578	+56.27197266	+4.65820313	-21.00585938	+1788
+1458241358.84089990	+9.83935547	-6.05566406	-0.84814453	+40.93505859	-4.04296875	-56.05224609	+2128	+9.80419922	-5.25585938	-0.58007813	+1.73583984	-12.83203125	+17.38037109	+1784	+7.10156250	-9.19775391	-0.74267578	+56.27197266	+4.65820313	-21.02783203	+1784
+1458241358.84509990	+9.83935547	-6.05566406	-0.84814453	+40.93505859	-4.04296875	-56.05224609	+2128	+9.80419922	-5.25585938	-0.58007813	+1.73583984	-12.83203125	+17.38037109	+1784	+7.10156250	-9.19775391	-0.74267578	+56.27197266	+4.65820313	-21.02783203	+1784
+1458241358.84920000	+9.83935547	-6.05566406	-0.84814453	+40.93505859	-4.04296875	-56.05224609	+2128	+9.80419922	-5.25585938	-0.58007813	+1.73583984	-12.83203125	+17.38037109	+1784	+7.10595703	-9.19775391	-0.74267578	+56.27197266	+4.65820313	-21.02783203	+1784
+1458241358.85340000	+9.83935547	-6.05566406	-0.84814453	+40.93505859	-4.06494141	-56.03027344	+2128	+9.80419922	-5.25585938	-0.58007813	+1.73583984	-12.83203125	+17.38037109	+1784	+7.10595703	-9.19775391	-0.74267578	+56.27197266	+4.65820313	-21.02783203	+1784
+1458241358.85760000	+9.83935547	-6.05566406	-0.84814453	+40.93505859	-4.06494141	-56.03027344	+2128	+9.80419922	-5.25585938	-0.58007813	+1.73583984	-12.83203125	+17.38037109	+1784	+7.10595703	-9.19775391	-0.74267578	+56.27197266	+4.65820313	-21.02783203	+1784
+1458241358.86170010	+9.83935547	-6.05566406	-0.84814453	+40.93505859	-4.06494141	-56.03027344	+2128	+9.80419922	-5.25585938	-0.58007813	+1.73583984	-12.83203125	+17.40234375	+1784	+7.10595703	-9.19775391	-0.74267578	+56.29394531	+4.65820313	-21.02783203	+1784
+1458241358.86590000	+9.83935547	-6.05566406	-0.84814453	+40.93505859	-4.06494141	-56.03027344	+2128	+9.80419922	-5.25585938	-0.58007813	+1.73583984	-12.83203125	+17.40234375	+1784	+7.10595703	-9.19775391	-0.74267578	+56.29394531	+4.68017578	-21.04980469	+1784
+1458241358.87010000	+9.83935547	-6.05566406	-0.84814453	+40.93505859	-4.08691406	-56.03027344	+2128	+9.80419922	-5.25585938	-0.58007813	+1.73583984	-12.83203125	+17.40234375	+1784	+7.10595703	-9.19335938	-0.74267578	+56.29394531	+4.68017578	-21.04980469	+1784
+1458241358.87420010	+9.83935547	-6.05566406	-0.84814453	+40.93505859	-4.08691406	-56.03027344	+2128	+9.80419922	-5.25585938	-0.58007813	+1.73583984	-12.83203125	+17.40234375	+1784	+7.10595703	-9.19335938	-0.74267578	+56.29394531	+4.68017578	-21.04980469	+1784
+1458241358.87840010	+9.83935547	-6.05566406	-0.84814453	+40.93505859	-4.08691406	-56.00830078	+2132	+9.80419922	-5.25585938	-0.58007813	+1.73583984	-12.83203125	+17.40234375	+1784	+7.11035156	-9.19335938	-0.74267578	+56.31591797	+4.68017578	-21.04980469	+1784
+1458241358.89089990	+9.83935547	-6.05566406	-0.84814453	+40.93505859	-4.10888672	-56.00830078	+2132	+9.80419922	-5.25585938	-0.58007813	+1.73583984	-12.85400391	+17.40234375	+1784	+7.11035156	-9.19335938	-0.73828125	+56.31591797	+4.68017578	-21.07177734	+1780
+1458241358.89500000	+9.83935547	-6.05566406	-0.84814453	+40.93505859	-4.13085938	-56.00830078	+2132	+9.80419922	-5.25585938	-0.58007813	+1.73583984	-12.85400391	+17.40234375	+1784	+7.11035156	-9.19335938	-0.73828125	+56.31591797	+4.68017578	-21.07177734	+1780
+1458241358.89920000	+9.83935547	-6.05566406	-0.84814453	+40.93505859	-4.13085938	-56.00830078	+2132	+9.80419922	-5.25585938	-0.58007813	+1.73583984	-12.85400391	+17.40234375	+1784	+7.11035156	-9.19335938	-0.73828125	+56.31591797	+4.68017578	-21.07177734	+1780
+1458241358.90339990	+9.83935547	-6.05566406	-0.84814453	+40.93505859	-4.13085938	-56.00830078	+2132	+9.80419922	-5.25585938	-0.57568359	+1.73583984	-12.85400391	+17.40234375	+1784	+7.11035156	-9.19335938	-0.73828125	+56.31591797	+4.65820313	-21.07177734	+1780
+1458241358.90750000	+9.83935547	-6.05566406	-0.84814453	+40.93505859	-4.13085938	-56.00830078	+2132	+9.80419922	-5.25585938	-0.57568359	+1.71386719	-12.87597656	+17.40234375	+1784	+7.11035156	-9.19335938	-0.73828125	+56.31591797	+4.65820313	-21.07177734	+1780
+1458241358.91170000	+9.83935547	-6.05566406	-0.84814453	+40.93505859	-4.15283203	-56.00830078	+2132	+9.80419922	-5.25585938	-0.57568359	+1.71386719	-12.87597656	+17.40234375	+1784	+7.11035156	-9.19335938	-0.73828125	+56.29394531	+4.65820313	-21.07177734	+1780
+1458241358.91590000	+9.83935547	-6.05566406	-0.84814453	+40.93505859	-4.15283203	-56.00830078	+2136	+9.80419922	-5.25585938	-0.57568359	+1.71386719	-12.87597656	+17.40234375	+1788	+7.11035156	-9.19335938	-0.74267578	+56.29394531	+4.65820313	-21.07177734	+1780
+1458241358.92000010	+9.83935547	-6.05566406	-0.84814453	+40.93505859	-4.15283203	-56.03027344	+2136	+9.80419922	-5.25585938	-0.57568359	+1.71386719	-12.89794922	+17.38037109	+1788	+7.11035156	-9.19335938	-0.74267578	+56.29394531	+4.65820313	-21.07177734	+1780
+1458241358.92420010	+9.83935547	-6.05566406	-0.84814453	+40.93505859	-4.15283203	-56.03027344	+2136	+9.80419922	-5.25585938	-0.57568359	+1.71386719	-12.89794922	+17.38037109	+1788	+7.10595703	-9.19775391	-0.74267578	+56.27197266	+4.63623047	-21.07177734	+1780
+1458241358.92840000	+9.83935547	-6.05566406	-0.84375000	+40.93505859	-4.17480469	-56.03027344	+2136	+9.80419922	-5.25585938	-0.57568359	+1.71386719	-12.91992188	+17.38037109	+1788	+7.10595703	-9.19775391	-0.74267578	+56.27197266	+4.63623047	-21.07177734	+1780
+1458241358.93249990	+9.83935547	-6.05566406	-0.84375000	+40.93505859	-4.17480469	-56.03027344	+2136	+9.80419922	-5.25585938	-0.57128906	+1.71386719	-12.91992188	+17.35839844	+1788	+7.10595703	-9.19775391	-0.74267578	+56.25000000	+4.63623047	-21.07177734	+1780
+1458241358.93670010	+9.83935547	-6.05566406	-0.84375000	+40.93505859	-4.17480469	-56.03027344	+2136	+9.80419922	-5.25585938	-0.57128906	+1.71386719	-12.94189453	+17.35839844	+1788	+7.10595703	-9.19775391	-0.74707031	+56.22802734	+4.61425781	-21.07177734	+1780
+1458241358.94090010	+9.83935547	-6.05566406	-0.84375000	+40.93505859	-4.17480469	-56.05224609	+2136	+9.80419922	-5.25585938	-0.57128906	+1.73583984	-12.96386719	+17.33642578	+1788	+7.10156250	-9.20214844	-0.74707031	+56.22802734	+4.59228516	-21.07177734	+1780
+1458241358.94499990	+9.83935547	-6.05566406	-0.84375000	+40.93505859	-4.19677734	-56.05224609	+2136	+9.80419922	-5.25585938	-0.57128906	+1.73583984	-12.96386719	+17.33642578	+1792	+7.10156250	-9.20214844	-0.74707031	+56.20605469	+4.59228516	-21.07177734	+1776
+1458241358.94919990	+9.84375000	-6.05566406	-0.84375000	+40.93505859	-4.19677734	-56.05224609	+2136	+9.80859375	-5.25585938	-0.56689453	+1.73583984	-12.98583984	+17.33642578	+1792	+7.10156250	-9.20214844	-0.74707031	+56.18408203	+4.59228516	-21.07177734	+1776
+1458241358.95339990	+9.84375000	-6.05566406	-0.84375000	+40.93505859	-4.19677734	-56.05224609	+2136	+9.80859375	-5.25585938	-0.56689453	+1.73583984	-12.98583984	+17.31445313	+1792	+7.10156250	-9.20214844	-0.74707031	+56.18408203	+4.57031250	-21.09375000	+1776
+1458241358.95750000	+9.84375000	-6.05566406	-0.84375000	+40.95703125	-4.21875000	-56.05224609	+2132	+9.80859375	-5.25585938	-0.56689453	+1.73583984	-13.00781250	+17.31445313	+1792	+7.10156250	-9.20214844	-0.74707031	+56.18408203	+4.57031250	-21.09375000	+1772
+1458241358.96170000	+9.84375000	-6.05566406	-0.84375000	+40.95703125	-4.21875000	-56.05224609	+2132	+9.80859375	-5.25585938	-0.56689453	+1.73583984	-13.02978516	+17.31445313	+1792	+7.10156250	-9.20214844	-0.74707031	+56.18408203	+4.57031250	-21.11572266	+1772
+1458241358.96580000	+9.84375000	-6.05566406	-0.83935547	+40.95703125	-4.21875000	-56.07421875	+2132	+9.80859375	-5.25585938	-0.56689453	+1.71386719	-13.02978516	+17.33642578	+1796	+7.10595703	-9.20214844	-0.74707031	+56.18408203	+4.57031250	-21.11572266	+1772
+1458241358.97000000	+9.84375000	-6.05566406	-0.83935547	+40.95703125	-4.21875000	-56.07421875	+2132	+9.80859375	-5.25585938	-0.56689453	+1.71386719	-13.05175781	+17.33642578	+1796	+7.10595703	-9.20214844	-0.74707031	+56.20605469	+4.57031250	-21.13769531	+1772
+1458241358.97420000	+9.84375000	-6.05566406	-0.83935547	+40.95703125	-4.24072266	-56.07421875	+2132	+9.80859375	-5.25585938	-0.56689453	+1.71386719	-13.05175781	+17.33642578	+1796	+7.10595703	-9.20214844	-0.74267578	+56.20605469	+4.57031250	-21.15966797	+1772
+1458241358.97830010	+9.84814453	-6.05566406	-0.83935547	+40.95703125	-4.24072266	-56.07421875	+2132	+9.80859375	-5.25585938	-0.56689453	+1.71386719	-13.07373047	+17.33642578	+1796	+7.11035156	-9.20214844	-0.74267578	+56.22802734	+4.57031250	-21.15966797	+1772
+1458241358.98250010	+9.84814453	-6.05566406	-0.83935547	+40.93505859	-4.24072266	-56.07421875	+2132	+9.80859375	-5.25585938	-0.56689453	+1.69189453	-13.07373047	+17.33642578	+1796	+7.11035156	-9.19775391	-0.73828125	+56.22802734	+4.57031250	-21.18164063	+1772
+1458241358.98670010	+9.84814453	-6.05566406	-0.83935547	+40.93505859	-4.24072266	-56.07421875	+2132	+9.80859375	-5.25585938	-0.56689453	+1.69189453	-13.09570313	+17.35839844	+1796	+7.11474609	-9.19775391	-0.73828125	+56.25000000	+4.57031250	-21.18164063	+1772
+1458241358.99079990	+9.84814453	-6.05566406	-0.83935547	+40.93505859	-4.24072266	-56.07421875	+2132	+9.81298828	-5.25585938	-0.56689453	+1.66992188	-13.09570313	+17.35839844	+1796	+7.11474609	-9.19775391	-0.73828125	+56.25000000	+4.57031250	-21.20361328	+1772
+1458241358.99920010	+9.85253906	-6.05566406	-0.83935547	+40.91308594	-4.21875000	-56.09619141	+2132	+9.81298828	-5.26025391	-0.56250000	+1.62597656	-13.13964844	+17.35839844	+1800	+7.11914063	-9.19775391	-0.73388672	+56.27197266	+4.59228516	-21.22558594	+1772
+1458241359.00330000	+9.85253906	-6.05566406	-0.83935547	+40.91308594	-4.19677734	-56.09619141	+2132	+9.81298828	-5.26025391	-0.56250000	+1.60400391	-13.16162109	+17.35839844	+1800	+7.11914063	-9.19775391	-0.73388672	+56.29394531	+4.59228516	-21.22558594	+1772
+1458241359.00749990	+9.85253906	-6.06005859	-0.83935547	+40.89111328	-4.19677734	-56.11816406	+2132	+9.81298828	-5.26025391	-0.56250000	+1.58203125	-13.18359375	+17.35839844	+1800	+7.11914063	-9.19775391	-0.73388672	+56.29394531	+4.59228516	-21.24755859	+1772
+1458241359.01169990	+9.85253906	-6.06005859	-0.83935547	+40.86914063	-4.15283203	-56.11816406	+2136	+9.81298828	-5.26025391	-0.56250000	+1.53808594	-13.20556641	+17.35839844	+1804	+7.11914063	-9.19775391	-0.73388672	+56.29394531	+4.59228516	-21.24755859	+1772
+1458241359.01580000	+9.85253906	-6.06005859	-0.84375000	+40.84716797	-4.13085938	-56.14013672	+2136	+9.81298828	-5.26025391	-0.56250000	+1.49414063	-13.22753906	+17.35839844	+1804	+7.12353516	-9.19775391	-0.73388672	+56.29394531	+4.57031250	-21.24755859	+1772
+1458241359.02000000	+9.85253906	-6.06005859	-0.84375000	+40.82519531	-4.08691406	-56.14013672	+2136	+9.81738281	-5.26464844	-0.55810547	+1.45019531	-13.24951172	+17.33642578	+1804	+7.11914063	-9.19775391	-0.73388672	+56.27197266	+4.57031250	-21.24755859	+1772
+1458241359.02420000	+9.85253906	-6.06445313	-0.84375000	+40.78125000	-4.02099609	-56.16210938	+2136	+9.81738281	-5.26464844	-0.55810547	+1.38427734	-13.29345703	+17.31445313	+1808	+7.11914063	-9.19775391	-0.73388672	+56.27197266	+4.57031250	-21.24755859	+1772
+1458241359.02830000	+9.85253906	-6.06445313	-0.84375000	+40.73730469	-3.97705078	-56.18408203	+2136	+9.81738281	-5.26464844	-0.55371094	+1.34033203	-13.31542969	+17.29248047	+1808	+7.11914063	-9.19775391	-0.73388672	+56.25000000	+4.57031250	-21.22558594	+1772
+1458241359.03250000	+9.85253906	-6.06445313	-0.84814453	+40.71533203	-3.91113281	-56.20605469	+2136	+9.81738281	-5.26464844	-0.55371094	+1.29638672	-13.33740234	+17.27050781	+1812	+7.11914063	-9.19775391	-0.73828125	+56.25000000	+4.54833984	-21.22558594	+1772
+1458241359.03670000	+9.85253906	-6.06445313	-0.84814453	+40.67138672	-3.84521484	-56.22802734	+2136	+9.81738281	-5.26904297	-0.55371094	+1.23046875	-13.35937500	+17.24853516	+1812	+7.11914063	-9.19775391	-0.73828125	+56.25000000	+4.54833984	-21.22558594	+1772
+1458241359.04080010	+9.85253906	-6.06884766	-0.84814453	+40.62744141	-3.77929688	-56.25000000	+2140	+9.81738281	-5.26904297	-0.54931641	+1.20849609	-13.38134766	+17.22656250	+1816	+7.11474609	-9.19775391	-0.73828125	+56.22802734	+4.54833984	-21.22558594	+1772
+1458241359.04500010	+9.85253906	-6.06884766	-0.85253906	+40.58349609	-3.71337891	-56.27197266	+2140	+9.81738281	-5.26904297	-0.54931641	+1.16455078	-13.40332031	+17.20458984	+1816	+7.11474609	-9.19775391	-0.73828125	+56.22802734	+4.54833984	-21.20361328	+1772
+1458241359.04909990	+9.85253906	-6.06884766	-0.85253906	+40.56152344	-3.64746094	-56.29394531	+2140	+9.81738281	-5.26904297	-0.54931641	+1.14257813	-13.40332031	+17.20458984	+1820	+7.11474609	-9.20214844	-0.74267578	+56.20605469	+4.52636719	-21.20361328	+1772
+1458241359.05329990	+9.85253906	-6.06884766	-0.85693359	+40.53955078	-3.60351563	-56.29394531	+2140	+9.81738281	-5.26904297	-0.54931641	+1.12060547	-13.40332031	+17.18261719	+1824	+7.11474609	-9.20214844	-0.74267578	+56.20605469	+4.52636719	-21.20361328	+1772
+1458241359.05749990	+9.85253906	-6.07324219	-0.85693359	+40.49560547	-3.55957031	-56.31591797	+2140	+9.81738281	-5.26904297	-0.54931641	+1.09863281	-13.40332031	+17.18261719	+1824	+7.11035156	-9.20214844	-0.74267578	+56.18408203	+4.52636719	-21.20361328	+1772
+1458241359.06160000	+9.85253906	-6.07324219	-0.85693359	+40.49560547	-3.51562500	-56.31591797	+2140	+9.81738281	-5.26904297	-0.54931641	+1.07666016	-13.40332031	+17.16064453	+1828	+7.11035156	-9.20214844	-0.74267578	+56.18408203	+4.52636719	-21.18164063	+1772
+1458241359.06580000	+9.85253906	-6.07324219	-0.85693359	+40.47363281	-3.49365234	-56.31591797	+2140	+9.81738281	-5.27343750	-0.54931641	+1.05468750	-13.40332031	+17.16064453	+1828	+7.11035156	-9.20214844	-0.74267578	+56.16210938	+4.50439453	-21.18164063	+1772
+1458241359.06999990	+9.85253906	-6.07324219	-0.86132813	+40.45166016	-3.47167969	-56.33789063	+2140	+9.81738281	-5.27343750	-0.54931641	+1.05468750	-13.40332031	+17.16064453	+1832	+7.11035156	-9.20214844	-0.74707031	+56.16210938	+4.50439453	-21.18164063	+1772
+1458241359.07410000	+9.85253906	-6.07324219	-0.86132813	+40.45166016	-3.44970703	-56.33789063	+2140	+9.81738281	-5.27343750	-0.54931641	+1.03271484	-13.38134766	+17.16064453	+1836	+7.11035156	-9.20214844	-0.74707031	+56.16210938	+4.50439453	-21.18164063	+1772
+1458241359.07830000	+9.85693359	-6.07324219	-0.86132813	+40.42968750	-3.42773438	-56.33789063	+2140	+9.81738281	-5.27343750	-0.54931641	+1.03271484	-13.38134766	+17.16064453	+1836	+7.11035156	-9.20214844	-0.74707031	+56.16210938	+4.50439453	-21.18164063	+1768
+1458241359.08250000	+9.85693359	-6.07324219	-0.86132813	+40.42968750	-3.40576172	-56.33789063	+2140	+9.81738281	-5.27343750	-0.55371094	+1.03271484	-13.38134766	+17.16064453	+1836	+7.11035156	-9.20214844	-0.74707031	+56.16210938	+4.50439453	-21.15966797	+1768
+1458241359.08660010	+9.85693359	-6.07324219	-0.86132813	+40.42968750	-3.40576172	-56.33789063	+2140	+9.81738281	-5.27343750	-0.55371094	+1.01074219	-13.35937500	+17.16064453	+1840	+7.11035156	-9.20214844	-0.74707031	+56.16210938	+4.50439453	-21.15966797	+1768
+1458241359.09080000	+9.85693359	-6.07763672	-0.86132813	+40.42968750	-3.38378906	-56.33789063	+2140	+9.81738281	-5.27343750	-0.55371094	+1.01074219	-13.35937500	+17.16064453	+1840	+7.11035156	-9.20214844	-0.74707031	+56.16210938	+4.50439453	-21.15966797	+1768
+1458241359.09500000	+9.85693359	-6.07763672	-0.86572266	+40.40771484	-3.36181641	-56.35986328	+2144	+9.81738281	-5.27343750	-0.55371094	+1.01074219	-13.35937500	+17.16064453	+1840	+7.11035156	-9.20214844	-0.74707031	+56.16210938	+4.50439453	-21.18164063	+1768
+1458241359.10750010	+9.85693359	-6.07763672	-0.86572266	+40.40771484	-3.33984375	-56.35986328	+2144	+9.81738281	-5.27783203	-0.55810547	+0.98876953	-13.33740234	+17.13867188	+1844	+7.11035156	-9.20214844	-0.74267578	+56.18408203	+4.52636719	-21.18164063	+1764
+1458241359.11159990	+9.85693359	-6.07763672	-0.86572266	+40.40771484	-3.31787109	-56.38183594	+2144	+9.81738281	-5.27783203	-0.55810547	+0.98876953	-13.33740234	+17.13867188	+1844	+7.11035156	-9.20214844	-0.74267578	+56.18408203	+4.52636719	-21.18164063	+1764
+1458241359.11579990	+9.85693359	-6.07763672	-0.86572266	+40.40771484	-3.31787109	-56.38183594	+2144	+9.81738281	-5.27783203	-0.55810547	+0.98876953	-13.33740234	+17.13867188	+1844	+7.11035156	-9.20214844	-0.74267578	+56.18408203	+4.52636719	-21.18164063	+1764
+1458241359.11990000	+9.85693359	-6.07763672	-0.86572266	+40.40771484	-3.29589844	-56.38183594	+2144	+9.81738281	-5.27783203	-0.55810547	+0.98876953	-13.33740234	+17.13867188	+1844	+7.11474609	-9.20214844	-0.74267578	+56.18408203	+4.52636719	-21.18164063	+1764
+1458241359.12410000	+9.85693359	-6.07763672	-0.86572266	+40.40771484	-3.27392578	-56.40380859	+2144	+9.81738281	-5.27783203	-0.55810547	+0.98876953	-13.33740234	+17.11669922	+1844	+7.11474609	-9.20214844	-0.74267578	+56.18408203	+4.52636719	-21.18164063	+1764
+1458241359.12830000	+9.85693359	-6.07763672	-0.86572266	+40.38574219	-3.27392578	-56.40380859	+2144	+9.81298828	-5.27783203	-0.55810547	+0.98876953	-13.33740234	+17.11669922	+1844	+7.11474609	-9.20214844	-0.74267578	+56.20605469	+4.52636719	-21.18164063	+1764
+1458241359.13240000	+9.85693359	-6.07763672	-0.87011719	+40.38574219	-3.25195313	-56.40380859	+2144	+9.81298828	-5.27783203	-0.55810547	+0.98876953	-13.33740234	+17.11669922	+1844	+7.11474609	-9.20214844	-0.74267578	+56.20605469	+4.52636719	-21.18164063	+1764
+1458241359.13660000	+9.85693359	-6.07763672	-0.87011719	+40.38574219	-3.22998047	-56.42578125	+2144	+9.81298828	-5.27783203	-0.55810547	+0.98876953	-13.31542969	+17.09472656	+1844	+7.11474609	-9.20214844	-0.74267578	+56.20605469	+4.52636719	-21.18164063	+1764
+1458241359.14080000	+9.85693359	-6.07763672	-0.87011719	+40.38574219	-3.20800781	-56.44775391	+2144	+9.81298828	-5.27783203	-0.55810547	+0.98876953	-13.31542969	+17.07275391	+1844	+7.11035156	-9.20214844	-0.74267578	+56.20605469	+4.52636719	-21.18164063	+1764
+1458241359.14490010	+9.85693359	-6.07763672	-0.87011719	+40.38574219	-3.18603516	-56.44775391	+2144	+9.81298828	-5.27783203	-0.55810547	+0.98876953	-13.31542969	+17.05078125	+1844	+7.11035156	-9.20214844	-0.74267578	+56.18408203	+4.52636719	-21.18164063	+1764
+1458241359.14910010	+9.85693359	-6.07763672	-0.87011719	+40.38574219	-3.16406250	-56.46972656	+2144	+9.81298828	-5.27783203	-0.56250000	+0.98876953	-13.31542969	+17.00683594	+1844	+7.11035156	-9.20214844	-0.74267578	+56.18408203	+4.52636719	-21.18164063	+1764
+1458241359.15330000	+9.85693359	-6.07763672	-0.87011719	+40.36376953	-3.14208984	-56.49169922	+2144	+9.81298828	-5.27783203	-0.56250000	+0.98876953	-13.31542969	+16.98486328	+1844	+7.11035156	-9.20214844	-0.74267578	+56.18408203	+4.52636719	-21.18164063	+1764
+1458241359.15739990	+9.85253906	-6.07324219	-0.87011719	+40.36376953	-3.12011719	-56.51367188	+2144	+9.81298828	-5.27783203	-0.56250000	+0.98876953	-13.31542969	+16.96289063	+1844	+7.11035156	-9.20214844	-0.74267578	+56.18408203	+4.52636719	-21.15966797	+1764
+1458241359.16160010	+9.85253906	-6.07324219	-0.87011719	+40.36376953	-3.09814453	-56.53564453	+2144	+9.81298828	-5.27783203	-0.56250000	+0.98876953	-13.31542969	+16.91894531	+1844	+7.11035156	-9.20214844	-0.74707031	+56.16210938	+4.52636719	-21.15966797	+1764
+1458241359.16580010	+9.85253906	-6.07324219	-0.87011719	+40.34179688	-3.07617188	-56.55761719	+2144	+9.81298828	-5.27783203	-0.56250000	+0.98876953	-13.29345703	+16.87500000	+1844	+7.10595703	-9.20214844	-0.74707031	+56.16210938	+4.52636719	-21.15966797	+1764
+1458241359.16989990	+9.85253906	-6.07324219	-0.87011719	+40.34179688	-3.05419922	-56.57958984	+2144	+9.81298828	-5.27783203	-0.56250000	+0.96679688	-13.29345703	+16.83105469	+1844	+7.10595703	-9.20214844	-0.74707031	+56.14013672	+4.50439453	-21.15966797	+1764
+1458241359.17409990	+9.84814453	-6.07324219	-0.87011719	+40.31982422	-3.03222656	-56.62353516	+2144	+9.81298828	-5.27783203	-0.56250000	+0.96679688	-13.29345703	+16.78710938	+1844	+7.10595703	-9.20214844	-0.74707031	+56.14013672	+4.50439453	-21.13769531	+1764
+1458241359.17829990	+9.84814453	-6.07324219	-0.87011719	+40.31982422	-3.01025391	-56.64550781	+2140	+9.81298828	-5.27783203	-0.56250000	+0.96679688	-13.29345703	+16.76513672	+1844	+7.10156250	-9.20214844	-0.75146484	+56.11816406	+4.50439453	-21.13769531	+1764
+1458241359.18240000	+9.84814453	-6.07324219	-0.87011719	+40.29785156	-3.01025391	-56.66748047	+2140	+9.81298828	-5.27783203	-0.56250000	+0.96679688	-13.29345703	+16.74316406	+1844	+7.10156250	-9.20214844	-0.75146484	+56.09619141	+4.48242188	-21.13769531	+1764
+1458241359.18660000	+9.84814453	-6.07324219	-0.87011719	+40.29785156	-2.98828125	-56.68945313	+2140	+9.81298828	-5.27783203	-0.56250000	+0.96679688	-13.29345703	+16.72119141	+1844	+7.09716797	-9.20214844	-0.75146484	+56.09619141	+4.48242188	-21.13769531	+1764
+1458241359.20740010	+9.84814453	-6.07763672	-0.87011719	+40.23193359	-2.96630859	-56.77734375	+2136	+9.81298828	-5.27783203	-0.56689453	+0.94482422	-13.27148438	+16.67724609	+1844	+7.09716797	-9.20214844	-0.75146484	+56.09619141	+4.46044922	-21.15966797	+1760
+1458241359.21160010	+9.84814453	-6.07763672	-0.87011719	+40.20996094	-2.96630859	-56.79931641	+2136	+9.81298828	-5.27783203	-0.56689453	+0.94482422	-13.27148438	+16.67724609	+1844	+7.10156250	-9.20214844	-0.75146484	+56.09619141	+4.48242188	-21.15966797	+1760
+1458241359.21569990	+9.85253906	-6.07763672	-0.87011719	+40.20996094	-2.94433594	-56.82128906	+2132	+9.81298828	-5.27783203	-0.56689453	+0.94482422	-13.27148438	+16.69921875	+1844	+7.10156250	-9.20214844	-0.75146484	+56.09619141	+4.48242188	-21.18164063	+1764
+1458241359.21989990	+9.85253906	-6.07763672	-0.87011719	+40.18798828	-2.94433594	-56.82128906	+2132	+9.81298828	-5.27783203	-0.56689453	+0.92285156	-13.27148438	+16.69921875	+1844	+7.10156250	-9.19775391	-0.75146484	+56.11816406	+4.48242188	-21.18164063	+1764
+1458241359.22410010	+9.85253906	-6.08203125	-0.87011719	+40.18798828	-2.94433594	-56.84326172	+2132	+9.81298828	-5.27783203	-0.57128906	+0.92285156	-13.27148438	+16.69921875	+1844	+7.10156250	-9.19775391	-0.74707031	+56.11816406	+4.48242188	-21.20361328	+1764
+1458241359.22820000	+9.85253906	-6.08203125	-0.87011719	+40.16601563	-2.94433594	-56.86523438	+2132	+9.81298828	-5.27783203	-0.57128906	+0.92285156	-13.27148438	+16.69921875	+1844	+7.10595703	-9.19775391	-0.74707031	+56.14013672	+4.48242188	-21.20361328	+1764
+1458241359.23239990	+9.85253906	-6.08203125	-0.87011719	+40.16601563	-2.92236328	-56.86523438	+2132	+9.81298828	-5.27783203	-0.57128906	+0.92285156	-13.27148438	+16.69921875	+1844	+7.10595703	-9.19775391	-0.74707031	+56.14013672	+4.48242188	-21.22558594	+1764
+1458241359.23659990	+9.85253906	-6.08203125	-0.87011719	+40.14404297	-2.92236328	-56.88720703	+2132	+9.81298828	-5.27783203	-0.57128906	+0.92285156	-13.27148438	+16.69921875	+1844	+7.10595703	-9.19335938	-0.74707031	+56.16210938	+4.48242188	-21.22558594	+1764
+1458241359.24070000	+9.85253906	-6.08203125	-0.87011719	+40.12207031	-2.92236328	-56.90917969	+2132	+9.81738281	-5.27783203	-0.57128906	+0.92285156	-13.27148438	+16.69921875	+1844	+7.10595703	-9.19335938	-0.74707031	+56.16210938	+4.48242188	-21.24755859	+1768
+1458241359.24490000	+9.85253906	-6.08203125	-0.87011719	+40.12207031	-2.90039063	-56.93115234	+2132	+9.81738281	-5.27783203	-0.57128906	+0.92285156	-13.27148438	+16.69921875	+1844	+7.11035156	-9.19335938	-0.74267578	+56.16210938	+4.48242188	-21.24755859	+1768
+1458241359.24910000	+9.85253906	-6.08203125	-0.87011719	+40.10009766	-2.87841797	-56.95312500	+2136	+9.81738281	-5.27783203	-0.57128906	+0.90087891	-13.27148438	+16.69921875	+1844	+7.11035156	-9.19335938	-0.74267578	+56.16210938	+4.48242188	-21.24755859	+1768
+1458241359.25320010	+9.85253906	-6.08203125	-0.87011719	+40.07812500	-2.87841797	-56.97509766	+2136	+9.81738281	-5.27783203	-0.57128906	+0.90087891	-13.27148438	+16.69921875	+1844	+7.11035156	-9.19335938	-0.74267578	+56.16210938	+4.48242188	-21.26953125	+1768
+1458241359.25740000	+9.85253906	-6.07763672	-0.86572266	+40.07812500	-2.85644531	-56.99707031	+2136	+9.81738281	-5.27783203	-0.57128906	+0.90087891	-13.27148438	+16.67724609	+1840	+7.11035156	-9.18896484	-0.74267578	+56.16210938	+4.46044922	-21.26953125	+1768
+1458241359.26160000	+9.85253906	-6.07763672	-0.86572266	+40.05615234	-2.83447266	-57.01904297	+2136	+9.81738281	-5.27783203	-0.57128906	+0.90087891	-13.24951172	+16.67724609	+1840	+7.10595703	-9.18896484	-0.74707031	+56.16210938	+4.46044922	-21.26953125	+1768
+1458241359.26570010	+9.85253906	-6.07763672	-0.86572266	+40.03417969	-2.81250000	-57.04101563	+2136	+9.81738281	-5.27783203	-0.57128906	+0.90087891	-13.24951172	+16.67724609	+1840	+7.10595703	-9.18896484	-0.74707031	+56.14013672	+4.43847656	-21.26953125	+1768
+1458241359.26990010	+9.85253906	-6.07763672	-0.86572266	+40.01220703	-2.79052734	-57.08496094	+2136	+9.81738281	-5.27783203	-0.57128906	+0.90087891	-13.24951172	+16.65527344	+1840	+7.10595703	-9.18896484	-0.74707031	+56.11816406	+4.43847656	-21.26953125	+1768
+1458241359.27399990	+9.85253906	-6.07763672	-0.86572266	+39.99023438	-2.76855469	-57.10693359	+2136	+9.81738281	-5.27783203	-0.57128906	+0.90087891	-13.24951172	+16.65527344	+1840	+7.10156250	-9.18896484	-0.75146484	+56.09619141	+4.41650391	-21.24755859	+1772
+1458241359.27819990	+9.85253906	-6.07763672	-0.86572266	+39.94628906	-2.74658203	-57.15087891	+2136	+9.81738281	-5.27783203	-0.57128906	+0.90087891	-13.24951172	+16.63330078	+1840	+7.10156250	-9.19335938	-0.75585938	+56.07421875	+4.39453125	-21.24755859	+1772
+1458241359.28239990	+9.85253906	-6.07763672	-0.86132813	+39.92431641	-2.72460938	-57.17285156	+2136	+9.81738281	-5.27783203	-0.57128906	+0.87890625	-13.24951172	+16.61132813	+1840	+7.09716797	-9.19335938	-0.75585938	+56.05224609	+4.37255859	-21.22558594	+1772
+1458241359.28650000	+9.85253906	-6.07324219	-0.86132813	+39.90234375	-2.70263672	-57.19482422	+2136	+9.81738281	-5.27783203	-0.57128906	+0.87890625	-13.24951172	+16.61132813	+1840	+7.09277344	-9.19335938	-0.76025391	+56.00830078	+4.32861328	-21.22558594	+1772
+1458241359.29070000	+9.85253906	-6.07324219	-0.86132813	+39.85839844	-2.68066406	-57.21679688	+2136	+9.81738281	-5.27343750	-0.57128906	+0.87890625	-13.24951172	+16.58935547	+1840	+7.09277344	-9.19335938	-0.76464844	+55.96435547	+4.30664063	-21.20361328	+1772
+1458241359.29489990	+9.85253906	-6.07324219	-0.86132813	+39.83642578	-2.65869141	-57.23876953	+2136	+9.82177734	-5.27343750	-0.56689453	+0.85693359	-13.24951172	+16.58935547	+1840	+7.08837891	-9.19335938	-0.76904297	+55.94238281	+4.26269531	-21.20361328	+1772
+1458241359.31990000	+9.85693359	-6.07324219	-0.85693359	+39.66064453	-2.63671875	-57.28271484	+2132	+9.82617188	-5.26904297	-0.56689453	+0.72509766	-13.22753906	+16.61132813	+1840	+7.08837891	-9.18017578	-0.77783203	+55.85449219	+4.10888672	-21.20361328	+1764
+1458241359.32399990	+9.85693359	-6.06884766	-0.85693359	+39.63867188	-2.65869141	-57.26074219	+2132	+9.83056641	-5.26904297	-0.56689453	+0.68115234	-13.22753906	+16.65527344	+1840	+7.09277344	-9.17578125	-0.77783203	+55.87646484	+4.08691406	-21.22558594	+1764
+1458241359.32820010	+9.86132813	-6.06884766	-0.85693359	+39.61669922	-2.65869141	-57.23876953	+2132	+9.83056641	-5.26904297	-0.56689453	+0.63720703	-13.22753906	+16.69921875	+1840	+7.09716797	-9.17138672	-0.77783203	+55.89843750	+4.06494141	-21.22558594	+1764
+1458241359.33240010	+9.86132813	-6.06884766	-0.85693359	+39.59472656	-2.68066406	-57.21679688	+2132	+9.83496094	-5.26904297	-0.56689453	+0.59326172	-13.20556641	+16.74316406	+1840	+7.10595703	-9.16699219	-0.77783203	+55.92041016	+4.04296875	-21.24755859	+1764
+1458241359.33649990	+9.86572266	-6.06884766	-0.85693359	+39.57275391	-2.70263672	-57.19482422	+2132	+9.83496094	-5.26904297	-0.56689453	+0.52734375	-13.20556641	+16.80908203	+1840	+7.11035156	-9.16259766	-0.77343750	+55.94238281	+4.04296875	-21.26953125	+1768
+1458241359.34069990	+9.86572266	-6.06884766	-0.85693359	+39.55078125	-2.72460938	-57.15087891	+2132	+9.83935547	-5.26464844	-0.56689453	+0.48339844	-13.20556641	+16.87500000	+1840	+7.11474609	-9.15820313	-0.77343750	+55.96435547	+4.02099609	-21.29150391	+1768
+1458241359.34489990	+9.87011719	-6.06445313	-0.85693359	+39.52880859	-2.74658203	-57.12890625	+2132	+9.83935547	-5.26464844	-0.56689453	+0.41748047	-13.20556641	+16.96289063	+1840	+7.12353516	-9.14941406	-0.76904297	+55.98632813	+3.99902344	-21.31347656	+1772
+1458241359.34900000	+9.87451172	-6.06445313	-0.85693359	+39.50683594	-2.79052734	-57.06298828	+2136	+9.84375000	-5.26464844	-0.56689453	+0.32958984	-13.20556641	+17.05078125	+1840	+7.12792969	-9.14501953	-0.76904297	+56.00830078	+3.95507813	-21.33544922	+1772
+1458241359.35320000	+9.87890625	-6.06005859	-0.85693359	+39.48486328	-2.83447266	-57.01904297	+2136	+9.84814453	-5.26025391	-0.56250000	+0.26367188	-13.20556641	+17.16064453	+1844	+7.13671875	-9.14062500	-0.76904297	+56.00830078	+3.91113281	-21.33544922	+1772
+1458241359.35730000	+9.87890625	-6.06005859	-0.85693359	+39.46289063	-2.87841797	-56.95312500	+2136	+9.85253906	-5.26025391	-0.56250000	+0.19775391	-13.20556641	+17.24853516	+1844	+7.14111328	-9.13183594	-0.76904297	+56.00830078	+3.86718750	-21.33544922	+1776
+1458241359.36150000	+9.88330078	-6.05566406	-0.85693359	+39.44091797	-2.96630859	-56.88720703	+2140	+9.85693359	-5.25585938	-0.55810547	+0.08789063	-13.22753906	+17.38037109	+1848	+7.14550781	-9.12744141	-0.77343750	+55.98632813	+3.80126953	-21.33544922	+1776
+1458241359.36570000	+9.88769531	-6.05126953	-0.85253906	+39.41894531	-3.05419922	-56.79931641	+2144	+9.86132813	-5.25146484	-0.55371094	+0.00000000	-13.24951172	+17.49023438	+1852	+7.14550781	-9.12304688	-0.77783203	+55.94238281	+3.71337891	-21.33544922	+1780
+1458241359.36980010	+9.89208984	-6.04687500	-0.85253906	+39.37500000	-3.14208984	-56.73339844	+2144	+9.87011719	-5.24707031	-0.54931641	-0.06591797	-13.27148438	+17.57812500	+1856	+7.14550781	-9.12304688	-0.78662109	+55.87646484	+3.64746094	-21.31347656	+1780
+1458241359.37400010	+9.89648438	-6.04248047	-0.84814453	+39.33105469	-3.27392578	-56.62353516	+2148	+9.87451172	-5.24267578	-0.54492188	-0.19775391	-13.33740234	+17.68798828	+1860	+7.14550781	-9.11865234	-0.79541016	+55.78857422	+3.53759766	-21.29150391	+1780
+1458241359.37820010	+9.90527344	-6.03808594	-0.84814453	+39.30908203	-3.40576172	-56.53564453	+2152	+9.88330078	-5.23828125	-0.53613281	-0.28564453	-13.38134766	+17.79785156	+1864	+7.14550781	-9.11865234	-0.80419922	+55.70068359	+3.42773438	-21.26953125	+1780
+1458241359.38229990	+9.90966797	-6.03369141	-0.84375000	+39.26513672	-3.53759766	-56.44775391	+2156	+9.88769531	-5.23388672	-0.53173828	-0.37353516	-13.44726563	+17.90771484	+1868	+7.14550781	-9.11425781	-0.81298828	+55.59082031	+3.29589844	-21.24755859	+1780
+1458241359.38649990	+9.91406250	-6.02490234	-0.83935547	+39.24316406	-3.71337891	-56.33789063	+2156	+9.89648438	-5.22949219	-0.52294922	-0.50537109	-13.51318359	+18.01757813	+1872	+7.14111328	-9.11425781	-0.83056641	+55.45898438	+3.16406250	-21.20361328	+1780
+1458241359.39070010	+9.91845703	-6.02050781	-0.83496094	+39.19921875	-3.88916016	-56.25000000	+2160	+9.90087891	-5.22509766	-0.51855469	-0.61523438	-13.60107422	+18.14941406	+1876	+7.14111328	-9.11425781	-0.84375000	+55.32714844	+3.01025391	-21.15966797	+1776
+1458241359.39479990	+9.92724609	-6.01611328	-0.83056641	+39.19921875	-4.08691406	-56.16210938	+2164	+9.90966797	-5.22070313	-0.50976563	-0.70312500	-13.68896484	+18.25927734	+1884	+7.14111328	-9.11425781	-0.85693359	+55.21728516	+2.87841797	-21.15966797	+1772
+1458241359.39899990	+9.93164063	-6.00732422	-0.82617188	+39.17724609	-4.30664063	-56.07421875	+2168	+9.91845703	-5.21630859	-0.50097656	-0.85693359	-13.79882813	+18.39111328	+1888	+7.14111328	-9.10986328	-0.87451172	+55.08544922	+2.70263672	-21.13769531	+1772
+1458241359.40319990	+9.94042969	-6.00292969	-0.81738281	+39.17724609	-4.50439453	-55.98632813	+2172	+9.92724609	-5.20751953	-0.49218750	-0.98876953	-13.90869141	+18.52294922	+1896	+7.14550781	-9.10986328	-0.88769531	+54.97558594	+2.54882813	-21.15966797	+1768
+1458241359.40730000	+9.94921875	-5.99853516	-0.81298828	+39.17724609	-4.72412109	-55.92041016	+2180	+9.94042969	-5.20312500	-0.48779297	-1.12060547	-14.01855469	+18.67675781	+1904	+7.14990234	-9.10546875	-0.89648438	+54.86572266	+2.41699219	-21.18164063	+1764
+1458241359.41150000	+9.95800781	-5.98974609	-0.80859375	+39.17724609	-4.96582031	-55.81054688	+2184	+9.94921875	-5.19873047	-0.47900391	-1.29638672	-14.15039063	+18.83056641	+1908	+7.15429688	-9.10107422	-0.91406250	+54.75585938	+2.24121094	-21.22558594	+1760
+1458241359.41570000	+9.97119141	-5.98095703	-0.80419922	+39.19921875	-5.20751953	-55.74462891	+2188	+9.96240234	-5.18994141	-0.47021484	-1.42822266	-14.28222656	+18.98437500	+1916	+7.16748047	-9.09228516	-0.92285156	+54.71191406	+2.10937500	-21.29150391	+1756
+1458241359.41980000	+9.97998047	-5.97656250	-0.80419922	+39.24316406	-5.44921875	-55.63476563	+2192	+9.97119141	-5.18115234	-0.46582031	-1.58203125	-14.39208984	+19.13818359	+1924	+7.18066406	-9.08349609	-0.93164063	+54.66796875	+1.95556641	-21.37939453	+1752
+1458241359.42400000	+9.99316406	-5.96777344	-0.80419922	+39.30908203	-5.71289063	-55.52490234	+2196	+9.97998047	-5.17675781	-0.46142578	-1.75781250	-14.52392578	+19.31396484	+1928	+7.19824219	-9.07470703	-0.94482422	+54.64599609	+1.80175781	-21.48925781	+1748
+1458241359.43230010	+10.01953125	-5.95019531	-0.79980469	+39.44091797	-6.19628906	-55.32714844	+2208	+10.00634766	-5.15917969	-0.45703125	-2.06542969	-14.78759766	+19.64355469	+1944	+7.23779297	-9.04833984	-0.95800781	+54.66796875	+1.53808594	-21.77490234	+1744
+1458241359.43650010	+10.03710938	-5.93701172	-0.79980469	+39.55078125	-6.45996094	-55.23925781	+2216	+10.01513672	-5.15039063	-0.45263672	-2.24121094	-14.94140625	+19.77539063	+1952	+7.26416016	-9.03515625	-0.96240234	+54.71191406	+1.40625000	-21.95068359	+1744
+1458241359.44059990	+10.05029297	-5.92822266	-0.79980469	+39.68261719	-6.70166016	-55.12939453	+2220	+10.02832031	-5.14160156	-0.44824219	-2.39501953	-15.09521484	+19.90722656	+1960	+7.29052734	-9.02197266	-0.96679688	+54.73388672	+1.27441406	-22.12646484	+1744
+1458241359.44479990	+10.06347656	-5.91943359	-0.80419922	+39.79248047	-6.92138672	-55.01953125	+2228	+10.04150391	-5.12841797	-0.45263672	-2.54882813	-15.20507813	+20.06103516	+1964	+7.31250000	-9.00878906	-0.97558594	+54.77783203	+1.14257813	-22.28027344	+1744
+1458241359.44899990	+10.08105469	-5.90625000	-0.80859375	+39.92431641	-7.14111328	-54.90966797	+2236	+10.05468750	-5.11523438	-0.45263672	-2.65869141	-15.35888672	+20.19287109	+1972	+7.33886719	-8.99121094	-0.98437500	+54.79980469	+1.01074219	-22.45605469	+1744
+1458241359.45310000	+10.09423828	-5.89306641	-0.81298828	+40.10009766	-7.33886719	-54.77783203	+2244	+10.06787109	-5.10205078	-0.44824219	-2.79052734	-15.51269531	+20.30273438	+1980	+7.36523438	-8.97802734	-0.98876953	+54.84375000	+0.90087891	-22.67578125	+1744
+1458241359.45729990	+10.11181641	-5.88427734	-0.81738281	+40.25390625	-7.53662109	-54.64599609	+2252	+10.08105469	-5.08886719	-0.45263672	-2.90039063	-15.62255859	+20.43457031	+1992	+7.39160156	-8.96044922	-1.00195313	+54.86572266	+0.76904297	-22.82958984	+1748
+1458241359.46149990	+10.12500000	-5.87109375	-0.82617188	+40.42968750	-7.71240234	-54.53613281	+2256	+10.09423828	-5.07128906	-0.45263672	-2.96630859	-15.82031250	+20.50048828	+2000	+7.41357422	-8.94726563	-1.01513672	+54.88769531	+0.63720703	-23.00537109	+1748
+1458241359.46560000	+10.13818359	-5.85791016	-0.83056641	+40.60546875	-7.88818359	-54.42626953	+2264	+10.11181641	-5.05810547	-0.45263672	-3.03222656	-15.99609375	+20.56640625	+2008	+7.43554688	-8.93408203	-1.02392578	+54.86572266	+0.52734375	-23.20312500	+1748
+1458241359.46980000	+10.15576172	-5.84472656	-0.83935547	+40.80322266	-8.02001953	-54.29443359	+2272	+10.12500000	-5.04492188	-0.45703125	-3.09814453	-16.10595703	+20.61035156	+2016	+7.45751953	-8.92089844	-1.04150391	+54.84375000	+0.39550781	-23.33496094	+1748
+1458241359.47400000	+10.16894531	-5.83154297	-0.84814453	+40.95703125	-8.15185547	-54.18457031	+2280	+10.14257813	-5.02294922	-0.45703125	-3.05419922	-16.30371094	+20.63232422	+2024	+7.47509766	-8.91210938	-1.05908203	+54.79980469	+0.28564453	-23.46679688	+1748
+1458241359.47810010	+10.18652344	-5.81835938	-0.85693359	+41.13281250	-8.26171875	-54.07470703	+2284	+10.16015625	-5.00097656	-0.46142578	-3.01025391	-16.47949219	+20.63232422	+2032	+7.49267578	-8.89892578	-1.07226563	+54.73388672	+0.15380859	-23.62060547	+1748
+1458241359.48230000	+10.20410156	-5.80517578	-0.87011719	+41.30859375	-8.34960938	-53.96484375	+2292	+10.17773438	-4.98339844	-0.46582031	-2.94433594	-16.61132813	+20.63232422	+2040	+7.51025391	-8.89013672	-1.09863281	+54.64599609	+0.02197266	-23.73046875	+1748
+1458241359.48650000	+10.21728516	-5.79199219	-0.87890625	+41.44042969	-8.43750000	-53.85498047	+2296	+10.19531250	-4.96142578	-0.47021484	-2.81250000	-16.80908203	+20.58837891	+2048	+7.52343750	-8.87695313	-1.12060547	+54.51416016	-0.10986328	-23.81835938	+1744
+1458241359.49060010	+10.23486328	-5.77880859	-0.88769531	+41.59423828	-8.50341797	-53.74511719	+2300	+10.21289063	-4.93505859	-0.47021484	-2.65869141	-16.98486328	+20.52246094	+2052	+7.54101563	-8.86816406	-1.14697266	+54.40429688	-0.21972656	-23.90625000	+1744
+1458241359.49480010	+10.25244141	-5.76123047	-0.90527344	+41.77001953	-8.54736328	-53.61328125	+2304	+10.23046875	-4.91308594	-0.47900391	-2.50488281	-17.11669922	+20.45654297	+2060	+7.55419922	-8.85498047	-1.17333984	+54.27246094	-0.35156250	-23.99414063	+1740
+1458241359.49900010	+10.27001953	-5.75244141	-0.91845703	+41.85791016	-8.59130859	-53.52539063	+2304	+10.25244141	-4.88671875	-0.48779297	-2.28515625	-17.31445313	+20.36865234	+2068	+7.57177734	-8.84619141	-1.19970703	+54.11865234	-0.43945313	-24.08203125	+1736
+1458241359.50309990	+10.29199219	-5.73925781	-0.93164063	+41.94580078	-8.63525391	-53.41552734	+2308	+10.27441406	-4.86035156	-0.49218750	-2.04345703	-17.49023438	+20.23681641	+2072	+7.58496094	-8.83740234	-1.22607422	+53.94287109	-0.54931641	-24.12597656	+1732
+1458241359.50729990	+10.31396484	-5.72167969	-0.94921875	+42.05566406	-8.63525391	-53.30566406	+2308	+10.29638672	-4.83398438	-0.50097656	-1.77978516	-17.62207031	+20.12695313	+2080	+7.59814453	-8.82421875	-1.25683594	+53.78906250	-0.63720703	-24.16992188	+1724
+1458241359.51140000	+10.34033203	-5.71289063	-0.97119141	+42.07763672	-8.63525391	-53.19580078	+2308	+10.31835938	-4.80761719	-0.51416016	-1.53808594	-17.77587891	+19.99511719	+2084	+7.61572266	-8.81542969	-1.28320313	+53.59130859	-0.70312500	-24.23583984	+1716
+1458241359.51560000	+10.36230469	-5.69531250	-0.98876953	+42.14355469	-8.63525391	-53.10791016	+2312	+10.34472656	-4.77685547	-0.52294922	-1.23046875	-17.90771484	+19.86328125	+2088	+7.63769531	-8.79785156	-1.31396484	+53.41552734	-0.79101563	-24.27978516	+1712
+1458241359.51979990	+10.39306641	-5.67773438	-1.01074219	+42.18750000	-8.61328125	-52.99804688	+2312	+10.37109375	-4.74609375	-0.54052734	-0.90087891	-18.01757813	+19.73144531	+2096	+7.65527344	-8.78466797	-1.34472656	+53.26171875	-0.85693359	-24.32373047	+1704
+1458241359.52390000	+10.42382813	-5.66894531	-1.04150391	+42.12158203	-8.56933594	-52.86621094	+2312	+10.39746094	-4.71972656	-0.55371094	-0.65917969	-18.12744141	+19.57763672	+2100	+7.68164063	-8.76708984	-1.37109375	+53.08593750	-0.90087891	-24.38964844	+1696
+1458241359.52810000	+10.45458984	-5.65136719	-1.06347656	+42.09960938	-8.54736328	-52.77832031	+2312	+10.42382813	-4.68457031	-0.56689453	-0.37353516	-18.25927734	+19.44580078	+2108	+7.70800781	-8.74951172	-1.39746094	+52.95410156	-0.94482422	-24.43359375	+1692
+1458241359.53230000	+10.48974609	-5.63818359	-1.08984375	+42.07763672	-8.50341797	-52.69042969	+2316	+10.45458984	-4.65380859	-0.58886719	-0.04394531	-18.36914063	+19.31396484	+2116	+7.73437500	-8.72753906	-1.42382813	+52.82226563	-0.98876953	-24.49951172	+1684
+1458241359.54889990	+10.63037109	-5.59863281	-1.19531250	+41.63818359	-8.28369141	-52.38281250	+2320	+10.58203125	-4.53515625	-0.67236328	+0.81298828	-18.67675781	+18.80859375	+2144	+7.87500000	-8.63525391	-1.51171875	+52.29492188	-1.03271484	-24.91699219	+1660
+1458241359.55310010	+10.66992188	-5.58544922	-1.22607422	+41.52832031	-8.23974609	-52.31689453	+2320	+10.61718750	-4.50000000	-0.69873047	+1.01074219	-18.72070313	+18.69873047	+2152	+7.91894531	-8.60449219	-1.53369141	+52.20703125	-1.05468750	-25.02685547	+1660
+1458241359.55730010	+10.70947266	-5.57226563	-1.25244141	+41.41845703	-8.19580078	-52.22900391	+2320	+10.65673828	-4.46484375	-0.72509766	+1.23046875	-18.80859375	+18.58886719	+2160	+7.96289063	-8.57373047	-1.55566406	+52.11914063	-1.07666016	-25.15869141	+1660
+1458241359.56139990	+10.74902344	-5.56347656	-1.28320313	+41.24267578	-8.15185547	-52.18505859	+2320	+10.69189453	-4.44287109	-0.74707031	+1.31835938	-18.87451172	+18.47900391	+2168	+8.00244141	-8.54736328	-1.57324219	+51.98730469	-1.07666016	-25.29052734	+1656
+1458241359.56559990	+10.79296875	-5.55029297	-1.31396484	+41.08886719	-8.10791016	-52.14111328	+2320	+10.72705078	-4.40771484	-0.77343750	+1.47216797	-18.91845703	+18.36914063	+2172	+8.04638672	-8.51660156	-1.59521484	+51.87744141	-1.07666016	-25.42236328	+1656
+1458241359.56979990	+10.83691406	-5.53710938	-1.33593750	+40.93505859	-8.08593750	-52.11914063	+2320	+10.77099609	-4.37255859	-0.79980469	+1.62597656	-19.00634766	+18.23730469	+2180	+8.09472656	-8.48144531	-1.61718750	+51.76757813	-1.09863281	-25.55419922	+1656
+1458241359.57390000	+10.88085938	-5.52832031	-1.36230469	+40.73730469	-8.06396484	-52.07519531	+2316	+10.80615234	-4.34619141	-0.82617188	+1.69189453	-19.07226563	+18.12744141	+2184	+8.13427734	-8.45507813	-1.63476563	+51.59179688	-1.12060547	-25.70800781	+1652
+1458241359.57810000	+10.92480469	-5.51513672	-1.39306641	+40.56152344	-8.02001953	-52.05322266	+2316	+10.85009766	-4.31542969	-0.85253906	+1.77978516	-19.11621094	+18.01757813	+2192	+8.17822266	-8.42431641	-1.65673828	+51.43798828	-1.12060547	-25.83984375	+1652
+1458241359.58220010	+10.97314453	-5.50195313	-1.41943359	+40.38574219	-7.99804688	-52.03125000	+2312	+10.89404297	-4.28027344	-0.87890625	+1.91162109	-19.20410156	+17.88574219	+2196	+8.22656250	-8.39355469	-1.68310547	+51.26220703	-1.16455078	-25.94970703	+1656
+1458241359.58640000	+11.01269531	-5.48876953	-1.44580078	+40.14404297	-7.97607422	-52.00927734	+2312	+10.93359375	-4.24951172	-0.90087891	+1.95556641	-19.27001953	+17.77587891	+2204	+8.26611328	-8.36718750	-1.71386719	+51.04248047	-1.18652344	-26.03759766	+1656
+1458241359.59060000	+11.06103516	-5.47558594	-1.47216797	+39.94628906	-7.93212891	-52.00927734	+2312	+10.97753906	-4.21875000	-0.92724609	+2.02148438	-19.33593750	+17.64404297	+2208	+8.30566406	-8.33642578	-1.74023438	+50.82275391	-1.20849609	-26.14746094	+1656
+1458241359.59470010	+11.10937500	-5.45800781	-1.49414063	+39.74853516	-7.93212891	-52.03125000	+2312	+11.02148438	-4.18359375	-0.94921875	+2.13134766	-19.44580078	+17.49023438	+2216	+8.34521484	-8.30566406	-1.77099609	+50.60302734	-1.25244141	-26.23535156	+1660
+1458241359.59890010	+11.15332031	-5.44482422	-1.51611328	+39.50683594	-7.93212891	-52.05322266	+2312	+11.06542969	-4.15283203	-0.97119141	+2.15332031	-19.53369141	+17.33642578	+2224	+8.38037109	-8.27929688	-1.80175781	+50.29541016	-1.29638672	-26.30126953	+1660
+1458241359.60310010	+11.20166016	-5.42724609	-1.54248047	+39.26513672	-7.88818359	-52.05322266	+2316	+11.11376953	-4.11767578	-0.99755859	+2.21923828	-19.59960938	+17.18261719	+2232	+8.41992188	-8.25292969	-1.83691406	+50.00976563	-1.31835938	-26.36718750	+1664
+1458241359.60719990	+11.25000000	-5.41406250	-1.56005859	+39.04541016	-7.88818359	-52.09716797	+2320	+11.16650391	-4.08251953	-1.01513672	+2.30712891	-19.73144531	+17.00683594	+2236	+8.45507813	-8.22216797	-1.86767578	+49.72412109	-1.36230469	-26.41113281	+1668
+1458241359.61139990	+11.29833984	-5.40087891	-1.58203125	+38.73779297	-7.88818359	-52.14111328	+2324	+11.21044922	-4.05175781	-1.04150391	+2.32910156	-19.79736328	+16.85302734	+2248	+8.48583984	-8.20019531	-1.90283203	+49.35058594	-1.40625000	-26.45507813	+1672
+1458241359.61560010	+11.34667969	-5.38330078	-1.60400391	+38.47412109	-7.86621094	-52.16308594	+2332	+11.26318359	-4.01660156	-1.06347656	+2.39501953	-19.88525391	+16.69921875	+2256	+8.52539063	-8.16943359	-1.94238281	+49.04296875	-1.42822266	-26.45507813	+1680
+1458241359.61970000	+11.39501953	-5.36572266	-1.62158203	+38.21044922	-7.86621094	-52.20703125	+2344	+11.31591797	-3.98144531	-1.08105469	+2.46093750	-20.01708984	+16.52343750	+2268	+8.56054688	-8.13867188	-1.97753906	+48.71337891	-1.49414063	-26.49902344	+1684
+1458241359.62389990	+11.44335938	-5.34814453	-1.64355469	+37.90283203	-7.86621094	-52.22900391	+2352	+11.36425781	-3.94189453	-1.10302734	+2.50488281	-20.10498047	+16.36962891	+2276	+8.59130859	-8.11230469	-2.01708984	+48.31787109	-1.53808594	-26.49902344	+1692
+1458241359.62809990	+11.49609375	-5.33056641	-1.66552734	+37.59521484	-7.86621094	-52.25097656	+2368	+11.41699219	-3.90673828	-1.12060547	+2.54882813	-20.21484375	+16.19384766	+2288	+8.63085938	-8.08154297	-2.05664063	+47.98828125	-1.58203125	-26.49902344	+1700
+1458241359.63220000	+11.54882813	-5.31298828	-1.67871094	+37.28759766	-7.88818359	-52.31689453	+2384	+11.46972656	-3.87158203	-1.13818359	+2.61474609	-20.36865234	+16.01806641	+2300	+8.67041016	-8.04638672	-2.08740234	+47.68066406	-1.64794922	-26.56494141	+1712
+1458241359.63640000	+11.60156250	-5.29541016	-1.69189453	+36.95800781	-7.91015625	-52.36083984	+2400	+11.52246094	-3.83203125	-1.15576172	+2.65869141	-20.45654297	+15.88623047	+2316	+8.70556641	-8.02001953	-2.11816406	+47.28515625	-1.71386719	-26.60888672	+1720
+1458241359.64060000	+11.65429688	-5.27783203	-1.70947266	+36.60644531	-7.93212891	-52.38281250	+2416	+11.57958984	-3.79687500	-1.17773438	+2.70263672	-20.54443359	+15.73242188	+2328	+8.74951172	-7.98486328	-2.15332031	+46.97753906	-1.77978516	-26.65283203	+1732
+1458241359.65310000	+11.82128906	-5.22949219	-1.75781250	+35.50781250	-8.02001953	-52.40478516	+2472	+11.74658203	-3.67822266	-1.23046875	+2.85644531	-20.87402344	+15.31494141	+2368	+8.89013672	-7.86621094	-2.24121094	+46.05468750	-2.04345703	-26.82861328	+1764
+1458241359.65720010	+11.87841797	-5.21191406	-1.76660156	+35.11230469	-8.08593750	-52.42675781	+2488	+11.80371094	-3.63867188	-1.24365234	+2.90039063	-21.00585938	+15.16113281	+2384	+8.94287109	-7.82226563	-2.26318359	+45.79101563	-2.15332031	-26.96044922	+1776
+1458241359.66140010	+11.93554688	-5.18994141	-1.78417969	+34.71679688	-8.12988281	-52.40478516	+2508	+11.86083984	-3.59472656	-1.26123047	+2.96630859	-21.11572266	+15.07324219	+2396	+8.99121094	-7.77832031	-2.28076172	+45.50537109	-2.26318359	-27.09228516	+1788
+1458241359.66549990	+11.99267578	-5.17675781	-1.79736328	+34.29931641	-8.19580078	-52.36083984	+2524	+11.91357422	-3.55957031	-1.28320313	+3.01025391	-21.18164063	+14.94140625	+2408	+9.04833984	-7.72998047	-2.30712891	+45.26367188	-2.39501953	-27.18017578	+1800
+1458241359.66969990	+12.05419922	-5.16357422	-1.80615234	+33.88183594	-8.26171875	-52.38281250	+2540	+11.97070313	-3.52001953	-1.29638672	+3.05419922	-21.33544922	+14.83154297	+2420	+9.10546875	-7.68164063	-2.32031250	+45.04394531	-2.54882813	-27.35595703	+1812
+1458241359.67389990	+12.11572266	-5.14160156	-1.81933594	+33.48632813	-8.32763672	-52.33886719	+2556	+12.03222656	-3.47607422	-1.31396484	+3.12011719	-21.40136719	+14.74365234	+2432	+9.16259766	-7.63330078	-2.33349609	+44.78027344	-2.68066406	-27.50976563	+1820
+1458241359.67800000	+12.17724609	-5.12841797	-1.83251953	+33.02490234	-8.39355469	-52.29492188	+2568	+12.08935547	-3.43652344	-1.33154297	+3.16406250	-21.46728516	+14.63378906	+2444	+9.22412109	-7.58496094	-2.34667969	+44.56054688	-2.83447266	-27.64160156	+1832
+1458241359.68220000	+12.23437500	-5.11083984	-1.84130859	+32.58544922	-8.45947266	-52.25097656	+2580	+12.14648438	-3.39257813	-1.34472656	+3.22998047	-21.57714844	+14.50195313	+2456	+9.28125000	-7.53222656	-2.35986328	+44.31884766	-3.01025391	-27.77343750	+1840
+1458241359.68639990	+12.29589844	-5.08886719	-1.85449219	+32.16796875	-8.52539063	-52.18505859	+2592	+12.20361328	-3.34423828	-1.36230469	+3.33984375	-21.66503906	+14.41406250	+2468	+9.33837891	-7.47949219	-2.37744141	+44.05517578	-3.16406250	-27.90527344	+1848
+1458241359.69050000	+12.35302734	-5.07128906	-1.86767578	+31.70654297	-8.61328125	-52.11914063	+2600	+12.26074219	-3.30468750	-1.37548828	+3.40576172	-21.73095703	+14.30419922	+2480	+9.39550781	-7.42675781	-2.39062500	+43.83544922	-3.33984375	-28.01513672	+1860
+1458241359.69470000	+12.41015625	-5.05371094	-1.87207031	+31.26708984	-8.70117188	-52.09716797	+2608	+12.31787109	-3.26074219	-1.38867188	+3.47167969	-21.84082031	+14.19433594	+2488	+9.45703125	-7.37402344	-2.40380859	+43.59375000	-3.51562500	-28.16894531	+1868
+1458241359.69890000	+12.47167969	-5.02734375	-1.87646484	+30.87158203	-8.81103516	-52.07519531	+2620	+12.37500000	-3.21240234	-1.39746094	+3.58154297	-21.95068359	+14.08447266	+2500	+9.50976563	-7.32128906	-2.41699219	+43.30810547	-3.69140625	-28.30078125	+1876
+1458241359.70300010	+12.52880859	-5.00976563	-1.88085938	+30.41015625	-8.89892578	-52.05322266	+2628	+12.43652344	-3.16845703	-1.41503906	+3.66943359	-22.01660156	+13.95263672	+2508	+9.56250000	-7.27294922	-2.43017578	+43.04443359	-3.84521484	-28.38867188	+1880
+1458241359.70720010	+12.58154297	-4.99218750	-1.88525391	+29.94873047	-8.96484375	-52.03125000	+2636	+12.48925781	-3.12011719	-1.41943359	+3.75732422	-22.14843750	+13.82080078	+2516	+9.61523438	-7.22021484	-2.44775391	+42.75878906	-3.99902344	-28.47656250	+1888
+1458241359.71140000	+12.63867188	-4.96142578	-1.88964844	+29.59716797	-9.05273438	-52.00927734	+2648	+12.55078125	-3.07177734	-1.43261719	+3.88916016	-22.23632813	+13.68896484	+2528	+9.66357422	-7.17626953	-2.46533203	+42.42919922	-4.15283203	-28.54248047	+1896
+1458241359.71550010	+12.69580078	-4.93945313	-1.89404297	+29.17968750	-9.11865234	-51.98730469	+2660	+12.60791016	-3.02343750	-1.44140625	+3.99902344	-22.30224609	+13.55712891	+2540	+9.71191406	-7.12792969	-2.48730469	+42.09960938	-4.28466797	-28.58642578	+1904
+1458241359.71970010	+12.74414063	-4.91308594	-1.89843750	+28.74023438	-9.20654297	-51.96533203	+2672	+12.66064453	-2.97509766	-1.44580078	+4.10888672	-22.43408203	+13.40332031	+2552	+9.75585938	-7.07958984	-2.50927734	+41.77001953	-4.43847656	-28.60839844	+1912
+1458241359.72390010	+12.79687500	-4.87792969	-1.89404297	+28.41064453	-9.31640625	-51.96533203	+2692	+12.71777344	-2.91796875	-1.45019531	+4.24072266	-22.54394531	+13.24951172	+2564	+9.79541016	-7.03564453	-2.53125000	+41.41845703	-4.54833984	-28.60839844	+1916
+1458241359.72799990	+12.84521484	-4.85156250	-1.88964844	+28.01513672	-9.42626953	-51.98730469	+2712	+12.77050781	-2.86962891	-1.45458984	+4.35058594	-22.65380859	+13.09570313	+2576	+9.83935547	-6.99169922	-2.55761719	+41.06689453	-4.65820313	-28.58642578	+1924
+1458241359.73219990	+12.89794922	-4.82519531	-1.88525391	+27.64160156	-9.51416016	-52.00927734	+2732	+12.82763672	-2.82128906	-1.45019531	+4.46044922	-22.82958984	+12.96386719	+2588	+9.88330078	-6.94775391	-2.57958984	+40.71533203	-4.79003906	-28.63037109	+1932
+1458241359.73630000	+12.94628906	-4.78564453	-1.88085938	+27.35595703	-9.62402344	-52.00927734	+2760	+12.88476563	-2.76416016	-1.45458984	+4.57031250	-22.93945313	+12.83203125	+2604	+9.92285156	-6.90380859	-2.60156250	+40.34179688	-4.89990234	-28.63037109	+1940
+1458241359.74050000	+12.99462891	-4.75488281	-1.87646484	+27.00439453	-9.73388672	-52.03125000	+2788	+12.93750000	-2.71582031	-1.45458984	+4.63623047	-23.07128906	+12.70019531	+2620	+9.96240234	-6.85986328	-2.62353516	+39.99023438	-4.98779297	-28.58642578	+1948
+1458241359.74470000	+13.04296875	-4.72412109	-1.87207031	+26.65283203	-9.82177734	-52.03125000	+2816	+12.99023438	-2.66308594	-1.44580078	+4.70214844	-23.24707031	+12.56835938	+2636	+10.00195313	-6.81591797	-2.64550781	+39.66064453	-5.09765625	-28.58642578	+1960
+1458241359.74880000	+13.09130859	-4.68017578	-1.87207031	+26.38916016	-9.88769531	-52.00927734	+2848	+13.04296875	-2.61035156	-1.44580078	+4.76806641	-23.35693359	+12.48046875	+2656	+10.03710938	-6.77197266	-2.66748047	+39.30908203	-5.18554688	-28.56445313	+1968
+1458241359.75300000	+13.13525391	-4.64501953	-1.86767578	+26.10351563	-9.99755859	-51.96533203	+2880	+13.09570313	-2.55761719	-1.44140625	+4.76806641	-23.48876953	+12.39257813	+2676	+10.08105469	-6.72363281	-2.69384766	+39.00146484	-5.27343750	-28.49853516	+1980
+1458241359.75720000	+13.18359375	-4.60986328	-1.85888672	+25.79589844	-10.10742188	-51.96533203	+2912	+13.14404297	-2.50927734	-1.43261719	+4.76806641	-23.68652344	+12.32666016	+2696	+10.12500000	-6.67089844	-2.70703125	+38.71582031	-5.40527344	-28.49853516	+1988
+1458241359.76130010	+13.23193359	-4.56591797	-1.85449219	+25.57617188	-10.23925781	-51.92138672	+2952	+13.19677734	-2.45654297	-1.42382813	+4.74609375	-23.81835938	+12.28271484	+2716	+10.16455078	-6.62255859	-2.72021484	+38.45214844	-5.51513672	-28.49853516	+2000
+1458241359.76550010	+13.28027344	-4.53076172	-1.84570313	+25.29052734	-10.37109375	-51.89941406	+2988	+13.24511719	-2.40820313	-1.41943359	+4.70214844	-23.97216797	+12.26074219	+2736	+10.21289063	-6.56982422	-2.73779297	+38.21044922	-5.62500000	-28.45458984	+2012
+1458241359.76970010	+13.32421875	-4.49560547	-1.83691406	+25.02685547	-10.50292969	-51.87744141	+3020	+13.29785156	-2.35986328	-1.40625000	+4.59228516	-24.16992188	+12.26074219	+2756	+10.26123047	-6.51269531	-2.73779297	+37.99072266	-5.77880859	-28.52050781	+2020
+1458241359.77379990	+13.37695313	-4.45166016	-1.83251953	+24.82910156	-10.59082031	-51.76757813	+3056	+13.34619141	-2.30712891	-1.39746094	+4.52636719	-24.27978516	+12.30468750	+2780	+10.30517578	-6.45556641	-2.74218750	+37.79296875	-5.93261719	-28.52050781	+2028
+1458241359.77800010	+13.42529297	-4.41650391	-1.83251953	+24.56542969	-10.67871094	-51.67968750	+3088	+13.39892578	-2.26318359	-1.39306641	+4.37255859	-24.38964844	+12.37060547	+2800	+10.35791016	-6.39404297	-2.75097656	+37.63916016	-6.08642578	-28.49853516	+2040
+1458241359.78220010	+13.47363281	-4.38134766	-1.82373047	+24.30175781	-10.78857422	-51.59179688	+3116	+13.44287109	-2.21923828	-1.37988281	+4.21875000	-24.56542969	+12.45849609	+2820	+10.41064453	-6.33251953	-2.74658203	+37.50732422	-6.26220703	-28.54248047	+2052
+1458241359.79049990	+13.57031250	-4.29785156	-1.81494141	+23.88427734	-11.03027344	-51.30615234	+3176	+13.53955078	-2.12255859	-1.36230469	+3.88916016	-24.78515625	+12.67822266	+2856	+10.51611328	-6.20068359	-2.74658203	+37.28759766	-6.59179688	-28.49853516	+2072
+1458241359.79469990	+13.61865234	-4.25830078	-1.80615234	+23.66455078	-11.16210938	-51.19628906	+3200	+13.58349609	-2.07421875	-1.34912109	+3.69140625	-24.91699219	+12.83203125	+2876	+10.57324219	-6.13037109	-2.73339844	+37.22167969	-6.81152344	-28.54248047	+2084
+1458241359.79880000	+13.66699219	-4.20996094	-1.79736328	+23.48876953	-11.27197266	-51.04248047	+3224	+13.63183594	-2.02148438	-1.33593750	+3.55957031	-25.02685547	+12.98583984	+2896	+10.62597656	-6.06005859	-2.72460938	+37.13378906	-7.00927734	-28.54248047	+2096
+1458241359.80300000	+13.71533203	-4.17480469	-1.78857422	+23.26904297	-11.38183594	-50.88867188	+3244	+13.68017578	-1.98193359	-1.32714844	+3.36181641	-25.11474609	+13.16162109	+2912	+10.67871094	-5.99414063	-2.71582031	+37.04589844	-7.18505859	-28.54248047	+2104
+1458241359.80720000	+13.76367188	-4.13525391	-1.77978516	+23.04931641	-11.49169922	-50.73486328	+3260	+13.72412109	-1.93798828	-1.30957031	+3.14208984	-25.22460938	+13.31542969	+2932	+10.73144531	-5.92822266	-2.70263672	+36.97998047	-7.38281250	-28.54248047	+2116
+1458241359.81130000	+13.81201172	-4.09130859	-1.77539063	+22.89550781	-11.57958984	-50.55908203	+3280	+13.76806641	-1.88085938	-1.29638672	+3.01025391	-25.31250000	+13.49121094	+2948	+10.77978516	-5.85791016	-2.69384766	+36.89208984	-7.55859375	-28.49853516	+2124
+1458241359.81550000	+13.85595703	-4.04736328	-1.76660156	+22.69775391	-11.66748047	-50.36132813	+3292	+13.81640625	-1.83691406	-1.28320313	+2.83447266	-25.40039063	+13.68896484	+2968	+10.83251953	-5.79199219	-2.68505859	+36.80419922	-7.73437500	-28.43261719	+2136
+1458241359.81960010	+13.89990234	-4.00781250	-1.75781250	+22.50000000	-11.75537109	-50.18554688	+3308	+13.85595703	-1.79296875	-1.26562500	+2.65869141	-25.51025391	+13.84277344	+2984	+10.88525391	-5.72607422	-2.67626953	+36.71630859	-7.91015625	-28.36669922	+2144
+1458241359.82380010	+13.94384766	-3.95507813	-1.74462891	+22.34619141	-11.86523438	-50.00976563	+3324	+13.89990234	-1.73583984	-1.24804688	+2.57080078	-25.59814453	+14.01855469	+3004	+10.92919922	-5.66015625	-2.67187500	+36.60644531	-8.06396484	-28.30078125	+2148
+1458241359.82800010	+13.98779297	-3.91113281	-1.73144531	+22.17041016	-11.97509766	-49.85595703	+3340	+13.93945313	-1.68750000	-1.22607422	+2.43896484	-25.70800781	+14.17236328	+3020	+10.97314453	-5.59863281	-2.66748047	+36.45263672	-8.19580078	-28.19091797	+2156
+1458241359.83209990	+14.02734375	-3.86718750	-1.71826172	+22.01660156	-12.06298828	-49.72412109	+3356	+13.98339844	-1.63916016	-1.20410156	+2.30712891	-25.81787109	+14.32617188	+3040	+11.01708984	-5.54150391	-2.65869141	+36.32080078	-8.32763672	-28.12500000	+2160
+1458241359.83629990	+14.06689453	-3.81884766	-1.70068359	+21.88476563	-12.17285156	-49.57031250	+3376	+14.02734375	-1.58203125	-1.18212891	+2.26318359	-25.94970703	+14.47998047	+3064	+11.05664063	-5.48437500	-2.65429688	+36.14501953	-8.43750000	-27.99316406	+2164
+1458241359.84050010	+14.10644531	-3.77490234	-1.68750000	+21.70898438	-12.23876953	-49.43847656	+3392	+14.07128906	-1.53808594	-1.15576172	+2.17529297	-26.08154297	+14.63378906	+3084	+11.09619141	-5.43164063	-2.65429688	+35.94726563	-8.54736328	-27.86132813	+2168
+1458241359.84460000	+14.14160156	-3.73095703	-1.66992188	+21.53320313	-12.32666016	-49.30664063	+3408	+14.11083984	-1.48974609	-1.12500000	+2.08740234	-26.21337891	+14.74365234	+3104	+11.13574219	-5.37890625	-2.65429688	+35.74951172	-8.61328125	-27.72949219	+2172
+1458241359.84879990	+14.17675781	-3.67822266	-1.65234375	+21.40136719	-12.41455078	-49.17480469	+3432	+14.15039063	-1.43261719	-1.09863281	+2.08740234	-26.34521484	+14.85351563	+3128	+11.17089844	-5.33056641	-2.65869141	+35.52978516	-8.65722656	-27.55371094	+2176
+1458241359.85299990	+14.21191406	-3.63427734	-1.63037109	+21.24755859	-12.50244141	-49.04296875	+3456	+14.18994141	-1.38427734	-1.06787109	+2.04345703	-26.49902344	+14.98535156	+3148	+11.20605469	-5.27783203	-2.66308594	+35.28808594	-8.72314453	-27.37792969	+2180
+1458241359.85710000	+14.24707031	-3.59033203	-1.60839844	+21.09375000	-12.61230469	-48.91113281	+3480	+14.22949219	-1.33593750	-1.03710938	+1.99951172	-26.63085938	+15.09521484	+3172	+11.24560547	-5.22949219	-2.66308594	+35.09033203	-8.76708984	-27.22412109	+2184
+1458241359.86130000	+14.28222656	-3.53759766	-1.58642578	+20.96191406	-12.72216797	-48.80126953	+3508	+14.26904297	-1.27441406	-1.00195313	+2.04345703	-26.78466797	+15.22705078	+3196	+11.27636719	-5.18115234	-2.66308594	+34.84863281	-8.83300781	-27.04833984	+2188
+1458241359.86550000	+14.31298828	-3.49804688	-1.56445313	+20.78613281	-12.83203125	-48.69140625	+3536	+14.30859375	-1.23046875	-0.97119141	+1.99951172	-26.93847656	+15.33691406	+3220	+11.31152344	-5.13281250	-2.66748047	+34.62890625	-8.87695313	-26.89453125	+2192
+1458241359.86960010	+14.35253906	-3.45410156	-1.53808594	+20.63232422	-12.94189453	-48.60351563	+3568	+14.34375000	-1.18212891	-0.93603516	+1.97753906	-27.11425781	+15.44677734	+3244	+11.35107422	-5.08886719	-2.66308594	+34.40917969	-8.92089844	-26.76269531	+2196
+1458241359.87380000	+14.38769531	-3.40576172	-1.51611328	+20.50048828	-13.02978516	-48.47167969	+3600	+14.38769531	-1.12500000	-0.90087891	+2.02148438	-27.24609375	+15.57861328	+3272	+11.38623047	-5.04052734	-2.66308594	+34.21142578	-8.98681641	-26.60888672	+2204
+1458241359.87800000	+14.42285156	-3.36621094	-1.49414063	+20.32470703	-13.13964844	-48.33984375	+3636	+14.42285156	-1.08105469	-0.86572266	+2.02148438	-27.39990234	+15.68847656	+3296	+11.42578125	-4.98779297	-2.66308594	+34.01367188	-9.03076172	-26.43310547	+2208
+1458241359.88210010	+14.45800781	-3.32666016	-1.47216797	+20.14892578	-13.22753906	-48.20800781	+3668	+14.46240234	-1.03271484	-0.83496094	+1.99951172	-27.50976563	+15.82031250	+3320	+11.46093750	-4.93945313	-2.65429688	+33.83789063	-9.09667969	-26.30126953	+2216
+1458241359.88630010	+14.49316406	-3.27832031	-1.45019531	+20.01708984	-13.31542969	-48.05419922	+3700	+14.49755859	-0.97558594	-0.80419922	+2.06542969	-27.61962891	+15.95214844	+3344	+11.50048828	-4.88671875	-2.64550781	+33.66210938	-9.16259766	-26.14746094	+2224
+1458241359.89050010	+14.52832031	-3.23876953	-1.42822266	+19.86328125	-13.42529297	-47.87841797	+3736	+14.53271484	-0.93164063	-0.77343750	+2.06542969	-27.72949219	+16.10595703	+3368	+11.54003906	-4.82958984	-2.64111328	+33.53027344	-9.25048828	-25.99365234	+2236
+1458241359.89459990	+14.57226563	-3.19482422	-1.41064453	+19.70947266	-13.51318359	-47.68066406	+3768	+14.56787109	-0.88330078	-0.74707031	+2.04345703	-27.79541016	+16.28173828	+3392	+11.58398438	-4.77246094	-2.61914063	+33.42041016	-9.38232422	-25.90576172	+2248
+1458241359.89879990	+14.61181641	-3.15087891	-1.38867188	+19.59960938	-13.60107422	-47.50488281	+3800	+14.60742188	-0.83056641	-0.72070313	+2.10937500	-27.88330078	+16.45751953	+3412	+11.62353516	-4.71093750	-2.60156250	+33.35449219	-9.51416016	-25.79589844	+2260
+1458241359.90290000	+14.65136719	-3.11132813	-1.37109375	+19.42382813	-13.68896484	-47.30712891	+3828	+14.64257813	-0.78662109	-0.68994141	+2.10937500	-27.97119141	+16.63330078	+3436	+11.66748047	-4.64941406	-2.58398438	+33.26660156	-9.62402344	-25.66406250	+2272
+1458241359.90710000	+14.69091797	-3.07617188	-1.35351563	+19.24804688	-13.75488281	-47.10937500	+3856	+14.67333984	-0.74267578	-0.66796875	+2.10937500	-27.99316406	+16.80908203	+3456	+11.71142578	-4.59228516	-2.56201172	+33.20068359	-9.75585938	-25.57617188	+2284
+1458241359.91129990	+14.73046875	-3.03222656	-1.34033203	+19.11621094	-13.79882813	-46.86767578	+3880	+14.71289063	-0.69433594	-0.64599609	+2.15332031	-28.01513672	+16.98486328	+3476	+11.75537109	-4.52636719	-2.54003906	+33.15673828	-9.88769531	-25.46630859	+2300
+1458241359.91540000	+14.77001953	-2.99267578	-1.32714844	+18.96240234	-13.84277344	-46.64794922	+3904	+14.74365234	-0.65039063	-0.62402344	+2.17529297	-28.03710938	+17.16064453	+3492	+11.79931641	-4.46484375	-2.51806641	+33.11279297	-10.01953125	-25.35644531	+2312
+1458241359.91960000	+14.80957031	-2.94873047	-1.31835938	+18.80859375	-13.84277344	-46.38427734	+3924	+14.77880859	-0.60644531	-0.60644531	+2.17529297	-28.01513672	+17.35839844	+3512	+11.84765625	-4.39892578	-2.49609375	+33.09082031	-10.15136719	-25.22460938	+2324
+1458241359.92380000	+14.84912109	-2.90478516	-1.30517578	+18.67675781	-13.88671875	-46.16455078	+3944	+14.80957031	-0.55810547	-0.58886719	+2.21923828	-28.01513672	+17.53417969	+3528	+11.88720703	-4.33300781	-2.47412109	+33.09082031	-10.28320313	-25.11474609	+2336
+1458241359.92790010	+14.88427734	-2.86962891	-1.29638672	+18.52294922	-13.90869141	-45.92285156	+3964	+14.84033203	-0.51416016	-0.57128906	+2.21923828	-28.01513672	+17.70996094	+3548	+11.93115234	-4.27148438	-2.45214844	+33.02490234	-10.39306641	-24.98291016	+2348
+1458241359.93210010	+14.92382813	-2.83007813	-1.28759766	+18.36914063	-13.90869141	-45.70312500	+3980	+14.87548828	-0.47021484	-0.54931641	+2.24121094	-28.01513672	+17.86376953	+3564	+11.97509766	-4.20996094	-2.43017578	+33.00292969	-10.50292969	-24.87304688	+2360
+1458241359.93630000	+14.96337891	-2.79052734	-1.27001953	+18.23730469	-13.97460938	-45.50537109	+3996	+14.91064453	-0.42626953	-0.53173828	+2.26318359	-28.03710938	+18.03955078	+3580	+12.01464844	-4.14843750	-2.40820313	+32.98095703	-10.61279297	-24.74121094	+2372
+1458241359.94039990	+15.00292969	-2.75537109	-1.25683594	+18.08349609	-13.99658203	-45.35156250	+4008	+14.94580078	-0.38671875	-0.50976563	+2.30712891	-28.03710938	+18.14941406	+3600	+12.05419922	-4.09570313	-2.38623047	+32.89306641	-10.70068359	-24.63134766	+2384
+1458241359.94460010	+15.03369141	-2.72021484	-1.24804688	+17.92968750	-13.97460938	-45.17578125	+4024	+14.97656250	-0.34277344	-0.49658203	+2.35107422	-28.01513672	+18.25927734	+3616	+12.09375000	-4.04296875	-2.37304688	+32.82714844	-10.74462891	-24.47753906	+2392
+1458241359.94880010	+15.06445313	-2.68505859	-1.23486328	+17.79785156	-13.99658203	-45.02197266	+4040	+15.01171875	-0.29882813	-0.47460938	+2.37304688	-28.01513672	+18.36914063	+3632	+12.12890625	-3.99023438	-2.35986328	+32.73925781	-10.76660156	-24.32373047	+2400
+1458241359.95289990	+15.09960938	-2.64990234	-1.22167969	+17.64404297	-14.01855469	-44.89013672	+4056	+15.04248047	-0.25488281	-0.45703125	+2.39501953	-28.01513672	+18.47900391	+3652	+12.16406250	-3.94628906	-2.35107422	+32.60742188	-10.78857422	-24.16992188	+2408
+1458241359.95709990	+15.13037109	-2.61474609	-1.20849609	+17.49023438	-13.99658203	-44.75830078	+4072	+15.07763672	-0.21093750	-0.43945313	+2.46093750	-28.01513672	+18.54492188	+3668	+12.19921875	-3.89794922	-2.34667969	+32.47558594	-10.76660156	-23.99414063	+2412
+1458241359.96129990	+15.16552734	-2.57958984	-1.18652344	+17.40234375	-14.10644531	-44.69238281	+4088	+15.10839844	-0.16699219	-0.41308594	+2.48291016	-28.10302734	+18.61083984	+3688	+12.23437500	-3.85400391	-2.34228516	+32.34375000	-10.74462891	-23.84033203	+2416
+1458241359.96540000	+15.19628906	-2.54882813	-1.16455078	+17.24853516	-14.21630859	-44.64843750	+4108	+15.14355469	-0.13183594	-0.38232422	+2.50488281	-28.19091797	+18.63281250	+3708	+12.26513672	-3.81884766	-2.33349609	+32.14599609	-10.72265625	-23.70849609	+2420
+1458241359.96960000	+15.22705078	-2.52246094	-1.13818359	+17.09472656	-14.28222656	-44.60449219	+4132	+15.17431641	-0.09228516	-0.35595703	+2.52685547	-28.25683594	+18.65478516	+3728	+12.29589844	-3.78808594	-2.33349609	+31.94824219	-10.67871094	-23.55468750	+2424
+1458241359.97370000	+15.25781250	-2.49169922	-1.11621094	+16.98486328	-14.37011719	-44.58251953	+4156	+15.21386719	-0.05273438	-0.32958984	+2.54882813	-28.34472656	+18.67675781	+3752	+12.32666016	-3.75292969	-2.32910156	+31.79443359	-10.61279297	-23.42285156	+2428
+1458241359.97790000	+15.28857422	-2.46093750	-1.08984375	+16.85302734	-14.47998047	-44.58251953	+4180	+15.24462891	-0.00878906	-0.29882813	+2.59277344	-28.43261719	+18.67675781	+3772	+12.35742188	-3.72216797	-2.32910156	+31.57470703	-10.56884766	-23.29101563	+2432
+1458241359.98210000	+15.31494141	-2.43457031	-1.06787109	+16.72119141	-14.52392578	-44.56054688	+4208	+15.27539063	+0.03076172	-0.27246094	+2.61474609	-28.47656250	+18.65478516	+3792	+12.39257813	-3.69580078	-2.33349609	+31.37695313	-10.48095703	-23.13720703	+2432
+1458241359.98620010	+15.34570313	-2.39941406	-1.04589844	+16.63330078	-14.61181641	-44.56054688	+4240	+15.30615234	+0.07470703	-0.24609375	+2.65869141	-28.58642578	+18.65478516	+3816	+12.41894531	-3.66064453	-2.33349609	+31.20117188	-10.41503906	-23.00537109	+2436
+1458241359.99040010	+15.37207031	-2.36865234	-1.01953125	+16.50146484	-14.72167969	-44.53857422	+4272	+15.33691406	+0.10986328	-0.21533203	+2.65869141	-28.69628906	+18.63281250	+3840	+12.44970703	-3.62988281	-2.33349609	+31.00341797	-10.37109375	-22.85156250	+2440
+1458241359.99460010	+15.39843750	-2.34228516	-0.99755859	+16.36962891	-14.83154297	-44.49462891	+4308	+15.37207031	+0.14501953	-0.18896484	+2.63671875	-28.78417969	+18.63281250	+3860	+12.48046875	-3.59912109	-2.32910156	+30.82763672	-10.32714844	-22.74169922	+2444
+1458241359.99869990	+15.42919922	-2.30712891	-0.96679688	+16.30371094	-14.96337891	-44.47265625	+4344	+15.40283203	+0.18017578	-0.15820313	+2.61474609	-28.89404297	+18.63281250	+3884	+12.51562500	-3.56835938	-2.32470703	+30.67382813	-10.32714844	-22.65380859	+2448
+1458241360.00289990	+15.45556641	-2.28076172	-0.94042969	+16.17187500	-15.07324219	-44.47265625	+4380	+15.43359375	+0.21093750	-0.13183594	+2.59277344	-29.00390625	+18.63281250	+3904	+12.54638672	-3.53320313	-2.32031250	+30.52001953	-10.30517578	-22.56591797	+2456
+1458241360.00710010	+15.48632813	-2.25439453	-0.91845703	+16.06201172	-15.18310547	-44.42871094	+4412	+15.46435547	+0.24609375	-0.10546875	+2.54882813	-29.06982422	+18.63281250	+3928	+12.58154297	-3.50244141	-2.30712891	+30.36621094	-10.30517578	-22.47802734	+2464
+1458241360.01120000	+15.51708984	-2.22363281	-0.90527344	+15.97412109	-15.18310547	-44.34082031	+4448	+15.49511719	+0.28125000	-0.08789063	+2.52685547	-29.09179688	+18.63281250	+3948	+12.61669922	-3.46289063	-2.29394531	+30.30029297	-10.34912109	-22.41210938	+2472
+1458241360.01539990	+15.54785156	-2.19287109	-0.89648438	+15.86425781	-15.20507813	-44.23095703	+4480	+15.52148438	+0.31201172	-0.07031250	+2.48291016	-29.09179688	+18.63281250	+3968	+12.65185547	-3.41894531	-2.28076172	+30.23437500	-10.39306641	-22.32421875	+2484
+1458241360.01959990	+15.57421875	-2.16650391	-0.88769531	+15.73242188	-15.20507813	-44.09912109	+4508	+15.55224609	+0.34277344	-0.06152344	+2.41699219	-29.06982422	+18.67675781	+3988	+12.68261719	-3.37500000	-2.26318359	+30.16845703	-10.45898438	-22.25830078	+2496
+1458241360.02370000	+15.60498047	-2.13134766	-0.87890625	+15.64453125	-15.22705078	-43.96728516	+4536	+15.58300781	+0.37792969	-0.04833984	+2.37304688	-29.04785156	+18.72070313	+4012	+12.71777344	-3.32666016	-2.24560547	+30.16845703	-10.52490234	-22.19238281	+2508
+1458241360.02790000	+15.63134766	-2.10498047	-0.87011719	+15.53466797	-15.24902344	-43.81347656	+4564	+15.60937500	+0.40429688	-0.03955078	+2.28515625	-29.02587891	+18.78662109	+4032	+12.74853516	-3.27832031	-2.22363281	+30.14648438	-10.61279297	-22.14843750	+2520
+1458241360.03210000	+15.66210938	-2.07861328	-0.86132813	+15.38085938	-15.27099609	-43.65966797	+4584	+15.63574219	+0.43066406	-0.03076172	+2.17529297	-28.98193359	+18.85253906	+4048	+12.78369141	-3.22998047	-2.19726563	+30.12451172	-10.72265625	-22.10449219	+2536
+1458241360.03620000	+15.69287109	-2.04785156	-0.85693359	+15.29296875	-15.24902344	-43.48388672	+4604	+15.66650391	+0.45263672	-0.02636719	+2.06542969	-28.89404297	+18.91845703	+4068	+12.81884766	-3.17724609	-2.17089844	+30.16845703	-10.83251953	-22.06054688	+2552
+1458241360.04040000	+15.72363281	-2.02587891	-0.85253906	+15.16113281	-15.22705078	-43.30810547	+4620	+15.69287109	+0.47900391	-0.02197266	+1.93359375	-28.80615234	+19.00634766	+4084	+12.85400391	-3.13330078	-2.14453125	+30.14648438	-10.96435547	-22.01660156	+2568
+1458241360.04460000	+15.75000000	-2.00390625	-0.85693359	+15.00732422	-15.16113281	-43.11035156	+4632	+15.71923828	+0.50537109	-0.02197266	+1.82373047	-28.71826172	+19.07226563	+4100	+12.88476563	-3.08496094	-2.12255859	+30.14648438	-11.03027344	-21.97265625	+2580
+1458241360.04870010	+15.78076172	-1.97753906	-0.85253906	+14.91943359	-15.13916016	-42.95654297	+4644	+15.74560547	+0.53613281	-0.02197266	+1.71386719	-28.60839844	+19.16015625	+4120	+12.91552734	-3.03662109	-2.10058594	+30.16845703	-11.11816406	-21.90673828	+2596
+1458241360.05290010	+15.80712891	-1.95556641	-0.85253906	+14.78759766	-15.09521484	-42.78076172	+4656	+15.77197266	+0.55810547	-0.02197266	+1.56005859	-28.49853516	+19.24804688	+4136	+12.94628906	-2.99267578	-2.07861328	+30.14648438	-11.18408203	-21.84082031	+2608
+1458241360.05699990	+15.83349609	-1.93359375	-0.85253906	+14.65576172	-15.02929688	-42.60498047	+4660	+15.79833984	+0.58447266	-0.01757813	+1.40625000	-28.36669922	+19.35791016	+4152	+12.97265625	-2.94873047	-2.05664063	+30.12451172	-11.22802734	-21.77490234	+2620
+1458241360.06119990	+15.85986328	-1.90722656	-0.84375000	+14.56787109	-15.07324219	-42.45117188	+4672	+15.82470703	+0.59765625	-0.01318359	+1.14257813	-28.30078125	+19.46777344	+4168	+12.99902344	-2.90039063	-2.04345703	+30.12451172	-11.27197266	-21.68701172	+2636
+1458241360.06539990	+15.88183594	-1.88525391	-0.83496094	+14.43603516	-15.11718750	-42.34130859	+4676	+15.85546875	+0.61962891	-0.00878906	+0.92285156	-28.23486328	+19.57763672	+4184	+13.02539063	-2.86962891	-2.02587891	+30.01464844	-11.27197266	-21.62109375	+2644
+1458241360.06950000	+15.90380859	-1.86767578	-0.82617188	+14.30419922	-15.13916016	-42.25341797	+4684	+15.87744141	+0.64160156	+0.00439453	+0.68115234	-28.21289063	+19.68750000	+4200	+13.04736328	-2.83886719	-2.01708984	+29.90478516	-11.25000000	-21.53320313	+2652
+1458241360.07370000	+15.93017578	-1.84570313	-0.80859375	+14.19433594	-15.20507813	-42.18750000	+4696	+15.90380859	+0.65917969	+0.01757813	+0.39550781	-28.19091797	+19.79736328	+4220	+13.07373047	-2.80810547	-2.00830078	+29.81689453	-11.20605469	-21.42333984	+2660
+1458241360.07789990	+15.95654297	-1.83251953	-0.79101563	+14.08447266	-15.27099609	-42.14355469	+4704	+15.93017578	+0.67675781	+0.03076172	+0.10986328	-28.16894531	+19.90722656	+4240	+13.09570313	-2.79052734	-1.99951172	+29.64111328	-11.16210938	-21.35742188	+2664
+1458241360.08200000	+15.97412109	-1.81933594	-0.78222656	+13.95263672	-15.27099609	-42.09960938	+4716	+15.95654297	+0.69873047	+0.04394531	-0.17578125	-28.12500000	+20.01708984	+4260	+13.11328125	-2.77294922	-1.99951172	+29.46533203	-11.03027344	-21.22558594	+2664
+1458241360.08620000	+15.98730469	-1.79736328	-0.76904297	+13.86474609	-15.33691406	-42.07763672	+4728	+15.97851563	+0.71191406	+0.06591797	-0.57128906	-28.14697266	+20.14892578	+4284	+13.13085938	-2.75537109	-2.00390625	+29.28955078	-10.89843750	-21.09375000	+2668
+1458241360.09040000	+16.00488281	-1.77978516	-0.74707031	+13.75488281	-15.44677734	-42.07763672	+4748	+16.00488281	+0.72949219	+0.08349609	-0.94482422	-28.16894531	+20.28076172	+4304	+13.14843750	-2.74218750	-2.00830078	+29.06982422	-10.76660156	-20.98388672	+2668
+1458241360.09450010	+16.01806641	-1.76220703	-0.72949219	+13.66699219	-15.53466797	-42.07763672	+4768	+16.02685547	+0.74707031	+0.10546875	-1.34033203	-28.21289063	+20.43457031	+4328	+13.17041016	-2.72900391	-2.01708984	+28.87207031	-10.61279297	-20.85205078	+2672
+1458241360.09870000	+16.03564453	-1.74462891	-0.70751953	+13.57910156	-15.64453125	-42.09960938	+4792	+16.05322266	+0.75585938	+0.13183594	-1.82373047	-28.30078125	+20.61035156	+4356	+13.18798828	-2.71142578	-2.02148438	+28.67431641	-10.48095703	-20.74218750	+2672
+1458241360.10290000	+16.04882813	-1.73144531	-0.68554688	+13.44726563	-15.77636719	-42.12158203	+4816	+16.07519531	+0.76904297	+0.16259766	-2.28515625	-28.41064453	+20.78613281	+4380	+13.20556641	-2.70703125	-2.03027344	+28.43261719	-10.32714844	-20.65429688	+2672
+1458241360.10700010	+16.06201172	-1.72265625	-0.66357422	+13.29345703	-15.86425781	-42.14355469	+4844	+16.09716797	+0.77783203	+0.18896484	-2.76855469	-28.47656250	+20.96191406	+4408	+13.21875000	-2.69824219	-2.03466797	+28.19091797	-10.17333984	-20.52246094	+2672
+1458241360.11120010	+16.07958984	-1.70947266	-0.65039063	+13.16162109	-15.90820313	-42.16552734	+4872	+16.11914063	+0.79541016	+0.21093750	-3.22998047	-28.49853516	+21.13769531	+4436	+13.23632813	-2.68945313	-2.04345703	+27.99316406	-10.06347656	-20.43457031	+2672
+1458241360.11540010	+16.09277344	-1.69628906	-0.63720703	+13.05175781	-15.97412109	-42.14355469	+4900	+16.14111328	+0.79980469	+0.22851563	-3.75732422	-28.52050781	+21.31347656	+4464	+13.25390625	-2.67626953	-2.04785156	+27.79541016	-9.93164063	-20.32470703	+2672
+1458241360.11949990	+16.10595703	-1.67871094	-0.62841797	+12.91992188	-15.99609375	-42.12158203	+4932	+16.16308594	+0.80859375	+0.24169922	-4.26269531	-28.49853516	+21.51123047	+4488	+13.27148438	-2.66308594	-2.05224609	+27.59765625	-9.79980469	-20.21484375	+2672
+1458241360.12369990	+16.11914063	-1.66113281	-0.62402344	+12.81005859	-15.99609375	-42.07763672	+4964	+16.18066406	+0.81298828	+0.25488281	-4.76806641	-28.49853516	+21.70898438	+4516	+13.28906250	-2.64550781	-2.05224609	+27.46582031	-9.71191406	-20.12695313	+2676
+1458241360.12780000	+16.13232422	-1.65234375	-0.61962891	+12.65625000	-15.99609375	-42.01171875	+4992	+16.19824219	+0.81738281	+0.27246094	-5.33935547	-28.47656250	+21.92871094	+4540	+13.30224609	-2.62353516	-2.05224609	+27.33398438	-9.62402344	-20.01708984	+2676
+1458241360.13200000	+16.14990234	-1.64355469	-0.61523438	+12.50244141	-16.01806641	-41.96777344	+5020	+16.21582031	+0.81738281	+0.28125000	-5.91064453	-28.43261719	+22.14843750	+4568	+13.31982422	-2.60156250	-2.04345703	+27.20214844	-9.60205078	-19.95117188	+2680
+1458241360.13620000	+16.17187500	-1.63037109	-0.61083984	+12.37060547	-16.01806641	-41.87988281	+5048	+16.23779297	+0.82177734	+0.28564453	-6.41601563	-28.34472656	+22.36816406	+4592	+13.33740234	-2.57519531	-2.03027344	+27.13623047	-9.62402344	-19.88525391	+2688
+1458241360.14030000	+16.18945313	-1.62158203	-0.61083984	+12.17285156	-15.97412109	-41.77001953	+5068	+16.25537109	+0.81738281	+0.29003906	-6.98730469	-28.25683594	+22.58789063	+4616	+13.35498047	-2.54882813	-2.01708984	+27.04833984	-9.62402344	-19.81933594	+2692
+1458241360.14450000	+16.21142578	-1.61718750	-0.61523438	+11.99707031	-15.90820313	-41.66015625	+5092	+16.27294922	+0.81298828	+0.28125000	-7.55859375	-28.08105469	+22.78564453	+4644	+13.37255859	-2.52246094	-2.00390625	+26.98242188	-9.64599609	-19.75341797	+2700
+1458241360.14870000	+16.22900391	-1.60839844	-0.62402344	+11.82128906	-15.79833984	-41.52832031	+5112	+16.29492188	+0.80859375	+0.27246094	-8.10791016	-27.88330078	+22.98339844	+4668	+13.39013672	-2.49169922	-1.98632813	+26.96044922	-9.68994141	-19.66552734	+2708
+1458241360.15280010	+16.24658203	-1.59521484	-0.63720703	+11.66748047	-15.68847656	-41.37451172	+5128	+16.31250000	+0.80419922	+0.25927734	-8.65722656	-27.68554688	+23.20312500	+4696	+13.40332031	-2.45654297	-1.96875000	+26.93847656	-9.73388672	-19.59960938	+2716
+1458241360.15700010	+16.26855469	-1.58642578	-0.64599609	+11.49169922	-15.60058594	-41.22070313	+5144	+16.33007813	+0.79980469	+0.25048828	-9.25048828	-27.46582031	+23.44482422	+4720	+13.42089844	-2.42138672	-1.95117188	+26.93847656	-9.77783203	-19.53369141	+2728
+1458241360.16120000	+16.28613281	-1.57763672	-0.65478516	+11.33789063	-15.53466797	-41.08886719	+5152	+16.34765625	+0.78662109	+0.24609375	-9.88769531	-27.33398438	+23.70849609	+4744	+13.43408203	-2.38623047	-1.93359375	+26.93847656	-9.82177734	-19.46777344	+2740
+1458241360.16529990	+16.30371094	-1.57763672	-0.65917969	+11.14013672	-15.46875000	-40.95703125	+5160	+16.36523438	+0.78222656	+0.24169922	-10.52490234	-27.18017578	+23.97216797	+4768	+13.44726563	-2.35546875	-1.91601563	+26.89453125	-9.88769531	-19.40185547	+2748
+1458241360.16950010	+16.32128906	-1.57324219	-0.65917969	+10.94238281	-15.42480469	-40.82519531	+5164	+16.38281250	+0.77343750	+0.23730469	-11.16210938	-27.00439453	+24.25781250	+4792	+13.46484375	-2.32910156	-1.89843750	+26.85058594	-9.93164063	-19.33593750	+2760
+1458241360.17370010	+16.34326172	-1.56884766	-0.65917969	+10.76660156	-15.38085938	-40.71533203	+5164	+16.40478516	+0.76025391	+0.23291016	-11.88720703	-26.85058594	+24.54345703	+4816	+13.47802734	-2.29833984	-1.88085938	+26.82861328	-9.99755859	-19.27001953	+2772
+1458241360.17779990	+16.36083984	-1.56884766	-0.65917969	+10.56884766	-15.33691406	-40.60546875	+5168	+16.42236328	+0.75146484	+0.22851563	-12.56835938	-26.69677734	+24.82910156	+4840	+13.49121094	-2.27636719	-1.85888672	+26.74072266	-10.04150391	-19.20410156	+2780
+1458241360.18199990	+16.37402344	-1.56445313	-0.66796875	+10.39306641	-15.22705078	-40.49560547	+5168	+16.43994141	+0.74707031	+0.22851563	-13.27148438	-26.54296875	+25.13671875	+4864	+13.50439453	-2.25439453	-1.85449219	+26.67480469	-9.99755859	-19.09423828	+2788
+1458241360.18619990	+16.38281250	-1.56445313	-0.66796875	+10.21728516	-15.20507813	-40.42968750	+5172	+16.45312500	+0.72949219	+0.23730469	-14.08447266	-26.47705078	+25.46630859	+4888	+13.51318359	-2.23242188	-1.85009766	+26.58691406	-9.95361328	-19.00634766	+2796
+1458241360.19030000	+16.39599609	-1.56005859	-0.66796875	+10.04150391	-15.18310547	-40.36376953	+5172	+16.47070313	+0.72070313	+0.24609375	-14.87548828	-26.38916016	+25.83984375	+4912	+13.52636719	-2.21923828	-1.85009766	+26.45507813	-9.93164063	-18.91845703	+2800
+1458241360.19450000	+16.40039063	-1.56005859	-0.66357422	+9.88769531	-15.18310547	-40.31982422	+5176	+16.48388672	+0.71630859	+0.25927734	-15.66650391	-26.32324219	+26.23535156	+4932	+13.53515625	-2.20605469	-1.85009766	+26.32324219	-9.84375000	-18.80859375	+2804
+1458241360.19870000	+16.40917969	-1.55566406	-0.64599609	+9.71191406	-15.27099609	-40.29785156	+5184	+16.49707031	+0.70312500	+0.28125000	-16.56738281	-26.32324219	+26.67480469	+4960	+13.54833984	-2.19726563	-1.85449219	+26.14746094	-9.77783203	-18.72070313	+2808
+1458241360.20280000	+16.41796875	-1.55566406	-0.62841797	+9.55810547	-15.35888672	-40.31982422	+5192	+16.51464844	+0.68994141	+0.30322266	-17.46826172	-26.32324219	+27.09228516	+4984	+13.55712891	-2.19726563	-1.85449219	+25.92773438	-9.71191406	-18.65478516	+2808
+1458241360.20700000	+16.42236328	-1.55566406	-0.61962891	+9.38232422	-15.38085938	-40.34179688	+5204	+16.53222656	+0.68115234	+0.32519531	-18.36914063	-26.32324219	+27.50976563	+5012	+13.56591797	-2.19726563	-1.86767578	+25.70800781	-9.58007813	-18.54492188	+2808
+1458241360.21110010	+16.43115234	-1.55126953	-0.60644531	+9.25048828	-15.44677734	-40.36376953	+5216	+16.54541016	+0.66796875	+0.34716797	-19.27001953	-26.32324219	+27.92724609	+5036	+13.57910156	-2.19726563	-1.87646484	+25.48828125	-9.47021484	-18.45703125	+2812
+1458241360.21530010	+16.43554688	-1.55126953	-0.59326172	+9.11865234	-15.51269531	-40.38574219	+5232	+16.56298828	+0.65917969	+0.36474609	-20.14892578	-26.27929688	+28.36669922	+5060	+13.58789063	-2.19726563	-1.88964844	+25.26855469	-9.33837891	-18.34716797	+2812
+1458241360.21950010	+16.43994141	-1.54687500	-0.58447266	+8.98681641	-15.55664063	-40.42968750	+5252	+16.57177734	+0.65039063	+0.38232422	-21.04980469	-26.23535156	+28.80615234	+5084	+13.59667969	-2.19726563	-1.90722656	+25.04882813	-9.18457031	-18.23730469	+2812
+1458241360.22359990	+16.43994141	-1.54687500	-0.57128906	+8.85498047	-15.62255859	-40.45166016	+5272	+16.58056641	+0.64160156	+0.40429688	-21.95068359	-26.21337891	+29.26757813	+5108	+13.60546875	-2.20166016	-1.92041016	+24.82910156	-9.05273438	-18.12744141	+2812
+1458241360.22779990	+16.43994141	-1.54248047	-0.55810547	+8.72314453	-15.68847656	-40.49560547	+5296	+16.58935547	+0.62402344	+0.42626953	-22.89550781	-26.19140625	+29.72900391	+5136	+13.61425781	-2.20166016	-1.93359375	+24.60937500	-8.94287109	-18.03955078	+2812
+1458241360.23200010	+16.44433594	-1.54248047	-0.54492188	+8.56933594	-15.77636719	-40.51757813	+5324	+16.60253906	+0.60644531	+0.44384766	-23.86230469	-26.10351563	+30.16845703	+5160	+13.62304688	-2.20166016	-1.94238281	+24.38964844	-8.85498047	-17.97363281	+2808
+1458241360.23610000	+16.45312500	-1.53369141	-0.52734375	+8.50341797	-15.88623047	-40.53955078	+5352	+16.61572266	+0.59765625	+0.46142578	-24.71923828	-26.03759766	+30.62988281	+5184	+13.63623047	-2.19726563	-1.94677734	+24.21386719	-8.81103516	-17.90771484	+2808
+1458241360.24029990	+16.45751953	-1.52929688	-0.50537109	+8.39355469	-16.01806641	-40.56152344	+5376	+16.62890625	+0.58007813	+0.47460938	-25.62011719	-25.97167969	+31.06933594	+5208	+13.64501953	-2.19726563	-1.95556641	+24.03808594	-8.74511719	-17.84179688	+2804
+1458241360.24449990	+16.46630859	-1.52929688	-0.49658203	+8.26171875	-16.08398438	-40.56152344	+5404	+16.64208984	+0.56689453	+0.48339844	-26.52099609	-25.83984375	+31.48681641	+5232	+13.65380859	-2.19287109	-1.95996094	+23.86230469	-8.70117188	-17.75390625	+2804
+1458241360.24860000	+16.47509766	-1.52929688	-0.49218750	+8.17382813	-16.06201172	-40.53955078	+5432	+16.65087891	+0.55371094	+0.49218750	-27.35595703	-25.70800781	+31.88232422	+5256	+13.66699219	-2.18847656	-1.95996094	+23.75244141	-8.70117188	-17.73193359	+2800
+1458241360.25280000	+16.48388672	-1.52929688	-0.49658203	+8.04199219	-16.04003906	-40.49560547	+5452	+16.65966797	+0.53173828	+0.49218750	-28.25683594	-25.51025391	+32.29980469	+5280	+13.67578125	-2.17089844	-1.95556641	+23.70849609	-8.72314453	-17.66601563	+2800
+1458241360.25700000	+16.49267578	-1.52929688	-0.49658203	+7.91015625	-16.04003906	-40.40771484	+5476	+16.66845703	+0.50976563	+0.48779297	-29.13574219	-25.26855469	+32.71728516	+5300	+13.68896484	-2.15332031	-1.95117188	+23.62060547	-8.76708984	-17.62207031	+2804
+1458241360.26110010	+16.50146484	-1.52050781	-0.49218750	+7.84423828	-16.06201172	-40.34179688	+5496	+16.67285156	+0.49218750	+0.49218750	-30.05859375	-25.11474609	+33.17871094	+5324	+13.69775391	-2.13574219	-1.93798828	+23.59863281	-8.87695313	-17.60009766	+2808
+1458241360.26530000	+16.51025391	-1.52050781	-0.49218750	+7.73437500	-16.08398438	-40.25390625	+5516	+16.67724609	+0.47021484	+0.49658203	-30.95947266	-24.96093750	+33.64013672	+5348	+13.70654297	-2.11816406	-1.92480469	+23.55468750	-8.96484375	-17.60009766	+2816
+1458241360.26950000	+16.52343750	-1.52490234	-0.48779297	+7.62451172	-16.12792969	-40.16601563	+5532	+16.69042969	+0.44824219	+0.50097656	-31.88232422	-24.76318359	+34.10156250	+5372	+13.71972656	-2.10058594	-1.91162109	+23.51074219	-9.09667969	-17.57812500	+2820
+1458241360.27360010	+16.54101563	-1.52050781	-0.48339844	+7.58056641	-16.14990234	-40.07812500	+5544	+16.69921875	+0.42626953	+0.50537109	-32.80517578	-24.56542969	+34.54101563	+5396	+13.73291016	-2.07421875	-1.88964844	+23.53271484	-9.27246094	-17.60009766	+2832
+1458241360.27780010	+16.55859375	-1.52490234	-0.48339844	+7.49267578	-16.19384766	-39.99023438	+5556	+16.70800781	+0.40429688	+0.50537109	-33.75000000	-24.34570313	+35.00244141	+5416	+13.74169922	-2.05664063	-1.87207031	+23.51074219	-9.42626953	-17.60009766	+2844
+1458241360.28189990	+16.57177734	-1.52490234	-0.48779297	+7.38281250	-16.17187500	-39.90234375	+5564	+16.71240234	+0.37792969	+0.50097656	-34.69482422	-24.08203125	+35.44189453	+5440	+13.75488281	-2.03906250	-1.85449219	+23.51074219	-9.55810547	-17.60009766	+2852
+1458241360.28609990	+16.58056641	-1.52929688	-0.49218750	+7.33886719	-16.17187500	-39.79248047	+5572	+16.71240234	+0.35156250	+0.50097656	-35.66162109	-23.86230469	+35.92529297	+5464	+13.76367188	-2.01708984	-1.83691406	+23.48876953	-9.73388672	-17.62207031	+2864
+1458241360.29029990	+16.58935547	-1.52929688	-0.50097656	+7.27294922	-16.14990234	-39.66064453	+5580	+16.71679688	+0.32958984	+0.50097656	-36.62841797	-23.64257813	+36.38671875	+5484	+13.77246094	-1.99951172	-1.81933594	+23.46679688	-9.88769531	-17.62207031	+2876
+1458241360.29440000	+16.59814453	-1.52929688	-0.50097656	+7.20703125	-16.17187500	-39.55078125	+5584	+16.72558594	+0.30322266	+0.50537109	-37.59521484	-23.40087891	+36.87011719	+5504	+13.78564453	-1.98193359	-1.80615234	+23.46679688	-10.04150391	-17.62207031	+2888
+1458241360.29860000	+16.61132813	-1.52050781	-0.48779297	+7.20703125	-16.34765625	-39.48486328	+5592	+16.72998047	+0.28125000	+0.51416016	-38.58398438	-23.22509766	+37.44140625	+5528	+13.79443359	-1.96435547	-1.79736328	+23.42285156	-10.17333984	-17.64404297	+2900
+1458241360.30279990	+16.62451172	-1.52050781	-0.47021484	+7.22900391	-16.52343750	-39.44091797	+5596	+16.73437500	+0.25488281	+0.52734375	-39.59472656	-23.02734375	+37.99072266	+5552	+13.80761719	-1.95996094	-1.78417969	+23.31298828	-10.30517578	-17.64404297	+2912
+1458241360.30690000	+16.62890625	-1.52050781	-0.45263672	+7.22900391	-16.67724609	-39.41894531	+5600	+16.73876953	+0.22851563	+0.54052734	-40.60546875	-22.82958984	+38.51806641	+5572	+13.81640625	-1.95556641	-1.77978516	+23.22509766	-10.39306641	-17.66601563	+2920
+1458241360.31110000	+16.63769531	-1.51611328	-0.44384766	+7.22900391	-16.78710938	-39.39697266	+5608	+16.74316406	+0.20654297	+0.55371094	-41.59423828	-22.63183594	+39.04541016	+5596	+13.82958984	-1.95117188	-1.77539063	+23.09326172	-10.45898438	-17.66601563	+2924
+1458241360.31530000	+16.64208984	-1.51611328	-0.43066406	+7.20703125	-16.91894531	-39.35302734	+5616	+16.75195313	+0.18457031	+0.56250000	-42.56103516	-22.39013672	+39.57275391	+5616	+13.84277344	-1.95556641	-1.77099609	+22.93945313	-10.54687500	-17.68798828	+2932
+1458241360.31940010	+16.64208984	-1.51611328	-0.42187500	+7.20703125	-17.02880859	-39.35302734	+5624	+16.75634766	+0.16259766	+0.57128906	-43.52783203	-22.14843750	+40.07812500	+5636	+13.85595703	-1.95996094	-1.77978516	+22.78564453	-10.54687500	-17.66601563	+2936
+1458241360.32360010	+16.64208984	-1.51611328	-0.40429688	+7.25097656	-17.20458984	-39.35302734	+5632	+16.76074219	+0.14501953	+0.59326172	-44.49462891	-21.97265625	+40.67138672	+5656	+13.86474609	-1.96435547	-1.79296875	+22.60986328	-10.54687500	-17.64404297	+2944
+1458241360.32780000	+16.64208984	-1.51171875	-0.38671875	+7.29492188	-17.40234375	-39.37500000	+5648	+16.76513672	+0.12304688	+0.61083984	-45.46142578	-21.79687500	+41.26464844	+5680	+13.87353516	-1.97314453	-1.80615234	+22.41210938	-10.52490234	-17.62207031	+2948
+1458241360.33189990	+16.64208984	-1.50292969	-0.36035156	+7.36083984	-17.64404297	-39.39697266	+5664	+16.76513672	+0.10107422	+0.64160156	-46.45019531	-21.59912109	+41.90185547	+5700	+13.88671875	-1.98632813	-1.81494141	+22.19238281	-10.52490234	-17.62207031	+2952
+1458241360.33610010	+16.64208984	-1.49414063	-0.33398438	+7.42675781	-17.84179688	-39.44091797	+5684	+16.76953125	+0.07910156	+0.66796875	-47.43896484	-21.37939453	+42.51708984	+5724	+13.89550781	-1.99511719	-1.82373047	+22.01660156	-10.50292969	-17.62207031	+2956
+1458241360.34030010	+16.64208984	-1.49414063	-0.30761719	+7.49267578	-18.08349609	-39.48486328	+5700	+16.77392578	+0.05712891	+0.68994141	-48.42773438	-21.13769531	+43.11035156	+5748	+13.90869141	-2.00830078	-1.83691406	+21.77490234	-10.50292969	-17.62207031	+2956
+1458241360.34439990	+16.64648438	-1.48974609	-0.28125000	+7.55859375	-18.30322266	-39.52880859	+5724	+16.77832031	+0.03515625	+0.71630859	-49.41650391	-20.89599609	+43.70361328	+5772	+13.92187500	-2.02148438	-1.85009766	+21.55517578	-10.48095703	-17.62207031	+2960
+1458241360.34859990	+16.64648438	-1.48974609	-0.26367188	+7.60253906	-18.45703125	-39.57275391	+5744	+16.78271484	+0.00878906	+0.73828125	-50.40527344	-20.61035156	+44.29687500	+5796	+13.93505859	-2.03466797	-1.85888672	+21.35742188	-10.43701172	-17.62207031	+2960
+1458241360.35279990	+16.64208984	-1.48535156	-0.25048828	+7.66845703	-18.56689453	-39.59472656	+5768	+16.78710938	-0.00878906	+0.75585938	-51.37207031	-20.28076172	+44.86816406	+5816	+13.94384766	-2.04345703	-1.87207031	+21.20361328	-10.41503906	-17.60009766	+2956
+1458241360.35690000	+16.64208984	-1.48535156	-0.23291016	+7.75634766	-18.69873047	-39.61669922	+5792	+16.78710938	-0.02636719	+0.77783203	-52.33886719	-19.95117188	+45.46142578	+5836	+13.95263672	-2.04785156	-1.88085938	+21.02783203	-10.41503906	-17.57812500	+2952
+1458241360.36110000	+16.64208984	-1.47656250	-0.21972656	+7.84423828	-18.80859375	-39.63867188	+5816	+16.78710938	-0.05712891	+0.79980469	-53.41552734	-19.59960938	+46.07666016	+5860	+13.96582031	-2.05224609	-1.88525391	+20.89599609	-10.43701172	-17.57812500	+2944
+1458241360.36520000	+16.64208984	-1.47216797	-0.20214844	+7.95410156	-18.91845703	-39.63867188	+5840	+16.78271484	-0.08789063	+0.81738281	-54.49218750	-19.20410156	+46.66992188	+5884	+13.97460938	-2.05224609	-1.88964844	+20.80810547	-10.45898438	-17.57812500	+2940
+1458241360.36940000	+16.64648438	-1.46777344	-0.18896484	+8.06396484	-19.05029297	-39.63867188	+5864	+16.78710938	-0.11865234	+0.83496094	-55.56884766	-18.76464844	+47.24121094	+5908	+13.98339844	-2.05224609	-1.88085938	+20.67626953	-10.54687500	-17.60009766	+2936
+1458241360.37360000	+16.65087891	-1.45898438	-0.17578125	+8.19580078	-19.09423828	-39.61669922	+5888	+16.78710938	-0.16259766	+0.83935547	-56.66748047	-18.28125000	+47.74658203	+5928	+13.99218750	-2.04345703	-1.86767578	+20.65429688	-10.65673828	-17.60009766	+2936
+1458241360.37770010	+16.65966797	-1.45458984	-0.17138672	+8.30566406	-19.09423828	-39.57275391	+5908	+16.78710938	-0.18896484	+0.84375000	-57.72216797	-17.75390625	+48.20800781	+5948	+14.00537109	-2.03466797	-1.85888672	+20.61035156	-10.74462891	-17.57812500	+2936
+1458241360.38190010	+16.66406250	-1.45458984	-0.17138672	+8.41552734	-19.09423828	-39.52880859	+5928	+16.79150391	-0.21972656	+0.83935547	-58.77685547	-17.20458984	+48.62548828	+5964	+14.00976563	-2.02587891	-1.84570313	+20.58837891	-10.85449219	-17.57812500	+2936
+1458241360.38610010	+16.66845703	-1.44580078	-0.17138672	+8.56933594	-19.02832031	-39.46289063	+5944	+16.78710938	-0.25927734	+0.83935547	-59.91943359	-16.65527344	+49.06494141	+5984	+14.01855469	-2.01269531	-1.83251953	+20.58837891	-10.96435547	-17.57812500	+2944
+1458241360.39019990	+16.67724609	-1.43701172	-0.17578125	+8.72314453	-18.96240234	-39.37500000	+5960	+16.78271484	-0.29882813	+0.83496094	-61.06201172	-16.06201172	+49.48242188	+6004	+14.02734375	-1.99511719	-1.81933594	+20.63232422	-11.07421875	-17.55615234	+2948
+1458241360.39439990	+16.68164063	-1.42822266	-0.18017578	+8.89892578	-18.87451172	-39.28710938	+5972	+16.77832031	-0.33837891	+0.82617188	-62.20458984	-15.44677734	+49.83398438	+6020	+14.03173828	-1.97314453	-1.79736328	+20.69824219	-11.20605469	-17.55615234	+2960
+1458241360.39860010	+16.69482422	-1.41503906	-0.18896484	+9.16259766	-18.76464844	-39.13330078	+5980	+16.77392578	-0.38671875	+0.81738281	-63.39111328	-14.83154297	+50.22949219	+6040	+14.04052734	-1.95556641	-1.78417969	+20.74218750	-11.33789063	-17.55615234	+2968
+1458241360.40269990	+16.70361328	-1.40185547	-0.19335938	+9.40429688	-18.69873047	-39.02343750	+5988	+16.77392578	-0.42187500	+0.80419922	-64.51171875	-14.21630859	+50.53710938	+6056	+14.04492188	-1.94238281	-1.76220703	+20.76416016	-11.46972656	-17.55615234	+2980
+1458241360.40689990	+16.71240234	-1.39306641	-0.19775391	+9.62402344	-18.63281250	-38.93554688	+5992	+16.76953125	-0.45703125	+0.79101563	-65.61035156	-13.62304688	+50.82275391	+6072	+14.05371094	-1.92480469	-1.74902344	+20.80810547	-11.57958984	-17.55615234	+2992
+1458241360.41109990	+16.72558594	-1.37548828	-0.20654297	+9.93164063	-18.50097656	-38.82568359	+5996	+16.76953125	-0.49658203	+0.77783203	-66.77490234	-13.00781250	+51.10839844	+6088	+14.06250000	-1.91162109	-1.73583984	+20.83007813	-11.66748047	-17.55615234	+3004
+1458241360.41520000	+16.73437500	-1.36230469	-0.21972656	+10.19531250	-18.39111328	-38.75976563	+5996	+16.76513672	-0.53173828	+0.76025391	-67.89550781	-12.37060547	+51.32812500	+6108	+14.06689453	-1.89843750	-1.72265625	+20.85205078	-11.77734375	-17.53417969	+3016
+1458241360.41940000	+16.73876953	-1.34912109	-0.23291016	+10.43701172	-18.25927734	-38.67187500	+5992	+16.76074219	-0.56689453	+0.74707031	-69.01611328	-11.77734375	+51.54785156	+6124	+14.07568359	-1.88525391	-1.71386719	+20.87402344	-11.82128906	-17.51220703	+3028
+1458241360.42360000	+16.73876953	-1.33154297	-0.24169922	+10.72265625	-18.23730469	-38.64990234	+5992	+16.75195313	-0.60205078	+0.74267578	-70.13671875	-11.20605469	+51.85546875	+6136	+14.08007813	-1.87646484	-1.70947266	+20.85205078	-11.84326172	-17.51220703	+3036
+1458241360.42770000	+16.74316406	-1.31835938	-0.24169922	+11.00830078	-18.23730469	-38.64990234	+5988	+16.74755859	-0.62841797	+0.73388672	-71.21337891	-10.65673828	+52.09716797	+6152	+14.08447266	-1.87207031	-1.70947266	+20.83007813	-11.88720703	-17.51220703	+3048
+1458241360.43190000	+16.74755859	-1.30078125	-0.23730469	+11.31591797	-18.25927734	-38.69384766	+5984	+16.74755859	-0.65917969	+0.72949219	-72.29003906	-10.10742188	+52.31689453	+6164	+14.09326172	-1.86767578	-1.70947266	+20.78613281	-11.88720703	-17.51220703	+3056
+1458241360.43600010	+16.75195313	-1.29199219	-0.23291016	+11.55761719	-18.32519531	-38.73779297	+5980	+16.74316406	-0.68115234	+0.72949219	-73.32275391	-9.58007813	+52.62451172	+6176	+14.10205078	-1.86767578	-1.71386719	+20.69824219	-11.86523438	-17.53417969	+3060
+1458241360.44020010	+16.75634766	-1.27880859	-0.22412109	+11.79931641	-18.39111328	-38.84765625	+5980	+16.74755859	-0.69873047	+0.72949219	-74.33349609	-9.09667969	+52.88818359	+6184	+14.11083984	-1.87646484	-1.71826172	+20.58837891	-11.84326172	-17.53417969	+3068
+1458241360.44440010	+16.76074219	-1.26562500	-0.21533203	+12.08496094	-18.45703125	-38.97949219	+5980	+16.74755859	-0.72070313	+0.73828125	-75.34423828	-8.61328125	+53.17382813	+6200	+14.11962891	-1.88964844	-1.73144531	+20.43457031	-11.77734375	-17.53417969	+3080
+1458241360.44849990	+16.75634766	-1.25683594	-0.20654297	+12.30468750	-18.47900391	-39.08935547	+5984	+16.74316406	-0.73388672	+0.75146484	-76.31103516	-8.12988281	+53.48144531	+6212	+14.12841797	-1.90283203	-1.74462891	+20.25878906	-11.71142578	-17.55615234	+3088
+1458241360.45269990	+16.75634766	-1.24804688	-0.20214844	+12.52441406	-18.47900391	-39.22119141	+5988	+16.73876953	-0.75585938	+0.76025391	-77.27783203	-7.64648438	+53.76708984	+6228	+14.14160156	-1.91601563	-1.75781250	+20.10498047	-11.62353516	-17.57812500	+3096
+1458241360.45689990	+16.75634766	-1.23486328	-0.19335938	+12.78808594	-18.52294922	-39.35302734	+5996	+16.73437500	-0.77343750	+0.76025391	-78.24462891	-7.14111328	+53.98681641	+6240	+14.15039063	-1.92919922	-1.77539063	+19.95117188	-11.53564453	-17.60009766	+3100
+1458241360.46100000	+16.75634766	-1.23046875	-0.18017578	+12.98583984	-18.58886719	-39.48486328	+6004	+16.72998047	-0.78222656	+0.77783203	-79.10156250	-6.67968750	+54.33837891	+6248	+14.15917969	-1.94238281	-1.79296875	+19.77539063	-11.44775391	-17.62207031	+3104
+1458241360.46519990	+16.75634766	-1.21728516	-0.16259766	+13.20556641	-18.65478516	-39.63867188	+6016	+16.72998047	-0.79541016	+0.79101563	-79.98046875	-6.21826172	+54.68994141	+6260	+14.16796875	-1.95996094	-1.81054688	+19.59960938	-11.35986328	-17.66601563	+3108
+1458241360.46939990	+16.76074219	-1.20849609	-0.14062500	+13.44726563	-18.78662109	-39.81445313	+6028	+16.73437500	-0.80859375	+0.80419922	-80.83740234	-5.75683594	+54.97558594	+6272	+14.17675781	-1.97753906	-1.82373047	+19.40185547	-11.31591797	-17.73193359	+3112
+1458241360.47350000	+16.76953125	-1.19970703	-0.12304688	+13.60107422	-18.78662109	-39.94628906	+6044	+16.73437500	-0.80859375	+0.81298828	-81.58447266	-5.31738281	+55.26123047	+6280	+14.18554688	-1.99072266	-1.83251953	+19.22607422	-11.29394531	-17.77587891	+3112
+1458241360.47770000	+16.77392578	-1.19531250	-0.11425781	+13.75488281	-18.74267578	-40.03417969	+6056	+16.73437500	-0.83056641	+0.82177734	-82.39746094	-4.85595703	+55.54687500	+6288	+14.19873047	-2.00390625	-1.84130859	+19.09423828	-11.27197266	-17.84179688	+3112
+1458241360.48190000	+16.77392578	-1.18652344	-0.10107422	+13.90869141	-18.69873047	-40.16601563	+6072	+16.73437500	-0.85253906	+0.82177734	-83.23242188	-4.39453125	+55.72265625	+6300	+14.20312500	-2.01708984	-1.84570313	+18.94042969	-11.27197266	-17.90771484	+3108
+1458241360.48600010	+16.77832031	-1.18652344	-0.10107422	+13.99658203	-18.58886719	-40.23193359	+6084	+16.72558594	-0.85253906	+0.81738281	-83.86962891	-3.93310547	+55.94238281	+6304	+14.21630859	-2.02148438	-1.85009766	+18.83056641	-11.29394531	-17.97363281	+3108
+1458241360.49020000	+16.77832031	-1.17333984	-0.10107422	+14.12841797	-18.45703125	-40.29785156	+6100	+16.72119141	-0.87451172	+0.81738281	-84.59472656	-3.49365234	+56.14013672	+6312	+14.22070313	-2.02148438	-1.85449219	+18.78662109	-11.31591797	-18.01757813	+3104
+1458241360.49440000	+16.78710938	-1.16455078	-0.09667969	+14.26025391	-18.36914063	-40.34179688	+6112	+16.72119141	-0.89648438	+0.80419922	-85.31982422	-3.05419922	+56.25000000	+6316	+14.22509766	-2.01269531	-1.84570313	+18.76464844	-11.42578125	-18.08349609	+3104
+1458241360.49850010	+16.79150391	-1.15576172	-0.09228516	+14.32617188	-18.23730469	-40.36376953	+6120	+16.71679688	-0.89648438	+0.79541016	-85.86914063	-2.61474609	+56.42578125	+6320	+14.23388672	-2.00390625	-1.83691406	+18.74267578	-11.55761719	-18.17138672	+3104
+1458241360.50270010	+16.80029297	-1.14697266	-0.09228516	+14.41406250	-18.06152344	-40.38574219	+6128	+16.71679688	-0.91845703	+0.78662109	-86.50634766	-2.21923828	+56.57958984	+6324	+14.23828125	-1.99511719	-1.82373047	+18.74267578	-11.71142578	-18.23730469	+3108
+1458241360.50690010	+16.80908203	-1.14257813	-0.09667969	+14.47998047	-17.88574219	-40.40771484	+6136	+16.71679688	-0.94042969	+0.76904297	-87.16552734	-1.82373047	+56.68945313	+6332	+14.24707031	-1.98632813	-1.80615234	+18.72070313	-11.84326172	-18.32519531	+3112
+1458241360.51099990	+16.81787109	-1.13818359	-0.10546875	+14.50195313	-17.60009766	-40.38574219	+6140	+16.71240234	-0.94921875	+0.74707031	-87.64892578	-1.45019531	+56.68945313	+6336	+14.25146484	-1.97314453	-1.79296875	+18.74267578	-12.01904297	-18.41308594	+3120
+1458241360.51519990	+16.83105469	-1.12939453	-0.12304688	+14.56787109	-17.27050781	-40.36376953	+6144	+16.70800781	-0.97119141	+0.71630859	-88.19824219	-1.07666016	+56.68945313	+6340	+14.26025391	-1.95996094	-1.77539063	+18.78662109	-12.19482422	-18.47900391	+3128
+1458241360.51930000	+16.83984375	-1.12060547	-0.14501953	+14.61181641	-16.91894531	-40.34179688	+6144	+16.70361328	-0.99755859	+0.68554688	-88.76953125	-0.70312500	+56.68945313	+6348	+14.26464844	-1.93798828	-1.76220703	+18.85253906	-12.37060547	-18.56689453	+3140
+1458241360.52350000	+16.84863281	-1.10742188	-0.16699219	+14.65576172	-16.52343750	-40.31982422	+6140	+16.69482422	-1.00634766	+0.66796875	-89.20898438	-0.37353516	+56.77734375	+6348	+14.26904297	-1.92041016	-1.74902344	+18.89648438	-12.52441406	-18.65478516	+3152
+1458241360.52769990	+16.85742188	-1.10302734	-0.18457031	+14.67773438	-16.14990234	-40.34179688	+6136	+16.69042969	-1.01953125	+0.65039063	-89.64843750	-0.04394531	+56.84326172	+6352	+14.27343750	-1.90283203	-1.73144531	+18.94042969	-12.67822266	-18.74267578	+3164
+1458241360.53180000	+16.86621094	-1.09423828	-0.19775391	+14.69970703	-15.86425781	-40.36376953	+6128	+16.69042969	-1.03710938	+0.63281250	-90.08789063	+0.28564453	+56.90917969	+6356	+14.27783203	-1.88964844	-1.71826172	+18.98437500	-12.83203125	-18.83056641	+3176
+1458241360.53600000	+16.87939453	-1.08984375	-0.21093750	+14.72167969	-15.51269531	-40.40771484	+6116	+16.69042969	-1.04150391	+0.61083984	-90.43945313	+0.59326172	+56.93115234	+6356	+14.28222656	-1.87207031	-1.70507813	+19.00634766	-12.98583984	-18.91845703	+3188
+1458241360.54020000	+16.89257813	-1.08544922	-0.21972656	+14.72167969	-15.20507813	-40.47363281	+6104	+16.69042969	-1.05029297	+0.58447266	-90.81298828	+0.90087891	+56.93115234	+6360	+14.29101563	-1.86767578	-1.69189453	+18.98437500	-13.13964844	-19.02832031	+3200
+1458241360.54430010	+16.89697266	-1.08105469	-0.23730469	+14.72167969	-14.85351563	-40.56152344	+6092	+16.69482422	-1.05908203	+0.57568359	-91.18652344	+1.16455078	+57.01904297	+6360	+14.29980469	-1.86328125	-1.68750000	+18.96240234	-13.22753906	-19.13818359	+3208
+1458241360.54850010	+16.90136719	-1.08105469	-0.25048828	+14.72167969	-14.47998047	-40.69335938	+6080	+16.69482422	-1.06347656	+0.56250000	-91.47216797	+1.42822266	+57.10693359	+6360	+14.30419922	-1.86328125	-1.68750000	+18.89648438	-13.27148438	-19.24804688	+3216
+1458241360.55270000	+16.91015625	-1.08105469	-0.26367188	+14.72167969	-14.19433594	-40.84716797	+6068	+16.69482422	-1.06347656	+0.55371094	-91.75781250	+1.71386719	+57.17285156	+6360	+14.31298828	-1.86767578	-1.68750000	+18.83056641	-13.31542969	-19.35791016	+3228
+1458241360.55679990	+16.91015625	-1.07666016	-0.26806641	+14.72167969	-13.93066406	-41.00097656	+6056	+16.69482422	-1.06347656	+0.55810547	-92.02148438	+1.97753906	+57.32666016	+6360	+14.31738281	-1.87207031	-1.69189453	+18.74267578	-13.31542969	-19.46777344	+3236
+1458241360.56100010	+16.90576172	-1.07666016	-0.25488281	+14.72167969	-13.82080078	-41.19873047	+6052	+16.69482422	-1.05908203	+0.56250000	-92.24121094	+2.21923828	+57.50244141	+6360	+14.32177734	-1.88085938	-1.70068359	+18.63281250	-13.29345703	-19.57763672	+3244
+1458241360.56520010	+16.90136719	-1.08105469	-0.23730469	+14.69970703	-13.71093750	-41.41845703	+6048	+16.69921875	-1.05029297	+0.57128906	-92.43896484	+2.46093750	+57.67822266	+6360	+14.33056641	-1.89843750	-1.71386719	+18.45703125	-13.24951172	-19.70947266	+3252
+1458241360.56929990	+16.90136719	-1.08544922	-0.22851563	+14.65576172	-13.57910156	-41.61621094	+6052	+16.70361328	-1.04589844	+0.58886719	-92.63671875	+2.65869141	+57.89794922	+6364	+14.33935547	-1.92041016	-1.72265625	+18.28125000	-13.18359375	-19.84130859	+3264
+1458241360.57349990	+16.90576172	-1.08984375	-0.21533203	+14.67773438	-13.44726563	-41.81396484	+6052	+16.71240234	-1.03271484	+0.59765625	-92.81250000	+2.85644531	+58.02978516	+6364	+14.34814453	-1.94238281	-1.73583984	+18.10546875	-13.09570313	-19.97314453	+3272
+1458241360.57769990	+16.90576172	-1.08984375	-0.20654297	+14.67773438	-13.29345703	-42.01171875	+6056	+16.72119141	-1.02832031	+0.60205078	-92.98828125	+3.03222656	+58.11767578	+6364	+14.35693359	-1.96435547	-1.75341797	+17.90771484	-13.00781250	-20.08300781	+3280
+1458241360.58180000	+16.90136719	-1.08984375	-0.20654297	+14.65576172	-13.11767578	-42.16552734	+6064	+16.72119141	-1.02392578	+0.61523438	-93.16406250	+3.20800781	+58.31542969	+6364	+14.36132813	-1.99072266	-1.76660156	+17.73193359	-12.91992188	-20.19287109	+3288
+1458241360.58600000	+16.89697266	-1.08984375	-0.19775391	+14.67773438	-13.00781250	-42.31933594	+6076	+16.72119141	-1.01513672	+0.63281250	-93.31787109	+3.36181641	+58.49121094	+6368	+14.37011719	-2.01269531	-1.78417969	+17.57812500	-12.78808594	-20.30273438	+3296
+1458241360.59010000	+16.88818359	-1.09423828	-0.18896484	+14.65576172	-12.91992188	-42.45117188	+6092	+16.72119141	-1.00634766	+0.65039063	-93.47167969	+3.53759766	+58.64501953	+6372	+14.37451172	-2.03027344	-1.80175781	+17.44628906	-12.65625000	-20.41259766	+3300
+1458241360.59430000	+16.88818359	-1.09863281	-0.18017578	+14.63378906	-12.85400391	-42.53906250	+6108	+16.72119141	-0.99755859	+0.65478516	-93.62548828	+3.66943359	+58.73291016	+6372	+14.37890625	-2.04345703	-1.81054688	+17.31445313	-12.59033203	-20.50048828	+3300
+1458241360.59850000	+16.88818359	-1.09423828	-0.17578125	+14.67773438	-12.74414063	-42.58300781	+6120	+16.72558594	-0.98876953	+0.65478516	-93.75732422	+3.82324219	+58.77685547	+6372	+14.38330078	-2.05664063	-1.81933594	+17.20458984	-12.54638672	-20.56640625	+3300
+1458241360.60260010	+16.88818359	-1.09423828	-0.17138672	+14.72167969	-12.63427734	-42.62695313	+6136	+16.72998047	-0.98876953	+0.65478516	-93.93310547	+3.95507813	+58.79882813	+6372	+14.38769531	-2.06982422	-1.82812500	+17.11669922	-12.48046875	-20.65429688	+3296
+1458241360.60680010	+16.89257813	-1.09423828	-0.17578125	+14.76562500	-12.48046875	-42.60498047	+6152	+16.73437500	-0.98876953	+0.65478516	-94.13085938	+4.06494141	+58.84277344	+6372	+14.39208984	-2.08300781	-1.82812500	+17.02880859	-12.45849609	-20.72021484	+3296
+1458241360.61100010	+16.90136719	-1.08984375	-0.18896484	+14.80957031	-12.30468750	-42.56103516	+6168	+16.73437500	-0.98437500	+0.64160156	-94.30664063	+4.17480469	+58.77685547	+6372	+14.39648438	-2.08740234	-1.82812500	+17.00683594	-12.43652344	-20.76416016	+3292
+1458241360.61509990	+16.90576172	-1.08544922	-0.20214844	+14.85351563	-12.10693359	-42.45117188	+6180	+16.73437500	-0.98876953	+0.62841797	-94.50439453	+4.28466797	+58.68896484	+6372	+14.40087891	-2.08300781	-1.82812500	+17.02880859	-12.43652344	-20.78613281	+3288
+1458241360.61929990	+16.91455078	-1.08544922	-0.22412109	+14.87548828	-11.86523438	-42.29736328	+6192	+16.73437500	-0.99755859	+0.60205078	-94.74609375	+4.39453125	+58.51318359	+6376	+14.40087891	-2.07861328	-1.82373047	+17.07275391	-12.45849609	-20.80810547	+3288
+1458241360.62760000	+16.91894531	-1.07666016	-0.26806641	+15.00732422	-11.49169922	-41.98974609	+6208	+16.72558594	-1.01074219	+0.53613281	-95.16357422	+4.63623047	+58.16162109	+6388	+14.40527344	-2.06103516	-1.81054688	+17.18261719	-12.50244141	-20.83007813	+3288
+1458241360.63179990	+16.92773438	-1.06787109	-0.29443359	+15.09521484	-11.29394531	-41.79199219	+6212	+16.72998047	-1.02392578	+0.50976563	-95.40527344	+4.74609375	+58.00781250	+6392	+14.40966797	-2.05224609	-1.80175781	+17.24853516	-12.54638672	-20.83007813	+3292
+1458241360.64010000	+16.95410156	-1.05468750	-0.33398438	+15.29296875	-10.94238281	-41.39648438	+6208	+16.73437500	-1.04589844	+0.43945313	-95.82275391	+4.98779297	+57.59033203	+6404	+14.40966797	-2.03027344	-1.78417969	+17.38037109	-12.63427734	-20.83007813	+3300
+1458241360.64430000	+16.96728516	-1.05029297	-0.36035156	+15.40283203	-10.74462891	-41.19873047	+6200	+16.72998047	-1.05908203	+0.40869141	-96.04248047	+5.09765625	+57.39257813	+6408	+14.41406250	-2.02148438	-1.77539063	+17.46826172	-12.67822266	-20.83007813	+3308
+1458241360.64850000	+16.97607422	-1.04589844	-0.38671875	+15.49072266	-10.56884766	-40.97900391	+6188	+16.72998047	-1.07226563	+0.37353516	-96.21826172	+5.20751953	+57.19482422	+6416	+14.41406250	-2.01269531	-1.76660156	+17.51220703	-12.72216797	-20.83007813	+3312
+1458241360.65260000	+16.98486328	-1.04589844	-0.40869141	+15.57861328	-10.41503906	-40.80322266	+6176	+16.72998047	-1.08544922	+0.34277344	-96.41601563	+5.33935547	+56.99707031	+6420	+14.41406250	-2.00390625	-1.76220703	+17.57812500	-12.74414063	-20.80810547	+3320
+1458241360.65680000	+16.98925781	-1.04150391	-0.43066406	+15.66650391	-10.26123047	-40.62744141	+6164	+16.72558594	-1.09863281	+0.31201172	-96.59179688	+5.47119141	+56.84326172	+6424	+14.41845703	-1.99511719	-1.75781250	+17.64404297	-12.76611328	-20.80810547	+3324
+1458241360.66100000	+16.99365234	-1.03710938	-0.44824219	+15.77636719	-10.19531250	-40.49560547	+6148	+16.72998047	-1.10302734	+0.29882813	-96.67968750	+5.62500000	+56.79931641	+6424	+14.41845703	-1.98632813	-1.75341797	+17.68798828	-12.78808594	-20.80810547	+3332
+1458241360.66510010	+16.99804688	-1.03271484	-0.45703125	+15.88623047	-10.15136719	-40.42968750	+6128	+16.72558594	-1.10742188	+0.28564453	-96.78955078	+5.77880859	+56.77734375	+6424	+14.41845703	-1.98193359	-1.74902344	+17.73193359	-12.81005859	-20.80810547	+3340
+1458241360.67339990	+17.00683594	-1.03271484	-0.46582031	+16.06201172	-10.15136719	-40.36376953	+6092	+16.72998047	-1.12060547	+0.29003906	-96.87744141	+6.04248047	+56.88720703	+6420	+14.42285156	-1.97753906	-1.74462891	+17.77587891	-12.81005859	-20.83007813	+3352
+1458241360.67759990	+17.01123047	-1.03710938	-0.46142578	+16.14990234	-10.21728516	-40.40771484	+6080	+16.73437500	-1.11621094	+0.29443359	-96.89941406	+6.19628906	+56.93115234	+6416	+14.42285156	-1.97753906	-1.74902344	+17.79785156	-12.81005859	-20.85205078	+3356
+1458241360.68179990	+17.01123047	-1.04589844	-0.46142578	+16.21582031	-10.23925781	-40.45166016	+6064	+16.73437500	-1.11621094	+0.29882813	-96.89941406	+6.35009766	+57.01904297	+6416	+14.42724609	-1.98193359	-1.74902344	+17.77587891	-12.78808594	-20.87402344	+3364
+1458241360.68590000	+17.00683594	-1.05029297	-0.46142578	+16.28173828	-10.28320313	-40.49560547	+6056	+16.73437500	-1.11181641	+0.30761719	-96.85546875	+6.48193359	+57.10693359	+6416	+14.43164063	-1.99072266	-1.75781250	+17.75390625	-12.74414063	-20.89599609	+3372
+1458241360.69010000	+17.00244141	-1.05468750	-0.45703125	+16.34765625	-10.32714844	-40.58349609	+6048	+16.73437500	-1.10302734	+0.32080078	-96.78955078	+6.65771484	+57.23876953	+6416	+14.43603516	-1.99951172	-1.76660156	+17.68798828	-12.67822266	-20.93994141	+3380
+1458241360.69429990	+16.99365234	-1.05908203	-0.45263672	+16.41357422	-10.39306641	-40.67138672	+6044	+16.73876953	-1.09863281	+0.33837891	-96.70166016	+6.83349609	+57.41455078	+6420	+14.43603516	-2.00830078	-1.77539063	+17.64404297	-12.63427734	-20.96191406	+3392
+1458241360.69840000	+16.98925781	-1.06347656	-0.44824219	+16.50146484	-10.48095703	-40.75927734	+6044	+16.73876953	-1.08544922	+0.35595703	-96.61376953	+7.00927734	+57.56835938	+6420	+14.44042969	-2.03027344	-1.79736328	+17.51220703	-12.52441406	-21.02783203	+3400
+1458241360.70260000	+16.98486328	-1.06787109	-0.43945313	+16.58935547	-10.59082031	-40.86914063	+6044	+16.74316406	-1.08105469	+0.37792969	-96.50390625	+7.20703125	+57.74414063	+6420	+14.44482422	-2.05224609	-1.81494141	+17.40234375	-12.43652344	-21.11572266	+3412
+1458241360.70680000	+16.98046875	-1.07226563	-0.43066406	+16.67724609	-10.70068359	-41.00097656	+6052	+16.74755859	-1.07226563	+0.39550781	-96.41601563	+7.40478516	+57.89794922	+6420	+14.44921875	-2.07421875	-1.83251953	+17.27050781	-12.34863281	-21.18164063	+3420
+1458241360.71510000	+16.96728516	-1.08105469	-0.42187500	+16.94091797	-10.89843750	-41.28662109	+6068	+16.75195313	-1.05908203	+0.41308594	-96.21826172	+7.80029297	+58.05175781	+6420	+14.46240234	-2.14013672	-1.88525391	+16.89697266	-12.15087891	-21.40136719	+3436
+1458241360.71930000	+16.96289063	-1.08105469	-0.42626953	+17.07275391	-10.94238281	-41.37451172	+6080	+16.75195313	-1.05468750	+0.41748047	-96.10839844	+8.02001953	+58.09570313	+6420	+14.46679688	-2.16210938	-1.90283203	+16.76513672	-12.08496094	-21.48925781	+3440
+1458241360.72340010	+16.95410156	-1.08544922	-0.43066406	+17.29248047	-10.98632813	-41.48437500	+6096	+16.75634766	-1.04589844	+0.41748047	-95.99853516	+8.23974609	+58.11767578	+6420	+14.47119141	-2.17968750	-1.92480469	+16.65527344	-12.01904297	-21.55517578	+3444
+1458241360.72760010	+16.94531250	-1.08105469	-0.44384766	+17.49023438	-10.98632813	-41.55029297	+6112	+16.75634766	-1.04589844	+0.41748047	-95.91064453	+8.48144531	+58.11767578	+6416	+14.47119141	-2.19287109	-1.93798828	+16.61132813	-11.99707031	-21.62109375	+3444
+1458241360.73180010	+16.94531250	-1.07666016	-0.45263672	+17.66601563	-11.00830078	-41.57226563	+6124	+16.75634766	-1.05029297	+0.41308594	-95.84472656	+8.72314453	+58.07373047	+6416	+14.47119141	-2.20166016	-1.94677734	+16.56738281	-12.01904297	-21.68701172	+3440
+1458241360.74009990	+16.95410156	-1.06787109	-0.48779297	+18.06152344	-10.89843750	-41.50634766	+6152	+16.76074219	-1.05908203	+0.37353516	-95.75683594	+9.22851563	+57.81005859	+6416	+14.47119141	-2.20166016	-1.94238281	+16.58935547	-12.12890625	-21.75292969	+3436
+1458241360.74420000	+16.95849609	-1.06347656	-0.50976563	+18.23730469	-10.81054688	-41.46240234	+6160	+16.76074219	-1.06787109	+0.34716797	-95.71289063	+9.44824219	+57.63427734	+6420	+14.47119141	-2.19726563	-1.93798828	+16.63330078	-12.21679688	-21.77490234	+3432
+1458241360.75260000	+16.96728516	-1.05029297	-0.57568359	+18.58886719	-10.45898438	-41.26464844	+6168	+16.76074219	-1.08544922	+0.28125000	-95.71289063	+9.90966797	+57.12890625	+6424	+14.47119141	-2.18408203	-1.92919922	+16.78710938	-12.37060547	-21.81884766	+3436
+1458241360.75670000	+16.97607422	-1.04589844	-0.60644531	+18.78662109	-10.28320313	-41.15478516	+6168	+16.76074219	-1.09863281	+0.24609375	-95.71289063	+10.12939453	+56.86523438	+6428	+14.47119141	-2.17089844	-1.92041016	+16.87500000	-12.45849609	-21.84082031	+3436
+1458241360.76090000	+16.98046875	-1.03710938	-0.63281250	+18.94042969	-10.15136719	-41.06689453	+6164	+16.75634766	-1.11181641	+0.21093750	-95.73486328	+10.34912109	+56.62353516	+6428	+14.47119141	-2.16210938	-1.91601563	+16.96289063	-12.52441406	-21.84082031	+3440
+1458241360.76920010	+16.99365234	-1.02832031	-0.67236328	+19.27001953	-9.97558594	-41.00097656	+6140	+16.76074219	-1.12939453	+0.15380859	-95.71289063	+10.70068359	+56.18408203	+6428	+14.46679688	-2.14892578	-1.90283203	+17.11669922	-12.65625000	-21.88476563	+3448
+1458241360.77340010	+17.00244141	-1.02832031	-0.69433594	+19.40185547	-9.86572266	-40.97900391	+6124	+16.76074219	-1.13378906	+0.12744141	-95.69091797	+10.85449219	+55.96435547	+6424	+14.46679688	-2.14013672	-1.89843750	+17.18261719	-12.72216797	-21.90673828	+3452
+1458241360.77760000	+17.01123047	-1.02392578	-0.71191406	+19.55566406	-9.71191406	-40.97900391	+6108	+16.76513672	-1.13818359	+0.10107422	-95.69091797	+11.00830078	+55.74462891	+6420	+14.46679688	-2.13574219	-1.89404297	+17.24853516	-12.81005859	-21.92871094	+3456
+1458241360.78169990	+17.01123047	-1.01513672	-0.73388672	+19.73144531	-9.55810547	-41.00097656	+6088	+16.76074219	-1.14257813	+0.07910156	-95.64697266	+11.14013672	+55.56884766	+6416	+14.46679688	-2.13134766	-1.88964844	+17.33642578	-12.85400391	-21.95068359	+3460
+1458241360.78590010	+17.01123047	-1.01513672	-0.75146484	+19.86328125	-9.47021484	-41.04492188	+6072	+16.76074219	-1.14697266	+0.06591797	-95.62500000	+11.25000000	+55.41503906	+6412	+14.46679688	-2.12695313	-1.88964844	+17.40234375	-12.89794922	-21.99462891	+3460
+1458241360.79010010	+17.01123047	-1.01074219	-0.76464844	+19.97314453	-9.38232422	-41.13281250	+6052	+16.76074219	-1.14257813	+0.04833984	-95.55908203	+11.38183594	+55.26123047	+6408	+14.46240234	-2.12695313	-1.88964844	+17.46826172	-12.94189453	-22.03857422	+3464
+1458241360.79419990	+17.00683594	-1.01074219	-0.77343750	+20.10498047	-9.29443359	-41.24267578	+6036	+16.76074219	-1.13818359	+0.03955078	-95.47119141	+11.49169922	+55.15136719	+6404	+14.46240234	-2.12695313	-1.88964844	+17.51220703	-12.94189453	-22.08251953	+3468
+1458241360.80259990	+16.99365234	-1.01074219	-0.78222656	+20.32470703	-9.22851563	-41.55029297	+6000	+16.76074219	-1.12060547	+0.04394531	-95.27343750	+11.66748047	+55.08544922	+6388	+14.45800781	-2.14453125	-1.90722656	+17.55615234	-12.91992188	-22.21435547	+3476
+1458241360.80670000	+16.98925781	-1.00634766	-0.78222656	+20.45654297	-9.20654297	-41.74804688	+5988	+16.76074219	-1.11181641	+0.04394531	-95.14160156	+11.75537109	+55.04150391	+6384	+14.45800781	-2.15771484	-1.92041016	+17.53417969	-12.87597656	-22.30224609	+3480
+1458241360.81090000	+16.98486328	-1.00634766	-0.78662109	+20.54443359	-9.16259766	-41.92382813	+5976	+16.76513672	-1.09863281	+0.04833984	-95.03173828	+11.79931641	+54.99755859	+6376	+14.45800781	-2.18408203	-1.94238281	+17.46826172	-12.78808594	-22.39013672	+3488
+1458241360.81510000	+16.97607422	-1.00634766	-0.78662109	+20.65429688	-9.09667969	-42.12158203	+5972	+16.76513672	-1.08984375	+0.04833984	-94.92187500	+11.84326172	+54.95361328	+6372	+14.45800781	-2.20605469	-1.96435547	+17.40234375	-12.67822266	-22.50000000	+3492
+1458241360.82340000	+16.95849609	-1.00634766	-0.80859375	+20.83007813	-8.94287109	-42.45117188	+5968	+16.76074219	-1.06787109	+0.04394531	-94.72412109	+11.93115234	+54.84375000	+6360	+14.45361328	-2.26318359	-2.02148438	+17.22656250	-12.39257813	-22.67578125	+3504
+1458241360.82750010	+16.94091797	-1.00634766	-0.81298828	+20.91796875	-8.87695313	-42.64892578	+5972	+16.75634766	-1.05908203	+0.04394531	-94.61425781	+11.97509766	+54.82177734	+6356	+14.44921875	-2.28955078	-2.05664063	+17.13867188	-12.21679688	-22.78564453	+3508
+1458241360.83590010	+16.92773438	-1.01074219	-0.82617188	+21.07177734	-8.81103516	-42.97851563	+5984	+16.75634766	-1.03271484	+0.03955078	-94.39453125	+12.01904297	+54.73388672	+6344	+14.44482422	-2.33789063	-2.10937500	+17.00683594	-11.97509766	-22.96142578	+3504
+1458241360.83999990	+16.92773438	-1.01074219	-0.83496094	+21.13769531	-8.74511719	-43.11035156	+5988	+16.75634766	-1.02832031	+0.03515625	-94.32861328	+12.01904297	+54.68994141	+6340	+14.44482422	-2.35986328	-2.13134766	+16.96289063	-11.88720703	-23.04931641	+3500
+1458241360.84419990	+16.92333984	-1.01513672	-0.84814453	+21.18164063	-8.65722656	-43.24218750	+6000	+16.75634766	-1.02392578	+0.02197266	-94.26269531	+12.01904297	+54.60205078	+6336	+14.44042969	-2.37744141	-2.14892578	+16.91894531	-11.82128906	-23.11523438	+3496
+1458241360.85250000	+16.92333984	-1.01513672	-0.88769531	+21.33544922	-8.41552734	-43.37402344	+6020	+16.75195313	-1.01953125	-0.00878906	-94.24072266	+11.97509766	+54.40429688	+6328	+14.43603516	-2.39501953	-2.17968750	+16.98486328	-11.71142578	-23.22509766	+3480
+1458241360.86089990	+16.92773438	-1.01953125	-0.94482422	+21.46728516	-8.15185547	-43.41796875	+6028	+16.75195313	-1.02832031	-0.05273438	-94.24072266	+11.93115234	+54.16259766	+6320	+14.43164063	-2.39062500	-2.19287109	+17.18261719	-11.71142578	-23.33496094	+3460
+1458241360.86500000	+16.93212891	-1.02392578	-0.96679688	+21.53320313	-8.04199219	-43.43994141	+6032	+16.74755859	-1.03271484	-0.07470703	-94.26269531	+11.90917969	+54.05273438	+6316	+14.43164063	-2.38623047	-2.19726563	+17.31445313	-11.73339844	-23.40087891	+3452
+1458241360.87340000	+16.95410156	-1.02832031	-1.01953125	+21.68701172	-7.82226563	-43.46191406	+6024	+16.74755859	-1.05029297	-0.12304688	-94.32861328	+11.82128906	+53.78906250	+6312	+14.42724609	-2.37744141	-2.19287109	+17.55615234	-11.86523438	-23.51074219	+3436
+1458241360.87750010	+16.97167969	-1.03271484	-1.05029297	+21.75292969	-7.71240234	-43.46191406	+6012	+16.74755859	-1.05908203	-0.15380859	-94.39453125	+11.77734375	+53.63525391	+6308	+14.42724609	-2.37304688	-2.19287109	+17.68798828	-11.95312500	-23.55468750	+3432
+1458241360.88590000	+16.98925781	-1.04589844	-1.12060547	+21.88476563	-7.40478516	-43.43994141	+5988	+16.74755859	-1.08984375	-0.22851563	-94.52636719	+11.66748047	+53.28369141	+6304	+14.42724609	-2.35986328	-2.19287109	+17.99560547	-12.06298828	-23.68652344	+3424
+1458241360.89000010	+16.99804688	-1.05029297	-1.15136719	+21.95068359	-7.29492188	-43.43994141	+5972	+16.74755859	-1.10302734	-0.26367188	-94.59228516	+11.57958984	+53.10791016	+6300	+14.42285156	-2.35546875	-2.19726563	+18.12744141	-12.10693359	-23.75244141	+3424
+1458241360.89420010	+17.00683594	-1.05468750	-1.18652344	+22.03857422	-7.18505859	-43.46191406	+5952	+16.74755859	-1.11621094	-0.30322266	-94.65820313	+11.51367188	+52.95410156	+6296	+14.42285156	-2.35107422	-2.20166016	+18.28125000	-12.12890625	-23.81835938	+3420
+1458241360.89829990	+17.01123047	-1.05908203	-1.21728516	+22.12646484	-7.11914063	-43.52783203	+5932	+16.74755859	-1.13378906	-0.34277344	-94.72412109	+11.42578125	+52.75634766	+6292	+14.42285156	-2.34667969	-2.21044922	+18.39111328	-12.15087891	-23.88427734	+3420
+1458241360.90669990	+17.02441406	-1.08544922	-1.27001953	+22.21435547	-6.98730469	-43.70361328	+5884	+16.75195313	-1.16015625	-0.42187500	-94.81201172	+11.22802734	+52.49267578	+6276	+14.42285156	-2.36865234	-2.23242188	+18.52294922	-12.17285156	-24.06005859	+3424
+1458241360.91080000	+17.02880859	-1.09863281	-1.29638672	+22.23632813	-6.94335938	-43.83544922	+5864	+16.75195313	-1.17333984	-0.46142578	-94.85595703	+11.07421875	+52.38281250	+6272	+14.41845703	-2.38623047	-2.25439453	+18.52294922	-12.08496094	-24.16992188	+3428
+1458241360.91500000	+17.02880859	-1.11181641	-1.31835938	+22.28027344	-6.94335938	-43.98925781	+5844	+16.75634766	-1.18212891	-0.49658203	-94.85595703	+10.96435547	+52.29492188	+6264	+14.42285156	-2.40820313	-2.28076172	+18.50097656	-12.01904297	-24.25781250	+3432
+1458241360.91919990	+17.02441406	-1.12500000	-1.34912109	+22.34619141	-6.87744141	-44.12109375	+5828	+16.76074219	-1.19091797	-0.52734375	-94.85595703	+10.83251953	+52.22900391	+6256	+14.42285156	-2.43017578	-2.31591797	+18.47900391	-11.86523438	-24.34570313	+3440
+1458241360.92750000	+17.00244141	-1.16015625	-1.39746094	+22.36816406	-6.89941406	-44.56054688	+5812	+16.76513672	-1.19531250	-0.57128906	-94.79003906	+10.59082031	+52.29492188	+6240	+14.41845703	-2.49169922	-2.39941406	+18.32519531	-11.49169922	-24.56542969	+3452
+1458241360.93170000	+17.00244141	-1.17773438	-1.41943359	+22.36816406	-6.92138672	-44.78027344	+5804	+16.76953125	-1.19970703	-0.58886719	-94.74609375	+10.45898438	+52.33886719	+6228	+14.41845703	-2.52246094	-2.44335938	+18.21533203	-11.31591797	-24.67529297	+3460
+1458241360.93580010	+16.99804688	-1.19531250	-1.43701172	+22.41210938	-6.98730469	-45.04394531	+5804	+16.77832031	-1.19970703	-0.60644531	-94.70214844	+10.30517578	+52.42675781	+6224	+14.41406250	-2.56640625	-2.49169922	+18.08349609	-11.09619141	-24.80712891	+3468
+1458241360.94000010	+17.00244141	-1.21728516	-1.45019531	+22.43408203	-7.07519531	-45.30761719	+5804	+16.78271484	-1.20410156	-0.61962891	-94.68017578	+10.17333984	+52.49267578	+6216	+14.41845703	-2.60595703	-2.53564453	+17.95166016	-10.89843750	-24.93896484	+3472
+1458241360.94420000	+16.99804688	-1.24365234	-1.46777344	+22.43408203	-7.09716797	-45.54931641	+5808	+16.79150391	-1.21289063	-0.64160156	-94.65820313	+10.04150391	+52.53662109	+6212	+14.41845703	-2.64111328	-2.57958984	+17.81982422	-10.70068359	-25.07080078	+3476
+1458241360.94829990	+16.99365234	-1.26562500	-1.49414063	+22.43408203	-7.07519531	-45.76904297	+5816	+16.79589844	-1.21728516	-0.65917969	-94.63623047	+9.86572266	+52.60253906	+6208	+14.41845703	-2.68505859	-2.63232422	+17.70996094	-10.45898438	-25.20263672	+3484
+1458241360.95670010	+16.99804688	-1.30957031	-1.55566406	+22.43408203	-7.05322266	-46.14257813	+5840	+16.80908203	-1.23925781	-0.70312500	-94.61425781	+9.60205078	+52.71240234	+6208	+14.41406250	-2.74658203	-2.72460938	+17.55615234	-10.08544922	-25.44433594	+3488
+1458241360.96079990	+16.99804688	-1.32714844	-1.58642578	+22.45605469	-7.05322266	-46.34033203	+5852	+16.81347656	-1.24804688	-0.73388672	-94.63623047	+9.47021484	+52.73437500	+6208	+14.41406250	-2.77734375	-2.76416016	+17.51220703	-9.93164063	-25.57617188	+3488
+1458241360.96919990	+17.02001953	-1.38427734	-1.64794922	+22.43408203	-7.09716797	-46.69189453	+5876	+16.83105469	-1.30078125	-0.79541016	-94.79003906	+9.18457031	+52.75634766	+6216	+14.41406250	-2.82568359	-2.82568359	+17.42431641	-9.73388672	-25.86181641	+3484
+1458241360.97330000	+17.03759766	-1.41064453	-1.68750000	+22.43408203	-7.03125000	-46.82373047	+5888	+16.83984375	-1.33154297	-0.83935547	-94.89990234	+9.03076172	+52.71240234	+6224	+14.41845703	-2.84765625	-2.85205078	+17.42431641	-9.68994141	-25.99365234	+3484
+1458241360.98160000	+17.06835938	-1.45898438	-1.77978516	+22.43408203	-6.83349609	-47.02148438	+5900	+16.85742188	-1.39746094	-0.93164063	-95.16357422	+8.74511719	+52.58056641	+6236	+14.42724609	-2.87841797	-2.89599609	+17.51220703	-9.62402344	-26.23535156	+3480
+1458241360.99000000	+17.08593750	-1.51171875	-1.89843750	+22.41210938	-6.52587891	-47.10937500	+5912	+16.86621094	-1.47216797	-1.03710938	-95.47119141	+8.45947266	+52.36083984	+6252	+14.43164063	-2.90039063	-2.93994141	+17.64404297	-9.58007813	-26.47705078	+3476
+1458241360.99410010	+17.10351563	-1.53808594	-1.95556641	+22.41210938	-6.43798828	-47.15332031	+5908	+16.87500000	-1.51611328	-1.09423828	-95.64697266	+8.32763672	+52.25097656	+6256	+14.44042969	-2.91357422	-2.96191406	+17.70996094	-9.60205078	-26.58691406	+3476
+1458241360.99830010	+17.12548828	-1.56445313	-2.00390625	+22.39013672	-6.37207031	-47.24121094	+5900	+16.88818359	-1.56005859	-1.14697266	-95.82275391	+8.19580078	+52.18505859	+6264	+14.44482422	-2.92675781	-2.97509766	+17.75390625	-9.64599609	-26.74072266	+3476
+1458241361.00250010	+17.14306641	-1.59960938	-2.05224609	+22.34619141	-6.30615234	-47.35107422	+5888	+16.89697266	-1.60400391	-1.19970703	-95.97656250	+8.04199219	+52.09716797	+6268	+14.45361328	-2.94433594	-2.99267578	+17.77587891	-9.66796875	-26.89453125	+3476
+1458241361.00659990	+17.16064453	-1.63037109	-2.10498047	+22.32421875	-6.21826172	-47.46093750	+5880	+16.90576172	-1.64794922	-1.25244141	-96.13037109	+7.88818359	+52.00927734	+6272	+14.46240234	-2.96191406	-3.01904297	+17.81982422	-9.66796875	-27.04833984	+3480
+1458241361.01079990	+17.16943359	-1.66113281	-2.16210938	+22.25830078	-6.06445313	-47.54882813	+5868	+16.91015625	-1.69189453	-1.30517578	-96.30615234	+7.71240234	+51.94335938	+6280	+14.46679688	-2.98388672	-3.04101563	+17.81982422	-9.66796875	-27.22412109	+3484
+1458241361.01500010	+17.18701172	-1.69189453	-2.22363281	+22.21435547	-5.91064453	-47.61474609	+5856	+16.91894531	-1.72705078	-1.35791016	-96.43798828	+7.55859375	+51.85546875	+6284	+14.47998047	-3.01025391	-3.06738281	+17.79785156	-9.66796875	-27.39990234	+3488
+1458241361.02329990	+17.20019531	-1.75781250	-2.33349609	+22.12646484	-5.71289063	-47.87841797	+5828	+16.93212891	-1.80615234	-1.45898438	-96.70166016	+7.25097656	+51.76757813	+6292	+14.48876953	-3.06738281	-3.14648438	+17.73193359	-9.49218750	-27.75146484	+3500
+1458241361.02749990	+17.20898438	-1.79736328	-2.37744141	+22.03857422	-5.69091797	-48.09814453	+5816	+16.94091797	-1.83691406	-1.50732422	-96.76757813	+7.09716797	+51.74560547	+6292	+14.49316406	-3.10693359	-3.18603516	+17.60009766	-9.40429688	-27.97119141	+3508
+1458241361.03160000	+17.22216797	-1.84130859	-2.41699219	+21.97265625	-5.66894531	-48.33984375	+5808	+16.95410156	-1.86767578	-1.55126953	-96.83349609	+6.92138672	+51.72363281	+6296	+14.50634766	-3.15087891	-3.23437500	+17.51220703	-9.29443359	-28.19091797	+3520
+1458241361.03580000	+17.23095703	-1.88525391	-2.45214844	+21.86279297	-5.69091797	-48.60351563	+5796	+16.96728516	-1.89843750	-1.58642578	-96.89941406	+6.74560547	+51.81152344	+6296	+14.51074219	-3.19921875	-3.28271484	+17.35839844	-9.16259766	-28.43261719	+3528
+1458241361.04000000	+17.24414063	-1.93359375	-2.48730469	+21.77490234	-5.69091797	-48.91113281	+5792	+16.98486328	-1.92480469	-1.62158203	-96.94335938	+6.54785156	+51.89941406	+6296	+14.51953125	-3.25634766	-3.33544922	+17.16064453	-9.03076172	-28.71826172	+3540
+1458241361.04410000	+17.24853516	-1.97753906	-2.52685547	+21.70898438	-5.64697266	-49.21875000	+5792	+16.99365234	-1.95117188	-1.65673828	-96.96533203	+6.37207031	+51.98730469	+6300	+14.52832031	-3.31347656	-3.39257813	+16.98486328	-8.83300781	-29.00390625	+3552
+1458241361.04830000	+17.25292969	-2.02148438	-2.56640625	+21.64306641	-5.62500000	-49.54833984	+5800	+17.00683594	-1.97314453	-1.68750000	-96.98730469	+6.15234375	+52.05322266	+6300	+14.53271484	-3.37939453	-3.45849609	+16.76513672	-8.61328125	-29.28955078	+3564
+1458241361.05240010	+17.25732422	-2.06982422	-2.60156250	+21.55517578	-5.64697266	-49.85595703	+5808	+17.02001953	-2.00390625	-1.72265625	-97.00927734	+5.95458984	+52.11914063	+6304	+14.53710938	-3.44091797	-3.52001953	+16.56738281	-8.41552734	-29.57519531	+3576
+1458241361.06080010	+17.27929688	-2.16650391	-2.67187500	+21.40136719	-5.73486328	-50.58105469	+5832	+17.05078125	-2.06103516	-1.79736328	-97.07519531	+5.53710938	+52.31689453	+6308	+14.55029297	-3.56835938	-3.64306641	+16.17187500	-8.06396484	-30.21240234	+3596
+1458241361.06489990	+17.28369141	-2.22363281	-2.69824219	+21.33544922	-5.82275391	-50.97656250	+5852	+17.06835938	-2.09619141	-1.82812500	-97.11914063	+5.31738281	+52.47070313	+6312	+14.55468750	-3.63427734	-3.70458984	+15.97412109	-7.88818359	-30.56396484	+3604
+1458241361.06909990	+17.30126953	-2.27636719	-2.72460938	+21.26953125	-5.91064453	-51.39404297	+5872	+17.09033203	-2.12695313	-1.86328125	-97.14111328	+5.07568359	+52.60253906	+6316	+14.56347656	-3.70019531	-3.75732422	+15.77636719	-7.75634766	-30.93750000	+3612
+1458241361.07329990	+17.31445313	-2.32910156	-2.76416016	+21.24755859	-5.91064453	-51.76757813	+5896	+17.10791016	-2.16210938	-1.89404297	-97.18505859	+4.83398438	+52.73437500	+6320	+14.57226563	-3.76611328	-3.81445313	+15.62255859	-7.62451172	-31.28906250	+3620
+1458241361.08160000	+17.34960938	-2.43457031	-2.85644531	+21.20361328	-5.91064453	-52.42675781	+5948	+17.14746094	-2.25439453	-1.97753906	-97.40478516	+4.32861328	+52.93212891	+6336	+14.58984375	-3.88476563	-3.91113281	+15.31494141	-7.47070313	-32.01416016	+3628
+1458241361.08579990	+17.36279297	-2.48291016	-2.90917969	+21.20361328	-5.88867188	-52.77832031	+5976	+17.16064453	-2.30273438	-2.02587891	-97.49267578	+4.06494141	+52.97607422	+6344	+14.60302734	-3.94189453	-3.95947266	+15.20507813	-7.42675781	-32.38769531	+3632
+1458241361.09410000	+17.39794922	-2.60156250	-3.01025391	+21.15966797	-5.95458984	-53.39355469	+6020	+17.18701172	-2.41259766	-2.13574219	-97.77832031	+3.53759766	+53.06396484	+6364	+14.62500000	-4.03417969	-4.03417969	+15.09521484	-7.49267578	-33.09082031	+3628
+1458241361.10240010	+17.44628906	-2.71582031	-3.12011719	+21.18164063	-5.97656250	-53.94287109	+6048	+17.21777344	-2.53564453	-2.24121094	-98.08593750	+2.96630859	+53.28369141	+6380	+14.66015625	-4.12207031	-4.09130859	+15.02929688	-7.69042969	-33.81591797	+3624
+1458241361.10660000	+17.47265625	-2.77294922	-3.18164063	+21.20361328	-5.97656250	-54.25048828	+6056	+17.23095703	-2.60156250	-2.30273438	-98.26171875	+2.68066406	+53.32763672	+6392	+14.67773438	-4.17041016	-4.11328125	+15.00732422	-7.84423828	-34.23339844	+3620
+1458241361.11490010	+17.52539063	-2.89599609	-3.32226563	+21.20361328	-5.84472656	-54.73388672	+6064	+17.25292969	-2.73339844	-2.44775391	-98.63525391	+2.06542969	+53.28369141	+6412	+14.71728516	-4.24951172	-4.15722656	+15.02929688	-8.12988281	-34.95849609	+3608
+1458241361.11910010	+17.54736328	-2.95751953	-3.38818359	+21.22558594	-5.82275391	-54.99755859	+6060	+17.26171875	-2.79931641	-2.51806641	-98.78906250	+1.75781250	+53.30566406	+6420	+14.73486328	-4.28906250	-4.18359375	+15.07324219	-8.26171875	-35.31005859	+3604
+1458241361.12330010	+17.56933594	-3.02783203	-3.44970703	+21.20361328	-5.82275391	-55.26123047	+6056	+17.27050781	-2.86523438	-2.57958984	-98.96484375	+1.45019531	+53.34960938	+6428	+14.75244141	-4.33300781	-4.20996094	+15.05126953	-8.39355469	-35.68359375	+3600
+1458241361.12739990	+17.58691406	-3.08935547	-3.51562500	+21.20361328	-5.77880859	-55.54687500	+6044	+17.27490234	-2.93115234	-2.64550781	-99.09667969	+1.12060547	+53.39355469	+6436	+14.77001953	-4.37695313	-4.24072266	+15.05126953	-8.52539063	-36.05712891	+3596
+1458241361.13570000	+17.63964844	-3.21679688	-3.62548828	+21.22558594	-5.86669922	-56.20605469	+6012	+17.30566406	-3.05859375	-2.75976563	-99.36035156	+0.43945313	+53.59130859	+6452	+14.80957031	-4.47363281	-4.28906250	+15.05126953	-8.78906250	-36.91406250	+3588
+1458241361.13990000	+17.67041016	-3.28271484	-3.68261719	+21.22558594	-5.84472656	-56.55761719	+5996	+17.32324219	-3.11572266	-2.82128906	-99.44824219	+0.08789063	+53.67919922	+6456	+14.83154297	-4.53955078	-4.31982422	+14.98535156	-8.89892578	-37.37548828	+3588
+1458241361.14410000	+17.68798828	-3.34863281	-3.73095703	+21.24755859	-5.84472656	-56.93115234	+5976	+17.33642578	-3.16845703	-2.86523438	-99.53613281	-0.28564453	+53.83300781	+6460	+14.84912109	-4.60107422	-4.35937500	+14.91943359	-8.92089844	-37.81494141	+3588
+1458241361.14820000	+17.70117188	-3.41894531	-3.77929688	+21.22558594	-5.84472656	-57.34863281	+5964	+17.35400391	-3.22558594	-2.91796875	-99.60205078	-0.63720703	+53.94287109	+6464	+14.86230469	-4.67138672	-4.40771484	+14.83154297	-8.89892578	-38.25439453	+3592
+1458241361.15240000	+17.72314453	-3.48046875	-3.82763672	+21.24755859	-5.84472656	-57.76611328	+5948	+17.36718750	-3.27392578	-2.97070313	-99.64599609	-0.98876953	+54.03076172	+6472	+14.87548828	-4.74609375	-4.46044922	+14.72167969	-8.85498047	-38.69384766	+3596
+1458241361.15660000	+17.73632813	-3.54199219	-3.85839844	+21.29150391	-5.91064453	-58.20556641	+5936	+17.38476563	-3.32226563	-3.00585938	-99.66796875	-1.36230469	+54.22851563	+6472	+14.88867188	-4.81640625	-4.50878906	+14.65576172	-8.78906250	-39.15527344	+3600
+1458241361.16070010	+17.74951172	-3.60351563	-3.88476563	+21.31347656	-5.99853516	-58.68896484	+5928	+17.40673828	-3.37060547	-3.03222656	-99.71191406	-1.73583984	+54.47021484	+6476	+14.89746094	-4.89990234	-4.56591797	+14.50195313	-8.72314453	-39.66064453	+3608
+1458241361.16490010	+17.76269531	-3.66503906	-3.91113281	+21.35742188	-6.06445313	-59.19433594	+5924	+17.43310547	-3.41455078	-3.06298828	-99.71191406	-2.13134766	+54.71191406	+6476	+14.90185547	-4.98779297	-4.61865234	+14.34814453	-8.61328125	-40.18798828	+3616
+1458241361.17319990	+17.80224609	-3.79687500	-3.94628906	+21.42333984	-6.28417969	-60.29296875	+5924	+17.48583984	-3.50244141	-3.11132813	-99.73388672	-2.87841797	+55.21728516	+6480	+14.92382813	-5.17675781	-4.72851563	+14.01855469	-8.41552734	-41.28662109	+3632
+1458241361.17740010	+17.82421875	-3.86279297	-3.96826172	+21.46728516	-6.35009766	-60.79833984	+5932	+17.51220703	-3.54638672	-3.14208984	-99.75585938	-3.25195313	+55.41503906	+6484	+14.93261719	-5.26904297	-4.78564453	+13.86474609	-8.30566406	-41.81396484	+3644
+1458241361.18160010	+17.84179688	-3.92431641	-3.98583984	+21.51123047	-6.43798828	-61.34765625	+5948	+17.53857422	-3.59472656	-3.17285156	-99.77783203	-3.62548828	+55.63476563	+6484	+14.94140625	-5.36132813	-4.84277344	+13.73291016	-8.15185547	-42.34130859	+3656
+1458241361.18569990	+17.85498047	-3.99023438	-4.01220703	+21.55517578	-6.45996094	-61.83105469	+5968	+17.56494141	-3.63867188	-3.19921875	-99.79980469	-3.99902344	+55.85449219	+6488	+14.94580078	-5.45361328	-4.90869141	+13.57910156	-7.99804688	-42.84667969	+3672
+1458241361.18989990	+17.86376953	-4.05175781	-4.03417969	+21.57714844	-6.54785156	-62.31445313	+5992	+17.58691406	-3.69140625	-3.22998047	-99.84375000	-4.37255859	+56.07421875	+6492	+14.94580078	-5.53710938	-4.97021484	+13.49121094	-7.86621094	-43.35205078	+3684
+1458241361.19409990	+17.88574219	-4.11767578	-4.05175781	+21.59912109	-6.70166016	-62.81982422	+6012	+17.61328125	-3.74414063	-3.26074219	-99.90966797	-4.72412109	+56.27197266	+6492	+14.95898438	-5.62500000	-5.00976563	+13.38134766	-7.84423828	-43.90136719	+3692
+1458241361.19820000	+17.90771484	-4.18798828	-4.07373047	+21.64306641	-6.76757813	-63.28125000	+6036	+17.63525391	-3.80126953	-3.29589844	-99.99755859	-5.09765625	+56.49169922	+6496	+14.96777344	-5.70849609	-5.05810547	+13.27148438	-7.80029297	-44.42871094	+3704
+1458241361.20650010	+17.96044922	-4.33740234	-4.12646484	+21.66503906	-6.94335938	-64.20410156	+6088	+17.68359375	-3.92871094	-3.37060547	-100.21728516	-5.84472656	+56.88720703	+6504	+14.99414063	-5.87109375	-5.13720703	+13.07373047	-7.82226563	-45.48339844	+3720
+1458241361.21070000	+17.98681641	-4.42089844	-4.17919922	+21.62109375	-6.85546875	-64.57763672	+6116	+17.70117188	-4.00341797	-3.42333984	-100.37109375	-6.24023438	+56.95312500	+6512	+15.01171875	-5.94580078	-5.17675781	+13.02978516	-7.84423828	-45.94482422	+3732
+1458241361.21490000	+18.01318359	-4.50000000	-4.23193359	+21.57714844	-6.83349609	-64.90722656	+6140	+17.71875000	-4.08251953	-3.47607422	-100.56884766	-6.61376953	+57.04101563	+6520	+15.03369141	-6.00292969	-5.21191406	+13.05175781	-7.93212891	-46.36230469	+3736
+1458241361.21900010	+18.03955078	-4.58349609	-4.28466797	+21.55517578	-6.83349609	-65.23681641	+6156	+17.73193359	-4.16162109	-3.53759766	-100.76660156	-6.98730469	+57.08496094	+6528	+15.05126953	-6.06445313	-5.23828125	+13.02978516	-8.06396484	-46.82373047	+3736
+1458241361.22320010	+18.06152344	-4.66699219	-4.34179688	+21.46728516	-6.78955078	-65.56640625	+6168	+17.74072266	-4.24511719	-3.59912109	-100.96435547	-7.38281250	+57.17285156	+6532	+15.07324219	-6.12158203	-5.26464844	+13.02978516	-8.19580078	-47.26318359	+3736
+1458241361.22740010	+18.08789063	-4.75488281	-4.39892578	+21.40136719	-6.74560547	-65.89599609	+6176	+17.74951172	-4.32861328	-3.65625000	-101.18408203	-7.77832031	+57.26074219	+6540	+15.09082031	-6.17871094	-5.29101563	+13.05175781	-8.34960938	-47.68066406	+3736
+1458241361.23149990	+18.12304688	-4.84716797	-4.45605469	+21.35742188	-6.74560547	-66.26953125	+6180	+17.76269531	-4.41650391	-3.71337891	-101.40380859	-8.17382813	+57.39257813	+6548	+15.12158203	-6.23583984	-5.29980469	+13.05175781	-8.61328125	-48.16406250	+3732
+1458241361.23569990	+18.15820313	-4.93945313	-4.51318359	+21.29150391	-6.70166016	-66.59912109	+6172	+17.77148438	-4.50878906	-3.77050781	-101.64550781	-8.59130859	+57.45849609	+6560	+15.15234375	-6.29736328	-5.31738281	+13.05175781	-8.83300781	-48.60351563	+3728
+1458241361.24400000	+18.21972656	-5.12841797	-4.64941406	+21.18164063	-6.52587891	-67.30224609	+6144	+17.78906250	-4.68457031	-3.89355469	-102.08496094	-9.47021484	+57.63427734	+6580	+15.21386719	-6.41601563	-5.35693359	+13.07373047	-9.20654297	-49.50439453	+3712
+1458241361.24819990	+18.24609375	-5.22509766	-4.71533203	+21.09375000	-6.39404297	-67.67578125	+6124	+17.79785156	-4.77685547	-3.95507813	-102.32666016	-9.90966797	+57.70019531	+6592	+15.23583984	-6.47753906	-5.38330078	+13.07373047	-9.36035156	-49.94384766	+3704
+1458241361.25239990	+18.26806641	-5.31298828	-4.79003906	+21.07177734	-6.28417969	-68.02734375	+6100	+17.81103516	-4.86035156	-4.02099609	-102.50244141	-10.32714844	+57.76611328	+6604	+15.26220703	-6.54345703	-5.40527344	+13.05175781	-9.51416016	-50.40527344	+3692
+1458241361.25650000	+18.28564453	-5.40087891	-4.84277344	+21.02783203	-6.21826172	-68.44482422	+6072	+17.81982422	-4.94384766	-4.06933594	-102.72216797	-10.74462891	+57.91992188	+6612	+15.28857422	-6.60937500	-5.42724609	+13.07373047	-9.68994141	-50.88867188	+3684
+1458241361.26490000	+18.33398438	-5.56787109	-4.92187500	+21.11572266	-6.19628906	-69.45556641	+6004	+17.85058594	-5.09765625	-4.15722656	-103.05175781	-11.57958984	+58.31542969	+6628	+15.32812500	-6.77636719	-5.47998047	+12.91992188	-9.88769531	-51.96533203	+3668
+1458241361.26900010	+18.36035156	-5.64257813	-4.96142578	+21.22558594	-6.17431641	-70.00488281	+5972	+17.87695313	-5.17236328	-4.18359375	-103.20556641	-12.01904297	+58.64501953	+6632	+15.34570313	-6.85986328	-5.51074219	+12.87597656	-9.93164063	-52.51464844	+3664
+1458241361.27320000	+18.38671875	-5.72607422	-4.99658203	+21.29150391	-6.13037109	-70.57617188	+5944	+17.90771484	-5.25146484	-4.21435547	-103.38134766	-12.43652344	+58.88671875	+6636	+15.36328125	-6.95214844	-5.55468750	+12.78808594	-9.88769531	-53.06396484	+3660
+1458241361.27740000	+18.40869141	-5.80078125	-5.03613281	+21.40136719	-6.06445313	-71.14746094	+5916	+17.93847656	-5.31738281	-4.24511719	-103.51318359	-12.85400391	+59.15039063	+6640	+15.37646484	-7.05761719	-5.59863281	+12.67822266	-9.84375000	-53.63525391	+3656
+1458241361.28570010	+18.43066406	-5.93701172	-5.05810547	+21.64306641	-6.10839844	-72.35595703	+5880	+18.00439453	-5.44921875	-4.27587891	-103.75488281	-13.64501953	+59.83154297	+6640	+15.38525391	-7.25976563	-5.69091797	+12.43652344	-9.60205078	-54.79980469	+3656
+1458241361.29399990	+18.47021484	-6.05566406	-5.07128906	+22.01660156	-6.21826172	-73.63037109	+5868	+18.08349609	-5.57226563	-4.29345703	-103.99658203	-14.39208984	+60.60058594	+6640	+15.38964844	-7.46630859	-5.78759766	+12.23876953	-9.31640625	-56.00830078	+3664
+1458241361.30230000	+18.51416016	-6.17871094	-5.09326172	+22.36816406	-6.28417969	-74.83886719	+5876	+18.16699219	-5.70849609	-4.31982422	-104.30419922	-15.13916016	+61.30371094	+6632	+15.39404297	-7.67724609	-5.88867188	+11.97509766	-8.98681641	-57.17285156	+3684
+1458241361.30650000	+18.53613281	-6.24902344	-5.08886719	+22.54394531	-6.39404297	-75.49804688	+5892	+18.20654297	-5.77441406	-4.32861328	-104.45800781	-15.49072266	+61.67724609	+6632	+15.39404297	-7.78710938	-5.92382813	+11.84326172	-8.87695313	-57.81005859	+3696
+1458241361.31069990	+18.55810547	-6.32373047	-5.10644531	+22.60986328	-6.32812500	-76.02539063	+5912	+18.24609375	-5.84472656	-4.35058594	-104.61181641	-15.86425781	+61.94091797	+6628	+15.40283203	-7.89257813	-5.97656250	+11.73339844	-8.70117188	-58.29345703	+3712
+1458241361.31900000	+18.60205078	-6.47753906	-5.14160156	+22.78564453	-6.37207031	-77.05810547	+5960	+18.31640625	-5.98974609	-4.39892578	-104.94140625	-16.56738281	+62.46826172	+6628	+15.41601563	-8.07714844	-6.06005859	+11.51367188	-8.50341797	-59.30419922	+3736
+1458241361.32320000	+18.61962891	-6.55664063	-5.18115234	+22.80761719	-6.26220703	-77.45361328	+5992	+18.33837891	-6.06445313	-4.43408203	-105.11718750	-16.89697266	+62.64404297	+6628	+15.42919922	-8.16503906	-6.09521484	+11.42578125	-8.41552734	-59.76562500	+3748
+1458241361.32730010	+18.64160156	-6.64453125	-5.22070313	+22.80761719	-6.19628906	-77.84912109	+6020	+18.36474609	-6.15673828	-4.47363281	-105.33691406	-17.24853516	+62.79785156	+6632	+15.44238281	-8.23974609	-6.13037109	+11.35986328	-8.37158203	-60.20507813	+3756
+1458241361.33150010	+18.68115234	-6.74121094	-5.25585938	+22.82958984	-6.21826172	-78.26660156	+6044	+18.39111328	-6.24902344	-4.52197266	-105.57861328	-17.60009766	+62.92968750	+6636	+15.46875000	-8.33203125	-6.13916016	+11.25000000	-8.52539063	-60.71044922	+3764
+1458241361.33570000	+18.72070313	-6.85546875	-5.31298828	+22.71972656	-6.06445313	-78.59619141	+6068	+18.40869141	-6.35449219	-4.58349609	-105.84228516	-17.97363281	+62.95166016	+6644	+15.50390625	-8.41113281	-6.15673828	+11.16210938	-8.65722656	-61.12792969	+3768
+1458241361.33979990	+18.75585938	-6.96972656	-5.37890625	+22.58789063	-5.93261719	-78.90380859	+6084	+18.42626953	-6.45117188	-4.65380859	-106.06201172	-18.32519531	+62.97363281	+6652	+15.53906250	-8.48583984	-6.16992188	+11.09619141	-8.76708984	-61.52343750	+3764
+1458241361.34400010	+18.78662109	-7.08837891	-5.43603516	+22.47802734	-5.82275391	-79.25537109	+6096	+18.43945313	-6.54345703	-4.71533203	-106.25976563	-18.72070313	+62.99560547	+6660	+15.56982422	-8.56494141	-6.17871094	+11.00830078	-8.92089844	-61.94091797	+3760
+1458241361.35229990	+18.84814453	-7.33007813	-5.59423828	+22.12646484	-5.36132813	-79.71679688	+6104	+18.45263672	-6.75000000	-4.87792969	-106.67724609	-19.48974609	+62.81982422	+6684	+15.64892578	-8.70556641	-6.21386719	+10.83251953	-9.16259766	-62.57812500	+3732
+1458241361.35649990	+18.88769531	-7.45312500	-5.67773438	+21.97265625	-5.16357422	-79.93652344	+6096	+18.46142578	-6.85986328	-4.94824219	-106.94091797	-19.86328125	+62.79785156	+6692	+15.69287109	-8.77587891	-6.22265625	+10.76660156	-9.36035156	-62.95166016	+3712
+1458241361.36060000	+18.92724609	-7.58056641	-5.74365234	+21.81884766	-5.03173828	-80.26611328	+6080	+18.47460938	-6.97851563	-5.02294922	-107.24853516	-20.28076172	+62.77587891	+6700	+15.73242188	-8.85498047	-6.22705078	+10.67871094	-9.55810547	-63.34716797	+3692
+1458241361.36480000	+18.96240234	-7.70361328	-5.81396484	+21.66503906	-4.85595703	-80.59570313	+6056	+18.49218750	-7.08398438	-5.09765625	-107.49023438	-20.67626953	+62.73193359	+6708	+15.77197266	-8.93408203	-6.23144531	+10.56884766	-9.73388672	-63.76464844	+3668
+1458241361.36900000	+19.00634766	-7.83105469	-5.86669922	+21.53320313	-4.76806641	-80.99121094	+6028	+18.50976563	-7.19384766	-5.16357422	-107.73193359	-21.11572266	+62.77587891	+6712	+15.81152344	-9.01757813	-6.24023438	+10.48095703	-9.88769531	-64.18212891	+3640
+1458241361.37310000	+19.05468750	-7.96728516	-5.92382813	+21.35742188	-4.61425781	-81.38671875	+5992	+18.53173828	-7.30371094	-5.23828125	-107.97363281	-21.53320313	+62.75390625	+6716	+15.84667969	-9.10546875	-6.25781250	+10.34912109	-10.01953125	-64.57763672	+3616
+1458241361.37730000	+19.10302734	-8.08593750	-5.98974609	+21.26953125	-4.41650391	-81.78222656	+5948	+18.55371094	-7.40039063	-5.31298828	-108.14941406	-21.95068359	+62.73193359	+6716	+15.89062500	-9.19775391	-6.27978516	+10.21728516	-10.06347656	-64.99511719	+3584
+1458241361.38150000	+19.12939453	-8.19580078	-6.04687500	+21.15966797	-4.19677734	-82.13378906	+5904	+18.57568359	-7.50146484	-5.36132813	-108.36914063	-22.36816406	+62.84179688	+6712	+15.91259766	-9.28125000	-6.31933594	+10.15136719	-9.97558594	-65.34667969	+3560
+1458241361.38980010	+19.18652344	-8.38916016	-6.11718750	+21.13769531	-3.97705078	-83.07861328	+5816	+18.63720703	-7.69042969	-5.44482422	-108.80859375	-23.22509766	+63.12744141	+6696	+15.94775391	-9.48339844	-6.39404297	+9.84375000	-9.77783203	-66.29150391	+3512
+1458241361.39400010	+19.22167969	-8.48144531	-6.13476563	+21.15966797	-3.91113281	-83.58398438	+5776	+18.68115234	-7.79150391	-5.46240234	-109.09423828	-23.59863281	+63.43505859	+6684	+15.96093750	-9.58447266	-6.43798828	+9.71191406	-9.64599609	-66.77490234	+3488
+1458241361.40229990	+19.30078125	-8.64843750	-6.14794922	+21.33544922	-3.91113281	-84.77050781	+5708	+18.78662109	-7.97607422	-5.50195313	-109.59960938	-24.41162109	+64.00634766	+6644	+15.97412109	-9.80419922	-6.52148438	+9.44824219	-9.25048828	-67.87353516	+3452
+1458241361.40650010	+19.33154297	-8.72314453	-6.14355469	+21.42333984	-3.88916016	-85.36376953	+5684	+18.83496094	-8.05078125	-5.51513672	-109.79736328	-24.82910156	+64.31396484	+6624	+15.97412109	-9.91406250	-6.57861328	+9.31640625	-8.96484375	-68.40087891	+3444
+1458241361.41479990	+19.39746094	-8.85498047	-6.16552734	+21.64306641	-3.75732422	-86.37451172	+5644	+18.94042969	-8.20898438	-5.55908203	-110.17089844	-25.59814453	+64.81933594	+6580	+15.96972656	-10.13378906	-6.70605469	+9.00878906	-8.28369141	-69.36767578	+3444
+1458241361.42310000	+19.45458984	-8.96923828	-6.16552734	+21.90673828	-3.73535156	-87.38525391	+5640	+19.04150391	-8.38476563	-5.56787109	-110.72021484	-26.27929688	+65.50048828	+6536	+15.95214844	-10.35351563	-6.82470703	+8.70117188	-7.62451172	-70.31250000	+3472
+1458241361.42730000	+19.48095703	-9.03515625	-6.15234375	+21.99462891	-3.80126953	-87.91259766	+5648	+19.08984375	-8.46386719	-5.57666016	-110.96191406	-26.65283203	+65.80810547	+6512	+15.94335938	-10.44580078	-6.87744141	+8.59130859	-7.33886719	-70.79589844	+3492
+1458241361.43560000	+19.57324219	-9.19775391	-6.16992188	+22.10449219	-3.80126953	-88.90136719	+5672	+19.19531250	-8.63085938	-5.63378906	-111.37939453	-27.37792969	+66.24755859	+6460	+15.95654297	-10.65234375	-6.95654297	+8.28369141	-6.98730469	-71.71875000	+3536
+1458241361.44390010	+19.65234375	-9.37353516	-6.23144531	+22.10449219	-3.64746094	-89.69238281	+5696	+19.27880859	-8.81982422	-5.71289063	-111.79687500	-28.14697266	+66.48925781	+6412	+15.96972656	-10.87207031	-7.03564453	+7.84423828	-6.67968750	-72.57568359	+3584
+1458241361.44810010	+19.67871094	-9.47460938	-6.28857422	+21.97265625	-3.42773438	-89.93408203	+5712	+19.30957031	-8.91650391	-5.77001953	-112.01660156	-28.54248047	+66.51123047	+6396	+15.99169922	-10.97314453	-7.07958984	+7.66845703	-6.54785156	-72.86132813	+3604
+1458241361.45230010	+19.70507813	-9.60644531	-6.33691406	+21.77490234	-3.29589844	-90.19775391	+5724	+19.32714844	-9.03076172	-5.82714844	-112.28027344	-28.93798828	+66.53320313	+6380	+16.01367188	-11.05664063	-7.11035156	+7.49267578	-6.54785156	-73.16894531	+3616
+1458241361.45639990	+19.74462891	-9.74267578	-6.40283203	+21.57714844	-3.16406250	-90.48339844	+5732	+19.34912109	-9.14941406	-5.87988281	-112.56591797	-29.33349609	+66.55517578	+6364	+16.04882813	-11.15771484	-7.11914063	+7.27294922	-6.67968750	-73.52050781	+3624
+1458241361.46059990	+19.78417969	-9.88330078	-6.47753906	+21.33544922	-2.96630859	-90.70312500	+5736	+19.36669922	-9.26806641	-5.93701172	-112.85156250	-29.72900391	+66.57714844	+6348	+16.09277344	-11.24560547	-7.13232422	+7.07519531	-6.81152344	-73.80615234	+3624
+1458241361.46890000	+19.84570313	-10.19531250	-6.63134766	+20.76416016	-2.54882813	-91.23046875	+5716	+19.40625000	-9.51855469	-6.06884766	-113.44482422	-30.58593750	+66.53320313	+6320	+16.17187500	-11.45214844	-7.14111328	+6.59179688	-7.20703125	-74.44335938	+3604
+1458241361.47309990	+19.87207031	-10.36669922	-6.72802734	+20.41259766	-2.28515625	-91.40625000	+5692	+19.41503906	-9.65039063	-6.14794922	-113.68652344	-31.04736328	+66.44531250	+6308	+16.22460938	-11.55322266	-7.14550781	+6.35009766	-7.40478516	-74.70703125	+3580
+1458241361.47729990	+19.90283203	-10.53369141	-6.82910156	+20.08300781	-1.97753906	-91.58203125	+5660	+19.42822266	-9.78662109	-6.22705078	-113.97216797	-31.48681641	+66.33544922	+6296	+16.27294922	-11.65869141	-7.15429688	+6.10839844	-7.58056641	-74.94873047	+3548
+1458241361.48140000	+19.92041016	-10.70068359	-6.92138672	+19.73144531	-1.69189453	-91.75781250	+5620	+19.42822266	-9.92285156	-6.28857422	-114.32373047	-31.88232422	+66.33544922	+6284	+16.30810547	-11.75537109	-7.17187500	+5.84472656	-7.69042969	-75.16845703	+3508
+1458241361.48560000	+19.93798828	-10.85888672	-7.00927734	+19.42382813	-1.42822266	-91.93359375	+5576	+19.43701172	-10.05908203	-6.35009766	-114.63134766	-32.27783203	+66.29150391	+6272	+16.34765625	-11.84765625	-7.18505859	+5.62500000	-7.80029297	-75.38818359	+3468
+1458241361.48980000	+19.95117188	-11.01708984	-7.09716797	+19.11621094	-1.20849609	-92.10937500	+5524	+19.44580078	-10.17773438	-6.41162109	-114.93896484	-32.62939453	+66.26953125	+6260	+16.39160156	-11.94433594	-7.19824219	+5.38330078	-7.95410156	-75.60791016	+3424
+1458241361.49390010	+19.96875000	-11.17968750	-7.16748047	+18.78662109	-1.01074219	-92.32910156	+5464	+19.46337891	-10.30517578	-6.45996094	-115.26855469	-33.00292969	+66.33544922	+6244	+16.42236328	-12.03222656	-7.21142578	+5.18554688	-8.06396484	-75.82763672	+3376
+1458241361.49810000	+19.99951172	-11.33349609	-7.21582031	+18.54492188	-0.94482422	-92.65869141	+5392	+19.48974609	-10.42822266	-6.50390625	-115.57617188	-33.37646484	+66.44531250	+6220	+16.45312500	-12.12890625	-7.21142578	+4.94384766	-8.21777344	-76.17919922	+3332
+1458241361.50640010	+20.03906250	-11.57958984	-7.29492188	+18.21533203	-0.65917969	-93.33984375	+5252	+19.55126953	-10.64794922	-6.56542969	-116.23535156	-34.05761719	+66.81884766	+6172	+16.49267578	-12.33984375	-7.26855469	+4.52636719	-8.04199219	-76.79443359	+3244
+1458241361.51060010	+20.05664063	-11.68505859	-7.31689453	+18.10546875	-0.57128906	-93.66943359	+5184	+19.59082031	-10.75781250	-6.60058594	-116.49902344	-34.32128906	+66.92871094	+6148	+16.50146484	-12.43652344	-7.30371094	+4.35058594	-7.86621094	-77.12402344	+3204
+1458241361.51480010	+20.08740234	-11.77734375	-7.34326172	+18.06152344	-0.43945313	-93.97705078	+5116	+19.63916016	-10.83691406	-6.64013672	-116.67480469	-34.58496094	+67.01660156	+6116	+16.51904297	-12.53320313	-7.34765625	+4.19677734	-7.62451172	-77.43164063	+3164
+1458241361.51889990	+20.09619141	-11.86523438	-7.36083984	+17.99560547	-0.35156250	-94.24072266	+5060	+19.68310547	-10.92041016	-6.65771484	-116.91650391	-34.82666016	+67.21435547	+6084	+16.51464844	-12.60791016	-7.40917969	+4.06494141	-7.27294922	-77.67333984	+3136
+1458241361.52309990	+20.12255859	-11.93115234	-7.35205078	+18.01757813	-0.35156250	-94.63623047	+5016	+19.74462891	-10.99511719	-6.66210938	-117.13623047	-35.04638672	+67.47802734	+6056	+16.50146484	-12.69140625	-7.45751953	+3.93310547	-6.94335938	-78.00292969	+3108
+1458241361.52720000	+20.14453125	-11.99267578	-7.33447266	+18.06152344	-0.37353516	-95.03173828	+4980	+19.80615234	-11.07861328	-6.66210938	-117.44384766	-35.26611328	+67.80761719	+6024	+16.48388672	-12.78369141	-7.50146484	+3.75732422	-6.61376953	-78.37646484	+3092
+1458241361.53140000	+20.17529297	-12.05859375	-7.29931641	+18.10546875	-0.43945313	-95.51513672	+4952	+19.86328125	-11.16210938	-6.66210938	-117.75146484	-35.48583984	+68.13720703	+5996	+16.47509766	-12.88476563	-7.54541016	+3.60351563	-6.30615234	-78.77197266	+3080
+1458241361.53970000	+20.25000000	-12.19482422	-7.24218750	+18.21533203	-0.50537109	-96.41601563	+4928	+19.99072266	-11.32910156	-6.68408203	-118.27880859	-35.94726563	+68.59863281	+5924	+16.46191406	-13.07373047	-7.64208984	+3.31787109	-5.55908203	-79.54101563	+3080
+1458241361.54390000	+20.27197266	-12.24755859	-7.23779297	+18.28125000	-0.41748047	-96.78955078	+4924	+20.04785156	-11.40820313	-6.70166016	-118.49853516	-36.18896484	+68.75244141	+5888	+16.43994141	-13.16601563	-7.69921875	+3.14208984	-5.14160156	-79.87060547	+3096
+1458241361.54810000	+20.29394531	-12.30029297	-7.25976563	+18.34716797	-0.26367188	-97.03125000	+4928	+20.10498047	-11.48730469	-6.72802734	-118.65234375	-36.43066406	+68.86230469	+5852	+16.43115234	-13.24951172	-7.76953125	+2.98828125	-4.65820313	-80.09033203	+3124
+1458241361.55640010	+20.34667969	-12.45849609	-7.29052734	+18.32519531	-0.13183594	-97.58056641	+4948	+20.19726563	-11.68066406	-6.79394531	-119.13574219	-36.91406250	+68.97216797	+5776	+16.41357422	-13.44287109	-7.85302734	+2.52685547	-4.17480469	-80.68359375	+3176
+1458241361.56469990	+20.39501953	-12.67822266	-7.33007813	+18.08349609	-0.02197266	-98.19580078	+4976	+20.24560547	-11.91357422	-6.85986328	-119.83886719	-37.52929688	+69.19189453	+5704	+16.42236328	-13.62744141	-7.91015625	+2.10937500	-3.95507813	-81.25488281	+3224
+1458241361.56890010	+20.42578125	-12.80566406	-7.37402344	+17.95166016	+0.08789063	-98.50341797	+4984	+20.25878906	-12.04980469	-6.92138672	-120.19042969	-37.88085938	+69.19189453	+5672	+16.44433594	-13.74609375	-7.91894531	+1.82373047	-3.99902344	-81.62841797	+3248
+1458241361.57719990	+20.46533203	-13.11328125	-7.55419922	+17.46826172	+0.59326172	-98.76708984	+4988	+20.27636719	-12.31347656	-7.07519531	-120.69580078	-38.56201172	+68.95019531	+5604	+16.52343750	-13.96142578	-7.96728516	+1.29638672	-4.13085938	-82.02392578	+3256
+1458241361.58139990	+20.46533203	-13.27148438	-7.67285156	+17.18261719	+0.90087891	-98.81103516	+4980	+20.26318359	-12.43652344	-7.17187500	-120.87158203	-38.91357422	+68.68652344	+5576	+16.55859375	-14.07568359	-7.98925781	+0.96679688	-4.26269531	-82.22167969	+3244
+1458241361.58559990	+20.47412109	-13.42968750	-7.80029297	+16.91894531	+1.23046875	-98.83300781	+4960	+20.24560547	-12.55957031	-7.26416016	-121.09130859	-39.30908203	+68.48876953	+5548	+16.59375000	-14.17675781	-8.00683594	+0.70312500	-4.41650391	-82.37548828	+3224
+1458241361.58970000	+20.47412109	-13.60107422	-7.91015625	+16.58935547	+1.45019531	-98.89892578	+4928	+20.21923828	-12.71337891	-7.33886719	-121.50878906	-39.66064453	+68.40087891	+5516	+16.62890625	-14.26904297	-8.00683594	+0.41748047	-4.72412109	-82.55126953	+3196
+1458241361.59390000	+20.48730469	-13.78564453	-7.99365234	+16.23779297	+1.58203125	-99.07470703	+4880	+20.18847656	-12.86718750	-7.43554688	-121.88232422	-40.01220703	+68.26904297	+5488	+16.67285156	-14.37451172	-8.01123047	+0.08789063	-5.03173828	-82.74902344	+3152
+1458241361.60220000	+20.51367188	-14.14160156	-8.15625000	+15.66650391	+1.86767578	-99.53613281	+4748	+20.14013672	-13.13525391	-7.62451172	-122.43164063	-40.73730469	+67.96142578	+5424	+16.76513672	-14.59423828	-8.02441406	-0.48339844	-5.62500000	-83.21044922	+3032
+1458241361.60640000	+20.50488281	-14.30419922	-8.25732422	+15.35888672	+2.13134766	-99.66796875	+4676	+20.12255859	-13.26269531	-7.70361328	-122.71728516	-41.08886719	+67.87353516	+5392	+16.79150391	-14.69531250	-8.04638672	-0.76904297	-5.75683594	-83.40820313	+2968
+1458241361.61050010	+20.51367188	-14.45361328	-8.36718750	+15.13916016	+2.39501953	-99.75585938	+4596	+20.10937500	-13.38134766	-7.78710938	-122.93701172	-41.39648438	+67.74169922	+5360	+16.81787109	-14.79638672	-8.06396484	-1.05468750	-5.91064453	-83.60595703	+2904
+1458241361.61470010	+20.53125000	-14.57226563	-8.48583984	+14.98535156	+2.68066406	-99.79980469	+4508	+20.10058594	-13.49560547	-7.86621094	-123.17871094	-41.68212891	+67.65380859	+5324	+16.84863281	-14.89306641	-8.09472656	-1.29638672	-6.02050781	-83.80371094	+2848
+1458241361.61890010	+20.53125000	-14.69531250	-8.54736328	+14.76562500	+2.83447266	-99.90966797	+4416	+20.07421875	-13.60546875	-7.93652344	-123.44238281	-41.94580078	+67.56591797	+5292	+16.85742188	-14.96777344	-8.14306641	-1.49414063	-5.99853516	-83.89160156	+2792
+1458241361.62299990	+20.54882813	-14.78759766	-8.56933594	+14.67773438	+2.83447266	-100.19531250	+4320	+20.07861328	-13.69775391	-7.99804688	-123.64013672	-42.18750000	+67.54394531	+5256	+16.86621094	-15.03808594	-8.16503906	-1.64794922	-6.04248047	-84.19921875	+2736
+1458241361.63140010	+20.57519531	-14.96337891	-8.57812500	+14.50195313	+2.90039063	-100.85449219	+4144	+20.11376953	-13.87792969	-8.06396484	-124.27734375	-42.60498047	+67.87353516	+5176	+16.86621094	-15.18310547	-8.24853516	-1.91162109	-5.77880859	-84.74853516	+2644
+1458241361.63550000	+20.61474609	-15.03369141	-8.56054688	+14.52392578	+2.83447266	-101.22802734	+4064	+20.15771484	-13.97021484	-8.07275391	-124.62890625	-42.75878906	+68.18115234	+5132	+16.85302734	-15.26220703	-8.28369141	-2.06542969	-5.60302734	-85.12207031	+2600
+1458241361.63969990	+20.65429688	-15.06005859	-8.56494141	+14.63378906	+2.94433594	-101.53564453	+3988	+20.20605469	-14.03613281	-8.09033203	-124.82666016	-42.93457031	+68.37890625	+5084	+16.84863281	-15.35449219	-8.34960938	-2.17529297	-5.22949219	-85.49560547	+2572
+1458241361.64389990	+20.67626953	-15.07763672	-8.54296875	+14.67773438	+3.01025391	-101.82128906	+3924	+20.24560547	-14.09326172	-8.10351563	-125.00244141	-43.08837891	+68.55468750	+5040	+16.82226563	-15.42480469	-8.41552734	-2.24121094	-4.76806641	-85.80322266	+2544
+1458241361.64800000	+20.70703125	-15.08642578	-8.52099609	+14.78759766	+3.03222656	-102.08496094	+3876	+20.30273438	-14.13720703	-8.11669922	-125.11230469	-43.24218750	+68.73046875	+4992	+16.80029297	-15.47753906	-8.48583984	-2.24121094	-4.30664063	-86.06689453	+2520
+1458241361.65640000	+20.77294922	-15.14794922	-8.41552734	+14.85351563	+2.85644531	-102.81005859	+3824	+20.43017578	-14.26025391	-8.09912109	-125.68359375	-43.43994141	+69.43359375	+4900	+16.75634766	-15.56982422	-8.60009766	-2.28515625	-3.53759766	-86.59423828	+2496
+1458241361.66050000	+20.80371094	-15.16992188	-8.34960938	+14.91943359	+2.74658203	-103.18359375	+3812	+20.50488281	-14.32177734	-8.07714844	-126.01318359	-43.54980469	+69.89501953	+4852	+16.72998047	-15.61816406	-8.65283203	-2.32910156	-3.16406250	-86.90185547	+2500
+1458241361.66470000	+20.83447266	-15.20068359	-8.27490234	+14.96337891	+2.61474609	-103.62304688	+3816	+20.56640625	-14.38769531	-8.05957031	-126.32080078	-43.70361328	+70.29052734	+4804	+16.69482422	-15.68408203	-8.70556641	-2.41699219	-2.74658203	-87.25341797	+2524
+1458241361.66890000	+20.87402344	-15.23144531	-8.22656250	+15.05126953	+2.57080078	-104.04052734	+3828	+20.63232422	-14.45361328	-8.05078125	-126.60644531	-43.87939453	+70.66406250	+4752	+16.68164063	-15.76757813	-8.74072266	-2.52685547	-2.43896484	-87.67089844	+2552
+1458241361.67300010	+20.91357422	-15.27099609	-8.21777344	+15.05126953	+2.61474609	-104.30419922	+3840	+20.69384766	-14.52392578	-8.04199219	-126.87011719	-44.05517578	+70.99365234	+4704	+16.67285156	-15.83789063	-8.80224609	-2.59277344	-2.06542969	-87.86865234	+2588
+1458241361.68129990	+20.97949219	-15.40283203	-8.20458984	+14.96337891	+2.68066406	-104.80957031	+3872	+20.77294922	-14.67333984	-8.05957031	-127.39746094	-44.42871094	+71.47705078	+4604	+16.65087891	-15.97412109	-8.88134766	-2.90039063	-1.69189453	-88.37402344	+2656
+1458241361.68549990	+20.98828125	-15.49072266	-8.22656250	+14.76562500	+2.81250000	-104.98535156	+3892	+20.79052734	-14.73925781	-8.09033203	-127.61718750	-44.64843750	+71.60888672	+4556	+16.65966797	-16.03125000	-8.92968750	-3.01025391	-1.51611328	-88.43994141	+2684
+1458241361.68969990	+20.98388672	-15.62695313	-8.23974609	+14.47998047	+2.83447266	-105.22705078	+3912	+20.79052734	-14.85791016	-8.11230469	-128.03466797	-44.89013672	+71.80664063	+4512	+16.66406250	-16.08837891	-8.94726563	-3.16406250	-1.60400391	-88.59375000	+2700
+1458241361.69800000	+20.99267578	-15.93017578	-8.37597656	+13.90869141	+3.12011719	-105.57861328	+3928	+20.76416016	-15.10839844	-8.17382813	-128.91357422	-45.41748047	+72.15820313	+4428	+16.73876953	-16.27734375	-8.93408203	-3.62548828	-2.15332031	-89.03320313	+2716
+1458241361.70219990	+20.99267578	-16.09277344	-8.47265625	+13.62304688	+3.31787109	-105.68847656	+3920	+20.73339844	-15.23583984	-8.20898438	-129.35302734	-45.72509766	+72.29003906	+4396	+16.76074219	-16.37402344	-8.92529297	-3.93310547	-2.46093750	-89.27490234	+2708
+1458241361.71050000	+20.98828125	-16.44873047	-8.70556641	+12.96386719	+3.84521484	-105.84228516	+3864	+20.62792969	-15.47314453	-8.35839844	-129.96826172	-46.42822266	+72.09228516	+4356	+16.83105469	-16.56298828	-8.94287109	-4.50439453	-3.01025391	-89.56054688	+2652
+1458241361.71880010	+20.93554688	-16.85302734	-8.96923828	+12.10693359	+4.43847656	-105.95214844	+3792	+20.49609375	-15.74121094	-8.53417969	-130.60546875	-47.13134766	+71.76269531	+4332	+16.89257813	-16.73876953	-8.95605469	-5.09765625	-3.66943359	-89.60449219	+2580
+1458241361.72720000	+20.86083984	-17.19580078	-9.22851563	+11.44775391	+5.00976563	-106.06201172	+3708	+20.35107422	-15.98291016	-8.69677734	-131.19873047	-47.81250000	+71.49902344	+4312	+16.93212891	-16.92773438	-8.91650391	-5.73486328	-4.43847656	-90.02197266	+2516
+1458241361.73130010	+20.83447266	-17.34960938	-9.33398438	+11.16210938	+5.25146484	-106.14990234	+3660	+20.28955078	-16.10595703	-8.76708984	-131.57226563	-48.14208984	+71.45507813	+4308	+16.94531250	-17.02001953	-8.92089844	-6.02050781	-4.70214844	-90.19775391	+2484
+1458241361.73970010	+20.83007813	-17.58251953	-9.51416016	+10.92041016	+5.69091797	-106.45751953	+3556	+20.21923828	-16.29931641	-8.91650391	-132.03369141	-48.73535156	+71.30126953	+4288	+16.97607422	-17.21777344	-8.95605469	-6.50390625	-4.98779297	-90.65917969	+2428
+1458241361.74379990	+20.81250000	-17.67041016	-9.57128906	+10.78857422	+5.95458984	-106.61132813	+3504	+20.19287109	-16.37402344	-8.97802734	-132.20947266	-49.04296875	+71.25732422	+4276	+16.95849609	-17.28369141	-9.00000000	-6.70166016	-4.81201172	-90.81298828	+2408
+1458241361.75210000	+20.79492188	-17.78466797	-9.63720703	+10.65673828	+6.30615234	-106.96289063	+3404	+20.19287109	-16.48388672	-9.09228516	-132.40722656	-49.50439453	+71.16943359	+4244	+16.93212891	-17.42431641	-9.05273438	-6.98730469	-4.52636719	-91.40625000	+2364
+1458241361.75630000	+20.77734375	-17.81542969	-9.64160156	+10.59082031	+6.45996094	-107.16064453	+3356	+20.21484375	-16.54101563	-9.11865234	-132.62695313	-49.68017578	+71.34521484	+4216	+16.90576172	-17.47705078	-9.09667969	-7.05322266	-4.24072266	-91.66992188	+2348
+1458241361.76050000	+20.77734375	-17.81103516	-9.61523438	+10.67871094	+6.50390625	-107.40234375	+3304	+20.25878906	-16.58496094	-9.11425781	-132.89062500	-49.79003906	+71.69677734	+4192	+16.88378906	-17.52099609	-9.11425781	-7.07519531	-4.02099609	-92.06542969	+2328
+1458241361.76880000	+20.80371094	-17.76269531	-9.51855469	+10.98632813	+6.52587891	-108.03955078	+3224	+20.38183594	-16.62890625	-9.07470703	-133.50585938	-50.00976563	+72.66357422	+4148	+16.82226563	-17.62207031	-9.18017578	-7.05322266	-3.27392578	-92.98828125	+2304
+1458241361.77300000	+20.83007813	-17.74951172	-9.46582031	+11.09619141	+6.50390625	-108.36914063	+3188	+20.45654297	-16.65087891	-9.05273438	-133.76953125	-50.09765625	+73.14697266	+4128	+16.79150391	-17.67041016	-9.22851563	-7.03125000	-2.83447266	-93.42773438	+2300
+1458241361.77710010	+20.86523438	-17.74072266	-9.40869141	+11.22802734	+6.50390625	-108.72070313	+3164	+20.53564453	-16.68164063	-9.03955078	-134.05517578	-50.22949219	+73.58642578	+4100	+16.76074219	-17.71875000	-9.28564453	-7.00927734	-2.35107422	-93.84521484	+2300
+1458241361.78550000	+20.88720703	-17.69677734	-9.29882813	+11.40380859	+6.54785156	-109.31396484	+3144	+20.65869141	-16.73876953	-8.99560547	-134.62646484	-50.49316406	+74.44335938	+4036	+16.67724609	-17.78466797	-9.38232422	-6.96533203	-1.34033203	-94.59228516	+2328
+1458241361.79380010	+20.91357422	-17.69238281	-9.17578125	+11.55761719	+6.39404297	-109.97314453	+3160	+20.77734375	-16.80468750	-8.92968750	-135.46142578	-50.69091797	+75.58593750	+3976	+16.61572266	-17.85937500	-9.39111328	-6.98730469	-0.98876953	-95.47119141	+2380
+1458241361.80209990	+20.95751953	-17.74511719	-9.08789063	+11.64550781	+6.26220703	-110.67626953	+3196	+20.87841797	-16.91455078	-8.88134766	-136.47216797	-50.99853516	+76.81640625	+3912	+16.59814453	-17.95605469	-9.40869141	-7.05322266	-0.85693359	-96.21826172	+2448
+1458241361.81049990	+20.98828125	-17.86376953	-9.11425781	+11.60156250	+6.43798828	-111.22558594	+3232	+20.88720703	-17.05517578	-8.93408203	-137.21923828	-51.61376953	+77.43164063	+3852	+16.62890625	-18.10546875	-9.44384766	-7.25097656	-0.90087891	-96.81152344	+2508
+1458241361.81460000	+20.98388672	-17.97802734	-9.16699219	+11.42578125	+6.59179688	-111.44531250	+3252	+20.86523438	-17.15185547	-8.98242188	-137.57080078	-51.96533203	+77.58544922	+3828	+16.65087891	-18.18017578	-9.44384766	-7.42675781	-1.16455078	-97.03125000	+2524
+1458241361.82300000	+20.93554688	-18.26806641	-9.33398438	+10.96435547	+7.03125000	-111.81884766	+3272	+20.76855469	-17.34521484	-9.10986328	-138.31787109	-52.71240234	+77.78320313	+3792	+16.69921875	-18.34277344	-9.43066406	-7.82226563	-1.88964844	-97.42675781	+2528
+1458241361.83130000	+20.88281250	-18.58447266	-9.54052734	+10.48095703	+7.53662109	-112.19238281	+3248	+20.64550781	-17.55175781	-9.24609375	-139.17480469	-53.54736328	+78.06884766	+3776	+16.76074219	-18.53613281	-9.39550781	-8.30566406	-2.79052734	-97.88818359	+2508
+1458241361.83540010	+20.86962891	-18.78222656	-9.68994141	+10.23925781	+7.86621094	-112.41210938	+3228	+20.59716797	-17.65722656	-9.33837891	-139.50439453	-54.03076172	+78.15673828	+3768	+16.80468750	-18.65039063	-9.38671875	-8.56933594	-3.25195313	-98.10791016	+2488
+1458241361.84380010	+20.79492188	-19.14697266	-9.99755859	+9.73388672	+8.72314453	-112.74169922	+3192	+20.46533203	-17.88134766	-9.54052734	-140.09765625	-55.06347656	+78.13476563	+3756	+16.87500000	-18.87011719	-9.42187500	-9.09667969	-3.88916016	-98.43750000	+2444
+1458241361.85209990	+20.70703125	-19.46777344	-10.26123047	+9.33837891	+9.62402344	-113.09326172	+3148	+20.30712891	-18.07910156	-9.72070313	-140.66894531	-56.03027344	+77.98095703	+3752	+16.91894531	-19.06347656	-9.45263672	-9.55810547	-4.37255859	-98.85498047	+2400
+1458241361.85630010	+20.68066406	-19.62597656	-10.34472656	+9.11865234	+9.90966797	-113.33496094	+3120	+20.26318359	-18.17138672	-9.78662109	-141.08642578	-56.42578125	+78.17871094	+3744	+16.92773438	-19.14697266	-9.46142578	-9.75585938	-4.57031250	-99.05273438	+2372
+1458241361.86040000	+20.68066406	-19.74462891	-10.37548828	+9.07470703	+10.04150391	-113.66455078	+3088	+20.25878906	-18.24609375	-9.83056641	-141.50390625	-56.77734375	+78.50830078	+3728	+16.93212891	-19.23046875	-9.44824219	-9.90966797	-4.79003906	-99.40429688	+2352
+1458241361.86459990	+20.68505859	-19.81494141	-10.40625000	+9.07470703	+10.26123047	-113.99414063	+3056	+20.26757813	-18.31201172	-9.86572266	-141.92138672	-57.10693359	+78.90380859	+3708	+16.94091797	-19.30957031	-9.46582031	-9.99755859	-4.76806641	-99.77783203	+2328
+1458241361.87290000	+20.71582031	-19.90283203	-10.39306641	+9.16259766	+10.56884766	-114.74121094	+2996	+20.32470703	-18.43945313	-9.87890625	-142.91015625	-57.61230469	+79.98046875	+3660	+16.94091797	-19.41503906	-9.50976563	-9.99755859	-4.37255859	-100.59082031	+2288
+1458241361.87710000	+20.74218750	-19.92919922	-10.37109375	+9.22851563	+10.72265625	-115.11474609	+2972	+20.37304688	-18.48339844	-9.88330078	-143.32763672	-57.81005859	+80.48583984	+3628	+16.94970703	-19.45458984	-9.53613281	-9.88769531	-4.06494141	-101.05224609	+2272
+1458241361.88130000	+20.74658203	-19.94238281	-10.31396484	+9.27246094	+10.83251953	-115.48828125	+2948	+20.43017578	-18.52294922	-9.86572266	-143.81103516	-57.94189453	+81.10107422	+3604	+16.93652344	-19.46337891	-9.56689453	-9.77783203	-3.66943359	-101.46972656	+2260
+1458241361.88960000	+20.79492188	-19.89843750	-10.13378906	+9.47021484	+10.78857422	-116.27929688	+2924	+20.56201172	-18.58007813	-9.81298828	-144.77783203	-58.07373047	+82.30957031	+3560	+16.87939453	-19.47216797	-9.61083984	-9.55810547	-2.79052734	-102.39257813	+2248
+1458241361.89380000	+20.84765625	-19.85888672	-10.01953125	+9.62402344	+10.65673828	-116.76269531	+2920	+20.64990234	-18.60644531	-9.77343750	-145.32714844	-58.07373047	+83.05664063	+3540	+16.84863281	-19.47656250	-9.62841797	-9.47021484	-2.35107422	-102.87597656	+2252
+1458241361.90210010	+20.94873047	-19.79736328	-9.80859375	+9.90966797	+10.39306641	-117.72949219	+2916	+20.83886719	-18.65478516	-9.68115234	-146.42578125	-58.05175781	+84.63867188	+3500	+16.79150391	-19.45458984	-9.65039063	-9.14062500	-1.45019531	-103.93066406	+2268
+1458241361.90619990	+20.98388672	-19.75781250	-9.71191406	+10.04150391	+10.30517578	-118.21289063	+2920	+20.92236328	-18.67675781	-9.64160156	-146.93115234	-58.07373047	+85.36376953	+3480	+16.76953125	-19.44140625	-9.65917969	-9.00878906	-1.05468750	-104.43603516	+2284
+1458241361.91459990	+21.03662109	-19.70507813	-9.57568359	+10.19531250	+10.30517578	-119.02587891	+2940	+21.02783203	-18.76025391	-9.60205078	-147.85400391	-58.18359375	+86.46240234	+3432	+16.71240234	-19.45458984	-9.71191406	-8.96484375	-0.30761719	-105.20507813	+2340
+1458241361.91870000	+21.06738281	-19.69628906	-9.52294922	+10.26123047	+10.28320313	-119.37744141	+2956	+21.06298828	-18.80419922	-9.60205078	-148.27148438	-58.27148438	+86.90185547	+3408	+16.69921875	-19.48535156	-9.72070313	-9.00878906	-0.19775391	-105.55664063	+2372
+1458241361.92290000	+21.09375000	-19.70947266	-9.48779297	+10.26123047	+10.30517578	-119.75097656	+2972	+21.08056641	-18.85253906	-9.60644531	-148.71093750	-58.38134766	+87.29736328	+3384	+16.69042969	-19.51611328	-9.74267578	-9.07470703	-0.08789063	-105.77636719	+2408
+1458241361.93120000	+21.12451172	-19.82373047	-9.44384766	+10.10742188	+10.32714844	-120.54199219	+3000	+21.06298828	-19.01513672	-9.63720703	-149.78759766	-58.77685547	+88.11035156	+3344	+16.69042969	-19.63916016	-9.71191406	-9.38232422	-0.46142578	-106.36962891	+2472
+1458241361.93960000	+21.11572266	-20.07421875	-9.58447266	+9.66796875	+10.78857422	-121.11328125	+3008	+20.97070313	-19.20849609	-9.73388672	-150.82031250	-59.41406250	+88.65966797	+3316	+16.74316406	-19.84130859	-9.69433594	-9.84375000	-1.03271484	-106.83105469	+2504
+1458241361.94370010	+21.08496094	-20.22363281	-9.69873047	+9.40429688	+11.14013672	-121.28906250	+3004	+20.90039063	-19.30517578	-9.79541016	-151.25976563	-59.80957031	+88.81347656	+3308	+16.77832031	-19.96435547	-9.68994141	-10.12939453	-1.40625000	-107.05078125	+2516
+1458241361.95210000	+21.00146484	-20.57958984	-9.98437500	+8.76708984	+12.01904297	-121.55273438	+2988	+20.71582031	-19.53369141	-9.95800781	-152.11669922	-60.77636719	+88.87939453	+3300	+16.81787109	-20.22802734	-9.71630859	-10.85449219	-2.06542969	-107.24853516	+2528
+1458241361.96040010	+20.92236328	-20.99707031	-10.27441406	+8.06396484	+12.76611328	-121.88232422	+2952	+20.50927734	-19.78417969	-10.11621094	-153.17138672	-61.67724609	+89.01123047	+3288	+16.84423828	-20.51806641	-9.69873047	-11.71142578	-2.96630859	-107.53417969	+2516
+1458241361.96869990	+20.82568359	-21.39257813	-10.54248047	+7.40478516	+13.53515625	-122.27783203	+2928	+20.32910156	-20.00830078	-10.24365234	-154.31396484	-62.55615234	+89.45068359	+3272	+16.85302734	-20.79052734	-9.68115234	-12.48046875	-3.71337891	-107.92968750	+2492
+1458241361.97289990	+20.79052734	-21.57275391	-10.66552734	+7.16308594	+13.90869141	-122.47558594	+2916	+20.25878906	-20.12255859	-10.29199219	-154.92919922	-62.97363281	+89.78027344	+3264	+16.85742188	-20.93994141	-9.68554688	-12.87597656	-4.06494141	-108.19335938	+2472
+1458241361.98120000	+20.74658203	-21.80566406	-10.88525391	+6.87744141	+14.65576172	-122.69531250	+2884	+20.15332031	-20.33349609	-10.35791016	-156.20361328	-63.63281250	+90.57128906	+3244	+16.85302734	-21.17285156	-9.73828125	-13.51318359	-4.24072266	-108.52294922	+2428
+1458241361.98950000	+20.75976563	-21.89355469	-10.91162109	+6.83349609	+14.94140625	-123.06884766	+2840	+20.10937500	-20.49609375	-10.35791016	-157.54394531	-64.00634766	+91.58203125	+3220	+16.82226563	-21.27392578	-9.72949219	-13.79882813	-4.19677734	-109.02832031	+2384
+1458241361.99790000	+20.80371094	-21.93310547	-10.79296875	+6.81152344	+14.78759766	-123.66210938	+2816	+20.16210938	-20.66308594	-10.27880859	-159.25781250	-64.05029297	+93.25195313	+3204	+16.79150391	-21.28710938	-9.71630859	-13.73291016	-3.91113281	-109.62158203	+2316
+1458241362.00200010	+20.84326172	-21.90234375	-10.71826172	+6.89941406	+14.69970703	-123.94775391	+2812	+20.21923828	-20.72021484	-10.22167969	-160.11474609	-63.98437500	+94.19677734	+3200	+16.79150391	-21.26953125	-9.71630859	-13.57910156	-3.64746094	-109.95117188	+2284
+1458241362.01040010	+20.93115234	-21.79248047	-10.54687500	+7.16308594	+14.47998047	-124.47509766	+2816	+20.35546875	-20.81689453	-10.08544922	-161.65283203	-63.74267578	+96.02050781	+3200	+16.77832031	-21.20361328	-9.72070313	-13.22753906	-2.98828125	-110.56640625	+2236
+1458241362.01869990	+21.03222656	-21.65185547	-10.33593750	+7.44873047	+14.15039063	-124.95849609	+2828	+20.51367188	-20.90039063	-9.96240234	-162.97119141	-63.41308594	+97.55859375	+3200	+16.75634766	-21.10253906	-9.72509766	-12.85400391	-2.26318359	-111.11572266	+2212
+1458241362.02700000	+21.09814453	-21.52880859	-10.12060547	+7.62451172	+13.77685547	-125.44189453	+2848	+20.65429688	-20.94873047	-9.86132813	-164.00390625	-63.08349609	+98.81103516	+3200	+16.71679688	-20.95312500	-9.69433594	-12.43652344	-1.56005859	-111.68701172	+2208
+1458241362.03539990	+21.16845703	-21.42773438	-9.90087891	+7.77832031	+13.33740234	-126.01318359	+2880	+20.79492188	-20.99707031	-9.76904297	-164.92675781	-62.75390625	+99.97558594	+3196	+16.72119141	-20.85205078	-9.67675781	-12.01904297	-1.09863281	-112.25830078	+2232
+1458241362.03950000	+21.19921875	-21.40136719	-9.80419922	+7.82226563	+13.16162109	-126.29882813	+2896	+20.86083984	-21.02343750	-9.73388672	-165.32226563	-62.64404297	+100.48095703	+3192	+16.72119141	-20.83007813	-9.67236328	-11.90917969	-0.94482422	-112.47802734	+2256
+1458241362.04370000	+21.22558594	-21.37500000	-9.73828125	+7.86621094	+13.09570313	-126.51855469	+2908	+20.91357422	-21.03662109	-9.72509766	-165.58593750	-62.57812500	+100.83251953	+3184	+16.73876953	-20.84326172	-9.66357422	-11.88720703	-0.92285156	-112.71972656	+2284
+1458241362.05200000	+21.22558594	-21.41015625	-9.69873047	+7.73437500	+13.13964844	-126.80419922	+2920	+20.95312500	-21.08056641	-9.74707031	-166.00341797	-62.64404297	+101.20605469	+3160	+16.75195313	-20.92236328	-9.67675781	-12.12890625	-1.03271484	-112.82958984	+2336
+1458241362.06030010	+21.18164063	-21.55517578	-9.72949219	+7.40478516	+13.31542969	-127.04589844	+2920	+20.93115234	-21.14208984	-9.81738281	-166.39892578	-62.84179688	+101.40380859	+3140	+16.79150391	-21.06738281	-9.67675781	-12.50244141	-1.56005859	-112.91748047	+2364
+1458241362.06870010	+21.10693359	-21.78369141	-9.83056641	+6.92138672	+13.64501953	-127.26562500	+2912	+20.87402344	-21.21679688	-9.89648438	-166.81640625	-63.17138672	+101.62353516	+3128	+16.82226563	-21.26513672	-9.67675781	-13.00781250	-2.24121094	-112.98339844	+2372
+1458241362.07699990	+21.01464844	-22.11767578	-10.05029297	+6.35009766	+14.23828125	-127.39746094	+2900	+20.79931641	-21.31347656	-9.99755859	-167.27783203	-63.56689453	+101.77734375	+3120	+16.86181641	-21.49365234	-9.68554688	-13.60107422	-2.96630859	-113.00537109	+2360
+1458241362.08530000	+20.87841797	-22.50439453	-10.34033203	+5.69091797	+14.98535156	-127.39746094	+2876	+20.68505859	-21.41894531	-10.12500000	-167.65136719	-64.07226563	+101.75537109	+3124	+16.86621094	-21.77929688	-9.71191406	-14.45800781	-3.75732422	-112.93945313	+2340
+1458241362.08950000	+20.79492188	-22.70654297	-10.48974609	+5.33935547	+15.33691406	-127.37548828	+2864	+20.61914063	-21.47607422	-10.19531250	-167.87109375	-64.33593750	+101.73339844	+3128	+16.85742188	-21.92431641	-9.72509766	-14.94140625	-4.19677734	-112.89550781	+2320
+1458241362.09780000	+20.65429688	-23.10644531	-10.70068359	+4.68017578	+15.75439453	-127.55126953	+2832	+20.49169922	-21.60351563	-10.28759766	-168.55224609	-64.75341797	+101.97509766	+3132	+16.82226563	-22.19238281	-9.70312500	-15.75439453	-5.11962891	-112.93945313	+2296
+1458241362.10620000	+20.60156250	-23.34375000	-10.80175781	+4.37255859	+15.93017578	-127.79296875	+2788	+20.39941406	-21.71337891	-10.34912109	-169.32128906	-65.03906250	+102.41455078	+3136	+16.81347656	-22.34179688	-9.70312500	-16.10595703	-5.44921875	-113.13720703	+2304
+1458241362.11450000	+20.59277344	-23.41845703	-10.80615234	+4.26269531	+15.86425781	-127.88085938	+2736	+20.34228516	-21.81005859	-10.39746094	-169.95849609	-65.21484375	+102.76611328	+3132	+16.80908203	-22.35058594	-9.70751953	-16.06201172	-5.31738281	-113.33496094	+2292
+1458241362.12280010	+20.59716797	-23.38330078	-10.71826172	+4.24072266	+15.60058594	-127.96875000	+2688	+20.32910156	-21.88916016	-10.40625000	-170.57373047	-65.19287109	+103.13964844	+3120	+16.80029297	-22.29345703	-9.70312500	-15.82031250	-5.00976563	-113.48876953	+2240
+1458241362.13120010	+20.64990234	-23.27343750	-10.53808594	+4.37255859	+15.11718750	-128.18847656	+2664	+20.35107422	-21.93310547	-10.36230469	-171.21093750	-64.97314453	+103.71093750	+3104	+16.79150391	-22.20996094	-9.68115234	-15.49072266	-4.63623047	-113.70849609	+2188
+1458241362.13949990	+20.69824219	-23.19433594	-10.41064453	+4.50439453	+14.76562500	-128.34228516	+2636	+20.42578125	-21.96826172	-10.29638672	-171.78222656	-64.66552734	+104.32617188	+3088	+16.79150391	-22.13525391	-9.66357422	-15.18310547	-4.35058594	-113.90625000	+2156
+1458241362.14780000	+20.74658203	-23.09326172	-10.29199219	+4.63623047	+14.47998047	-128.45214844	+2612	+20.52246094	-21.97705078	-10.24804688	-172.06787109	-64.37988281	+104.72167969	+3068	+16.79150391	-22.01220703	-9.65478516	-14.72167969	-3.77929688	-114.14794922	+2148
+1458241362.15610000	+20.77734375	-23.01416016	-10.18652344	+4.74609375	+14.21630859	-128.54003906	+2588	+20.60595703	-21.98144531	-10.19970703	-172.28759766	-64.09423828	+105.02929688	+3040	+16.76953125	-21.88476563	-9.64599609	-14.30419922	-3.16406250	-114.38964844	+2164
+1458241362.16450000	+20.82128906	-22.93945313	-10.06787109	+4.83398438	+13.90869141	-128.67187500	+2568	+20.68505859	-21.99023438	-10.14257813	-172.55126953	-63.85253906	+105.42480469	+3008	+16.72998047	-21.76611328	-9.63720703	-13.86474609	-2.50488281	-114.71923828	+2204
+1458241362.16860010	+20.83886719	-22.91308594	-10.02392578	+4.87792969	+13.77685547	-128.73779297	+2560	+20.71582031	-21.99023438	-10.12500000	-172.66113281	-63.78662109	+105.57861328	+2992	+16.73437500	-21.76171875	-9.63281250	-13.77685547	-2.39501953	-114.87304688	+2224
+1458241362.17700000	+20.86523438	-22.89990234	-9.96240234	+4.89990234	+13.62304688	-128.84765625	+2548	+20.74218750	-22.00341797	-10.12500000	-172.81494141	-63.78662109	+105.77636719	+2952	+16.74755859	-21.84521484	-9.67675781	-13.90869141	-2.41699219	-114.91699219	+2272
+1458241362.18530010	+20.86083984	-22.93945313	-9.97119141	+4.81201172	+13.62304688	-128.91357422	+2528	+20.72460938	-22.01660156	-10.15576172	-172.88085938	-63.91845703	+105.77636719	+2920	+16.76074219	-21.96826172	-9.72070313	-14.19433594	-2.63671875	-114.82910156	+2312
+1458241362.18950010	+20.85205078	-22.97460938	-9.98876953	+4.74609375	+13.66699219	-128.93554688	+2524	+20.69824219	-22.02099609	-10.17773438	-172.90283203	-64.00634766	+105.75439453	+2908	+16.76074219	-22.02978516	-9.73388672	-14.34814453	-2.76855469	-114.78515625	+2328
+1458241362.19779990	+20.82568359	-23.06689453	-10.04589844	+4.59228516	+13.77685547	-128.97949219	+2508	+20.63671875	-22.03857422	-10.23046875	-172.99072266	-64.24804688	+105.71044922	+2884	+16.76074219	-22.14843750	-9.76464844	-14.67773438	-3.09814453	-114.71923828	+2348
+1458241362.20610000	+20.79052734	-23.18115234	-10.13818359	+4.41650391	+13.97460938	-128.97949219	+2500	+20.55761719	-22.05615234	-10.29638672	-173.01269531	-64.51171875	+105.60058594	+2868	+16.76953125	-22.25390625	-9.79101563	-14.96337891	-3.40576172	-114.63134766	+2352
+1458241362.21440010	+20.72021484	-23.33496094	-10.28759766	+4.15283203	+14.32617188	-128.95751953	+2504	+20.47851563	-22.07373047	-10.37109375	-172.96875000	-64.79736328	+105.40283203	+2852	+16.77832031	-22.49560547	-9.86572266	-15.62255859	-4.10888672	-114.38964844	+2352
+1458241362.21860000	+20.68066406	-23.40966797	-10.35791016	+4.02099609	+14.47998047	-128.93554688	+2504	+20.43017578	-22.07812500	-10.40625000	-172.94677734	-64.92919922	+105.29296875	+2848	+16.76953125	-22.59667969	-9.90087891	-15.93017578	-4.39453125	-114.23583984	+2344
+1458241362.22280000	+20.63232422	-23.50634766	-10.45458984	+3.86718750	+14.67773438	-128.91357422	+2512	+20.39062500	-22.08691406	-10.44140625	-172.90283203	-65.06103516	+105.16113281	+2844	+16.74755859	-22.74169922	-9.94042969	-16.43554688	-4.89990234	-114.03808594	+2336
+1458241362.22690010	+20.58837891	-23.57666016	-10.53808594	+3.75732422	+14.85351563	-128.86962891	+2512	+20.35546875	-22.08691406	-10.47656250	-172.81494141	-65.14892578	+105.00732422	+2836	+16.73437500	-22.82519531	-9.97119141	-16.67724609	-5.16357422	-113.92822266	+2320
+1458241362.23110010	+20.55322266	-23.62939453	-10.59521484	+3.66943359	+14.98535156	-128.84765625	+2508	+20.32910156	-22.08691406	-10.50292969	-172.74902344	-65.23681641	+104.91943359	+2828	+16.72119141	-22.85595703	-9.98876953	-16.78710938	-5.27343750	-113.86230469	+2304
+1458241362.23530010	+20.52685547	-23.66015625	-10.63476563	+3.62548828	+15.05126953	-128.84765625	+2504	+20.31152344	-22.09130859	-10.52050781	-172.72705078	-65.28076172	+104.85351563	+2820	+16.72119141	-22.84716797	-9.99316406	-16.76513672	-5.27343750	-113.86230469	+2284
+1458241362.24359990	+20.50488281	-23.63818359	-10.65673828	+3.62548828	+15.11718750	-128.82568359	+2484	+20.29394531	-22.09570313	-10.54248047	-172.63916016	-65.32470703	+104.76562500	+2804	+16.73437500	-22.74609375	-10.01074219	-16.41357422	-4.89990234	-113.88427734	+2276
+1458241362.24780010	+20.50488281	-23.61181641	-10.64355469	+3.64746094	+15.09521484	-128.80371094	+2472	+20.29394531	-22.09130859	-10.54687500	-172.59521484	-65.30273438	+104.72167969	+2796	+16.73437500	-22.71533203	-10.01074219	-16.32568359	-4.79003906	-113.90625000	+2268
+1458241362.25190000	+20.51367188	-23.57666016	-10.61718750	+3.71337891	+15.05126953	-128.80371094	+2468	+20.30273438	-22.09130859	-10.54687500	-172.55126953	-65.28076172	+104.67773438	+2788	+16.73437500	-22.67138672	-10.00634766	-16.21582031	-4.63623047	-113.92822266	+2268
+1458241362.25609990	+20.53564453	-23.52392578	-10.57763672	+3.77929688	+14.96337891	-128.80371094	+2464	+20.31591797	-22.08691406	-10.53808594	-172.50732422	-65.23681641	+104.65576172	+2780	+16.73437500	-22.62304688	-10.00195313	-16.06201172	-4.46044922	-113.97216797	+2268
+1458241362.26440000	+20.55322266	-23.47998047	-10.54248047	+3.86718750	+14.89746094	-128.80371094	+2448	+20.34228516	-22.08691406	-10.52490234	-172.48535156	-65.12695313	+104.67773438	+2764	+16.73437500	-22.59228516	-9.99755859	-15.97412109	-4.35058594	-114.01611328	+2268
+1458241362.27280000	+20.57519531	-23.43603516	-10.50292969	+3.95507813	+14.80957031	-128.80371094	+2440	+20.37304688	-22.08251953	-10.50292969	-172.46337891	-65.03906250	+104.72167969	+2756	+16.73437500	-22.48242188	-9.98876953	-15.64453125	-3.95507813	-114.10400391	+2276
+1458241362.28110000	+20.60156250	-23.39208984	-10.46777344	+4.02099609	+14.74365234	-128.80371094	+2432	+20.39941406	-22.08251953	-10.48974609	-172.44140625	-64.95117188	+104.76562500	+2744	+16.72558594	-22.32421875	-9.97998047	-15.20507813	-3.36181641	-114.23583984	+2308
+1458241362.28940010	+20.64990234	-23.31298828	-10.39746094	+4.17480469	+14.61181641	-128.78173828	+2436	+20.42578125	-22.07812500	-10.47216797	-172.44140625	-64.86328125	+104.78759766	+2736	+16.67724609	-22.06494141	-9.99316406	-14.56787109	-2.21923828	-114.32373047	+2364
+1458241362.29360010	+20.67187500	-23.28662109	-10.37109375	+4.24072266	+14.56787109	-128.75976563	+2436	+20.43896484	-22.08251953	-10.46337891	-172.44140625	-64.81933594	+104.78759766	+2732	+16.65966797	-22.02978516	-10.00195313	-14.50195313	-2.04345703	-114.34570313	+2384
+1458241362.30189990	+20.70703125	-23.25585938	-10.33593750	+4.32861328	+14.50195313	-128.73779297	+2440	+20.46533203	-22.08691406	-10.45019531	-172.44140625	-64.75341797	+104.83154297	+2724	+16.66406250	-22.07373047	-10.03710938	-14.61181641	-2.13134766	-114.23583984	+2420
+1458241362.31020000	+20.71142578	-23.28222656	-10.34912109	+4.32861328	+14.54589844	-128.69384766	+2444	+20.46972656	-22.10009766	-10.45019531	-172.46337891	-64.73144531	+104.83154297	+2716	+16.68164063	-22.16162109	-10.07666016	-14.83154297	-2.35107422	-114.12597656	+2444
+1458241362.31859990	+20.68945313	-23.34814453	-10.40625000	+4.24072266	+14.67773438	-128.58398438	+2452	+20.45654297	-22.11767578	-10.45898438	-172.48535156	-64.75341797	+104.78759766	+2712	+16.68603516	-22.24951172	-10.11621094	-15.07324219	-2.57080078	-113.99414063	+2464
+1458241362.32690000	+20.66748047	-23.38330078	-10.44140625	+4.17480469	+14.74365234	-128.54003906	+2460	+20.43457031	-22.13085938	-10.47216797	-172.50732422	-64.77539063	+104.74365234	+2712	+16.68603516	-22.27148438	-10.12060547	-15.13916016	-2.63671875	-113.95019531	+2476
+1458241362.33110000	+20.65869141	-23.40966797	-10.45898438	+4.13085938	+14.78759766	-128.51806641	+2464	+20.42138672	-22.13964844	-10.48095703	-172.50732422	-64.79736328	+104.72167969	+2712	+16.68603516	-22.28466797	-10.12500000	-15.18310547	-2.68066406	-113.92822266	+2476
+1458241362.33940010	+20.64550781	-23.43603516	-10.48095703	+4.08691406	+14.80957031	-128.49609375	+2464	+20.39501953	-22.15722656	-10.49414063	-172.52929688	-64.86328125	+104.65576172	+2712	+16.70361328	-22.40332031	-10.15136719	-15.51269531	-3.12011719	-113.75244141	+2480
+1458241362.35190010	+20.61914063	-23.47998047	-10.52050781	+3.99902344	+14.89746094	-128.45214844	+2468	+20.35546875	-22.18359375	-10.51611328	-172.55126953	-64.90722656	+104.52392578	+2712	+16.72998047	-22.63623047	-10.21289063	-16.30371094	-3.95507813	-113.22509766	+2468
+1458241362.36019990	+20.61035156	-23.49316406	-10.52490234	+3.95507813	+14.87548828	-128.43017578	+2464	+20.34228516	-22.19677734	-10.52050781	-172.55126953	-64.90722656	+104.45800781	+2708	+16.73437500	-22.64941406	-10.19091797	-16.47949219	-4.13085938	-113.07128906	+2448
+1458241362.36850000	+20.61035156	-23.48876953	-10.50732422	+3.95507813	+14.83154297	-128.43017578	+2456	+20.34228516	-22.20556641	-10.50732422	-172.52929688	-64.84130859	+104.43603516	+2708	+16.76513672	-22.53955078	-10.13378906	-16.14990234	-3.95507813	-113.15917969	+2440
+1458241362.37690000	+20.61914063	-23.47998047	-10.48974609	+3.95507813	+14.76562500	-128.43017578	+2452	+20.36425781	-22.20556641	-10.48535156	-172.50732422	-64.73144531	+104.41406250	+2708	+16.77392578	-22.49121094	-10.12500000	-15.99609375	-3.80126953	-113.18115234	+2428
+1458241362.38520000	+20.62792969	-23.46240234	-10.46337891	+3.95507813	+14.72167969	-128.43017578	+2448	+20.39941406	-22.19677734	-10.45458984	-172.46337891	-64.59960938	+104.41406250	+2712	+16.77832031	-22.44726563	-10.11181641	-15.88623047	-3.64746094	-113.22509766	+2424
+1458241362.38940000	+20.63232422	-23.45361328	-10.45019531	+3.97705078	+14.67773438	-128.43017578	+2448	+20.41699219	-22.19238281	-10.43261719	-172.44140625	-64.51171875	+104.41406250	+2716	+16.77832031	-22.43408203	-10.10742188	-15.84228516	-3.60351563	-113.22509766	+2420
+1458241362.39770010	+20.64990234	-23.42285156	-10.40185547	+3.99902344	+14.54589844	-128.43017578	+2448	+20.47851563	-22.17480469	-10.37988281	-172.35351563	-64.27001953	+104.43603516	+2720	+16.78271484	-22.36816406	-10.08544922	-15.66650391	-3.38378906	-113.29101563	+2420
+1458241362.40599990	+20.67187500	-23.39208984	-10.34033203	+4.02099609	+14.39208984	-128.45214844	+2448	+20.54882813	-22.14843750	-10.32275391	-172.19970703	-64.00634766	+104.41406250	+2728	+16.78271484	-22.28027344	-10.05029297	-15.40283203	-3.09814453	-113.40087891	+2432
+1458241362.41440010	+20.68505859	-23.36132813	-10.28320313	+4.02099609	+14.21630859	-128.38623047	+2448	+20.61914063	-22.11767578	-10.27441406	-171.97998047	-63.74267578	+104.28222656	+2732	+16.77392578	-22.17480469	-10.00634766	-15.18310547	-2.63671875	-113.46679688	+2456
+1458241362.43100000	+20.64990234	-23.40966797	-10.29638672	+3.91113281	+14.10644531	-128.07861328	+2440	+20.63671875	-22.09570313	-10.27441406	-171.43066406	-63.56689453	+103.62304688	+2720	+16.73437500	-22.24951172	-9.96679688	-15.68847656	-2.92236328	-113.20312500	+2488
+1458241362.43940000	+20.61474609	-23.45800781	-10.35791016	+3.84521484	+14.19433594	-127.90283203	+2440	+20.60156250	-22.10888672	-10.30517578	-171.23291016	-63.63281250	+103.29345703	+2716	+16.72998047	-22.29345703	-9.96679688	-15.86425781	-3.07617188	-113.13720703	+2488
+1458241362.44770000	+20.57519531	-23.51074219	-10.44140625	+3.77929688	+14.34814453	-127.68310547	+2440	+20.55761719	-22.12207031	-10.34472656	-171.05712891	-63.76464844	+102.94189453	+2720	+16.72558594	-22.34179688	-9.97119141	-16.06201172	-3.25195313	-113.00537109	+2480
+1458241362.45600010	+20.52685547	-23.56787109	-10.52929688	+3.71337891	+14.50195313	-127.44140625	+2436	+20.50927734	-22.13964844	-10.38427734	-170.90332031	-63.89648438	+102.61230469	+2724	+16.71240234	-22.39013672	-9.97558594	-16.30371094	-3.44970703	-112.87353516	+2468
+1458241362.46429990	+20.45654297	-23.64257813	-10.66552734	+3.64746094	+14.74365234	-127.02392578	+2436	+20.46972656	-22.15283203	-10.41064453	-170.77148438	-63.98437500	+102.34863281	+2728	+16.67285156	-22.55273438	-9.96240234	-17.16064453	-4.19677734	-112.32421875	+2448
+1458241362.47270010	+20.41259766	-23.66894531	-10.77099609	+3.69140625	+14.91943359	-126.60644531	+2424	+20.44775391	-22.17041016	-10.42382813	-170.66162109	-64.02832031	+102.12890625	+2728	+16.63769531	-22.61865234	-9.93164063	-17.68798828	-4.59228516	-111.86279297	+2404
+1458241362.48099990	+20.41699219	-23.63378906	-10.82373047	+3.84521484	+15.00732422	-126.21093750	+2404	+20.44335938	-22.17480469	-10.41943359	-170.52978516	-64.02832031	+101.93115234	+2736	+16.63769531	-22.56152344	-9.90087891	-17.73193359	-4.46044922	-111.55517578	+2356
+1458241362.48930000	+20.45214844	-23.54589844	-10.78417969	+4.04296875	+14.89746094	-125.96923828	+2384	+20.46533203	-22.17041016	-10.39306641	-170.33203125	-63.91845703	+101.71142578	+2744	+16.63330078	-22.43408203	-9.87890625	-17.46826172	-4.08691406	-111.48925781	+2316
+1458241362.49770000	+20.51806641	-23.41845703	-10.69628906	+4.28466797	+14.69970703	-125.79345703	+2372	+20.53125000	-22.15283203	-10.33154297	-170.13427734	-63.67675781	+101.57958984	+2764	+16.63769531	-22.30664063	-9.85693359	-17.11669922	-3.69140625	-111.51123047	+2284
+1458241362.50600000	+20.61035156	-23.26464844	-10.58642578	+4.63623047	+14.43603516	-125.68359375	+2368	+20.63671875	-22.11767578	-10.23486328	-169.87060547	-63.28125000	+101.53564453	+2792	+16.63769531	-22.19238281	-9.83496094	-16.80908203	-3.31787109	-111.55517578	+2264
+1458241362.51020000	+20.66308594	-23.15917969	-10.51611328	+4.85595703	+14.28222656	-125.61767578	+2372	+20.71582031	-22.08251953	-10.16894531	-169.62890625	-62.99560547	+101.44775391	+2808	+16.63330078	-22.09570313	-9.83496094	-16.54541016	-2.94433594	-111.55517578	+2260
+1458241362.52259990	+20.81689453	-22.86914063	-10.29638672	+5.44921875	+13.75488281	-125.37597656	+2396	+20.91357422	-21.96826172	-10.01513672	-168.75000000	-62.27050781	+100.87646484	+2848	+16.58496094	-21.77050781	-9.84375000	-15.90820313	-1.69189453	-111.40136719	+2284
+1458241362.53099990	+20.89599609	-22.70654297	-10.18652344	+5.80078125	+13.44726563	-125.15625000	+2432	+20.99267578	-21.88916016	-9.94921875	-168.09082031	-61.89697266	+100.34912109	+2856	+16.54101563	-21.60791016	-9.83935547	-15.73242188	-1.16455078	-111.13769531	+2316
+1458241362.53930000	+20.92236328	-22.64501953	-10.20410156	+5.97656250	+13.42529297	-124.82666016	+2452	+21.01464844	-21.83203125	-9.93164063	-167.43164063	-61.72119141	+99.68994141	+2848	+16.54980469	-21.59472656	-9.85693359	-15.84228516	-1.18652344	-110.76416016	+2328
+1458241362.54760000	+20.88720703	-22.69335938	-10.30078125	+5.88867188	+13.60107422	-124.40917969	+2480	+20.93994141	-21.78808594	-10.00634766	-166.59667969	-61.85302734	+98.59130859	+2840	+16.56738281	-21.64306641	-9.87890625	-16.10595703	-1.45019531	-110.36865234	+2320
+1458241362.55600000	+20.79931641	-22.80322266	-10.44580078	+5.62500000	+13.82080078	-123.94775391	+2500	+20.80810547	-21.75732422	-10.12939453	-165.65185547	-62.13867188	+97.20703125	+2844	+16.59375000	-21.71777344	-9.89208984	-16.45751953	-1.86767578	-109.90722656	+2308
+1458241362.56430010	+20.72460938	-22.90429688	-10.58203125	+5.40527344	+14.04052734	-123.50830078	+2504	+20.66748047	-21.73095703	-10.23046875	-164.79492188	-62.40234375	+95.93261719	+2844	+16.63769531	-21.80126953	-9.88330078	-16.78710938	-2.46093750	-109.42382813	+2288
+1458241362.57259990	+20.64111328	-23.03173828	-10.74023438	+5.14160156	+14.26025391	-122.95898438	+2504	+20.53125000	-21.70458984	-10.34912109	-163.76220703	-62.70996094	+94.46044922	+2852	+16.71240234	-21.91113281	-9.86132813	-17.29248047	-3.40576172	-108.58886719	+2260
+1458241362.58100010	+20.55322266	-23.13281250	-10.90283203	+4.89990234	+14.47998047	-122.32177734	+2508	+20.41259766	-21.66943359	-10.48535156	-162.50976563	-62.97363281	+92.72460938	+2860	+16.79150391	-21.98144531	-9.86132813	-17.68798828	-4.06494141	-107.57812500	+2232
+1458241362.58509990	+20.50048828	-23.17236328	-10.97753906	+4.76806641	+14.54589844	-121.86035156	+2504	+20.35546875	-21.63427734	-10.54248047	-161.76269531	-63.06152344	+91.73583984	+2864	+16.82226563	-21.96386719	-9.83935547	-17.84179688	-4.30664063	-106.98486328	+2220
+1458241362.59349990	+20.45214844	-23.16357422	-11.03466797	+4.68017578	+14.41406250	-121.02539063	+2488	+20.30712891	-21.54199219	-10.59082031	-160.46630859	-62.99560547	+90.08789063	+2856	+16.84863281	-21.85839844	-9.80419922	-17.79785156	-4.28466797	-106.19384766	+2204
+1458241362.60180000	+20.47412109	-23.01855469	-10.97314453	+4.89990234	+13.95263672	-120.12451172	+2480	+20.36865234	-21.41894531	-10.56445313	-159.21386719	-62.57812500	+88.79150391	+2852	+16.87060547	-21.70458984	-9.77343750	-17.44628906	-3.88916016	-105.86425781	+2196
+1458241362.61010000	+20.54882813	-22.72412109	-10.81494141	+5.36132813	+13.38134766	-119.28955078	+2492	+20.49609375	-21.25634766	-10.48974609	-157.91748047	-61.96289063	+87.58300781	+2848	+16.86181641	-21.51123047	-9.77783203	-17.00683594	-3.07617188	-105.55664063	+2208
+1458241362.61840010	+20.64990234	-22.35058594	-10.58203125	+6.02050781	+12.63427734	-118.56445313	+2520	+20.64550781	-21.05859375	-10.38867188	-156.66503906	-61.21582031	+86.41845703	+2848	+16.80468750	-21.33105469	-9.79980469	-16.74316406	-2.17529297	-105.16113281	+2232
+1458241362.62680010	+20.76416016	-21.89355469	-10.28759766	+6.85546875	+11.73339844	-117.86132813	+2584	+20.81250000	-20.81689453	-10.20849609	-155.54443359	-60.27099609	+85.53955078	+2856	+16.72119141	-21.09814453	-9.83056641	-16.43554688	-1.16455078	-104.67773438	+2280
+1458241362.63509990	+20.89160156	-21.51123047	-10.07666016	+7.75634766	+10.96435547	-117.26806641	+2656	+20.95312500	-20.59716797	-10.06347656	-154.48974609	-59.50195313	+84.79248047	+2852	+16.67724609	-20.89160156	-9.86572266	-16.10595703	-0.30761719	-104.10644531	+2344
+1458241362.64759990	+20.98388672	-21.15527344	-10.02832031	+8.65722656	+10.65673828	-116.30126953	+2760	+20.98828125	-20.33789063	-10.01513672	-152.62207031	-59.12841797	+82.81494141	+2820	+16.63330078	-20.71142578	-9.94921875	-15.99609375	+0.57128906	-102.89794922	+2464
+1458241362.65590000	+20.93554688	-21.14208984	-10.15136719	+8.74511719	+10.72265625	-115.51025391	+2788	+20.88720703	-20.22363281	-10.05468750	-151.36962891	-59.19433594	+81.23291016	+2796	+16.64648438	-20.66308594	-9.97558594	-16.10595703	+0.48339844	-101.93115234	+2520
+1458241362.66430000	+20.90478516	-21.20361328	-10.31835938	+8.76708984	+10.85449219	-114.87304688	+2784	+20.75976563	-20.14453125	-10.12500000	-150.20507813	-59.45800781	+79.71679688	+2780	+16.72558594	-20.64550781	-9.94482422	-16.17187500	-0.06591797	-101.07421875	+2548
+1458241362.67260000	+20.87402344	-21.27392578	-10.51611328	+8.83300781	+11.09619141	-114.23583984	+2764	+20.62353516	-20.08740234	-10.23486328	-148.97460938	-59.83154297	+78.09082031	+2776	+16.82226563	-20.63671875	-9.91845703	-16.23779297	-0.68115234	-100.15136719	+2556
+1458241362.68090010	+20.81689453	-21.36181641	-10.74023438	+8.81103516	+11.40380859	-113.53271484	+2740	+20.48730469	-20.02587891	-10.37109375	-147.45849609	-60.22705078	+76.22314453	+2776	+16.88818359	-20.62353516	-9.90966797	-16.43554688	-1.20849609	-99.11865234	+2532
+1458241362.68919990	+20.75097656	-21.41455078	-10.95117188	+8.81103516	+11.62353516	-112.74169922	+2720	+20.35546875	-19.93359375	-10.50732422	-145.76660156	-60.51269531	+74.17968750	+2780	+16.96289063	-20.51806641	-9.85253906	-16.36962891	-1.77978516	-98.12988281	+2492
+1458241362.69759990	+20.72460938	-21.39697266	-11.07861328	+8.94287109	+11.57958984	-112.01660156	+2692	+20.29833984	-19.82812500	-10.55126953	-144.42626953	-60.46875000	+72.81738281	+2772	+17.02441406	-20.35107422	-9.78662109	-16.04003906	-2.15332031	-97.33886719	+2440
+1458241362.70590000	+20.74658203	-21.24316406	-11.10937500	+9.36035156	+11.38183594	-111.40136719	+2668	+20.33789063	-19.64794922	-10.53808594	-143.10791016	-60.24902344	+71.78466797	+2764	+17.05078125	-20.13134766	-9.79101563	-15.46875000	-1.77978516	-96.72363281	+2392
+1458241362.71420000	+20.79052734	-20.97070313	-11.05224609	+9.90966797	+11.03027344	-110.69824219	+2656	+20.42578125	-19.40185547	-10.51171875	-141.48193359	-59.74365234	+70.59814453	+2772	+17.05517578	-19.86328125	-9.81298828	-14.69970703	-1.01074219	-96.24023438	+2352
+1458241362.72260000	+20.83447266	-20.57519531	-10.90283203	+10.61279297	+10.48095703	-109.92919922	+2656	+20.57080078	-19.09863281	-10.41064453	-140.00976563	-58.97460938	+69.80712891	+2788	+17.02441406	-19.54248047	-9.85253906	-13.77685547	+0.02197266	-95.71289063	+2312
+1458241362.73090000	+20.92675781	-20.08740234	-10.66992188	+11.62353516	+9.77783203	-109.33593750	+2676	+20.75537109	-18.77343750	-10.24365234	-138.84521484	-58.11767578	+69.54345703	+2812	+16.97607422	-19.21289063	-9.89208984	-12.81005859	+1.14257813	-95.31738281	+2284
+1458241362.74760010	+21.12890625	-18.98437500	-10.18652344	+14.08447266	+8.54736328	-107.95166016	+2816	+21.12011719	-18.05273438	-9.96240234	-136.09863281	-56.44775391	+68.57666016	+2860	+16.82666016	-18.60205078	-10.07226563	-11.14013672	+3.88916016	-93.97705078	+2344
+1458241362.75589990	+21.17724609	-18.60205078	-10.08105469	+15.02929688	+8.17382813	-107.11669922	+2908	+21.18164063	-17.77587891	-9.91406250	-134.64843750	-55.85449219	+67.56591797	+2856	+16.79589844	-18.36914063	-10.09423828	-10.52490234	+4.54833984	-93.25195313	+2436
+1458241362.76420000	+21.20800781	-18.34716797	-10.04589844	+15.79833984	+7.99804688	-106.34765625	+2992	+21.19482422	-17.55615234	-9.84814453	-133.61572266	-55.43701172	+66.86279297	+2848	+16.80908203	-18.19335938	-10.09863281	-10.10742188	+4.76806641	-92.41699219	+2524
+1458241362.77250000	+21.22119141	-18.21972656	-10.16455078	+16.32568359	+8.17382813	-105.46875000	+3048	+21.15087891	-17.38916016	-9.89208984	-132.29736328	-55.19531250	+65.63232422	+2844	+16.89697266	-18.08789063	-10.05908203	-9.75585938	+4.52636719	-91.66992188	+2576
+1458241362.78090000	+21.19482422	-18.17578125	-10.35351563	+16.63330078	+8.39355469	-104.37011719	+3048	+21.00585938	-17.26611328	-10.02392578	-130.69335938	-55.08544922	+63.69873047	+2848	+17.01562500	-17.99121094	-10.00634766	-9.49218750	+4.02099609	-90.68115234	+2568
+1458241362.78500010	+21.15966797	-18.16259766	-10.46337891	+16.72119141	+8.50341797	-103.79882813	+3032	+20.90917969	-17.20019531	-10.09423828	-129.85839844	-55.04150391	+62.62207031	+2856	+17.08154297	-17.93408203	-9.97119141	-9.33837891	+3.71337891	-90.15380859	+2552
+1458241362.79340000	+21.09375000	-18.15820313	-10.66992188	+16.85302734	+8.67919922	-102.65625000	+2976	+20.73779297	-17.09472656	-10.19970703	-128.49609375	-54.77783203	+60.90820313	+2880	+17.20898438	-17.80664063	-9.86572266	-9.09667969	+2.87841797	-89.12109375	+2512
+1458241362.80170010	+21.04980469	-18.11425781	-10.81933594	+17.16064453	+8.67919922	-101.66748047	+2900	+20.61035156	-16.98046875	-10.26123047	-127.30957031	-54.38232422	+59.50195313	+2900	+17.32763672	-17.66601563	-9.75585938	-8.83300781	+2.08740234	-88.08837891	+2468
+1458241362.80999990	+20.97949219	-18.00439453	-10.95117188	+17.44628906	+8.67919922	-100.52490234	+2824	+20.47412109	-16.80468750	-10.33593750	-125.81542969	-53.94287109	+57.74414063	+2944	+17.39355469	-17.49023438	-9.69873047	-8.48144531	+1.77978516	-87.01171875	+2420
+1458241362.81419990	+20.95312500	-17.91210938	-11.02587891	+17.66601563	+8.65722656	-99.86572266	+2788	+20.42138672	-16.69482422	-10.37109375	-125.02441406	-53.61328125	+56.90917969	+2976	+17.43750000	-17.39794922	-9.69433594	-8.21777344	+1.80175781	-86.46240234	+2400
+1458241362.82250000	+20.89160156	-17.65283203	-10.99951172	+18.14941406	+8.28369141	-98.67919922	+2700	+20.37744141	-16.44873047	-10.33154297	-123.83789063	-52.77832031	+55.83251953	+3036	+17.41992188	-17.12548828	-9.65917969	-7.64648438	+2.08740234	-85.40771484	+2352
+1458241362.82670000	+20.86962891	-17.48144531	-10.94677734	+18.50097656	+8.06396484	-98.17382813	+2652	+20.39501953	-16.28613281	-10.28320313	-123.24462891	-52.25097656	+55.52490234	+3076	+17.39794922	-17.01123047	-9.64599609	-7.38281250	+2.39501953	-85.03417969	+2328
+1458241362.83500000	+20.85205078	-17.10351563	-10.80175781	+19.29199219	+7.58056641	-97.27294922	+2576	+20.51367188	-15.94335938	-10.12060547	-122.23388672	-51.13037109	+55.30517578	+3176	+17.31884766	-16.76074219	-9.67675781	-6.74560547	+3.29589844	-84.26513672	+2284
+1458241362.83920000	+20.86523438	-16.87060547	-10.73144531	+19.84130859	+7.38281250	-96.76757813	+2552	+20.57958984	-15.76318359	-10.04150391	-121.66259766	-50.62500000	+55.12939453	+3224	+17.27929688	-16.64208984	-9.72949219	-6.37207031	+3.97705078	-83.84765625	+2272
+1458241362.84330010	+20.86962891	-16.63330078	-10.64355469	+20.34667969	+7.16308594	-96.30615234	+2540	+20.63232422	-15.57861328	-9.96240234	-121.04736328	-50.16357422	+54.88769531	+3268	+17.22216797	-16.50585938	-9.76464844	-6.02050781	+4.70214844	-83.43017578	+2260
+1458241362.84750010	+20.86962891	-16.36962891	-10.54248047	+20.89599609	+6.92138672	-95.75683594	+2552	+20.69384766	-15.35888672	-9.88330078	-120.27832031	-49.59228516	+54.55810547	+3320	+17.16064453	-16.36083984	-9.80419922	-5.62500000	+5.42724609	-82.94677734	+2256
+1458241362.85579990	+20.86962891	-15.93457031	-10.36230469	+21.84082031	+6.50390625	-94.81201172	+2612	+20.83007813	-14.96337891	-9.71630859	-118.93798828	-48.44970703	+54.20654297	+3408	+17.03759766	-16.09716797	-9.84814453	-4.92187500	+6.61376953	-82.08984375	+2288
+1458241362.85999990	+20.87841797	-15.69287109	-10.26562500	+22.43408203	+6.26220703	-94.39453125	+2672	+20.90478516	-14.75244141	-9.62402344	-118.27880859	-47.85644531	+54.09667969	+3452	+16.98486328	-15.96533203	-9.87451172	-4.57031250	+7.20703125	-81.58447266	+2324
+1458241362.86420010	+20.87841797	-15.47314453	-10.16455078	+22.98339844	+6.04248047	-94.04296875	+2740	+20.95312500	-14.58105469	-9.54052734	-117.66357422	-47.43896484	+53.87695313	+3488	+16.91894531	-15.83349609	-9.90087891	-4.24072266	+7.80029297	-81.10107422	+2376
+1458241362.86830000	+20.90478516	-15.27099609	-10.09863281	+23.53271484	+5.84472656	-93.71337891	+2816	+20.98828125	-14.41406250	-9.49218750	-116.96044922	-47.04345703	+53.52539063	+3516	+16.88378906	-15.74121094	-9.90087891	-3.97705078	+8.19580078	-80.74951172	+2428
+1458241362.87249990	+20.92236328	-15.09082031	-10.08544922	+23.99414063	+5.73486328	-93.14208984	+2888	+21.01025391	-14.24267578	-9.46142578	-116.12548828	-46.58203125	+53.02001953	+3540	+16.87939453	-15.62255859	-9.91845703	-3.58154297	+8.59130859	-80.13427734	+2488
+1458241362.88080000	+20.93115234	-14.78320313	-10.10302734	+24.78515625	+5.53710938	-91.91162109	+3020	+21.01904297	-13.93505859	-9.43505859	-114.54345703	-45.72509766	+51.85546875	+3584	+16.88378906	-15.38964844	-9.88330078	-2.90039063	+8.85498047	-79.01367188	+2592
+1458241362.88500000	+20.90478516	-14.63378906	-10.14697266	+25.11474609	+5.51513672	-91.16455078	+3084	+20.98388672	-13.76806641	-9.44384766	-113.66455078	-45.28564453	+51.15234375	+3608	+16.90576172	-15.26220703	-9.87011719	-2.50488281	+8.94287109	-78.26660156	+2644
+1458241362.88920000	+20.87402344	-14.53710938	-10.16015625	+25.29052734	+5.33935547	-90.57128906	+3132	+20.93115234	-13.65820313	-9.44384766	-112.98339844	-44.93408203	+50.51513672	+3624	+16.92773438	-15.12597656	-9.82177734	-2.15332031	+8.78906250	-77.58544922	+2684
+1458241362.89330010	+20.85644531	-14.45800781	-10.19531250	+25.46630859	+5.18554688	-89.97802734	+3168	+20.87402344	-13.55273438	-9.45703125	-112.32421875	-44.53857422	+49.83398438	+3640	+16.98486328	-15.02490234	-9.75146484	-1.84570313	+8.43750000	-77.01416016	+2720
+1458241362.90170000	+20.84326172	-14.26904297	-10.30517578	+25.88378906	+4.85595703	-88.61572266	+3204	+20.75537109	-13.34179688	-9.49218750	-111.00585938	-43.76953125	+48.47167969	+3684	+17.11669922	-14.79199219	-9.62841797	-1.14257813	+7.77832031	-75.65185547	+2752
+1458241362.90580010	+20.83007813	-14.16796875	-10.34912109	+26.05957031	+4.68017578	-87.91259766	+3204	+20.69384766	-13.23632813	-9.50537109	-110.36865234	-43.37402344	+47.81250000	+3708	+17.16943359	-14.67333984	-9.55810547	-0.81298828	+7.47070313	-74.97070313	+2752
+1458241362.91000010	+20.81250000	-14.07128906	-10.41943359	+26.21337891	+4.52636719	-87.05566406	+3196	+20.63232422	-13.13085938	-9.53613281	-109.66552734	-42.93457031	+47.04345703	+3732	+17.23535156	-14.54150391	-9.49218750	-0.41748047	+7.16308594	-74.22363281	+2748
+1458241362.91409990	+20.78613281	-13.99218750	-10.48095703	+26.27929688	+4.35058594	-86.22070313	+3176	+20.56640625	-13.02978516	-9.56250000	-109.00634766	-42.49511719	+46.27441406	+3756	+17.30126953	-14.41406250	-9.42187500	-0.02197266	+6.81152344	-73.47656250	+2736
+1458241362.91829990	+20.73339844	-13.89550781	-10.53369141	+26.32324219	+4.19677734	-85.34179688	+3148	+20.47851563	-12.92431641	-9.56689453	-108.39111328	-42.05566406	+45.54931641	+3784	+17.34082031	-14.26464844	-9.36035156	+0.37353516	+6.52587891	-72.66357422	+2712
+1458241362.92660000	+20.66308594	-13.61865234	-10.56884766	+26.76269531	+3.75732422	-83.73779297	+3092	+20.32470703	-12.69140625	-9.57568359	-107.11669922	-41.13281250	+44.16503906	+3848	+17.39355469	-14.00097656	-9.25488281	+1.05468750	+6.19628906	-71.23535156	+2656
+1458241362.93080000	+20.65869141	-13.48681641	-10.52490234	+26.93847656	+3.40576172	-83.16650391	+3056	+20.27197266	-12.59472656	-9.53613281	-106.69921875	-40.71533203	+43.74755859	+3880	+17.41113281	-13.86474609	-9.20214844	+1.42822266	+6.10839844	-70.55419922	+2624
+1458241362.93499990	+20.67626953	-13.34179688	-10.46777344	+27.20214844	+3.01025391	-82.61718750	+3024	+20.24560547	-12.48046875	-9.50097656	-106.14990234	-40.23193359	+43.30810547	+3916	+17.42871094	-13.73730469	-9.14501953	+1.77978516	+5.99853516	-69.96093750	+2596
+1458241362.93910000	+20.68505859	-13.17480469	-10.43261719	+27.55371094	+2.79052734	-82.00195313	+2992	+20.24121094	-12.32226563	-9.47460938	-105.42480469	-39.70458984	+42.80273438	+3956	+17.44189453	-13.64062500	-9.10546875	+2.13134766	+6.08642578	-69.41162109	+2568
+1458241362.94330000	+20.64550781	-12.98583984	-10.39306641	+27.90527344	+2.65869141	-81.25488281	+2972	+20.22802734	-12.15527344	-9.41748047	-104.72167969	-39.22119141	+42.38525391	+4000	+17.40673828	-13.50439453	-9.10107422	+2.54882813	+6.43798828	-68.70849609	+2548
+1458241362.95160010	+20.61035156	-12.54199219	-10.27880859	+28.85009766	+2.26318359	-79.91455078	+2968	+20.20605469	-11.80371094	-9.31201172	-103.20556641	-38.14453125	+41.50634766	+4092	+17.31005859	-13.26269531	-9.11425781	+3.27392578	+7.25097656	-67.43408203	+2516
+1458241362.95580010	+20.61035156	-12.32226563	-10.16894531	+29.35546875	+1.95556641	-79.40917969	+2988	+20.20166016	-11.64111328	-9.22412109	-102.59033203	-37.66113281	+41.26464844	+4144	+17.26171875	-13.13964844	-9.11865234	+3.66943359	+7.69042969	-66.79687500	+2512
+1458241362.96000000	+20.61914063	-12.10253906	-10.03710938	+29.90478516	+1.58203125	-79.05761719	+3028	+20.21484375	-11.46533203	-9.13183594	-101.93115234	-37.15576172	+41.08886719	+4204	+17.20898438	-13.02539063	-9.11425781	+4.02099609	+8.06396484	-66.26953125	+2508
+1458241362.96409990	+20.62353516	-11.87841797	-9.90966797	+30.45410156	+1.29638672	-78.70605469	+3072	+20.24560547	-11.25439453	-9.03955078	-101.14013672	-36.60644531	+40.91308594	+4264	+17.14746094	-12.93310547	-9.11865234	+4.32861328	+8.59130859	-65.76416016	+2512
+1458241362.97250010	+20.61914063	-11.45214844	-9.69873047	+31.53076172	+0.85693359	-77.87109375	+3196	+20.31152344	-10.84130859	-8.85937500	-99.49218750	-35.55175781	+40.56152344	+4384	+17.02441406	-12.74414063	-9.12304688	+5.00976563	+9.60205078	-64.68750000	+2556
+1458241362.97659990	+20.61035156	-11.24560547	-9.60644531	+32.03613281	+0.63720703	-77.40966797	+3268	+20.33349609	-10.65234375	-8.78027344	-98.70117188	-35.04638672	+40.34179688	+4440	+16.97167969	-12.63867188	-9.12744141	+5.38330078	+10.08544922	-64.05029297	+2588
+1458241362.98079990	+20.58837891	-11.03466797	-9.51416016	+32.56347656	+0.43945313	-76.92626953	+3352	+20.33789063	-10.45898438	-8.69238281	-97.91015625	-34.51904297	+40.12207031	+4492	+16.91455078	-12.53320313	-9.12744141	+5.73486328	+10.52490234	-63.43505859	+2628
+1458241362.98490000	+20.56201172	-10.82373047	-9.43945313	+33.04687500	+0.28564453	-76.37695313	+3436	+20.34228516	-10.26123047	-8.60888672	-97.07519531	-33.96972656	+39.88037109	+4544	+16.86181641	-12.41894531	-9.13183594	+6.15234375	+10.96435547	-62.70996094	+2680
+1458241362.99330000	+20.52246094	-10.46777344	-9.26367188	+33.85986328	-0.26367188	-75.45410156	+3616	+20.32470703	-9.91845703	-8.45507813	-95.60302734	-32.95898438	+39.39697266	+4644	+16.78271484	-12.19042969	-9.07470703	+6.87744141	+11.40380859	-61.45751953	+2788
+1458241362.99740000	+20.50927734	-10.31396484	-9.20654297	+34.18945313	-0.48339844	-74.90478516	+3696	+20.30712891	-9.75146484	-8.39794922	-94.83398438	-32.40966797	+39.08935547	+4688	+16.78710938	-12.07177734	-9.02636719	+7.33886719	+11.44775391	-60.77636719	+2840
+1458241363.00160000	+20.48291016	-10.19091797	-9.14501953	+34.38720703	-0.70312500	-74.42138672	+3776	+20.28076172	-9.61083984	-8.34082031	-94.17480469	-31.92626953	+38.78173828	+4732	+16.78710938	-11.93994141	-8.96923828	+7.80029297	+11.44775391	-60.09521484	+2892
+1458241363.00580000	+20.44335938	-10.06347656	-9.10986328	+34.60693359	-0.85693359	-73.82812500	+3844	+20.24560547	-9.47021484	-8.30126953	-93.44970703	-31.42089844	+38.38623047	+4768	+16.79150391	-11.82128906	-8.89013672	+8.21777344	+11.33789063	-59.45800781	+2948
+1458241363.00990010	+20.39941406	-9.94042969	-9.11865234	+34.78271484	-0.92285156	-72.99316406	+3916	+20.19726563	-9.32958984	-8.28808594	-92.65869141	-30.82763672	+37.81494141	+4808	+16.81787109	-11.68505859	-8.83300781	+8.76708984	+11.27197266	-58.62304688	+2996
+1458241363.01830010	+20.32031250	-9.69433594	-9.10546875	+35.06835938	-1.29638672	-71.43310547	+4020	+20.07421875	-9.09228516	-8.25732422	-91.29638672	-29.72900391	+36.73828125	+4872	+16.87500000	-11.36425781	-8.67480469	+9.88769531	+10.76660156	-57.01904297	+3080
+1458241363.02239990	+20.28515625	-9.57128906	-9.08789063	+35.22216797	-1.51611328	-70.70800781	+4064	+20.00830078	-8.97363281	-8.23095703	-90.61523438	-29.17968750	+36.27685547	+4908	+16.91015625	-11.20166016	-8.57812500	+10.50292969	+10.43701172	-56.25000000	+3112
+1458241363.02659990	+20.24121094	-9.46142578	-9.06591797	+35.33203125	-1.75781250	-70.02685547	+4092	+19.94677734	-8.86816406	-8.20019531	-90.02197266	-28.67431641	+35.83740234	+4944	+16.94531250	-11.03466797	-8.48144531	+11.11816406	+10.08544922	-55.48095703	+3144
+1458241363.03080010	+20.20605469	-9.36035156	-9.05273438	+35.41992188	-1.95556641	-69.32373047	+4116	+19.88525391	-8.76269531	-8.18261719	-89.38476563	-28.16894531	+35.37597656	+4976	+16.98925781	-10.87646484	-8.38476563	+11.73339844	+9.71191406	-54.79980469	+3168
+1458241363.03490000	+20.17529297	-9.25048828	-9.03515625	+35.55175781	-2.19726563	-68.64257813	+4128	+19.83251953	-8.65283203	-8.16503906	-88.70361328	-27.64160156	+34.91455078	+5012	+17.02880859	-10.71386719	-8.28808594	+12.39257813	+9.36035156	-54.07470703	+3192
+1458241363.04329990	+20.11816406	-8.98681641	-8.99121094	+35.96923828	-2.59277344	-67.28027344	+4148	+19.73583984	-8.40234375	-8.12109375	-87.23144531	-26.65283203	+34.05761719	+5080	+17.08593750	-10.39746094	-8.12109375	+13.68896484	+8.81103516	-52.62451172	+3228
+1458241363.04740000	+20.08740234	-8.85058594	-8.94726563	+36.21093750	-2.83447266	-66.73095703	+4152	+19.69189453	-8.27050781	-8.07275391	-86.50634766	-26.19140625	+33.70605469	+5120	+17.09472656	-10.23925781	-8.04199219	+14.30419922	+8.61328125	-51.96533203	+3244
+1458241363.05160000	+20.05664063	-8.70117188	-8.89892578	+36.49658203	-3.05419922	-66.18164063	+4160	+19.65673828	-8.13427734	-8.02880859	-85.75927734	-25.72998047	+33.39843750	+5156	+17.10351563	-10.09423828	-7.96289063	+14.89746094	+8.39355469	-51.32812500	+3260
+1458241363.05580000	+20.02148438	-8.55175781	-8.84179688	+36.76025391	-3.29589844	-65.63232422	+4164	+19.62597656	-7.99804688	-7.96289063	-85.03417969	-25.33447266	+33.20068359	+5196	+17.10791016	-9.94482422	-7.91894531	+15.55664063	+8.30566406	-50.62500000	+3268
+1458241363.05990000	+19.99511719	-8.40673828	-8.74072266	+37.06787109	-3.62548828	-65.36865234	+4176	+19.60839844	-7.85742188	-7.87060547	-84.30908203	-25.02685547	+33.15673828	+5244	+17.08593750	-9.81298828	-7.87060547	+16.10595703	+8.23974609	-50.09765625	+3272
+1458241363.06820010	+19.95996094	-8.05078125	-8.54296875	+37.96875000	-4.15283203	-64.86328125	+4232	+19.58642578	-7.52783203	-7.68603516	-82.72705078	-24.43359375	+33.11279297	+5340	+17.03320313	-9.60205078	-7.80468750	+17.09472656	+8.37158203	-49.04296875	+3280
+1458241363.07240010	+19.94677734	-7.88818359	-8.43310547	+38.36425781	-4.41650391	-64.73144531	+4264	+19.58642578	-7.36523438	-7.58935547	-81.91406250	-24.16992188	+33.11279297	+5392	+16.99804688	-9.50537109	-7.77832031	+17.55615234	+8.50341797	-48.55957031	+3288
+1458241363.07660010	+19.92919922	-7.71240234	-8.32763672	+38.80371094	-4.63623047	-64.57763672	+4308	+19.58642578	-7.18505859	-7.49707031	-81.05712891	-23.90625000	+33.09082031	+5440	+16.95410156	-9.42626953	-7.75195313	+17.92968750	+8.63525391	-48.12011719	+3292
+1458241363.08069990	+19.88964844	-7.53662109	-8.21337891	+39.22119141	-4.83398438	-64.40185547	+4356	+19.57763672	-7.00927734	-7.38720703	-80.20019531	-23.70849609	+33.11279297	+5496	+16.90136719	-9.33837891	-7.74755859	+18.34716797	+8.85498047	-47.57080078	+3304
+1458241363.08909990	+19.81933594	-7.18945313	-7.98486328	+40.03417969	-5.27343750	-64.16015625	+4480	+19.56005859	-6.66650391	-7.14990234	-78.59619141	-23.40087891	+33.33251953	+5600	+16.78271484	-9.17578125	-7.74316406	+19.09423828	+9.27246094	-46.58203125	+3332
+1458241363.09320000	+19.79296875	-7.00927734	-7.85742188	+40.47363281	-5.55908203	-64.11621094	+4552	+19.55126953	-6.50390625	-7.04443359	-77.84912109	-23.24707031	+33.44238281	+5652	+16.73876953	-9.09667969	-7.72998047	+19.46777344	+9.42626953	-46.16455078	+3356
+1458241363.10159990	+19.73583984	-6.67968750	-7.62890625	+41.19873047	-6.04248047	-63.96240234	+4700	+19.53369141	-6.18310547	-6.83789063	-76.35498047	-22.96142578	+33.66210938	+5748	+16.65527344	-8.94287109	-7.69482422	+20.21484375	+9.64599609	-45.32958984	+3404
+1458241363.10570000	+19.70947266	-6.52587891	-7.51904297	+41.55029297	-6.26220703	-63.89648438	+4780	+19.52050781	-6.02929688	-6.74121094	-75.58593750	-22.85156250	+33.70605469	+5792	+16.61572266	-8.87255859	-7.65087891	+20.50048828	+9.62402344	-45.00000000	+3436
+1458241363.10990000	+19.66992188	-6.38525391	-7.44873047	+41.79199219	-6.32812500	-63.58886719	+4856	+19.49853516	-5.87548828	-6.66650391	-74.79492188	-22.67578125	+33.66210938	+5836	+16.58935547	-8.78906250	-7.61132813	+20.87402344	+9.62402344	-44.56054688	+3472
+1458241363.11410000	+19.63037109	-6.24462891	-7.38281250	+41.96777344	-6.48193359	-63.28125000	+4924	+19.46777344	-5.74365234	-6.59179688	-74.11376953	-22.50000000	+33.64013672	+5876	+16.57177734	-8.68359375	-7.57177734	+21.31347656	+9.53613281	-44.07714844	+3508
+1458241363.11820010	+19.58642578	-6.11279297	-7.31689453	+42.16552734	-6.63574219	-62.95166016	+4992	+19.43261719	-5.61621094	-6.52587891	-73.45458984	-22.30224609	+33.57421875	+5908	+16.56298828	-8.58691406	-7.51025391	+21.73095703	+9.33837891	-43.72558594	+3552
+1458241363.12240000	+19.54687500	-5.97656250	-7.26416016	+42.36328125	-6.74560547	-62.55615234	+5056	+19.39306641	-5.49316406	-6.45996094	-72.79541016	-22.10449219	+33.55224609	+5944	+16.56738281	-8.47705078	-7.43994141	+22.19238281	+9.11865234	-43.33007813	+3596
+1458241363.13070010	+19.48535156	-5.73046875	-7.15429688	+42.69287109	-7.11914063	-61.89697266	+5164	+19.30957031	-5.28222656	-6.33691406	-71.65283203	-21.77490234	+33.46435547	+6004	+16.58935547	-8.23095703	-7.25976563	+23.22509766	+8.37158203	-42.71484375	+3688
+1458241363.13490010	+19.46337891	-5.62060547	-7.11474609	+42.80273438	-7.22900391	-61.45751953	+5208	+19.27001953	-5.17675781	-6.29296875	-71.03759766	-21.55517578	+33.37646484	+6032	+16.62011719	-8.10791016	-7.14990234	+23.75244141	+7.93212891	-42.42919922	+3736
+1458241363.13910010	+19.43701172	-5.52392578	-7.08398438	+42.86865234	-7.27294922	-61.01806641	+5236	+19.22607422	-5.08007813	-6.24902344	-70.48828125	-21.35742188	+33.26660156	+6056	+16.64648438	-7.98046875	-7.04443359	+24.30175781	+7.49267578	-42.14355469	+3776
+1458241363.14739990	+19.37548828	-5.33056641	-7.03125000	+43.04443359	-7.31689453	-60.13916016	+5284	+19.12500000	-4.89550781	-6.16552734	-69.34570313	-20.91796875	+33.00292969	+6108	+16.70361328	-7.72998047	-6.81591797	+25.40039063	+6.56982422	-41.59423828	+3856
+1458241363.15570000	+19.32275391	-5.11962891	-6.96093750	+43.30810547	-7.47070313	-59.26025391	+5308	+19.02832031	-4.71533203	-6.07324219	-68.31298828	-20.45654297	+32.82714844	+6152	+16.75634766	-7.46191406	-6.60058594	+26.58691406	+5.66894531	-41.04492188	+3920
+1458241363.15990000	+19.30517578	-5.01416016	-6.90380859	+43.50585938	-7.62451172	-58.97460938	+5316	+18.98437500	-4.62744141	-6.00732422	-67.82958984	-20.28076172	+32.87109375	+6180	+16.77832031	-7.33447266	-6.49072266	+27.15820313	+5.22949219	-40.82519531	+3948
+1458241363.16400000	+19.27880859	-4.91748047	-6.84667969	+43.70361328	-7.69042969	-58.68896484	+5316	+18.94042969	-4.53955078	-5.94140625	-67.34619141	-20.12695313	+32.91503906	+6208	+16.79150391	-7.22460938	-6.38085938	+27.66357422	+4.85595703	-40.64941406	+3972
+1458241363.16820000	+19.26562500	-4.82519531	-6.77636719	+43.90136719	-7.77832031	-58.49121094	+5320	+18.90527344	-4.45166016	-5.86669922	-66.88476563	-20.03906250	+33.00292969	+6236	+16.80468750	-7.11914063	-6.27978516	+28.16894531	+4.48242188	-40.45166016	+3992
+1458241363.17650010	+19.23486328	-4.63183594	-6.65332031	+44.34082031	-7.91015625	-58.00781250	+5320	+18.85253906	-4.25830078	-5.74365234	-65.80810547	-19.66552734	+33.02490234	+6288	+16.80468750	-6.95214844	-6.11279297	+28.95996094	+4.02099609	-39.99023438	+4024
+1458241363.18070010	+19.19531250	-4.52636719	-6.56982422	+44.58251953	-7.95410156	-57.81005859	+5324	+18.82617188	-4.15283203	-5.64697266	-65.30273438	-19.55566406	+33.20068359	+6320	+16.78271484	-6.87304688	-6.06445313	+29.33349609	+3.97705078	-39.63867188	+4032
+1458241363.18490000	+19.15576172	-4.41650391	-6.48193359	+44.91210938	-8.04199219	-57.63427734	+5336	+18.79541016	-4.04736328	-5.55029297	-64.81933594	-19.42382813	+33.35449219	+6348	+16.75195313	-6.79833984	-6.01611328	+29.66308594	+3.93310547	-39.33105469	+4036
+1458241363.18899990	+19.11621094	-4.29785156	-6.38964844	+45.26367188	-8.15185547	-57.45849609	+5352	+18.76904297	-3.93750000	-5.45361328	-64.31396484	-19.27001953	+33.53027344	+6380	+16.72119141	-6.73681641	-5.96777344	+29.97070313	+3.93310547	-39.04541016	+4044
+1458241363.19740010	+19.05029297	-4.07373047	-6.17871094	+45.96679688	-8.48144531	-57.28271484	+5396	+18.72949219	-3.73095703	-5.23828125	-63.39111328	-19.09423828	+34.01367188	+6436	+16.64208984	-6.62695313	-5.90185547	+30.49804688	+4.02099609	-38.38623047	+4052
+1458241363.20149990	+19.01513672	-3.96826172	-6.07763672	+46.31835938	-8.59130859	-57.19482422	+5424	+18.72070313	-3.62109375	-5.13720703	-62.88574219	-18.96240234	+34.23339844	+6464	+16.59375000	-6.59619141	-5.88427734	+30.65185547	+4.17480469	-38.05664063	+4056
+1458241363.20569990	+18.97558594	-3.86279297	-5.97216797	+46.66992188	-8.70117188	-57.10693359	+5456	+18.70751953	-3.51562500	-5.02294922	-62.40234375	-18.91845703	+34.51904297	+6492	+16.54541016	-6.56982422	-5.86230469	+30.80566406	+4.32861328	-37.70507813	+4064
+1458241363.20989990	+18.93164063	-3.75732422	-5.88867188	+46.99951172	-8.76708984	-56.90917969	+5492	+18.69433594	-3.41015625	-4.92626953	-61.91894531	-18.74267578	+34.65087891	+6516	+16.49707031	-6.53466797	-5.85351563	+31.00341797	+4.52636719	-37.28759766	+4076
+1458241363.21400000	+18.88330078	-3.64746094	-5.80957031	+47.35107422	-8.85498047	-56.66748047	+5532	+18.67236328	-3.30468750	-4.83398438	-61.41357422	-18.58886719	+34.80468750	+6532	+16.45312500	-6.48193359	-5.84033203	+31.26708984	+4.65820313	-36.87011719	+4092
+1458241363.22230010	+18.78222656	-3.43212891	-5.64257813	+48.05419922	-9.05273438	-56.22802734	+5620	+18.61523438	-3.10253906	-4.64501953	-60.49072266	-18.23730469	+35.11230469	+6568	+16.36083984	-6.37646484	-5.80517578	+31.77246094	+4.87792969	-36.03515625	+4128
+1458241363.22650000	+18.72509766	-3.33105469	-5.55908203	+48.36181641	-9.18457031	-56.00830078	+5668	+18.58447266	-3.01464844	-4.55712891	-60.07324219	-18.08349609	+35.24414063	+6584	+16.31689453	-6.31494141	-5.79199219	+32.08007813	+4.98779297	-35.59570313	+4152
+1458241363.23070000	+18.69873047	-3.23876953	-5.48437500	+48.69140625	-9.33837891	-55.85449219	+5712	+18.55810547	-2.93115234	-4.47802734	-59.65576172	-17.90771484	+35.33203125	+6596	+16.29492188	-6.26220703	-5.73925781	+32.36572266	+4.92187500	-35.35400391	+4180
+1458241363.23480010	+18.67236328	-3.15087891	-5.42724609	+48.97705078	-9.40429688	-55.54687500	+5752	+18.53173828	-2.84765625	-4.40771484	-59.23828125	-17.70996094	+35.37597656	+6604	+16.28173828	-6.20507813	-5.69091797	+32.69531250	+4.85595703	-35.04638672	+4208
+1458241363.23900010	+18.63720703	-3.07177734	-5.37011719	+49.19677734	-9.47021484	-55.23925781	+5788	+18.50097656	-2.77294922	-4.34619141	-58.82080078	-17.51220703	+35.39794922	+6612	+16.26855469	-6.12158203	-5.64257813	+33.11279297	+4.76806641	-34.69482422	+4240
+1458241363.24729990	+18.57128906	-2.92675781	-5.28662109	+49.59228516	-9.53613281	-54.51416016	+5844	+18.42626953	-2.62353516	-4.23632813	-57.94189453	-17.07275391	+35.31005859	+6616	+16.25976563	-5.95898438	-5.49316406	+33.96972656	+4.32861328	-34.21142578	+4308
+1458241363.25149990	+18.53613281	-2.84765625	-5.25146484	+49.79003906	-9.60205078	-54.07470703	+5868	+18.38232422	-2.56201172	-4.19238281	-57.56835938	-16.80908203	+35.24414063	+6616	+16.26416016	-5.84912109	-5.41845703	+34.51904297	+4.02099609	-33.94775391	+4348
+1458241363.25570010	+18.51855469	-2.77734375	-5.20751953	+49.98779297	-9.73388672	-53.74511719	+5884	+18.34277344	-2.50048828	-4.15283203	-57.19482422	-16.54541016	+35.15625000	+6616	+16.28173828	-5.74365234	-5.31298828	+35.06835938	+3.62548828	-33.81591797	+4384
+1458241363.25980000	+18.50097656	-2.70263672	-5.15917969	+50.20751953	-9.86572266	-53.41552734	+5896	+18.30322266	-2.44335938	-4.11328125	-56.86523438	-16.28173828	+35.11230469	+6612	+16.29492188	-5.64257813	-5.21630859	+35.59570313	+3.25195313	-33.64013672	+4416
+1458241363.26819990	+18.47460938	-2.59277344	-5.04931641	+50.49316406	-10.12939453	-52.86621094	+5904	+18.23291016	-2.33789063	-4.02099609	-56.18408203	-15.90820313	+35.06835938	+6608	+16.32568359	-5.44921875	-5.00097656	+36.62841797	+2.48291016	-33.44238281	+4480
+1458241363.27650000	+18.45263672	-2.47851563	-4.97021484	+50.75683594	-10.28320313	-52.07519531	+5884	+18.17578125	-2.22802734	-3.93310547	-55.45898438	-15.46875000	+34.95849609	+6596	+16.36083984	-5.26025391	-4.78564453	+37.63916016	+1.71386719	-33.20068359	+4532
+1458241363.28070000	+18.43505859	-2.41699219	-4.91748047	+50.93261719	-10.41503906	-51.72363281	+5876	+18.14062500	-2.17529297	-3.88916016	-55.12939453	-15.22705078	+34.93652344	+6592	+16.36962891	-5.16357422	-4.69335938	+38.14453125	+1.38427734	-33.04687500	+4552
+1458241363.28900000	+18.39990234	-2.28955078	-4.79443359	+51.30615234	-10.74462891	-51.13037109	+5848	+18.07031250	-2.06982422	-3.81005859	-54.49218750	-14.67773438	+34.87060547	+6584	+16.36523438	-5.00097656	-4.53515625	+38.95751953	+0.92285156	-32.60742188	+4576
+1458241363.29730010	+18.35595703	-2.16650391	-4.64062500	+51.67968750	-11.16210938	-50.64697266	+5824	+18.03076172	-1.95996094	-3.66943359	-53.94287109	-14.34814453	+35.13427734	+6580	+16.35205078	-4.87353516	-4.39453125	+39.61669922	+0.54931641	-32.16796875	+4588
+1458241363.30559990	+18.30761719	-2.04345703	-4.48681641	+52.09716797	-11.49169922	-50.25146484	+5804	+17.99121094	-1.83251953	-3.52001953	-53.30566406	-14.06250000	+35.41992188	+6580	+16.31689453	-4.80761719	-4.30224609	+39.99023438	+0.46142578	-31.61865234	+4588
+1458241363.30979990	+18.28125000	-1.98193359	-4.40771484	+52.31689453	-11.64550781	-50.05371094	+5800	+17.96923828	-1.77099609	-3.45410156	-52.99804688	-13.86474609	+35.48583984	+6584	+16.28613281	-4.78125000	-4.27587891	+40.12207031	+0.52734375	-31.24511719	+4584
+1458241363.31810000	+18.21972656	-1.85449219	-4.25390625	+52.77832031	-11.99707031	-49.68017578	+5800	+17.93408203	-1.64355469	-3.31787109	-52.38281250	-13.42529297	+35.74951172	+6588	+16.22460938	-4.74609375	-4.24511719	+40.29785156	+0.68115234	-30.45410156	+4576
+1458241363.32649990	+18.13623047	-1.73144531	-4.07373047	+53.26171875	-12.43652344	-49.52636719	+5824	+17.89013672	-1.51611328	-3.15527344	-51.85546875	-13.13964844	+36.16699219	+6596	+16.14990234	-4.72412109	-4.23193359	+40.36376953	+0.92285156	-29.68505859	+4576
+1458241363.33060000	+18.10986328	-1.67431641	-3.99023438	+53.50341797	-12.65625000	-49.48242188	+5844	+17.87695313	-1.45458984	-3.07177734	-51.56982422	-13.02978516	+36.38671875	+6604	+16.11914063	-4.71972656	-4.21435547	+40.38574219	+0.98876953	-29.35546875	+4576
+1458241363.33480000	+18.07910156	-1.61718750	-3.90673828	+53.74511719	-12.85400391	-49.39453125	+5864	+17.86376953	-1.38867188	-2.99267578	-51.28417969	-12.91992188	+36.58447266	+6612	+16.08837891	-4.71533203	-4.19677734	+40.40771484	+1.03271484	-29.06982422	+4584
+1458241363.33900000	+18.05273438	-1.56884766	-3.82763672	+53.94287109	-13.02978516	-49.35058594	+5884	+17.85058594	-1.33593750	-2.91357422	-51.04248047	-12.81005859	+36.78222656	+6616	+16.06201172	-4.70654297	-4.17480469	+40.45166016	+1.07666016	-28.80615234	+4588
+1458241363.34730010	+18.00439453	-1.47656250	-3.67822266	+54.36035156	-13.35937500	-49.26269531	+5936	+17.81542969	-1.23046875	-2.77734375	-50.55908203	-12.50244141	+37.08984375	+6628	+16.01806641	-4.68457031	-4.13085938	+40.56152344	+1.09863281	-28.30078125	+4612
+1458241363.35150000	+17.97363281	-1.42822266	-3.59912109	+54.55810547	-13.57910156	-49.19677734	+5964	+17.79345703	-1.19091797	-2.71142578	-50.36132813	-12.32666016	+37.26562500	+6632	+16.00048828	-4.64941406	-4.10009766	+40.73730469	+1.05468750	-28.03710938	+4624
+1458241363.35560010	+17.96044922	-1.37988281	-3.53320313	+54.77783203	-13.77685547	-49.13085938	+5988	+17.78027344	-1.15576172	-2.64550781	-50.18554688	-12.19482422	+37.46337891	+6636	+15.99169922	-4.61425781	-4.04736328	+40.91308594	+0.87890625	-27.92724609	+4644
+1458241363.35980010	+17.93847656	-1.33154297	-3.47167969	+54.93164063	-13.95263672	-49.02099609	+6008	+17.76269531	-1.11621094	-2.57958984	-50.00976563	-12.06298828	+37.66113281	+6640	+15.98730469	-4.57470703	-3.98583984	+41.11083984	+0.65917969	-27.86132813	+4668
+1458241363.36400010	+17.92089844	-1.29638672	-3.41455078	+55.08544922	-14.12841797	-48.91113281	+6028	+17.74511719	-1.08544922	-2.51367188	-49.85595703	-11.93115234	+37.85888672	+6644	+15.98291016	-4.52636719	-3.91992188	+41.35253906	+0.43945313	-27.77343750	+4692
+1458241363.37229990	+17.91650391	-1.22167969	-3.29150391	+55.34912109	-14.50195313	-48.71337891	+6056	+17.71435547	-1.02832031	-2.39941406	-49.54833984	-11.57958984	+38.14453125	+6648	+16.00048828	-4.42529297	-3.74414063	+41.90185547	-0.17578125	-27.86132813	+4748
+1458241363.37640000	+17.91210938	-1.19091797	-3.24316406	+55.43701172	-14.65576172	-48.53759766	+6060	+17.69677734	-1.01074219	-2.35546875	-49.43847656	-11.35986328	+38.27636719	+6648	+16.01367188	-4.35937500	-3.65625000	+42.27539063	-0.50537109	-27.88330078	+4772
+1458241363.38060000	+17.90771484	-1.15576172	-3.19042969	+55.52490234	-14.83154297	-48.36181641	+6064	+17.67919922	-0.99755859	-2.30273438	-49.30664063	-11.14013672	+38.43017578	+6648	+16.02246094	-4.28906250	-3.56396484	+42.62695313	-0.87890625	-27.90527344	+4800
+1458241363.38480000	+17.89453125	-1.12500000	-3.14648438	+55.59082031	-14.96337891	-48.12011719	+6060	+17.65722656	-0.97998047	-2.25878906	-49.19677734	-10.87646484	+38.54003906	+6648	+16.03125000	-4.22314453	-3.48046875	+42.97851563	-1.18652344	-27.90527344	+4824
+1458241363.39310000	+17.87695313	-1.05468750	-3.05419922	+55.76660156	-15.31494141	-47.68066406	+6044	+17.62207031	-0.94921875	-2.16210938	-48.97705078	-10.41503906	+38.82568359	+6644	+16.04882813	-4.07812500	-3.30029297	+43.74755859	-1.88964844	-27.92724609	+4872
+1458241363.39730000	+17.87255859	-1.02392578	-3.00585938	+55.83251953	-15.49072266	-47.48291016	+6032	+17.60449219	-0.93603516	-2.11376953	-48.84521484	-10.19531250	+38.97949219	+6644	+16.05322266	-4.01220703	-3.21240234	+44.09912109	-2.21923828	-27.94921875	+4892
+1458241363.40140010	+17.86816406	-0.99755859	-2.95751953	+55.85449219	-15.62255859	-47.28515625	+6016	+17.59130859	-0.91845703	-2.06542969	-48.73535156	-9.95361328	+39.13330078	+6644	+16.06201172	-3.96386719	-3.12451172	+44.38476563	-2.52685547	-27.97119141	+4908
+1458241363.40560010	+17.85937500	-0.97558594	-2.90478516	+55.92041016	-15.79833984	-47.13134766	+6000	+17.57373047	-0.90087891	-2.01269531	-48.58154297	-9.75585938	+39.28710938	+6644	+16.06201172	-3.91113281	-3.04980469	+44.64843750	-2.76855469	-27.92724609	+4920
+1458241363.41389990	+17.83300781	-0.92285156	-2.79931641	+56.03027344	-16.10595703	-46.82373047	+5968	+17.54296875	-0.86132813	-1.92480469	-48.25195313	-9.22851563	+39.50683594	+6644	+16.05761719	-3.83203125	-2.92236328	+45.06591797	-3.18603516	-27.77343750	+4940
+1458241363.41810010	+17.81103516	-0.89208984	-2.75537109	+56.07421875	-16.19384766	-46.60400391	+5956	+17.52978516	-0.83496094	-1.87646484	-48.07617188	-9.00878906	+39.61669922	+6648	+16.04882813	-3.79687500	-2.89160156	+45.21972656	-3.27392578	-27.55371094	+4940
+1458241363.42230010	+17.78906250	-0.86572266	-2.69824219	+56.14013672	-16.36962891	-46.56005859	+5944	+17.51220703	-0.81738281	-1.81933594	-47.94433594	-8.83300781	+39.79248047	+6648	+16.03125000	-3.77490234	-2.86083984	+45.30761719	-3.36181641	-27.37792969	+4940
+1458241363.42639990	+17.76708984	-0.84375000	-2.63671875	+56.22802734	-16.52343750	-46.53808594	+5940	+17.49902344	-0.79541016	-1.76220703	-47.76855469	-8.70117188	+39.96826172	+6656	+16.01367188	-3.77050781	-2.83447266	+45.30761719	-3.42773438	-27.20214844	+4936
+1458241363.43479990	+17.73632813	-0.79980469	-2.50048828	+56.38183594	-16.87500000	-46.62597656	+5936	+17.47705078	-0.74267578	-1.62597656	-47.43896484	-8.52539063	+40.38574219	+6668	+15.98291016	-3.77050781	-2.79931641	+45.24169922	-3.47167969	-26.82861328	+4932
+1458241363.44310000	+17.69677734	-0.76464844	-2.35986328	+56.53564453	-17.16064453	-46.84570313	+5952	+17.46386719	-0.68994141	-1.49414063	-47.08740234	-8.41552734	+40.78125000	+6684	+15.93896484	-3.80126953	-2.78173828	+45.02197266	-3.42773438	-26.38916016	+4932
+1458241363.44730000	+17.67041016	-0.74707031	-2.29394531	+56.62353516	-17.29248047	-46.95556641	+5968	+17.45507813	-0.66796875	-1.43261719	-46.95556641	-8.34960938	+40.95703125	+6692	+15.91259766	-3.82324219	-2.78173828	+44.84619141	-3.36181641	-26.14746094	+4936
+1458241363.45560000	+17.63085938	-0.71191406	-2.16650391	+56.77734375	-17.57812500	-47.13134766	+6008	+17.43310547	-0.61962891	-1.30957031	-46.64794922	-8.21777344	+41.30859375	+6708	+15.87304688	-3.84082031	-2.78173828	+44.64843750	-3.31787109	-25.68603516	+4940
+1458241363.45970010	+17.61767578	-0.69433594	-2.10058594	+56.84326172	-17.75390625	-47.30712891	+6028	+17.42431641	-0.59765625	-1.23925781	-46.53808594	-8.26171875	+41.57226563	+6712	+15.85546875	-3.84960938	-2.77294922	+44.56054688	-3.31787109	-25.53222656	+4944
+1458241363.46810010	+17.59130859	-0.67236328	-1.95556641	+56.97509766	-18.10546875	-47.70263672	+6076	+17.41992188	-0.56689453	-1.08984375	-46.36230469	-8.34960938	+42.07763672	+6728	+15.82470703	-3.86279297	-2.73779297	+44.42871094	-3.42773438	-25.31250000	+4952
+1458241363.47639990	+17.57373047	-0.64160156	-1.84130859	+57.10693359	-18.34716797	-47.83447266	+6124	+17.40673828	-0.53613281	-0.97119141	-46.18652344	-8.28369141	+42.47314453	+6732	+15.80712891	-3.84082031	-2.67187500	+44.47265625	-3.64746094	-25.20263672	+4972
+1458241363.48470000	+17.56494141	-0.61962891	-1.75781250	+57.10693359	-18.54492188	-47.74658203	+6156	+17.38476563	-0.51416016	-0.88769531	-46.05468750	-8.10791016	+42.73681641	+6736	+15.79833984	-3.79687500	-2.58398438	+44.67041016	-3.97705078	-25.13671875	+4996
+1458241363.49309990	+17.55615234	-0.58447266	-1.68750000	+57.12890625	-18.76464844	-47.57080078	+6180	+17.36718750	-0.49658203	-0.80419922	-45.94482422	-7.91015625	+43.04443359	+6732	+15.80273438	-3.69580078	-2.47412109	+45.15380859	-4.46044922	-25.20263672	+5032
+1458241363.50140000	+17.56494141	-0.55371094	-1.61718750	+57.17285156	-19.02832031	-47.41699219	+6184	+17.34960938	-0.48339844	-0.72509766	-45.87890625	-7.71240234	+43.30810547	+6732	+15.82031250	-3.59912109	-2.32470703	+45.65917969	-5.05371094	-25.44433594	+5072
+1458241363.50970010	+17.56494141	-0.52734375	-1.56884766	+57.12890625	-19.16015625	-47.10937500	+6176	+17.33203125	-0.47460938	-0.68115234	-45.76904297	-7.38281250	+43.41796875	+6728	+15.82910156	-3.50683594	-2.17968750	+46.16455078	-5.60302734	-25.62011719	+5104
+1458241363.51390000	+17.56494141	-0.50976563	-1.55126953	+57.12890625	-19.22607422	-46.88964844	+6168	+17.31884766	-0.47021484	-0.66357422	-45.72509766	-7.18505859	+43.43994141	+6728	+15.83789063	-3.45410156	-2.11376953	+46.42822266	-5.84472656	-25.68603516	+5124
+1458241363.52220010	+17.56054688	-0.48339844	-1.51611328	+57.08496094	-19.33593750	-46.49414063	+6140	+17.29687500	-0.46142578	-0.62402344	-45.63720703	-6.83349609	+43.52783203	+6724	+15.84228516	-3.35742188	-2.00830078	+46.93359375	-6.24023438	-25.68603516	+5148
+1458241363.53049990	+17.55175781	-0.45703125	-1.46337891	+57.04101563	-19.51171875	-46.29638672	+6112	+17.28369141	-0.44384766	-0.58007813	-45.52734375	-6.59179688	+43.65966797	+6732	+15.83789063	-3.29589844	-1.91162109	+47.21923828	-6.59179688	-25.70800781	+5168
+1458241363.53469990	+17.54736328	-0.44384766	-1.42382813	+57.06298828	-19.64355469	-46.27441406	+6100	+17.27929688	-0.43945313	-0.54931641	-45.48339844	-6.48193359	+43.74755859	+6736	+15.83349609	-3.26953125	-1.86767578	+47.32910156	-6.74560547	-25.72998047	+5172
+1458241363.54300000	+17.53417969	-0.43505859	-1.35351563	+57.06298828	-19.75341797	-46.27441406	+6076	+17.27050781	-0.42187500	-0.48779297	-45.37353516	-6.35009766	+43.90136719	+6740	+15.81591797	-3.27832031	-1.81933594	+47.24121094	-6.83349609	-25.57617188	+5176
+1458241363.55139990	+17.51220703	-0.42626953	-1.28759766	+57.04101563	-19.86328125	-46.27441406	+6064	+17.26171875	-0.40429688	-0.41308594	-45.28564453	-6.28417969	+44.12109375	+6748	+15.78515625	-3.29589844	-1.81933594	+47.02148438	-6.74560547	-25.22460938	+5180
+1458241363.55550000	+17.49462891	-0.41748047	-1.25244141	+57.04101563	-19.92919922	-46.29638672	+6064	+17.25732422	-0.39550781	-0.37353516	-45.21972656	-6.26220703	+44.25292969	+6752	+15.76757813	-3.30468750	-1.82812500	+46.91162109	-6.67968750	-25.00488281	+5180
+1458241363.56390000	+17.46386719	-0.41308594	-1.14257813	+57.12890625	-20.21484375	-46.69189453	+6076	+17.25292969	-0.37792969	-0.27246094	-45.13183594	-6.37207031	+44.62646484	+6760	+15.73242188	-3.35302734	-1.83691406	+46.53808594	-6.56982422	-24.71923828	+5192
+1458241363.56800010	+17.45507813	-0.41308594	-1.08544922	+57.17285156	-20.34667969	-46.88964844	+6088	+17.25292969	-0.36474609	-0.21972656	-45.10986328	-6.45996094	+44.80224609	+6764	+15.71484375	-3.38378906	-1.84570313	+46.29638672	-6.50390625	-24.56542969	+5200
+1458241363.57640000	+17.43310547	-0.40869141	-0.99316406	+57.26074219	-20.50048828	-47.13134766	+6116	+17.24853516	-0.35156250	-0.11425781	-45.02197266	-6.61376953	+45.17578125	+6764	+15.68847656	-3.43212891	-1.85888672	+45.98876953	-6.39404297	-24.27978516	+5212
+1458241363.58049990	+17.41992188	-0.40429688	-0.95361328	+57.28271484	-20.56640625	-47.19726563	+6132	+17.23974609	-0.34716797	-0.07470703	-45.00000000	-6.61376953	+45.30761719	+6760	+15.67089844	-3.44531250	-1.86767578	+45.85693359	-6.32812500	-24.10400391	+5220
+1458241363.58890010	+17.39794922	-0.39111328	-0.88330078	+57.37060547	-20.76416016	-47.32910156	+6172	+17.22216797	-0.33398438	+0.00000000	-44.93408203	-6.63574219	+45.54931641	+6756	+15.64453125	-3.46728516	-1.88085938	+45.65917969	-6.24023438	-23.81835938	+5224
+1458241363.59719990	+17.38476563	-0.37353516	-0.81738281	+57.48046875	-20.98388672	-47.39501953	+6208	+17.20898438	-0.32080078	+0.06152344	-44.86816406	-6.59179688	+45.79101563	+6744	+15.63574219	-3.45849609	-1.83691406	+45.65917969	-6.43798828	-23.81835938	+5232
+1458241363.60139990	+17.37597656	-0.36474609	-0.78222656	+57.52441406	-21.09375000	-47.39501953	+6224	+17.20019531	-0.32080078	+0.09228516	-44.84619141	-6.56982422	+45.92285156	+6740	+15.63574219	-3.44091797	-1.81054688	+45.76904297	-6.54785156	-23.84033203	+5240
+1458241363.60970000	+17.37597656	-0.34277344	-0.74267578	+57.59033203	-21.22558594	-47.21923828	+6244	+17.18261719	-0.31640625	+0.12744141	-44.80224609	-6.41601563	+46.03271484	+6724	+15.64013672	-3.40136719	-1.72705078	+46.01074219	-6.87744141	-23.99414063	+5260
+1458241363.61800000	+17.37597656	-0.30761719	-0.73388672	+57.63427734	-21.31347656	-46.77978516	+6252	+17.16064453	-0.32080078	+0.13623047	-44.71435547	-6.06445313	+46.03271484	+6704	+15.64892578	-3.31787109	-1.63476563	+46.51611328	-7.25097656	-24.12597656	+5280
