# Supplementary material for: A direct effect of perception on action when grasping a cup
Source: Sci Rep. 2018 Jan 9;8:171. doi: 10.1038/s41598-017-18591-5 (PMC5760564; doi:10.1038/s41598-017-18591-5)
Supplement: Supplementary file 6 — Supplementary Information [file 41598_2017_18591_MOESM6_ESM.zip › SciRep_Data/S02instruct/S02_100instruct_Tr73.dat]

+1000000000000.00000000	+0.00000000	+0.00000000	+0.00000000	+0.00000000	+0.00000000	+0.00000000	+0	+0.00000000	+0.00000000	+0.00000000	+0.00000000	+0.00000000	+0.00000000	+0	+0.00000000	+0.00000000	+0.00000000	+0.00000000	+0.00000000	+0.00000000	+0
+1458241363.62630010	+17.36718750	-0.27685547	-0.72509766	+57.67822266	-21.44531250	-46.34033203	+6244	+17.13427734	-0.32080078	+0.14062500	-44.62646484	-5.73486328	+46.07666016	+6688	+15.65332031	-3.23437500	-1.54687500	+46.97753906	-7.64648438	-24.23583984	+5300
+1458241363.63050010	+17.36718750	-0.26367188	-0.71630859	+57.70019531	-21.53320313	-46.16455078	+6236	+17.12548828	-0.32080078	+0.14501953	-44.60449219	-5.60302734	+46.12060547	+6680	+15.65771484	-3.19482422	-1.48974609	+47.21923828	-7.84423828	-24.36767578	+5312
+1458241363.63879990	+17.37597656	-0.23730469	-0.69873047	+57.72216797	-21.64306641	-45.74707031	+6212	+17.11230469	-0.32080078	+0.15380859	-44.49462891	-5.27343750	+46.16455078	+6668	+15.67089844	-3.12011719	-1.37988281	+47.65869141	-8.28369141	-24.58740234	+5332
+1458241363.64720010	+17.36718750	-0.21093750	-0.68994141	+57.72216797	-21.70898438	-45.32958984	+6180	+17.09472656	-0.32519531	+0.17138672	-44.45068359	-4.98779297	+46.20849609	+6660	+15.67089844	-3.06298828	-1.30957031	+47.98828125	-8.52539063	-24.58740234	+5340
+1458241363.65130000	+17.36279297	-0.20654297	-0.68554688	+57.70019531	-21.75292969	-45.15380859	+6164	+17.08593750	-0.32080078	+0.18017578	-44.38476563	-4.85595703	+46.23046875	+6656	+15.67089844	-3.04980469	-1.28320313	+48.05419922	-8.61328125	-24.54345703	+5344
+1458241363.65969990	+17.34521484	-0.19335938	-0.65478516	+57.70019531	-21.86279297	-44.97802734	+6132	+17.07275391	-0.31201172	+0.21533203	-44.27490234	-4.68017578	+46.40625000	+6660	+15.65771484	-3.02343750	-1.26123047	+48.14208984	-8.67919922	-24.34570313	+5336
+1458241363.66800000	+17.32763672	-0.19335938	-0.59765625	+57.74414063	-22.01660156	-45.02197266	+6112	+17.06835938	-0.30322266	+0.27685547	-44.16503906	-4.65820313	+46.69189453	+6664	+15.63574219	-3.05859375	-1.25683594	+47.87841797	-8.63525391	-24.06005859	+5336
+1458241370.91070010	+9.97119141	-5.81835938	-0.41308594	+47.57080078	-12.37060547	-64.11621094	+2772	+9.88330078	-5.07568359	-0.18457031	+5.69091797	-21.90673828	+11.88720703	+2136	+7.35205078	-9.31201172	-0.62841797	+56.88720703	+0.65917969	-28.01513672	+2080
+1458241370.91490010	+9.97119141	-5.81835938	-0.41308594	+47.57080078	-12.34863281	-64.11621094	+2768	+9.88330078	-5.07568359	-0.18457031	+5.71289063	-21.92871094	+11.86523438	+2136	+7.34326172	-9.31640625	-0.63281250	+56.82128906	+0.63720703	-27.99316406	+2072
+1458241370.91899990	+9.96679688	-5.81835938	-0.41308594	+47.59277344	-12.34863281	-64.13818359	+2764	+9.88330078	-5.07568359	-0.18457031	+5.71289063	-21.92871094	+11.84326172	+2132	+7.33886719	-9.32080078	-0.63720703	+56.77734375	+0.61523438	-27.97119141	+2064
+1458241370.92319990	+9.96679688	-5.81835938	-0.41308594	+47.59277344	-12.34863281	-64.13818359	+2760	+9.88330078	-5.07568359	-0.18457031	+5.71289063	-21.92871094	+11.84326172	+2132	+7.34326172	-9.31640625	-0.63720703	+56.79931641	+0.61523438	-27.99316406	+2052
+1458241370.92740010	+9.96679688	-5.81835938	-0.41308594	+47.59277344	-12.34863281	-64.13818359	+2756	+9.88330078	-5.07568359	-0.18457031	+5.71289063	-21.95068359	+11.82128906	+2132	+7.34765625	-9.31640625	-0.63281250	+56.84326172	+0.63720703	-28.01513672	+2044
+1458241370.93150000	+9.96679688	-5.81835938	-0.41308594	+47.59277344	-12.37060547	-64.13818359	+2752	+9.88330078	-5.07568359	-0.18457031	+5.71289063	-21.95068359	+11.84326172	+2128	+7.35205078	-9.31201172	-0.62841797	+56.86523438	+0.65917969	-28.05908203	+2036
+1458241370.93569990	+9.97119141	-5.81835938	-0.41308594	+47.59277344	-12.37060547	-64.11621094	+2752	+9.88330078	-5.08007813	-0.18457031	+5.71289063	-21.95068359	+11.84326172	+2128	+7.35644531	-9.31201172	-0.62402344	+56.90917969	+0.68115234	-28.10302734	+2028
+1458241370.93989990	+9.97119141	-5.81835938	-0.41308594	+47.59277344	-12.37060547	-64.11621094	+2748	+9.88330078	-5.08007813	-0.18457031	+5.71289063	-21.95068359	+11.86523438	+2128	+7.36083984	-9.30761719	-0.61962891	+56.97509766	+0.70312500	-28.14697266	+2024
+1458241370.94400000	+9.97119141	-5.81835938	-0.41308594	+47.59277344	-12.39257813	-64.11621094	+2744	+9.88330078	-5.08007813	-0.18457031	+5.71289063	-21.97265625	+11.86523438	+2128	+7.36523438	-9.30761719	-0.61523438	+56.99707031	+0.70312500	-28.14697266	+2020
+1458241370.94820000	+9.97119141	-5.82275391	-0.41308594	+47.59277344	-12.39257813	-64.11621094	+2744	+9.88330078	-5.08007813	-0.18457031	+5.69091797	-21.97265625	+11.86523438	+2128	+7.36962891	-9.30761719	-0.61523438	+57.01904297	+0.72509766	-28.16894531	+2012
+1458241370.95230010	+9.97119141	-5.82275391	-0.41308594	+47.59277344	-12.39257813	-64.11621094	+2740	+9.88330078	-5.08007813	-0.18457031	+5.69091797	-21.97265625	+11.88720703	+2128	+7.36962891	-9.30322266	-0.61083984	+57.06298828	+0.72509766	-28.19091797	+2008
+1458241370.95650010	+9.97119141	-5.82275391	-0.41748047	+47.59277344	-12.39257813	-64.11621094	+2740	+9.87890625	-5.08007813	-0.18457031	+5.69091797	-21.97265625	+11.88720703	+2128	+7.37402344	-9.30322266	-0.61083984	+57.08496094	+0.72509766	-28.21289063	+2004
+1458241370.96070000	+9.97119141	-5.82275391	-0.41748047	+47.59277344	-12.41455078	-64.09423828	+2736	+9.87890625	-5.08007813	-0.18457031	+5.69091797	-21.97265625	+11.90917969	+2124	+7.37841797	-9.29882813	-0.60644531	+57.10693359	+0.74707031	-28.23486328	+2000
+1458241370.96479990	+9.97119141	-5.82275391	-0.41748047	+47.59277344	-12.41455078	-64.09423828	+2736	+9.87890625	-5.08007813	-0.18457031	+5.69091797	-21.99462891	+11.90917969	+2124	+7.37841797	-9.29882813	-0.60205078	+57.12890625	+0.76904297	-28.25683594	+1996
+1458241370.96900010	+9.97119141	-5.82275391	-0.41748047	+47.59277344	-12.41455078	-64.09423828	+2736	+9.87890625	-5.08007813	-0.18896484	+5.66894531	-21.99462891	+11.93115234	+2124	+7.39160156	-9.29443359	-0.59326172	+57.23876953	+0.81298828	-28.32275391	+1996
+1458241370.97320010	+9.97119141	-5.82275391	-0.41748047	+47.59277344	-12.43652344	-64.09423828	+2736	+9.87890625	-5.08007813	-0.18896484	+5.66894531	-21.99462891	+11.95312500	+2128	+7.40039063	-9.29003906	-0.58447266	+57.32666016	+0.83496094	-28.38867188	+2000
+1458241370.97729990	+9.97119141	-5.82275391	-0.41748047	+47.61474609	-12.43652344	-64.09423828	+2732	+9.87890625	-5.08007813	-0.18896484	+5.66894531	-22.01660156	+11.95312500	+2128	+7.40917969	-9.28564453	-0.58007813	+57.39257813	+0.87890625	-28.43261719	+2000
+1458241370.98149990	+9.97119141	-5.82275391	-0.41748047	+47.61474609	-12.43652344	-64.09423828	+2732	+9.87890625	-5.08007813	-0.18896484	+5.66894531	-22.01660156	+11.97509766	+2128	+7.41796875	-9.28125000	-0.57128906	+57.50244141	+0.92285156	-28.49853516	+2004
+1458241370.98569990	+9.97119141	-5.82275391	-0.41748047	+47.61474609	-12.45849609	-64.09423828	+2732	+9.87890625	-5.08007813	-0.18896484	+5.69091797	-22.03857422	+11.97509766	+2128	+7.42675781	-9.27685547	-0.56689453	+57.56835938	+0.96679688	-28.54248047	+2004
+1458241370.98980000	+9.97119141	-5.82275391	-0.41748047	+47.63671875	-12.45849609	-64.09423828	+2732	+9.87890625	-5.08007813	-0.18896484	+5.69091797	-22.06054688	+11.97509766	+2128	+7.43115234	-9.27685547	-0.56250000	+57.63427734	+0.98876953	-28.56445313	+2008
+1458241370.99400000	+9.97119141	-5.82275391	-0.41748047	+47.63671875	-12.45849609	-64.11621094	+2732	+9.87451172	-5.08007813	-0.18896484	+5.71289063	-22.06054688	+11.95312500	+2128	+7.43115234	-9.27685547	-0.55810547	+57.65625000	+1.01074219	-28.58642578	+2008
+1458241370.99819990	+9.97119141	-5.82275391	-0.41748047	+47.65869141	-12.45849609	-64.11621094	+2732	+9.87451172	-5.08007813	-0.18896484	+5.73486328	-22.08251953	+11.93115234	+2128	+7.43115234	-9.27685547	-0.55810547	+57.65625000	+1.01074219	-28.60839844	+2008
+1458241371.00230000	+9.97119141	-5.82275391	-0.41748047	+47.68066406	-12.45849609	-64.13818359	+2732	+9.87451172	-5.08007813	-0.18896484	+5.75683594	-22.08251953	+11.93115234	+2128	+7.42675781	-9.27685547	-0.56250000	+57.65625000	+1.03271484	-28.58642578	+2008
+1458241371.00650000	+9.97119141	-5.82275391	-0.41748047	+47.68066406	-12.45849609	-64.13818359	+2732	+9.87451172	-5.08007813	-0.18457031	+5.77880859	-22.10449219	+11.88720703	+2128	+7.42675781	-9.27685547	-0.56250000	+57.65625000	+1.03271484	-28.58642578	+2008
+1458241371.01070000	+9.97119141	-5.82275391	-0.41308594	+47.70263672	-12.45849609	-64.16015625	+2732	+9.87451172	-5.08007813	-0.18457031	+5.80078125	-22.10449219	+11.86523438	+2124	+7.42236328	-9.28125000	-0.56250000	+57.63427734	+1.03271484	-28.58642578	+2008
+1458241371.01480010	+9.97119141	-5.82275391	-0.41308594	+47.72460938	-12.45849609	-64.16015625	+2732	+9.87451172	-5.08007813	-0.18457031	+5.82275391	-22.12646484	+11.84326172	+2124	+7.42236328	-9.28125000	-0.56689453	+57.61230469	+1.01074219	-28.56445313	+2008
+1458241371.01900010	+9.97119141	-5.82275391	-0.41308594	+47.74658203	-12.45849609	-64.18212891	+2732	+9.87451172	-5.07568359	-0.18457031	+5.86669922	-22.12646484	+11.79931641	+2124	+7.41796875	-9.28125000	-0.56689453	+57.61230469	+1.01074219	-28.56445313	+2008
+1458241371.02320000	+9.97119141	-5.81835938	-0.41308594	+47.74658203	-12.43652344	-64.18212891	+2732	+9.87451172	-5.07568359	-0.18457031	+5.88867188	-22.14843750	+11.77734375	+2124	+7.41796875	-9.28564453	-0.57128906	+57.59033203	+1.01074219	-28.54248047	+2008
+1458241371.02729990	+9.96679688	-5.81835938	-0.41308594	+47.76855469	-12.43652344	-64.20410156	+2732	+9.87451172	-5.07568359	-0.18457031	+5.91064453	-22.17041016	+11.75537109	+2124	+7.41357422	-9.28564453	-0.57128906	+57.59033203	+1.01074219	-28.54248047	+2008
+1458241371.03150010	+9.96679688	-5.81835938	-0.41308594	+47.79052734	-12.43652344	-64.22607422	+2732	+9.87451172	-5.07568359	-0.18017578	+5.93261719	-22.17041016	+11.73339844	+2124	+7.41357422	-9.28564453	-0.57568359	+57.56835938	+1.01074219	-28.54248047	+2004
+1458241371.03559990	+9.96679688	-5.81835938	-0.41308594	+47.81250000	-12.43652344	-64.22607422	+2732	+9.87451172	-5.07568359	-0.18017578	+5.95458984	-22.19238281	+11.71142578	+2124	+7.40917969	-9.29003906	-0.57568359	+57.56835938	+1.01074219	-28.54248047	+2004
+1458241371.03979990	+9.96679688	-5.81835938	-0.41308594	+47.81250000	-12.43652344	-64.24804688	+2736	+9.87451172	-5.07128906	-0.18017578	+5.97656250	-22.21435547	+11.68945313	+2120	+7.40917969	-9.29003906	-0.57568359	+57.56835938	+1.01074219	-28.54248047	+2000
+1458241371.04399990	+9.96679688	-5.81835938	-0.41308594	+47.83447266	-12.45849609	-64.24804688	+2736	+9.87451172	-5.07128906	-0.18017578	+5.99853516	-22.21435547	+11.66748047	+2120	+7.40917969	-9.29003906	-0.57568359	+57.56835938	+1.01074219	-28.54248047	+2000
+1458241371.04810000	+9.96679688	-5.81835938	-0.41308594	+47.85644531	-12.45849609	-64.27001953	+2736	+9.87451172	-5.07128906	-0.18017578	+6.02050781	-22.23632813	+11.66748047	+2120	+7.40917969	-9.29003906	-0.57568359	+57.56835938	+1.01074219	-28.54248047	+1996
+1458241371.05230000	+9.96679688	-5.81835938	-0.41308594	+47.85644531	-12.45849609	-64.27001953	+2736	+9.87451172	-5.07128906	-0.18017578	+6.02050781	-22.25830078	+11.64550781	+2120	+7.41357422	-9.29003906	-0.57568359	+57.59033203	+1.01074219	-28.56445313	+1996
+1458241371.05650000	+9.96679688	-5.81835938	-0.41308594	+47.87841797	-12.48046875	-64.29199219	+2736	+9.87451172	-5.07128906	-0.18017578	+6.04248047	-22.25830078	+11.64550781	+2116	+7.41357422	-9.29003906	-0.57568359	+57.61230469	+1.01074219	-28.58642578	+1996
+1458241371.06060000	+9.97119141	-5.81835938	-0.41308594	+47.87841797	-12.48046875	-64.29199219	+2736	+9.87451172	-5.07128906	-0.18017578	+6.04248047	-22.28027344	+11.64550781	+2116	+7.41796875	-9.29003906	-0.57128906	+57.65625000	+1.03271484	-28.60839844	+1996
+1458241371.06480000	+9.97119141	-5.81835938	-0.40869141	+47.90039063	-12.50244141	-64.29199219	+2736	+9.87451172	-5.07128906	-0.18017578	+6.04248047	-22.30224609	+11.66748047	+2116	+7.42236328	-9.28564453	-0.56689453	+57.67822266	+1.03271484	-28.65234375	+1996
+1458241371.06900000	+9.97119141	-5.81835938	-0.40869141	+47.90039063	-12.50244141	-64.29199219	+2740	+9.87451172	-5.07128906	-0.18017578	+6.04248047	-22.32421875	+11.66748047	+2116	+7.42675781	-9.28564453	-0.56689453	+57.74414063	+1.05468750	-28.67431641	+1996
+1458241371.07310010	+9.97119141	-5.81835938	-0.40869141	+47.90039063	-12.52441406	-64.31396484	+2740	+9.87451172	-5.07128906	-0.18017578	+6.04248047	-22.32421875	+11.66748047	+2116	+7.43554688	-9.28564453	-0.56250000	+57.78808594	+1.05468750	-28.71826172	+1996
+1458241371.07730010	+9.97119141	-5.81835938	-0.40869141	+47.92236328	-12.52441406	-64.31396484	+2740	+9.87451172	-5.07128906	-0.18017578	+6.04248047	-22.34619141	+11.68945313	+2116	+7.43994141	-9.28125000	-0.55810547	+57.83203125	+1.07666016	-28.76220703	+2000
+1458241371.08150010	+9.97119141	-5.81835938	-0.40869141	+47.92236328	-12.54638672	-64.31396484	+2740	+9.87451172	-5.07568359	-0.18017578	+6.04248047	-22.36816406	+11.68945313	+2116	+7.44433594	-9.27685547	-0.54931641	+57.89794922	+1.09863281	-28.80615234	+2000
+1458241371.08559990	+9.97558594	-5.81835938	-0.40869141	+47.92236328	-12.54638672	-64.31396484	+2744	+9.87451172	-5.07568359	-0.18457031	+6.04248047	-22.36816406	+11.68945313	+2116	+7.45312500	-9.27685547	-0.54492188	+57.94189453	+1.09863281	-28.85009766	+2004
+1458241371.08979990	+9.97558594	-5.81835938	-0.40869141	+47.92236328	-12.56835938	-64.31396484	+2744	+9.87451172	-5.07568359	-0.18457031	+6.04248047	-22.39013672	+11.71142578	+2120	+7.45751953	-9.27246094	-0.54492188	+57.98583984	+1.12060547	-28.87207031	+2004
+1458241371.09400010	+9.97558594	-5.81835938	-0.40869141	+47.94433594	-12.56835938	-64.31396484	+2744	+9.87451172	-5.07568359	-0.18457031	+6.04248047	-22.39013672	+11.71142578	+2120	+7.46191406	-9.27246094	-0.54052734	+58.02978516	+1.12060547	-28.89404297	+2008
+1458241371.09809990	+9.97558594	-5.81835938	-0.40869141	+47.94433594	-12.59033203	-64.31396484	+2748	+9.87451172	-5.07568359	-0.18457031	+6.04248047	-22.39013672	+11.71142578	+2120	+7.46630859	-9.27246094	-0.53613281	+58.07373047	+1.14257813	-28.91601563	+2008
+1458241371.10229990	+9.97558594	-5.81835938	-0.40869141	+47.94433594	-12.59033203	-64.31396484	+2748	+9.87451172	-5.07568359	-0.18457031	+6.04248047	-22.41210938	+11.71142578	+2120	+7.46630859	-9.27246094	-0.53613281	+58.09570313	+1.14257813	-28.93798828	+2012
+1458241371.10640000	+9.97558594	-5.81835938	-0.40869141	+47.94433594	-12.59033203	-64.31396484	+2752	+9.87451172	-5.07568359	-0.18457031	+6.04248047	-22.41210938	+11.71142578	+2120	+7.47070313	-9.27246094	-0.53613281	+58.09570313	+1.14257813	-28.93798828	+2012
+1458241371.11060000	+9.97558594	-5.81835938	-0.40869141	+47.96630859	-12.59033203	-64.31396484	+2752	+9.87451172	-5.07568359	-0.18457031	+6.04248047	-22.41210938	+11.71142578	+2120	+7.46630859	-9.27246094	-0.53613281	+58.09570313	+1.14257813	-28.93798828	+2012
+1458241371.11480000	+9.97558594	-5.81835938	-0.40869141	+47.96630859	-12.59033203	-64.31396484	+2752	+9.87451172	-5.07568359	-0.18457031	+6.04248047	-22.41210938	+11.71142578	+2124	+7.46630859	-9.27246094	-0.53613281	+58.07373047	+1.12060547	-28.91601563	+2012
+1458241371.11890010	+9.97558594	-5.81835938	-0.40869141	+47.96630859	-12.59033203	-64.31396484	+2756	+9.87451172	-5.07568359	-0.18457031	+6.06445313	-22.41210938	+11.71142578	+2124	+7.46630859	-9.27246094	-0.54052734	+58.07373047	+1.12060547	-28.89404297	+2016
+1458241371.12310000	+9.97558594	-5.81835938	-0.40869141	+47.96630859	-12.59033203	-64.31396484	+2756	+9.87451172	-5.07128906	-0.18457031	+6.06445313	-22.41210938	+11.68945313	+2124	+7.46191406	-9.27246094	-0.54052734	+58.05175781	+1.12060547	-28.89404297	+2016
+1458241371.12730000	+9.97558594	-5.81835938	-0.40869141	+47.96630859	-12.59033203	-64.31396484	+2756	+9.87451172	-5.07128906	-0.18457031	+6.06445313	-22.41210938	+11.68945313	+2124	+7.46191406	-9.27685547	-0.54492188	+58.02978516	+1.09863281	-28.87207031	+2016
+1458241371.13140010	+9.97558594	-5.81835938	-0.40869141	+47.96630859	-12.59033203	-64.33593750	+2756	+9.87451172	-5.07128906	-0.18457031	+6.06445313	-22.41210938	+11.68945313	+2124	+7.45751953	-9.27685547	-0.54492188	+58.00781250	+1.09863281	-28.85009766	+2016
+1458241371.13560010	+9.97558594	-5.81835938	-0.40869141	+47.98828125	-12.59033203	-64.33593750	+2756	+9.87451172	-5.07128906	-0.18017578	+6.06445313	-22.41210938	+11.68945313	+2124	+7.45751953	-9.27685547	-0.54492188	+58.00781250	+1.09863281	-28.85009766	+2016
+1458241371.13980010	+9.97558594	-5.81835938	-0.40869141	+47.98828125	-12.59033203	-64.33593750	+2756	+9.87451172	-5.07128906	-0.18017578	+6.06445313	-22.41210938	+11.66748047	+2124	+7.45312500	-9.28125000	-0.54931641	+57.98583984	+1.09863281	-28.82812500	+2016
+1458241371.14389990	+9.97558594	-5.81835938	-0.40869141	+47.98828125	-12.59033203	-64.33593750	+2760	+9.87451172	-5.07128906	-0.18017578	+6.08642578	-22.41210938	+11.66748047	+2128	+7.44873047	-9.28125000	-0.54931641	+57.96386719	+1.07666016	-28.80615234	+2016
+1458241371.14809990	+9.97558594	-5.81835938	-0.40869141	+47.98828125	-12.59033203	-64.33593750	+2760	+9.87451172	-5.07128906	-0.18017578	+6.08642578	-22.39013672	+11.66748047	+2128	+7.44873047	-9.28125000	-0.55371094	+57.94189453	+1.07666016	-28.80615234	+2016
+1458241371.15229990	+9.97558594	-5.81835938	-0.40869141	+47.98828125	-12.59033203	-64.33593750	+2760	+9.87451172	-5.07128906	-0.18017578	+6.08642578	-22.39013672	+11.66748047	+2128	+7.44433594	-9.28125000	-0.55371094	+57.94189453	+1.07666016	-28.78417969	+2016
+1458241371.15640000	+9.97558594	-5.81835938	-0.40869141	+47.98828125	-12.59033203	-64.33593750	+2760	+9.87451172	-5.07128906	-0.18017578	+6.08642578	-22.39013672	+11.66748047	+2128	+7.44433594	-9.28564453	-0.55371094	+57.91992188	+1.07666016	-28.78417969	+2016
+1458241371.16059990	+9.97558594	-5.81835938	-0.40869141	+47.98828125	-12.59033203	-64.33593750	+2760	+9.87451172	-5.07128906	-0.18017578	+6.08642578	-22.39013672	+11.64550781	+2128	+7.43994141	-9.28564453	-0.55810547	+57.89794922	+1.05468750	-28.76220703	+2016
+1458241371.16479990	+9.97558594	-5.81835938	-0.40869141	+47.98828125	-12.59033203	-64.33593750	+2760	+9.87451172	-5.07128906	-0.18017578	+6.08642578	-22.39013672	+11.64550781	+2128	+7.43994141	-9.28564453	-0.55810547	+57.89794922	+1.05468750	-28.76220703	+2012
+1458241371.16890000	+9.97558594	-5.81835938	-0.40869141	+48.01025391	-12.59033203	-64.33593750	+2760	+9.87451172	-5.07128906	-0.18017578	+6.08642578	-22.39013672	+11.64550781	+2128	+7.43994141	-9.28564453	-0.55810547	+57.87597656	+1.05468750	-28.76220703	+2012
+1458241371.17310000	+9.97558594	-5.81835938	-0.40869141	+48.01025391	-12.59033203	-64.33593750	+2760	+9.87451172	-5.07128906	-0.18017578	+6.08642578	-22.39013672	+11.64550781	+2128	+7.43994141	-9.28564453	-0.55810547	+57.87597656	+1.05468750	-28.76220703	+2012
+1458241371.17730000	+9.97558594	-5.81835938	-0.40869141	+48.01025391	-12.59033203	-64.33593750	+2760	+9.87451172	-5.07128906	-0.18017578	+6.08642578	-22.39013672	+11.64550781	+2128	+7.43994141	-9.28564453	-0.55810547	+57.87597656	+1.05468750	-28.76220703	+2008
+1458241371.18140010	+9.97558594	-5.81835938	-0.40869141	+48.01025391	-12.59033203	-64.33593750	+2760	+9.87451172	-5.07128906	-0.18017578	+6.08642578	-22.39013672	+11.64550781	+2128	+7.43994141	-9.28564453	-0.55810547	+57.89794922	+1.05468750	-28.76220703	+2008
+1458241371.18560000	+9.97558594	-5.81835938	-0.40869141	+48.01025391	-12.59033203	-64.31396484	+2760	+9.87451172	-5.07128906	-0.18017578	+6.08642578	-22.39013672	+11.66748047	+2128	+7.43994141	-9.28564453	-0.55371094	+57.89794922	+1.05468750	-28.76220703	+2008
+1458241371.18969990	+9.97558594	-5.81835938	-0.40869141	+48.01025391	-12.59033203	-64.31396484	+2760	+9.87451172	-5.07128906	-0.18017578	+6.08642578	-22.39013672	+11.66748047	+2128	+7.43994141	-9.28564453	-0.55371094	+57.89794922	+1.07666016	-28.76220703	+2008
+1458241371.19390010	+9.97558594	-5.81835938	-0.40869141	+48.01025391	-12.59033203	-64.31396484	+2760	+9.87451172	-5.07128906	-0.18017578	+6.08642578	-22.39013672	+11.66748047	+2128	+7.43994141	-9.28564453	-0.55371094	+57.91992188	+1.07666016	-28.78417969	+2004
+1458241371.19810010	+9.97558594	-5.81835938	-0.40869141	+48.01025391	-12.61230469	-64.31396484	+2760	+9.87451172	-5.07128906	-0.18017578	+6.08642578	-22.39013672	+11.66748047	+2128	+7.44433594	-9.28564453	-0.55371094	+57.91992188	+1.07666016	-28.78417969	+2004
+1458241371.20219990	+9.97558594	-5.81835938	-0.40869141	+48.01025391	-12.61230469	-64.31396484	+2760	+9.87451172	-5.07128906	-0.18017578	+6.08642578	-22.39013672	+11.66748047	+2128	+7.44433594	-9.28564453	-0.55371094	+57.91992188	+1.07666016	-28.78417969	+2004
+1458241371.20639990	+9.97558594	-5.81835938	-0.40869141	+48.03222656	-12.61230469	-64.31396484	+2760	+9.87451172	-5.07128906	-0.18017578	+6.08642578	-22.41210938	+11.66748047	+2128	+7.44433594	-9.28564453	-0.54931641	+57.94189453	+1.07666016	-28.80615234	+2004
+1458241371.21059990	+9.97558594	-5.81835938	-0.40869141	+48.03222656	-12.63427734	-64.31396484	+2760	+9.87451172	-5.07568359	-0.18017578	+6.08642578	-22.41210938	+11.68945313	+2128	+7.44433594	-9.28564453	-0.54931641	+57.94189453	+1.07666016	-28.80615234	+2004
+1458241371.21470000	+9.97558594	-5.81835938	-0.40869141	+48.03222656	-12.63427734	-64.29199219	+2760	+9.87451172	-5.07568359	-0.18017578	+6.08642578	-22.41210938	+11.68945313	+2128	+7.44433594	-9.28564453	-0.54931641	+57.94189453	+1.07666016	-28.80615234	+2004
+1458241371.21890000	+9.97558594	-5.81835938	-0.40869141	+48.03222656	-12.63427734	-64.29199219	+2760	+9.87451172	-5.07568359	-0.18017578	+6.08642578	-22.41210938	+11.68945313	+2128	+7.44873047	-9.28564453	-0.54931641	+57.96386719	+1.07666016	-28.82812500	+2004
+1458241371.22309990	+9.97558594	-5.81835938	-0.40869141	+48.03222656	-12.65625000	-64.29199219	+2760	+9.87451172	-5.07568359	-0.18017578	+6.08642578	-22.41210938	+11.68945313	+2128	+7.44873047	-9.28125000	-0.54931641	+57.96386719	+1.07666016	-28.82812500	+2004
+1458241371.22720000	+9.97558594	-5.81835938	-0.40869141	+48.03222656	-12.65625000	-64.29199219	+2764	+9.87451172	-5.07568359	-0.18017578	+6.08642578	-22.41210938	+11.68945313	+2128	+7.44873047	-9.28125000	-0.54931641	+57.96386719	+1.07666016	-28.82812500	+2004
+1458241371.23140000	+9.97558594	-5.81835938	-0.40869141	+48.03222656	-12.65625000	-64.29199219	+2764	+9.87451172	-5.07568359	-0.18017578	+6.08642578	-22.41210938	+11.68945313	+2128	+7.44873047	-9.28125000	-0.54931641	+57.96386719	+1.05468750	-28.82812500	+2004
+1458241371.23560000	+9.97558594	-5.81835938	-0.40869141	+48.03222656	-12.65625000	-64.29199219	+2764	+9.87451172	-5.07568359	-0.18017578	+6.08642578	-22.41210938	+11.68945313	+2128	+7.44873047	-9.28125000	-0.54931641	+57.96386719	+1.05468750	-28.82812500	+2004
+1458241371.23970010	+9.97558594	-5.81835938	-0.40869141	+48.05419922	-12.67822266	-64.29199219	+2764	+9.87451172	-5.07128906	-0.18017578	+6.08642578	-22.43408203	+11.68945313	+2128	+7.44873047	-9.28125000	-0.54931641	+57.96386719	+1.05468750	-28.82812500	+2004
+1458241371.24390010	+9.97558594	-5.81835938	-0.40869141	+48.05419922	-12.67822266	-64.29199219	+2764	+9.87451172	-5.07128906	-0.18017578	+6.08642578	-22.43408203	+11.68945313	+2128	+7.44873047	-9.28564453	-0.54931641	+57.96386719	+1.05468750	-28.82812500	+2004
+1458241371.24810000	+9.97558594	-5.81835938	-0.40869141	+48.05419922	-12.67822266	-64.29199219	+2764	+9.87451172	-5.07128906	-0.18017578	+6.08642578	-22.43408203	+11.68945313	+2132	+7.44873047	-9.28564453	-0.54931641	+57.94189453	+1.03271484	-28.82812500	+2004
+1458241371.25219990	+9.97558594	-5.81835938	-0.40869141	+48.05419922	-12.67822266	-64.29199219	+2764	+9.87451172	-5.07128906	-0.18017578	+6.08642578	-22.43408203	+11.68945313	+2132	+7.44433594	-9.28564453	-0.54931641	+57.94189453	+1.03271484	-28.82812500	+2004
+1458241371.25640010	+9.97558594	-5.81835938	-0.40869141	+48.05419922	-12.67822266	-64.29199219	+2768	+9.87451172	-5.07128906	-0.18017578	+6.08642578	-22.43408203	+11.68945313	+2132	+7.44433594	-9.28564453	-0.54931641	+57.94189453	+1.03271484	-28.82812500	+2004
+1458241371.26060010	+9.97558594	-5.81835938	-0.40869141	+48.05419922	-12.67822266	-64.29199219	+2768	+9.87451172	-5.07128906	-0.18017578	+6.08642578	-22.43408203	+11.68945313	+2132	+7.44433594	-9.28564453	-0.55371094	+57.91992188	+1.01074219	-28.82812500	+2004
+1458241371.26469990	+9.97558594	-5.81835938	-0.40869141	+48.05419922	-12.67822266	-64.29199219	+2768	+9.87451172	-5.07128906	-0.17578125	+6.08642578	-22.43408203	+11.68945313	+2132	+7.44433594	-9.28564453	-0.55371094	+57.91992188	+1.01074219	-28.82812500	+2000
+1458241371.26889990	+9.97558594	-5.81396484	-0.40869141	+48.05419922	-12.67822266	-64.29199219	+2768	+9.87451172	-5.07128906	-0.17578125	+6.10839844	-22.43408203	+11.66748047	+2132	+7.43994141	-9.28564453	-0.55371094	+57.89794922	+0.98876953	-28.80615234	+2000
+1458241371.27300000	+9.97558594	-5.81396484	-0.40869141	+48.05419922	-12.67822266	-64.31396484	+2768	+9.87451172	-5.07128906	-0.17578125	+6.10839844	-22.45605469	+11.66748047	+2132	+7.43994141	-9.29003906	-0.55810547	+57.87597656	+0.96679688	-28.80615234	+2000
+1458241371.27720000	+9.97558594	-5.81396484	-0.40869141	+48.05419922	-12.67822266	-64.31396484	+2768	+9.87451172	-5.07128906	-0.17578125	+6.10839844	-22.45605469	+11.66748047	+2132	+7.43994141	-9.29003906	-0.55810547	+57.87597656	+0.96679688	-28.80615234	+2000
+1458241371.28140000	+9.97558594	-5.81396484	-0.40429688	+48.07617188	-12.67822266	-64.31396484	+2768	+9.87451172	-5.07128906	-0.17578125	+6.10839844	-22.45605469	+11.66748047	+2132	+7.43554688	-9.29003906	-0.55810547	+57.85400391	+0.94482422	-28.78417969	+2000
+1458241371.28550000	+9.97558594	-5.81396484	-0.40429688	+48.07617188	-12.67822266	-64.31396484	+2768	+9.87451172	-5.07128906	-0.17578125	+6.10839844	-22.45605469	+11.66748047	+2132	+7.43554688	-9.29003906	-0.56250000	+57.85400391	+0.92285156	-28.78417969	+2000
+1458241371.28970000	+9.97558594	-5.81396484	-0.40429688	+48.07617188	-12.67822266	-64.31396484	+2768	+9.87451172	-5.07128906	-0.17578125	+6.10839844	-22.45605469	+11.66748047	+2132	+7.43554688	-9.29003906	-0.56250000	+57.85400391	+0.90087891	-28.78417969	+2000
+1458241371.29390000	+9.97558594	-5.81396484	-0.40429688	+48.07617188	-12.67822266	-64.31396484	+2768	+9.87451172	-5.07128906	-0.17578125	+6.10839844	-22.45605469	+11.66748047	+2132	+7.43554688	-9.29003906	-0.56250000	+57.85400391	+0.90087891	-28.78417969	+1996
+1458241371.29800010	+9.97558594	-5.81396484	-0.40429688	+48.07617188	-12.70019531	-64.31396484	+2768	+9.87451172	-5.07128906	-0.17578125	+6.10839844	-22.45605469	+11.66748047	+2136	+7.43554688	-9.29003906	-0.56250000	+57.87597656	+0.90087891	-28.80615234	+1996
+1458241371.30220010	+9.97558594	-5.81396484	-0.40429688	+48.07617188	-12.70019531	-64.31396484	+2768	+9.87451172	-5.07128906	-0.17578125	+6.13037109	-22.45605469	+11.66748047	+2136	+7.43994141	-9.29003906	-0.56250000	+57.87597656	+0.87890625	-28.80615234	+1996
+1458241371.30640010	+9.97558594	-5.81396484	-0.40429688	+48.07617188	-12.70019531	-64.31396484	+2768	+9.87451172	-5.07128906	-0.17578125	+6.13037109	-22.45605469	+11.66748047	+2136	+7.43994141	-9.29003906	-0.55810547	+57.89794922	+0.87890625	-28.80615234	+1996
+1458241371.31049990	+9.97558594	-5.81396484	-0.40429688	+48.07617188	-12.70019531	-64.29199219	+2772	+9.87451172	-5.07128906	-0.17578125	+6.13037109	-22.45605469	+11.66748047	+2136	+7.43994141	-9.28564453	-0.55810547	+57.91992188	+0.87890625	-28.82812500	+1992
+1458241371.31469990	+9.97558594	-5.81396484	-0.40429688	+48.07617188	-12.70019531	-64.29199219	+2772	+9.87451172	-5.07128906	-0.17578125	+6.13037109	-22.45605469	+11.68945313	+2136	+7.44433594	-9.28564453	-0.55810547	+57.91992188	+0.87890625	-28.82812500	+1992
+1458241371.31890010	+9.97558594	-5.81396484	-0.40429688	+48.07617188	-12.70019531	-64.29199219	+2772	+9.87451172	-5.07128906	-0.17578125	+6.13037109	-22.45605469	+11.68945313	+2136	+7.44433594	-9.28564453	-0.55810547	+57.94189453	+0.87890625	-28.85009766	+1992
+1458241371.32300000	+9.97558594	-5.81396484	-0.40429688	+48.07617188	-12.72216797	-64.29199219	+2772	+9.87451172	-5.07128906	-0.17578125	+6.13037109	-22.45605469	+11.68945313	+2136	+7.44873047	-9.28564453	-0.55371094	+57.96386719	+0.87890625	-28.85009766	+1992
+1458241371.32719990	+9.97558594	-5.80957031	-0.40429688	+48.07617188	-12.72216797	-64.29199219	+2772	+9.87451172	-5.07128906	-0.17578125	+6.13037109	-22.45605469	+11.71142578	+2136	+7.44873047	-9.28125000	-0.55371094	+57.96386719	+0.87890625	-28.85009766	+1992
+1458241371.33139990	+9.97558594	-5.80957031	-0.40429688	+48.07617188	-12.72216797	-64.27001953	+2772	+9.87451172	-5.07128906	-0.17578125	+6.13037109	-22.47802734	+11.71142578	+2136	+7.44873047	-9.28125000	-0.55371094	+57.98583984	+0.87890625	-28.87207031	+1996
+1458241371.33550000	+9.97558594	-5.80957031	-0.40429688	+48.07617188	-12.74414063	-64.27001953	+2772	+9.87451172	-5.06689453	-0.17578125	+6.13037109	-22.47802734	+11.73339844	+2136	+7.44873047	-9.28125000	-0.55371094	+58.00781250	+0.87890625	-28.87207031	+1996
+1458241371.33970000	+9.97558594	-5.80957031	-0.40429688	+48.07617188	-12.74414063	-64.27001953	+2776	+9.87451172	-5.06689453	-0.17578125	+6.13037109	-22.47802734	+11.73339844	+2136	+7.45312500	-9.28125000	-0.54931641	+58.00781250	+0.87890625	-28.87207031	+1996
+1458241371.34380010	+9.97558594	-5.80957031	-0.40429688	+48.07617188	-12.74414063	-64.27001953	+2776	+9.87451172	-5.06689453	-0.17578125	+6.13037109	-22.47802734	+11.73339844	+2136	+7.45312500	-9.28125000	-0.54931641	+58.02978516	+0.87890625	-28.87207031	+1996
+1458241371.34800000	+9.97558594	-5.80957031	-0.40429688	+48.07617188	-12.74414063	-64.24804688	+2776	+9.87451172	-5.06689453	-0.17578125	+6.13037109	-22.47802734	+11.75537109	+2136	+7.45312500	-9.27685547	-0.54931641	+58.02978516	+0.87890625	-28.87207031	+1996
+1458241371.35220000	+9.97558594	-5.80957031	-0.40429688	+48.05419922	-12.74414063	-64.24804688	+2776	+9.87451172	-5.06689453	-0.17138672	+6.13037109	-22.45605469	+11.75537109	+2136	+7.45312500	-9.27685547	-0.54931641	+58.02978516	+0.87890625	-28.87207031	+1996
+1458241371.35630010	+9.97558594	-5.80957031	-0.40429688	+48.05419922	-12.74414063	-64.24804688	+2776	+9.87451172	-5.06689453	-0.17138672	+6.13037109	-22.45605469	+11.75537109	+2140	+7.45312500	-9.27685547	-0.54931641	+58.02978516	+0.87890625	-28.87207031	+1996
+1458241371.36050010	+9.97558594	-5.80957031	-0.40429688	+48.05419922	-12.74414063	-64.24804688	+2776	+9.87451172	-5.06689453	-0.17138672	+6.13037109	-22.45605469	+11.75537109	+2140	+7.45312500	-9.27685547	-0.54931641	+58.02978516	+0.85693359	-28.87207031	+1996
+1458241371.36470010	+9.97558594	-5.80517578	-0.39990234	+48.05419922	-12.74414063	-64.24804688	+2776	+9.87451172	-5.06689453	-0.17138672	+6.13037109	-22.45605469	+11.73339844	+2140	+7.45312500	-9.27685547	-0.55371094	+58.02978516	+0.85693359	-28.87207031	+1996
+1458241371.36879990	+9.97119141	-5.80517578	-0.39990234	+48.05419922	-12.74414063	-64.24804688	+2776	+9.87451172	-5.06689453	-0.17138672	+6.15234375	-22.45605469	+11.73339844	+2140	+7.44873047	-9.27685547	-0.55371094	+58.00781250	+0.85693359	-28.85009766	+1996
+1458241371.37299990	+9.97119141	-5.80517578	-0.39990234	+48.05419922	-12.74414063	-64.24804688	+2776	+9.87451172	-5.06689453	-0.17138672	+6.15234375	-22.45605469	+11.73339844	+2140	+7.44873047	-9.28125000	-0.55371094	+58.00781250	+0.85693359	-28.85009766	+1996
+1458241371.37719990	+9.97119141	-5.80517578	-0.39990234	+48.07617188	-12.72216797	-64.27001953	+2776	+9.87451172	-5.06250000	-0.16699219	+6.15234375	-22.45605469	+11.71142578	+2140	+7.44873047	-9.28125000	-0.55371094	+58.00781250	+0.83496094	-28.85009766	+1996
+1458241371.38130000	+9.97119141	-5.80517578	-0.39990234	+48.07617188	-12.72216797	-64.27001953	+2776	+9.87451172	-5.06250000	-0.16699219	+6.15234375	-22.45605469	+11.71142578	+2140	+7.44433594	-9.28125000	-0.55810547	+57.98583984	+0.83496094	-28.82812500	+1996
+1458241371.38550000	+9.97119141	-5.80517578	-0.39990234	+48.07617188	-12.72216797	-64.27001953	+2776	+9.87011719	-5.06250000	-0.16699219	+6.15234375	-22.45605469	+11.71142578	+2140	+7.44433594	-9.28125000	-0.55810547	+57.96386719	+0.81298828	-28.80615234	+1996
+1458241371.38969990	+9.97119141	-5.80517578	-0.39990234	+48.07617188	-12.72216797	-64.27001953	+2776	+9.87011719	-5.06250000	-0.16699219	+6.17431641	-22.45605469	+11.68945313	+2136	+7.43994141	-9.28125000	-0.56250000	+57.96386719	+0.81298828	-28.80615234	+1996
+1458241371.39380000	+9.97119141	-5.80078125	-0.39990234	+48.07617188	-12.70019531	-64.27001953	+2776	+9.87011719	-5.06250000	-0.16699219	+6.17431641	-22.45605469	+11.68945313	+2136	+7.43994141	-9.28125000	-0.56250000	+57.94189453	+0.79101563	-28.78417969	+1996
+1458241371.39800000	+9.97119141	-5.80078125	-0.39990234	+48.07617188	-12.70019531	-64.27001953	+2776	+9.87011719	-5.06250000	-0.16699219	+6.17431641	-22.45605469	+11.68945313	+2136	+7.43554688	-9.28125000	-0.56689453	+57.94189453	+0.79101563	-28.76220703	+1996
+1458241371.40220000	+9.97119141	-5.80078125	-0.39550781	+48.07617188	-12.70019531	-64.27001953	+2772	+9.87011719	-5.06250000	-0.16699219	+6.17431641	-22.45605469	+11.68945313	+2136	+7.43554688	-9.28125000	-0.56689453	+57.91992188	+0.76904297	-28.76220703	+1992
+1458241371.40630010	+9.97119141	-5.80078125	-0.39550781	+48.07617188	-12.70019531	-64.27001953	+2772	+9.87011719	-5.06250000	-0.16699219	+6.17431641	-22.45605469	+11.68945313	+2136	+7.43554688	-9.28125000	-0.56689453	+57.91992188	+0.76904297	-28.74023438	+1992
+1458241371.41050000	+9.97119141	-5.80078125	-0.39550781	+48.07617188	-12.70019531	-64.24804688	+2772	+9.87011719	-5.06250000	-0.16259766	+6.17431641	-22.45605469	+11.68945313	+2136	+7.43554688	-9.28125000	-0.56689453	+57.91992188	+0.76904297	-28.74023438	+1992
+1458241371.41470000	+9.97119141	-5.80078125	-0.39550781	+48.07617188	-12.70019531	-64.24804688	+2772	+9.87011719	-5.06250000	-0.16259766	+6.17431641	-22.45605469	+11.68945313	+2132	+7.43554688	-9.28125000	-0.56689453	+57.94189453	+0.74707031	-28.74023438	+1988
+1458241371.41880010	+9.97119141	-5.80078125	-0.39990234	+48.07617188	-12.70019531	-64.24804688	+2768	+9.87011719	-5.05810547	-0.16699219	+6.17431641	-22.45605469	+11.71142578	+2132	+7.43554688	-9.28125000	-0.56689453	+57.94189453	+0.74707031	-28.74023438	+1988
+1458241371.42300010	+9.97119141	-5.80078125	-0.39990234	+48.07617188	-12.72216797	-64.24804688	+2768	+9.87011719	-5.05810547	-0.16699219	+6.17431641	-22.45605469	+11.71142578	+2132	+7.43554688	-9.28125000	-0.56689453	+57.96386719	+0.74707031	-28.74023438	+1988
+1458241371.42709990	+9.97119141	-5.80078125	-0.39990234	+48.07617188	-12.72216797	-64.24804688	+2768	+9.87011719	-5.05810547	-0.16699219	+6.17431641	-22.45605469	+11.71142578	+2132	+7.43994141	-9.27685547	-0.56689453	+57.96386719	+0.74707031	-28.76220703	+1988
+1458241371.43129990	+9.97119141	-5.80078125	-0.39990234	+48.07617188	-12.72216797	-64.24804688	+2768	+9.87011719	-5.05810547	-0.16699219	+6.17431641	-22.45605469	+11.73339844	+2132	+7.43994141	-9.27685547	-0.56250000	+57.98583984	+0.74707031	-28.76220703	+1988
+1458241371.43549990	+9.97119141	-5.80078125	-0.39990234	+48.07617188	-12.72216797	-64.22607422	+2768	+9.87011719	-5.05810547	-0.16699219	+6.17431641	-22.45605469	+11.73339844	+2132	+7.43994141	-9.27685547	-0.56250000	+58.00781250	+0.74707031	-28.76220703	+1988
+1458241371.43960000	+9.97119141	-5.80078125	-0.39990234	+48.07617188	-12.72216797	-64.22607422	+2764	+9.87011719	-5.05810547	-0.16699219	+6.17431641	-22.45605469	+11.75537109	+2128	+7.44433594	-9.27685547	-0.56250000	+58.00781250	+0.74707031	-28.78417969	+1988
+1458241371.44800000	+9.97119141	-5.80078125	-0.39990234	+48.07617188	-12.74414063	-64.22607422	+2764	+9.87011719	-5.05810547	-0.16699219	+6.15234375	-22.45605469	+11.77734375	+2128	+7.44873047	-9.27246094	-0.55810547	+58.05175781	+0.76904297	-28.80615234	+1992
+1458241371.45210000	+9.97119141	-5.80078125	-0.39990234	+48.07617188	-12.74414063	-64.22607422	+2764	+9.87011719	-5.05810547	-0.16699219	+6.15234375	-22.45605469	+11.77734375	+2128	+7.44873047	-9.27246094	-0.55810547	+58.05175781	+0.76904297	-28.80615234	+1992
+1458241371.45630000	+9.97558594	-5.80078125	-0.39990234	+48.07617188	-12.74414063	-64.22607422	+2764	+9.87011719	-5.05810547	-0.16699219	+6.15234375	-22.47802734	+11.77734375	+2128	+7.44873047	-9.27246094	-0.55810547	+58.07373047	+0.76904297	-28.80615234	+1992
+1458241371.46050000	+9.97558594	-5.80078125	-0.39990234	+48.07617188	-12.74414063	-64.22607422	+2764	+9.87011719	-5.05810547	-0.16699219	+6.15234375	-22.47802734	+11.79931641	+2128	+7.44873047	-9.27246094	-0.55810547	+58.07373047	+0.76904297	-28.82812500	+1992
+1458241371.46460010	+9.97558594	-5.80078125	-0.39550781	+48.07617188	-12.76611328	-64.22607422	+2764	+9.87451172	-5.05810547	-0.16699219	+6.15234375	-22.47802734	+11.79931641	+2128	+7.45312500	-9.27246094	-0.55371094	+58.07373047	+0.76904297	-28.82812500	+1992
+1458241371.46880010	+9.97558594	-5.80078125	-0.39550781	+48.07617188	-12.76611328	-64.22607422	+2764	+9.87451172	-5.05810547	-0.16699219	+6.15234375	-22.47802734	+11.79931641	+2128	+7.45312500	-9.27246094	-0.55371094	+58.09570313	+0.74707031	-28.82812500	+1992
+1458241371.47300000	+9.97558594	-5.80078125	-0.39550781	+48.07617188	-12.76611328	-64.22607422	+2760	+9.87451172	-5.05810547	-0.16699219	+6.15234375	-22.47802734	+11.79931641	+2128	+7.45312500	-9.27246094	-0.55371094	+58.09570313	+0.74707031	-28.82812500	+1992
+1458241371.47709990	+9.97558594	-5.80078125	-0.39550781	+48.07617188	-12.76611328	-64.22607422	+2760	+9.87451172	-5.05810547	-0.16259766	+6.15234375	-22.47802734	+11.79931641	+2128	+7.45312500	-9.27246094	-0.55810547	+58.09570313	+0.74707031	-28.82812500	+1992
+1458241371.48130010	+9.97558594	-5.80078125	-0.39550781	+48.07617188	-12.76611328	-64.22607422	+2760	+9.87451172	-5.05810547	-0.16259766	+6.15234375	-22.47802734	+11.79931641	+2128	+7.45312500	-9.27246094	-0.55810547	+58.07373047	+0.74707031	-28.82812500	+1996
+1458241371.48550010	+9.97558594	-5.80078125	-0.39550781	+48.07617188	-12.76611328	-64.22607422	+2760	+9.87451172	-5.05810547	-0.16259766	+6.15234375	-22.47802734	+11.79931641	+2128	+7.44873047	-9.27246094	-0.55810547	+58.07373047	+0.74707031	-28.82812500	+1996
+1458241371.48959990	+9.97558594	-5.79638672	-0.39550781	+48.07617188	-12.76611328	-64.22607422	+2760	+9.87451172	-5.05810547	-0.16259766	+6.15234375	-22.50000000	+11.79931641	+2124	+7.44873047	-9.27246094	-0.55810547	+58.07373047	+0.72509766	-28.82812500	+1996
+1458241371.49379990	+9.97558594	-5.79638672	-0.39550781	+48.07617188	-12.76611328	-64.22607422	+2760	+9.87451172	-5.05810547	-0.16259766	+6.15234375	-22.50000000	+11.79931641	+2124	+7.44873047	-9.27246094	-0.55810547	+58.07373047	+0.72509766	-28.82812500	+1996
+1458241371.49790000	+9.97558594	-5.79638672	-0.39550781	+48.07617188	-12.76611328	-64.22607422	+2760	+9.87451172	-5.05810547	-0.16259766	+6.15234375	-22.50000000	+11.79931641	+2124	+7.44873047	-9.27246094	-0.55810547	+58.05175781	+0.72509766	-28.82812500	+1996
+1458241371.50210000	+9.97558594	-5.79638672	-0.39550781	+48.07617188	-12.76611328	-64.22607422	+2760	+9.87451172	-5.05810547	-0.16259766	+6.15234375	-22.50000000	+11.79931641	+2124	+7.44873047	-9.27246094	-0.56250000	+58.05175781	+0.72509766	-28.82812500	+1996
+1458241371.50630000	+9.97558594	-5.79638672	-0.39550781	+48.09814453	-12.76611328	-64.22607422	+2760	+9.87451172	-5.05810547	-0.16259766	+6.15234375	-22.50000000	+11.79931641	+2124	+7.44433594	-9.27246094	-0.56250000	+58.02978516	+0.70312500	-28.82812500	+1996
+1458241371.51040010	+9.97558594	-5.79638672	-0.39550781	+48.09814453	-12.76611328	-64.22607422	+2760	+9.87451172	-5.05810547	-0.16259766	+6.15234375	-22.50000000	+11.77734375	+2124	+7.44433594	-9.27246094	-0.56250000	+58.02978516	+0.70312500	-28.82812500	+1996
+1458241371.51460000	+9.97558594	-5.79638672	-0.39550781	+48.09814453	-12.76611328	-64.22607422	+2760	+9.87451172	-5.05371094	-0.16259766	+6.15234375	-22.50000000	+11.77734375	+2124	+7.44433594	-9.27246094	-0.56250000	+58.02978516	+0.68115234	-28.82812500	+1996
+1458241371.51880000	+9.97558594	-5.79638672	-0.39550781	+48.09814453	-12.76611328	-64.22607422	+2756	+9.87451172	-5.05371094	-0.15820313	+6.17431641	-22.52197266	+11.77734375	+2124	+7.44433594	-9.27246094	-0.56689453	+58.00781250	+0.65917969	-28.82812500	+1996
+1458241371.52290010	+9.97558594	-5.79638672	-0.39550781	+48.09814453	-12.76611328	-64.22607422	+2756	+9.87451172	-5.05371094	-0.15820313	+6.15234375	-22.52197266	+11.79931641	+2124	+7.43994141	-9.27246094	-0.56689453	+58.00781250	+0.65917969	-28.82812500	+1996
+1458241371.52710010	+9.97558594	-5.79638672	-0.39550781	+48.09814453	-12.76611328	-64.22607422	+2756	+9.87451172	-5.05371094	-0.15820313	+6.15234375	-22.52197266	+11.79931641	+2124	+7.43994141	-9.27246094	-0.56689453	+58.00781250	+0.63720703	-28.85009766	+1996
+1458241371.53130010	+9.97558594	-5.79638672	-0.39550781	+48.09814453	-12.76611328	-64.22607422	+2756	+9.87451172	-5.05371094	-0.15820313	+6.15234375	-22.52197266	+11.79931641	+2124	+7.44433594	-9.27246094	-0.56689453	+58.00781250	+0.61523438	-28.85009766	+1992
+1458241371.53539990	+9.97558594	-5.79638672	-0.39550781	+48.09814453	-12.78808594	-64.22607422	+2756	+9.87451172	-5.05371094	-0.15820313	+6.15234375	-22.52197266	+11.79931641	+2124	+7.44433594	-9.27246094	-0.56689453	+58.00781250	+0.61523438	-28.89404297	+1992
+1458241371.53959990	+9.97558594	-5.79199219	-0.39550781	+48.09814453	-12.78808594	-64.22607422	+2756	+9.87451172	-5.05371094	-0.15820313	+6.15234375	-22.54394531	+11.82128906	+2124	+7.44873047	-9.27246094	-0.56689453	+58.02978516	+0.59326172	-28.91601563	+1992
+1458241371.54380010	+9.97558594	-5.79199219	-0.39550781	+48.12011719	-12.78808594	-64.22607422	+2756	+9.87451172	-5.05371094	-0.15820313	+6.15234375	-22.54394531	+11.82128906	+2124	+7.44873047	-9.26806641	-0.56689453	+58.05175781	+0.57128906	-28.93798828	+1996
+1458241371.54790000	+9.97558594	-5.79199219	-0.39550781	+48.12011719	-12.78808594	-64.22607422	+2756	+9.87451172	-5.05371094	-0.15820313	+6.13037109	-22.56591797	+11.84326172	+2124	+7.45312500	-9.26806641	-0.56250000	+58.07373047	+0.57128906	-28.98193359	+1996
+1458241371.55209990	+9.97558594	-5.79199219	-0.39550781	+48.12011719	-12.81005859	-64.22607422	+2756	+9.87451172	-5.05371094	-0.15820313	+6.13037109	-22.56591797	+11.86523438	+2124	+7.45751953	-9.26367188	-0.55810547	+58.09570313	+0.54931641	-29.02587891	+1996
+1458241371.55629990	+9.97558594	-5.79199219	-0.39111328	+48.12011719	-12.81005859	-64.22607422	+2756	+9.87451172	-5.05371094	-0.15380859	+6.10839844	-22.58789063	+11.90917969	+2124	+7.46630859	-9.26367188	-0.55810547	+58.13964844	+0.54931641	-29.06982422	+2000
+1458241371.56040000	+9.97998047	-5.79199219	-0.39111328	+48.12011719	-12.83203125	-64.22607422	+2760	+9.87890625	-5.04931641	-0.15380859	+6.10839844	-22.60986328	+11.93115234	+2124	+7.47070313	-9.25927734	-0.55371094	+58.16162109	+0.52734375	-29.13574219	+2000
+1458241371.56460000	+9.97998047	-5.79199219	-0.39111328	+48.14208984	-12.83203125	-64.24804688	+2760	+9.87890625	-5.04931641	-0.15380859	+6.08642578	-22.63183594	+11.97509766	+2124	+7.47509766	-9.25488281	-0.54931641	+58.20556641	+0.52734375	-29.17968750	+2004
+1458241371.56880000	+9.97998047	-5.79199219	-0.39111328	+48.14208984	-12.87597656	-64.24804688	+2760	+9.87890625	-5.04931641	-0.14941406	+6.06445313	-22.65380859	+12.01904297	+2128	+7.48388672	-9.25488281	-0.54492188	+58.22753906	+0.50537109	-29.24560547	+2008
+1458241371.57290010	+9.98437500	-5.78759766	-0.38671875	+48.14208984	-12.89794922	-64.24804688	+2760	+9.88330078	-5.04931641	-0.14941406	+6.02050781	-22.69775391	+12.06298828	+2128	+7.48828125	-9.25048828	-0.54052734	+58.24951172	+0.46142578	-29.28955078	+2012
+1458241371.57710000	+9.98437500	-5.78759766	-0.38671875	+48.16406250	-12.91992188	-64.24804688	+2760	+9.88330078	-5.04492188	-0.14501953	+5.99853516	-22.71972656	+12.12890625	+2128	+7.49267578	-9.25048828	-0.54052734	+58.27148438	+0.43945313	-29.35546875	+2012
+1458241371.58119990	+9.98876953	-5.78759766	-0.38671875	+48.16406250	-12.96386719	-64.24804688	+2764	+9.88769531	-5.04492188	-0.14501953	+5.97656250	-22.76367188	+12.19482422	+2132	+7.49707031	-9.24609375	-0.53613281	+58.27148438	+0.39550781	-29.39941406	+2016
+1458241371.58540010	+9.98876953	-5.78320313	-0.38232422	+48.18603516	-12.98583984	-64.24804688	+2764	+9.88769531	-5.04492188	-0.14062500	+5.93261719	-22.78564453	+12.23876953	+2136	+7.49707031	-9.24609375	-0.54052734	+58.27148438	+0.35156250	-29.42138672	+2016
+1458241371.58960010	+9.98876953	-5.78320313	-0.38232422	+48.18603516	-13.02978516	-64.24804688	+2768	+9.89208984	-5.04052734	-0.13623047	+5.88867188	-22.80761719	+12.30468750	+2136	+7.49707031	-9.24609375	-0.54052734	+58.24951172	+0.28564453	-29.44335938	+2016
+1458241371.59369990	+9.99316406	-5.77880859	-0.37792969	+48.20800781	-13.07373047	-64.24804688	+2768	+9.89208984	-5.04052734	-0.13623047	+5.84472656	-22.82958984	+12.34863281	+2140	+7.49707031	-9.24609375	-0.54492188	+58.20556641	+0.24169922	-29.46533203	+2020
+1458241371.59789990	+9.99755859	-5.77880859	-0.37353516	+48.22998047	-13.09570313	-64.24804688	+2772	+9.89648438	-5.03613281	-0.13183594	+5.80078125	-22.85156250	+12.41455078	+2144	+7.49267578	-9.24609375	-0.54931641	+58.16162109	+0.17578125	-29.46533203	+2020
+1458241371.60209990	+9.99755859	-5.77441406	-0.37353516	+48.25195313	-13.13964844	-64.24804688	+2772	+9.90087891	-5.03613281	-0.12744141	+5.77880859	-22.85156250	+12.45849609	+2144	+7.49267578	-9.24609375	-0.55371094	+58.09570313	+0.10986328	-29.46533203	+2020
+1458241371.60620000	+10.00195313	-5.77441406	-0.36914063	+48.25195313	-13.16162109	-64.22607422	+2772	+9.90087891	-5.03173828	-0.12744141	+5.71289063	-22.85156250	+12.52441406	+2148	+7.48828125	-9.24609375	-0.55810547	+58.02978516	+0.04394531	-29.44335938	+2024
+1458241371.61040000	+10.00195313	-5.77001953	-0.36914063	+48.27392578	-13.20556641	-64.20410156	+2776	+9.90527344	-5.02734375	-0.12304688	+5.64697266	-22.82958984	+12.61230469	+2152	+7.48388672	-9.24609375	-0.56689453	+57.96386719	-0.02197266	-29.39941406	+2024
+1458241371.61459990	+10.00634766	-5.76562500	-0.36474609	+48.27392578	-13.22753906	-64.16015625	+2776	+9.90966797	-5.02734375	-0.12304688	+5.58105469	-22.80761719	+12.67822266	+2152	+7.47949219	-9.25048828	-0.57568359	+57.89794922	-0.08789063	-29.37744141	+2024
+1458241371.61870000	+10.00634766	-5.76123047	-0.36474609	+48.29589844	-13.27148438	-64.11621094	+2776	+9.91406250	-5.02294922	-0.11865234	+5.51513672	-22.78564453	+12.78808594	+2156	+7.47509766	-9.25048828	-0.58007813	+57.83203125	-0.17578125	-29.33349609	+2024
+1458241371.62290000	+10.01074219	-5.75683594	-0.36474609	+48.31787109	-13.29345703	-64.05029297	+2776	+9.91406250	-5.01855469	-0.11865234	+5.42724609	-22.74169922	+12.87597656	+2156	+7.47509766	-9.25048828	-0.58886719	+57.78808594	-0.24169922	-29.28955078	+2024
+1458241371.62710000	+10.01513672	-5.75244141	-0.36474609	+48.33984375	-13.31542969	-63.98437500	+2776	+9.91845703	-5.01416016	-0.11425781	+5.33935547	-22.69775391	+12.98583984	+2160	+7.47070313	-9.24609375	-0.59765625	+57.72216797	-0.30761719	-29.24560547	+2020
+1458241371.63120010	+10.01953125	-5.74804688	-0.36035156	+48.36181641	-13.35937500	-63.87451172	+2776	+9.92285156	-5.00976563	-0.11425781	+5.20751953	-22.63183594	+13.16162109	+2160	+7.47070313	-9.24609375	-0.60205078	+57.70019531	-0.37353516	-29.20166016	+2020
+1458241371.63540010	+10.01953125	-5.74365234	-0.36474609	+48.38378906	-13.40332031	-63.74267578	+2776	+9.92724609	-5.00537109	-0.11865234	+5.07568359	-22.54394531	+13.31542969	+2160	+7.47509766	-9.24169922	-0.60644531	+57.65625000	-0.43945313	-29.17968750	+2016
+1458241371.63960000	+10.02392578	-5.73925781	-0.36474609	+48.40576172	-13.42529297	-63.61083984	+2776	+9.93164063	-5.00097656	-0.11865234	+4.96582031	-22.50000000	+13.49121094	+2164	+7.47949219	-9.23730469	-0.61083984	+57.65625000	-0.48339844	-29.13574219	+2016
+1458241371.64369990	+10.03271484	-5.73046875	-0.36914063	+48.42773438	-13.49121094	-63.39111328	+2776	+9.93603516	-4.99218750	-0.11865234	+4.76806641	-22.39013672	+13.73291016	+2164	+7.48388672	-9.23291016	-0.61523438	+57.65625000	-0.54931641	-29.09179688	+2016
+1458241371.64790010	+10.03710938	-5.72607422	-0.37353516	+48.47167969	-13.53515625	-63.14941406	+2776	+9.94042969	-4.98339844	-0.11865234	+4.61425781	-22.30224609	+13.95263672	+2168	+7.49267578	-9.22412109	-0.61962891	+57.67822266	-0.61523438	-29.04785156	+2016
+1458241371.65200000	+10.04150391	-5.71728516	-0.37792969	+48.51562500	-13.60107422	-62.92968750	+2776	+9.94482422	-4.97460938	-0.11865234	+4.46044922	-22.25830078	+14.17236328	+2168	+7.50146484	-9.21533203	-0.62402344	+57.70019531	-0.68115234	-29.00390625	+2016
+1458241371.65619990	+10.05029297	-5.70410156	-0.38232422	+48.60351563	-13.68896484	-62.55615234	+2780	+9.94921875	-4.96582031	-0.11865234	+4.24072266	-22.14843750	+14.47998047	+2172	+7.51464844	-9.20214844	-0.62841797	+57.76611328	-0.76904297	-28.95996094	+2020
+1458241371.66039990	+10.05468750	-5.69531250	-0.39111328	+48.66943359	-13.75488281	-62.22656250	+2780	+9.95361328	-4.95703125	-0.11865234	+4.06494141	-22.08251953	+14.74365234	+2176	+7.52783203	-9.18896484	-0.63281250	+57.83203125	-0.85693359	-28.91601563	+2020
+1458241371.66450000	+10.06347656	-5.68212891	-0.39550781	+48.75732422	-13.79882813	-61.91894531	+2780	+9.95800781	-4.94384766	-0.11865234	+3.88916016	-22.01660156	+15.00732422	+2180	+7.54541016	-9.17578125	-0.63720703	+57.91992188	-0.94482422	-28.87207031	+2024
+1458241371.66870000	+10.06787109	-5.66455078	-0.40869141	+48.91113281	-13.88671875	-61.41357422	+2784	+9.96240234	-4.93066406	-0.11865234	+3.66943359	-21.92871094	+15.31494141	+2180	+7.56738281	-9.15380859	-0.64599609	+58.02978516	-1.07666016	-28.78417969	+2032
+1458241371.67290000	+10.07666016	-5.65136719	-0.42187500	+49.06494141	-13.93066406	-60.97412109	+2784	+9.97119141	-4.91308594	-0.11865234	+3.49365234	-21.86279297	+15.62255859	+2184	+7.58935547	-9.13183594	-0.65478516	+58.11767578	-1.20849609	-28.74023438	+2036
+1458241371.67700000	+10.08105469	-5.63818359	-0.43066406	+49.19677734	-13.97460938	-60.60058594	+2784	+9.97558594	-4.89990234	-0.11865234	+3.33984375	-21.79687500	+15.93017578	+2188	+7.60693359	-9.11425781	-0.66357422	+58.20556641	-1.34033203	-28.65234375	+2044
+1458241371.68120000	+10.08984375	-5.61621094	-0.44384766	+49.43847656	-14.01855469	-60.09521484	+2788	+9.98437500	-4.88232422	-0.11865234	+3.16406250	-21.75292969	+16.21582031	+2188	+7.63330078	-9.08789063	-0.68554688	+58.31542969	-1.51611328	-28.54248047	+2052
+1458241371.68540000	+10.09863281	-5.59423828	-0.45263672	+49.65820313	-14.06250000	-59.65576172	+2788	+9.99316406	-4.86035156	-0.11425781	+3.03222656	-21.73095703	+16.50146484	+2192	+7.65087891	-9.06591797	-0.70312500	+58.38134766	-1.69189453	-28.45458984	+2060
+1458241371.68950010	+10.10742188	-5.57666016	-0.46582031	+49.87792969	-14.08447266	-59.23828125	+2784	+10.00195313	-4.84277344	-0.11865234	+2.90039063	-21.66503906	+16.80908203	+2196	+7.66845703	-9.04394531	-0.72509766	+58.42529297	-1.86767578	-28.36669922	+2064
+1458241371.69370010	+10.11181641	-5.55908203	-0.47900391	+50.11962891	-14.10644531	-58.79882813	+2784	+10.01074219	-4.81640625	-0.11425781	+2.79052734	-21.66503906	+17.09472656	+2196	+7.69042969	-9.02636719	-0.75146484	+58.44726563	-2.06542969	-28.23486328	+2072
+1458241371.69790010	+10.12500000	-5.53271484	-0.49218750	+50.40527344	-14.10644531	-58.35937500	+2780	+10.02392578	-4.79003906	-0.11425781	+2.76855469	-21.66503906	+17.35839844	+2200	+7.70361328	-9.00439453	-0.77343750	+58.44726563	-2.26318359	-28.16894531	+2076
+1458241371.70199990	+10.13378906	-5.51074219	-0.51416016	+50.69091797	-14.12841797	-57.87597656	+2776	+10.03710938	-4.76367188	-0.11865234	+2.70263672	-21.59912109	+17.64404297	+2200	+7.71679688	-8.98681641	-0.80859375	+58.40332031	-2.46093750	-28.03710938	+2080
+1458241371.70619990	+10.14257813	-5.49316406	-0.53173828	+50.91064453	-14.10644531	-57.43652344	+2768	+10.05029297	-4.73730469	-0.11865234	+2.70263672	-21.59912109	+17.86376953	+2200	+7.73437500	-8.96923828	-0.84814453	+58.31542969	-2.70263672	-27.88330078	+2080
+1458241371.71040010	+10.16015625	-5.46679688	-0.54492188	+51.24023438	-14.12841797	-57.01904297	+2764	+10.06787109	-4.70214844	-0.11865234	+2.74658203	-21.64306641	+18.08349609	+2200	+7.75195313	-8.94726563	-0.87890625	+58.24951172	-2.90039063	-27.81738281	+2080
+1458241371.71450000	+10.17773438	-5.43603516	-0.57128906	+51.54785156	-14.15039063	-56.53564453	+2756	+10.08544922	-4.67138672	-0.12744141	+2.79052734	-21.57714844	+18.34716797	+2204	+7.76953125	-8.92968750	-0.91406250	+58.16162109	-3.12011719	-27.70751953	+2080
+1458241371.71869990	+10.19091797	-5.42724609	-0.58447266	+51.67968750	-14.15039063	-56.18408203	+2744	+10.10302734	-4.64062500	-0.13183594	+2.83447266	-21.62109375	+18.50097656	+2200	+7.78710938	-8.91210938	-0.95800781	+58.00781250	-3.31787109	-27.61962891	+2080
+1458241371.72289990	+10.21289063	-5.39648438	-0.60205078	+51.98730469	-14.17236328	-55.87646484	+2736	+10.12500000	-4.60107422	-0.13183594	+3.01025391	-21.68701172	+18.63281250	+2200	+7.80908203	-8.89013672	-0.99316406	+57.87597656	-3.49365234	-27.57568359	+2076
+1458241371.72700000	+10.24365234	-5.36572266	-0.63281250	+52.27294922	-14.17236328	-55.43701172	+2728	+10.15576172	-4.56152344	-0.14941406	+3.16406250	-21.59912109	+18.80859375	+2204	+7.83105469	-8.86376953	-1.02832031	+57.76611328	-3.66943359	-27.50976563	+2068
+1458241371.73120000	+10.26123047	-5.36572266	-0.65478516	+52.25097656	-14.15039063	-55.12939453	+2712	+10.17773438	-4.53076172	-0.15820313	+3.22998047	-21.64306641	+18.85253906	+2196	+7.85742188	-8.85058594	-1.06347656	+57.54638672	-3.82324219	-27.48779297	+2060
+1458241371.73530010	+10.29638672	-5.33056641	-0.67236328	+52.44873047	-14.17236328	-54.86572266	+2700	+10.20849609	-4.48242188	-0.16699219	+3.44970703	-21.70898438	+18.89648438	+2200	+7.88378906	-8.82421875	-1.09423828	+57.37060547	-3.95507813	-27.48779297	+2056
+1458241371.73950000	+10.33593750	-5.29980469	-0.70751953	+52.66845703	-14.17236328	-54.51416016	+2692	+10.24365234	-4.43408203	-0.18896484	+3.66943359	-21.59912109	+18.96240234	+2204	+7.91894531	-8.79785156	-1.13378906	+57.21679688	-4.10888672	-27.44384766	+2052
+1458241371.74370000	+10.36669922	-5.30419922	-0.73388672	+52.49267578	-14.12841797	-54.29443359	+2672	+10.27441406	-4.40771484	-0.20654297	+3.71337891	-21.62109375	+18.91845703	+2200	+7.94970703	-8.78027344	-1.16894531	+56.93115234	-4.19677734	-27.44384766	+2040
+1458241371.74780010	+10.40625000	-5.27343750	-0.75585938	+52.55859375	-14.12841797	-54.11865234	+2664	+10.31396484	-4.35498047	-0.22412109	+3.93310547	-21.66503906	+18.85253906	+2208	+7.99365234	-8.74511719	-1.20410156	+56.77734375	-4.30664063	-27.44384766	+2036
+1458241371.75200010	+10.46337891	-5.24267578	-0.79101563	+52.62451172	-14.12841797	-53.85498047	+2656	+10.36230469	-4.30224609	-0.25488281	+4.17480469	-21.55517578	+18.83056641	+2220	+8.04199219	-8.70556641	-1.23486328	+56.60156250	-4.39453125	-27.48779297	+2032
+1458241371.75620010	+10.50292969	-5.24267578	-0.81738281	+52.33886719	-14.08447266	-53.72314453	+2640	+10.40185547	-4.27148438	-0.28125000	+4.17480469	-21.55517578	+18.67675781	+2220	+8.09033203	-8.67919922	-1.26123047	+56.33789063	-4.46044922	-27.55371094	+2024
+1458241371.76029990	+10.56005859	-5.21630859	-0.84814453	+52.25097656	-14.06250000	-53.61328125	+2632	+10.45019531	-4.21875000	-0.30761719	+4.35058594	-21.55517578	+18.50097656	+2232	+8.14306641	-8.63964844	-1.29199219	+56.14013672	-4.50439453	-27.59765625	+2020
+1458241371.76449990	+10.62158203	-5.18994141	-0.88330078	+52.18505859	-14.04052734	-53.45947266	+2624	+10.50732422	-4.16162109	-0.34716797	+4.57031250	-21.44531250	+18.36914063	+2248	+8.20019531	-8.59570313	-1.32275391	+55.92041016	-4.57031250	-27.66357422	+2016
+1458241371.76869990	+10.67871094	-5.18994141	-0.91845703	+51.78955078	-13.97460938	-53.34960938	+2616	+10.55566406	-4.12646484	-0.38232422	+4.52636719	-21.42333984	+18.12744141	+2252	+8.25732422	-8.56494141	-1.34912109	+55.59082031	-4.61425781	-27.75146484	+2012
+1458241371.77280000	+10.74023438	-5.16357422	-0.95361328	+51.56982422	-13.93066406	-53.23974609	+2612	+10.61718750	-4.06933594	-0.41748047	+4.68017578	-21.37939453	+17.88574219	+2268	+8.32324219	-8.51660156	-1.37988281	+55.37109375	-4.63623047	-27.81738281	+2012
+1458241371.77700000	+10.81494141	-5.14160156	-0.98437500	+51.35009766	-13.88671875	-53.17382813	+2608	+10.68310547	-4.01660156	-0.45703125	+4.83398438	-21.33544922	+17.64404297	+2284	+8.39355469	-8.46386719	-1.41064453	+55.12939453	-4.72412109	-27.90527344	+2016
+1458241371.78119990	+10.87646484	-5.12841797	-1.01953125	+50.93261719	-13.84277344	-53.10791016	+2600	+10.74023438	-3.97265625	-0.49658203	+4.79003906	-21.29150391	+17.35839844	+2296	+8.45507813	-8.42871094	-1.44140625	+54.75585938	-4.74609375	-27.99316406	+2016
+1458241371.78530000	+10.95117188	-5.10644531	-1.05468750	+50.60302734	-13.79882813	-53.04199219	+2596	+10.80615234	-3.91992188	-0.53613281	+4.85595703	-21.26953125	+17.05078125	+2312	+8.52539063	-8.37158203	-1.47216797	+54.47021484	-4.79003906	-28.08105469	+2020
+1458241371.78950000	+11.02587891	-5.08447266	-1.08544922	+50.29541016	-13.77685547	-53.04199219	+2596	+10.88085938	-3.85839844	-0.57568359	+4.96582031	-21.26953125	+16.74316406	+2324	+8.60009766	-8.31884766	-1.50292969	+54.18457031	-4.87792969	-28.19091797	+2028
+1458241371.79370000	+11.10058594	-5.06250000	-1.12060547	+49.87792969	-13.73291016	-52.97607422	+2592	+10.95117188	-3.81005859	-0.61962891	+4.96582031	-21.26953125	+16.41357422	+2340	+8.66601563	-8.27490234	-1.52929688	+53.76708984	-4.92187500	-28.30078125	+2032
+1458241371.79780010	+11.17968750	-5.04052734	-1.15576172	+49.48242188	-13.66699219	-52.91015625	+2592	+11.02148438	-3.75292969	-0.65917969	+5.00976563	-21.24755859	+16.06201172	+2356	+8.74072266	-8.21777344	-1.56005859	+53.39355469	-4.98779297	-28.41064453	+2036
+1458241371.80200000	+11.25878906	-5.01855469	-1.18212891	+49.06494141	-13.64501953	-52.93212891	+2592	+11.10058594	-3.69580078	-0.69433594	+5.07568359	-21.35742188	+15.68847656	+2368	+8.81542969	-8.16503906	-1.59521484	+53.02001953	-5.09765625	-28.47656250	+2048
+1458241371.80609990	+11.33789063	-4.99218750	-1.21289063	+48.64746094	-13.62304688	-52.84423828	+2592	+11.17529297	-3.63867188	-0.73388672	+5.16357422	-21.35742188	+15.38085938	+2384	+8.87695313	-8.11669922	-1.63476563	+52.47070313	-5.18554688	-28.54248047	+2052
+1458241371.81030010	+11.42138672	-4.96582031	-1.24804688	+48.20800781	-13.57910156	-52.75634766	+2596	+11.25439453	-3.58154297	-0.77343750	+5.20751953	-21.37939453	+15.02929688	+2400	+8.94726563	-8.06396484	-1.67431641	+52.03125000	-5.29541016	-28.58642578	+2064
+1458241371.81450010	+11.50048828	-4.94384766	-1.27001953	+47.74658203	-13.60107422	-52.75634766	+2600	+11.33789063	-3.52001953	-0.79980469	+5.29541016	-21.53320313	+14.65576172	+2412	+9.01757813	-8.00683594	-1.71826172	+51.56982422	-5.42724609	-28.63037109	+2076
+1458241371.81859990	+11.57958984	-4.90869141	-1.29638672	+47.32910156	-13.60107422	-52.69042969	+2608	+11.41699219	-3.45410156	-0.83496094	+5.40527344	-21.59912109	+14.34814453	+2428	+9.07910156	-7.95849609	-1.75781250	+50.95458984	-5.53710938	-28.65234375	+2084
+1458241371.82279990	+11.66308594	-4.88232422	-1.32275391	+46.84570313	-13.57910156	-52.60253906	+2612	+11.50048828	-3.39697266	-0.87011719	+5.47119141	-21.66503906	+14.01855469	+2440	+9.14501953	-7.90136719	-1.80615234	+50.42724609	-5.64697266	-28.63037109	+2100
+1458241371.82699990	+11.74658203	-4.85595703	-1.34033203	+46.36230469	-13.60107422	-52.62451172	+2624	+11.58398438	-3.33544922	-0.88769531	+5.53710938	-21.88476563	+13.66699219	+2452	+9.21093750	-7.84863281	-1.84570313	+49.87792969	-5.77880859	-28.65234375	+2112
+1458241371.83110000	+11.83007813	-4.81640625	-1.36230469	+45.94482422	-13.62304688	-52.49267578	+2636	+11.66748047	-3.26074219	-0.91845703	+5.73486328	-21.97265625	+13.40332031	+2472	+9.26367188	-7.80029297	-1.88964844	+49.21875000	-5.91064453	-28.63037109	+2124
+1458241371.83530000	+11.91357422	-4.78564453	-1.38427734	+45.43945313	-13.62304688	-52.36083984	+2652	+11.75537109	-3.19921875	-0.94921875	+5.82275391	-22.03857422	+13.13964844	+2484	+9.32958984	-7.74316406	-1.94238281	+48.64746094	-6.02050781	-28.54248047	+2136
+1458241371.83950000	+11.99267578	-4.75488281	-1.40185547	+44.93408203	-13.62304688	-52.29492188	+2664	+11.83886719	-3.13769531	-0.95800781	+5.88867188	-22.28027344	+12.85400391	+2496	+9.39550781	-7.68603516	-1.98193359	+48.07617188	-6.15234375	-28.52050781	+2152
+1458241371.84360000	+12.07617188	-4.70654297	-1.41943359	+44.51660156	-13.64501953	-52.16308594	+2684	+11.92236328	-3.05859375	-0.98437500	+6.13037109	-22.36816406	+12.65625000	+2516	+9.44824219	-7.63330078	-2.02587891	+47.41699219	-6.28417969	-28.41064453	+2164
+1458241371.84780000	+12.15527344	-4.67578125	-1.43701172	+43.98925781	-13.66699219	-52.03125000	+2704	+12.00585938	-2.99707031	-1.00634766	+6.19628906	-22.45605469	+12.48046875	+2528	+9.51416016	-7.57177734	-2.07861328	+46.84570313	-6.41601563	-28.23486328	+2180
+1458241371.85200000	+12.23437500	-4.64062500	-1.45019531	+43.46191406	-13.71093750	-51.92138672	+2724	+12.08496094	-2.93554688	-1.01074219	+6.28417969	-22.71972656	+12.28271484	+2540	+9.58007813	-7.51025391	-2.11376953	+46.29638672	-6.54785156	-28.21289063	+2196
+1458241371.85610010	+12.31787109	-4.58789063	-1.46337891	+43.06640625	-13.75488281	-51.74560547	+2748	+12.17285156	-2.85205078	-1.02832031	+6.50390625	-22.82958984	+12.19482422	+2556	+9.64160156	-7.45312500	-2.14892578	+45.72509766	-6.67968750	-28.12500000	+2208
+1458241371.86030010	+12.40136719	-4.55712891	-1.48095703	+42.53906250	-13.75488281	-51.56982422	+2772	+12.25195313	-2.79052734	-1.04589844	+6.59179688	-22.91748047	+12.10693359	+2568	+9.70751953	-7.38281250	-2.19287109	+45.21972656	-6.78955078	-27.92724609	+2224
+1458241371.86450000	+12.47607422	-4.51757813	-1.48974609	+42.01171875	-13.77685547	-51.41601563	+2796	+12.33105469	-2.72460938	-1.04589844	+6.63574219	-23.15917969	+12.01904297	+2580	+9.77783203	-7.31689453	-2.21484375	+44.75830078	-6.92138672	-27.90527344	+2236
+1458241371.86859990	+12.55957031	-4.46044922	-1.50292969	+41.63818359	-13.79882813	-51.19628906	+2824	+12.41455078	-2.64111328	-1.05908203	+6.85546875	-23.26904297	+12.04101563	+2600	+9.84375000	-7.24658203	-2.24560547	+44.25292969	-7.05322266	-27.79541016	+2248
+1458241371.87280010	+12.63867188	-4.42089844	-1.52050781	+41.13281250	-13.82080078	-50.95458984	+2844	+12.49365234	-2.57958984	-1.06787109	+6.89941406	-23.35693359	+12.08496094	+2608	+9.92285156	-7.17187500	-2.27636719	+43.87939453	-7.20703125	-27.61962891	+2264
+1458241371.87700010	+12.71777344	-4.38134766	-1.53369141	+40.60546875	-13.84277344	-50.71289063	+2868	+12.56835938	-2.51367188	-1.06787109	+6.94335938	-23.57666016	+12.12890625	+2620	+9.99755859	-7.09277344	-2.29394531	+43.50585938	-7.36083984	-27.55371094	+2276
+1458241371.88109990	+12.79248047	-4.31982422	-1.54687500	+40.27587891	-13.86474609	-50.44921875	+2892	+12.64746094	-2.43457031	-1.07666016	+7.07519531	-23.68652344	+12.26074219	+2636	+10.06787109	-7.00927734	-2.31152344	+43.13232422	-7.51464844	-27.44384766	+2288
+1458241371.88529990	+12.87158203	-4.28027344	-1.56005859	+39.81445313	-13.88671875	-50.18554688	+2912	+12.72216797	-2.37304688	-1.08105469	+7.09716797	-23.81835938	+12.39257813	+2648	+10.14697266	-6.92578125	-2.33349609	+42.84667969	-7.69042969	-27.29003906	+2300
+1458241371.88940000	+12.94628906	-4.23193359	-1.56884766	+39.35302734	-13.88671875	-49.92187500	+2932	+12.79687500	-2.30712891	-1.07666016	+7.09716797	-24.01611328	+12.52441406	+2660	+10.22607422	-6.83789063	-2.34228516	+42.58300781	-7.86621094	-27.24609375	+2312
+1458241371.89360000	+13.02539063	-4.16601563	-1.58203125	+39.06738281	-13.93066406	-49.65820313	+2952	+12.87158203	-2.22802734	-1.07666016	+7.18505859	-24.16992188	+12.72216797	+2672	+10.30078125	-6.75000000	-2.34667969	+42.29736328	-8.04199219	-27.18017578	+2320
+1458241371.89780000	+13.10009766	-4.12207031	-1.59082031	+38.67187500	-13.95263672	-49.39453125	+2968	+12.94628906	-2.16650391	-1.07666016	+7.16308594	-24.30175781	+12.91992188	+2684	+10.37988281	-6.66650391	-2.35986328	+42.05566406	-8.23974609	-27.07031250	+2328
+1458241371.90190010	+13.17041016	-4.07373047	-1.60400391	+38.25439453	-13.93066406	-49.10888672	+2984	+13.01220703	-2.10498047	-1.06787109	+7.11914063	-24.47753906	+13.11767578	+2696	+10.45898438	-6.57421875	-2.36425781	+41.83593750	-8.39355469	-26.98242188	+2336
+1458241371.90610000	+13.24511719	-4.00781250	-1.61279297	+38.01269531	-13.97460938	-48.84521484	+3000	+13.08251953	-2.03027344	-1.06347656	+7.14111328	-24.63134766	+13.35937500	+2712	+10.52490234	-6.48632813	-2.37304688	+41.59423828	-8.56933594	-26.89453125	+2344
+1458241371.91030000	+13.31542969	-3.95947266	-1.61718750	+37.68310547	-13.99658203	-48.60351563	+3012	+13.15283203	-1.96875000	-1.05908203	+7.07519531	-24.78515625	+13.57910156	+2724	+10.59960938	-6.40283203	-2.38183594	+41.37451172	-8.74511719	-26.78466797	+2352
+1458241371.91440010	+13.38134766	-3.90673828	-1.62597656	+37.33154297	-13.99658203	-48.31787109	+3024	+13.21435547	-1.90283203	-1.04589844	+7.03125000	-24.96093750	+13.79882813	+2736	+10.67431641	-6.31054688	-2.39062500	+41.17675781	-8.92089844	-26.67480469	+2360
+1458241371.91860010	+13.45166016	-3.83642578	-1.63037109	+37.15576172	-14.04052734	-48.14208984	+3040	+13.28466797	-1.83251953	-1.03271484	+7.00927734	-25.15869141	+14.01855469	+2752	+10.73583984	-6.22265625	-2.39501953	+40.95703125	-9.07470703	-26.58691406	+2364
+1458241371.92280010	+13.51757813	-3.78369141	-1.63037109	+36.89208984	-14.08447266	-47.94433594	+3052	+13.35058594	-1.77099609	-1.01953125	+6.92138672	-25.33447266	+14.21630859	+2764	+10.80175781	-6.14794922	-2.40380859	+40.71533203	-9.22851563	-26.49902344	+2372
+1458241371.92689990	+13.57910156	-3.72656250	-1.63476563	+36.60644531	-14.08447266	-47.74658203	+3064	+13.40771484	-1.70947266	-1.00634766	+6.83349609	-25.51025391	+14.41406250	+2780	+10.86767578	-6.06884766	-2.41699219	+40.47363281	-9.33837891	-26.38916016	+2376
+1458241371.93109990	+13.64501953	-3.65625000	-1.63037109	+36.49658203	-14.17236328	-47.61474609	+3084	+13.47363281	-1.63916016	-0.98876953	+6.83349609	-25.70800781	+14.58984375	+2800	+10.92041016	-5.98974609	-2.42578125	+40.20996094	-9.47021484	-26.27929688	+2380
+1458241371.93530010	+13.70654297	-3.60351563	-1.62597656	+36.29882813	-14.23828125	-47.50488281	+3100	+13.53515625	-1.57763672	-0.97119141	+6.78955078	-25.88378906	+14.76562500	+2816	+10.97753906	-5.92382813	-2.43896484	+39.92431641	-9.55810547	-26.16943359	+2384
+1458241371.93940000	+13.76367188	-3.54638672	-1.62597656	+36.05712891	-14.23828125	-47.37304688	+3116	+13.59228516	-1.51171875	-0.95361328	+6.72363281	-26.05957031	+14.89746094	+2832	+11.03466797	-5.85351563	-2.45654297	+39.61669922	-9.62402344	-26.01562500	+2392
+1458241371.94359990	+13.81640625	-3.47607422	-1.61718750	+35.99121094	-14.32617188	-47.30712891	+3140	+13.64941406	-1.43701172	-0.93164063	+6.76757813	-26.27929688	+15.02929688	+2852	+11.07861328	-5.78320313	-2.47851563	+39.33105469	-9.68994141	-25.88378906	+2396
+1458241371.94779990	+13.87353516	-3.41894531	-1.60400391	+35.85937500	-14.41406250	-47.26318359	+3164	+13.70654297	-1.37548828	-0.90527344	+6.74560547	-26.47705078	+15.16113281	+2872	+11.12695313	-5.72167969	-2.49609375	+39.02343750	-9.75585938	-25.75195313	+2404
+1458241371.95190000	+13.92187500	-3.36181641	-1.59960938	+35.68359375	-14.45800781	-47.19726563	+3188	+13.75927734	-1.31396484	-0.88769531	+6.72363281	-26.65283203	+15.24902344	+2892	+11.17968750	-5.66015625	-2.51367188	+38.73779297	-9.79980469	-25.64208984	+2408
+1458241371.95610000	+13.97460938	-3.28710938	-1.58642578	+35.70556641	-14.58984375	-47.19726563	+3220	+13.81201172	-1.23925781	-0.86132813	+6.83349609	-26.87255859	+15.33691406	+2912	+11.22363281	-5.59423828	-2.53125000	+38.47412109	-9.86572266	-25.53222656	+2412
+1458241371.96020010	+14.02734375	-3.22998047	-1.56884766	+35.59570313	-14.72167969	-47.24121094	+3248	+13.86474609	-1.17773438	-0.83496094	+6.85546875	-27.09228516	+15.40283203	+2932	+11.27197266	-5.53710938	-2.54882813	+38.16650391	-9.90966797	-25.42236328	+2420
+1458241371.96440010	+14.07568359	-3.17724609	-1.56005859	+35.48583984	-14.83154297	-47.21923828	+3280	+13.91308594	-1.11181641	-0.81298828	+6.87744141	-27.26806641	+15.46875000	+2952	+11.32031250	-5.48437500	-2.56201172	+37.88085938	-9.97558594	-25.35644531	+2424
+1458241371.96860000	+14.12402344	-3.10693359	-1.54248047	+35.50781250	-14.96337891	-47.24121094	+3316	+13.96142578	-1.04150391	-0.79101563	+7.03125000	-27.46582031	+15.51269531	+2972	+11.36425781	-5.42285156	-2.57519531	+37.63916016	-10.01953125	-25.29052734	+2428
+1458241371.97270010	+14.17236328	-3.04980469	-1.52490234	+35.44189453	-15.13916016	-47.28515625	+3352	+14.00976563	-0.97558594	-0.76904297	+7.11914063	-27.64160156	+15.55664063	+2992	+11.41259766	-5.36572266	-2.58837891	+37.39746094	-10.08544922	-25.18066406	+2436
+1458241371.97690010	+14.22070313	-2.99707031	-1.51611328	+35.35400391	-15.27099609	-47.26318359	+3384	+14.04931641	-0.90966797	-0.75146484	+7.20703125	-27.77343750	+15.57861328	+3012	+11.46093750	-5.30419922	-2.59716797	+37.17773438	-10.17333984	-25.15869141	+2440
+1458241371.98110010	+14.26464844	-2.92675781	-1.50292969	+35.39794922	-15.44677734	-47.28515625	+3424	+14.09326172	-0.83935547	-0.73388672	+7.38281250	-27.92724609	+15.60058594	+3032	+11.50927734	-5.23828125	-2.60156250	+37.04589844	-10.26123047	-25.09277344	+2448
+1458241371.98519990	+14.30859375	-2.87402344	-1.48535156	+35.35400391	-15.66650391	-47.30712891	+3460	+14.13281250	-0.77783203	-0.71191406	+7.49267578	-28.10302734	+15.62255859	+3052	+11.55761719	-5.17236328	-2.61035156	+36.89208984	-10.37109375	-25.02685547	+2456
+1458241371.98939990	+14.35693359	-2.82128906	-1.47216797	+35.28808594	-15.88623047	-47.28515625	+3492	+14.17236328	-0.71630859	-0.69873047	+7.58056641	-28.21289063	+15.66650391	+3068	+11.61035156	-5.10644531	-2.60156250	+36.78222656	-10.52490234	-25.07080078	+2468
+1458241371.99359990	+14.40527344	-2.75537109	-1.45898438	+35.37597656	-16.14990234	-47.28515625	+3528	+14.21630859	-0.65039063	-0.68554688	+7.71240234	-28.32275391	+15.71044922	+3084	+11.66308594	-5.03613281	-2.59277344	+36.73828125	-10.72265625	-25.07080078	+2476
+1458241371.99770000	+14.45361328	-2.70703125	-1.44140625	+35.33203125	-16.41357422	-47.28515625	+3560	+14.25146484	-0.58886719	-0.67236328	+7.82226563	-28.41064453	+15.73242188	+3100	+11.71582031	-4.97021484	-2.58398438	+36.67236328	-10.89843750	-25.07080078	+2488
+1458241372.00190000	+14.49755859	-2.65869141	-1.43261719	+35.24414063	-16.65527344	-47.24121094	+3584	+14.28662109	-0.53173828	-0.65917969	+7.93212891	-28.49853516	+15.73242188	+3112	+11.76855469	-4.89990234	-2.56640625	+36.62841797	-11.07421875	-25.11474609	+2500
+1458241372.00609990	+14.54150391	-2.60156250	-1.42382813	+35.31005859	-16.94091797	-47.19726563	+3612	+14.32177734	-0.46582031	-0.65039063	+8.06396484	-28.54248047	+15.75439453	+3128	+11.82128906	-4.82519531	-2.55322266	+36.62841797	-11.27197266	-25.11474609	+2512
+1458241372.01020000	+14.58544922	-2.55322266	-1.41064453	+35.28808594	-17.24853516	-47.13134766	+3636	+14.35693359	-0.40869141	-0.64160156	+8.15185547	-28.58642578	+15.79833984	+3140	+11.87402344	-4.75488281	-2.54003906	+36.65039063	-11.49169922	-25.09277344	+2524
+1458241372.01440000	+14.62939453	-2.50927734	-1.40625000	+35.22216797	-17.53417969	-46.99951172	+3652	+14.39208984	-0.35156250	-0.63281250	+8.21777344	-28.65234375	+15.82031250	+3156	+11.92675781	-4.68017578	-2.51806641	+36.67236328	-11.71142578	-25.11474609	+2536
+1458241372.01860000	+14.67333984	-2.45214844	-1.38867188	+35.31005859	-17.90771484	-46.95556641	+3672	+14.42285156	-0.29443359	-0.62402344	+8.30566406	-28.67431641	+15.86425781	+3168	+11.97949219	-4.60107422	-2.49609375	+36.73828125	-11.93115234	-25.09277344	+2548
+1458241372.02270010	+14.71289063	-2.40820313	-1.37548828	+35.28808594	-18.30322266	-46.91162109	+3688	+14.45800781	-0.24169922	-0.61523438	+8.34960938	-28.69628906	+15.90820313	+3180	+12.02783203	-4.53955078	-2.47851563	+36.71630859	-12.15087891	-25.07080078	+2556
+1458241372.02690010	+14.75244141	-2.36865234	-1.35791016	+35.26611328	-18.69873047	-46.84570313	+3700	+14.48876953	-0.18896484	-0.60205078	+8.37158203	-28.76220703	+15.93017578	+3196	+12.07617188	-4.47363281	-2.45654297	+36.69433594	-12.34863281	-25.07080078	+2568
+1458241372.03110000	+14.79638672	-2.31591797	-1.34472656	+35.35400391	-19.11621094	-46.77978516	+3712	+14.52392578	-0.13623047	-0.58886719	+8.41552734	-28.80615234	+15.97412109	+3208	+12.12011719	-4.40771484	-2.43896484	+36.73828125	-12.54638672	-25.02685547	+2576
+1458241372.03520010	+14.83593750	-2.27636719	-1.32714844	+35.35400391	-19.51171875	-46.71386719	+3720	+14.55468750	-0.09228516	-0.58007813	+8.41552734	-28.85009766	+16.01806641	+3220	+12.16406250	-4.35058594	-2.41699219	+36.67236328	-12.72216797	-24.98291016	+2580
+1458241372.03940010	+14.86669922	-2.24121094	-1.31396484	+35.35400391	-19.90722656	-46.62597656	+3728	+14.58544922	-0.04394531	-0.56250000	+8.43750000	-28.89404297	+16.04003906	+3232	+12.20361328	-4.29785156	-2.40820313	+36.62841797	-12.85400391	-24.89501953	+2584
+1458241372.04349990	+14.90185547	-2.19287109	-1.29638672	+35.44189453	-20.34667969	-46.58203125	+3740	+14.61181641	+0.00878906	-0.54931641	+8.45947266	-28.93798828	+16.06201172	+3248	+12.24316406	-4.23632813	-2.39941406	+36.58447266	-12.98583984	-24.76318359	+2588
+1458241372.04769990	+14.93261719	-2.15332031	-1.27441406	+35.48583984	-20.78613281	-46.53808594	+3748	+14.64257813	+0.05273438	-0.53173828	+8.43750000	-28.98193359	+16.10595703	+3260	+12.27832031	-4.19677734	-2.39501953	+36.45263672	-13.07373047	-24.63134766	+2588
+1458241372.05189990	+14.95898438	-2.11376953	-1.25244141	+35.52978516	-21.24755859	-46.51611328	+3760	+14.66894531	+0.09228516	-0.50976563	+8.41552734	-29.06982422	+16.14990234	+3272	+12.31347656	-4.15283203	-2.39062500	+36.32080078	-13.13964844	-24.49951172	+2588
+1458241372.05600000	+14.98974609	-2.07421875	-1.22167969	+35.61767578	-21.75292969	-46.51611328	+3772	+14.69970703	+0.14062500	-0.48779297	+8.39355469	-29.15771484	+16.19384766	+3288	+12.34423828	-4.10888672	-2.38623047	+36.21093750	-13.20556641	-24.36767578	+2588
+1458241372.06020000	+15.02050781	-2.03906250	-1.19531250	+35.68359375	-22.23632813	-46.53808594	+3788	+14.73046875	+0.17578125	-0.46142578	+8.32763672	-29.24560547	+16.23779297	+3304	+12.37060547	-4.08251953	-2.38623047	+35.99121094	-13.24951172	-24.23583984	+2584
+1458241372.06440000	+15.04248047	-2.00830078	-1.16455078	+35.72753906	-22.71972656	-46.60400391	+3804	+14.75683594	+0.21533203	-0.43505859	+8.26171875	-29.37744141	+16.25976563	+3320	+12.40136719	-4.05615234	-2.39062500	+35.77148438	-13.24951172	-24.08203125	+2580
+1458241372.06850000	+15.06884766	-1.96875000	-1.13818359	+35.81542969	-23.13720703	-46.58203125	+3824	+14.78759766	+0.25488281	-0.40869141	+8.21777344	-29.44335938	+16.30371094	+3336	+12.42333984	-4.02539063	-2.39501953	+35.57373047	-13.24951172	-23.90625000	+2580
+1458241372.07270000	+15.09082031	-1.94238281	-1.11181641	+35.85937500	-23.57666016	-46.58203125	+3844	+14.81396484	+0.28564453	-0.38232422	+8.12988281	-29.53125000	+16.36962891	+3352	+12.44970703	-4.00341797	-2.40380859	+35.35400391	-13.22753906	-23.73046875	+2576
+1458241372.07690000	+15.11279297	-1.91162109	-1.08544922	+35.90332031	-23.99414063	-46.58203125	+3864	+14.84033203	+0.32080078	-0.35595703	+8.02001953	-29.59716797	+16.45751953	+3368	+12.47607422	-3.97705078	-2.41259766	+35.11230469	-13.18359375	-23.55468750	+2576
+1458241372.08100010	+15.13037109	-1.88085938	-1.05908203	+35.92529297	-24.41162109	-46.58203125	+3888	+14.86669922	+0.35595703	-0.32958984	+7.91015625	-29.68505859	+16.54541016	+3384	+12.49804688	-3.95068359	-2.42138672	+34.93652344	-13.16162109	-23.37890625	+2576
+1458241372.08520010	+15.15234375	-1.85449219	-1.03710938	+35.94726563	-24.82910156	-46.58203125	+3916	+14.89306641	+0.38232422	-0.30322266	+7.75634766	-29.77294922	+16.65527344	+3404	+12.52001953	-3.92871094	-2.42578125	+34.71679688	-13.13964844	-23.22509766	+2572
+1458241372.08940010	+15.17431641	-1.82812500	-1.00195313	+35.96923828	-25.26855469	-46.62597656	+3944	+14.91943359	+0.40869141	-0.27685547	+7.58056641	-29.86083984	+16.78710938	+3424	+12.54638672	-3.90673828	-2.43017578	+34.51904297	-13.16162109	-23.09326172	+2572
+1458241372.09349990	+15.20068359	-1.80175781	-0.97558594	+35.99121094	-25.64208984	-46.58203125	+3972	+14.94580078	+0.43945313	-0.25048828	+7.38281250	-29.94873047	+16.91894531	+3444	+12.57275391	-3.88037109	-2.43017578	+34.36523438	-13.18359375	-22.96142578	+2572
+1458241372.09770010	+15.22265625	-1.78417969	-0.95361328	+35.94726563	-26.01562500	-46.56005859	+3996	+14.97656250	+0.45703125	-0.22412109	+7.14111328	-30.03662109	+17.09472656	+3460	+12.59912109	-3.85400391	-2.43017578	+34.18945313	-13.20556641	-22.82958984	+2576
+1458241372.10190010	+15.24462891	-1.76660156	-0.92724609	+35.90332031	-26.36718750	-46.51611328	+4024	+15.00292969	+0.47900391	-0.20214844	+6.87744141	-30.05859375	+17.29248047	+3480	+12.62548828	-3.83203125	-2.42578125	+34.01367188	-13.22753906	-22.71972656	+2576
+1458241372.10599990	+15.27099609	-1.74462891	-0.91406250	+35.85937500	-26.65283203	-46.40625000	+4052	+15.02929688	+0.49658203	-0.18017578	+6.61376953	-30.08056641	+17.49023438	+3496	+12.65185547	-3.79687500	-2.41699219	+33.92578125	-13.29345703	-22.60986328	+2584
+1458241372.11019990	+15.28857422	-1.72705078	-0.90087891	+35.77148438	-26.93847656	-46.25244141	+4076	+15.05566406	+0.51416016	-0.16259766	+6.30615234	-30.08056641	+17.73193359	+3516	+12.67822266	-3.76171875	-2.41259766	+33.83789063	-13.35937500	-22.50000000	+2588
+1458241372.11430000	+15.31494141	-1.70947266	-0.88330078	+35.70556641	-27.24609375	-46.12060547	+4100	+15.07763672	+0.52734375	-0.14501953	+5.97656250	-30.08056641	+18.01757813	+3532	+12.70898438	-3.72656250	-2.39501953	+33.77197266	-13.49121094	-22.41210938	+2596
+1458241372.11850000	+15.34130859	-1.69189453	-0.87011719	+35.61767578	-27.55371094	-45.98876953	+4120	+15.10400391	+0.54492188	-0.12744141	+5.64697266	-30.12451172	+18.30322266	+3552	+12.73974609	-3.68701172	-2.37304688	+33.75000000	-13.64501953	-22.36816406	+2608
+1458241372.12270000	+15.36767578	-1.67871094	-0.85253906	+35.50781250	-27.83935547	-45.85693359	+4140	+15.13037109	+0.54931641	-0.10546875	+5.25146484	-30.14648438	+18.58886719	+3572	+12.76611328	-3.64746094	-2.35107422	+33.72802734	-13.82080078	-22.32421875	+2616
+1458241372.12680010	+15.39404297	-1.66552734	-0.83496094	+35.39794922	-28.14697266	-45.74707031	+4160	+15.15673828	+0.55810547	-0.09228516	+4.83398438	-30.14648438	+18.87451172	+3588	+12.79687500	-3.60791016	-2.32470703	+33.70605469	-14.01855469	-22.30224609	+2628
+1458241372.13100000	+15.42041016	-1.64794922	-0.82177734	+35.28808594	-28.38867188	-45.57128906	+4172	+15.18310547	+0.56689453	-0.07470703	+4.46044922	-30.16845703	+19.18212891	+3604	+12.82763672	-3.56835938	-2.29833984	+33.72802734	-14.21630859	-22.25830078	+2640
+1458241372.13520000	+15.45117188	-1.63476563	-0.81298828	+35.15625000	-28.60839844	-45.37353516	+4184	+15.20947266	+0.57128906	-0.05712891	+4.04296875	-30.16845703	+19.48974609	+3620	+12.85839844	-3.52880859	-2.27197266	+33.70605469	-14.41406250	-22.21435547	+2652
+1458241372.13930010	+15.47314453	-1.62158203	-0.79980469	+35.04638672	-28.82812500	-45.21972656	+4196	+15.23583984	+0.57568359	-0.04394531	+3.62548828	-30.12451172	+19.77539063	+3636	+12.88476563	-3.49365234	-2.25000000	+33.68408203	-14.56787109	-22.14843750	+2660
+1458241372.14350010	+15.49511719	-1.60839844	-0.79101563	+34.91455078	-29.04785156	-45.06591797	+4204	+15.25781250	+0.58007813	-0.03076172	+3.22998047	-30.14648438	+20.08300781	+3652	+12.91113281	-3.45410156	-2.22363281	+33.68408203	-14.76562500	-22.08251953	+2672
+1458241372.14770010	+15.52148438	-1.59082031	-0.77783203	+34.80468750	-29.28955078	-44.91210938	+4212	+15.28417969	+0.58447266	-0.01757813	+2.83447266	-30.14648438	+20.39062500	+3668	+12.93750000	-3.41894531	-2.20166016	+33.66210938	-14.96337891	-22.03857422	+2684
+1458241372.15179990	+15.53906250	-1.57763672	-0.76464844	+34.69482422	-29.48730469	-44.78027344	+4220	+15.30615234	+0.58447266	+0.00000000	+2.41699219	-30.14648438	+20.67626953	+3684	+12.96386719	-3.38378906	-2.17968750	+33.64013672	-15.11718750	-21.97265625	+2692
+1458241372.15599990	+15.56103516	-1.56445313	-0.74707031	+34.60693359	-29.72900391	-44.69238281	+4224	+15.32812500	+0.58886719	+0.01757813	+2.02148438	-30.21240234	+20.96191406	+3704	+12.98583984	-3.34863281	-2.16210938	+33.61816406	-15.29296875	-21.90673828	+2700
+1458241372.16020010	+15.58740234	-1.55566406	-0.72949219	+34.49707031	-29.92675781	-44.62646484	+4232	+15.35449219	+0.58886719	+0.03955078	+1.62597656	-30.25634766	+21.20361328	+3724	+13.00781250	-3.33105469	-2.14013672	+33.48632813	-15.44677734	-21.84082031	+2704
+1458241372.16430000	+15.60498047	-1.54687500	-0.70751953	+34.40917969	-30.12451172	-44.60449219	+4236	+15.37207031	+0.58447266	+0.05712891	+1.23046875	-30.30029297	+21.42333984	+3740	+13.02978516	-3.31347656	-2.13134766	+33.35449219	-15.53466797	-21.73095703	+2708
+1458241372.16849990	+15.62255859	-1.53369141	-0.68994141	+34.34326172	-30.32226563	-44.56054688	+4244	+15.39843750	+0.58886719	+0.07470703	+0.87890625	-30.34423828	+21.66503906	+3760	+13.04736328	-3.29589844	-2.12695313	+33.24462891	-15.60058594	-21.62109375	+2712
+1458241372.17269990	+15.64013672	-1.52490234	-0.67236328	+34.27734375	-30.47607422	-44.53857422	+4256	+15.42480469	+0.59326172	+0.09228516	+0.52734375	-30.38818359	+21.86279297	+3776	+13.06494141	-3.28710938	-2.12255859	+33.06884766	-15.64453125	-21.53320313	+2712
+1458241372.17680000	+15.64892578	-1.51171875	-0.65478516	+34.18945313	-30.60791016	-44.51660156	+4264	+15.44238281	+0.59765625	+0.10986328	+0.17578125	-30.41015625	+22.06054688	+3796	+13.08251953	-3.27832031	-2.12695313	+32.89306641	-15.62255859	-21.35742188	+2712
+1458241372.18100000	+15.66210938	-1.50292969	-0.63281250	+34.14550781	-30.78369141	-44.56054688	+4280	+15.46435547	+0.59765625	+0.13183594	-0.19775391	-30.49804688	+22.28027344	+3816	+13.09570313	-3.26953125	-2.13574219	+32.69531250	-15.60058594	-21.22558594	+2712
+1458241372.18520000	+15.67089844	-1.49853516	-0.61083984	+34.07958984	-30.95947266	-44.60449219	+4296	+15.48193359	+0.59765625	+0.15380859	-0.59326172	-30.58593750	+22.47802734	+3840	+13.10888672	-3.27392578	-2.14453125	+32.47558594	-15.57861328	-21.07177734	+2712
+1458241372.18930010	+15.68408203	-1.49414063	-0.58447266	+34.03564453	-31.13525391	-44.71435547	+4316	+15.50390625	+0.60205078	+0.18017578	-0.96679688	-30.67382813	+22.69775391	+3860	+13.12207031	-3.27392578	-2.15332031	+32.23388672	-15.53466797	-20.93994141	+2712
+1458241372.19350000	+15.69726563	-1.48095703	-0.56250000	+34.01367188	-31.26708984	-44.75830078	+4336	+15.53027344	+0.59765625	+0.20214844	-1.42822266	-30.76171875	+22.91748047	+3884	+13.13525391	-3.27392578	-2.16210938	+32.01416016	-15.49072266	-20.83007813	+2712
+1458241372.19759990	+15.71044922	-1.48095703	-0.54052734	+33.96972656	-31.39892578	-44.82421875	+4360	+15.55224609	+0.60205078	+0.22851563	-1.84570313	-30.84960938	+23.13720703	+3908	+13.14843750	-3.27832031	-2.17529297	+31.77246094	-15.44677734	-20.69824219	+2708
+1458241372.20180010	+15.72363281	-1.47656250	-0.51855469	+33.92578125	-31.50878906	-44.89013672	+4384	+15.57421875	+0.60205078	+0.25048828	-2.28515625	-30.91552734	+23.35693359	+3932	+13.16162109	-3.28710938	-2.18408203	+31.53076172	-15.35888672	-20.58837891	+2712
+1458241372.20600010	+15.73681641	-1.47216797	-0.50537109	+33.88183594	-31.57470703	-44.91210938	+4412	+15.59619141	+0.59765625	+0.27246094	-2.83447266	-30.98144531	+23.59863281	+3956	+13.17480469	-3.29150391	-2.19726563	+31.31103516	-15.31494141	-20.47851563	+2712
+1458241372.21009990	+15.74560547	-1.47216797	-0.48779297	+33.79394531	-31.66259766	-44.91210938	+4440	+15.61816406	+0.59326172	+0.29443359	-3.38378906	-31.02539063	+23.88427734	+3980	+13.19238281	-3.28710938	-2.20605469	+31.13525391	-15.24902344	-20.34667969	+2712
+1458241372.21429990	+15.75878906	-1.46777344	-0.47460938	+33.72802734	-31.75048828	-44.93408203	+4468	+15.63574219	+0.59326172	+0.31201172	-3.95507813	-31.06933594	+24.25781250	+4004	+13.20556641	-3.28710938	-2.21484375	+30.95947266	-15.22705078	-20.25878906	+2712
+1458241372.21849990	+15.77197266	-1.46337891	-0.46142578	+33.68408203	-31.79443359	-44.91210938	+4496	+15.65771484	+0.58007813	+0.33837891	-4.72412109	-31.15722656	+24.63134766	+4036	+13.22314453	-3.28271484	-2.21484375	+30.82763672	-15.22705078	-20.19287109	+2712
+1458241372.22260000	+15.78076172	-1.46337891	-0.44824219	+33.61816406	-31.86035156	-44.89013672	+4528	+15.67529297	+0.57128906	+0.36035156	-5.47119141	-31.22314453	+25.04882813	+4064	+13.23632813	-3.27392578	-2.21484375	+30.69580078	-15.22705078	-20.14892578	+2712
+1458241372.22680000	+15.79833984	-1.46337891	-0.43066406	+33.53027344	-31.92626953	-44.86816406	+4552	+15.69726563	+0.56250000	+0.37792969	-6.24023438	-31.24511719	+25.51025391	+4088	+13.25390625	-3.26953125	-2.20605469	+30.56396484	-15.31494141	-20.12695313	+2716
+1458241372.23099990	+15.81591797	-1.45898438	-0.43066406	+33.46435547	-31.90429688	-44.73632813	+4580	+15.71923828	+0.54052734	+0.39550781	-7.16308594	-31.24511719	+25.99365234	+4120	+13.27587891	-3.25634766	-2.18847656	+30.49804688	-15.42480469	-20.14892578	+2724
+1458241372.23510000	+15.83349609	-1.45898438	-0.43066406	+33.35449219	-31.86035156	-44.56054688	+4600	+15.74560547	+0.52734375	+0.41308594	-8.10791016	-31.24511719	+26.52099609	+4148	+13.29785156	-3.23876953	-2.17089844	+30.47607422	-15.55664063	-20.14892578	+2736
+1458241372.23930000	+15.85107422	-1.46337891	-0.43505859	+33.24462891	-31.83837891	-44.40673828	+4620	+15.76318359	+0.51416016	+0.42187500	-9.07470703	-31.17919922	+27.11425781	+4172	+13.31542969	-3.22119141	-2.15332031	+30.45410156	-15.66650391	-20.14892578	+2744
+1458241372.24350000	+15.86425781	-1.45898438	-0.43945313	+33.15673828	-31.77246094	-44.25292969	+4640	+15.78076172	+0.48339844	+0.43945313	-10.21728516	-31.17919922	+27.75146484	+4204	+13.33740234	-3.19482422	-2.13574219	+30.47607422	-15.82031250	-20.17089844	+2756
+1458241372.24760010	+15.87744141	-1.45898438	-0.43945313	+33.06884766	-31.75048828	-44.07714844	+4660	+15.79833984	+0.46142578	+0.45703125	-11.35986328	-31.13525391	+28.43261719	+4232	+13.35498047	-3.16845703	-2.11816406	+30.49804688	-15.97412109	-20.19287109	+2768
+1458241372.25180010	+15.89062500	-1.45458984	-0.44384766	+32.98095703	-31.70654297	-43.87939453	+4672	+15.81152344	+0.43945313	+0.46142578	-12.52441406	-30.98144531	+29.17968750	+4256	+13.37255859	-3.14208984	-2.09179688	+30.54199219	-16.14990234	-20.23681641	+2780
+1458241372.25600000	+15.90380859	-1.44580078	-0.44824219	+32.95898438	-31.66259766	-43.72558594	+4688	+15.83349609	+0.41308594	+0.47460938	-13.84277344	-30.95947266	+29.97070313	+4284	+13.39453125	-3.11572266	-2.06542969	+30.58593750	-16.36962891	-20.28076172	+2796
+1458241372.26009990	+15.92138672	-1.44580078	-0.45263672	+32.91503906	-31.61865234	-43.54980469	+4696	+15.85107422	+0.38671875	+0.48779297	-15.13916016	-30.89355469	+30.78369141	+4312	+13.41210938	-3.09375000	-2.03906250	+30.60791016	-16.56738281	-20.34667969	+2812
+1458241372.26430010	+15.93457031	-1.44140625	-0.45703125	+32.87109375	-31.55273438	-43.37402344	+4704	+15.86425781	+0.35595703	+0.50097656	-16.47949219	-30.78369141	+31.66259766	+4340	+13.42968750	-3.07617188	-2.01708984	+30.60791016	-16.72119141	-20.36865234	+2824
+1458241372.26840000	+15.94775391	-1.43261719	-0.46142578	+32.87109375	-31.50878906	-43.22021484	+4712	+15.88183594	+0.32080078	+0.51416016	-17.90771484	-30.67382813	+32.54150391	+4368	+13.45166016	-3.05419922	-1.99951172	+30.65185547	-16.87500000	-20.41259766	+2836
+1458241372.27259990	+15.96533203	-1.42822266	-0.46582031	+32.87109375	-31.46484375	-43.06640625	+4716	+15.89501953	+0.29882813	+0.52294922	-19.31396484	-30.49804688	+33.46435547	+4392	+13.46923828	-3.03222656	-1.97753906	+30.67382813	-17.02880859	-20.43457031	+2848
+1458241372.27679990	+15.96972656	-1.41943359	-0.47900391	+32.84912109	-31.37695313	-42.89062500	+4720	+15.90380859	+0.27246094	+0.53613281	-20.74218750	-30.30029297	+34.45312500	+4416	+13.48242188	-3.01464844	-1.97314453	+30.67382813	-17.09472656	-20.43457031	+2860
+1458241372.28090000	+15.97851563	-1.41064453	-0.47900391	+32.91503906	-31.39892578	-42.80273438	+4724	+15.90820313	+0.23730469	+0.55371094	-22.30224609	-30.16845703	+35.48583984	+4444	+13.49560547	-2.99707031	-1.96435547	+30.67382813	-17.18261719	-20.41259766	+2868
+1458241372.28510000	+15.98730469	-1.40185547	-0.47460938	+33.02490234	-31.42089844	-42.75878906	+4728	+15.91699219	+0.21093750	+0.57128906	-23.84033203	-29.94873047	+36.54052734	+4472	+13.50878906	-2.99707031	-1.95996094	+30.58593750	-17.24853516	-20.41259766	+2872
+1458241372.28930000	+15.99169922	-1.39306641	-0.47460938	+33.11279297	-31.42089844	-42.71484375	+4732	+15.92578125	+0.18017578	+0.59765625	-25.40039063	-29.77294922	+37.63916016	+4496	+13.51757813	-2.99707031	-1.95996094	+30.49804688	-17.24853516	-20.41259766	+2876
+1458241372.29340000	+16.00048828	-1.37988281	-0.46582031	+33.24462891	-31.48681641	-42.71484375	+4736	+15.93457031	+0.14941406	+0.62402344	-27.02636719	-29.55322266	+38.73779297	+4524	+13.53076172	-2.99267578	-1.96435547	+30.43212891	-17.27050781	-20.39062500	+2884
+1458241372.29760000	+16.00927734	-1.37109375	-0.45703125	+33.39843750	-31.57470703	-42.75878906	+4744	+15.94775391	+0.11865234	+0.64160156	-28.58642578	-29.22363281	+39.83642578	+4544	+13.53955078	-3.00585938	-1.96435547	+30.27832031	-17.27050781	-20.39062500	+2888
+1458241372.30180000	+16.01367188	-1.36230469	-0.44824219	+33.53027344	-31.64062500	-42.80273438	+4748	+15.95214844	+0.09228516	+0.68115234	-30.19042969	-28.98193359	+41.00097656	+4572	+13.54833984	-3.01464844	-1.97753906	+30.12451172	-17.18261719	-20.34667969	+2896
+1458241372.30590010	+16.01806641	-1.35791016	-0.44384766	+33.68408203	-31.72851563	-42.84667969	+4756	+15.95214844	+0.05273438	+0.71191406	-31.88232422	-28.58642578	+42.14355469	+4600	+13.55712891	-3.02783203	-1.99511719	+29.97070313	-17.09472656	-20.30273438	+2904
+1458241372.31010010	+16.01806641	-1.34912109	-0.43066406	+33.85986328	-31.83837891	-42.93457031	+4764	+15.95214844	+0.02197266	+0.73388672	-33.50830078	-28.10302734	+43.24218750	+4624	+13.56152344	-3.03662109	-2.00830078	+29.81689453	-17.02880859	-20.25878906	+2912
+1458241372.31430010	+16.02246094	-1.33593750	-0.42187500	+34.05761719	-31.94824219	-43.00048828	+4776	+15.95654297	-0.00439453	+0.76904297	-35.13427734	-27.64160156	+44.40673828	+4648	+13.56591797	-3.04980469	-2.02148438	+29.66308594	-16.94091797	-20.21484375	+2920
+1458241372.31839990	+16.02246094	-1.32714844	-0.41308594	+34.21142578	-32.05810547	-43.06640625	+4788	+15.95654297	-0.03955078	+0.79980469	-36.82617188	-27.13623047	+45.52734375	+4672	+13.57031250	-3.05859375	-2.03466797	+29.50927734	-16.85302734	-20.14892578	+2928
+1458241372.32259990	+16.02246094	-1.31835938	-0.40429688	+34.38720703	-32.18994141	-43.15429688	+4796	+15.95654297	-0.07470703	+0.82617188	-38.47412109	-26.52099609	+46.58203125	+4696	+13.57031250	-3.07617188	-2.05224609	+29.33349609	-16.76513672	-20.10498047	+2932
+1458241372.32680010	+16.02246094	-1.31396484	-0.39111328	+34.58496094	-32.36572266	-43.24218750	+4812	+15.96533203	-0.10546875	+0.86572266	-40.10009766	-25.92773438	+47.68066406	+4720	+13.57470703	-3.08935547	-2.05664063	+29.15771484	-16.69921875	-20.08300781	+2940
+1458241372.33090000	+16.02246094	-1.30517578	-0.37792969	+34.73876953	-32.49755859	-43.30810547	+4824	+15.96533203	-0.14501953	+0.89208984	-41.74804688	-25.18066406	+48.66943359	+4744	+13.58349609	-3.10253906	-2.06103516	+29.02587891	-16.65527344	-20.06103516	+2944
+1458241372.33509990	+16.02685547	-1.29638672	-0.36914063	+34.91455078	-32.65136719	-43.39599609	+4836	+15.96972656	-0.18457031	+0.90527344	-43.35205078	-24.34570313	+49.57031250	+4764	+13.58789063	-3.10693359	-2.06542969	+28.93798828	-16.61132813	-20.01708984	+2944
+1458241372.33929990	+16.02685547	-1.29199219	-0.35595703	+35.11230469	-32.82714844	-43.43994141	+4848	+15.96972656	-0.21972656	+0.92724609	-44.91210938	-23.51074219	+50.47119141	+4784	+13.58789063	-3.10693359	-2.06542969	+28.82812500	-16.61132813	-19.97314453	+2944
+1458241372.34340000	+16.02685547	-1.28320313	-0.34716797	+35.31005859	-33.02490234	-43.50585938	+4864	+15.96533203	-0.26367188	+0.94482422	-46.53808594	-22.60986328	+51.30615234	+4808	+13.59228516	-3.10693359	-2.06982422	+28.76220703	-16.56738281	-19.90722656	+2948
+1458241372.34760000	+16.02685547	-1.27001953	-0.33398438	+35.52978516	-33.20068359	-43.52783203	+4876	+15.96093750	-0.30761719	+0.94921875	-48.12011719	-21.59912109	+52.07519531	+4828	+13.59667969	-3.09375000	-2.06982422	+28.74023438	-16.54541016	-19.81933594	+2948
+1458241372.35170010	+16.03125000	-1.26123047	-0.32519531	+35.72753906	-33.42041016	-43.52783203	+4892	+15.96533203	-0.34716797	+0.96240234	-49.68017578	-20.58837891	+52.82226563	+4844	+13.60107422	-3.08056641	-2.05224609	+28.74023438	-16.63330078	-19.79736328	+2956
+1458241372.35590000	+16.03125000	-1.24804688	-0.31640625	+35.99121094	-33.70605469	-43.46191406	+4904	+15.96093750	-0.39550781	+0.97119141	-51.26220703	-19.53369141	+53.52539063	+4864	+13.60546875	-3.06738281	-2.03906250	+28.74023438	-16.72119141	-19.77539063	+2964
+1458241372.36010000	+16.03125000	-1.23486328	-0.30761719	+36.21093750	-33.94775391	-43.37402344	+4916	+15.96093750	-0.44384766	+0.97119141	-52.80029297	-18.41308594	+54.11865234	+4880	+13.61425781	-3.04980469	-2.02148438	+28.78417969	-16.78710938	-19.73144531	+2968
+1458241372.36420010	+16.03564453	-1.22607422	-0.29882813	+36.38671875	-34.16748047	-43.24218750	+4928	+15.96533203	-0.48779297	+0.97119141	-54.29443359	-17.24853516	+54.68994141	+4896	+13.61865234	-3.03222656	-1.99951172	+28.82812500	-16.89697266	-19.68750000	+2980
+1458241372.36840010	+16.04003906	-1.21289063	-0.29882813	+36.56250000	-34.38720703	-43.00048828	+4936	+15.96093750	-0.54492188	+0.96679688	-55.92041016	-16.04003906	+55.19531250	+4912	+13.62304688	-3.01464844	-1.98193359	+28.87207031	-17.00683594	-19.64355469	+2988
+1458241372.37260010	+16.04003906	-1.19970703	-0.30322266	+36.67236328	-34.51904297	-42.71484375	+4940	+15.95654297	-0.59326172	+0.94921875	-57.45849609	-14.72167969	+55.61279297	+4932	+13.62744141	-2.98828125	-1.95996094	+28.93798828	-17.09472656	-19.59960938	+2996
+1458241372.37669990	+16.04443359	-1.18652344	-0.31201172	+36.76025391	-34.62890625	-42.42919922	+4944	+15.95214844	-0.64160156	+0.94042969	-58.97460938	-13.44726563	+56.03027344	+4948	+13.63183594	-2.96191406	-1.93798828	+29.00390625	-17.20458984	-19.53369141	+3008
+1458241372.38089990	+16.04443359	-1.17773438	-0.32080078	+36.82617188	-34.71679688	-42.03369141	+4948	+15.93896484	-0.69873047	+0.93603516	-60.62255859	-12.17285156	+56.46972656	+4964	+13.63623047	-2.93994141	-1.92041016	+29.06982422	-17.31445313	-19.46777344	+3016
+1458241372.38509990	+16.04003906	-1.16894531	-0.33398438	+36.82617188	-34.73876953	-41.63818359	+4948	+15.93457031	-0.74707031	+0.92285156	-62.18261719	-10.83251953	+56.77734375	+4980	+13.64062500	-2.91796875	-1.89843750	+29.11376953	-17.40234375	-19.40185547	+3024
+1458241372.38920000	+16.04003906	-1.16015625	-0.33837891	+36.87011719	-34.80468750	-41.33056641	+4944	+15.93017578	-0.79541016	+0.90966797	-63.69873047	-9.47021484	+57.04101563	+4996	+13.64501953	-2.89599609	-1.87646484	+29.15771484	-17.49023438	-19.33593750	+3036
+1458241372.39340000	+16.04003906	-1.15136719	-0.34277344	+36.87011719	-34.80468750	-40.93505859	+4940	+15.92138672	-0.85253906	+0.90087891	-65.36865234	-8.12988281	+57.32666016	+5012	+13.64941406	-2.87402344	-1.85449219	+29.17968750	-17.60009766	-19.27001953	+3044
+1458241372.39759990	+16.04003906	-1.14257813	-0.35156250	+36.84814453	-34.78271484	-40.53955078	+4936	+15.91699219	-0.89648438	+0.87890625	-66.90673828	-6.74560547	+57.45849609	+5028	+13.65380859	-2.86083984	-1.83251953	+29.15771484	-17.68798828	-19.20410156	+3052
+1458241372.40170000	+16.04003906	-1.13378906	-0.35156250	+36.87011719	-34.78271484	-40.23193359	+4932	+15.91259766	-0.93603516	+0.86132813	-68.44482422	-5.40527344	+57.56835938	+5044	+13.65820313	-2.85205078	-1.81933594	+29.13574219	-17.70996094	-19.11621094	+3060
+1458241372.40590000	+16.03564453	-1.12939453	-0.35595703	+36.82617188	-34.71679688	-39.83642578	+4924	+15.89501953	-0.98437500	+0.85253906	-70.04882813	-4.08691406	+57.72216797	+5060	+13.65820313	-2.84765625	-1.81054688	+29.04785156	-17.70996094	-19.02832031	+3064
+1458241372.41010000	+16.03564453	-1.12060547	-0.36035156	+36.78222656	-34.62890625	-39.48486328	+4920	+15.88623047	-1.01953125	+0.83056641	-71.56494141	-2.74658203	+57.72216797	+5072	+13.65820313	-2.84765625	-1.80615234	+28.93798828	-17.68798828	-18.91845703	+3064
+1458241372.41420010	+16.03125000	-1.11181641	-0.35156250	+36.80419922	-34.58496094	-39.19921875	+4916	+15.87744141	-1.05029297	+0.81298828	-73.05908203	-1.45019531	+57.70019531	+5088	+13.65820313	-2.84765625	-1.80615234	+28.82812500	-17.62207031	-18.80859375	+3064
+1458241372.41840000	+16.02685547	-1.11181641	-0.34277344	+36.73828125	-34.49707031	-38.86962891	+4912	+15.86425781	-1.08105469	+0.80859375	-74.59716797	-0.21972656	+57.76611328	+5100	+13.65820313	-2.85205078	-1.81054688	+28.65234375	-17.53417969	-18.67675781	+3068
+1458241372.42249990	+16.02246094	-1.10742188	-0.33398438	+36.65039063	-34.38720703	-38.56201172	+4908	+15.85546875	-1.11181641	+0.79541016	-76.06933594	+0.98876953	+57.72216797	+5112	+13.65820313	-2.86523438	-1.81494141	+28.45458984	-17.44628906	-18.58886719	+3072
+1458241372.42670010	+16.02246094	-1.10742188	-0.32080078	+36.62841797	-34.29931641	-38.34228516	+4912	+15.85107422	-1.13378906	+0.78662109	-77.51953125	+2.13134766	+57.61230469	+5120	+13.65380859	-2.88281250	-1.81933594	+28.23486328	-17.33642578	-18.47900391	+3076
+1458241372.43090010	+16.01806641	-1.11181641	-0.30322266	+36.51855469	-34.10156250	-38.05664063	+4912	+15.83789063	-1.15576172	+0.77783203	-78.94775391	+3.25195313	+57.56835938	+5128	+13.65380859	-2.90039063	-1.82812500	+28.01513672	-17.20458984	-18.36914063	+3076
+1458241372.43499990	+16.01806641	-1.10742188	-0.29443359	+36.43066406	-33.88183594	-37.79296875	+4916	+15.83349609	-1.17773438	+0.76464844	-80.35400391	+4.37255859	+57.39257813	+5136	+13.65380859	-2.91796875	-1.83691406	+27.77343750	-17.07275391	-18.28125000	+3080
+1458241372.43919990	+16.02246094	-1.10302734	-0.28125000	+36.38671875	-33.64013672	-37.57324219	+4920	+15.82910156	-1.19531250	+0.74707031	-81.76025391	+5.40527344	+57.15087891	+5144	+13.64941406	-2.93994141	-1.84570313	+27.55371094	-16.91894531	-18.19335938	+3084
+1458241372.44339990	+16.01806641	-1.10742188	-0.27246094	+36.21093750	-33.20068359	-37.22167969	+4928	+15.81152344	-1.20849609	+0.74267578	-83.07861328	+6.39404297	+57.04101563	+5152	+13.64941406	-2.95751953	-1.85888672	+27.31201172	-16.76513672	-18.10546875	+3084
+1458241372.44750000	+16.01367188	-1.10742188	-0.26806641	+36.05712891	-32.82714844	-36.97998047	+4940	+15.80273438	-1.22607422	+0.73388672	-84.41894531	+7.40478516	+56.86523438	+5160	+13.64501953	-2.97509766	-1.87207031	+27.09228516	-16.61132813	-18.01757813	+3084
+1458241372.45170000	+16.01806641	-1.11181641	-0.26367188	+35.92529297	-32.43164063	-36.78222656	+4948	+15.80273438	-1.23925781	+0.71630859	-85.75927734	+8.34960938	+56.57958984	+5164	+13.64501953	-2.98828125	-1.87646484	+26.89453125	-16.45751953	-17.95166016	+3084
+1458241372.45590000	+16.02246094	-1.11621094	-0.26367188	+35.79345703	-32.01416016	-36.56250000	+4956	+15.78955078	-1.25244141	+0.71191406	-87.03369141	+9.27246094	+56.40380859	+5168	+13.64501953	-3.00585938	-1.88085938	+26.71875000	-16.34765625	-17.90771484	+3080
+1458241372.46000000	+16.02685547	-1.11621094	-0.26367188	+35.68359375	-31.53076172	-36.38671875	+4964	+15.78515625	-1.27441406	+0.69873047	-88.37402344	+10.17333984	+56.14013672	+5176	+13.64501953	-3.01464844	-1.88525391	+26.54296875	-16.25976563	-17.88574219	+3076
+1458241372.46420000	+16.04003906	-1.11621094	-0.28125000	+35.55175781	-30.98144531	-36.18896484	+4976	+15.78076172	-1.29638672	+0.67675781	-89.73632813	+11.05224609	+55.74462891	+5184	+13.64941406	-3.02343750	-1.88085938	+26.41113281	-16.17187500	-17.90771484	+3076
+1458241372.46840000	+16.05322266	-1.12060547	-0.29882813	+35.44189453	-30.41015625	-35.99121094	+4988	+15.77197266	-1.30957031	+0.65478516	-90.98876953	+11.88720703	+55.43701172	+5188	+13.64941406	-3.03222656	-1.87207031	+26.30126953	-16.12792969	-17.90771484	+3072
+1458241372.47250010	+16.05761719	-1.12060547	-0.31640625	+35.33203125	-29.81689453	-35.79345703	+4996	+15.76318359	-1.33593750	+0.63281250	-92.30712891	+12.74414063	+55.04150391	+5196	+13.65380859	-3.02783203	-1.86328125	+26.25732422	-16.08398438	-17.92968750	+3068
+1458241372.47670010	+16.07080078	-1.12500000	-0.35156250	+35.17822266	-29.11376953	-35.55175781	+5008	+15.76318359	-1.36230469	+0.59326172	-93.66943359	+13.53515625	+54.53613281	+5204	+13.65820313	-3.02343750	-1.85449219	+26.23535156	-16.06201172	-17.95166016	+3068
+1458241372.48090000	+16.07519531	-1.12500000	-0.37792969	+35.11230469	-28.54248047	-35.41992188	+5016	+15.75000000	-1.37988281	+0.56689453	-94.89990234	+14.32617188	+54.14062500	+5212	+13.66259766	-3.01904297	-1.83691406	+26.23535156	-16.04003906	-17.99560547	+3068
+1458241372.48499990	+16.08398438	-1.12939453	-0.39990234	+35.02441406	-27.97119141	-35.28808594	+5020	+15.74121094	-1.41503906	+0.53613281	-96.24023438	+15.07324219	+53.67919922	+5220	+13.67138672	-3.00585938	-1.81933594	+26.25732422	-16.04003906	-18.03955078	+3072
+1458241372.48920010	+16.10156250	-1.13818359	-0.43945313	+34.91455078	-27.31201172	-35.09033203	+5024	+15.73681641	-1.45019531	+0.49658203	-97.60253906	+15.79833984	+53.15185547	+5228	+13.67578125	-2.99707031	-1.80175781	+26.27929688	-16.06201172	-18.12744141	+3076
+1458241372.49340010	+16.11914063	-1.13818359	-0.46142578	+34.91455078	-26.80664063	-35.04638672	+5024	+15.73242188	-1.46777344	+0.46582031	-98.78906250	+16.50146484	+52.69042969	+5232	+13.68017578	-2.98828125	-1.77539063	+26.32324219	-16.10595703	-18.19335938	+3080
+1458241372.49749990	+16.13232422	-1.14257813	-0.48339844	+34.91455078	-26.32324219	-35.02441406	+5020	+15.73242188	-1.50732422	+0.43066406	-100.06347656	+17.18261719	+52.18505859	+5240	+13.68896484	-2.97949219	-1.74902344	+26.34521484	-16.12792969	-18.28125000	+3088
+1458241372.50169990	+16.14111328	-1.14697266	-0.52294922	+34.84863281	-25.68603516	-34.87060547	+5016	+15.73242188	-1.54248047	+0.38671875	-101.38183594	+17.77587891	+51.59179688	+5248	+13.69335938	-2.97070313	-1.72705078	+26.36718750	-16.12792969	-18.36914063	+3096
+1458241372.50580000	+16.14990234	-1.14697266	-0.54931641	+34.91455078	-25.26855469	-34.89257813	+5012	+15.72363281	-1.56445313	+0.35156250	-102.50244141	+18.36914063	+51.10839844	+5248	+13.70214844	-2.96191406	-1.70507813	+26.41113281	-16.12792969	-18.45703125	+3104
+1458241372.51000000	+16.15869141	-1.15576172	-0.56689453	+34.91455078	-24.87304688	-34.91455078	+5004	+15.71923828	-1.59960938	+0.31640625	-103.68896484	+18.94042969	+50.58105469	+5256	+13.70654297	-2.95751953	-1.68750000	+26.41113281	-16.12792969	-18.54492188	+3112
+1458241372.51420000	+16.16748047	-1.16455078	-0.60205078	+34.89257813	-24.38964844	-34.82666016	+5000	+15.71923828	-1.63476563	+0.28125000	-104.87548828	+19.48974609	+50.05371094	+5260	+13.71533203	-2.95312500	-1.67431641	+26.43310547	-16.06201172	-18.61083984	+3116
+1458241372.51830010	+16.17626953	-1.17333984	-0.61523438	+34.95849609	-24.14794922	-34.93652344	+4988	+15.71923828	-1.64794922	+0.25927734	-105.84228516	+20.01708984	+49.63623047	+5256	+13.71972656	-2.95312500	-1.66113281	+26.38916016	-16.01806641	-18.67675781	+3124
+1458241372.52250000	+16.18505859	-1.18212891	-0.61962891	+35.04638672	-23.92822266	-35.09033203	+4980	+15.71923828	-1.67871094	+0.23291016	-106.87500000	+20.47851563	+49.19677734	+5256	+13.72412109	-2.96191406	-1.64794922	+26.30126953	-15.95214844	-18.78662109	+3136
+1458241372.52670000	+16.19384766	-1.19531250	-0.63720703	+35.06835938	-23.64257813	-35.17822266	+4972	+15.71923828	-1.70507813	+0.21093750	-107.90771484	+20.93994141	+48.80126953	+5256	+13.72851563	-2.97509766	-1.64355469	+26.21337891	-15.84228516	-18.87451172	+3144
+1458241372.53080010	+16.19824219	-1.20410156	-0.64160156	+35.20019531	-23.48876953	-35.37597656	+4964	+15.72363281	-1.71826172	+0.20214844	-108.69873047	+21.37939453	+48.47167969	+5248	+13.73291016	-2.99267578	-1.63916016	+26.08154297	-15.73242188	-18.96240234	+3152
+1458241372.53500010	+16.20703125	-1.21728516	-0.64160156	+35.31005859	-23.33496094	-35.59570313	+4960	+15.72363281	-1.73583984	+0.18896484	-109.53369141	+21.79687500	+48.14208984	+5244	+13.73730469	-3.01904297	-1.63916016	+25.90576172	-15.60058594	-19.05029297	+3164
+1458241372.53920010	+16.20703125	-1.23486328	-0.65478516	+35.37597656	-23.09326172	-35.74951172	+4960	+15.72363281	-1.75341797	+0.17578125	-110.36865234	+22.19238281	+47.79052734	+5244	+13.74609375	-3.04541016	-1.64794922	+25.72998047	-15.40283203	-19.11621094	+3172
+1458241372.54329990	+16.20703125	-1.24365234	-0.66357422	+35.50781250	-22.98339844	-35.99121094	+4960	+15.72363281	-1.75341797	+0.17138672	-111.04980469	+22.58789063	+47.50488281	+5236	+13.74609375	-3.07617188	-1.66113281	+25.53222656	-15.18310547	-19.20410156	+3184
+1458241372.54749990	+16.20703125	-1.26123047	-0.66357422	+35.66162109	-22.87353516	-36.23291016	+4968	+15.72363281	-1.76660156	+0.16259766	-111.75292969	+22.93945313	+47.19726563	+5232	+13.75048828	-3.10693359	-1.67431641	+25.33447266	-14.98535156	-19.29199219	+3200
+1458241372.55170010	+16.21142578	-1.27441406	-0.66796875	+35.79345703	-22.74169922	-36.47460938	+4972	+15.72363281	-1.77978516	+0.15820313	-112.47802734	+23.31298828	+46.93359375	+5228	+13.75488281	-3.14208984	-1.69189453	+25.11474609	-14.76562500	-19.37988281	+3208
+1458241372.55580000	+16.21582031	-1.28320313	-0.67236328	+35.99121094	-22.65380859	-36.71630859	+4980	+15.72363281	-1.77978516	+0.15820313	-113.02734375	+23.66455078	+46.66992188	+5224	+13.75927734	-3.17724609	-1.70507813	+24.91699219	-14.54589844	-19.48974609	+3220
+1458241372.55999990	+16.21582031	-1.29638672	-0.67236328	+36.14501953	-22.54394531	-36.97998047	+4992	+15.72363281	-1.78857422	+0.15820313	-113.64257813	+23.99414063	+46.38427734	+5220	+13.76367188	-3.21679688	-1.72265625	+24.71923828	-14.32617188	-19.62158203	+3232
+1458241372.56419990	+16.21582031	-1.31396484	-0.67675781	+36.32080078	-22.41210938	-37.24365234	+5008	+15.72363281	-1.79736328	+0.15380859	-114.25781250	+24.30175781	+46.07666016	+5220	+13.76806641	-3.25634766	-1.73583984	+24.49951172	-14.12841797	-19.75341797	+3240
+1458241372.56830000	+16.22021484	-1.31835938	-0.68994141	+36.54052734	-22.23632813	-37.46337891	+5024	+15.71923828	-1.79296875	+0.14062500	-114.78515625	+24.58740234	+45.70312500	+5216	+13.77246094	-3.29150391	-1.74902344	+24.34570313	-13.90869141	-19.86328125	+3248
+1458241372.57250000	+16.22021484	-1.33154297	-0.69873047	+36.76025391	-22.06054688	-37.66113281	+5044	+15.71923828	-1.80615234	+0.13183594	-115.42236328	+24.87304688	+45.32958984	+5220	+13.78125000	-3.32226563	-1.76220703	+24.25781250	-13.68896484	-19.97314453	+3256
+1458241372.57660010	+16.22460938	-1.34033203	-0.71630859	+36.95800781	-21.86279297	-37.83691406	+5064	+15.71484375	-1.81933594	+0.10986328	-116.05957031	+25.13671875	+44.89013672	+5224	+13.78564453	-3.34863281	-1.77099609	+24.16992188	-13.51318359	-20.10498047	+3260
+1458241372.58080010	+16.22900391	-1.34912109	-0.74267578	+37.17773438	-21.62109375	-37.94677734	+5088	+15.71484375	-1.82373047	+0.08349609	-116.63085938	+25.40039063	+44.42871094	+5228	+13.79003906	-3.36621094	-1.77978516	+24.16992188	-13.35937500	-20.21484375	+3264
+1458241372.58500000	+16.22900391	-1.34912109	-0.76904297	+37.41943359	-21.37939453	-38.03466797	+5108	+15.71044922	-1.84130859	+0.06152344	-117.29003906	+25.64208984	+43.94531250	+5236	+13.79443359	-3.37939453	-1.78857422	+24.19189453	-13.18359375	-20.30273438	+3268
+1458241372.58909990	+16.23779297	-1.35351563	-0.78662109	+37.66113281	-21.18164063	-38.16650391	+5124	+15.71044922	-1.85888672	+0.03076172	-117.94921875	+25.88378906	+43.43994141	+5240	+13.79882813	-3.39257813	-1.78417969	+24.21386719	-13.09570313	-20.45654297	+3272
+1458241372.59330010	+16.25097656	-1.35351563	-0.81298828	+37.90283203	-20.91796875	-38.21044922	+5136	+15.71044922	-1.86767578	+0.00000000	-118.54248047	+26.10351563	+42.93457031	+5244	+13.80761719	-3.39257813	-1.77539063	+24.32373047	-13.05175781	-20.58837891	+3272
+1458241372.59750010	+16.25976563	-1.36230469	-0.83935547	+38.12255859	-20.65429688	-38.25439453	+5148	+15.71044922	-1.88964844	-0.03076172	-119.20166016	+26.30126953	+42.40722656	+5252	+13.81201172	-3.39697266	-1.76220703	+24.45556641	-12.98583984	-20.72021484	+3276
+1458241372.60159990	+16.26855469	-1.36669922	-0.87011719	+38.32031250	-20.34667969	-38.27636719	+5160	+15.71044922	-1.91162109	-0.07910156	-119.90478516	+26.45507813	+41.79199219	+5260	+13.82080078	-3.39697266	-1.75341797	+24.60937500	-12.91992188	-20.85205078	+3284
+1458241372.60579990	+16.27734375	-1.37548828	-0.90966797	+38.49609375	-19.99511719	-38.25439453	+5168	+15.71044922	-1.93359375	-0.12304688	-120.56396484	+26.60888672	+41.19873047	+5268	+13.82519531	-3.39257813	-1.74462891	+24.76318359	-12.85400391	-20.96191406	+3288
+1458241372.60999990	+16.29052734	-1.37548828	-0.94921875	+38.71582031	-19.64355469	-38.21044922	+5176	+15.71044922	-1.95556641	-0.16699219	-121.24511719	+26.76269531	+40.62744141	+5272	+13.83398438	-3.38378906	-1.73144531	+24.96093750	-12.81005859	-21.07177734	+3296
+1458241372.61410000	+16.29931641	-1.37109375	-0.98876953	+38.93554688	-19.31396484	-38.18847656	+5176	+15.71484375	-1.97753906	-0.21972656	-121.92626953	+26.89453125	+40.01220703	+5280	+13.83837891	-3.37500000	-1.71826172	+25.15869141	-12.74414063	-21.18164063	+3308
+1458241372.61830000	+16.31250000	-1.37548828	-1.02832031	+39.06738281	-18.98437500	-38.16650391	+5172	+15.71484375	-1.99511719	-0.25488281	-122.49755859	+27.07031250	+39.57275391	+5280	+13.84277344	-3.36621094	-1.70947266	+25.35644531	-12.72216797	-21.29150391	+3316
+1458241372.62249990	+16.32128906	-1.37988281	-1.06347656	+39.24316406	-18.61083984	-38.14453125	+5164	+15.71484375	-2.01708984	-0.29003906	-123.09082031	+27.22412109	+39.11132813	+5280	+13.85156250	-3.36181641	-1.69628906	+25.55419922	-12.67822266	-21.42333984	+3324
+1458241372.62660000	+16.33007813	-1.37988281	-1.09863281	+39.41894531	-18.25927734	-38.14453125	+5156	+15.71923828	-2.03906250	-0.33398438	-123.70605469	+27.31201172	+38.64990234	+5280	+13.85595703	-3.35742188	-1.68750000	+25.72998047	-12.61230469	-21.53320313	+3336
+1458241372.63080000	+16.34326172	-1.38867188	-1.13378906	+39.52880859	-17.88574219	-38.18847656	+5144	+15.72363281	-2.06103516	-0.36914063	-124.25537109	+27.44384766	+38.25439453	+5276	+13.86035156	-3.35302734	-1.67431641	+25.88378906	-12.56835938	-21.68701172	+3344
+1458241372.63500000	+16.35644531	-1.39746094	-1.16894531	+39.63867188	-17.51220703	-38.21044922	+5132	+15.72802734	-2.07421875	-0.39990234	-124.76074219	+27.55371094	+37.88085938	+5272	+13.86914063	-3.35742188	-1.66552734	+26.01562500	-12.52441406	-21.81884766	+3352
+1458241372.63910010	+16.36083984	-1.40625000	-1.20849609	+39.77050781	-17.07275391	-38.25439453	+5120	+15.72802734	-2.08740234	-0.43945313	-125.28808594	+27.64160156	+37.48535156	+5268	+13.87353516	-3.36181641	-1.66552734	+26.14746094	-12.39257813	-21.90673828	+3360
+1458241372.64330010	+16.36083984	-1.41943359	-1.24365234	+39.79248047	-16.65527344	-38.34228516	+5108	+15.72363281	-2.10058594	-0.46582031	-125.72753906	+27.77343750	+37.22167969	+5264	+13.87792969	-3.37060547	-1.67431641	+26.21337891	-12.26074219	-22.01660156	+3372
+1458241372.64750000	+16.36523438	-1.42382813	-1.27880859	+39.90234375	-16.21582031	-38.40820313	+5096	+15.72802734	-2.10937500	-0.48779297	-126.14501953	+27.88330078	+37.00195313	+5256	+13.88232422	-3.38378906	-1.68750000	+26.25732422	-12.10693359	-22.12646484	+3380
+1458241372.65159990	+16.36523438	-1.42822266	-1.31835938	+39.99023438	-15.79833984	-38.47412109	+5088	+15.72802734	-2.11816406	-0.51416016	-126.54052734	+27.97119141	+36.76025391	+5252	+13.88232422	-3.40136719	-1.70068359	+26.27929688	-11.90917969	-22.21435547	+3392
+1458241372.65580010	+16.36523438	-1.44140625	-1.34472656	+40.05615234	-15.42480469	-38.62792969	+5076	+15.72802734	-2.12255859	-0.52734375	-126.84814453	+28.12500000	+36.65039063	+5240	+13.88232422	-3.42333984	-1.72265625	+26.23535156	-11.71142578	-22.30224609	+3404
+1458241372.65990000	+16.36523438	-1.45458984	-1.37548828	+40.10009766	-15.02929688	-38.80371094	+5072	+15.72802734	-2.12695313	-0.54052734	-127.15576172	+28.23486328	+36.54052734	+5236	+13.88671875	-3.45410156	-1.74462891	+26.14746094	-11.51367188	-22.41210938	+3416
+1458241372.66409990	+16.36523438	-1.47216797	-1.40185547	+40.12207031	-14.63378906	-38.97949219	+5068	+15.72802734	-2.13134766	-0.55371094	-127.46337891	+28.32275391	+36.40869141	+5228	+13.88671875	-3.48925781	-1.77099609	+26.03759766	-11.27197266	-22.50000000	+3428
+1458241372.66829990	+16.36083984	-1.48535156	-1.42382813	+40.14404297	-14.23828125	-39.15527344	+5072	+15.72802734	-2.13574219	-0.57128906	-127.70507813	+28.43261719	+36.32080078	+5224	+13.88671875	-3.53320313	-1.80615234	+25.88378906	-10.96435547	-22.58789063	+3444
+1458241372.67240000	+16.35644531	-1.50292969	-1.45019531	+40.16601563	-13.86474609	-39.30908203	+5076	+15.73242188	-2.14013672	-0.58447266	-127.99072266	+28.52050781	+36.21093750	+5220	+13.88671875	-3.56835938	-1.84130859	+25.72998047	-10.70068359	-22.65380859	+3456
+1458241372.67660000	+16.35205078	-1.51611328	-1.48974609	+40.16601563	-13.44726563	-39.39697266	+5088	+15.72802734	-2.14453125	-0.60205078	-128.25439453	+28.58642578	+36.10107422	+5216	+13.88671875	-3.60351563	-1.88085938	+25.59814453	-10.43701172	-22.69775391	+3468
+1458241372.68080000	+16.34326172	-1.52929688	-1.51611328	+40.18798828	-13.11767578	-39.57275391	+5100	+15.72802734	-2.14013672	-0.61523438	-128.45214844	+28.67431641	+36.03515625	+5212	+13.88232422	-3.64746094	-1.92041016	+25.42236328	-10.12939453	-22.74169922	+3480
+1458241372.68490000	+16.33447266	-1.54687500	-1.54248047	+40.20996094	-12.81005859	-39.72656250	+5116	+15.72802734	-2.14892578	-0.62841797	-128.67187500	+28.76220703	+35.96923828	+5212	+13.88232422	-3.68261719	-1.95996094	+25.26855469	-9.86572266	-22.78564453	+3488
+1458241372.68910000	+16.33447266	-1.56445313	-1.56445313	+40.20996094	-12.56835938	-39.88037109	+5132	+15.73242188	-2.16210938	-0.64160156	-128.91357422	+28.82812500	+35.90332031	+5212	+13.88232422	-3.71337891	-1.99072266	+25.13671875	-9.64599609	-22.85156250	+3496
+1458241372.69330000	+16.33886719	-1.57763672	-1.58642578	+40.23193359	-12.32666016	-40.03417969	+5148	+15.73681641	-2.16650391	-0.65917969	-129.08935547	+28.89404297	+35.81542969	+5212	+13.88232422	-3.74853516	-2.01708984	+25.02685547	-9.47021484	-22.93945313	+3500
+1458241372.69740010	+16.33886719	-1.59960938	-1.60839844	+40.25390625	-12.10693359	-40.16601563	+5168	+15.74121094	-2.18408203	-0.67236328	-129.33105469	+28.93798828	+35.74951172	+5216	+13.88671875	-3.77050781	-2.03906250	+24.93896484	-9.29443359	-23.00537109	+3504
+1458241372.70160010	+16.34765625	-1.62158203	-1.63916016	+40.23193359	-11.86523438	-40.25390625	+5188	+15.74560547	-2.20166016	-0.69873047	-129.57275391	+28.93798828	+35.63964844	+5220	+13.88671875	-3.79248047	-2.06103516	+24.87304688	-9.18457031	-23.07128906	+3508
+1458241372.70580010	+16.35205078	-1.63916016	-1.66552734	+40.25390625	-11.64550781	-40.36376953	+5212	+15.74560547	-2.21044922	-0.72509766	-129.79248047	+28.91601563	+35.48583984	+5224	+13.89550781	-3.81005859	-2.07421875	+24.85107422	-9.09667969	-23.13720703	+3508
+1458241372.70989990	+16.35205078	-1.65234375	-1.69189453	+40.29785156	-11.51367188	-40.45166016	+5228	+15.75000000	-2.23681641	-0.75146484	-130.07812500	+28.91601563	+35.35400391	+5228	+13.89990234	-3.81445313	-2.09179688	+24.91699219	-9.00878906	-23.20312500	+3508
+1458241372.71409990	+16.36523438	-1.66992188	-1.72705078	+40.31982422	-11.33789063	-40.47363281	+5244	+15.75878906	-2.26318359	-0.78222656	-130.36376953	+28.87207031	+35.20019531	+5232	+13.90429688	-3.81884766	-2.09619141	+24.96093750	-8.98681641	-23.26904297	+3508
+1458241372.71830010	+16.37841797	-1.68310547	-1.75341797	+40.36376953	-11.25000000	-40.60546875	+5256	+15.76318359	-2.28515625	-0.80859375	-130.58349609	+28.85009766	+35.11230469	+5236	+13.91308594	-3.81884766	-2.09619141	+25.02685547	-9.03076172	-23.35693359	+3504
+1458241372.72240000	+16.39160156	-1.70068359	-1.77978516	+40.40771484	-11.16210938	-40.71533203	+5264	+15.76757813	-2.31591797	-0.83496094	-130.80322266	+28.80615234	+35.00244141	+5240	+13.92187500	-3.81884766	-2.09179688	+25.11474609	-9.05273438	-23.46679688	+3504
+1458241372.72659990	+16.41357422	-1.72265625	-1.80615234	+40.42968750	-11.07421875	-40.82519531	+5268	+15.77636719	-2.34228516	-0.86572266	-131.04492188	+28.74023438	+34.89257813	+5240	+13.93066406	-3.81884766	-2.08740234	+25.22460938	-9.14062500	-23.59863281	+3508
+1458241372.73070000	+16.43115234	-1.74023438	-1.83251953	+40.49560547	-11.00830078	-40.95703125	+5268	+15.78515625	-2.37304688	-0.90087891	-131.28662109	+28.69628906	+34.78271484	+5244	+13.94384766	-3.81445313	-2.07861328	+25.33447266	-9.22851563	-23.70849609	+3512
+1458241372.73490000	+16.44873047	-1.75781250	-1.85449219	+40.56152344	-10.96435547	-41.11083984	+5268	+15.79394531	-2.40380859	-0.93164063	-131.55029297	+28.60839844	+34.67285156	+5244	+13.95703125	-3.81005859	-2.06542969	+25.44433594	-9.31640625	-23.84033203	+3520
+1458241372.73910000	+16.46630859	-1.77539063	-1.89843750	+40.60546875	-10.81054688	-41.15478516	+5264	+15.79833984	-2.43896484	-0.97119141	-131.81396484	+28.49853516	+34.54101563	+5240	+13.97021484	-3.80566406	-2.06103516	+25.57617188	-9.40429688	-23.95019531	+3524
+1458241372.74320010	+16.47949219	-1.79736328	-1.92919922	+40.64941406	-10.76660156	-41.30859375	+5256	+15.80273438	-2.46533203	-1.00195313	-132.01171875	+28.43261719	+34.47509766	+5240	+13.97900391	-3.80566406	-2.05664063	+25.66406250	-9.44824219	-24.06005859	+3528
+1458241372.74740000	+16.49267578	-1.81494141	-1.96435547	+40.71533203	-10.72265625	-41.46240234	+5244	+15.80712891	-2.49169922	-1.03271484	-132.20947266	+28.34472656	+34.40917969	+5236	+13.99218750	-3.80566406	-2.05224609	+25.75195313	-9.51416016	-24.19189453	+3532
+1458241372.75160000	+16.50585938	-1.83251953	-1.99072266	+40.78125000	-10.67871094	-41.63818359	+5228	+15.81591797	-2.51806641	-1.06347656	-132.38525391	+28.27880859	+34.34326172	+5228	+14.00537109	-3.81005859	-2.05224609	+25.83984375	-9.55810547	-24.30175781	+3536
+1458241372.75570010	+16.51904297	-1.85449219	-2.01269531	+40.84716797	-10.70068359	-41.87988281	+5212	+15.82470703	-2.54003906	-1.08544922	-132.53906250	+28.25683594	+34.34326172	+5224	+14.01416016	-3.81884766	-2.05224609	+25.88378906	-9.58007813	-24.43359375	+3540
+1458241372.75990010	+16.53222656	-1.87646484	-2.03466797	+40.91308594	-10.67871094	-42.14355469	+5196	+15.83349609	-2.56201172	-1.11181641	-132.67089844	+28.19091797	+34.34326172	+5216	+14.02294922	-3.83642578	-2.05664063	+25.86181641	-9.60205078	-24.56542969	+3548
+1458241372.76410010	+16.54101563	-1.90283203	-2.06103516	+40.97900391	-10.61279297	-42.36328125	+5180	+15.83789063	-2.58398438	-1.13378906	-132.80273438	+28.14697266	+34.34326172	+5208	+14.03613281	-3.85839844	-2.06542969	+25.83984375	-9.55810547	-24.67529297	+3556
+1458241372.76819990	+16.54541016	-1.92480469	-2.09179688	+41.02294922	-10.52490234	-42.58300781	+5168	+15.84667969	-2.61035156	-1.16015625	-132.95654297	+28.08105469	+34.32128906	+5204	+14.04492188	-3.88916016	-2.08740234	+25.75195313	-9.44824219	-24.76318359	+3568
+1458241372.77239990	+16.54980469	-1.95117188	-2.12255859	+41.08886719	-10.45898438	-42.82470703	+5160	+15.85107422	-2.62792969	-1.18652344	-133.06640625	+28.01513672	+34.32128906	+5200	+14.04931641	-3.92871094	-2.11376953	+25.64208984	-9.29443359	-24.85107422	+3580
+1458241372.77659990	+16.54980469	-1.97314453	-2.15332031	+41.15478516	-10.39306641	-43.04443359	+5152	+15.85546875	-2.64111328	-1.20849609	-133.17626953	+27.97119141	+34.32128906	+5196	+14.05810547	-3.96386719	-2.14892578	+25.51025391	-9.09667969	-24.89501953	+3592
+1458241372.78070000	+16.54541016	-1.99951172	-2.17968750	+41.19873047	-10.32714844	-43.30810547	+5148	+15.85986328	-2.65429688	-1.23046875	-133.22021484	+27.94921875	+34.36523438	+5192	+14.05810547	-4.01660156	-2.19287109	+25.29052734	-8.81103516	-24.93896484	+3608
+1458241372.78490000	+16.54541016	-2.02587891	-2.20605469	+41.22070313	-10.26123047	-43.57177734	+5148	+15.86865234	-2.66748047	-1.24804688	-133.26416016	+27.92724609	+34.40917969	+5188	+14.05810547	-4.06933594	-2.23681641	+25.07080078	-8.54736328	-24.98291016	+3624
+1458241372.78909990	+16.54541016	-2.05224609	-2.21923828	+41.28662109	-10.23925781	-43.90136719	+5148	+15.87744141	-2.68066406	-1.26562500	-133.30810547	+27.92724609	+34.45312500	+5188	+14.05810547	-4.11767578	-2.27636719	+24.87304688	-8.30566406	-25.04882813	+3636
+1458241372.79320000	+16.54980469	-2.07861328	-2.24121094	+41.33056641	-10.15136719	-44.12109375	+5156	+15.88623047	-2.69384766	-1.28320313	-133.35205078	+27.90527344	+34.49707031	+5188	+14.06250000	-4.17480469	-2.31591797	+24.65332031	-8.04199219	-25.09277344	+3652
+1458241372.79740000	+16.54980469	-2.10937500	-2.26757813	+41.35253906	-10.06347656	-44.34082031	+5164	+15.89501953	-2.71142578	-1.30078125	-133.41796875	+27.86132813	+34.54101563	+5192	+14.06250000	-4.22753906	-2.35986328	+24.43359375	-7.77832031	-25.13671875	+3664
+1458241372.80160000	+16.55419922	-2.14013672	-2.29833984	+41.37451172	-9.95361328	-44.53857422	+5180	+15.90380859	-2.73339844	-1.32275391	-133.48388672	+27.79541016	+34.56298828	+5200	+14.06689453	-4.28466797	-2.40380859	+24.21386719	-7.47070313	-25.18066406	+3676
+1458241372.80570010	+16.54980469	-2.16650391	-2.33349609	+41.37451172	-9.79980469	-44.67041016	+5200	+15.90820313	-2.75097656	-1.34912109	-133.54980469	+27.72949219	+34.56298828	+5208	+14.06689453	-4.33740234	-2.45214844	+24.03808594	-7.16308594	-25.22460938	+3688
+1458241372.80990000	+16.54980469	-2.19726563	-2.37304688	+41.37451172	-9.66796875	-44.75830078	+5220	+15.91699219	-2.77294922	-1.37548828	-133.63769531	+27.68554688	+34.56298828	+5220	+14.06689453	-4.37695313	-2.50048828	+23.88427734	-6.85546875	-25.24658203	+3696
+1458241372.81399990	+16.56298828	-2.23242188	-2.40380859	+41.39648438	-9.60205078	-44.91210938	+5240	+15.93017578	-2.79931641	-1.40625000	-133.72558594	+27.59765625	+34.54101563	+5232	+14.07128906	-4.42089844	-2.54003906	+23.75244141	-6.65771484	-25.31250000	+3700
+1458241372.81820010	+16.57177734	-2.26318359	-2.43896484	+41.39648438	-9.49218750	-45.04394531	+5260	+15.93896484	-2.82568359	-1.43261719	-133.79150391	+27.53173828	+34.56298828	+5248	+14.08007813	-4.46484375	-2.56640625	+23.64257813	-6.48193359	-25.40039063	+3704
+1458241372.82240010	+16.58056641	-2.29833984	-2.47412109	+41.37451172	-9.42626953	-45.15380859	+5280	+15.95214844	-2.86083984	-1.46337891	-133.90136719	+27.46582031	+34.58496094	+5260	+14.08447266	-4.50000000	-2.59716797	+23.57666016	-6.30615234	-25.51025391	+3708
+1458241372.82649990	+16.60253906	-2.33789063	-2.50927734	+41.35253906	-9.36035156	-45.26367188	+5300	+15.96972656	-2.90039063	-1.49853516	-134.03320313	+27.35595703	+34.56298828	+5276	+14.09765625	-4.53515625	-2.61474609	+23.53271484	-6.21826172	-25.66406250	+3708
+1458241372.83069990	+16.62011719	-2.37744141	-2.55322266	+41.33056641	-9.25048828	-45.30761719	+5316	+15.98291016	-2.93994141	-1.53808594	-134.20898438	+27.24609375	+34.54101563	+5292	+14.11523438	-4.56591797	-2.63232422	+23.51074219	-6.13037109	-25.79589844	+3708
+1458241372.83489990	+16.64648438	-2.41699219	-2.60156250	+41.28662109	-9.14062500	-45.32958984	+5332	+16.00048828	-2.98828125	-1.57763672	-134.40673828	+27.15820313	+34.51904297	+5308	+14.13281250	-4.58349609	-2.64990234	+23.55468750	-6.06445313	-25.92773438	+3708
+1458241372.83900000	+16.66845703	-2.46093750	-2.65429688	+41.24267578	-9.03076172	-45.30761719	+5344	+16.01367188	-3.04101563	-1.63037109	-134.62646484	+26.98242188	+34.43115234	+5328	+14.15039063	-4.60546875	-2.66748047	+23.59863281	-5.99853516	-26.05957031	+3708
+1458241372.84320000	+16.69042969	-2.50488281	-2.70703125	+41.19873047	-8.94287109	-45.35156250	+5352	+16.02685547	-3.09375000	-1.68310547	-134.84619141	+26.85058594	+34.40917969	+5344	+14.16796875	-4.63183594	-2.68505859	+23.62060547	-5.97656250	-26.23535156	+3708
+1458241372.84740000	+16.71240234	-2.55322266	-2.75537109	+41.13281250	-8.89892578	-45.41748047	+5360	+16.04443359	-3.14648438	-1.73144531	-135.06591797	+26.74072266	+34.38720703	+5356	+14.18554688	-4.64501953	-2.69384766	+23.68652344	-5.97656250	-26.41113281	+3708
+1458241372.85150000	+16.74755859	-2.59716797	-2.80810547	+41.08886719	-8.85498047	-45.46142578	+5360	+16.06640625	-3.20361328	-1.78857422	-135.28564453	+26.58691406	+34.34326172	+5368	+14.21191406	-4.66259766	-2.70263672	+23.77441406	-5.99853516	-26.60888672	+3704
+1458241372.85570000	+16.77832031	-2.64990234	-2.85644531	+41.00097656	-8.85498047	-45.57128906	+5352	+16.08398438	-3.26953125	-1.84130859	-135.54931641	+26.47705078	+34.36523438	+5380	+14.23388672	-4.68896484	-2.70703125	+23.79638672	-6.04248047	-26.85058594	+3704
+1458241372.85990000	+16.80908203	-2.70703125	-2.90478516	+40.93505859	-8.81103516	-45.68115234	+5348	+16.10156250	-3.32666016	-1.89404297	-135.76904297	+26.34521484	+34.40917969	+5392	+14.26025391	-4.71533203	-2.71582031	+23.81835938	-6.10839844	-27.09228516	+3704
+1458241372.86400010	+16.84423828	-2.75976563	-2.96191406	+40.84716797	-8.74511719	-45.76904297	+5340	+16.12353516	-3.38818359	-1.95117188	-136.01074219	+26.21337891	+34.40917969	+5400	+14.28662109	-4.74169922	-2.73339844	+23.84033203	-6.06445313	-27.29003906	+3708
+1458241372.86820010	+16.87060547	-2.82128906	-3.01464844	+40.73730469	-8.70117188	-45.90087891	+5328	+16.14111328	-3.45410156	-2.00830078	-136.27441406	+26.05957031	+34.43115234	+5412	+14.30419922	-4.77685547	-2.75976563	+23.79638672	-6.02050781	-27.48779297	+3712
+1458241372.87240000	+16.90576172	-2.88281250	-3.07177734	+40.62744141	-8.63525391	-46.05468750	+5316	+16.16308594	-3.52001953	-2.06982422	-136.53808594	+25.92773438	+34.45312500	+5420	+14.33056641	-4.81640625	-2.78613281	+23.70849609	-5.97656250	-27.70751953	+3724
+1458241372.87649990	+16.93212891	-2.93994141	-3.12890625	+40.53955078	-8.56933594	-46.16455078	+5304	+16.18066406	-3.58154297	-2.12695313	-136.77978516	+25.79589844	+34.47509766	+5428	+14.35253906	-4.86035156	-2.82128906	+23.66455078	-5.86669922	-27.88330078	+3732
+1458241372.88070010	+16.95410156	-3.01025391	-3.18164063	+40.36376953	-8.52539063	-46.38427734	+5296	+16.19824219	-3.64746094	-2.18408203	-137.04345703	+25.68603516	+34.54101563	+5432	+14.37011719	-4.91748047	-2.86523438	+23.46679688	-5.73486328	-28.10302734	+3748
+1458241372.88490010	+16.97607422	-3.07617188	-3.23876953	+40.23193359	-8.45947266	-46.60400391	+5288	+16.21582031	-3.70458984	-2.24121094	-137.24121094	+25.57617188	+34.62890625	+5440	+14.38769531	-4.97900391	-2.90917969	+23.24707031	-5.58105469	-28.34472656	+3764
+1458241372.88899990	+17.00244141	-3.14648438	-3.28271484	+40.10009766	-8.43750000	-46.86767578	+5280	+16.24218750	-3.76611328	-2.28515625	-137.41699219	+25.51025391	+34.78271484	+5444	+14.40527344	-5.04492188	-2.96191406	+23.02734375	-5.38330078	-28.54248047	+3780
+1458241372.89319990	+17.02880859	-3.22119141	-3.33105469	+39.94628906	-8.37158203	-47.15332031	+5276	+16.26855469	-3.82763672	-2.32910156	-137.61474609	+25.44433594	+34.93652344	+5452	+14.41845703	-5.12402344	-3.01904297	+22.69775391	-5.14160156	-28.76220703	+3796
+1458241372.89730000	+17.05517578	-3.29589844	-3.38378906	+39.79248047	-8.28369141	-47.43896484	+5280	+16.29492188	-3.88916016	-2.37744141	-137.81250000	+25.37841797	+35.06835938	+5460	+14.43164063	-5.21630859	-3.08496094	+22.32421875	-4.85595703	-29.00390625	+3816
+1458241372.90150000	+17.07275391	-3.37060547	-3.43212891	+39.63867188	-8.17382813	-47.74658203	+5288	+16.32128906	-3.95068359	-2.42138672	-137.98828125	+25.31250000	+35.24414063	+5468	+14.44482422	-5.30859375	-3.15966797	+21.95068359	-4.52636719	-29.20166016	+3840
+1458241372.90570000	+17.09033203	-3.45410156	-3.48925781	+39.41894531	-8.02001953	-48.03222656	+5304	+16.34326172	-4.01660156	-2.46533203	-138.20800781	+25.22460938	+35.37597656	+5480	+14.44921875	-5.40966797	-3.24316406	+21.51123047	-4.13085938	-29.39941406	+3864
+1458241372.90980010	+17.10791016	-3.53320313	-3.54638672	+39.24316406	-7.88818359	-48.29589844	+5320	+16.36962891	-4.07812500	-2.51806641	-138.38378906	+25.13671875	+35.50781250	+5492	+14.45361328	-5.50634766	-3.32666016	+21.09375000	-3.73535156	-29.59716797	+3884
+1458241372.91400000	+17.12988281	-3.61230469	-3.59033203	+39.06738281	-7.82226563	-48.64746094	+5340	+16.40039063	-4.14404297	-2.55761719	-138.55957031	+25.11474609	+35.70556641	+5504	+14.46679688	-5.60302734	-3.41015625	+20.69824219	-3.38378906	-29.81689453	+3904
+1458241372.91820000	+17.14746094	-3.69580078	-3.63867188	+38.84765625	-7.71240234	-48.95507813	+5368	+16.43115234	-4.21435547	-2.59716797	-138.75732422	+25.07080078	+35.90332031	+5520	+14.47558594	-5.70849609	-3.48925781	+20.23681641	-3.03222656	-30.08056641	+3928
+1458241372.92230010	+17.16503906	-3.78369141	-3.68701172	+38.62792969	-7.58056641	-49.26269531	+5400	+16.46191406	-4.28466797	-2.64111328	-138.95507813	+25.00488281	+36.12304688	+5536	+14.48437500	-5.81396484	-3.57714844	+19.79736328	-2.65869141	-30.32226563	+3948
+1458241372.92650010	+17.19580078	-3.87597656	-3.73535156	+38.43017578	-7.49267578	-49.63623047	+5436	+16.49707031	-4.35498047	-2.68066406	-139.10888672	+24.96093750	+36.36474609	+5552	+14.49755859	-5.91943359	-3.64746094	+19.35791016	-2.37304688	-30.62988281	+3964
+1458241372.93070010	+17.22656250	-3.96826172	-3.79248047	+38.18847656	-7.31689453	-49.92187500	+5472	+16.53662109	-4.43408203	-2.72900391	-139.35058594	+24.87304688	+36.54052734	+5572	+14.51074219	-6.02929688	-3.72656250	+18.91845703	-2.04345703	-30.91552734	+3980
+1458241372.93479990	+17.25732422	-4.06054688	-3.84960938	+37.94677734	-7.18505859	-50.18554688	+5512	+16.57177734	-4.52197266	-2.78173828	-139.61425781	+24.76318359	+36.71630859	+5592	+14.52832031	-6.12158203	-3.80126953	+18.56689453	-1.75781250	-31.15722656	+3992
+1458241372.93899990	+17.28808594	-4.15283203	-3.90673828	+37.72705078	-7.07519531	-50.49316406	+5552	+16.60693359	-4.60546875	-2.83886719	-139.85595703	+24.63134766	+36.89208984	+5612	+14.54589844	-6.21826172	-3.87158203	+18.17138672	-1.51611328	-31.46484375	+4004
+1458241372.94320010	+17.31445313	-4.24951172	-3.98144531	+37.44140625	-6.87744141	-50.69091797	+5592	+16.63769531	-4.69775391	-2.90039063	-140.18554688	+24.47753906	+37.02392578	+5636	+14.56787109	-6.31054688	-3.93750000	+17.84179688	-1.29638672	-31.75048828	+4012
+1458241372.94730000	+17.34521484	-4.34619141	-4.05175781	+37.17773438	-6.70166016	-50.86669922	+5632	+16.67285156	-4.79882813	-2.96630859	-140.49316406	+24.32373047	+37.17773438	+5660	+14.58984375	-6.38085938	-4.00781250	+17.60009766	-1.09863281	-31.99218750	+4016
+1458241372.95149990	+17.39355469	-4.45166016	-4.12207031	+36.89208984	-6.61376953	-51.10839844	+5664	+16.71240234	-4.89550781	-3.03662109	-140.82275391	+24.14794922	+37.33154297	+5680	+14.62500000	-6.45556641	-4.04736328	+17.33642578	-1.09863281	-32.34375000	+4016
+1458241372.95569990	+17.44189453	-4.55712891	-4.20117188	+36.58447266	-6.45996094	-51.30615234	+5696	+16.75195313	-5.00537109	-3.11132813	-141.17431641	+23.95019531	+37.46337891	+5700	+14.66015625	-6.53027344	-4.08691406	+17.07275391	-1.07666016	-32.67333984	+4012
+1458241372.95980000	+17.48583984	-4.66699219	-4.28466797	+36.27685547	-6.32812500	-51.48193359	+5720	+16.79150391	-5.11962891	-3.19042969	-141.56982422	+23.75244141	+37.61718750	+5720	+14.69970703	-6.60058594	-4.12646484	+16.85302734	-1.07666016	-33.00292969	+4004
+1458241372.96400000	+17.53417969	-4.78125000	-4.36376953	+35.96923828	-6.21826172	-51.70166016	+5740	+16.82666016	-5.23388672	-3.26953125	-141.92138672	+23.51074219	+37.77099609	+5740	+14.73925781	-6.67529297	-4.15722656	+16.61132813	-1.12060547	-33.35449219	+3996
+1458241372.96810010	+17.58691406	-4.89990234	-4.45605469	+35.61767578	-6.02050781	-51.83349609	+5756	+16.86181641	-5.35253906	-3.36181641	-142.36083984	+23.22509766	+37.85888672	+5756	+14.77880859	-6.74560547	-4.19677734	+16.41357422	-1.16455078	-33.66210938	+3988
+1458241372.97230010	+17.63525391	-5.01855469	-4.55273438	+35.26611328	-5.86669922	-51.96533203	+5764	+16.89257813	-5.46679688	-3.45849609	-142.75634766	+22.91748047	+37.92480469	+5772	+14.82275391	-6.80273438	-4.23193359	+16.23779297	-1.18652344	-33.94775391	+3976
+1458241372.97650000	+17.68359375	-5.13281250	-4.64941406	+34.91455078	-5.69091797	-52.09716797	+5768	+16.92333984	-5.58544922	-3.55517578	-143.17382813	+22.65380859	+38.03466797	+5784	+14.86669922	-6.85986328	-4.27148438	+16.06201172	-1.25244141	-34.23339844	+3964
+1458241372.98060010	+17.72753906	-5.25585938	-4.74169922	+34.56298828	-5.53710938	-52.25097656	+5764	+16.95410156	-5.70849609	-3.64746094	-143.61328125	+22.36816406	+38.14453125	+5796	+14.90185547	-6.92578125	-4.31103516	+15.84228516	-1.27441406	-34.51904297	+3952
+1458241372.98480010	+17.77148438	-5.37890625	-4.83837891	+34.21142578	-5.38330078	-52.42675781	+5760	+16.98486328	-5.82714844	-3.74414063	-144.00878906	+22.08251953	+38.27636719	+5804	+14.94140625	-6.99609375	-4.35058594	+15.62255859	-1.29638672	-34.82666016	+3944
+1458241372.98900010	+17.81982422	-5.51074219	-4.92187500	+33.83789063	-5.27343750	-52.69042969	+5744	+17.02001953	-5.94580078	-3.82324219	-144.36035156	+21.86279297	+38.49609375	+5808	+14.98095703	-7.07080078	-4.38574219	+15.35888672	-1.36230469	-35.17822266	+3936
+1458241372.99309990	+17.87695313	-5.64257813	-5.00537109	+33.46435547	-5.18554688	-52.95410156	+5728	+17.05957031	-6.06445313	-3.90673828	-144.68994141	+21.62109375	+38.67187500	+5812	+15.02050781	-7.14990234	-4.42968750	+15.07324219	-1.36230469	-35.48583984	+3928
+1458241372.99729990	+17.92968750	-5.77441406	-5.09326172	+33.13476563	-5.00976563	-53.21777344	+5704	+17.09472656	-6.17431641	-3.99462891	-145.01953125	+21.33544922	+38.84765625	+5812	+15.05566406	-7.24218750	-4.47802734	+14.74365234	-1.31835938	-35.81542969	+3928
+1458241373.00149990	+17.96044922	-5.89746094	-5.16796875	+32.80517578	-4.85595703	-53.50341797	+5684	+17.12548828	-6.28417969	-4.06494141	-145.32714844	+21.11572266	+39.06738281	+5808	+15.07763672	-7.33447266	-4.55273438	+14.41406250	-1.14257813	-36.07910156	+3928
+1458241373.00560000	+17.99560547	-6.02490234	-5.24267578	+32.45361328	-4.70214844	-53.83300781	+5664	+17.16064453	-6.39843750	-4.14404297	-145.63476563	+20.87402344	+39.28710938	+5808	+15.09521484	-7.43115234	-4.63183594	+14.01855469	-0.90087891	-36.36474609	+3932
+1458241373.00980000	+18.03515625	-6.14794922	-5.31738281	+32.14599609	-4.54833984	-54.14062500	+5644	+17.20019531	-6.49511719	-4.21875000	-145.87646484	+20.65429688	+39.48486328	+5804	+15.11279297	-7.54101563	-4.71533203	+13.57910156	-0.65917969	-36.67236328	+3940
+1458241373.01399990	+18.06152344	-6.26660156	-5.38769531	+31.83837891	-4.39453125	-54.49218750	+5628	+17.23535156	-6.59619141	-4.27148438	-146.09619141	+20.52246094	+39.79248047	+5796	+15.12158203	-7.65527344	-4.80761719	+13.16162109	-0.35156250	-36.97998047	+3944
+1458241373.01810000	+18.09667969	-6.38525391	-5.44921875	+31.57470703	-4.26269531	-54.90966797	+5612	+17.27929688	-6.69287109	-4.32421875	-146.25000000	+20.39062500	+40.12207031	+5788	+15.12597656	-7.77392578	-4.90429688	+12.67822266	+0.00000000	-37.30957031	+3952
+1458241373.02230000	+18.13183594	-6.49951172	-5.51074219	+31.35498047	-4.10888672	-55.34912109	+5600	+17.31884766	-6.78515625	-4.37255859	-146.40380859	+20.25878906	+40.45166016	+5784	+15.13037109	-7.90576172	-5.00537109	+12.17285156	+0.37353516	-37.66113281	+3956
+1458241373.02650000	+18.16259766	-6.61816406	-5.55908203	+31.11328125	-4.02099609	-55.85449219	+5592	+17.36718750	-6.88183594	-4.41210938	-146.53564453	+20.14892578	+40.82519531	+5776	+15.13037109	-8.04199219	-5.11083984	+11.64550781	+0.79101563	-38.03466797	+3964
+1458241373.03060010	+18.20214844	-6.73242188	-5.61181641	+30.87158203	-3.88916016	-56.31591797	+5592	+17.41552734	-6.97851563	-4.46044922	-146.66748047	+20.03906250	+41.15478516	+5768	+15.13037109	-8.17382813	-5.22070313	+11.16210938	+1.20849609	-38.36425781	+3968
+1458241373.03480010	+18.23730469	-6.84228516	-5.66894531	+30.65185547	-3.73535156	-56.75537109	+5592	+17.46826172	-7.07080078	-4.50878906	-146.82128906	+19.90722656	+41.48437500	+5760	+15.13037109	-8.31005859	-5.33496094	+10.65673828	+1.66992188	-38.73779297	+3976
+1458241373.03900000	+18.25927734	-6.94775391	-5.72607422	+30.45410156	-3.53759766	-57.17285156	+5604	+17.50781250	-7.16308594	-4.55712891	-146.95312500	+19.75341797	+41.81396484	+5752	+15.12158203	-8.44189453	-5.44921875	+10.17333984	+2.13134766	-39.08935547	+3984
+1458241373.04310010	+18.28564453	-7.05322266	-5.78759766	+30.25634766	-3.31787109	-57.59033203	+5620	+17.54736328	-7.25537109	-4.60986328	-147.08496094	+19.57763672	+42.12158203	+5748	+15.11279297	-8.56933594	-5.56787109	+9.71191406	+2.61474609	-39.44091797	+3992
+1458241373.04730010	+18.30322266	-7.15429688	-5.84472656	+30.03662109	-3.16406250	-58.00781250	+5636	+17.58691406	-7.35205078	-4.65820313	-147.21679688	+19.44580078	+42.45117188	+5744	+15.10400391	-8.68798828	-5.68212891	+9.29443359	+3.03222656	-39.79248047	+4000
+1458241373.05139990	+18.34277344	-7.26416016	-5.90185547	+29.83886719	-3.07617188	-58.49121094	+5652	+17.63085938	-7.45312500	-4.70654297	-147.34863281	+19.31396484	+42.80273438	+5740	+15.10839844	-8.81542969	-5.77001953	+8.81103516	+3.29589844	-40.23193359	+4000
+1458241373.05559990	+18.38232422	-7.37402344	-5.96777344	+29.61914063	-2.92236328	-58.88671875	+5668	+17.67480469	-7.55859375	-4.75927734	-147.48046875	+19.13818359	+43.15429688	+5732	+15.12158203	-8.93408203	-5.85791016	+8.45947266	+3.53759766	-40.62744141	+4000
+1458241373.05979990	+18.41748047	-7.48828125	-6.03808594	+29.39941406	-2.76855469	-59.30419922	+5688	+17.71875000	-7.66845703	-4.81201172	-147.65625000	+18.96240234	+43.50585938	+5724	+15.13037109	-9.03955078	-5.94580078	+8.10791016	+3.80126953	-41.02294922	+3992
+1458241373.06390000	+18.45703125	-7.60693359	-6.10400391	+29.15771484	-2.63671875	-59.74365234	+5704	+17.74951172	-7.77832031	-4.88671875	-147.85400391	+18.69873047	+43.79150391	+5720	+15.13916016	-9.14941406	-6.01171875	+7.71240234	+3.91113281	-41.46240234	+3988
+1458241373.07230000	+18.53173828	-7.86181641	-6.27978516	+28.54248047	-2.21923828	-60.35888672	+5732	+17.81103516	-8.02001953	-5.07128906	-148.35937500	+18.06152344	+44.23095703	+5708	+15.19628906	-9.32080078	-6.13916016	+7.22900391	+4.04296875	-42.14355469	+3956
+1458241373.07640000	+18.56689453	-7.98925781	-6.37646484	+28.21289063	-2.02148438	-60.64453125	+5736	+17.83300781	-8.14746094	-5.16357422	-148.64501953	+17.70996094	+44.45068359	+5700	+15.22705078	-9.39990234	-6.17871094	+6.96533203	+3.95507813	-42.53906250	+3932
+1458241373.08480000	+18.64160156	-8.24853516	-6.58300781	+27.59765625	-1.66992188	-61.19384766	+5720	+17.86816406	-8.39794922	-5.36132813	-149.17236328	+16.98486328	+44.93408203	+5676	+15.30615234	-9.53173828	-6.24902344	+6.61376953	+3.66943359	-43.24218750	+3876
+1458241373.08890010	+18.68994141	-8.39355469	-6.67968750	+27.24609375	-1.56005859	-61.54541016	+5696	+17.88574219	-8.52978516	-5.45800781	-149.43603516	+16.61132813	+45.17578125	+5660	+15.35009766	-9.60644531	-6.27099609	+6.39404297	+3.44970703	-43.63769531	+3844
+1458241373.09310010	+18.73828125	-8.54736328	-6.78076172	+26.87255859	-1.42822266	-61.85302734	+5664	+17.90771484	-8.66601563	-5.56787109	-149.72167969	+16.21582031	+45.39550781	+5640	+15.40283203	-9.66796875	-6.28857422	+6.24023438	+3.18603516	-44.01123047	+3804
+1458241373.09730010	+18.79101563	-8.69238281	-6.89501953	+26.54296875	-1.20849609	-62.16064453	+5620	+17.92529297	-8.79345703	-5.68652344	-149.98535156	+15.77636719	+45.57128906	+5620	+15.45556641	-9.73828125	-6.31054688	+6.04248047	+2.96630859	-44.40673828	+3768
+1458241373.10139990	+18.81738281	-8.82861328	-7.00488281	+26.21337891	-0.94482422	-62.44628906	+5572	+17.93408203	-8.92089844	-5.79638672	-150.27099609	+15.31494141	+45.76904297	+5596	+15.49072266	-9.79980469	-6.34130859	+5.86669922	+2.83447266	-44.75830078	+3732
+1458241373.10560010	+18.85693359	-8.95605469	-7.11474609	+25.90576172	-0.70312500	-62.75390625	+5516	+17.94726563	-9.04394531	-5.91503906	-150.51269531	+14.85351563	+45.92285156	+5568	+15.53466797	-9.86132813	-6.37646484	+5.71289063	+2.70263672	-45.08789063	+3700
+1458241373.10980010	+18.88769531	-9.08789063	-7.22021484	+25.59814453	-0.50537109	-63.06152344	+5456	+17.95605469	-9.15820313	-6.03369141	-150.73242188	+14.39208984	+46.07666016	+5540	+15.57421875	-9.93603516	-6.41162109	+5.51513672	+2.54882813	-45.43945313	+3668
+1458241373.11809990	+18.95361328	-9.34716797	-7.39599609	+25.02685547	-0.21972656	-63.83056641	+5312	+17.98681641	-9.39111328	-6.21386719	-151.10595703	+13.66699219	+46.60400391	+5468	+15.62695313	-10.07666016	-6.50830078	+5.09765625	+2.46093750	-46.18652344	+3616
+1458241373.12220000	+18.98876953	-9.45703125	-7.48828125	+24.85107422	+0.00000000	-64.27001953	+5236	+18.00878906	-9.49218750	-6.30175781	-151.21582031	+13.29345703	+46.86767578	+5432	+15.64453125	-10.18212891	-6.56103516	+4.79003906	+2.50488281	-46.62597656	+3596
+1458241373.12640000	+19.00634766	-9.56689453	-7.55419922	+24.67529297	+0.21972656	-64.73144531	+5160	+18.02636719	-9.59326172	-6.37207031	-151.32568359	+12.96386719	+47.17529297	+5392	+15.64892578	-10.27441406	-6.64013672	+4.52636719	+2.70263672	-47.04345703	+3580
+1458241373.13060000	+19.03710938	-9.67236328	-7.61572266	+24.49951172	+0.41748047	-65.21484375	+5088	+18.06152344	-9.68115234	-6.44677734	-151.34765625	+12.65625000	+47.46093750	+5352	+15.65332031	-10.37109375	-6.72363281	+4.24072266	+2.92236328	-47.48291016	+3564
+1458241373.13890000	+19.05908203	-9.84375000	-7.73876953	+24.21386719	+0.96679688	-66.15966797	+4964	+18.10986328	-9.82617188	-6.57421875	-151.36962891	+12.08496094	+48.03222656	+5264	+15.63134766	-10.60400391	-6.91259766	+3.55957031	+3.60351563	-48.36181641	+3540
+1458241373.14310000	+19.06787109	-9.90966797	-7.78271484	+24.14794922	+1.20849609	-66.64306641	+4912	+18.13623047	-9.89208984	-6.62255859	-151.34765625	+11.84326172	+48.33984375	+5224	+15.60498047	-10.71826172	-7.02246094	+3.22998047	+4.04296875	-48.80126953	+3532
+1458241373.14720010	+19.07226563	-9.97998047	-7.81787109	+24.06005859	+1.36230469	-67.14843750	+4868	+18.16259766	-9.96240234	-6.66210938	-151.34765625	+11.66748047	+48.69140625	+5184	+15.57421875	-10.83251953	-7.13671875	+2.90039063	+4.48242188	-49.24072266	+3520
+1458241373.15140010	+19.08105469	-10.05468750	-7.84423828	+23.95019531	+1.47216797	-67.69775391	+4832	+18.18896484	-10.03271484	-6.69726563	-151.34765625	+11.49169922	+49.06494141	+5148	+15.54345703	-10.94677734	-7.24218750	+2.57080078	+4.92187500	-49.68017578	+3512
+1458241373.15969990	+19.09863281	-10.19531250	-7.90576172	+23.79638672	+1.84570313	-68.73046875	+4784	+18.25927734	-10.15136719	-6.76757813	-151.21582031	+11.18408203	+49.76806641	+5072	+15.48193359	-11.17089844	-7.46191406	+1.95556641	+5.82275391	-50.58105469	+3504
+1458241373.16810010	+19.09863281	-10.32714844	-7.99365234	+23.62060547	+2.37304688	-69.58740234	+4780	+18.30322266	-10.26123047	-6.85546875	-151.14990234	+10.78857422	+50.33935547	+5008	+15.42480469	-11.39941406	-7.66406250	+1.36230469	+6.65771484	-51.48193359	+3508
+1458241373.17220000	+19.09863281	-10.40625000	-8.03320313	+23.44482422	+2.50488281	-69.98291016	+4788	+18.32080078	-10.34033203	-6.89941406	-151.21582031	+10.59082031	+50.64697266	+4984	+15.40283203	-11.48291016	-7.76074219	+1.14257813	+7.00927734	-51.85546875	+3504
+1458241373.18059990	+19.10302734	-10.57324219	-8.14306641	+23.11523438	+2.85644531	-70.68603516	+4812	+18.32958984	-10.49853516	-7.01806641	-151.43554688	+10.12939453	+51.10839844	+4936	+15.37207031	-11.64990234	-7.91015625	+0.68115234	+7.47070313	-52.55859375	+3496
+1458241373.18890000	+19.12500000	-10.78857422	-8.27490234	+22.67578125	+3.12011719	-71.38916016	+4828	+18.33398438	-10.69189453	-7.15869141	-151.74316406	+9.62402344	+51.54785156	+4896	+15.37207031	-11.79052734	-8.00683594	+0.26367188	+7.53662109	-53.26171875	+3476
+1458241373.19310000	+19.14697266	-10.90722656	-8.37158203	+22.45605469	+3.33984375	-71.63085938	+4828	+18.33837891	-10.79296875	-7.24658203	-151.89697266	+9.29443359	+51.72363281	+4872	+15.41162109	-11.85205078	-8.03320313	+0.15380859	+7.38281250	-53.59130859	+3452
+1458241373.20140000	+19.16455078	-11.17089844	-8.58251953	+21.88476563	+3.84521484	-72.11425781	+4808	+18.31201172	-11.02148438	-7.43115234	-152.35839844	+8.54736328	+52.07519531	+4824	+15.46435547	-11.97509766	-8.06396484	-0.19775391	+7.03125000	-54.29443359	+3392
+1458241373.20970010	+19.19091797	-11.43017578	-8.80664063	+21.35742188	+4.26269531	-72.53173828	+4748	+18.27246094	-11.25878906	-7.62890625	-152.86376953	+7.73437500	+52.33886719	+4768	+15.54785156	-12.06738281	-8.08154297	-0.41748047	+6.52587891	-54.82177734	+3316
+1458241373.21390010	+19.20410156	-11.56640625	-8.91650391	+21.09375000	+4.43847656	-72.75146484	+4700	+18.25488281	-11.39062500	-7.73437500	-153.17138672	+7.36083984	+52.49267578	+4736	+15.59179688	-12.10693359	-8.09033203	-0.50537109	+6.24023438	-55.06347656	+3268
+1458241373.22219990	+19.23486328	-11.82128906	-9.12304688	+20.67626953	+4.81201172	-73.34472656	+4568	+18.22851563	-11.61474609	-7.91894531	-153.54492188	+6.65771484	+52.88818359	+4664	+15.67529297	-12.20361328	-8.08593750	-0.72509766	+5.62500000	-55.74462891	+3184
+1458241373.23050000	+19.26562500	-12.07177734	-9.30322266	+20.32470703	+5.22949219	-74.02587891	+4408	+18.21093750	-11.81689453	-8.08593750	-153.78662109	+5.97656250	+53.34960938	+4580	+15.74560547	-12.33105469	-8.09912109	-1.01074219	+5.11962891	-56.49169922	+3104
+1458241373.23470000	+19.28759766	-12.16845703	-9.39550781	+20.23681641	+5.44921875	-74.35546875	+4320	+18.20214844	-11.90917969	-8.16503906	-153.89648438	+5.64697266	+53.56933594	+4532	+15.78515625	-12.41015625	-8.11669922	-1.16455078	+4.96582031	-56.86523438	+3064
+1458241373.24300000	+19.27441406	-12.32226563	-9.52734375	+20.08300781	+5.86669922	-75.05859375	+4140	+18.18457031	-12.08935547	-8.27490234	-154.11621094	+5.11962891	+54.11865234	+4440	+15.78955078	-12.52001953	-8.22216797	-1.34033203	+5.09765625	-57.52441406	+2988
+1458241373.25140000	+19.27880859	-12.43652344	-9.61083984	+20.08300781	+6.19628906	-75.89355469	+3972	+18.20214844	-12.19921875	-8.35400391	-154.09423828	+4.81201172	+54.73388672	+4340	+15.77197266	-12.67822266	-8.34960938	-1.60400391	+5.40527344	-58.35937500	+2928
+1458241373.25550010	+19.29199219	-12.48046875	-9.61523438	+20.14892578	+6.26220703	-76.44287109	+3896	+18.23730469	-12.23876953	-8.37597656	-153.96240234	+4.74609375	+55.12939453	+4284	+15.74560547	-12.76171875	-8.41992188	-1.75781250	+5.62500000	-58.86474609	+2904
+1458241373.26390000	+19.28320313	-12.51562500	-9.62841797	+20.36865234	+6.56982422	-77.47558594	+3780	+18.27246094	-12.30908203	-8.39355469	-153.76464844	+4.52636719	+55.96435547	+4188	+15.67089844	-12.95507813	-8.59130859	-2.08740234	+6.39404297	-59.85351563	+2864
+1458241373.27220010	+19.27001953	-12.54638672	-9.64599609	+20.52246094	+6.92138672	-78.39843750	+3716	+18.32080078	-12.36621094	-8.40234375	-153.56689453	+4.32861328	+56.71142578	+4104	+15.56982422	-13.12646484	-8.78466797	-2.37304688	+7.29492188	-60.75439453	+2848
+1458241373.28049990	+19.27001953	-12.58154297	-9.62402344	+20.63232422	+7.07519531	-79.40917969	+3700	+18.37792969	-12.41015625	-8.41992188	-153.34716797	+4.17480469	+57.43652344	+4028	+15.45556641	-13.25830078	-8.98242188	-2.54882813	+8.26171875	-61.58935547	+2860
+1458241373.28469990	+19.25683594	-12.60351563	-9.60205078	+20.65429688	+7.14111328	-79.98046875	+3712	+18.40429688	-12.44091797	-8.41992188	-153.25927734	+4.10888672	+57.85400391	+4000	+15.38964844	-13.31982422	-9.07031250	-2.65869141	+8.67919922	-62.05078125	+2872
+1458241373.29300000	+19.27001953	-12.67382813	-9.59765625	+20.65429688	+7.33886719	-81.03515625	+3752	+18.45263672	-12.50244141	-8.45507813	-153.06152344	+3.84521484	+58.60107422	+3940	+15.31933594	-13.47363281	-9.19335938	-2.96630859	+9.16259766	-63.01757813	+2908
+1458241373.29720000	+19.27880859	-12.73974609	-9.60644531	+20.56640625	+7.42675781	-81.56250000	+3780	+18.47021484	-12.55517578	-8.48144531	-153.06152344	+3.62548828	+58.93066406	+3916	+15.28857422	-13.53076172	-9.25048828	-3.05419922	+9.36035156	-63.41308594	+2924
+1458241373.30130000	+19.29199219	-12.81005859	-9.61962891	+20.50048828	+7.53662109	-82.08984375	+3808	+18.47460938	-12.59912109	-8.52539063	-153.03955078	+3.36181641	+59.19433594	+3896	+15.27099609	-13.60107422	-9.28125000	-3.20800781	+9.42626953	-63.89648438	+2940
+1458241373.30970000	+19.29199219	-13.00781250	-9.72070313	+20.06103516	+7.93212891	-82.83691406	+3860	+18.44824219	-12.74853516	-8.63525391	-153.25927734	+2.68066406	+59.72167969	+3868	+15.27978516	-13.68457031	-9.33837891	-3.27392578	+9.38232422	-64.53369141	+2948
+1458241373.31380010	+19.29638672	-13.13085938	-9.77343750	+19.79736328	+8.06396484	-83.25439453	+3868	+18.43505859	-12.83642578	-8.71435547	-153.36914063	+2.30712891	+59.96337891	+3852	+15.30615234	-13.74169922	-9.32958984	-3.42773438	+9.07470703	-64.95117188	+2944
+1458241373.31800010	+19.30517578	-13.25390625	-9.83056641	+19.55566406	+8.21777344	-83.67187500	+3872	+18.42187500	-12.91552734	-8.79345703	-153.45703125	+1.91162109	+60.18310547	+3832	+15.35009766	-13.78564453	-9.31640625	-3.44970703	+8.72314453	-65.32470703	+2928
+1458241373.32220010	+19.31396484	-13.39013672	-9.88769531	+19.24804688	+8.34960938	-84.08935547	+3860	+18.39111328	-13.01220703	-8.87255859	-153.61083984	+1.49414063	+60.42480469	+3816	+15.39404297	-13.82080078	-9.30322266	-3.47167969	+8.37158203	-65.67626953	+2908
+1458241373.32629990	+19.32714844	-13.53515625	-9.95800781	+18.98437500	+8.52539063	-84.55078125	+3840	+18.36474609	-13.10888672	-8.94726563	-153.76464844	+1.07666016	+60.66650391	+3800	+15.45556641	-13.87792969	-9.25927734	-3.53759766	+7.86621094	-66.13769531	+2880
+1458241373.33470010	+19.35351563	-13.82958984	-10.15576172	+18.43505859	+9.00878906	-85.20996094	+3756	+18.29003906	-13.31542969	-9.11865234	-154.16015625	+0.10986328	+61.12792969	+3760	+15.58740234	-13.99218750	-9.20214844	-3.69140625	+6.92138672	-66.84082031	+2792
+1458241373.33880000	+19.34033203	-13.96582031	-10.23925781	+18.10546875	+9.27246094	-85.53955078	+3700	+18.25488281	-13.42529297	-9.19335938	-154.37988281	-0.32958984	+61.39160156	+3736	+15.63574219	-14.03173828	-9.19335938	-3.73535156	+6.56982422	-67.10449219	+2736
+1458241373.34299990	+19.33154297	-14.09326172	-10.31396484	+17.84179688	+9.51416016	-85.86914063	+3636	+18.22412109	-13.51757813	-9.26367188	-154.53369141	-0.74707031	+61.65527344	+3712	+15.68408203	-14.06250000	-9.17578125	-3.75732422	+6.19628906	-67.43408203	+2680
+1458241373.34719990	+19.32275391	-14.21191406	-10.37988281	+17.57812500	+9.68994141	-86.19873047	+3564	+18.19335938	-13.59667969	-9.32519531	-154.64355469	-1.09863281	+61.91894531	+3680	+15.73681641	-14.10644531	-9.16699219	-3.75732422	+5.84472656	-67.76367188	+2620
+1458241373.35130000	+19.30517578	-14.32617188	-10.44580078	+17.31445313	+9.86572266	-86.55029297	+3488	+18.16699219	-13.67578125	-9.37792969	-154.79736328	-1.42822266	+62.22656250	+3652	+15.78076172	-14.13720703	-9.16699219	-3.75732422	+5.55908203	-68.04931641	+2560
+1458241373.35550000	+19.31396484	-14.42285156	-10.47216797	+17.16064453	+9.93164063	-87.03369141	+3396	+18.15380859	-13.74169922	-9.42187500	-154.86328125	-1.71386719	+62.53417969	+3620	+15.81152344	-14.18994141	-9.15380859	-3.82324219	+5.25146484	-68.48876953	+2508
+1458241373.35960010	+19.32275391	-14.48876953	-10.52490234	+17.11669922	+10.17333984	-87.45117188	+3308	+18.14062500	-13.79003906	-9.47021484	-154.90722656	-2.02148438	+62.79785156	+3584	+15.83789063	-14.26025391	-9.16699219	-3.88916016	+5.14160156	-68.92822266	+2460
+1458241373.36800000	+19.31396484	-14.59863281	-10.55126953	+16.96289063	+10.52490234	-88.30810547	+3152	+18.14941406	-13.89550781	-9.49658203	-154.99511719	-2.41699219	+63.54492188	+3512	+15.81591797	-14.35253906	-9.25488281	-3.97705078	+5.38330078	-69.67529297	+2372
+1458241373.37210010	+19.31835938	-14.61181641	-10.56884766	+16.98486328	+10.74462891	-88.68164063	+3080	+18.17138672	-13.91748047	-9.50537109	-154.92919922	-2.54882813	+63.87451172	+3472	+15.79833984	-14.42724609	-9.30761719	-4.04296875	+5.62500000	-70.09277344	+2336
+1458241373.37630010	+19.29199219	-14.60302734	-10.56445313	+16.98486328	+10.94238281	-88.98925781	+3020	+18.18896484	-13.93066406	-9.50097656	-154.90722656	-2.63671875	+64.22607422	+3436	+15.74560547	-14.47119141	-9.39550781	-4.08691406	+6.04248047	-70.37841797	+2304
+1458241373.38050010	+19.27880859	-14.58984375	-10.53808594	+17.02880859	+11.07421875	-89.38476563	+2976	+18.21533203	-13.93066406	-9.48779297	-154.81933594	-2.65869141	+64.57763672	+3404	+15.68847656	-14.51074219	-9.46142578	-4.13085938	+6.41601563	-70.81787109	+2276
+1458241373.38459990	+19.26562500	-14.57226563	-10.49853516	+17.05078125	+11.16210938	-89.84619141	+2948	+18.24169922	-13.93066406	-9.47460938	-154.73144531	-2.74658203	+64.90722656	+3380	+15.62255859	-14.55468750	-9.52734375	-4.17480469	+6.85546875	-71.27929688	+2260
+1458241373.39299990	+19.29638672	-14.56347656	-10.40185547	+17.18261719	+11.20605469	-90.87890625	+2936	+18.30761719	-13.93945313	-9.45703125	-154.55566406	-2.87841797	+65.58837891	+3332	+15.50390625	-14.66455078	-9.66796875	-4.26269531	+7.73437500	-72.20214844	+2260
+1458241373.39710000	+19.31835938	-14.55029297	-10.36669922	+17.27050781	+11.31591797	-91.36230469	+2944	+18.34716797	-13.95263672	-9.44824219	-154.46777344	-2.96630859	+65.96191406	+3312	+15.43359375	-14.72607422	-9.75146484	-4.37255859	+8.26171875	-72.64160156	+2280
+1458241373.40130000	+19.31835938	-14.52392578	-10.34033203	+17.38037109	+11.51367188	-91.77978516	+2964	+18.37792969	-13.96142578	-9.43505859	-154.40185547	-3.05419922	+66.31347656	+3292	+15.35449219	-14.78759766	-9.82617188	-4.52636719	+8.76708984	-73.05908203	+2312
+1458241373.40549990	+19.30078125	-14.50634766	-10.34033203	+17.38037109	+11.75537109	-92.08740234	+2996	+18.40429688	-13.97460938	-9.43066406	-154.35791016	-3.16406250	+66.62109375	+3276	+15.28857422	-14.82714844	-9.90087891	-4.57031250	+9.27246094	-73.36669922	+2352
+1458241373.40960000	+19.28759766	-14.51513672	-10.32275391	+17.33642578	+11.88720703	-92.43896484	+3036	+18.43505859	-13.99658203	-9.42626953	-154.35791016	-3.25195313	+66.95068359	+3264	+15.23144531	-14.84912109	-9.95361328	-4.61425781	+9.58007813	-73.69628906	+2392
+1458241373.41380000	+19.29199219	-14.52832031	-10.31396484	+17.31445313	+11.99707031	-92.85644531	+3076	+18.45703125	-14.00976563	-9.43945313	-154.31396484	-3.40576172	+67.23632813	+3248	+15.20068359	-14.90185547	-9.97558594	-4.72412109	+9.66796875	-74.15771484	+2432
+1458241373.42210010	+19.29199219	-14.61181641	-10.31396484	+17.09472656	+12.23876953	-93.71337891	+3164	+18.45703125	-14.08447266	-9.47900391	-154.42382813	-3.86718750	+67.85156250	+3228	+15.17431641	-14.96337891	-10.01513672	-4.74609375	+9.73388672	-74.88281250	+2504
+1458241373.42630000	+19.30517578	-14.68212891	-10.33593750	+16.94091797	+12.39257813	-94.17480469	+3200	+18.45703125	-14.14599609	-9.51416016	-154.51171875	-4.17480469	+68.18115234	+3224	+15.19628906	-15.03369141	-9.99316406	-4.85595703	+9.44824219	-75.41015625	+2540
+1458241373.43039990	+19.31396484	-14.77441406	-10.38867188	+16.74316406	+12.61230469	-94.57031250	+3232	+18.44384766	-14.22070313	-9.55810547	-154.64355469	-4.52636719	+68.46679688	+3216	+15.24023438	-15.08642578	-9.98876953	-4.89990234	+9.20654297	-75.69580078	+2564
+1458241373.43460010	+19.32275391	-14.87988281	-10.45898438	+16.54541016	+12.85400391	-94.94384766	+3252	+18.43505859	-14.29541016	-9.61083984	-154.77539063	-4.87792969	+68.75244141	+3208	+15.28417969	-15.13916016	-9.97119141	-4.98779297	+8.81103516	-76.02539063	+2572
+1458241373.43880010	+19.32275391	-14.97656250	-10.54248047	+16.34765625	+13.13964844	-95.22949219	+3260	+18.40869141	-14.36132813	-9.67675781	-154.88525391	-5.27343750	+68.95019531	+3200	+15.33691406	-15.19628906	-9.93603516	-5.09765625	+8.34960938	-76.37695313	+2576
+1458241373.44289990	+19.30517578	-15.07763672	-10.63476563	+16.12792969	+13.49121094	-95.47119141	+3260	+18.37792969	-14.43164063	-9.74707031	-155.03906250	-5.71289063	+69.19189453	+3188	+15.39404297	-15.24023438	-9.89208984	-5.14160156	+7.82226563	-76.68457031	+2568
+1458241373.45129990	+19.27441406	-15.33251953	-10.80175781	+15.51269531	+13.97460938	-96.15234375	+3216	+18.29882813	-14.60302734	-9.87011719	-155.43457031	-6.59179688	+69.76318359	+3172	+15.53906250	-15.31494141	-9.78222656	-5.18554688	+6.52587891	-77.34375000	+2516
+1458241373.45540000	+19.27880859	-15.47314453	-10.87207031	+15.24902344	+14.15039063	-96.61376953	+3172	+18.25927734	-14.68212891	-9.93164063	-155.56640625	-7.00927734	+70.04882813	+3160	+15.60937500	-15.36767578	-9.72949219	-5.25146484	+5.86669922	-77.71728516	+2472
+1458241373.45960000	+19.29199219	-15.58740234	-10.95996094	+15.07324219	+14.41406250	-97.05322266	+3116	+18.22412109	-14.75683594	-9.99316406	-155.67626953	-7.44873047	+70.31250000	+3148	+15.67529297	-15.43359375	-9.69873047	-5.31738281	+5.38330078	-78.06884766	+2424
+1458241373.46790000	+19.28759766	-15.78076172	-11.10937500	+14.74365234	+14.98535156	-97.75634766	+2996	+18.16259766	-14.88867188	-10.09863281	-155.87402344	-8.23974609	+70.81787109	+3124	+15.75439453	-15.53466797	-9.65039063	-5.49316406	+4.59228516	-78.70605469	+2336
+1458241373.47210000	+19.28759766	-15.85546875	-11.18408203	+14.63378906	+15.27099609	-98.08593750	+2936	+18.14062500	-14.93701172	-10.14697266	-155.93994141	-8.61328125	+71.08154297	+3108	+15.79394531	-15.60058594	-9.63281250	-5.58105469	+4.26269531	-79.05761719	+2300
+1458241373.47630000	+19.27001953	-15.92138672	-11.23242188	+14.47998047	+15.53466797	-98.39355469	+2876	+18.11865234	-14.98535156	-10.16894531	-156.02783203	-8.92089844	+71.36718750	+3092	+15.79833984	-15.62255859	-9.64160156	-5.58105469	+4.10888672	-79.29931641	+2252
+1458241373.48040010	+19.26123047	-15.96093750	-11.24560547	+14.39208984	+15.68847656	-98.76708984	+2816	+18.10986328	-15.01611328	-10.17773438	-156.07177734	-9.14062500	+71.69677734	+3076	+15.79833984	-15.64892578	-9.62841797	-5.55908203	+3.93310547	-79.67285156	+2208
+1458241373.48460010	+19.25244141	-15.98291016	-11.25878906	+14.37011719	+15.90820313	-99.14062500	+2756	+18.10546875	-15.03808594	-10.18212891	-156.07177734	-9.33837891	+72.04833984	+3060	+15.79833984	-15.68408203	-9.63720703	-5.51513672	+3.95507813	-80.09033203	+2164
+1458241373.49289990	+19.26562500	-16.00927734	-11.20166016	+14.30419922	+16.08398438	-100.06347656	+2664	+18.14062500	-15.09082031	-10.12939453	-156.09375000	-9.53613281	+72.88330078	+3036	+15.76318359	-15.73681641	-9.68554688	-5.40527344	+4.24072266	-80.92529297	+2096
+1458241373.49710010	+19.28759766	-15.99169922	-11.16210938	+14.37011719	+16.17187500	-100.50292969	+2628	+18.17138672	-15.08642578	-10.10302734	-156.00585938	-9.60205078	+73.23486328	+3028	+15.73242188	-15.78076172	-9.72509766	-5.33935547	+4.54833984	-81.36474609	+2072
+1458241373.50130010	+19.30078125	-15.95654297	-11.10937500	+14.43603516	+16.28173828	-100.94238281	+2608	+18.21093750	-15.08203125	-10.06347656	-155.93994141	-9.64599609	+73.63037109	+3020	+15.68408203	-15.80273438	-9.77783203	-5.25146484	+4.98779297	-81.73828125	+2052
+1458241373.50539990	+19.30517578	-15.91699219	-11.06103516	+14.50195313	+16.36962891	-101.27197266	+2596	+18.24609375	-15.08203125	-10.03271484	-155.89599609	-9.68994141	+73.98193359	+3012	+15.62695313	-15.81591797	-9.83496094	-5.14160156	+5.49316406	-82.11181641	+2032
+1458241373.50959990	+19.31396484	-15.88623047	-10.99951172	+14.54589844	+16.41357422	-101.64550781	+2596	+18.28125000	-15.08642578	-9.98437500	-155.89599609	-9.68994141	+74.37744141	+3004	+15.56542969	-15.82031250	-9.88769531	-5.03173828	+5.97656250	-82.46337891	+2024
+1458241373.51790000	+19.33154297	-15.83789063	-10.85888672	+14.56787109	+16.39160156	-102.45849609	+2632	+18.36474609	-15.09960938	-9.88769531	-155.87402344	-9.62402344	+75.23437500	+2992	+15.44677734	-15.83349609	-9.97119141	-4.83398438	+6.89941406	-83.18847656	+2052
+1458241373.52620010	+19.36230469	-15.77636719	-10.70947266	+14.67773438	+16.32568359	-103.35937500	+2712	+18.45703125	-15.10400391	-9.78222656	-155.78613281	-9.55810547	+76.09130859	+2980	+15.34570313	-15.87304688	-10.02392578	-4.74609375	+7.62451172	-84.02343750	+2136
+1458241373.53040000	+19.38867188	-15.75439453	-10.65673828	+14.72167969	+16.34765625	-103.73291016	+2764	+18.49218750	-15.11718750	-9.74707031	-155.78613281	-9.58007813	+76.46484375	+2972	+15.31054688	-15.90820313	-10.06347656	-4.70214844	+7.97607422	-84.28710938	+2188
+1458241373.53460000	+19.41503906	-15.75878906	-10.60839844	+14.67773438	+16.32568359	-104.12841797	+2820	+18.52294922	-15.14355469	-9.71191406	-155.80810547	-9.62402344	+76.83837891	+2964	+15.27978516	-15.92578125	-10.08984375	-4.70214844	+8.19580078	-84.55078125	+2240
+1458241373.54290010	+19.43261719	-15.79394531	-10.56445313	+14.56787109	+16.41357422	-104.76562500	+2916	+18.54931641	-15.20507813	-9.68554688	-155.93994141	-9.84375000	+77.45361328	+2940	+15.24902344	-15.98730469	-10.12500000	-4.79003906	+8.39355469	-84.96826172	+2340
+1458241373.54710010	+19.42822266	-15.83789063	-10.56005859	+14.43603516	+16.47949219	-105.02929688	+2960	+18.54931641	-15.25781250	-9.67675781	-156.07177734	-9.97558594	+77.78320313	+2932	+15.24462891	-16.01367188	-10.12060547	-4.87792969	+8.23974609	-85.14404297	+2376
+1458241373.55119990	+19.43701172	-15.89941406	-10.57324219	+14.30419922	+16.54541016	-105.31494141	+2996	+18.54492188	-15.31054688	-9.68115234	-156.20361328	-10.12939453	+78.09082031	+2920	+15.27099609	-16.08398438	-10.07666016	-5.03173828	+7.84423828	-85.49560547	+2412
+1458241373.55539990	+19.44140625	-15.97412109	-10.60839844	+14.12841797	+16.65527344	-105.55664063	+3024	+18.53173828	-15.37207031	-9.68994141	-156.35742188	-10.30517578	+78.37646484	+2908	+15.31054688	-16.13671875	-10.04150391	-5.11962891	+7.44873047	-85.71533203	+2432
+1458241373.55960010	+19.43701172	-16.06640625	-10.64794922	+13.90869141	+16.76513672	-105.82031250	+3044	+18.50976563	-15.43798828	-9.71191406	-156.51123047	-10.54687500	+78.61816406	+2896	+15.35888672	-16.19384766	-10.00195313	-5.22949219	+7.00927734	-85.95703125	+2440
+1458241373.56370000	+19.42822266	-16.17187500	-10.70068359	+13.66699219	+16.91894531	-106.08398438	+3052	+18.48339844	-15.50830078	-9.73828125	-156.66503906	-10.81054688	+78.85986328	+2884	+15.41162109	-16.25537109	-9.96679688	-5.36132813	+6.54785156	-86.19873047	+2432
+1458241373.57209990	+19.39746094	-16.41796875	-10.85449219	+13.09570313	+17.31445313	-106.50146484	+3024	+18.40429688	-15.66210938	-9.82617188	-157.10449219	-11.42578125	+79.18945313	+2868	+15.50390625	-16.37841797	-9.92724609	-5.64697266	+5.73486328	-86.44042969	+2368
+1458241373.57620000	+19.37109375	-16.54541016	-10.93359375	+12.78808594	+17.51220703	-106.67724609	+2996	+18.35595703	-15.74560547	-9.87451172	-157.34619141	-11.73339844	+79.34326172	+2864	+15.54345703	-16.43994141	-9.90527344	-5.84472656	+5.27343750	-86.52832031	+2320
+1458241373.58040000	+19.34472656	-16.67724609	-11.00390625	+12.43652344	+17.66601563	-106.87500000	+2956	+18.30761719	-15.82031250	-9.91845703	-157.56591797	-12.01904297	+79.47509766	+2860	+15.57861328	-16.50146484	-9.87451172	-6.04248047	+4.79003906	-86.68212891	+2276
+1458241373.58450010	+19.30957031	-16.80468750	-11.06982422	+12.12890625	+17.84179688	-107.07275391	+2912	+18.26806641	-15.87744141	-9.96240234	-157.71972656	-12.26074219	+79.58496094	+2852	+15.61376953	-16.55859375	-9.84375000	-6.19628906	+4.32861328	-86.83593750	+2228
+1458241373.59290000	+19.27001953	-17.05078125	-11.16210938	+11.49169922	+18.01757813	-107.60009766	+2812	+18.21972656	-15.98730469	-10.03710938	-157.98339844	-12.70019531	+79.87060547	+2844	+15.69287109	-16.68164063	-9.77783203	-6.48193359	+3.44970703	-87.20947266	+2140
+1458241373.59699990	+19.26123047	-17.14746094	-11.19726563	+11.25000000	+18.12744141	-107.86376953	+2760	+18.20214844	-16.02685547	-10.07226563	-158.07128906	-12.87597656	+79.98046875	+2836	+15.72802734	-16.73876953	-9.76025391	-6.56982422	+3.16406250	-87.40722656	+2100
+1458241373.60120010	+19.24365234	-17.22656250	-11.21484375	+11.00830078	+18.21533203	-108.12744141	+2708	+18.18457031	-16.07080078	-10.09423828	-158.20312500	-13.05175781	+80.11230469	+2828	+15.74121094	-16.76953125	-9.77783203	-6.61376953	+3.12011719	-87.47314453	+2056
+1458241373.60949990	+19.22607422	-17.29248047	-11.18847656	+10.76660156	+18.25927734	-108.52294922	+2612	+18.18457031	-16.11474609	-10.12060547	-158.33496094	-13.20556641	+80.31005859	+2808	+15.72363281	-16.80468750	-9.82177734	-6.65771484	+3.31787109	-87.73681641	+1980
+1458241373.61369990	+19.23046875	-17.30126953	-11.14892578	+10.67871094	+18.19335938	-108.76464844	+2568	+18.20214844	-16.12353516	-10.11621094	-158.35693359	-13.20556641	+80.44189453	+2792	+15.70605469	-16.81787109	-9.84375000	-6.63574219	+3.49365234	-87.89062500	+1948
+1458241373.62200000	+19.27001953	-17.28369141	-11.03027344	+10.63476563	+17.97363281	-109.27001953	+2504	+18.25488281	-16.12353516	-10.08544922	-158.33496094	-13.09570313	+80.72753906	+2768	+15.67529297	-16.81787109	-9.85253906	-6.45996094	+3.86718750	-88.28613281	+1884
+1458241373.62620000	+19.29199219	-17.26171875	-10.95996094	+10.63476563	+17.84179688	-109.57763672	+2480	+18.29882813	-16.12353516	-10.05908203	-158.29101563	-12.98583984	+80.92529297	+2756	+15.65332031	-16.80908203	-9.87011719	-6.32812500	+4.19677734	-88.50585938	+1860
+1458241373.63039990	+19.31835938	-17.23535156	-10.90283203	+10.67871094	+17.73193359	-109.79736328	+2456	+18.33398438	-16.12353516	-10.03271484	-158.26904297	-12.89794922	+81.07910156	+2744	+15.62695313	-16.80029297	-9.89648438	-6.19628906	+4.54833984	-88.70361328	+1840
+1458241373.63450000	+19.34472656	-17.19580078	-10.84570313	+10.74462891	+17.64404297	-110.01708984	+2440	+18.37353516	-16.12353516	-10.00634766	-158.24707031	-12.78808594	+81.25488281	+2728	+15.59619141	-16.78710938	-9.92724609	-6.06445313	+4.96582031	-88.90136719	+1828
+1458241373.63870000	+19.37548828	-17.14306641	-10.78417969	+10.85449219	+17.55615234	-110.23681641	+2436	+18.41308594	-16.12353516	-9.97998047	-158.24707031	-12.70019531	+81.40869141	+2708	+15.56103516	-16.77832031	-9.95800781	-5.93261719	+5.38330078	-89.09912109	+1820
+1458241373.64290000	+19.40185547	-17.09472656	-10.72705078	+10.94238281	+17.49023438	-110.43457031	+2432	+18.44384766	-16.11914063	-9.95361328	-158.22509766	-12.61230469	+81.56250000	+2688	+15.51269531	-16.76074219	-9.99316406	-5.75683594	+5.93261719	-89.34082031	+1828
+1458241373.65120010	+19.45898438	-17.01123047	-10.60400391	+11.09619141	+17.27050781	-110.87402344	+2464	+18.50976563	-16.12792969	-9.90087891	-158.24707031	-12.43652344	+81.89208984	+2640	+15.42919922	-16.72998047	-10.01953125	-5.49316406	+6.67968750	-89.84619141	+1884
+1458241373.65540000	+19.48535156	-16.98046875	-10.54687500	+11.16210938	+17.16064453	-111.09375000	+2488	+18.53613281	-16.14111328	-9.87011719	-158.24707031	-12.34863281	+82.06787109	+2616	+15.40283203	-16.72998047	-10.02392578	-5.38330078	+6.96533203	-90.10986328	+1924
+1458241373.65949990	+19.51171875	-16.96289063	-10.50292969	+11.22802734	+17.09472656	-111.33544922	+2516	+18.56250000	-16.15869141	-9.84375000	-158.29101563	-12.28271484	+82.26562500	+2592	+15.38525391	-16.73876953	-10.00634766	-5.31738281	+7.05322266	-90.37353516	+1976
+1458241373.66370010	+19.53369141	-16.94531250	-10.47216797	+11.27197266	+17.07275391	-111.55517578	+2544	+18.58447266	-16.18066406	-9.83056641	-158.31298828	-12.28271484	+82.41943359	+2564	+15.38964844	-16.76513672	-9.98437500	-5.33935547	+7.00927734	-90.63720703	+2028
+1458241373.66779990	+19.54687500	-16.94970703	-10.46777344	+11.29394531	+17.13867188	-111.73095703	+2572	+18.58886719	-16.20263672	-9.82617188	-158.37890625	-12.32666016	+82.55126953	+2540	+15.40283203	-16.80468750	-9.97558594	-5.38330078	+6.94335938	-90.76904297	+2072
+1458241373.67619990	+19.54248047	-17.02441406	-10.50292969	+11.11816406	+17.33642578	-112.01660156	+2620	+18.58007813	-16.27734375	-9.85253906	-158.55468750	-12.54638672	+82.74902344	+2492	+15.45556641	-16.89257813	-9.93164063	-5.58105469	+6.45996094	-90.98876953	+2136
+1458241373.68030000	+19.53369141	-17.07714844	-10.53369141	+11.00830078	+17.46826172	-112.12646484	+2636	+18.55810547	-16.31689453	-9.87451172	-158.66455078	-12.72216797	+82.81494141	+2472	+15.47753906	-16.92333984	-9.90966797	-5.64697266	+6.21826172	-91.05468750	+2152
+1458241373.68450000	+19.51611328	-17.14306641	-10.56884766	+10.85449219	+17.60009766	-112.25830078	+2648	+18.53173828	-16.36083984	-9.90087891	-158.79638672	-12.89794922	+82.88085938	+2456	+15.50390625	-16.96289063	-9.87890625	-5.75683594	+5.91064453	-91.12060547	+2160
+1458241373.68870000	+19.49853516	-17.22216797	-10.61718750	+10.67871094	+17.77587891	-112.36816406	+2652	+18.50537109	-16.40917969	-9.93164063	-158.90625000	-13.09570313	+82.94677734	+2440	+15.53906250	-17.01562500	-9.83935547	-5.91064453	+5.49316406	-91.23046875	+2156
+1458241373.69280000	+19.47656250	-17.31884766	-10.67431641	+10.50292969	+17.95166016	-112.47802734	+2644	+18.47021484	-16.45751953	-9.96240234	-159.01611328	-13.31542969	+82.99072266	+2424	+15.56982422	-17.05957031	-9.80859375	-6.06445313	+5.16357422	-91.29638672	+2144
+1458241373.69700000	+19.45019531	-17.41552734	-10.74902344	+10.30517578	+18.19335938	-112.56591797	+2628	+18.43505859	-16.50585938	-10.00195313	-159.10400391	-13.55712891	+83.01269531	+2416	+15.60498047	-17.11230469	-9.77783203	-6.21826172	+4.79003906	-91.34033203	+2128
+1458241373.70120000	+19.41943359	-17.52099609	-10.82373047	+10.08544922	+18.43505859	-112.63183594	+2600	+18.39990234	-16.54980469	-10.04589844	-159.21386719	-13.84277344	+83.03466797	+2412	+15.64013672	-17.16943359	-9.74707031	-6.37207031	+4.41650391	-91.38427734	+2112
+1458241373.70950010	+19.34912109	-17.74511719	-10.98193359	+9.62402344	+18.98437500	-112.78564453	+2536	+18.31201172	-16.62890625	-10.14697266	-159.41162109	-14.43603516	+82.99072266	+2412	+15.72363281	-17.30566406	-9.68554688	-6.78955078	+3.49365234	-91.45019531	+2072
+1458241373.71370010	+19.32275391	-17.83740234	-11.04345703	+9.40429688	+19.18212891	-112.85156250	+2500	+18.27246094	-16.67285156	-10.18212891	-159.52148438	-14.65576172	+82.99072266	+2412	+15.75439453	-17.36279297	-9.66357422	-6.98730469	+3.16406250	-91.42822266	+2044
+1458241373.71779990	+19.30517578	-17.91650391	-11.08740234	+9.29443359	+19.31396484	-112.93945313	+2460	+18.24609375	-16.71679688	-10.20410156	-159.60937500	-14.83154297	+83.05664063	+2412	+15.78076172	-17.42871094	-9.62402344	-7.20703125	+2.70263672	-91.49414063	+2020
+1458241373.72620010	+19.29199219	-17.99121094	-11.13574219	+9.20654297	+19.53369141	-113.15917969	+2368	+18.21972656	-16.76513672	-10.20849609	-159.69726563	-15.07324219	+83.23242188	+2416	+15.80273438	-17.51660156	-9.59765625	-7.42675781	+2.39501953	-91.69189453	+1960
+1458241373.73029990	+19.30078125	-18.00439453	-11.12695313	+9.18457031	+19.55566406	-113.24707031	+2324	+18.21972656	-16.78271484	-10.20410156	-159.69726563	-15.11718750	+83.32031250	+2416	+15.80273438	-17.53417969	-9.59765625	-7.44873047	+2.41699219	-91.77978516	+1928
+1458241373.73860000	+19.32714844	-17.98681641	-11.08300781	+9.22851563	+19.53369141	-113.44482422	+2248	+18.24609375	-16.80029297	-10.16894531	-159.71923828	-15.13916016	+83.56201172	+2416	+15.78076172	-17.54296875	-9.63281250	-7.31689453	+2.83447266	-91.93359375	+1876
+1458241373.74280000	+19.34033203	-17.96484375	-11.05224609	+9.27246094	+19.46777344	-113.51074219	+2216	+18.26367188	-16.80468750	-10.14257813	-159.71923828	-15.07324219	+83.69384766	+2420	+15.76757813	-17.53857422	-9.64599609	-7.25097656	+3.03222656	-91.99951172	+1856
+1458241373.74700000	+19.35791016	-17.92529297	-11.00830078	+9.36035156	+19.40185547	-113.57666016	+2184	+18.29003906	-16.80908203	-10.10302734	-159.71923828	-14.96337891	+83.82568359	+2424	+15.74560547	-17.52539063	-9.66357422	-7.18505859	+3.25195313	-92.06542969	+1836
+1458241373.75110010	+19.38427734	-17.88134766	-10.95556641	+9.44824219	+19.27001953	-113.68652344	+2160	+18.32080078	-16.80908203	-10.06347656	-159.69726563	-14.83154297	+83.97949219	+2424	+15.71923828	-17.51220703	-9.67675781	-7.09716797	+3.53759766	-92.13134766	+1816
+1458241373.75950000	+19.41943359	-17.81982422	-10.87646484	+9.60205078	+19.09423828	-113.81835938	+2112	+18.37792969	-16.80029297	-9.98876953	-159.65332031	-14.56787109	+84.24316406	+2424	+15.67968750	-17.48144531	-9.70312500	-6.94335938	+3.97705078	-92.28515625	+1788
+1458241373.76360010	+19.43701172	-17.78466797	-10.83251953	+9.66796875	+18.98437500	-113.88427734	+2092	+18.40869141	-16.79150391	-9.94921875	-159.63134766	-14.43603516	+84.37500000	+2424	+15.65332031	-17.46826172	-9.71630859	-6.83349609	+4.24072266	-92.37304688	+1776
+1458241373.76780010	+19.45458984	-17.75390625	-10.79296875	+9.73388672	+18.89648438	-113.95019531	+2076	+18.43945313	-16.78271484	-9.91406250	-159.58740234	-14.30419922	+84.48486328	+2420	+15.59619141	-17.42871094	-9.75146484	-6.63574219	+4.85595703	-92.52685547	+1780
+1458241373.77609990	+19.48974609	-17.68798828	-10.70947266	+9.86572266	+18.69873047	-114.10400391	+2060	+18.49218750	-16.76953125	-9.85253906	-159.54345703	-14.06250000	+84.66064453	+2404	+15.49072266	-17.37158203	-9.80419922	-6.39404297	+5.80078125	-92.72460938	+1812
+1458241373.78029990	+19.50732422	-17.64843750	-10.65673828	+9.95361328	+18.56689453	-114.19189453	+2064	+18.50976563	-16.76513672	-9.82617188	-159.52148438	-13.93066406	+84.74853516	+2400	+15.42919922	-17.34082031	-9.83935547	-6.24023438	+6.32812500	-92.79052734	+1856
+1458241373.78860000	+19.54248047	-17.59570313	-10.56884766	+10.06347656	+18.34716797	-114.34570313	+2092	+18.54492188	-16.76074219	-9.77783203	-159.49951172	-13.73291016	+84.90234375	+2384	+15.38964844	-17.32763672	-9.81738281	-6.19628906	+6.45996094	-92.96630859	+1956
+1458241373.79279990	+19.55566406	-17.58691406	-10.54687500	+10.10742188	+18.28125000	-114.41162109	+2108	+18.55810547	-16.76074219	-9.76025391	-159.49951172	-13.66699219	+84.96826172	+2376	+15.40283203	-17.34521484	-9.79980469	-6.19628906	+6.30615234	-93.01025391	+1996
+1458241373.79699990	+19.56005859	-17.59130859	-10.53369141	+10.10742188	+18.23730469	-114.45556641	+2124	+18.56250000	-16.76513672	-9.75146484	-159.49951172	-13.62304688	+85.01220703	+2364	+15.42919922	-17.37158203	-9.77783203	-6.24023438	+6.08642578	-93.03222656	+2032
+1458241373.80530000	+19.55566406	-17.62646484	-10.55566406	+10.04150391	+18.30322266	-114.52148438	+2152	+18.56250000	-16.78271484	-9.75146484	-159.54345703	-13.62304688	+85.05615234	+2348	+15.47753906	-17.41992188	-9.74707031	-6.35009766	+5.64697266	-93.03222656	+2072
+1458241373.80950000	+19.54687500	-17.65283203	-10.57324219	+9.97558594	+18.34716797	-114.52148438	+2164	+18.55371094	-16.79589844	-9.76025391	-159.56542969	-13.66699219	+85.05615234	+2340	+15.49511719	-17.44189453	-9.73388672	-6.41601563	+5.47119141	-93.01025391	+2080
+1458241373.81360010	+19.53808594	-17.69238281	-10.60400391	+9.90966797	+18.41308594	-114.49951172	+2172	+18.54052734	-16.80908203	-9.77343750	-159.58740234	-13.73291016	+85.03417969	+2332	+15.52148438	-17.46386719	-9.72070313	-6.45996094	+5.25146484	-92.98828125	+2080
+1458241373.81780000	+19.52929688	-17.71435547	-10.62158203	+9.86572266	+18.45703125	-114.49951172	+2176	+18.53173828	-16.82226563	-9.78222656	-159.63134766	-13.77685547	+85.03417969	+2328	+15.53466797	-17.47265625	-9.71191406	-6.50390625	+5.14160156	-92.98828125	+2076
+1458241373.82610010	+19.51171875	-17.77587891	-10.66992188	+9.75585938	+18.56689453	-114.52148438	+2172	+18.50097656	-16.85302734	-9.81298828	-159.67529297	-13.93066406	+85.01220703	+2316	+15.56103516	-17.49902344	-9.69433594	-6.54785156	+4.87792969	-92.98828125	+2060
+1458241373.83030010	+19.49853516	-17.82861328	-10.70947266	+9.66796875	+18.67675781	-114.52148438	+2164	+18.48779297	-16.87060547	-9.83496094	-159.69726563	-14.04052734	+84.96826172	+2312	+15.62695313	-17.56054688	-9.65478516	-6.67968750	+4.28466797	-92.96630859	+2048
+1458241373.83439990	+19.48095703	-17.87695313	-10.75341797	+9.60205078	+18.78662109	-114.52148438	+2152	+18.47021484	-16.88378906	-9.86132813	-159.74121094	-14.15039063	+84.94628906	+2308	+15.68847656	-17.61767578	-9.62402344	-6.81152344	+3.75732422	-92.96630859	+2036
+1458241373.83859990	+19.46777344	-17.92089844	-10.79296875	+9.51416016	+18.89648438	-114.52148438	+2140	+18.45263672	-16.90136719	-9.88330078	-159.76318359	-14.26025391	+84.90234375	+2304	+15.73242188	-17.66162109	-9.60205078	-6.92138672	+3.36181641	-92.92236328	+2016
+1458241373.84279990	+19.44140625	-18.00439453	-10.85449219	+9.36035156	+19.05029297	-114.54345703	+2132	+18.43066406	-16.92333984	-9.91406250	-159.78515625	-14.39208984	+84.83642578	+2304	+15.81152344	-17.74072266	-9.56250000	-7.09716797	+2.61474609	-92.87841797	+2000
+1458241373.85110000	+19.40185547	-18.11865234	-10.92041016	+9.14062500	+19.20410156	-114.65332031	+2104	+18.39550781	-16.94970703	-9.96679688	-159.80712891	-14.61181641	+84.74853516	+2300	+15.85546875	-17.78906250	-9.55371094	-7.14111328	+2.26318359	-92.87841797	+1948
+1458241373.85529990	+19.39306641	-18.15380859	-10.92919922	+9.07470703	+19.22607422	-114.74121094	+2084	+18.38671875	-16.96289063	-9.98437500	-159.80712891	-14.67773438	+84.70458984	+2296	+15.84667969	-17.78466797	-9.55371094	-7.09716797	+2.30712891	-92.94433594	+1920
+1458241373.86360000	+19.38867188	-18.16259766	-10.91162109	+9.05273438	+19.20410156	-114.91699219	+2044	+18.37792969	-16.97167969	-10.00634766	-159.76318359	-14.74365234	+84.66064453	+2288	+15.80273438	-17.75390625	-9.58007813	-6.87744141	+2.81250000	-93.14208984	+1880
+1458241373.86780000	+19.39306641	-18.15380859	-10.88964844	+9.07470703	+19.16015625	-114.98291016	+2028	+18.38232422	-16.96728516	-10.01074219	-159.74121094	-14.72167969	+84.63867188	+2280	+15.78955078	-17.74511719	-9.58886719	-6.85546875	+2.90039063	-93.16406250	+1864
+1458241373.87610010	+19.41064453	-18.09667969	-10.81494141	+9.16259766	+18.98437500	-115.11474609	+2000	+18.39550781	-16.95410156	-10.01074219	-159.67529297	-14.65576172	+84.59472656	+2268	+15.75878906	-17.72314453	-9.61083984	-6.76757813	+3.22998047	-93.18603516	+1832
+1458241373.88030000	+19.41064453	-18.08349609	-10.79296875	+9.18457031	+18.94042969	-115.13671875	+1988	+18.39990234	-16.94970703	-10.00634766	-159.65332031	-14.63378906	+84.59472656	+2260	+15.75000000	-17.71875000	-9.61523438	-6.74560547	+3.27392578	-93.18603516	+1820
+1458241373.88439990	+19.41503906	-18.06152344	-10.77099609	+9.20654297	+18.87451172	-115.15869141	+1976	+18.40429688	-16.94531250	-9.99755859	-159.63134766	-14.58984375	+84.59472656	+2256	+15.74560547	-17.71435547	-9.61962891	-6.72363281	+3.31787109	-93.18603516	+1804
+1458241373.88860010	+19.41943359	-18.03955078	-10.74462891	+9.25048828	+18.80859375	-115.20263672	+1964	+18.41308594	-16.93652344	-9.99316406	-159.60937500	-14.54589844	+84.59472656	+2248	+15.73681641	-17.70996094	-9.62402344	-6.72363281	+3.38378906	-93.20800781	+1792
+1458241373.89689990	+19.42822266	-18.01318359	-10.71386719	+9.29443359	+18.74267578	-115.22460938	+1944	+18.42187500	-16.93212891	-9.98437500	-159.58740234	-14.47998047	+84.59472656	+2236	+15.62695313	-17.62646484	-9.68994141	-6.45996094	+4.30664063	-93.25195313	+1792
+1458241373.90109990	+19.43261719	-18.00000000	-10.70068359	+9.33837891	+18.69873047	-115.24658203	+1936	+18.42626953	-16.92773438	-9.97998047	-159.56542969	-14.45800781	+84.57275391	+2228	+15.57861328	-17.59570313	-9.71630859	-6.37207031	+4.68017578	-93.27392578	+1800
+1458241373.90520000	+19.43261719	-17.97802734	-10.68310547	+9.38232422	+18.65478516	-115.24658203	+1928	+18.42626953	-16.92333984	-9.97998047	-159.54345703	-14.43603516	+84.57275391	+2220	+15.48632813	-17.52978516	-9.79101563	-6.17431641	+5.47119141	-93.18603516	+1832
+1458241373.90940000	+19.43701172	-17.96484375	-10.66992188	+9.40429688	+18.63281250	-115.26855469	+1924	+18.43066406	-16.91894531	-9.97558594	-159.54345703	-14.43603516	+84.57275391	+2216	+15.42480469	-17.49023438	-9.82617188	-6.10839844	+5.82275391	-93.05419922	+1868
+1458241373.91360000	+19.43701172	-17.95605469	-10.65673828	+9.44824219	+18.58886719	-115.26855469	+1920	+18.43066406	-16.91455078	-9.97558594	-159.52148438	-14.41406250	+84.57275391	+2208	+15.40722656	-17.48583984	-9.83935547	-6.10839844	+5.86669922	-92.98828125	+1896
+1458241373.92190000	+19.43701172	-17.94287109	-10.64794922	+9.49218750	+18.54492188	-115.24658203	+1916	+18.43066406	-16.91015625	-9.97558594	-159.49951172	-14.39208984	+84.55078125	+2196	+15.43798828	-17.50781250	-9.82177734	-6.13037109	+5.53710938	-92.92236328	+1932
+1458241373.92610000	+19.43261719	-17.94287109	-10.64794922	+9.51416016	+18.54492188	-115.24658203	+1912	+18.43066406	-16.91015625	-9.97558594	-159.49951172	-14.39208984	+84.55078125	+2188	+15.47753906	-17.53417969	-9.79980469	-6.17431641	+5.20751953	-92.92236328	+1940
+1458241373.93440010	+19.42822266	-17.96044922	-10.66992188	+9.53613281	+18.58886719	-115.22460938	+1904	+18.42626953	-16.91015625	-9.97558594	-159.47753906	-14.41406250	+84.52880859	+2180	+15.50390625	-17.55175781	-9.78222656	-6.19628906	+4.98779297	-92.92236328	+1940
+1458241373.94269990	+19.41503906	-17.98242188	-10.69628906	+9.53613281	+18.63281250	-115.18066406	+1896	+18.41748047	-16.91015625	-9.98437500	-159.47753906	-14.45800781	+84.50683594	+2172	+15.52587891	-17.56933594	-9.77343750	-6.21826172	+4.81201172	-92.87841797	+1924
+1458241373.94689990	+19.41064453	-17.99560547	-10.70947266	+9.53613281	+18.67675781	-115.15869141	+1892	+18.40869141	-16.91015625	-9.98876953	-159.45556641	-14.47998047	+84.48486328	+2168	+15.53466797	-17.57373047	-9.77343750	-6.24023438	+4.74609375	-92.87841797	+1916
+1458241373.95110010	+19.40625000	-18.01318359	-10.72705078	+9.53613281	+18.69873047	-115.13671875	+1884	+18.40429688	-16.91015625	-9.99316406	-159.45556641	-14.50195313	+84.48486328	+2168	+15.53906250	-17.57812500	-9.76904297	-6.24023438	+4.70214844	-92.87841797	+1904
+1458241373.95520000	+19.39306641	-18.04394531	-10.75781250	+9.53613281	+18.76464844	-115.11474609	+1884	+18.39550781	-16.91455078	-10.00195313	-159.45556641	-14.54589844	+84.46289063	+2164	+15.59179688	-17.61767578	-9.72949219	-6.30615234	+4.15283203	-92.83447266	+1896
+1458241373.95939990	+19.38427734	-18.07470703	-10.79296875	+9.53613281	+18.80859375	-115.07080078	+1880	+18.38232422	-16.91455078	-10.01074219	-159.43359375	-14.58984375	+84.44091797	+2164	+15.64013672	-17.65283203	-9.69873047	-6.35009766	+3.71337891	-92.79052734	+1880
+1458241373.96359990	+19.37548828	-18.09667969	-10.81933594	+9.53613281	+18.85253906	-115.02685547	+1876	+18.37353516	-16.91455078	-10.01953125	-159.41162109	-14.63378906	+84.41894531	+2164	+15.67529297	-17.67480469	-9.67675781	-6.37207031	+3.38378906	-92.74658203	+1864
+1458241373.96770000	+19.35791016	-18.12744141	-10.86767578	+9.58007813	+18.91845703	-114.96093750	+1876	+18.35595703	-16.91455078	-10.03271484	-159.36767578	-14.67773438	+84.37500000	+2168	+15.72802734	-17.70117188	-9.64599609	-6.39404297	+2.85644531	-92.63671875	+1848
+1458241373.97600010	+19.33593750	-18.15380859	-10.92480469	+9.64599609	+18.98437500	-114.85107422	+1872	+18.33837891	-16.90576172	-10.05468750	-159.27978516	-14.74365234	+84.30908203	+2168	+15.74560547	-17.70556641	-9.63720703	-6.30615234	+2.61474609	-92.46093750	+1804
+1458241373.98020010	+19.33154297	-18.14501953	-10.92919922	+9.71191406	+18.94042969	-114.80712891	+1864	+18.33398438	-16.89257813	-10.05908203	-159.21386719	-14.72167969	+84.26513672	+2168	+15.73242188	-17.68359375	-9.64160156	-6.21826172	+2.68066406	-92.41699219	+1784
+1458241373.98850010	+19.34033203	-18.07470703	-10.89404297	+9.93164063	+18.74267578	-114.74121094	+1860	+18.34277344	-16.86181641	-10.04589844	-159.08203125	-14.61181641	+84.24316406	+2168	+15.68408203	-17.62207031	-9.65478516	-5.99853516	+3.05419922	-92.39501953	+1752
+1458241373.99690010	+19.35791016	-18.00439453	-10.84130859	+10.10742188	+18.54492188	-114.71923828	+1860	+18.36914063	-16.82666016	-10.01513672	-158.92822266	-14.41406250	+84.22119141	+2168	+15.66210938	-17.59570313	-9.66357422	-5.88867188	+3.25195313	-92.37304688	+1724
+1458241374.00099990	+19.37109375	-17.95605469	-10.81054688	+10.19531250	+18.43505859	-114.69726563	+1864	+18.38671875	-16.80468750	-9.99755859	-158.86230469	-14.30419922	+84.22119141	+2168	+15.64892578	-17.57812500	-9.67236328	-5.84472656	+3.38378906	-92.37304688	+1712
+1458241374.00939990	+19.38867188	-17.87255859	-10.75781250	+10.37109375	+18.25927734	-114.63134766	+1868	+18.42626953	-16.74755859	-9.95361328	-158.68652344	-14.04052734	+84.15527344	+2168	+15.62255859	-17.54736328	-9.68554688	-5.75683594	+3.62548828	-92.32910156	+1696
+1458241374.01770000	+19.41943359	-17.74511719	-10.67871094	+10.65673828	+17.97363281	-114.49951172	+1892	+18.47460938	-16.68164063	-9.87890625	-158.51074219	-13.62304688	+84.08935547	+2176	+15.54785156	-17.46386719	-9.72509766	-5.51513672	+4.26269531	-92.17529297	+1696
+1458241374.02600000	+19.44580078	-17.60888672	-10.58642578	+10.94238281	+17.62207031	-114.32373047	+1944	+18.52294922	-16.61132813	-9.79541016	-158.31298828	-13.24951172	+83.95751953	+2184	+15.45996094	-17.35400391	-9.76025391	-5.25146484	+4.92187500	-91.91162109	+1728
+1458241374.03440000	+19.47216797	-17.46386719	-10.53369141	+11.27197266	+17.29248047	-113.90625000	+2004	+18.55371094	-16.52343750	-9.73828125	-158.04931641	-12.91992188	+83.58398438	+2192	+15.41162109	-17.25292969	-9.79101563	-5.03173828	+5.31738281	-91.36230469	+1776
+1458241374.04270010	+19.45458984	-17.41113281	-10.57763672	+11.44775391	+17.24853516	-113.33496094	+2048	+18.53173828	-16.45751953	-9.72949219	-157.87353516	-12.81005859	+83.01269531	+2192	+15.43798828	-17.22216797	-9.77783203	-5.00976563	+5.07568359	-90.87890625	+1800
+1458241374.04679990	+19.43701172	-17.40673828	-10.62158203	+11.46972656	+17.24853516	-113.02734375	+2060	+18.50097656	-16.43554688	-9.73828125	-157.82958984	-12.81005859	+82.70507813	+2192	+15.46435547	-17.21337891	-9.76025391	-5.03173828	+4.81201172	-90.63720703	+1800
+1458241374.05520010	+19.39306641	-17.44628906	-10.71386719	+11.44775391	+17.24853516	-112.47802734	+2056	+18.43066406	-16.40478516	-9.78222656	-157.76367188	-12.94189453	+82.00195313	+2200	+15.53027344	-17.20019531	-9.71191406	-5.09765625	+4.13085938	-90.17578125	+1784
+1458241374.05929990	+19.36230469	-17.48144531	-10.77539063	+11.38183594	+17.29248047	-112.19238281	+2044	+18.38671875	-16.38720703	-9.81738281	-157.69775391	-13.05175781	+81.62841797	+2208	+15.57421875	-17.20019531	-9.68994141	-5.11962891	+3.77929688	-89.93408203	+1776
+1458241374.06769990	+19.29638672	-17.54296875	-10.90722656	+11.27197266	+17.42431641	-111.51123047	+2020	+18.29443359	-16.33007813	-9.90087891	-157.60986328	-13.29345703	+80.70556641	+2236	+15.66650391	-17.16064453	-9.63281250	-5.14160156	+2.96630859	-89.16503906	+1760
+1458241374.07180000	+19.27001953	-17.55615234	-10.98193359	+11.29394531	+17.46826172	-111.11572266	+2004	+18.24609375	-16.29931641	-9.95361328	-157.54394531	-13.42529297	+80.17822266	+2248	+15.70605469	-17.13867188	-9.61083984	-5.14160156	+2.61474609	-88.72558594	+1748
+1458241374.08020000	+19.20849609	-17.52978516	-11.07421875	+11.35986328	+17.42431641	-110.19287109	+1960	+18.16699219	-16.22021484	-9.99316406	-157.50000000	-13.42529297	+79.16748047	+2276	+15.74121094	-17.02441406	-9.58007813	-5.03173828	+2.15332031	-87.62695313	+1720
+1458241374.08430000	+19.18212891	-17.47705078	-11.09619141	+11.44775391	+17.35839844	-109.70947266	+1940	+18.14062500	-16.15869141	-9.98876953	-157.39013672	-13.33740234	+78.68408203	+2292	+15.74121094	-16.95849609	-9.58007813	-4.92187500	+2.17529297	-87.18750000	+1704
+1458241374.09270000	+19.15576172	-17.30566406	-11.06103516	+11.73339844	+17.00683594	-108.78662109	+1904	+18.13623047	-16.00488281	-9.95800781	-157.10449219	-13.05175781	+77.71728516	+2328	+15.69287109	-16.80908203	-9.60205078	-4.59228516	+2.61474609	-86.41845703	+1684
+1458241374.09680010	+19.16894531	-17.17822266	-11.03906250	+11.99707031	+16.85302734	-108.28125000	+1892	+18.14501953	-15.91699219	-9.94921875	-156.90673828	-12.87597656	+77.14599609	+2344	+15.66650391	-16.74316406	-9.62841797	-4.41650391	+2.96630859	-86.06689453	+1680
+1458241374.10520010	+19.18652344	-16.82226563	-10.95556641	+12.72216797	+16.50146484	-107.02880859	+1880	+18.17578125	-15.71484375	-9.87451172	-156.48925781	-12.37060547	+76.00341797	+2380	+15.55224609	-16.56738281	-9.71191406	-3.99902344	+4.04296875	-85.16601563	+1684
+1458241374.11350010	+19.20410156	-16.44873047	-10.81494141	+13.42529297	+15.97412109	-105.93017578	+1912	+18.22412109	-15.50830078	-9.76904297	-156.00585938	-11.77734375	+75.01464844	+2412	+15.40722656	-16.38720703	-9.79980469	-3.69140625	+5.16357422	-84.24316406	+1704
+1458241374.11770010	+19.21728516	-16.22900391	-10.71826172	+13.84277344	+15.62255859	-105.33691406	+1952	+18.26806641	-15.37646484	-9.69873047	-155.61035156	-11.35986328	+74.46533203	+2436	+15.33691406	-16.26855469	-9.84814453	-3.44970703	+5.75683594	-83.69384766	+1736
+1458241374.12599990	+19.23046875	-15.88623047	-10.58203125	+14.52392578	+15.18310547	-104.37011719	+2056	+18.34277344	-15.15673828	-9.58447266	-154.90722656	-10.76660156	+73.49853516	+2480	+15.21386719	-16.10595703	-9.89208984	-3.16406250	+6.61376953	-82.88085938	+1828
+1458241374.13430000	+19.26123047	-15.60058594	-10.50732422	+15.16113281	+14.83154297	-103.24951172	+2188	+18.39111328	-14.95898438	-9.51855469	-154.24804688	-10.28320313	+72.29003906	+2508	+15.14355469	-15.92578125	-9.94921875	-2.81250000	+7.27294922	-81.69433594	+1948
+1458241374.13850000	+19.25683594	-15.47753906	-10.49853516	+15.40283203	+14.69970703	-102.65625000	+2256	+18.39550781	-14.86230469	-9.51416016	-153.94042969	-10.15136719	+71.58691406	+2520	+15.11718750	-15.84667969	-9.95800781	-2.70263672	+7.42675781	-81.16699219	+2004
+1458241374.15100000	+19.16894531	-15.24902344	-10.53369141	+15.73242188	+14.41406250	-100.81054688	+2424	+18.36914063	-14.61181641	-9.47460938	-153.06152344	-9.77783203	+69.76318359	+2548	+15.13037109	-15.58300781	-9.91845703	-2.26318359	+7.16308594	-79.43115234	+2140
+1458241374.15510010	+19.16455078	-15.19628906	-10.56005859	+15.86425781	+14.28222656	-100.21728516	+2460	+18.34277344	-14.53271484	-9.48339844	-152.77587891	-9.71191406	+69.08203125	+2552	+15.17871094	-15.49951172	-9.87451172	-2.08740234	+6.83349609	-78.88183594	+2164
+1458241374.15930010	+19.15576172	-15.15234375	-10.58642578	+15.95214844	+14.19433594	-99.64599609	+2480	+18.31201172	-14.47119141	-9.49658203	-152.51220703	-9.71191406	+68.37890625	+2556	+15.21826172	-15.42041016	-9.82617188	-1.91162109	+6.52587891	-78.37646484	+2172
+1458241374.16759990	+19.10302734	-15.04248047	-10.71386719	+16.17187500	+14.19433594	-98.15185547	+2492	+18.22412109	-14.34375000	-9.56689453	-152.02880859	-9.82177734	+66.77490234	+2564	+15.30615234	-15.24462891	-9.73828125	-1.58203125	+5.88867188	-77.21191406	+2156
+1458241374.17600010	+19.02392578	-14.94140625	-10.82812500	+16.28173828	+14.17236328	-96.61376953	+2464	+18.10546875	-14.19873047	-9.63720703	-151.58935547	-9.99755859	+65.12695313	+2580	+15.37207031	-15.03369141	-9.65478516	-1.20849609	+5.31738281	-75.91552734	+2100
+1458241374.18429990	+18.96679688	-14.76123047	-10.90283203	+16.63330078	+13.95263672	-94.96582031	+2416	+17.99121094	-14.00097656	-9.70312500	-150.95214844	-10.10742188	+63.36914063	+2604	+15.43359375	-14.80957031	-9.54492188	-0.74707031	+4.81201172	-74.83886719	+2040
+1458241374.18849990	+18.93603516	-14.66455078	-10.91601563	+16.80908203	+13.82080078	-94.21875000	+2380	+17.93847656	-13.91748047	-9.71191406	-150.71044922	-10.12939453	+62.57812500	+2620	+15.44677734	-14.69531250	-9.50537109	-0.50537109	+4.65820313	-74.26757813	+2008
+1458241374.19260000	+18.94042969	-14.54589844	-10.91601563	+17.11669922	+13.60107422	-93.47167969	+2344	+17.90332031	-13.82080078	-9.72509766	-150.38085938	-10.08544922	+61.78710938	+2632	+15.46875000	-14.57666016	-9.45263672	-0.21972656	+4.48242188	-73.74023438	+1980
+1458241374.19680000	+18.93164063	-14.39648438	-10.93798828	+17.49023438	+13.60107422	-92.63671875	+2312	+17.86816406	-13.69335938	-9.73828125	-149.98535156	-10.08544922	+60.95214844	+2656	+15.48193359	-14.47998047	-9.42626953	+0.02197266	+4.54833984	-73.23486328	+1952
+1458241374.20510010	+18.87451172	-14.06250000	-10.91601563	+18.17138672	+13.46923828	-90.87890625	+2264	+17.80664063	-13.40771484	-9.73388672	-149.15039063	-9.95361328	+59.28222656	+2700	+15.42041016	-14.20751953	-9.42626953	+0.68115234	+5.14160156	-71.98242188	+1916
+1458241374.20930000	+18.84814453	-13.87353516	-10.89843750	+18.58886719	+13.35937500	-90.00000000	+2252	+17.78906250	-13.24951172	-9.72509766	-148.68896484	-9.84375000	+58.44726563	+2724	+15.38525391	-14.08886719	-9.42626953	+0.98876953	+5.47119141	-71.43310547	+1896
+1458241374.21339990	+18.81738281	-13.69335938	-10.84130859	+18.94042969	+13.18359375	-89.16503906	+2240	+17.77587891	-13.10009766	-9.68554688	-148.27148438	-9.64599609	+57.72216797	+2748	+15.33251953	-13.95263672	-9.43945313	+1.31835938	+5.88867188	-70.81787109	+1888
+1458241374.21760010	+18.81298828	-13.49121094	-10.76660156	+19.40185547	+12.89794922	-88.41796875	+2248	+17.78466797	-12.93750000	-9.62841797	-147.76611328	-9.36035156	+57.10693359	+2776	+15.28857422	-13.81640625	-9.43945313	+1.69189453	+6.24023438	-70.26855469	+1884
+1458241374.22180010	+18.79980469	-13.27587891	-10.70068359	+19.90722656	+12.72216797	-87.67089844	+2260	+17.79345703	-12.75292969	-9.56250000	-147.23876953	-9.07470703	+56.51367188	+2808	+15.23583984	-13.70214844	-9.44824219	+2.02148438	+6.70166016	-69.76318359	+1888
+1458241374.22589990	+18.78222656	-13.06054688	-10.63476563	+20.39062500	+12.56835938	-86.90185547	+2284	+17.80664063	-12.58154297	-9.50097656	-146.71142578	-8.78906250	+55.94238281	+2840	+15.16992188	-13.58349609	-9.46142578	+2.32910156	+7.18505859	-69.21386719	+1904
+1458241374.23009990	+18.77343750	-12.84082031	-10.58642578	+20.93994141	+12.41455078	-86.06689453	+2320	+17.82861328	-12.40576172	-9.44824219	-146.18408203	-8.48144531	+55.32714844	+2872	+15.11279297	-13.46484375	-9.48779297	+2.68066406	+7.69042969	-68.57666016	+1928
+1458241374.23840000	+18.72070313	-12.43212891	-10.47656250	+21.86279297	+12.17285156	-84.41894531	+2408	+17.83740234	-12.07617188	-9.34716797	-145.21728516	-7.95410156	+54.09667969	+2924	+14.97656250	-13.22314453	-9.52294922	+3.25195313	+8.67919922	-67.36816406	+2000
+1458241374.24260000	+18.68554688	-12.23437500	-10.42382813	+22.30224609	+12.04101563	-83.56201172	+2472	+17.84179688	-11.90039063	-9.29003906	-144.66796875	-7.69042969	+53.52539063	+2956	+14.91943359	-13.08691406	-9.54052734	+3.60351563	+9.11865234	-66.66503906	+2048
+1458241374.24679990	+18.65478516	-12.04541016	-10.35351563	+22.69775391	+11.77734375	-82.79296875	+2536	+17.84619141	-11.73339844	-9.21972656	-144.20654297	-7.36083984	+52.99804688	+2988	+14.86669922	-12.95507813	-9.54052734	+3.93310547	+9.42626953	-66.00585938	+2096
+1458241374.25090000	+18.63281250	-11.86083984	-10.30957031	+23.09326172	+11.53564453	-82.02392578	+2600	+17.85498047	-11.57519531	-9.17138672	-143.72314453	-7.05322266	+52.44873047	+3016	+14.83154297	-12.84082031	-9.51855469	+4.19677734	+9.58007813	-65.45654297	+2144
+1458241374.25510000	+18.61962891	-11.68505859	-10.28320313	+23.51074219	+11.33789063	-81.18896484	+2664	+17.85058594	-11.42578125	-9.12744141	-143.28369141	-6.78955078	+51.94335938	+3040	+14.81396484	-12.70898438	-9.50097656	+4.54833984	+9.68994141	-64.77539063	+2192
+1458241374.25930000	+18.59326172	-11.53125000	-10.25244141	+23.84033203	+11.18408203	-80.37597656	+2724	+17.83740234	-11.29394531	-9.08349609	-142.95410156	-6.59179688	+51.45996094	+3064	+14.78759766	-12.57714844	-9.47021484	+4.85595703	+9.79980469	-64.16015625	+2236
+1458241374.26760010	+18.53173828	-11.23242188	-10.24804688	+24.47753906	+10.98632813	-78.59619141	+2836	+17.76708984	-11.02148438	-9.06591797	-142.20703125	-6.43798828	+50.11962891	+3112	+14.78320313	-12.33105469	-9.38232422	+5.42724609	+9.71191406	-62.90771484	+2316
+1458241374.27180000	+18.49658203	-11.10498047	-10.24365234	+24.69726563	+10.81054688	-77.67333984	+2876	+17.72753906	-10.89404297	-9.06152344	-141.92138672	-6.35009766	+49.46044922	+3132	+14.79638672	-12.18164063	-9.32958984	+5.80078125	+9.53613281	-62.20458984	+2344
+1458241374.27589990	+18.45263672	-10.98193359	-10.24365234	+24.89501953	+10.63476563	-76.72851563	+2912	+17.67041016	-10.77099609	-9.06591797	-141.65771484	-6.28417969	+48.75732422	+3152	+14.81396484	-12.04101563	-9.25927734	+6.10839844	+9.29443359	-61.54541016	+2372
+1458241374.28420000	+18.37353516	-10.72705078	-10.25683594	+25.33447266	+10.30517578	-74.79492188	+2960	+17.56494141	-10.52490234	-9.04394531	-141.19628906	-6.15234375	+47.52685547	+3192	+14.86230469	-11.73779297	-9.11865234	+6.85546875	+8.78906250	-60.22705078	+2404
+1458241374.28839990	+18.33837891	-10.60839844	-10.25683594	+25.55419922	+10.12939453	-73.89404297	+2968	+17.50781250	-10.40185547	-9.03515625	-140.97656250	-6.10839844	+46.93359375	+3212	+14.87988281	-11.59716797	-9.03515625	+7.16308594	+8.48144531	-59.63378906	+2408
+1458241374.29670000	+18.27685547	-10.35791016	-10.26562500	+26.10351563	+9.79980469	-71.98242188	+2968	+17.41113281	-10.16015625	-9.03955078	-140.55908203	-6.08642578	+45.63720703	+3252	+14.94140625	-11.29833984	-8.87695313	+7.95410156	+7.95410156	-58.35937500	+2408
+1458241374.30090000	+18.22412109	-10.23046875	-10.25244141	+26.32324219	+9.64599609	-71.03759766	+2960	+17.34960938	-10.04150391	-9.02636719	-140.40527344	-6.06445313	+45.00000000	+3268	+14.95019531	-11.14453125	-8.81103516	+8.34960938	+7.82226563	-57.70019531	+2400
+1458241374.30510000	+18.17578125	-10.08984375	-10.23925781	+26.63085938	+9.49218750	-70.02685547	+2952	+17.30126953	-9.91406250	-9.01318359	-140.22949219	-6.02050781	+44.36279297	+3284	+14.96337891	-10.99511719	-8.74951172	+8.74511719	+7.73437500	-56.97509766	+2392
+1458241374.31340000	+18.08789063	-9.79541016	-10.20410156	+27.29003906	+9.07470703	-68.04931641	+2928	+17.21777344	-9.63281250	-8.95166016	-139.83398438	-5.75683594	+43.22021484	+3316	+14.96337891	-10.69628906	-8.64404297	+9.53613281	+7.69042969	-55.54687500	+2368
+1458241374.31760000	+18.05712891	-9.62841797	-10.15576172	+27.72949219	+8.74511719	-67.17041016	+2916	+17.19140625	-9.48779297	-8.90332031	-139.61425781	-5.55908203	+42.69287109	+3332	+14.94580078	-10.55126953	-8.59570313	+9.90966797	+7.73437500	-54.88769531	+2356
+1458241374.32170010	+18.01757813	-9.46142578	-10.11181641	+28.19091797	+8.50341797	-66.31347656	+2908	+17.16503906	-9.33398438	-8.85937500	-139.35058594	-5.38330078	+42.16552734	+3348	+14.91943359	-10.42822266	-8.56054688	+10.23925781	+7.93212891	-54.25048828	+2344
+1458241374.33010010	+17.93847656	-9.13183594	-9.99755859	+29.09179688	+7.99804688	-64.64355469	+2908	+17.13867188	-9.03955078	-8.72753906	-138.91113281	-4.89990234	+41.24267578	+3392	+14.84472656	-10.18212891	-8.50341797	+10.87646484	+8.48144531	-52.84423828	+2332
+1458241374.33839990	+17.85058594	-8.76269531	-9.88769531	+30.12451172	+7.47070313	-62.92968750	+2936	+17.11230469	-8.70996094	-8.59130859	-138.33984375	-4.28466797	+40.27587891	+3436	+14.75244141	-9.94921875	-8.48144531	+11.55761719	+9.25048828	-51.35009766	+2328
+1458241374.34260010	+17.80664063	-8.56933594	-9.82177734	+30.69580078	+7.16308594	-62.07275391	+2960	+17.10351563	-8.54296875	-8.52099609	-138.05419922	-3.95507813	+39.72656250	+3460	+14.69531250	-9.83935547	-8.48144531	+11.86523438	+9.71191406	-50.58105469	+2336
+1458241374.35089990	+17.73193359	-8.20458984	-9.68554688	+31.81640625	+6.43798828	-60.51269531	+3036	+17.08154297	-8.22656250	-8.37158203	-137.52685547	-3.22998047	+38.75976563	+3512	+14.58105469	-9.61962891	-8.45947266	+12.45849609	+10.50292969	-49.13085938	+2356
+1458241374.35920000	+17.65722656	-7.85742188	-9.54052734	+32.87109375	+5.73486328	-59.10644531	+3132	+17.06835938	-7.91455078	-8.21777344	-136.95556641	-2.52685547	+37.81494141	+3564	+14.48876953	-9.40429688	-8.42431641	+13.09570313	+11.20605469	-47.68066406	+2396
+1458241374.36340000	+17.62207031	-7.69482422	-9.47460938	+33.37646484	+5.40527344	-58.44726563	+3184	+17.05078125	-7.76074219	-8.14306641	-136.66992188	-2.17529297	+37.33154297	+3588	+14.44921875	-9.30761719	-8.39794922	+13.40332031	+11.49169922	-47.04345703	+2420
+1458241374.37170000	+17.54736328	-7.36962891	-9.37353516	+34.40917969	+4.74609375	-56.95312500	+3296	+17.00683594	-7.47509766	-8.03320313	-136.23046875	-1.58203125	+36.18896484	+3632	+14.38769531	-9.08349609	-8.34960938	+14.15039063	+11.95312500	-45.61523438	+2480
+1458241374.38000010	+17.47705078	-7.06640625	-9.27685547	+35.37597656	+4.04296875	-55.54687500	+3404	+16.94531250	-7.22021484	-7.93652344	-135.90087891	-1.03271484	+35.06835938	+3672	+14.36132813	-8.85498047	-8.23974609	+14.91943359	+12.01904297	-44.40673828	+2540
+1458241374.38420010	+17.43750000	-6.93017578	-9.21972656	+35.77148438	+3.66943359	-54.93164063	+3452	+16.91015625	-7.09716797	-7.88818359	-135.76904297	-0.81298828	+34.54101563	+3692	+14.35693359	-8.71875000	-8.17822266	+15.38085938	+11.93115234	-43.81347656	+2576
+1458241374.39249990	+17.40234375	-6.69287109	-9.12304688	+36.49658203	+2.87841797	-53.85498047	+3536	+16.84863281	-6.87744141	-7.80908203	-135.50537109	-0.41748047	+33.59619141	+3720	+14.39208984	-8.48583984	-8.00683594	+16.21582031	+11.46972656	-42.95654297	+2644
+1458241374.39669990	+17.38037109	-6.56982422	-9.08789063	+36.87011719	+2.54882813	-53.28369141	+3564	+16.81787109	-6.77197266	-7.76953125	-135.39550781	-0.24169922	+33.13476563	+3736	+14.40966797	-8.35839844	-7.92333984	+16.69921875	+11.20605469	-42.49511719	+2676
+1458241374.40500000	+17.32763672	-6.33251953	-9.01757813	+37.61718750	+1.93359375	-52.14111328	+3608	+16.74316406	-6.56982422	-7.70800781	-135.17578125	+0.02197266	+32.23388672	+3756	+14.45800781	-8.10351563	-7.75195313	+17.64404297	+10.61279297	-41.70410156	+2732
+1458241374.40920000	+17.30126953	-6.21386719	-8.98242188	+37.94677734	+1.60400391	-51.59179688	+3620	+16.70800781	-6.46875000	-7.67724609	-135.08789063	+0.17578125	+31.81640625	+3764	+14.47998047	-7.96728516	-7.65966797	+18.17138672	+10.26123047	-41.30859375	+2760
+1458241374.41750000	+17.26611328	-6.00292969	-8.89013672	+38.54003906	+0.83496094	-50.71289063	+3624	+16.65087891	-6.27978516	-7.58935547	-134.86816406	+0.50537109	+31.22314453	+3780	+14.52832031	-7.71679688	-7.47509766	+19.13818359	+9.49218750	-40.71533203	+2796
+1458241374.42170000	+17.24853516	-5.88867188	-8.84179688	+38.89160156	+0.50537109	-50.33935547	+3624	+16.62451172	-6.17871094	-7.54101563	-134.71435547	+0.68115234	+30.98144531	+3792	+14.55029297	-7.60693359	-7.38281250	+19.57763672	+9.16259766	-40.45166016	+2808
+1458241374.43000010	+17.21337891	-5.67773438	-8.74951172	+39.55078125	-0.17578125	-49.61425781	+3608	+16.59814453	-5.98535156	-7.43115234	-134.36279297	+1.03271484	+30.65185547	+3808	+14.57666016	-7.39160156	-7.23779297	+20.45654297	+8.65722656	-39.92431641	+2824
+1458241374.43829990	+17.18261719	-5.44042969	-8.65722656	+40.29785156	-0.76904297	-48.86718750	+3588	+16.56738281	-5.76562500	-7.31689453	-133.90136719	+1.49414063	+30.30029297	+3824	+14.58105469	-7.19824219	-7.12353516	+21.26953125	+8.30566406	-39.37500000	+2828
+1458241374.44250010	+17.15625000	-5.32617188	-8.59570313	+40.64941406	-1.07666016	-48.60351563	+3580	+16.54980469	-5.65576172	-7.24658203	-133.65966797	+1.73583984	+30.19042969	+3832	+14.56347656	-7.11035156	-7.07958984	+21.59912109	+8.23974609	-39.11132813	+2824
+1458241374.45079990	+17.11230469	-5.09765625	-8.46386719	+41.39648438	-1.73583984	-48.14208984	+3576	+16.53662109	-5.43164063	-7.09716797	-133.08837891	+2.30712891	+30.10253906	+3856	+14.52832031	-6.96093750	-7.00488281	+22.19238281	+8.17382813	-38.60595703	+2816
+1458241374.45499990	+17.09912109	-4.98779297	-8.38476563	+41.74804688	-2.10937500	-48.01025391	+3580	+16.53662109	-5.32177734	-7.01367188	-132.80273438	+2.63671875	+30.10253906	+3868	+14.50634766	-6.89941406	-6.97851563	+22.43408203	+8.21777344	-38.36425781	+2808
+1458241374.46330000	+17.06835938	-4.75048828	-8.23535156	+42.58300781	-2.74658203	-47.74658203	+3604	+16.53222656	-5.08886719	-6.85107422	-132.14355469	+3.25195313	+30.10253906	+3900	+14.45361328	-6.78515625	-6.93457031	+22.87353516	+8.32763672	-37.90283203	+2804
+1458241374.46750000	+17.04638672	-4.64062500	-8.16943359	+42.93457031	-3.01025391	-47.54882813	+3620	+16.52343750	-4.97900391	-6.78076172	-131.83593750	+3.51562500	+30.01464844	+3916	+14.42285156	-6.72802734	-6.92138672	+23.07128906	+8.43750000	-37.61718750	+2804
+1458241374.47170000	+17.02441406	-4.53955078	-8.10351563	+43.26416016	-3.27392578	-47.37304688	+3640	+16.51464844	-4.86914063	-6.71044922	-131.52832031	+3.82324219	+29.94873047	+3932	+14.39208984	-6.67089844	-6.90820313	+23.29101563	+8.52539063	-37.33154297	+2808
+1458241374.47580000	+17.00683594	-4.43847656	-8.02441406	+43.57177734	-3.60351563	-47.26318359	+3664	+16.50585938	-4.76367188	-6.63134766	-131.24267578	+4.13085938	+29.92675781	+3948	+14.36572266	-6.61816406	-6.88623047	+23.48876953	+8.54736328	-37.06787109	+2812
+1458241374.48420000	+16.96728516	-4.24951172	-7.86181641	+44.14306641	-4.24072266	-47.06542969	+3724	+16.48388672	-4.57031250	-6.47753906	-130.69335938	+4.72412109	+29.88281250	+3984	+14.31738281	-6.49951172	-6.84667969	+23.92822266	+8.63525391	-36.49658203	+2824
+1458241374.48830010	+16.96289063	-4.15722656	-7.77832031	+44.42871094	-4.61425781	-47.04345703	+3760	+16.48388672	-4.48242188	-6.39843750	-130.45166016	+5.03173828	+29.92675781	+4004	+14.30859375	-6.44677734	-6.80273438	+24.10400391	+8.54736328	-36.34277344	+2836
+1458241374.49670000	+16.93212891	-3.99023438	-7.65527344	+44.86816406	-5.11962891	-46.64794922	+3816	+16.46630859	-4.32421875	-6.28417969	-130.05615234	+5.49316406	+29.70703125	+4028	+14.30419922	-6.31054688	-6.72802734	+24.60937500	+8.37158203	-35.77148438	+2868
+1458241374.50079990	+16.92333984	-3.91552734	-7.58496094	+45.04394531	-5.42724609	-46.51611328	+3844	+16.45312500	-4.24951172	-6.22705078	-129.85839844	+5.71289063	+29.61914063	+4044	+14.30859375	-6.24902344	-6.66650391	+24.85107422	+8.15185547	-35.59570313	+2884
+1458241374.50920010	+16.90136719	-3.77490234	-7.48388672	+45.32958984	-5.93261719	-45.96679688	+3884	+16.41796875	-4.12207031	-6.13916016	-129.63867188	+6.02050781	+29.22363281	+4060	+14.33056641	-6.08642578	-6.55224609	+25.46630859	+7.73437500	-35.02441406	+2920
+1458241374.51329990	+16.89257813	-3.70458984	-7.42236328	+45.46142578	-6.24023438	-45.74707031	+3900	+16.40917969	-4.06933594	-6.08203125	-129.55078125	+6.24023438	+29.13574219	+4068	+14.35253906	-6.00732422	-6.47314453	+25.79589844	+7.38281250	-34.82666016	+2944
+1458241374.52160000	+16.87939453	-3.56835938	-7.31689453	+45.72509766	-6.81152344	-45.24169922	+3916	+16.39160156	-3.97265625	-5.99853516	-129.41894531	+6.56982422	+28.74023438	+4072	+14.39208984	-5.83593750	-6.32812500	+26.45507813	+6.74560547	-34.32128906	+2976
+1458241374.52580000	+16.88378906	-3.50244141	-7.25537109	+45.87890625	-7.11914063	-45.04394531	+3920	+16.38281250	-3.92431641	-5.94580078	-129.30908203	+6.74560547	+28.60839844	+4076	+14.41845703	-5.75244141	-6.24023438	+26.78466797	+6.37207031	-34.16748047	+2992
+1458241374.53410010	+16.88818359	-3.37500000	-7.17626953	+46.12060547	-7.55859375	-44.42871094	+3908	+16.35644531	-3.83203125	-5.87548828	-129.19921875	+6.96533203	+28.10302734	+4072	+14.47119141	-5.59423828	-6.07763672	+27.42187500	+5.69091797	-33.72802734	+3020
+1458241374.53830000	+16.88378906	-3.30908203	-7.12792969	+46.25244141	-7.77832031	-44.14306641	+3896	+16.35205078	-3.78808594	-5.82714844	-129.13330078	+7.11914063	+27.92724609	+4068	+14.48876953	-5.51074219	-6.00732422	+27.75146484	+5.38330078	-33.48632813	+3028
+1458241374.54660010	+16.87500000	-3.17724609	-7.01367188	+46.56005859	-8.28369141	-43.76953125	+3872	+16.33007813	-3.69580078	-5.73046875	-128.97949219	+7.42675781	+27.57568359	+4064	+14.51513672	-5.36572266	-5.87109375	+28.30078125	+4.85595703	-33.06884766	+3036
+1458241374.55500010	+16.87939453	-3.04980469	-6.89062500	+46.91162109	-8.81103516	-43.52783203	+3844	+16.32568359	-3.59912109	-5.61181641	-128.75976563	+7.82226563	+27.42187500	+4064	+14.53271484	-5.23828125	-5.74804688	+28.76220703	+4.37255859	-32.71728516	+3040
+1458241374.55909990	+16.87939453	-2.98828125	-6.82910156	+47.08740234	-9.00878906	-43.46191406	+3832	+16.32568359	-3.53759766	-5.54589844	-128.58398438	+8.02001953	+27.37792969	+4068	+14.53710938	-5.19873047	-5.69091797	+28.87207031	+4.19677734	-32.58544922	+3036
+1458241374.56750010	+16.87060547	-2.86962891	-6.69726563	+47.48291016	-9.38232422	-43.39599609	+3816	+16.31689453	-3.42773438	-5.41845703	-128.27636719	+8.39355469	+27.35595703	+4072	+14.52832031	-5.12402344	-5.61621094	+29.09179688	+4.04296875	-32.23388672	+3028
+1458241374.57579990	+16.86181641	-2.73779297	-6.56542969	+47.87841797	-9.79980469	-43.35205078	+3816	+16.31689453	-3.30468750	-5.27783203	-127.92480469	+8.83300781	+27.42187500	+4088	+14.51074219	-5.06250000	-5.56347656	+29.24560547	+3.95507813	-31.90429688	+3020
+1458241374.58410000	+16.84423828	-2.63232422	-6.40722656	+48.22998047	-10.23925781	-43.50585938	+3832	+16.31689453	-3.18603516	-5.11083984	-127.55126953	+9.38232422	+27.70751953	+4116	+14.47558594	-5.02294922	-5.51513672	+29.24560547	+3.93310547	-31.61865234	+3016
+1458241374.58830000	+16.84423828	-2.58398438	-6.32812500	+48.38378906	-10.48095703	-43.63769531	+3848	+16.31689453	-3.12890625	-5.03613281	-127.37548828	+9.64599609	+27.83935547	+4132	+14.46679688	-5.00537109	-5.48876953	+29.22363281	+3.91113281	-31.53076172	+3016
+1458241374.59660010	+16.83984375	-2.48730469	-6.18750000	+48.66943359	-10.87646484	-43.72558594	+3888	+16.32128906	-3.02343750	-4.88671875	-127.11181641	+10.15136719	+28.10302734	+4168	+14.44921875	-4.97460938	-5.44482422	+29.20166016	+3.84521484	-31.28906250	+3024
+1458241374.60489990	+16.83105469	-2.39062500	-6.04248047	+48.91113281	-11.31591797	-43.79150391	+3940	+16.32128906	-2.92675781	-4.74169922	-126.95800781	+10.67871094	+28.36669922	+4204	+14.43164063	-4.93945313	-5.38330078	+29.20166016	+3.73535156	-31.04736328	+3044
+1458241374.61330010	+16.82666016	-2.31591797	-5.90185547	+49.02099609	-11.84326172	-43.79150391	+3996	+16.32568359	-2.84326172	-4.60546875	-126.89208984	+11.27197266	+28.54248047	+4240	+14.43164063	-4.87792969	-5.30419922	+29.28955078	+3.44970703	-30.80566406	+3072
+1458241374.61739990	+16.83105469	-2.27636719	-5.83593750	+49.06494141	-12.10693359	-43.74755859	+4024	+16.32128906	-2.80810547	-4.54833984	-126.89208984	+11.53564453	+28.56445313	+4260	+14.43603516	-4.84277344	-5.25585938	+29.35546875	+3.25195313	-30.71777344	+3092
+1458241374.62579990	+16.83984375	-2.21484375	-5.70410156	+49.10888672	-12.67822266	-43.70361328	+4076	+16.32568359	-2.75097656	-4.42968750	-127.00195313	+12.06298828	+28.63037109	+4288	+14.45800781	-4.76367188	-5.13281250	+29.55322266	+2.70263672	-30.58593750	+3136
+1458241374.63410000	+16.84863281	-2.14453125	-5.59423828	+49.15283203	-13.18359375	-43.41796875	+4116	+16.32568359	-2.70703125	-4.33740234	-127.22167969	+12.50244141	+28.49853516	+4312	+14.49755859	-4.66699219	-4.98779297	+29.86083984	+2.02148438	-30.43212891	+3184
+1458241374.64240000	+16.85302734	-2.07421875	-5.48876953	+49.13085938	-13.73291016	-43.13232422	+4140	+16.31689453	-2.66308594	-4.24951172	-127.48535156	+12.94189453	+28.32275391	+4328	+14.53271484	-4.55712891	-4.83398438	+30.21240234	+1.27441406	-30.32226563	+3232
+1458241374.64660000	+16.85742188	-2.04785156	-5.43603516	+49.10888672	-14.01855469	-43.00048828	+4148	+16.31250000	-2.64111328	-4.20996094	-127.61718750	+13.16162109	+28.21289063	+4336	+14.55029297	-4.50000000	-4.75927734	+30.41015625	+0.90087891	-30.25634766	+3256
+1458241374.65490010	+16.87060547	-1.99072266	-5.33496094	+49.08691406	-14.56787109	-42.80273438	+4152	+16.31250000	-2.59716797	-4.12207031	-127.85888672	+13.62304688	+28.05908203	+4348	+14.58984375	-4.38134766	-4.60107422	+30.82763672	+0.10986328	-30.19042969	+3296
+1458241374.66330000	+16.87939453	-1.92480469	-5.22509766	+49.13085938	-15.11718750	-42.60498047	+4148	+16.30810547	-2.55761719	-4.02978516	-128.07861328	+14.01855469	+27.94921875	+4356	+14.61621094	-4.28906250	-4.45605469	+31.13525391	-0.54931641	-30.14648438	+3328
+1458241374.67160010	+16.88378906	-1.86767578	-5.11523438	+49.15283203	-15.64453125	-42.49511719	+4140	+16.30371094	-2.51367188	-3.93750000	-128.25439453	+14.43603516	+27.86132813	+4364	+14.63378906	-4.20996094	-4.32861328	+31.37695313	-1.09863281	-30.05859375	+3348
+1458241374.67989990	+16.87060547	-1.81054688	-5.00537109	+49.19677734	-16.14990234	-42.38525391	+4132	+16.29492188	-2.45654297	-3.83203125	-128.36425781	+14.94140625	+27.83935547	+4380	+14.62939453	-4.13964844	-4.24072266	+31.57470703	-1.40625000	-29.83886719	+3360
+1458241374.68820000	+16.86181641	-1.74902344	-4.87353516	+49.30664063	-16.69921875	-42.42919922	+4136	+16.28613281	-2.39501953	-3.70458984	-128.36425781	+15.49072266	+27.97119141	+4400	+14.62060547	-4.10888672	-4.17041016	+31.57470703	-1.60400391	-29.68505859	+3360
+1458241374.69660000	+16.86181641	-1.69189453	-4.73291016	+49.43847656	-17.27050781	-42.53906250	+4156	+16.28173828	-2.33349609	-3.57275391	-128.36425781	+16.01806641	+28.08105469	+4428	+14.60302734	-4.09570313	-4.10888672	+31.46484375	-1.66992188	-29.44335938	+3364
+1458241374.70490000	+16.83984375	-1.63476563	-4.58789063	+49.57031250	-17.79785156	-42.58300781	+4188	+16.26855469	-2.27197266	-3.43652344	-128.32031250	+16.54541016	+28.19091797	+4460	+14.58105469	-4.09570313	-4.06933594	+31.33300781	-1.62597656	-29.13574219	+3364
+1458241374.71320010	+16.81787109	-1.58203125	-4.45166016	+49.68017578	-18.34716797	-42.58300781	+4228	+16.25976563	-2.20605469	-3.30029297	-128.27636719	+17.13867188	+28.27880859	+4496	+14.55468750	-4.09130859	-4.02539063	+31.20117188	-1.60400391	-28.78417969	+3368
+1458241374.72160010	+16.80029297	-1.52490234	-4.30224609	+49.81201172	-18.94042969	-42.62695313	+4284	+16.25097656	-2.14453125	-3.15966797	-128.18847656	+17.73193359	+28.34472656	+4536	+14.53710938	-4.08251953	-3.97705078	+31.09130859	-1.60400391	-28.43261719	+3372
+1458241374.72989990	+16.80029297	-1.48095703	-4.17041016	+49.94384766	-19.44580078	-42.67089844	+4340	+16.24218750	-2.08740234	-3.03662109	-128.12255859	+18.19335938	+28.34472656	+4572	+14.52832031	-4.06494141	-3.89794922	+31.02539063	-1.77978516	-28.14697266	+3388
+1458241374.73819990	+16.78710938	-1.44140625	-4.06054688	+49.98779297	-19.90722656	-42.53906250	+4388	+16.22900391	-2.04785156	-2.92675781	-128.14453125	+18.61083984	+28.23486328	+4604	+14.52392578	-4.02539063	-3.81005859	+31.13525391	-2.06542969	-27.83935547	+3412
+1458241374.74650000	+16.77832031	-1.39306641	-3.94189453	+50.03173828	-20.43457031	-42.29736328	+4436	+16.21582031	-2.01269531	-2.82128906	-128.14453125	+19.05029297	+28.12500000	+4632	+14.52832031	-3.95947266	-3.70898438	+31.39892578	-2.46093750	-27.55371094	+3440
+1458241374.75490000	+16.78271484	-1.34033203	-3.83203125	+50.09765625	-21.00585938	-42.05566406	+4476	+16.20703125	-1.98193359	-2.73779297	-128.18847656	+19.40185547	+27.94921875	+4648	+14.54589844	-3.87597656	-3.58154297	+31.75048828	-3.05419922	-27.37792969	+3476
+1458241374.76320000	+16.78710938	-1.29199219	-3.73095703	+50.14160156	-21.48925781	-41.81396484	+4496	+16.19824219	-1.95996094	-2.66308594	-128.25439453	+19.66552734	+27.77343750	+4656	+14.56347656	-3.78808594	-3.44531250	+32.16796875	-3.66943359	-27.24609375	+3512
+1458241374.77150010	+16.78710938	-1.24804688	-3.63867188	+50.18554688	-21.95068359	-41.52832031	+4508	+16.18505859	-1.94677734	-2.58398438	-128.32031250	+19.95117188	+27.61962891	+4660	+14.57666016	-3.70019531	-3.31347656	+32.60742188	-4.30664063	-27.13623047	+3544
+1458241374.77990010	+16.78271484	-1.20410156	-3.55517578	+50.20751953	-22.39013672	-41.22070313	+4508	+16.17187500	-1.92919922	-2.50927734	-128.38623047	+20.28076172	+27.48779297	+4656	+14.58544922	-3.61230469	-3.19921875	+33.04687500	-4.81201172	-27.00439453	+3572
+1458241374.78819990	+16.77832031	-1.16015625	-3.46289063	+50.27343750	-22.82958984	-41.04492188	+4504	+16.15869141	-1.90722656	-2.43017578	-128.36425781	+20.58837891	+27.42187500	+4652	+14.59423828	-3.54199219	-3.08935547	+33.39843750	-5.29541016	-26.91650391	+3596
+1458241374.79650000	+16.76953125	-1.12060547	-3.36621094	+50.36132813	-23.24707031	-40.93505859	+4496	+16.14990234	-1.88085938	-2.34228516	-128.32031250	+20.91796875	+27.37792969	+4652	+14.59423828	-3.50244141	-2.99267578	+33.57421875	-5.66894531	-26.82861328	+3616
+1458241374.80489990	+16.75195313	-1.08544922	-3.26953125	+50.44921875	-23.59863281	-40.86914063	+4492	+16.13232422	-1.85449219	-2.23681641	-128.25439453	+21.31347656	+27.42187500	+4656	+14.57666016	-3.48046875	-2.93994141	+33.59619141	-5.77880859	-26.60888672	+3620
+1458241374.81320000	+16.72998047	-1.05029297	-3.16406250	+50.55908203	-23.99414063	-40.89111328	+4500	+16.11474609	-1.81494141	-2.12695313	-128.07861328	+21.70898438	+27.48779297	+4668	+14.55908203	-3.47607422	-2.89599609	+33.55224609	-5.84472656	-26.38916016	+3624
+1458241374.82570000	+16.69482422	-1.00634766	-2.99707031	+50.77880859	-24.56542969	-41.06689453	+4528	+16.09277344	-1.74023438	-1.95117188	-127.70507813	+22.34619141	+27.72949219	+4700	+14.52392578	-3.49365234	-2.84765625	+33.26660156	-5.82275391	-26.05957031	+3628
+1458241374.83400010	+16.67285156	-0.97558594	-2.88281250	+50.91064453	-24.91699219	-41.24267578	+4560	+16.07519531	-1.70068359	-1.83251953	-127.48535156	+22.71972656	+27.90527344	+4728	+14.50634766	-3.51123047	-2.81689453	+33.06884766	-5.82275391	-25.86181641	+3632
+1458241374.83820010	+16.66406250	-0.96240234	-2.83007813	+50.97656250	-25.07080078	-41.30859375	+4580	+16.07080078	-1.68310547	-1.78417969	-127.39746094	+22.89550781	+27.97119141	+4740	+14.49316406	-3.52001953	-2.80371094	+32.95898438	-5.82275391	-25.75195313	+3636
+1458241374.84649990	+16.63769531	-0.93603516	-2.72460938	+51.06445313	-25.40039063	-41.41845703	+4620	+16.05322266	-1.63916016	-1.67871094	-127.19970703	+23.22509766	+28.10302734	+4768	+14.47119141	-3.51562500	-2.76855469	+32.87109375	-5.84472656	-25.55419922	+3636
+1458241374.85480000	+16.62451172	-0.90527344	-2.62792969	+51.17431641	-25.75195313	-41.46240234	+4664	+16.04003906	-1.59960938	-1.59082031	-127.02392578	+23.53271484	+28.21289063	+4792	+14.46240234	-3.50244141	-2.70703125	+32.89306641	-6.08642578	-25.44433594	+3644
+1458241374.86319990	+16.61132813	-0.87890625	-2.54003906	+51.21826172	-26.10351563	-41.48437500	+4700	+16.03125000	-1.58642578	-1.51611328	-127.02392578	+23.77441406	+28.25683594	+4812	+14.45800781	-3.47167969	-2.63232422	+32.98095703	-6.41601563	-25.40039063	+3656
+1458241374.87150000	+16.60253906	-0.85253906	-2.47851563	+51.19628906	-26.36718750	-41.30859375	+4732	+16.01806641	-1.57324219	-1.46337891	-127.06787109	+23.92822266	+28.14697266	+4820	+14.45800781	-3.41894531	-2.54443359	+33.24462891	-6.83349609	-25.35644531	+3676
+1458241374.87980010	+16.59375000	-0.82177734	-2.43017578	+51.15234375	-26.63085938	-41.04492188	+4756	+16.00488281	-1.56445313	-1.42382813	-127.15576172	+24.10400391	+27.99316406	+4824	+14.46240234	-3.34863281	-2.43896484	+33.59619141	-7.36083984	-25.31250000	+3696
+1458241374.88820000	+16.58496094	-0.79980469	-2.37744141	+51.10839844	-26.91650391	-40.78125000	+4768	+15.99169922	-1.56445313	-1.37988281	-127.28759766	+24.27978516	+27.86132813	+4820	+14.46240234	-3.28271484	-2.33789063	+33.96972656	-7.84423828	-25.29052734	+3720
+1458241374.89650010	+16.58056641	-0.78222656	-2.33349609	+50.99853516	-27.20214844	-40.47363281	+4768	+15.98730469	-1.56445313	-1.34912109	-127.41943359	+24.41162109	+27.64160156	+4812	+14.46679688	-3.22119141	-2.23242188	+34.32128906	-8.37158203	-25.31250000	+3740
+1458241374.90479990	+16.57177734	-0.76464844	-2.29394531	+50.93261719	-27.39990234	-40.18798828	+4760	+15.97412109	-1.56884766	-1.31396484	-127.55126953	+24.54345703	+27.46582031	+4800	+14.46679688	-3.17285156	-2.15332031	+34.58496094	-8.70117188	-25.24658203	+3752
+1458241374.91310000	+16.56298828	-0.74707031	-2.25439453	+50.88867188	-27.64160156	-39.96826172	+4752	+15.96093750	-1.55566406	-1.27001953	-127.57324219	+24.71923828	+27.33398438	+4792	+14.46240234	-3.12890625	-2.09619141	+34.80468750	-8.94287109	-25.11474609	+3760
+1458241374.91730000	+16.55419922	-0.73828125	-2.22363281	+50.86669922	-27.79541016	-39.92431641	+4744	+15.95214844	-1.54687500	-1.23925781	-127.57324219	+24.82910156	+27.33398438	+4788	+14.45361328	-3.11572266	-2.06982422	+34.82666016	-9.03076172	-25.07080078	+3760
+1458241374.92560010	+16.54541016	-0.72949219	-2.15771484	+50.88867188	-28.08105469	-39.94628906	+4736	+15.94335938	-1.52929688	-1.17773438	-127.50732422	+25.04882813	+27.35595703	+4788	+14.44482422	-3.12011719	-2.03466797	+34.73876953	-9.11865234	-24.96093750	+3756
+1458241374.93400000	+16.53222656	-0.71630859	-2.09179688	+50.91064453	-28.30078125	-40.01220703	+4732	+15.93896484	-1.51171875	-1.10302734	-127.37548828	+25.29052734	+27.48779297	+4792	+14.43164063	-3.13330078	-2.02148438	+34.58496094	-9.09667969	-24.80712891	+3752
+1458241374.94230010	+16.51904297	-0.70312500	-2.02587891	+50.99853516	-28.52050781	-40.14404297	+4732	+15.92578125	-1.48535156	-1.02392578	-127.22167969	+25.55419922	+27.66357422	+4804	+14.41406250	-3.15087891	-2.02587891	+34.36523438	-8.96484375	-24.60937500	+3752
+1458241374.95059990	+16.50146484	-0.68994141	-1.95556641	+51.08642578	-28.80615234	-40.34179688	+4740	+15.91699219	-1.45019531	-0.94921875	-127.02392578	+25.86181641	+27.86132813	+4820	+14.39648438	-3.17285156	-2.03466797	+34.10156250	-8.85498047	-24.41162109	+3748
+1458241374.95900010	+16.48828125	-0.67675781	-1.88525391	+51.13037109	-29.04785156	-40.53955078	+4752	+15.90820313	-1.42382813	-0.87890625	-126.89208984	+26.12548828	+28.03710938	+4836	+14.37890625	-3.19482422	-2.03906250	+33.88183594	-8.76708984	-24.27978516	+3744
+1458241374.96729990	+16.47949219	-0.66796875	-1.82812500	+51.17431641	-29.26757813	-40.67138672	+4768	+15.89941406	-1.40625000	-0.81738281	-126.82617188	+26.34521484	+28.16894531	+4852	+14.37011719	-3.21240234	-2.03466797	+33.66210938	-8.72314453	-24.14794922	+3744
+1458241374.97560000	+16.47070313	-0.65917969	-1.77978516	+51.15234375	-29.46533203	-40.73730469	+4788	+15.89062500	-1.39306641	-0.76904297	-126.82617188	+26.56494141	+28.16894531	+4864	+14.35693359	-3.21240234	-2.02587891	+33.53027344	-8.72314453	-24.01611328	+3736
+1458241374.97980000	+16.47070313	-0.65039063	-1.75781250	+51.13037109	-29.55322266	-40.73730469	+4796	+15.88623047	-1.38427734	-0.75585938	-126.87011719	+26.63085938	+28.12500000	+4868	+14.35253906	-3.20800781	-2.01708984	+33.50830078	-8.74511719	-23.97216797	+3736
+1458241374.98810010	+16.46191406	-0.64599609	-1.72265625	+51.04248047	-29.75097656	-40.64941406	+4808	+15.87744141	-1.38867188	-0.73388672	-127.02392578	+26.80664063	+27.99316406	+4872	+14.34814453	-3.18164063	-1.98193359	+33.53027344	-8.92089844	-23.90625000	+3736
+1458241374.99640010	+16.46630859	-0.64599609	-1.70068359	+50.88867188	-29.92675781	-40.49560547	+4820	+15.87744141	-1.39746094	-0.72070313	-127.22167969	+26.91650391	+27.79541016	+4872	+14.34814453	-3.14648438	-1.92480469	+33.66210938	-9.20654297	-23.90625000	+3748
+1458241375.00480010	+16.47070313	-0.64160156	-1.67871094	+50.71289063	-30.08056641	-40.27587891	+4824	+15.87304688	-1.41064453	-0.71191406	-127.48535156	+26.98242188	+27.53173828	+4868	+14.35253906	-3.09814453	-1.85888672	+33.85986328	-9.55810547	-23.90625000	+3760
+1458241375.01309990	+16.47070313	-0.63720703	-1.66552734	+50.53710938	-30.23437500	-39.99023438	+4820	+15.86865234	-1.42382813	-0.71191406	-127.74902344	+27.07031250	+27.22412109	+4860	+14.35693359	-3.03662109	-1.78857422	+34.14550781	-9.90966797	-23.90625000	+3776
+1458241375.02140000	+16.47509766	-0.63281250	-1.64794922	+50.36132813	-30.41015625	-39.72656250	+4812	+15.86865234	-1.43701172	-0.70312500	-127.94677734	+27.20214844	+27.00439453	+4848	+14.36132813	-2.98388672	-1.71826172	+34.38720703	-10.30517578	-23.92822266	+3792
+1458241375.02979990	+16.47949219	-0.62841797	-1.62597656	+50.20751953	-30.60791016	-39.52880859	+4800	+15.86865234	-1.45019531	-0.68554688	-128.12255859	+27.33398438	+26.87255859	+4840	+14.36572266	-2.94433594	-1.66552734	+34.54101563	-10.59082031	-23.97216797	+3800
+1458241375.03810000	+16.48388672	-0.61962891	-1.59521484	+50.11962891	-30.78369141	-39.39697266	+4792	+15.86425781	-1.44580078	-0.66357422	-128.16650391	+27.48779297	+26.76269531	+4828	+14.37011719	-2.92675781	-1.62597656	+34.56298828	-10.76660156	-23.95019531	+3804
+1458241375.04640010	+16.47949219	-0.60644531	-1.56445313	+50.07568359	-30.95947266	-39.37500000	+4780	+15.85986328	-1.43701172	-0.62841797	-128.12255859	+27.68554688	+26.76269531	+4820	+14.36572266	-2.92675781	-1.61718750	+34.45312500	-10.81054688	-23.86230469	+3796
+1458241375.05469990	+16.47509766	-0.59765625	-1.52929688	+50.09765625	-31.11328125	-39.41894531	+4776	+15.85546875	-1.42382813	-0.58447266	-128.03466797	+27.92724609	+26.87255859	+4816	+14.36132813	-2.93554688	-1.62158203	+34.29931641	-10.78857422	-23.77441406	+3792
+1458241375.06310010	+16.46630859	-0.58886719	-1.48535156	+50.11962891	-31.28906250	-39.59472656	+4776	+15.85546875	-1.40185547	-0.53173828	-127.85888672	+28.19091797	+27.02636719	+4820	+14.35693359	-2.95751953	-1.62597656	+34.01367188	-10.72265625	-23.68652344	+3788
+1458241375.07139990	+16.46191406	-0.58447266	-1.45019531	+50.14160156	-31.42089844	-39.77050781	+4780	+15.85107422	-1.38427734	-0.48779297	-127.68310547	+28.41064453	+27.15820313	+4828	+14.35253906	-2.97949219	-1.64355469	+33.77197266	-10.63476563	-23.57666016	+3788
+1458241375.07970000	+16.45751953	-0.57568359	-1.41503906	+50.18554688	-31.53076172	-39.92431641	+4792	+15.84667969	-1.35791016	-0.44824219	-127.50732422	+28.63037109	+27.26806641	+4836	+14.34375000	-3.00146484	-1.66113281	+33.53027344	-10.52490234	-23.46679688	+3788
+1458241375.08390000	+16.45312500	-0.57568359	-1.39746094	+50.18554688	-31.59667969	-39.99023438	+4800	+15.84228516	-1.34912109	-0.42626953	-127.44140625	+28.74023438	+27.33398438	+4844	+14.33935547	-3.01464844	-1.66992188	+33.42041016	-10.45898438	-23.40087891	+3784
+1458241375.09220000	+16.44873047	-0.57128906	-1.36230469	+50.20751953	-31.72851563	-40.16601563	+4816	+15.84228516	-1.34033203	-0.39550781	-127.35351563	+28.93798828	+27.42187500	+4852	+14.33496094	-3.02783203	-1.68310547	+33.22265625	-10.41503906	-23.33496094	+3780
+1458241375.10470010	+16.45312500	-0.57128906	-1.31835938	+50.20751953	-31.92626953	-40.36376953	+4844	+15.84228516	-1.33593750	-0.36474609	-127.35351563	+29.13574219	+27.42187500	+4864	+14.33056641	-3.03662109	-1.68310547	+32.98095703	-10.43701172	-23.24707031	+3768
+1458241375.11310010	+16.45312500	-0.57128906	-1.29199219	+50.16357422	-32.08007813	-40.45166016	+4864	+15.84228516	-1.34033203	-0.36035156	-127.46337891	+29.22363281	+27.33398438	+4872	+14.33496094	-3.02783203	-1.66992188	+32.95898438	-10.52490234	-23.20312500	+3760
+1458241375.12140010	+16.45751953	-0.57128906	-1.27001953	+50.11962891	-32.23388672	-40.49560547	+4880	+15.84667969	-1.35351563	-0.36035156	-127.59521484	+29.31152344	+27.26806641	+4876	+14.33935547	-3.00146484	-1.64355469	+33.00292969	-10.72265625	-23.24707031	+3764
+1458241375.12969990	+16.46630859	-0.57568359	-1.24365234	+50.05371094	-32.38769531	-40.51757813	+4888	+15.85107422	-1.36669922	-0.35595703	-127.72705078	+29.37744141	+27.20214844	+4876	+14.34814453	-2.96630859	-1.59082031	+33.15673828	-11.05224609	-23.35693359	+3772
+1458241375.14220000	+16.47949219	-0.58007813	-1.21728516	+49.98779297	-32.62939453	-40.53955078	+4896	+15.85986328	-1.39306641	-0.35595703	-127.94677734	+29.48730469	+27.11425781	+4876	+14.36572266	-2.89599609	-1.50292969	+33.48632813	-11.60156250	-23.57666016	+3796
+1458241375.14640000	+16.47949219	-0.58007813	-1.20849609	+49.94384766	-32.69531250	-40.53955078	+4896	+15.86425781	-1.39746094	-0.35156250	-127.99072266	+29.50927734	+27.11425781	+4876	+14.37011719	-2.87402344	-1.47656250	+33.57421875	-11.79931641	-23.66455078	+3804
+1458241375.15470000	+16.48828125	-0.58007813	-1.18652344	+49.92187500	-32.87109375	-40.56152344	+4892	+15.86865234	-1.40625000	-0.33837891	-128.03466797	+29.61914063	+27.15820313	+4872	+14.37890625	-2.83886719	-1.42382813	+33.75000000	-12.10693359	-23.81835938	+3816
+1458241375.16300010	+16.49707031	-0.58007813	-1.16015625	+49.92187500	-33.02490234	-40.67138672	+4884	+15.87304688	-1.40625000	-0.31640625	-127.99072266	+29.75097656	+27.26806641	+4872	+14.38330078	-2.82568359	-1.39306641	+33.75000000	-12.30468750	-23.92822266	+3820
+1458241375.17140010	+16.50146484	-0.57568359	-1.13818359	+49.94384766	-33.15673828	-40.80322266	+4880	+15.87744141	-1.40185547	-0.28564453	-127.90283203	+29.86083984	+27.37792969	+4872	+14.38769531	-2.83447266	-1.38427734	+33.64013672	-12.34863281	-23.95019531	+3820
+1458241375.17969990	+16.50146484	-0.57128906	-1.11181641	+49.98779297	-33.26660156	-40.97900391	+4880	+15.88183594	-1.38867188	-0.25488281	-127.74902344	+30.01464844	+27.53173828	+4880	+14.38769531	-2.84765625	-1.39306641	+33.48632813	-12.30468750	-23.92822266	+3824
+1458241375.18800000	+16.50146484	-0.57128906	-1.08544922	+50.07568359	-33.37646484	-41.19873047	+4880	+15.88183594	-1.37109375	-0.21093750	-127.55126953	+30.16845703	+27.72949219	+4892	+14.38330078	-2.86962891	-1.40625000	+33.28857422	-12.21679688	-23.88427734	+3828
+1458241375.20050000	+16.49707031	-0.56689453	-1.04150391	+50.20751953	-33.50830078	-41.57226563	+4892	+15.88623047	-1.34912109	-0.14941406	-127.26562500	+30.38818359	+27.97119141	+4916	+14.37890625	-2.90917969	-1.43261719	+32.95898438	-12.06298828	-23.81835938	+3832
+1458241375.20880010	+16.49707031	-0.56250000	-1.01953125	+50.31738281	-33.59619141	-41.79199219	+4904	+15.88183594	-1.33593750	-0.10107422	-127.11181641	+30.52001953	+28.08105469	+4932	+14.37451172	-2.93554688	-1.45019531	+32.73925781	-11.93115234	-23.75244141	+3836
+1458241375.21720000	+16.49267578	-0.56250000	-0.99316406	+50.40527344	-33.68408203	-41.98974609	+4920	+15.88183594	-1.32714844	-0.06591797	-127.02392578	+30.60791016	+28.08105469	+4952	+14.37011719	-2.95312500	-1.45898438	+32.58544922	-11.86523438	-23.70849609	+3836
+1458241375.22550010	+16.49267578	-0.55810547	-0.97119141	+50.49316406	-33.79394531	-42.14355469	+4936	+15.88623047	-1.32714844	-0.03515625	-127.02392578	+30.67382813	+28.01513672	+4964	+14.37011719	-2.95751953	-1.45458984	+32.49755859	-11.82128906	-23.68652344	+3832
+1458241375.23379990	+16.49267578	-0.55371094	-0.95800781	+50.53710938	-33.88183594	-42.23144531	+4948	+15.88623047	-1.33593750	-0.02197266	-127.17773438	+30.65185547	+27.81738281	+4972	+14.37011719	-2.95312500	-1.44140625	+32.51953125	-11.86523438	-23.68652344	+3832
+1458241375.24219990	+16.49267578	-0.55371094	-0.94921875	+50.58105469	-33.94775391	-42.25341797	+4964	+15.88623047	-1.34472656	-0.02636719	-127.39746094	+30.60791016	+27.46582031	+4972	+14.37011719	-2.93554688	-1.41503906	+32.62939453	-11.95312500	-23.70849609	+3836
+1458241375.25050000	+16.49267578	-0.54931641	-0.94042969	+50.60302734	-34.03564453	-42.25341797	+4972	+15.89062500	-1.35351563	-0.03955078	-127.63916016	+30.54199219	+27.09228516	+4972	+14.37451172	-2.90917969	-1.38427734	+32.80517578	-12.08496094	-23.75244141	+3844
+1458241375.25880000	+16.49267578	-0.54492188	-0.94042969	+50.62500000	-34.07958984	-42.23144531	+4980	+15.89501953	-1.36230469	-0.04833984	-127.81494141	+30.47607422	+26.76269531	+4964	+14.37890625	-2.86962891	-1.34033203	+33.09082031	-12.26074219	-23.79638672	+3860
+1458241375.26720000	+16.49267578	-0.54052734	-0.93603516	+50.62500000	-34.14550781	-42.18750000	+4988	+15.89062500	-1.36669922	-0.06152344	-128.01269531	+30.43212891	+26.45507813	+4952	+14.38330078	-2.82128906	-1.28320313	+33.44238281	-12.48046875	-23.84033203	+3876
+1458241375.27550010	+16.48828125	-0.53613281	-0.93603516	+50.64697266	-34.23339844	-42.14355469	+4992	+15.88623047	-1.36230469	-0.07470703	-128.14453125	+30.38818359	+26.10351563	+4940	+14.38330078	-2.77734375	-1.23486328	+33.75000000	-12.63427734	-23.84033203	+3888
+1458241375.28379990	+16.48388672	-0.52734375	-0.93603516	+50.69091797	-34.34326172	-42.07763672	+4992	+15.87744141	-1.34912109	-0.07031250	-128.16650391	+30.41015625	+25.92773438	+4928	+14.37890625	-2.75097656	-1.21289063	+33.90380859	-12.63427734	-23.73046875	+3888
+1458241375.29210000	+16.47509766	-0.51855469	-0.93164063	+50.75683594	-34.54101563	-42.03369141	+4992	+15.87304688	-1.33593750	-0.06152344	-128.12255859	+30.47607422	+25.83984375	+4916	+14.37011719	-2.75976563	-1.22167969	+33.83789063	-12.52441406	-23.59863281	+3888
+1458241375.29629990	+16.47070313	-0.50976563	-0.92724609	+50.82275391	-34.65087891	-42.03369141	+4992	+15.86865234	-1.33154297	-0.05273438	-128.07861328	+30.49804688	+25.81787109	+4916	+14.36572266	-2.77294922	-1.23046875	+33.75000000	-12.43652344	-23.53271484	+3888
+1458241375.30460000	+16.45751953	-0.49658203	-0.91845703	+50.99853516	-34.95849609	-42.12158203	+4992	+15.85986328	-1.31396484	-0.03955078	-128.01269531	+30.56396484	+25.75195313	+4912	+14.35693359	-2.79931641	-1.25683594	+33.53027344	-12.23876953	-23.40087891	+3888
+1458241375.30880000	+16.45312500	-0.48779297	-0.91406250	+51.10839844	-35.11230469	-42.18750000	+4992	+15.85107422	-1.30957031	-0.03076172	-127.96875000	+30.60791016	+25.72998047	+4912	+14.35253906	-2.81689453	-1.27441406	+33.42041016	-12.15087891	-23.31298828	+3888
+1458241375.31300000	+16.44433594	-0.47900391	-0.90527344	+51.21826172	-35.28808594	-42.27539063	+4996	+15.84667969	-1.30078125	-0.02197266	-127.92480469	+30.65185547	+25.72998047	+4912	+14.34814453	-2.83007813	-1.29199219	+33.31054688	-12.04101563	-23.24707031	+3888
+1458241375.32130000	+16.42236328	-0.46582031	-0.88330078	+51.56982422	-35.79345703	-42.64892578	+5004	+15.83789063	-1.28759766	-0.00439453	-127.74902344	+30.76171875	+25.79589844	+4920	+14.33935547	-2.85205078	-1.31396484	+33.15673828	-11.93115234	-23.15917969	+3884
+1458241375.32550000	+16.41796875	-0.46142578	-0.87011719	+51.74560547	-36.03515625	-42.82470703	+5008	+15.83349609	-1.28320313	+0.00439453	-127.66113281	+30.80566406	+25.83984375	+4924	+14.33496094	-2.86083984	-1.32275391	+33.09082031	-11.88720703	-23.11523438	+3884
+1458241375.32960010	+16.41357422	-0.45703125	-0.85693359	+51.96533203	-36.34277344	-43.08837891	+5016	+15.83349609	-1.27880859	+0.01318359	-127.59521484	+30.84960938	+25.86181641	+4928	+14.33496094	-2.86962891	-1.33154297	+33.02490234	-11.86523438	-23.09326172	+3880
+1458241375.33800010	+16.40478516	-0.44824219	-0.83496094	+52.33886719	-36.87011719	-43.52783203	+5024	+15.82470703	-1.27441406	+0.02197266	-127.46337891	+30.89355469	+25.88378906	+4936	+14.33056641	-2.87841797	-1.34033203	+32.95898438	-11.82128906	-23.07128906	+3868
+1458241375.34209990	+16.40039063	-0.44384766	-0.83056641	+52.51464844	-37.17773438	-43.72558594	+5032	+15.82470703	-1.27441406	+0.02197266	-127.41943359	+30.91552734	+25.90576172	+4940	+14.32617188	-2.87841797	-1.34472656	+32.93701172	-11.82128906	-23.07128906	+3864
+1458241375.35050010	+16.39599609	-0.43505859	-0.82617188	+52.80029297	-37.72705078	-43.98925781	+5036	+15.81591797	-1.27441406	+0.02636719	-127.26562500	+30.98144531	+25.97167969	+4948	+14.32617188	-2.87841797	-1.34912109	+32.93701172	-11.86523438	-23.07128906	+3852
+1458241375.35460000	+16.39599609	-0.43066406	-0.82617188	+52.93212891	-38.03466797	-44.14306641	+5032	+15.81591797	-1.27880859	+0.02636719	-127.22167969	+31.00341797	+26.01562500	+4952	+14.32617188	-2.87841797	-1.34472656	+32.95898438	-11.90917969	-23.09326172	+3844
+1458241375.35879990	+16.39599609	-0.43066406	-0.82617188	+53.06396484	-38.32031250	-44.27490234	+5032	+15.81591797	-1.27880859	+0.03076172	-127.15576172	+31.02539063	+26.03759766	+4956	+14.32177734	-2.86962891	-1.34472656	+32.98095703	-11.97509766	-23.11523438	+3840
+1458241375.36710000	+16.39599609	-0.43066406	-0.83496094	+53.21777344	-38.84765625	-44.45068359	+5020	+15.81152344	-1.29199219	+0.02636719	-127.04589844	+31.04736328	+26.12548828	+4960	+14.32177734	-2.84765625	-1.32714844	+33.13476563	-12.23876953	-23.22509766	+3836
+1458241375.37130000	+16.39599609	-0.42626953	-0.84375000	+53.28369141	-39.08935547	-44.51660156	+5012	+15.81152344	-1.29638672	+0.02636719	-126.97998047	+31.04736328	+26.16943359	+4960	+14.32177734	-2.82568359	-1.31396484	+33.26660156	-12.45849609	-23.31298828	+3836
+1458241375.37540010	+16.39599609	-0.42187500	-0.85693359	+53.32763672	-39.33105469	-44.53857422	+5008	+15.81152344	-1.30078125	+0.02197266	-126.93603516	+31.04736328	+26.21337891	+4964	+14.31738281	-2.80371094	-1.30078125	+33.39843750	-12.65625000	-23.37890625	+3836
+1458241375.37960000	+16.38720703	-0.42187500	-0.86572266	+53.37158203	-39.57275391	-44.62646484	+4996	+15.80712891	-1.30957031	+0.02197266	-126.84814453	+31.06933594	+26.30126953	+4960	+14.31738281	-2.75097656	-1.27001953	+33.68408203	-13.16162109	-23.57666016	+3844
+1458241375.38380000	+16.38281250	-0.42187500	-0.87011719	+53.39355469	-39.83642578	-44.71435547	+4988	+15.80273438	-1.31835938	+0.01757813	-126.78222656	+31.09130859	+26.38916016	+4960	+14.31298828	-2.72021484	-1.25244141	+33.85986328	-13.49121094	-23.68652344	+3848
+1458241375.39210010	+16.37841797	-0.42626953	-0.86572266	+53.48144531	-40.38574219	-45.00000000	+4964	+15.79833984	-1.33593750	+0.02197266	-126.56250000	+31.15722656	+26.65283203	+4952	+14.30859375	-2.67626953	-1.22607422	+34.05761719	-13.99658203	-23.86230469	+3848
+1458241375.39630010	+16.37841797	-0.43066406	-0.86572266	+53.54736328	-40.62744141	-45.15380859	+4952	+15.79833984	-1.34472656	+0.02636719	-126.45263672	+31.17919922	+26.80664063	+4948	+14.30419922	-2.67626953	-1.22607422	+34.01367188	-14.15039063	-23.88427734	+3844
+1458241375.40039990	+16.37402344	-0.43505859	-0.86132813	+53.61328125	-40.86914063	-45.35156250	+4944	+15.79394531	-1.35351563	+0.03076172	-126.34277344	+31.22314453	+26.96044922	+4940	+14.30419922	-2.68066406	-1.23486328	+33.94775391	-14.21630859	-23.88427734	+3840
+1458241375.40459990	+16.36523438	-0.43945313	-0.85253906	+53.67919922	-41.11083984	-45.57128906	+4940	+15.78955078	-1.35791016	+0.03955078	-126.16699219	+31.26708984	+27.18017578	+4936	+14.29541016	-2.68505859	-1.24804688	+33.83789063	-14.23828125	-23.84033203	+3840
+1458241375.40879990	+16.35644531	-0.44384766	-0.84375000	+53.76708984	-41.35253906	-45.79101563	+4932	+15.78515625	-1.36230469	+0.04833984	-125.99121094	+31.31103516	+27.37792969	+4932	+14.29101563	-2.69824219	-1.26123047	+33.68408203	-14.23828125	-23.79638672	+3840
+1458241375.41290000	+16.35205078	-0.44384766	-0.83056641	+53.85498047	-41.61621094	-46.03271484	+4932	+15.78076172	-1.36230469	+0.06152344	-125.81542969	+31.37695313	+27.59765625	+4928	+14.28662109	-2.71582031	-1.28320313	+33.50830078	-14.23828125	-23.75244141	+3840
+1458241375.41710000	+16.34765625	-0.45263672	-0.81298828	+53.94287109	-41.87988281	-46.31835938	+4928	+15.77636719	-1.36230469	+0.08349609	-125.57373047	+31.46484375	+27.88330078	+4924	+14.28222656	-2.72900391	-1.30517578	+33.35449219	-14.21630859	-23.68652344	+3840
+1458241375.42540000	+16.33886719	-0.46582031	-0.77343750	+54.20654297	-42.45117188	-47.02148438	+4932	+15.77197266	-1.35791016	+0.12304688	-125.11230469	+31.59667969	+28.47656250	+4920	+14.26464844	-2.77294922	-1.35351563	+32.91503906	-14.12841797	-23.57666016	+3840
+1458241375.42960000	+16.33447266	-0.47021484	-0.75146484	+54.33837891	-42.71484375	-47.32910156	+4936	+15.76757813	-1.35791016	+0.14941406	-124.80468750	+31.66259766	+28.82812500	+4924	+14.26025391	-2.79492188	-1.37548828	+32.71728516	-14.10644531	-23.51074219	+3840
+1458241375.43380000	+16.33007813	-0.47460938	-0.72949219	+54.47021484	-42.97851563	-47.63671875	+4944	+15.76757813	-1.35351563	+0.17138672	-124.51904297	+31.70654297	+29.15771484	+4924	+14.25585938	-2.81250000	-1.39306641	+32.54150391	-14.06250000	-23.46679688	+3836
+1458241375.43790010	+16.32568359	-0.47900391	-0.71630859	+54.60205078	-43.22021484	-47.92236328	+4948	+15.76318359	-1.34912109	+0.19335938	-124.25537109	+31.72851563	+29.44335938	+4924	+14.24707031	-2.83007813	-1.41503906	+32.36572266	-14.04052734	-23.40087891	+3836
+1458241375.44210000	+16.31689453	-0.47900391	-0.70312500	+54.71191406	-43.41796875	-48.16406250	+4952	+15.75878906	-1.34472656	+0.21093750	-123.90380859	+31.75048828	+29.79492188	+4928	+14.24267578	-2.84326172	-1.43701172	+32.18994141	-14.01855469	-23.33496094	+3832
+1458241375.44619990	+16.30810547	-0.48339844	-0.68994141	+54.79980469	-43.65966797	-48.38378906	+4956	+15.75000000	-1.34472656	+0.22851563	-123.59619141	+31.77246094	+30.12451172	+4932	+14.23388672	-2.85205078	-1.45898438	+32.05810547	-13.99658203	-23.26904297	+3828
+1458241375.45040010	+16.30810547	-0.48779297	-0.67675781	+54.88769531	-43.90136719	-48.60351563	+4964	+15.75000000	-1.34912109	+0.24609375	-123.31054688	+31.75048828	+30.43212891	+4936	+14.22949219	-2.86083984	-1.47216797	+31.94824219	-14.04052734	-23.24707031	+3820
+1458241375.45460010	+16.30371094	-0.48779297	-0.66796875	+54.95361328	-44.12109375	-48.77929688	+4964	+15.75000000	-1.34472656	+0.26806641	-122.93701172	+31.72851563	+30.80566406	+4936	+14.22509766	-2.86523438	-1.48095703	+31.88232422	-14.08447266	-23.20312500	+3808
+1458241375.45869990	+16.30371094	-0.49218750	-0.66357422	+55.01953125	-44.34082031	-48.91113281	+4968	+15.75000000	-1.34912109	+0.28125000	-122.62939453	+31.68457031	+31.11328125	+4940	+14.22070313	-2.86083984	-1.48974609	+31.83837891	-14.15039063	-23.18115234	+3800
+1458241375.46289990	+16.29931641	-0.49218750	-0.65478516	+55.06347656	-44.53857422	-49.04296875	+4968	+15.75000000	-1.35351563	+0.29003906	-122.34375000	+31.59667969	+31.37695313	+4940	+14.21630859	-2.85644531	-1.48974609	+31.83837891	-14.28222656	-23.18115234	+3788
+1458241375.47120000	+16.29492188	-0.49218750	-0.66796875	+54.99755859	-44.82421875	-48.99902344	+4968	+15.75000000	-1.36669922	+0.28564453	-121.75048828	+31.33300781	+31.83837891	+4940	+14.21191406	-2.83886719	-1.48095703	+31.92626953	-14.54589844	-23.18115234	+3772
+1458241375.47540000	+16.29492188	-0.49218750	-0.67675781	+54.95361328	-44.97802734	-48.95507813	+4964	+15.75000000	-1.37988281	+0.28125000	-121.53076172	+31.17919922	+32.03613281	+4940	+14.21191406	-2.82128906	-1.47216797	+32.01416016	-14.69970703	-23.20312500	+3764
+1458241375.47960000	+16.29052734	-0.49218750	-0.68115234	+54.90966797	-45.10986328	-48.88916016	+4960	+15.75000000	-1.38427734	+0.27246094	-121.20117188	+31.02539063	+32.21191406	+4940	+14.20751953	-2.79931641	-1.45898438	+32.12402344	-14.85351563	-23.20312500	+3760
+1458241375.48790000	+16.28613281	-0.50097656	-0.69873047	+54.77783203	-45.39550781	-48.77929688	+4952	+15.75439453	-1.41064453	+0.25927734	-120.60791016	+30.67382813	+32.60742188	+4940	+14.20751953	-2.76416016	-1.43261719	+32.34375000	-15.20507813	-23.22509766	+3752
+1458241375.49210000	+16.28173828	-0.50097656	-0.70312500	+54.73388672	-45.52734375	-48.73535156	+4944	+15.75878906	-1.41943359	+0.25488281	-120.25634766	+30.49804688	+32.78320313	+4936	+14.20751953	-2.74658203	-1.41503906	+32.47558594	-15.40283203	-23.24707031	+3748
+1458241375.49620010	+16.28173828	-0.50537109	-0.70751953	+54.66796875	-45.63720703	-48.66943359	+4936	+15.75878906	-1.43261719	+0.24609375	-119.92675781	+30.30029297	+32.98095703	+4936	+14.20751953	-2.72900391	-1.39746094	+32.56347656	-15.57861328	-23.29101563	+3748
+1458241375.50460000	+16.28173828	-0.50976563	-0.71630859	+54.55810547	-45.83496094	-48.58154297	+4920	+15.75878906	-1.45019531	+0.22851563	-119.22363281	+29.88281250	+33.33251953	+4936	+14.20751953	-2.70263672	-1.37548828	+32.76123047	-15.86425781	-23.31298828	+3740
+1458241375.50869990	+16.27734375	-0.51416016	-0.72509766	+54.49218750	-45.92285156	-48.53759766	+4912	+15.75878906	-1.45898438	+0.21533203	-118.82812500	+29.66308594	+33.48632813	+4940	+14.20312500	-2.69384766	-1.36669922	+32.82714844	-15.99609375	-23.31298828	+3736
+1458241375.51290010	+16.27294922	-0.51855469	-0.72509766	+54.47021484	-46.01074219	-48.53759766	+4904	+15.75878906	-1.46777344	+0.21972656	-118.38867188	+29.46533203	+33.75000000	+4940	+14.20312500	-2.68945313	-1.36230469	+32.84912109	-16.08398438	-23.29101563	+3732
+1458241375.52119990	+16.26855469	-0.52734375	-0.71630859	+54.47021484	-46.23046875	-48.64746094	+4892	+15.76318359	-1.46777344	+0.24169922	-117.31201172	+29.13574219	+34.43115234	+4944	+14.19433594	-2.68945313	-1.35791016	+32.84912109	-16.19384766	-23.26904297	+3716
+1458241375.52539990	+16.26416016	-0.53173828	-0.70751953	+54.51416016	-46.31835938	-48.77929688	+4884	+15.76318359	-1.47216797	+0.25927734	-116.74072266	+28.93798828	+34.80468750	+4944	+14.18994141	-2.69824219	-1.36230469	+32.78320313	-16.21582031	-23.24707031	+3712
+1458241375.52950000	+16.26416016	-0.53613281	-0.69873047	+54.55810547	-46.40625000	-48.88916016	+4880	+15.76318359	-1.46777344	+0.27685547	-116.14746094	+28.71826172	+35.15625000	+4948	+14.18554688	-2.71142578	-1.37109375	+32.73925781	-16.21582031	-23.22509766	+3712
+1458241375.53370000	+16.26416016	-0.54052734	-0.68994141	+54.60205078	-46.47216797	-49.04296875	+4876	+15.76318359	-1.46337891	+0.29443359	-115.53222656	+28.49853516	+35.48583984	+4952	+14.18115234	-2.72460938	-1.37988281	+32.65136719	-16.21582031	-23.20312500	+3708
+1458241375.53790000	+16.25976563	-0.54931641	-0.68115234	+54.68994141	-46.56005859	-49.19677734	+4872	+15.75878906	-1.45458984	+0.31640625	-114.89501953	+28.27880859	+35.88134766	+4956	+14.17675781	-2.74218750	-1.38867188	+32.54150391	-16.17187500	-23.18115234	+3708
+1458241375.54200010	+16.25976563	-0.55371094	-0.66796875	+54.75585938	-46.62597656	-49.37255859	+4872	+15.75878906	-1.44580078	+0.34277344	-114.23583984	+28.08105469	+36.32080078	+4964	+14.17236328	-2.75537109	-1.40185547	+32.45361328	-16.12792969	-23.13720703	+3704
+1458241375.54620000	+16.25537109	-0.55810547	-0.65478516	+54.84375000	-46.69189453	-49.54833984	+4868	+15.75439453	-1.44140625	+0.36914063	-113.55468750	+27.86132813	+36.73828125	+4976	+14.16357422	-2.77294922	-1.41943359	+32.34375000	-16.06201172	-23.09326172	+3704
+1458241375.55040000	+16.25097656	-0.56250000	-0.64160156	+54.93164063	-46.75781250	-49.76806641	+4872	+15.75439453	-1.43261719	+0.39990234	-112.87353516	+27.61962891	+37.17773438	+4988	+14.15917969	-2.79052734	-1.43261719	+32.23388672	-15.99609375	-23.04931641	+3704
+1458241375.55870010	+16.24218750	-0.57128906	-0.61083984	+55.12939453	-46.86767578	-50.18554688	+4876	+15.75878906	-1.41503906	+0.45703125	-111.53320313	+27.11425781	+37.99072266	+5012	+14.15039063	-2.82568359	-1.46337891	+32.01416016	-15.88623047	-22.98339844	+3700
+1458241375.56290010	+16.24218750	-0.57568359	-0.59765625	+55.23925781	-46.91162109	-50.40527344	+4876	+15.76318359	-1.41064453	+0.47900391	-110.89599609	+26.82861328	+38.36425781	+5024	+14.14160156	-2.84326172	-1.47656250	+31.90429688	-15.82031250	-22.93945313	+3696
+1458241375.56699990	+16.23779297	-0.58007813	-0.58886719	+55.30517578	-46.93359375	-50.58105469	+4880	+15.76318359	-1.40625000	+0.49218750	-110.34667969	+26.52099609	+38.62792969	+5032	+14.13720703	-2.86083984	-1.48974609	+31.81640625	-15.77636719	-22.91748047	+3696
+1458241375.57540010	+16.23339844	-0.58886719	-0.57128906	+55.41503906	-46.95556641	-50.86669922	+4888	+15.76318359	-1.39746094	+0.51855469	-109.24804688	+25.90576172	+39.13330078	+5052	+14.12841797	-2.88281250	-1.51171875	+31.70654297	-15.68847656	-22.85156250	+3688
+1458241375.57950000	+16.22900391	-0.59326172	-0.56250000	+55.43701172	-46.93359375	-50.97656250	+4892	+15.76757813	-1.39746094	+0.52734375	-108.72070313	+25.59814453	+39.35302734	+5060	+14.12402344	-2.89160156	-1.52050781	+31.66259766	-15.66650391	-22.82958984	+3680
+1458241375.58369990	+16.22460938	-0.59326172	-0.56250000	+55.45898438	-46.93359375	-51.06445313	+4896	+15.76757813	-1.40625000	+0.53613281	-108.25927734	+25.31250000	+39.57275391	+5068	+14.11962891	-2.89599609	-1.52490234	+31.66259766	-15.66650391	-22.80761719	+3676
+1458241375.58789990	+16.22021484	-0.59765625	-0.55810547	+55.45898438	-46.91162109	-51.13037109	+4900	+15.77197266	-1.41064453	+0.54052734	-107.81982422	+24.98291016	+39.77050781	+5072	+14.11523438	-2.89599609	-1.52490234	+31.68457031	-15.68847656	-22.78564453	+3668
+1458241375.59200000	+16.22021484	-0.60205078	-0.55810547	+55.41503906	-46.86767578	-51.17431641	+4900	+15.77636719	-1.42382813	+0.53613281	-107.42431641	+24.65332031	+39.83642578	+5080	+14.11523438	-2.89160156	-1.52490234	+31.75048828	-15.73242188	-22.78564453	+3660
+1458241375.60030010	+16.21582031	-0.60644531	-0.56689453	+55.34912109	-46.73583984	-51.17431641	+4904	+15.78515625	-1.44140625	+0.51855469	-106.69921875	+23.95019531	+39.92431641	+5088	+14.11083984	-2.87841797	-1.50732422	+31.90429688	-15.86425781	-22.80761719	+3652
+1458241375.60450010	+16.21582031	-0.61083984	-0.57128906	+55.28320313	-46.66992188	-51.15234375	+4908	+15.78955078	-1.45019531	+0.51416016	-106.32568359	+23.59863281	+39.99023438	+5092	+14.11083984	-2.86962891	-1.49853516	+32.03613281	-15.93017578	-22.80761719	+3648
+1458241375.60870000	+16.21582031	-0.61083984	-0.57568359	+55.23925781	-46.60400391	-51.13037109	+4908	+15.78955078	-1.46337891	+0.50537109	-105.97412109	+23.24707031	+40.05615234	+5096	+14.11083984	-2.85644531	-1.48535156	+32.16796875	-16.01806641	-22.80761719	+3644
+1458241375.61279990	+16.21582031	-0.61523438	-0.58447266	+55.17333984	-46.51611328	-51.10839844	+4908	+15.79394531	-1.48095703	+0.50097656	-105.60058594	+22.89550781	+40.14404297	+5100	+14.10644531	-2.83886719	-1.47216797	+32.29980469	-16.10595703	-22.82958984	+3644
+1458241375.62120010	+16.21142578	-0.61523438	-0.59765625	+55.06347656	-46.31835938	-51.06445313	+4908	+15.80273438	-1.49853516	+0.50097656	-104.76562500	+22.19238281	+40.36376953	+5108	+14.10205078	-2.80371094	-1.44140625	+32.62939453	-16.32568359	-22.87353516	+3640
+1458241375.62529990	+16.21142578	-0.61962891	-0.60205078	+55.01953125	-46.23046875	-51.06445313	+4908	+15.80712891	-1.50732422	+0.49658203	-104.34814453	+21.77490234	+40.42968750	+5116	+14.10205078	-2.79052734	-1.42382813	+32.76123047	-16.41357422	-22.87353516	+3636
+1458241375.62949990	+16.21142578	-0.61962891	-0.61083984	+54.95361328	-46.07666016	-51.06445313	+4904	+15.81152344	-1.51171875	+0.49658203	-103.86474609	+21.37939453	+40.60546875	+5120	+14.10205078	-2.77734375	-1.41064453	+32.91503906	-16.50146484	-22.89550781	+3636
+1458241375.63369990	+16.21582031	-0.61962891	-0.61962891	+54.90966797	-45.90087891	-51.08642578	+4904	+15.81591797	-1.51611328	+0.50097656	-103.33740234	+20.96191406	+40.73730469	+5124	+14.09765625	-2.77294922	-1.40185547	+33.00292969	-16.54541016	-22.91748047	+3632
+1458241375.63780000	+16.21582031	-0.62402344	-0.62402344	+54.86572266	-45.72509766	-51.10839844	+4900	+15.82031250	-1.52050781	+0.50097656	-102.83203125	+20.50048828	+40.89111328	+5128	+14.09765625	-2.76855469	-1.39746094	+33.06884766	-16.56738281	-22.89550781	+3624
+1458241375.64619990	+16.21142578	-0.62402344	-0.63720703	+54.75585938	-45.10986328	-51.35009766	+4896	+15.82470703	-1.50732422	+0.53613281	-101.49169922	+19.62158203	+41.48437500	+5148	+14.08447266	-2.77734375	-1.40625000	+33.06884766	-16.50146484	-22.85156250	+3612
+1458241375.65030000	+16.21142578	-0.62402344	-0.63281250	+54.77783203	-44.84619141	-51.52587891	+4892	+15.82910156	-1.50292969	+0.54931641	-100.85449219	+19.11621094	+41.72607422	+5156	+14.08007813	-2.78613281	-1.41064453	+33.02490234	-16.43554688	-22.80761719	+3608
+1458241375.65450000	+16.21142578	-0.62402344	-0.62841797	+54.79980469	-44.40673828	-51.85546875	+4888	+15.83349609	-1.48535156	+0.58007813	-100.01953125	+18.63281250	+42.16552734	+5168	+14.07568359	-2.79492188	-1.41943359	+32.98095703	-16.39160156	-22.78564453	+3600
+1458241375.65870000	+16.20703125	-0.62402344	-0.61523438	+54.84375000	-44.05517578	-52.16308594	+4888	+15.84228516	-1.47656250	+0.60644531	-99.25048828	+18.08349609	+42.56103516	+5176	+14.07128906	-2.81250000	-1.43261719	+32.89306641	-16.30371094	-22.74169922	+3600
+1458241375.66280010	+16.20703125	-0.62402344	-0.59765625	+54.90966797	-43.76953125	-52.49267578	+4892	+15.85107422	-1.46777344	+0.62402344	-98.50341797	+17.49023438	+42.84667969	+5184	+14.06250000	-2.83007813	-1.44580078	+32.80517578	-16.21582031	-22.69775391	+3596
+1458241375.66700010	+16.20703125	-0.62402344	-0.58007813	+54.95361328	-43.39599609	-52.82226563	+4896	+15.85546875	-1.44580078	+0.65039063	-97.58056641	+16.89697266	+43.28613281	+5196	+14.05810547	-2.84765625	-1.45898438	+32.71728516	-16.12792969	-22.65380859	+3596
+1458241375.67109990	+16.20263672	-0.62402344	-0.56250000	+54.97558594	-43.11035156	-53.06396484	+4900	+15.85986328	-1.43701172	+0.67675781	-96.70166016	+16.28173828	+43.70361328	+5204	+14.05371094	-2.86523438	-1.47216797	+32.60742188	-16.01806641	-22.60986328	+3592
+1458241375.67529990	+16.20263672	-0.62402344	-0.54492188	+54.97558594	-42.86865234	-53.28369141	+4908	+15.86865234	-1.42822266	+0.69433594	-95.86669922	+15.60058594	+44.03320313	+5212	+14.04931641	-2.88281250	-1.48974609	+32.51953125	-15.90820313	-22.54394531	+3592
+1458241375.67950010	+16.19824219	-0.62402344	-0.53173828	+54.90966797	-42.60498047	-53.37158203	+4916	+15.87304688	-1.40625000	+0.72509766	-94.83398438	+14.91943359	+44.58251953	+5228	+14.04052734	-2.90478516	-1.50292969	+32.40966797	-15.82031250	-22.50000000	+3588
+1458241375.68359990	+16.19384766	-0.62402344	-0.52734375	+54.75585938	-42.31933594	-53.41552734	+4920	+15.87744141	-1.40185547	+0.76025391	-93.88916016	+14.19433594	+45.06591797	+5240	+14.03613281	-2.92236328	-1.52050781	+32.32177734	-15.71044922	-22.43408203	+3588
+1458241375.68779990	+16.19384766	-0.62841797	-0.50976563	+54.64599609	-42.12158203	-53.48144531	+4932	+15.89062500	-1.40185547	+0.77343750	-93.01025391	+13.42529297	+45.41748047	+5248	+14.02734375	-2.93994141	-1.53369141	+32.23388672	-15.60058594	-22.39013672	+3584
+1458241375.69610000	+16.19384766	-0.64160156	-0.50537109	+54.14062500	-41.59423828	-53.21777344	+4944	+15.91259766	-1.38427734	+0.81738281	-90.96679688	+11.79931641	+46.25244141	+5268	+14.01855469	-2.96630859	-1.55566406	+32.14599609	-15.44677734	-22.30224609	+3576
+1458241375.70030000	+16.19824219	-0.64599609	-0.50097656	+53.85498047	-41.35253906	-53.04199219	+4948	+15.92578125	-1.38427734	+0.82617188	-90.02197266	+10.94238281	+46.51611328	+5276	+14.01416016	-2.97509766	-1.56005859	+32.12402344	-15.40283203	-22.28027344	+3572
+1458241375.70450000	+16.19824219	-0.65478516	-0.50537109	+53.45947266	-41.04492188	-52.71240234	+4956	+15.93017578	-1.37548828	+0.83935547	-88.92333984	+10.04150391	+46.88964844	+5284	+14.00976563	-2.98388672	-1.56445313	+32.16796875	-15.38085938	-22.25830078	+3568
+1458241375.71280000	+16.20263672	-0.67236328	-0.53173828	+52.51464844	-40.47363281	-51.85546875	+4964	+15.94775391	-1.37109375	+0.84814453	-86.83593750	+8.21777344	+47.41699219	+5300	+14.00097656	-2.97509766	-1.56005859	+32.34375000	-15.38085938	-22.25830078	+3556
+1458241375.71700000	+16.20263672	-0.68554688	-0.54052734	+51.92138672	-40.12207031	-51.30615234	+4964	+15.95654297	-1.36230469	+0.85693359	-85.69335938	+7.25097656	+47.74658203	+5308	+13.99658203	-2.96630859	-1.55126953	+32.49755859	-15.42480469	-22.28027344	+3556
+1458241375.72530010	+16.21142578	-0.71630859	-0.56250000	+50.80078125	-39.52880859	-50.29541016	+4964	+15.97851563	-1.35791016	+0.86132813	-83.49609375	+5.22949219	+48.16406250	+5324	+13.98779297	-2.93994141	-1.52490234	+32.89306641	-15.57861328	-22.34619141	+3552
+1458241375.72950010	+16.21582031	-0.73388672	-0.57568359	+50.09765625	-39.13330078	-49.61425781	+4960	+15.98730469	-1.34472656	+0.86572266	-82.30957031	+4.19677734	+48.36181641	+5332	+13.98779297	-2.92236328	-1.50292969	+33.15673828	-15.68847656	-22.43408203	+3556
+1458241375.73359990	+16.22021484	-0.74267578	-0.58886719	+49.50439453	-38.78173828	-48.99902344	+4956	+15.99609375	-1.32714844	+0.86132813	-81.07910156	+3.14208984	+48.49365234	+5340	+13.98339844	-2.90917969	-1.48095703	+33.39843750	-15.79833984	-22.52197266	+3560
+1458241375.73779990	+16.22021484	-0.75146484	-0.60205078	+48.95507813	-38.40820313	-48.40576172	+4952	+16.00488281	-1.30957031	+0.85693359	-79.84863281	+2.08740234	+48.55957031	+5348	+13.97900391	-2.89160156	-1.46337891	+33.64013672	-15.86425781	-22.56591797	+3560
+1458241375.74609990	+16.21582031	-0.77343750	-0.61523438	+47.87841797	-37.68310547	-47.37304688	+4936	+16.00927734	-1.26123047	+0.85693359	-77.27783203	-0.13183594	+48.82324219	+5368	+13.96582031	-2.86962891	-1.44140625	+34.07958984	-15.97412109	-22.67578125	+3556
+1458241375.75029990	+16.21142578	-0.78662109	-0.62402344	+47.41699219	-37.30957031	-46.93359375	+4928	+16.01806641	-1.22607422	+0.85693359	-75.95947266	-1.25244141	+48.88916016	+5376	+13.96142578	-2.86962891	-1.43701172	+34.25537109	-15.97412109	-22.71972656	+3552
+1458241375.75440000	+16.21142578	-0.79101563	-0.61523438	+47.08740234	-37.04589844	-46.64794922	+4920	+16.02246094	-1.19970703	+0.86572266	-74.66308594	-2.41699219	+49.02099609	+5384	+13.95263672	-2.86962891	-1.43701172	+34.40917969	-15.95214844	-22.76367188	+3548
+1458241375.76280000	+16.20263672	-0.81298828	-0.60644531	+46.47216797	-36.29882813	-46.18652344	+4908	+16.03125000	-1.10742188	+0.87451172	-71.89453125	-4.72412109	+49.08691406	+5404	+13.93505859	-2.90478516	-1.45019531	+34.49707031	-15.82031250	-22.82958984	+3544
+1458241375.76690010	+16.19824219	-0.81738281	-0.60205078	+46.29638672	-35.96923828	-46.07666016	+4904	+16.02685547	-1.05908203	+0.88330078	-70.51025391	-5.88867188	+49.10888672	+5412	+13.92187500	-2.92236328	-1.46337891	+34.51904297	-15.66650391	-22.80761719	+3544
+1458241375.77110000	+16.19384766	-0.82617188	-0.59326172	+46.12060547	-35.61767578	-45.98876953	+4904	+16.02685547	-1.00634766	+0.87890625	-69.08203125	-7.03125000	+49.04296875	+5420	+13.90429688	-2.95312500	-1.48535156	+34.49707031	-15.49072266	-22.80761719	+3548
+1458241375.77940010	+16.17187500	-0.83496094	-0.59326172	+45.85693359	-34.84863281	-45.85693359	+4908	+16.02246094	-0.90087891	+0.89648438	-66.24755859	-9.33837891	+48.95507813	+5436	+13.87353516	-3.01464844	-1.53808594	+34.45312500	-15.02929688	-22.69775391	+3552
+1458241375.78780010	+16.14990234	-0.85693359	-0.58447266	+45.70312500	-34.12353516	-45.98876953	+4920	+16.01806641	-0.79101563	+0.91406250	-63.34716797	-11.60156250	+48.75732422	+5448	+13.83398438	-3.08496094	-1.58642578	+34.34326172	-14.56787109	-22.67578125	+3556
+1458241375.79189990	+16.14111328	-0.86132813	-0.57568359	+45.74707031	-33.77197266	-46.09863281	+4928	+16.01367188	-0.73388672	+0.91845703	-61.87500000	-12.70019531	+48.55957031	+5448	+13.81640625	-3.12011719	-1.60400391	+34.36523438	-14.30419922	-22.63183594	+3556
+1458241375.80029990	+16.11914063	-0.88330078	-0.58886719	+45.68115234	-32.93701172	-46.23046875	+4948	+16.00048828	-0.63281250	+0.91845703	-58.95263672	-14.80957031	+48.01025391	+5448	+13.77685547	-3.18164063	-1.63916016	+34.36523438	-13.82080078	-22.58789063	+3552
+1458241375.80859990	+16.09277344	-0.89648438	-0.61523438	+45.76904297	-32.14599609	-46.38427734	+4968	+15.97412109	-0.52734375	+0.89648438	-55.83251953	-16.72119141	+47.15332031	+5448	+13.74169922	-3.22119141	-1.66992188	+34.60693359	-13.31542969	-22.45605469	+3540
+1458241375.81279990	+16.07958984	-0.90087891	-0.63720703	+45.74707031	-31.70654297	-46.38427734	+4980	+15.96533203	-0.47900391	+0.89208984	-54.31640625	-17.66601563	+46.73583984	+5444	+13.71972656	-3.23876953	-1.66992188	+34.76074219	-13.16162109	-22.47802734	+3532
+1458241375.82110000	+16.05761719	-0.90966797	-0.66796875	+45.90087891	-31.00341797	-46.58203125	+4988	+15.93896484	-0.38232422	+0.85693359	-51.06445313	-19.33593750	+45.52734375	+5432	+13.68457031	-3.24755859	-1.66113281	+35.28808594	-12.83203125	-22.47802734	+3508
+1458241375.82520010	+16.04443359	-0.91845703	-0.69873047	+45.94482422	-30.54199219	-46.60400391	+4996	+15.92578125	-0.34277344	+0.84375000	-49.46044922	-20.17089844	+44.93408203	+5424	+13.66699219	-3.25634766	-1.63916016	+35.55175781	-12.74414063	-22.54394531	+3504
+1458241375.83360000	+16.02685547	-0.93164063	-0.75585938	+46.07666016	-29.70703125	-46.73583984	+4996	+15.88623047	-0.24609375	+0.76904297	-45.94482422	-21.40136719	+43.30810547	+5412	+13.63623047	-3.24316406	-1.60400391	+36.32080078	-12.52441406	-22.60986328	+3484
+1458241375.84190010	+15.99609375	-0.94042969	-0.83056641	+46.20849609	-28.76220703	-46.84570313	+4984	+15.84228516	-0.15820313	+0.70312500	-42.40722656	-22.54394531	+41.61621094	+5392	+13.60107422	-3.22998047	-1.56445313	+37.11181641	-12.30468750	-22.67578125	+3468
+1458241375.84610010	+15.98291016	-0.94482422	-0.86132813	+46.29638672	-28.32275391	-46.97753906	+4976	+15.81591797	-0.11425781	+0.65917969	-40.58349609	-22.98339844	+40.69335938	+5380	+13.58349609	-3.22119141	-1.54687500	+37.52929688	-12.19482422	-22.69775391	+3456
+1458241375.85439990	+15.95654297	-0.96240234	-0.92285156	+46.47216797	-27.44384766	-47.32910156	+4940	+15.76757813	-0.02636719	+0.59326172	-36.93603516	-23.84033203	+38.91357422	+5348	+13.54394531	-3.20361328	-1.50292969	+38.38623047	-11.97509766	-22.80761719	+3440
+1458241375.85859990	+15.94335938	-0.97119141	-0.94921875	+46.56005859	-27.00439453	-47.57080078	+4920	+15.74121094	+0.00878906	+0.54931641	-35.11230469	-24.12597656	+37.94677734	+5328	+13.52636719	-3.21240234	-1.48535156	+38.75976563	-11.86523438	-22.87353516	+3432
+1458241375.86690000	+15.91259766	-1.00195313	-1.00634766	+46.62597656	-26.03759766	-48.12011719	+4876	+15.67529297	+0.09228516	+0.48779297	-31.44287109	-24.71923828	+36.14501953	+5284	+13.47802734	-3.22119141	-1.46337891	+39.41894531	-11.49169922	-22.87353516	+3412
+1458241375.87109990	+15.89501953	-1.01513672	-1.03271484	+46.64794922	-25.57617188	-48.40576172	+4852	+15.64892578	+0.13183594	+0.44824219	-29.61914063	-24.89501953	+35.20019531	+5260	+13.45166016	-3.23876953	-1.45458984	+39.68261719	-11.31591797	-22.87353516	+3404
+1458241375.87940000	+15.84667969	-1.05029297	-1.05908203	+46.64794922	-24.69726563	-49.15283203	+4804	+15.57421875	+0.21093750	+0.40429688	-26.01562500	-25.37841797	+33.46435547	+5208	+13.39453125	-3.27392578	-1.46777344	+40.16601563	-10.78857422	-22.74169922	+3388
+1458241375.88360000	+15.82470703	-1.06787109	-1.07226563	+46.60400391	-24.25781250	-49.54833984	+4780	+15.54345703	+0.24169922	+0.38232422	-24.27978516	-25.57617188	+32.58544922	+5176	+13.35937500	-3.30468750	-1.47216797	+40.31982422	-10.52490234	-22.69775391	+3384
+1458241375.89190010	+15.78076172	-1.11621094	-1.06787109	+46.45019531	-23.46679688	-50.42724609	+4736	+15.47314453	+0.30761719	+0.36035156	-20.78613281	-26.01562500	+30.93750000	+5116	+13.29345703	-3.37060547	-1.49414063	+40.58349609	-9.95361328	-22.54394531	+3372
+1458241375.89610000	+15.75878906	-1.14257813	-1.06787109	+46.31835938	-23.04931641	-50.86669922	+4716	+15.44238281	+0.32958984	+0.34716797	-19.07226563	-26.14746094	+30.08056641	+5084	+13.25830078	-3.41455078	-1.50732422	+40.64941406	-9.66796875	-22.47802734	+3368
+1458241375.90019990	+15.73242188	-1.16455078	-1.05468750	+46.23046875	-22.67578125	-51.32812500	+4704	+15.40722656	+0.35156250	+0.33398438	-17.38037109	-26.27929688	+29.22363281	+5048	+13.22314453	-3.45410156	-1.52050781	+40.69335938	-9.33837891	-22.39013672	+3364
+1458241375.90440010	+15.70605469	-1.19531250	-1.05029297	+46.01074219	-22.25830078	-51.74560547	+4696	+15.36767578	+0.38232422	+0.32080078	-15.62255859	-26.43310547	+28.38867188	+5016	+13.18359375	-3.49365234	-1.53808594	+40.78125000	-9.05273438	-22.30224609	+3360
+1458241375.91269990	+15.64892578	-1.24365234	-1.02832031	+45.61523438	-21.53320313	-52.58056641	+4684	+15.29736328	+0.42187500	+0.29443359	-12.30468750	-26.58691406	+26.71875000	+4952	+13.10888672	-3.56835938	-1.56445313	+40.95703125	-8.48144531	-22.12646484	+3348
+1458241375.91689990	+15.62255859	-1.27001953	-1.01074219	+45.37353516	-21.18164063	-52.99804688	+4680	+15.25781250	+0.44384766	+0.29003906	-10.61279297	-26.67480469	+25.92773438	+4920	+13.06933594	-3.59912109	-1.57324219	+41.08886719	-8.23974609	-22.10449219	+3340
