# Supplementary material for: A direct effect of perception on action when grasping a cup
Source: Sci Rep. 2018 Jan 9;8:171. doi: 10.1038/s41598-017-18591-5 (PMC5760564; doi:10.1038/s41598-017-18591-5)
Supplement: Supplementary file 6 — Supplementary Information [file 41598_2017_18591_MOESM6_ESM.zip › SciRep_Data/S02instruct/S02_100instruct_Tr74.dat]

+1000000000000.00000000	+0.00000000	+0.00000000	+0.00000000	+0.00000000	+0.00000000	+0.00000000	+0	+0.00000000	+0.00000000	+0.00000000	+0.00000000	+0.00000000	+0.00000000	+0	+0.00000000	+0.00000000	+0.00000000	+0.00000000	+0.00000000	+0.00000000	+0
+1458241375.92100000	+15.59619141	-1.30078125	-0.99755859	+45.13183594	-20.83007813	-53.39355469	+4684	+15.22265625	+0.45703125	+0.27685547	-9.00878906	-26.71875000	+25.11474609	+4884	+13.03417969	-3.63427734	-1.57763672	+41.22070313	-7.99804688	-22.06054688	+3328
+1458241375.92520000	+15.57421875	-1.32714844	-0.97558594	+44.89013672	-20.54443359	-53.81103516	+4684	+15.19189453	+0.46582031	+0.25927734	-7.44873047	-26.69677734	+24.30175781	+4848	+12.99902344	-3.66943359	-1.57763672	+41.33056641	-7.80029297	-22.08251953	+3316
+1458241375.93350010	+15.53027344	-1.38427734	-0.94482422	+44.34082031	-19.88525391	-54.49218750	+4688	+15.11718750	+0.49218750	+0.21972656	-4.30664063	-26.49902344	+22.69775391	+4780	+12.93310547	-3.71777344	-1.56005859	+41.79199219	-7.49267578	-22.21435547	+3292
+1458241375.93770000	+15.50830078	-1.41064453	-0.93603516	+44.05517578	-19.57763672	-54.77783203	+4688	+15.08642578	+0.50097656	+0.19335938	-2.81250000	-26.32324219	+21.92871094	+4748	+12.90234375	-3.73535156	-1.55126953	+42.03369141	-7.36083984	-22.28027344	+3276
+1458241375.94190000	+15.48632813	-1.43261719	-0.92285156	+43.81347656	-19.29199219	-55.06347656	+4684	+15.04687500	+0.50097656	+0.16699219	-1.42822266	-26.14746094	+21.20361328	+4712	+12.86718750	-3.74853516	-1.53369141	+42.34130859	-7.27294922	-22.41210938	+3264
+1458241375.95020010	+15.43798828	-1.48974609	-0.90087891	+43.26416016	-18.78662109	-55.56884766	+4676	+14.98095703	+0.50976563	+0.10546875	+1.20849609	-25.66406250	+19.90722656	+4640	+12.81445313	-3.76611328	-1.49414063	+43.02246094	-7.16308594	-22.71972656	+3236
+1458241375.95440010	+15.42041016	-1.50732422	-0.88769531	+43.11035156	-18.58886719	-55.85449219	+4664	+14.94580078	+0.50097656	+0.07910156	+2.35107422	-25.40039063	+19.31396484	+4604	+12.78369141	-3.77050781	-1.46337891	+43.43994141	-7.14111328	-22.96142578	+3224
+1458241380.38990000	+10.04150391	-4.85156250	-0.22851563	+50.51513672	-14.30419922	-68.59863281	+1984	+9.91406250	-4.16162109	+0.06591797	+4.85595703	-26.34521484	+12.67822266	+1588	+7.62011719	-8.08593750	-0.78662109	+59.01855469	-3.31787109	-30.25634766	+2044
+1458241380.39829990	+10.04150391	-4.85156250	-0.22851563	+50.51513672	-14.28222656	-68.59863281	+1984	+9.91406250	-4.16162109	+0.06591797	+4.85595703	-26.34521484	+12.67822266	+1588	+7.62451172	-8.08154297	-0.78222656	+59.06250000	-3.29589844	-30.27832031	+2040
+1458241380.40660000	+10.04589844	-4.85156250	-0.22851563	+50.51513672	-14.30419922	-68.59863281	+1984	+9.91406250	-4.16162109	+0.06591797	+4.85595703	-26.34521484	+12.70019531	+1588	+7.62890625	-8.08154297	-0.77783203	+59.10644531	-3.29589844	-30.30029297	+2036
+1458241380.41490010	+10.04589844	-4.85156250	-0.22851563	+50.51513672	-14.30419922	-68.59863281	+1988	+9.91406250	-4.16162109	+0.06591797	+4.85595703	-26.34521484	+12.70019531	+1592	+7.63330078	-8.07714844	-0.77783203	+59.15039063	-3.27392578	-30.32226563	+2032
+1458241380.42330000	+10.04589844	-4.85156250	-0.22851563	+50.49316406	-14.30419922	-68.59863281	+1988	+9.91406250	-4.16162109	+0.06152344	+4.83398438	-26.34521484	+12.72216797	+1588	+7.63769531	-8.07275391	-0.77343750	+59.17236328	-3.27392578	-30.34423828	+2032
+1458241380.43160010	+10.04589844	-4.85595703	-0.22851563	+50.49316406	-14.30419922	-68.59863281	+1988	+9.91406250	-4.16162109	+0.06152344	+4.83398438	-26.34521484	+12.72216797	+1588	+7.64208984	-8.07275391	-0.76904297	+59.23828125	-3.25195313	-30.38818359	+2032
+1458241380.43989990	+10.04589844	-4.85595703	-0.22851563	+50.49316406	-14.32617188	-68.57666016	+1988	+9.91406250	-4.16162109	+0.06152344	+4.83398438	-26.34521484	+12.74414063	+1588	+7.65527344	-8.06396484	-0.76025391	+59.32617188	-3.22998047	-30.45410156	+2036
+1458241380.45240000	+10.04589844	-4.85595703	-0.23291016	+50.49316406	-14.32617188	-68.57666016	+1992	+9.91406250	-4.16162109	+0.06152344	+4.83398438	-26.34521484	+12.74414063	+1584	+7.66406250	-8.05957031	-0.74707031	+59.43603516	-3.18603516	-30.54199219	+2044
+1458241380.46079990	+10.04589844	-4.85595703	-0.23291016	+50.49316406	-14.32617188	-68.57666016	+1992	+9.91406250	-4.16162109	+0.06152344	+4.81201172	-26.34521484	+12.74414063	+1584	+7.66406250	-8.05957031	-0.74707031	+59.41406250	-3.18603516	-30.54199219	+2044
+1458241380.46910000	+10.04589844	-4.85595703	-0.22851563	+50.49316406	-14.32617188	-68.57666016	+1992	+9.91406250	-4.16162109	+0.06152344	+4.81201172	-26.34521484	+12.74414063	+1580	+7.66406250	-8.06396484	-0.75146484	+59.39208984	-3.20800781	-30.52001953	+2044
+1458241380.47740010	+10.04589844	-4.85595703	-0.22851563	+50.49316406	-14.32617188	-68.59863281	+1992	+9.91406250	-4.16162109	+0.06152344	+4.83398438	-26.34521484	+12.74414063	+1580	+7.65966797	-8.06396484	-0.75146484	+59.37011719	-3.20800781	-30.49804688	+2044
+1458241380.48990010	+10.04589844	-4.85595703	-0.22851563	+50.49316406	-14.32617188	-68.59863281	+1996	+9.91406250	-4.16162109	+0.06152344	+4.83398438	-26.34521484	+12.72216797	+1580	+7.65527344	-8.06835938	-0.75585938	+59.32617188	-3.20800781	-30.49804688	+2044
+1458241380.49819990	+10.04589844	-4.85595703	-0.22851563	+50.49316406	-14.32617188	-68.59863281	+1996	+9.91406250	-4.16162109	+0.06152344	+4.83398438	-26.34521484	+12.72216797	+1580	+7.65527344	-8.06835938	-0.75585938	+59.30419922	-3.20800781	-30.47607422	+2040
+1458241380.50659990	+10.04589844	-4.85595703	-0.22851563	+50.49316406	-14.32617188	-68.59863281	+1996	+9.91406250	-4.16162109	+0.06152344	+4.83398438	-26.34521484	+12.72216797	+1580	+7.65527344	-8.06835938	-0.76025391	+59.30419922	-3.22998047	-30.47607422	+2040
+1458241380.51910000	+10.04589844	-4.85595703	-0.22851563	+50.49316406	-14.32617188	-68.59863281	+1996	+9.91406250	-4.16162109	+0.06152344	+4.83398438	-26.34521484	+12.72216797	+1580	+7.65087891	-8.06835938	-0.76025391	+59.28222656	-3.22998047	-30.45410156	+2036
+1458241380.52740000	+10.04589844	-4.85595703	-0.22851563	+50.49316406	-14.32617188	-68.59863281	+1996	+9.91406250	-4.16601563	+0.06152344	+4.83398438	-26.34521484	+12.72216797	+1580	+7.65087891	-8.06835938	-0.76025391	+59.28222656	-3.20800781	-30.47607422	+2036
+1458241380.53570010	+10.04589844	-4.85595703	-0.22851563	+50.49316406	-14.32617188	-68.59863281	+1996	+9.91406250	-4.16601563	+0.06152344	+4.83398438	-26.34521484	+12.72216797	+1580	+7.65087891	-8.06835938	-0.75585938	+59.30419922	-3.20800781	-30.47607422	+2032
+1458241380.54399990	+10.04589844	-4.85595703	-0.22851563	+50.47119141	-14.32617188	-68.59863281	+1996	+9.91406250	-4.16601563	+0.06152344	+4.83398438	-26.34521484	+12.72216797	+1580	+7.65527344	-8.06835938	-0.75585938	+59.30419922	-3.20800781	-30.47607422	+2032
+1458241380.55650000	+10.04589844	-4.85595703	-0.22851563	+50.47119141	-14.32617188	-68.59863281	+1996	+9.91406250	-4.16601563	+0.06152344	+4.81201172	-26.34521484	+12.72216797	+1576	+7.65527344	-8.06835938	-0.75585938	+59.32617188	-3.20800781	-30.49804688	+2032
+1458241380.56489990	+10.04589844	-4.85595703	-0.22851563	+50.47119141	-14.32617188	-68.59863281	+2000	+9.91406250	-4.16601563	+0.06152344	+4.81201172	-26.34521484	+12.72216797	+1576	+7.65527344	-8.06835938	-0.75585938	+59.32617188	-3.20800781	-30.49804688	+2032
+1458241380.57320000	+10.04589844	-4.85595703	-0.22851563	+50.47119141	-14.32617188	-68.59863281	+2000	+9.91406250	-4.16601563	+0.06152344	+4.81201172	-26.34521484	+12.72216797	+1576	+7.65527344	-8.06835938	-0.75585938	+59.32617188	-3.20800781	-30.49804688	+2032
+1458241380.58570000	+10.04589844	-4.85595703	-0.22851563	+50.47119141	-14.32617188	-68.59863281	+2000	+9.91406250	-4.16601563	+0.06152344	+4.81201172	-26.34521484	+12.72216797	+1576	+7.65527344	-8.06835938	-0.75585938	+59.32617188	-3.20800781	-30.49804688	+2032
+1458241380.59400010	+10.04589844	-4.85595703	-0.22851563	+50.47119141	-14.32617188	-68.62060547	+2000	+9.91406250	-4.16601563	+0.06152344	+4.81201172	-26.34521484	+12.72216797	+1576	+7.65527344	-8.06835938	-0.75585938	+59.30419922	-3.20800781	-30.47607422	+2032
+1458241380.60240010	+10.04589844	-4.85595703	-0.22851563	+50.47119141	-14.32617188	-68.62060547	+2000	+9.91406250	-4.16601563	+0.06152344	+4.81201172	-26.34521484	+12.72216797	+1576	+7.65087891	-8.06835938	-0.75585938	+59.28222656	-3.20800781	-30.47607422	+2032
+1458241380.61069990	+10.04589844	-4.85595703	-0.22851563	+50.47119141	-14.30419922	-68.62060547	+2000	+9.91406250	-4.16601563	+0.06152344	+4.81201172	-26.34521484	+12.70019531	+1576	+7.65087891	-8.07275391	-0.76025391	+59.28222656	-3.20800781	-30.45410156	+2032
+1458241380.61900000	+10.04589844	-4.85595703	-0.22851563	+50.47119141	-14.30419922	-68.62060547	+2000	+9.91406250	-4.16601563	+0.06152344	+4.81201172	-26.34521484	+12.70019531	+1576	+7.65087891	-8.07275391	-0.76025391	+59.26025391	-3.20800781	-30.45410156	+2032
+1458241380.62730000	+10.04589844	-4.85595703	-0.22851563	+50.47119141	-14.30419922	-68.62060547	+2000	+9.91406250	-4.16601563	+0.06152344	+4.81201172	-26.34521484	+12.70019531	+1576	+7.64648438	-8.07275391	-0.76025391	+59.23828125	-3.20800781	-30.43212891	+2028
+1458241380.63570000	+10.04589844	-4.85595703	-0.22851563	+50.47119141	-14.30419922	-68.62060547	+2000	+9.91406250	-4.16601563	+0.06152344	+4.81201172	-26.34521484	+12.70019531	+1576	+7.64648438	-8.07275391	-0.76025391	+59.21630859	-3.20800781	-30.43212891	+2028
+1458241380.64400010	+10.04589844	-4.85595703	-0.22851563	+50.47119141	-14.30419922	-68.62060547	+2000	+9.91406250	-4.16601563	+0.06152344	+4.79003906	-26.34521484	+12.70019531	+1576	+7.64648438	-8.07275391	-0.76025391	+59.21630859	-3.20800781	-30.43212891	+2028
+1458241380.65229990	+10.04589844	-4.85595703	-0.22851563	+50.47119141	-14.30419922	-68.62060547	+2000	+9.91406250	-4.16601563	+0.06152344	+4.79003906	-26.34521484	+12.70019531	+1576	+7.64648438	-8.07275391	-0.76025391	+59.23828125	-3.20800781	-30.43212891	+2024
+1458241380.66070010	+10.04589844	-4.85595703	-0.22851563	+50.47119141	-14.32617188	-68.62060547	+2004	+9.91406250	-4.16601563	+0.06152344	+4.79003906	-26.34521484	+12.70019531	+1576	+7.65087891	-8.07275391	-0.76025391	+59.23828125	-3.20800781	-30.45410156	+2024
+1458241380.67319990	+10.04589844	-4.85595703	-0.22851563	+50.44921875	-14.32617188	-68.62060547	+2004	+9.91406250	-4.16601563	+0.06152344	+4.79003906	-26.34521484	+12.72216797	+1576	+7.65087891	-8.07275391	-0.75585938	+59.26025391	-3.18603516	-30.45410156	+2024
+1458241380.68150000	+10.04589844	-4.85595703	-0.22851563	+50.44921875	-14.32617188	-68.59863281	+2004	+9.91406250	-4.16601563	+0.06152344	+4.76806641	-26.34521484	+12.72216797	+1576	+7.65087891	-8.07275391	-0.75585938	+59.26025391	-3.18603516	-30.45410156	+2024
+1458241380.68980000	+10.04589844	-4.85595703	-0.22851563	+50.44921875	-14.32617188	-68.59863281	+2004	+9.91406250	-4.16601563	+0.06152344	+4.76806641	-26.34521484	+12.72216797	+1576	+7.65087891	-8.07275391	-0.75585938	+59.28222656	-3.18603516	-30.47607422	+2024
+1458241380.69810010	+10.04589844	-4.85595703	-0.22851563	+50.44921875	-14.32617188	-68.59863281	+2004	+9.91406250	-4.16601563	+0.06152344	+4.76806641	-26.34521484	+12.72216797	+1576	+7.65087891	-8.07275391	-0.75585938	+59.28222656	-3.18603516	-30.47607422	+2024
+1458241380.70650010	+10.04589844	-4.85595703	-0.22851563	+50.44921875	-14.32617188	-68.59863281	+2004	+9.91406250	-4.16601563	+0.06152344	+4.76806641	-26.34521484	+12.72216797	+1576	+7.65087891	-8.07275391	-0.75585938	+59.26025391	-3.18603516	-30.45410156	+2024
+1458241380.71479990	+10.04589844	-4.85595703	-0.22851563	+50.44921875	-14.30419922	-68.62060547	+2008	+9.91406250	-4.16601563	+0.06152344	+4.76806641	-26.34521484	+12.70019531	+1576	+7.65087891	-8.07275391	-0.75585938	+59.26025391	-3.18603516	-30.45410156	+2024
+1458241380.72729990	+10.04589844	-4.85595703	-0.22851563	+50.44921875	-14.30419922	-68.62060547	+2008	+9.91845703	-4.16601563	+0.06152344	+4.79003906	-26.34521484	+12.70019531	+1576	+7.64648438	-8.07275391	-0.76025391	+59.21630859	-3.18603516	-30.45410156	+2024
+1458241380.73560000	+10.04589844	-4.85595703	-0.22851563	+50.44921875	-14.30419922	-68.62060547	+2008	+9.91845703	-4.16601563	+0.06152344	+4.79003906	-26.34521484	+12.67822266	+1576	+7.64648438	-8.07714844	-0.76025391	+59.21630859	-3.18603516	-30.43212891	+2020
+1458241380.74400000	+10.04589844	-4.85595703	-0.22851563	+50.42724609	-14.30419922	-68.62060547	+2008	+9.91845703	-4.17041016	+0.06152344	+4.79003906	-26.34521484	+12.67822266	+1576	+7.64648438	-8.07714844	-0.76025391	+59.19433594	-3.20800781	-30.43212891	+2020
+1458241380.74810000	+10.04589844	-4.85595703	-0.22851563	+50.42724609	-14.30419922	-68.62060547	+2008	+9.91845703	-4.17041016	+0.06152344	+4.79003906	-26.34521484	+12.65625000	+1576	+7.64648438	-8.07714844	-0.76025391	+59.19433594	-3.20800781	-30.43212891	+2020
+1458241380.75650000	+10.04589844	-4.85595703	-0.22851563	+50.42724609	-14.30419922	-68.62060547	+2008	+9.91845703	-4.17041016	+0.06152344	+4.79003906	-26.34521484	+12.65625000	+1576	+7.64208984	-8.07714844	-0.76025391	+59.17236328	-3.18603516	-30.43212891	+2020
+1458241380.76900010	+10.04589844	-4.85595703	-0.22851563	+50.42724609	-14.30419922	-68.62060547	+2004	+9.91845703	-4.17041016	+0.06152344	+4.79003906	-26.34521484	+12.65625000	+1576	+7.64648438	-8.07714844	-0.76025391	+59.19433594	-3.18603516	-30.43212891	+2016
+1458241380.77729990	+10.04589844	-4.85595703	-0.22851563	+50.40527344	-14.30419922	-68.62060547	+2004	+9.91845703	-4.17041016	+0.06152344	+4.79003906	-26.34521484	+12.65625000	+1576	+7.64648438	-8.07714844	-0.76025391	+59.19433594	-3.18603516	-30.45410156	+2016
+1458241380.78559990	+10.04589844	-4.86035156	-0.22851563	+50.40527344	-14.30419922	-68.62060547	+2008	+9.91845703	-4.17041016	+0.06152344	+4.79003906	-26.34521484	+12.65625000	+1576	+7.64648438	-8.07275391	-0.76025391	+59.21630859	-3.18603516	-30.45410156	+2016
+1458241380.79390000	+10.05029297	-4.86035156	-0.22851563	+50.40527344	-14.30419922	-68.62060547	+2008	+9.91845703	-4.17041016	+0.06152344	+4.79003906	-26.34521484	+12.65625000	+1576	+7.65087891	-8.07275391	-0.76025391	+59.21630859	-3.18603516	-30.47607422	+2016
+1458241380.80230000	+10.05029297	-4.86035156	-0.22851563	+50.38330078	-14.30419922	-68.62060547	+2008	+9.91845703	-4.17041016	+0.06152344	+4.79003906	-26.34521484	+12.65625000	+1576	+7.65087891	-8.07275391	-0.75585938	+59.23828125	-3.16406250	-30.47607422	+2016
+1458241380.81060000	+10.05029297	-4.86035156	-0.22851563	+50.38330078	-14.30419922	-68.59863281	+2008	+9.91845703	-4.17041016	+0.06152344	+4.79003906	-26.34521484	+12.65625000	+1576	+7.65087891	-8.07275391	-0.75585938	+59.23828125	-3.16406250	-30.47607422	+2016
+1458241380.81480000	+10.05029297	-4.86035156	-0.22851563	+50.38330078	-14.30419922	-68.59863281	+2008	+9.91845703	-4.17041016	+0.06152344	+4.79003906	-26.34521484	+12.65625000	+1576	+7.65087891	-8.07275391	-0.75585938	+59.23828125	-3.16406250	-30.47607422	+2016
+1458241380.82310010	+10.05029297	-4.86035156	-0.22851563	+50.38330078	-14.28222656	-68.62060547	+2008	+9.91845703	-4.17041016	+0.06152344	+4.79003906	-26.34521484	+12.65625000	+1576	+7.65087891	-8.07275391	-0.75585938	+59.23828125	-3.16406250	-30.47607422	+2016
+1458241380.83139990	+10.05029297	-4.86035156	-0.22851563	+50.36132813	-14.28222656	-68.62060547	+2008	+9.91845703	-4.17041016	+0.06152344	+4.79003906	-26.34521484	+12.63427734	+1576	+7.64648438	-8.07275391	-0.76025391	+59.21630859	-3.16406250	-30.47607422	+2016
+1458241380.83979990	+10.05029297	-4.86035156	-0.22851563	+50.36132813	-14.28222656	-68.62060547	+2008	+9.91845703	-4.17041016	+0.06152344	+4.79003906	-26.34521484	+12.61230469	+1572	+7.64648438	-8.07275391	-0.76025391	+59.19433594	-3.18603516	-30.45410156	+2020
+1458241380.84809990	+10.05029297	-4.86035156	-0.22851563	+50.36132813	-14.28222656	-68.62060547	+2008	+9.91845703	-4.17041016	+0.06152344	+4.81201172	-26.34521484	+12.59033203	+1576	+7.64648438	-8.07714844	-0.76025391	+59.19433594	-3.18603516	-30.45410156	+2020
+1458241380.86470010	+10.04589844	-4.86035156	-0.22851563	+50.36132813	-14.26025391	-68.62060547	+2004	+9.91845703	-4.17041016	+0.06152344	+4.81201172	-26.34521484	+12.56835938	+1576	+7.64208984	-8.07714844	-0.76464844	+59.15039063	-3.18603516	-30.43212891	+2020
+1458241380.87310000	+10.04589844	-4.86035156	-0.22851563	+50.33935547	-14.26025391	-68.62060547	+2004	+9.91845703	-4.17041016	+0.06152344	+4.81201172	-26.34521484	+12.54638672	+1576	+7.64208984	-8.07714844	-0.76464844	+59.15039063	-3.18603516	-30.43212891	+2016
+1458241380.88140010	+10.05029297	-4.86035156	-0.22851563	+50.33935547	-14.26025391	-68.64257813	+2004	+9.92285156	-4.17041016	+0.06152344	+4.81201172	-26.34521484	+12.54638672	+1580	+7.64208984	-8.07714844	-0.76464844	+59.15039063	-3.18603516	-30.43212891	+2016
+1458241380.88969990	+10.05029297	-4.86035156	-0.22851563	+50.33935547	-14.26025391	-68.64257813	+2004	+9.92285156	-4.17041016	+0.06152344	+4.81201172	-26.34521484	+12.56835938	+1580	+7.64208984	-8.07714844	-0.76464844	+59.15039063	-3.18603516	-30.45410156	+2016
+1458241380.89809990	+10.05029297	-4.86035156	-0.22851563	+50.33935547	-14.26025391	-68.64257813	+2004	+9.92285156	-4.17041016	+0.06152344	+4.81201172	-26.34521484	+12.56835938	+1580	+7.64208984	-8.07714844	-0.76025391	+59.17236328	-3.18603516	-30.45410156	+2016
+1458241380.90220000	+10.05029297	-4.86035156	-0.22851563	+50.33935547	-14.26025391	-68.64257813	+2004	+9.92285156	-4.17041016	+0.05712891	+4.81201172	-26.34521484	+12.56835938	+1580	+7.64648438	-8.07714844	-0.76025391	+59.17236328	-3.18603516	-30.47607422	+2016
+1458241380.90640000	+10.05029297	-4.86035156	-0.22851563	+50.33935547	-14.26025391	-68.62060547	+2004	+9.92285156	-4.17041016	+0.05712891	+4.81201172	-26.34521484	+12.56835938	+1580	+7.64648438	-8.07275391	-0.76025391	+59.19433594	-3.18603516	-30.47607422	+2016
+1458241380.91470000	+10.05029297	-4.86035156	-0.22851563	+50.31738281	-14.26025391	-68.62060547	+2004	+9.92285156	-4.17041016	+0.05712891	+4.81201172	-26.34521484	+12.59033203	+1580	+7.64648438	-8.07275391	-0.76025391	+59.19433594	-3.16406250	-30.49804688	+2016
+1458241380.91890000	+10.05029297	-4.86035156	-0.22851563	+50.31738281	-14.26025391	-68.62060547	+2004	+9.92285156	-4.17041016	+0.05712891	+4.81201172	-26.34521484	+12.59033203	+1580	+7.64648438	-8.07275391	-0.76025391	+59.19433594	-3.16406250	-30.49804688	+2016
+1458241380.92720010	+10.05029297	-4.86035156	-0.22851563	+50.31738281	-14.26025391	-68.62060547	+2004	+9.92285156	-4.17041016	+0.05712891	+4.81201172	-26.34521484	+12.59033203	+1580	+7.65087891	-8.07275391	-0.75585938	+59.21630859	-3.16406250	-30.49804688	+2016
+1458241380.93140010	+10.05029297	-4.86035156	-0.22851563	+50.31738281	-14.26025391	-68.64257813	+2004	+9.92285156	-4.17041016	+0.05712891	+4.81201172	-26.34521484	+12.59033203	+1576	+7.65087891	-8.07275391	-0.75585938	+59.21630859	-3.16406250	-30.49804688	+2016
+1458241380.93969990	+10.05029297	-4.86035156	-0.22851563	+50.31738281	-14.26025391	-68.64257813	+2008	+9.92285156	-4.17041016	+0.05712891	+4.81201172	-26.34521484	+12.59033203	+1576	+7.65087891	-8.07275391	-0.75585938	+59.21630859	-3.16406250	-30.49804688	+2016
+1458241380.94390010	+10.05029297	-4.86035156	-0.22851563	+50.31738281	-14.26025391	-68.64257813	+2008	+9.92285156	-4.17041016	+0.05712891	+4.81201172	-26.34521484	+12.59033203	+1576	+7.64648438	-8.07275391	-0.75585938	+59.19433594	-3.16406250	-30.49804688	+2016
+1458241380.95219990	+10.05029297	-4.86035156	-0.22851563	+50.31738281	-14.26025391	-68.64257813	+2008	+9.92285156	-4.17041016	+0.06152344	+4.81201172	-26.34521484	+12.56835938	+1576	+7.64648438	-8.07275391	-0.76025391	+59.19433594	-3.18603516	-30.49804688	+2016
+1458241380.96050000	+10.05029297	-4.86035156	-0.22851563	+50.31738281	-14.26025391	-68.64257813	+2008	+9.92285156	-4.17041016	+0.06152344	+4.81201172	-26.34521484	+12.56835938	+1576	+7.64648438	-8.07275391	-0.76025391	+59.17236328	-3.18603516	-30.47607422	+2016
+1458241380.97720000	+10.05029297	-4.86035156	-0.22851563	+50.29541016	-14.26025391	-68.66455078	+2008	+9.92285156	-4.17041016	+0.06152344	+4.81201172	-26.36718750	+12.56835938	+1576	+7.64208984	-8.07714844	-0.76464844	+59.15039063	-3.18603516	-30.47607422	+2016
+1458241380.98140000	+10.05029297	-4.86035156	-0.22851563	+50.29541016	-14.26025391	-68.66455078	+2004	+9.92285156	-4.17041016	+0.06152344	+4.81201172	-26.36718750	+12.54638672	+1580	+7.64208984	-8.07714844	-0.76464844	+59.15039063	-3.18603516	-30.47607422	+2016
+1458241380.98550010	+10.05029297	-4.86035156	-0.22851563	+50.29541016	-14.26025391	-68.66455078	+2004	+9.92285156	-4.17041016	+0.06152344	+4.81201172	-26.36718750	+12.54638672	+1580	+7.64208984	-8.07714844	-0.76464844	+59.15039063	-3.20800781	-30.45410156	+2016
+1458241380.99390010	+10.05029297	-4.86035156	-0.22851563	+50.29541016	-14.26025391	-68.66455078	+2004	+9.92285156	-4.17041016	+0.06152344	+4.81201172	-26.36718750	+12.54638672	+1580	+7.64208984	-8.07714844	-0.76464844	+59.12841797	-3.20800781	-30.47607422	+2016
+1458241380.99799990	+10.05029297	-4.86035156	-0.22851563	+50.29541016	-14.26025391	-68.66455078	+2004	+9.92285156	-4.17041016	+0.06152344	+4.81201172	-26.36718750	+12.54638672	+1580	+7.64208984	-8.07714844	-0.76464844	+59.15039063	-3.20800781	-30.47607422	+2016
+1458241381.00219990	+10.05029297	-4.86035156	-0.22851563	+50.29541016	-14.26025391	-68.66455078	+2004	+9.92285156	-4.17041016	+0.06152344	+4.81201172	-26.36718750	+12.54638672	+1580	+7.64208984	-8.07714844	-0.76464844	+59.15039063	-3.20800781	-30.47607422	+2016
+1458241381.01050000	+10.05029297	-4.86035156	-0.22851563	+50.29541016	-14.26025391	-68.66455078	+2004	+9.92285156	-4.17041016	+0.06152344	+4.81201172	-26.36718750	+12.56835938	+1580	+7.64208984	-8.07714844	-0.76025391	+59.15039063	-3.20800781	-30.47607422	+2016
+1458241381.01469990	+10.05029297	-4.86035156	-0.22851563	+50.29541016	-14.26025391	-68.66455078	+2004	+9.92285156	-4.17041016	+0.06152344	+4.81201172	-26.36718750	+12.56835938	+1580	+7.64208984	-8.07275391	-0.76025391	+59.15039063	-3.20800781	-30.47607422	+2016
+1458241381.02300000	+10.05029297	-4.86035156	-0.22851563	+50.29541016	-14.26025391	-68.66455078	+2004	+9.92285156	-4.17041016	+0.06152344	+4.81201172	-26.36718750	+12.56835938	+1580	+7.64648438	-8.07275391	-0.76025391	+59.17236328	-3.20800781	-30.49804688	+2016
+1458241381.02720000	+10.05029297	-4.86035156	-0.22851563	+50.29541016	-14.26025391	-68.64257813	+2004	+9.92285156	-4.17041016	+0.06152344	+4.81201172	-26.36718750	+12.56835938	+1580	+7.64648438	-8.07275391	-0.76025391	+59.19433594	-3.20800781	-30.49804688	+2016
+1458241381.03550000	+10.05029297	-4.86035156	-0.22851563	+50.29541016	-14.26025391	-68.64257813	+2004	+9.92285156	-4.17041016	+0.06152344	+4.81201172	-26.36718750	+12.56835938	+1580	+7.64648438	-8.07275391	-0.76025391	+59.19433594	-3.20800781	-30.52001953	+2020
+1458241381.03970000	+10.05029297	-4.86035156	-0.22851563	+50.29541016	-14.26025391	-68.64257813	+2008	+9.92285156	-4.17041016	+0.06152344	+4.81201172	-26.36718750	+12.59033203	+1580	+7.64648438	-8.07275391	-0.75585938	+59.21630859	-3.20800781	-30.52001953	+2020
+1458241381.04800010	+10.05029297	-4.86035156	-0.22412109	+50.29541016	-14.28222656	-68.64257813	+2008	+9.92285156	-4.17041016	+0.06152344	+4.81201172	-26.38916016	+12.59033203	+1580	+7.65087891	-8.06835938	-0.75585938	+59.21630859	-3.20800781	-30.52001953	+2020
+1458241381.05220010	+10.05029297	-4.86035156	-0.22412109	+50.29541016	-14.28222656	-68.64257813	+2008	+9.92285156	-4.17041016	+0.06152344	+4.81201172	-26.38916016	+12.59033203	+1580	+7.65087891	-8.06835938	-0.75585938	+59.21630859	-3.20800781	-30.54199219	+2020
+1458241381.06880000	+10.05029297	-4.86035156	-0.22412109	+50.29541016	-14.28222656	-68.66455078	+2008	+9.92285156	-4.16601563	+0.06591797	+4.81201172	-26.38916016	+12.59033203	+1580	+7.65087891	-8.06835938	-0.76025391	+59.21630859	-3.22998047	-30.52001953	+2024
+1458241381.07719990	+10.05029297	-4.85595703	-0.22412109	+50.29541016	-14.28222656	-68.66455078	+2008	+9.92285156	-4.16601563	+0.06591797	+4.81201172	-26.38916016	+12.59033203	+1580	+7.64648438	-8.06835938	-0.76025391	+59.19433594	-3.25195313	-30.52001953	+2024
+1458241381.08130000	+10.05029297	-4.85595703	-0.22412109	+50.31738281	-14.28222656	-68.66455078	+2008	+9.92285156	-4.16601563	+0.06591797	+4.81201172	-26.41113281	+12.59033203	+1580	+7.64648438	-8.06835938	-0.76025391	+59.19433594	-3.25195313	-30.52001953	+2024
+1458241381.08960010	+10.05029297	-4.85595703	-0.22412109	+50.31738281	-14.28222656	-68.66455078	+2012	+9.92285156	-4.16601563	+0.06591797	+4.81201172	-26.41113281	+12.61230469	+1580	+7.64648438	-8.07275391	-0.76464844	+59.17236328	-3.27392578	-30.49804688	+2024
+1458241381.09380010	+10.05029297	-4.85595703	-0.22412109	+50.31738281	-14.30419922	-68.66455078	+2012	+9.92285156	-4.16601563	+0.06591797	+4.81201172	-26.41113281	+12.61230469	+1580	+7.64648438	-8.07275391	-0.76464844	+59.15039063	-3.27392578	-30.49804688	+2024
+1458241381.10209990	+10.05029297	-4.85595703	-0.22412109	+50.31738281	-14.30419922	-68.66455078	+2012	+9.92285156	-4.16601563	+0.07031250	+4.81201172	-26.41113281	+12.63427734	+1584	+7.64208984	-8.07275391	-0.76904297	+59.12841797	-3.29589844	-30.47607422	+2024
+1458241381.10630010	+10.05029297	-4.85595703	-0.22412109	+50.31738281	-14.30419922	-68.64257813	+2012	+9.92285156	-4.16162109	+0.07031250	+4.79003906	-26.41113281	+12.65625000	+1584	+7.64208984	-8.07275391	-0.76904297	+59.12841797	-3.31787109	-30.47607422	+2024
+1458241381.11050010	+10.05029297	-4.85595703	-0.22412109	+50.31738281	-14.30419922	-68.64257813	+2012	+9.92285156	-4.16162109	+0.07031250	+4.76806641	-26.41113281	+12.70019531	+1584	+7.64208984	-8.06835938	-0.76904297	+59.12841797	-3.33984375	-30.45410156	+2024
+1458241381.11879990	+10.05029297	-4.85595703	-0.22412109	+50.33935547	-14.30419922	-68.64257813	+2012	+9.92285156	-4.15722656	+0.07031250	+4.70214844	-26.36718750	+12.83203125	+1588	+7.64648438	-8.06835938	-0.76904297	+59.12841797	-3.36181641	-30.45410156	+2020
+1458241381.12299990	+10.05029297	-4.85595703	-0.22412109	+50.33935547	-14.32617188	-68.62060547	+2012	+9.92724609	-4.15283203	+0.07031250	+4.68017578	-26.36718750	+12.91992188	+1588	+7.64648438	-8.06835938	-0.76904297	+59.15039063	-3.36181641	-30.45410156	+2020
+1458241381.12710000	+10.05029297	-4.85156250	-0.22412109	+50.33935547	-14.32617188	-68.62060547	+2012	+9.92724609	-4.15283203	+0.07031250	+4.59228516	-26.32324219	+13.07373047	+1588	+7.65087891	-8.06396484	-0.76904297	+59.15039063	-3.38378906	-30.45410156	+2020
+1458241381.13550000	+10.05468750	-4.85156250	-0.22412109	+50.36132813	-14.34814453	-68.57666016	+2012	+9.92724609	-4.14404297	+0.07031250	+4.46044922	-26.21337891	+13.35937500	+1588	+7.65966797	-8.05517578	-0.76464844	+59.21630859	-3.40576172	-30.45410156	+2024
+1458241381.13960000	+10.05468750	-4.85156250	-0.22412109	+50.38330078	-14.37011719	-68.53271484	+2012	+9.92724609	-4.13964844	+0.07031250	+4.32861328	-26.14746094	+13.57910156	+1588	+7.66406250	-8.05078125	-0.76464844	+59.26025391	-3.42773438	-30.43212891	+2024
+1458241381.14380000	+10.05468750	-4.84716797	-0.22412109	+50.40527344	-14.39208984	-68.48876953	+2012	+9.92724609	-4.13085938	+0.07031250	+4.24072266	-26.08154297	+13.75488281	+1588	+7.66845703	-8.04638672	-0.76464844	+59.28222656	-3.44970703	-30.41015625	+2028
+1458241381.15210010	+10.05908203	-4.84277344	-0.22851563	+50.49316406	-14.45800781	-68.33496094	+2016	+9.92724609	-4.12207031	+0.07031250	+4.04296875	-25.99365234	+14.10644531	+1584	+7.68164063	-8.02880859	-0.76464844	+59.39208984	-3.51562500	-30.34423828	+2032
+1458241381.15630010	+10.05908203	-4.83837891	-0.22851563	+50.55908203	-14.50195313	-68.22509766	+2016	+9.92724609	-4.11328125	+0.07031250	+3.93310547	-25.94970703	+14.28222656	+1580	+7.69042969	-8.02001953	-0.76464844	+59.41406250	-3.55957031	-30.30029297	+2032
+1458241381.16459990	+10.06347656	-4.82080078	-0.23730469	+50.77880859	-14.65576172	-67.91748047	+2020	+9.93164063	-4.10009766	+0.07470703	+3.69140625	-25.90576172	+14.61181641	+1580	+7.69482422	-8.00683594	-0.77783203	+59.43603516	-3.69140625	-30.10253906	+2036
+1458241381.17709990	+10.07226563	-4.79003906	-0.25048828	+51.28417969	-14.91943359	-67.30224609	+2024	+9.93603516	-4.07373047	+0.08349609	+3.27392578	-25.86181641	+15.18310547	+1588	+7.69482422	-7.98925781	-0.81298828	+59.32617188	-3.97705078	-29.72900391	+2040
+1458241381.19380000	+10.08984375	-4.73730469	-0.27246094	+52.09716797	-15.13916016	-66.51123047	+2024	+9.95361328	-4.01660156	+0.10107422	+2.68066406	-26.03759766	+16.01806641	+1604	+7.69482422	-7.96728516	-0.87011719	+59.10644531	-4.39453125	-29.26757813	+2032
+1458241381.19790010	+10.09863281	-4.72412109	-0.28564453	+52.29492188	-15.13916016	-66.31347656	+2024	+9.95800781	-4.00341797	+0.10107422	+2.54882813	-26.05957031	+16.25976563	+1608	+7.69921875	-7.96289063	-0.88769531	+59.06250000	-4.52636719	-29.17968750	+2028
+1458241381.20630000	+10.11621094	-4.70654297	-0.30322266	+52.62451172	-15.13916016	-65.98388672	+2020	+9.97119141	-3.96386719	+0.10986328	+2.28515625	-26.23535156	+16.65527344	+1620	+7.71679688	-7.94531250	-0.91845703	+58.97460938	-4.76806641	-29.06982422	+2020
+1458241381.21040010	+10.12939453	-4.69335938	-0.31640625	+52.82226563	-15.11718750	-65.80810547	+2020	+9.97998047	-3.94628906	+0.10107422	+2.17529297	-26.25732422	+16.89697266	+1628	+7.72998047	-7.93212891	-0.93164063	+58.99658203	-4.89990234	-29.06982422	+2016
+1458241381.21880010	+10.15136719	-4.67578125	-0.33837891	+53.06396484	-15.09521484	-65.54443359	+2016	+9.99755859	-3.90234375	+0.10986328	+2.06542969	-26.58691406	+17.18261719	+1640	+7.76953125	-7.90576172	-0.96240234	+58.97460938	-5.16357422	-29.22363281	+2008
+1458241381.22289990	+10.16894531	-4.66259766	-0.35156250	+53.19580078	-15.09521484	-65.39062500	+2016	+10.01074219	-3.87597656	+0.09667969	+2.02148438	-26.60888672	+17.38037109	+1648	+7.79150391	-7.88818359	-0.97558594	+59.01855469	-5.31738281	-29.33349609	+2004
+1458241381.22709990	+10.18212891	-4.65820313	-0.36474609	+53.26171875	-15.07324219	-65.30273438	+2012	+10.02392578	-3.85400391	+0.09667969	+1.95556641	-26.78466797	+17.46826172	+1652	+7.83105469	-7.87060547	-0.99755859	+58.97460938	-5.49316406	-29.55322266	+2000
+1458241381.23540000	+10.21728516	-4.64062500	-0.39111328	+53.41552734	-15.07324219	-65.12695313	+2008	+10.05908203	-3.79248047	+0.07470703	+2.02148438	-27.02636719	+17.68798828	+1672	+7.90136719	-7.82666016	-1.01953125	+59.08447266	-5.82275391	-30.03662109	+1996
+1458241381.23959990	+10.23486328	-4.63623047	-0.40869141	+53.45947266	-15.07324219	-65.06103516	+2008	+10.07226563	-3.77050781	+0.07031250	+1.99951172	-27.26806641	+17.68798828	+1676	+7.93212891	-7.81787109	-1.03710938	+59.01855469	-5.93261719	-30.30029297	+1988
+1458241381.24790000	+10.28759766	-4.61865234	-0.43945313	+53.52539063	-15.11718750	-64.97314453	+2004	+10.11621094	-3.70019531	+0.03955078	+2.17529297	-27.61962891	+17.68798828	+1696	+8.01123047	-7.77392578	-1.06347656	+59.04052734	-6.28417969	-30.98144531	+1984
+1458241381.25210000	+10.39746094	-4.58789063	-0.50097656	+53.43750000	-15.24902344	-64.95117188	+2028	+10.13818359	-3.67382813	+0.03076172	+2.21923828	-27.92724609	+17.57812500	+1704	+8.05078125	-7.76513672	-1.08105469	+58.90869141	-6.41601563	-31.33300781	+1976
+1458241381.26040010	+10.48974609	-4.56152344	-0.54931641	+53.30566406	-15.44677734	-65.17089844	+2036	+10.19970703	-3.59912109	-0.00878906	+2.52685547	-28.36669922	+17.35839844	+1728	+8.13427734	-7.72558594	-1.12060547	+58.77685547	-6.78955078	-32.10205078	+1968
+1458241381.26460000	+10.52929688	-4.56152344	-0.56689453	+53.02001953	-15.53466797	-65.36865234	+2032	+10.22607422	-3.57714844	-0.02636719	+2.57080078	-28.69628906	+17.11669922	+1736	+8.17382813	-7.71679688	-1.14697266	+58.53515625	-6.94335938	-32.49755859	+1960
+1458241381.27290010	+10.62597656	-4.53515625	-0.60205078	+52.75634766	-15.75439453	-65.78613281	+2040	+10.30078125	-3.49804688	-0.07470703	+2.90039063	-29.26757813	+16.67724609	+1764	+8.26171875	-7.67724609	-1.20849609	+58.24951172	-7.36083984	-33.28857422	+1952
+1458241381.29370000	+10.88525391	-4.50000000	-0.69433594	+51.48193359	-16.36962891	-67.43408203	+2076	+10.50732422	-3.31787109	-0.21972656	+3.88916016	-31.11328125	+14.87548828	+1836	+8.47265625	-7.62011719	-1.40185547	+56.79931641	-8.26171875	-35.33203125	+1920
+1458241381.30209990	+11.00390625	-4.47802734	-0.73828125	+50.95458984	-16.63330078	-68.18115234	+2108	+10.60400391	-3.23876953	-0.29443359	+4.39453125	-31.88232422	+14.01855469	+1868	+8.56494141	-7.59814453	-1.49853516	+56.09619141	-8.59130859	-36.12304688	+1920
+1458241381.31040000	+11.12695313	-4.45605469	-0.78222656	+50.38330078	-16.94091797	-68.99414063	+2148	+10.71386719	-3.15966797	-0.37353516	+5.00976563	-32.67333984	+13.07373047	+1904	+8.67041016	-7.55859375	-1.59960938	+55.52490234	-8.94287109	-36.93603516	+1936
+1458241381.31460000	+11.19287109	-4.44726563	-0.80419922	+50.07568359	-17.11669922	-69.38964844	+2172	+10.76660156	-3.11572266	-0.41308594	+5.31738281	-33.06884766	+12.59033203	+1924	+8.72314453	-7.54980469	-1.64794922	+55.12939453	-9.09667969	-37.37548828	+1944
+1458241381.32290010	+11.32910156	-4.42529297	-0.85253906	+49.48242188	-17.44628906	-70.24658203	+2224	+10.88525391	-3.03222656	-0.50097656	+6.06445313	-33.90380859	+11.53564453	+1960	+8.84619141	-7.50146484	-1.74462891	+54.60205078	-9.40429688	-38.25439453	+1972
+1458241381.32699990	+11.39501953	-4.41210938	-0.87890625	+49.13085938	-17.62207031	-70.59814453	+2252	+10.94677734	-2.99267578	-0.54931641	+6.39404297	-34.27734375	+11.00830078	+1980	+8.90771484	-7.48828125	-1.79296875	+54.25048828	-9.55810547	-38.73779297	+1984
+1458241381.33119990	+11.46972656	-4.40332031	-0.90966797	+48.75732422	-17.79785156	-70.92773438	+2280	+11.00390625	-2.94873047	-0.59765625	+6.78955078	-34.62890625	+10.48095703	+2000	+8.97802734	-7.45751953	-1.85009766	+54.00878906	-9.73388672	-39.15527344	+2004
+1458241381.33950000	+11.61914063	-4.38134766	-0.96679688	+48.01025391	-18.21533203	-71.67480469	+2336	+11.13574219	-2.86083984	-0.69873047	+7.60253906	-35.44189453	+9.36035156	+2036	+9.12304688	-7.40478516	-1.93359375	+53.50341797	-10.10742188	-40.23193359	+2032
+1458241381.34369990	+11.69384766	-4.37255859	-1.00195313	+47.57080078	-18.39111328	-71.98242188	+2364	+11.20166016	-2.81689453	-0.75585938	+8.02001953	-35.79345703	+8.78906250	+2056	+9.20654297	-7.36962891	-1.98632813	+53.30566406	-10.32714844	-40.69335938	+2052
+1458241381.34789990	+11.77294922	-4.36376953	-1.02392578	+47.15332031	-18.63281250	-72.39990234	+2392	+11.27197266	-2.77294922	-0.79980469	+8.50341797	-36.25488281	+8.15185547	+2072	+9.29443359	-7.33447266	-2.02148438	+53.15185547	-10.54687500	-41.30859375	+2068
+1458241381.35620000	+11.93554688	-4.35058594	-1.09863281	+46.20849609	-19.05029297	-72.97119141	+2444	+11.41259766	-2.68505859	-0.91845703	+9.38232422	-36.91406250	+6.96533203	+2112	+9.46142578	-7.26855469	-2.10937500	+52.69042969	-11.00830078	-42.36328125	+2100
+1458241381.36040000	+12.01464844	-4.34179688	-1.12060547	+45.70312500	-19.31396484	-73.36669922	+2468	+11.48730469	-2.64111328	-0.96240234	+9.90966797	-37.39746094	+6.26220703	+2128	+9.55371094	-7.23339844	-2.14892578	+52.51464844	-11.25000000	-42.95654297	+2112
+1458241381.36870000	+12.17724609	-4.32861328	-1.19531250	+44.62646484	-19.73144531	-73.87207031	+2516	+11.63232422	-2.54882813	-1.08544922	+10.85449219	-38.01269531	+5.03173828	+2168	+9.72949219	-7.15869141	-2.24121094	+52.03125000	-11.77734375	-44.01123047	+2136
+1458241381.37290000	+12.26074219	-4.32421875	-1.22167969	+44.05517578	-20.01708984	-74.22363281	+2536	+11.71142578	-2.50488281	-1.12939453	+11.42578125	-38.49609375	+4.28466797	+2180	+9.82177734	-7.12353516	-2.28076172	+51.81152344	-12.06298828	-44.58251953	+2148
+1458241381.38120010	+12.42773438	-4.30664063	-1.28320313	+42.93457031	-20.52246094	-74.79492188	+2584	+11.86523438	-2.41259766	-1.25244141	+12.45849609	-39.11132813	+2.94433594	+2216	+9.98876953	-7.04882813	-2.38183594	+51.24023438	-12.63427734	-45.57128906	+2164
+1458241381.38540010	+12.51123047	-4.30224609	-1.30078125	+42.34130859	-20.80810547	-75.19042969	+2604	+11.94873047	-2.36865234	-1.28759766	+13.07373047	-39.63867188	+2.10937500	+2228	+10.08105469	-7.01367188	-2.42578125	+50.95458984	-12.91992188	-46.12060547	+2176
+1458241381.38949990	+12.59472656	-4.28027344	-1.32714844	+41.83593750	-21.09375000	-75.47607422	+2628	+12.02783203	-2.31591797	-1.34472656	+13.64501953	-39.94628906	+1.42822266	+2248	+10.15576172	-6.98291016	-2.47412109	+50.62500000	-13.22753906	-46.60400391	+2180
+1458241381.39780000	+12.75732422	-4.26708984	-1.36669922	+40.62744141	-21.66503906	-76.15722656	+2676	+12.19482422	-2.22802734	-1.44140625	+14.83154297	-40.73730469	-0.17578125	+2276	+10.31835938	-6.92578125	-2.58837891	+49.87792969	-13.73291016	-47.46093750	+2200
+1458241381.40200000	+12.84082031	-4.24072266	-1.38427734	+40.16601563	-21.97265625	-76.48681641	+2704	+12.27832031	-2.17529297	-1.48974609	+15.44677734	-41.06689453	-0.90087891	+2296	+10.38867188	-6.89062500	-2.64550781	+49.48242188	-13.99658203	-47.87841797	+2212
+1458241381.42280010	+13.24072266	-4.16162109	-1.43261719	+37.50732422	-23.77441406	-78.37646484	+2864	+12.70458984	-1.93798828	-1.69189453	+18.58886719	-43.02246094	-5.05371094	+2368	+10.75341797	-6.75439453	-2.94873047	+47.46093750	-15.18310547	-49.92187500	+2300
+1458241381.42700000	+13.31982422	-4.13085938	-1.44140625	+37.11181641	-24.14794922	-78.68408203	+2904	+12.79248047	-1.88085938	-1.73144531	+19.24804688	-43.33007813	-5.82275391	+2384	+10.82373047	-6.72363281	-3.00585938	+47.08740234	-15.44677734	-50.31738281	+2320
+1458241381.43120000	+13.39892578	-4.11767578	-1.45019531	+36.58447266	-24.52148438	-79.01367188	+2944	+12.87597656	-1.84130859	-1.77539063	+19.84130859	-43.63769531	-6.63574219	+2404	+10.89843750	-6.69287109	-3.07177734	+46.69189453	-15.68847656	-50.66894531	+2348
+1458241381.43950010	+13.54833984	-4.06494141	-1.45458984	+35.63964844	-25.35644531	-79.65087891	+3036	+13.04736328	-1.74023438	-1.83691406	+21.13769531	-44.38476563	-8.28369141	+2436	+11.05224609	-6.62255859	-3.17285156	+46.05468750	-16.25976563	-51.56982422	+2400
+1458241381.44370010	+13.62304688	-4.05615234	-1.46337891	+35.09033203	-25.77392578	-79.93652344	+3080	+13.13085938	-1.70068359	-1.88085938	+21.68701172	-44.67041016	-9.09667969	+2452	+11.13134766	-6.58740234	-3.22998047	+45.74707031	-16.52343750	-51.92138672	+2428
+1458241381.45199990	+13.77685547	-4.01660156	-1.47656250	+34.07958984	-26.65283203	-80.46386719	+3172	+13.29785156	-1.60400391	-1.93798828	+22.93945313	-45.35156250	-10.74462891	+2488	+11.30712891	-6.50390625	-3.30029297	+45.30761719	-17.27050781	-52.99804688	+2476
+1458241381.46030000	+13.92187500	-4.00341797	-1.50292969	+32.84912109	-27.44384766	-80.90332031	+3256	+13.45605469	-1.52490234	-2.00390625	+24.08203125	-45.94482422	-12.43652344	+2520	+11.48730469	-6.42041016	-3.37500000	+44.89013672	-17.99560547	-53.96484375	+2520
+1458241381.46450000	+13.99218750	-3.98144531	-1.51611328	+32.34375000	-27.83935547	-81.01318359	+3304	+13.53955078	-1.47216797	-2.04345703	+24.67529297	-46.14257813	-13.16162109	+2544	+11.58398438	-6.36767578	-3.40576172	+44.75830078	-18.45703125	-54.42626953	+2540
+1458241381.47280000	+14.13281250	-3.97705078	-1.55126953	+31.04736328	-28.63037109	-81.27685547	+3384	+13.69335938	-1.40185547	-2.10937500	+25.79589844	-46.64794922	-14.83154297	+2580	+11.77734375	-6.27099609	-3.46289063	+44.47265625	-19.33593750	-55.39306641	+2572
+1458241381.47700000	+14.20312500	-3.95507813	-1.56445313	+30.54199219	-29.04785156	-81.38671875	+3424	+13.77246094	-1.35351563	-2.14453125	+26.36718750	-46.82373047	-15.60058594	+2600	+11.87402344	-6.20947266	-3.48925781	+44.42871094	-19.84130859	-55.87646484	+2584
+1458241381.48530010	+14.33496094	-3.95068359	-1.59082031	+29.31152344	-29.83886719	-81.71630859	+3492	+13.91748047	-1.28320313	-2.20166016	+27.48779297	-47.28515625	-17.31445313	+2636	+12.06298828	-6.11718750	-3.53320313	+44.14306641	-20.72021484	-56.84326172	+2592
+1458241381.48950000	+14.40527344	-3.92871094	-1.60839844	+28.87207031	-30.23437500	-81.82617188	+3528	+13.99658203	-1.23925781	-2.23681641	+28.05908203	-47.41699219	-18.06152344	+2656	+12.15527344	-6.06005859	-3.55517578	+44.07714844	-21.22558594	-57.30468750	+2596
+1458241381.49780010	+14.52832031	-3.91552734	-1.63476563	+27.72949219	-30.98144531	-82.11181641	+3588	+14.14160156	-1.16894531	-2.28515625	+29.22363281	-47.81250000	-19.77539063	+2692	+12.33544922	-5.97656250	-3.61230469	+43.76953125	-21.99462891	-58.11767578	+2592
+1458241381.51449990	+14.77001953	-3.81884766	-1.62158203	+26.38916016	-32.78320313	-83.07861328	+3732	+14.42724609	-1.00195313	-2.35107422	+31.61865234	-48.62548828	-23.13720703	+2772	+12.64306641	-5.80078125	-3.72656250	+43.17626953	-23.37890625	-59.65576172	+2588
+1458241381.51860000	+14.83154297	-3.79248047	-1.61279297	+26.14746094	-33.24462891	-83.38623047	+3772	+14.49755859	-0.96240234	-2.36425781	+32.18994141	-48.82324219	-23.97216797	+2792	+12.70898438	-5.77880859	-3.76611328	+42.91259766	-23.57666016	-60.00732422	+2588
+1458241381.52280000	+14.88427734	-3.76611328	-1.59082031	+25.92773438	-33.72802734	-83.78173828	+3816	+14.56347656	-0.92285156	-2.35986328	+32.82714844	-49.10888672	-24.89501953	+2816	+12.77050781	-5.75244141	-3.79687500	+42.69287109	-23.77441406	-60.40283203	+2592
+1458241381.53110000	+14.99414063	-3.68701172	-1.56005859	+25.70800781	-34.67285156	-84.39697266	+3908	+14.70849609	-0.83496094	-2.37304688	+34.01367188	-49.48242188	-26.45507813	+2864	+12.89355469	-5.68652344	-3.87158203	+42.31933594	-24.14794922	-60.99609375	+2612
+1458241381.53530000	+15.04248047	-3.65185547	-1.53808594	+25.57617188	-35.17822266	-84.77050781	+3960	+14.77001953	-0.79101563	-2.36425781	+34.62890625	-49.76806641	-27.33398438	+2892	+12.95068359	-5.66015625	-3.90673828	+42.09960938	-24.30175781	-61.32568359	+2628
+1458241381.53950000	+15.09521484	-3.60351563	-1.51171875	+25.57617188	-35.68359375	-85.12207031	+4016	+14.84033203	-0.74267578	-2.35986328	+35.24414063	-50.00976563	-28.12500000	+2924	+13.00781250	-5.62060547	-3.94189453	+41.96777344	-24.47753906	-61.58935547	+2648
+1458241381.54780010	+15.19628906	-3.52880859	-1.45019531	+25.46630859	-36.76025391	-85.89111328	+4128	+14.97216797	-0.66357422	-2.34228516	+36.38671875	-50.53710938	-29.77294922	+2980	+13.11767578	-5.56787109	-4.00341797	+41.59423828	-24.80712891	-62.24853516	+2696
+1458241381.55189990	+15.25341797	-3.48046875	-1.43261719	+25.46630859	-37.22167969	-86.17675781	+4188	+15.03808594	-0.61523438	-2.34228516	+36.93603516	-50.73486328	-30.43212891	+3012	+13.17919922	-5.52832031	-4.02539063	+41.50634766	-25.02685547	-62.53417969	+2724
+1458241381.55609990	+15.30175781	-3.44970703	-1.41064453	+25.35644531	-37.68310547	-86.44042969	+4244	+15.10400391	-0.57568359	-2.34228516	+37.39746094	-50.91064453	-31.13525391	+3040	+13.24072266	-5.50195313	-4.05615234	+41.37451172	-25.20263672	-62.79785156	+2752
+1458241381.56030010	+15.35009766	-3.41894531	-1.38867188	+25.26855469	-38.16650391	-86.74804688	+4300	+15.16113281	-0.54052734	-2.33789063	+37.90283203	-51.15234375	-31.88232422	+3072	+13.29785156	-5.47119141	-4.06933594	+41.24267578	-25.42236328	-63.14941406	+2776
+1458241381.56859990	+15.44238281	-3.35302734	-1.36669922	+24.96093750	-38.95751953	-87.07763672	+4408	+15.27978516	-0.46582031	-2.33349609	+38.80371094	-51.48193359	-33.15673828	+3132	+13.42529297	-5.38330078	-4.10888672	+41.13281250	-25.97167969	-63.61083984	+2840
+1458241381.57279990	+15.48632813	-3.33544922	-1.35351563	+24.71923828	-39.39697266	-87.25341797	+4456	+15.32812500	-0.43505859	-2.32910156	+39.19921875	-51.65771484	-33.79394531	+3160	+13.49121094	-5.34375000	-4.10888672	+41.08886719	-26.34521484	-63.94042969	+2872
+1458241381.57690000	+15.53466797	-3.30908203	-1.34912109	+24.49951172	-39.74853516	-87.31933594	+4504	+15.38525391	-0.39550781	-2.33349609	+39.61669922	-51.81152344	-34.34326172	+3188	+13.56591797	-5.28662109	-4.10888672	+41.13281250	-26.74072266	-64.20410156	+2904
+1458241381.58110000	+15.57421875	-3.29589844	-1.34912109	+24.19189453	-40.10009766	-87.36328125	+4548	+15.43798828	-0.36914063	-2.33349609	+39.96826172	-51.94335938	-34.93652344	+3216	+13.63183594	-5.24267578	-4.11328125	+41.11083984	-27.13623047	-64.44580078	+2928
+1458241381.58940010	+15.66650391	-3.26953125	-1.34472656	+23.53271484	-40.80322266	-87.40722656	+4628	+15.53906250	-0.30761719	-2.34228516	+40.64941406	-52.18505859	-36.01318359	+3272	+13.78125000	-5.14160156	-4.09570313	+41.22070313	-28.03710938	-65.03906250	+2980
+1458241381.59360000	+15.71044922	-3.26953125	-1.35351563	+23.11523438	-41.06689453	-87.36328125	+4660	+15.58740234	-0.28564453	-2.35107422	+40.91308594	-52.27294922	-36.49658203	+3300	+13.85595703	-5.09765625	-4.08691406	+41.24267578	-28.49853516	-65.28076172	+2996
+1458241381.59780000	+15.74121094	-3.26513672	-1.35791016	+22.69775391	-41.39648438	-87.34130859	+4692	+15.62695313	-0.26367188	-2.34667969	+41.24267578	-52.38281250	-37.08984375	+3328	+13.92187500	-5.04931641	-4.07373047	+41.24267578	-28.95996094	-65.52246094	+3012
+1458241381.61030010	+15.84667969	-3.24755859	-1.35791016	+21.46728516	-42.34130859	-87.16552734	+4780	+15.75878906	-0.18457031	-2.33349609	+42.31933594	-52.73437500	-38.78173828	+3412	+14.11962891	-4.89550781	-4.04736328	+41.30859375	-30.32226563	-66.13769531	+3044
+1458241381.61439990	+15.88183594	-3.23437500	-1.35351563	+21.11572266	-42.71484375	-87.12158203	+4808	+15.80712891	-0.15820313	-2.32910156	+42.67089844	-52.84423828	-39.30908203	+3444	+14.18554688	-4.84277344	-4.03857422	+41.37451172	-30.80566406	-66.37939453	+3048
+1458241381.61859990	+15.91699219	-3.22558594	-1.34472656	+20.78613281	-43.06640625	-87.09960938	+4836	+15.85107422	-0.13183594	-2.32470703	+43.02246094	-52.93212891	-39.88037109	+3472	+14.24707031	-4.80761719	-4.02539063	+41.35253906	-31.20117188	-66.62109375	+3052
+1458241381.62690000	+15.97412109	-3.19482422	-1.30517578	+20.23681641	-43.90136719	-87.16552734	+4896	+15.93457031	-0.07470703	-2.28515625	+43.92333984	-53.21777344	-41.19873047	+3536	+14.34814453	-4.72412109	-4.02099609	+41.30859375	-31.88232422	-67.01660156	+3056
+1458241381.63109990	+16.00488281	-3.16845703	-1.27880859	+20.01708984	-44.31884766	-87.20947266	+4928	+15.97851563	-0.03955078	-2.26757813	+44.38476563	-53.34960938	-41.85791016	+3564	+14.39648438	-4.69335938	-4.02099609	+41.26464844	-32.18994141	-67.23632813	+3056
+1458241381.64360000	+16.07519531	-3.07617188	-1.16015625	+19.64355469	-45.87890625	-87.53906250	+5048	+16.10156250	+0.06591797	-2.17968750	+46.03271484	-53.85498047	-44.01123047	+3668	+14.50634766	-4.60546875	-4.03857422	+41.04492188	-32.84912109	-67.80761719	+3076
+1458241381.65190010	+16.12792969	-2.99707031	-1.05029297	+19.59960938	-47.08740234	-87.89062500	+5140	+16.18505859	+0.14501953	-2.10498047	+47.21923828	-54.22851563	-45.52734375	+3740	+14.57666016	-4.55712891	-4.05175781	+40.95703125	-33.24462891	-68.29101563	+3104
+1458241381.65610000	+16.14990234	-2.96191406	-0.99316406	+19.59960938	-47.68066406	-88.08837891	+5188	+16.22460938	+0.18017578	-2.06542969	+47.79052734	-54.40429688	-46.31835938	+3776	+14.61181641	-4.53955078	-4.05615234	+40.91308594	-33.42041016	-68.55468750	+3128
+1458241381.66020010	+16.17187500	-2.92675781	-0.93603516	+19.57763672	-48.27392578	-88.28613281	+5240	+16.25976563	+0.21972656	-2.02587891	+48.40576172	-54.55810547	-47.10937500	+3808	+14.64257813	-4.52197266	-4.06054688	+40.84716797	-33.57421875	-68.81835938	+3152
+1458241381.66440010	+16.18945313	-2.88281250	-0.88330078	+19.62158203	-48.84521484	-88.43994141	+5292	+16.29492188	+0.25927734	-1.99072266	+49.02099609	-54.71191406	-47.87841797	+3844	+14.67773438	-4.49121094	-4.06933594	+40.82519531	-33.75000000	-69.01611328	+3184
+1458241381.67269990	+16.22460938	-2.81689453	-0.78222656	+19.51171875	-49.98779297	-88.68164063	+5392	+16.36083984	+0.32519531	-1.91601563	+50.14160156	-55.01953125	-49.37255859	+3912	+14.73925781	-4.44726563	-4.07812500	+40.71533203	-34.14550781	-69.45556641	+3252
+1458241381.67689990	+16.24218750	-2.78173828	-0.73388672	+19.46777344	-50.55908203	-88.79150391	+5444	+16.39599609	+0.36474609	-1.88085938	+50.71289063	-55.17333984	-50.07568359	+3948	+14.77441406	-4.41650391	-4.08251953	+40.75927734	-34.40917969	-69.67529297	+3288
+1458241381.68109990	+16.25537109	-2.76416016	-0.68554688	+19.31396484	-51.13037109	-88.87939453	+5492	+16.42675781	+0.39111328	-1.84570313	+51.24023438	-55.32714844	-50.80078125	+3980	+14.80517578	-4.39013672	-4.08251953	+40.75927734	-34.67285156	-69.89501953	+3328
+1458241381.68940000	+16.29492188	-2.72900391	-0.62841797	+18.87451172	-52.05322266	-88.85742188	+5576	+16.47949219	+0.44824219	-1.79296875	+52.14111328	-55.52490234	-52.03125000	+4044	+14.89306641	-4.33300781	-4.05615234	+40.86914063	-35.37597656	-70.40039063	+3412
+1458241381.69359990	+16.30810547	-2.72460938	-0.60644531	+18.52294922	-52.44873047	-88.76953125	+5616	+16.51025391	+0.46582031	-1.77099609	+52.49267578	-55.61279297	-52.60253906	+4072	+14.93701172	-4.29785156	-4.04736328	+40.89111328	-35.77148438	-70.57617188	+3452
+1458241381.69770000	+16.32128906	-2.72021484	-0.59765625	+18.12744141	-52.77832031	-88.61572266	+5648	+16.52783203	+0.47460938	-1.75341797	+52.80029297	-55.67871094	-53.12988281	+4100	+14.97656250	-4.26269531	-4.03417969	+40.93505859	-36.16699219	-70.75195313	+3488
+1458241381.70190000	+16.33007813	-2.71582031	-0.59765625	+17.66601563	-53.06396484	-88.37402344	+5676	+16.54980469	+0.49658203	-1.74023438	+53.08593750	-55.72265625	-53.59130859	+4128	+15.02490234	-4.21875000	-4.02539063	+40.97900391	-36.60644531	-70.83984375	+3524
+1458241381.70600010	+16.33886719	-2.72460938	-0.59765625	+17.11669922	-53.32763672	-88.11035156	+5704	+16.56738281	+0.50537109	-1.73144531	+53.30566406	-55.76660156	-54.00878906	+4152	+15.06005859	-4.17919922	-4.01220703	+41.00097656	-37.02392578	-70.92773438	+3552
+1458241381.71440010	+16.36083984	-2.73779297	-0.60205078	+15.99609375	-53.89892578	-87.56103516	+5752	+16.60693359	+0.53173828	-1.71386719	+53.67919922	-55.89843750	-54.75585938	+4204	+15.14794922	-4.09570313	-3.96826172	+41.15478516	-38.03466797	-71.21337891	+3604
+1458241381.71849990	+16.36962891	-2.75097656	-0.60644531	+15.42480469	-54.14062500	-87.27539063	+5772	+16.62451172	+0.54052734	-1.70507813	+53.87695313	-55.96435547	-55.12939453	+4228	+15.19189453	-4.05615234	-3.94628906	+41.19873047	-38.51806641	-71.34521484	+3620
+1458241381.72270010	+16.37841797	-2.76416016	-0.61083984	+14.85351563	-54.38232422	-86.98974609	+5792	+16.63769531	+0.54492188	-1.69628906	+54.05273438	-56.03027344	-55.52490234	+4256	+15.23583984	-4.01660156	-3.92431641	+41.26464844	-38.97949219	-71.45507813	+3636
+1458241381.73099990	+16.40039063	-2.77734375	-0.63720703	+13.64501953	-54.68994141	-86.22070313	+5828	+16.67285156	+0.56689453	-1.69189453	+54.27246094	-56.07421875	-56.05224609	+4304	+15.31494141	-3.94189453	-3.89355469	+41.30859375	-39.83642578	-71.54296875	+3652
+1458241381.73519990	+16.40039063	-2.78173828	-0.63720703	+13.07373047	-54.93164063	-85.91308594	+5844	+16.68603516	+0.57568359	-1.67871094	+54.42626953	-56.16210938	-56.35986328	+4332	+15.34570313	-3.90234375	-3.88037109	+41.30859375	-40.18798828	-71.56494141	+3656
+1458241381.73939990	+16.40478516	-2.78173828	-0.63281250	+12.59033203	-55.19531250	-85.58349609	+5856	+16.70361328	+0.58886719	-1.66552734	+54.62402344	-56.25000000	-56.73339844	+4360	+15.37207031	-3.86718750	-3.86718750	+41.33056641	-40.58349609	-71.67480469	+3660
+1458241381.74350000	+16.41357422	-2.77294922	-0.62841797	+12.12890625	-55.43701172	-85.29785156	+5872	+16.71679688	+0.61083984	-1.64794922	+54.86572266	-56.38183594	-57.06298828	+4388	+15.40283203	-3.84521484	-3.84960938	+41.30859375	-40.91308594	-71.78466797	+3660
+1458241381.75190000	+16.43554688	-2.75097656	-0.56689453	+11.42578125	-56.22802734	-84.85839844	+5912	+16.75195313	+0.65478516	-1.59082031	+55.50292969	-56.71142578	-57.89794922	+4448	+15.45117188	-3.80126953	-3.82763672	+41.33056641	-41.44042969	-72.04833984	+3664
+1458241381.75600000	+16.44433594	-2.73339844	-0.53613281	+11.16210938	-56.60156250	-84.68261719	+5932	+16.77392578	+0.68115234	-1.56005859	+55.83251953	-56.86523438	-58.33740234	+4476	+15.47753906	-3.79248047	-3.82324219	+41.30859375	-41.63818359	-72.20214844	+3668
+1458241381.76020000	+16.45312500	-2.71142578	-0.50097656	+10.94238281	-56.97509766	-84.52880859	+5960	+16.79150391	+0.70312500	-1.52050781	+56.27197266	-57.06298828	-58.86474609	+4508	+15.49511719	-3.77929688	-3.82324219	+41.26464844	-41.74804688	-72.33398438	+3672
+1458241381.76440000	+16.46191406	-2.68505859	-0.46142578	+10.74462891	-57.37060547	-84.37500000	+5988	+16.80908203	+0.73388672	-1.47656250	+56.71142578	-57.23876953	-59.39208984	+4540	+15.51269531	-3.77050781	-3.82324219	+41.24267578	-41.85791016	-72.46582031	+3676
+1458241381.76850010	+16.47070313	-2.65869141	-0.42626953	+10.54687500	-57.74414063	-84.19921875	+6016	+16.82666016	+0.76025391	-1.43701172	+57.15087891	-57.45849609	-59.89746094	+4572	+15.52587891	-3.76171875	-3.82324219	+41.19873047	-41.94580078	-72.61962891	+3688
+1458241381.77690010	+16.47949219	-2.59716797	-0.32080078	+10.34912109	-58.73291016	-84.00146484	+6084	+16.86181641	+0.82177734	-1.33593750	+58.16162109	-57.96386719	-61.06201172	+4632	+15.55224609	-3.74414063	-3.82324219	+41.17675781	-42.12158203	-72.99316406	+3720
+1458241381.78099990	+16.48828125	-2.56640625	-0.25927734	+10.32714844	-59.26025391	-83.95751953	+6120	+16.87939453	+0.84814453	-1.27880859	+58.73291016	-58.22753906	-61.72119141	+4664	+15.56103516	-3.73974609	-3.81884766	+41.17675781	-42.18750000	-73.21289063	+3740
+1458241381.78520010	+16.50146484	-2.54003906	-0.20654297	+10.28320313	-59.69970703	-83.91357422	+6156	+16.89697266	+0.87451172	-1.22607422	+59.28222656	-58.46923828	-62.35839844	+4696	+15.57861328	-3.73974609	-3.81445313	+41.19873047	-42.25341797	-73.45458984	+3764
+1458241381.78930000	+16.51025391	-2.50927734	-0.16259766	+10.19531250	-60.09521484	-83.82568359	+6192	+16.91455078	+0.90527344	-1.17773438	+59.83154297	-58.68896484	-62.95166016	+4724	+15.59619141	-3.72656250	-3.81884766	+41.22070313	-42.34130859	-73.60839844	+3792
+1458241381.79349990	+16.51904297	-2.49609375	-0.12304688	+10.04150391	-60.49072266	-83.71582031	+6224	+16.93212891	+0.92285156	-1.13378906	+60.31494141	-58.90869141	-63.56689453	+4752	+15.60937500	-3.71777344	-3.81445313	+41.22070313	-42.42919922	-73.78417969	+3820
+1458241381.80180000	+16.52783203	-2.46533203	-0.06591797	+9.71191406	-61.06201172	-83.47412109	+6288	+16.95410156	+0.95800781	-1.05908203	+61.14990234	-59.30419922	-64.57763672	+4800	+15.64013672	-3.69580078	-3.81005859	+41.26464844	-42.67089844	-74.09179688	+3888
+1458241381.80600000	+16.53222656	-2.45654297	-0.03955078	+9.47021484	-61.39160156	-83.32031250	+6316	+16.96289063	+0.96240234	-1.01953125	+61.52343750	-59.54589844	-65.12695313	+4820	+15.64892578	-3.67382813	-3.80126953	+41.30859375	-42.82470703	-74.20166016	+3920
+1458241381.81020000	+16.54101563	-2.45214844	-0.02197266	+9.20654297	-61.63330078	-83.14453125	+6336	+16.97167969	+0.96679688	-0.99755859	+61.76513672	-59.69970703	-65.50048828	+4840	+15.67089844	-3.65185547	-3.78808594	+41.35253906	-43.08837891	-74.37744141	+3952
+1458241381.81430010	+16.54541016	-2.44775391	-0.01318359	+8.94287109	-61.83105469	-82.92480469	+6360	+16.97607422	+0.97558594	-0.97998047	+61.98486328	-59.85351563	-65.78613281	+4860	+15.69287109	-3.62548828	-3.77490234	+41.41845703	-43.33007813	-74.46533203	+3984
+1458241381.82270000	+16.54980469	-2.46972656	-0.01757813	+8.21777344	-62.07275391	-82.50732422	+6396	+16.99365234	+0.97119141	-0.95800781	+62.29248047	-60.09521484	-66.37939453	+4896	+15.73681641	-3.58154297	-3.74853516	+41.50634766	-43.87939453	-74.66308594	+4040
+1458241381.82680010	+16.55419922	-2.48291016	-0.03515625	+7.80029297	-62.09472656	-82.26562500	+6416	+16.99804688	+0.97119141	-0.96240234	+62.33642578	-60.18310547	-66.53320313	+4912	+15.76318359	-3.55078125	-3.73535156	+41.52832031	-44.16503906	-74.66308594	+4064
+1458241381.83100010	+16.55859375	-2.50048828	-0.05712891	+7.36083984	-62.09472656	-82.00195313	+6432	+17.00244141	+0.96679688	-0.96679688	+62.33642578	-60.27099609	-66.66503906	+4928	+15.78515625	-3.52441406	-3.72216797	+41.55029297	-44.47265625	-74.66308594	+4080
+1458241381.83929990	+16.55419922	-2.53125000	-0.09667969	+6.61376953	-62.13867188	-81.58447266	+6460	+17.00683594	+0.95361328	-0.98437500	+62.29248047	-60.42480469	-66.88476563	+4968	+15.82031250	-3.46289063	-3.70019531	+41.57226563	-45.04394531	-74.64111328	+4104
+1458241381.84349990	+16.54980469	-2.54003906	-0.11425781	+6.32812500	-62.18261719	-81.43066406	+6468	+17.00683594	+0.94482422	-0.99316406	+62.27050781	-60.51269531	-66.97265625	+4992	+15.83789063	-3.43652344	-3.69140625	+41.59423828	-45.30761719	-74.66308594	+4112
+1458241381.84770010	+16.55419922	-2.54882813	-0.13183594	+6.06445313	-62.24853516	-81.32080078	+6472	+17.00683594	+0.94042969	-0.99755859	+62.27050781	-60.60058594	-67.10449219	+5012	+15.85546875	-3.40576172	-3.67822266	+41.61621094	-45.57128906	-74.68505859	+4116
+1458241381.85180000	+16.55859375	-2.56201172	-0.14501953	+5.77880859	-62.27050781	-81.18896484	+6480	+17.01123047	+0.94042969	-1.00634766	+62.27050781	-60.68847656	-67.21435547	+5032	+15.87304688	-3.37939453	-3.66503906	+41.66015625	-45.83496094	-74.72900391	+4116
+1458241381.86010000	+16.55859375	-2.57080078	-0.17138672	+5.47119141	-62.38037109	-81.16699219	+6484	+17.02441406	+0.94042969	-1.01953125	+62.38037109	-60.86425781	-67.50000000	+5072	+15.90820313	-3.34423828	-3.65185547	+41.70410156	-46.16455078	-74.83886719	+4116
+1458241381.86430000	+16.56298828	-2.57080078	-0.16699219	+5.42724609	-62.51220703	-81.21093750	+6484	+17.02880859	+0.94042969	-1.01953125	+62.46826172	-60.95214844	-67.69775391	+5088	+15.91699219	-3.33105469	-3.64746094	+41.70410156	-46.27441406	-74.90478516	+4112
+1458241381.86850000	+16.57177734	-2.55761719	-0.16259766	+5.49316406	-62.66601563	-81.29882813	+6488	+17.02880859	+0.94482422	-1.01953125	+62.55615234	-61.06201172	-67.87353516	+5108	+15.93017578	-3.32226563	-3.64306641	+41.72607422	-46.34033203	-75.01464844	+4112
+1458241381.87260010	+16.57177734	-2.54003906	-0.14941406	+5.64697266	-62.88574219	-81.49658203	+6496	+17.03320313	+0.95361328	-1.00634766	+62.79785156	-61.21582031	-68.18115234	+5128	+15.93457031	-3.30908203	-3.64306641	+41.77001953	-46.38427734	-75.14648438	+4112
+1458241381.87680010	+16.57617188	-2.52246094	-0.12304688	+5.86669922	-63.17138672	-81.71630859	+6504	+17.03759766	+0.96240234	-0.98437500	+63.10546875	-61.36962891	-68.55468750	+5152	+15.93896484	-3.30468750	-3.63427734	+41.83593750	-46.40625000	-75.34423828	+4112
+1458241381.88509990	+16.58935547	-2.46533203	-0.05273438	+6.56982422	-63.80859375	-82.35351563	+6528	+17.05078125	+0.99316406	-0.92724609	+63.91845703	-61.78710938	-69.47753906	+5200	+15.95214844	-3.30468750	-3.61669922	+42.01171875	-46.40625000	-75.91552734	+4116
+1458241381.88930010	+16.59814453	-2.43457031	-0.01318359	+6.94335938	-64.13818359	-82.70507813	+6544	+17.05957031	+1.00634766	-0.90087891	+64.31396484	-61.98486328	-69.91699219	+5220	+15.95654297	-3.30468750	-3.60791016	+42.12158203	-46.36230469	-76.20117188	+4120
+1458241381.89350010	+16.60253906	-2.40380859	+0.02636719	+7.36083984	-64.46777344	-83.07861328	+6560	+17.06835938	+1.02392578	-0.87011719	+64.73144531	-62.20458984	-70.37841797	+5240	+15.96533203	-3.30908203	-3.60351563	+42.20947266	-46.31835938	-76.53076172	+4132
+1458241381.89759990	+16.60693359	-2.37304688	+0.06152344	+7.82226563	-64.77539063	-83.49609375	+6576	+17.07714844	+1.04150391	-0.83496094	+65.19287109	-62.44628906	-70.88378906	+5260	+15.96533203	-3.31347656	-3.59472656	+42.29736328	-46.25244141	-76.81640625	+4144
+1458241381.90179990	+16.60693359	-2.33789063	+0.10107422	+8.30566406	-65.06103516	-83.91357422	+6592	+17.08154297	+1.05908203	-0.79980469	+65.67626953	-62.68798828	-71.38916016	+5280	+15.96533203	-3.31787109	-3.59033203	+42.38525391	-46.16455078	-77.10205078	+4164
+1458241381.91010000	+16.61572266	-2.28076172	+0.17578125	+9.29443359	-65.69824219	-84.77050781	+6628	+17.08593750	+1.09423828	-0.72949219	+66.62109375	-63.23730469	-72.39990234	+5320	+15.96533203	-3.32666016	-3.57275391	+42.56103516	-46.05468750	-77.71728516	+4208
+1458241381.91849990	+16.62011719	-2.23242188	+0.23730469	+10.17333984	-66.24755859	-85.58349609	+6664	+17.09912109	+1.12939453	-0.66357422	+67.52197266	-63.85253906	-73.30078125	+5356	+15.96972656	-3.32666016	-3.54638672	+42.78076172	-46.05468750	-78.28857422	+4256
+1458241381.92260000	+16.62451172	-2.21044922	+0.25927734	+10.56884766	-66.44531250	-85.97900391	+6676	+17.09912109	+1.14257813	-0.63720703	+67.89550781	-64.16015625	-73.67431641	+5372	+15.97851563	-3.33105469	-3.53759766	+42.84667969	-46.07666016	-78.55224609	+4284
+1458241381.93100000	+16.62451172	-2.18408203	+0.27246094	+11.14013672	-66.68701172	-86.57226563	+6696	+17.10351563	+1.16015625	-0.60205078	+68.46679688	-64.81933594	-74.26757813	+5396	+15.98730469	-3.31347656	-3.53320313	+42.91259766	-46.12060547	-78.72802734	+4336
+1458241381.93510010	+16.62451172	-2.18847656	+0.26367188	+11.27197266	-66.68701172	-86.74804688	+6704	+17.09912109	+1.16015625	-0.59326172	+68.59863281	-65.12695313	-74.42138672	+5408	+15.99609375	-3.30468750	-3.52880859	+42.91259766	-46.20849609	-78.77197266	+4360
+1458241381.93930010	+16.62011719	-2.18847656	+0.25048828	+11.38183594	-66.70898438	-86.92382813	+6708	+17.09912109	+1.16455078	-0.58886719	+68.70849609	-65.50048828	-74.55322266	+5416	+16.00048828	-3.29150391	-3.52441406	+42.91259766	-46.29638672	-78.77197266	+4384
+1458241381.94759990	+16.62011719	-2.21044922	+0.21533203	+11.44775391	-66.75292969	-87.20947266	+6720	+17.08593750	+1.15576172	-0.59326172	+68.75244141	-66.22558594	-74.66308594	+5436	+16.01367188	-3.25634766	-3.51562500	+42.91259766	-46.58203125	-78.68408203	+4416
+1458241381.95180010	+16.62011719	-2.21923828	+0.18896484	+11.42578125	-66.70898438	-87.27539063	+6724	+17.08154297	+1.14257813	-0.60205078	+68.66455078	-66.59912109	-74.59716797	+5452	+16.02246094	-3.23876953	-3.51123047	+42.89062500	-46.71386719	-78.64013672	+4428
+1458241381.95590000	+16.62011719	-2.23242188	+0.16259766	+11.40380859	-66.66503906	-87.36328125	+6728	+17.07275391	+1.12939453	-0.61523438	+68.53271484	-66.97265625	-74.53125000	+5464	+16.03564453	-3.22119141	-3.51123047	+42.89062500	-46.86767578	-78.55224609	+4436
+1458241381.96009990	+16.61572266	-2.25000000	+0.13183594	+11.38183594	-66.57714844	-87.45117188	+6732	+17.06835938	+1.11621094	-0.62402344	+68.46679688	-67.30224609	-74.53125000	+5476	+16.04443359	-3.20361328	-3.50683594	+42.86865234	-47.02148438	-78.46435547	+4440
+1458241381.96840000	+16.61132813	-2.27636719	+0.07470703	+11.35986328	-66.46728516	-87.67089844	+6736	+17.05078125	+1.08544922	-0.64599609	+68.24707031	-67.98339844	-74.39941406	+5500	+16.05761719	-3.16406250	-3.50683594	+42.80273438	-47.28515625	-78.24462891	+4440
+1458241381.97260000	+16.61132813	-2.29394531	+0.05273438	+11.38183594	-66.44531250	-87.78076172	+6732	+17.04199219	+1.07226563	-0.65039063	+68.18115234	-68.31298828	-74.39941406	+5512	+16.06640625	-3.14208984	-3.51123047	+42.78076172	-47.41699219	-78.11279297	+4440
+1458241381.97680000	+16.60693359	-2.30273438	+0.03076172	+11.42578125	-66.46728516	-87.93457031	+6728	+17.03320313	+1.05468750	-0.65917969	+68.11523438	-68.64257813	-74.39941406	+5524	+16.07080078	-3.12451172	-3.50683594	+42.78076172	-47.52685547	-78.04687500	+4432
+1458241381.98090000	+16.60693359	-2.30712891	+0.01757813	+11.60156250	-66.48925781	-88.15429688	+6720	+17.02880859	+1.04589844	-0.65917969	+68.11523438	-68.95019531	-74.44335938	+5532	+16.07519531	-3.10693359	-3.50683594	+42.78076172	-47.65869141	-78.00292969	+4424
+1458241381.98930000	+16.61132813	-2.29394531	+0.01757813	+12.32666016	-66.75292969	-88.87939453	+6704	+17.02441406	+1.03710938	-0.63720703	+68.62060547	-69.56542969	-75.05859375	+5548	+16.08837891	-3.07617188	-3.49804688	+42.82470703	-47.81250000	-78.00292969	+4404
+1458241381.99340010	+16.61572266	-2.27636719	+0.03076172	+12.85400391	-66.88476563	-89.34082031	+6700	+17.02001953	+1.03710938	-0.61962891	+68.95019531	-69.85107422	-75.38818359	+5556	+16.09277344	-3.06738281	-3.49365234	+42.86865234	-47.87841797	-78.04687500	+4396
+1458241381.99760010	+16.61572266	-2.25439453	+0.04394531	+13.44726563	-67.06054688	-89.84619141	+6696	+17.02001953	+1.04589844	-0.60205078	+69.38964844	-70.15869141	-75.80566406	+5564	+16.09716797	-3.05859375	-3.49365234	+42.91259766	-47.90039063	-78.11279297	+4384
+1458241382.00180010	+16.62011719	-2.23242188	+0.06152344	+14.12841797	-67.28027344	-90.46142578	+6696	+17.02001953	+1.05029297	-0.58007813	+69.80712891	-70.42236328	-76.22314453	+5572	+16.09716797	-3.05419922	-3.49365234	+42.93457031	-47.87841797	-78.20068359	+4372
+1458241382.01420000	+16.62890625	-2.13134766	+0.15820313	+16.78710938	-68.11523438	-92.72460938	+6704	+17.02441406	+1.07666016	-0.49218750	+71.41113281	-71.32324219	-77.78320313	+5596	+16.10156250	-3.04541016	-3.48925781	+43.13232422	-47.76855469	-78.59619141	+4356
+1458241382.01840000	+16.63330078	-2.09179688	+0.19775391	+17.88574219	-68.42285156	-93.64746094	+6712	+17.02880859	+1.09423828	-0.45703125	+72.13623047	-71.63085938	-78.48632813	+5604	+16.10156250	-3.04541016	-3.48486328	+43.22021484	-47.72460938	-78.79394531	+4352
+1458241382.02259990	+16.63769531	-2.04785156	+0.23291016	+18.98437500	-68.66455078	-94.54833984	+6720	+17.03320313	+1.11181641	-0.42187500	+72.86132813	-71.93847656	-79.14550781	+5612	+16.10156250	-3.04980469	-3.48046875	+43.30810547	-47.65869141	-79.01367188	+4352
+1458241382.03920010	+16.64208984	-1.91162109	+0.32958984	+23.18115234	-69.38964844	-98.21777344	+6736	+17.04199219	+1.16894531	-0.31640625	+75.23437500	-73.12500000	-81.32080078	+5636	+16.09277344	-3.05419922	-3.46728516	+43.65966797	-47.28515625	-79.87060547	+4388
+1458241382.04760000	+16.63769531	-1.88085938	+0.34716797	+24.78515625	-69.58740234	-99.73388672	+6736	+17.04199219	+1.18652344	-0.27685547	+76.26708984	-73.74023438	-82.26562500	+5644	+16.08398438	-3.04101563	-3.46289063	+43.79150391	-47.19726563	-80.17822266	+4420
+1458241382.05590010	+16.63769531	-1.87207031	+0.33398438	+25.90576172	-69.58740234	-100.87646484	+6724	+17.03759766	+1.19970703	-0.25927734	+76.97021484	-74.31152344	-82.92480469	+5652	+16.08837891	-3.02343750	-3.44970703	+43.90136719	-47.21923828	-80.35400391	+4452
+1458241382.06010010	+16.63330078	-1.87207031	+0.31640625	+26.32324219	-69.54345703	-101.35986328	+6720	+17.03320313	+1.19970703	-0.25927734	+77.14599609	-74.59716797	-83.05664063	+5656	+16.08837891	-3.01025391	-3.44531250	+43.92333984	-47.28515625	-80.37597656	+4468
+1458241382.06419990	+16.62890625	-1.88085938	+0.29003906	+26.58691406	-69.43359375	-101.68945313	+6716	+17.02880859	+1.19970703	-0.26367188	+77.18994141	-74.86083984	-83.10058594	+5656	+16.09277344	-3.00146484	-3.44531250	+43.90136719	-47.30712891	-80.33203125	+4480
+1458241382.06839990	+16.62011719	-1.89404297	+0.26367188	+26.76269531	-69.32373047	-101.97509766	+6716	+17.02001953	+1.19531250	-0.27246094	+77.14599609	-75.10253906	-83.05664063	+5660	+16.09277344	-2.98828125	-3.44531250	+43.87939453	-47.37304688	-80.24414063	+4492
+1458241382.07259990	+16.61572266	-1.91162109	+0.23730469	+26.91650391	-69.25781250	-102.26074219	+6708	+17.01123047	+1.18652344	-0.28125000	+77.10205078	-75.36621094	-83.01269531	+5668	+16.09277344	-2.97070313	-3.44531250	+43.83544922	-47.46093750	-80.13427734	+4500
+1458241382.08090000	+16.60693359	-1.93798828	+0.19775391	+27.29003906	-69.16992188	-102.87597656	+6696	+16.99804688	+1.17333984	-0.29443359	+77.14599609	-75.87158203	-83.10058594	+5676	+16.09716797	-2.94433594	-3.44091797	+43.79150391	-47.61474609	-79.98046875	+4512
+1458241382.08509990	+16.60253906	-1.95556641	+0.18017578	+27.50976563	-69.12597656	-103.20556641	+6688	+16.99365234	+1.16455078	-0.30322266	+77.21191406	-76.11328125	-83.18847656	+5680	+16.09716797	-2.92675781	-3.44091797	+43.76953125	-47.70263672	-79.91455078	+4512
+1458241382.08920000	+16.60253906	-1.97314453	+0.15820313	+27.61962891	-69.06005859	-103.42529297	+6676	+16.98486328	+1.15576172	-0.30761719	+77.25585938	-76.35498047	-83.25439453	+5684	+16.10156250	-2.91357422	-3.43652344	+43.74755859	-47.79052734	-79.84863281	+4512
+1458241382.09340000	+16.60253906	-1.97753906	+0.13623047	+27.75146484	-68.97216797	-103.62304688	+6668	+16.98046875	+1.15136719	-0.31640625	+77.27783203	-76.59667969	-83.27636719	+5688	+16.10595703	-2.90039063	-3.42773438	+43.72558594	-47.90039063	-79.78271484	+4512
+1458241382.09750010	+16.59375000	-1.98193359	+0.12744141	+28.08105469	-68.97216797	-104.04052734	+6652	+16.97167969	+1.14257813	-0.31640625	+77.45361328	-76.83837891	-83.49609375	+5692	+16.10595703	-2.88720703	-3.42773438	+43.70361328	-47.98828125	-79.69482422	+4508
+1458241382.10170010	+16.58935547	-1.98193359	+0.13183594	+28.47656250	-69.03808594	-104.50195313	+6640	+16.96728516	+1.13378906	-0.31201172	+77.80517578	-77.10205078	-83.84765625	+5692	+16.10595703	-2.86962891	-3.42333984	+43.68164063	-48.09814453	-79.60693359	+4504
+1458241382.10590000	+16.58496094	-1.97753906	+0.14062500	+28.98193359	-69.12597656	-105.02929688	+6628	+16.95849609	+1.13378906	-0.30322266	+78.24462891	-77.36572266	-84.30908203	+5696	+16.11035156	-2.85644531	-3.42333984	+43.65966797	-48.18603516	-79.54101563	+4496
+1458241382.10999990	+16.58056641	-1.97314453	+0.15380859	+29.53125000	-69.25781250	-105.60058594	+6616	+16.95410156	+1.13378906	-0.29003906	+78.85986328	-77.65136719	-84.90234375	+5700	+16.11035156	-2.84326172	-3.41894531	+43.63769531	-48.27392578	-79.49707031	+4488
+1458241382.11840010	+16.58496094	-1.94677734	+0.19775391	+30.89355469	-69.56542969	-106.94091797	+6596	+16.95410156	+1.13818359	-0.25048828	+80.63964844	-78.28857422	-86.66015625	+5708	+16.11035156	-2.82128906	-3.40136719	+43.65966797	-48.42773438	-79.51904297	+4468
+1458241382.12249990	+16.58496094	-1.92041016	+0.22851563	+31.83837891	-69.74121094	-107.81982422	+6592	+16.95410156	+1.14257813	-0.22412109	+81.71630859	-78.61816406	-87.71484375	+5712	+16.11035156	-2.81250000	-3.39697266	+43.68164063	-48.47167969	-79.60693359	+4460
+1458241382.12669990	+16.58496094	-1.89404297	+0.26806641	+32.89306641	-69.96093750	-108.80859375	+6588	+16.95410156	+1.15136719	-0.19775391	+83.01269531	-78.96972656	-88.98925781	+5716	+16.11035156	-2.80810547	-3.38818359	+43.70361328	-48.49365234	-79.67285156	+4456
+1458241382.13089990	+16.58496094	-1.86767578	+0.31201172	+34.01367188	-70.18066406	-109.84130859	+6588	+16.95410156	+1.16455078	-0.16699219	+84.41894531	-79.32128906	-90.35156250	+5724	+16.11035156	-2.80371094	-3.38378906	+43.74755859	-48.49365234	-79.76074219	+4448
+1458241382.13500000	+16.58056641	-1.84130859	+0.34716797	+35.06835938	-70.35644531	-110.85205078	+6584	+16.95410156	+1.17333984	-0.14501953	+85.73730469	-79.69482422	-91.62597656	+5724	+16.10595703	-2.79931641	-3.37939453	+43.76953125	-48.47167969	-79.84863281	+4444
+1458241382.14750000	+16.57617188	-1.76220703	+0.47021484	+38.91357422	-70.92773438	-114.47753906	+6584	+16.95849609	+1.20849609	-0.05712891	+91.40625000	-80.88134766	-97.29492188	+5736	+16.09716797	-2.79052734	-3.36621094	+43.87939453	-48.40576172	-80.15625000	+4444
+1458241382.15170000	+16.58056641	-1.73583984	+0.50537109	+40.34179688	-71.08154297	-115.83984375	+6584	+16.96289063	+1.21728516	-0.03076172	+93.84521484	-81.32080078	-99.77783203	+5736	+16.09716797	-2.79052734	-3.35742188	+43.92333984	-48.38378906	-80.26611328	+4448
+1458241382.15590000	+16.58056641	-1.71826172	+0.53613281	+41.63818359	-71.19140625	-117.11425781	+6580	+16.96289063	+1.22607422	-0.00878906	+96.39404297	-81.71630859	-102.39257813	+5740	+16.09277344	-2.79052734	-3.35302734	+43.96728516	-48.36181641	-80.39794922	+4452
+1458241382.16000010	+16.57617188	-1.70507813	+0.54492188	+42.64892578	-71.16943359	-118.10302734	+6576	+16.96728516	+1.23486328	+0.00878906	+98.65722656	-82.08984375	-104.69970703	+5736	+16.09277344	-2.78613281	-3.34423828	+43.98925781	-48.33984375	-80.48583984	+4464
+1458241382.16420010	+16.57177734	-1.68750000	+0.55371094	+43.83544922	-71.16943359	-119.24560547	+6572	+16.96728516	+1.24365234	+0.01757813	+101.44775391	-82.50732422	-107.60009766	+5736	+16.09277344	-2.78173828	-3.34423828	+43.98925781	-48.31787109	-80.52978516	+4472
+1458241382.16829990	+16.56738281	-1.69189453	+0.55810547	+44.75830078	-71.14746094	-120.23437500	+6564	+16.96728516	+1.23925781	+0.03076172	+104.23828125	-82.85888672	-110.58837891	+5732	+16.09277344	-2.77734375	-3.33984375	+43.96728516	-48.31787109	-80.55175781	+4484
+1458241382.17249990	+16.57177734	-1.70068359	+0.54492188	+45.37353516	-71.03759766	-120.91552734	+6560	+16.96289063	+1.23486328	+0.03076172	+106.74316406	-83.18847656	-113.26904297	+5728	+16.08837891	-2.76855469	-3.33544922	+43.92333984	-48.31787109	-80.52978516	+4496
+1458241382.17670010	+16.56738281	-1.70507813	+0.52734375	+46.09863281	-70.92773438	-121.66259766	+6556	+16.96289063	+1.22167969	+0.03076172	+109.79736328	-83.54003906	-116.60888672	+5724	+16.09277344	-2.76416016	-3.33544922	+43.87939453	-48.36181641	-80.50781250	+4508
+1458241382.18080000	+16.56298828	-1.72265625	+0.50537109	+46.73583984	-70.79589844	-122.38769531	+6552	+16.95849609	+1.21289063	+0.03076172	+112.91748047	-83.82568359	-120.01464844	+5720	+16.09277344	-2.75537109	-3.33105469	+43.81347656	-48.40576172	-80.44189453	+4516
+1458241382.18499990	+16.56738281	-1.74023438	+0.47900391	+47.19726563	-70.64208984	-122.91503906	+6548	+16.95849609	+1.20849609	+0.03076172	+116.19140625	-84.04541016	-123.55224609	+5720	+16.09277344	-2.75097656	-3.32666016	+43.74755859	-48.49365234	-80.35400391	+4528
+1458241382.18919990	+16.56738281	-1.75341797	+0.44824219	+47.61474609	-70.46630859	-123.37646484	+6544	+16.95849609	+1.19091797	+0.01757813	+118.89404297	-84.28710938	-126.62841797	+5720	+16.09716797	-2.74218750	-3.32226563	+43.65966797	-48.55957031	-80.26611328	+4536
+1458241382.19330000	+16.56298828	-1.77978516	+0.41308594	+47.96630859	-70.29052734	-123.81591797	+6544	+16.95849609	+1.17773438	+0.00439453	+121.24511719	-84.48486328	-129.30908203	+5720	+16.10156250	-2.73339844	-3.32226563	+43.57177734	-48.64746094	-80.15625000	+4540
+1458241382.19750000	+16.55419922	-1.80175781	+0.38232422	+48.36181641	-70.11474609	-124.32128906	+6540	+16.95849609	+1.16894531	+0.00000000	+123.96972656	-84.61669922	-132.38525391	+5716	+16.10595703	-2.72460938	-3.31787109	+43.46191406	-48.73535156	-80.00244141	+4544
+1458241382.20170000	+16.54541016	-1.81933594	+0.35156250	+48.75732422	-69.93896484	-124.73876953	+6536	+16.95410156	+1.15136719	-0.01318359	+125.99121094	-84.77050781	-134.75830078	+5720	+16.10595703	-2.71582031	-3.31787109	+43.35205078	-48.80126953	-79.84863281	+4544
+1458241382.20580010	+16.54101563	-1.83691406	+0.31640625	+49.13085938	-69.76318359	-125.11230469	+6532	+16.95410156	+1.13818359	-0.03076172	+127.74902344	-84.90234375	-136.86767578	+5720	+16.11035156	-2.70703125	-3.31787109	+43.22021484	-48.88916016	-79.67285156	+4544
+1458241382.21000000	+16.54101563	-1.85009766	+0.29882813	+49.68017578	-69.65332031	-125.70556641	+6524	+16.95849609	+1.12500000	-0.03076172	+130.34179688	-84.94628906	-139.83398438	+5724	+16.11035156	-2.69824219	-3.31787109	+43.11035156	-48.99902344	-79.49707031	+4544
+1458241382.21420000	+16.54541016	-1.86767578	+0.28125000	+50.29541016	-69.56542969	-126.32080078	+6516	+16.95849609	+1.11181641	-0.03955078	+131.74804688	-85.01220703	-141.59179688	+5724	+16.11474609	-2.68945313	-3.31787109	+42.95654297	-49.10888672	-79.29931641	+4536
+1458241382.21830010	+16.54101563	-1.86767578	+0.26806641	+50.95458984	-69.43359375	-126.93603516	+6504	+16.96289063	+1.10302734	-0.05273438	+132.84667969	-85.10009766	-142.99804688	+5728	+16.11474609	-2.68066406	-3.31347656	+42.84667969	-49.21875000	-79.12353516	+4532
+1458241382.22250010	+16.53662109	-1.87207031	+0.26367188	+51.81152344	-69.36767578	-127.74902344	+6492	+16.96728516	+1.09423828	-0.04833984	+134.84619141	-85.07812500	-145.30517578	+5732	+16.11914063	-2.67187500	-3.31347656	+42.73681641	-49.32861328	-78.96972656	+4524
+1458241382.23920010	+16.53662109	-1.81494141	+0.29443359	+55.81054688	-69.14794922	-131.24267578	+6468	+16.99365234	+1.10302734	-0.02636719	+139.59228516	-85.16601563	-150.93017578	+5740	+16.11914063	-2.64990234	-3.31347656	+42.34130859	-49.48242188	-78.50830078	+4480
+1458241382.24330000	+16.53662109	-1.78857422	+0.31640625	+57.08496094	-69.12597656	-132.34130859	+6468	+16.99804688	+1.10742188	-0.01757813	+141.06445313	-85.16601563	-152.51220703	+5740	+16.11474609	-2.64990234	-3.31347656	+42.31933594	-49.48242188	-78.50830078	+4472
+1458241382.24749990	+16.54101563	-1.76220703	+0.34277344	+58.38134766	-69.10400391	-133.48388672	+6468	+17.00683594	+1.11181641	+0.00000000	+143.04199219	-85.14404297	-154.62158203	+5744	+16.11035156	-2.64990234	-3.31347656	+42.29736328	-49.46044922	-78.53027344	+4464
+1458241382.25160000	+16.54980469	-1.73583984	+0.37353516	+59.67773438	-69.08203125	-134.62646484	+6468	+17.01562500	+1.12939453	+0.02197266	+144.99755859	-85.14404297	-156.59912109	+5744	+16.11035156	-2.64990234	-3.31347656	+42.29736328	-49.46044922	-78.55224609	+4456
+1458241382.25580000	+16.55419922	-1.70947266	+0.39990234	+60.97412109	-69.03808594	-135.74707031	+6472	+17.02441406	+1.13818359	+0.03955078	+147.01904297	-85.12207031	-158.64257813	+5748	+16.10595703	-2.65429688	-3.30908203	+42.29736328	-49.43847656	-78.59619141	+4452
+1458241382.26410010	+16.55419922	-1.65234375	+0.45263672	+63.41308594	-68.88427734	-137.92236328	+6476	+17.02880859	+1.16015625	+0.06591797	+151.54541016	-85.14404297	-163.16894531	+5748	+16.10595703	-2.65869141	-3.30908203	+42.29736328	-49.37255859	-78.70605469	+4444
+1458241382.26830010	+16.55419922	-1.63916016	+0.47460938	+64.46777344	-68.81835938	-138.91113281	+6476	+17.03320313	+1.16894531	+0.08349609	+154.42382813	-85.14404297	-166.04736328	+5752	+16.10156250	-2.66308594	-3.30908203	+42.31933594	-49.32861328	-78.75000000	+4444
+1458241382.27250000	+16.55419922	-1.62158203	+0.49658203	+65.45654297	-68.75244141	-139.81201172	+6480	+17.03759766	+1.17773438	+0.08789063	+157.23632813	-85.20996094	-168.85986328	+5748	+16.10156250	-2.66308594	-3.30908203	+42.31933594	-49.30664063	-78.77197266	+4444
+1458241382.27659990	+16.55859375	-1.60839844	+0.51855469	+66.48925781	-68.68652344	-140.73486328	+6480	+17.04199219	+1.18212891	+0.10546875	+161.03759766	-85.10009766	-172.63916016	+5752	+16.09716797	-2.66308594	-3.30908203	+42.31933594	-49.26269531	-78.81591797	+4444
+1458241382.28080010	+16.55419922	-1.60400391	+0.53613281	+67.41210938	-68.59863281	-141.67968750	+6480	+17.04199219	+1.18212891	+0.12744141	+164.72900391	-84.96826172	-176.39648438	+5752	+16.09716797	-2.66748047	-3.30908203	+42.31933594	-49.24072266	-78.85986328	+4444
+1458241382.28500010	+16.55859375	-1.60839844	+0.54492188	+68.07128906	-68.51074219	-142.31689453	+6472	+17.04199219	+1.18212891	+0.12744141	+167.91503906	-84.99023438	-179.60449219	+5748	+16.09277344	-2.66748047	-3.30468750	+42.34130859	-49.21875000	-78.90380859	+4448
+1458241382.28909990	+16.55859375	-1.60839844	+0.54052734	+68.48876953	-68.40087891	-142.71240234	+6468	+17.04199219	+1.17333984	+0.12744141	+171.21093750	-84.92431641	+176.96777344	+5748	+16.09277344	-2.67187500	-3.30468750	+42.34130859	-49.19677734	-78.92578125	+4452
+1458241382.29329990	+16.55419922	-1.62597656	+0.53173828	+68.81835938	-68.29101563	-143.08593750	+6468	+17.04638672	+1.16455078	+0.13183594	+174.46289063	-84.83642578	+173.62792969	+5748	+16.09277344	-2.67187500	-3.30468750	+42.31933594	-49.17480469	-78.94775391	+4456
+1458241382.29749990	+16.54980469	-1.64355469	+0.51855469	+69.06005859	-68.18115234	-143.37158203	+6468	+17.04638672	+1.16015625	+0.12304688	+177.64892578	-84.79248047	+170.35400391	+5748	+16.09277344	-2.67187500	-3.30029297	+42.29736328	-49.17480469	-78.94775391	+4460
+1458241382.30160000	+16.54101563	-1.66113281	+0.50097656	+69.19189453	-68.04931641	-143.50341797	+6468	+17.04199219	+1.14257813	+0.11865234	-179.18701172	-84.63867188	+167.03613281	+5748	+16.09277344	-2.66748047	-3.30029297	+42.27539063	-49.17480469	-78.90380859	+4464
+1458241382.30580000	+16.53662109	-1.68310547	+0.47900391	+69.27978516	-67.96142578	-143.61328125	+6468	+17.03320313	+1.12939453	+0.11865234	-176.33056641	-84.46289063	+163.98193359	+5752	+16.08837891	-2.66748047	-3.30029297	+42.23144531	-49.19677734	-78.85986328	+4468
+1458241382.30999990	+16.53222656	-1.70507813	+0.45703125	+69.27978516	-67.87353516	-143.65722656	+6468	+17.03320313	+1.11621094	+0.11425781	-173.86962891	-84.33105469	+161.34521484	+5756	+16.08837891	-2.66308594	-3.30029297	+42.18750000	-49.21875000	-78.79394531	+4476
+1458241382.31410000	+16.53222656	-1.72265625	+0.43066406	+69.21386719	-67.78564453	-143.54736328	+6468	+17.02880859	+1.09423828	+0.10546875	-171.60644531	-84.19921875	+158.81835938	+5760	+16.08837891	-2.65869141	-3.30029297	+42.14355469	-49.24072266	-78.72802734	+4476
+1458241382.31830000	+16.52783203	-1.74462891	+0.39990234	+69.12597656	-67.67578125	-143.43750000	+6464	+17.02441406	+1.08105469	+0.09228516	-169.60693359	-84.06738281	+156.62109375	+5768	+16.08837891	-2.65429688	-3.30029297	+42.12158203	-49.26269531	-78.66210938	+4480
+1458241382.32240010	+16.51904297	-1.76660156	+0.37792969	+69.16992188	-67.58789063	-143.45947266	+6464	+17.02441406	+1.06347656	+0.08789063	-167.93701172	-83.86962891	+154.73144531	+5772	+16.08837891	-2.64990234	-3.30029297	+42.05566406	-49.30664063	-78.57421875	+4484
+1458241382.32660010	+16.51464844	-1.78417969	+0.35156250	+69.03808594	-67.47802734	-143.30566406	+6464	+17.02441406	+1.05029297	+0.07470703	-166.28906250	-83.75976563	+152.86376953	+5776	+16.08837891	-2.64111328	-3.29589844	+42.01171875	-49.35058594	-78.46435547	+4484
+1458241382.33080010	+16.51464844	-1.79736328	+0.32080078	+68.95019531	-67.36816406	-143.08593750	+6460	+17.02001953	+1.04150391	+0.06152344	-164.77294922	-83.64990234	+151.14990234	+5784	+16.09277344	-2.63671875	-3.29589844	+41.94580078	-49.41650391	-78.35449219	+4484
+1458241382.34740000	+16.51025391	-1.80615234	+0.27246094	+69.80712891	-67.10449219	-143.39355469	+6436	+17.01123047	+1.03271484	+0.04394531	-160.88378906	-83.03466797	+146.57958984	+5804	+16.08837891	-2.58837891	-3.30029297	+41.59423828	-49.65820313	-77.65136719	+4472
+1458241382.35159990	+16.51904297	-1.80615234	+0.28125000	+70.26855469	-67.06054688	-143.72314453	+6432	+17.02001953	+1.03710938	+0.04394531	-159.96093750	-82.90283203	+145.56884766	+5808	+16.08837891	-2.57519531	-3.29589844	+41.50634766	-49.74609375	-77.47558594	+4464
+1458241382.35579990	+16.52343750	-1.79296875	+0.29003906	+70.81787109	-66.99462891	-144.05273438	+6428	+17.02441406	+1.05029297	+0.03955078	-159.08203125	-82.79296875	+144.62402344	+5812	+16.08837891	-2.57080078	-3.29150391	+41.44042969	-49.79003906	-77.38769531	+4456
+1458241382.35990000	+16.52783203	-1.77539063	+0.30761719	+71.56494141	-66.92871094	-144.58007813	+6424	+17.02441406	+1.05908203	+0.04833984	-158.42285156	-82.59521484	+143.92089844	+5816	+16.08837891	-2.56640625	-3.29150391	+41.39648438	-49.79003906	-77.29980469	+4448
+1458241382.36410000	+16.53662109	-1.75781250	+0.32958984	+72.26806641	-66.88476563	-145.10742188	+6428	+17.02880859	+1.07226563	+0.05273438	-157.71972656	-82.44140625	+143.17382813	+5820	+16.08398438	-2.56640625	-3.29150391	+41.37451172	-49.76806641	-77.27783203	+4440
+1458241382.36830000	+16.54101563	-1.74023438	+0.35156250	+73.01513672	-66.81884766	-145.63476563	+6428	+17.03320313	+1.08544922	+0.06152344	-156.97265625	-82.28759766	+142.38281250	+5824	+16.07958984	-2.56640625	-3.29150391	+41.35253906	-49.74609375	-77.27783203	+4432
+1458241382.37660000	+16.55419922	-1.70947266	+0.41308594	+74.68505859	-66.73095703	-146.95312500	+6432	+17.04199219	+1.11181641	+0.07910156	-155.76416016	-81.91406250	+141.13037109	+5832	+16.07519531	-2.57080078	-3.29150391	+41.35253906	-49.65820313	-77.32177734	+4424
+1458241382.38080000	+16.55859375	-1.69189453	+0.44824219	+75.60791016	-66.68701172	-147.74414063	+6432	+17.04638672	+1.12500000	+0.09228516	-155.21484375	-81.71630859	+140.55908203	+5836	+16.07080078	-2.57519531	-3.28710938	+41.37451172	-49.63623047	-77.36572266	+4420
+1458241382.38490010	+16.56738281	-1.67431641	+0.48339844	+76.48681641	-66.62109375	-148.44726563	+6436	+17.05078125	+1.13378906	+0.10546875	-154.62158203	-81.49658203	+139.92187500	+5840	+16.06640625	-2.57958984	-3.28710938	+41.39648438	-49.59228516	-77.45361328	+4420
+1458241382.38910010	+16.57177734	-1.66113281	+0.51416016	+77.21191406	-66.55517578	-149.06250000	+6436	+17.05517578	+1.14257813	+0.11865234	-154.09423828	-81.32080078	+139.35058594	+5840	+16.06640625	-2.58398438	-3.28271484	+41.39648438	-49.54833984	-77.49755859	+4420
+1458241382.39330010	+16.58056641	-1.64794922	+0.54052734	+77.93701172	-66.48925781	-149.63378906	+6440	+17.05957031	+1.14697266	+0.13183594	-153.56689453	-81.10107422	+138.75732422	+5840	+16.06640625	-2.59277344	-3.27832031	+41.39648438	-49.52636719	-77.54150391	+4420
+1458241382.39739990	+16.58056641	-1.63476563	+0.55810547	+78.53027344	-66.42333984	-150.09521484	+6436	+17.05957031	+1.15136719	+0.13623047	-152.97363281	-80.94726563	+138.09814453	+5836	+16.06201172	-2.59716797	-3.27832031	+41.39648438	-49.48242188	-77.58544922	+4424
+1458241382.40159990	+16.58056641	-1.62597656	+0.57568359	+78.99169922	-66.35742188	-150.46875000	+6436	+17.05957031	+1.15136719	+0.14501953	-152.49023438	-80.77148438	+137.54882813	+5836	+16.06201172	-2.60156250	-3.27392578	+41.39648438	-49.46044922	-77.62939453	+4428
+1458241382.40570000	+16.57617188	-1.63037109	+0.58886719	+79.38720703	-66.31347656	-150.82031250	+6436	+17.05957031	+1.14697266	+0.14941406	-152.05078125	-80.59570313	+136.97753906	+5832	+16.05761719	-2.60595703	-3.27392578	+41.39648438	-49.41650391	-77.62939453	+4432
+1458241382.40990000	+16.57617188	-1.63916016	+0.59326172	+79.60693359	-66.24755859	-151.01806641	+6432	+17.05957031	+1.13818359	+0.15380859	-151.54541016	-80.44189453	+136.34033203	+5832	+16.05322266	-2.61035156	-3.27392578	+41.37451172	-49.39453125	-77.65136719	+4436
+1458241382.41409990	+16.57177734	-1.65234375	+0.58886719	+79.71679688	-66.22558594	-151.12792969	+6428	+17.05517578	+1.12939453	+0.15820313	-151.08398438	-80.24414063	+135.74707031	+5832	+16.05322266	-2.61474609	-3.26953125	+41.35253906	-49.39453125	-77.62939453	+4440
+1458241382.41820000	+16.57177734	-1.66113281	+0.58447266	+79.78271484	-66.18164063	-151.17187500	+6424	+17.05517578	+1.12060547	+0.16259766	-150.75439453	-80.04638672	+135.26367188	+5836	+16.04882813	-2.61474609	-3.26513672	+41.30859375	-49.39453125	-77.60742188	+4444
+1458241382.42240000	+16.56738281	-1.67431641	+0.57128906	+79.71679688	-66.13769531	-151.08398438	+6424	+17.05078125	+1.10742188	+0.15820313	-150.29296875	-79.91455078	+134.64843750	+5836	+16.04882813	-2.61914063	-3.26074219	+41.24267578	-49.39453125	-77.56347656	+4448
+1458241382.42660000	+16.56298828	-1.68750000	+0.54492188	+79.45312500	-66.09375000	-150.77636719	+6428	+17.04638672	+1.08544922	+0.14941406	-149.78759766	-79.84863281	+133.94531250	+5840	+16.04443359	-2.61914063	-3.26074219	+41.17675781	-49.41650391	-77.47558594	+4452
+1458241382.43070010	+16.55419922	-1.70507813	+0.51416016	+79.03564453	-66.07177734	-150.38085938	+6428	+17.03759766	+1.06787109	+0.13183594	-149.26025391	-79.78271484	+133.22021484	+5840	+16.04443359	-2.61914063	-3.25634766	+41.08886719	-49.43847656	-77.36572266	+4456
+1458241382.43490000	+16.54541016	-1.73144531	+0.48339844	+78.64013672	-66.04980469	-150.00732422	+6432	+17.03320313	+1.05029297	+0.11865234	-148.86474609	-79.69482422	+132.62695313	+5844	+16.04003906	-2.61474609	-3.25634766	+41.00097656	-49.48242188	-77.23388672	+4456
+1458241382.43910000	+16.53662109	-1.75781250	+0.45263672	+78.24462891	-66.04980469	-149.65576172	+6436	+17.02880859	+1.03710938	+0.10546875	-148.49121094	-79.62890625	+132.07763672	+5852	+16.04003906	-2.61035156	-3.25634766	+40.89111328	-49.52636719	-77.03613281	+4456
+1458241382.44320010	+16.52783203	-1.77539063	+0.42626953	+77.84912109	-66.04980469	-149.28222656	+6440	+17.02001953	+1.01953125	+0.09667969	-148.13964844	-79.54101563	+131.52832031	+5856	+16.03564453	-2.60595703	-3.25195313	+40.75927734	-49.59228516	-76.83837891	+4452
+1458241382.44740010	+16.52343750	-1.79736328	+0.39990234	+77.49755859	-66.07177734	-148.93066406	+6440	+17.01123047	+1.00195313	+0.08349609	-147.87597656	-79.45312500	+131.06689453	+5864	+16.03125000	-2.59716797	-3.25195313	+40.62744141	-49.65820313	-76.64062500	+4452
+1458241382.46409990	+16.51025391	-1.83691406	+0.30761719	+76.44287109	-66.09375000	-147.65625000	+6436	+17.00244141	+0.95800781	+0.03515625	-146.60156250	-79.29931641	+129.15527344	+5900	+16.02246094	-2.56201172	-3.24316406	+40.10009766	-50.00976563	-75.67382813	+4420
+1458241382.47240000	+16.50585938	-1.83251953	+0.29443359	+76.46484375	-66.15966797	-147.48046875	+6428	+17.00244141	+0.94482422	+0.02197266	-146.18408203	-79.21142578	+128.47412109	+5916	+16.01367188	-2.54443359	-3.24316406	+39.94628906	-50.05371094	-75.36621094	+4400
+1458241382.47659990	+16.50585938	-1.82373047	+0.30322266	+76.70654297	-66.20361328	-147.63427734	+6424	+17.00683594	+0.94482422	+0.03076172	-146.14013672	-79.12353516	+128.34228516	+5920	+16.00927734	-2.54443359	-3.24316406	+39.92431641	-50.05371094	-75.32226563	+4388
+1458241382.48070000	+16.51025391	-1.81054688	+0.32080078	+77.08007813	-66.24755859	-147.85400391	+6424	+17.00683594	+0.94921875	+0.03955078	-146.09619141	-79.01367188	+128.23242188	+5928	+16.00488281	-2.54443359	-3.24316406	+39.92431641	-50.03173828	-75.32226563	+4380
+1458241382.48490000	+16.51464844	-1.79736328	+0.33837891	+77.58544922	-66.26953125	-148.20556641	+6424	+17.01562500	+0.95361328	+0.05273438	-146.07421875	-78.88183594	+128.14453125	+5932	+16.00488281	-2.54443359	-3.24316406	+39.94628906	-49.98779297	-75.36621094	+4372
+1458241382.48900010	+16.51904297	-1.77539063	+0.36474609	+78.13476563	-66.29150391	-148.57910156	+6424	+17.02001953	+0.96240234	+0.06152344	-145.98632813	-78.79394531	+128.01269531	+5932	+16.00048828	-2.54882813	-3.23876953	+39.96826172	-49.94384766	-75.41015625	+4364
+1458241382.49320010	+16.52343750	-1.75781250	+0.39111328	+78.72802734	-66.33544922	-148.99658203	+6424	+17.02441406	+0.97119141	+0.07031250	-145.87646484	-78.70605469	+127.85888672	+5936	+16.00048828	-2.55322266	-3.23876953	+39.99023438	-49.89990234	-75.47607422	+4360
+1458241382.49740000	+16.53222656	-1.74023438	+0.42187500	+79.34326172	-66.33544922	-149.43603516	+6424	+17.03320313	+0.98437500	+0.08349609	-145.85449219	-78.57421875	+127.79296875	+5936	+16.00048828	-2.55761719	-3.23876953	+40.03417969	-49.85595703	-75.56396484	+4356
+1458241382.50149990	+16.53662109	-1.71826172	+0.45703125	+80.11230469	-66.35742188	-150.00732422	+6428	+17.03759766	+0.99316406	+0.10107422	-145.92041016	-78.44238281	+127.81494141	+5936	+15.99609375	-2.55761719	-3.23876953	+40.05615234	-49.81201172	-75.60791016	+4352
+1458241382.50570010	+16.54101563	-1.69628906	+0.49658203	+80.90332031	-66.35742188	-150.60058594	+6432	+17.04199219	+1.00195313	+0.12304688	-145.98632813	-78.28857422	+127.83691406	+5936	+15.99609375	-2.56201172	-3.23876953	+40.07812500	-49.74609375	-75.65185547	+4352
+1458241382.50990010	+16.54541016	-1.67871094	+0.52734375	+81.58447266	-66.35742188	-151.10595703	+6432	+17.04638672	+1.01074219	+0.14062500	-145.98632813	-78.15673828	+127.79296875	+5932	+15.99169922	-2.56201172	-3.23876953	+40.10009766	-49.70214844	-75.71777344	+4352
+1458241382.51399990	+16.54980469	-1.66113281	+0.56250000	+82.37548828	-66.35742188	-151.67724609	+6432	+17.05078125	+1.01953125	+0.15820313	-145.94238281	-78.00292969	+127.70507813	+5928	+15.99169922	-2.56640625	-3.23876953	+40.12207031	-49.65820313	-75.76171875	+4352
+1458241382.51819990	+16.55419922	-1.64794922	+0.59326172	+83.05664063	-66.35742188	-152.22656250	+6428	+17.05957031	+1.02832031	+0.17578125	-145.94238281	-77.84912109	+127.66113281	+5924	+15.99169922	-2.56640625	-3.23876953	+40.14404297	-49.61425781	-75.80566406	+4352
+1458241382.52239990	+16.55419922	-1.64355469	+0.61523438	+83.54003906	-66.33544922	-152.55615234	+6424	+17.06396484	+1.03271484	+0.18896484	-145.85449219	-77.73925781	+127.50732422	+5920	+15.98730469	-2.57080078	-3.23876953	+40.16601563	-49.59228516	-75.84960938	+4356
+1458241382.52650000	+16.55419922	-1.64355469	+0.62402344	+83.86962891	-66.31347656	-152.75390625	+6420	+17.06396484	+1.03710938	+0.19335938	-145.72265625	-77.65136719	+127.30957031	+5916	+15.98730469	-2.57519531	-3.23876953	+40.16601563	-49.54833984	-75.89355469	+4356
+1458241382.53490000	+16.54980469	-1.66113281	+0.61962891	+84.02343750	-66.31347656	-152.75390625	+6412	+17.06396484	+1.03271484	+0.18896484	-145.43701172	-77.54150391	+126.82617188	+5908	+15.98730469	-2.57519531	-3.23876953	+40.16601563	-49.46044922	-75.87158203	+4364
+1458241382.53900000	+16.54541016	-1.67871094	+0.60205078	+83.89160156	-66.31347656	-152.57812500	+6408	+17.06396484	+1.02832031	+0.18457031	-145.30517578	-77.47558594	+126.56250000	+5904	+15.98291016	-2.57080078	-3.23876953	+40.14404297	-49.43847656	-75.82763672	+4368
+1458241382.54320000	+16.53662109	-1.69628906	+0.58007813	+83.69384766	-66.31347656	-152.38037109	+6412	+17.05957031	+1.01953125	+0.18017578	-145.19531250	-77.43164063	+126.29882813	+5900	+15.98291016	-2.56640625	-3.24316406	+40.10009766	-49.41650391	-75.76171875	+4372
+1458241382.54740000	+16.53222656	-1.71826172	+0.55371094	+83.43017578	-66.33544922	-152.09472656	+6412	+17.05957031	+1.00634766	+0.17138672	-145.01953125	-77.40966797	+125.96923828	+5900	+15.97851563	-2.56201172	-3.24316406	+40.05615234	-49.43847656	-75.67382813	+4376
+1458241382.55150010	+16.52783203	-1.74462891	+0.52294922	+83.03466797	-66.35742188	-151.72119141	+6416	+17.05517578	+0.99316406	+0.15380859	-144.73388672	-77.43164063	+125.55175781	+5904	+15.97851563	-2.55761719	-3.24316406	+40.01220703	-49.43847656	-75.56396484	+4380
+1458241382.55570010	+16.52343750	-1.76660156	+0.48779297	+82.61718750	-66.37939453	-151.30371094	+6420	+17.05078125	+0.98437500	+0.13623047	-144.44824219	-77.47558594	+125.15625000	+5904	+15.97851563	-2.55322266	-3.23876953	+39.94628906	-49.46044922	-75.43212891	+4380
+1458241382.55979990	+16.51464844	-1.79296875	+0.45703125	+82.17773438	-66.40136719	-150.88623047	+6424	+17.05078125	+0.97119141	+0.11865234	-144.22851563	-77.49755859	+124.78271484	+5908	+15.97851563	-2.54882813	-3.23876953	+39.88037109	-49.50439453	-75.27832031	+4380
+1458241382.56820010	+16.50146484	-1.83691406	+0.38232422	+81.18896484	-66.44531250	-149.89746094	+6436	+17.04199219	+0.94921875	+0.08349609	-143.81103516	-77.58544922	+124.10156250	+5912	+15.97851563	-2.52685547	-3.24316406	+39.63867188	-49.57031250	-74.83886719	+4380
+1458241382.57230000	+16.49707031	-1.85449219	+0.35156250	+80.83740234	-66.46728516	-149.54589844	+6440	+17.03759766	+0.93603516	+0.07031250	-143.65722656	-77.58544922	+123.81591797	+5912	+15.97412109	-2.51806641	-3.24316406	+39.52880859	-49.61425781	-74.61914063	+4376
+1458241382.57649990	+16.49267578	-1.86767578	+0.32958984	+80.57373047	-66.51123047	-149.26025391	+6444	+17.03320313	+0.92724609	+0.06152344	-143.52539063	-77.58544922	+123.59619141	+5916	+15.96972656	-2.50488281	-3.24755859	+39.35302734	-49.68017578	-74.26757813	+4372
+1458241382.58480000	+16.49267578	-1.88085938	+0.30761719	+80.41992188	-66.55517578	-149.01855469	+6444	+17.03320313	+0.91845703	+0.04394531	-143.28369141	-77.58544922	+123.20068359	+5920	+15.96533203	-2.48730469	-3.24316406	+39.06738281	-49.76806641	-73.80615234	+4356
+1458241382.58900000	+16.49267578	-1.88085938	+0.30761719	+80.46386719	-66.57714844	-149.04052734	+6444	+17.03320313	+0.91406250	+0.04394531	-143.21777344	-77.56347656	+123.06884766	+5924	+15.96093750	-2.48291016	-3.23876953	+38.95751953	-49.79003906	-73.63037109	+4344
+1458241382.59730010	+16.50585938	-1.86328125	+0.32080078	+80.83740234	-66.59912109	-149.21630859	+6444	+17.03320313	+0.92285156	+0.03955078	-143.10791016	-77.51953125	+122.89306641	+5928	+15.95654297	-2.48730469	-3.23437500	+38.80371094	-49.74609375	-73.45458984	+4324
+1458241382.60150000	+16.51025391	-1.85449219	+0.33398438	+81.10107422	-66.59912109	-149.39208984	+6444	+17.03320313	+0.92724609	+0.04833984	-143.12988281	-77.45361328	+122.91503906	+5932	+15.95214844	-2.49169922	-3.23437500	+38.78173828	-49.68017578	-73.47656250	+4312
+1458241382.60570000	+16.51464844	-1.83691406	+0.35156250	+81.45263672	-66.59912109	-149.61181641	+6448	+17.03320313	+0.93164063	+0.05712891	-143.19580078	-77.38769531	+122.95898438	+5936	+15.94775391	-2.49609375	-3.23437500	+38.78173828	-49.61425781	-73.52050781	+4308
+1458241382.60980010	+16.51904297	-1.81933594	+0.37353516	+81.89208984	-66.62109375	-149.94140625	+6448	+17.03320313	+0.94042969	+0.07031250	-143.26171875	-77.29980469	+122.98095703	+5940	+15.94335938	-2.50488281	-3.22998047	+38.80371094	-49.54833984	-73.60839844	+4300
+1458241382.61400010	+16.52343750	-1.80615234	+0.39990234	+82.30957031	-66.62109375	-150.24902344	+6452	+17.03759766	+0.94482422	+0.07910156	-143.30566406	-77.23388672	+123.02490234	+5940	+15.93896484	-2.50927734	-3.22998047	+38.80371094	-49.50439453	-73.69628906	+4296
+1458241382.61820010	+16.53222656	-1.78857422	+0.42626953	+82.77099609	-66.62109375	-150.62255859	+6452	+17.04199219	+0.95361328	+0.09228516	-143.34960938	-77.14599609	+123.09082031	+5944	+15.93457031	-2.51806641	-3.22558594	+38.84765625	-49.43847656	-73.78417969	+4296
+1458241382.62229990	+16.53662109	-1.77099609	+0.45263672	+83.23242188	-66.62109375	-150.97412109	+6456	+17.04199219	+0.96679688	+0.10546875	-143.39355469	-77.05810547	+123.13476563	+5944	+15.93017578	-2.52685547	-3.22119141	+38.89160156	-49.37255859	-73.91601563	+4296
+1458241382.62649990	+16.54541016	-1.75341797	+0.47900391	+83.64990234	-66.62109375	-151.25976563	+6456	+17.04638672	+0.97558594	+0.11425781	-143.43750000	-76.97021484	+123.15673828	+5944	+15.93017578	-2.53125000	-3.21679688	+38.91357422	-49.32861328	-74.00390625	+4296
+1458241382.63070010	+16.54980469	-1.73583984	+0.50097656	+84.04541016	-66.62109375	-151.54541016	+6456	+17.05078125	+0.98437500	+0.12744141	-143.45947266	-76.90429688	+123.17871094	+5944	+15.92578125	-2.53564453	-3.21679688	+38.93554688	-49.26269531	-74.11376953	+4296
+1458241382.63480000	+16.55419922	-1.71826172	+0.52294922	+84.37500000	-66.62109375	-151.74316406	+6456	+17.05078125	+0.99316406	+0.13623047	-143.48144531	-76.83837891	+123.15673828	+5940	+15.92138672	-2.54003906	-3.21240234	+38.97949219	-49.19677734	-74.17968750	+4300
+1458241382.63899990	+16.55859375	-1.69628906	+0.54052734	+84.68261719	-66.62109375	-151.91894531	+6456	+17.05078125	+0.99755859	+0.14062500	-143.45947266	-76.75048828	+123.13476563	+5936	+15.91699219	-2.54882813	-3.21240234	+39.00146484	-49.10888672	-74.26757813	+4300
+1458241382.64310000	+16.56298828	-1.68310547	+0.55810547	+84.92431641	-66.62109375	-152.05078125	+6452	+17.05078125	+1.00195313	+0.14941406	-143.45947266	-76.70654297	+123.06884766	+5932	+15.91259766	-2.54882813	-3.21240234	+39.02343750	-49.04296875	-74.33349609	+4304
+1458241382.64730000	+16.56298828	-1.67871094	+0.56689453	+85.01220703	-66.62109375	-152.07275391	+6448	+17.05517578	+1.00634766	+0.14941406	-143.39355469	-76.66259766	+122.95898438	+5928	+15.90820313	-2.55322266	-3.20800781	+39.02343750	-48.99902344	-74.39941406	+4312
+1458241382.65150000	+16.56298828	-1.67431641	+0.56689453	+84.99023438	-66.64306641	-151.98486328	+6440	+17.05517578	+1.00634766	+0.14941406	-143.28369141	-76.64062500	+122.78320313	+5920	+15.90380859	-2.55322266	-3.20800781	+39.02343750	-48.95507813	-74.42138672	+4316
+1458241382.65560010	+16.56298828	-1.67431641	+0.56689453	+84.88037109	-66.64306641	-151.83105469	+6436	+17.05957031	+1.00195313	+0.14062500	-143.17382813	-76.64062500	+122.58544922	+5916	+15.89941406	-2.55322266	-3.20361328	+39.00146484	-48.91113281	-74.39941406	+4320
+1458241382.66400000	+16.55859375	-1.68310547	+0.53613281	+84.30908203	-66.68701172	-151.17187500	+6428	+17.05517578	+0.98876953	+0.12304688	-142.95410156	-76.68457031	+122.14599609	+5908	+15.89062500	-2.54443359	-3.20800781	+38.91357422	-48.86718750	-74.24560547	+4328
+1458241382.66810010	+16.55859375	-1.69628906	+0.51416016	+83.89160156	-66.68701172	-150.75439453	+6428	+17.05517578	+0.97558594	+0.10986328	-142.80029297	-76.72851563	+121.88232422	+5908	+15.88623047	-2.54003906	-3.20800781	+38.84765625	-48.84521484	-74.11376953	+4332
+1458241382.67230010	+16.54980469	-1.70947266	+0.49218750	+83.38623047	-66.70898438	-150.24902344	+6428	+17.05078125	+0.96240234	+0.09667969	-142.64648438	-76.79443359	+121.59667969	+5908	+15.88183594	-2.53125000	-3.21240234	+38.75976563	-48.84521484	-73.93798828	+4332
+1458241382.67650010	+16.54541016	-1.72705078	+0.46582031	+82.88085938	-66.73095703	-149.76562500	+6428	+17.05078125	+0.94921875	+0.08349609	-142.47070313	-76.83837891	+121.31103516	+5908	+15.87744141	-2.52246094	-3.21679688	+38.64990234	-48.84521484	-73.74023438	+4332
+1458241382.68059990	+16.54101563	-1.74462891	+0.43945313	+82.35351563	-66.73095703	-149.26025391	+6428	+17.05078125	+0.93603516	+0.06591797	-142.29492188	-76.90429688	+121.00341797	+5908	+15.87744141	-2.50927734	-3.21679688	+38.54003906	-48.86718750	-73.54248047	+4332
+1458241382.68479990	+16.53662109	-1.76220703	+0.40869141	+81.82617188	-66.75292969	-148.77685547	+6432	+17.05078125	+0.92285156	+0.05273438	-142.14111328	-76.94824219	+120.71777344	+5912	+15.87304688	-2.50048828	-3.21679688	+38.45214844	-48.88916016	-73.32275391	+4328
+1458241382.68899990	+16.53222656	-1.78417969	+0.37792969	+81.23291016	-66.75292969	-148.22753906	+6432	+17.05078125	+0.90966797	+0.03955078	-142.00927734	-77.01416016	+120.45410156	+5912	+15.86865234	-2.48730469	-3.22119141	+38.32031250	-48.93310547	-73.03710938	+4324
+1458241382.69310000	+16.52783203	-1.80175781	+0.35156250	+80.66162109	-66.75292969	-147.67822266	+6436	+17.05078125	+0.90087891	+0.03076172	-141.83349609	-77.05810547	+120.16845703	+5916	+15.86865234	-2.47412109	-3.22119141	+38.16650391	-48.95507813	-72.79541016	+4316
+1458241382.69730000	+16.52343750	-1.81933594	+0.32519531	+80.20019531	-66.75292969	-147.21679688	+6436	+17.04638672	+0.88769531	+0.01757813	-141.70166016	-77.10205078	+119.92675781	+5916	+15.86425781	-2.46093750	-3.22558594	+38.05664063	-48.95507813	-72.53173828	+4308
+1458241382.70149990	+16.51904297	-1.83251953	+0.30322266	+79.78271484	-66.75292969	-146.79931641	+6432	+17.04638672	+0.88330078	+0.01318359	-141.59179688	-77.14599609	+119.70703125	+5916	+15.85986328	-2.45214844	-3.22558594	+37.92480469	-48.95507813	-72.29003906	+4300
+1458241382.70560000	+16.51464844	-1.84130859	+0.28564453	+79.45312500	-66.75292969	-146.46972656	+6432	+17.04638672	+0.87451172	+0.00439453	-141.43798828	-77.18994141	+119.48730469	+5916	+15.85546875	-2.44335938	-3.22558594	+37.81494141	-48.93310547	-72.09228516	+4288
+1458241382.70980000	+16.51464844	-1.84570313	+0.27685547	+79.25537109	-66.75292969	-146.25000000	+6428	+17.04638672	+0.87011719	+0.00000000	-141.28417969	-77.21191406	+119.26757813	+5916	+15.84667969	-2.43896484	-3.22558594	+37.74902344	-48.88916016	-71.96044922	+4276
+1458241382.71390010	+16.51464844	-1.84570313	+0.27246094	+79.21142578	-66.75292969	-146.16210938	+6424	+17.04638672	+0.87011719	+0.00000000	-141.17431641	-77.21191406	+119.11376953	+5916	+15.84228516	-2.43896484	-3.22558594	+37.68310547	-48.84521484	-71.89453125	+4264
+1458241382.71810010	+16.51904297	-1.84130859	+0.27685547	+79.25537109	-66.75292969	-146.16210938	+6420	+17.05078125	+0.87451172	+0.00000000	-141.08642578	-77.21191406	+118.98193359	+5912	+15.83789063	-2.43896484	-3.22558594	+37.66113281	-48.77929688	-71.89453125	+4252
+1458241382.72230010	+16.51904297	-1.82812500	+0.28564453	+79.45312500	-66.75292969	-146.27197266	+6416	+17.05078125	+0.87890625	+0.00439453	-140.99853516	-77.16796875	+118.89404297	+5912	+15.82910156	-2.44775391	-3.22558594	+37.63916016	-48.69140625	-71.91650391	+4244
+1458241382.72639990	+16.52343750	-1.81494141	+0.29882813	+79.65087891	-66.75292969	-146.40380859	+6416	+17.05517578	+0.88769531	+0.01318359	-140.93261719	-77.14599609	+118.82812500	+5912	+15.82470703	-2.45214844	-3.22558594	+37.61718750	-48.60351563	-71.96044922	+4236
+1458241382.73060010	+16.52783203	-1.80175781	+0.31640625	+79.91455078	-66.75292969	-146.57958984	+6416	+17.05517578	+0.90087891	+0.02197266	-140.86669922	-77.10205078	+118.76220703	+5912	+15.82031250	-2.45654297	-3.22998047	+37.61718750	-48.49365234	-72.00439453	+4232
+1458241382.73480010	+16.53222656	-1.78417969	+0.33398438	+80.20019531	-66.75292969	-146.77734375	+6416	+17.05517578	+0.91406250	+0.03076172	-140.75683594	-77.05810547	+118.69628906	+5908	+15.81591797	-2.46533203	-3.23437500	+37.59521484	-48.38378906	-72.04833984	+4228
+1458241382.73889990	+16.53662109	-1.76660156	+0.35156250	+80.52978516	-66.75292969	-147.01904297	+6416	+17.05957031	+0.93164063	+0.03955078	-140.66894531	-77.01416016	+118.65234375	+5908	+15.80712891	-2.46972656	-3.23876953	+37.57324219	-48.27392578	-72.09228516	+4228
+1458241382.74309990	+16.54101563	-1.74902344	+0.37353516	+80.92529297	-66.75292969	-147.30468750	+6416	+17.05957031	+0.94482422	+0.05273438	-140.58105469	-76.94824219	+118.60839844	+5908	+15.79833984	-2.47412109	-3.24316406	+37.57324219	-48.16406250	-72.13623047	+4228
+1458241382.74729990	+16.54541016	-1.72705078	+0.39550781	+81.27685547	-66.75292969	-147.56835938	+6416	+17.06396484	+0.96679688	+0.06152344	-140.44921875	-76.90429688	+118.54248047	+5908	+15.79394531	-2.48291016	-3.24755859	+37.57324219	-48.05419922	-72.20214844	+4228
+1458241382.75140000	+16.54980469	-1.70507813	+0.41748047	+81.65039063	-66.77490234	-147.83203125	+6416	+17.06396484	+0.98876953	+0.07031250	-140.27343750	-76.83837891	+118.45458984	+5908	+15.78515625	-2.48730469	-3.25195313	+37.55126953	-47.94433594	-72.24609375	+4228
+1458241382.75560000	+16.55419922	-1.68750000	+0.43505859	+81.95800781	-66.77490234	-148.05175781	+6416	+17.06835938	+1.00634766	+0.07910156	-140.11962891	-76.77246094	+118.38867188	+5904	+15.78076172	-2.49169922	-3.25634766	+37.52929688	-47.83447266	-72.26806641	+4232
+1458241382.75980000	+16.55859375	-1.66992188	+0.45263672	+82.17773438	-66.79687500	-148.18359375	+6416	+17.06835938	+1.02392578	+0.08349609	-139.92187500	-76.72851563	+118.25683594	+5900	+15.77636719	-2.49609375	-3.26513672	+37.48535156	-47.72460938	-72.26806641	+4236
+1458241382.77230000	+16.56738281	-1.63916016	+0.46142578	+82.19970703	-66.84082031	-148.02978516	+6400	+17.06396484	+1.05908203	+0.07031250	-139.04296875	-76.72851563	+117.50976563	+5884	+15.75439453	-2.49169922	-3.29589844	+37.30957031	-47.39501953	-72.09228516	+4248
+1458241382.77640010	+16.56738281	-1.63916016	+0.45263672	+81.97998047	-66.86279297	-147.78808594	+6396	+17.06396484	+1.06347656	+0.05273438	-138.69140625	-76.77246094	+117.15820313	+5876	+15.75000000	-2.48730469	-3.30908203	+37.24365234	-47.30712891	-71.93847656	+4252
+1458241382.78060010	+16.56738281	-1.63916016	+0.43505859	+81.67236328	-66.90673828	-147.45849609	+6392	+17.05957031	+1.06787109	+0.03955078	-138.31787109	-76.79443359	+116.78466797	+5872	+15.74560547	-2.47851563	-3.32226563	+37.13378906	-47.24121094	-71.78466797	+4256
+1458241382.78480010	+16.56738281	-1.64794922	+0.41308594	+81.23291016	-66.92871094	-147.01904297	+6392	+17.05957031	+1.06787109	+0.01757813	-137.87841797	-76.86035156	+116.34521484	+5864	+15.74121094	-2.46972656	-3.33544922	+37.04589844	-47.17529297	-71.60888672	+4256
+1458241382.78889990	+16.56738281	-1.65234375	+0.38671875	+80.81542969	-66.95068359	-146.60156250	+6388	+17.05517578	+1.06787109	+0.00000000	-137.50488281	-76.90429688	+115.94970703	+5860	+15.73681641	-2.46093750	-3.34863281	+36.91406250	-47.13134766	-71.38916016	+4256
+1458241382.79310010	+16.57177734	-1.66113281	+0.36035156	+80.31005859	-66.97265625	-146.09619141	+6388	+17.05517578	+1.06787109	-0.02197266	-137.06542969	-76.97021484	+115.48828125	+5856	+15.73242188	-2.44775391	-3.36621094	+36.80419922	-47.08740234	-71.16943359	+4252
+1458241382.79720000	+16.56738281	-1.67431641	+0.32519531	+79.73876953	-66.99462891	-145.52490234	+6388	+17.05078125	+1.06347656	-0.04833984	-136.58203125	-77.05810547	+114.96093750	+5852	+15.73242188	-2.43457031	-3.37939453	+36.69433594	-47.04345703	-70.90576172	+4248
+1458241382.80139990	+16.56738281	-1.68310547	+0.29443359	+79.21142578	-67.01660156	-144.99755859	+6384	+17.04638672	+1.05908203	-0.07470703	-136.12060547	-77.12402344	+114.45556641	+5852	+15.72802734	-2.42138672	-3.40136719	+36.54052734	-46.97753906	-70.62011719	+4244
+1458241382.80559990	+16.56738281	-1.69189453	+0.26367188	+78.61816406	-67.01660156	-144.42626953	+6384	+17.04199219	+1.05468750	-0.10107422	-135.59326172	-77.21191406	+113.90625000	+5852	+15.72802734	-2.40380859	-3.42333984	+36.40869141	-46.91162109	-70.29052734	+4236
+1458241382.80970000	+16.56738281	-1.70068359	+0.22851563	+78.00292969	-67.03857422	-143.78906250	+6384	+17.03759766	+1.05029297	-0.13183594	-135.04394531	-77.29980469	+113.31298828	+5852	+15.72363281	-2.38623047	-3.44531250	+36.25488281	-46.84570313	-69.96093750	+4228
+1458241382.81390000	+16.56738281	-1.71386719	+0.17578125	+77.08007813	-67.06054688	-142.86621094	+6388	+17.03759766	+1.04589844	-0.16259766	-134.42871094	-77.38769531	+112.65380859	+5852	+15.71923828	-2.36425781	-3.47167969	+36.10107422	-46.77978516	-69.60937500	+4220
+1458241382.81810000	+16.57177734	-1.72705078	+0.12304688	+76.22314453	-67.06054688	-141.96533203	+6388	+17.03320313	+1.04589844	-0.19335938	-133.76953125	-77.45361328	+111.97265625	+5852	+15.71923828	-2.34667969	-3.49804688	+35.96923828	-46.69189453	-69.30175781	+4204
+1458241382.82220010	+16.57617188	-1.73144531	+0.07031250	+75.41015625	-67.06054688	-141.10839844	+6388	+17.02880859	+1.04589844	-0.22412109	-133.15429688	-77.54150391	+111.33544922	+5856	+15.71484375	-2.33349609	-3.52441406	+35.83740234	-46.58203125	-69.03808594	+4192
+1458241382.82640000	+16.58056641	-1.73583984	+0.00878906	+74.35546875	-67.03857422	-139.96582031	+6392	+17.02880859	+1.04589844	-0.26367188	-132.36328125	-77.62939453	+110.52246094	+5856	+15.71484375	-2.32031250	-3.55078125	+35.72753906	-46.45019531	-68.79638672	+4176
+1458241382.83060000	+16.58935547	-1.73144531	-0.05273438	+73.47656250	-67.01660156	-138.97705078	+6392	+17.02441406	+1.05468750	-0.29882813	-131.57226563	-77.71728516	+109.75341797	+5860	+15.71044922	-2.30712891	-3.58154297	+35.63964844	-46.29638672	-68.57666016	+4160
+1458241382.83470010	+16.59375000	-1.71826172	-0.10107422	+72.81738281	-66.99462891	-138.16406250	+6388	+17.02441406	+1.06347656	-0.33398438	-130.80322266	-77.80517578	+109.00634766	+5860	+15.70605469	-2.29394531	-3.61669922	+35.55175781	-46.12060547	-68.37890625	+4144
+1458241382.83890010	+16.60693359	-1.70507813	-0.14501953	+72.31201172	-66.97265625	-137.50488281	+6388	+17.02441406	+1.08105469	-0.36914063	-129.92431641	-77.87109375	+108.19335938	+5860	+15.70166016	-2.28515625	-3.64746094	+35.50781250	-45.94482422	-68.26904297	+4132
+1458241382.84310010	+16.61572266	-1.67871094	-0.17578125	+72.00439453	-66.95068359	-137.02148438	+6384	+17.02441406	+1.09863281	-0.39990234	-129.13330078	-77.93701172	+107.46826172	+5864	+15.69726563	-2.27636719	-3.67822266	+35.46386719	-45.74707031	-68.15917969	+4116
+1458241382.84719990	+16.62890625	-1.65234375	-0.20214844	+71.80664063	-66.92871094	-136.60400391	+6380	+17.02441406	+1.12060547	-0.43505859	-128.32031250	-78.00292969	+106.76513672	+5864	+15.69287109	-2.27197266	-3.70898438	+35.41992188	-45.52734375	-68.09326172	+4104
+1458241382.85139990	+16.63769531	-1.62597656	-0.22412109	+71.69677734	-66.92871094	-136.34033203	+6376	+17.02880859	+1.15136719	-0.46582031	-127.41943359	-78.06884766	+105.99609375	+5864	+15.68847656	-2.26757813	-3.73974609	+35.39794922	-45.35156250	-68.04931641	+4092
+1458241382.85560010	+16.65087891	-1.59521484	-0.24169922	+71.67480469	-66.88476563	-136.12060547	+6368	+17.03320313	+1.18212891	-0.50097656	-126.58447266	-78.13476563	+105.29296875	+5864	+15.68408203	-2.26318359	-3.76611328	+35.39794922	-45.15380859	-68.02734375	+4080
+1458241382.85970000	+16.66406250	-1.56005859	-0.25927734	+71.65283203	-66.86279297	-135.90087891	+6364	+17.03759766	+1.21289063	-0.53173828	-125.77148438	-78.20068359	+104.61181641	+5864	+15.67968750	-2.25878906	-3.79687500	+35.39794922	-44.93408203	-68.02734375	+4068
+1458241382.86389990	+16.67724609	-1.52929688	-0.27246094	+71.69677734	-66.81884766	-135.74707031	+6356	+17.04199219	+1.24804688	-0.56689453	-124.89257813	-78.26660156	+103.90869141	+5860	+15.67529297	-2.25439453	-3.83203125	+35.37597656	-44.67041016	-68.00537109	+4060
+1458241382.86800000	+16.69042969	-1.49414063	-0.29003906	+71.76269531	-66.77490234	-135.63720703	+6348	+17.04638672	+1.28320313	-0.60205078	-124.10156250	-78.33251953	+103.27148438	+5860	+15.66650391	-2.24560547	-3.87158203	+35.37597656	-44.38476563	-67.96142578	+4056
+1458241382.87220000	+16.70361328	-1.46337891	-0.30761719	+71.76269531	-66.70898438	-135.43945313	+6340	+17.05078125	+1.31396484	-0.63720703	-123.22265625	-78.42041016	+102.52441406	+5856	+15.65771484	-2.24121094	-3.91113281	+35.35400391	-44.12109375	-67.93945313	+4052
+1458241382.87640000	+16.72119141	-1.41943359	-0.33398438	+71.76269531	-66.64306641	-135.19775391	+6336	+17.05517578	+1.34912109	-0.68115234	-122.25585938	-78.50830078	+101.73339844	+5852	+15.64892578	-2.22802734	-3.96826172	+35.35400391	-43.74755859	-67.87353516	+4056
+1458241382.88050010	+16.73437500	-1.38427734	-0.36035156	+71.74072266	-66.55517578	-134.97802734	+6328	+17.05957031	+1.37988281	-0.72509766	-121.39892578	-78.61816406	+101.00830078	+5848	+15.64013672	-2.21484375	-4.01660156	+35.35400391	-43.41796875	-67.82958984	+4056
+1458241382.88890000	+16.76953125	-1.30957031	-0.45703125	+71.27929688	-66.29150391	-134.05517578	+6316	+17.06396484	+1.44140625	-0.82177734	-119.44335938	-78.88183594	+99.27246094	+5840	+15.62695313	-2.18408203	-4.11767578	+35.33203125	-42.82470703	-67.67578125	+4060
+1458241382.89299990	+16.78271484	-1.28320313	-0.51855469	+70.90576172	-66.11572266	-133.48388672	+6308	+17.06835938	+1.46337891	-0.87451172	-118.52050781	-79.01367188	+98.43750000	+5836	+15.62255859	-2.16210938	-4.16601563	+35.33203125	-42.56103516	-67.54394531	+4060
+1458241382.89720010	+16.79589844	-1.26123047	-0.58447266	+70.40039063	-65.93994141	-132.82470703	+6300	+17.06835938	+1.48535156	-0.93164063	-117.50976563	-79.16748047	+97.47070313	+5832	+15.61376953	-2.13574219	-4.21875000	+35.31005859	-42.31933594	-67.36816406	+4060
+1458241382.90140010	+16.80468750	-1.23925781	-0.68115234	+69.67529297	-65.67626953	-131.92382813	+6296	+17.06835938	+1.50292969	-0.99755859	-116.41113281	-79.34326172	+96.43798828	+5828	+15.60937500	-2.11376953	-4.26708984	+35.28808594	-42.09960938	-67.19238281	+4060
+1458241382.90549990	+16.81347656	-1.22607422	-0.76464844	+69.06005859	-65.45654297	-131.17675781	+6288	+17.06835938	+1.52490234	-1.05908203	-115.35644531	-79.49707031	+95.42724609	+5824	+15.60498047	-2.08300781	-4.31542969	+35.26611328	-41.90185547	-66.97265625	+4056
+1458241382.90969990	+16.81787109	-1.22167969	-0.85253906	+68.40087891	-65.23681641	-130.40771484	+6276	+17.06396484	+1.54687500	-1.12500000	-114.10400391	-79.67285156	+94.21875000	+5824	+15.60058594	-2.05224609	-4.35937500	+35.24414063	-41.72607422	-66.75292969	+4052
+1458241382.91389990	+16.82226563	-1.21289063	-0.95800781	+67.60986328	-64.97314453	-129.50683594	+6264	+17.05957031	+1.56884766	-1.20410156	-112.63183594	-79.89257813	+92.81250000	+5824	+15.59619141	-2.02148438	-4.39892578	+35.24414063	-41.61621094	-66.55517578	+4040
+1458241382.91800000	+16.82666016	-1.20410156	-1.05029297	+67.01660156	-64.73144531	-128.80371094	+6252	+17.05957031	+1.59082031	-1.27880859	-111.35742188	-80.06835938	+91.60400391	+5824	+15.59619141	-1.99072266	-4.43847656	+35.26611328	-41.50634766	-66.37939453	+4028
+1458241382.92220000	+16.83105469	-1.19531250	-1.13818359	+66.46728516	-64.51171875	-128.14453125	+6240	+17.05517578	+1.61279297	-1.34472656	-110.19287109	-80.22216797	+90.46142578	+5824	+15.59619141	-1.95556641	-4.47802734	+35.28808594	-41.37451172	-66.20361328	+4016
+1458241382.92639990	+16.83544922	-1.18212891	-1.23486328	+65.87402344	-64.22607422	-127.41943359	+6228	+17.05517578	+1.63476563	-1.41943359	-108.89648438	-80.39794922	+89.20898438	+5824	+15.59619141	-1.92041016	-4.52197266	+35.31005859	-41.24267578	-66.00585938	+4000
+1458241382.93050000	+16.83984375	-1.16455078	-1.32275391	+65.41259766	-64.00634766	-126.80419922	+6212	+17.05078125	+1.66552734	-1.48535156	-107.64404297	-80.52978516	+88.06640625	+5828	+15.59179688	-1.88964844	-4.57031250	+35.33203125	-41.11083984	-65.80810547	+3980
+1458241382.93470000	+16.83984375	-1.14257813	-1.39306641	+65.10498047	-63.78662109	-126.36474609	+6196	+17.04199219	+1.69628906	-1.55126953	-106.43554688	-80.66162109	+86.94580078	+5828	+15.58740234	-1.85449219	-4.61865234	+35.35400391	-40.93505859	-65.61035156	+3964
+1458241382.93890000	+16.84423828	-1.12500000	-1.45898438	+64.97314453	-63.61083984	-126.12304688	+6176	+17.03759766	+1.73144531	-1.61718750	-105.13916016	-80.81542969	+85.75927734	+5828	+15.58300781	-1.81494141	-4.66699219	+35.41992188	-40.75927734	-65.45654297	+3944
+1458241382.94300010	+16.84423828	-1.08105469	-1.51611328	+64.99511719	-63.45703125	-125.92529297	+6160	+17.03320313	+1.77099609	-1.67871094	-103.90869141	-80.92529297	+84.68261719	+5832	+15.57861328	-1.78417969	-4.71533203	+35.48583984	-40.60546875	-65.34667969	+3924
+1458241382.94720010	+16.85302734	-1.03710938	-1.55566406	+65.19287109	-63.32519531	-125.92529297	+6140	+17.02880859	+1.81054688	-1.73144531	-103.07373047	-81.01318359	+84.00146484	+5832	+15.57421875	-1.75341797	-4.76367188	+35.59570313	-40.42968750	-65.28076172	+3900
+1458241382.95129990	+16.86181641	-0.99755859	-1.59521484	+65.45654297	-63.21533203	-126.01318359	+6120	+17.02880859	+1.85449219	-1.77539063	-102.32666016	-81.07910156	+83.36425781	+5828	+15.56542969	-1.72265625	-4.81201172	+35.70556641	-40.23193359	-65.28076172	+3880
+1458241382.95549990	+16.87500000	-0.94042969	-1.62597656	+65.80810547	-63.08349609	-126.12304688	+6100	+17.02880859	+1.89843750	-1.81933594	-101.64550781	-81.16699219	+82.85888672	+5828	+15.56103516	-1.69628906	-4.86035156	+35.83740234	-40.03417969	-65.32470703	+3856
+1458241382.95970010	+16.87939453	-0.87890625	-1.65234375	+66.29150391	-62.97363281	-126.34277344	+6080	+17.02880859	+1.94677734	-1.85449219	-101.38183594	-81.23291016	+82.74902344	+5820	+15.55664063	-1.66992188	-4.91308594	+35.99121094	-39.79248047	-65.36865234	+3836
+1458241382.96380000	+16.88378906	-0.82177734	-1.66992188	+66.79687500	-62.88574219	-126.65039063	+6060	+17.02441406	+1.99511719	-1.88964844	-100.94238281	-81.32080078	+82.48535156	+5816	+15.54785156	-1.64355469	-4.97021484	+36.16699219	-39.50683594	-65.47851563	+3816
+1458241382.96799990	+16.89257813	-0.76025391	-1.68310547	+67.34619141	-62.79785156	-126.97998047	+6036	+17.02441406	+2.04785156	-1.92041016	-100.41503906	-81.40869141	+82.15576172	+5808	+15.53466797	-1.62158203	-5.02294922	+36.34277344	-39.24316406	-65.58837891	+3800
+1458241382.97219990	+16.90136719	-0.69433594	-1.69189453	+67.96142578	-62.73193359	-127.35351563	+6016	+17.02001953	+2.10058594	-1.95117188	-100.01953125	-81.49658203	+81.97998047	+5800	+15.52587891	-1.59960938	-5.06689453	+36.51855469	-39.00146484	-65.72021484	+3784
+1458241382.97630000	+16.91015625	-0.63281250	-1.69189453	+68.68652344	-62.68798828	-127.90283203	+5992	+17.01562500	+2.14892578	-1.98193359	-99.77783203	-81.56250000	+81.91406250	+5792	+15.51708984	-1.57324219	-5.11523438	+36.76025391	-38.75976563	-65.93994141	+3768
+1458241382.98050000	+16.91455078	-0.57128906	-1.69189453	+69.43359375	-62.64404297	-128.47412109	+5968	+17.01562500	+2.19726563	-2.00830078	-99.66796875	-81.67236328	+81.93603516	+5784	+15.50390625	-1.55126953	-5.15478516	+37.00195313	-38.56201172	-66.18164063	+3756
+1458241382.98470000	+16.92333984	-0.50976563	-1.69628906	+70.09277344	-62.60009766	-128.91357422	+5944	+17.01562500	+2.24560547	-2.03027344	-99.79980469	-81.76025391	+82.22167969	+5772	+15.49951172	-1.52929688	-5.18994141	+37.24365234	-38.43017578	-66.40136719	+3740
+1458241382.98880000	+16.92773438	-0.44824219	-1.70947266	+70.64208984	-62.51220703	-129.28710938	+5920	+17.01562500	+2.29394531	-2.05224609	-99.82177734	-81.84814453	+82.39746094	+5756	+15.49951172	-1.49853516	-5.23388672	+37.48535156	-38.23242188	-66.59912109	+3732
+1458241382.99300000	+16.93212891	-0.39990234	-1.72265625	+71.12548828	-62.42431641	-129.63867188	+5892	+17.01562500	+2.34228516	-2.07421875	-99.84375000	-81.95800781	+82.61718750	+5744	+15.49511719	-1.47216797	-5.27343750	+37.66113281	-38.07861328	-66.75292969	+3724
+1458241382.99720000	+16.93212891	-0.34716797	-1.74462891	+71.47705078	-62.33642578	-129.83642578	+5868	+17.00683594	+2.39501953	-2.10058594	-99.64599609	-82.06787109	+82.57324219	+5732	+15.49072266	-1.44580078	-5.30419922	+37.85888672	-37.96875000	-66.90673828	+3716
+1458241383.00130010	+16.93212891	-0.29882813	-1.76660156	+71.85058594	-62.24853516	-130.10009766	+5844	+16.99804688	+2.44335938	-2.13134766	-99.47021484	-82.19970703	+82.57324219	+5720	+15.48632813	-1.41503906	-5.33935547	+38.07861328	-37.85888672	-67.01660156	+3712
+1458241383.00550010	+16.92333984	-0.26367188	-1.79296875	+72.15820313	-62.18261719	-130.34179688	+5816	+16.98486328	+2.48291016	-2.16210938	-99.36035156	-82.33154297	+82.57324219	+5708	+15.47753906	-1.37109375	-5.37011719	+38.29833984	-37.81494141	-67.08251953	+3704
+1458241383.00970010	+16.91894531	-0.22851563	-1.82812500	+72.29003906	-62.07275391	-130.38574219	+5792	+16.97607422	+2.52246094	-2.19726563	-98.89892578	-82.48535156	+82.22167969	+5696	+15.47753906	-1.33593750	-5.39648438	+38.47412109	-37.83691406	-67.17041016	+3696
+1458241383.01379990	+16.91455078	-0.19335938	-1.87207031	+72.39990234	-61.98486328	-130.40771484	+5768	+16.96728516	+2.55761719	-2.23242188	-98.67919922	-82.61718750	+82.08984375	+5684	+15.48193359	-1.29638672	-5.42285156	+38.64990234	-37.88085938	-67.19238281	+3684
+1458241383.01799990	+16.90576172	-0.17138672	-1.91601563	+72.44384766	-61.87500000	-130.42968750	+5740	+16.95849609	+2.59277344	-2.26318359	-98.56933594	-82.74902344	+82.06787109	+5676	+15.48193359	-1.25244141	-5.44482422	+38.82568359	-37.92480469	-67.21435547	+3672
+1458241383.02210000	+16.89697266	-0.14941406	-1.96875000	+72.33398438	-61.74316406	-130.27587891	+5712	+16.94091797	+2.62792969	-2.29833984	-98.26171875	-82.88085938	+81.87011719	+5668	+15.48632813	-1.21289063	-5.47119141	+38.97949219	-37.99072266	-67.23632813	+3656
+1458241383.02630000	+16.88378906	-0.12744141	-2.03027344	+72.18017578	-61.61132813	-130.07812500	+5688	+16.92773438	+2.66748047	-2.33789063	-97.82226563	-83.03466797	+81.54052734	+5660	+15.48632813	-1.17333984	-5.49755859	+39.11132813	-38.03466797	-67.19238281	+3644
+1458241383.03049990	+16.87060547	-0.10546875	-2.08740234	+72.04833984	-61.47949219	-129.88037109	+5664	+16.91015625	+2.70263672	-2.37304688	-97.36083984	-83.16650391	+81.16699219	+5652	+15.49072266	-1.12500000	-5.52392578	+39.24316406	-38.10058594	-67.12646484	+3628
+1458241383.03460000	+16.85302734	-0.08349609	-2.14453125	+71.93847656	-61.34765625	-129.70458984	+5636	+16.88818359	+2.73339844	-2.41699219	-96.59179688	-83.29833984	+80.48583984	+5644	+15.48632813	-1.08105469	-5.55029297	+39.37500000	-38.16650391	-67.06054688	+3608
+1458241383.03880000	+16.83984375	-0.06152344	-2.19726563	+71.93847656	-61.25976563	-129.66064453	+5612	+16.87060547	+2.76416016	-2.45214844	-96.24023438	-83.45214844	+80.20019531	+5640	+15.48632813	-1.03710938	-5.57226563	+39.50683594	-38.25439453	-67.01660156	+3588
+1458241383.04300000	+16.82666016	-0.03955078	-2.24560547	+71.93847656	-61.14990234	-129.63867188	+5584	+16.84863281	+2.79492188	-2.49169922	-95.88867188	-83.58398438	+79.93652344	+5636	+15.48193359	-0.98876953	-5.58984375	+39.66064453	-38.36425781	-66.99462891	+3564
+1458241383.04710010	+16.81347656	-0.01757813	-2.28955078	+71.98242188	-61.06201172	-129.66064453	+5556	+16.83105469	+2.82568359	-2.52246094	-95.71289063	-83.69384766	+79.84863281	+5632	+15.48193359	-0.94482422	-5.61181641	+39.81445313	-38.47412109	-66.97265625	+3540
+1458241383.05130000	+16.80029297	+0.00000000	-2.33349609	+72.00439453	-60.97412109	-129.66064453	+5528	+16.81787109	+2.85644531	-2.55322266	-95.75683594	-83.80371094	+79.95849609	+5628	+15.48193359	-0.90087891	-5.62939453	+39.96826172	-38.58398438	-66.99462891	+3512
+1458241383.05550000	+16.79150391	+0.03955078	-2.37304688	+72.11425781	-60.88623047	-129.66064453	+5504	+16.80468750	+2.90039063	-2.58398438	-95.84472656	-83.89160156	+80.20019531	+5624	+15.48632813	-0.86572266	-5.65136719	+40.12207031	-38.67187500	-67.03857422	+3484
+1458241383.05960010	+16.78271484	+0.07470703	-2.39941406	+72.44384766	-60.82031250	-129.90234375	+5476	+16.78710938	+2.94433594	-2.60595703	-96.37207031	-83.97949219	+80.85937500	+5620	+15.48193359	-0.82617188	-5.66894531	+40.31982422	-38.69384766	-67.10449219	+3460
+1458241383.06380010	+16.77392578	+0.11425781	-2.41259766	+72.86132813	-60.77636719	-130.27587891	+5448	+16.76953125	+2.98388672	-2.61914063	-97.00927734	-84.06738281	+81.65039063	+5616	+15.47753906	-0.79101563	-5.68652344	+40.53955078	-38.73779297	-67.23632813	+3432
+1458241383.06800010	+16.76953125	+0.16259766	-2.42138672	+73.34472656	-60.75439453	-130.62744141	+5420	+16.75195313	+3.02783203	-2.63671875	-97.62451172	-84.15527344	+82.41943359	+5612	+15.47314453	-0.75585938	-5.70410156	+40.75927734	-38.78173828	-67.39013672	+3404
+1458241383.07209990	+16.76074219	+0.21533203	-2.41699219	+74.00390625	-60.77636719	-131.17675781	+5396	+16.73876953	+3.06738281	-2.64550781	-98.89892578	-84.19921875	+83.82568359	+5604	+15.46875000	-0.72070313	-5.72167969	+41.02294922	-38.78173828	-67.52197266	+3380
+1458241383.07629990	+16.76074219	+0.26367188	-2.40820313	+74.72900391	-60.77636719	-131.81396484	+5368	+16.72998047	+3.10693359	-2.64550781	-100.72265625	-84.24316406	+85.80322266	+5600	+15.45996094	-0.68994141	-5.73046875	+41.28662109	-38.80371094	-67.76367188	+3356
+1458241383.08460000	+16.76074219	+0.38232422	-2.36865234	+76.35498047	-60.79833984	-133.22021484	+5320	+16.71240234	+3.21240234	-2.63232422	-104.91943359	-84.24316406	+90.37353516	+5588	+15.45117188	-0.63720703	-5.75244141	+41.87988281	-38.80371094	-68.40087891	+3308
+1458241383.08880000	+16.76074219	+0.41308594	-2.35546875	+76.83837891	-60.82031250	-133.63769531	+5288	+16.70361328	+3.26953125	-2.62353516	-106.98486328	-84.22119141	+92.65869141	+5584	+15.45117188	-0.61083984	-5.76123047	+42.23144531	-38.80371094	-68.75244141	+3288
+1458241383.09299990	+16.76074219	+0.46142578	-2.33789063	+77.49755859	-60.82031250	-134.23095703	+5264	+16.69482422	+3.31787109	-2.61474609	-109.07226563	-84.19921875	+94.92187500	+5576	+15.44677734	-0.58447266	-5.76562500	+42.56103516	-38.78173828	-69.12597656	+3272
+1458241383.09710000	+16.76074219	+0.51855469	-2.31591797	+78.31054688	-60.82031250	-134.91210938	+5240	+16.68603516	+3.36621094	-2.60156250	-111.31347656	-84.15527344	+97.38281250	+5568	+15.44238281	-0.55371094	-5.77001953	+42.91259766	-38.78173828	-69.47753906	+3256
+1458241383.10960010	+16.75195313	+0.69873047	-2.23681641	+80.92529297	-60.84228516	-137.21923828	+5176	+16.65087891	+3.50683594	-2.56201172	-117.66357422	-84.00146484	+104.23828125	+5544	+15.42480469	-0.47021484	-5.78320313	+43.90136719	-38.75976563	-70.44433594	+3228
+1458241383.11380000	+16.74316406	+0.75585938	-2.21923828	+81.69433594	-60.84228516	-137.87841797	+5152	+16.64208984	+3.55078125	-2.54882813	-119.55322266	-83.93554688	+106.30371094	+5540	+15.42041016	-0.43505859	-5.78759766	+44.20898438	-38.80371094	-70.72998047	+3220
+1458241383.11789990	+16.73876953	+0.80419922	-2.21044922	+82.35351563	-60.82031250	-138.47167969	+5128	+16.62890625	+3.59472656	-2.54003906	-121.50878906	-83.86962891	+108.41308594	+5532	+15.41601563	-0.40429688	-5.78759766	+44.49462891	-38.84765625	-70.99365234	+3212
+1458241383.12210010	+16.72998047	+0.84375000	-2.20166016	+82.92480469	-60.77636719	-138.97705078	+5104	+16.61572266	+3.62988281	-2.53125000	-123.04687500	-83.80371094	+110.10498047	+5524	+15.41601563	-0.37353516	-5.78320313	+44.78027344	-38.95751953	-71.30126953	+3208
+1458241383.12630010	+16.71679688	+0.89208984	-2.20605469	+83.36425781	-60.73242188	-139.32861328	+5080	+16.59375000	+3.67382813	-2.53564453	-124.14550781	-83.80371094	+111.35742188	+5516	+15.42041016	-0.33837891	-5.78759766	+45.02197266	-39.02343750	-71.43310547	+3204
+1458241383.13039990	+16.70361328	+0.92285156	-2.21484375	+83.69384766	-60.66650391	-139.59228516	+5056	+16.57617188	+3.70458984	-2.54003906	-125.22216797	-83.78173828	+112.54394531	+5508	+15.42041016	-0.29882813	-5.79199219	+45.24169922	-39.11132813	-71.52099609	+3200
+1458241383.13459990	+16.68603516	+0.94921875	-2.23242188	+83.86962891	-60.62255859	-139.72412109	+5036	+16.55419922	+3.73095703	-2.54443359	-126.18896484	-83.80371094	+113.62060547	+5500	+15.41601563	-0.25927734	-5.79638672	+45.41748047	-39.22119141	-71.56494141	+3192
+1458241383.13879990	+16.66845703	+0.97558594	-2.25439453	+84.00146484	-60.57861328	-139.81201172	+5016	+16.52783203	+3.76171875	-2.55322266	-127.15576172	-83.80371094	+114.69726563	+5496	+15.41601563	-0.22851563	-5.80078125	+45.54931641	-39.30908203	-71.56494141	+3184
+1458241383.14290000	+16.65087891	+0.99755859	-2.27636719	+84.08935547	-60.53466797	-139.85595703	+5000	+16.50146484	+3.78369141	-2.56201172	-128.07861328	-83.80371094	+115.70800781	+5496	+15.41162109	-0.18896484	-5.80517578	+45.68115234	-39.41894531	-71.56494141	+3176
+1458241383.14710000	+16.62890625	+1.01953125	-2.29833984	+84.19921875	-60.49072266	-139.89990234	+4984	+16.47949219	+3.81005859	-2.56640625	-129.02343750	-83.78173828	+116.74072266	+5492	+15.41162109	-0.14501953	-5.80517578	+45.83496094	-39.59472656	-71.58691406	+3164
+1458241383.15130000	+16.61132813	+1.04150391	-2.32470703	+84.24316406	-60.44677734	-139.87792969	+4972	+16.45751953	+3.83642578	-2.57519531	-129.63867188	-83.78173828	+117.46582031	+5492	+15.41162109	-0.10986328	-5.80517578	+45.94482422	-39.74853516	-71.56494141	+3152
+1458241383.15540000	+16.59375000	+1.06347656	-2.35546875	+84.24316406	-60.40283203	-139.83398438	+4960	+16.43994141	+3.86279297	-2.58837891	-130.25390625	-83.80371094	+118.16894531	+5492	+15.41601563	-0.07470703	-5.80957031	+46.05468750	-39.90234375	-71.54296875	+3136
+1458241383.15960000	+16.57177734	+1.08105469	-2.37744141	+84.33105469	-60.35888672	-139.87792969	+4948	+16.41357422	+3.88476563	-2.59277344	-130.95703125	-83.78173828	+118.95996094	+5492	+15.41601563	-0.03515625	-5.81396484	+46.16455078	-40.03417969	-71.49902344	+3120
+1458241383.16380000	+16.55419922	+1.10302734	-2.39501953	+84.37500000	-60.31494141	-139.85595703	+4936	+16.39160156	+3.90673828	-2.60156250	-131.44042969	-83.80371094	+119.53125000	+5492	+15.41601563	-0.00439453	-5.81396484	+46.27441406	-40.14404297	-71.45507813	+3104
+1458241383.16790010	+16.53662109	+1.12060547	-2.41699219	+84.37500000	-60.29296875	-139.79003906	+4928	+16.36523438	+3.93310547	-2.61035156	-131.63818359	-83.82568359	+119.83886719	+5496	+15.41601563	+0.03076172	-5.81835938	+46.36230469	-40.25390625	-71.38916016	+3088
+1458241383.17210010	+16.51464844	+1.14257813	-2.43017578	+84.50683594	-60.29296875	-139.83398438	+4916	+16.34765625	+3.95947266	-2.60595703	-132.42919922	-83.75976563	+120.73974609	+5500	+15.41601563	+0.07031250	-5.82275391	+46.47216797	-40.34179688	-71.32324219	+3072
+1458241383.17619990	+16.50146484	+1.16015625	-2.43896484	+84.63867188	-60.29296875	-139.94384766	+4908	+16.33007813	+3.98583984	-2.59716797	-133.17626953	-83.67187500	+121.57470703	+5504	+15.41162109	+0.10107422	-5.82275391	+46.58203125	-40.45166016	-71.30126953	+3052
+1458241383.18039990	+16.48828125	+1.18652344	-2.44335938	+84.85839844	-60.31494141	-140.09765625	+4900	+16.31689453	+4.01660156	-2.58837891	-133.76953125	-83.60595703	+122.29980469	+5508	+15.41162109	+0.13183594	-5.82275391	+46.69189453	-40.53955078	-71.32324219	+3032
+1458241383.18460010	+16.47949219	+1.21728516	-2.43457031	+85.25390625	-60.33691406	-140.42724609	+4892	+16.30371094	+4.04296875	-2.56640625	-134.58251953	-83.45214844	+123.22265625	+5512	+15.40722656	+0.16259766	-5.82275391	+46.84570313	-40.60546875	-71.38916016	+3012
+1458241383.18870000	+16.47070313	+1.24365234	-2.42138672	+85.64941406	-60.35888672	-140.73486328	+4888	+16.29931641	+4.06933594	-2.55322266	-135.00000000	-83.36425781	+123.72802734	+5516	+15.40722656	+0.18896484	-5.81835938	+46.99951172	-40.67138672	-71.47705078	+2996
+1458241383.19289990	+16.46630859	+1.28320313	-2.40380859	+86.04492188	-60.40283203	-141.02050781	+4880	+16.28613281	+4.10888672	-2.54003906	-135.21972656	-83.27636719	+124.10156250	+5520	+15.40722656	+0.21093750	-5.81396484	+47.15332031	-40.73730469	-71.58691406	+2980
+1458241383.19709990	+16.46191406	+1.31835938	-2.38183594	+86.57226563	-60.44677734	-141.43798828	+4880	+16.27734375	+4.14843750	-2.51806641	-135.70312500	-83.14453125	+124.76074219	+5524	+15.40283203	+0.23730469	-5.80957031	+47.35107422	-40.73730469	-71.71875000	+2964
+1458241383.20120000	+16.45751953	+1.35351563	-2.35546875	+87.05566406	-60.49072266	-141.85546875	+4876	+16.26855469	+4.18359375	-2.49169922	-136.14257813	-83.01269531	+125.33203125	+5528	+15.39843750	+0.25927734	-5.80517578	+47.52685547	-40.73730469	-71.85058594	+2948
+1458241383.20540000	+16.45312500	+1.39306641	-2.32470703	+87.60498047	-60.53466797	-142.29492188	+4872	+16.25976563	+4.21875000	-2.46972656	-136.47216797	-82.85888672	+125.79345703	+5532	+15.38964844	+0.28125000	-5.80078125	+47.72460938	-40.71533203	-72.00439453	+2936
+1458241383.20960000	+16.44873047	+1.43261719	-2.29394531	+88.19824219	-60.60058594	-142.80029297	+4872	+16.25537109	+4.25390625	-2.43896484	-136.84570313	-82.70507813	+126.32080078	+5536	+15.38525391	+0.29882813	-5.79638672	+47.90039063	-40.71533203	-72.18017578	+2924
+1458241383.21370010	+16.44873047	+1.47216797	-2.25878906	+88.79150391	-60.66650391	-143.28369141	+4872	+16.25097656	+4.28906250	-2.41259766	-137.13134766	-82.55126953	+126.71630859	+5540	+15.37646484	+0.32080078	-5.78759766	+48.12011719	-40.71533203	-72.37792969	+2916
+1458241383.21790000	+16.45312500	+1.51611328	-2.22363281	+89.40673828	-60.73242188	-143.76708984	+4868	+16.24658203	+4.32421875	-2.38623047	-137.41699219	-82.39746094	+127.15576172	+5540	+15.37207031	+0.33837891	-5.77441406	+48.31787109	-40.71533203	-72.59765625	+2908
+1458241383.22210000	+16.45312500	+1.56005859	-2.18847656	+90.00000000	-60.79833984	-144.25048828	+4868	+16.24218750	+4.35498047	-2.35986328	-137.52685547	-82.26562500	+127.41943359	+5540	+15.36328125	+0.35156250	-5.76562500	+48.53759766	-40.69335938	-72.81738281	+2908
+1458241383.22620010	+16.45312500	+1.59960938	-2.15771484	+90.54931641	-60.84228516	-144.66796875	+4864	+16.23339844	+4.39013672	-2.34228516	-137.48291016	-82.17773438	+127.50732422	+5540	+15.35888672	+0.36914063	-5.75683594	+48.73535156	-40.67138672	-73.01513672	+2908
+1458241383.23040010	+16.45312500	+1.63916016	-2.12695313	+91.03271484	-60.90820313	-145.04150391	+4860	+16.22460938	+4.42089844	-2.32910156	-137.35107422	-82.08984375	+127.50732422	+5536	+15.35009766	+0.39111328	-5.74804688	+48.88916016	-40.64941406	-73.14697266	+2912
+1458241383.23460010	+16.44873047	+1.67431641	-2.10498047	+91.42822266	-60.97412109	-145.32714844	+4856	+16.21582031	+4.45166016	-2.31152344	-137.24121094	-82.02392578	+127.50732422	+5532	+15.34130859	+0.40869141	-5.74365234	+49.04296875	-40.64941406	-73.25683594	+2916
+1458241383.23869990	+16.44433594	+1.70947266	-2.08740234	+91.73583984	-61.01806641	-145.50292969	+4848	+16.20703125	+4.47802734	-2.29833984	-137.13134766	-81.93603516	+127.50732422	+5532	+15.33251953	+0.42626953	-5.73925781	+49.15283203	-40.62744141	-73.32275391	+2924
+1458241383.24289990	+16.43994141	+1.73583984	-2.07421875	+91.97753906	-61.06201172	-145.65673828	+4844	+16.19824219	+4.49560547	-2.28515625	-137.15332031	-81.87011719	+127.61718750	+5528	+15.32373047	+0.44824219	-5.73925781	+49.26269531	-40.64941406	-73.32275391	+2932
+1458241383.24710010	+16.43554688	+1.75781250	-2.06542969	+92.13134766	-61.12792969	-145.74462891	+4836	+16.18505859	+4.50878906	-2.27636719	-136.99951172	-81.84814453	+127.52929688	+5520	+15.31933594	+0.47021484	-5.73046875	+49.32861328	-40.69335938	-73.34472656	+2940
+1458241383.25120000	+16.43115234	+1.77539063	-2.06542969	+92.19726563	-61.17187500	-145.72265625	+4824	+16.17626953	+4.51757813	-2.27636719	-136.73583984	-81.82617188	+127.30957031	+5512	+15.31494141	+0.49218750	-5.72607422	+49.37255859	-40.73730469	-73.30078125	+2948
+1458241383.25539990	+16.42236328	+1.78857422	-2.06982422	+92.17529297	-61.19384766	-145.65673828	+4816	+16.16308594	+4.53076172	-2.27636719	-136.42822266	-81.82617188	+127.06787109	+5508	+15.31494141	+0.51416016	-5.72607422	+49.39453125	-40.80322266	-73.21289063	+2956
+1458241383.25950000	+16.41796875	+1.80175781	-2.07421875	+92.10937500	-61.23779297	-145.54687500	+4808	+16.14990234	+4.53955078	-2.27636719	-136.12060547	-81.84814453	+126.78222656	+5504	+15.31054688	+0.53613281	-5.72607422	+49.41650391	-40.86914063	-73.12500000	+2964
+1458241383.26370000	+16.40917969	+1.80615234	-2.08300781	+91.97753906	-61.28173828	-145.37109375	+4796	+16.13671875	+4.54833984	-2.28076172	-135.76904297	-81.87011719	+126.49658203	+5500	+15.31054688	+0.55371094	-5.72607422	+49.41650391	-40.91308594	-72.99316406	+2964
+1458241383.26790000	+16.40039063	+1.81054688	-2.09619141	+91.77978516	-61.30371094	-145.12939453	+4792	+16.12353516	+4.55273438	-2.28515625	-135.39550781	-81.89208984	+126.12304688	+5496	+15.31054688	+0.57568359	-5.72607422	+49.39453125	-40.95703125	-72.83935547	+2964
+1458241383.27200010	+16.39160156	+1.81494141	-2.11376953	+91.53808594	-61.34765625	-144.86572266	+4784	+16.11035156	+4.55712891	-2.28955078	-135.06591797	-81.91406250	+125.81542969	+5492	+15.30615234	+0.60205078	-5.73046875	+49.37255859	-41.02294922	-72.66357422	+2964
+1458241383.27620010	+16.38720703	+1.81054688	-2.12695313	+91.34033203	-61.36962891	-144.66796875	+4776	+16.10156250	+4.55712891	-2.29394531	-134.80224609	-81.93603516	+125.57373047	+5488	+15.30615234	+0.62402344	-5.73046875	+49.32861328	-41.08886719	-72.50976563	+2960
+1458241383.28040000	+16.38281250	+1.81054688	-2.13574219	+91.14257813	-61.41357422	-144.44824219	+4768	+16.09277344	+4.56152344	-2.29394531	-134.49462891	-81.95800781	+125.26611328	+5484	+15.30615234	+0.64160156	-5.73046875	+49.30664063	-41.15478516	-72.35595703	+2952
+1458241383.28449990	+16.37402344	+1.81054688	-2.14892578	+90.92285156	-61.43554688	-144.22851563	+4764	+16.08398438	+4.56591797	-2.29394531	-134.18701172	-81.95800781	+124.95849609	+5480	+15.30615234	+0.66357422	-5.72607422	+49.26269531	-41.24267578	-72.20214844	+2944
+1458241383.28870010	+16.36962891	+1.81054688	-2.15771484	+90.74707031	-61.45751953	-144.07470703	+4756	+16.07519531	+4.56591797	-2.29394531	-133.85742188	-81.95800781	+124.65087891	+5480	+15.30615234	+0.68554688	-5.72167969	+49.21875000	-41.33056641	-72.02636719	+2936
+1458241383.29290010	+16.36962891	+1.81054688	-2.16650391	+90.57128906	-61.47949219	-143.87695313	+4752	+16.06640625	+4.57031250	-2.29394531	-133.43994141	-81.97998047	+124.25537109	+5480	+15.30615234	+0.70751953	-5.72167969	+49.17480469	-41.39648438	-71.87255859	+2924
+1458241383.29699990	+16.36523438	+1.81054688	-2.17529297	+90.39550781	-61.52343750	-143.70117188	+4748	+16.05761719	+4.57470703	-2.28955078	-133.11035156	-81.97998047	+123.92578125	+5480	+15.30615234	+0.72949219	-5.71728516	+49.15283203	-41.46240234	-71.71875000	+2912
+1458241383.30119990	+16.36083984	+1.81054688	-2.17968750	+90.28564453	-61.54541016	-143.56933594	+4740	+16.05322266	+4.58349609	-2.28515625	-132.82470703	-81.95800781	+123.66210938	+5480	+15.30615234	+0.75585938	-5.71289063	+49.10888672	-41.52832031	-71.54296875	+2896
+1458241383.30539990	+16.35644531	+1.81054688	-2.18408203	+90.15380859	-61.56738281	-143.45947266	+4736	+16.04882813	+4.58789063	-2.27636719	-132.49511719	-81.95800781	+123.37646484	+5480	+15.30175781	+0.77343750	-5.70849609	+49.08691406	-41.57226563	-71.41113281	+2880
+1458241383.30950000	+16.35644531	+1.81494141	-2.18408203	+90.06591797	-61.58935547	-143.34960938	+4728	+16.04443359	+4.59667969	-2.26757813	-132.20947266	-81.91406250	+123.11279297	+5484	+15.30175781	+0.79541016	-5.69970703	+49.06494141	-41.59423828	-71.32324219	+2864
+1458241383.31370000	+16.35644531	+1.81933594	-2.18408203	+89.97802734	-61.63330078	-143.26171875	+4724	+16.04003906	+4.60986328	-2.25439453	-131.90185547	-81.87011719	+122.84912109	+5484	+15.29736328	+0.80859375	-5.69091797	+49.06494141	-41.61621094	-71.27929688	+2852
+1458241383.31789990	+16.35205078	+1.82373047	-2.17968750	+89.93408203	-61.67724609	-143.19580078	+4724	+16.04003906	+4.62304688	-2.23681641	-131.61621094	-81.80419922	+122.60742188	+5488	+15.29296875	+0.82177734	-5.68212891	+49.08691406	-41.61621094	-71.27929688	+2840
+1458241383.32200000	+16.35205078	+1.83251953	-2.17089844	+89.93408203	-61.72119141	-143.17382813	+4720	+16.04003906	+4.63623047	-2.21484375	-131.37451172	-81.73828125	+122.38769531	+5496	+15.28857422	+0.83056641	-5.66894531	+49.10888672	-41.59423828	-71.30126953	+2828
+1458241383.32620000	+16.35205078	+1.85009766	-2.15771484	+89.95605469	-61.78710938	-143.17382813	+4720	+16.04003906	+4.65820313	-2.18847656	-131.00097656	-81.65039063	+122.10205078	+5500	+15.28857422	+0.83496094	-5.66015625	+49.13085938	-41.57226563	-71.34521484	+2820
+1458241383.33030010	+16.35644531	+1.86767578	-2.14013672	+90.02197266	-61.87500000	-143.19580078	+4720	+16.04003906	+4.68017578	-2.16210938	-130.64941406	-81.58447266	+121.81640625	+5508	+15.28417969	+0.84375000	-5.65136719	+49.17480469	-41.52832031	-71.38916016	+2812
+1458241383.33450010	+16.35644531	+1.88525391	-2.12255859	+90.10986328	-61.94091797	-143.26171875	+4724	+16.04443359	+4.70214844	-2.13574219	-130.40771484	-81.49658203	+121.64062500	+5512	+15.27978516	+0.84814453	-5.64697266	+49.21875000	-41.48437500	-71.45507813	+2808
+1458241383.33870010	+16.36083984	+1.91601563	-2.08740234	+90.35156250	-62.02880859	-143.41552734	+4728	+16.04443359	+4.72851563	-2.09619141	-130.18798828	-81.38671875	+121.50878906	+5520	+15.27539063	+0.85253906	-5.63818359	+49.24072266	-41.41845703	-71.49902344	+2808
+1458241383.34279990	+16.36083984	+1.94677734	-2.05224609	+90.59326172	-62.13867188	-143.61328125	+4736	+16.04882813	+4.75048828	-2.06103516	-130.12207031	-81.29882813	+121.48681641	+5528	+15.27099609	+0.85693359	-5.63378906	+49.28466797	-41.35253906	-71.56494141	+2808
+1458241383.34699990	+16.36523438	+1.97314453	-2.02148438	+90.83496094	-62.20458984	-143.81103516	+4740	+16.05322266	+4.76806641	-2.03466797	-129.96826172	-81.21093750	+121.37695313	+5532	+15.26660156	+0.86132813	-5.62500000	+49.30664063	-41.30859375	-71.63085938	+2816
+1458241383.35120010	+16.37402344	+2.00830078	-1.98632813	+91.14257813	-62.29248047	-144.05273438	+4748	+16.05761719	+4.79003906	-2.00830078	-129.70458984	-81.16699219	+121.17919922	+5536	+15.26220703	+0.86572266	-5.61621094	+49.35058594	-41.26464844	-71.69677734	+2824
+1458241383.35529990	+16.37841797	+2.03466797	-1.95117188	+91.40625000	-62.35839844	-144.27246094	+4752	+16.06201172	+4.80322266	-1.98632813	-129.59472656	-81.12304688	+121.09130859	+5540	+15.25781250	+0.87011719	-5.61181641	+49.37255859	-41.19873047	-71.74072266	+2836
+1458241383.35949990	+16.38281250	+2.05224609	-1.92919922	+91.56005859	-62.42431641	-144.42626953	+4752	+16.06640625	+4.81201172	-1.97314453	-129.48486328	-81.12304688	+120.98144531	+5540	+15.25341797	+0.87890625	-5.60302734	+49.37255859	-41.15478516	-71.78466797	+2848
+1458241383.36369990	+16.38281250	+2.06542969	-1.91162109	+91.66992188	-62.44628906	-144.51416016	+4752	+16.06640625	+4.82080078	-1.95996094	-129.39697266	-81.12304688	+120.89355469	+5540	+15.25341797	+0.88330078	-5.59863281	+49.39453125	-41.11083984	-71.78466797	+2860
+1458241383.36780000	+16.38281250	+2.07421875	-1.90283203	+91.69189453	-62.46826172	-144.55810547	+4752	+16.06640625	+4.82080078	-1.94677734	-129.35302734	-81.14501953	+120.82763672	+5540	+15.24902344	+0.89208984	-5.59863281	+49.37255859	-41.08886719	-71.74072266	+2872
+1458241383.37200000	+16.38281250	+2.07861328	-1.89843750	+91.62597656	-62.49023438	-144.49218750	+4748	+16.07080078	+4.82519531	-1.94677734	-129.19921875	-81.18896484	+120.62988281	+5536	+15.24902344	+0.90527344	-5.59423828	+49.32861328	-41.06689453	-71.67480469	+2884
+1458241383.37620000	+16.38281250	+2.08300781	-1.89843750	+91.51611328	-62.51220703	-144.40429688	+4744	+16.07080078	+4.82519531	-1.94238281	-129.04541016	-81.21093750	+120.45410156	+5536	+15.24462891	+0.91845703	-5.58984375	+49.30664063	-41.06689453	-71.60888672	+2900
+1458241383.38030000	+16.37841797	+2.07861328	-1.90722656	+91.36230469	-62.51220703	-144.31640625	+4744	+16.07080078	+4.82080078	-1.94238281	-128.93554688	-81.25488281	+120.27832031	+5536	+15.24462891	+0.92724609	-5.58984375	+49.24072266	-41.08886719	-71.49902344	+2908
+1458241383.38450000	+16.37841797	+2.07421875	-1.91601563	+91.16455078	-62.51220703	-144.16259766	+4744	+16.07080078	+4.81640625	-1.94238281	-128.80371094	-81.32080078	+120.08056641	+5536	+15.24902344	+0.94042969	-5.58544922	+49.17480469	-41.13281250	-71.38916016	+2920
+1458241383.38870000	+16.37841797	+2.06982422	-1.92480469	+90.98876953	-62.51220703	-144.03076172	+4744	+16.07080078	+4.81201172	-1.94677734	-128.62792969	-81.36474609	+119.86083984	+5540	+15.24902344	+0.95361328	-5.58544922	+49.10888672	-41.17675781	-71.27929688	+2928
+1458241383.39280010	+16.37402344	+2.06103516	-1.93798828	+90.76904297	-62.51220703	-143.85498047	+4744	+16.07519531	+4.80761719	-1.95117188	-128.45214844	-81.43066406	+119.59716797	+5540	+15.25781250	+0.96679688	-5.58105469	+49.04296875	-41.22070313	-71.14746094	+2932
+1458241383.39700010	+16.37402344	+2.05224609	-1.95117188	+90.52734375	-62.49023438	-143.65722656	+4744	+16.07519531	+4.80322266	-1.95556641	-128.23242188	-81.49658203	+119.33349609	+5544	+15.26220703	+0.97998047	-5.58105469	+48.95507813	-41.28662109	-71.01562500	+2936
+1458241383.40120010	+16.36962891	+2.04785156	-1.96435547	+90.32958984	-62.49023438	-143.50341797	+4748	+16.07519531	+4.79443359	-1.95996094	-128.05664063	-81.56250000	+119.09179688	+5548	+15.26660156	+0.99316406	-5.57666016	+48.86718750	-41.35253906	-70.83984375	+2936
+1458241383.40529990	+16.36523438	+2.03906250	-1.97753906	+90.10986328	-62.49023438	-143.34960938	+4748	+16.07519531	+4.79003906	-1.96435547	-127.83691406	-81.62841797	+118.78417969	+5552	+15.27099609	+1.01074219	-5.57666016	+48.77929688	-41.39648438	-70.68603516	+2932
+1458241383.40949990	+16.36523438	+2.03466797	-1.98632813	+89.89013672	-62.49023438	-143.17382813	+4752	+16.07519531	+4.78564453	-1.96875000	-127.57324219	-81.67236328	+118.47656250	+5556	+15.27539063	+1.02392578	-5.57226563	+48.69140625	-41.46240234	-70.53222656	+2924
+1458241383.41360000	+16.36083984	+2.02587891	-1.99951172	+89.69238281	-62.49023438	-143.04199219	+4752	+16.07958984	+4.78125000	-1.97314453	-127.26562500	-81.71630859	+118.08105469	+5560	+15.27978516	+1.04150391	-5.57226563	+48.58154297	-41.55029297	-70.35644531	+2920
+1458241383.41779990	+16.36083984	+2.02148438	-2.00830078	+89.51660156	-62.49023438	-142.91015625	+4756	+16.07958984	+4.77685547	-1.97314453	-126.89208984	-81.78222656	+117.68554688	+5568	+15.28417969	+1.05468750	-5.56347656	+48.49365234	-41.61621094	-70.24658203	+2908
+1458241383.42199990	+16.36083984	+2.01708984	-2.01708984	+89.38476563	-62.49023438	-142.82226563	+4756	+16.08398438	+4.77685547	-1.97314453	-126.60644531	-81.80419922	+117.35595703	+5572	+15.29296875	+1.06347656	-5.55908203	+48.42773438	-41.68212891	-70.15869141	+2900
+1458241383.42610000	+16.35644531	+2.01708984	-2.02587891	+89.23095703	-62.49023438	-142.73437500	+4760	+16.08837891	+4.78125000	-1.96875000	-126.29882813	-81.80419922	+117.02636719	+5576	+15.29736328	+1.06787109	-5.55468750	+48.36181641	-41.72607422	-70.09277344	+2888
+1458241383.43030000	+16.36083984	+2.01269531	-2.03027344	+89.14306641	-62.51220703	-142.66845703	+4760	+16.09277344	+4.78564453	-1.96435547	-125.94726563	-81.82617188	+116.67480469	+5584	+15.30175781	+1.07226563	-5.55029297	+48.31787109	-41.74804688	-70.04882813	+2876
+1458241383.43450000	+16.36083984	+2.01708984	-2.03027344	+89.09912109	-62.53417969	-142.69042969	+4760	+16.09716797	+4.79443359	-1.95996094	-125.57373047	-81.82617188	+116.30126953	+5592	+15.30615234	+1.07666016	-5.54589844	+48.27392578	-41.74804688	-70.02685547	+2864
+1458241383.43860010	+16.36083984	+2.02148438	-2.02587891	+89.12109375	-62.55615234	-142.77832031	+4764	+16.10156250	+4.80322266	-1.95556641	-125.20019531	-81.82617188	+115.92773438	+5596	+15.30615234	+1.08105469	-5.54150391	+48.27392578	-41.74804688	-70.04882813	+2852
+1458241383.44280000	+16.36523438	+2.02587891	-2.01269531	+89.23095703	-62.60009766	-142.93212891	+4768	+16.10595703	+4.81201172	-1.94677734	-124.80468750	-81.80419922	+115.57617188	+5604	+15.30615234	+1.07666016	-5.53710938	+48.25195313	-41.74804688	-70.09277344	+2848
+1458241383.44700000	+16.36962891	+2.03466797	-1.99951172	+89.40673828	-62.64404297	-143.12988281	+4772	+16.11035156	+4.82080078	-1.93359375	-124.49707031	-81.78222656	+115.26855469	+5612	+15.31054688	+1.07666016	-5.53271484	+48.25195313	-41.72607422	-70.15869141	+2840
+1458241383.45110010	+16.37841797	+2.04785156	-1.97753906	+89.64843750	-62.70996094	-143.41552734	+4776	+16.11474609	+4.83398438	-1.92041016	-124.23339844	-81.73828125	+115.02685547	+5620	+15.31054688	+1.07226563	-5.52832031	+48.25195313	-41.70410156	-70.22460938	+2840
+1458241383.45530010	+16.38720703	+2.06103516	-1.95556641	+89.95605469	-62.75390625	-143.74511719	+4780	+16.12353516	+4.84277344	-1.90722656	-124.07958984	-81.67236328	+114.89501953	+5628	+15.31494141	+1.07226563	-5.52392578	+48.25195313	-41.70410156	-70.31250000	+2840
+1458241383.45950010	+16.39160156	+2.07421875	-1.92919922	+90.26367188	-62.81982422	-144.09667969	+4788	+16.12792969	+4.85156250	-1.88964844	-123.90380859	-81.65039063	+114.71923828	+5632	+15.31494141	+1.06347656	-5.51513672	+48.27392578	-41.68212891	-70.40039063	+2844
+1458241383.46359990	+16.40039063	+2.08740234	-1.90283203	+90.61523438	-62.86376953	-144.47021484	+4792	+16.13232422	+4.86035156	-1.88085938	-123.72802734	-81.60644531	+114.58740234	+5640	+15.31933594	+1.05908203	-5.51074219	+48.29589844	-41.66015625	-70.48828125	+2848
+1458241383.46779990	+16.40917969	+2.10058594	-1.87646484	+90.96679688	-62.92968750	-144.86572266	+4796	+16.13671875	+4.86474609	-1.86767578	-123.57421875	-81.58447266	+114.43359375	+5644	+15.31933594	+1.05908203	-5.50634766	+48.29589844	-41.63818359	-70.57617188	+2852
+1458241383.47199990	+16.41796875	+2.11376953	-1.85009766	+91.29638672	-62.97363281	-145.21728516	+4800	+16.14111328	+4.87353516	-1.85449219	-123.44238281	-81.54052734	+114.30175781	+5648	+15.32373047	+1.05468750	-5.50195313	+48.31787109	-41.63818359	-70.66406250	+2864
+1458241383.47610000	+16.42236328	+2.12255859	-1.82373047	+91.62597656	-63.03955078	-145.59082031	+4804	+16.14550781	+4.87353516	-1.84130859	-123.42041016	-81.49658203	+114.30175781	+5652	+15.32373047	+1.05029297	-5.49316406	+48.33984375	-41.61621094	-70.75195313	+2872
+1458241383.48029990	+16.43115234	+2.13134766	-1.79736328	+91.95556641	-63.08349609	-145.96435547	+4804	+16.15429688	+4.87353516	-1.82373047	-123.57421875	-81.43066406	+114.41162109	+5660	+15.32812500	+1.05029297	-5.48437500	+48.36181641	-41.61621094	-70.83984375	+2884
+1458241383.48440000	+16.43554688	+2.13574219	-1.77539063	+92.19726563	-63.14941406	-146.25000000	+4804	+16.15869141	+4.86914063	-1.81054688	-123.68408203	-81.38671875	+114.47753906	+5664	+15.33251953	+1.04589844	-5.47998047	+48.36181641	-41.63818359	-70.92773438	+2900
+1458241383.48860000	+16.44433594	+2.14013672	-1.76660156	+92.35107422	-63.19335938	-146.46972656	+4804	+16.16308594	+4.86474609	-1.79736328	-123.79394531	-81.34277344	+114.56542969	+5668	+15.34130859	+1.04589844	-5.47119141	+48.36181641	-41.68212891	-70.99365234	+2912
+1458241383.49280000	+16.44433594	+2.14013672	-1.75781250	+92.46093750	-63.21533203	-146.62353516	+4804	+16.16308594	+4.86035156	-1.78857422	-123.94775391	-81.29882813	+114.67529297	+5676	+15.34570313	+1.04589844	-5.46240234	+48.36181641	-41.72607422	-71.03759766	+2928
+1458241383.49690010	+16.44873047	+2.13574219	-1.75341797	+92.50488281	-63.25927734	-146.73339844	+4804	+16.16748047	+4.85595703	-1.77978516	-124.10156250	-81.25488281	+114.78515625	+5680	+15.35449219	+1.05029297	-5.45800781	+48.33984375	-41.79199219	-71.03759766	+2940
+1458241383.50110010	+16.44873047	+2.12695313	-1.74902344	+92.50488281	-63.28125000	-146.82128906	+4800	+16.16748047	+4.84716797	-1.77099609	-124.25537109	-81.23291016	+114.91699219	+5688	+15.36328125	+1.05468750	-5.45361328	+48.31787109	-41.83593750	-71.01562500	+2952
+1458241383.50530000	+16.44873047	+2.11816406	-1.75341797	+92.48291016	-63.30322266	-146.86523438	+4800	+16.16748047	+4.83837891	-1.76220703	-124.49707031	-81.18896484	+115.11474609	+5696	+15.36767578	+1.05908203	-5.44921875	+48.27392578	-41.92382813	-70.97167969	+2960
+1458241383.50939990	+16.44873047	+2.10937500	-1.75781250	+92.39501953	-63.32519531	-146.86523438	+4800	+16.16748047	+4.82958984	-1.75781250	-124.67285156	-81.16699219	+115.24658203	+5704	+15.37646484	+1.06787109	-5.44482422	+48.25195313	-41.98974609	-70.90576172	+2968
+1458241383.51360010	+16.44873047	+2.09619141	-1.76660156	+92.28515625	-63.34716797	-146.84326172	+4804	+16.16748047	+4.81640625	-1.75341797	-124.89257813	-81.12304688	+115.40039063	+5712	+15.38085938	+1.07666016	-5.44482422	+48.20800781	-42.09960938	-70.83984375	+2976
+1458241383.51780010	+16.44433594	+2.08300781	-1.77978516	+92.13134766	-63.36914063	-146.79931641	+4804	+16.17187500	+4.80761719	-1.74902344	-125.13427734	-81.07910156	+115.59814453	+5720	+15.38964844	+1.08544922	-5.44042969	+48.14208984	-42.18750000	-70.75195313	+2980
+1458241383.52189990	+16.44433594	+2.06982422	-1.78857422	+91.97753906	-63.36914063	-146.73339844	+4808	+16.17187500	+4.79443359	-1.74023438	-125.39794922	-81.03515625	+115.81787109	+5728	+15.39843750	+1.08984375	-5.44042969	+48.09814453	-42.27539063	-70.66406250	+2980
+1458241383.52609990	+16.43994141	+2.05664063	-1.80615234	+91.80175781	-63.39111328	-146.66748047	+4812	+16.17187500	+4.78564453	-1.73583984	-125.61767578	-81.01318359	+115.99365234	+5736	+15.40722656	+1.09863281	-5.43603516	+48.03222656	-42.40722656	-70.57617188	+2980
+1458241383.53029990	+16.43554688	+2.03906250	-1.82373047	+91.60400391	-63.39111328	-146.57958984	+4816	+16.17187500	+4.77685547	-1.73583984	-125.79345703	-80.96923828	+116.16943359	+5748	+15.41601563	+1.10742188	-5.43164063	+47.96630859	-42.51708984	-70.48828125	+2976
+1458241383.53440000	+16.43115234	+2.02587891	-1.83691406	+91.45019531	-63.39111328	-146.51367188	+4824	+16.17187500	+4.76806641	-1.73144531	-125.96923828	-80.92529297	+116.30126953	+5756	+15.42480469	+1.11621094	-5.43164063	+47.92236328	-42.60498047	-70.37841797	+2968
+1458241383.53860000	+16.42675781	+2.00830078	-1.85009766	+91.29638672	-63.39111328	-146.51367188	+4828	+16.17187500	+4.76367188	-1.72705078	-126.12304688	-80.88134766	+116.45507813	+5764	+15.42919922	+1.12500000	-5.42724609	+47.85644531	-42.71484375	-70.26855469	+2960
+1458241383.54279990	+16.42236328	+1.99951172	-1.85888672	+91.23046875	-63.39111328	-146.53564453	+4832	+16.17187500	+4.75488281	-1.72265625	-126.29882813	-80.83740234	+116.60888672	+5776	+15.43359375	+1.13378906	-5.42724609	+47.79052734	-42.82470703	-70.20263672	+2952
+1458241383.54690000	+16.42236328	+1.98632813	-1.86767578	+91.20849609	-63.39111328	-146.64550781	+4836	+16.17187500	+4.74609375	-1.71826172	-126.47460938	-80.74951172	+116.78466797	+5784	+15.44238281	+1.13818359	-5.42285156	+47.76855469	-42.89062500	-70.18066406	+2944
+1458241383.55110000	+16.41796875	+1.98193359	-1.86767578	+91.27441406	-63.36914063	-146.79931641	+4840	+16.17626953	+4.74169922	-1.70947266	-126.62841797	-80.66162109	+116.96044922	+5792	+15.44677734	+1.13818359	-5.41845703	+47.74658203	-42.95654297	-70.18066406	+2932
+1458241383.55530000	+16.41796875	+1.97753906	-1.86767578	+91.38427734	-63.36914063	-146.99707031	+4844	+16.17626953	+4.73730469	-1.70068359	-126.76025391	-80.57373047	+117.09228516	+5800	+15.45117188	+1.13818359	-5.40966797	+47.74658203	-43.00048828	-70.22460938	+2924
+1458241383.55940010	+16.41796875	+1.97753906	-1.85888672	+91.60400391	-63.34716797	-147.28271484	+4848	+16.18066406	+4.73730469	-1.69189453	-126.89208984	-80.46386719	+117.24609375	+5808	+15.45556641	+1.13378906	-5.40527344	+47.74658203	-43.02246094	-70.29052734	+2920
+1458241383.56360010	+16.42236328	+1.98193359	-1.84570313	+91.88964844	-63.32519531	-147.61230469	+4852	+16.18066406	+4.73730469	-1.67871094	-127.00195313	-80.35400391	+117.39990234	+5816	+15.45996094	+1.12939453	-5.39648438	+47.76855469	-43.02246094	-70.37841797	+2912
+1458241383.56769990	+16.42236328	+1.98632813	-1.82373047	+92.21923828	-63.30322266	-148.00781250	+4856	+16.18505859	+4.73730469	-1.66552734	-127.08984375	-80.22216797	+117.50976563	+5824	+15.46435547	+1.12060547	-5.39208984	+47.79052734	-43.02246094	-70.48828125	+2912
+1458241383.57189990	+16.42675781	+1.99072266	-1.80175781	+92.63671875	-63.28125000	-148.44726563	+4864	+16.18945313	+4.73730469	-1.65234375	-127.15576172	-80.06835938	+117.61962891	+5832	+15.46435547	+1.11621094	-5.38330078	+47.83447266	-43.00048828	-70.59814453	+2912
+1458241383.57610010	+16.43115234	+1.99951172	-1.77978516	+93.01025391	-63.25927734	-148.86474609	+4868	+16.19384766	+4.74169922	-1.63476563	-127.24365234	-79.87060547	+117.75146484	+5836	+15.46435547	+1.11181641	-5.37890625	+47.85644531	-42.97851563	-70.70800781	+2912
+1458241383.58020000	+16.43994141	+2.00830078	-1.75341797	+93.44970703	-63.21533203	-149.32617188	+4876	+16.19824219	+4.74609375	-1.61279297	-127.33154297	-79.67285156	+117.86132813	+5844	+15.46875000	+1.10742188	-5.37011719	+47.92236328	-42.95654297	-70.83984375	+2920
+1458241383.58439990	+16.44433594	+2.01708984	-1.72265625	+93.91113281	-63.17138672	-149.78759766	+4880	+16.20703125	+4.75048828	-1.59521484	-127.41943359	-79.49707031	+117.97119141	+5848	+15.46875000	+1.09863281	-5.36132813	+47.96630859	-42.91259766	-70.99365234	+2928
+1458241383.58859990	+16.44873047	+2.02587891	-1.70068359	+94.28466797	-63.12744141	-150.16113281	+4884	+16.21142578	+4.75927734	-1.57324219	-127.48535156	-79.27734375	+118.08105469	+5852	+15.47314453	+1.08984375	-5.34814453	+48.03222656	-42.89062500	-71.14746094	+2940
+1458241383.59270000	+16.45751953	+2.03466797	-1.67871094	+94.68017578	-63.08349609	-150.55664063	+4888	+16.22021484	+4.76806641	-1.55126953	-127.55126953	-79.05761719	+118.14697266	+5856	+15.47753906	+1.08544922	-5.33935547	+48.07617188	-42.86865234	-71.30126953	+2952
+1458241383.59690000	+16.46191406	+2.03906250	-1.65234375	+95.07568359	-63.01757813	-150.93017578	+4892	+16.22460938	+4.77246094	-1.53808594	-127.55126953	-78.88183594	+118.16894531	+5860	+15.48193359	+1.07666016	-5.32617188	+48.14208984	-42.84667969	-71.43310547	+2964
+1458241383.60110000	+16.46630859	+2.04785156	-1.63476563	+95.38330078	-62.97363281	-151.23779297	+4896	+16.22900391	+4.77685547	-1.52050781	-127.57324219	-78.70605469	+118.16894531	+5860	+15.49072266	+1.07226563	-5.31738281	+48.18603516	-42.80273438	-71.56494141	+2980
+1458241383.60520010	+16.47070313	+2.05224609	-1.61718750	+95.66894531	-62.90771484	-151.52343750	+4896	+16.23339844	+4.78125000	-1.50732422	-127.63916016	-78.55224609	+118.19091797	+5864	+15.49072266	+1.06787109	-5.30859375	+48.22998047	-42.78076172	-71.65283203	+2996
+1458241383.60940000	+16.47509766	+2.05224609	-1.60400391	+95.93261719	-62.84179688	-151.76513672	+4896	+16.23779297	+4.78125000	-1.49414063	-127.68310547	-78.39843750	+118.16894531	+5864	+15.49511719	+1.06787109	-5.29980469	+48.27392578	-42.78076172	-71.71875000	+3012
+1458241383.61360000	+16.47509766	+2.05224609	-1.59082031	+96.13037109	-62.77587891	-151.96289063	+4892	+16.24218750	+4.78125000	-1.48974609	-127.70507813	-78.28857422	+118.12500000	+5864	+15.50390625	+1.06787109	-5.29101563	+48.29589844	-42.80273438	-71.74072266	+3024
+1458241383.61770010	+16.47949219	+2.05224609	-1.58203125	+96.28417969	-62.70996094	-152.13867188	+4892	+16.24658203	+4.78125000	-1.48095703	-127.77099609	-78.15673828	+118.08105469	+5868	+15.50830078	+1.07226563	-5.28662109	+48.31787109	-42.82470703	-71.74072266	+3040
+1458241383.62190010	+16.47949219	+2.05224609	-1.57763672	+96.41601563	-62.64404297	-152.24853516	+4892	+16.25097656	+4.77246094	-1.48095703	-127.81494141	-78.09082031	+118.03710938	+5868	+15.51708984	+1.07666016	-5.28222656	+48.31787109	-42.84667969	-71.74072266	+3052
+1458241383.62610010	+16.48388672	+2.04785156	-1.57763672	+96.48193359	-62.55615234	-152.31445313	+4888	+16.25097656	+4.76806641	-1.48095703	-127.81494141	-78.02490234	+117.92724609	+5872	+15.52148438	+1.08105469	-5.27783203	+48.31787109	-42.89062500	-71.69677734	+3064
+1458241383.63019990	+16.48388672	+2.04345703	-1.58203125	+96.48193359	-62.49023438	-152.33642578	+4888	+16.25097656	+4.75927734	-1.48974609	-127.79296875	-78.00292969	+117.79541016	+5876	+15.52587891	+1.08544922	-5.27783203	+48.29589844	-42.91259766	-71.63085938	+3072
+1458241383.63439990	+16.48388672	+2.03466797	-1.59082031	+96.41601563	-62.42431641	-152.31445313	+4888	+16.24658203	+4.74609375	-1.49414063	-127.79296875	-77.98095703	+117.68554688	+5884	+15.53466797	+1.09423828	-5.27783203	+48.27392578	-42.95654297	-71.54296875	+3076
+1458241383.63850000	+16.47949219	+2.02587891	-1.59960938	+96.30615234	-62.33642578	-152.24853516	+4892	+16.24658203	+4.73291016	-1.50292969	-127.79296875	-77.98095703	+117.57568359	+5888	+15.53466797	+1.09863281	-5.27783203	+48.25195313	-42.97851563	-71.45507813	+3080
+1458241383.64270000	+16.47949219	+2.01269531	-1.61279297	+96.15234375	-62.27050781	-152.13867188	+4892	+16.24218750	+4.72412109	-1.51171875	-127.74902344	-77.98095703	+117.46582031	+5896	+15.53906250	+1.10742188	-5.27783203	+48.22998047	-43.02246094	-71.34521484	+3080
+1458241383.64689990	+16.47509766	+1.99951172	-1.63037109	+95.99853516	-62.20458984	-152.02880859	+4896	+16.24218750	+4.71093750	-1.51611328	-127.77099609	-77.98095703	+117.37792969	+5904	+15.54345703	+1.11181641	-5.28222656	+48.20800781	-43.06640625	-71.25732422	+3080
+1458241383.65100000	+16.47070313	+1.98632813	-1.64794922	+95.75683594	-62.13867188	-151.87500000	+4904	+16.24218750	+4.70214844	-1.52490234	-127.70507813	-78.00292969	+117.26806641	+5912	+15.54785156	+1.12060547	-5.28222656	+48.18603516	-43.11035156	-71.14746094	+3080
+1458241383.65520000	+16.47070313	+1.97753906	-1.66552734	+95.51513672	-62.09472656	-151.69921875	+4908	+16.23779297	+4.69335938	-1.53369141	-127.61718750	-78.04687500	+117.11425781	+5920	+15.55224609	+1.12500000	-5.28662109	+48.16406250	-43.17626953	-71.05957031	+3076
+1458241383.65940000	+16.46630859	+1.96435547	-1.67871094	+95.29541016	-62.05078125	-151.58935547	+4912	+16.23779297	+4.68457031	-1.53808594	-127.57324219	-78.06884766	+117.04833984	+5928	+15.55224609	+1.13378906	-5.28662109	+48.14208984	-43.19824219	-70.99365234	+3068
+1458241383.66350010	+16.46630859	+1.95556641	-1.69189453	+95.09765625	-62.00683594	-151.47949219	+4916	+16.23779297	+4.68017578	-1.54248047	-127.55126953	-78.09082031	+117.00439453	+5932	+15.55664063	+1.13818359	-5.29101563	+48.12011719	-43.24218750	-70.92773438	+3060
+1458241383.66770010	+16.46630859	+1.95117188	-1.70507813	+94.89990234	-61.98486328	-151.36962891	+4916	+16.23339844	+4.67578125	-1.54687500	-127.46337891	-78.11279297	+116.93847656	+5940	+15.56103516	+1.13818359	-5.29101563	+48.12011719	-43.26416016	-70.88378906	+3052
+1458241383.67190000	+16.46630859	+1.94677734	-1.70947266	+94.79003906	-61.98486328	-151.32568359	+4920	+16.23339844	+4.67138672	-1.54687500	-127.41943359	-78.13476563	+116.89453125	+5944	+15.56103516	+1.14257813	-5.29541016	+48.12011719	-43.26416016	-70.86181641	+3044
+1458241383.67600010	+16.46630859	+1.94677734	-1.70507813	+94.72412109	-61.98486328	-151.34765625	+4920	+16.23339844	+4.67138672	-1.54687500	-127.37548828	-78.13476563	+116.87255859	+5948	+15.56103516	+1.14257813	-5.29541016	+48.12011719	-43.28613281	-70.86181641	+3036
+1458241383.68020010	+16.46630859	+1.95117188	-1.70068359	+94.70214844	-61.98486328	-151.41357422	+4920	+16.23779297	+4.67138672	-1.54687500	-127.35351563	-78.15673828	+116.85058594	+5952	+15.56103516	+1.13818359	-5.29541016	+48.14208984	-43.28613281	-70.90576172	+3028
+1458241383.68440010	+16.47070313	+1.95556641	-1.69189453	+94.74609375	-62.00683594	-151.50146484	+4920	+16.23779297	+4.67578125	-1.54248047	-127.30957031	-78.15673828	+116.82861328	+5952	+15.56103516	+1.13378906	-5.29101563	+48.18603516	-43.26416016	-70.97167969	+3020
+1458241383.68849990	+16.47070313	+1.95996094	-1.68310547	+94.79003906	-62.02880859	-151.61132813	+4924	+16.23779297	+4.67578125	-1.54248047	-127.28759766	-78.15673828	+116.82861328	+5956	+15.56103516	+1.13378906	-5.29101563	+48.20800781	-43.26416016	-71.01562500	+3012
+1458241383.69269990	+16.47509766	+1.96875000	-1.66992188	+94.83398438	-62.05078125	-151.74316406	+4924	+16.23779297	+4.67578125	-1.53808594	-127.26562500	-78.15673828	+116.82861328	+5960	+15.56103516	+1.12939453	-5.29101563	+48.22998047	-43.26416016	-71.10351563	+3008
+1458241383.69689990	+16.47949219	+1.98193359	-1.65673828	+94.92187500	-62.07275391	-151.87500000	+4928	+16.23779297	+4.67578125	-1.53808594	-127.24365234	-78.15673828	+116.82861328	+5960	+15.56103516	+1.12500000	-5.28662109	+48.27392578	-43.24218750	-71.16943359	+3008
+1458241383.70100000	+16.48388672	+1.99511719	-1.63476563	+95.05371094	-62.09472656	-152.07275391	+4932	+16.24218750	+4.68017578	-1.53369141	-127.22167969	-78.15673828	+116.82861328	+5964	+15.56103516	+1.12060547	-5.28662109	+48.29589844	-43.24218750	-71.25732422	+3004
+1458241383.70520000	+16.48388672	+2.00830078	-1.61279297	+95.16357422	-62.13867188	-152.29248047	+4936	+16.24218750	+4.68457031	-1.52929688	-127.19970703	-78.15673828	+116.85058594	+5964	+15.56103516	+1.11621094	-5.28662109	+48.33984375	-43.22021484	-71.32324219	+3004
+1458241383.70939990	+16.48828125	+2.02148438	-1.59082031	+95.27343750	-62.18261719	-152.46826172	+4940	+16.24218750	+4.68896484	-1.52929688	-127.15576172	-78.17871094	+116.85058594	+5968	+15.56103516	+1.11181641	-5.28222656	+48.36181641	-43.19824219	-71.41113281	+3004
+1458241383.71350000	+16.49267578	+2.04345703	-1.56445313	+95.38330078	-62.24853516	-152.70996094	+4944	+16.24658203	+4.70214844	-1.51611328	-126.97998047	-78.20068359	+116.82861328	+5972	+15.56103516	+1.10302734	-5.27783203	+48.44970703	-43.17626953	-71.56494141	+3008
+1458241383.71770000	+16.49707031	+2.06103516	-1.53808594	+95.44921875	-62.29248047	-152.88574219	+4944	+16.25097656	+4.71533203	-1.50732422	-126.80419922	-78.22265625	+116.80664063	+5972	+15.56103516	+1.09423828	-5.27343750	+48.51562500	-43.17626953	-71.71875000	+3012
+1458241383.72180010	+16.49707031	+2.06982422	-1.52050781	+95.40527344	-62.33642578	-152.97363281	+4948	+16.25537109	+4.72412109	-1.49853516	-126.65039063	-78.26660156	+116.78466797	+5972	+15.56103516	+1.08984375	-5.26904297	+48.58154297	-43.15429688	-71.85058594	+3020
+1458241383.72600010	+16.49707031	+2.08300781	-1.50732422	+95.22949219	-62.38037109	-152.97363281	+4948	+16.26416016	+4.74609375	-1.48974609	-126.34277344	-78.35449219	+116.71875000	+5976	+15.56103516	+1.07666016	-5.26464844	+48.66943359	-43.13232422	-72.09228516	+3032
+1458241383.73020010	+16.49267578	+2.08740234	-1.50292969	+94.94384766	-62.42431641	-152.86376953	+4944	+16.26855469	+4.75488281	-1.48095703	-126.10107422	-78.46435547	+116.63085938	+5972	+15.56103516	+1.06787109	-5.26025391	+48.75732422	-43.11035156	-72.24609375	+3040
+1458241383.73429990	+16.49267578	+2.08740234	-1.50292969	+94.54833984	-62.46826172	-152.64404297	+4944	+16.26855469	+4.75927734	-1.48535156	-125.83740234	-78.57421875	+116.49902344	+5972	+15.56103516	+1.06347656	-5.26025391	+48.80126953	-43.11035156	-72.35595703	+3052
+1458241383.73850010	+16.48828125	+2.08300781	-1.51611328	+94.02099609	-62.49023438	-152.31445313	+4944	+16.26416016	+4.76367188	-1.48974609	-125.44189453	-78.72802734	+116.23535156	+5972	+15.56103516	+1.06347656	-5.26025391	+48.84521484	-43.11035156	-72.39990234	+3060
+1458241383.74270010	+16.47949219	+2.06982422	-1.53369141	+93.47167969	-62.51220703	-151.98486328	+4944	+16.25976563	+4.76367188	-1.50292969	-125.06835938	-78.88183594	+115.94970703	+5972	+15.56103516	+1.06347656	-5.26464844	+48.84521484	-43.11035156	-72.39990234	+3072
+1458241383.74679990	+16.47509766	+2.05664063	-1.55126953	+92.85644531	-62.51220703	-151.58935547	+4948	+16.25537109	+4.75927734	-1.51611328	-124.73876953	-79.03564453	+115.68603516	+5976	+15.56103516	+1.06347656	-5.26904297	+48.84521484	-43.13232422	-72.37792969	+3080
+1458241383.75099990	+16.47070313	+2.03906250	-1.57763672	+92.17529297	-62.51220703	-151.12792969	+4956	+16.25097656	+4.75488281	-1.52929688	-124.34326172	-79.18945313	+115.35644531	+5980	+15.56103516	+1.06787109	-5.27343750	+48.82324219	-43.15429688	-72.33398438	+3088
+1458241383.75519990	+16.46630859	+2.02148438	-1.60400391	+91.47216797	-62.51220703	-150.64453125	+4960	+16.24658203	+4.74609375	-1.54687500	-123.96972656	-79.36523438	+115.00488281	+5988	+15.56103516	+1.07226563	-5.27783203	+48.80126953	-43.17626953	-72.26806641	+3092
+1458241383.75930000	+16.46191406	+2.00390625	-1.62597656	+90.81298828	-62.51220703	-150.22705078	+4968	+16.24218750	+4.73730469	-1.55566406	-123.79394531	-79.51904297	+114.87304688	+5992	+15.56103516	+1.07666016	-5.28222656	+48.77929688	-43.19824219	-72.20214844	+3096
+1458241383.76350000	+16.45751953	+1.98632813	-1.65234375	+90.10986328	-62.49023438	-149.76562500	+4976	+16.23779297	+4.72412109	-1.56445313	-123.55224609	-79.69482422	+114.65332031	+6000	+15.56542969	+1.07666016	-5.28662109	+48.75732422	-43.19824219	-72.15820313	+3100
+1458241383.76770000	+16.45312500	+1.97314453	-1.67431641	+89.38476563	-62.46826172	-149.28222656	+4980	+16.22900391	+4.71972656	-1.57763672	-123.17871094	-79.91455078	+114.34570313	+6004	+15.56542969	+1.08105469	-5.29101563	+48.73535156	-43.22021484	-72.09228516	+3100
+1458241383.77180000	+16.44873047	+1.95996094	-1.69189453	+88.76953125	-62.46826172	-148.88671875	+4988	+16.22460938	+4.71533203	-1.58203125	-122.91503906	-80.09033203	+114.14794922	+6012	+15.56542969	+1.08105469	-5.29541016	+48.71337891	-43.22021484	-72.04833984	+3100
+1458241383.77600000	+16.44433594	+1.94238281	-1.70507813	+88.17626953	-62.46826172	-148.51318359	+4992	+16.22021484	+4.70654297	-1.59082031	-122.47558594	-80.33203125	+113.77441406	+6020	+15.56542969	+1.08544922	-5.29541016	+48.71337891	-43.22021484	-72.00439453	+3100
+1458241383.78020000	+16.44433594	+1.93798828	-1.71386719	+87.62695313	-62.46826172	-148.20556641	+4996	+16.21582031	+4.70654297	-1.59521484	-121.97021484	-80.57373047	+113.33496094	+6024	+15.56542969	+1.08544922	-5.29980469	+48.69140625	-43.24218750	-71.96044922	+3100
+1458241383.78430010	+16.44433594	+1.93798828	-1.71386719	+87.25341797	-62.46826172	-148.02978516	+4996	+16.21142578	+4.70654297	-1.58642578	-122.01416016	-80.74951172	+113.46679688	+6032	+15.56542969	+1.08984375	-5.30419922	+48.66943359	-43.24218750	-71.91650391	+3096
+1458241383.78850010	+16.44433594	+1.93798828	-1.70947266	+86.85791016	-62.46826172	-147.83203125	+4996	+16.21142578	+4.71093750	-1.57763672	-121.83837891	-81.01318359	+113.42285156	+6036	+15.56542969	+1.08984375	-5.30859375	+48.66943359	-43.24218750	-71.85058594	+3096
+1458241383.79259990	+16.44873047	+1.94677734	-1.70068359	+86.50634766	-62.46826172	-147.65625000	+4996	+16.21582031	+4.71972656	-1.56884766	-121.59667969	-81.29882813	+113.29101563	+6044	+15.56542969	+1.08984375	-5.31298828	+48.64746094	-43.24218750	-71.80664063	+3092
+1458241383.79679990	+16.44873047	+1.95996094	-1.68310547	+86.30859375	-62.49023438	-147.61230469	+5000	+16.22021484	+4.72851563	-1.55126953	-121.77246094	-81.51855469	+113.59863281	+6048	+15.56542969	+1.09423828	-5.31298828	+48.64746094	-43.24218750	-71.78466797	+3088
+1458241383.80100010	+16.45312500	+1.97314453	-1.66113281	+86.08886719	-62.53417969	-147.54638672	+5004	+16.22021484	+4.74609375	-1.53808594	-121.42089844	-81.95800781	+113.42285156	+6056	+15.56542969	+1.08984375	-5.31738281	+48.64746094	-43.22021484	-71.76269531	+3080
+1458241383.80510000	+16.45312500	+1.99511719	-1.63476563	+85.91308594	-62.55615234	-147.48046875	+5008	+16.22460938	+4.76367188	-1.52929688	-120.82763672	-82.33154297	+113.00537109	+6056	+15.56542969	+1.08984375	-5.32177734	+48.66943359	-43.19824219	-71.76269531	+3076
+1458241383.80929990	+16.45751953	+2.01269531	-1.60839844	+85.75927734	-62.62207031	-147.45849609	+5012	+16.22900391	+4.78564453	-1.50292969	-121.22314453	-82.61718750	+113.59863281	+6064	+15.56542969	+1.08984375	-5.32617188	+48.69140625	-43.17626953	-71.76269531	+3072
+1458241383.81349990	+16.46191406	+2.03466797	-1.57763672	+85.53955078	-62.66601563	-147.39257813	+5016	+16.23339844	+4.80322266	-1.48974609	-120.78369141	-83.05664063	+113.33496094	+6068	+15.56542969	+1.08544922	-5.32617188	+48.71337891	-43.17626953	-71.78466797	+3072
+1458241383.81760000	+16.46630859	+2.05664063	-1.55126953	+85.31982422	-62.70996094	-147.30468750	+5016	+16.24218750	+4.81640625	-1.47656250	-120.62988281	-83.51806641	+113.31298828	+6068	+15.56542969	+1.08544922	-5.32617188	+48.75732422	-43.13232422	-71.80664063	+3068
+1458241383.82180000	+16.47070313	+2.07421875	-1.52050781	+85.10009766	-62.75390625	-147.23876953	+5016	+16.25537109	+4.83398438	-1.45458984	-121.35498047	-83.93554688	+114.16992188	+6068	+15.56103516	+1.08105469	-5.32617188	+48.80126953	-43.11035156	-71.85058594	+3068
+1458241383.82600000	+16.47509766	+2.09619141	-1.49853516	+84.74853516	-62.79785156	-146.99707031	+5012	+16.26416016	+4.85156250	-1.45458984	-120.49804688	-84.57275391	+113.51074219	+6064	+15.56103516	+1.07666016	-5.32617188	+48.84521484	-43.08837891	-71.91650391	+3068
+1458241383.83010010	+16.47949219	+2.10498047	-1.48095703	+84.26513672	-62.84179688	-146.68945313	+5004	+16.27294922	+4.86474609	-1.45898438	-119.48730469	-85.23193359	+112.65380859	+6060	+15.56103516	+1.07226563	-5.32617188	+48.88916016	-43.04443359	-71.96044922	+3068
+1458241383.83430000	+16.47949219	+2.11376953	-1.46777344	+83.67187500	-62.88574219	-146.22802734	+4996	+16.28173828	+4.87353516	-1.44580078	-119.86083984	-85.82519531	+113.18115234	+6056	+15.56103516	+1.06787109	-5.32617188	+48.95507813	-43.02246094	-72.02636719	+3072
+1458241383.83850000	+16.47509766	+2.12255859	-1.46337891	+82.99072266	-62.92968750	-145.70068359	+4988	+16.28173828	+4.89550781	-1.45019531	-117.88330078	-86.61621094	+111.40136719	+6056	+15.55664063	+1.05908203	-5.32617188	+49.04296875	-42.95654297	-72.11425781	+3076
+1458241383.84260010	+16.47509766	+2.11376953	-1.46337891	+82.19970703	-62.97363281	-145.10742188	+4980	+16.28613281	+4.89550781	-1.45898438	-115.24658203	-87.42919922	+108.89648438	+6052	+15.55224609	+1.05468750	-5.32617188	+49.13085938	-42.89062500	-72.18017578	+3080
+1458241383.84680010	+16.47509766	+2.10058594	-1.47216797	+81.27685547	-63.01757813	-144.40429688	+4972	+16.29931641	+4.89550781	-1.45458984	-114.08203125	-88.19824219	+107.86376953	+6048	+15.55224609	+1.05029297	-5.32617188	+49.19677734	-42.84667969	-72.22412109	+3088
+1458241383.85100010	+16.47949219	+2.09619141	-1.48974609	+80.24414063	-63.06152344	-143.52539063	+4968	+16.30371094	+4.90429688	-1.47656250	-95.38330078	-89.16503906	+89.38476563	+6044	+15.54785156	+1.04150391	-5.32617188	+49.30664063	-42.78076172	-72.29003906	+3096
+1458241383.85509990	+16.47949219	+2.07421875	-1.51171875	+79.01367188	-63.08349609	-142.51464844	+4964	+16.31250000	+4.90429688	-1.50292969	+0.35156250	-89.42871094	-6.08642578	+6044	+15.54345703	+1.03710938	-5.32617188	+49.39453125	-42.73681641	-72.31201172	+3104
+1458241383.85929990	+16.47949219	+2.04785156	-1.53808594	+77.73925781	-63.14941406	-141.45996094	+4960	+16.32568359	+4.90429688	-1.50292969	+39.92431641	-88.65966797	-45.52734375	+6040	+15.54345703	+1.03271484	-5.32617188	+49.46044922	-42.69287109	-72.29003906	+3112
+1458241383.86350010	+16.47509766	+2.02587891	-1.56884766	+76.33300781	-63.19335938	-140.20751953	+4960	+16.33007813	+4.91308594	-1.53369141	+45.59326172	-87.40722656	-50.93261719	+6040	+15.53906250	+1.02832031	-5.33056641	+49.50439453	-42.67089844	-72.24609375	+3116
+1458241383.86760000	+16.47070313	+1.99511719	-1.60839844	+74.72900391	-63.25927734	-138.80126953	+4960	+16.33447266	+4.91748047	-1.57324219	+47.52685547	-86.11083984	-52.62451172	+6040	+15.53906250	+1.02832031	-5.33496094	+49.54833984	-42.64892578	-72.18017578	+3120
+1458241383.87179990	+16.47070313	+1.96435547	-1.63916016	+73.16894531	-63.36914063	-137.46093750	+4964	+16.34765625	+4.92187500	-1.58203125	+50.60302734	-84.94628906	-55.50292969	+6036	+15.53466797	+1.03271484	-5.34375000	+49.54833984	-42.64892578	-72.04833984	+3120
+1458241383.87590000	+16.47070313	+1.92919922	-1.67431641	+71.36718750	-63.50097656	-135.85693359	+4964	+16.35205078	+4.93066406	-1.61279297	+51.28417969	-83.51806641	-55.85449219	+6040	+15.53466797	+1.03271484	-5.34814453	+49.54833984	-42.64892578	-71.91650391	+3120
+1458241383.88010000	+16.47070313	+1.89404297	-1.71386719	+69.47753906	-63.63281250	-134.18701172	+4968	+16.35644531	+4.94384766	-1.65234375	+51.92138672	-82.04589844	-56.18408203	+6048	+15.53027344	+1.03271484	-5.35693359	+49.52636719	-42.67089844	-71.80664063	+3112
+1458241383.88430000	+16.47509766	+1.85888672	-1.73144531	+67.69775391	-63.87451172	-132.62695313	+4968	+16.37841797	+4.95703125	-1.66992188	+53.19580078	-80.63964844	-57.21679688	+6048	+15.53027344	+1.03271484	-5.36132813	+49.52636719	-42.71484375	-71.69677734	+3108
+1458241383.88840010	+16.47949219	+1.81933594	-1.76220703	+65.28076172	-64.11621094	-130.45166016	+4972	+16.38720703	+4.97021484	-1.70947266	+53.43750000	-78.96972656	-57.10693359	+6056	+15.53027344	+1.02832031	-5.36572266	+49.50439453	-42.75878906	-71.60888672	+3096
+1458241383.89260010	+16.48828125	+1.79296875	-1.79296875	+62.97363281	-64.29199219	-128.32031250	+4972	+16.39599609	+4.99658203	-1.75781250	+53.72314453	-77.27783203	-57.04101563	+6064	+15.53027344	+1.02832031	-5.37011719	+49.50439453	-42.80273438	-71.52099609	+3080
+1458241383.89680000	+16.49267578	+1.76220703	-1.79736328	+60.93017578	-64.64355469	-126.45263672	+4968	+16.40917969	+5.01855469	-1.77539063	+54.71191406	-75.69580078	-57.70019531	+6068	+15.53027344	+1.02392578	-5.37890625	+49.48242188	-42.82470703	-71.45507813	+3064
+1458241383.90089990	+16.49707031	+1.73144531	-1.80175781	+58.53515625	-64.92919922	-124.27734375	+4960	+16.41357422	+5.04492188	-1.80175781	+55.32714844	-73.98193359	-57.94189453	+6076	+15.52587891	+1.01513672	-5.38330078	+49.48242188	-42.82470703	-71.43310547	+3048
+1458241383.90510010	+16.50146484	+1.70947266	-1.80615234	+56.07421875	-65.21484375	-121.99218750	+4956	+16.41796875	+5.08007813	-1.82812500	+55.85449219	-72.24609375	-58.07373047	+6084	+15.51708984	+1.00195313	-5.38769531	+49.48242188	-42.82470703	-71.43310547	+3032
+1458241383.90930010	+16.51025391	+1.69189453	-1.78857422	+53.76708984	-65.63232422	-119.86083984	+4952	+16.43554688	+5.11083984	-1.86328125	+56.25000000	-70.48828125	-58.13964844	+6096	+15.51269531	+0.99316406	-5.39208984	+49.50439453	-42.80273438	-71.45507813	+3016
+1458241383.91339990	+16.51904297	+1.66992188	-1.77099609	+51.21826172	-65.96191406	-117.53173828	+4948	+16.44873047	+5.13281250	-1.88964844	+56.71142578	-68.75244141	-58.29345703	+6104	+15.50390625	+0.97998047	-5.39648438	+49.52636719	-42.75878906	-71.54296875	+3004
+1458241383.91759990	+16.52783203	+1.65673828	-1.75341797	+48.58154297	-66.22558594	-115.07080078	+4944	+16.45751953	+5.16796875	-1.91601563	+57.23876953	-67.03857422	-58.49121094	+6116	+15.49951172	+0.95800781	-5.39648438	+49.54833984	-42.71484375	-71.65283203	+2992
+1458241383.92179990	+16.53662109	+1.64794922	-1.73144531	+46.01074219	-66.53320313	-112.65380859	+4936	+16.47070313	+5.19433594	-1.95117188	+57.54638672	-65.25878906	-58.51318359	+6124	+15.49072266	+0.94042969	-5.39648438	+49.59228516	-42.64892578	-71.80664063	+2984
+1458241383.92590000	+16.54101563	+1.63037109	-1.71386719	+43.17626953	-66.68701172	-110.01708984	+4928	+16.47949219	+5.22949219	-1.97753906	+58.00781250	-63.58886719	-58.64501953	+6136	+15.48193359	+0.91845703	-5.40087891	+49.61425781	-42.56103516	-71.93847656	+2976
+1458241383.93010000	+16.54541016	+1.62158203	-1.70068359	+40.31982422	-66.77490234	-107.33642578	+4916	+16.48388672	+5.26025391	-1.99951172	+58.38134766	-61.89697266	-58.71093750	+6144	+15.47314453	+0.89648438	-5.40087891	+49.65820313	-42.45117188	-72.07031250	+2972
+1458241383.93429990	+16.55419922	+1.61279297	-1.68310547	+37.61718750	-66.81884766	-104.76562500	+4908	+16.49707031	+5.28222656	-2.05224609	+58.42529297	-60.09521484	-58.49121094	+6156	+15.46435547	+0.87451172	-5.40527344	+49.68017578	-42.31933594	-72.20214844	+2972
+1458241383.93840000	+16.55419922	+1.59960938	-1.66992188	+34.82666016	-66.79687500	-102.17285156	+4896	+16.49707031	+5.31298828	-2.08300781	+58.84277344	-58.57910156	-58.57910156	+6164	+15.45117188	+0.85253906	-5.41406250	+49.70214844	-42.12158203	-72.33398438	+2976
+1458241383.94260000	+16.55419922	+1.58203125	-1.65234375	+32.14599609	-66.70898438	-99.73388672	+4888	+16.50146484	+5.33496094	-2.10498047	+59.12841797	-57.06298828	-58.62304688	+6172	+15.43359375	+0.82617188	-5.41845703	+49.70214844	-41.90185547	-72.44384766	+2984
+1458241383.94670010	+16.56738281	+1.57324219	-1.65673828	+29.57519531	-66.44531250	-97.33886719	+4876	+16.51904297	+5.35253906	-2.17529297	+58.99658203	-55.34912109	-58.22753906	+6184	+15.42041016	+0.79980469	-5.42724609	+49.70214844	-41.70410156	-72.55371094	+2992
+1458241383.95090010	+16.57177734	+1.55566406	-1.66992188	+27.00439453	-66.07177734	-94.98779297	+4868	+16.52343750	+5.37890625	-2.24121094	+59.08447266	-53.81103516	-58.00781250	+6196	+15.40722656	+0.76904297	-5.43603516	+49.65820313	-41.41845703	-72.64160156	+3008
+1458241383.95510010	+16.57617188	+1.53808594	-1.68310547	+24.63134766	-65.61035156	-92.87841797	+4860	+16.53222656	+5.39208984	-2.30273438	+59.12841797	-52.25097656	-57.78808594	+6208	+15.39404297	+0.74267578	-5.44921875	+49.61425781	-41.13281250	-72.66357422	+3020
+1458241383.95919990	+16.58496094	+1.52050781	-1.70947266	+22.54394531	-65.03906250	-91.03271484	+4852	+16.54101563	+5.40087891	-2.39501953	+58.93066406	-50.60302734	-57.32666016	+6220	+15.38085938	+0.71630859	-5.45800781	+49.54833984	-40.84716797	-72.66357422	+3032
+1458241383.96339990	+16.58496094	+1.50292969	-1.74902344	+20.52246094	-64.33593750	-89.25292969	+4848	+16.54101563	+5.41845703	-2.47412109	+58.95263672	-49.10888672	-56.99707031	+6228	+15.36767578	+0.68994141	-5.47558594	+49.41650391	-40.47363281	-72.57568359	+3048
+1458241383.96760010	+16.58935547	+1.46777344	-1.78857422	+18.58886719	-63.61083984	-87.67089844	+4844	+16.54101563	+5.42285156	-2.56201172	+58.84277344	-47.57080078	-56.60156250	+6240	+15.35009766	+0.66796875	-5.49755859	+49.26269531	-40.10009766	-72.39990234	+3060
+1458241383.97170000	+16.59814453	+1.43701172	-1.84130859	+16.91894531	-62.75390625	-86.33056641	+4848	+16.55419922	+5.42285156	-2.68505859	+58.51318359	-45.87890625	-55.94238281	+6252	+15.33691406	+0.65039063	-5.51953125	+49.10888672	-39.74853516	-72.20214844	+3068
+1458241383.97589990	+16.60253906	+1.40625000	-1.90283203	+15.33691406	-61.85302734	-85.07812500	+4852	+16.55419922	+5.42724609	-2.80810547	+58.31542969	-44.31884766	-55.39306641	+6264	+15.31933594	+0.62841797	-5.54150391	+48.88916016	-39.30908203	-71.89453125	+3072
+1458241383.98009990	+16.61132813	+1.37109375	-1.96435547	+13.97460938	-60.90820313	-84.06738281	+4856	+16.55859375	+5.42285156	-2.93115234	+58.09570313	-42.75878906	-54.84375000	+6280	+15.30615234	+0.61083984	-5.56787109	+48.66943359	-38.89160156	-71.58691406	+3076
+1458241383.98420000	+16.62890625	+1.34472656	-2.03027344	+12.85400391	-59.96337891	-83.29833984	+4860	+16.56738281	+5.41406250	-3.06738281	+57.76611328	-41.15478516	-54.20654297	+6292	+15.29736328	+0.59326172	-5.58544922	+48.47167969	-38.51806641	-71.32324219	+3072
+1458241383.98840000	+16.63769531	+1.31835938	-2.10058594	+11.82128906	-58.90869141	-82.55126953	+4868	+16.57617188	+5.40966797	-3.20800781	+57.52441406	-39.55078125	-53.56933594	+6304	+15.28417969	+0.57128906	-5.61181641	+48.20800781	-37.99072266	-70.90576172	+3064
+1458241383.99260000	+16.65087891	+1.28320313	-2.17968750	+10.87646484	-57.83203125	-81.95800781	+4876	+16.58056641	+5.40087891	-3.34863281	+57.26074219	-37.94677734	-52.88818359	+6312	+15.27978516	+0.55371094	-5.63818359	+47.96630859	-37.50732422	-70.51025391	+3052
+1458241383.99670000	+16.66406250	+1.25244141	-2.25000000	+10.08544922	-56.75537109	-81.51855469	+4880	+16.58496094	+5.38769531	-3.49365234	+56.95312500	-36.32080078	-52.20703125	+6320	+15.26660156	+0.54052734	-5.66015625	+47.74658203	-37.04589844	-70.13671875	+3036
+1458241384.00090000	+16.67724609	+1.22607422	-2.32470703	+9.40429688	-55.70068359	-81.10107422	+4888	+16.58496094	+5.37890625	-3.62988281	+56.75537109	-34.80468750	-51.59179688	+6324	+15.24902344	+0.51855469	-5.68652344	+47.46093750	-36.34277344	-69.58740234	+3020
+1458241384.00510000	+16.68603516	+1.19970703	-2.39501953	+8.81103516	-54.62402344	-80.77148438	+4896	+16.58496094	+5.36572266	-3.77050781	+56.51367188	-33.28857422	-50.93261719	+6328	+15.23144531	+0.50097656	-5.71289063	+47.21923828	-35.77148438	-69.14794922	+3000
+1458241384.00920010	+16.70361328	+1.17773438	-2.45654297	+8.30566406	-53.61328125	-80.55175781	+4904	+16.59375000	+5.34814453	-3.90673828	+56.22802734	-31.81640625	-50.22949219	+6332	+15.21386719	+0.48339844	-5.73046875	+47.02148438	-35.24414063	-68.79638672	+2976
+1458241384.01340010	+16.72119141	+1.16455078	-2.51367188	+7.91015625	-52.62451172	-80.33203125	+4908	+16.59814453	+5.33496094	-4.03417969	+56.00830078	-30.41015625	-49.59228516	+6332	+15.19628906	+0.45703125	-5.74804688	+46.77978516	-34.60693359	-68.40087891	+2952
+1458241384.01760010	+16.74316406	+1.15136719	-2.57080078	+7.58056641	-51.65771484	-80.17822266	+4912	+16.60253906	+5.32617188	-4.15722656	+55.83251953	-29.04785156	-48.95507813	+6328	+15.18750000	+0.42626953	-5.76123047	+46.58203125	-34.01367188	-68.09326172	+2932
+1458241384.02169990	+16.76074219	+1.13818359	-2.61914063	+7.36083984	-50.71289063	-80.13427734	+4912	+16.60693359	+5.31298828	-4.26269531	+55.63476563	-27.79541016	-48.33984375	+6316	+15.16552734	+0.39550781	-5.77441406	+46.42822266	-33.39843750	-67.82958984	+2908
+1458241384.02589990	+16.77832031	+1.13818359	-2.66308594	+7.20703125	-49.79003906	-80.04638672	+4912	+16.61572266	+5.29980469	-4.35498047	+55.50292969	-26.63085938	-47.79052734	+6304	+15.14794922	+0.36914063	-5.79199219	+46.23046875	-32.67333984	-67.47802734	+2888
+1458241384.03000000	+16.79589844	+1.13378906	-2.70703125	+7.09716797	-48.86718750	-80.02441406	+4912	+16.62011719	+5.29101563	-4.44287109	+55.34912109	-25.48828125	-47.19726563	+6284	+15.12597656	+0.33398438	-5.81396484	+46.01074219	-31.94824219	-67.14843750	+2872
+1458241384.03420000	+16.80908203	+1.12939453	-2.74218750	+7.00927734	-47.98828125	-80.02441406	+4908	+16.62451172	+5.27343750	-4.53076172	+55.10742188	-24.36767578	-46.53808594	+6268	+15.09521484	+0.29882813	-5.83154297	+45.83496094	-31.20117188	-66.81884766	+2860
+1458241384.03839990	+16.82226563	+1.13378906	-2.77294922	+6.98730469	-47.17529297	-80.02441406	+4904	+16.62451172	+5.25585938	-4.59667969	+54.93164063	-23.44482422	-46.03271484	+6244	+15.06445313	+0.26367188	-5.84912109	+45.63720703	-30.41015625	-66.46728516	+2848
+1458241384.04250000	+16.83544922	+1.13818359	-2.79492188	+7.00927734	-46.38427734	-80.04638672	+4896	+16.62451172	+5.23828125	-4.65820313	+54.73388672	-22.54394531	-45.46142578	+6224	+15.02929688	+0.21972656	-5.87109375	+45.41748047	-29.59716797	-66.15966797	+2840
+1458241384.04670000	+16.85302734	+1.14257813	-2.82128906	+7.09716797	-45.57128906	-80.15625000	+4892	+16.63330078	+5.21191406	-4.72412109	+54.42626953	-21.68701172	-44.80224609	+6200	+15.00292969	+0.18017578	-5.87548828	+45.21972656	-28.85009766	-65.91796875	+2832
+1458241384.05090000	+16.87060547	+1.15576172	-2.84765625	+7.25097656	-44.80224609	-80.24414063	+4888	+16.64208984	+5.18994141	-4.75927734	+54.16259766	-21.07177734	-44.29687500	+6172	+14.97656250	+0.13623047	-5.89306641	+45.00000000	-28.03710938	-65.56640625	+2824
+1458241384.05500010	+16.88818359	+1.15576172	-2.86962891	+7.42675781	-44.03320313	-80.39794922	+4876	+16.65087891	+5.16357422	-4.79443359	+53.85498047	-20.47851563	-43.76953125	+6144	+14.95019531	+0.09228516	-5.91503906	+44.78027344	-27.18017578	-65.25878906	+2824
+1458241384.05920000	+16.90136719	+1.16015625	-2.90478516	+7.69042969	-43.15429688	-80.63964844	+4868	+16.65966797	+5.12841797	-4.85595703	+53.39355469	-19.79736328	-43.04443359	+6116	+14.91943359	+0.04833984	-5.92382813	+44.60449219	-26.34521484	-64.97314453	+2828
+1458241384.06340000	+16.91015625	+1.17333984	-2.93554688	+8.02001953	-42.34130859	-80.85937500	+4860	+16.66845703	+5.09765625	-4.88232422	+53.02001953	-19.48974609	-42.53906250	+6084	+14.88867188	+0.00439453	-5.94580078	+44.38476563	-25.44433594	-64.59960938	+2832
+1458241384.06750010	+16.91894531	+1.17333984	-2.96630859	+8.32763672	-41.55029297	-81.14501953	+4848	+16.67285156	+5.05810547	-4.90869141	+52.53662109	-19.16015625	-41.90185547	+6056	+14.85351563	-0.03515625	-5.96777344	+44.16503906	-24.54345703	-64.20410156	+2836
+1458241384.07170010	+16.93212891	+1.17333984	-3.01025391	+8.76708984	-40.64941406	-81.54052734	+4836	+16.69042969	+5.00537109	-4.98779297	+51.83349609	-18.72070313	-41.00097656	+6032	+14.83154297	-0.07031250	-5.97216797	+44.01123047	-23.75244141	-63.91845703	+2840
+1458241384.07590010	+16.94531250	+1.19531250	-3.04541016	+9.31640625	-39.85839844	-81.89208984	+4828	+16.70361328	+4.96582031	-5.00537109	+51.24023438	-18.85253906	-40.38574219	+5996	+14.80957031	-0.10546875	-5.98535156	+43.85742188	-22.91748047	-63.54492188	+2840
+1458241384.07999990	+16.95410156	+1.18652344	-3.07617188	+9.84375000	-39.06738281	-82.35351563	+4820	+16.71679688	+4.91308594	-5.01855469	+50.55908203	-18.98437500	-39.68261719	+5968	+14.78320313	-0.14062500	-5.99853516	+43.70361328	-22.06054688	-63.21533203	+2844
+1458241384.08419990	+16.97167969	+1.17773438	-3.13769531	+10.50292969	-38.12255859	-82.96875000	+4808	+16.74316406	+4.85595703	-5.09326172	+49.61425781	-18.96240234	-38.62792969	+5944	+14.77001953	-0.17578125	-5.98974609	+43.61572266	-21.31347656	-62.99560547	+2840
+1458241384.08839990	+16.98925781	+1.20410156	-3.19482422	+11.38183594	-37.24365234	-83.47412109	+4804	+16.76953125	+4.80761719	-5.11523438	+48.82324219	-19.51171875	-37.83691406	+5908	+14.76123047	-0.20214844	-5.99414063	+43.54980469	-20.47851563	-62.64404297	+2836
+1458241384.09250000	+17.00244141	+1.19531250	-3.25195313	+12.19482422	-36.34277344	-84.11132813	+4792	+16.80029297	+4.75488281	-5.13281250	+47.90039063	-20.10498047	-36.89208984	+5876	+14.74804688	-0.22851563	-5.99853516	+43.48388672	-19.66552734	-62.31445313	+2832
+1458241384.09670000	+17.01562500	+1.18652344	-3.32226563	+13.13964844	-35.31005859	-84.85839844	+4784	+16.83105469	+4.68457031	-5.21630859	+46.64794922	-20.45654297	-35.59570313	+5852	+14.73925781	-0.25488281	-5.99414063	+43.48388672	-18.85253906	-62.05078125	+2824
+1458241384.10089990	+17.02001953	+1.21289063	-3.37500000	+14.37011719	-34.49707031	-85.49560547	+4780	+16.85742188	+4.62304688	-5.22509766	+45.50537109	-21.51123047	-34.54101563	+5812	+14.73046875	-0.27685547	-5.99414063	+43.52783203	-18.03955078	-61.72119141	+2812
+1458241384.10500000	+17.02441406	+1.20410156	-3.42773438	+15.49072266	-33.66210938	-86.22070313	+4768	+16.87939453	+4.56152344	-5.23388672	+44.23095703	-22.58789063	-33.28857422	+5780	+14.71728516	-0.29882813	-5.99414063	+43.57177734	-17.20458984	-61.41357422	+2800
+1458241384.10920000	+17.03759766	+1.19531250	-3.50683594	+16.69921875	-32.65136719	-87.01171875	+4764	+16.91015625	+4.47802734	-5.29101563	+42.58300781	-23.51074219	-31.70654297	+5752	+14.71289063	-0.32080078	-5.97656250	+43.65966797	-16.45751953	-61.23779297	+2784
+1458241384.11330010	+17.04638672	+1.23486328	-3.56396484	+18.28125000	-31.86035156	-87.69287109	+4764	+16.94531250	+4.39892578	-5.27783203	+41.00097656	-25.09277344	-30.32226563	+5716	+14.70849609	-0.33398438	-5.96337891	+43.81347656	-15.68847656	-60.95214844	+2764
+1458241384.11750010	+17.05078125	+1.23046875	-3.62548828	+19.77539063	-31.02539063	-88.46191406	+4756	+16.98046875	+4.32861328	-5.26025391	+39.33105469	-26.65283203	-28.80615234	+5680	+14.70410156	-0.36035156	-5.95458984	+43.92333984	-14.85351563	-60.75439453	+2744
+1458241384.12170000	+17.05078125	+1.22607422	-3.70458984	+21.26953125	-30.01464844	-89.25292969	+4748	+17.01123047	+4.23632813	-5.26464844	+37.26562500	-28.10302734	-27.02636719	+5644	+14.69970703	-0.39111328	-5.94140625	+44.09912109	-13.99658203	-60.57861328	+2724
+1458241384.12579990	+17.04638672	+1.25683594	-3.76611328	+23.07128906	-29.24560547	-89.93408203	+4748	+17.03759766	+4.13964844	-5.24267578	+35.17822266	-29.77294922	-25.24658203	+5604	+14.68652344	-0.40869141	-5.92822266	+44.29687500	-13.16162109	-60.31494141	+2704
+1458241384.13000010	+17.03759766	+1.26562500	-3.82763672	+24.74121094	-28.36669922	-90.57128906	+4740	+17.04638672	+4.02539063	-5.22070313	+32.91503906	-31.35498047	-23.31298828	+5568	+14.67773438	-0.44384766	-5.92382813	+44.45068359	-12.28271484	-60.07324219	+2684
+1458241384.13420010	+17.01562500	+1.27001953	-3.90673828	+26.34521484	-27.39990234	-91.14257813	+4736	+17.04199219	+3.89355469	-5.18554688	+30.43212891	-32.87109375	-21.31347656	+5536	+14.66015625	-0.47900391	-5.91503906	+44.60449219	-11.38183594	-59.83154297	+2664
+1458241384.13829990	+16.99365234	+1.30517578	-3.96386719	+28.16894531	-26.65283203	-91.64794922	+4736	+17.02880859	+3.73974609	-5.12841797	+27.83935547	-34.45312500	-19.33593750	+5508	+14.63818359	-0.50976563	-5.91064453	+44.82421875	-10.50292969	-59.54589844	+2640
+1458241384.14249990	+16.97167969	+1.32275391	-4.02539063	+29.92675781	-25.86181641	-92.08740234	+4736	+17.02001953	+3.61669922	-5.07568359	+25.20263672	-35.94726563	-17.27050781	+5480	+14.61621094	-0.55810547	-5.91064453	+44.93408203	-9.58007813	-59.28222656	+2628
+1458241384.14669990	+16.94970703	+1.33154297	-4.09130859	+31.53076172	-25.04882813	-92.43896484	+4728	+17.01562500	+3.48486328	-4.99218750	+22.54394531	-37.55126953	-15.22705078	+5464	+14.59423828	-0.61523438	-5.90625000	+45.02197266	-8.65722656	-59.04052734	+2616
+1458241384.15080000	+16.92773438	+1.32275391	-4.14404297	+33.00292969	-24.32373047	-92.81250000	+4712	+17.00244141	+3.35742188	-4.95703125	+19.79736328	-38.56201172	-13.05175781	+5436	+14.56787109	-0.65917969	-5.90185547	+45.17578125	-7.77832031	-58.71093750	+2608
+1458241384.15500000	+16.90136719	+1.34472656	-4.20556641	+34.51904297	-23.59863281	-93.03222656	+4704	+16.97607422	+3.20361328	-4.92187500	+17.09472656	-39.46289063	-11.05224609	+5404	+14.54150391	-0.72509766	-5.90625000	+45.21972656	-6.87744141	-58.40332031	+2604
+1458241384.15920000	+16.86181641	+1.35791016	-4.24951172	+35.85937500	-23.00537109	-93.14208984	+4688	+16.94531250	+3.05859375	-4.81201172	+14.80957031	-40.69335938	-9.40429688	+5392	+14.50634766	-0.79101563	-5.91064453	+45.19775391	-5.97656250	-58.02978516	+2608
+1458241384.16330000	+16.82666016	+1.34033203	-4.28906250	+36.91406250	-22.32421875	-93.29589844	+4668	+16.90136719	+2.92675781	-4.77685547	+12.61230469	-41.06689453	-7.73437500	+5368	+14.47119141	-0.85253906	-5.91943359	+45.24169922	-5.07568359	-57.61230469	+2616
+1458241384.16750000	+16.79150391	+1.35351563	-4.34179688	+37.99072266	-21.66503906	-93.25195313	+4652	+16.85742188	+2.79052734	-4.75488281	+10.54687500	-41.37451172	-6.24023438	+5336	+14.43164063	-0.91845703	-5.93261719	+45.21972656	-4.21875000	-57.15087891	+2628
+1458241384.17170000	+16.76513672	+1.35791016	-4.36816406	+38.89160156	-21.24755859	-93.14208984	+4624	+16.82666016	+2.66748047	-4.66259766	+8.85498047	-42.09960938	-5.05371094	+5324	+14.40087891	-0.99316406	-5.94140625	+45.15380859	-3.40576172	-56.66748047	+2640
+1458241384.17580010	+16.73437500	+1.31835938	-4.39453125	+39.41894531	-20.72021484	-93.12011719	+4604	+16.78710938	+2.56640625	-4.64062500	+7.36083984	-42.01171875	-3.88916016	+5296	+14.36132813	-1.05908203	-5.94580078	+45.10986328	-2.68066406	-56.18408203	+2656
+1458241384.18000010	+16.70800781	+1.31396484	-4.42968750	+39.99023438	-20.21484375	-92.94433594	+4576	+16.75634766	+2.45214844	-4.62744141	+6.02050781	-41.92382813	-2.96630859	+5264	+14.32617188	-1.12060547	-5.95019531	+45.04394531	-1.97753906	-55.67871094	+2672
+1458241384.18409990	+16.69482422	+1.30078125	-4.43408203	+40.42968750	-19.95117188	-92.76855469	+4552	+16.74316406	+2.35986328	-4.55712891	+5.05371094	-42.23144531	-2.32910156	+5248	+14.29980469	-1.19091797	-5.95019531	+44.93408203	-1.36230469	-55.21728516	+2692
+1458241384.18829990	+16.66845703	+1.23925781	-4.45605469	+40.40771484	-19.42382813	-92.59277344	+4540	+16.71679688	+2.29833984	-4.57031250	+4.43847656	-41.66015625	-1.71386719	+5216	+14.27343750	-1.25683594	-5.95019531	+44.84619141	-0.76904297	-54.68994141	+2712
+1458241384.19250010	+16.65087891	+1.22167969	-4.48681641	+40.47363281	-18.94042969	-92.28515625	+4516	+16.68603516	+2.19287109	-4.58789063	+3.86718750	-41.08886719	-1.40625000	+5184	+14.24267578	-1.31396484	-5.95019531	+44.80224609	-0.26367188	-54.14062500	+2728
+1458241384.19660000	+16.63769531	+1.19531250	-4.49560547	+40.45166016	-18.65478516	-91.93359375	+4496	+16.65966797	+2.10058594	-4.55712891	+3.62548828	-40.84716797	-1.31835938	+5152	+14.22070313	-1.37109375	-5.94580078	+44.69238281	+0.17578125	-53.61328125	+2740
+1458241384.20079990	+16.61572266	+1.15136719	-4.51757813	+40.20996094	-18.17138672	-91.53808594	+4480	+16.62451172	+2.02587891	-4.56591797	+3.51562500	-40.18798828	-1.25244141	+5116	+14.19873047	-1.41943359	-5.94140625	+44.64843750	+0.59326172	-53.08593750	+2752
+1458241384.20499990	+16.59814453	+1.09863281	-4.54833984	+39.90234375	-17.68798828	-91.09863281	+4464	+16.59814453	+1.94677734	-4.57910156	+3.40576172	-39.48486328	-1.18652344	+5080	+14.17675781	-1.45898438	-5.93261719	+44.64843750	+0.92285156	-52.53662109	+2760
+1458241384.20910000	+16.59375000	+1.05029297	-4.57470703	+39.55078125	-17.29248047	-90.63720703	+4448	+16.58496094	+1.87207031	-4.60107422	+3.29589844	-38.80371094	-1.12060547	+5048	+14.16796875	-1.50292969	-5.91064453	+44.60449219	+1.14257813	-52.05322266	+2768
+1458241384.21330000	+16.58935547	+0.98437500	-4.60107422	+39.06738281	-16.80908203	-90.19775391	+4432	+16.56738281	+1.81494141	-4.64062500	+3.29589844	-37.94677734	-1.03271484	+5016	+14.15917969	-1.53808594	-5.87988281	+44.60449219	+1.29638672	-51.61376953	+2772
+1458241384.21750000	+16.58056641	+0.92724609	-4.63183594	+38.60595703	-16.36962891	-89.71435547	+4416	+16.54541016	+1.73583984	-4.68457031	+3.27392578	-37.08984375	-1.03271484	+4984	+14.15478516	-1.56884766	-5.85351563	+44.62646484	+1.42822266	-51.17431641	+2776
+1458241384.22160010	+16.57177734	+0.87011719	-4.65820313	+38.14453125	-15.95214844	-89.25292969	+4400	+16.52783203	+1.65673828	-4.71533203	+3.27392578	-36.29882813	-1.05468750	+4952	+14.15039063	-1.59960938	-5.82275391	+44.67041016	+1.56005859	-50.73486328	+2772
+1458241384.22580000	+16.56298828	+0.81738281	-4.69335938	+37.70507813	-15.46875000	-88.72558594	+4384	+16.50585938	+1.58203125	-4.75488281	+3.31787109	-35.44189453	-1.07666016	+4920	+14.14599609	-1.63037109	-5.79199219	+44.71435547	+1.64794922	-50.31738281	+2768
+1458241384.23000000	+16.55419922	+0.75146484	-4.72851563	+37.22167969	-14.96337891	-88.19824219	+4372	+16.48388672	+1.51611328	-4.79443359	+3.36181641	-34.58496094	-1.03271484	+4884	+14.14160156	-1.66113281	-5.76123047	+44.75830078	+1.73583984	-49.89990234	+2760
+1458241384.23410010	+16.54541016	+0.68554688	-4.76367188	+36.73828125	-14.45800781	-87.67089844	+4364	+16.46191406	+1.45458984	-4.83837891	+3.33984375	-33.72802734	-0.94482422	+4848	+14.13720703	-1.68750000	-5.73486328	+44.80224609	+1.84570313	-49.50439453	+2748
+1458241384.23830010	+16.53662109	+0.63720703	-4.79003906	+36.36474609	-14.08447266	-87.18750000	+4348	+16.43994141	+1.38867188	-4.86474609	+3.27392578	-33.02490234	-0.85693359	+4812	+14.12841797	-1.71826172	-5.69970703	+44.89013672	+1.88964844	-49.13085938	+2736
+1458241384.24250010	+16.52783203	+0.57568359	-4.80761719	+35.96923828	-13.71093750	-86.70410156	+4336	+16.42236328	+1.32714844	-4.88671875	+3.25195313	-32.36572266	-0.72509766	+4776	+14.12402344	-1.74902344	-5.66455078	+44.93408203	+1.95556641	-48.75732422	+2720
+1458241384.24659990	+16.51904297	+0.51416016	-4.82519531	+35.61767578	-13.33740234	-86.28662109	+4324	+16.41357422	+1.27001953	-4.90429688	+3.18603516	-31.72851563	-0.59326172	+4740	+14.11962891	-1.77978516	-5.62939453	+45.00000000	+1.99951172	-48.42773438	+2708
+1458241384.25079990	+16.51025391	+0.46582031	-4.83398438	+35.37597656	-13.05175781	-85.82519531	+4308	+16.40039063	+1.21289063	-4.91748047	+3.09814453	-31.17919922	-0.41748047	+4700	+14.11083984	-1.80615234	-5.59423828	+45.08789063	+2.06542969	-48.09814453	+2692
+1458241384.25500010	+16.50146484	+0.41748047	-4.83837891	+35.13427734	-12.74414063	-85.42968750	+4288	+16.39599609	+1.16455078	-4.92626953	+3.07617188	-30.62988281	-0.28564453	+4660	+14.10205078	-1.85888672	-5.55908203	+45.06591797	+2.17529297	-47.81250000	+2680
+1458241384.25910000	+16.48828125	+0.36914063	-4.83398438	+34.91455078	-12.48046875	-85.07812500	+4272	+16.37841797	+1.11621094	-4.91308594	+3.05419922	-30.19042969	-0.13183594	+4616	+14.08447266	-1.90283203	-5.53710938	+45.06591797	+2.35107422	-47.43896484	+2668
+1458241384.26329990	+16.47509766	+0.32958984	-4.82080078	+34.80468750	-12.28271484	-84.70458984	+4248	+16.36962891	+1.07226563	-4.89111328	+3.05419922	-29.83886719	+0.02197266	+4576	+14.06250000	-1.95117188	-5.51513672	+45.06591797	+2.54882813	-47.06542969	+2652
+1458241384.26740000	+16.46191406	+0.28564453	-4.80761719	+34.67285156	-12.08496094	-84.33105469	+4228	+16.35644531	+1.03710938	-4.86474609	+3.07617188	-29.50927734	+0.19775391	+4536	+14.04052734	-2.00830078	-5.49755859	+45.02197266	+2.74658203	-46.71386719	+2644
+1458241384.27160000	+16.44433594	+0.24169922	-4.78564453	+34.54101563	-11.90917969	-84.00146484	+4212	+16.34765625	+0.99755859	-4.82519531	+3.07617188	-29.24560547	+0.37353516	+4500	+14.01416016	-2.06103516	-5.47558594	+44.97802734	+2.94433594	-46.36230469	+2636
+1458241384.27580000	+16.42675781	+0.21093750	-4.75048828	+34.54101563	-11.86523438	-83.67187500	+4192	+16.33886719	+0.95800781	-4.77246094	+3.07617188	-29.09179688	+0.57128906	+4468	+13.98779297	-2.11816406	-5.45800781	+44.93408203	+3.16406250	-45.96679688	+2632
+1458241384.27990010	+16.40917969	+0.17138672	-4.71533203	+34.51904297	-11.82128906	-83.40820313	+4176	+16.33447266	+0.92285156	-4.71972656	+3.09814453	-28.93798828	+0.74707031	+4440	+13.95703125	-2.18408203	-5.44042969	+44.84619141	+3.40576172	-45.61523438	+2632
+1458241384.28410010	+16.39599609	+0.13623047	-4.66259766	+34.51904297	-11.84326172	-83.16650391	+4156	+16.33007813	+0.88769531	-4.65820313	+3.09814453	-28.85009766	+0.94482422	+4420	+13.93066406	-2.25000000	-5.41845703	+44.73632813	+3.62548828	-45.28564453	+2632
+1458241384.28830000	+16.38281250	+0.10546875	-4.62304688	+34.54101563	-11.79931641	-82.88085938	+4140	+16.32568359	+0.86132813	-4.60107422	+3.16406250	-28.71826172	+1.16455078	+4400	+13.89990234	-2.31591797	-5.40087891	+44.62646484	+3.86718750	-44.89013672	+2636
+1458241384.29239990	+16.36523438	+0.06591797	-4.57910156	+34.54101563	-11.77734375	-82.61718750	+4132	+16.32128906	+0.82617188	-4.54833984	+3.18603516	-28.58642578	+1.38427734	+4380	+13.86914063	-2.38183594	-5.38330078	+44.51660156	+4.10888672	-44.51660156	+2644
+1458241384.29660010	+16.34765625	+0.02636719	-4.53955078	+34.54101563	-11.71142578	-82.33154297	+4124	+16.30810547	+0.79101563	-4.48681641	+3.18603516	-28.47656250	+1.62597656	+4368	+13.83837891	-2.44775391	-5.36572266	+44.40673828	+4.35058594	-44.14306641	+2652
+1458241384.30080010	+16.32568359	-0.00439453	-4.49560547	+34.58496094	-11.68945313	-82.04589844	+4120	+16.29492188	+0.76025391	-4.42529297	+3.22998047	-28.34472656	+1.84570313	+4356	+13.80322266	-2.51367188	-5.35253906	+44.29687500	+4.57031250	-43.72558594	+2664
+1458241384.30489990	+16.30371094	-0.04833984	-4.45166016	+34.58496094	-11.68945313	-81.73828125	+4120	+16.28173828	+0.72070313	-4.36816406	+3.20800781	-28.21289063	+2.10937500	+4352	+13.77246094	-2.56640625	-5.33496094	+44.25292969	+4.76806641	-43.30810547	+2672
+1458241384.30909990	+16.29052734	-0.09228516	-4.40771484	+34.58496094	-11.71142578	-81.43066406	+4124	+16.27294922	+0.67675781	-4.31542969	+3.14208984	-28.05908203	+2.39501953	+4344	+13.74609375	-2.62353516	-5.30419922	+44.16503906	+4.87792969	-42.97851563	+2684
+1458241384.31329990	+16.27734375	-0.13183594	-4.36816406	+34.58496094	-11.71142578	-81.10107422	+4128	+16.25976563	+0.63720703	-4.27587891	+3.12011719	-27.83935547	+2.70263672	+4336	+13.72412109	-2.67626953	-5.26904297	+44.12109375	+4.96582031	-42.62695313	+2696
+1458241384.31740000	+16.26416016	-0.18457031	-4.33300781	+34.54101563	-11.68945313	-80.79345703	+4132	+16.24658203	+0.58886719	-4.23632813	+3.03222656	-27.61962891	+2.98828125	+4332	+13.70214844	-2.72460938	-5.23828125	+44.07714844	+5.05371094	-42.27539063	+2708
+1458241384.32160000	+16.25097656	-0.23291016	-4.29785156	+34.49707031	-11.64550781	-80.46386719	+4136	+16.23339844	+0.53613281	-4.20556641	+2.92236328	-27.35595703	+3.29589844	+4324	+13.68457031	-2.77734375	-5.19433594	+44.01123047	+5.07568359	-41.98974609	+2724
+1458241384.32579990	+16.23779297	-0.28125000	-4.28027344	+34.45312500	-11.51367188	-80.06835938	+4140	+16.21582031	+0.48779297	-4.18798828	+2.87841797	-26.96044922	+3.62548828	+4316	+13.67138672	-2.82128906	-5.15478516	+44.03320313	+5.09765625	-41.63818359	+2736
+1458241384.32990000	+16.22460938	-0.33837891	-4.26269531	+34.36523438	-11.38183594	-79.62890625	+4140	+16.19384766	+0.43066406	-4.17480469	+2.74658203	-26.56494141	+3.95507813	+4308	+13.65820313	-2.85205078	-5.11083984	+44.09912109	+5.07568359	-41.26464844	+2740
+1458241384.33410000	+16.21142578	-0.39990234	-4.24951172	+34.25537109	-11.25000000	-79.18945313	+4136	+16.17187500	+0.37353516	-4.16601563	+2.59277344	-26.14746094	+4.30664063	+4296	+13.64941406	-2.88281250	-5.05810547	+44.16503906	+4.98779297	-40.97900391	+2748
+1458241384.33820010	+16.19384766	-0.45263672	-4.23632813	+34.16748047	-11.11816406	-78.72802734	+4132	+16.14990234	+0.31640625	-4.16601563	+2.46093750	-25.66406250	+4.65820313	+4284	+13.63623047	-2.91357422	-5.00537109	+44.25292969	+4.89990234	-40.62744141	+2752
+1458241384.34240010	+16.18066406	-0.50976563	-4.22314453	+34.05761719	-11.00830078	-78.28857422	+4128	+16.12353516	+0.25488281	-4.16162109	+2.28515625	-25.22460938	+5.00976563	+4272	+13.62744141	-2.93994141	-4.95263672	+44.34082031	+4.81201172	-40.29785156	+2756
+1458241384.34660010	+16.17187500	-0.57128906	-4.20556641	+33.96972656	-10.94238281	-77.87109375	+4120	+16.10156250	+0.18896484	-4.15722656	+2.08740234	-24.78515625	+5.38330078	+4260	+13.61865234	-2.97070313	-4.89111328	+44.42871094	+4.68017578	-40.03417969	+2760
+1458241384.35069990	+16.16308594	-0.62841797	-4.18798828	+33.85986328	-10.83251953	-77.40966797	+4108	+16.08398438	+0.13183594	-4.15283203	+1.91162109	-24.34570313	+5.77880859	+4244	+13.61425781	-2.99267578	-4.82958984	+44.53857422	+4.54833984	-39.74853516	+2760
+1458241384.35489990	+16.15429688	-0.68554688	-4.17480469	+33.77197266	-10.70068359	-76.97021484	+4096	+16.06201172	+0.07470703	-4.15283203	+1.77978516	-23.90625000	+6.13037109	+4228	+13.60986328	-3.02783203	-4.76806641	+44.62646484	+4.43847656	-39.48486328	+2764
+1458241384.35910010	+16.13671875	-0.74267578	-4.15722656	+33.68408203	-10.56884766	-76.53076172	+4080	+16.04003906	+0.01757813	-4.13964844	+1.66992188	-23.51074219	+6.45996094	+4212	+13.60107422	-3.05859375	-4.70654297	+44.73632813	+4.32861328	-39.19921875	+2764
+1458241384.36319990	+16.11914063	-0.79541016	-4.13964844	+33.59619141	-10.45898438	-76.09130859	+4068	+16.01806641	-0.03515625	-4.12646484	+1.56005859	-23.09326172	+6.78955078	+4196	+13.58789063	-3.08935547	-4.65380859	+44.84619141	+4.24072266	-38.86962891	+2760
+1458241384.36739990	+16.10156250	-0.84814453	-4.11767578	+33.53027344	-10.37109375	-75.65185547	+4052	+15.99609375	-0.08789063	-4.10888672	+1.45019531	-22.71972656	+7.14111328	+4176	+13.57470703	-3.12451172	-4.60107422	+44.93408203	+4.17480469	-38.56201172	+2760
+1458241384.37159990	+16.08398438	-0.89648438	-4.08691406	+33.46435547	-10.32714844	-75.25634766	+4036	+15.96972656	-0.13623047	-4.08251953	+1.34033203	-22.41210938	+7.47070313	+4160	+13.55712891	-3.15527344	-4.54833984	+45.02197266	+4.13085938	-38.23242188	+2756
+1458241384.37570000	+16.06640625	-0.94482422	-4.04736328	+33.42041016	-10.34912109	-74.88281250	+4020	+15.95214844	-0.18457031	-4.03857422	+1.25244141	-22.21435547	+7.80029297	+4148	+13.53515625	-3.19042969	-4.50000000	+45.10986328	+4.06494141	-37.92480469	+2752
+1458241384.37990000	+16.04882813	-0.98876953	-4.00341797	+33.42041016	-10.34912109	-74.57519531	+4008	+15.93457031	-0.22851563	-3.99462891	+1.20849609	-22.03857422	+8.08593750	+4136	+13.51318359	-3.24755859	-4.45166016	+45.08789063	+4.06494141	-37.66113281	+2752
+1458241384.38410000	+16.02685547	-1.03271484	-3.95068359	+33.42041016	-10.41503906	-74.28955078	+3996	+15.91699219	-0.26367188	-3.93310547	+1.20849609	-21.97265625	+8.37158203	+4124	+13.48681641	-3.30029297	-4.40771484	+45.06591797	+4.08691406	-37.35351563	+2756
+1458241384.38820000	+16.00488281	-1.07226563	-3.89794922	+33.42041016	-10.45898438	-74.02587891	+3988	+15.89941406	-0.30322266	-3.87158203	+1.18652344	-21.92871094	+8.63525391	+4120	+13.46044922	-3.35302734	-4.36816406	+45.04394531	+4.10888672	-37.04589844	+2756
+1458241384.39240000	+15.98291016	-1.11181641	-3.84082031	+33.44238281	-10.52490234	-73.76220703	+3984	+15.88623047	-0.33837891	-3.80566406	+1.20849609	-21.88476563	+8.87695313	+4112	+13.42968750	-3.41455078	-4.32861328	+45.00000000	+4.17480469	-36.76025391	+2760
+1458241384.39660000	+15.95214844	-1.15136719	-3.77929688	+33.46435547	-10.59082031	-73.49853516	+3980	+15.86865234	-0.36914063	-3.73095703	+1.25244141	-21.88476563	+9.11865234	+4108	+13.39453125	-3.47607422	-4.29785156	+44.93408203	+4.26269531	-36.40869141	+2764
+1458241384.40070010	+15.92138672	-1.18652344	-3.71337891	+33.50830078	-10.70068359	-73.27880859	+3984	+15.84667969	-0.39990234	-3.65185547	+1.29638672	-21.90673828	+9.33837891	+4108	+13.35498047	-3.53320313	-4.27148438	+44.89013672	+4.35058594	-36.05712891	+2768
+1458241384.40490010	+15.89062500	-1.22167969	-3.64746094	+33.53027344	-10.81054688	-73.05908203	+3992	+15.82470703	-0.43945313	-3.57714844	+1.31835938	-21.92871094	+9.55810547	+4112	+13.31542969	-3.59912109	-4.24511719	+44.80224609	+4.46044922	-35.72753906	+2772
+1458241384.40910010	+15.86425781	-1.25683594	-3.57714844	+33.57421875	-10.94238281	-72.86132813	+4000	+15.80273438	-0.47460938	-3.49365234	+1.31835938	-22.01660156	+9.77783203	+4116	+13.27587891	-3.66064453	-4.20996094	+44.69238281	+4.52636719	-35.41992188	+2780
+1458241384.41319990	+15.83349609	-1.29199219	-3.51123047	+33.61816406	-11.05224609	-72.64160156	+4012	+15.78515625	-0.50537109	-3.41015625	+1.36230469	-22.06054688	+10.01953125	+4120	+13.24072266	-3.72216797	-4.17919922	+44.64843750	+4.57031250	-35.09033203	+2788
+1458241384.41739990	+15.80273438	-1.33154297	-3.44531250	+33.66210938	-11.16210938	-72.44384766	+4024	+15.76318359	-0.54492188	-3.33105469	+1.38427734	-22.12646484	+10.23925781	+4128	+13.20117188	-3.78808594	-4.14843750	+44.56054688	+4.63623047	-34.78271484	+2800
+1458241384.42150000	+15.77636719	-1.37109375	-3.37500000	+33.68408203	-11.29394531	-72.24609375	+4044	+15.74121094	-0.58007813	-3.25195313	+1.38427734	-22.17041016	+10.45898438	+4136	+13.16162109	-3.84960938	-4.10449219	+44.47265625	+4.65820313	-34.51904297	+2812
+1458241384.42569990	+15.74121094	-1.40625000	-3.31787109	+33.70605469	-11.33789063	-71.98242188	+4060	+15.71923828	-0.61083984	-3.18603516	+1.42822266	-22.10449219	+10.70068359	+4144	+13.12646484	-3.90673828	-4.06933594	+44.45068359	+4.68017578	-34.18945313	+2824
+1458241384.42989990	+15.71044922	-1.44580078	-3.26074219	+33.68408203	-11.40380859	-71.69677734	+4080	+15.69287109	-0.65917969	-3.12011719	+1.38427734	-22.01660156	+10.96435547	+4152	+13.09130859	-3.95947266	-4.03417969	+44.45068359	+4.68017578	-33.85986328	+2832
+1458241384.43400000	+15.67968750	-1.48974609	-3.20800781	+33.66210938	-11.46972656	-71.43310547	+4100	+15.66210938	-0.70312500	-3.05859375	+1.31835938	-21.92871094	+11.22802734	+4164	+13.05615234	-4.00781250	-3.98583984	+44.42871094	+4.63623047	-33.57421875	+2840
+1458241384.43820000	+15.64892578	-1.52929688	-3.15966797	+33.66210938	-11.46972656	-71.10351563	+4116	+15.62695313	-0.74267578	-3.01025391	+1.31835938	-21.73095703	+11.51367188	+4168	+13.02539063	-4.05175781	-3.94189453	+44.51660156	+4.57031250	-33.26660156	+2852
+1458241384.44240000	+15.61816406	-1.57763672	-3.11572266	+33.61816406	-11.49169922	-70.75195313	+4132	+15.59179688	-0.79541016	-2.96191406	+1.25244141	-21.55517578	+11.82128906	+4176	+12.99462891	-4.08691406	-3.89355469	+44.60449219	+4.50439453	-32.98095703	+2856
+1458241384.44650010	+15.59179688	-1.62597656	-3.06738281	+33.57421875	-11.53564453	-70.42236328	+4148	+15.56542969	-0.84375000	-2.91357422	+1.12060547	-21.37939453	+12.15087891	+4180	+12.96826172	-4.12207031	-3.82763672	+44.69238281	+4.35058594	-32.78320313	+2868
+1458241384.45070000	+15.56542969	-1.66552734	-3.02783203	+33.53027344	-11.51367188	-70.02685547	+4156	+15.53466797	-0.89208984	-2.87841797	+1.05468750	-21.09375000	+12.52441406	+4184	+12.94628906	-4.15283203	-3.76171875	+44.82421875	+4.17480469	-32.56347656	+2876
+1458241384.45490000	+15.53906250	-1.71826172	-2.99267578	+33.46435547	-11.46972656	-69.65332031	+4164	+15.49951172	-0.94482422	-2.84326172	+0.94482422	-20.80810547	+12.87597656	+4184	+12.92431641	-4.18359375	-3.69580078	+44.97802734	+4.04296875	-32.34375000	+2880
+1458241384.45900010	+15.50830078	-1.77099609	-2.95312500	+33.39843750	-11.44775391	-69.27978516	+4168	+15.46435547	-0.99755859	-2.81250000	+0.85693359	-20.52246094	+13.20556641	+4184	+12.89794922	-4.20996094	-3.62548828	+45.13183594	+3.86718750	-32.16796875	+2884
+1458241384.46320010	+15.48193359	-1.81494141	-2.92236328	+33.33251953	-11.38183594	-68.86230469	+4168	+15.42919922	-1.04150391	-2.78613281	+0.76904297	-20.14892578	+13.55712891	+4180	+12.87597656	-4.23193359	-3.55957031	+45.35156250	+3.69140625	-31.94824219	+2888
+1458241384.46740010	+15.45117188	-1.86328125	-2.88720703	+33.26660156	-11.33789063	-68.42285156	+4164	+15.38964844	-1.09423828	-2.75976563	+0.65917969	-19.81933594	+13.93066406	+4176	+12.85400391	-4.25390625	-3.48925781	+45.57128906	+3.51562500	-31.72851563	+2888
+1458241384.47149990	+15.42041016	-1.91162109	-2.85205078	+33.20068359	-11.31591797	-68.04931641	+4156	+15.35009766	-1.14697266	-2.72460938	+0.54931641	-19.53369141	+14.28222656	+4168	+12.83203125	-4.27587891	-3.41894531	+45.79101563	+3.33984375	-31.55273438	+2888
+1458241384.47569990	+15.39404297	-1.95556641	-2.81250000	+33.17871094	-11.29394531	-67.65380859	+4144	+15.31494141	-1.19531250	-2.68945313	+0.46142578	-19.27001953	+14.65576172	+4160	+12.80566406	-4.29345703	-3.34863281	+46.01074219	+3.14208984	-31.37695313	+2888
+1458241384.47989990	+15.36328125	-1.99951172	-2.77734375	+33.13476563	-11.27197266	-67.30224609	+4132	+15.27539063	-1.24365234	-2.65429688	+0.39550781	-19.00634766	+14.98535156	+4152	+12.77929688	-4.32421875	-3.28271484	+46.18652344	+3.01025391	-31.20117188	+2888
+1458241384.48400000	+15.33251953	-2.04345703	-2.72900391	+33.11279297	-11.27197266	-66.97265625	+4120	+15.24023438	-1.28759766	-2.61474609	+0.32958984	-18.78662109	+15.29296875	+4144	+12.74853516	-4.35498047	-3.21240234	+46.36230469	+2.85644531	-31.02539063	+2888
+1458241384.48819990	+15.30175781	-2.08300781	-2.68066406	+33.09082031	-11.29394531	-66.64306641	+4104	+15.20507813	-1.33154297	-2.57080078	+0.28564453	-18.56689453	+15.60058594	+4132	+12.72216797	-4.38134766	-3.14648438	+46.53808594	+2.72460938	-30.84960938	+2884
+1458241384.49230000	+15.26660156	-2.12695313	-2.63671875	+33.09082031	-11.29394531	-66.35742188	+4088	+15.16992188	-1.37548828	-2.53125000	+0.24169922	-18.36914063	+15.86425781	+4124	+12.68701172	-4.41650391	-3.08496094	+46.66992188	+2.61474609	-30.69580078	+2884
+1458241384.49650000	+15.22705078	-2.16650391	-2.58398438	+33.06884766	-11.29394531	-66.09375000	+4072	+15.12597656	-1.41064453	-2.47851563	+0.24169922	-18.19335938	+16.10595703	+4112	+12.65185547	-4.45605469	-3.03222656	+46.77978516	+2.54882813	-30.43212891	+2880
+1458241384.50070000	+15.18750000	-2.20166016	-2.53125000	+33.11279297	-11.31591797	-65.83007813	+4060	+15.08642578	-1.45019531	-2.42138672	+0.26367188	-18.10546875	+16.32568359	+4104	+12.60791016	-4.49121094	-2.98388672	+46.88964844	+2.48291016	-30.16845703	+2880
+1458241384.50480010	+15.14355469	-2.23681641	-2.47851563	+33.15673828	-11.33789063	-65.61035156	+4048	+15.04687500	-1.48535156	-2.36425781	+0.28564453	-17.99560547	+16.52343750	+4096	+12.55957031	-4.53955078	-2.93994141	+46.93359375	+2.46093750	-29.92675781	+2880
+1458241384.50900010	+15.09960938	-2.26757813	-2.42138672	+33.20068359	-11.35986328	-65.41259766	+4036	+15.00732422	-1.51611328	-2.29833984	+0.30761719	-17.97363281	+16.69921875	+4088	+12.51562500	-4.58789063	-2.89599609	+46.97753906	+2.43896484	-29.66308594	+2876
+1458241384.51320000	+15.05566406	-2.29394531	-2.36425781	+33.26660156	-11.44775391	-65.23681641	+4028	+14.96777344	-1.54687500	-2.23242188	+0.35156250	-17.95166016	+16.87500000	+4084	+12.46728516	-4.63183594	-2.85644531	+47.02148438	+2.43896484	-29.37744141	+2876
+1458241384.51729990	+15.01171875	-2.32910156	-2.30273438	+33.33251953	-11.46972656	-65.10498047	+4020	+14.93261719	-1.58203125	-2.16210938	+0.41748047	-17.95166016	+17.00683594	+4080	+12.41455078	-4.68896484	-2.82128906	+46.99951172	+2.43896484	-29.11376953	+2880
+1458241384.52150010	+14.96337891	-2.36425781	-2.24560547	+33.37646484	-11.51367188	-64.97314453	+4020	+14.88867188	-1.61279297	-2.10058594	+0.48339844	-17.92968750	+17.09472656	+4080	+12.35742188	-4.74609375	-2.78613281	+46.97753906	+2.46093750	-28.82812500	+2880
+1458241384.52570010	+14.91503906	-2.39062500	-2.18847656	+33.46435547	-11.53564453	-64.81933594	+4020	+14.84912109	-1.63476563	-2.03466797	+0.59326172	-17.88574219	+17.20458984	+4076	+12.30468750	-4.79882813	-2.75537109	+46.97753906	+2.48291016	-28.49853516	+2880
+1458241384.52979990	+14.86669922	-2.42138672	-2.13134766	+33.53027344	-11.55761719	-64.66552734	+4028	+14.80957031	-1.66992188	-1.97314453	+0.65917969	-17.86376953	+17.31445313	+4076	+12.24755859	-4.85156250	-2.72460938	+46.97753906	+2.50488281	-28.16894531	+2884
+1458241384.53399990	+14.81396484	-2.45214844	-2.08300781	+33.57421875	-11.55761719	-64.51171875	+4032	+14.76562500	-1.70068359	-1.91162109	+0.72509766	-17.84179688	+17.42431641	+4080	+12.19042969	-4.90429688	-2.69384766	+46.97753906	+2.52685547	-27.86132813	+2884
+1458241384.53819990	+14.76562500	-2.47851563	-2.03466797	+33.68408203	-11.53564453	-64.33593750	+4036	+14.72167969	-1.72705078	-1.85449219	+0.83496094	-17.79785156	+17.53417969	+4080	+12.13330078	-4.94824219	-2.66748047	+47.02148438	+2.52685547	-27.53173828	+2884
+1458241384.54230000	+14.71289063	-2.50927734	-1.99072266	+33.72802734	-11.51367188	-64.18212891	+4044	+14.67333984	-1.75781250	-1.79296875	+0.90087891	-17.75390625	+17.62207031	+4084	+12.07617188	-4.99658203	-2.64111328	+47.04345703	+2.54882813	-27.20214844	+2888
+1458241384.54650000	+14.66015625	-2.54443359	-1.94238281	+33.77197266	-11.51367188	-64.05029297	+4056	+14.62939453	-1.79296875	-1.74023438	+0.94482422	-17.70996094	+17.73193359	+4084	+12.02343750	-5.04492188	-2.60156250	+47.06542969	+2.52685547	-26.98242188	+2888
+1458241384.55069990	+14.61181641	-2.57080078	-1.89843750	+33.85986328	-11.51367188	-63.85253906	+4064	+14.58984375	-1.81933594	-1.69628906	+1.05468750	-17.60009766	+17.86376953	+4084	+11.97509766	-5.08886719	-2.56201172	+47.15332031	+2.48291016	-26.74072266	+2892
+1458241384.55480000	+14.56347656	-2.60595703	-1.85449219	+33.90380859	-11.49169922	-63.69873047	+4072	+14.54150391	-1.85449219	-1.64794922	+1.09863281	-17.49023438	+17.99560547	+4084	+11.92236328	-5.12402344	-2.52246094	+47.26318359	+2.46093750	-26.52099609	+2892
+1458241384.55900000	+14.51513672	-2.64111328	-1.81494141	+33.92578125	-11.44775391	-63.50097656	+4080	+14.49316406	-1.88964844	-1.61279297	+1.12060547	-17.33642578	+18.12744141	+4084	+11.87402344	-5.15917969	-2.47851563	+47.37304688	+2.41699219	-26.32324219	+2892
+1458241384.56320000	+14.46679688	-2.66748047	-1.78857422	+34.01367188	-11.35986328	-63.25927734	+4084	+14.44921875	-1.92041016	-1.58203125	+1.23046875	-17.11669922	+18.30322266	+4080	+11.82568359	-5.18994141	-2.43017578	+47.54882813	+2.32910156	-26.12548828	+2888
+1458241384.56730010	+14.41845703	-2.70263672	-1.75781250	+34.03564453	-11.29394531	-62.99560547	+4084	+14.39648438	-1.95556641	-1.55126953	+1.25244141	-16.94091797	+18.47900391	+4072	+11.78173828	-5.21191406	-2.39062500	+47.74658203	+2.28515625	-25.92773438	+2884
+1458241384.57150010	+14.37011719	-2.73339844	-1.73144531	+34.05761719	-11.20605469	-62.73193359	+4084	+14.34375000	-1.99072266	-1.52050781	+1.27441406	-16.74316406	+18.67675781	+4064	+11.74218750	-5.23828125	-2.33789063	+47.96630859	+2.19726563	-25.81787109	+2880
+1458241384.57559990	+14.32617188	-2.76416016	-1.70507813	+34.14550781	-11.16210938	-62.51220703	+4076	+14.29541016	-2.02148438	-1.49414063	+1.34033203	-16.54541016	+18.87451172	+4052	+11.69824219	-5.25585938	-2.28076172	+48.22998047	+2.08740234	-25.72998047	+2876
+1458241384.57979990	+14.27783203	-2.79931641	-1.67871094	+34.16748047	-11.09619141	-62.29248047	+4068	+14.24267578	-2.05664063	-1.46777344	+1.38427734	-16.36962891	+19.05029297	+4036	+11.65869141	-5.27783203	-2.22802734	+48.47167969	+1.99951172	-25.64208984	+2872
+1458241384.58400010	+14.22949219	-2.83447266	-1.65234375	+34.18945313	-11.05224609	-62.07275391	+4056	+14.19433594	-2.09179688	-1.44580078	+1.40625000	-16.14990234	+19.24804688	+4020	+11.61914063	-5.29541016	-2.17529297	+48.71337891	+1.91162109	-25.57617188	+2868
+1458241384.58810000	+14.18554688	-2.86523438	-1.62597656	+34.25537109	-10.98632813	-61.85302734	+4044	+14.14599609	-2.12255859	-1.42822266	+1.49414063	-15.93017578	+19.44580078	+4000	+11.57958984	-5.31298828	-2.11816406	+48.97705078	+1.82373047	-25.53222656	+2860
+1458241384.59229990	+14.13720703	-2.89599609	-1.59960938	+34.29931641	-10.94238281	-61.63330078	+4024	+14.09326172	-2.15332031	-1.40625000	+1.53808594	-15.71044922	+19.62158203	+3980	+11.53564453	-5.33056641	-2.06542969	+49.24072266	+1.75781250	-25.46630859	+2852
+1458241384.59649990	+14.08886719	-2.92675781	-1.58203125	+34.36523438	-10.83251953	-61.39160156	+4000	+14.04052734	-2.18847656	-1.38867188	+1.60400391	-15.49072266	+19.79736328	+3956	+11.49609375	-5.35253906	-2.02587891	+49.50439453	+1.71386719	-25.35644531	+2840
+1458241384.60060000	+14.04052734	-2.95312500	-1.56005859	+34.45312500	-10.76660156	-61.19384766	+3976	+13.98779297	-2.21484375	-1.36669922	+1.69189453	-15.31494141	+19.95117188	+3928	+11.45214844	-5.37011719	-1.97753906	+49.76806641	+1.64794922	-25.29052734	+2828
+1458241384.60480000	+13.99218750	-2.98828125	-1.53808594	+34.49707031	-10.70068359	-61.01806641	+3948	+13.93505859	-2.24560547	-1.34472656	+1.77978516	-15.16113281	+20.08300781	+3904	+11.40380859	-5.39208984	-1.93798828	+49.98779297	+1.60400391	-25.20263672	+2820
+1458241384.60900000	+13.93505859	-3.01904297	-1.51611328	+34.56298828	-10.63476563	-60.86425781	+3920	+13.87792969	-2.27197266	-1.32275391	+1.86767578	-14.98535156	+20.21484375	+3876	+11.35986328	-5.41845703	-1.90283203	+50.20751953	+1.58203125	-25.09277344	+2808
+1458241384.61310010	+13.88671875	-3.04101563	-1.48974609	+34.67285156	-10.61279297	-60.75439453	+3892	+13.82519531	-2.29394531	-1.29638672	+1.97753906	-14.87548828	+20.30273438	+3852	+11.30712891	-5.44042969	-1.86767578	+50.42724609	+1.56005859	-24.98291016	+2796
+1458241384.61730000	+13.83398438	-3.07177734	-1.46337891	+34.73876953	-10.56884766	-60.66650391	+3864	+13.77685547	-2.32470703	-1.27441406	+2.06542969	-14.76562500	+20.36865234	+3828	+11.25439453	-5.47558594	-1.83251953	+50.55908203	+1.56005859	-24.89501953	+2784
+1458241384.62150000	+13.77685547	-3.09814453	-1.44140625	+34.80468750	-10.48095703	-60.55664063	+3836	+13.72412109	-2.35107422	-1.25244141	+2.17529297	-14.63378906	+20.41259766	+3804	+11.19726563	-5.51074219	-1.81054688	+50.69091797	+1.58203125	-24.69726563	+2772
+1458241384.62560010	+13.72412109	-3.12451172	-1.41503906	+34.93652344	-10.43701172	-60.49072266	+3808	+13.67138672	-2.37304688	-1.22607422	+2.30712891	-14.52392578	+20.43457031	+3776	+11.14013672	-5.54150391	-1.79296875	+50.82275391	+1.60400391	-24.52148438	+2760
+1458241384.62980010	+13.66699219	-3.15087891	-1.39306641	+35.02441406	-10.34912109	-60.42480469	+3784	+13.61865234	-2.39941406	-1.20410156	+2.41699219	-14.43603516	+20.45654297	+3752	+11.08300781	-5.58544922	-1.77539063	+50.91064453	+1.64794922	-24.32373047	+2748
+1458241384.63400010	+13.60986328	-3.17285156	-1.37548828	+35.11230469	-10.26123047	-60.33691406	+3756	+13.56152344	-2.42578125	-1.18212891	+2.52685547	-14.30419922	+20.43457031	+3728	+11.02148438	-5.62500000	-1.76660156	+50.97656250	+1.71386719	-24.08203125	+2736
+1458241384.63809990	+13.54833984	-3.19482422	-1.35351563	+35.24414063	-10.19531250	-60.29296875	+3732	+13.50878906	-2.44335938	-1.15576172	+2.68066406	-14.26025391	+20.41259766	+3704	+10.95556641	-5.66455078	-1.75781250	+51.06445313	+1.75781250	-23.86230469	+2720
+1458241384.64229990	+13.49121094	-3.22119141	-1.33154297	+35.33203125	-10.12939453	-60.27099609	+3712	+13.45166016	-2.46972656	-1.12939453	+2.79052734	-14.19433594	+20.39062500	+3680	+10.88964844	-5.70849609	-1.75341797	+51.10839844	+1.82373047	-23.62060547	+2712
+1458241384.64640000	+13.42968750	-3.24316406	-1.31396484	+35.41992188	-10.01953125	-60.24902344	+3696	+13.39892578	-2.49609375	-1.11181641	+2.90039063	-14.10644531	+20.34667969	+3660	+10.82373047	-5.75244141	-1.74902344	+51.13037109	+1.88964844	-23.37890625	+2696
+1458241384.65060000	+13.37255859	-3.26513672	-1.29638672	+35.55175781	-9.95361328	-60.20507813	+3676	+13.34619141	-2.51806641	-1.08984375	+3.05419922	-14.01855469	+20.32470703	+3640	+10.76220703	-5.79199219	-1.74023438	+51.21826172	+1.93359375	-23.15917969	+2684
+1458241384.65479990	+13.31542969	-3.29150391	-1.27880859	+35.63964844	-9.84375000	-60.18310547	+3660	+13.29345703	-2.54443359	-1.07226563	+3.14208984	-13.93066406	+20.28076172	+3620	+10.69628906	-5.83593750	-1.73583984	+51.26220703	+1.99951172	-22.93945313	+2672
+1458241384.65890000	+13.25390625	-3.31347656	-1.26562500	+35.72753906	-9.71191406	-60.11718750	+3644	+13.23632813	-2.57080078	-1.05908203	+3.22998047	-13.79882813	+20.23681641	+3604	+10.63037109	-5.87548828	-1.72705078	+51.30615234	+2.06542969	-22.69775391	+2660
+1458241384.66310000	+13.19677734	-3.33105469	-1.25683594	+35.88134766	-9.58007813	-60.05126953	+3628	+13.18359375	-2.58837891	-1.04589844	+3.38378906	-13.68896484	+20.19287109	+3584	+10.56884766	-5.91503906	-1.72265625	+51.39404297	+2.13134766	-22.50000000	+2648
+1458241384.66730000	+13.13964844	-3.35742188	-1.24804688	+35.96923828	-9.47021484	-59.98535156	+3616	+13.12207031	-2.61474609	-1.02832031	+3.49365234	-13.57910156	+20.17089844	+3568	+10.50732422	-5.95019531	-1.71826172	+51.50390625	+2.17529297	-22.28027344	+2632
+1458241384.67140010	+13.08251953	-3.38378906	-1.24365234	+36.03515625	-9.33837891	-59.89746094	+3600	+13.06494141	-2.64111328	-1.01953125	+3.58154297	-13.44726563	+20.19287109	+3548	+10.44580078	-5.98535156	-1.70507813	+51.61376953	+2.21923828	-22.10449219	+2620
+1458241384.67560010	+13.02978516	-3.40136719	-1.23486328	+36.18896484	-9.22851563	-59.78759766	+3584	+13.01220703	-2.65869141	-1.01074219	+3.73535156	-13.31542969	+20.21484375	+3528	+10.38867188	-6.01171875	-1.69628906	+51.74560547	+2.24121094	-21.97265625	+2604
+1458241384.67980000	+12.97265625	-3.42333984	-1.23046875	+36.27685547	-9.14062500	-59.72167969	+3568	+12.95068359	-2.68505859	-1.00195313	+3.82324219	-13.20556641	+20.23681641	+3508	+10.33154297	-6.04248047	-1.68310547	+51.92138672	+2.28515625	-21.81884766	+2588
+1458241384.68390010	+12.91992188	-3.44970703	-1.22607422	+36.36474609	-9.03076172	-59.61181641	+3548	+12.89794922	-2.71142578	-0.99755859	+3.88916016	-13.07373047	+20.28076172	+3488	+10.27880859	-6.06884766	-1.66552734	+52.09716797	+2.30712891	-21.73095703	+2576
+1458241384.68810010	+12.86718750	-3.46728516	-1.22167969	+36.54052734	-8.94287109	-59.50195313	+3528	+12.84082031	-2.72900391	-0.99316406	+4.06494141	-12.91992188	+20.34667969	+3464	+10.23046875	-6.09082031	-1.64355469	+52.31689453	+2.30712891	-21.66503906	+2560
+1458241384.69230010	+12.81445313	-3.48925781	-1.21728516	+36.62841797	-8.85498047	-59.39208984	+3508	+12.78808594	-2.75537109	-0.98876953	+4.17480469	-12.78808594	+20.41259766	+3440	+10.18212891	-6.11279297	-1.62158203	+52.55859375	+2.32910156	-21.62109375	+2544
+1458241384.69639990	+12.76171875	-3.51562500	-1.22167969	+36.73828125	-8.74511719	-59.23828125	+3484	+12.72656250	-2.77734375	-0.98876953	+4.26269531	-12.63427734	+20.50048828	+3412	+10.13378906	-6.13037109	-1.60400391	+52.80029297	+2.32910156	-21.57714844	+2528
+1458241384.70059990	+12.70898438	-3.52880859	-1.21728516	+36.91406250	-8.67919922	-59.10644531	+3456	+12.66943359	-2.79052734	-0.98876953	+4.43847656	-12.52441406	+20.58837891	+3384	+10.08544922	-6.14794922	-1.58642578	+53.06396484	+2.32910156	-21.53320313	+2508
+1458241384.70479990	+12.65625000	-3.55078125	-1.21728516	+37.04589844	-8.61328125	-58.99658203	+3428	+12.61230469	-2.81250000	-0.98437500	+4.57031250	-12.41455078	+20.69824219	+3356	+10.04150391	-6.16552734	-1.56884766	+53.32763672	+2.32910156	-21.51123047	+2492
+1458241384.70890000	+12.60351563	-3.57275391	-1.21289063	+37.15576172	-8.59130859	-58.88671875	+3400	+12.55517578	-2.83447266	-0.98437500	+4.68017578	-12.28271484	+20.80810547	+3324	+9.99755859	-6.18310547	-1.55126953	+53.61328125	+2.30712891	-21.46728516	+2472
+1458241384.71310000	+12.55078125	-3.58593750	-1.20849609	+37.33154297	-8.56933594	-58.77685547	+3364	+12.49804688	-2.84765625	-0.98437500	+4.87792969	-12.21679688	+20.89599609	+3288	+9.94921875	-6.19628906	-1.52929688	+53.87695313	+2.30712891	-21.46728516	+2452
+1458241384.71729990	+12.49804688	-3.60791016	-1.20410156	+37.48535156	-8.54736328	-58.68896484	+3328	+12.44531250	-2.86962891	-0.97998047	+5.00976563	-12.12890625	+20.98388672	+3256	+9.90527344	-6.21826172	-1.51171875	+54.11865234	+2.28515625	-21.48925781	+2436
+1458241384.72140000	+12.44091797	-3.62548828	-1.20410156	+37.61718750	-8.50341797	-58.57910156	+3296	+12.38378906	-2.88720703	-0.97558594	+5.14160156	-12.04101563	+21.07177734	+3220	+9.86132813	-6.23583984	-1.49853516	+54.38232422	+2.28515625	-21.44531250	+2416
+1458241384.72560000	+12.38818359	-3.63867188	-1.19970703	+37.81494141	-8.48144531	-58.49121094	+3256	+12.32666016	-2.90039063	-0.97119141	+5.31738281	-11.97509766	+21.15966797	+3184	+9.80859375	-6.25781250	-1.48535156	+54.60205078	+2.28515625	-21.40136719	+2396
+1458241384.72970010	+12.33544922	-3.65625000	-1.19531250	+37.94677734	-8.45947266	-58.40332031	+3220	+12.27392578	-2.91796875	-0.97119141	+5.49316406	-11.90917969	+21.22558594	+3148	+9.76025391	-6.27978516	-1.47216797	+54.82177734	+2.26318359	-21.37939453	+2376
+1458241384.73390010	+12.27832031	-3.67382813	-1.19091797	+38.07861328	-8.41552734	-58.29345703	+3184	+12.21240234	-2.93115234	-0.96679688	+5.64697266	-11.82128906	+21.29150391	+3112	+9.71191406	-6.30175781	-1.46777344	+55.04150391	+2.26318359	-21.31347656	+2356
+1458241384.73810010	+12.22119141	-3.68701172	-1.18652344	+38.27636719	-8.41552734	-58.24951172	+3148	+12.15966797	-2.94433594	-0.95800781	+5.82275391	-11.79931641	+21.33544922	+3076	+9.65917969	-6.32812500	-1.46337891	+55.21728516	+2.24121094	-21.22558594	+2336
+1458241384.74219990	+12.16845703	-3.70019531	-1.18212891	+38.43017578	-8.39355469	-58.18359375	+3112	+12.10253906	-2.96191406	-0.94921875	+5.97656250	-11.75537109	+21.35742188	+3040	+9.60644531	-6.35449219	-1.45898438	+55.34912109	+2.24121094	-21.13769531	+2316
+1458241384.74640010	+12.11132813	-3.71777344	-1.17333984	+38.58398438	-8.37158203	-58.16162109	+3080	+12.04541016	-2.97949219	-0.94042969	+6.10839844	-11.73339844	+21.35742188	+3008	+9.54931641	-6.38525391	-1.45458984	+55.50292969	+2.24121094	-21.04980469	+2300
+1458241384.75060010	+12.05419922	-3.72656250	-1.16455078	+38.78173828	-8.34960938	-58.11767578	+3044	+11.98828125	-2.98828125	-0.93164063	+6.30615234	-11.71142578	+21.37939453	+2972	+9.49218750	-6.41162109	-1.45458984	+55.61279297	+2.21923828	-20.93994141	+2280
+1458241384.75469990	+12.00146484	-3.74414063	-1.16015625	+38.91357422	-8.32763672	-58.07373047	+3016	+11.93554688	-3.00585938	-0.92285156	+6.43798828	-11.66748047	+21.35742188	+2944	+9.43505859	-6.44677734	-1.45458984	+55.72265625	+2.24121094	-20.80810547	+2264
+1458241384.75889990	+11.94433594	-3.75732422	-1.15136719	+39.04541016	-8.26171875	-58.02978516	+2988	+11.87841797	-3.01904297	-0.91406250	+6.59179688	-11.62353516	+21.33544922	+2912	+9.37792969	-6.47753906	-1.45898438	+55.81054688	+2.24121094	-20.67626953	+2248
+1458241384.76309990	+11.88720703	-3.77050781	-1.14697266	+39.22119141	-8.21777344	-57.98583984	+2960	+11.82128906	-3.03222656	-0.90527344	+6.76757813	-11.57958984	+21.33544922	+2884	+9.31640625	-6.50830078	-1.45898438	+55.89843750	+2.24121094	-20.52246094	+2236
+1458241384.76720000	+11.83007813	-3.78369141	-1.14257813	+39.35302734	-8.15185547	-57.94189453	+2936	+11.76855469	-3.04980469	-0.89648438	+6.89941406	-11.51367188	+21.31347656	+2856	+9.25927734	-6.53906250	-1.46777344	+55.98632813	+2.21923828	-20.36865234	+2220
+1458241384.77140000	+11.77734375	-3.79687500	-1.13818359	+39.50683594	-8.10791016	-57.91992188	+2912	+11.71142578	-3.06298828	-0.88769531	+7.03125000	-11.46972656	+21.29150391	+2832	+9.20214844	-6.56542969	-1.46777344	+56.09619141	+2.24121094	-20.23681641	+2204
+1458241384.77560000	+11.72021484	-3.81005859	-1.12939453	+39.66064453	-8.08593750	-57.87597656	+2888	+11.65869141	-3.07617188	-0.87890625	+7.18505859	-11.42578125	+21.29150391	+2804	+9.14501953	-6.59619141	-1.46777344	+56.18408203	+2.24121094	-20.10498047	+2188
+1458241384.77970000	+11.66748047	-3.82324219	-1.12500000	+39.79248047	-8.04199219	-57.85400391	+2868	+11.60156250	-3.08935547	-0.87011719	+7.31689453	-11.35986328	+21.26953125	+2780	+9.08789063	-6.62255859	-1.46777344	+56.29394531	+2.24121094	-19.97314453	+2172
+1458241384.78390000	+11.61474609	-3.83642578	-1.11621094	+39.92431641	-7.97607422	-57.83203125	+2848	+11.54882813	-3.10693359	-0.86132813	+7.42675781	-11.31591797	+21.24755859	+2760	+9.03515625	-6.64892578	-1.46337891	+56.40380859	+2.24121094	-19.86328125	+2152
+1458241384.78810000	+11.56640625	-3.84960938	-1.11181641	+40.07812500	-7.93212891	-57.76611328	+2828	+11.49609375	-3.11572266	-0.85693359	+7.58056641	-11.25000000	+21.24755859	+2732	+8.98242188	-6.67529297	-1.46337891	+56.49169922	+2.24121094	-19.75341797	+2136
+1458241384.79220010	+11.51367188	-3.86279297	-1.10742188	+40.20996094	-7.88818359	-57.70019531	+2808	+11.44335938	-3.12890625	-0.85253906	+7.71240234	-11.16210938	+21.26953125	+2712	+8.92968750	-6.69726563	-1.45898438	+56.64550781	+2.24121094	-19.64355469	+2116
+1458241384.79640010	+11.46533203	-3.87597656	-1.10302734	+40.34179688	-7.82226563	-57.65625000	+2788	+11.39501953	-3.14648438	-0.84814453	+7.82226563	-11.09619141	+21.29150391	+2688	+8.88574219	-6.71923828	-1.45458984	+56.79931641	+2.24121094	-19.59960938	+2096
+1458241384.80049990	+11.41699219	-3.88916016	-1.10302734	+40.47363281	-7.77832031	-57.59033203	+2768	+11.34228516	-3.15527344	-0.84375000	+7.95410156	-11.03027344	+21.31347656	+2664	+8.83740234	-6.74121094	-1.44580078	+56.93115234	+2.24121094	-19.53369141	+2080
+1458241384.80469990	+11.36865234	-3.89794922	-1.09863281	+40.60546875	-7.73437500	-57.52441406	+2744	+11.28955078	-3.16845703	-0.83935547	+8.06396484	-10.96435547	+21.33544922	+2640	+8.79345703	-6.75439453	-1.43701172	+57.12890625	+2.24121094	-19.46777344	+2060
+1458241384.80890010	+11.32470703	-3.91113281	-1.09423828	+40.71533203	-7.71240234	-57.45849609	+2724	+11.24121094	-3.18164063	-0.83496094	+8.17382813	-10.89843750	+21.37939453	+2612	+8.75390625	-6.76757813	-1.42822266	+57.32666016	+2.21923828	-19.44580078	+2040
+1458241384.81300000	+11.27636719	-3.92431641	-1.08984375	+40.82519531	-7.69042969	-57.39257813	+2700	+11.19287109	-3.19482422	-0.83056641	+8.28369141	-10.85449219	+21.42333984	+2588	+8.71435547	-6.78515625	-1.41503906	+57.50244141	+2.24121094	-19.44580078	+2020
+1458241384.81719990	+11.23242188	-3.93750000	-1.08544922	+40.93505859	-7.66845703	-57.34863281	+2672	+11.14892578	-3.20800781	-0.82617188	+8.39355469	-10.81054688	+21.46728516	+2560	+8.67480469	-6.79833984	-1.40185547	+57.70019531	+2.21923828	-19.42382813	+2000
+1458241384.82139990	+11.19287109	-3.95068359	-1.08544922	+41.04492188	-7.64648438	-57.28271484	+2648	+11.10498047	-3.21679688	-0.82177734	+8.50341797	-10.74462891	+21.51123047	+2532	+8.63964844	-6.81152344	-1.38867188	+57.91992188	+2.21923828	-19.44580078	+1980
+1458241384.82550000	+11.14892578	-3.96386719	-1.08105469	+41.13281250	-7.62451172	-57.21679688	+2620	+11.05664063	-3.22998047	-0.82177734	+8.59130859	-10.70068359	+21.55517578	+2504	+8.60009766	-6.82470703	-1.37548828	+58.05175781	+2.21923828	-19.44580078	+1960
+1458241384.82970000	+11.10498047	-3.97705078	-1.08105469	+41.22070313	-7.60253906	-57.15087891	+2592	+11.01269531	-3.24316406	-0.81738281	+8.67919922	-10.67871094	+21.59912109	+2476	+8.56933594	-6.83789063	-1.36230469	+58.24951172	+2.21923828	-19.42382813	+1940
+1458241384.83390000	+11.06542969	-3.98583984	-1.08105469	+41.30859375	-7.58056641	-57.08496094	+2560	+10.97314453	-3.25634766	-0.81298828	+8.76708984	-10.63476563	+21.64306641	+2448	+8.53417969	-6.84667969	-1.34912109	+58.44726563	+2.21923828	-19.42382813	+1920
+1458241384.83800010	+11.02587891	-4.00341797	-1.07666016	+41.37451172	-7.55859375	-57.06298828	+2532	+10.92480469	-3.26953125	-0.80859375	+8.81103516	-10.61279297	+21.66503906	+2420	+8.49902344	-6.85986328	-1.34033203	+58.57910156	+2.21923828	-19.40185547	+1900
+1458241384.84220000	+10.98632813	-4.01220703	-1.07226563	+41.44042969	-7.55859375	-57.01904297	+2500	+10.88525391	-3.27832031	-0.80419922	+8.87695313	-10.61279297	+21.68701172	+2392	+8.46386719	-6.87304688	-1.32714844	+58.73291016	+2.19726563	-19.37988281	+1880
+1458241384.84640000	+10.95117188	-4.02539063	-1.07226563	+41.52832031	-7.53662109	-56.99707031	+2472	+10.84570313	-3.29150391	-0.79980469	+8.94287109	-10.59082031	+21.68701172	+2364	+8.42871094	-6.88623047	-1.31835938	+58.86474609	+2.19726563	-19.35791016	+1860
+1458241384.85050010	+10.91162109	-4.03857422	-1.06787109	+41.55029297	-7.51464844	-56.97509766	+2440	+10.80615234	-3.30468750	-0.79541016	+8.98681641	-10.59082031	+21.68701172	+2336	+8.39355469	-6.90380859	-1.30957031	+58.95263672	+2.19726563	-19.31396484	+1844
+1458241384.85470010	+10.87207031	-4.05175781	-1.06347656	+41.61621094	-7.47070313	-56.97509766	+2412	+10.76660156	-3.31787109	-0.79101563	+9.03076172	-10.56884766	+21.68701172	+2308	+8.35400391	-6.91699219	-1.30078125	+59.01855469	+2.19726563	-19.27001953	+1828
+1458241384.85890010	+10.83691406	-4.06494141	-1.05908203	+41.68212891	-7.44873047	-56.95312500	+2380	+10.73144531	-3.33105469	-0.78662109	+9.09667969	-10.54687500	+21.66503906	+2280	+8.31884766	-6.93457031	-1.29638672	+59.08447266	+2.17529297	-19.18212891	+1808
+1458241384.86299990	+10.79736328	-4.07812500	-1.05468750	+41.70410156	-7.40478516	-56.95312500	+2356	+10.69189453	-3.34423828	-0.77783203	+9.09667969	-10.54687500	+21.62109375	+2256	+8.27929688	-6.95654297	-1.29638672	+59.10644531	+2.17529297	-19.09423828	+1792
+1458241384.86719990	+10.76220703	-4.09130859	-1.05468750	+41.74804688	-7.38281250	-56.95312500	+2328	+10.65673828	-3.35742188	-0.77343750	+9.14062500	-10.52490234	+21.57714844	+2232	+8.23974609	-6.97412109	-1.29199219	+59.12841797	+2.15332031	-18.98437500	+1776
+1458241384.87140010	+10.72705078	-4.10009766	-1.05029297	+41.79199219	-7.33886719	-56.97509766	+2304	+10.62158203	-3.36621094	-0.76904297	+9.18457031	-10.50292969	+21.53320313	+2212	+8.20458984	-6.99169922	-1.29199219	+59.17236328	+2.13134766	-18.87451172	+1760
+1458241384.87550000	+10.69189453	-4.11767578	-1.04589844	+41.79199219	-7.29492188	-56.99707031	+2280	+10.58642578	-3.38378906	-0.76025391	+9.18457031	-10.50292969	+21.46728516	+2188	+8.16503906	-7.01367188	-1.29638672	+59.15039063	+2.13134766	-18.74267578	+1744
+1458241384.87969990	+10.66113281	-4.12646484	-1.04150391	+41.83593750	-7.25097656	-56.99707031	+2260	+10.55566406	-3.39697266	-0.75585938	+9.20654297	-10.48095703	+21.40136719	+2168	+8.12548828	-7.03125000	-1.29638672	+59.12841797	+2.10937500	-18.63281250	+1728
+1458241384.88380000	+10.63037109	-4.13964844	-1.03710938	+41.87988281	-7.20703125	-57.04101563	+2240	+10.52490234	-3.40576172	-0.75146484	+9.22851563	-10.48095703	+21.33544922	+2152	+8.08593750	-7.04882813	-1.29638672	+59.12841797	+2.08740234	-18.50097656	+1716
+1458241384.88800000	+10.59521484	-4.15283203	-1.03271484	+41.90185547	-7.16308594	-57.06298828	+2220	+10.49414063	-3.42333984	-0.74707031	+9.22851563	-10.43701172	+21.26953125	+2132	+8.04638672	-7.07519531	-1.29638672	+59.06250000	+2.10937500	-18.39111328	+1704
+1458241384.89220000	+10.56445313	-4.16162109	-1.02832031	+41.92382813	-7.11914063	-57.08496094	+2204	+10.46337891	-3.43212891	-0.74267578	+9.25048828	-10.41503906	+21.20361328	+2116	+8.01123047	-7.09277344	-1.30078125	+59.04052734	+2.08740234	-18.30322266	+1688
+1458241384.89630010	+10.53808594	-4.17480469	-1.02392578	+41.96777344	-7.07519531	-57.08496094	+2188	+10.43701172	-3.44531250	-0.73828125	+9.25048828	-10.39306641	+21.15966797	+2100	+7.97607422	-7.11035156	-1.30078125	+59.04052734	+2.06542969	-18.17138672	+1672
+1458241384.90050010	+10.50732422	-4.18798828	-1.01953125	+41.96777344	-7.03125000	-57.10693359	+2172	+10.40625000	-3.46289063	-0.73828125	+9.22851563	-10.37109375	+21.09375000	+2088	+7.94091797	-7.13232422	-1.30517578	+58.97460938	+2.08740234	-18.08349609	+1660
+1458241384.90470000	+10.48095703	-4.19677734	-1.01953125	+41.98974609	-6.98730469	-57.12890625	+2160	+10.37988281	-3.47167969	-0.73388672	+9.25048828	-10.34912109	+21.04980469	+2072	+7.91015625	-7.14550781	-1.30517578	+58.97460938	+2.06542969	-18.01757813	+1644
+1458241384.90879990	+10.45458984	-4.20556641	-1.01513672	+42.03369141	-6.96533203	-57.12890625	+2148	+10.35791016	-3.48046875	-0.73388672	+9.25048828	-10.32714844	+21.00585938	+2056	+7.87939453	-7.15869141	-1.30517578	+58.99658203	+2.06542969	-17.95166016	+1628
+1458241384.91300010	+10.42822266	-4.22314453	-1.01513672	+42.01171875	-6.92138672	-57.15087891	+2136	+10.33154297	-3.49365234	-0.72949219	+9.22851563	-10.30517578	+20.96191406	+2044	+7.85302734	-7.17626953	-1.30517578	+58.97460938	+2.08740234	-17.90771484	+1612
+1458241384.91720010	+10.40625000	-4.23193359	-1.01074219	+42.03369141	-6.89941406	-57.15087891	+2120	+10.30957031	-3.50683594	-0.72949219	+9.22851563	-10.30517578	+20.91796875	+2028	+7.82666016	-7.18505859	-1.30078125	+58.99658203	+2.08740234	-17.88574219	+1596
+1458241384.92129990	+10.38867188	-4.24072266	-1.01074219	+42.05566406	-6.89941406	-57.17285156	+2108	+10.29199219	-3.51562500	-0.72949219	+9.22851563	-10.28320313	+20.89599609	+2012	+7.80468750	-7.19824219	-1.30078125	+59.04052734	+2.10937500	-17.88574219	+1576
+1458241384.92549990	+10.36669922	-4.25390625	-1.01074219	+42.03369141	-6.85546875	-57.17285156	+2096	+10.27001953	-3.52880859	-0.72949219	+9.18457031	-10.26123047	+20.87402344	+2000	+7.78271484	-7.21142578	-1.29638672	+59.01855469	+2.13134766	-17.90771484	+1560
+1458241384.92969990	+10.34472656	-4.26269531	-1.01074219	+42.03369141	-6.85546875	-57.17285156	+2084	+10.24804688	-3.53759766	-0.72949219	+9.18457031	-10.26123047	+20.85205078	+1984	+7.76953125	-7.22021484	-1.28759766	+59.08447266	+2.15332031	-17.92968750	+1544
+1458241384.93380000	+10.33154297	-4.27587891	-1.01074219	+42.05566406	-6.85546875	-57.15087891	+2068	+10.23046875	-3.54638672	-0.72949219	+9.18457031	-10.26123047	+20.85205078	+1968	+7.75195313	-7.22460938	-1.28320313	+59.15039063	+2.17529297	-17.97363281	+1528
+1458241384.93800000	+10.30957031	-4.28906250	-1.01074219	+42.01171875	-6.83349609	-57.15087891	+2052	+10.21289063	-3.55957031	-0.73388672	+9.11865234	-10.26123047	+20.83007813	+1952	+7.73876953	-7.23779297	-1.27880859	+59.19433594	+2.19726563	-18.01757813	+1512
+1458241384.94219990	+10.29638672	-4.29785156	-1.01074219	+42.01171875	-6.83349609	-57.15087891	+2040	+10.19531250	-3.56835938	-0.73388672	+9.11865234	-10.26123047	+20.83007813	+1936	+7.72558594	-7.24218750	-1.27441406	+59.23828125	+2.21923828	-18.06152344	+1496
+1458241384.94630000	+10.28320313	-4.31103516	-1.01513672	+42.01171875	-6.83349609	-57.15087891	+2020	+10.18212891	-3.57714844	-0.73388672	+9.09667969	-10.26123047	+20.80810547	+1920	+7.71240234	-7.24658203	-1.26562500	+59.30419922	+2.24121094	-18.12744141	+1480
+1458241384.95050000	+10.26562500	-4.32421875	-1.01513672	+41.98974609	-6.83349609	-57.15087891	+2004	+10.16455078	-3.59033203	-0.73828125	+9.05273438	-10.28320313	+20.80810547	+1904	+7.69921875	-7.25537109	-1.25683594	+59.34814453	+2.28515625	-18.19335938	+1468
+1458241384.95460010	+10.25244141	-4.33300781	-1.01513672	+41.96777344	-6.83349609	-57.15087891	+1988	+10.15136719	-3.59912109	-0.73828125	+9.03076172	-10.28320313	+20.78613281	+1888	+7.68603516	-7.25976563	-1.25244141	+59.37011719	+2.30712891	-18.23730469	+1456
+1458241384.95880010	+10.23925781	-4.34179688	-1.01953125	+41.96777344	-6.83349609	-57.15087891	+1968	+10.13818359	-3.60791016	-0.73828125	+9.00878906	-10.28320313	+20.76416016	+1868	+7.67724609	-7.26855469	-1.24804688	+59.41406250	+2.35107422	-18.28125000	+1444
+1458241384.96300010	+10.22607422	-4.35498047	-1.01953125	+41.92382813	-6.81152344	-57.17285156	+1952	+10.12500000	-3.61669922	-0.74267578	+8.96484375	-10.28320313	+20.74218750	+1852	+7.66406250	-7.27734375	-1.24365234	+59.43603516	+2.37304688	-18.30322266	+1432
+1458241384.96709990	+10.21728516	-4.36376953	-1.01953125	+41.92382813	-6.81152344	-57.17285156	+1932	+10.11181641	-3.62548828	-0.74267578	+8.92089844	-10.28320313	+20.72021484	+1836	+7.65087891	-7.28173828	-1.23925781	+59.43603516	+2.39501953	-18.30322266	+1420
+1458241384.97129990	+10.20410156	-4.37255859	-1.02392578	+41.90185547	-6.78955078	-57.17285156	+1912	+10.09863281	-3.63427734	-0.74707031	+8.89892578	-10.28320313	+20.69824219	+1820	+7.63769531	-7.29052734	-1.23486328	+59.45800781	+2.41699219	-18.30322266	+1408
+1458241384.97550010	+10.19091797	-4.38134766	-1.02392578	+41.87988281	-6.78955078	-57.19482422	+1896	+10.08105469	-3.64746094	-0.74707031	+8.85498047	-10.30517578	+20.67626953	+1804	+7.62451172	-7.29931641	-1.23486328	+59.45800781	+2.41699219	-18.30322266	+1400
+1458241384.97960000	+10.18212891	-4.39013672	-1.02392578	+41.85791016	-6.76757813	-57.19482422	+1880	+10.07226563	-3.65625000	-0.74707031	+8.81103516	-10.30517578	+20.63232422	+1788	+7.60693359	-7.30810547	-1.23486328	+59.41406250	+2.43896484	-18.25927734	+1388
+1458241384.98379990	+10.16894531	-4.39892578	-1.02392578	+41.83593750	-6.74560547	-57.23876953	+1864	+10.05908203	-3.66503906	-0.74707031	+8.76708984	-10.30517578	+20.56640625	+1772	+7.58935547	-7.32128906	-1.23486328	+59.37011719	+2.46093750	-18.23730469	+1380
+1458241384.98799990	+10.15576172	-4.40771484	-1.02392578	+41.81396484	-6.72363281	-57.26074219	+1848	+10.04589844	-3.67382813	-0.74707031	+8.72314453	-10.30517578	+20.52246094	+1756	+7.57177734	-7.33007813	-1.23925781	+59.30419922	+2.46093750	-18.17138672	+1372
+1458241384.99210000	+10.14257813	-4.41650391	-1.02832031	+41.79199219	-6.70166016	-57.26074219	+1832	+10.03710938	-3.68261719	-0.75146484	+8.67919922	-10.30517578	+20.45654297	+1744	+7.54980469	-7.34326172	-1.23925781	+59.23828125	+2.48291016	-18.10546875	+1364
+1458241384.99630000	+10.13378906	-4.42529297	-1.02832031	+41.77001953	-6.67968750	-57.28271484	+1820	+10.02392578	-3.69140625	-0.75146484	+8.63525391	-10.28320313	+20.41259766	+1732	+7.53222656	-7.35644531	-1.24365234	+59.17236328	+2.48291016	-18.01757813	+1360
+1458241385.00050000	+10.12060547	-4.43408203	-1.02832031	+41.74804688	-6.65771484	-57.30468750	+1812	+10.01074219	-3.70458984	-0.75146484	+8.59130859	-10.26123047	+20.34667969	+1724	+7.51025391	-7.36962891	-1.24804688	+59.08447266	+2.48291016	-17.92968750	+1352
+1458241385.00460000	+10.10742188	-4.44287109	-1.02832031	+41.72607422	-6.63574219	-57.32666016	+1800	+9.99755859	-3.71337891	-0.75146484	+8.54736328	-10.26123047	+20.28076172	+1712	+7.48828125	-7.37841797	-1.25683594	+58.99658203	+2.48291016	-17.84179688	+1344
+1458241385.00880000	+10.09423828	-4.45166016	-1.02832031	+41.70410156	-6.61376953	-57.34863281	+1792	+9.98437500	-3.72216797	-0.75146484	+8.50341797	-10.26123047	+20.23681641	+1704	+7.47070313	-7.39160156	-1.26123047	+58.93066406	+2.50488281	-17.75390625	+1336
+1458241385.01300000	+10.08105469	-4.46044922	-1.02832031	+41.68212891	-6.56982422	-57.37060547	+1788	+9.97558594	-3.73095703	-0.75146484	+8.45947266	-10.26123047	+20.17089844	+1696	+7.44873047	-7.40478516	-1.26123047	+58.84277344	+2.50488281	-17.68798828	+1332
+1458241385.01710010	+10.06787109	-4.46923828	-1.02392578	+41.63818359	-6.54785156	-57.39257813	+1780	+9.96240234	-3.73974609	-0.74707031	+8.39355469	-10.26123047	+20.10498047	+1688	+7.42675781	-7.41357422	-1.26562500	+58.75488281	+2.50488281	-17.60009766	+1324
+1458241385.02130010	+10.05468750	-4.47802734	-1.02392578	+41.61621094	-6.52587891	-57.41455078	+1776	+9.95361328	-3.74853516	-0.74707031	+8.34960938	-10.26123047	+20.03906250	+1684	+7.40917969	-7.42675781	-1.27001953	+58.66699219	+2.52685547	-17.53417969	+1316
+1458241385.02550010	+10.04589844	-4.48681641	-1.02392578	+41.57226563	-6.50390625	-57.43652344	+1772	+9.94042969	-3.75732422	-0.74707031	+8.30566406	-10.23925781	+19.99511719	+1676	+7.38720703	-7.43994141	-1.27001953	+58.60107422	+2.52685547	-17.46826172	+1308
+1458241385.02959990	+10.03271484	-4.49560547	-1.02392578	+41.55029297	-6.50390625	-57.45849609	+1768	+9.92724609	-3.76611328	-0.74707031	+8.23974609	-10.23925781	+19.97314453	+1672	+7.36962891	-7.44873047	-1.27441406	+58.55712891	+2.52685547	-17.42431641	+1296
+1458241385.03379990	+10.01953125	-4.50439453	-1.02392578	+41.50634766	-6.48193359	-57.45849609	+1768	+9.91845703	-3.77490234	-0.74707031	+8.19580078	-10.23925781	+19.92919922	+1668	+7.35205078	-7.45751953	-1.27441406	+58.51318359	+2.54882813	-17.40234375	+1288
+1458241385.03790000	+10.00634766	-4.50878906	-1.02392578	+41.48437500	-6.45996094	-57.45849609	+1764	+9.90527344	-3.78369141	-0.74707031	+8.12988281	-10.21728516	+19.90722656	+1664	+7.33886719	-7.46630859	-1.27441406	+58.49121094	+2.54882813	-17.38037109	+1280
+1458241385.04210000	+9.99755859	-4.51757813	-1.02392578	+41.44042969	-6.45996094	-57.45849609	+1764	+9.89208984	-3.79248047	-0.74707031	+8.08593750	-10.21728516	+19.90722656	+1660	+7.32568359	-7.47070313	-1.27441406	+58.46923828	+2.57080078	-17.35839844	+1268
+1458241385.04629990	+9.98437500	-4.52636719	-1.02392578	+41.39648438	-6.45996094	-57.48046875	+1760	+9.88330078	-3.80126953	-0.74707031	+8.02001953	-10.23925781	+19.88525391	+1656	+7.31250000	-7.47509766	-1.27001953	+58.46923828	+2.59277344	-17.35839844	+1260
+1458241385.05040000	+9.97119141	-4.53515625	-1.02392578	+41.37451172	-6.45996094	-57.45849609	+1756	+9.87011719	-3.81005859	-0.74707031	+7.97607422	-10.21728516	+19.88525391	+1648	+7.29931641	-7.47949219	-1.26123047	+58.49121094	+2.63671875	-17.38037109	+1252
+1458241385.05460000	+9.96240234	-4.54833984	-1.01953125	+41.33056641	-6.45996094	-57.45849609	+1752	+9.85693359	-3.81884766	-0.74707031	+7.91015625	-10.21728516	+19.88525391	+1644	+7.29052734	-7.48828125	-1.25683594	+58.51318359	+2.65869141	-17.40234375	+1244
+1458241385.05880000	+9.94921875	-4.55712891	-1.01953125	+41.28662109	-6.45996094	-57.43652344	+1748	+9.84814453	-3.82763672	-0.74707031	+7.86621094	-10.21728516	+19.90722656	+1636	+7.27734375	-7.49267578	-1.25244141	+58.53515625	+2.70263672	-17.42431641	+1236
+1458241385.06290010	+9.93603516	-4.56591797	-1.01953125	+41.26464844	-6.45996094	-57.41455078	+1740	+9.83496094	-3.83203125	-0.75146484	+7.82226563	-10.19531250	+19.90722656	+1632	+7.26855469	-7.49267578	-1.24365234	+58.55712891	+2.72460938	-17.44628906	+1232
+1458241385.06710000	+9.92724609	-4.57470703	-1.02392578	+41.22070313	-6.45996094	-57.39257813	+1736	+9.82177734	-3.84082031	-0.75146484	+7.75634766	-10.17333984	+19.95117188	+1624	+7.25976563	-7.49707031	-1.23925781	+58.60107422	+2.76855469	-17.44628906	+1224
+1458241385.07130000	+9.91406250	-4.58349609	-1.02392578	+41.17675781	-6.45996094	-57.37060547	+1728	+9.80859375	-3.84960938	-0.75146484	+7.71240234	-10.15136719	+19.95117188	+1616	+7.25097656	-7.50146484	-1.23486328	+58.64501953	+2.81250000	-17.46826172	+1220
+1458241385.07540010	+9.90087891	-4.59228516	-1.02392578	+41.13281250	-6.45996094	-57.32666016	+1720	+9.79541016	-3.85839844	-0.75146484	+7.66845703	-10.15136719	+19.97314453	+1608	+7.24218750	-7.50146484	-1.22607422	+58.68896484	+2.85644531	-17.49023438	+1212
+1458241385.07960010	+9.89208984	-4.60107422	-1.02392578	+41.11083984	-6.45996094	-57.30468750	+1708	+9.78662109	-3.86279297	-0.75146484	+7.62451172	-10.10742188	+19.99511719	+1600	+7.22900391	-7.50585938	-1.22167969	+58.71093750	+2.90039063	-17.46826172	+1208
+1458241385.08380010	+9.87890625	-4.60986328	-1.01953125	+41.08886719	-6.43798828	-57.28271484	+1696	+9.77343750	-3.87158203	-0.75146484	+7.58056641	-10.10742188	+19.99511719	+1588	+7.21582031	-7.51025391	-1.21728516	+58.73291016	+2.94433594	-17.46826172	+1204
+1458241385.08789990	+9.86572266	-4.61865234	-1.01953125	+41.04492188	-6.43798828	-57.23876953	+1688	+9.76025391	-3.88037109	-0.74707031	+7.53662109	-10.06347656	+20.01708984	+1580	+7.20703125	-7.51904297	-1.21289063	+58.75488281	+2.98828125	-17.46826172	+1200
+1458241385.09209990	+9.85693359	-4.62744141	-1.01953125	+41.02294922	-6.41601563	-57.21679688	+1676	+9.75146484	-3.88476563	-0.74707031	+7.49267578	-10.04150391	+20.01708984	+1572	+7.19384766	-7.52343750	-1.20849609	+58.75488281	+3.03222656	-17.44628906	+1200
+1458241385.09629990	+9.84375000	-4.63183594	-1.01953125	+40.97900391	-6.41601563	-57.17285156	+1664	+9.73828125	-3.89355469	-0.74707031	+7.44873047	-9.99755859	+20.01708984	+1564	+7.18066406	-7.52783203	-1.20410156	+58.75488281	+3.05419922	-17.38037109	+1196
+1458241385.10040000	+9.83056641	-4.64062500	-1.01953125	+40.95703125	-6.39404297	-57.15087891	+1652	+9.72509766	-3.90234375	-0.74707031	+7.40478516	-9.97558594	+20.01708984	+1556	+7.16308594	-7.53662109	-1.20849609	+58.71093750	+3.07617188	-17.33642578	+1192
+1458241385.10460000	+9.81738281	-4.64941406	-1.01953125	+40.93505859	-6.37207031	-57.10693359	+1644	+9.71630859	-3.90673828	-0.74707031	+7.36083984	-9.95361328	+20.01708984	+1548	+7.14550781	-7.54541016	-1.20849609	+58.66699219	+3.09814453	-17.27050781	+1188
+1458241385.10870000	+9.80419922	-4.65380859	-1.01953125	+40.91308594	-6.35009766	-57.08496094	+1632	+9.70751953	-3.91113281	-0.74707031	+7.33886719	-9.93164063	+19.99511719	+1540	+7.13232422	-7.54980469	-1.20849609	+58.64501953	+3.12011719	-17.18261719	+1184
+1458241385.11290000	+9.79541016	-4.66259766	-1.01953125	+40.86914063	-6.32812500	-57.06298828	+1624	+9.69433594	-3.91992188	-0.74267578	+7.27294922	-9.90966797	+19.97314453	+1532	+7.11474609	-7.56298828	-1.21289063	+58.57910156	+3.14208984	-17.11669922	+1180
+1458241385.11710000	+9.78222656	-4.66699219	-1.01953125	+40.84716797	-6.30615234	-57.06298828	+1616	+9.68554688	-3.92871094	-0.74267578	+7.25097656	-9.88769531	+19.95117188	+1528	+7.09716797	-7.57177734	-1.21289063	+58.49121094	+3.16406250	-17.05078125	+1176
+1458241385.12120010	+9.77343750	-4.67138672	-1.01953125	+40.84716797	-6.28417969	-57.04101563	+1608	+9.67675781	-3.93310547	-0.74267578	+7.22900391	-9.86572266	+19.92919922	+1524	+7.07519531	-7.58056641	-1.21728516	+58.42529297	+3.18603516	-16.96289063	+1176
+1458241385.12540010	+9.76464844	-4.68017578	-1.01513672	+40.80322266	-6.26220703	-57.01904297	+1604	+9.66796875	-3.94189453	-0.74267578	+7.14111328	-9.84375000	+19.90722656	+1520	+7.05761719	-7.58935547	-1.22167969	+58.31542969	+3.18603516	-16.85302734	+1172
+1458241385.12960000	+9.75146484	-4.68457031	-1.01513672	+40.78125000	-6.26220703	-56.99707031	+1600	+9.65917969	-3.94628906	-0.74267578	+7.11914063	-9.82177734	+19.88525391	+1516	+7.04443359	-7.59814453	-1.22607422	+58.22753906	+3.18603516	-16.76513672	+1168
+1458241385.13369990	+9.74267578	-4.68896484	-1.01513672	+40.75927734	-6.24023438	-56.97509766	+1596	+9.65478516	-3.95507813	-0.74267578	+7.07519531	-9.79980469	+19.88525391	+1512	+7.02685547	-7.60693359	-1.23046875	+58.16162109	+3.18603516	-16.67724609	+1160
+1458241385.13790010	+9.73388672	-4.69775391	-1.01513672	+40.71533203	-6.24023438	-56.97509766	+1592	+9.64599609	-3.95947266	-0.74267578	+7.00927734	-9.79980469	+19.86328125	+1512	+7.01367188	-7.61572266	-1.23486328	+58.05175781	+3.18603516	-16.61132813	+1156
+1458241385.14210010	+9.72509766	-4.70214844	-1.01513672	+40.69335938	-6.21826172	-56.95312500	+1592	+9.63720703	-3.96826172	-0.73828125	+6.96533203	-9.77783203	+19.84130859	+1508	+7.00048828	-7.62011719	-1.23925781	+57.98583984	+3.18603516	-16.52343750	+1148
+1458241385.14619990	+9.72070313	-4.70654297	-1.01513672	+40.67138672	-6.21826172	-56.93115234	+1588	+9.63281250	-3.97265625	-0.73828125	+6.94335938	-9.77783203	+19.81933594	+1508	+6.98730469	-7.62890625	-1.24365234	+57.91992188	+3.18603516	-16.45751953	+1144
+1458241385.15039990	+9.71630859	-4.71093750	-1.01513672	+40.62744141	-6.21826172	-56.93115234	+1588	+9.63281250	-3.97265625	-0.73828125	+6.92138672	-9.77783203	+19.81933594	+1504	+6.97851563	-7.63769531	-1.24365234	+57.85400391	+3.18603516	-16.41357422	+1136
+1458241385.15459990	+9.71191406	-4.71533203	-1.01513672	+40.60546875	-6.24023438	-56.90917969	+1588	+9.63281250	-3.97705078	-0.73828125	+6.89941406	-9.77783203	+19.81933594	+1504	+6.96972656	-7.64208984	-1.24365234	+57.81005859	+3.20800781	-16.36962891	+1128
+1458241385.15870000	+9.70751953	-4.72412109	-1.01513672	+40.56152344	-6.24023438	-56.90917969	+1588	+9.63281250	-3.97705078	-0.73828125	+6.87744141	-9.77783203	+19.84130859	+1500	+6.96093750	-7.64648438	-1.24365234	+57.76611328	+3.20800781	-16.32568359	+1120
+1458241385.16290000	+9.70312500	-4.72851563	-1.01513672	+40.53955078	-6.24023438	-56.88720703	+1588	+9.62841797	-3.98144531	-0.73828125	+6.85546875	-9.77783203	+19.84130859	+1500	+6.95654297	-7.64648438	-1.24365234	+57.72216797	+3.22998047	-16.30371094	+1108
+1458241385.16710000	+9.69873047	-4.73291016	-1.01513672	+40.49560547	-6.26220703	-56.86523438	+1588	+9.62841797	-3.98144531	-0.73828125	+6.83349609	-9.77783203	+19.84130859	+1496	+6.95654297	-7.65087891	-1.24365234	+57.70019531	+3.22998047	-16.28173828	+1100
+1458241385.17120000	+9.69873047	-4.73730469	-1.01513672	+40.45166016	-6.26220703	-56.84326172	+1588	+9.62841797	-3.98583984	-0.73828125	+6.78955078	-9.77783203	+19.84130859	+1496	+6.95654297	-7.65087891	-1.23925781	+57.70019531	+3.25195313	-16.28173828	+1092
+1458241385.17540000	+9.69433594	-4.74169922	-1.01513672	+40.42968750	-6.28417969	-56.82128906	+1584	+9.62402344	-3.99023438	-0.73828125	+6.76757813	-9.77783203	+19.84130859	+1492	+6.95654297	-7.65087891	-1.23486328	+57.70019531	+3.25195313	-16.28173828	+1084
+1458241385.17960000	+9.69433594	-4.74609375	-1.01513672	+40.38574219	-6.28417969	-56.82128906	+1584	+9.62402344	-3.99023438	-0.73828125	+6.74560547	-9.77783203	+19.84130859	+1492	+6.95654297	-7.65087891	-1.23486328	+57.70019531	+3.27392578	-16.28173828	+1080
+1458241385.18370010	+9.69433594	-4.75048828	-1.01513672	+40.36376953	-6.30615234	-56.79931641	+1580	+9.62402344	-3.99462891	-0.73828125	+6.72363281	-9.77783203	+19.86328125	+1488	+6.95654297	-7.65087891	-1.22607422	+57.70019531	+3.29589844	-16.30371094	+1072
+1458241385.18790010	+9.69433594	-4.75048828	-1.01513672	+40.34179688	-6.32812500	-56.79931641	+1580	+9.62402344	-3.99902344	-0.73828125	+6.65771484	-9.77783203	+19.86328125	+1488	+6.96093750	-7.65087891	-1.22607422	+57.70019531	+3.31787109	-16.32568359	+1068
+1458241385.19199990	+9.69433594	-4.75488281	-1.01513672	+40.31982422	-6.32812500	-56.77734375	+1576	+9.62402344	-4.00341797	-0.73828125	+6.59179688	-9.77783203	+19.88525391	+1488	+6.96093750	-7.65087891	-1.22167969	+57.70019531	+3.31787109	-16.34765625	+1064
+1458241385.19619990	+9.69433594	-4.75927734	-1.01513672	+40.29785156	-6.35009766	-56.77734375	+1572	+9.62402344	-4.00781250	-0.73828125	+6.52587891	-9.79980469	+19.88525391	+1484	+6.96533203	-7.65087891	-1.21728516	+57.70019531	+3.33984375	-16.39160156	+1060
+1458241385.20450000	+9.69873047	-4.76367188	-1.01074219	+40.25390625	-6.37207031	-56.75537109	+1564	+9.62402344	-4.01220703	-0.73828125	+6.48193359	-9.79980469	+19.90722656	+1480	+6.96972656	-7.65087891	-1.20849609	+57.70019531	+3.33984375	-16.41357422	+1052
+1458241385.20869990	+9.69873047	-4.76367188	-1.01074219	+40.23193359	-6.39404297	-56.75537109	+1560	+9.62402344	-4.01660156	-0.73828125	+6.43798828	-9.82177734	+19.90722656	+1476	+6.97412109	-7.64648438	-1.20849609	+57.70019531	+3.33984375	-16.45751953	+1052
+1458241385.21289990	+9.69873047	-4.76806641	-1.01074219	+40.20996094	-6.39404297	-56.75537109	+1556	+9.62841797	-4.02099609	-0.73388672	+6.39404297	-9.84375000	+19.90722656	+1472	+6.97412109	-7.64648438	-1.20410156	+57.70019531	+3.33984375	-16.45751953	+1048
+1458241385.21700000	+9.69873047	-4.76806641	-1.01074219	+40.20996094	-6.41601563	-56.75537109	+1552	+9.62841797	-4.02539063	-0.73388672	+6.35009766	-9.86572266	+19.88525391	+1472	+6.97412109	-7.64648438	-1.20410156	+57.70019531	+3.33984375	-16.47949219	+1044
+1458241385.22120000	+9.69873047	-4.76806641	-1.01074219	+40.18798828	-6.41601563	-56.75537109	+1544	+9.63281250	-4.02539063	-0.73388672	+6.30615234	-9.88769531	+19.88525391	+1468	+6.97412109	-7.64648438	-1.20410156	+57.67822266	+3.33984375	-16.50146484	+1040
+1458241385.22950010	+9.70312500	-4.77246094	-1.00634766	+40.14404297	-6.45996094	-56.77734375	+1536	+9.64599609	-4.04736328	-0.72070313	+5.99853516	-10.04150391	+19.81933594	+1464	+6.97851563	-7.65087891	-1.20410156	+57.65625000	+3.33984375	-16.52343750	+1036
+1458241385.23370000	+9.70751953	-4.77685547	-1.00634766	+40.12207031	-6.45996094	-56.77734375	+1532	+9.65478516	-4.05615234	-0.71630859	+5.91064453	-10.10742188	+19.77539063	+1464	+6.97851563	-7.65087891	-1.19970703	+57.65625000	+3.31787109	-16.52343750	+1032
+1458241385.23790000	+9.71191406	-4.78125000	-1.00195313	+40.07812500	-6.50390625	-56.79931641	+1532	+9.66357422	-4.06054688	-0.70751953	+5.77880859	-10.21728516	+19.68750000	+1464	+6.97851563	-7.65087891	-1.19970703	+57.61230469	+3.29589844	-16.56738281	+1032
+1458241385.24200010	+9.71191406	-4.78564453	-0.99755859	+40.03417969	-6.54785156	-56.84326172	+1528	+9.66796875	-4.06933594	-0.69873047	+5.71289063	-10.28320313	+19.62158203	+1460	+6.97851563	-7.65087891	-1.19970703	+57.56835938	+3.27392578	-16.58935547	+1028
+1458241385.24620010	+9.71630859	-4.79003906	-0.99316406	+39.99023438	-6.59179688	-56.86523438	+1528	+9.67675781	-4.06933594	-0.69433594	+5.64697266	-10.32714844	+19.55566406	+1460	+6.97851563	-7.65527344	-1.19970703	+57.50244141	+3.25195313	-16.63330078	+1028
+1458241385.25040010	+9.72509766	-4.79443359	-0.98437500	+39.94628906	-6.63574219	-56.93115234	+1528	+9.68115234	-4.07373047	-0.68994141	+5.62500000	-10.39306641	+19.48974609	+1460	+6.98291016	-7.66406250	-1.19970703	+57.34863281	+3.16406250	-16.72119141	+1028
+1458241385.25869990	+9.73388672	-4.80322266	-0.97119141	+39.83642578	-6.72363281	-57.04101563	+1528	+9.68554688	-4.07373047	-0.68115234	+5.55908203	-10.48095703	+19.37988281	+1460	+6.98291016	-7.67285156	-1.19970703	+57.10693359	+3.05419922	-16.85302734	+1024
+1458241385.26280000	+9.73828125	-4.80761719	-0.96240234	+39.79248047	-6.76757813	-57.08496094	+1528	+9.68994141	-4.07373047	-0.67675781	+5.55908203	-10.50292969	+19.33593750	+1464	+6.98291016	-7.68164063	-1.19970703	+56.95312500	+2.96630859	-16.94091797	+1024
+1458241385.27119990	+9.74267578	-4.81640625	-0.94921875	+39.74853516	-6.83349609	-57.19482422	+1536	+9.69433594	-4.07812500	-0.67236328	+5.53710938	-10.54687500	+19.24804688	+1468	+6.98291016	-7.68603516	-1.19970703	+56.79931641	+2.85644531	-17.02880859	+1020
+1458241385.27950000	+9.75146484	-4.81640625	-0.94042969	+39.72656250	-6.87744141	-57.28271484	+1544	+9.69873047	-4.07812500	-0.66357422	+5.53710938	-10.59082031	+19.18212891	+1472	+6.99169922	-7.69042969	-1.19531250	+56.77734375	+2.83447266	-17.11669922	+1020
+1458241385.28780010	+9.75585938	-4.82080078	-0.93603516	+39.72656250	-6.89941406	-57.34863281	+1548	+9.70312500	-4.07812500	-0.66357422	+5.53710938	-10.63476563	+19.13818359	+1472	+7.00048828	-7.69042969	-1.18652344	+56.79931641	+2.83447266	-17.22656250	+1024
+1458241385.29200010	+9.75585938	-4.82080078	-0.93164063	+39.72656250	-6.89941406	-57.37060547	+1552	+9.70312500	-4.07812500	-0.65917969	+5.55908203	-10.63476563	+19.11621094	+1476	+7.00488281	-7.69042969	-1.18212891	+56.84326172	+2.83447266	-17.27050781	+1028
+1458241385.30029990	+9.76025391	-4.82519531	-0.93164063	+39.74853516	-6.89941406	-57.41455078	+1552	+9.70312500	-4.07812500	-0.65917969	+5.58105469	-10.65673828	+19.11621094	+1476	+7.01806641	-7.68603516	-1.16894531	+56.97509766	+2.85644531	-17.38037109	+1032
+1458241385.30450010	+9.76464844	-4.82519531	-0.92724609	+39.74853516	-6.89941406	-57.41455078	+1556	+9.70751953	-4.07812500	-0.65917969	+5.58105469	-10.65673828	+19.09423828	+1472	+7.02685547	-7.68164063	-1.16455078	+57.04101563	+2.87841797	-17.42431641	+1036
+1458241385.30870010	+9.76464844	-4.82519531	-0.92724609	+39.77050781	-6.89941406	-57.43652344	+1552	+9.70751953	-4.07812500	-0.65917969	+5.60302734	-10.65673828	+19.09423828	+1472	+7.03125000	-7.68164063	-1.16015625	+57.10693359	+2.90039063	-17.49023438	+1044
+1458241385.31279990	+9.76464844	-4.82519531	-0.92724609	+39.79248047	-6.89941406	-57.43652344	+1552	+9.70751953	-4.07812500	-0.65917969	+5.62500000	-10.65673828	+19.09423828	+1472	+7.04003906	-7.67724609	-1.15136719	+57.17285156	+2.90039063	-17.53417969	+1048
+1458241385.32119990	+9.76904297	-4.82519531	-0.92285156	+39.83642578	-6.89941406	-57.45849609	+1548	+9.70751953	-4.07812500	-0.65917969	+5.64697266	-10.65673828	+19.09423828	+1468	+7.05322266	-7.67285156	-1.13818359	+57.30468750	+2.94433594	-17.64404297	+1056
+1458241385.32530000	+9.76904297	-4.82519531	-0.92285156	+39.85839844	-6.89941406	-57.48046875	+1548	+9.70751953	-4.07812500	-0.65917969	+5.66894531	-10.65673828	+19.07226563	+1464	+7.05761719	-7.67285156	-1.13378906	+57.37060547	+2.96630859	-17.66601563	+1064
+1458241385.32950000	+9.77343750	-4.82519531	-0.92285156	+39.88037109	-6.89941406	-57.48046875	+1544	+9.70751953	-4.07812500	-0.65917969	+5.66894531	-10.65673828	+19.07226563	+1460	+7.06201172	-7.67285156	-1.12939453	+57.43652344	+2.98828125	-17.70996094	+1068
+1458241385.33369990	+9.77343750	-4.82519531	-0.92285156	+39.88037109	-6.89941406	-57.50244141	+1540	+9.70751953	-4.07812500	-0.65917969	+5.69091797	-10.65673828	+19.07226563	+1456	+7.06640625	-7.67285156	-1.12500000	+57.50244141	+2.98828125	-17.75390625	+1072
+1458241385.33780000	+9.77343750	-4.82519531	-0.92285156	+39.90234375	-6.89941406	-57.50244141	+1536	+9.70751953	-4.07812500	-0.65917969	+5.71289063	-10.65673828	+19.07226563	+1456	+7.07080078	-7.67285156	-1.12500000	+57.54638672	+3.01025391	-17.77587891	+1076
+1458241385.34610010	+9.77343750	-4.82519531	-0.92285156	+39.94628906	-6.87744141	-57.52441406	+1528	+9.70751953	-4.07812500	-0.65917969	+5.73486328	-10.65673828	+19.05029297	+1448	+7.07519531	-7.67285156	-1.12060547	+57.59033203	+3.01025391	-17.79785156	+1084
+1458241385.35450010	+9.77343750	-4.82519531	-0.91845703	+39.96826172	-6.87744141	-57.54638672	+1520	+9.70751953	-4.07812500	-0.65917969	+5.75683594	-10.65673828	+19.00634766	+1444	+7.07519531	-7.68164063	-1.11621094	+57.59033203	+3.01025391	-17.79785156	+1088
+1458241385.35859990	+9.77343750	-4.82519531	-0.91845703	+39.99023438	-6.85546875	-57.56835938	+1520	+9.70751953	-4.07812500	-0.65917969	+5.77880859	-10.65673828	+18.98437500	+1444	+7.07519531	-7.68603516	-1.12060547	+57.56835938	+3.01025391	-17.79785156	+1092
+1458241385.36700010	+9.77343750	-4.82958984	-0.91845703	+40.03417969	-6.85546875	-57.59033203	+1512	+9.70751953	-4.08251953	-0.65917969	+5.82275391	-10.65673828	+18.91845703	+1440	+7.06640625	-7.69482422	-1.12060547	+57.52441406	+3.01025391	-17.79785156	+1100
+1458241385.37529990	+9.77343750	-4.82958984	-0.91845703	+40.07812500	-6.83349609	-57.63427734	+1508	+9.70751953	-4.08691406	-0.65478516	+5.88867188	-10.67871094	+18.78662109	+1436	+7.06201172	-7.70800781	-1.12500000	+57.43652344	+2.96630859	-17.77587891	+1104
+1458241385.38360000	+9.77343750	-4.82958984	-0.91406250	+40.12207031	-6.81152344	-57.70019531	+1508	+9.70751953	-4.09130859	-0.65039063	+5.97656250	-10.72265625	+18.63281250	+1440	+7.05322266	-7.72119141	-1.12939453	+57.34863281	+2.94433594	-17.77587891	+1108
+1458241385.38780000	+9.77343750	-4.83398438	-0.91406250	+40.14404297	-6.81152344	-57.74414063	+1508	+9.70751953	-4.09130859	-0.64599609	+6.02050781	-10.76660156	+18.52294922	+1444	+7.05322266	-7.72998047	-1.12939453	+57.30468750	+2.94433594	-17.79785156	+1112
+1458241385.39610000	+9.77343750	-4.83398438	-0.90966797	+40.20996094	-6.78955078	-57.83203125	+1512	+9.70751953	-4.10009766	-0.64160156	+6.10839844	-10.83251953	+18.32519531	+1448	+7.04882813	-7.73876953	-1.12939453	+57.26074219	+2.92236328	-17.84179688	+1112
+1458241385.40450000	+9.77343750	-4.83837891	-0.90087891	+40.29785156	-6.78955078	-57.96386719	+1516	+9.71191406	-4.10449219	-0.63720703	+6.19628906	-10.92041016	+18.19335938	+1456	+7.05322266	-7.74755859	-1.12500000	+57.26074219	+2.92236328	-17.92968750	+1116
