# Supplementary material for: A direct effect of perception on action when grasping a cup
Source: Sci Rep. 2018 Jan 9;8:171. doi: 10.1038/s41598-017-18591-5 (PMC5760564; doi:10.1038/s41598-017-18591-5)
Supplement: Supplementary file 6 — Supplementary Information [file 41598_2017_18591_MOESM6_ESM.zip › SciRep_Data/S02instruct/S02_100instruct_Tr75.dat]

+1000000000000.00000000	+0.00000000	+0.00000000	+0.00000000	+0.00000000	+0.00000000	+0.00000000	+0	+0.00000000	+0.00000000	+0.00000000	+0.00000000	+0.00000000	+0.00000000	+0	+0.00000000	+0.00000000	+0.00000000	+0.00000000	+0.00000000	+0.00000000	+0
+1458241385.40860010	+9.77783203	-4.84277344	-0.90087891	+40.34179688	-6.78955078	-58.02978516	+1516	+9.71191406	-4.10888672	-0.63720703	+6.21826172	-10.96435547	+18.12744141	+1456	+7.05761719	-7.75195313	-1.12060547	+57.28271484	+2.92236328	-17.97363281	+1116
+1458241385.41280010	+9.77783203	-4.84716797	-0.89648438	+40.38574219	-6.78955078	-58.09570313	+1520	+9.71191406	-4.11328125	-0.63281250	+6.24023438	-11.00830078	+18.08349609	+1460	+7.06201172	-7.75195313	-1.11621094	+57.32666016	+2.92236328	-18.03955078	+1120
+1458241385.41689990	+9.77783203	-4.84716797	-0.89208984	+40.42968750	-6.78955078	-58.18359375	+1524	+9.71630859	-4.11328125	-0.63281250	+6.26220703	-11.05224609	+18.06152344	+1460	+7.07080078	-7.75195313	-1.11181641	+57.37060547	+2.94433594	-18.12744141	+1124
+1458241385.42109990	+9.78222656	-4.85156250	-0.89208984	+40.47363281	-6.81152344	-58.24951172	+1528	+9.71630859	-4.11767578	-0.63281250	+6.28417969	-11.09619141	+18.01757813	+1460	+7.07519531	-7.75195313	-1.10302734	+57.41455078	+2.94433594	-18.19335938	+1128
+1458241385.42940000	+9.78662109	-4.85595703	-0.88330078	+40.56152344	-6.85546875	-58.38134766	+1532	+9.71630859	-4.12207031	-0.62841797	+6.32812500	-11.16210938	+17.99560547	+1460	+7.09277344	-7.75195313	-1.08984375	+57.52441406	+2.96630859	-18.34716797	+1136
+1458241385.43359990	+9.78662109	-4.86035156	-0.87890625	+40.60546875	-6.85546875	-58.42529297	+1532	+9.71630859	-4.12207031	-0.62841797	+6.35009766	-11.20605469	+17.97363281	+1460	+7.09716797	-7.75195313	-1.08544922	+57.56835938	+2.98828125	-18.43505859	+1144
+1458241385.43779990	+9.79101563	-4.86474609	-0.87890625	+40.64941406	-6.89941406	-58.49121094	+1532	+9.72070313	-4.12646484	-0.62841797	+6.37207031	-11.25000000	+17.95166016	+1456	+7.10595703	-7.75195313	-1.07666016	+57.63427734	+2.98828125	-18.50097656	+1148
+1458241390.32320000	+9.90527344	-5.02294922	-0.69433594	+41.44042969	-8.02001953	-63.28125000	+1656	+9.82177734	-4.27587891	-0.48339844	+7.05322266	-14.94140625	+14.28222656	+1520	+7.22900391	-7.94970703	-0.93603516	+57.28271484	+2.96630859	-22.17041016	+1568
+1458241390.33150010	+9.90087891	-5.02294922	-0.68994141	+41.44042969	-8.02001953	-63.28125000	+1656	+9.82177734	-4.27587891	-0.48339844	+7.05322266	-14.94140625	+14.28222656	+1520	+7.22460938	-7.95410156	-0.94042969	+57.23876953	+2.94433594	-22.14843750	+1564
+1458241390.33570000	+9.90087891	-5.02294922	-0.68994141	+41.44042969	-8.02001953	-63.28125000	+1656	+9.82177734	-4.27587891	-0.48339844	+7.05322266	-14.94140625	+14.28222656	+1520	+7.22460938	-7.95410156	-0.94042969	+57.23876953	+2.94433594	-22.14843750	+1564
+1458241390.34400010	+9.90087891	-5.02294922	-0.68994141	+41.44042969	-8.02001953	-63.28125000	+1656	+9.82177734	-4.27587891	-0.48339844	+7.05322266	-14.94140625	+14.28222656	+1524	+7.22900391	-7.94970703	-0.93603516	+57.26074219	+2.94433594	-22.14843750	+1560
+1458241390.34820010	+9.90087891	-5.02294922	-0.68994141	+41.44042969	-8.02001953	-63.28125000	+1656	+9.82177734	-4.27587891	-0.48339844	+7.05322266	-14.94140625	+14.28222656	+1524	+7.22900391	-7.94970703	-0.93603516	+57.28271484	+2.94433594	-22.17041016	+1560
+1458241390.35229990	+9.90527344	-5.02294922	-0.69433594	+41.44042969	-8.04199219	-63.28125000	+1656	+9.82177734	-4.27587891	-0.48339844	+7.05322266	-14.94140625	+14.28222656	+1524	+7.22900391	-7.94970703	-0.93603516	+57.30468750	+2.94433594	-22.17041016	+1560
+1458241390.36069990	+9.90527344	-5.02294922	-0.69433594	+41.44042969	-8.04199219	-63.28125000	+1656	+9.82177734	-4.27587891	-0.48779297	+7.05322266	-14.94140625	+14.28222656	+1524	+7.23339844	-7.94531250	-0.93164063	+57.32666016	+2.96630859	-22.19238281	+1556
+1458241390.36480000	+9.90527344	-5.02294922	-0.69433594	+41.44042969	-8.04199219	-63.28125000	+1656	+9.82177734	-4.27587891	-0.48779297	+7.05322266	-14.94140625	+14.30419922	+1524	+7.23339844	-7.94531250	-0.93164063	+57.32666016	+2.96630859	-22.19238281	+1556
+1458241390.36900000	+9.90527344	-5.02294922	-0.69433594	+41.41845703	-8.04199219	-63.28125000	+1656	+9.82177734	-4.27587891	-0.48779297	+7.05322266	-14.94140625	+14.30419922	+1524	+7.23339844	-7.94531250	-0.93164063	+57.34863281	+2.96630859	-22.21435547	+1556
+1458241390.37730000	+9.90527344	-5.02294922	-0.69433594	+41.41845703	-8.04199219	-63.25927734	+1656	+9.82617188	-4.27587891	-0.48779297	+7.05322266	-14.94140625	+14.30419922	+1524	+7.23779297	-7.94531250	-0.93164063	+57.37060547	+2.96630859	-22.21435547	+1556
+1458241390.38150000	+9.90527344	-5.02294922	-0.69433594	+41.41845703	-8.04199219	-63.25927734	+1656	+9.82617188	-4.27587891	-0.48779297	+7.05322266	-14.94140625	+14.30419922	+1524	+7.23779297	-7.94091797	-0.92724609	+57.37060547	+2.96630859	-22.23632813	+1556
+1458241390.38980010	+9.90527344	-5.02734375	-0.69433594	+41.41845703	-8.06396484	-63.25927734	+1656	+9.82617188	-4.27587891	-0.48779297	+7.03125000	-14.94140625	+14.32617188	+1520	+7.24218750	-7.94091797	-0.92724609	+57.41455078	+2.98828125	-22.25830078	+1556
+1458241390.39809990	+9.90527344	-5.02734375	-0.69433594	+41.41845703	-8.06396484	-63.25927734	+1660	+9.82617188	-4.27587891	-0.48779297	+7.03125000	-14.94140625	+14.32617188	+1520	+7.24658203	-7.94091797	-0.92285156	+57.43652344	+2.98828125	-22.25830078	+1556
+1458241390.40229990	+9.90527344	-5.02734375	-0.69433594	+41.41845703	-8.06396484	-63.25927734	+1660	+9.82617188	-4.27587891	-0.48779297	+7.03125000	-14.94140625	+14.32617188	+1520	+7.24658203	-7.94091797	-0.92285156	+57.43652344	+2.98828125	-22.25830078	+1556
+1458241390.40650010	+9.90527344	-5.02734375	-0.69433594	+41.41845703	-8.06396484	-63.25927734	+1660	+9.82617188	-4.27587891	-0.48779297	+7.03125000	-14.94140625	+14.32617188	+1520	+7.24658203	-7.94091797	-0.92285156	+57.43652344	+2.98828125	-22.25830078	+1556
+1458241390.41899990	+9.90527344	-5.02294922	-0.69433594	+41.41845703	-8.06396484	-63.25927734	+1660	+9.82617188	-4.27587891	-0.48779297	+7.05322266	-14.94140625	+14.32617188	+1520	+7.24218750	-7.94091797	-0.92724609	+57.41455078	+2.98828125	-22.25830078	+1556
+1458241390.42730000	+9.90527344	-5.02294922	-0.68994141	+41.41845703	-8.06396484	-63.28125000	+1660	+9.82617188	-4.27587891	-0.48339844	+7.05322266	-14.94140625	+14.30419922	+1520	+7.24218750	-7.94091797	-0.92724609	+57.41455078	+2.96630859	-22.23632813	+1556
+1458241390.43150000	+9.90527344	-5.02294922	-0.68994141	+41.41845703	-8.06396484	-63.28125000	+1660	+9.82617188	-4.27587891	-0.48339844	+7.05322266	-14.94140625	+14.30419922	+1520	+7.24218750	-7.94091797	-0.92724609	+57.41455078	+2.96630859	-22.23632813	+1552
+1458241390.43980000	+9.90527344	-5.02294922	-0.68994141	+41.41845703	-8.06396484	-63.28125000	+1660	+9.82617188	-4.27587891	-0.48339844	+7.05322266	-14.96337891	+14.30419922	+1520	+7.24218750	-7.94091797	-0.92724609	+57.39257813	+2.96630859	-22.23632813	+1552
+1458241390.44390010	+9.90527344	-5.02294922	-0.68994141	+41.41845703	-8.06396484	-63.28125000	+1660	+9.82617188	-4.27587891	-0.48339844	+7.05322266	-14.96337891	+14.30419922	+1520	+7.23779297	-7.94091797	-0.92724609	+57.39257813	+2.96630859	-22.23632813	+1552
+1458241390.44810010	+9.90527344	-5.02294922	-0.68994141	+41.41845703	-8.06396484	-63.28125000	+1660	+9.82617188	-4.27587891	-0.48339844	+7.05322266	-14.96337891	+14.30419922	+1520	+7.23779297	-7.94091797	-0.92724609	+57.39257813	+2.96630859	-22.23632813	+1552
+1458241390.45639990	+9.90527344	-5.02294922	-0.68994141	+41.41845703	-8.06396484	-63.28125000	+1660	+9.82617188	-4.27587891	-0.48339844	+7.05322266	-14.96337891	+14.30419922	+1520	+7.23779297	-7.94091797	-0.92724609	+57.37060547	+2.96630859	-22.23632813	+1552
+1458241390.46059990	+9.90527344	-5.02294922	-0.68994141	+41.41845703	-8.06396484	-63.28125000	+1660	+9.82617188	-4.27587891	-0.48339844	+7.05322266	-14.96337891	+14.30419922	+1520	+7.23779297	-7.94091797	-0.92724609	+57.37060547	+2.96630859	-22.23632813	+1548
+1458241390.46890000	+9.90527344	-5.02294922	-0.68994141	+41.41845703	-8.06396484	-63.28125000	+1664	+9.82617188	-4.27587891	-0.48339844	+7.05322266	-14.96337891	+14.30419922	+1520	+7.23779297	-7.94091797	-0.92724609	+57.37060547	+2.96630859	-22.23632813	+1548
+1458241390.47729990	+9.90527344	-5.02294922	-0.68994141	+41.41845703	-8.06396484	-63.28125000	+1664	+9.82617188	-4.27587891	-0.48339844	+7.05322266	-14.96337891	+14.30419922	+1520	+7.23779297	-7.94091797	-0.92724609	+57.39257813	+2.96630859	-22.23632813	+1548
+1458241390.48560000	+9.90527344	-5.02294922	-0.68994141	+41.41845703	-8.06396484	-63.25927734	+1664	+9.82617188	-4.27587891	-0.48339844	+7.05322266	-14.96337891	+14.30419922	+1520	+7.24218750	-7.94091797	-0.92724609	+57.39257813	+2.96630859	-22.23632813	+1548
+1458241390.48980000	+9.90527344	-5.02294922	-0.68994141	+41.41845703	-8.06396484	-63.25927734	+1664	+9.82617188	-4.27587891	-0.48339844	+7.05322266	-14.96337891	+14.30419922	+1520	+7.24218750	-7.94091797	-0.92724609	+57.39257813	+2.96630859	-22.25830078	+1548
+1458241390.49810000	+9.90527344	-5.02294922	-0.68994141	+41.41845703	-8.06396484	-63.25927734	+1664	+9.82617188	-4.27587891	-0.48339844	+7.05322266	-14.96337891	+14.32617188	+1520	+7.24218750	-7.94091797	-0.92724609	+57.41455078	+2.96630859	-22.25830078	+1548
+1458241390.50230000	+9.90527344	-5.02294922	-0.68994141	+41.41845703	-8.06396484	-63.25927734	+1664	+9.82617188	-4.27587891	-0.48339844	+7.05322266	-14.96337891	+14.32617188	+1520	+7.24218750	-7.94091797	-0.92285156	+57.41455078	+2.96630859	-22.25830078	+1548
+1458241390.50640010	+9.90527344	-5.02294922	-0.68994141	+41.41845703	-8.06396484	-63.25927734	+1664	+9.82617188	-4.27587891	-0.48339844	+7.05322266	-14.96337891	+14.32617188	+1520	+7.24218750	-7.94091797	-0.92285156	+57.41455078	+2.96630859	-22.25830078	+1548
+1458241390.51480010	+9.90527344	-5.02294922	-0.68994141	+41.41845703	-8.08593750	-63.25927734	+1664	+9.82617188	-4.27587891	-0.48339844	+7.03125000	-14.96337891	+14.32617188	+1516	+7.24218750	-7.94091797	-0.92285156	+57.41455078	+2.96630859	-22.25830078	+1548
+1458241390.51889990	+9.90527344	-5.02294922	-0.68994141	+41.41845703	-8.08593750	-63.25927734	+1664	+9.82617188	-4.27587891	-0.48339844	+7.03125000	-14.96337891	+14.32617188	+1516	+7.24218750	-7.94091797	-0.92285156	+57.41455078	+2.96630859	-22.25830078	+1548
+1458241390.52309990	+9.90527344	-5.02294922	-0.68994141	+41.41845703	-8.08593750	-63.25927734	+1664	+9.82617188	-4.27587891	-0.48339844	+7.03125000	-14.96337891	+14.32617188	+1516	+7.24218750	-7.94091797	-0.92285156	+57.41455078	+2.96630859	-22.25830078	+1548
+1458241390.52720000	+9.90527344	-5.02294922	-0.68994141	+41.41845703	-8.08593750	-63.25927734	+1664	+9.82617188	-4.27587891	-0.48339844	+7.03125000	-14.96337891	+14.32617188	+1516	+7.24218750	-7.94091797	-0.92285156	+57.41455078	+2.96630859	-22.25830078	+1548
+1458241390.53559990	+9.90527344	-5.02294922	-0.68994141	+41.41845703	-8.08593750	-63.25927734	+1664	+9.82617188	-4.27587891	-0.48339844	+7.03125000	-14.98535156	+14.32617188	+1516	+7.24218750	-7.94091797	-0.92724609	+57.41455078	+2.96630859	-22.25830078	+1548
+1458241390.53970000	+9.90527344	-5.02294922	-0.68994141	+41.41845703	-8.08593750	-63.25927734	+1664	+9.82617188	-4.27587891	-0.48339844	+7.03125000	-14.98535156	+14.32617188	+1516	+7.24218750	-7.94091797	-0.92724609	+57.41455078	+2.96630859	-22.25830078	+1548
+1458241390.54390000	+9.90527344	-5.02294922	-0.68994141	+41.41845703	-8.08593750	-63.25927734	+1664	+9.82617188	-4.27587891	-0.48339844	+7.03125000	-14.98535156	+14.30419922	+1516	+7.24218750	-7.94091797	-0.92724609	+57.39257813	+2.94433594	-22.25830078	+1548
+1458241390.54810000	+9.90527344	-5.02294922	-0.68994141	+41.41845703	-8.08593750	-63.25927734	+1664	+9.82617188	-4.27587891	-0.48339844	+7.03125000	-14.98535156	+14.30419922	+1516	+7.24218750	-7.94091797	-0.92724609	+57.39257813	+2.94433594	-22.25830078	+1548
+1458241390.55640010	+9.90527344	-5.02294922	-0.68994141	+41.39648438	-8.08593750	-63.25927734	+1664	+9.82617188	-4.27587891	-0.48339844	+7.03125000	-14.98535156	+14.30419922	+1516	+7.24218750	-7.94091797	-0.92724609	+57.39257813	+2.94433594	-22.25830078	+1548
+1458241390.56060000	+9.90527344	-5.02294922	-0.68994141	+41.39648438	-8.08593750	-63.25927734	+1664	+9.82617188	-4.27587891	-0.48339844	+7.03125000	-14.98535156	+14.30419922	+1516	+7.24218750	-7.94091797	-0.92724609	+57.37060547	+2.94433594	-22.23632813	+1544
+1458241390.57719990	+9.90527344	-5.02294922	-0.68994141	+41.39648438	-8.08593750	-63.25927734	+1664	+9.82617188	-4.27587891	-0.48339844	+7.03125000	-14.98535156	+14.28222656	+1520	+7.23779297	-7.94091797	-0.92724609	+57.37060547	+2.94433594	-22.23632813	+1544
+1458241390.58970000	+9.90527344	-5.02294922	-0.68994141	+41.39648438	-8.08593750	-63.25927734	+1664	+9.82617188	-4.27587891	-0.48339844	+7.03125000	-14.98535156	+14.28222656	+1520	+7.23779297	-7.94091797	-0.92724609	+57.37060547	+2.92236328	-22.23632813	+1544
+1458241390.59809990	+9.90527344	-5.02294922	-0.68994141	+41.39648438	-8.08593750	-63.25927734	+1664	+9.82617188	-4.27587891	-0.48339844	+7.03125000	-14.98535156	+14.30419922	+1520	+7.24218750	-7.94091797	-0.92724609	+57.37060547	+2.92236328	-22.25830078	+1544
+1458241390.60220000	+9.90527344	-5.02294922	-0.68994141	+41.39648438	-8.08593750	-63.25927734	+1664	+9.82617188	-4.27587891	-0.48339844	+7.03125000	-14.98535156	+14.30419922	+1520	+7.24218750	-7.94091797	-0.92724609	+57.39257813	+2.92236328	-22.25830078	+1544
+1458241390.60640000	+9.90527344	-5.02294922	-0.68994141	+41.39648438	-8.08593750	-63.25927734	+1664	+9.82617188	-4.27587891	-0.48339844	+7.03125000	-14.98535156	+14.30419922	+1520	+7.24218750	-7.94091797	-0.92724609	+57.39257813	+2.92236328	-22.25830078	+1544
+1458241390.61050010	+9.90527344	-5.02294922	-0.68994141	+41.39648438	-8.08593750	-63.25927734	+1664	+9.82617188	-4.27587891	-0.48339844	+7.03125000	-15.00732422	+14.30419922	+1520	+7.24218750	-7.94091797	-0.92724609	+57.39257813	+2.92236328	-22.25830078	+1544
+1458241390.61470010	+9.90527344	-5.02294922	-0.68994141	+41.39648438	-8.08593750	-63.25927734	+1664	+9.82617188	-4.27587891	-0.48339844	+7.03125000	-15.00732422	+14.30419922	+1520	+7.24218750	-7.94091797	-0.92724609	+57.39257813	+2.92236328	-22.25830078	+1544
+1458241390.62299990	+9.90966797	-5.02294922	-0.68994141	+41.39648438	-8.08593750	-63.25927734	+1664	+9.82617188	-4.27587891	-0.48339844	+7.03125000	-15.00732422	+14.30419922	+1520	+7.24218750	-7.94091797	-0.92285156	+57.41455078	+2.92236328	-22.28027344	+1544
+1458241390.62719990	+9.90966797	-5.02294922	-0.68994141	+41.39648438	-8.08593750	-63.25927734	+1664	+9.82617188	-4.27587891	-0.48339844	+7.03125000	-15.00732422	+14.30419922	+1520	+7.24658203	-7.93652344	-0.92285156	+57.41455078	+2.92236328	-22.28027344	+1544
+1458241390.63140010	+9.90966797	-5.02294922	-0.68994141	+41.39648438	-8.08593750	-63.25927734	+1664	+9.82617188	-4.27587891	-0.48339844	+7.03125000	-15.00732422	+14.30419922	+1520	+7.24658203	-7.93652344	-0.92285156	+57.41455078	+2.92236328	-22.28027344	+1544
+1458241390.63550000	+9.90966797	-5.02294922	-0.68994141	+41.39648438	-8.08593750	-63.25927734	+1664	+9.82617188	-4.27587891	-0.48339844	+7.03125000	-15.00732422	+14.32617188	+1516	+7.24658203	-7.93652344	-0.92285156	+57.41455078	+2.92236328	-22.28027344	+1544
+1458241390.63969990	+9.90966797	-5.02294922	-0.68994141	+41.39648438	-8.08593750	-63.25927734	+1664	+9.82617188	-4.27587891	-0.48339844	+7.03125000	-15.00732422	+14.32617188	+1516	+7.24658203	-7.93652344	-0.92285156	+57.41455078	+2.92236328	-22.28027344	+1544
+1458241390.64389990	+9.90966797	-5.02294922	-0.68994141	+41.39648438	-8.10791016	-63.25927734	+1664	+9.82617188	-4.27587891	-0.48339844	+7.03125000	-15.00732422	+14.30419922	+1516	+7.24658203	-7.93652344	-0.92285156	+57.41455078	+2.92236328	-22.28027344	+1544
+1458241390.65220000	+9.90966797	-5.02294922	-0.68994141	+41.39648438	-8.10791016	-63.25927734	+1664	+9.82617188	-4.27587891	-0.47900391	+7.03125000	-15.00732422	+14.30419922	+1516	+7.24658203	-7.93652344	-0.92724609	+57.41455078	+2.92236328	-22.28027344	+1544
+1458241390.65640000	+9.90966797	-5.02294922	-0.68994141	+41.39648438	-8.10791016	-63.25927734	+1664	+9.82617188	-4.27587891	-0.47900391	+7.03125000	-15.00732422	+14.30419922	+1516	+7.24658203	-7.93652344	-0.92724609	+57.41455078	+2.92236328	-22.28027344	+1544
+1458241390.66050000	+9.90966797	-5.02294922	-0.68994141	+41.39648438	-8.10791016	-63.25927734	+1664	+9.82617188	-4.27587891	-0.47900391	+7.03125000	-15.00732422	+14.30419922	+1516	+7.24218750	-7.94091797	-0.92724609	+57.41455078	+2.92236328	-22.28027344	+1544
+1458241390.66470000	+9.90966797	-5.02294922	-0.68994141	+41.39648438	-8.10791016	-63.25927734	+1664	+9.82617188	-4.27587891	-0.47900391	+7.03125000	-15.00732422	+14.30419922	+1516	+7.24218750	-7.94091797	-0.92724609	+57.39257813	+2.90039063	-22.25830078	+1544
+1458241390.66890000	+9.90966797	-5.02294922	-0.68994141	+41.39648438	-8.10791016	-63.25927734	+1664	+9.82617188	-4.27587891	-0.47900391	+7.03125000	-15.00732422	+14.30419922	+1516	+7.24218750	-7.94091797	-0.92724609	+57.39257813	+2.90039063	-22.25830078	+1544
+1458241390.67300010	+9.90966797	-5.02294922	-0.68994141	+41.39648438	-8.10791016	-63.25927734	+1664	+9.82617188	-4.27587891	-0.47900391	+7.03125000	-15.00732422	+14.30419922	+1516	+7.24218750	-7.94091797	-0.92724609	+57.39257813	+2.90039063	-22.25830078	+1544
+1458241390.68129990	+9.90966797	-5.02294922	-0.68554688	+41.39648438	-8.10791016	-63.28125000	+1664	+9.82617188	-4.27587891	-0.47900391	+7.03125000	-15.02929688	+14.30419922	+1516	+7.24218750	-7.94091797	-0.92724609	+57.37060547	+2.90039063	-22.25830078	+1544
+1458241390.68549990	+9.90966797	-5.02294922	-0.68554688	+41.39648438	-8.10791016	-63.28125000	+1664	+9.82617188	-4.27587891	-0.47900391	+7.03125000	-15.02929688	+14.28222656	+1516	+7.24218750	-7.94091797	-0.92724609	+57.37060547	+2.90039063	-22.25830078	+1544
+1458241390.68969990	+9.90966797	-5.02294922	-0.68554688	+41.39648438	-8.10791016	-63.28125000	+1664	+9.82617188	-4.27587891	-0.47900391	+7.03125000	-15.02929688	+14.28222656	+1516	+7.24218750	-7.94091797	-0.92724609	+57.37060547	+2.90039063	-22.25830078	+1544
+1458241390.69380000	+9.90966797	-5.02294922	-0.68554688	+41.39648438	-8.10791016	-63.28125000	+1664	+9.82617188	-4.27587891	-0.47900391	+7.03125000	-15.02929688	+14.28222656	+1516	+7.24218750	-7.94091797	-0.92724609	+57.37060547	+2.90039063	-22.25830078	+1544
+1458241390.71050000	+9.90966797	-5.02294922	-0.68554688	+41.39648438	-8.10791016	-63.28125000	+1664	+9.82617188	-4.27587891	-0.47900391	+7.05322266	-15.02929688	+14.28222656	+1520	+7.24218750	-7.94091797	-0.92724609	+57.37060547	+2.87841797	-22.25830078	+1544
+1458241390.71470000	+9.90966797	-5.02294922	-0.68554688	+41.39648438	-8.10791016	-63.28125000	+1664	+9.82617188	-4.27587891	-0.47900391	+7.05322266	-15.02929688	+14.30419922	+1520	+7.24218750	-7.94091797	-0.92724609	+57.37060547	+2.87841797	-22.28027344	+1544
+1458241390.71880010	+9.90966797	-5.02294922	-0.68554688	+41.39648438	-8.10791016	-63.25927734	+1664	+9.82617188	-4.27587891	-0.47900391	+7.05322266	-15.02929688	+14.30419922	+1520	+7.24218750	-7.94091797	-0.92724609	+57.39257813	+2.90039063	-22.28027344	+1544
+1458241390.72720000	+9.90966797	-5.02294922	-0.68554688	+41.39648438	-8.12988281	-63.25927734	+1664	+9.82617188	-4.27587891	-0.47900391	+7.05322266	-15.02929688	+14.30419922	+1520	+7.24218750	-7.94091797	-0.92724609	+57.39257813	+2.90039063	-22.28027344	+1544
+1458241390.73130010	+9.90966797	-5.02294922	-0.68554688	+41.39648438	-8.12988281	-63.25927734	+1664	+9.82617188	-4.27587891	-0.47900391	+7.05322266	-15.02929688	+14.30419922	+1520	+7.24218750	-7.94091797	-0.92724609	+57.39257813	+2.90039063	-22.28027344	+1544
+1458241390.73550010	+9.90966797	-5.02294922	-0.68554688	+41.39648438	-8.12988281	-63.25927734	+1664	+9.82617188	-4.27587891	-0.47900391	+7.05322266	-15.02929688	+14.30419922	+1516	+7.24218750	-7.94091797	-0.92724609	+57.41455078	+2.90039063	-22.30224609	+1544
+1458241390.73970010	+9.90966797	-5.02294922	-0.68554688	+41.39648438	-8.12988281	-63.25927734	+1664	+9.82617188	-4.27587891	-0.47900391	+7.05322266	-15.02929688	+14.30419922	+1516	+7.24658203	-7.93652344	-0.92724609	+57.41455078	+2.90039063	-22.30224609	+1544
+1458241390.74379990	+9.90966797	-5.02294922	-0.68554688	+41.39648438	-8.12988281	-63.25927734	+1664	+9.82617188	-4.27587891	-0.47900391	+7.05322266	-15.02929688	+14.30419922	+1516	+7.24658203	-7.93652344	-0.92724609	+57.41455078	+2.90039063	-22.30224609	+1544
+1458241390.74799990	+9.90966797	-5.02294922	-0.68554688	+41.39648438	-8.12988281	-63.25927734	+1664	+9.82617188	-4.27587891	-0.47900391	+7.05322266	-15.02929688	+14.32617188	+1516	+7.24658203	-7.93652344	-0.92285156	+57.41455078	+2.90039063	-22.30224609	+1544
+1458241390.75219990	+9.90966797	-5.02294922	-0.68554688	+41.39648438	-8.12988281	-63.25927734	+1664	+9.82617188	-4.27587891	-0.47900391	+7.05322266	-15.02929688	+14.32617188	+1516	+7.24658203	-7.93652344	-0.92285156	+57.41455078	+2.90039063	-22.30224609	+1544
+1458241390.76050000	+9.90966797	-5.02294922	-0.68554688	+41.39648438	-8.12988281	-63.25927734	+1664	+9.82617188	-4.27587891	-0.47900391	+7.05322266	-15.02929688	+14.32617188	+1516	+7.24658203	-7.93652344	-0.92285156	+57.41455078	+2.90039063	-22.32421875	+1544
+1458241390.76460000	+9.90966797	-5.02294922	-0.68554688	+41.39648438	-8.12988281	-63.25927734	+1664	+9.82617188	-4.27587891	-0.47900391	+7.05322266	-15.02929688	+14.32617188	+1516	+7.24658203	-7.93652344	-0.92285156	+57.41455078	+2.87841797	-22.32421875	+1544
+1458241390.76880000	+9.90966797	-5.02294922	-0.68554688	+41.39648438	-8.12988281	-63.25927734	+1664	+9.82617188	-4.27587891	-0.47900391	+7.05322266	-15.02929688	+14.32617188	+1516	+7.24658203	-7.93652344	-0.92285156	+57.41455078	+2.87841797	-22.30224609	+1544
+1458241390.77300000	+9.90966797	-5.02294922	-0.68554688	+41.39648438	-8.12988281	-63.25927734	+1664	+9.82617188	-4.27587891	-0.47900391	+7.05322266	-15.02929688	+14.32617188	+1516	+7.24658203	-7.93652344	-0.92724609	+57.41455078	+2.87841797	-22.30224609	+1544
+1458241390.77710010	+9.90966797	-5.02294922	-0.68554688	+41.39648438	-8.12988281	-63.25927734	+1664	+9.82617188	-4.27587891	-0.47900391	+7.05322266	-15.02929688	+14.32617188	+1516	+7.24658203	-7.93652344	-0.92724609	+57.41455078	+2.87841797	-22.30224609	+1544
+1458241390.79380010	+9.90966797	-5.01855469	-0.68554688	+41.39648438	-8.15185547	-63.25927734	+1664	+9.82617188	-4.27587891	-0.47900391	+7.05322266	-15.05126953	+14.30419922	+1516	+7.24218750	-7.94091797	-0.92724609	+57.39257813	+2.87841797	-22.30224609	+1548
+1458241390.79800010	+9.90966797	-5.01855469	-0.68554688	+41.41845703	-8.15185547	-63.28125000	+1664	+9.82617188	-4.27587891	-0.47900391	+7.05322266	-15.05126953	+14.30419922	+1516	+7.24218750	-7.94091797	-0.92724609	+57.39257813	+2.85644531	-22.30224609	+1548
+1458241390.80629990	+9.90966797	-5.01855469	-0.68554688	+41.41845703	-8.15185547	-63.28125000	+1664	+9.82617188	-4.27148438	-0.47900391	+7.05322266	-15.05126953	+14.30419922	+1516	+7.24218750	-7.94091797	-0.92724609	+57.37060547	+2.85644531	-22.30224609	+1544
+1458241390.81460000	+9.90966797	-5.01855469	-0.68554688	+41.41845703	-8.15185547	-63.28125000	+1668	+9.82617188	-4.27148438	-0.47900391	+7.05322266	-15.05126953	+14.30419922	+1516	+7.24218750	-7.94091797	-0.93164063	+57.37060547	+2.83447266	-22.30224609	+1544
+1458241390.81880000	+9.90966797	-5.01855469	-0.68554688	+41.41845703	-8.15185547	-63.28125000	+1668	+9.82617188	-4.27148438	-0.47460938	+7.05322266	-15.05126953	+14.30419922	+1516	+7.24218750	-7.94091797	-0.93164063	+57.37060547	+2.83447266	-22.30224609	+1544
+1458241390.82300000	+9.90966797	-5.01855469	-0.68115234	+41.41845703	-8.15185547	-63.28125000	+1668	+9.82617188	-4.27148438	-0.47460938	+7.05322266	-15.05126953	+14.30419922	+1516	+7.24218750	-7.94091797	-0.93164063	+57.37060547	+2.83447266	-22.30224609	+1544
+1458241390.82710000	+9.90966797	-5.01855469	-0.68115234	+41.44042969	-8.15185547	-63.28125000	+1668	+9.82617188	-4.27148438	-0.47460938	+7.05322266	-15.05126953	+14.32617188	+1516	+7.24218750	-7.94091797	-0.92724609	+57.39257813	+2.83447266	-22.30224609	+1544
+1458241390.83130000	+9.90966797	-5.01855469	-0.68115234	+41.44042969	-8.15185547	-63.28125000	+1668	+9.82617188	-4.27148438	-0.47460938	+7.05322266	-15.05126953	+14.32617188	+1516	+7.24218750	-7.94091797	-0.92724609	+57.39257813	+2.83447266	-22.32421875	+1544
+1458241390.83540010	+9.90966797	-5.01855469	-0.68115234	+41.44042969	-8.15185547	-63.28125000	+1668	+9.82617188	-4.27148438	-0.47460938	+7.05322266	-15.07324219	+14.34814453	+1516	+7.24658203	-7.93652344	-0.92724609	+57.41455078	+2.81250000	-22.32421875	+1544
+1458241390.84380010	+9.90966797	-5.01855469	-0.68115234	+41.46240234	-8.17382813	-63.28125000	+1668	+9.82617188	-4.27148438	-0.47460938	+7.05322266	-15.07324219	+14.37011719	+1520	+7.24658203	-7.93652344	-0.92724609	+57.43652344	+2.81250000	-22.34619141	+1548
+1458241390.84789990	+9.90966797	-5.01855469	-0.68115234	+41.46240234	-8.17382813	-63.28125000	+1668	+9.82617188	-4.26708984	-0.47460938	+7.03125000	-15.11718750	+14.41406250	+1520	+7.25097656	-7.93652344	-0.92724609	+57.43652344	+2.79052734	-22.36816406	+1548
+1458241390.85209990	+9.90966797	-5.01855469	-0.68115234	+41.46240234	-8.17382813	-63.28125000	+1668	+9.82617188	-4.26708984	-0.47460938	+7.00927734	-15.13916016	+14.45800781	+1520	+7.25097656	-7.93212891	-0.92285156	+57.45849609	+2.79052734	-22.39013672	+1548
+1458241390.85630010	+9.90966797	-5.01855469	-0.68115234	+41.48437500	-8.19580078	-63.28125000	+1668	+9.82617188	-4.26708984	-0.47021484	+7.00927734	-15.16113281	+14.50195313	+1520	+7.25537109	-7.93212891	-0.92285156	+57.48046875	+2.76855469	-22.41210938	+1548
+1458241390.86040000	+9.90966797	-5.01416016	-0.68115234	+41.48437500	-8.19580078	-63.28125000	+1668	+9.83056641	-4.26269531	-0.47021484	+6.96533203	-15.20507813	+14.58984375	+1520	+7.25537109	-7.93212891	-0.92285156	+57.50244141	+2.74658203	-22.43408203	+1552
+1458241390.86459990	+9.90966797	-5.01416016	-0.68115234	+41.50634766	-8.21777344	-63.28125000	+1668	+9.83056641	-4.25830078	-0.46582031	+6.92138672	-15.27099609	+14.67773438	+1520	+7.25976563	-7.92773438	-0.92285156	+57.50244141	+2.72460938	-22.45605469	+1552
+1458241390.87290000	+9.90966797	-5.01416016	-0.68115234	+41.52832031	-8.23974609	-63.28125000	+1668	+9.83056641	-4.24951172	-0.45263672	+6.78955078	-15.40283203	+14.87548828	+1520	+7.26416016	-7.92333984	-0.91845703	+57.52441406	+2.61474609	-22.52197266	+1552
+1458241390.87710000	+9.90966797	-5.01416016	-0.67675781	+41.55029297	-8.23974609	-63.30322266	+1668	+9.83056641	-4.24511719	-0.44824219	+6.72363281	-15.49072266	+14.96337891	+1524	+7.26855469	-7.92333984	-0.92285156	+57.52441406	+2.54882813	-22.54394531	+1556
+1458241390.88130000	+9.90966797	-5.00976563	-0.67675781	+41.57226563	-8.26171875	-63.30322266	+1668	+9.83056641	-4.24072266	-0.44384766	+6.65771484	-15.55664063	+15.05126953	+1524	+7.26855469	-7.92333984	-0.92285156	+57.52441406	+2.48291016	-22.56591797	+1556
+1458241390.88540010	+9.91406250	-5.00976563	-0.67675781	+41.61621094	-8.30566406	-63.30322266	+1672	+9.83496094	-4.23632813	-0.43505859	+6.56982422	-15.62255859	+15.13916016	+1528	+7.26855469	-7.92333984	-0.92724609	+57.48046875	+2.39501953	-22.60986328	+1556
+1458241390.88960000	+9.91406250	-5.00537109	-0.67236328	+41.66015625	-8.32763672	-63.30322266	+1672	+9.83496094	-4.23193359	-0.43066406	+6.48193359	-15.68847656	+15.22705078	+1532	+7.26855469	-7.92333984	-0.93164063	+57.43652344	+2.28515625	-22.60986328	+1556
+1458241390.89790010	+9.91406250	-5.00097656	-0.66796875	+41.79199219	-8.41552734	-63.32519531	+1672	+9.83496094	-4.22753906	-0.41748047	+6.30615234	-15.79833984	+15.35888672	+1536	+7.26416016	-7.92333984	-0.94042969	+57.34863281	+2.08740234	-22.63183594	+1556
+1458241390.90210010	+9.91406250	-4.99658203	-0.66796875	+41.87988281	-8.45947266	-63.32519531	+1676	+9.83496094	-4.22314453	-0.41308594	+6.21826172	-15.86425781	+15.44677734	+1540	+7.26416016	-7.92333984	-0.94482422	+57.30468750	+1.97753906	-22.63183594	+1556
+1458241390.90630010	+9.91406250	-4.99218750	-0.66357422	+41.96777344	-8.52539063	-63.32519531	+1676	+9.83496094	-4.21875000	-0.40869141	+6.13037109	-15.93017578	+15.51269531	+1544	+7.26416016	-7.92333984	-0.94921875	+57.26074219	+1.86767578	-22.63183594	+1552
+1458241390.91459990	+9.91845703	-4.97900391	-0.65478516	+42.18750000	-8.67919922	-63.32519531	+1680	+9.83496094	-4.20996094	-0.39990234	+5.91064453	-16.01806641	+15.71044922	+1556	+7.26416016	-7.91894531	-0.95800781	+57.19482422	+1.66992188	-22.65380859	+1548
+1458241390.91870000	+9.91845703	-4.97460938	-0.65039063	+42.29736328	-8.74511719	-63.32519531	+1684	+9.83935547	-4.20556641	-0.39550781	+5.80078125	-16.06201172	+15.82031250	+1560	+7.26416016	-7.91894531	-0.95800781	+57.17285156	+1.58203125	-22.67578125	+1548
+1458241390.92290000	+9.91845703	-4.96582031	-0.64599609	+42.45117188	-8.83300781	-63.28125000	+1684	+9.83935547	-4.20117188	-0.39111328	+5.66894531	-16.10595703	+15.93017578	+1560	+7.26855469	-7.91455078	-0.96240234	+57.17285156	+1.49414063	-22.67578125	+1548
+1458241390.93120000	+9.92285156	-4.95263672	-0.63720703	+42.71484375	-9.03076172	-63.21533203	+1692	+9.83935547	-4.19238281	-0.38671875	+5.40527344	-16.19384766	+16.19384766	+1568	+7.27734375	-7.90576172	-0.96240234	+57.21679688	+1.34033203	-22.74169922	+1544
+1458241390.93540000	+9.92285156	-4.94824219	-0.63281250	+42.86865234	-9.14062500	-63.14941406	+1692	+9.83935547	-4.18798828	-0.38232422	+5.25146484	-16.23779297	+16.34765625	+1568	+7.28613281	-7.90136719	-0.95800781	+57.26074219	+1.25244141	-22.78564453	+1544
+1458241390.93960000	+9.92724609	-4.93945313	-0.62841797	+43.00048828	-9.25048828	-63.08349609	+1692	+9.83935547	-4.18359375	-0.38232422	+5.09765625	-16.28173828	+16.50146484	+1568	+7.29052734	-7.89697266	-0.95800781	+57.30468750	+1.18652344	-22.80761719	+1544
+1458241390.94370010	+9.92724609	-4.93505859	-0.62402344	+43.11035156	-9.36035156	-63.01757813	+1696	+9.84375000	-4.17919922	-0.37792969	+4.94384766	-16.32568359	+16.63330078	+1568	+7.29931641	-7.88818359	-0.95361328	+57.34863281	+1.12060547	-22.85156250	+1548
+1458241390.94790010	+9.93164063	-4.92626953	-0.61962891	+43.24218750	-9.49218750	-62.92968750	+1696	+9.84375000	-4.17480469	-0.37353516	+4.79003906	-16.36962891	+16.78710938	+1564	+7.30810547	-7.88378906	-0.95361328	+57.39257813	+1.03271484	-22.89550781	+1548
+1458241390.95619990	+9.93603516	-4.91308594	-0.61083984	+43.46191406	-9.73388672	-62.73193359	+1696	+9.84814453	-4.16601563	-0.36474609	+4.48242188	-16.43554688	+17.09472656	+1560	+7.32568359	-7.87060547	-0.94921875	+57.48046875	+0.87890625	-22.98339844	+1552
+1458241390.96040010	+9.94042969	-4.90869141	-0.61083984	+43.57177734	-9.86572266	-62.62207031	+1700	+9.84814453	-4.16162109	-0.36035156	+4.30664063	-16.50146484	+17.24853516	+1560	+7.33447266	-7.86181641	-0.94921875	+57.52441406	+0.76904297	-23.00537109	+1552
+1458241390.96460010	+9.94042969	-4.90429688	-0.60644531	+43.65966797	-9.99755859	-62.49023438	+1700	+9.84814453	-4.15283203	-0.35595703	+4.15283203	-16.54541016	+17.40234375	+1556	+7.33886719	-7.85742188	-0.94921875	+57.56835938	+0.68115234	-23.04931641	+1556
+1458241390.97289990	+9.94482422	-4.89111328	-0.59765625	+43.87939453	-10.30517578	-62.27050781	+1700	+9.85253906	-4.14404297	-0.34277344	+3.82324219	-16.69921875	+17.68798828	+1552	+7.35644531	-7.84423828	-0.94921875	+57.61230469	+0.46142578	-23.09326172	+1556
+1458241390.97709990	+9.94921875	-4.88232422	-0.59326172	+43.98925781	-10.48095703	-62.16064453	+1704	+9.85693359	-4.13525391	-0.33837891	+3.69140625	-16.78710938	+17.81982422	+1552	+7.36083984	-7.83984375	-0.95361328	+57.61230469	+0.32958984	-23.11523438	+1556
+1458241390.98120000	+9.95361328	-4.87353516	-0.58886719	+44.09912109	-10.63476563	-62.05078125	+1704	+9.85693359	-4.13085938	-0.32958984	+3.53759766	-16.85302734	+17.97363281	+1552	+7.36523438	-7.83984375	-0.95800781	+57.61230469	+0.19775391	-23.13720703	+1556
+1458241390.98540000	+9.95361328	-4.86474609	-0.58007813	+44.23095703	-10.81054688	-61.94091797	+1708	+9.86132813	-4.12207031	-0.32080078	+3.38378906	-16.96289063	+18.10546875	+1552	+7.36523438	-7.83544922	-0.96679688	+57.56835938	+0.04394531	-23.13720703	+1556
+1458241390.98950000	+9.95800781	-4.85595703	-0.57568359	+44.36279297	-10.98632813	-61.83105469	+1708	+9.86572266	-4.11328125	-0.31201172	+3.25195313	-17.07275391	+18.23730469	+1552	+7.36962891	-7.83105469	-0.97558594	+57.52441406	-0.10986328	-23.18115234	+1556
+1458241391.00620010	+9.97119141	-4.81201172	-0.55810547	+45.10986328	-11.82128906	-61.39160156	+1716	+9.88330078	-4.06933594	-0.27246094	+2.70263672	-17.66601563	+18.85253906	+1568	+7.38720703	-7.82226563	-1.02392578	+57.39257813	-0.94482422	-23.29101563	+1552
+1458241391.01040010	+9.97558594	-4.79882813	-0.55371094	+45.37353516	-12.08496094	-61.30371094	+1720	+9.88769531	-4.06054688	-0.25927734	+2.57080078	-17.88574219	+18.98437500	+1572	+7.39599609	-7.82226563	-1.04150391	+57.32666016	-1.20849609	-23.40087891	+1552
+1458241391.01449990	+9.98437500	-4.78564453	-0.54492188	+45.65917969	-12.32666016	-61.21582031	+1724	+9.89648438	-4.04296875	-0.24609375	+2.46093750	-18.12744141	+19.13818359	+1580	+7.40478516	-7.81787109	-1.05029297	+57.32666016	-1.45019531	-23.53271484	+1552
+1458241391.01869990	+9.98876953	-4.77246094	-0.54492188	+45.96679688	-12.56835938	-61.12792969	+1728	+9.90527344	-4.02978516	-0.23730469	+2.35107422	-18.32519531	+19.33593750	+1588	+7.41796875	-7.81347656	-1.06787109	+57.32666016	-1.71386719	-23.66455078	+1548
+1458241391.02700000	+10.00634766	-4.73730469	-0.53613281	+46.66992188	-13.11767578	-61.01806641	+1740	+9.92285156	-3.99902344	-0.20654297	+2.17529297	-18.94042969	+19.64355469	+1604	+7.45312500	-7.80468750	-1.09423828	+57.34863281	-2.28515625	-24.08203125	+1544
+1458241391.03119990	+10.01953125	-4.71972656	-0.53173828	+47.06542969	-13.38134766	-60.95214844	+1744	+9.93164063	-3.97705078	-0.20214844	+2.08740234	-19.20410156	+19.84130859	+1612	+7.47949219	-7.79589844	-1.10742188	+57.41455078	-2.59277344	-24.32373047	+1548
+1458241391.03539990	+10.03271484	-4.70654297	-0.52734375	+47.46093750	-13.68896484	-60.93017578	+1748	+9.94042969	-3.96386719	-0.18457031	+1.99951172	-19.59960938	+19.97314453	+1620	+7.49707031	-7.79589844	-1.12060547	+57.41455078	-2.81250000	-24.58740234	+1540
+1458241391.03950000	+10.04589844	-4.68896484	-0.52294922	+47.87841797	-13.99658203	-60.95214844	+1756	+9.95361328	-3.94189453	-0.17138672	+1.97753906	-20.01708984	+20.12695313	+1632	+7.52783203	-7.78271484	-1.12500000	+57.52441406	-3.09814453	-24.98291016	+1540
+1458241391.04790000	+10.08105469	-4.65820313	-0.52294922	+48.71337891	-14.58984375	-60.99609375	+1764	+9.97998047	-3.90234375	-0.14941406	+1.91162109	-20.85205078	+20.39062500	+1648	+7.59375000	-7.76953125	-1.14697266	+57.65625000	-3.66943359	-25.75195313	+1540
+1458241391.05200000	+10.10302734	-4.64062500	-0.51855469	+49.15283203	-14.91943359	-61.08398438	+1772	+9.99316406	-3.87597656	-0.13183594	+1.95556641	-21.37939453	+20.47851563	+1656	+7.63769531	-7.75195313	-1.15136719	+57.78808594	-3.97705078	-26.27929688	+1540
+1458241391.05620000	+10.12939453	-4.61865234	-0.51855469	+49.61425781	-15.22705078	-61.17187500	+1776	+10.01513672	-3.84960938	-0.13183594	+1.99951172	-21.77490234	+20.63232422	+1664	+7.68164063	-7.73876953	-1.16455078	+57.91992188	-4.32861328	-26.74072266	+1544
+1458241391.06040000	+10.15136719	-4.60986328	-0.51855469	+49.94384766	-15.55664063	-61.30371094	+1776	+10.02832031	-3.83203125	-0.11865234	+1.99951172	-22.36816406	+20.63232422	+1668	+7.72119141	-7.73876953	-1.17773438	+57.91992188	-4.61425781	-27.26806641	+1540
+1458241391.06450010	+10.17773438	-4.59228516	-0.51416016	+50.33935547	-15.88623047	-61.50146484	+1780	+10.04589844	-3.80126953	-0.10107422	+2.13134766	-22.98339844	+20.65429688	+1680	+7.76953125	-7.72119141	-1.18212891	+58.05175781	-4.94384766	-27.90527344	+1544
+1458241391.06870010	+10.21289063	-4.57470703	-0.51855469	+50.73486328	-16.21582031	-61.65527344	+1784	+10.07226563	-3.77490234	-0.10546875	+2.21923828	-23.44482422	+20.69824219	+1688	+7.82666016	-7.70800781	-1.19531250	+58.16162109	-5.29541016	-28.47656250	+1548
+1458241391.07699990	+10.28320313	-4.55273438	-0.51855469	+51.30615234	-16.91894531	-62.27050781	+1788	+10.12060547	-3.72216797	-0.08789063	+2.46093750	-24.80712891	+20.50048828	+1704	+7.92333984	-7.69042969	-1.21728516	+58.16162109	-5.93261719	-29.83886719	+1544
+1458241391.08119990	+10.32714844	-4.53955078	-0.52294922	+51.61376953	-17.24853516	-62.57812500	+1796	+10.15136719	-3.69140625	-0.09667969	+2.61474609	-25.35644531	+20.43457031	+1712	+7.98046875	-7.67724609	-1.23925781	+58.20556641	-6.30615234	-30.47607422	+1548
+1458241391.08530000	+10.38867188	-4.53515625	-0.52734375	+51.78955078	-17.70996094	-63.12744141	+1800	+10.17773438	-3.67382813	-0.09228516	+2.72460938	-26.05957031	+20.23681641	+1712	+8.03320313	-7.67724609	-1.25683594	+58.07373047	-6.63574219	-31.17919922	+1548
+1458241391.08950000	+10.43701172	-4.52197266	-0.53173828	+51.98730469	-18.01757813	-63.54492188	+1804	+10.20849609	-3.63867188	-0.08789063	+2.94433594	-26.76269531	+20.01708984	+1724	+8.08593750	-7.66845703	-1.27880859	+58.02978516	-6.98730469	-31.86035156	+1548
+1458241391.09369990	+10.48974609	-4.50439453	-0.54052734	+52.16308594	-18.30322266	-63.89648438	+1816	+10.25244141	-3.60791016	-0.10107422	+3.18603516	-27.31201172	+19.81933594	+1736	+8.14746094	-7.65527344	-1.30517578	+57.94189453	-7.36083984	-32.51953125	+1552
+1458241391.10200000	+10.58642578	-4.50000000	-0.55810547	+52.07519531	-18.80859375	-64.81933594	+1828	+10.32714844	-3.55957031	-0.11425781	+3.51562500	-28.71826172	+19.20410156	+1752	+8.25292969	-7.65087891	-1.36669922	+57.54638672	-8.04199219	-33.85986328	+1560
+1458241391.10620000	+10.64794922	-4.49121094	-0.56689453	+52.11914063	-19.05029297	-65.28076172	+1840	+10.37548828	-3.52880859	-0.13183594	+3.77929688	-29.33349609	+18.85253906	+1764	+8.31005859	-7.64208984	-1.40185547	+57.34863281	-8.37158203	-34.49707031	+1568
+1458241391.12280010	+10.88525391	-4.48681641	-0.62402344	+51.48193359	-19.88525391	-67.19238281	+1900	+10.57763672	-3.42333984	-0.21533203	+4.70214844	-31.79443359	+17.18261719	+1820	+8.52539063	-7.63769531	-1.56005859	+56.07421875	-9.55810547	-36.87011719	+1612
+1458241391.12700010	+10.95117188	-4.48242188	-0.65039063	+51.26220703	-20.03906250	-67.60986328	+1928	+10.63476563	-3.39257813	-0.24169922	+4.98779297	-32.36572266	+16.69921875	+1836	+8.58251953	-7.62890625	-1.61279297	+55.72265625	-9.82177734	-37.33154297	+1632
+1458241391.13120010	+11.02148438	-4.47802734	-0.66357422	+51.06445313	-20.21484375	-68.13720703	+1952	+10.70068359	-3.36181641	-0.27246094	+5.31738281	-32.93701172	+16.17187500	+1856	+8.64843750	-7.62011719	-1.65234375	+55.41503906	-10.06347656	-37.88085938	+1652
+1458241391.13529990	+11.09179688	-4.47363281	-0.68554688	+50.75683594	-20.39062500	-68.53271484	+1980	+10.76220703	-3.33544922	-0.30761719	+5.53710938	-33.46435547	+15.66650391	+1872	+8.70117188	-7.62011719	-1.70068359	+54.99755859	-10.30517578	-38.43017578	+1672
+1458241391.13949990	+11.16210938	-4.47363281	-0.71191406	+50.44921875	-20.54443359	-68.92822266	+2008	+10.82373047	-3.30468750	-0.34277344	+5.84472656	-33.96972656	+15.11718750	+1896	+8.76708984	-7.61132813	-1.75341797	+54.64599609	-10.52490234	-38.84765625	+1696
+1458241391.14360000	+11.23681641	-4.47363281	-0.72949219	+50.16357422	-20.72021484	-69.45556641	+2040	+10.89404297	-3.27392578	-0.37792969	+6.19628906	-34.51904297	+14.50195313	+1916	+8.83740234	-7.60253906	-1.79296875	+54.31640625	-10.72265625	-39.39697266	+1720
+1458241391.14780000	+11.31591797	-4.46923828	-0.75585938	+49.79003906	-20.87402344	-69.78515625	+2072	+10.96435547	-3.24316406	-0.42187500	+6.50390625	-34.98046875	+13.95263672	+1936	+8.90332031	-7.59375000	-1.83691406	+53.92089844	-10.92041016	-39.94628906	+1740
+1458241391.15200000	+11.39062500	-4.46923828	-0.78662109	+49.37255859	-21.00585938	-70.11474609	+2104	+11.03466797	-3.20800781	-0.46582031	+6.83349609	-35.41992188	+13.35937500	+1960	+8.97802734	-7.58056641	-1.88964844	+53.61328125	-11.11816406	-40.38574219	+1768
+1458241391.15610000	+11.46972656	-4.47363281	-0.80859375	+48.97705078	-21.20361328	-70.55419922	+2136	+11.10937500	-3.17724609	-0.50537109	+7.25097656	-35.94726563	+12.67822266	+1984	+9.05712891	-7.56298828	-1.92919922	+53.32763672	-11.31591797	-40.97900391	+1792
+1458241391.16030000	+11.54882813	-4.46923828	-0.83935547	+48.53759766	-21.35742188	-70.86181641	+2172	+11.17968750	-3.14208984	-0.55371094	+7.58056641	-36.36474609	+12.08496094	+2008	+9.13183594	-7.54980469	-1.96875000	+52.97607422	-11.53564453	-41.52832031	+1816
+1458241391.16450000	+11.63232422	-4.46923828	-0.87451172	+48.05419922	-21.51123047	-71.14746094	+2208	+11.25439453	-3.11132813	-0.60644531	+7.95410156	-36.76025391	+11.42578125	+2032	+9.21972656	-7.52783203	-2.01708984	+52.71240234	-11.75537109	-42.01171875	+1844
+1458241391.16860010	+11.71582031	-4.46923828	-0.89648438	+47.57080078	-21.70898438	-71.54296875	+2240	+11.33349609	-3.07617188	-0.65039063	+8.39355469	-37.26562500	+10.67871094	+2052	+9.31201172	-7.50146484	-2.05664063	+52.49267578	-11.97509766	-42.64892578	+1868
+1458241391.17280010	+11.79931641	-4.46484375	-0.92724609	+47.10937500	-21.90673828	-71.82861328	+2276	+11.41259766	-3.03222656	-0.70312500	+8.83300781	-37.66113281	+10.04150391	+2080	+9.39550781	-7.47949219	-2.09179688	+52.20703125	-12.21679688	-43.26416016	+1892
+1458241391.17700000	+11.88720703	-4.46923828	-0.96240234	+46.53808594	-22.08251953	-72.09228516	+2312	+11.48730469	-3.00146484	-0.76464844	+9.27246094	-38.01269531	+9.31640625	+2104	+9.49218750	-7.45312500	-2.13574219	+51.96533203	-12.45849609	-43.79150391	+1916
+1458241391.18109990	+11.97070313	-4.46923828	-0.98876953	+45.98876953	-22.30224609	-72.46582031	+2344	+11.57080078	-2.96191406	-0.80859375	+9.79980469	-38.51806641	+8.52539063	+2124	+9.58886719	-7.42675781	-2.17089844	+51.74560547	-12.72216797	-44.45068359	+1940
+1458241391.18530010	+12.05859375	-4.46484375	-1.01953125	+45.46142578	-22.52197266	-72.75146484	+2380	+11.64990234	-2.92236328	-0.86572266	+10.30517578	-38.89160156	+7.80029297	+2148	+9.68115234	-7.40039063	-2.20605469	+51.48193359	-13.00781250	-45.08789063	+1960
+1458241391.18950010	+12.14648438	-4.46923828	-1.05468750	+44.84619141	-22.71972656	-73.01513672	+2412	+11.73339844	-2.88720703	-0.93164063	+10.81054688	-39.22119141	+7.03125000	+2172	+9.78222656	-7.37402344	-2.25439453	+51.26220703	-13.27148438	-45.61523438	+1980
+1458241391.19359990	+12.22998047	-4.46923828	-1.07666016	+44.23095703	-22.96142578	-73.36669922	+2444	+11.81689453	-2.84765625	-0.97558594	+11.40380859	-39.72656250	+6.15234375	+2192	+9.88330078	-7.34326172	-2.28955078	+51.02050781	-13.57910156	-46.25244141	+2000
+1458241391.19779990	+12.31787109	-4.46044922	-1.10302734	+43.72558594	-23.20312500	-73.65234375	+2480	+11.90039063	-2.79931641	-1.03271484	+11.99707031	-40.07812500	+5.38330078	+2216	+9.97119141	-7.30810547	-2.33349609	+50.75683594	-13.88671875	-46.84570313	+2020
+1458241391.21030000	+12.57714844	-4.44287109	-1.17333984	+41.96777344	-24.03808594	-74.70703125	+2580	+12.15966797	-2.67187500	-1.19970703	+13.93066406	-41.19873047	+2.70263672	+2280	+10.25683594	-7.21582031	-2.46972656	+49.94384766	-14.83154297	-48.55957031	+2072
+1458241391.21450000	+12.66503906	-4.44726563	-1.19970703	+41.33056641	-24.27978516	-75.05859375	+2612	+12.24755859	-2.62792969	-1.26562500	+14.61181641	-41.48437500	+1.77978516	+2304	+10.34912109	-7.19384766	-2.52685547	+49.59228516	-15.09521484	-49.04296875	+2088
+1458241391.21860000	+12.74853516	-4.44726563	-1.21289063	+40.69335938	-24.58740234	-75.49804688	+2644	+12.33544922	-2.58398438	-1.30517578	+15.40283203	-41.96777344	+0.68115234	+2320	+10.43701172	-7.16748047	-2.57519531	+49.24072266	-15.38085938	-49.59228516	+2104
+1458241391.23530010	+13.08691406	-4.38134766	-1.26123047	+38.64990234	-25.92773438	-77.10205078	+2804	+12.70019531	-2.38623047	-1.51171875	+18.56689453	-43.22021484	-3.40576172	+2412	+10.76660156	-7.05761719	-2.80810547	+47.70263672	-16.50146484	-51.43798828	+2184
+1458241391.23939990	+13.17041016	-4.37695313	-1.27001953	+38.10058594	-26.27929688	-77.51953125	+2844	+12.78808594	-2.34228516	-1.57324219	+19.33593750	-43.41796875	-4.48242188	+2432	+10.84570313	-7.03125000	-2.87841797	+47.28515625	-16.72119141	-51.81152344	+2212
+1458241391.24359990	+13.25390625	-4.36816406	-1.27001953	+37.55126953	-26.67480469	-78.04687500	+2892	+12.88037109	-2.29394531	-1.59960938	+20.25878906	-43.87939453	-5.73486328	+2452	+10.92480469	-7.00927734	-2.92675781	+46.88964844	-16.94091797	-52.33886719	+2236
+1458241391.24780010	+13.33740234	-4.33740234	-1.27441406	+37.15576172	-27.07031250	-78.42041016	+2940	+12.97705078	-2.23681641	-1.64794922	+21.11572266	-44.07714844	-6.76757813	+2476	+11.00390625	-6.97851563	-2.98828125	+46.53808594	-17.22656250	-52.75634766	+2264
+1458241391.25190000	+13.42529297	-4.32861328	-1.28320313	+36.60644531	-27.44384766	-78.79394531	+2984	+13.06933594	-2.18847656	-1.70068359	+21.95068359	-44.23095703	-7.86621094	+2500	+11.08300781	-6.95214844	-3.05419922	+46.12060547	-17.44628906	-53.10791016	+2296
+1458241391.25609990	+13.50439453	-4.31542969	-1.28320313	+36.07910156	-27.86132813	-79.25537109	+3036	+13.16162109	-2.14013672	-1.72705078	+22.91748047	-44.58251953	-9.14062500	+2520	+11.16210938	-6.93017578	-3.10253906	+45.72509766	-17.68798828	-53.61328125	+2324
+1458241391.26029990	+13.58789063	-4.28466797	-1.28759766	+35.68359375	-28.25683594	-79.56298828	+3088	+13.25390625	-2.07421875	-1.77539063	+23.81835938	-44.71435547	-10.19531250	+2548	+11.24560547	-6.89062500	-3.15527344	+45.39550781	-17.99560547	-54.00878906	+2356
+1458241391.26440000	+13.66699219	-4.27148438	-1.29638672	+35.15625000	-28.65234375	-79.89257813	+3136	+13.34179688	-2.03027344	-1.82812500	+24.60937500	-44.80224609	-11.27197266	+2572	+11.32910156	-6.85986328	-3.22119141	+45.06591797	-18.23730469	-54.36035156	+2388
+1458241391.26860000	+13.74609375	-4.25830078	-1.29199219	+34.62890625	-29.11376953	-80.26611328	+3188	+13.42968750	-1.98193359	-1.85449219	+25.51025391	-45.10986328	-12.50244141	+2592	+11.41699219	-6.82470703	-3.26074219	+44.78027344	-18.54492188	-54.90966797	+2420
+1458241391.27280000	+13.82958984	-4.22314453	-1.29638672	+34.23339844	-29.55322266	-80.52978516	+3240	+13.52636719	-1.92041016	-1.89843750	+26.36718750	-45.17578125	-13.51318359	+2620	+11.50488281	-6.77636719	-3.30468750	+44.58251953	-18.89648438	-55.32714844	+2456
+1458241391.27690010	+13.91308594	-4.21435547	-1.30957031	+33.66210938	-29.94873047	-80.77148438	+3292	+13.61425781	-1.87646484	-1.95117188	+27.15820313	-45.21972656	-14.54589844	+2644	+11.59716797	-6.73681641	-3.35302734	+44.29687500	-19.20410156	-55.72265625	+2488
+1458241391.28110000	+13.98779297	-4.20996094	-1.31396484	+33.06884766	-30.38818359	-81.05712891	+3336	+13.69775391	-1.82812500	-1.97753906	+28.01513672	-45.43945313	-15.73242188	+2664	+11.69384766	-6.69726563	-3.38378906	+44.07714844	-19.55566406	-56.27197266	+2516
+1458241391.28530000	+14.07128906	-4.18359375	-1.32714844	+32.58544922	-30.78369141	-81.16699219	+3388	+13.78564453	-1.76660156	-2.02587891	+28.82812500	-45.41748047	-16.65527344	+2696	+11.79052734	-6.64453125	-3.41894531	+43.94531250	-19.99511719	-56.71142578	+2544
+1458241391.28940010	+14.15039063	-4.17480469	-1.34912109	+31.99218750	-31.13525391	-81.27685547	+3436	+13.87353516	-1.72265625	-2.07421875	+29.53125000	-45.39550781	-17.60009766	+2720	+11.89160156	-6.59619141	-3.45849609	+43.74755859	-20.39062500	-57.10693359	+2572
+1458241391.29360010	+14.22070313	-4.16162109	-1.36230469	+31.37695313	-31.53076172	-81.40869141	+3484	+13.95263672	-1.67871094	-2.10937500	+30.30029297	-45.50537109	-18.63281250	+2744	+11.99267578	-6.54345703	-3.48486328	+43.59375000	-20.80810547	-57.61230469	+2592
+1458241391.29769990	+14.29541016	-4.13085938	-1.37988281	+30.91552734	-31.92626953	-81.47460938	+3532	+14.03613281	-1.62158203	-2.15771484	+31.00341797	-45.48339844	-19.48974609	+2772	+12.08935547	-6.48193359	-3.51123047	+43.50585938	-21.26953125	-58.02978516	+2616
+1458241391.30189990	+14.37011719	-4.12646484	-1.39746094	+30.30029297	-32.32177734	-81.56250000	+3576	+14.11523438	-1.57763672	-2.20605469	+31.64062500	-45.43945313	-20.36865234	+2796	+12.18603516	-6.42919922	-3.54199219	+43.35205078	-21.68701172	-58.42529297	+2632
+1458241391.30609990	+14.43603516	-4.11767578	-1.41503906	+29.66308594	-32.71728516	-81.67236328	+3620	+14.18994141	-1.53808594	-2.23681641	+32.32177734	-45.52734375	-21.35742188	+2816	+12.28710938	-6.37207031	-3.56396484	+43.22021484	-22.14843750	-58.93066406	+2648
+1458241391.31020000	+14.51513672	-4.09130859	-1.43261719	+29.17968750	-33.11279297	-81.71630859	+3664	+14.27343750	-1.48095703	-2.27636719	+33.00292969	-45.50537109	-22.17041016	+2844	+12.38818359	-6.30615234	-3.58593750	+43.19824219	-22.65380859	-59.37011719	+2660
+1458241391.31440000	+14.58544922	-4.08251953	-1.45458984	+28.60839844	-33.46435547	-81.76025391	+3704	+14.35253906	-1.43701172	-2.32031250	+33.61816406	-45.48339844	-23.02734375	+2868	+12.48486328	-6.25781250	-3.61230469	+43.02246094	-23.09326172	-59.78759766	+2668
+1458241391.31859990	+14.64697266	-4.06933594	-1.46337891	+28.03710938	-33.85986328	-81.87011719	+3744	+14.42285156	-1.38867188	-2.34667969	+34.29931641	-45.54931641	-23.97216797	+2892	+12.57714844	-6.20507813	-3.63427734	+42.89062500	-23.51074219	-60.22705078	+2676
+1458241391.32270000	+14.71289063	-4.03857422	-1.47656250	+27.61962891	-34.25537109	-81.95800781	+3788	+14.50195313	-1.33154297	-2.38183594	+34.95849609	-45.52734375	-24.78515625	+2920	+12.66503906	-6.14355469	-3.65625000	+42.80273438	-23.97216797	-60.62255859	+2684
+1458241391.34360000	+15.01611328	-3.90673828	-1.46337891	+25.59814453	-36.54052734	-82.81494141	+4004	+14.86230469	-1.08544922	-2.46972656	+38.14453125	-45.92285156	-29.33349609	+3040	+13.05615234	-5.91503906	-3.79687500	+41.96777344	-25.72998047	-62.53417969	+2720
+1458241391.34770010	+15.07763672	-3.85839844	-1.44140625	+25.42236328	-37.06787109	-83.05664063	+4052	+14.93701172	-1.01953125	-2.47412109	+38.84765625	-46.01074219	-30.21240234	+3068	+13.12646484	-5.86230469	-3.82324219	+41.85791016	-26.05957031	-62.90771484	+2732
+1458241391.35190010	+15.13476563	-3.82324219	-1.42382813	+25.18066406	-37.55126953	-83.32031250	+4100	+15.01171875	-0.96679688	-2.47851563	+39.46289063	-46.12060547	-31.11328125	+3092	+13.19238281	-5.83593750	-3.85839844	+41.61621094	-26.30126953	-63.25927734	+2744
+1458241391.35610010	+15.18310547	-3.78808594	-1.39746094	+24.96093750	-38.10058594	-83.62792969	+4152	+15.07763672	-0.91406250	-2.46533203	+40.14404297	-46.34033203	-32.10205078	+3124	+13.24951172	-5.80078125	-3.88476563	+41.41845703	-26.49902344	-63.63281250	+2760
+1458241391.36439990	+15.28857422	-3.69580078	-1.34472656	+24.65332031	-39.15527344	-84.15527344	+4264	+15.21386719	-0.79980469	-2.45214844	+41.33056641	-46.64794922	-33.83789063	+3188	+13.36816406	-5.71728516	-3.95068359	+41.08886719	-26.93847656	-64.22607422	+2808
+1458241391.36859990	+15.33691406	-3.66064453	-1.30957031	+24.47753906	-39.72656250	-84.48486328	+4320	+15.27539063	-0.75146484	-2.42578125	+41.92382813	-46.91162109	-34.78271484	+3224	+13.42529297	-5.68652344	-3.97265625	+40.93505859	-27.15820313	-64.64355469	+2836
+1458241391.37270000	+15.38964844	-3.60791016	-1.27880859	+24.41162109	-40.27587891	-84.74853516	+4376	+15.34570313	-0.68554688	-2.40820313	+42.49511719	-47.10937500	-35.59570313	+3260	+13.49121094	-5.63378906	-3.99462891	+40.86914063	-27.42187500	-64.95117188	+2868
+1458241391.37690000	+15.43798828	-3.57275391	-1.24804688	+24.27978516	-40.80322266	-85.03417969	+4432	+15.41162109	-0.64160156	-2.39062500	+43.00048828	-47.32910156	-36.43066406	+3292	+13.54833984	-5.60302734	-4.01660156	+40.71533203	-27.61962891	-65.28076172	+2900
+1458241391.38100000	+15.48193359	-3.53759766	-1.21728516	+24.14794922	-41.33056641	-85.34179688	+4492	+15.47314453	-0.59326172	-2.36425781	+43.48388672	-47.59277344	-37.26562500	+3328	+13.60546875	-5.56787109	-4.02539063	+40.60546875	-27.88330078	-65.69824219	+2932
+1458241391.38520000	+15.52587891	-3.48486328	-1.19970703	+24.06005859	-41.74804688	-85.49560547	+4548	+15.53906250	-0.53613281	-2.35546875	+43.90136719	-47.74658203	-37.88085938	+3364	+13.67138672	-5.51513672	-4.04296875	+40.56152344	-28.14697266	-65.96191406	+2972
+1458241391.38940000	+15.56982422	-3.45849609	-1.18212891	+23.84033203	-42.18750000	-85.64941406	+4600	+15.60058594	-0.49218750	-2.34667969	+44.18701172	-47.92236328	-38.47412109	+3396	+13.73291016	-5.47119141	-4.06054688	+40.45166016	-28.41064453	-66.18164063	+3008
+1458241391.39350010	+15.61376953	-3.42773438	-1.17333984	+23.57666016	-42.58300781	-85.80322266	+4648	+15.65332031	-0.45263672	-2.32910156	+44.47265625	-48.16406250	-39.08935547	+3428	+13.79443359	-5.42724609	-4.06494141	+40.38574219	-28.71826172	-66.51123047	+3044
+1458241391.39770010	+15.65771484	-3.38818359	-1.16894531	+23.40087891	-42.93457031	-85.84716797	+4700	+15.71044922	-0.40429688	-2.32031250	+44.75830078	-48.36181641	-39.59472656	+3460	+13.86035156	-5.36572266	-4.07373047	+40.40771484	-29.04785156	-66.68701172	+3080
+1458241391.40190010	+15.69287109	-3.37060547	-1.16894531	+23.09326172	-43.26416016	-85.91308594	+4744	+15.76318359	-0.37353516	-2.30712891	+44.91210938	-48.55957031	-40.10009766	+3492	+13.92626953	-5.30859375	-4.08691406	+40.34179688	-29.35546875	-66.88476563	+3112
+1458241391.40599990	+15.73242188	-3.35302734	-1.16894531	+22.76367188	-43.61572266	-85.97900391	+4788	+15.81591797	-0.34716797	-2.30273438	+45.00000000	-48.75732422	-40.53955078	+3520	+13.99658203	-5.25585938	-4.07373047	+40.36376953	-29.77294922	-67.19238281	+3148
+1458241391.41020010	+15.77197266	-3.32666016	-1.17333984	+22.50000000	-43.90136719	-85.95703125	+4828	+15.86865234	-0.30761719	-2.30712891	+45.10986328	-48.88916016	-40.84716797	+3552	+14.07128906	-5.18994141	-4.06933594	+40.42968750	-30.21240234	-67.41210938	+3184
+1458241391.41440010	+15.81152344	-3.30908203	-1.18212891	+22.14843750	-44.16503906	-85.95703125	+4868	+15.92138672	-0.28564453	-2.31152344	+45.13183594	-49.02099609	-41.15478516	+3576	+14.14160156	-5.13720703	-4.06054688	+40.40771484	-30.60791016	-67.60986328	+3208
+1458241391.41849990	+15.84667969	-3.29589844	-1.19531250	+21.79687500	-44.42871094	-85.95703125	+4904	+15.96533203	-0.26367188	-2.31152344	+45.15380859	-49.17480469	-41.50634766	+3604	+14.20751953	-5.08447266	-4.05615234	+40.40771484	-31.00341797	-67.80761719	+3232
+1458241391.42269990	+15.88623047	-3.26953125	-1.20849609	+21.48925781	-44.62646484	-85.86914063	+4944	+16.01367188	-0.22851563	-2.31591797	+45.21972656	-49.32861328	-41.79199219	+3636	+14.27343750	-5.01416016	-4.05615234	+40.45166016	-31.39892578	-67.91748047	+3256
+1458241391.44350000	+16.04443359	-3.19042969	-1.23046875	+19.90722656	-46.09863281	-85.80322266	+5096	+16.21582031	-0.12744141	-2.28076172	+45.48339844	-50.25146484	-43.43994141	+3780	+14.57666016	-4.74609375	-4.02978516	+40.45166016	-33.26660156	-68.62060547	+3304
+1458241391.44770000	+16.07958984	-3.15966797	-1.22167969	+19.73144531	-46.47216797	-85.84716797	+5124	+16.25976563	-0.10107422	-2.26318359	+45.65917969	-50.47119141	-43.81347656	+3816	+14.63378906	-4.68896484	-4.02099609	+40.51757813	-33.64013672	-68.81835938	+3312
+1458241391.45180010	+16.11474609	-3.13330078	-1.21289063	+19.55566406	-46.82373047	-85.89111328	+5156	+16.29931641	-0.07470703	-2.24560547	+45.83496094	-50.69091797	-44.23095703	+3848	+14.68652344	-4.65820313	-4.01220703	+40.49560547	-33.94775391	-69.03808594	+3316
+1458241391.45600010	+16.13671875	-3.10253906	-1.18652344	+19.44580078	-47.26318359	-86.02294922	+5188	+16.33007813	-0.04394531	-2.21044922	+46.14257813	-50.95458984	-44.75830078	+3884	+14.73046875	-4.62304688	-4.02099609	+40.40771484	-34.14550781	-69.14794922	+3316
+1458241391.46020010	+16.15869141	-3.06298828	-1.15136719	+19.42382813	-47.79052734	-86.17675781	+5224	+16.36962891	-0.01318359	-2.17089844	+46.53808594	-51.28417969	-45.37353516	+3920	+14.76562500	-4.58349609	-4.02539063	+40.40771484	-34.38720703	-69.30175781	+3324
+1458241391.46429990	+16.18505859	-3.02343750	-1.11181641	+19.42382813	-48.29589844	-86.33056641	+5264	+16.40478516	+0.01757813	-2.12255859	+46.93359375	-51.59179688	-45.98876953	+3960	+14.80517578	-4.55712891	-4.02978516	+40.36376953	-34.58496094	-69.49951172	+3332
+1458241391.47270010	+16.23339844	-2.93554688	-1.01074219	+19.53369141	-49.48242188	-86.79199219	+5348	+16.47949219	+0.08789063	-2.03027344	+47.79052734	-52.25097656	-47.26318359	+4036	+14.87548828	-4.49560547	-4.02978516	+40.36376953	-35.02441406	-69.98291016	+3352
+1458241391.47680000	+16.25537109	-2.89160156	-0.95800781	+19.62158203	-50.07568359	-87.03369141	+5388	+16.51904297	+0.12304688	-1.98193359	+48.29589844	-52.58056641	-47.96630859	+4072	+14.91064453	-4.47802734	-4.02978516	+40.36376953	-35.22216797	-70.29052734	+3372
+1458241391.48099990	+16.27734375	-2.84765625	-0.89648438	+19.73144531	-50.73486328	-87.31933594	+5436	+16.54541016	+0.16259766	-1.92480469	+48.84521484	-52.88818359	-48.71337891	+4112	+14.94140625	-4.46044922	-4.02978516	+40.34179688	-35.37597656	-70.57617188	+3388
+1458241391.48519990	+16.29492188	-2.79931641	-0.83935547	+19.86328125	-51.32812500	-87.53906250	+5484	+16.58056641	+0.20214844	-1.87207031	+49.41650391	-53.21777344	-49.43847656	+4152	+14.97216797	-4.43408203	-4.02978516	+40.36376953	-35.55175781	-70.79589844	+3416
+1458241391.48930000	+16.31250000	-2.75976563	-0.78222656	+19.90722656	-51.94335938	-87.75878906	+5528	+16.61132813	+0.23730469	-1.81494141	+49.98779297	-53.52539063	-50.16357422	+4188	+15.00292969	-4.41210938	-4.03417969	+40.36376953	-35.74951172	-71.03759766	+3440
+1458241391.49350000	+16.32568359	-2.72021484	-0.72949219	+19.95117188	-52.51464844	-87.95654297	+5576	+16.63769531	+0.27685547	-1.77099609	+50.49316406	-53.78906250	-50.84472656	+4228	+15.02929688	-4.39013672	-4.03417969	+40.36376953	-35.92529297	-71.27929688	+3472
+1458241391.49770000	+16.33886719	-2.67626953	-0.67675781	+20.01708984	-53.10791016	-88.15429688	+5624	+16.66406250	+0.31201172	-1.72705078	+51.04248047	-54.05273438	-51.52587891	+4264	+15.06005859	-4.35937500	-4.03857422	+40.42968750	-36.14501953	-71.49902344	+3504
+1458241391.50180010	+16.35205078	-2.64990234	-0.62402344	+20.01708984	-53.70117188	-88.35205078	+5668	+16.68603516	+0.34277344	-1.67871094	+51.52587891	-54.31640625	-52.25097656	+4296	+15.08642578	-4.33300781	-4.03417969	+40.45166016	-36.38671875	-71.74072266	+3540
+1458241391.50600000	+16.36962891	-2.62353516	-0.58007813	+19.92919922	-54.25048828	-88.46191406	+5712	+16.71240234	+0.36914063	-1.64355469	+51.96533203	-54.51416016	-52.88818359	+4328	+15.12158203	-4.30664063	-4.02099609	+40.53955078	-36.71630859	-72.07031250	+3576
+1458241391.51020000	+16.38281250	-2.59716797	-0.54931641	+19.79736328	-54.71191406	-88.48388672	+5752	+16.73876953	+0.39990234	-1.61718750	+52.40478516	-54.68994141	-53.43750000	+4360	+15.16113281	-4.27148438	-4.00781250	+40.64941406	-37.04589844	-72.29003906	+3616
+1458241391.51430010	+16.39599609	-2.58837891	-0.51855469	+19.53369141	-55.15136719	-88.50585938	+5784	+16.76074219	+0.41748047	-1.59082031	+52.80029297	-54.86572266	-54.05273438	+4388	+15.19628906	-4.24072266	-3.99902344	+40.73730469	-37.37548828	-72.53173828	+3652
+1458241391.51850010	+16.40478516	-2.57958984	-0.50097656	+19.22607422	-55.54687500	-88.46191406	+5816	+16.77832031	+0.43945313	-1.56445313	+53.17382813	-54.99755859	-54.62402344	+4416	+15.23144531	-4.21435547	-3.98144531	+40.80322266	-37.74902344	-72.77343750	+3688
+1458241391.52270010	+16.41357422	-2.57519531	-0.49218750	+18.87451172	-55.89843750	-88.35205078	+5848	+16.79589844	+0.45703125	-1.55126953	+53.48144531	-55.06347656	-55.06347656	+4444	+15.27539063	-4.17480469	-3.96826172	+40.86914063	-38.10058594	-72.90527344	+3720
+1458241391.52679990	+16.42236328	-2.57519531	-0.48339844	+18.41308594	-56.22802734	-88.19824219	+5876	+16.80908203	+0.46582031	-1.54248047	+53.67919922	-55.15136719	-55.52490234	+4468	+15.31054688	-4.13525391	-3.95947266	+40.95703125	-38.51806641	-73.03710938	+3752
+1458241391.53099990	+16.43115234	-2.58398438	-0.48779297	+17.90771484	-56.46972656	-88.00048828	+5900	+16.82226563	+0.47021484	-1.53808594	+53.81103516	-55.19531250	-55.87646484	+4492	+15.34570313	-4.09130859	-3.93750000	+41.04492188	-38.93554688	-73.19091797	+3780
+1458241391.53510000	+16.44433594	-2.58837891	-0.49658203	+17.42431641	-56.73339844	-87.80273438	+5924	+16.83984375	+0.47900391	-1.53808594	+53.96484375	-55.23925781	-56.22802734	+4516	+15.38964844	-4.04736328	-3.91992188	+41.17675781	-39.39697266	-73.36669922	+3804
+1458241391.54349990	+16.46191406	-2.61474609	-0.50537109	+16.34765625	-57.26074219	-87.42919922	+5964	+16.86621094	+0.49218750	-1.52490234	+54.40429688	-55.37109375	-57.08496094	+4564	+15.46875000	-3.97265625	-3.87597656	+41.37451172	-40.25390625	-73.74023438	+3840
+1458241391.54760000	+16.47070313	-2.62353516	-0.50976563	+15.82031250	-57.50244141	-87.18750000	+5980	+16.87939453	+0.50097656	-1.51611328	+54.60205078	-55.41503906	-57.48046875	+4588	+15.50830078	-3.93750000	-3.85839844	+41.46240234	-40.67138672	-73.87207031	+3852
+1458241391.55180000	+16.47949219	-2.63232422	-0.51855469	+15.31494141	-57.72216797	-86.96777344	+5996	+16.89697266	+0.50537109	-1.51171875	+54.75585938	-55.45898438	-57.85400391	+4612	+15.55224609	-3.90234375	-3.84082031	+41.55029297	-41.06689453	-73.98193359	+3860
+1458241391.55600000	+16.48388672	-2.64111328	-0.51855469	+14.85351563	-57.96386719	-86.81396484	+6008	+16.90576172	+0.50976563	-1.50292969	+54.93164063	-55.52490234	-58.24951172	+4640	+15.57861328	-3.86279297	-3.83203125	+41.61621094	-41.39648438	-74.09179688	+3868
+1458241391.56010010	+16.49267578	-2.64550781	-0.52294922	+14.43603516	-58.20556641	-86.66015625	+6020	+16.91894531	+0.51416016	-1.48974609	+55.15136719	-55.61279297	-58.64501953	+4668	+15.60937500	-3.82324219	-3.81445313	+41.70410156	-41.74804688	-74.22363281	+3872
+1458241391.56850000	+16.50585938	-2.63671875	-0.50537109	+13.71093750	-58.79882813	-86.37451172	+6044	+16.94091797	+0.54052734	-1.45019531	+55.67871094	-55.87646484	-59.52392578	+4724	+15.66650391	-3.76171875	-3.79248047	+41.87988281	-42.31933594	-74.53125000	+3880
+1458241391.57259990	+16.51025391	-2.62792969	-0.47900391	+13.44726563	-59.21630859	-86.28662109	+6060	+16.95849609	+0.55810547	-1.41943359	+56.09619141	-56.05224609	-60.09521484	+4756	+15.68847656	-3.73535156	-3.77929688	+41.96777344	-42.60498047	-74.75097656	+3880
+1458241391.57680010	+16.51904297	-2.61474609	-0.45263672	+13.22753906	-59.58984375	-86.24267578	+6076	+16.97607422	+0.58447266	-1.37988281	+56.55761719	-56.25000000	-60.66650391	+4788	+15.71484375	-3.72216797	-3.76611328	+42.03369141	-42.80273438	-74.99267578	+3884
+1458241391.58100010	+16.52343750	-2.59716797	-0.41308594	+13.11767578	-60.07324219	-86.28662109	+6100	+16.98925781	+0.61083984	-1.33154297	+57.15087891	-56.51367188	-61.39160156	+4824	+15.73242188	-3.70898438	-3.76171875	+42.09960938	-42.93457031	-75.21240234	+3888
+1458241391.58509990	+16.52783203	-2.57080078	-0.36914063	+13.02978516	-60.49072266	-86.28662109	+6120	+17.00244141	+0.64160156	-1.27880859	+57.70019531	-56.73339844	-62.05078125	+4856	+15.75439453	-3.69140625	-3.75292969	+42.16552734	-43.08837891	-75.43212891	+3892
+1458241391.58929990	+16.53662109	-2.54003906	-0.32958984	+12.98583984	-60.93017578	-86.28662109	+6148	+17.02001953	+0.67236328	-1.23046875	+58.22753906	-56.97509766	-62.64404297	+4888	+15.77197266	-3.68261719	-3.74853516	+42.20947266	-43.19824219	-75.65185547	+3904
+1458241391.59349990	+16.54101563	-2.50488281	-0.28125000	+12.91992188	-61.39160156	-86.26464844	+6172	+17.03320313	+0.70312500	-1.18652344	+58.71093750	-57.21679688	-63.19335938	+4920	+15.78076172	-3.66503906	-3.74853516	+42.25341797	-43.28613281	-75.84960938	+3912
+1458241391.59760000	+16.54541016	-2.46972656	-0.23291016	+12.91992188	-61.89697266	-86.26464844	+6204	+17.04638672	+0.73828125	-1.13378906	+59.32617188	-57.50244141	-63.87451172	+4948	+15.78955078	-3.65185547	-3.74414063	+42.34130859	-43.37402344	-76.09130859	+3928
+1458241391.60180000	+16.54980469	-2.44335938	-0.18017578	+12.83203125	-62.38037109	-86.26464844	+6232	+17.05517578	+0.76464844	-1.07666016	+59.94140625	-57.81005859	-64.55566406	+4980	+15.79833984	-3.64746094	-3.73974609	+42.38525391	-43.43994141	-76.33300781	+3948
+1458241391.60590000	+16.55419922	-2.42138672	-0.12744141	+12.76611328	-62.90771484	-86.24267578	+6264	+17.06835938	+0.79101563	-1.01953125	+60.57861328	-58.11767578	-65.28076172	+5012	+15.81152344	-3.64746094	-3.73095703	+42.42919922	-43.54980469	-76.61865234	+3968
+1458241391.61010000	+16.55859375	-2.39062500	-0.07910156	+12.65625000	-63.36914063	-86.15478516	+6296	+17.08154297	+0.82177734	-0.96679688	+61.14990234	-58.38134766	-65.89599609	+5040	+15.82470703	-3.63867188	-3.72656250	+42.47314453	-43.63769531	-76.81640625	+3992
+1458241391.61430000	+16.56298828	-2.36425781	-0.03076172	+12.52441406	-63.80859375	-86.06689453	+6324	+17.09033203	+0.84814453	-0.91406250	+61.72119141	-58.64501953	-66.53320313	+5068	+15.83789063	-3.63427734	-3.72656250	+42.51708984	-43.72558594	-77.01416016	+4016
+1458241391.61840010	+16.57177734	-2.34228516	+0.00439453	+12.37060547	-64.20410156	-85.95703125	+6356	+17.09912109	+0.87011719	-0.87451172	+62.13867188	-58.88671875	-66.99462891	+5092	+15.85107422	-3.62988281	-3.71777344	+42.56103516	-43.85742188	-77.25585938	+4048
+1458241391.62260010	+16.57177734	-2.31591797	+0.03955078	+12.19482422	-64.53369141	-85.78125000	+6388	+17.10351563	+0.89208984	-0.84814453	+62.46826172	-59.06250000	-67.34619141	+5116	+15.86865234	-3.61669922	-3.71777344	+42.58300781	-43.94531250	-77.34375000	+4080
+1458241391.62680010	+16.57617188	-2.31152344	+0.07031250	+11.84326172	-64.88525391	-85.51757813	+6412	+17.11230469	+0.90087891	-0.81738281	+62.77587891	-59.28222656	-67.74169922	+5136	+15.87744141	-3.59912109	-3.71337891	+42.58300781	-44.09912109	-77.40966797	+4108
+1458241391.63089990	+16.58056641	-2.31152344	+0.08349609	+11.33789063	-65.12695313	-85.12207031	+6432	+17.11669922	+0.90966797	-0.79541016	+62.97363281	-59.47998047	-68.02734375	+5156	+15.89062500	-3.58593750	-3.70458984	+42.58300781	-44.29687500	-77.51953125	+4140
+1458241391.63930010	+16.58496094	-2.32910156	+0.09667969	+10.21728516	-65.56640625	-84.28710938	+6476	+17.12109375	+0.91406250	-0.76025391	+63.32519531	-59.87548828	-68.57666016	+5196	+15.92138672	-3.54638672	-3.69580078	+42.60498047	-44.71435547	-77.54150391	+4196
+1458241391.66010000	+16.59375000	-2.42578125	+0.01318359	+6.81152344	-65.83007813	-81.73828125	+6560	+17.12548828	+0.89208984	-0.76464844	+63.25927734	-60.68847656	-68.95019531	+5284	+16.02685547	-3.42773438	-3.66064453	+42.53906250	-46.05468750	-77.25585938	+4284
+1458241391.66430000	+16.59375000	-2.44775391	-0.00878906	+6.08642578	-65.87402344	-81.23291016	+6572	+17.12109375	+0.88330078	-0.77343750	+63.19335938	-60.88623047	-68.99414063	+5300	+16.04003906	-3.39697266	-3.66064453	+42.51708984	-46.31835938	-77.14599609	+4292
+1458241391.66840000	+16.59375000	-2.46972656	-0.03076172	+5.38330078	-65.87402344	-80.74951172	+6584	+17.11669922	+0.87011719	-0.77783203	+63.08349609	-61.08398438	-68.99414063	+5320	+16.05761719	-3.37060547	-3.65185547	+42.49511719	-46.58203125	-77.03613281	+4296
+1458241391.67680000	+16.60253906	-2.50048828	-0.07470703	+4.26269531	-65.96191406	-79.91455078	+6596	+17.11669922	+0.84814453	-0.79101563	+62.99560547	-61.85302734	-69.14794922	+5364	+16.08837891	-3.33105469	-3.63867188	+42.47314453	-47.08740234	-76.99218750	+4296
+1458241391.68090010	+16.59814453	-2.50927734	-0.08789063	+3.84521484	-66.04980469	-79.60693359	+6596	+17.11230469	+0.85253906	-0.79541016	+63.01757813	-62.16064453	-69.21386719	+5384	+16.10156250	-3.30908203	-3.63427734	+42.47314453	-47.28515625	-76.94824219	+4292
+1458241391.68510010	+16.59814453	-2.51806641	-0.09228516	+3.44970703	-66.18164063	-79.34326172	+6596	+17.11669922	+0.85693359	-0.78662109	+63.14941406	-62.49023438	-69.36767578	+5400	+16.11474609	-3.29150391	-3.62988281	+42.47314453	-47.46093750	-76.94824219	+4288
+1458241391.68919990	+16.59814453	-2.51367188	-0.09667969	+3.16406250	-66.31347656	-79.10156250	+6596	+17.11669922	+0.86132813	-0.78222656	+63.28125000	-62.84179688	-69.52148438	+5420	+16.13232422	-3.27832031	-3.62548828	+42.47314453	-47.61474609	-76.97021484	+4288
+1458241391.69339990	+16.59375000	-2.50488281	-0.09228516	+2.92236328	-66.48925781	-78.92578125	+6600	+17.11230469	+0.86572266	-0.76464844	+63.54492188	-63.23730469	-69.80712891	+5440	+16.14111328	-3.26074219	-3.62988281	+42.45117188	-47.70263672	-76.92626953	+4284
+1458241391.69759990	+16.59375000	-2.49609375	-0.07470703	+2.76855469	-66.79687500	-78.81591797	+6604	+17.11669922	+0.87011719	-0.73388672	+63.96240234	-63.69873047	-70.26855469	+5460	+16.14550781	-3.25195313	-3.62988281	+42.47314453	-47.79052734	-76.99218750	+4280
+1458241391.70170000	+16.59375000	-2.47412109	-0.05273438	+2.74658203	-67.08251953	-78.75000000	+6612	+17.11669922	+0.88769531	-0.69873047	+64.44580078	-64.16015625	-70.72998047	+5484	+16.14990234	-3.24755859	-3.62988281	+42.49511719	-47.85644531	-77.12402344	+4276
+1458241391.70590000	+16.59814453	-2.44775391	-0.01757813	+2.81250000	-67.47802734	-78.77197266	+6624	+17.12109375	+0.90087891	-0.66357422	+64.97314453	-64.62158203	-71.23535156	+5508	+16.15429688	-3.24316406	-3.62988281	+42.56103516	-47.90039063	-77.27783203	+4276
+1458241391.71009990	+16.60253906	-2.42138672	+0.02197266	+2.94433594	-67.87353516	-78.83789063	+6640	+17.12988281	+0.91406250	-0.62841797	+65.47851563	-65.10498047	-71.76269531	+5532	+16.16308594	-3.24316406	-3.62548828	+42.62695313	-47.94433594	-77.49755859	+4276
+1458241391.71420000	+16.60693359	-2.39062500	+0.06152344	+3.12011719	-68.29101563	-78.94775391	+6656	+17.13427734	+0.93164063	-0.59326172	+66.04980469	-65.54443359	-72.33398438	+5552	+16.17187500	-3.24316406	-3.62109375	+42.69287109	-47.96630859	-77.71728516	+4280
+1458241391.71840000	+16.60693359	-2.36425781	+0.10107422	+3.29589844	-68.66455078	-79.07958984	+6672	+17.13867188	+0.94921875	-0.54931641	+66.79687500	-66.02783203	-73.08105469	+5572	+16.18066406	-3.24755859	-3.61669922	+42.75878906	-47.94433594	-77.95898438	+4288
+1458241391.72260000	+16.60693359	-2.33789063	+0.14062500	+3.49365234	-69.03808594	-79.23339844	+6692	+17.14306641	+0.96240234	-0.50097656	+67.52197266	-66.46728516	-73.80615234	+5592	+16.18505859	-3.25195313	-3.61669922	+42.84667969	-47.92236328	-78.20068359	+4300
+1458241391.72670010	+16.60693359	-2.31152344	+0.18017578	+3.69140625	-69.43359375	-79.38720703	+6712	+17.14746094	+0.97558594	-0.45263672	+68.22509766	-66.92871094	-74.55322266	+5608	+16.18945313	-3.25195313	-3.61669922	+42.91259766	-47.92236328	-78.42041016	+4316
+1458241391.73090000	+16.61132813	-2.28515625	+0.21533203	+3.91113281	-69.78515625	-79.58496094	+6732	+17.15625000	+0.98437500	-0.41748047	+68.88427734	-67.32421875	-75.25634766	+5624	+16.19384766	-3.25195313	-3.61230469	+43.00048828	-47.90039063	-78.66210938	+4336
+1458241391.73510000	+16.61572266	-2.25878906	+0.25048828	+4.21875000	-70.18066406	-79.82666016	+6752	+17.15625000	+0.98876953	-0.37792969	+69.52148438	-67.71972656	-75.93750000	+5640	+16.19824219	-3.25634766	-3.60791016	+43.11035156	-47.90039063	-78.92578125	+4356
+1458241391.73920010	+16.61572266	-2.24560547	+0.29003906	+4.46044922	-70.59814453	-80.09033203	+6768	+17.16503906	+0.99316406	-0.34277344	+70.15869141	-68.09326172	-76.64062500	+5652	+16.20263672	-3.25634766	-3.60351563	+43.19824219	-47.92236328	-79.18945313	+4380
+1458241391.74340010	+16.62011719	-2.23242188	+0.31640625	+4.68017578	-70.88378906	-80.33203125	+6784	+17.17382813	+0.99755859	-0.31640625	+70.72998047	-68.44482422	-77.29980469	+5660	+16.20703125	-3.26074219	-3.59033203	+43.30810547	-47.98828125	-79.47509766	+4404
+1458241391.74760010	+16.62011719	-2.22363281	+0.33398438	+4.81201172	-71.12548828	-80.52978516	+6796	+17.18261719	+1.00195313	-0.29443359	+71.19140625	-68.75244141	-77.80517578	+5668	+16.22021484	-3.26074219	-3.58154297	+43.41796875	-48.05419922	-79.71679688	+4432
+1458241391.75169990	+16.62011719	-2.22802734	+0.34716797	+4.92187500	-71.34521484	-80.72753906	+6804	+17.18701172	+0.99755859	-0.27246094	+71.60888672	-69.06005859	-78.35449219	+5676	+16.22900391	-3.25634766	-3.57275391	+43.48388672	-48.14208984	-79.89257813	+4460
+1458241391.76000000	+16.62011719	-2.23242188	+0.32958984	+5.11962891	-71.54296875	-81.14501953	+6824	+17.18261719	+0.98437500	-0.25927734	+72.20214844	-69.56542969	-79.12353516	+5680	+16.24658203	-3.24316406	-3.55957031	+43.57177734	-48.36181641	-80.11230469	+4512
+1458241391.76420000	+16.61572266	-2.24560547	+0.32080078	+5.16357422	-71.67480469	-81.34277344	+6832	+17.17822266	+0.96679688	-0.25048828	+72.42187500	-69.82910156	-79.49707031	+5688	+16.25097656	-3.23437500	-3.55517578	+43.59375000	-48.47167969	-80.13427734	+4536
+1458241391.76840000	+16.61572266	-2.26318359	+0.30322266	+5.20751953	-71.71875000	-81.56250000	+6840	+17.17822266	+0.94482422	-0.26367188	+72.35595703	-70.07080078	-79.54101563	+5696	+16.25976563	-3.22119141	-3.54638672	+43.61572266	-48.64746094	-80.17822266	+4556
+1458241391.77250000	+16.61572266	-2.27636719	+0.28564453	+5.31738281	-71.80664063	-81.82617188	+6844	+17.17822266	+0.93164063	-0.27246094	+72.35595703	-70.33447266	-79.67285156	+5704	+16.26855469	-3.20800781	-3.53759766	+43.63769531	-48.82324219	-80.20019531	+4572
+1458241391.77670000	+16.61132813	-2.29833984	+0.26806641	+5.44921875	-71.87255859	-82.15576172	+6848	+17.17822266	+0.91845703	-0.28564453	+72.39990234	-70.57617188	-79.80468750	+5716	+16.28173828	-3.19482422	-3.53320313	+43.63769531	-49.02099609	-80.20019531	+4588
+1458241391.78090000	+16.60693359	-2.32031250	+0.24169922	+5.60302734	-71.89453125	-82.50732422	+6852	+17.17382813	+0.90527344	-0.29882813	+72.42187500	-70.83984375	-79.91455078	+5724	+16.29052734	-3.18164063	-3.52441406	+43.63769531	-49.19677734	-80.22216797	+4596
+1458241391.78500010	+16.60693359	-2.34228516	+0.21533203	+5.77880859	-71.89453125	-82.88085938	+6856	+17.16943359	+0.89648438	-0.31201172	+72.48779297	-71.10351563	-80.04638672	+5728	+16.29931641	-3.17285156	-3.52001953	+43.63769531	-49.35058594	-80.20019531	+4604
+1458241391.78920010	+16.60253906	-2.35546875	+0.18457031	+6.02050781	-71.89453125	-83.29833984	+6856	+17.16064453	+0.87890625	-0.32519531	+72.48779297	-71.38916016	-80.13427734	+5740	+16.30810547	-3.15527344	-3.51562500	+43.61572266	-49.52636719	-80.15625000	+4612
+1458241391.79340000	+16.59375000	-2.36865234	+0.15820313	+6.39404297	-71.91650391	-83.80371094	+6856	+17.15185547	+0.86132813	-0.34277344	+72.42187500	-71.65283203	-80.15625000	+5752	+16.31689453	-3.13769531	-3.51562500	+43.61572266	-49.65820313	-80.09033203	+4612
+1458241391.79749990	+16.58935547	-2.37744141	+0.14501953	+6.92138672	-72.04833984	-84.46289063	+6852	+17.14306641	+0.84375000	-0.35595703	+72.57568359	-71.96044922	-80.37597656	+5764	+16.32128906	-3.12451172	-3.51123047	+43.61572266	-49.81201172	-80.06835938	+4612
+1458241391.80170010	+16.58496094	-2.37744141	+0.13183594	+7.51464844	-72.18017578	-85.14404297	+6848	+17.13427734	+0.83935547	-0.36474609	+72.79541016	-72.26806641	-80.63964844	+5776	+16.32568359	-3.10693359	-3.51123047	+43.63769531	-49.92187500	-80.06835938	+4608
+1458241391.80590010	+16.58056641	-2.37304688	+0.13183594	+8.19580078	-72.35595703	-85.91308594	+6840	+17.12548828	+0.83935547	-0.36474609	+73.19091797	-72.61962891	-81.05712891	+5784	+16.33447266	-3.09375000	-3.50683594	+43.65966797	-50.05371094	-80.11230469	+4604
+1458241391.80999990	+16.58496094	-2.37304688	+0.13183594	+8.98681641	-72.57568359	-86.79199219	+6832	+17.12548828	+0.83935547	-0.36474609	+73.58642578	-72.97119141	-81.45263672	+5796	+16.33886719	-3.08496094	-3.49804688	+43.72558594	-50.16357422	-80.20019531	+4596
+1458241391.81419990	+16.58496094	-2.35546875	+0.13623047	+9.93164063	-72.75146484	-87.71484375	+6828	+17.12109375	+0.84375000	-0.36035156	+74.09179688	-73.30078125	-81.89208984	+5804	+16.34765625	-3.07617188	-3.49365234	+43.79150391	-50.22949219	-80.33203125	+4592
+1458241391.81839990	+16.58056641	-2.32910156	+0.15820313	+11.03027344	-73.05908203	-88.81347656	+6828	+17.11669922	+0.85253906	-0.34277344	+75.01464844	-73.65234375	-82.79296875	+5816	+16.35205078	-3.07177734	-3.48925781	+43.87939453	-50.27343750	-80.48583984	+4584
+1458241391.82250000	+16.58056641	-2.30712891	+0.18457031	+12.17285156	-73.34472656	-89.89013672	+6828	+17.11669922	+0.86132813	-0.32080078	+75.93750000	-73.98193359	-83.67187500	+5828	+16.35644531	-3.06738281	-3.48486328	+43.98925781	-50.27343750	-80.66162109	+4580
+1458241391.82670000	+16.58056641	-2.27197266	+0.21093750	+13.31542969	-73.63037109	-90.98876953	+6832	+17.11230469	+0.87011719	-0.29882813	+76.92626953	-74.31152344	-84.59472656	+5840	+16.36083984	-3.06298828	-3.48486328	+44.09912109	-50.25146484	-80.88134766	+4576
+1458241391.83090000	+16.58056641	-2.24121094	+0.24609375	+14.61181641	-73.98193359	-92.19726563	+6840	+17.11230469	+0.87890625	-0.27246094	+78.09082031	-74.66308594	-85.73730469	+5852	+16.36083984	-3.05859375	-3.48046875	+44.23095703	-50.22949219	-81.12304688	+4572
+1458241391.83500000	+16.58056641	-2.21044922	+0.29003906	+15.93017578	-74.33349609	-93.44970703	+6844	+17.11230469	+0.88769531	-0.24169922	+79.29931641	-74.97070313	-86.90185547	+5868	+16.36523438	-3.05859375	-3.47167969	+44.38476563	-50.18554688	-81.40869141	+4576
+1458241391.83920000	+16.58056641	-2.17529297	+0.32958984	+17.27050781	-74.68505859	-94.72412109	+6852	+17.11230469	+0.90966797	-0.21533203	+80.66162109	-75.27832031	-88.15429688	+5880	+16.36523438	-3.06298828	-3.46289063	+44.56054688	-50.16357422	-81.76025391	+4576
+1458241391.84330010	+16.58496094	-2.14453125	+0.37792969	+18.67675781	-75.05859375	-96.04248047	+6856	+17.12109375	+0.92724609	-0.17578125	+82.28759766	-75.56396484	-89.71435547	+5892	+16.36523438	-3.06738281	-3.45410156	+44.75830078	-50.11962891	-82.15576172	+4584
+1458241391.84750010	+16.58935547	-2.11376953	+0.41308594	+19.86328125	-75.32226563	-97.16308594	+6864	+17.12548828	+0.94482422	-0.14062500	+83.67187500	-75.82763672	-90.98876953	+5900	+16.36962891	-3.07617188	-3.44091797	+45.00000000	-50.05371094	-82.59521484	+4596
+1458241391.85170010	+16.58935547	-2.08740234	+0.44384766	+20.96191406	-75.58593750	-98.23974609	+6868	+17.12988281	+0.95800781	-0.10986328	+85.03417969	-76.06933594	-92.28515625	+5908	+16.37402344	-3.08056641	-3.42773438	+45.19775391	-49.98779297	-82.99072266	+4612
+1458241391.85579990	+16.58935547	-2.06542969	+0.48339844	+22.06054688	-75.87158203	-99.33837891	+6872	+17.13427734	+0.96679688	-0.07910156	+86.41845703	-76.26708984	-93.62548828	+5912	+16.37402344	-3.08496094	-3.41894531	+45.37353516	-49.92187500	-83.34228516	+4628
+1458241391.85999990	+16.58056641	-2.04345703	+0.50976563	+22.98339844	-76.04736328	-100.19531250	+6872	+17.12988281	+0.97558594	-0.05273438	+87.71484375	-76.46484375	-94.89990234	+5920	+16.37402344	-3.08935547	-3.40576172	+45.52734375	-49.87792969	-83.67187500	+4648
+1458241391.86420010	+16.57617188	-2.03466797	+0.53173828	+23.73046875	-76.24511719	-100.98632813	+6876	+17.12988281	+0.97998047	-0.02636719	+89.05517578	-76.66259766	-96.21826172	+5924	+16.37402344	-3.08935547	-3.40136719	+45.65917969	-49.83398438	-83.93554688	+4668
+1458241391.86830000	+16.58056641	-2.02587891	+0.54492188	+24.23583984	-76.37695313	-101.51367188	+6872	+17.13427734	+0.98437500	-0.00878906	+90.13183594	-76.83837891	-97.29492188	+5928	+16.37402344	-3.09375000	-3.38818359	+45.79101563	-49.85595703	-84.22119141	+4688
+1458241391.87249990	+16.57617188	-2.02587891	+0.54931641	+24.54345703	-76.44287109	-101.86523438	+6868	+17.13427734	+0.99316406	+0.00439453	+91.05468750	-77.01416016	-98.19580078	+5928	+16.37841797	-3.09375000	-3.37500000	+45.90087891	-49.89990234	-84.41894531	+4708
+1458241391.88080000	+16.57617188	-2.04345703	+0.54052734	+24.85107422	-76.55273438	-102.39257813	+6856	+17.13427734	+0.98437500	+0.01757813	+92.72460938	-77.36572266	-99.88769531	+5928	+16.38281250	-3.08496094	-3.35302734	+46.01074219	-50.07568359	-84.68261719	+4744
+1458241391.88500000	+16.57177734	-2.05224609	+0.52734375	+24.69726563	-76.50878906	-102.32666016	+6856	+17.12988281	+0.97998047	+0.01757813	+93.22998047	-77.51953125	-100.39306641	+5924	+16.38720703	-3.08056641	-3.34863281	+46.01074219	-50.14160156	-84.66064453	+4760
+1458241391.88920000	+16.56738281	-2.06982422	+0.50537109	+24.43359375	-76.44287109	-102.19482422	+6852	+17.12109375	+0.97119141	+0.00878906	+93.71337891	-77.69531250	-100.92041016	+5924	+16.39160156	-3.07177734	-3.34863281	+45.96679688	-50.22949219	-84.59472656	+4776
+1458241391.89330010	+16.56298828	-2.09179688	+0.47900391	+24.10400391	-76.35498047	-102.01904297	+6852	+17.11230469	+0.96240234	+0.00000000	+94.08691406	-77.87109375	-101.31591797	+5928	+16.39160156	-3.05859375	-3.34863281	+45.90087891	-50.33935547	-84.48486328	+4788
+1458241391.89750000	+16.55859375	-2.10937500	+0.45703125	+23.84033203	-76.26708984	-101.88720703	+6852	+17.10351563	+0.95361328	-0.00878906	+94.43847656	-78.04687500	-101.71142578	+5928	+16.39599609	-3.05419922	-3.34863281	+45.85693359	-50.40527344	-84.39697266	+4796
+1458241391.90170000	+16.55419922	-2.13134766	+0.43066406	+23.53271484	-76.20117188	-101.73339844	+6852	+17.09912109	+0.93603516	-0.01757813	+94.81201172	-78.22265625	-102.15087891	+5932	+16.39599609	-3.04101563	-3.34863281	+45.81298828	-50.49316406	-84.28710938	+4804
+1458241391.90580010	+16.54980469	-2.15332031	+0.40429688	+23.24707031	-76.11328125	-101.60156250	+6848	+17.09472656	+0.92285156	-0.02636719	+95.25146484	-78.44238281	-102.65625000	+5936	+16.39599609	-3.03222656	-3.34863281	+45.74707031	-50.60302734	-84.17724609	+4808
+1458241391.91000010	+16.54980469	-2.17089844	+0.37792969	+22.96142578	-76.02539063	-101.46972656	+6844	+17.09033203	+0.91406250	-0.03955078	+95.66894531	-78.64013672	-103.11767578	+5936	+16.40039063	-3.01904297	-3.34863281	+45.70312500	-50.71289063	-84.08935547	+4808
+1458241391.91409990	+16.54980469	-2.18847656	+0.35156250	+22.71972656	-75.93750000	-101.38183594	+6840	+17.08154297	+0.90527344	-0.04833984	+96.15234375	-78.83789063	-103.60107422	+5940	+16.40478516	-3.01025391	-3.34863281	+45.65917969	-50.80078125	-84.00146484	+4808
+1458241391.91829990	+16.54541016	-2.20605469	+0.32958984	+22.60986328	-75.87158203	-101.44775391	+6836	+17.07275391	+0.90087891	-0.05712891	+96.76757813	-79.03564453	-104.21630859	+5940	+16.40478516	-2.99707031	-3.34863281	+45.59326172	-50.88867188	-83.86962891	+4808
+1458241391.92249990	+16.54541016	-2.22363281	+0.31201172	+22.56591797	-75.82763672	-101.53564453	+6828	+17.06396484	+0.89648438	-0.06152344	+97.38281250	-79.23339844	-104.83154297	+5944	+16.40917969	-2.98388672	-3.35302734	+45.52734375	-50.99853516	-83.73779297	+4804
+1458241391.92660000	+16.54101563	-2.22802734	+0.29443359	+22.58789063	-75.76171875	-101.68945313	+6824	+17.05957031	+0.89208984	-0.07031250	+97.99804688	-79.45312500	-105.44677734	+5944	+16.41357422	-2.97070313	-3.35302734	+45.48339844	-51.08642578	-83.60595703	+4800
+1458241391.93080000	+16.54101563	-2.23242188	+0.28564453	+22.76367188	-75.76171875	-101.95312500	+6816	+17.05517578	+0.88769531	-0.06152344	+99.16259766	-79.65087891	-106.63330078	+5948	+16.41357422	-2.95751953	-3.35742188	+45.41748047	-51.15234375	-83.49609375	+4796
+1458241391.93499990	+16.54101563	-2.23242188	+0.29003906	+23.11523438	-75.82763672	-102.39257813	+6804	+17.05957031	+0.88769531	-0.04833984	+100.72265625	-79.84863281	-108.12744141	+5948	+16.41357422	-2.94433594	-3.35742188	+45.39550781	-51.21826172	-83.40820313	+4788
+1458241391.93910000	+16.54101563	-2.22802734	+0.29882813	+23.62060547	-75.91552734	-102.96386719	+6796	+17.05957031	+0.89208984	-0.03076172	+102.41455078	-80.06835938	-109.77539063	+5952	+16.41796875	-2.93554688	-3.35742188	+45.37353516	-51.28417969	-83.38623047	+4780
+1458241391.94330000	+16.54541016	-2.21484375	+0.31640625	+24.34570313	-76.04736328	-103.71093750	+6792	+17.05957031	+0.89648438	-0.00878906	+104.28222656	-80.26611328	-111.59912109	+5956	+16.41796875	-2.92675781	-3.35742188	+45.37353516	-51.32812500	-83.40820313	+4772
+1458241391.94750000	+16.54980469	-2.20166016	+0.34277344	+25.22460938	-76.22314453	-104.63378906	+6792	+17.05957031	+0.90527344	+0.01318359	+106.28173828	-80.46386719	-113.46679688	+5956	+16.42236328	-2.92236328	-3.35302734	+45.41748047	-51.35009766	-83.45214844	+4768
+1458241391.95160010	+16.55419922	-2.17968750	+0.36914063	+26.21337891	-76.37695313	-105.62255859	+6788	+17.06396484	+0.91845703	+0.03076172	+108.32519531	-80.66162109	-115.37841797	+5960	+16.42675781	-2.91796875	-3.35302734	+45.46142578	-51.37207031	-83.56201172	+4764
+1458241391.95580010	+16.55419922	-2.15332031	+0.39990234	+27.29003906	-76.55273438	-106.67724609	+6792	+17.06396484	+0.92724609	+0.05273438	+110.47851563	-80.85937500	-117.42187500	+5960	+16.42675781	-2.91357422	-3.34863281	+45.50537109	-51.35009766	-83.67187500	+4756
+1458241391.96000000	+16.55859375	-2.12255859	+0.44384766	+28.69628906	-76.79443359	-108.06152344	+6796	+17.06835938	+0.94042969	+0.08349609	+113.24707031	-81.03515625	-120.03662109	+5960	+16.43115234	-2.91357422	-3.34863281	+45.57128906	-51.32812500	-83.78173828	+4756
+1458241391.96409990	+16.56298828	-2.09619141	+0.48779297	+30.12451172	-77.01416016	-109.44580078	+6800	+17.07275391	+0.94482422	+0.10986328	+116.08154297	-81.18896484	-122.76123047	+5964	+16.43115234	-2.91796875	-3.34423828	+45.61523438	-51.28417969	-83.93554688	+4752
+1458241391.96830010	+16.56738281	-2.06542969	+0.52734375	+31.48681641	-77.21191406	-110.80810547	+6804	+17.07714844	+0.94921875	+0.13183594	+118.67431641	-81.38671875	-125.24414063	+5960	+16.43115234	-2.91796875	-3.33984375	+45.70312500	-51.24023438	-84.11132813	+4756
+1458241391.97250010	+16.57177734	-2.03906250	+0.57128906	+33.11279297	-77.43164063	-112.41210938	+6808	+17.08154297	+0.95800781	+0.15820313	+122.12402344	-81.54052734	-128.54003906	+5960	+16.43115234	-2.92236328	-3.33544922	+45.79101563	-51.19628906	-84.33105469	+4760
+1458241391.97659990	+16.57177734	-2.01269531	+0.61083984	+34.67285156	-77.60742188	-113.97216797	+6812	+17.08154297	+0.96679688	+0.18457031	+125.44189453	-81.65039063	-131.72607422	+5956	+16.43115234	-2.92675781	-3.32666016	+45.90087891	-51.15234375	-84.57275391	+4764
+1458241391.98079990	+16.57617188	-1.99072266	+0.63720703	+36.07910156	-77.69531250	-115.37841797	+6812	+17.08154297	+0.97119141	+0.18896484	+127.92480469	-81.84814453	-134.05517578	+5948	+16.43115234	-2.93115234	-3.32226563	+45.98876953	-51.10839844	-84.83642578	+4772
+1458241391.98499990	+16.57617188	-1.97314453	+0.66357422	+37.50732422	-77.76123047	-116.85058594	+6816	+17.08154297	+0.97119141	+0.18896484	+128.78173828	-81.87011719	-134.86816406	+5940	+16.43554688	-2.93994141	-3.31347656	+46.12060547	-51.04248047	-85.16601563	+4788
+1458241391.98910000	+16.57617188	-1.96435547	+0.68115234	+38.71582031	-77.80517578	-118.14697266	+6812	+17.08154297	+0.97119141	+0.19335938	+130.23193359	-81.93603516	-136.27441406	+5932	+16.43115234	-2.93994141	-3.30908203	+46.23046875	-50.99853516	-85.40771484	+4800
+1458241391.99330000	+16.57177734	-1.95996094	+0.68115234	+39.44091797	-77.76123047	-118.98193359	+6808	+17.08154297	+0.97119141	+0.18896484	+131.90185547	-82.04589844	-137.90039063	+5924	+16.43115234	-2.94433594	-3.30468750	+46.29638672	-50.97656250	-85.60546875	+4812
+1458241391.99740000	+16.57177734	-1.95996094	+0.67236328	+40.10009766	-77.67333984	-119.79492188	+6804	+17.07714844	+0.97119141	+0.18457031	+134.69238281	-82.15576172	-140.60302734	+5916	+16.43115234	-2.93994141	-3.30468750	+46.31835938	-50.95458984	-85.75927734	+4828
+1458241392.00160000	+16.56738281	-1.96875000	+0.66357422	+40.64941406	-77.58544922	-120.54199219	+6804	+17.07275391	+0.96679688	+0.18457031	+137.70263672	-82.24365234	-143.56933594	+5912	+16.42675781	-2.93554688	-3.30468750	+46.31835938	-50.95458984	-85.84716797	+4840
+1458241392.00580000	+16.56298828	-1.98193359	+0.64160156	+40.95703125	-77.43164063	-121.06933594	+6804	+17.06835938	+0.95800781	+0.17578125	+140.62500000	-82.33154297	-146.44775391	+5904	+16.42675781	-2.93115234	-3.30468750	+46.27441406	-51.02050781	-85.89111328	+4856
+1458241392.00990010	+16.56298828	-1.99951172	+0.61083984	+41.04492188	-77.23388672	-121.44287109	+6804	+17.05957031	+0.94921875	+0.15820313	+145.04150391	-82.44140625	-150.86425781	+5900	+16.42675781	-2.92675781	-3.30468750	+46.20849609	-51.08642578	-85.89111328	+4868
+1458241392.01410010	+16.55859375	-2.02148438	+0.57568359	+41.06689453	-77.01416016	-121.77246094	+6804	+17.05078125	+0.93603516	+0.13623047	+148.75488281	-82.48535156	-154.55566406	+5896	+16.42675781	-2.92236328	-3.30468750	+46.14257813	-51.17431641	-85.82519531	+4876
+1458241392.01830010	+16.54980469	-2.04345703	+0.53613281	+41.02294922	-76.79443359	-122.01416016	+6808	+17.04199219	+0.92724609	+0.11865234	+151.96289063	-82.50732422	-157.78564453	+5896	+16.42675781	-2.91357422	-3.30908203	+46.03271484	-51.26220703	-85.75927734	+4884
+1458241392.02239990	+16.54541016	-2.06982422	+0.49218750	+40.78125000	-76.50878906	-122.10205078	+6812	+17.02880859	+0.90966797	+0.09228516	+155.67626953	-82.48535156	-161.58691406	+5900	+16.42675781	-2.90478516	-3.31347656	+45.96679688	-51.35009766	-85.67138672	+4888
+1458241392.02659990	+16.53662109	-2.08740234	+0.45263672	+40.56152344	-76.28906250	-122.16796875	+6812	+17.01562500	+0.89648438	+0.07031250	+158.79638672	-82.44140625	-164.77294922	+5904	+16.43115234	-2.89599609	-3.31787109	+45.85693359	-51.43798828	-85.53955078	+4892
+1458241392.03080010	+16.53222656	-2.10937500	+0.41748047	+40.53955078	-76.09130859	-122.45361328	+6812	+17.00683594	+0.88330078	+0.05273438	+161.67480469	-82.33154297	-167.71728516	+5908	+16.42675781	-2.88281250	-3.32226563	+45.74707031	-51.52587891	-85.42968750	+4896
+1458241392.03490000	+16.52783203	-2.13134766	+0.38671875	+40.51757813	-75.91552734	-122.76123047	+6812	+16.99804688	+0.86572266	+0.03955078	+164.57519531	-82.22167969	-170.72753906	+5912	+16.42675781	-2.87402344	-3.32666016	+45.65917969	-51.61376953	-85.34179688	+4892
+1458241392.03909990	+16.52343750	-2.14453125	+0.36035156	+40.53955078	-75.73974609	-123.06884766	+6808	+16.98925781	+0.85693359	+0.02636719	+167.18994141	-82.06787109	-173.40820313	+5916	+16.42675781	-2.86962891	-3.32666016	+45.57128906	-51.72363281	-85.27587891	+4888
+1458241392.04329990	+16.51904297	-2.15771484	+0.35156250	+40.91308594	-75.67382813	-123.72802734	+6804	+16.98486328	+0.84814453	+0.02636719	+169.69482422	-81.82617188	-176.00097656	+5920	+16.42675781	-2.86083984	-3.32226563	+45.50537109	-51.81152344	-85.25390625	+4880
+1458241392.04740000	+16.51464844	-2.17089844	+0.34277344	+41.13281250	-75.56396484	-124.23339844	+6796	+16.98046875	+0.83935547	+0.02197266	+171.91406250	-81.65039063	-178.30810547	+5920	+16.43115234	-2.85644531	-3.32226563	+45.43945313	-51.92138672	-85.25390625	+4872
+1458241392.05160000	+16.51464844	-2.16210938	+0.33398438	+41.44042969	-75.47607422	-124.71679688	+6788	+16.97607422	+0.83496094	+0.01757813	+174.04541016	-81.45263672	+179.51660156	+5924	+16.43115234	-2.85205078	-3.31787109	+45.39550781	-51.98730469	-85.27587891	+4860
+1458241392.05580000	+16.51025391	-2.15332031	+0.35156250	+42.25341797	-75.54199219	-125.68359375	+6784	+16.97167969	+0.83056641	+0.02197266	+176.06689453	-81.18896484	+177.45117188	+5924	+16.43554688	-2.84765625	-3.31787109	+45.37353516	-52.05322266	-85.34179688	+4852
+1458241392.05990000	+16.50585938	-2.14013672	+0.37353516	+42.97851563	-75.58593750	-126.56250000	+6784	+16.97167969	+0.83056641	+0.02636719	+177.84667969	-80.96923828	+175.64941406	+5928	+16.43115234	-2.84765625	-3.31347656	+45.37353516	-52.07519531	-85.45166016	+4840
+1458241392.06410000	+16.50585938	-2.12255859	+0.39550781	+43.72558594	-75.62988281	-127.41943359	+6780	+16.97167969	+0.83056641	+0.03076172	+179.62646484	-80.72753906	+173.86962891	+5924	+16.43115234	-2.84765625	-3.30908203	+45.41748047	-52.09716797	-85.64941406	+4828
+1458241392.06820010	+16.50585938	-2.10058594	+0.43066406	+44.75830078	-75.78369141	-128.56201172	+6784	+16.97607422	+0.83496094	+0.04833984	-178.59375000	-80.41992188	+172.13378906	+5924	+16.42675781	-2.85205078	-3.30468750	+45.48339844	-52.09716797	-85.86914063	+4820
+1458241392.07240010	+16.50585938	-2.07861328	+0.47460938	+45.83496094	-75.93750000	-129.70458984	+6784	+16.97607422	+0.83935547	+0.06152344	-177.03369141	-80.17822266	+170.61767578	+5924	+16.42675781	-2.85644531	-3.29150391	+45.57128906	-52.09716797	-86.17675781	+4812
+1458241392.07660010	+16.51025391	-2.05224609	+0.51855469	+46.91162109	-76.06933594	-130.86914063	+6788	+16.98046875	+0.84814453	+0.07470703	-175.51757813	-79.91455078	+169.12353516	+5920	+16.42675781	-2.86523438	-3.28271484	+45.70312500	-52.07519531	-86.52832031	+4808
+1458241392.08069990	+16.51025391	-2.02587891	+0.56250000	+47.98828125	-76.24511719	-132.01171875	+6788	+16.98486328	+0.85693359	+0.08789063	-174.13330078	-79.65087891	+167.78320313	+5916	+16.42236328	-2.87402344	-3.26953125	+45.83496094	-52.03125000	-86.90185547	+4804
+1458241392.08489990	+16.50585938	-1.99951172	+0.59765625	+48.73535156	-76.37695313	-132.78076172	+6792	+16.98925781	+0.86572266	+0.09667969	-172.90283203	-79.45312500	+166.64062500	+5908	+16.42236328	-2.88281250	-3.26074219	+46.01074219	-51.96533203	-87.36328125	+4808
+1458241392.08909990	+16.51025391	-1.97753906	+0.62841797	+49.41650391	-76.50878906	-133.50585938	+6792	+16.99365234	+0.87451172	+0.10107422	-171.62841797	-79.27734375	+165.47607422	+5900	+16.41796875	-2.88720703	-3.24755859	+46.18652344	-51.87744141	-87.75878906	+4812
+1458241392.09320000	+16.51025391	-1.95117188	+0.65917969	+50.03173828	-76.64062500	-134.14306641	+6792	+16.99365234	+0.88769531	+0.10546875	-170.39794922	-79.10156250	+164.33349609	+5892	+16.41357422	-2.89599609	-3.24316406	+46.31835938	-51.81152344	-88.13232422	+4816
+1458241392.09740000	+16.51025391	-1.92480469	+0.68994141	+50.62500000	-76.75048828	-134.73632813	+6796	+16.99365234	+0.89648438	+0.10986328	-169.27734375	-78.94775391	+163.34472656	+5884	+16.40039063	-2.90478516	-3.22558594	+46.64794922	-51.65771484	-88.94531250	+4832
+1458241392.10159990	+16.50585938	-1.92041016	+0.71630859	+51.08642578	-76.88232422	-135.30761719	+6792	+16.99804688	+0.90527344	+0.11425781	-168.22265625	-78.77197266	+162.35595703	+5876	+16.39160156	-2.90917969	-3.21679688	+46.75781250	-51.63574219	-89.25292969	+4848
+1458241392.10570000	+16.50585938	-1.92041016	+0.72509766	+50.97656250	-76.92626953	-135.30761719	+6788	+16.99804688	+0.90527344	+0.11865234	-167.21191406	-78.59619141	+161.43310547	+5868	+16.39160156	-2.91357422	-3.20361328	+46.84570313	-51.70166016	-89.56054688	+4860
+1458241392.10990000	+16.50585938	-1.91601563	+0.72070313	+50.69091797	-76.94824219	-135.13183594	+6780	+16.99804688	+0.90966797	+0.11865234	-166.26708984	-78.48632813	+160.59814453	+5860	+16.39599609	-2.90478516	-3.20800781	+46.86767578	-51.72363281	-89.60449219	+4876
+1458241392.11410000	+16.50585938	-1.92480469	+0.71191406	+50.29541016	-76.97021484	-134.86816406	+6776	+16.99365234	+0.90966797	+0.11425781	-165.36621094	-78.37646484	+159.78515625	+5852	+16.39160156	-2.90039063	-3.20800781	+46.80175781	-51.74560547	-89.62646484	+4888
+1458241392.11820010	+16.50585938	-1.93798828	+0.69433594	+49.63623047	-76.92626953	-134.38476563	+6776	+16.98925781	+0.90966797	+0.10986328	-164.46533203	-78.28857422	+158.99414063	+5844	+16.39160156	-2.90478516	-3.21679688	+46.66992188	-51.81152344	-89.56054688	+4900
+1458241392.12240000	+16.50146484	-1.94677734	+0.67236328	+48.95507813	-76.86035156	-133.81347656	+6772	+16.98486328	+0.90966797	+0.10107422	-163.65234375	-78.22265625	+158.29101563	+5836	+16.39160156	-2.89599609	-3.23437500	+46.49414063	-51.83349609	-89.36279297	+4912
+1458241392.12660000	+16.49707031	-1.96875000	+0.64599609	+48.07617188	-76.79443359	-133.13232422	+6772	+16.97607422	+0.90527344	+0.09228516	-162.86132813	-78.15673828	+157.56591797	+5828	+16.38720703	-2.88281250	-3.24755859	+46.29638672	-51.92138672	-89.12109375	+4920
+1458241392.13070010	+16.49267578	-1.99511719	+0.61083984	+46.95556641	-76.66259766	-132.23144531	+6772	+16.96728516	+0.89648438	+0.08349609	-162.15820313	-78.06884766	+156.92871094	+5824	+16.38720703	-2.87402344	-3.26074219	+46.12060547	-52.05322266	-88.94531250	+4924
+1458241392.13490010	+16.48828125	-2.01708984	+0.58007813	+46.20849609	-76.55273438	-131.61621094	+6772	+16.95849609	+0.88330078	+0.07470703	-161.49902344	-78.00292969	+156.33544922	+5820	+16.38281250	-2.86523438	-3.26513672	+45.96679688	-52.18505859	-88.74755859	+4924
+1458241392.13910010	+16.48388672	-2.03906250	+0.54492188	+45.39550781	-76.44287109	-131.00097656	+6772	+16.94970703	+0.87011719	+0.06591797	-160.90576172	-77.91503906	+155.76416016	+5816	+16.38281250	-2.85644531	-3.27392578	+45.76904297	-52.31689453	-88.57177734	+4920
+1458241392.14319990	+16.47949219	-2.06982422	+0.51416016	+44.58251953	-76.33300781	-130.38574219	+6772	+16.93652344	+0.85693359	+0.06152344	-160.29052734	-77.82714844	+155.21484375	+5816	+16.38281250	-2.85205078	-3.28271484	+45.59326172	-52.44873047	-88.37402344	+4912
+1458241392.14739990	+16.47949219	-2.09179688	+0.48339844	+43.92333984	-76.20117188	-129.90234375	+6768	+16.92773438	+0.84814453	+0.04833984	-159.69726563	-77.76123047	+154.68750000	+5816	+16.38281250	-2.84765625	-3.29150391	+45.41748047	-52.55859375	-88.22021484	+4904
+1458241392.15150000	+16.47509766	-2.11376953	+0.44824219	+43.26416016	-76.04736328	-129.37500000	+6764	+16.91894531	+0.83935547	+0.03955078	-159.10400391	-77.69531250	+154.16015625	+5820	+16.38720703	-2.84326172	-3.30029297	+45.24169922	-52.64648438	-88.02246094	+4892
+1458241392.15570000	+16.47070313	-2.13574219	+0.41748047	+42.69287109	-75.91552734	-128.97949219	+6760	+16.90576172	+0.83056641	+0.03076172	-158.57666016	-77.60742188	+153.69873047	+5820	+16.38281250	-2.83447266	-3.31347656	+45.04394531	-52.73437500	-87.80273438	+4880
+1458241392.15990000	+16.47070313	-2.15332031	+0.39550781	+42.38525391	-75.80566406	-128.78173828	+6752	+16.89697266	+0.82177734	+0.02636719	-158.09326172	-77.51953125	+153.28125000	+5824	+16.37841797	-2.83007813	-3.31787109	+44.91210938	-52.80029297	-87.71484375	+4864
+1458241392.16400000	+16.46630859	-2.16210938	+0.37353516	+42.16552734	-75.69580078	-128.64990234	+6744	+16.88818359	+0.81298828	+0.02197266	-157.65380859	-77.43164063	+152.88574219	+5828	+16.37841797	-2.82568359	-3.32226563	+44.82421875	-52.88818359	-87.64892578	+4848
+1458241392.16820000	+16.46191406	-2.17529297	+0.36035156	+42.09960938	-75.62988281	-128.69384766	+6736	+16.88378906	+0.80419922	+0.02197266	-157.21435547	-77.29980469	+152.53417969	+5832	+16.37402344	-2.81689453	-3.32226563	+44.75830078	-52.95410156	-87.62695313	+4832
+1458241392.17240000	+16.45751953	-2.17968750	+0.35595703	+42.25341797	-75.60791016	-128.89160156	+6724	+16.87939453	+0.79980469	+0.02197266	-156.81884766	-77.18994141	+152.18261719	+5836	+16.36962891	-2.81689453	-3.31787109	+44.75830078	-53.02001953	-87.71484375	+4816
+1458241392.18070010	+16.45751953	-2.17529297	+0.36474609	+43.04443359	-75.58593750	-129.72656250	+6700	+16.87500000	+0.80419922	+0.03076172	-155.98388672	-76.92626953	+151.58935547	+5840	+16.36523438	-2.82128906	-3.30468750	+44.86816406	-53.06396484	-88.08837891	+4788
+1458241392.18490000	+16.45751953	-2.16210938	+0.37353516	+43.63769531	-75.60791016	-130.29785156	+6692	+16.87500000	+0.80859375	+0.03515625	-155.61035156	-76.81640625	+151.32568359	+5844	+16.36523438	-2.82568359	-3.29589844	+44.93408203	-53.06396484	-88.30810547	+4780
+1458241392.18899990	+16.45751953	-2.14892578	+0.39111328	+44.36279297	-75.65185547	-130.95703125	+6684	+16.87500000	+0.81738281	+0.03955078	-155.23681641	-76.68457031	+151.06201172	+5844	+16.36523438	-2.83007813	-3.28710938	+45.04394531	-53.04199219	-88.54980469	+4772
+1458241392.19320010	+16.45312500	-2.13134766	+0.40869141	+45.17578125	-75.69580078	-131.72607422	+6680	+16.87939453	+0.82177734	+0.04833984	-154.90722656	-76.55273438	+150.84228516	+5844	+16.36083984	-2.83007813	-3.28271484	+45.15380859	-52.99804688	-88.79150391	+4768
+1458241392.19740010	+16.45312500	-2.11376953	+0.43505859	+46.18652344	-75.76171875	-132.62695313	+6676	+16.87939453	+0.82617188	+0.05712891	-154.62158203	-76.39892578	+150.66650391	+5840	+16.35644531	-2.83447266	-3.27392578	+45.30761719	-52.95410156	-89.12109375	+4764
+1458241392.20149990	+16.45312500	-2.09179688	+0.46582031	+47.26318359	-75.82763672	-133.63769531	+6676	+16.88378906	+0.83496094	+0.06591797	-154.35791016	-76.26708984	+150.53466797	+5836	+16.34765625	-2.83886719	-3.26513672	+45.46142578	-52.91015625	-89.45068359	+4768
+1458241392.20569990	+16.44873047	-2.06982422	+0.49218750	+48.38378906	-75.91552734	-134.64843750	+6676	+16.88378906	+0.83935547	+0.07470703	-154.07226563	-76.11328125	+150.38085938	+5832	+16.34326172	-2.84326172	-3.25195313	+45.63720703	-52.88818359	-89.82421875	+4772
+1458241392.20989990	+16.44873047	-2.03906250	+0.52734375	+49.81201172	-76.00341797	-135.96679688	+6676	+16.88818359	+0.84814453	+0.08349609	-153.80859375	-75.98144531	+150.22705078	+5824	+16.33886719	-2.84765625	-3.23876953	+45.81298828	-52.84423828	-90.21972656	+4780
+1458241392.21400000	+16.44873047	-2.01708984	+0.55810547	+51.13037109	-76.06933594	-137.19726563	+6676	+16.89257813	+0.85253906	+0.09228516	-153.58886719	-75.84960938	+150.11718750	+5812	+16.33886719	-2.85205078	-3.22558594	+45.96679688	-52.82226563	-90.54931641	+4792
+1458241392.21820000	+16.44873047	-1.99511719	+0.58447266	+52.22900391	-76.11328125	-138.20800781	+6676	+16.89257813	+0.85693359	+0.09667969	-153.39111328	-75.73974609	+150.02929688	+5804	+16.33886719	-2.86083984	-3.22119141	+46.03271484	-52.77832031	-90.79101563	+4808
+1458241392.22240000	+16.44873047	-1.99072266	+0.59326172	+52.51464844	-76.11328125	-138.47167969	+6672	+16.89257813	+0.85693359	+0.10107422	-153.23730469	-75.62988281	+149.96337891	+5792	+16.33886719	-2.86083984	-3.22558594	+46.05468750	-52.73437500	-90.90087891	+4820
+1458241392.22650000	+16.44433594	-1.98632813	+0.59765625	+52.84423828	-76.11328125	-138.80126953	+6664	+16.89257813	+0.85253906	+0.10546875	-153.12744141	-75.52001953	+149.91943359	+5780	+16.32568359	-2.85644531	-3.22998047	+46.03271484	-52.71240234	-90.94482422	+4832
+1458241392.23070000	+16.44433594	-1.98193359	+0.59765625	+53.15185547	-76.09130859	-139.10888672	+6660	+16.89257813	+0.85253906	+0.10546875	-153.01757813	-75.43212891	+149.87548828	+5772	+16.32128906	-2.85644531	-3.23437500	+45.96679688	-52.73437500	-90.96679688	+4844
+1458241392.23480010	+16.43994141	-1.98193359	+0.60205078	+53.56933594	-76.09130859	-139.52636719	+6652	+16.88818359	+0.84814453	+0.10546875	-152.92968750	-75.34423828	+149.83154297	+5760	+16.31689453	-2.85644531	-3.23876953	+45.87890625	-52.77832031	-90.92285156	+4856
+1458241392.23900010	+16.43554688	-1.98193359	+0.60205078	+53.94287109	-76.06933594	-139.94384766	+6648	+16.88378906	+0.83935547	+0.10546875	-152.90771484	-75.23437500	+149.83154297	+5752	+16.30810547	-2.85205078	-3.24755859	+45.76904297	-52.84423828	-90.85693359	+4864
+1458241392.24320010	+16.43554688	-1.98632813	+0.59326172	+54.22851563	-76.02539063	-140.27343750	+6644	+16.87500000	+0.83496094	+0.10107422	-152.88574219	-75.16845703	+149.85351563	+5740	+16.30810547	-2.85205078	-3.25195313	+45.63720703	-52.93212891	-90.79101563	+4872
+1458241392.24729990	+16.42675781	-1.99511719	+0.58007813	+54.51416016	-75.93750000	-140.64697266	+6640	+16.87060547	+0.82177734	+0.09228516	-152.90771484	-75.10253906	+149.87548828	+5732	+16.30810547	-2.84765625	-3.26513672	+45.50537109	-52.99804688	-90.65917969	+4876
+1458241392.25149990	+16.42236328	-2.00830078	+0.56250000	+54.66796875	-75.82763672	-140.91064453	+6636	+16.86181641	+0.81298828	+0.08349609	-152.95166016	-75.05859375	+149.91943359	+5724	+16.30810547	-2.84326172	-3.27832031	+45.30761719	-53.08593750	-90.46142578	+4876
+1458241392.25570010	+16.41796875	-2.02587891	+0.53613281	+54.71191406	-75.71777344	-141.08642578	+6636	+16.85742188	+0.79980469	+0.07031250	-153.01757813	-75.01464844	+149.96337891	+5720	+16.30371094	-2.83886719	-3.30029297	+45.08789063	-53.15185547	-90.19775391	+4876
+1458241392.25980000	+16.40917969	-2.05224609	+0.50097656	+54.64599609	-75.54199219	-141.24023438	+6636	+16.84863281	+0.79101563	+0.05712891	-153.08349609	-74.97070313	+150.00732422	+5716	+16.29492188	-2.83447266	-3.31787109	+44.86816406	-53.21777344	-89.95605469	+4872
+1458241392.26399990	+16.40039063	-2.07421875	+0.46142578	+54.51416016	-75.36621094	-141.30615234	+6636	+16.83984375	+0.78222656	+0.04394531	-153.14941406	-74.92675781	+150.07324219	+5712	+16.29052734	-2.82568359	-3.33984375	+44.64843750	-53.28369141	-89.71435547	+4864
+1458241392.26819990	+16.39599609	-2.10058594	+0.42187500	+54.38232422	-75.21240234	-141.37207031	+6636	+16.83105469	+0.77343750	+0.03076172	-153.19335938	-74.90478516	+150.11718750	+5712	+16.28173828	-2.81689453	-3.35742188	+44.42871094	-53.34960938	-89.47265625	+4852
+1458241392.27230000	+16.38720703	-2.12695313	+0.38232422	+54.22851563	-75.01464844	-141.45996094	+6636	+16.82226563	+0.76464844	+0.01318359	-153.23730469	-74.88281250	+150.13916016	+5712	+16.27734375	-2.80810547	-3.37939453	+44.20898438	-53.45947266	-89.25292969	+4836
+1458241392.27650000	+16.38720703	-2.14892578	+0.33837891	+54.14062500	-74.83886719	-141.54785156	+6632	+16.81787109	+0.76025391	+0.00000000	-153.28125000	-74.88281250	+150.18310547	+5712	+16.27294922	-2.80371094	-3.39697266	+44.03320313	-53.52539063	-89.07714844	+4820
+1458241392.28070000	+16.38281250	-2.16650391	+0.30761719	+54.14062500	-74.68505859	-141.72363281	+6624	+16.81347656	+0.75585938	-0.01757813	-153.32519531	-74.86083984	+150.22705078	+5716	+16.27294922	-2.79492188	-3.41455078	+43.90136719	-53.56933594	-88.92333984	+4804
+1458241392.28480010	+16.37841797	-2.17968750	+0.27246094	+54.16259766	-74.50927734	-141.87744141	+6616	+16.80908203	+0.75146484	-0.03076172	-153.36914063	-74.83886719	+150.24902344	+5716	+16.26855469	-2.79052734	-3.43652344	+43.72558594	-53.56933594	-88.79150391	+4784
+1458241392.28900000	+16.37841797	-2.17968750	+0.24169922	+54.20654297	-74.35546875	-142.00927734	+6608	+16.80468750	+0.75585938	-0.04833984	-153.34716797	-74.86083984	+150.22705078	+5716	+16.26855469	-2.78613281	-3.46289063	+43.59375000	-53.54736328	-88.65966797	+4768
+1458241392.29320000	+16.38281250	-2.17529297	+0.21972656	+54.44824219	-74.24560547	-142.27294922	+6596	+16.80468750	+0.76025391	-0.07031250	-153.28125000	-74.86083984	+150.20507813	+5720	+16.25976563	-2.77734375	-3.48486328	+43.48388672	-53.45947266	-88.54980469	+4752
+1458241392.29730010	+16.38281250	-2.16650391	+0.20654297	+54.82177734	-74.15771484	-142.66845703	+6584	+16.80468750	+0.76464844	-0.08349609	-153.21533203	-74.88281250	+150.16113281	+5720	+16.25537109	-2.77294922	-3.50683594	+43.43994141	-53.39355469	-88.54980469	+4736
+1458241392.30150010	+16.38720703	-2.14892578	+0.19335938	+55.28320313	-74.06982422	-143.10791016	+6576	+16.80468750	+0.76904297	-0.10107422	-153.10546875	-74.90478516	+150.07324219	+5720	+16.25097656	-2.77294922	-3.52441406	+43.43994141	-53.30566406	-88.63769531	+4716
+1458241392.30559990	+16.39599609	-2.12695313	+0.19335938	+55.89843750	-74.00390625	-143.67919922	+6564	+16.80908203	+0.77783203	-0.11865234	-152.99560547	-74.90478516	+149.98535156	+5720	+16.24658203	-2.76855469	-3.53759766	+43.48388672	-53.19580078	-88.74755859	+4700
+1458241392.30979990	+16.40478516	-2.10058594	+0.18896484	+56.51367188	-73.93798828	-144.22851563	+6556	+16.81347656	+0.78662109	-0.13623047	-152.86376953	-74.92675781	+149.89746094	+5720	+16.24218750	-2.76855469	-3.55957031	+43.50585938	-53.04199219	-88.87939453	+4688
+1458241392.31399990	+16.41357422	-2.06982422	+0.18896484	+57.17285156	-73.85009766	-144.77783203	+6548	+16.81787109	+0.79980469	-0.14941406	-152.70996094	-74.97070313	+149.76562500	+5720	+16.24218750	-2.76855469	-3.57714844	+43.57177734	-52.88818359	-89.01123047	+4676
+1458241392.31810000	+16.42236328	-2.03466797	+0.18896484	+57.83203125	-73.76220703	-145.32714844	+6540	+16.82226563	+0.81298828	-0.16699219	-152.53417969	-74.99267578	+149.63378906	+5716	+16.24218750	-2.76416016	-3.59912109	+43.63769531	-52.69042969	-89.16503906	+4668
+1458241392.32230000	+16.43115234	-1.99951172	+0.18896484	+58.38134766	-73.67431641	-145.76660156	+6532	+16.83105469	+0.82617188	-0.18457031	-152.33642578	-75.03662109	+149.50195313	+5712	+16.23779297	-2.75976563	-3.62988281	+43.70361328	-52.42675781	-89.29687500	+4664
+1458241392.32649990	+16.43994141	-1.96435547	+0.18457031	+58.90869141	-73.56445313	-146.18408203	+6524	+16.83544922	+0.83935547	-0.20214844	-152.13867188	-75.08056641	+149.32617188	+5704	+16.23339844	-2.75097656	-3.65625000	+43.74755859	-52.20703125	-89.40673828	+4664
+1458241392.33060000	+16.45312500	-1.92919922	+0.18017578	+59.39208984	-73.45458984	-146.55761719	+6520	+16.83984375	+0.85253906	-0.21972656	-151.89697266	-75.12451172	+149.12841797	+5700	+16.22460938	-2.74218750	-3.68261719	+43.76953125	-51.98730469	-89.47265625	+4668
+1458241392.33480000	+16.46630859	-1.89404297	+0.17138672	+59.85351563	-73.34472656	-146.90917969	+6512	+16.84863281	+0.86572266	-0.23730469	-151.65527344	-75.19042969	+148.95263672	+5692	+16.22021484	-2.73339844	-3.71777344	+43.81347656	-51.72363281	-89.53857422	+4672
+1458241392.33900000	+16.47509766	-1.86328125	+0.16259766	+60.27099609	-73.21289063	-147.26074219	+6504	+16.85302734	+0.87890625	-0.25927734	-151.43554688	-75.25634766	+148.75488281	+5684	+16.21142578	-2.72460938	-3.74853516	+43.83544922	-51.50390625	-89.60449219	+4676
+1458241392.34310010	+16.48828125	-1.83691406	+0.14501953	+60.49072266	-73.05908203	-147.41455078	+6496	+16.85742188	+0.89648438	-0.28125000	-151.17187500	-75.32226563	+148.53515625	+5672	+16.21142578	-2.72021484	-3.77929688	+43.83544922	-51.32812500	-89.67041016	+4680
+1458241392.34730010	+16.50146484	-1.81054688	+0.12304688	+60.53466797	-72.88330078	-147.41455078	+6492	+16.86621094	+0.90966797	-0.30322266	-150.88623047	-75.41015625	+148.29345703	+5664	+16.21582031	-2.70703125	-3.81884766	+43.74755859	-51.10839844	-89.51660156	+4684
+1458241392.35150000	+16.51025391	-1.79296875	+0.09228516	+60.44677734	-72.68554688	-147.32666016	+6484	+16.87060547	+0.92285156	-0.32958984	-150.60058594	-75.49804688	+148.05175781	+5656	+16.21142578	-2.68505859	-3.86279297	+43.65966797	-50.93261719	-89.31884766	+4692
+1458241392.35560010	+16.52343750	-1.77978516	+0.04833984	+60.16113281	-72.44384766	-147.04101563	+6476	+16.87500000	+0.94042969	-0.36035156	-150.29296875	-75.60791016	+147.78808594	+5648	+16.21142578	-2.66308594	-3.91113281	+43.50585938	-50.75683594	-89.07714844	+4696
+1458241392.35980010	+16.53222656	-1.76660156	+0.00000000	+59.69970703	-72.18017578	-146.62353516	+6468	+16.87939453	+0.95361328	-0.39550781	-149.96337891	-75.73974609	+147.48046875	+5644	+16.20703125	-2.64111328	-3.95947266	+43.35205078	-50.60302734	-88.79150391	+4700
+1458241392.36400010	+16.54101563	-1.76220703	-0.05712891	+59.17236328	-71.91650391	-146.16210938	+6460	+16.88378906	+0.97119141	-0.43066406	-149.63378906	-75.89355469	+147.19482422	+5636	+16.19824219	-2.61914063	-4.00341797	+43.17626953	-50.44921875	-88.48388672	+4700
+1458241392.36809990	+16.54980469	-1.76220703	-0.11865234	+58.51318359	-71.60888672	-145.56884766	+6452	+16.88818359	+0.98876953	-0.47021484	-149.26025391	-76.06933594	+146.86523438	+5632	+16.19384766	-2.59716797	-4.05615234	+42.95654297	-50.33935547	-88.15429688	+4692
+1458241392.37229990	+16.56298828	-1.76660156	-0.18896484	+57.78808594	-71.27929688	-144.97558594	+6444	+16.88818359	+1.00634766	-0.52294922	-148.82080078	-76.28906250	+146.44775391	+5628	+16.18945313	-2.57519531	-4.10009766	+42.73681641	-50.25146484	-87.84667969	+4684
+1458241392.37649990	+16.57177734	-1.76660156	-0.26367188	+57.12890625	-70.94970703	-144.40429688	+6436	+16.88818359	+1.02392578	-0.57568359	-148.38134766	-76.50878906	+146.03027344	+5624	+16.18945313	-2.55322266	-4.15283203	+42.53906250	-50.11962891	-87.49511719	+4672
+1458241392.38060000	+16.58056641	-1.77099609	-0.33837891	+56.38183594	-70.59814453	-143.74511719	+6428	+16.89257813	+1.04150391	-0.62841797	-147.96386719	-76.75048828	+145.63476563	+5620	+16.18945313	-2.52685547	-4.20996094	+42.34130859	-49.98779297	-87.14355469	+4656
+1458241392.38480000	+16.58935547	-1.77099609	-0.42626953	+55.54687500	-70.20263672	-142.99804688	+6416	+16.89257813	+1.06787109	-0.69873047	-147.39257813	-77.08007813	+145.10742188	+5620	+16.18945313	-2.50048828	-4.26269531	+42.14355469	-49.85595703	-86.79199219	+4640
+1458241392.38890000	+16.59814453	-1.76660156	-0.51855469	+54.75585938	-69.78515625	-142.29492188	+6408	+16.89257813	+1.09423828	-0.77343750	-146.84326172	-77.43164063	+144.60205078	+5620	+16.18945313	-2.46972656	-4.31982422	+41.94580078	-49.70214844	-86.41845703	+4620
+1458241392.39310000	+16.60253906	-1.76220703	-0.60205078	+54.09667969	-69.41162109	-141.67968750	+6396	+16.89257813	+1.12060547	-0.84375000	-146.29394531	-77.76123047	+144.07470703	+5620	+16.18066406	-2.43457031	-4.38134766	+41.74804688	-49.52636719	-86.02294922	+4600
+1458241392.39730000	+16.61132813	-1.74902344	-0.68994141	+53.50341797	-68.99414063	-141.10839844	+6388	+16.88818359	+1.15136719	-0.93164063	-145.63476563	-78.17871094	+143.43750000	+5624	+16.17187500	-2.40380859	-4.44287109	+41.57226563	-49.35058594	-85.69335938	+4576
+1458241392.40140010	+16.62011719	-1.73144531	-0.76904297	+53.06396484	-68.62060547	-140.66894531	+6376	+16.88818359	+1.18652344	-1.01513672	-145.04150391	-78.57421875	+142.88818359	+5628	+16.16748047	-2.38183594	-4.50439453	+41.44042969	-49.15283203	-85.45166016	+4548
+1458241392.40560010	+16.63330078	-1.70507813	-0.83935547	+52.80029297	-68.29101563	-140.36132813	+6360	+16.88818359	+1.21728516	-1.08984375	-144.51416016	-78.92578125	+142.42675781	+5632	+16.16308594	-2.35546875	-4.55712891	+41.35253906	-48.93310547	-85.27587891	+4520
+1458241392.40980010	+16.64648438	-1.67871094	-0.90527344	+52.66845703	-67.96142578	-140.16357422	+6344	+16.89257813	+1.25683594	-1.17333984	-143.89892578	-79.34326172	+141.83349609	+5636	+16.15869141	-2.33349609	-4.61425781	+41.30859375	-48.73535156	-85.18798828	+4492
+1458241392.41389990	+16.65966797	-1.63476563	-0.96240234	+52.66845703	-67.65380859	-140.03173828	+6328	+16.89257813	+1.29638672	-1.25244141	-143.30566406	-79.73876953	+141.30615234	+5636	+16.16308594	-2.30712891	-4.66259766	+41.35253906	-48.49365234	-85.16601563	+4464
+1458241392.41810010	+16.67285156	-1.58203125	-1.01074219	+52.86621094	-67.41210938	-140.07568359	+6312	+16.89697266	+1.34033203	-1.32275391	-142.82226563	-80.06835938	+140.91064453	+5636	+16.15869141	-2.27197266	-4.71972656	+41.44042969	-48.18603516	-85.12207031	+4440
+1458241392.42230010	+16.68603516	-1.52929688	-1.05468750	+53.08593750	-67.14843750	-140.09765625	+6296	+16.90136719	+1.38427734	-1.39306641	-142.40478516	-80.44189453	+140.55908203	+5636	+16.14990234	-2.24121094	-4.77685547	+41.55029297	-47.85644531	-85.16601563	+4416
+1458241392.42639990	+16.69921875	-1.46777344	-1.09863281	+53.32763672	-66.90673828	-140.14160156	+6276	+16.91015625	+1.43261719	-1.45458984	-141.98730469	-80.74951172	+140.25146484	+5632	+16.14550781	-2.21484375	-4.82519531	+41.68212891	-47.52685547	-85.23193359	+4396
+1458241392.43059990	+16.71240234	-1.41064453	-1.12939453	+53.67919922	-66.73095703	-140.27343750	+6256	+16.91455078	+1.48095703	-1.51171875	-141.65771484	-81.03515625	+140.00976563	+5632	+16.13671875	-2.18847656	-4.87353516	+41.83593750	-47.21923828	-85.34179688	+4376
+1458241392.43479990	+16.72558594	-1.34912109	-1.15136719	+54.16259766	-66.57714844	-140.53710938	+6236	+16.92333984	+1.52929688	-1.56005859	-141.37207031	-81.29882813	+139.83398438	+5628	+16.12792969	-2.16210938	-4.91308594	+42.03369141	-46.93359375	-85.51757813	+4356
+1458241392.43890000	+16.74316406	-1.28320313	-1.16894531	+54.71191406	-66.42333984	-140.84472656	+6216	+16.93212891	+1.57763672	-1.60839844	-141.17431641	-81.54052734	+139.74609375	+5624	+16.12353516	-2.14013672	-4.95263672	+42.25341797	-46.64794922	-85.71533203	+4340
+1458241392.44310000	+16.75634766	-1.21728516	-1.18652344	+55.28320313	-66.29150391	-141.19628906	+6192	+16.94091797	+1.62597656	-1.65234375	-141.06445313	-81.78222656	+139.72412109	+5616	+16.11914063	-2.11376953	-4.98779297	+42.51708984	-46.38427734	-85.97900391	+4324
+1458241392.44730000	+16.77392578	-1.14697266	-1.20849609	+55.78857422	-66.13769531	-141.43798828	+6172	+16.95410156	+1.67871094	-1.70068359	-140.88867188	-82.04589844	+139.65820313	+5612	+16.11914063	-2.08300781	-5.02734375	+42.75878906	-46.09863281	-86.13281250	+4316
+1458241392.45140000	+16.78710938	-1.08544922	-1.22607422	+56.22802734	-65.98388672	-141.65771484	+6148	+16.96289063	+1.73144531	-1.74462891	-140.66894531	-82.28759766	+139.54833984	+5604	+16.11474609	-2.05224609	-5.06250000	+43.00048828	-45.81298828	-86.26464844	+4308
+1458241392.45560000	+16.79589844	-1.02392578	-1.25683594	+56.55761719	-65.78613281	-141.76757813	+6128	+16.97167969	+1.78417969	-1.78857422	-140.44921875	-82.52929688	+139.46044922	+5596	+16.11035156	-2.01708984	-5.10205078	+43.22021484	-45.54931641	-86.37451172	+4300
+1458241392.45970010	+16.80468750	-0.96679688	-1.28759766	+56.86523438	-65.61035156	-141.83349609	+6104	+16.97607422	+1.83691406	-1.83251953	-140.33935547	-82.77099609	+139.46044922	+5588	+16.10595703	-1.97753906	-5.15039063	+43.41796875	-45.26367188	-86.41845703	+4300
+1458241392.46390010	+16.81347656	-0.91406250	-1.31835938	+57.08496094	-65.41259766	-141.87744141	+6080	+16.98046875	+1.88525391	-1.87207031	-140.31738281	-82.99072266	+139.54833984	+5580	+16.08837891	-1.94238281	-5.18994141	+43.54980469	-45.04394531	-86.39648438	+4296
+1458241392.46810010	+16.81787109	-0.86572266	-1.35791016	+57.21679688	-65.21484375	-141.85546875	+6060	+16.98486328	+1.93359375	-1.91601563	-140.16357422	-83.23242188	+139.50439453	+5572	+16.08837891	-1.91162109	-5.22509766	+43.65966797	-44.89013672	-86.46240234	+4288
+1458241392.47219990	+16.82666016	-0.82177734	-1.40185547	+57.30468750	-64.99511719	-141.78955078	+6036	+16.98486328	+2.01708984	-1.99511719	-139.70214844	-83.71582031	+139.19677734	+5576	+16.08837891	-1.87646484	-5.26464844	+43.76953125	-44.75830078	-86.39648438	+4280
+1458241392.47639990	+16.83105469	-0.78222656	-1.44580078	+57.34863281	-64.77539063	-141.67968750	+6012	+16.98046875	+2.06103516	-2.05224609	-139.48242188	-84.00146484	+139.04296875	+5572	+16.07958984	-1.83691406	-5.29980469	+43.87939453	-44.62646484	-86.33056641	+4272
+1458241392.48060010	+16.83544922	-0.74267578	-1.50292969	+57.26074219	-64.48974609	-141.48193359	+5992	+16.97607422	+2.10498047	-2.10937500	-139.08691406	-84.30908203	+138.73535156	+5564	+16.07958984	-1.79736328	-5.34375000	+43.92333984	-44.53857422	-86.22070313	+4260
+1458241392.48470000	+16.83544922	-0.70751953	-1.56445313	+57.06298828	-64.18212891	-141.15234375	+5968	+16.96728516	+2.14892578	-2.16650391	-138.60351563	-84.63867188	+138.33984375	+5556	+16.07958984	-1.75341797	-5.39648438	+43.92333984	-44.38476563	-85.97900391	+4248
+1458241392.48889990	+16.83544922	-0.67675781	-1.63476563	+56.77734375	-63.87451172	-140.80078125	+5944	+16.95849609	+2.18847656	-2.21923828	-138.05419922	-84.94628906	+137.85644531	+5552	+16.07519531	-1.70507813	-5.44482422	+43.90136719	-44.29687500	-85.69335938	+4236
+1458241392.49309990	+16.83105469	-0.65039063	-1.70507813	+56.46972656	-63.56689453	-140.40527344	+5920	+16.94091797	+2.22802734	-2.27636719	-137.46093750	-85.25390625	+137.32910156	+5548	+16.06640625	-1.66113281	-5.49316406	+43.87939453	-44.20898438	-85.42968750	+4216
+1458241392.49720000	+16.82666016	-0.62402344	-1.77539063	+56.20605469	-63.28125000	-140.05371094	+5896	+16.92333984	+2.26757813	-2.32910156	-137.02148438	-85.56152344	+136.95556641	+5540	+16.06201172	-1.61718750	-5.53710938	+43.87939453	-44.14306641	-85.20996094	+4192
+1458241392.50140000	+16.82226563	-0.59326172	-1.84570313	+55.94238281	-62.97363281	-139.72412109	+5872	+16.91015625	+2.30273438	-2.38183594	-136.66992188	-85.84716797	+136.64794922	+5540	+16.05322266	-1.57324219	-5.57666016	+43.87939453	-44.09912109	-84.99023438	+4168
+1458241392.50560000	+16.81787109	-0.56689453	-1.90722656	+55.74462891	-62.70996094	-139.43847656	+5848	+16.89697266	+2.34228516	-2.43457031	-136.05468750	-86.15478516	+136.09863281	+5536	+16.04882813	-1.52929688	-5.61181641	+43.87939453	-44.07714844	-84.79248047	+4136
+1458241392.50970010	+16.81787109	-0.54052734	-1.97314453	+55.56884766	-62.44628906	-139.19677734	+5820	+16.87939453	+2.38183594	-2.48730469	-135.41748047	-86.41845703	+135.54931641	+5536	+16.04443359	-1.48974609	-5.64697266	+43.87939453	-44.05517578	-84.66064453	+4100
+1458241392.51390000	+16.81347656	-0.50537109	-2.03027344	+55.43701172	-62.18261719	-138.97705078	+5792	+16.86621094	+2.42578125	-2.54003906	-134.71435547	-86.70410156	+134.93408203	+5532	+16.04882813	-1.44580078	-5.68652344	+43.94531250	-44.01123047	-84.52880859	+4068
+1458241392.51810000	+16.80908203	-0.47021484	-2.08740234	+55.39306641	-61.94091797	-138.82324219	+5764	+16.84863281	+2.46972656	-2.57519531	-135.21972656	-86.90185547	+135.54931641	+5528	+16.04443359	-1.39746094	-5.72167969	+44.03320313	-43.90136719	-84.41894531	+4032
+1458241392.52220010	+16.80468750	-0.43066406	-2.13134766	+55.39306641	-61.72119141	-138.73535156	+5736	+16.83984375	+2.51367188	-2.60595703	-136.07666016	-87.07763672	+136.49414063	+5524	+16.04003906	-1.35791016	-5.74804688	+44.16503906	-43.83544922	-84.39697266	+3996
+1458241392.52640010	+16.80029297	-0.38671875	-2.17968750	+55.43701172	-61.54541016	-138.62548828	+5708	+16.82666016	+2.56201172	-2.63671875	-136.71386719	-87.27539063	+137.26318359	+5520	+16.04003906	-1.31835938	-5.77441406	+44.31884766	-43.76953125	-84.39697266	+3960
+1458241392.53060010	+16.79150391	-0.33837891	-2.21044922	+55.61279297	-61.41357422	-138.66943359	+5680	+16.81347656	+2.61035156	-2.65869141	-137.74658203	-87.40722656	+138.40576172	+5520	+16.03125000	-1.27001953	-5.80078125	+44.51660156	-43.65966797	-84.41894531	+3924
+1458241392.53469990	+16.79150391	-0.29003906	-2.22802734	+55.92041016	-61.34765625	-138.84521484	+5648	+16.80468750	+2.65429688	-2.67626953	-139.59228516	-87.49511719	+140.36132813	+5512	+16.02246094	-1.23925781	-5.80957031	+44.75830078	-43.61572266	-84.61669922	+3888
+1458241392.53889990	+16.78710938	-0.23291016	-2.23681641	+56.31591797	-61.28173828	-139.06494141	+5616	+16.80029297	+2.70703125	-2.68945313	-141.70166016	-87.58300781	+142.58056641	+5508	+16.02246094	-1.19970703	-5.81835938	+45.08789063	-43.52783203	-84.88037109	+3852
+1458241392.54300000	+16.78710938	-0.17138672	-2.24121094	+56.82128906	-61.28173828	-139.39453125	+5588	+16.79589844	+2.75976563	-2.68945313	-145.26123047	-87.56103516	+146.29394531	+5504	+16.01806641	-1.16455078	-5.82275391	+45.43945313	-43.43994141	-85.18798828	+3820
+1458241392.54720000	+16.78710938	-0.10546875	-2.23681641	+57.34863281	-61.28173828	-139.74609375	+5556	+16.79589844	+2.81689453	-2.68505859	-148.64501953	-87.53906250	+149.80957031	+5496	+16.01806641	-1.12500000	-5.82714844	+45.83496094	-43.35205078	-85.51757813	+3788
+1458241392.55139990	+16.78271484	-0.03955078	-2.23242188	+57.91992188	-61.30371094	-140.09765625	+5528	+16.79589844	+2.87402344	-2.67626953	-151.56738281	-87.49511719	+152.92968750	+5492	+16.02246094	-1.08984375	-5.82714844	+46.20849609	-43.26416016	-85.84716797	+3764
+1458241392.55550000	+16.78271484	+0.03076172	-2.21923828	+58.53515625	-61.34765625	-140.49316406	+5500	+16.79150391	+2.93554688	-2.67187500	-154.53369141	-87.45117188	+156.07177734	+5484	+16.01806641	-1.05468750	-5.83593750	+46.58203125	-43.13232422	-86.15478516	+3744
+1458241392.55970000	+16.77832031	+0.10107422	-2.20605469	+59.21630859	-61.41357422	-140.97656250	+5476	+16.78710938	+2.98828125	-2.66308594	-157.60986328	-87.40722656	+159.27978516	+5480	+16.00927734	-1.01513672	-5.84033203	+46.99951172	-43.00048828	-86.46240234	+3724
+1458241392.56390000	+16.77392578	+0.16699219	-2.18408203	+59.87548828	-61.50146484	-141.45996094	+5452	+16.78710938	+3.03662109	-2.65429688	-160.53222656	-87.34130859	+162.31201172	+5476	+15.99169922	-0.97119141	-5.84033203	+47.39501953	-42.91259766	-86.77001953	+3712
+1458241392.56800010	+16.77392578	+0.23291016	-2.16650391	+60.51269531	-61.58935547	-141.89941406	+5424	+16.78271484	+3.08935547	-2.64550781	-163.27880859	-87.27539063	+165.16845703	+5472	+15.98730469	-0.93603516	-5.83593750	+47.76855469	-42.86865234	-87.09960938	+3700
+1458241392.57220010	+16.76953125	+0.29443359	-2.14892578	+61.14990234	-61.67724609	-142.36083984	+5400	+16.78271484	+3.14208984	-2.63671875	-165.60791016	-87.16552734	+167.65136719	+5468	+15.98291016	-0.89208984	-5.83154297	+48.16406250	-42.84667969	-87.40722656	+3688
+1458241392.57640000	+16.76513672	+0.35595703	-2.13134766	+61.76513672	-61.76513672	-142.84423828	+5372	+16.78271484	+3.19042969	-2.62353516	-168.02490234	-87.05566406	+170.20019531	+5464	+15.97851563	-0.84814453	-5.82714844	+48.53759766	-42.82470703	-87.71484375	+3680
+1458241392.58049990	+16.76074219	+0.40869141	-2.11816406	+62.31445313	-61.83105469	-143.26171875	+5348	+16.77392578	+3.23876953	-2.61914063	-170.39794922	-86.98974609	+172.70507813	+5460	+15.97851563	-0.81298828	-5.82275391	+48.88916016	-42.84667969	-88.00048828	+3676
+1458241392.58470010	+16.75634766	+0.46582031	-2.10937500	+62.81982422	-61.89697266	-143.61328125	+5320	+16.76513672	+3.28710938	-2.61474609	-172.77099609	-86.94580078	+175.20996094	+5456	+15.97851563	-0.76464844	-5.83593750	+49.17480469	-42.80273438	-88.11035156	+3676
+1458241392.58890010	+16.74755859	+0.50537109	-2.10498047	+63.21533203	-61.94091797	-143.94287109	+5292	+16.75634766	+3.32666016	-2.61474609	-175.14404297	-86.90185547	+177.67089844	+5452	+15.96972656	-0.72070313	-5.84472656	+49.39453125	-42.82470703	-88.15429688	+3672
+1458241392.59299990	+16.74316406	+0.54052734	-2.10937500	+63.47900391	-61.94091797	-144.16259766	+5264	+16.74316406	+3.36181641	-2.62353516	-177.34130859	-86.90185547	+179.95605469	+5448	+15.96093750	-0.68115234	-5.85351563	+49.54833984	-42.86865234	-88.17626953	+3668
+1458241392.59719990	+16.72998047	+0.57568359	-2.11816406	+63.69873047	-61.96289063	-144.33837891	+5236	+16.72558594	+3.40136719	-2.62792969	-179.25292969	-86.87988281	-178.02246094	+5448	+15.95214844	-0.63281250	-5.86669922	+49.70214844	-42.93457031	-88.13232422	+3660
+1458241392.60139990	+16.72119141	+0.59765625	-2.12695313	+63.87451172	-61.96289063	-144.51416016	+5208	+16.71240234	+3.43212891	-2.62792969	+178.48388672	-86.81396484	-175.73730469	+5444	+15.94335938	-0.58447266	-5.87988281	+49.81201172	-43.02246094	-88.06640625	+3652
+1458241392.60550000	+16.71240234	+0.61962891	-2.14453125	+63.96240234	-61.94091797	-144.62402344	+5180	+16.69921875	+3.45849609	-2.63671875	+176.33056641	-86.79199219	-173.51806641	+5444	+15.94775391	-0.54492188	-5.88427734	+49.92187500	-43.19824219	-88.08837891	+3640
+1458241392.60970000	+16.69921875	+0.63720703	-2.16210938	+63.98437500	-61.89697266	-144.64599609	+5152	+16.68164063	+3.48925781	-2.64111328	+174.39697266	-86.74804688	-171.49658203	+5440	+15.95654297	-0.49658203	-5.89306641	+50.03173828	-43.35205078	-88.00048828	+3628
+1458241392.61380000	+16.68603516	+0.65039063	-2.18847656	+63.98437500	-61.83105469	-144.66796875	+5124	+16.66406250	+3.52001953	-2.64990234	+172.46337891	-86.70410156	-169.49707031	+5440	+15.96093750	-0.46142578	-5.90625000	+50.07568359	-43.50585938	-87.91259766	+3608
+1458241392.61800000	+16.67724609	+0.66357422	-2.21044922	+63.98437500	-61.78710938	-144.68994141	+5100	+16.64208984	+3.55078125	-2.65429688	+170.79345703	-86.63818359	-167.76123047	+5440	+15.96093750	-0.42626953	-5.91943359	+50.09765625	-43.61572266	-87.80273438	+3588
+1458241392.62220000	+16.66406250	+0.67675781	-2.23681641	+63.96240234	-61.72119141	-144.71191406	+5080	+16.62011719	+3.57714844	-2.65869141	+169.01367188	-86.59423828	-165.91552734	+5440	+15.95654297	-0.39111328	-5.93701172	+50.09765625	-43.72558594	-87.64892578	+3568
+1458241392.62630010	+16.65087891	+0.68994141	-2.25878906	+63.94042969	-61.65527344	-144.71191406	+5060	+16.60253906	+3.59912109	-2.66308594	+167.25585938	-86.55029297	-164.13574219	+5440	+15.95654297	-0.35156250	-5.95019531	+50.11962891	-43.85742188	-87.51708984	+3544
+1458241392.63050010	+16.63330078	+0.70312500	-2.28076172	+63.91845703	-61.61132813	-144.73388672	+5044	+16.58496094	+3.62109375	-2.66308594	+166.00341797	-86.44042969	-162.86132813	+5436	+15.95214844	-0.30761719	-5.95898438	+50.16357422	-44.01123047	-87.40722656	+3520
+1458241392.63470010	+16.62011719	+0.71630859	-2.30273438	+63.94042969	-61.58935547	-144.75585938	+5028	+16.56738281	+3.64746094	-2.65429688	+165.19042969	-86.33056641	-162.00439453	+5436	+15.95214844	-0.27685547	-5.95458984	+50.25146484	-44.18701172	-87.42919922	+3488
+1458241392.63879990	+16.61132813	+0.73828125	-2.32031250	+63.98437500	-61.56738281	-144.82177734	+5016	+16.54980469	+3.67382813	-2.64550781	+164.55322266	-86.19873047	-161.30126953	+5436	+15.96093750	-0.24609375	-5.95458984	+50.36132813	-44.31884766	-87.51708984	+3460
+1458241392.64299990	+16.59814453	+0.76025391	-2.32910156	+64.18212891	-61.56738281	-144.97558594	+5004	+16.53662109	+3.70458984	-2.63232422	+164.15771484	-86.02294922	-160.86181641	+5436	+15.96093750	-0.21533203	-5.95019531	+50.53710938	-44.45068359	-87.62695313	+3432
+1458241392.64720010	+16.58935547	+0.78222656	-2.32910156	+64.40185547	-61.56738281	-145.17333984	+4996	+16.52783203	+3.73095703	-2.62353516	+163.38867188	-85.91308594	-160.02685547	+5436	+15.96533203	-0.18896484	-5.94140625	+50.71289063	-44.56054688	-87.80273438	+3400
+1458241392.65130000	+16.58056641	+0.81738281	-2.33349609	+64.68750000	-61.58935547	-145.39306641	+4984	+16.51464844	+3.76171875	-2.61474609	+162.83935547	-85.82519531	-159.38964844	+5436	+15.97412109	-0.16259766	-5.93261719	+50.93261719	-44.64843750	-88.02246094	+3376
+1458241392.65549990	+16.57177734	+0.85253906	-2.32031250	+65.08300781	-61.65527344	-145.72265625	+4976	+16.50146484	+3.79687500	-2.59716797	+162.86132813	-85.62744141	-159.34570313	+5440	+15.97412109	-0.13183594	-5.92382813	+51.19628906	-44.67041016	-88.22021484	+3352
+1458241392.65969990	+16.56298828	+0.89208984	-2.30273438	+65.54443359	-61.76513672	-146.09619141	+4972	+16.49267578	+3.82763672	-2.57080078	+162.88330078	-85.47363281	-159.30175781	+5444	+15.96972656	-0.10546875	-5.90625000	+51.48193359	-44.71435547	-88.52783203	+3332
+1458241392.66380000	+16.55419922	+0.93164063	-2.28076172	+66.07177734	-61.87500000	-146.51367188	+4964	+16.48388672	+3.85839844	-2.54882813	+162.94921875	-85.29785156	-159.30175781	+5448	+15.96533203	-0.08349609	-5.88867188	+51.78955078	-44.73632813	-88.87939453	+3316
+1458241392.66800000	+16.54980469	+0.97558594	-2.25000000	+66.68701172	-62.00683594	-147.01904297	+4964	+16.47949219	+3.89355469	-2.52685547	+163.12500000	-85.12207031	-159.41162109	+5452	+15.96533203	-0.05712891	-5.86230469	+52.16308594	-44.80224609	-89.27490234	+3300
+1458241392.67220000	+16.54541016	+1.01953125	-2.21923828	+67.32421875	-62.13867188	-147.54638672	+4956	+16.47949219	+3.92431641	-2.50048828	+163.30078125	-84.94628906	-159.54345703	+5456	+15.96533203	-0.03076172	-5.83154297	+52.58056641	-44.84619141	-89.75830078	+3292
+1458241392.67630000	+16.54101563	+1.06787109	-2.18408203	+68.00537109	-62.27050781	-148.11767578	+4956	+16.47509766	+3.95947266	-2.47851563	+163.54248047	-84.79248047	-159.69726563	+5460	+15.97412109	-0.00878906	-5.80078125	+52.99804688	-44.89013672	-90.28564453	+3284
+1458241392.68050000	+16.53662109	+1.12060547	-2.14453125	+68.75244141	-62.40234375	-148.73291016	+4952	+16.46630859	+3.99462891	-2.45214844	+163.82812500	-84.59472656	-159.89501953	+5464	+15.97412109	+0.00878906	-5.77001953	+53.41552734	-44.93408203	-90.79101563	+3280
+1458241392.68470000	+16.53222656	+1.16894531	-2.10498047	+69.49951172	-62.55615234	-149.30419922	+4944	+16.46191406	+4.03417969	-2.43017578	+163.89404297	-84.46289063	-159.87304688	+5472	+15.97851563	+0.03515625	-5.74365234	+53.81103516	-44.91210938	-91.16455078	+3280
+1458241392.68880010	+16.52783203	+1.21728516	-2.06542969	+70.18066406	-62.68798828	-149.87548828	+4940	+16.45751953	+4.06054688	-2.40820313	+163.85009766	-84.33105469	-159.78515625	+5476	+15.97851563	+0.05712891	-5.72607422	+54.09667969	-44.93408203	-91.51611328	+3280
+1458241392.69300010	+16.52343750	+1.25683594	-2.02587891	+70.81787109	-62.79785156	-150.42480469	+4932	+16.45312500	+4.08691406	-2.38623047	+163.93798828	-84.19921875	-159.82910156	+5480	+15.97412109	+0.07470703	-5.69970703	+54.38232422	-44.95605469	-91.84570313	+3284
+1458241392.69709990	+16.51904297	+1.29199219	-1.99511719	+71.41113281	-62.90771484	-150.93017578	+4924	+16.44873047	+4.11767578	-2.36425781	+164.20166016	-84.04541016	-160.02685547	+5488	+15.96972656	+0.09667969	-5.68212891	+54.64599609	-44.95605469	-92.13134766	+3292
+1458241392.70129990	+16.51025391	+1.32714844	-1.95996094	+71.98242188	-63.01757813	-151.41357422	+4912	+16.44873047	+4.13525391	-2.33789063	+164.39941406	-83.89160156	-160.20263672	+5492	+15.96093750	+0.11425781	-5.66015625	+54.86572266	-45.02197266	-92.37304688	+3300
+1458241392.70549990	+16.50585938	+1.35351563	-1.93359375	+72.46582031	-63.10546875	-151.83105469	+4904	+16.44433594	+4.15722656	-2.32031250	+164.50927734	-83.75976563	-160.31250000	+5500	+15.96972656	+0.13183594	-5.63378906	+55.06347656	-45.13183594	-92.65869141	+3312
+1458241392.70960000	+16.50146484	+1.37988281	-1.92041016	+72.79541016	-63.14941406	-152.11669922	+4892	+16.43994141	+4.17480469	-2.30273438	+164.53125000	-83.67187500	-160.29052734	+5504	+15.97412109	+0.15380859	-5.62500000	+55.19531250	-45.19775391	-92.70263672	+3324
+1458241392.71380000	+16.49707031	+1.39746094	-1.90722656	+73.05908203	-63.17138672	-152.33642578	+4876	+16.43554688	+4.18798828	-2.28955078	+164.39941406	-83.60595703	-160.15869141	+5508	+15.97851563	+0.17138672	-5.62060547	+55.26123047	-45.28564453	-92.74658203	+3328
+1458241392.71799990	+16.49267578	+1.41064453	-1.89843750	+73.25683594	-63.19335938	-152.53417969	+4864	+16.42675781	+4.19677734	-2.28076172	+164.24560547	-83.51806641	-160.02685547	+5512	+15.98291016	+0.18896484	-5.61181641	+55.30517578	-45.37353516	-92.76855469	+3332
+1458241392.72210000	+16.48388672	+1.41943359	-1.89404297	+73.36669922	-63.19335938	-152.62207031	+4852	+16.42236328	+4.20996094	-2.27197266	+164.04785156	-83.47412109	-159.82910156	+5516	+15.98291016	+0.20654297	-5.61621094	+55.26123047	-45.39550781	-92.63671875	+3336
+1458241392.72630000	+16.47949219	+1.42382813	-1.89404297	+73.36669922	-63.19335938	-152.66601563	+4840	+16.41357422	+4.21435547	-2.26757813	+163.76220703	-83.45214844	-159.56542969	+5520	+15.97851563	+0.22412109	-5.62500000	+55.12939453	-45.46142578	-92.39501953	+3336
+1458241392.73050000	+16.47509766	+1.42382813	-1.89843750	+73.32275391	-63.19335938	-152.66601563	+4828	+16.40917969	+4.21435547	-2.25878906	+163.60839844	-83.40820313	-159.45556641	+5524	+15.97851563	+0.24169922	-5.62939453	+54.99755859	-45.57128906	-92.17529297	+3332
+1458241392.73460010	+16.47070313	+1.42382813	-1.90283203	+73.25683594	-63.17138672	-152.62207031	+4820	+16.40478516	+4.21875000	-2.25000000	+163.54248047	-83.38623047	-159.41162109	+5528	+15.97851563	+0.25048828	-5.63378906	+54.90966797	-45.63720703	-92.02148438	+3328
+1458241392.73880000	+16.46630859	+1.41943359	-1.91162109	+73.14697266	-63.14941406	-152.55615234	+4812	+16.40039063	+4.21875000	-2.24121094	+163.45458984	-83.36425781	-159.34570313	+5536	+15.97851563	+0.26806641	-5.63378906	+54.82177734	-45.72509766	-91.84570313	+3320
+1458241392.74300000	+16.46191406	+1.41503906	-1.92041016	+73.05908203	-63.12744141	-152.49023438	+4808	+16.39160156	+4.21875000	-2.23242188	+163.43261719	-83.36425781	-159.34570313	+5540	+15.98291016	+0.28564453	-5.63818359	+54.73388672	-45.83496094	-91.66992188	+3312
+1458241392.74710010	+16.45751953	+1.41503906	-1.92480469	+72.94921875	-63.10546875	-152.40234375	+4804	+16.38720703	+4.22314453	-2.22802734	+163.27880859	-83.36425781	-159.23583984	+5548	+15.98730469	+0.29882813	-5.63818359	+54.64599609	-45.90087891	-91.47216797	+3300
+1458241392.75130010	+16.45751953	+1.41064453	-1.93359375	+72.79541016	-63.08349609	-152.27050781	+4804	+16.38281250	+4.22314453	-2.22802734	+163.08105469	-83.40820313	-159.03808594	+5552	+15.98730469	+0.31640625	-5.64697266	+54.51416016	-45.96679688	-91.25244141	+3284
+1458241392.75550010	+16.45751953	+1.41064453	-1.94238281	+72.64160156	-63.06152344	-152.16064453	+4804	+16.37841797	+4.22753906	-2.21923828	+163.03710938	-83.43017578	-159.01611328	+5560	+15.99169922	+0.33398438	-5.65136719	+54.40429688	-46.03271484	-91.01074219	+3268
+1458241392.75959990	+16.45751953	+1.40625000	-1.94677734	+72.55371094	-63.03955078	-152.07275391	+4800	+16.37841797	+4.23193359	-2.21484375	+163.03710938	-83.45214844	-159.01611328	+5568	+15.98730469	+0.35156250	-5.65576172	+54.27246094	-46.07666016	-90.76904297	+3252
+1458241392.76379990	+16.45751953	+1.40625000	-1.95117188	+72.44384766	-63.03955078	-151.98486328	+4800	+16.37402344	+4.23632813	-2.20605469	+163.12500000	-83.49609375	-159.08203125	+5576	+15.98730469	+0.36914063	-5.66015625	+54.16259766	-46.12060547	-90.52734375	+3232
+1458241392.76790000	+16.45312500	+1.40625000	-1.95556641	+72.35595703	-63.03955078	-151.89697266	+4800	+16.36962891	+4.24511719	-2.19726563	+163.36669922	-83.51806641	-159.30175781	+5584	+15.98730469	+0.39111328	-5.66015625	+54.07470703	-46.16455078	-90.32958984	+3212
+1458241392.77210000	+16.45751953	+1.41064453	-1.95556641	+72.29003906	-63.03955078	-151.83105469	+4800	+16.36962891	+4.25390625	-2.18408203	+163.65234375	-83.56201172	-159.58740234	+5592	+15.98730469	+0.41308594	-5.65576172	+54.03076172	-46.23046875	-90.15380859	+3196
+1458241392.77630000	+16.45751953	+1.41503906	-1.95556641	+72.24609375	-63.03955078	-151.76513672	+4800	+16.36962891	+4.26708984	-2.17089844	+164.02587891	-83.60595703	-159.91699219	+5604	+15.99169922	+0.43066406	-5.64697266	+54.03076172	-46.27441406	-90.06591797	+3180
+1458241392.78040000	+16.45751953	+1.41943359	-1.95556641	+72.22412109	-63.06152344	-151.72119141	+4800	+16.36962891	+4.28027344	-2.15771484	+164.53125000	-83.62792969	-160.37841797	+5616	+15.99169922	+0.44824219	-5.63818359	+54.07470703	-46.27441406	-90.02197266	+3168
+1458241392.78460000	+16.45751953	+1.42822266	-1.95117188	+72.20214844	-63.08349609	-151.65527344	+4800	+16.37402344	+4.29785156	-2.13574219	+165.12451172	-83.67187500	-160.92773438	+5628	+15.99169922	+0.46582031	-5.62939453	+54.11865234	-46.25244141	-90.00000000	+3156
+1458241392.78880000	+16.45751953	+1.43261719	-1.94677734	+72.18017578	-63.10546875	-151.61132813	+4804	+16.37402344	+4.31542969	-2.11376953	+165.76171875	-83.73779297	-161.47705078	+5636	+15.99169922	+0.47900391	-5.61621094	+54.18457031	-46.20849609	-90.00000000	+3144
+1458241392.79290010	+16.46191406	+1.44140625	-1.94238281	+72.18017578	-63.12744141	-151.56738281	+4804	+16.37841797	+4.33740234	-2.09619141	+166.44287109	-83.78173828	-162.07031250	+5648	+15.99169922	+0.49218750	-5.60302734	+54.25048828	-46.16455078	-90.02197266	+3140
+1458241392.79710010	+16.46191406	+1.45898438	-1.93359375	+72.18017578	-63.19335938	-151.50146484	+4808	+16.37841797	+4.36816406	-2.06982422	+167.49755859	-83.84765625	-163.01513672	+5664	+15.99169922	+0.50097656	-5.58984375	+54.36035156	-46.14257813	-90.08789063	+3140
+1458241392.80130000	+16.46630859	+1.47656250	-1.92041016	+72.22412109	-63.23730469	-151.45751953	+4812	+16.38281250	+4.39013672	-2.03906250	+168.46435547	-83.91357422	-163.89404297	+5676	+15.98730469	+0.51416016	-5.57226563	+54.47021484	-46.09863281	-90.17578125	+3140
+1458241392.80539990	+16.46630859	+1.49414063	-1.91162109	+72.26806641	-63.32519531	-151.39160156	+4812	+16.39160156	+4.41210938	-2.01708984	+169.29931641	-83.95751953	-164.64111328	+5688	+15.98730469	+0.52294922	-5.55468750	+54.58007813	-46.05468750	-90.26367188	+3148
+1458241392.80960010	+16.47509766	+1.53369141	-1.88525391	+72.37792969	-63.47900391	-151.28173828	+4820	+16.40039063	+4.43408203	-1.99511719	+170.28808594	-84.04541016	-165.54199219	+5700	+15.98730469	+0.53613281	-5.53710938	+54.71191406	-46.01074219	-90.37353516	+3160
+1458241392.81380010	+16.47949219	+1.56884766	-1.85888672	+72.46582031	-63.61083984	-151.19384766	+4828	+16.40478516	+4.45166016	-1.97314453	+171.07910156	-84.08935547	-166.26708984	+5708	+15.98730469	+0.54492188	-5.51953125	+54.82177734	-45.94482422	-90.43945313	+3176
+1458241392.81789990	+16.48388672	+1.59960938	-1.83251953	+72.53173828	-63.74267578	-151.10595703	+4832	+16.40917969	+4.46923828	-1.95996094	+171.65039063	-84.17724609	-166.77246094	+5712	+15.98730469	+0.55371094	-5.50195313	+54.88769531	-45.90087891	-90.52734375	+3188
+1458241392.82209990	+16.48828125	+1.64355469	-1.79736328	+72.61962891	-63.94042969	-150.97412109	+4840	+16.41357422	+4.48242188	-1.94677734	+172.19970703	-84.26513672	-167.25585938	+5720	+15.99169922	+0.56689453	-5.48876953	+54.95361328	-45.83496094	-90.52734375	+3208
+1458241392.82629990	+16.49707031	+1.66992188	-1.76660156	+72.66357422	-64.09423828	-150.84228516	+4840	+16.41357422	+4.49121094	-1.93359375	+172.61718750	-84.33105469	-167.65136719	+5724	+15.98730469	+0.57568359	-5.47998047	+54.95361328	-45.81298828	-90.46142578	+3224
+1458241392.83040000	+16.49707031	+1.69189453	-1.74902344	+72.59765625	-64.22607422	-150.64453125	+4840	+16.41357422	+4.49560547	-1.92919922	+172.83691406	-84.46289063	-167.82714844	+5728	+15.98730469	+0.58447266	-5.47558594	+54.88769531	-45.79101563	-90.35156250	+3244
+1458241392.83460000	+16.50146484	+1.70507813	-1.73583984	+72.46582031	-64.33593750	-150.44677734	+4836	+16.41357422	+4.50000000	-1.92480469	+173.14453125	-84.55078125	-168.11279297	+5728	+15.98730469	+0.59765625	-5.47119141	+54.82177734	-45.79101563	-90.19775391	+3260
+1458241392.83880000	+16.50585938	+1.70947266	-1.72705078	+72.31201172	-64.40185547	-150.22705078	+4836	+16.41357422	+4.50439453	-1.92041016	+173.40820313	-84.61669922	-168.37646484	+5732	+15.98730469	+0.60644531	-5.47119141	+54.71191406	-45.81298828	-90.00000000	+3276
+1458241392.84290000	+16.51025391	+1.70507813	-1.72265625	+72.07031250	-64.46777344	-149.98535156	+4832	+16.40917969	+4.50439453	-1.92041016	+173.51806641	-84.70458984	-168.46435547	+5732	+15.99169922	+0.61523438	-5.47558594	+54.55810547	-45.87890625	-89.78027344	+3288
+1458241392.84710000	+16.51025391	+1.70068359	-1.72705078	+71.82861328	-64.48974609	-149.74365234	+4828	+16.40917969	+4.50439453	-1.91601563	+173.54003906	-84.79248047	-168.48632813	+5736	+15.99609375	+0.62402344	-5.47998047	+54.40429688	-45.92285156	-89.53857422	+3300
+1458241392.85120010	+16.51025391	+1.69189453	-1.73144531	+71.52099609	-64.51171875	-149.47998047	+4828	+16.40478516	+4.50000000	-1.91601563	+173.49609375	-84.85839844	-168.44238281	+5736	+16.00048828	+0.63281250	-5.48876953	+54.20654297	-45.98876953	-89.23095703	+3304
+1458241392.85540010	+16.51464844	+1.67871094	-1.74462891	+71.16943359	-64.51171875	-149.17236328	+4832	+16.40039063	+4.50000000	-1.92041016	+173.32031250	-84.94628906	-168.28857422	+5740	+16.00048828	+0.64599609	-5.49755859	+53.98681641	-46.03271484	-88.90136719	+3304
+1458241392.85960010	+16.51464844	+1.66992188	-1.75341797	+70.86181641	-64.51171875	-148.90869141	+4836	+16.39599609	+4.49560547	-1.92041016	+173.16650391	-85.01220703	-168.13476563	+5744	+16.00488281	+0.65478516	-5.50634766	+53.72314453	-46.12060547	-88.50585938	+3304
+1458241392.86369990	+16.51464844	+1.65673828	-1.76220703	+70.53222656	-64.51171875	-148.64501953	+4844	+16.39160156	+4.49121094	-1.92041016	+172.96875000	-85.10009766	-167.93701172	+5748	+16.00488281	+0.66796875	-5.51513672	+53.48144531	-46.20849609	-88.13232422	+3300
+1458241392.86789990	+16.51464844	+1.64355469	-1.77539063	+70.20263672	-64.51171875	-148.35937500	+4852	+16.38720703	+4.49121094	-1.91601563	+172.79296875	-85.14404297	-167.76123047	+5752	+16.00488281	+0.68115234	-5.52392578	+53.23974609	-46.29638672	-87.75878906	+3288
+1458241392.87210010	+16.51464844	+1.63037109	-1.78417969	+69.91699219	-64.51171875	-148.11767578	+4860	+16.38281250	+4.48681641	-1.91601563	+172.63916016	-85.18798828	-167.62939453	+5756	+16.00488281	+0.69433594	-5.53271484	+52.95410156	-46.42822266	-87.34130859	+3276
+1458241392.87620000	+16.51464844	+1.62158203	-1.79296875	+69.65332031	-64.53369141	-147.87597656	+4868	+16.37841797	+4.48681641	-1.91162109	+172.55126953	-85.23193359	-167.54150391	+5760	+16.01367188	+0.70751953	-5.53271484	+52.77832031	-46.53808594	-87.07763672	+3260
+1458241392.88039990	+16.51464844	+1.61279297	-1.80175781	+69.41162109	-64.53369141	-147.67822266	+4876	+16.37402344	+4.48681641	-1.90283203	+172.44140625	-85.25390625	-167.43164063	+5768	+16.01367188	+0.71630859	-5.53271484	+52.64648438	-46.60400391	-86.87988281	+3240
+1458241392.88459990	+16.51464844	+1.60839844	-1.80615234	+69.23583984	-64.57763672	-147.52441406	+4884	+16.37402344	+4.48681641	-1.89843750	+172.26562500	-85.27587891	-167.25585938	+5772	+16.01806641	+0.72070313	-5.52832031	+52.55859375	-46.66992188	-86.77001953	+3220
+1458241392.88870000	+16.51464844	+1.60839844	-1.80615234	+69.08203125	-64.59960938	-147.37060547	+4892	+16.37402344	+4.49121094	-1.88964844	+172.08984375	-85.29785156	-167.05810547	+5780	+16.02246094	+0.72509766	-5.52392578	+52.51464844	-46.73583984	-86.70410156	+3200
+1458241392.89290000	+16.51904297	+1.60839844	-1.80615234	+68.95019531	-64.64355469	-147.23876953	+4900	+16.37402344	+4.49121094	-1.88085938	+171.97998047	-85.31982422	-166.94824219	+5788	+16.02246094	+0.73388672	-5.51953125	+52.49267578	-46.71386719	-86.61621094	+3184
+1458241392.89710000	+16.51904297	+1.60839844	-1.80175781	+68.88427734	-64.70947266	-147.17285156	+4912	+16.37402344	+4.49560547	-1.86767578	+172.00195313	-85.31982422	-166.94824219	+5796	+16.01806641	+0.73828125	-5.51074219	+52.53662109	-46.71386719	-86.63818359	+3168
+1458241392.90120010	+16.51904297	+1.61279297	-1.79296875	+68.86230469	-64.77539063	-147.12890625	+4920	+16.37402344	+4.50000000	-1.85449219	+172.11181641	-85.29785156	-167.05810547	+5804	+16.01367188	+0.74267578	-5.49755859	+52.60253906	-46.71386719	-86.74804688	+3156
+1458241392.90540000	+16.51904297	+1.62158203	-1.78417969	+68.90625000	-64.86328125	-147.12890625	+4928	+16.37841797	+4.50439453	-1.83691406	+172.28759766	-85.27587891	-167.21191406	+5816	+16.01367188	+0.74267578	-5.47998047	+52.73437500	-46.71386719	-86.90185547	+3148
+1458241392.90960000	+16.52343750	+1.63037109	-1.76660156	+68.97216797	-64.97314453	-147.17285156	+4940	+16.38281250	+4.51318359	-1.81933594	+172.57324219	-85.23193359	-167.49755859	+5824	+16.01367188	+0.74267578	-5.46679688	+52.80029297	-46.71386719	-87.01171875	+3140
+1458241392.91370010	+16.52343750	+1.64355469	-1.74902344	+69.10400391	-65.08300781	-147.23876953	+4948	+16.38720703	+4.51757813	-1.80175781	+172.94677734	-85.18798828	-167.84912109	+5836	+16.01806641	+0.74267578	-5.45361328	+52.93212891	-46.71386719	-87.18750000	+3140
+1458241392.91790010	+16.52783203	+1.65673828	-1.73144531	+69.25781250	-65.19287109	-147.32666016	+4956	+16.39160156	+4.52636719	-1.77978516	+173.40820313	-85.14404297	-168.28857422	+5844	+16.01806641	+0.74267578	-5.43603516	+53.06396484	-46.71386719	-87.40722656	+3140
+1458241392.92199990	+16.52783203	+1.67431641	-1.70947266	+69.43359375	-65.30273438	-147.43652344	+4964	+16.39599609	+4.53515625	-1.75781250	+173.93554688	-85.10009766	-168.79394531	+5852	+16.01806641	+0.74267578	-5.42285156	+53.17382813	-46.69189453	-87.53906250	+3140
+1458241392.92619990	+16.53222656	+1.68750000	-1.68750000	+69.60937500	-65.43457031	-147.54638672	+4968	+16.40039063	+4.53955078	-1.73583984	+174.48486328	-85.03417969	-169.36523438	+5860	+16.01806641	+0.74267578	-5.40966797	+53.30566406	-46.66992188	-87.69287109	+3144
+1458241392.93039990	+16.53222656	+1.70507813	-1.66552734	+69.80712891	-65.54443359	-147.65625000	+4972	+16.40039063	+4.54394531	-1.71386719	+175.05615234	-84.99023438	-169.93652344	+5868	+16.01806641	+0.74267578	-5.39208984	+53.41552734	-46.66992188	-87.86865234	+3152
+1458241392.93450000	+16.53222656	+1.72265625	-1.63916016	+70.02685547	-65.67626953	-147.81005859	+4976	+16.40039063	+4.54833984	-1.69189453	+175.75927734	-84.94628906	-170.66162109	+5872	+16.01806641	+0.74267578	-5.37011719	+53.61328125	-46.64794922	-88.11035156	+3164
+1458241392.93870000	+16.53222656	+1.73583984	-1.61279297	+70.24658203	-65.78613281	-147.96386719	+4980	+16.40478516	+4.55273438	-1.67431641	+176.57226563	-84.85839844	-171.49658203	+5880	+16.01806641	+0.74267578	-5.34375000	+53.78906250	-46.66992188	-88.35205078	+3184
+1458241392.94289990	+16.53222656	+1.75341797	-1.59082031	+70.44433594	-65.89599609	-148.11767578	+4976	+16.40478516	+4.55273438	-1.65234375	+177.40722656	-84.81445313	-172.35351563	+5884	+16.01806641	+0.74267578	-5.32177734	+53.94287109	-46.69189453	-88.61572266	+3200
+1458241392.94700000	+16.53222656	+1.76660156	-1.57324219	+70.62011719	-65.98388672	-148.22753906	+4976	+16.40478516	+4.55712891	-1.63476563	+178.22021484	-84.74853516	-173.21044922	+5888	+16.02685547	+0.74267578	-5.29101563	+54.14062500	-46.71386719	-88.85742188	+3224
+1458241392.95120000	+16.53222656	+1.77539063	-1.55566406	+70.77392578	-66.04980469	-148.31542969	+4972	+16.40478516	+4.55712891	-1.62158203	+179.07714844	-84.70458984	-174.13330078	+5888	+16.03125000	+0.74267578	-5.26904297	+54.25048828	-46.75781250	-89.01123047	+3244
+1458241392.95540000	+16.53222656	+1.78417969	-1.54248047	+70.83984375	-66.09375000	-148.35937500	+4964	+16.40039063	+4.55712891	-1.60839844	+179.91210938	-84.66064453	-175.01220703	+5892	+16.03125000	+0.74267578	-5.25585938	+54.29443359	-46.80175781	-89.05517578	+3260
+1458241392.95950010	+16.52783203	+1.78857422	-1.53369141	+70.86181641	-66.11572266	-148.35937500	+4956	+16.39599609	+4.55712891	-1.59960938	-179.36279297	-84.66064453	-175.78125000	+5892	+16.03564453	+0.74707031	-5.24707031	+54.29443359	-46.82373047	-89.03320313	+3276
+1458241392.96370010	+16.52783203	+1.78857422	-1.52929688	+70.81787109	-66.11572266	-148.33740234	+4948	+16.39160156	+4.55273438	-1.59521484	-178.65966797	-84.66064453	-176.55029297	+5892	+16.03564453	+0.75146484	-5.24267578	+54.25048828	-46.86767578	-88.94531250	+3292
+1458241392.96790000	+16.52343750	+1.78417969	-1.52929688	+70.75195313	-66.11572266	-148.27148438	+4940	+16.38720703	+4.54394531	-1.59521484	-177.93457031	-84.68261719	-177.36328125	+5896	+16.03564453	+0.75585938	-5.24267578	+54.16259766	-46.91162109	-88.79150391	+3304
+1458241392.97199990	+16.51904297	+1.78417969	-1.53369141	+70.66406250	-66.09375000	-148.20556641	+4932	+16.38281250	+4.53955078	-1.59521484	-177.23144531	-84.68261719	-178.13232422	+5896	+16.03564453	+0.75585938	-5.24267578	+54.07470703	-46.95556641	-88.68164063	+3312
+1458241392.97620010	+16.51464844	+1.77978516	-1.53808594	+70.55419922	-66.04980469	-148.11767578	+4928	+16.37402344	+4.53515625	-1.59521484	-176.48437500	-84.72656250	-178.96728516	+5896	+16.03564453	+0.76025391	-5.24707031	+53.98681641	-46.99951172	-88.54980469	+3320
+1458241392.98040010	+16.51464844	+1.77099609	-1.54248047	+70.42236328	-66.00585938	-148.00781250	+4924	+16.36962891	+4.53076172	-1.59960938	-175.69335938	-84.74853516	-179.82421875	+5896	+16.03564453	+0.76464844	-5.25146484	+53.87695313	-47.04345703	-88.37402344	+3324
+1458241392.98449990	+16.51025391	+1.76660156	-1.54687500	+70.31250000	-65.98388672	-147.91992188	+4924	+16.36083984	+4.52636719	-1.60400391	-174.90234375	-84.81445313	+179.29687500	+5900	+16.03564453	+0.76904297	-5.26025391	+53.72314453	-47.08740234	-88.13232422	+3328
+1458241392.98869990	+16.51025391	+1.76220703	-1.55566406	+70.18066406	-65.93994141	-147.81005859	+4920	+16.35644531	+4.52197266	-1.61279297	-174.15527344	-84.88037109	+178.50585938	+5904	+16.03564453	+0.77343750	-5.26904297	+53.54736328	-47.13134766	-87.84667969	+3324
+1458241392.99289990	+16.50585938	+1.75341797	-1.56445313	+70.02685547	-65.89599609	-147.70019531	+4920	+16.34765625	+4.51318359	-1.62158203	-173.45214844	-84.96826172	+177.71484375	+5908	+16.03564453	+0.78222656	-5.28222656	+53.34960938	-47.15332031	-87.53906250	+3320
+1458241392.99700000	+16.50585938	+1.74902344	-1.56884766	+69.93896484	-65.87402344	-147.63427734	+4920	+16.33886719	+4.50878906	-1.63037109	-172.66113281	-85.05615234	+176.85791016	+5912	+16.02685547	+0.79101563	-5.30859375	+52.97607422	-47.19726563	-86.92382813	+3316
+1458241393.00120000	+16.50146484	+1.74462891	-1.57324219	+69.82910156	-65.83007813	-147.54638672	+4916	+16.33447266	+4.50439453	-1.64355469	-171.84814453	-85.16601563	+175.97900391	+5916	+16.01806641	+0.79980469	-5.32177734	+52.73437500	-47.21923828	-86.52832031	+3304
+1458241393.00530000	+16.50146484	+1.74023438	-1.57763672	+69.71923828	-65.80810547	-147.45849609	+4920	+16.32568359	+4.49560547	-1.65234375	-170.94726563	-85.25390625	+175.03417969	+5920	+16.01367188	+0.80419922	-5.33496094	+52.55859375	-47.21923828	-86.24267578	+3288
+1458241393.00950000	+16.49707031	+1.73583984	-1.58203125	+69.60937500	-65.78613281	-147.39257813	+4920	+16.32568359	+4.49560547	-1.65673828	-169.93652344	-85.31982422	+173.97949219	+5920	+16.00488281	+0.80859375	-5.34375000	+52.40478516	-47.21923828	-86.04492188	+3268
+1458241393.01370000	+16.49707031	+1.73583984	-1.58642578	+69.52148438	-65.76416016	-147.32666016	+4920	+16.32128906	+4.49121094	-1.65673828	-168.88183594	-85.38574219	+172.90283203	+5924	+16.00488281	+0.80859375	-5.34814453	+52.36083984	-47.19726563	-85.95703125	+3252
+1458241393.01780010	+16.49267578	+1.73144531	-1.59082031	+69.45556641	-65.74218750	-147.28271484	+4920	+16.32128906	+4.49121094	-1.65673828	-167.82714844	-85.42968750	+171.82617188	+5924	+16.00048828	+0.80859375	-5.34814453	+52.38281250	-47.13134766	-85.95703125	+3232
+1458241393.02200010	+16.49267578	+1.72705078	-1.59082031	+69.36767578	-65.72021484	-147.21679688	+4920	+16.32128906	+4.49560547	-1.65673828	-166.75048828	-85.47363281	+170.77148438	+5928	+15.99609375	+0.80419922	-5.34814453	+52.44873047	-47.06542969	-86.02294922	+3216
+1458241393.02620010	+16.48828125	+1.72705078	-1.59082031	+69.30175781	-65.69824219	-147.19482422	+4920	+16.32128906	+4.49560547	-1.65673828	-165.67382813	-85.51757813	+169.69482422	+5932	+15.98730469	+0.80419922	-5.33935547	+52.51464844	-46.99951172	-86.11083984	+3200
+1458241393.03029990	+16.48828125	+1.72705078	-1.58642578	+69.25781250	-65.69824219	-147.17285156	+4924	+16.32128906	+4.50000000	-1.64794922	-164.55322266	-85.51757813	+168.59619141	+5932	+15.98291016	+0.79980469	-5.33056641	+52.60253906	-46.93359375	-86.22070313	+3192
+1458241393.03449990	+16.48388672	+1.72705078	-1.58203125	+69.21386719	-65.67626953	-147.17285156	+4924	+16.32568359	+4.50439453	-1.63476563	-163.27880859	-85.49560547	+167.36572266	+5936	+15.97851563	+0.79980469	-5.32617188	+52.69042969	-46.88964844	-86.33056641	+3188
+1458241393.03870010	+16.47949219	+1.73144531	-1.56884766	+69.23583984	-65.69824219	-147.23876953	+4928	+16.32568359	+4.50878906	-1.62158203	-162.04833984	-85.45166016	+166.15722656	+5936	+15.96972656	+0.79541016	-5.31298828	+52.82226563	-46.84570313	-86.48437500	+3184
+1458241393.04279990	+16.47509766	+1.74023438	-1.55566406	+69.27978516	-65.72021484	-147.32666016	+4932	+16.33007813	+4.51318359	-1.60400391	-160.90576172	-85.38574219	+165.05859375	+5940	+15.96972656	+0.79101563	-5.29980469	+52.95410156	-46.80175781	-86.68212891	+3188
+1458241393.04699990	+16.46630859	+1.75341797	-1.52929688	+69.43359375	-65.76416016	-147.54638672	+4936	+16.33447266	+4.52197266	-1.58642578	-159.67529297	-85.34179688	+163.91601563	+5944	+15.96533203	+0.78662109	-5.28662109	+53.08593750	-46.75781250	-86.87988281	+3192
+1458241393.05119990	+16.46191406	+1.76660156	-1.50292969	+69.63134766	-65.80810547	-147.76611328	+4944	+16.33886719	+4.53076172	-1.56884766	-158.64257813	-85.27587891	+162.94921875	+5944	+15.96533203	+0.78222656	-5.26904297	+53.23974609	-46.69189453	-87.07763672	+3200
+1458241393.05530000	+16.45751953	+1.78417969	-1.47216797	+69.80712891	-65.85205078	-147.98583984	+4948	+16.33886719	+4.53955078	-1.55566406	-157.76367188	-85.23193359	+162.13623047	+5944	+15.96093750	+0.77783203	-5.25585938	+53.37158203	-46.64794922	-87.25341797	+3212
+1458241393.05950000	+16.44873047	+1.81054688	-1.43701172	+70.02685547	-65.93994141	-148.27148438	+4952	+16.33886719	+4.54833984	-1.54248047	-156.88476563	-85.18798828	+161.36718750	+5944	+15.95654297	+0.77343750	-5.23388672	+53.56933594	-46.56005859	-87.49511719	+3224
+1458241393.06370000	+16.44433594	+1.82373047	-1.40625000	+70.18066406	-65.98388672	-148.51318359	+4952	+16.33886719	+4.55273438	-1.52929688	-156.13769531	-85.16601563	+160.68603516	+5940	+15.94335938	+0.76904297	-5.22070313	+53.67919922	-46.49414063	-87.62695313	+3240
+1458241393.06780000	+16.43994141	+1.83251953	-1.38427734	+70.20263672	-66.02783203	-148.64501953	+4952	+16.33886719	+4.55273438	-1.52050781	-155.52246094	-85.16601563	+160.13671875	+5940	+15.94335938	+0.76464844	-5.20751953	+53.74511719	-46.47216797	-87.71484375	+3260
+1458241393.07200000	+16.43994141	+1.84130859	-1.37109375	+70.18066406	-66.02783203	-148.71093750	+4948	+16.33447266	+4.55712891	-1.51611328	-155.01708984	-85.16601563	+159.69726563	+5936	+15.93896484	+0.76464844	-5.19433594	+53.76708984	-46.45019531	-87.73681641	+3276
+1458241393.07610010	+16.43554688	+1.84130859	-1.36230469	+70.04882813	-66.02783203	-148.71093750	+4944	+16.33447266	+4.55712891	-1.51171875	-154.68750000	-85.16601563	+159.43359375	+5932	+15.93896484	+0.76464844	-5.18994141	+53.76708984	-46.45019531	-87.71484375	+3292
+1458241393.08030010	+16.43554688	+1.83691406	-1.36230469	+69.80712891	-66.00585938	-148.57910156	+4936	+16.33007813	+4.55712891	-1.51171875	-154.55566406	-85.20996094	+159.34570313	+5928	+15.93896484	+0.76025391	-5.18554688	+53.72314453	-46.47216797	-87.64892578	+3304
+1458241393.08450010	+16.43115234	+1.83251953	-1.37109375	+69.47753906	-65.98388672	-148.38134766	+4932	+16.33007813	+4.55712891	-1.51611328	-154.53369141	-85.29785156	+159.36767578	+5924	+15.93896484	+0.76464844	-5.18554688	+53.65722656	-46.47216797	-87.53906250	+3316
+1458241393.08859990	+16.43115234	+1.81933594	-1.38867188	+69.03808594	-65.91796875	-148.07373047	+4932	+16.32568359	+4.55273438	-1.52929688	-154.64355469	-85.38574219	+159.52148438	+5924	+15.93457031	+0.76464844	-5.18994141	+53.54736328	-46.47216797	-87.36328125	+3324
+1458241393.09279990	+16.42675781	+1.80175781	-1.40625000	+68.48876953	-65.85205078	-147.72216797	+4932	+16.31689453	+4.54833984	-1.53808594	-154.99511719	-85.49560547	+159.87304688	+5920	+15.93017578	+0.76464844	-5.19873047	+53.39355469	-46.47216797	-87.12158203	+3328
+1458241393.09699990	+16.42236328	+1.78857422	-1.42822266	+68.00537109	-65.78613281	-147.37060547	+4936	+16.31250000	+4.54394531	-1.54687500	-155.39062500	-85.58349609	+160.29052734	+5920	+15.92578125	+0.76464844	-5.20751953	+53.23974609	-46.47216797	-86.90185547	+3332
+1458241393.10110000	+16.42236328	+1.77099609	-1.45458984	+67.47802734	-65.69824219	-146.99707031	+4940	+16.30810547	+4.53955078	-1.55566406	-155.96191406	-85.69335938	+160.88378906	+5920	+15.92138672	+0.76904297	-5.21630859	+53.08593750	-46.49414063	-86.66015625	+3332
+1458241393.10529990	+16.41796875	+1.75341797	-1.47656250	+66.92871094	-65.63232422	-146.60156250	+4944	+16.30371094	+4.53515625	-1.56445313	-156.79687500	-85.80322266	+161.74072266	+5920	+15.92138672	+0.76904297	-5.22509766	+52.93212891	-46.49414063	-86.41845703	+3328
+1458241393.10949990	+16.41796875	+1.73583984	-1.49853516	+66.44531250	-65.56640625	-146.25000000	+4952	+16.29931641	+4.53076172	-1.57324219	-157.69775391	-85.91308594	+162.64160156	+5920	+15.92138672	+0.77343750	-5.23388672	+52.75634766	-46.53808594	-86.15478516	+3320
+1458241393.11360000	+16.41796875	+1.71826172	-1.52050781	+65.91796875	-65.50048828	-145.85449219	+4956	+16.29931641	+4.52636719	-1.58642578	-158.90625000	-86.04492188	+163.82812500	+5920	+15.92138672	+0.77343750	-5.24267578	+52.62451172	-46.53808594	-85.95703125	+3308
+1458241393.11780000	+16.41796875	+1.70068359	-1.54248047	+65.41259766	-65.45654297	-145.48095703	+4964	+16.29492188	+4.52197266	-1.59521484	-160.53222656	-86.17675781	+165.47607422	+5920	+15.92138672	+0.77343750	-5.25146484	+52.49267578	-46.53808594	-85.75927734	+3292
+1458241393.12200000	+16.41357422	+1.68750000	-1.56005859	+64.95117188	-65.41259766	-145.15136719	+4972	+16.29492188	+4.51757813	-1.60839844	-163.12500000	-86.33056641	+168.04687500	+5920	+15.91699219	+0.76904297	-5.26025391	+52.38281250	-46.47216797	-85.56152344	+3276
+1458241393.12610010	+16.41357422	+1.67431641	-1.57763672	+64.51171875	-65.39062500	-144.79980469	+4976	+16.29052734	+4.51318359	-1.62158203	-166.20117188	-86.48437500	+171.12304688	+5920	+15.91259766	+0.76904297	-5.26464844	+52.29492188	-46.42822266	-85.45166016	+3256
+1458241393.13030000	+16.41357422	+1.66552734	-1.58642578	+64.11621094	-65.39062500	-144.49218750	+4980	+16.29052734	+4.51318359	-1.63037109	-169.87060547	-86.59423828	+174.81445313	+5924	+15.90820313	+0.76464844	-5.26904297	+52.27294922	-46.34033203	-85.38574219	+3240
+1458241393.13450000	+16.41357422	+1.66113281	-1.59082031	+63.80859375	-65.41259766	-144.25048828	+4984	+16.28613281	+4.51757813	-1.63916016	-178.85742188	-86.81396484	-176.19873047	+5924	+15.90820313	+0.76464844	-5.26904297	+52.29492188	-46.29638672	-85.38574219	+3220
+1458241393.13860010	+16.41796875	+1.66113281	-1.59521484	+63.54492188	-65.45654297	-144.05273438	+4984	+16.29052734	+4.52197266	-1.65234375	+172.63916016	-86.87988281	-167.69531250	+5924	+15.90820313	+0.76025391	-5.26025391	+52.36083984	-46.23046875	-85.49560547	+3208
+1458241393.14280010	+16.41796875	+1.66113281	-1.58642578	+63.36914063	-65.52246094	-143.87695313	+4984	+16.29492188	+4.53076172	-1.64794922	+165.08056641	-86.83593750	-160.13671875	+5928	+15.90820313	+0.75146484	-5.25146484	+52.47070313	-46.16455078	-85.62744141	+3196
+1458241393.14700010	+16.42236328	+1.66552734	-1.57763672	+63.21533203	-65.63232422	-143.74511719	+4988	+16.30810547	+4.54833984	-1.63916016	+151.63330078	-86.59423828	-146.71142578	+5932	+15.91259766	+0.74707031	-5.24267578	+52.55859375	-46.09863281	-85.75927734	+3184
+1458241393.15109990	+16.42236328	+1.67431641	-1.56884766	+63.10546875	-65.74218750	-143.63525391	+4988	+16.32128906	+4.56591797	-1.63037109	+144.38232422	-86.35253906	-139.46044922	+5932	+15.91259766	+0.73828125	-5.23388672	+52.66845703	-46.01074219	-85.91308594	+3176
+1458241393.15529990	+16.42675781	+1.68310547	-1.55126953	+63.03955078	-65.87402344	-143.52539063	+4988	+16.33007813	+4.58349609	-1.60839844	+139.28466797	-86.00097656	-134.38476563	+5940	+15.91259766	+0.73388672	-5.22509766	+52.80029297	-45.92285156	-86.06689453	+3172
+1458241393.15940000	+16.43115234	+1.69628906	-1.52929688	+62.99560547	-66.02783203	-143.43750000	+4988	+16.33447266	+4.59667969	-1.59521484	+133.46191406	-85.62744141	-128.58398438	+5944	+15.90820313	+0.72509766	-5.21630859	+52.95410156	-45.79101563	-86.26464844	+3168
+1458241393.16360000	+16.43115234	+1.70947266	-1.50292969	+62.97363281	-66.20361328	-143.37158203	+4988	+16.34326172	+4.61425781	-1.58203125	+128.95751953	-85.23193359	-124.10156250	+5948	+15.90380859	+0.72070313	-5.20312500	+53.08593750	-45.65917969	-86.41845703	+3172
+1458241393.16779990	+16.43554688	+1.72705078	-1.48095703	+62.97363281	-66.40136719	-143.28369141	+4988	+16.35205078	+4.62744141	-1.56445313	+125.44189453	-84.79248047	-120.60791016	+5952	+15.90380859	+0.71191406	-5.18994141	+53.23974609	-45.54931641	-86.61621094	+3176
+1458241393.17190000	+16.43994141	+1.74902344	-1.45019531	+62.92968750	-66.62109375	-143.15185547	+4988	+16.36083984	+4.64941406	-1.56005859	+121.13525391	-84.35302734	-116.30126953	+5956	+15.90380859	+0.70312500	-5.17236328	+53.43750000	-45.37353516	-86.85791016	+3188
+1458241393.17610000	+16.44433594	+1.76220703	-1.42382813	+62.88574219	-66.81884766	-143.02001953	+4988	+16.36962891	+4.65820313	-1.55126953	+117.55371094	-83.82568359	-112.78564453	+5956	+15.89941406	+0.69433594	-5.15917969	+53.61328125	-45.21972656	-87.03369141	+3204
+1458241393.18030000	+16.44873047	+1.77539063	-1.40185547	+62.75390625	-67.01660156	-142.82226563	+4980	+16.37841797	+4.67138672	-1.54687500	+114.60937500	-83.25439453	-109.86328125	+5960	+15.89941406	+0.68554688	-5.14599609	+53.72314453	-45.08789063	-87.18750000	+3220
+1458241393.18440010	+16.44873047	+1.78857422	-1.37988281	+62.53417969	-67.21435547	-142.49267578	+4976	+16.38281250	+4.68457031	-1.55126953	+110.89599609	-82.63916016	-106.17187500	+5960	+15.89501953	+0.67675781	-5.13720703	+53.81103516	-44.91210938	-87.18750000	+3236
+1458241393.18860010	+16.45312500	+1.79296875	-1.36669922	+62.20458984	-67.39013672	-142.07519531	+4968	+16.38281250	+4.68896484	-1.56005859	+107.81982422	-81.97998047	-103.11767578	+5960	+15.89062500	+0.67236328	-5.14160156	+53.78906250	-44.78027344	-87.07763672	+3252
+1458241393.19280000	+16.45312500	+1.79736328	-1.36230469	+61.74316406	-67.54394531	-141.54785156	+4960	+16.38720703	+4.68896484	-1.56884766	+105.18310547	-81.25488281	-100.56884766	+5960	+15.88183594	+0.66796875	-5.14599609	+53.72314453	-44.67041016	-86.90185547	+3268
+1458241393.19689990	+16.45312500	+1.79736328	-1.36230469	+61.08398438	-67.67578125	-140.82275391	+4948	+16.38720703	+4.69775391	-1.59521484	+102.12890625	-80.48583984	-97.49267578	+5968	+15.88183594	+0.67236328	-5.15478516	+53.63525391	-44.56054688	-86.68212891	+3280
+1458241393.20110010	+16.45312500	+1.78417969	-1.37548828	+60.29296875	-67.76367188	-139.98779297	+4944	+16.38281250	+4.69775391	-1.61718750	+99.55810547	-79.67285156	-94.96582031	+5968	+15.87304688	+0.67236328	-5.16796875	+53.50341797	-44.49462891	-86.37451172	+3292
+1458241393.20530010	+16.45312500	+1.76660156	-1.38867188	+59.41406250	-67.85156250	-139.08691406	+4944	+16.38720703	+4.69775391	-1.64355469	+97.51464844	-78.79394531	-92.98828125	+5972	+15.86865234	+0.66796875	-5.18115234	+53.34960938	-44.45068359	-86.06689453	+3304
+1458241393.20939990	+16.45751953	+1.74462891	-1.41064453	+58.22753906	-67.91748047	-137.85644531	+4948	+16.38720703	+4.70214844	-1.68310547	+94.85595703	-77.84912109	-90.28564453	+5980	+15.86865234	+0.66796875	-5.19433594	+53.17382813	-44.40673828	-85.75927734	+3308
+1458241393.21359990	+16.46191406	+1.72265625	-1.44140625	+56.93115234	-67.96142578	-136.53808594	+4952	+16.38720703	+4.70214844	-1.73144531	+92.70263672	-76.81640625	-88.13232422	+5984	+15.86865234	+0.66796875	-5.20751953	+52.99804688	-44.38476563	-85.40771484	+3308
+1458241393.21779990	+16.46191406	+1.69628906	-1.47216797	+55.59082031	-68.00537109	-135.17578125	+4960	+16.38720703	+4.70654297	-1.76220703	+91.29638672	-75.76171875	-86.70410156	+5988	+15.86425781	+0.66357422	-5.22070313	+52.82226563	-44.34082031	-85.07812500	+3304
+1458241393.22190000	+16.46630859	+1.66113281	-1.51611328	+53.59130859	-68.02734375	-133.13232422	+4968	+16.38720703	+4.70654297	-1.80615234	+89.47265625	-74.59716797	-84.85839844	+5992	+15.85986328	+0.66357422	-5.24267578	+52.60253906	-44.25292969	-84.61669922	+3296
+1458241393.22610000	+16.46630859	+1.63037109	-1.56005859	+51.63574219	-68.02734375	-131.11083984	+4984	+16.38281250	+4.70654297	-1.85449219	+87.91259766	-73.41064453	-83.27636719	+6000	+15.85546875	+0.66357422	-5.26025391	+52.40478516	-44.18701172	-84.19921875	+3284
+1458241393.23020010	+16.47070313	+1.59521484	-1.59521484	+49.72412109	-68.09326172	-129.17724609	+4996	+16.39160156	+4.71093750	-1.88525391	+87.03369141	-72.20214844	-82.39746094	+6000	+15.85107422	+0.66357422	-5.28222656	+52.22900391	-44.14306641	-83.80371094	+3272
+1458241393.23440000	+16.48388672	+1.54687500	-1.63916016	+46.80175781	-68.15917969	-126.21093750	+5012	+16.39160156	+4.71533203	-1.92480469	+85.84716797	-70.92773438	-81.14501953	+6008	+15.84667969	+0.65478516	-5.28662109	+52.05322266	-44.14306641	-83.49609375	+3252
+1458241393.23860000	+16.49267578	+1.52050781	-1.67431641	+44.45068359	-68.22509766	-123.77197266	+5024	+16.39160156	+4.73730469	-1.96435547	+84.92431641	-69.60937500	-80.11230469	+6016	+15.84667969	+0.64160156	-5.28662109	+51.98730469	-44.12109375	-83.38623047	+3232
+1458241393.24270010	+16.50146484	+1.49853516	-1.68310547	+42.29736328	-68.42285156	-121.55273438	+5028	+16.40478516	+4.75927734	-1.99511719	+84.39697266	-68.26904297	-79.51904297	+6020	+15.84667969	+0.63281250	-5.29101563	+51.96533203	-44.07714844	-83.25439453	+3208
+1458241393.24690010	+16.51464844	+1.47216797	-1.70068359	+39.61669922	-68.53271484	-118.80615234	+5032	+16.40917969	+4.77685547	-2.03466797	+83.58398438	-66.84082031	-78.64013672	+6024	+15.84228516	+0.61962891	-5.29101563	+51.94335938	-44.01123047	-83.21044922	+3188
+1458241393.25110010	+16.52783203	+1.45898438	-1.71386719	+37.06787109	-68.57666016	-116.14746094	+5032	+16.41357422	+4.80322266	-2.07861328	+82.96875000	-65.41259766	-77.89306641	+6032	+15.84667969	+0.60205078	-5.29101563	+51.92138672	-43.92333984	-83.18847656	+3172
+1458241393.25519990	+16.53662109	+1.44580078	-1.70507813	+34.54101563	-68.77441406	-113.51074219	+5032	+16.43115234	+4.82958984	-2.09179688	+82.81494141	-64.02832031	-77.71728516	+6032	+15.83789063	+0.58886719	-5.29101563	+51.96533203	-43.79150391	-83.16650391	+3156
+1458241393.25939990	+16.54541016	+1.42822266	-1.69628906	+31.83837891	-68.88427734	-110.78613281	+5032	+16.43994141	+4.85595703	-2.10058594	+82.59521484	-62.60009766	-77.45361328	+6032	+15.82910156	+0.57128906	-5.28662109	+52.00927734	-43.65966797	-83.25439453	+3140
+1458241393.26360010	+16.55419922	+1.41503906	-1.69189453	+29.09179688	-68.95019531	-107.95166016	+5028	+16.44873047	+4.89111328	-2.10937500	+82.39746094	-61.19384766	-77.18994141	+6036	+15.82031250	+0.54931641	-5.27783203	+52.09716797	-43.52783203	-83.36425781	+3128
+1458241393.26770000	+16.56738281	+1.40185547	-1.66992188	+26.34521484	-69.06005859	-105.13916016	+5024	+16.46191406	+4.92187500	-2.12695313	+82.08984375	-59.76562500	-76.86035156	+6036	+15.81591797	+0.53173828	-5.26464844	+52.18505859	-43.41796875	-83.47412109	+3124
+1458241393.27189990	+16.57617188	+1.38867188	-1.65234375	+23.51074219	-69.06005859	-102.26074219	+5016	+16.47070313	+4.95263672	-2.14453125	+81.89208984	-58.35937500	-76.59667969	+6036	+15.80712891	+0.51416016	-5.25585938	+52.25097656	-43.28613281	-83.58398438	+3120
+1458241393.27609990	+16.58496094	+1.37988281	-1.63476563	+20.76416016	-68.99414063	-99.47021484	+5008	+16.47949219	+4.98779297	-2.16210938	+81.65039063	-56.95312500	-76.31103516	+6040	+15.80712891	+0.48339844	-5.24267578	+52.29492188	-43.13232422	-83.73779297	+3120
+1458241393.28020000	+16.59814453	+1.37548828	-1.60839844	+18.23730469	-68.92822266	-96.85546875	+5000	+16.49707031	+5.01416016	-2.17529297	+81.40869141	-55.59082031	-76.09130859	+6040	+15.79833984	+0.45703125	-5.22949219	+52.36083984	-42.95654297	-83.93554688	+3124
+1458241393.28440000	+16.59814453	+1.36669922	-1.59960938	+15.64453125	-68.66455078	-94.21875000	+4984	+16.50146484	+5.04931641	-2.18408203	+81.29882813	-54.27246094	-75.93750000	+6040	+15.78955078	+0.42626953	-5.22509766	+52.36083984	-42.67089844	-83.93554688	+3128
+1458241393.28860000	+16.60693359	+1.34472656	-1.59521484	+13.20556641	-68.33496094	-91.80175781	+4972	+16.51025391	+5.06250000	-2.19726563	+80.96923828	-52.99804688	-75.62988281	+6040	+15.77636719	+0.40429688	-5.22949219	+52.31689453	-42.40722656	-83.84765625	+3140
+1458241393.29270010	+16.62011719	+1.32714844	-1.58642578	+11.05224609	-67.96142578	-89.62646484	+4960	+16.52783203	+5.07128906	-2.23242188	+80.41992188	-51.70166016	-75.14648438	+6040	+15.76318359	+0.38232422	-5.22509766	+52.29492188	-42.18750000	-83.80371094	+3148
+1458241393.29690000	+16.62011719	+1.30957031	-1.59082031	+8.96484375	-67.47802734	-87.56103516	+4948	+16.53222656	+5.09326172	-2.25878906	+80.13427734	-50.51513672	-74.81689453	+6040	+15.75000000	+0.36035156	-5.22949219	+52.16308594	-41.85791016	-83.58398438	+3164
+1458241393.30110000	+16.62890625	+1.27880859	-1.59521484	+7.11914063	-66.97265625	-85.75927734	+4936	+16.54101563	+5.09326172	-2.28955078	+79.62890625	-49.32861328	-74.37744141	+6044	+15.73242188	+0.32958984	-5.23828125	+51.96533203	-41.57226563	-83.36425781	+3180
+1458241393.30520010	+16.64648438	+1.25244141	-1.60400391	+5.62500000	-66.42333984	-84.33105469	+4924	+16.55859375	+5.08447266	-2.34667969	+78.88183594	-48.18603516	-73.67431641	+6052	+15.72363281	+0.29882813	-5.23388672	+51.78955078	-41.37451172	-83.21044922	+3196
+1458241393.30940010	+16.65527344	+1.23046875	-1.63476563	+4.26269531	-65.65429688	-82.99072266	+4916	+16.56738281	+5.09326172	-2.40380859	+78.31054688	-47.06542969	-73.05908203	+6060	+15.71923828	+0.27246094	-5.25146484	+51.45996094	-41.02294922	-82.74902344	+3208
+1458241393.31349990	+16.66845703	+1.18652344	-1.66992188	+3.05419922	-64.86328125	-81.95800781	+4912	+16.58056641	+5.07568359	-2.46972656	+77.54150391	-45.94482422	-72.31201172	+6072	+15.71044922	+0.25048828	-5.27343750	+51.10839844	-40.67138672	-82.24365234	+3220
+1458241393.31769990	+16.69042969	+1.14697266	-1.71386719	+2.17529297	-64.05029297	-81.18896484	+4908	+16.59814453	+5.04931641	-2.54882813	+76.59667969	-44.86816406	-71.45507813	+6088	+15.69726563	+0.22412109	-5.28662109	+50.80078125	-40.36376953	-81.80419922	+3228
+1458241393.32189990	+16.70361328	+1.11181641	-1.76660156	+1.36230469	-63.10546875	-80.48583984	+4908	+16.61132813	+5.03613281	-2.63232422	+75.80566406	-43.83544922	-70.62011719	+6100	+15.69287109	+0.21533203	-5.30419922	+50.60302734	-40.16601563	-81.47460938	+3232
+1458241393.32600000	+16.72119141	+1.06347656	-1.82373047	+0.65917969	-62.13867188	-79.95849609	+4912	+16.62451172	+5.00097656	-2.72460938	+74.83886719	-42.78076172	-69.63134766	+6116	+15.68408203	+0.20214844	-5.32617188	+50.29541016	-39.88037109	-80.99121094	+3232
+1458241393.33020000	+16.74316406	+1.01513672	-1.88085938	+0.15380859	-61.17187500	-79.62890625	+4912	+16.64208984	+4.96582031	-2.83447266	+73.74023438	-41.77001953	-68.55468750	+6136	+15.67529297	+0.18457031	-5.34375000	+49.96582031	-39.59472656	-80.44189453	+3236
+1458241393.33439990	+16.76513672	+0.97558594	-1.94677734	-0.28564453	-60.13916016	-79.29931641	+4920	+16.65966797	+4.93066406	-2.93554688	+72.75146484	-40.78125000	-67.58789063	+6156	+15.65771484	+0.15380859	-5.37890625	+49.26269531	-39.00146484	-79.32128906	+3236
+1458241393.33850000	+16.78710938	+0.92285156	-2.01708984	-0.63720703	-59.10644531	-79.14550781	+4924	+16.67724609	+4.89550781	-3.04101563	+71.71875000	-39.79248047	-66.55517578	+6176	+15.64892578	+0.12304688	-5.40966797	+48.71337891	-38.51806641	-78.53027344	+3232
+1458241393.34270000	+16.81347656	+0.87451172	-2.06982422	-0.85693359	-58.13964844	-79.07958984	+4932	+16.70361328	+4.85156250	-3.14648438	+70.66406250	-38.86962891	-65.56640625	+6196	+15.63574219	+0.09667969	-5.42724609	+48.27392578	-38.10058594	-77.87109375	+3220
+1458241393.34690000	+16.83984375	+0.82617188	-2.13574219	-1.03271484	-57.08496094	-79.03564453	+4936	+16.72558594	+4.81640625	-3.25634766	+69.65332031	-37.90283203	-64.51171875	+6212	+15.62695313	+0.06591797	-5.45361328	+47.72460938	-37.52929688	-76.94824219	+3208
+1458241393.35100010	+16.87060547	+0.78662109	-2.20166016	-1.12060547	-56.03027344	-79.07958984	+4940	+16.74755859	+4.78125000	-3.37060547	+68.57666016	-36.91406250	-63.36914063	+6228	+15.62255859	+0.04394531	-5.47998047	+47.26318359	-37.00195313	-76.20117188	+3192
+1458241393.35520010	+16.89697266	+0.75146484	-2.25439453	-1.16455078	-55.01953125	-79.16748047	+4944	+16.76953125	+4.74169922	-3.47607422	+67.52197266	-36.01318359	-62.31445313	+6240	+15.60498047	+0.02636719	-5.49316406	+46.91162109	-36.49658203	-75.52001953	+3176
+1458241393.35940000	+16.91894531	+0.71630859	-2.30712891	-1.14257813	-54.00878906	-79.21142578	+4948	+16.79589844	+4.70654297	-3.57275391	+66.55517578	-35.13427734	-61.32568359	+6252	+15.58740234	+0.00000000	-5.51074219	+46.49414063	-35.92529297	-74.79492188	+3156
+1458241393.36350010	+16.94091797	+0.68554688	-2.35986328	-1.09863281	-52.99804688	-79.29931641	+4952	+16.82226563	+4.67138672	-3.66943359	+65.56640625	-34.25537109	-60.27099609	+6264	+15.56982422	-0.03515625	-5.53271484	+46.07666016	-35.28808594	-74.13574219	+3140
+1458241393.36770010	+16.96728516	+0.65039063	-2.39501953	-1.03271484	-52.11914063	-79.43115234	+4952	+16.84863281	+4.63623047	-3.74414063	+64.62158203	-33.50830078	-59.34814453	+6268	+15.55224609	-0.07031250	-5.53710938	+45.70312500	-34.69482422	-73.54248047	+3120
+1458241393.37190010	+16.99804688	+0.62402344	-2.42138672	-0.92285156	-51.24023438	-79.51904297	+4948	+16.87939453	+4.60546875	-3.81005859	+63.76464844	-32.78320313	-58.44726563	+6272	+15.53027344	-0.10546875	-5.54589844	+45.32958984	-34.05761719	-72.94921875	+3100
+1458241393.37599990	+17.02441406	+0.60205078	-2.44335938	-0.70312500	-50.38330078	-79.69482422	+4944	+16.91015625	+4.58349609	-3.87597656	+62.95166016	-32.05810547	-57.50244141	+6268	+15.51708984	-0.15380859	-5.55908203	+44.93408203	-33.35449219	-72.42187500	+3088
+1458241393.38019990	+17.04638672	+0.58007813	-2.45654297	-0.48339844	-49.57031250	-79.89257813	+4940	+16.93652344	+4.56152344	-3.92871094	+62.13867188	-31.39892578	-56.62353516	+6264	+15.49511719	-0.20214844	-5.55468750	+44.64843750	-32.65136719	-71.93847656	+3076
+1458241393.38430000	+17.06835938	+0.56250000	-2.46972656	-0.21972656	-48.73535156	-80.04638672	+4932	+16.96728516	+4.54394531	-3.98144531	+61.36962891	-30.73974609	-55.70068359	+6256	+15.46875000	-0.24609375	-5.57226563	+44.27490234	-31.81640625	-71.32324219	+3068
+1458241393.38850000	+17.09033203	+0.54052734	-2.48730469	+0.04394531	-47.87841797	-80.22216797	+4932	+16.99804688	+4.51757813	-4.03417969	+60.57861328	-30.05859375	-54.73388672	+6248	+15.44677734	-0.30322266	-5.58984375	+43.85742188	-30.98144531	-70.72998047	+3068
+1458241393.39270000	+17.10791016	+0.52294922	-2.50488281	+0.28564453	-46.97753906	-80.39794922	+4932	+17.02001953	+4.49121094	-4.07812500	+59.76562500	-29.44335938	-53.78906250	+6236	+15.41601563	-0.36035156	-5.59863281	+43.48388672	-30.14648438	-70.18066406	+3068
+1458241393.39680000	+17.12988281	+0.50537109	-2.52246094	+0.59326172	-46.12060547	-80.55175781	+4940	+17.04638672	+4.46044922	-4.10888672	+59.01855469	-28.87207031	-52.93212891	+6220	+15.38085938	-0.41748047	-5.61181641	+43.08837891	-29.26757813	-69.56542969	+3072
+1458241393.40100000	+17.14306641	+0.47460938	-2.53564453	+0.81298828	-45.26367188	-80.72753906	+4948	+17.06835938	+4.42529297	-4.13525391	+58.22753906	-28.32275391	-52.03125000	+6204	+15.34570313	-0.48339844	-5.62500000	+42.64892578	-28.36669922	-68.95019531	+3080
+1458241393.40520000	+17.16503906	+0.43945313	-2.54882813	+1.03271484	-44.38476563	-80.90332031	+4964	+17.09033203	+4.38134766	-4.17041016	+57.41455078	-27.75146484	-51.10839844	+6192	+15.31933594	-0.54931641	-5.62500000	+42.25341797	-27.57568359	-68.44482422	+3088
+1458241393.40930010	+17.18261719	+0.40869141	-2.57080078	+1.29638672	-43.50585938	-81.05712891	+4980	+17.11669922	+4.35498047	-4.21435547	+56.66748047	-27.11425781	-50.09765625	+6172	+15.28857422	-0.60644531	-5.63818359	+41.83593750	-26.67480469	-67.76367188	+3100
+1458241393.41350010	+17.20019531	+0.36914063	-2.58837891	+1.53808594	-42.58300781	-81.23291016	+5000	+17.13427734	+4.30664063	-4.26269531	+55.85449219	-26.45507813	-49.08691406	+6156	+15.25781250	-0.67675781	-5.65576172	+41.39648438	-25.77392578	-67.08251953	+3116
+1458241393.41770010	+17.22216797	+0.32958984	-2.62792969	+1.73583984	-41.55029297	-81.38671875	+5024	+17.14746094	+4.25830078	-4.31982422	+55.01953125	-25.75195313	-48.01025391	+6140	+15.23144531	-0.74707031	-5.65576172	+40.95703125	-24.96093750	-66.48925781	+3132
+1458241393.42179990	+17.23535156	+0.29443359	-2.67626953	+1.95556641	-40.45166016	-81.49658203	+5052	+17.15625000	+4.20996094	-4.38574219	+54.18457031	-25.00488281	-46.91162109	+6120	+15.20068359	-0.80419922	-5.67333984	+40.53955078	-24.03808594	-65.69824219	+3152
+1458241393.42600010	+17.24853516	+0.23291016	-2.72900391	+2.04345703	-39.30908203	-81.56250000	+5084	+17.16503906	+4.13525391	-4.45166016	+53.23974609	-24.21386719	-45.81298828	+6108	+15.16113281	-0.86572266	-5.69091797	+40.10009766	-23.13720703	-64.86328125	+3168
+1458241393.43020010	+17.26611328	+0.17138672	-2.79052734	+2.08740234	-38.12255859	-81.60644531	+5116	+17.17382813	+4.06054688	-4.53076172	+52.29492188	-23.37890625	-44.69238281	+6096	+15.13476563	-0.92285156	-5.68652344	+39.68261719	-22.41210938	-64.16015625	+3176
+1458241393.43429990	+17.28369141	+0.11425781	-2.85205078	+2.17529297	-36.97998047	-81.62841797	+5144	+17.17822266	+3.99462891	-4.61865234	+51.41601563	-22.52197266	-43.50585938	+6080	+15.11279297	-0.97558594	-5.69091797	+39.30908203	-21.66503906	-63.34716797	+3184
+1458241393.43849990	+17.29687500	+0.04394531	-2.91357422	+2.21923828	-35.81542969	-81.65039063	+5172	+17.17822266	+3.91113281	-4.70654297	+50.47119141	-21.62109375	-42.36328125	+6072	+15.08642578	-1.02832031	-5.69091797	+38.91357422	-20.89599609	-62.55615234	+3192
+1458241393.44269990	+17.31445313	-0.02636719	-2.98388672	+2.24121094	-34.62890625	-81.67236328	+5200	+17.17822266	+3.82763672	-4.81201172	+49.54833984	-20.65429688	-41.15478516	+6060	+15.06884766	-1.08544922	-5.66894531	+38.56201172	-20.28076172	-61.85302734	+3196
+1458241393.44680000	+17.33203125	-0.09228516	-3.05859375	+2.30712891	-33.35449219	-81.65039063	+5224	+17.18261719	+3.74853516	-4.92187500	+48.66943359	-19.66552734	-39.94628906	+6048	+15.05126953	-1.13378906	-5.66015625	+38.27636719	-19.59960938	-61.04003906	+3192
+1458241393.45100000	+17.34960938	-0.15820313	-3.13769531	+2.35107422	-32.08007813	-81.62841797	+5240	+17.18261719	+3.66503906	-5.02734375	+47.81250000	-18.67675781	-38.78173828	+6032	+15.03369141	-1.18212891	-5.65136719	+37.96875000	-18.91845703	-60.24902344	+3188
+1458241393.45520000	+17.35839844	-0.22412109	-3.22558594	+2.39501953	-30.73974609	-81.56250000	+5256	+17.17382813	+3.58154297	-5.13720703	+46.95556641	-17.66601563	-37.61718750	+6016	+15.01611328	-1.22607422	-5.62939453	+37.72705078	-18.25927734	-59.50195313	+3180
+1458241393.45930000	+17.37158203	-0.28564453	-3.30029297	+2.50488281	-29.53125000	-81.47460938	+5268	+17.16943359	+3.49804688	-5.23388672	+46.14257813	-16.76513672	-36.51855469	+5996	+14.99414063	-1.27001953	-5.61181641	+37.50732422	-17.64404297	-58.75488281	+3172
+1458241393.46350000	+17.38037109	-0.35595703	-3.36621094	+2.57080078	-28.34472656	-81.40869141	+5272	+17.15625000	+3.41015625	-5.32177734	+45.32958984	-15.86425781	-35.41992188	+5976	+14.97216797	-1.31835938	-5.58984375	+37.26562500	-17.00683594	-58.02978516	+3160
+1458241393.46760010	+17.38476563	-0.42187500	-3.43652344	+2.65869141	-27.15820313	-81.34277344	+5276	+17.14746094	+3.32226563	-5.41845703	+44.51660156	-14.98535156	-34.29931641	+5956	+14.95458984	-1.36669922	-5.55908203	+37.11181641	-16.41357422	-57.39257813	+3148
+1458241393.47180010	+17.39355469	-0.47900391	-3.48925781	+2.85644531	-26.12548828	-81.23291016	+5268	+17.14306641	+3.24316406	-5.48876953	+43.74755859	-14.28222656	-33.28857422	+5928	+14.93701172	-1.41064453	-5.52832031	+36.97998047	-15.84228516	-56.73339844	+3136
+1458241393.47600010	+17.40234375	-0.53173828	-3.53759766	+3.09814453	-25.11474609	-81.18896484	+5256	+17.13867188	+3.16406250	-5.54589844	+43.08837891	-13.60107422	-32.32177734	+5896	+14.91503906	-1.46777344	-5.49755859	+36.82617188	-15.22705078	-56.18408203	+3124
+1458241393.48009990	+17.39794922	-0.58007813	-3.59033203	+3.36181641	-24.01611328	-81.16699219	+5248	+17.12548828	+3.08935547	-5.60742188	+42.38525391	-12.91992188	-31.33300781	+5864	+14.89306641	-1.52490234	-5.47119141	+36.73828125	-14.54589844	-55.63476563	+3108
+1458241393.48429990	+17.39794922	-0.61962891	-3.62988281	+3.75732422	-23.07128906	-81.07910156	+5232	+17.11669922	+3.01025391	-5.64257813	+41.72607422	-12.41455078	-30.47607422	+5824	+14.86230469	-1.57324219	-5.44482422	+36.65039063	-13.88671875	-55.08544922	+3096
+1458241393.48850010	+17.39355469	-0.65917969	-3.66503906	+4.15283203	-22.14843750	-81.03515625	+5216	+17.10351563	+2.93994141	-5.66894531	+41.08886719	-11.95312500	-29.61914063	+5784	+14.83593750	-1.64355469	-5.41845703	+36.54052734	-13.16162109	-54.60205078	+3084
+1458241393.49260000	+17.37597656	-0.69873047	-3.70019531	+4.52636719	-21.15966797	-80.96923828	+5204	+17.08154297	+2.86962891	-5.69531250	+40.38574219	-11.53564453	-28.69628906	+5740	+14.80078125	-1.70947266	-5.40087891	+36.45263672	-12.37060547	-54.11865234	+3072
+1458241393.49679990	+17.36279297	-0.71630859	-3.71337891	+5.09765625	-20.45654297	-80.88134766	+5188	+17.06835938	+2.79492188	-5.67773438	+39.70458984	-11.42578125	-27.92724609	+5696	+14.75683594	-1.77099609	-5.38330078	+36.43066406	-11.64550781	-53.65722656	+3064
+1458241393.50099990	+17.34521484	-0.75146484	-3.71337891	+5.62500000	-19.77539063	-80.85937500	+5176	+17.05517578	+2.72021484	-5.65136719	+39.02343750	-11.33789063	-27.18017578	+5652	+14.71728516	-1.85449219	-5.36572266	+36.32080078	-10.83251953	-53.23974609	+3060
+1458241393.50510000	+17.32324219	-0.78662109	-3.72216797	+6.15234375	-19.02832031	-80.83740234	+5168	+17.03759766	+2.64550781	-5.64257813	+38.29833984	-11.25000000	-26.32324219	+5604	+14.67773438	-1.93359375	-5.34375000	+36.27685547	-10.04150391	-52.86621094	+3060
+1458241393.50930000	+17.30126953	-0.79541016	-3.72216797	+6.87744141	-18.39111328	-80.77148438	+5156	+17.02880859	+2.57080078	-5.60302734	+37.52929688	-11.35986328	-25.62011719	+5560	+14.63378906	-2.00390625	-5.32617188	+36.27685547	-9.27246094	-52.44873047	+3056
+1458241393.51350000	+17.28369141	-0.82177734	-3.72216797	+7.58056641	-17.73193359	-80.74951172	+5152	+17.02001953	+2.49609375	-5.55908203	+36.78222656	-11.51367188	-24.87304688	+5520	+14.58544922	-2.08740234	-5.30859375	+36.23291016	-8.41552734	-52.05322266	+3060
+1458241393.51760010	+17.24853516	-0.84814453	-3.72656250	+8.26171875	-17.02880859	-80.70556641	+5152	+17.00683594	+2.41699219	-5.52392578	+35.92529297	-11.66748047	-24.01611328	+5472	+14.53710938	-2.17089844	-5.29101563	+36.18896484	-7.58056641	-51.70166016	+3068
+1458241393.52180000	+17.21777344	-0.84814453	-3.72656250	+9.11865234	-16.39160156	-80.59570313	+5156	+16.99365234	+2.33349609	-5.46240234	+35.04638672	-12.04101563	-23.29101563	+5432	+14.48876953	-2.24560547	-5.27783203	+36.23291016	-6.74560547	-51.21826172	+3072
+1458241393.52600000	+17.18261719	-0.87890625	-3.72656250	+9.86572266	-15.73242188	-80.46386719	+5164	+16.97607422	+2.25439453	-5.39648438	+34.12353516	-12.45849609	-22.43408203	+5392	+14.43603516	-2.32470703	-5.27343750	+36.25488281	-5.91064453	-50.73486328	+3084
+1458241393.53430010	+17.11230469	-0.90966797	-3.73095703	+11.55761719	-14.47998047	-80.13427734	+5180	+16.95849609	+2.07421875	-5.26904297	+31.86035156	-13.55712891	-20.56640625	+5316	+14.34375000	-2.46972656	-5.22070313	+36.40869141	-4.43847656	-49.87792969	+3108
+1458241393.53839990	+17.08154297	-0.93603516	-3.73535156	+12.39257813	-13.88671875	-79.98046875	+5192	+16.94970703	+1.98193359	-5.18994141	+30.65185547	-14.26025391	-19.59960938	+5288	+14.29541016	-2.54003906	-5.19873047	+36.51855469	-3.71337891	-49.39453125	+3120
+1458241393.54259990	+17.04638672	-0.97119141	-3.74414063	+13.20556641	-13.24951172	-79.80468750	+5208	+16.95410156	+1.88085938	-5.12402344	+29.26757813	-14.96337891	-18.47900391	+5252	+14.25585938	-2.61035156	-5.15478516	+36.62841797	-3.12011719	-49.04296875	+3136
+1458241393.54679990	+17.01562500	-0.97558594	-3.76171875	+14.23828125	-12.56835938	-79.51904297	+5216	+16.95410156	+1.77099609	-5.04052734	+27.79541016	-15.79833984	-17.46826172	+5216	+14.22070313	-2.66748047	-5.11962891	+36.87011719	-2.50488281	-48.51562500	+3144
+1458241393.55090000	+16.98046875	-1.01074219	-3.78369141	+15.09521484	-11.88720703	-79.21142578	+5228	+16.94531250	+1.66992188	-4.96142578	+26.25732422	-16.63330078	-16.23779297	+5184	+14.18115234	-2.72460938	-5.08447266	+37.08984375	-1.88964844	-47.96630859	+3152
+1458241393.55510000	+16.93652344	-1.04150391	-3.81005859	+15.95214844	-11.16210938	-78.85986328	+5236	+16.94091797	+1.56005859	-4.89990234	+24.52148438	-17.44628906	-14.83154297	+5148	+14.14599609	-2.78173828	-5.03173828	+37.30957031	-1.40625000	-47.52685547	+3164
+1458241393.55929990	+16.89697266	-1.05029297	-3.83203125	+17.00683594	-10.56884766	-78.44238281	+5236	+16.93212891	+1.42822266	-4.79882813	+22.60986328	-18.50097656	-13.57910156	+5120	+14.11523438	-2.82568359	-4.98339844	+37.63916016	-0.94482422	-46.97753906	+3172
+1458241393.56340000	+16.85742188	-1.07666016	-3.85400391	+17.97363281	-9.97558594	-78.02490234	+5236	+16.91455078	+1.29638672	-4.70654297	+20.61035156	-19.51171875	-12.17285156	+5092	+14.08007813	-2.86523438	-4.93505859	+37.96875000	-0.50537109	-46.45019531	+3172
+1458241393.56760000	+16.81787109	-1.10742188	-3.88476563	+18.89648438	-9.36035156	-77.56347656	+5232	+16.89697266	+1.16015625	-4.61425781	+18.47900391	-20.47851563	-10.65673828	+5068	+14.05371094	-2.90478516	-4.86914063	+38.29833984	-0.17578125	-45.98876953	+3176
+1458241393.57590010	+16.73876953	-1.14697266	-3.91992188	+20.87402344	-8.41552734	-76.68457031	+5192	+16.84423828	+0.87451172	-4.43847656	+14.01855469	-22.28027344	-7.55859375	+5012	+13.99658203	-2.97949219	-4.74169922	+39.04541016	+0.43945313	-45.02197266	+3176
+1458241393.58010010	+16.69042969	-1.16894531	-3.93750000	+21.79687500	-7.95410156	-76.22314453	+5168	+16.80908203	+0.73388672	-4.35058594	+11.77734375	-23.09326172	-5.95458984	+4984	+13.96582031	-3.02343750	-4.67578125	+39.37500000	+0.72509766	-44.58251953	+3172
+1458241393.58430000	+16.64648438	-1.19531250	-3.94628906	+22.71972656	-7.58056641	-75.80566406	+5140	+16.76953125	+0.58007813	-4.26708984	+9.38232422	-23.81835938	-4.39453125	+4956	+13.93505859	-3.05859375	-4.61425781	+39.77050781	+1.01074219	-44.05517578	+3164
+1458241393.58839990	+16.59814453	-1.20410156	-3.95068359	+23.64257813	-7.25097656	-75.36621094	+5100	+16.71679688	+0.41748047	-4.19238281	+6.96533203	-24.41162109	-2.87841797	+4924	+13.89990234	-3.09814453	-4.55712891	+40.12207031	+1.29638672	-43.54980469	+3156
+1458241393.59260010	+16.54101563	-1.21728516	-3.95068359	+24.54345703	-6.94335938	-74.88281250	+5060	+16.65527344	+0.25927734	-4.09130859	+4.70214844	-25.09277344	-1.47216797	+4900	+13.86474609	-3.14208984	-4.50000000	+40.45166016	+1.56005859	-43.04443359	+3148
+1458241393.59680010	+16.48388672	-1.23925781	-3.94189453	+25.29052734	-6.72363281	-74.48730469	+5016	+16.58935547	+0.12744141	-4.02099609	+2.61474609	-25.40039063	+0.00000000	+4868	+13.82080078	-3.18164063	-4.44287109	+40.78125000	+1.80175781	-42.53906250	+3136
+1458241393.60089990	+16.43115234	-1.25244141	-3.93310547	+26.08154297	-6.50390625	-74.13574219	+4968	+16.52343750	-0.01318359	-3.95947266	+0.63720703	-25.57617188	+1.29638672	+4836	+13.77685547	-3.23437500	-4.38574219	+41.02294922	+2.08740234	-42.07763672	+3128
+1458241393.60509990	+16.37841797	-1.26562500	-3.90234375	+26.82861328	-6.41601563	-73.80615234	+4920	+16.46191406	-0.14062500	-3.86279297	-1.09863281	-25.99365234	+2.39501953	+4812	+13.72851563	-3.28710938	-4.32861328	+41.24267578	+2.32910156	-41.61621094	+3120
+1458241393.60929990	+16.33007813	-1.30957031	-3.87158203	+27.29003906	-6.26220703	-73.54248047	+4880	+16.39599609	-0.23291016	-3.80566406	-2.52685547	-25.94970703	+3.58154297	+4776	+13.67578125	-3.33544922	-4.28466797	+41.48437500	+2.61474609	-41.04492188	+3108
+1458241393.61760000	+16.21582031	-1.34033203	-3.79248047	+28.34472656	-6.06445313	-73.05908203	+4796	+16.26855469	-0.43945313	-3.66064453	-4.98779297	-26.05957031	+5.29541016	+4740	+13.56591797	-3.46728516	-4.20556641	+41.77001953	+3.27392578	-39.96826172	+3096
+1458241393.62170000	+16.15429688	-1.37988281	-3.74853516	+28.65234375	-5.88867188	-72.81738281	+4760	+16.20703125	-0.49658203	-3.59912109	-5.73486328	-25.79589844	+6.10839844	+4716	+13.50000000	-3.52880859	-4.17041016	+41.90185547	+3.60351563	-39.35302734	+3092
+1458241393.62590000	+16.09277344	-1.40185547	-3.71337891	+28.98193359	-5.73486328	-72.55371094	+4724	+16.14550781	-0.58447266	-3.54638672	-6.45996094	-25.48828125	+6.72363281	+4700	+13.43847656	-3.59912109	-4.13964844	+42.01171875	+3.93310547	-38.75976563	+3088
+1458241393.63010000	+16.04003906	-1.42382813	-3.64746094	+29.28955078	-5.73486328	-72.35595703	+4700	+16.08398438	-0.65917969	-3.45410156	-6.98730469	-25.48828125	+7.18505859	+4696	+13.37255859	-3.66503906	-4.10009766	+42.09960938	+4.19677734	-38.21044922	+3088
+1458241393.63420010	+15.98291016	-1.46777344	-3.59033203	+29.37744141	-5.60302734	-72.13623047	+4676	+16.02685547	-0.68115234	-3.39257813	-7.05322266	-25.09277344	+7.71240234	+4676	+13.31103516	-3.72216797	-4.06494141	+42.23144531	+4.46044922	-37.57324219	+3084
+1458241393.63840010	+15.92578125	-1.50732422	-3.54199219	+29.46533203	-5.42724609	-71.91650391	+4656	+15.96972656	-0.72949219	-3.33984375	-7.14111328	-24.69726563	+8.12988281	+4668	+13.24511719	-3.79248047	-4.02978516	+42.29736328	+4.76806641	-36.97998047	+3084
+1458241393.64260010	+15.87304688	-1.54687500	-3.47167969	+29.55322266	-5.40527344	-71.76269531	+4644	+15.92138672	-0.77343750	-3.26074219	-7.14111328	-24.47753906	+8.43750000	+4664	+13.17919922	-3.85839844	-3.98583984	+42.36328125	+4.98779297	-36.45263672	+3088
+1458241393.64669990	+15.82470703	-1.59082031	-3.41455078	+29.55322266	-5.22949219	-71.49902344	+4632	+15.87744141	-0.79980469	-3.19921875	-6.98730469	-24.06005859	+8.78906250	+4652	+13.11767578	-3.91552734	-3.94628906	+42.49511719	+5.18554688	-35.85937500	+3092
+1458241393.65089990	+15.77197266	-1.63037109	-3.36621094	+29.55322266	-5.05371094	-71.23535156	+4620	+15.82470703	-0.84814453	-3.14208984	-6.89941406	-23.62060547	+9.05273438	+4648	+13.06054688	-3.97265625	-3.90673828	+42.62695313	+5.38330078	-35.26611328	+3092
+1458241393.65920000	+15.65771484	-1.70507813	-3.25195313	+29.55322266	-4.74609375	-70.66406250	+4600	+15.71484375	-0.92724609	-3.01904297	-6.52587891	-22.82958984	+9.53613281	+4640	+12.94628906	-4.07812500	-3.80566406	+42.95654297	+5.60302734	-34.23339844	+3096
+1458241393.66339990	+15.60498047	-1.75341797	-3.20800781	+29.50927734	-4.57031250	-70.31250000	+4592	+15.66210938	-0.96679688	-2.96630859	-6.32812500	-22.39013672	+9.77783203	+4632	+12.88916016	-4.11767578	-3.75732422	+43.17626953	+5.66894531	-33.70605469	+3096
+1458241393.66759990	+15.55664063	-1.79736328	-3.14648438	+29.46533203	-4.50439453	-70.02685547	+4588	+15.61376953	-1.00634766	-2.91357422	-6.15234375	-21.97265625	+10.04150391	+4628	+12.84521484	-4.16162109	-3.68701172	+43.37402344	+5.62500000	-33.33251953	+3100
+1458241393.67170000	+15.51269531	-1.83691406	-3.09814453	+29.46533203	-4.35058594	-69.67529297	+4576	+15.56103516	-1.04150391	-2.86083984	-5.91064453	-21.55517578	+10.30517578	+4616	+12.80126953	-4.19238281	-3.62109375	+43.63769531	+5.55908203	-32.93701172	+3100
+1458241393.67590000	+15.46875000	-1.88525391	-3.04541016	+29.42138672	-4.21875000	-69.32373047	+4568	+15.51269531	-1.08984375	-2.81250000	-5.75683594	-21.15966797	+10.56884766	+4608	+12.75732422	-4.22753906	-3.55517578	+43.90136719	+5.49316406	-32.54150391	+3100
+1458241393.68010000	+15.42041016	-1.92919922	-2.99707031	+29.37744141	-4.10888672	-68.99414063	+4556	+15.45996094	-1.13378906	-2.76416016	-5.62500000	-20.76416016	+10.83251953	+4596	+12.71777344	-4.26269531	-3.47607422	+44.16503906	+5.38330078	-32.25585938	+3100
+1458241393.68420000	+15.37207031	-1.96435547	-2.95312500	+29.46533203	-3.95507813	-68.57666016	+4540	+15.40722656	-1.17773438	-2.71582031	-5.47119141	-20.36865234	+11.09619141	+4584	+12.67822266	-4.28906250	-3.39697266	+44.45068359	+5.25146484	-31.94824219	+3100
+1458241393.68840000	+15.32373047	-2.00830078	-2.91357422	+29.48730469	-3.80126953	-68.18115234	+4520	+15.35449219	-1.22607422	-2.67187500	-5.36132813	-19.97314453	+11.38183594	+4568	+12.63867188	-4.31542969	-3.32226563	+44.78027344	+5.09765625	-31.64062500	+3096
+1458241393.69250010	+15.27978516	-2.05664063	-2.86523438	+29.48730469	-3.71337891	-67.78564453	+4504	+15.29736328	-1.27441406	-2.62792969	-5.27343750	-19.59960938	+11.66748047	+4552	+12.60351563	-4.34179688	-3.24316406	+45.08789063	+4.92187500	-31.39892578	+3092
+1458241393.70090010	+15.18310547	-2.13134766	-2.77734375	+29.68505859	-3.53759766	-66.99462891	+4456	+15.18750000	-1.35791016	-2.53564453	-5.03173828	-18.89648438	+12.23876953	+4516	+12.52441406	-4.39453125	-3.08935547	+45.74707031	+4.61425781	-30.84960938	+3080
+1458241393.70499990	+15.13476563	-2.17529297	-2.72021484	+29.77294922	-3.49365234	-66.66503906	+4436	+15.13476563	-1.40185547	-2.48291016	-4.94384766	-18.65478516	+12.52441406	+4496	+12.48925781	-4.42529297	-3.01025391	+46.03271484	+4.43847656	-30.67382813	+3076
+1458241393.70919990	+15.09082031	-2.20166016	-2.66748047	+29.97070313	-3.44970703	-66.29150391	+4408	+15.08203125	-1.44140625	-2.43017578	-4.79003906	-18.36914063	+12.81005859	+4472	+12.44970703	-4.45166016	-2.93115234	+46.36230469	+4.28466797	-30.43212891	+3072
+1458241393.71339990	+15.04687500	-2.24560547	-2.61474609	+30.10253906	-3.40576172	-65.96191406	+4380	+15.03369141	-1.48095703	-2.37744141	-4.65820313	-18.10546875	+13.09570313	+4452	+12.40576172	-4.49121094	-2.85644531	+46.62597656	+4.15283203	-30.19042969	+3068
+1458241393.72170000	+14.93701172	-2.31591797	-2.51367188	+30.45410156	-3.31787109	-65.25878906	+4328	+14.91943359	-1.55126953	-2.25878906	-4.35058594	-17.66601563	+13.62304688	+4408	+12.31787109	-4.56591797	-2.72900391	+47.15332031	+3.95507813	-29.66308594	+3056
+1458241393.72589990	+14.88427734	-2.35107422	-2.46093750	+30.67382813	-3.27392578	-64.92919922	+4300	+14.86230469	-1.58642578	-2.20166016	-4.17480469	-17.44628906	+13.86474609	+4384	+12.26953125	-4.60986328	-2.66748047	+47.39501953	+3.86718750	-29.37744141	+3052
+1458241393.73420000	+14.77441406	-2.40820313	-2.33349609	+31.15722656	-3.38378906	-64.40185547	+4256	+14.75683594	-1.64355469	-2.06542969	-3.80126953	-17.24853516	+14.37011719	+4344	+12.16406250	-4.69335938	-2.56201172	+47.83447266	+3.73535156	-28.76220703	+3040
+1458241393.73840000	+14.72167969	-2.44335938	-2.27197266	+31.37695313	-3.40576172	-64.16015625	+4236	+14.70410156	-1.67431641	-1.99511719	-3.58154297	-17.16064453	+14.58984375	+4328	+12.10693359	-4.74609375	-2.51367188	+47.98828125	+3.69140625	-28.45458984	+3036
+1458241393.74250010	+14.66455078	-2.47412109	-2.20605469	+31.61865234	-3.47167969	-63.96240234	+4220	+14.65136719	-1.70507813	-1.91601563	-3.38378906	-17.13867188	+14.78759766	+4312	+12.05419922	-4.80322266	-2.46533203	+48.12011719	+3.64746094	-28.14697266	+3032
+1458241393.74670000	+14.60742188	-2.50048828	-2.14453125	+31.90429688	-3.51562500	-63.74267578	+4204	+14.59863281	-1.72705078	-1.84570313	-3.14208984	-17.07275391	+14.98535156	+4292	+11.99707031	-4.85156250	-2.42138672	+48.27392578	+3.60351563	-27.83935547	+3028
+1458241393.75090000	+14.55029297	-2.53125000	-2.08300781	+32.16796875	-3.58154297	-63.52294922	+4192	+14.54589844	-1.75341797	-1.77539063	-2.90039063	-17.00683594	+15.16113281	+4276	+11.93994141	-4.90869141	-2.37304688	+48.42773438	+3.55957031	-27.55371094	+3028
+1458241393.75500010	+14.48876953	-2.55761719	-2.01708984	+32.40966797	-3.64746094	-63.32519531	+4180	+14.48876953	-1.77978516	-1.70507813	-2.68066406	-16.96289063	+15.35888672	+4264	+11.88281250	-4.95703125	-2.33349609	+48.58154297	+3.51562500	-27.22412109	+3024
+1458241393.75920010	+14.43164063	-2.58398438	-1.95556641	+32.69531250	-3.71337891	-63.12744141	+4172	+14.43164063	-1.80175781	-1.63476563	-2.41699219	-16.91894531	+15.53466797	+4248	+11.82128906	-5.00976563	-2.29833984	+48.73535156	+3.47167969	-26.89453125	+3020
+1458241393.76340010	+14.37011719	-2.61035156	-1.89404297	+32.95898438	-3.80126953	-62.95166016	+4164	+14.37451172	-1.83251953	-1.56884766	-2.21923828	-16.87500000	+15.68847656	+4236	+11.76416016	-5.05810547	-2.25878906	+48.91113281	+3.40576172	-26.58691406	+3016
+1458241393.77169990	+14.26025391	-2.65869141	-1.77099609	+33.53027344	-3.97705078	-62.64404297	+4156	+14.26904297	-1.88085938	-1.43701172	-1.73583984	-16.80908203	+16.01806641	+4208	+11.64990234	-5.15039063	-2.17089844	+49.26269531	+3.22998047	-26.10351563	+3008
+1458241393.77580000	+14.20312500	-2.68945313	-1.71386719	+33.77197266	-4.04296875	-62.46826172	+4152	+14.21630859	-1.91162109	-1.37548828	-1.53808594	-16.76513672	+16.14990234	+4196	+11.59716797	-5.19433594	-2.12695313	+49.46044922	+3.14208984	-25.88378906	+3004
+1458241393.78000000	+14.14599609	-2.71582031	-1.65673828	+33.99169922	-4.13085938	-62.31445313	+4148	+14.15917969	-1.94238281	-1.31835938	-1.34033203	-16.69921875	+16.30371094	+4184	+11.54443359	-5.23828125	-2.07861328	+49.65820313	+3.03222656	-25.68603516	+3000
+1458241393.78420000	+14.09326172	-2.73779297	-1.60839844	+34.27734375	-4.17480469	-62.09472656	+4140	+14.10644531	-1.96435547	-1.27001953	-1.07666016	-16.56738281	+16.45751953	+4168	+11.49169922	-5.27343750	-2.02587891	+49.89990234	+2.92236328	-25.51025391	+2996
+1458241393.78830000	+14.03613281	-2.76855469	-1.56005859	+34.51904297	-4.21875000	-61.89697266	+4132	+14.04931641	-1.99951172	-1.22167969	-0.90087891	-16.45751953	+16.61132813	+4152	+11.44335938	-5.30419922	-1.97753906	+50.20751953	+2.79052734	-25.33447266	+2988
+1458241393.79250000	+13.98339844	-2.79492188	-1.51171875	+34.76074219	-4.26269531	-61.69921875	+4124	+13.98779297	-2.03027344	-1.18212891	-0.70312500	-16.30371094	+16.78710938	+4132	+11.39941406	-5.33496094	-1.92480469	+50.49316406	+2.65869141	-25.22460938	+2984
+1458241393.79670000	+13.93066406	-2.81689453	-1.47216797	+35.04638672	-4.30664063	-61.47949219	+4112	+13.93505859	-2.05224609	-1.13818359	-0.46142578	-16.17187500	+16.98486328	+4112	+11.35546875	-5.36132813	-1.87207031	+50.82275391	+2.50488281	-25.11474609	+2976
+1458241393.80080010	+13.87353516	-2.84326172	-1.42822266	+35.31005859	-4.35058594	-61.25976563	+4096	+13.87353516	-2.08740234	-1.09863281	-0.28564453	-16.04003906	+17.13867188	+4092	+11.31152344	-5.38769531	-1.81933594	+51.15234375	+2.37304688	-25.00488281	+2968
+1458241393.80500010	+13.82519531	-2.86962891	-1.38427734	+35.55175781	-4.39453125	-61.06201172	+4080	+13.81640625	-2.12255859	-1.05908203	-0.10986328	-15.93017578	+17.31445313	+4072	+11.26757813	-5.40966797	-1.76220703	+51.48193359	+2.21923828	-24.96093750	+2960
+1458241393.81329990	+13.72412109	-2.92236328	-1.30517578	+36.07910156	-4.48242188	-60.66650391	+4040	+13.70214844	-2.17968750	-0.98437500	+0.32958984	-15.66650391	+17.64404297	+4024	+11.18408203	-5.45800781	-1.64355469	+52.22900391	+1.95556641	-24.91699219	+2944
+1458241393.81750010	+13.66699219	-2.94873047	-1.27001953	+36.32080078	-4.50439453	-60.46875000	+4016	+13.64062500	-2.21044922	-0.94921875	+0.52734375	-15.53466797	+17.79785156	+4000	+11.14013672	-5.47998047	-1.59082031	+52.58056641	+1.84570313	-24.85107422	+2932
+1458241393.82170010	+13.61425781	-2.96630859	-1.23486328	+36.62841797	-4.54833984	-60.27099609	+3988	+13.58349609	-2.23242188	-0.91406250	+0.79101563	-15.42480469	+17.92968750	+3972	+11.09619141	-5.50195313	-1.53808594	+52.95410156	+1.71386719	-24.80712891	+2924
+1458241393.82579990	+13.55712891	-2.99267578	-1.20410156	+36.89208984	-4.57031250	-60.09521484	+3960	+13.52636719	-2.26318359	-0.87890625	+1.01074219	-15.31494141	+18.06152344	+3944	+11.05224609	-5.52392578	-1.48974609	+53.30566406	+1.60400391	-24.78515625	+2912
+1458241393.82999990	+13.50439453	-3.01904297	-1.16894531	+37.13378906	-4.57031250	-59.91943359	+3928	+13.46484375	-2.28955078	-0.84814453	+1.20849609	-15.20507813	+18.19335938	+3916	+11.00830078	-5.55029297	-1.44140625	+53.65722656	+1.51611328	-24.71923828	+2900
+1458241393.83419990	+13.44726563	-3.03662109	-1.13378906	+37.44140625	-4.65820313	-59.80957031	+3896	+13.40332031	-2.31152344	-0.80859375	+1.47216797	-15.18310547	+18.28125000	+3884	+10.95996094	-5.57226563	-1.39746094	+54.00878906	+1.42822266	-24.69726563	+2888
+1458241393.83830000	+13.39013672	-3.06298828	-1.09863281	+37.70507813	-4.68017578	-59.72167969	+3868	+13.34619141	-2.33789063	-0.76904297	+1.71386719	-15.16113281	+18.34716797	+3860	+10.91162109	-5.60302734	-1.35351563	+54.31640625	+1.36230469	-24.65332031	+2876
+1458241393.84250000	+13.33300781	-3.08935547	-1.06347656	+37.96875000	-4.70214844	-59.61181641	+3836	+13.28466797	-2.36425781	-0.73388672	+1.93359375	-15.09521484	+18.39111328	+3832	+10.86328125	-5.63818359	-1.31835938	+54.60205078	+1.29638672	-24.56542969	+2864
+1458241393.85080000	+13.21875000	-3.13769531	-0.99755859	+38.49609375	-4.72412109	-59.52392578	+3768	+13.17041016	-2.41259766	-0.66357422	+2.43896484	-15.07324219	+18.41308594	+3776	+10.75781250	-5.70410156	-1.25244141	+55.12939453	+1.20849609	-24.41162109	+2840
+1458241393.85500000	+13.15722656	-3.15966797	-0.97998047	+38.71582031	-4.65820313	-59.41406250	+3736	+13.11328125	-2.43457031	-0.63720703	+2.68066406	-15.00732422	+18.39111328	+3744	+10.70507813	-5.74365234	-1.23046875	+55.34912109	+1.20849609	-24.23583984	+2828
+1458241393.85910010	+13.09570313	-3.18164063	-0.94921875	+38.97949219	-4.65820313	-59.41406250	+3704	+13.05615234	-2.45654297	-0.60644531	+2.92236328	-15.00732422	+18.34716797	+3716	+10.64355469	-5.78320313	-1.21289063	+55.54687500	+1.18652344	-24.08203125	+2812
+1458241393.86330010	+13.03417969	-3.20361328	-0.92285156	+39.19921875	-4.63623047	-59.43603516	+3680	+12.99902344	-2.48291016	-0.57128906	+3.16406250	-15.02929688	+18.25927734	+3688	+10.58642578	-5.82275391	-1.19091797	+55.74462891	+1.18652344	-23.92822266	+2800
+1458241393.86750010	+12.97705078	-3.22998047	-0.90527344	+39.41894531	-4.54833984	-59.41406250	+3648	+12.94189453	-2.50488281	-0.55371094	+3.38378906	-14.94140625	+18.17138672	+3660	+10.52929688	-5.86230469	-1.18212891	+55.92041016	+1.20849609	-23.73046875	+2784
+1458241393.87159990	+12.91992188	-3.25195313	-0.88330078	+39.61669922	-4.50439453	-59.45800781	+3624	+12.88476563	-2.53125000	-0.52734375	+3.58154297	-14.96337891	+18.06152344	+3628	+10.46777344	-5.90625000	-1.16455078	+56.07421875	+1.23046875	-23.57666016	+2772
+1458241393.87579990	+12.86279297	-3.27832031	-0.86132813	+39.81445313	-4.43847656	-59.52392578	+3600	+12.83203125	-2.55761719	-0.50537109	+3.77929688	-14.94140625	+17.92968750	+3600	+10.41064453	-5.94580078	-1.15136719	+56.22802734	+1.27441406	-23.42285156	+2756
+1458241393.88000010	+12.80566406	-3.30468750	-0.85693359	+39.96826172	-4.28466797	-59.50195313	+3572	+12.77929688	-2.58398438	-0.50097656	+3.97705078	-14.78759766	+17.79785156	+3572	+10.35351563	-5.98535156	-1.14697266	+56.35986328	+1.34033203	-23.18115234	+2740
+1458241393.88829990	+12.69580078	-3.35742188	-0.84814453	+40.23193359	-3.99902344	-59.52392578	+3528	+12.67382813	-2.63671875	-0.48339844	+4.30664063	-14.61181641	+17.51220703	+3512	+10.23925781	-6.07324219	-1.13378906	+56.55761719	+1.47216797	-22.85156250	+2708
+1458241393.89249990	+12.64306641	-3.38378906	-0.85253906	+40.36376953	-3.80126953	-59.45800781	+3504	+12.62548828	-2.66308594	-0.48779297	+4.43847656	-14.43603516	+17.40234375	+3484	+10.18212891	-6.10839844	-1.13818359	+56.68945313	+1.53808594	-22.63183594	+2688
+1458241393.89660000	+12.59033203	-3.41455078	-0.85253906	+40.47363281	-3.64746094	-59.47998047	+3484	+12.57275391	-2.68945313	-0.49218750	+4.59228516	-14.30419922	+17.27050781	+3456	+10.12500000	-6.15234375	-1.13378906	+56.75537109	+1.64794922	-22.50000000	+2676
+1458241393.90080000	+12.53759766	-3.44531250	-0.85693359	+40.56152344	-3.51562500	-59.47998047	+3468	+12.52441406	-2.72021484	-0.49218750	+4.70214844	-14.19433594	+17.13867188	+3428	+10.07666016	-6.18310547	-1.12939453	+56.88720703	+1.71386719	-22.36816406	+2656
+1458241393.90500000	+12.48925781	-3.47607422	-0.86572266	+40.62744141	-3.33984375	-59.45800781	+3448	+12.47607422	-2.74658203	-0.50976563	+4.81201172	-13.99658203	+17.05078125	+3404	+10.02832031	-6.21826172	-1.12939453	+57.04101563	+1.80175781	-22.23632813	+2640
+1458241393.90910010	+12.44531250	-3.50683594	-0.87451172	+40.71533203	-3.16406250	-59.41406250	+3428	+12.42773438	-2.77294922	-0.52294922	+4.92187500	-13.82080078	+16.96289063	+3376	+9.97998047	-6.25341797	-1.12060547	+57.08496094	+1.93359375	-22.17041016	+2628
+1458241393.91750000	+12.35302734	-3.56396484	-0.90087891	+40.84716797	-2.81250000	-59.28222656	+3388	+12.33544922	-2.83447266	-0.55371094	+5.09765625	-13.44726563	+16.85302734	+3324	+9.90087891	-6.31494141	-1.11181641	+57.37060547	+2.08740234	-22.06054688	+2596
+1458241393.92160010	+12.30908203	-3.59472656	-0.91845703	+40.93505859	-2.65869141	-59.21630859	+3364	+12.29150391	-2.86083984	-0.57128906	+5.22949219	-13.27148438	+16.83105469	+3296	+9.85693359	-6.34570313	-1.10742188	+57.45849609	+2.19726563	-22.03857422	+2580
+1458241393.92580010	+12.26953125	-3.62109375	-0.93164063	+41.02294922	-2.54882813	-59.15039063	+3344	+12.24316406	-2.88720703	-0.58447266	+5.33935547	-13.11767578	+16.83105469	+3268	+9.81738281	-6.36767578	-1.10302734	+57.63427734	+2.26318359	-22.03857422	+2564
+1458241393.92989990	+12.22558594	-3.65185547	-0.94482422	+41.08886719	-2.43896484	-59.08447266	+3316	+12.19921875	-2.91357422	-0.60205078	+5.40527344	-12.96386719	+16.83105469	+3240	+9.78662109	-6.39404297	-1.09423828	+57.81005859	+2.32910156	-22.03857422	+2548
+1458241393.93409990	+12.18603516	-3.67822266	-0.95800781	+41.19873047	-2.37304688	-59.01855469	+3288	+12.15527344	-2.93554688	-0.61523438	+5.55908203	-12.85400391	+16.85302734	+3208	+9.74707031	-6.42041016	-1.08984375	+57.94189453	+2.41699219	-22.06054688	+2532
+1458241393.93829990	+12.14208984	-3.70458984	-0.96679688	+41.30859375	-2.30712891	-58.95263672	+3256	+12.10693359	-2.96191406	-0.62841797	+5.64697266	-12.76611328	+16.87500000	+3180	+9.71191406	-6.44677734	-1.08105469	+58.09570313	+2.46093750	-22.08251953	+2520
+1458241393.94240000	+12.10253906	-3.73095703	-0.97558594	+41.39648438	-2.26318359	-58.90869141	+3228	+12.06298828	-2.98828125	-0.63720703	+5.75683594	-12.67822266	+16.89697266	+3148	+9.67675781	-6.47314453	-1.07226563	+58.24951172	+2.52685547	-22.10449219	+2504
+1458241393.95079990	+12.02343750	-3.77490234	-0.99755859	+41.68212891	-2.17529297	-58.73291016	+3160	+11.97509766	-3.03222656	-0.65917969	+6.02050781	-12.52441406	+17.00683594	+3080	+9.60644531	-6.52587891	-1.06347656	+58.51318359	+2.61474609	-22.12646484	+2480
+1458241393.95490000	+11.97949219	-3.79687500	-1.00195313	+41.79199219	-2.17529297	-58.66699219	+3124	+11.93115234	-3.05419922	-0.66357422	+6.13037109	-12.50244141	+17.05078125	+3048	+9.57128906	-6.55224609	-1.05908203	+58.64501953	+2.63671875	-22.12646484	+2464
+1458241393.95910000	+11.93554688	-3.81445313	-1.00634766	+41.94580078	-2.19726563	-58.62304688	+3092	+11.88720703	-3.07177734	-0.66357422	+6.26220703	-12.48046875	+17.11669922	+3012	+9.53173828	-6.57861328	-1.05468750	+58.77685547	+2.65869141	-22.10449219	+2452
+1458241393.96330000	+11.89599609	-3.83642578	-1.01074219	+42.09960938	-2.19726563	-58.55712891	+3056	+11.84326172	-3.09375000	-0.66796875	+6.39404297	-12.45849609	+17.16064453	+2980	+9.49218750	-6.60498047	-1.05468750	+58.86474609	+2.68066406	-22.03857422	+2440
+1458241393.96740010	+11.84765625	-3.85839844	-1.01074219	+42.23144531	-2.24121094	-58.53515625	+3024	+11.79492188	-3.11132813	-0.66357422	+6.52587891	-12.48046875	+17.20458984	+2944	+9.44824219	-6.63574219	-1.05468750	+58.97460938	+2.70263672	-21.99462891	+2428
+1458241393.97160010	+11.80810547	-3.87597656	-1.00634766	+42.38525391	-2.28515625	-58.49121094	+2988	+11.75097656	-3.12890625	-0.65917969	+6.65771484	-12.48046875	+17.22656250	+2912	+9.40869141	-6.66210938	-1.05468750	+59.06250000	+2.70263672	-21.88476563	+2416
+1458241393.97580000	+11.76416016	-3.89355469	-1.00634766	+42.51708984	-2.28515625	-58.44726563	+2956	+11.71142578	-3.15087891	-0.65917969	+6.76757813	-12.48046875	+17.27050781	+2880	+9.36035156	-6.69726563	-1.05908203	+59.10644531	+2.70263672	-21.75292969	+2408
+1458241393.97989990	+11.71582031	-3.91552734	-1.00634766	+42.67089844	-2.32910156	-58.40332031	+2928	+11.66308594	-3.16845703	-0.65039063	+6.87744141	-12.50244141	+17.27050781	+2848	+9.31201172	-6.72802734	-1.05908203	+59.12841797	+2.72460938	-21.64306641	+2400
+1458241393.98830010	+11.62792969	-3.94628906	-1.00195313	+42.93457031	-2.35107422	-58.29345703	+2872	+11.57519531	-3.20361328	-0.64599609	+7.09716797	-12.48046875	+17.33642578	+2792	+9.21533203	-6.79394531	-1.07226563	+59.21630859	+2.72460938	-21.29150391	+2380
+1458241393.99239990	+11.58398438	-3.96386719	-1.00195313	+43.04443359	-2.37304688	-58.24951172	+2848	+11.53125000	-3.22119141	-0.63720703	+7.18505859	-12.48046875	+17.35839844	+2764	+9.16699219	-6.82470703	-1.07666016	+59.26025391	+2.72460938	-21.11572266	+2372
+1458241393.99659990	+11.54003906	-3.98144531	-0.99755859	+43.17626953	-2.39501953	-58.22753906	+2824	+11.48730469	-3.23876953	-0.63281250	+7.29492188	-12.48046875	+17.35839844	+2740	+9.11865234	-6.85546875	-1.08105469	+59.28222656	+2.72460938	-20.93994141	+2364
+1458241394.00079990	+11.49169922	-3.99902344	-0.99755859	+43.28613281	-2.39501953	-58.18359375	+2800	+11.44335938	-3.25634766	-0.62841797	+7.36083984	-12.48046875	+17.38037109	+2712	+9.07031250	-6.88623047	-1.08984375	+59.30419922	+2.72460938	-20.74218750	+2352
+1458241394.00490000	+11.44775391	-4.01660156	-0.99316406	+43.37402344	-2.39501953	-58.16162109	+2780	+11.39941406	-3.27392578	-0.62402344	+7.42675781	-12.45849609	+17.38037109	+2692	+9.01757813	-6.91259766	-1.09423828	+59.34814453	+2.74658203	-20.58837891	+2340
+1458241394.01320000	+11.36425781	-4.05175781	-0.98876953	+43.54980469	-2.37304688	-58.09570313	+2744	+11.31591797	-3.30908203	-0.61962891	+7.58056641	-12.41455078	+17.38037109	+2644	+8.92529297	-6.96533203	-1.09423828	+59.43603516	+2.76855469	-20.30273438	+2316
+1458241394.01740000	+11.32031250	-4.06933594	-0.99316406	+43.63769531	-2.35107422	-58.02978516	+2728	+11.27197266	-3.33105469	-0.61962891	+7.62451172	-12.37060547	+17.40234375	+2624	+8.88134766	-6.99169922	-1.09863281	+59.50195313	+2.79052734	-20.14892578	+2304
+1458241394.02160000	+11.28076172	-4.08691406	-0.99316406	+43.72558594	-2.30712891	-58.00781250	+2712	+11.23242188	-3.34423828	-0.61962891	+7.71240234	-12.32666016	+17.40234375	+2604	+8.83740234	-7.01806641	-1.09863281	+59.54589844	+2.83447266	-20.06103516	+2292
+1458241394.02570010	+11.23681641	-4.10009766	-0.99316406	+43.79150391	-2.30712891	-57.98583984	+2696	+11.18847656	-3.36181641	-0.61962891	+7.77832031	-12.28271484	+17.40234375	+2584	+8.79785156	-7.03564453	-1.09423828	+59.65576172	+2.85644531	-19.97314453	+2276
+1458241394.02990010	+11.19726563	-4.11767578	-0.99755859	+43.87939453	-2.28515625	-57.94189453	+2676	+11.14892578	-3.37939453	-0.62402344	+7.82226563	-12.23876953	+17.44628906	+2560	+8.76269531	-7.05322266	-1.08984375	+59.76562500	+2.87841797	-19.90722656	+2260
+1458241394.03819990	+11.12255859	-4.14843750	-0.99755859	+44.03320313	-2.26318359	-57.94189453	+2640	+11.06542969	-3.41015625	-0.62402344	+7.95410156	-12.21679688	+17.44628906	+2520	+8.69238281	-7.08398438	-1.07666016	+60.00732422	+2.94433594	-19.88525391	+2236
+1458241394.04239990	+11.08300781	-4.16601563	-1.00195313	+44.09912109	-2.24121094	-57.89794922	+2620	+11.02587891	-3.42773438	-0.62841797	+8.02001953	-12.17285156	+17.46826172	+2500	+8.65722656	-7.10156250	-1.07226563	+60.16113281	+2.98828125	-19.90722656	+2220
+1458241394.04660010	+11.04785156	-4.17919922	-1.00195313	+44.20898438	-2.21923828	-57.89794922	+2600	+10.98632813	-3.43652344	-0.63281250	+8.10791016	-12.15087891	+17.49023438	+2476	+8.62646484	-7.11474609	-1.06347656	+60.27099609	+3.03222656	-19.92919922	+2212
+1458241394.05069990	+11.01269531	-4.19677734	-1.00634766	+44.29687500	-2.21923828	-57.89794922	+2576	+10.95117188	-3.45410156	-0.63281250	+8.19580078	-12.15087891	+17.51220703	+2452	+8.59570313	-7.13232422	-1.05029297	+60.42480469	+3.07617188	-19.97314453	+2196
+1458241394.05489990	+10.97753906	-4.20996094	-1.00634766	+44.38476563	-2.21923828	-57.87597656	+2552	+10.91162109	-3.46728516	-0.63720703	+8.26171875	-12.15087891	+17.53417969	+2432	+8.56933594	-7.14111328	-1.04150391	+60.60058594	+3.12011719	-20.01708984	+2184
+1458241394.05909990	+10.94238281	-4.21875000	-1.00634766	+44.51660156	-2.21923828	-57.87597656	+2528	+10.87207031	-3.47607422	-0.63720703	+8.34960938	-12.15087891	+17.55615234	+2408	+8.53857422	-7.15869141	-1.03710938	+60.73242188	+3.16406250	-20.03906250	+2176
+1458241394.06320000	+10.90722656	-4.23193359	-1.01074219	+44.60449219	-2.24121094	-57.87597656	+2504	+10.83251953	-3.48925781	-0.63720703	+8.43750000	-12.17285156	+17.55615234	+2384	+8.50781250	-7.17187500	-1.02832031	+60.88623047	+3.18603516	-20.06103516	+2164
+1458241394.07160000	+10.83691406	-4.25830078	-1.01074219	+44.82421875	-2.26318359	-57.89794922	+2448	+10.75781250	-3.51562500	-0.63720703	+8.59130859	-12.19482422	+17.55615234	+2332	+8.44628906	-7.19824219	-1.01074219	+61.14990234	+3.27392578	-20.10498047	+2144
+1458241394.07570000	+10.80175781	-4.27148438	-1.01074219	+44.93408203	-2.26318359	-57.89794922	+2424	+10.71826172	-3.52880859	-0.63720703	+8.67919922	-12.21679688	+17.55615234	+2308	+8.41552734	-7.21582031	-1.00634766	+61.25976563	+3.29589844	-20.08300781	+2136
+1458241394.08400010	+10.73144531	-4.29785156	-1.01074219	+45.13183594	-2.26318359	-57.89794922	+2368	+10.64355469	-3.55078125	-0.63720703	+8.83300781	-12.23876953	+17.53417969	+2260	+8.34521484	-7.25097656	-1.00195313	+61.43554688	+3.38378906	-19.99511719	+2116
+1458241394.08820010	+10.69628906	-4.30664063	-1.01513672	+45.24169922	-2.24121094	-57.87597656	+2344	+10.60839844	-3.56396484	-0.63720703	+8.89892578	-12.21679688	+17.53417969	+2236	+8.31005859	-7.26855469	-1.00195313	+61.50146484	+3.40576172	-19.88525391	+2108
+1458241394.09649990	+10.62597656	-4.32861328	-1.01513672	+45.41748047	-2.19726563	-57.85400391	+2296	+10.53808594	-3.58593750	-0.63720703	+9.00878906	-12.19482422	+17.46826172	+2192	+8.23535156	-7.30810547	-1.00634766	+61.56738281	+3.47167969	-19.64355469	+2092
+1458241394.10069990	+10.59082031	-4.34179688	-1.01513672	+45.50537109	-2.17529297	-57.83203125	+2276	+10.50292969	-3.59912109	-0.63720703	+9.05273438	-12.17285156	+17.44628906	+2172	+8.19580078	-7.32568359	-1.01074219	+61.58935547	+3.51562500	-19.48974609	+2088
+1458241394.10489990	+10.55566406	-4.35498047	-1.01513672	+45.59326172	-2.13134766	-57.81005859	+2256	+10.47216797	-3.61230469	-0.63720703	+9.11865234	-12.12890625	+17.40234375	+2152	+8.15625000	-7.34765625	-1.01074219	+61.58935547	+3.53759766	-19.33593750	+2080
+1458241394.10900000	+10.52050781	-4.36816406	-1.01953125	+45.63720703	-2.08740234	-57.78808594	+2236	+10.43701172	-3.62548828	-0.63720703	+9.11865234	-12.10693359	+17.38037109	+2136	+8.11669922	-7.36962891	-1.01513672	+61.56738281	+3.58154297	-19.18212891	+2072
+1458241394.11319990	+10.48974609	-4.38134766	-1.02392578	+45.70312500	-2.04345703	-57.76611328	+2220	+10.40625000	-3.63867188	-0.63720703	+9.16259766	-12.06298828	+17.33642578	+2120	+8.08154297	-7.39160156	-1.01953125	+61.54541016	+3.62548828	-19.00634766	+2064
+1458241394.11739990	+10.45898438	-4.39453125	-1.02392578	+45.76904297	-1.99951172	-57.72216797	+2204	+10.37548828	-3.64746094	-0.63720703	+9.20654297	-11.99707031	+17.31445313	+2104	+8.04199219	-7.41357422	-1.02832031	+61.52343750	+3.66943359	-18.83056641	+2052
+1458241394.12150000	+10.42382813	-4.40771484	-1.02832031	+45.81298828	-1.95556641	-57.70019531	+2188	+10.34472656	-3.66503906	-0.64160156	+9.20654297	-11.95312500	+17.29248047	+2088	+8.00244141	-7.43554688	-1.03271484	+61.47949219	+3.71337891	-18.63281250	+2044
+1458241394.12990000	+10.36669922	-4.42968750	-1.02832031	+45.92285156	-1.88964844	-57.63427734	+2160	+10.28759766	-3.68701172	-0.64599609	+9.25048828	-11.86523438	+17.24853516	+2064	+7.93652344	-7.47070313	-1.04150391	+61.47949219	+3.77929688	-18.32519531	+2020
+1458241394.13400010	+10.33593750	-4.44726563	-1.03271484	+45.94482422	-1.86767578	-57.63427734	+2148	+10.25683594	-3.70019531	-0.64599609	+9.22851563	-11.84326172	+17.22656250	+2052	+7.90136719	-7.49267578	-1.04150391	+61.43554688	+3.82324219	-18.17138672	+2008
+1458241394.13820000	+10.30957031	-4.45605469	-1.03271484	+45.98876953	-1.86767578	-57.61230469	+2136	+10.23046875	-3.71337891	-0.64599609	+9.25048828	-11.82128906	+17.20458984	+2036	+7.87060547	-7.50585938	-1.04589844	+61.45751953	+3.86718750	-18.03955078	+1992
+1458241394.14240000	+10.28320313	-4.46923828	-1.03271484	+46.05468750	-1.84570313	-57.59033203	+2124	+10.20849609	-3.72656250	-0.64599609	+9.25048828	-11.79931641	+17.18261719	+2024	+7.83984375	-7.52343750	-1.04150391	+61.45751953	+3.93310547	-17.95166016	+1976
+1458241394.14650010	+10.25683594	-4.48681641	-1.03271484	+46.05468750	-1.82373047	-57.56835938	+2112	+10.18212891	-3.73974609	-0.64599609	+9.22851563	-11.77734375	+17.18261719	+2012	+7.81347656	-7.53662109	-1.04150391	+61.45751953	+3.97705078	-17.84179688	+1964
+1458241394.15070010	+10.23486328	-4.49560547	-1.03710938	+46.12060547	-1.84570313	-57.54638672	+2100	+10.15576172	-3.74853516	-0.65039063	+9.22851563	-11.75537109	+17.18261719	+2000	+7.79150391	-7.54980469	-1.03710938	+61.50146484	+4.02099609	-17.77587891	+1948
+1458241394.15490010	+10.21289063	-4.50439453	-1.03710938	+46.16455078	-1.84570313	-57.52441406	+2088	+10.13378906	-3.76171875	-0.65039063	+9.25048828	-11.73339844	+17.20458984	+1988	+7.76953125	-7.55859375	-1.03271484	+61.56738281	+4.08691406	-17.70996094	+1932
+1458241394.16319990	+10.17333984	-4.53076172	-1.04150391	+46.20849609	-1.86767578	-57.45849609	+2060	+10.08544922	-3.78369141	-0.65478516	+9.18457031	-11.73339844	+17.22656250	+1960	+7.72998047	-7.58056641	-1.02392578	+61.65527344	+4.19677734	-17.57812500	+1904
+1458241394.16730000	+10.15136719	-4.53955078	-1.03710938	+46.25244141	-1.88964844	-57.45849609	+2044	+10.06787109	-3.79248047	-0.65478516	+9.18457031	-11.73339844	+17.22656250	+1944	+7.71240234	-7.58496094	-1.01513672	+61.74316406	+4.26269531	-17.53417969	+1888
+1458241394.17150000	+10.13378906	-4.55712891	-1.04150391	+46.23046875	-1.91162109	-57.41455078	+2028	+10.04589844	-3.81005859	-0.65478516	+9.09667969	-11.73339844	+17.24853516	+1932	+7.69921875	-7.59375000	-1.00634766	+61.78710938	+4.32861328	-17.51220703	+1876
+1458241394.17569990	+10.11621094	-4.56591797	-1.04150391	+46.25244141	-1.91162109	-57.37060547	+2012	+10.02832031	-3.81884766	-0.65478516	+9.05273438	-11.68945313	+17.27050781	+1916	+7.68164063	-7.60253906	-0.99755859	+61.83105469	+4.39453125	-17.44628906	+1864
+1458241394.17980000	+10.10302734	-4.57470703	-1.04150391	+46.29638672	-1.91162109	-57.34863281	+1996	+10.01074219	-3.82763672	-0.65478516	+9.03076172	-11.68945313	+17.29248047	+1900	+7.66406250	-7.60693359	-0.98876953	+61.87500000	+4.46044922	-17.38037109	+1856
+1458241394.18400000	+10.08544922	-4.59228516	-1.04589844	+46.23046875	-1.91162109	-57.26074219	+1980	+9.99316406	-3.84521484	-0.65917969	+8.92089844	-11.64550781	+17.31445313	+1888	+7.64648438	-7.61572266	-0.98437500	+61.89697266	+4.52636719	-17.31445313	+1844
+1458241394.18820000	+10.06787109	-4.60107422	-1.05029297	+46.23046875	-1.88964844	-57.19482422	+1960	+9.97998047	-3.85400391	-0.66357422	+8.85498047	-11.60156250	+17.35839844	+1872	+7.63330078	-7.62451172	-0.97558594	+61.91894531	+4.59228516	-17.22656250	+1836
+1458241394.19230010	+10.05468750	-4.60986328	-1.05029297	+46.23046875	-1.88964844	-57.12890625	+1940	+9.96679688	-3.86279297	-0.66357422	+8.81103516	-11.57958984	+17.38037109	+1852	+7.61572266	-7.62890625	-0.97558594	+61.91894531	+4.65820313	-17.13867188	+1824
+1458241394.20070000	+10.02392578	-4.63623047	-1.05908203	+46.07666016	-1.86767578	-56.97509766	+1908	+9.93603516	-3.88916016	-0.66796875	+8.54736328	-11.44775391	+17.42431641	+1824	+7.58056641	-7.64648438	-0.96679688	+61.85302734	+4.76806641	-16.91894531	+1808
+1458241394.20479990	+10.01513672	-4.64501953	-1.05908203	+46.03271484	-1.86767578	-56.90917969	+1892	+9.92724609	-3.89794922	-0.66796875	+8.45947266	-11.42578125	+17.44628906	+1808	+7.55859375	-7.65527344	-0.96679688	+61.78710938	+4.81201172	-16.76513672	+1800
+1458241394.20900010	+10.00195313	-4.66259766	-1.06347656	+45.92285156	-1.84570313	-56.84326172	+1876	+9.91406250	-3.91552734	-0.67236328	+8.23974609	-11.35986328	+17.44628906	+1796	+7.54101563	-7.66845703	-0.97119141	+61.67724609	+4.85595703	-16.63330078	+1792
+1458241394.21320010	+9.99316406	-4.67138672	-1.06347656	+45.81298828	-1.80175781	-56.75537109	+1860	+9.90527344	-3.92431641	-0.67236328	+8.08593750	-11.29394531	+17.46826172	+1780	+7.51904297	-7.67724609	-0.97119141	+61.54541016	+4.89990234	-16.47949219	+1784
+1458241394.21729990	+9.98437500	-4.68017578	-1.06787109	+45.72509766	-1.77978516	-56.66748047	+1848	+9.90087891	-3.93310547	-0.67236328	+7.95410156	-11.22802734	+17.49023438	+1768	+7.49707031	-7.69042969	-0.97558594	+61.39160156	+4.92187500	-16.28173828	+1780
+1458241394.22569990	+9.96679688	-4.70654297	-1.07226563	+45.43945313	-1.73583984	-56.53564453	+1824	+9.88769531	-3.96386719	-0.67675781	+7.51464844	-11.09619141	+17.49023438	+1748	+7.44873047	-7.71240234	-0.98876953	+60.99609375	+4.94384766	-15.93017578	+1764
+1458241394.22980000	+9.95800781	-4.71533203	-1.07226563	+45.30761719	-1.73583984	-56.44775391	+1812	+9.88330078	-3.97265625	-0.67236328	+7.31689453	-11.07421875	+17.51220703	+1736	+7.42675781	-7.72119141	-0.99755859	+60.79833984	+4.94384766	-15.75439453	+1760
+1458241394.23400000	+9.95361328	-4.72851563	-1.07226563	+45.17578125	-1.73583984	-56.40380859	+1804	+9.87890625	-3.99023438	-0.67236328	+7.03125000	-11.03027344	+17.49023438	+1732	+7.40478516	-7.73437500	-1.00195313	+60.55664063	+4.96582031	-15.57861328	+1752
+1458241394.23810010	+9.94921875	-4.73730469	-1.07226563	+45.02197266	-1.71386719	-56.35986328	+1792	+9.87890625	-4.00341797	-0.66796875	+6.78955078	-11.00830078	+17.49023438	+1724	+7.38281250	-7.74316406	-1.00634766	+60.31494141	+4.96582031	-15.40283203	+1744
+1458241394.24230000	+9.94482422	-4.74609375	-1.07226563	+44.84619141	-1.71386719	-56.29394531	+1788	+9.87890625	-4.01660156	-0.66796875	+6.54785156	-10.96435547	+17.49023438	+1716	+7.36083984	-7.75634766	-1.01513672	+60.07324219	+4.94384766	-15.24902344	+1736
+1458241394.24650000	+9.94042969	-4.75488281	-1.07226563	+44.73632813	-1.71386719	-56.27197266	+1780	+9.87890625	-4.02539063	-0.66796875	+6.37207031	-10.96435547	+17.49023438	+1712	+7.33886719	-7.76513672	-1.01953125	+59.80957031	+4.94384766	-15.09521484	+1724
+1458241394.25060010	+9.93603516	-4.76367188	-1.06787109	+44.60449219	-1.71386719	-56.22802734	+1772	+9.87890625	-4.03417969	-0.66357422	+6.17431641	-10.96435547	+17.49023438	+1708	+7.32128906	-7.76953125	-1.02392578	+59.58984375	+4.94384766	-14.98535156	+1716
+1458241394.25480010	+9.93603516	-4.77246094	-1.06787109	+44.45068359	-1.71386719	-56.18408203	+1768	+9.87890625	-4.04736328	-0.66357422	+5.93261719	-10.94238281	+17.49023438	+1704	+7.30371094	-7.77832031	-1.02832031	+59.34814453	+4.94384766	-14.85351563	+1704
+1458241394.26309990	+9.93164063	-4.78564453	-1.06787109	+44.25292969	-1.73583984	-56.16210938	+1756	+9.87890625	-4.05615234	-0.66357422	+5.69091797	-10.94238281	+17.49023438	+1692	+7.27734375	-7.78710938	-1.03271484	+58.95263672	+4.92187500	-14.65576172	+1680
+1458241394.26729990	+9.93164063	-4.79003906	-1.06347656	+44.14306641	-1.73583984	-56.14013672	+1752	+9.88330078	-4.06494141	-0.65917969	+5.53710938	-10.96435547	+17.49023438	+1688	+7.26416016	-7.78710938	-1.02832031	+58.77685547	+4.92187500	-14.58984375	+1664
+1458241394.27150010	+9.92724609	-4.79882813	-1.06347656	+44.03320313	-1.73583984	-56.11816406	+1748	+9.88330078	-4.06933594	-0.65917969	+5.38330078	-10.96435547	+17.49023438	+1688	+7.25537109	-7.79150391	-1.02832031	+58.60107422	+4.94384766	-14.56787109	+1652
+1458241394.27979990	+9.92724609	-4.80761719	-1.06347656	+43.83544922	-1.75781250	-56.09619141	+1740	+9.88769531	-4.08691406	-0.65478516	+5.00976563	-10.98632813	+17.49023438	+1680	+7.24658203	-7.78710938	-1.01953125	+58.38134766	+4.98779297	-14.50195313	+1628
+1458241394.28810000	+9.92724609	-4.82958984	-1.05908203	+43.48388672	-1.80175781	-56.05224609	+1736	+9.89648438	-4.12646484	-0.65039063	+4.21875000	-11.03027344	+17.55615234	+1680	+7.24218750	-7.78271484	-1.00634766	+58.22753906	+5.03173828	-14.45800781	+1604
+1458241394.29230000	+9.92724609	-4.83837891	-1.05468750	+43.33007813	-1.82373047	-56.03027344	+1736	+9.89648438	-4.13525391	-0.65039063	+3.95507813	-11.05224609	+17.57812500	+1676	+7.24218750	-7.77832031	-1.00195313	+58.18359375	+5.05371094	-14.45800781	+1596
+1458241394.29650000	+9.92724609	-4.85595703	-1.05468750	+43.02246094	-1.88964844	-55.98632813	+1732	+9.90087891	-4.14843750	-0.65039063	+3.69140625	-11.07421875	+17.64404297	+1672	+7.23779297	-7.77392578	-0.99755859	+58.11767578	+5.07568359	-14.45800781	+1584
+1458241394.30480000	+9.92724609	-4.88232422	-1.04589844	+42.53906250	-1.95556641	-55.92041016	+1728	+9.90087891	-4.16162109	-0.65039063	+3.36181641	-11.09619141	+17.70996094	+1660	+7.23779297	-7.76953125	-0.98876953	+58.07373047	+5.11962891	-14.45800781	+1568
+1458241394.30900000	+9.92724609	-4.89550781	-1.04589844	+42.27539063	-1.99951172	-55.87646484	+1720	+9.90527344	-4.16601563	-0.65039063	+3.27392578	-11.09619141	+17.73193359	+1652	+7.23779297	-7.76513672	-0.98437500	+58.05175781	+5.14160156	-14.45800781	+1560
+1458241394.31310010	+9.92724609	-4.90869141	-1.04150391	+42.05566406	-2.02148438	-55.83251953	+1716	+9.90527344	-4.17041016	-0.65039063	+3.16406250	-11.09619141	+17.77587891	+1644	+7.23779297	-7.76513672	-0.97998047	+58.00781250	+5.18554688	-14.45800781	+1556
+1458241394.31730010	+9.92724609	-4.91748047	-1.04150391	+41.90185547	-2.06542969	-55.81054688	+1708	+9.90527344	-4.17480469	-0.65039063	+3.07617188	-11.09619141	+17.79785156	+1636	+7.23779297	-7.76074219	-0.97998047	+57.98583984	+5.18554688	-14.43603516	+1548
+1458241394.32139990	+9.92724609	-4.92626953	-1.04150391	+41.74804688	-2.06542969	-55.76660156	+1700	+9.90966797	-4.17919922	-0.65039063	+2.98828125	-11.09619141	+17.81982422	+1628	+7.23779297	-7.76074219	-0.97998047	+57.94189453	+5.20751953	-14.41406250	+1540
+1458241394.32559990	+9.92724609	-4.93066406	-1.04150391	+41.63818359	-2.08740234	-55.74462891	+1692	+9.90966797	-4.18359375	-0.65039063	+2.92236328	-11.07421875	+17.84179688	+1624	+7.23339844	-7.76074219	-0.97558594	+57.89794922	+5.20751953	-14.41406250	+1532
+1458241394.32979990	+9.92724609	-4.93505859	-1.04150391	+41.52832031	-2.08740234	-55.72265625	+1684	+9.90966797	-4.18359375	-0.65039063	+2.85644531	-11.07421875	+17.84179688	+1616	+7.23339844	-7.76074219	-0.97998047	+57.83203125	+5.20751953	-14.39208984	+1524
+1458241394.33810000	+9.92724609	-4.94384766	-1.03710938	+41.35253906	-2.10937500	-55.70068359	+1668	+9.91406250	-4.19238281	-0.64599609	+2.70263672	-11.11816406	+17.84179688	+1608	+7.22460938	-7.76513672	-0.98437500	+57.70019531	+5.20751953	-14.32617188	+1512
+1458241394.34229990	+9.92724609	-4.94384766	-1.03710938	+41.28662109	-2.10937500	-55.67871094	+1660	+9.91845703	-4.19238281	-0.64599609	+2.63671875	-11.11816406	+17.84179688	+1604	+7.22021484	-7.76513672	-0.98876953	+57.61230469	+5.20751953	-14.30419922	+1508
+1458241394.34640000	+9.92724609	-4.94824219	-1.03710938	+41.22070313	-2.10937500	-55.67871094	+1652	+9.91845703	-4.19677734	-0.64160156	+2.57080078	-11.14013672	+17.81982422	+1600	+7.21582031	-7.76953125	-0.98876953	+57.54638672	+5.18554688	-14.28222656	+1504
+1458241394.35060000	+9.93164063	-4.95263672	-1.03710938	+41.15478516	-2.10937500	-55.67871094	+1648	+9.92285156	-4.19677734	-0.64160156	+2.50488281	-11.14013672	+17.81982422	+1596	+7.21142578	-7.76953125	-0.99316406	+57.45849609	+5.16357422	-14.26025391	+1500
+1458241394.35480000	+9.93164063	-4.95263672	-1.03710938	+41.08886719	-2.10937500	-55.67871094	+1644	+9.92724609	-4.20117188	-0.63720703	+2.43896484	-11.16210938	+17.79785156	+1596	+7.20263672	-7.77392578	-0.99755859	+57.37060547	+5.16357422	-14.23828125	+1492
+1458241394.35890010	+9.93603516	-4.95703125	-1.03271484	+40.84716797	-2.10937500	-55.70068359	+1644	+9.92724609	-4.20117188	-0.63720703	+2.37304688	-11.16210938	+17.77587891	+1596	+7.19824219	-7.77832031	-1.00195313	+57.28271484	+5.14160156	-14.21630859	+1488
+1458241394.36730000	+9.93603516	-4.96142578	-1.02832031	+40.69335938	-2.10937500	-55.74462891	+1648	+9.93164063	-4.20556641	-0.63281250	+2.26318359	-11.22802734	+17.70996094	+1600	+7.18945313	-7.78271484	-1.01074219	+57.12890625	+5.09765625	-14.17236328	+1480
+1458241394.37140010	+9.94042969	-4.96142578	-1.02392578	+40.64941406	-2.10937500	-55.76660156	+1648	+9.93603516	-4.20556641	-0.62841797	+2.19726563	-11.25000000	+17.68798828	+1600	+7.18945313	-7.78271484	-1.01513672	+57.04101563	+5.07568359	-14.17236328	+1476
+1458241394.37560010	+9.94042969	-4.96582031	-1.02392578	+40.60546875	-2.13134766	-55.78857422	+1652	+9.94042969	-4.20996094	-0.62402344	+2.15332031	-11.29394531	+17.66601563	+1604	+7.18505859	-7.78710938	-1.01513672	+56.97509766	+5.05371094	-14.15039063	+1468
+1458241394.37980010	+9.94482422	-4.96582031	-1.02392578	+40.53955078	-2.13134766	-55.78857422	+1656	+9.94482422	-4.20996094	-0.62402344	+2.08740234	-11.31591797	+17.64404297	+1608	+7.18066406	-7.78710938	-1.01953125	+56.90917969	+5.05371094	-14.15039063	+1464
+1458241394.38389990	+9.94482422	-4.96582031	-1.02392578	+40.51757813	-2.10937500	-55.81054688	+1656	+9.94482422	-4.20996094	-0.62402344	+2.04345703	-11.31591797	+17.64404297	+1608	+7.18066406	-7.79150391	-1.01953125	+56.84326172	+5.03173828	-14.15039063	+1456
+1458241394.38809990	+9.94921875	-4.96582031	-1.02392578	+40.47363281	-2.13134766	-55.81054688	+1660	+9.94921875	-4.21435547	-0.62402344	+2.02148438	-11.33789063	+17.62207031	+1612	+7.17626953	-7.79150391	-1.01953125	+56.79931641	+5.03173828	-14.15039063	+1452
+1458241394.39640000	+9.95361328	-4.97021484	-1.02392578	+40.40771484	-2.13134766	-55.81054688	+1664	+9.95361328	-4.21435547	-0.62402344	+1.93359375	-11.33789063	+17.62207031	+1616	+7.17626953	-7.79150391	-1.01953125	+56.73339844	+5.00976563	-14.17236328	+1440
+1458241394.40060000	+9.95361328	-4.97021484	-1.01953125	+40.36376953	-2.15332031	-55.83251953	+1664	+9.95361328	-4.21875000	-0.62402344	+1.91162109	-11.35986328	+17.64404297	+1616	+7.18066406	-7.78710938	-1.01953125	+56.71142578	+5.00976563	-14.19433594	+1436
+1458241394.40470000	+9.95800781	-4.97460938	-1.01953125	+40.31982422	-2.13134766	-55.83251953	+1668	+9.95800781	-4.21875000	-0.62402344	+1.86767578	-11.35986328	+17.64404297	+1620	+7.18066406	-7.78710938	-1.01953125	+56.68945313	+5.03173828	-14.21630859	+1432
+1458241394.40890000	+9.95800781	-4.97460938	-1.02392578	+40.29785156	-2.13134766	-55.83251953	+1668	+9.95800781	-4.21875000	-0.62402344	+1.84570313	-11.35986328	+17.64404297	+1620	+7.18505859	-7.78710938	-1.01513672	+56.68945313	+5.03173828	-14.23828125	+1428
+1458241394.41310000	+9.96240234	-4.97900391	-1.02392578	+40.27587891	-2.13134766	-55.83251953	+1664	+9.96240234	-4.22314453	-0.62841797	+1.82373047	-11.33789063	+17.66601563	+1620	+7.18505859	-7.78271484	-1.01074219	+56.71142578	+5.05371094	-14.26025391	+1428
+1458241394.41720010	+9.96240234	-4.98339844	-1.02392578	+40.23193359	-2.10937500	-55.81054688	+1664	+9.96240234	-4.22314453	-0.62841797	+1.77978516	-11.31591797	+17.66601563	+1620	+7.18945313	-7.78271484	-1.01074219	+56.71142578	+5.07568359	-14.28222656	+1424
+1458241394.42140010	+9.96679688	-4.98339844	-1.02392578	+40.20996094	-2.10937500	-55.81054688	+1660	+9.96240234	-4.22753906	-0.63281250	+1.77978516	-11.29394531	+17.68798828	+1620	+7.19384766	-7.77832031	-1.00634766	+56.73339844	+5.09765625	-14.30419922	+1424
+1458241394.42969990	+9.96679688	-4.98779297	-1.02832031	+40.16601563	-2.06542969	-55.78857422	+1656	+9.96240234	-4.23193359	-0.63720703	+1.73583984	-11.22802734	+17.70996094	+1620	+7.19824219	-7.77392578	-0.99755859	+56.77734375	+5.14160156	-14.37011719	+1424
+1458241394.43390010	+9.96679688	-4.99218750	-1.02832031	+40.16601563	-2.04345703	-55.78857422	+1652	+9.96240234	-4.23193359	-0.64160156	+1.73583984	-11.22802734	+17.70996094	+1616	+7.20263672	-7.77392578	-0.99316406	+56.79931641	+5.18554688	-14.39208984	+1424
+1458241394.43810010	+9.96679688	-4.99218750	-1.02832031	+40.14404297	-2.02148438	-55.78857422	+1648	+9.96240234	-4.23193359	-0.64160156	+1.71386719	-11.20605469	+17.70996094	+1616	+7.20703125	-7.77392578	-0.98876953	+56.82128906	+5.22949219	-14.39208984	+1424
+1458241394.44219990	+9.96679688	-4.99658203	-1.03271484	+40.12207031	-1.97753906	-55.78857422	+1644	+9.96240234	-4.23632813	-0.64599609	+1.71386719	-11.16210938	+17.68798828	+1612	+7.20703125	-7.76953125	-0.98437500	+56.84326172	+5.25146484	-14.41406250	+1424
+1458241394.44639990	+9.96679688	-4.99658203	-1.03271484	+40.12207031	-1.95556641	-55.76660156	+1640	+9.96240234	-4.23632813	-0.64599609	+1.71386719	-11.14013672	+17.68798828	+1608	+7.21142578	-7.76953125	-0.98437500	+56.86523438	+5.29541016	-14.41406250	+1424
+1458241394.45059990	+9.96679688	-4.99658203	-1.03271484	+40.10009766	-1.91162109	-55.76660156	+1632	+9.96240234	-4.23632813	-0.64599609	+1.69189453	-11.11816406	+17.66601563	+1608	+7.21142578	-7.76953125	-0.97998047	+56.86523438	+5.33935547	-14.41406250	+1424
+1458241394.45470000	+9.96679688	-5.00097656	-1.03710938	+40.10009766	-1.86767578	-55.76660156	+1628	+9.96240234	-4.24072266	-0.65039063	+1.71386719	-11.07421875	+17.64404297	+1604	+7.21142578	-7.76953125	-0.97998047	+56.88720703	+5.36132813	-14.41406250	+1420
+1458241394.46310000	+9.96679688	-5.00097656	-1.04150391	+40.07812500	-1.77978516	-55.76660156	+1620	+9.96240234	-4.24072266	-0.65478516	+1.71386719	-11.03027344	+17.60009766	+1600	+7.21142578	-7.77392578	-0.97998047	+56.88720703	+5.42724609	-14.39208984	+1420
+1458241394.46720000	+9.96679688	-5.00537109	-1.04150391	+40.07812500	-1.73583984	-55.76660156	+1616	+9.96240234	-4.24072266	-0.65478516	+1.71386719	-11.00830078	+17.57812500	+1596	+7.21142578	-7.77392578	-0.97998047	+56.86523438	+5.47119141	-14.37011719	+1420
+1458241394.47140000	+9.96240234	-5.00537109	-1.04150391	+40.07812500	-1.71386719	-55.76660156	+1616	+9.96240234	-4.24072266	-0.65478516	+1.73583984	-10.98632813	+17.55615234	+1596	+7.20703125	-7.77832031	-0.97998047	+56.86523438	+5.49316406	-14.34814453	+1420
+1458241394.47550010	+9.96240234	-5.00537109	-1.04589844	+40.07812500	-1.66992188	-55.76660156	+1612	+9.95800781	-4.24511719	-0.65478516	+1.73583984	-10.94238281	+17.53417969	+1592	+7.20703125	-7.77832031	-0.97998047	+56.86523438	+5.51513672	-14.32617188	+1416
+1458241394.47970010	+9.96240234	-5.00537109	-1.04589844	+40.07812500	-1.62597656	-55.76660156	+1608	+9.95800781	-4.24511719	-0.65917969	+1.75781250	-10.92041016	+17.49023438	+1592	+7.20263672	-7.78271484	-0.97998047	+56.84326172	+5.55908203	-14.28222656	+1416
+1458241394.48390010	+9.95800781	-5.00976563	-1.05029297	+40.10009766	-1.56005859	-55.76660156	+1608	+9.95800781	-4.24511719	-0.65917969	+1.75781250	-10.87646484	+17.44628906	+1592	+7.19824219	-7.78710938	-0.98437500	+56.84326172	+5.60302734	-14.26025391	+1416
+1458241394.49219990	+9.95361328	-5.00976563	-1.05468750	+40.10009766	-1.45019531	-55.76660156	+1608	+9.95361328	-4.24951172	-0.66357422	+1.80175781	-10.78857422	+17.35839844	+1592	+7.18945313	-7.79589844	-0.98876953	+56.82128906	+5.66894531	-14.17236328	+1416
+1458241394.49640010	+9.95361328	-5.00976563	-1.05908203	+40.12207031	-1.36230469	-55.76660156	+1608	+9.95361328	-4.24951172	-0.67236328	+1.84570313	-10.70068359	+17.24853516	+1592	+7.18066406	-7.80468750	-0.98876953	+56.79931641	+5.75683594	-14.08447266	+1420
+1458241394.50050000	+9.94921875	-5.01416016	-1.06347656	+40.12207031	-1.25244141	-55.74462891	+1608	+9.94921875	-4.24951172	-0.67675781	+1.88964844	-10.61279297	+17.16064453	+1592	+7.17626953	-7.81347656	-0.99316406	+56.79931641	+5.82275391	-14.01855469	+1420
+1458241394.50469990	+9.94482422	-5.01416016	-1.06787109	+40.14404297	-1.16455078	-55.74462891	+1612	+9.94482422	-4.25390625	-0.68115234	+1.93359375	-10.52490234	+17.07275391	+1596	+7.17187500	-7.81787109	-0.99755859	+56.79931641	+5.88867188	-13.95263672	+1420
+1458241394.50889990	+9.94042969	-5.01855469	-1.07226563	+40.16601563	-1.01074219	-55.72265625	+1616	+9.94042969	-4.25390625	-0.68994141	+1.99951172	-10.37109375	+16.96289063	+1600	+7.16308594	-7.82666016	-0.99755859	+56.82128906	+5.99853516	-13.86474609	+1420
+1458241394.51720000	+9.92724609	-5.02294922	-1.08544922	+40.20996094	-0.74707031	-55.70068359	+1624	+9.93164063	-4.25830078	-0.70312500	+2.10937500	-10.15136719	+16.78710938	+1608	+7.15869141	-7.83544922	-0.99316406	+56.90917969	+6.17431641	-13.79882813	+1416
+1458241394.52140000	+9.92285156	-5.02734375	-1.09423828	+40.23193359	-0.59326172	-55.65673828	+1628	+9.92724609	-4.26269531	-0.71191406	+2.15332031	-10.01953125	+16.74316406	+1612	+7.15869141	-7.83544922	-0.98876953	+56.97509766	+6.28417969	-13.75488281	+1416
+1458241394.52970000	+9.91845703	-5.03173828	-1.10742188	+40.29785156	-0.39550781	-55.61279297	+1632	+9.92285156	-4.26708984	-0.72509766	+2.21923828	-9.84375000	+16.67724609	+1616	+7.16308594	-7.83544922	-0.97998047	+57.15087891	+6.43798828	-13.75488281	+1416
+1458241394.53390000	+9.91406250	-5.03173828	-1.11181641	+40.29785156	-0.30761719	-55.59082031	+1632	+9.91845703	-4.26708984	-0.72949219	+2.24121094	-9.77783203	+16.65527344	+1616	+7.16748047	-7.83105469	-0.97558594	+57.23876953	+6.50390625	-13.75488281	+1416
+1458241394.54220010	+9.90966797	-5.03613281	-1.11621094	+40.34179688	-0.15380859	-55.56884766	+1628	+9.91406250	-4.27148438	-0.73828125	+2.30712891	-9.66796875	+16.63330078	+1612	+7.17626953	-7.82666016	-0.96240234	+57.41455078	+6.63574219	-13.77685547	+1420
+1458241394.54629990	+9.90966797	-5.04052734	-1.12060547	+40.34179688	-0.10986328	-55.54687500	+1624	+9.91406250	-4.27148438	-0.74267578	+2.30712891	-9.62402344	+16.63330078	+1608	+7.18066406	-7.82666016	-0.95800781	+57.48046875	+6.70166016	-13.79882813	+1424
+1458241394.55049990	+9.90966797	-5.04052734	-1.12500000	+40.36376953	-0.06591797	-55.54687500	+1620	+9.91406250	-4.27148438	-0.74707031	+2.32910156	-9.55810547	+16.63330078	+1608	+7.18505859	-7.82226563	-0.95361328	+57.54638672	+6.74560547	-13.79882813	+1428
+1458241394.55469990	+9.90966797	-5.04492188	-1.12500000	+40.38574219	+0.00000000	-55.52490234	+1616	+9.90966797	-4.27148438	-0.74707031	+2.35107422	-9.51416016	+16.61132813	+1604	+7.18945313	-7.82226563	-0.94921875	+57.61230469	+6.81152344	-13.82080078	+1428
+1458241394.55880000	+9.90966797	-5.04492188	-1.12939453	+40.38574219	+0.02197266	-55.52490234	+1612	+9.90966797	-4.27587891	-0.75146484	+2.37304688	-9.47021484	+16.61132813	+1600	+7.18945313	-7.82226563	-0.94482422	+57.65625000	+6.83349609	-13.79882813	+1432
+1458241394.56300000	+9.90527344	-5.04492188	-1.12939453	+40.38574219	+0.06591797	-55.52490234	+1604	+9.90966797	-4.27587891	-0.75585938	+2.39501953	-9.42626953	+16.61132813	+1592	+7.18945313	-7.82226563	-0.94482422	+57.70019531	+6.87744141	-13.79882813	+1432
+1458241394.56719990	+9.90527344	-5.04492188	-1.12939453	+40.40771484	+0.10986328	-55.52490234	+1600	+9.90527344	-4.27587891	-0.75585938	+2.41699219	-9.40429688	+16.58935547	+1588	+7.18945313	-7.82226563	-0.94042969	+57.72216797	+6.89941406	-13.79882813	+1432
+1458241394.57550000	+9.90527344	-5.04931641	-1.13378906	+40.40771484	+0.19775391	-55.54687500	+1588	+9.90527344	-4.27587891	-0.76025391	+2.43896484	-9.33837891	+16.54541016	+1576	+7.18945313	-7.82226563	-0.94042969	+57.74414063	+6.92138672	-13.75488281	+1432
+1458241394.57970000	+9.90527344	-5.04931641	-1.13378906	+40.42968750	+0.21972656	-55.54687500	+1584	+9.90527344	-4.27587891	-0.76025391	+2.43896484	-9.31640625	+16.52343750	+1572	+7.18945313	-7.82666016	-0.94482422	+57.74414063	+6.94335938	-13.73291016	+1436
+1458241394.58800010	+9.90087891	-5.04931641	-1.13378906	+40.42968750	+0.28564453	-55.56884766	+1576	+9.90087891	-4.27587891	-0.76464844	+2.46093750	-9.27246094	+16.47949219	+1564	+7.18066406	-7.83105469	-0.94921875	+57.72216797	+6.94335938	-13.66699219	+1440
+1458241394.59629990	+9.90087891	-5.04931641	-1.13818359	+40.40771484	+0.35156250	-55.59082031	+1572	+9.90087891	-4.27587891	-0.76464844	+2.48291016	-9.25048828	+16.41357422	+1556	+7.17626953	-7.83544922	-0.95800781	+57.65625000	+6.92138672	-13.60107422	+1440
+1458241394.60470010	+9.89648438	-5.04931641	-1.13818359	+40.40771484	+0.41748047	-55.61279297	+1572	+9.90087891	-4.27587891	-0.76464844	+2.50488281	-9.20654297	+16.36962891	+1552	+7.16748047	-7.83984375	-0.96240234	+57.59033203	+6.89941406	-13.53515625	+1444
+1458241394.60879990	+9.89648438	-5.04931641	-1.13818359	+40.40771484	+0.43945313	-55.63476563	+1572	+9.90087891	-4.28027344	-0.76464844	+2.50488281	-9.20654297	+16.34765625	+1552	+7.16308594	-7.84423828	-0.96679688	+57.56835938	+6.89941406	-13.51318359	+1444
+1458241394.61299990	+9.89208984	-5.04931641	-1.13818359	+40.38574219	+0.46142578	-55.63476563	+1572	+9.90087891	-4.28027344	-0.76464844	+2.50488281	-9.20654297	+16.32568359	+1552	+7.16308594	-7.84863281	-0.97119141	+57.52441406	+6.89941406	-13.49121094	+1444
+1458241394.61719990	+9.89208984	-5.04931641	-1.13818359	+40.38574219	+0.48339844	-55.63476563	+1576	+9.90087891	-4.28027344	-0.76464844	+2.50488281	-9.18457031	+16.30371094	+1552	+7.15869141	-7.84863281	-0.97558594	+57.50244141	+6.87744141	-13.46923828	+1444
+1458241394.62550000	+9.89208984	-5.05371094	-1.13818359	+40.36376953	+0.50537109	-55.65673828	+1580	+9.90087891	-4.28027344	-0.76464844	+2.50488281	-9.18457031	+16.28173828	+1552	+7.15429688	-7.85302734	-0.97998047	+57.45849609	+6.87744141	-13.42529297	+1444
+1458241394.62960000	+9.89208984	-5.05371094	-1.13818359	+40.34179688	+0.52734375	-55.65673828	+1580	+9.90087891	-4.28027344	-0.76464844	+2.50488281	-9.16259766	+16.25976563	+1552	+7.14990234	-7.85302734	-0.97998047	+57.43652344	+6.85546875	-13.42529297	+1444
+1458241394.63380000	+9.89208984	-5.05371094	-1.13818359	+40.34179688	+0.52734375	-55.67871094	+1584	+9.90087891	-4.28027344	-0.76464844	+2.48291016	-9.16259766	+16.25976563	+1556	+7.14990234	-7.85742188	-0.97998047	+57.41455078	+6.85546875	-13.42529297	+1440
+1458241394.63800000	+9.89208984	-5.05371094	-1.13818359	+40.31982422	+0.52734375	-55.67871094	+1584	+9.90087891	-4.28027344	-0.76464844	+2.48291016	-9.16259766	+16.25976563	+1556	+7.14990234	-7.85742188	-0.97998047	+57.41455078	+6.85546875	-13.40332031	+1440
+1458241394.64630010	+9.89208984	-5.05371094	-1.13818359	+40.31982422	+0.54931641	-55.67871094	+1588	+9.90087891	-4.28027344	-0.76464844	+2.48291016	-9.16259766	+16.25976563	+1556	+7.14990234	-7.85742188	-0.97998047	+57.41455078	+6.85546875	-13.42529297	+1432
+1458241394.65459990	+9.89208984	-5.05810547	-1.13818359	+40.29785156	+0.54931641	-55.67871094	+1592	+9.90087891	-4.28466797	-0.76464844	+2.46093750	-9.16259766	+16.25976563	+1560	+7.15429688	-7.85302734	-0.97998047	+57.41455078	+6.85546875	-13.42529297	+1432
+1458241394.66300010	+9.89208984	-5.05810547	-1.13818359	+40.29785156	+0.54931641	-55.67871094	+1592	+9.90087891	-4.28466797	-0.76464844	+2.46093750	-9.16259766	+16.28173828	+1560	+7.15429688	-7.85302734	-0.97998047	+57.41455078	+6.87744141	-13.44726563	+1428
+1458241394.67129990	+9.89208984	-5.05810547	-1.13818359	+40.27587891	+0.54931641	-55.65673828	+1596	+9.90087891	-4.28466797	-0.76464844	+2.46093750	-9.16259766	+16.28173828	+1560	+7.15429688	-7.85302734	-0.97998047	+57.43652344	+6.87744141	-13.44726563	+1424
+1458241394.67960000	+9.89208984	-5.05810547	-1.13818359	+40.27587891	+0.54931641	-55.65673828	+1592	+9.90527344	-4.28466797	-0.76464844	+2.43896484	-9.16259766	+16.30371094	+1560	+7.15429688	-7.85302734	-0.97558594	+57.43652344	+6.87744141	-13.46923828	+1424
+1458241394.69210000	+9.89648438	-5.05810547	-1.14257813	+40.27587891	+0.52734375	-55.65673828	+1592	+9.90527344	-4.28466797	-0.76904297	+2.43896484	-9.16259766	+16.32568359	+1560	+7.15869141	-7.84863281	-0.97558594	+57.45849609	+6.89941406	-13.49121094	+1420
+1458241394.70040010	+9.89648438	-5.05810547	-1.14257813	+40.25390625	+0.52734375	-55.63476563	+1588	+9.90527344	-4.28906250	-0.76904297	+2.41699219	-9.16259766	+16.34765625	+1560	+7.16308594	-7.84863281	-0.97119141	+57.45849609	+6.89941406	-13.51318359	+1420
+1458241394.70880010	+9.89648438	-5.06250000	-1.14257813	+40.25390625	+0.52734375	-55.63476563	+1588	+9.90966797	-4.28906250	-0.76904297	+2.39501953	-9.16259766	+16.34765625	+1556	+7.16308594	-7.84863281	-0.97119141	+57.45849609	+6.89941406	-13.53515625	+1420
+1458241394.71289990	+9.89648438	-5.06250000	-1.14257813	+40.25390625	+0.52734375	-55.63476563	+1588	+9.90966797	-4.28906250	-0.76904297	+2.39501953	-9.16259766	+16.34765625	+1556	+7.16308594	-7.84863281	-0.97119141	+57.45849609	+6.89941406	-13.53515625	+1420
+1458241394.71709990	+9.89648438	-5.06250000	-1.14257813	+40.25390625	+0.52734375	-55.63476563	+1584	+9.90966797	-4.29345703	-0.76904297	+2.37304688	-9.16259766	+16.34765625	+1556	+7.16308594	-7.84863281	-0.97119141	+57.43652344	+6.89941406	-13.53515625	+1416
+1458241394.72540000	+9.89648438	-5.06250000	-1.14257813	+40.25390625	+0.54931641	-55.61279297	+1584	+9.90966797	-4.29345703	-0.76464844	+2.37304688	-9.14062500	+16.34765625	+1560	+7.15869141	-7.85302734	-0.97119141	+57.41455078	+6.89941406	-13.53515625	+1416
+1458241394.73379990	+9.89648438	-5.06250000	-1.14257813	+40.23193359	+0.54931641	-55.61279297	+1588	+9.90966797	-4.29785156	-0.76464844	+2.35107422	-9.14062500	+16.32568359	+1560	+7.15869141	-7.85742188	-0.97558594	+57.37060547	+6.87744141	-13.53515625	+1416
+1458241394.73790000	+9.89648438	-5.06689453	-1.14257813	+40.23193359	+0.54931641	-55.61279297	+1588	+9.90966797	-4.29785156	-0.76464844	+2.35107422	-9.14062500	+16.32568359	+1564	+7.15869141	-7.85742188	-0.97558594	+57.34863281	+6.87744141	-13.51318359	+1416
+1458241394.74630000	+9.89648438	-5.06689453	-1.14257813	+40.23193359	+0.54931641	-55.61279297	+1592	+9.91406250	-4.29785156	-0.76464844	+2.32910156	-9.14062500	+16.32568359	+1568	+7.15429688	-7.86181641	-0.97558594	+57.30468750	+6.87744141	-13.51318359	+1416
+1458241394.75040010	+9.89648438	-5.06689453	-1.14257813	+40.23193359	+0.54931641	-55.59082031	+1592	+9.91406250	-4.30224609	-0.76464844	+2.30712891	-9.14062500	+16.32568359	+1568	+7.15429688	-7.86181641	-0.97558594	+57.28271484	+6.85546875	-13.51318359	+1416
+1458241394.75460000	+9.89648438	-5.06689453	-1.14257813	+40.23193359	+0.54931641	-55.59082031	+1596	+9.91406250	-4.30224609	-0.76464844	+2.30712891	-9.14062500	+16.32568359	+1572	+7.15429688	-7.86181641	-0.97998047	+57.26074219	+6.85546875	-13.51318359	+1412
+1458241394.76290010	+9.90087891	-5.07128906	-1.14257813	+40.20996094	+0.54931641	-55.59082031	+1600	+9.91406250	-4.30224609	-0.76464844	+2.28515625	-9.14062500	+16.32568359	+1576	+7.15429688	-7.86181641	-0.97998047	+57.23876953	+6.85546875	-13.51318359	+1412
+1458241394.77130010	+9.90087891	-5.07128906	-1.14257813	+40.20996094	+0.52734375	-55.56884766	+1600	+9.91406250	-4.30664063	-0.76464844	+2.26318359	-9.14062500	+16.36962891	+1576	+7.15429688	-7.86181641	-0.97558594	+57.23876953	+6.87744141	-13.51318359	+1412
+1458241394.77539990	+9.90087891	-5.07568359	-1.14257813	+40.20996094	+0.50537109	-55.56884766	+1600	+9.91845703	-4.30664063	-0.76464844	+2.26318359	-9.14062500	+16.39160156	+1580	+7.15869141	-7.86181641	-0.97558594	+57.23876953	+6.87744141	-13.53515625	+1412
+1458241394.78370000	+9.90527344	-5.07568359	-1.14257813	+40.20996094	+0.48339844	-55.54687500	+1600	+9.91845703	-4.31103516	-0.76464844	+2.24121094	-9.14062500	+16.41357422	+1580	+7.16308594	-7.86181641	-0.97119141	+57.26074219	+6.89941406	-13.55712891	+1412
+1458241394.78790000	+9.90966797	-5.07568359	-1.14257813	+40.20996094	+0.46142578	-55.54687500	+1600	+9.91845703	-4.31103516	-0.76464844	+2.21923828	-9.14062500	+16.43554688	+1576	+7.16748047	-7.85742188	-0.96679688	+57.28271484	+6.89941406	-13.57910156	+1412
+1458241394.79210000	+9.90966797	-5.07568359	-1.14257813	+40.20996094	+0.43945313	-55.54687500	+1596	+9.91845703	-4.31103516	-0.76464844	+2.21923828	-9.14062500	+16.47949219	+1576	+7.16748047	-7.85742188	-0.96240234	+57.28271484	+6.89941406	-13.60107422	+1416
+1458241394.79620000	+9.90966797	-5.08007813	-1.14257813	+40.20996094	+0.41748047	-55.52490234	+1596	+9.92285156	-4.31103516	-0.76464844	+2.19726563	-9.14062500	+16.50146484	+1576	+7.17187500	-7.85742188	-0.96240234	+57.30468750	+6.92138672	-13.62304688	+1416
+1458241394.80460000	+9.91406250	-5.08007813	-1.14257813	+40.18798828	+0.39550781	-55.52490234	+1588	+9.92285156	-4.31542969	-0.76904297	+2.17529297	-9.11865234	+16.52343750	+1572	+7.18066406	-7.85302734	-0.95361328	+57.34863281	+6.94335938	-13.66699219	+1420
+1458241394.80870010	+9.91406250	-5.08007813	-1.14257813	+40.18798828	+0.39550781	-55.52490234	+1584	+9.92285156	-4.31542969	-0.76904297	+2.17529297	-9.11865234	+16.54541016	+1568	+7.18066406	-7.85302734	-0.95361328	+57.37060547	+6.94335938	-13.68896484	+1424
+1458241394.81290010	+9.91406250	-5.08007813	-1.14257813	+40.18798828	+0.37353516	-55.50292969	+1584	+9.92285156	-4.31542969	-0.76904297	+2.17529297	-9.11865234	+16.56738281	+1568	+7.18066406	-7.84863281	-0.95361328	+57.37060547	+6.96533203	-13.68896484	+1424
+1458241394.81710000	+9.91406250	-5.08007813	-1.14257813	+40.18798828	+0.37353516	-55.50292969	+1580	+9.92285156	-4.31542969	-0.76904297	+2.15332031	-9.11865234	+16.56738281	+1564	+7.18066406	-7.84863281	-0.94921875	+57.37060547	+6.96533203	-13.68896484	+1424
+1458241394.82119990	+9.91406250	-5.08447266	-1.14257813	+40.18798828	+0.37353516	-55.50292969	+1576	+9.92285156	-4.31542969	-0.76904297	+2.15332031	-9.11865234	+16.56738281	+1564	+7.18066406	-7.84863281	-0.94921875	+57.34863281	+6.96533203	-13.68896484	+1424
+1458241394.82960010	+9.91406250	-5.08447266	-1.14257813	+40.16601563	+0.37353516	-55.50292969	+1572	+9.92285156	-4.31542969	-0.76904297	+2.13134766	-9.11865234	+16.56738281	+1560	+7.18066406	-7.85302734	-0.95361328	+57.32666016	+6.96533203	-13.66699219	+1428
+1458241394.83369990	+9.91406250	-5.08447266	-1.14257813	+40.16601563	+0.37353516	-55.50292969	+1568	+9.92285156	-4.31542969	-0.76904297	+2.13134766	-9.11865234	+16.56738281	+1556	+7.18066406	-7.85302734	-0.95361328	+57.30468750	+6.96533203	-13.66699219	+1428
+1458241394.83789990	+9.91406250	-5.08447266	-1.14257813	+40.16601563	+0.37353516	-55.50292969	+1568	+9.92285156	-4.31542969	-0.76904297	+2.13134766	-9.11865234	+16.56738281	+1556	+7.17626953	-7.85302734	-0.95361328	+57.28271484	+6.94335938	-13.66699219	+1428
+1458241394.84209990	+9.91406250	-5.08447266	-1.14257813	+40.14404297	+0.37353516	-55.50292969	+1568	+9.92285156	-4.31542969	-0.76904297	+2.13134766	-9.11865234	+16.56738281	+1556	+7.17626953	-7.85742188	-0.95361328	+57.26074219	+6.94335938	-13.64501953	+1428
+1458241394.85040000	+9.91406250	-5.08447266	-1.14257813	+40.14404297	+0.39550781	-55.50292969	+1564	+9.92285156	-4.31982422	-0.76464844	+2.10937500	-9.09667969	+16.54541016	+1556	+7.17187500	-7.85742188	-0.95800781	+57.26074219	+6.94335938	-13.64501953	+1428
+1458241394.85870000	+9.90966797	-5.08447266	-1.14257813	+40.12207031	+0.39550781	-55.48095703	+1564	+9.92285156	-4.31982422	-0.76464844	+2.10937500	-9.09667969	+16.54541016	+1556	+7.17187500	-7.85742188	-0.95800781	+57.23876953	+6.94335938	-13.62304688	+1428
+1458241394.86700010	+9.90966797	-5.08447266	-1.14257813	+40.12207031	+0.39550781	-55.48095703	+1564	+9.92285156	-4.31982422	-0.76464844	+2.08740234	-9.09667969	+16.54541016	+1556	+7.17187500	-7.85742188	-0.95800781	+57.21679688	+6.94335938	-13.62304688	+1428
+1458241394.87120010	+9.90966797	-5.08447266	-1.14257813	+40.12207031	+0.39550781	-55.48095703	+1568	+9.92285156	-4.31982422	-0.76464844	+2.08740234	-9.09667969	+16.54541016	+1560	+7.16748047	-7.85742188	-0.95800781	+57.19482422	+6.94335938	-13.60107422	+1428
+1458241394.87540010	+9.90966797	-5.08447266	-1.14257813	+40.12207031	+0.39550781	-55.48095703	+1568	+9.92285156	-4.31982422	-0.76464844	+2.08740234	-9.09667969	+16.54541016	+1560	+7.16748047	-7.86181641	-0.96240234	+57.19482422	+6.94335938	-13.60107422	+1428
+1458241394.88369990	+9.90966797	-5.08447266	-1.14257813	+40.10009766	+0.39550781	-55.48095703	+1568	+9.92285156	-4.31982422	-0.76464844	+2.06542969	-9.09667969	+16.54541016	+1560	+7.16748047	-7.86181641	-0.96240234	+57.17285156	+6.94335938	-13.57910156	+1428
+1458241394.88790010	+9.90966797	-5.08447266	-1.14257813	+40.10009766	+0.37353516	-55.48095703	+1568	+9.92285156	-4.31982422	-0.76464844	+2.06542969	-9.07470703	+16.56738281	+1564	+7.16308594	-7.86181641	-0.96240234	+57.15087891	+6.94335938	-13.57910156	+1428
+1458241394.89200000	+9.90966797	-5.08447266	-1.14257813	+40.10009766	+0.37353516	-55.48095703	+1568	+9.92285156	-4.31982422	-0.76464844	+2.04345703	-9.07470703	+16.56738281	+1564	+7.16308594	-7.86181641	-0.96240234	+57.15087891	+6.94335938	-13.57910156	+1428
+1458241394.89619990	+9.90966797	-5.08447266	-1.14257813	+40.10009766	+0.37353516	-55.45898438	+1572	+9.92285156	-4.31982422	-0.76464844	+2.04345703	-9.07470703	+16.58935547	+1564	+7.16308594	-7.86181641	-0.96240234	+57.15087891	+6.94335938	-13.55712891	+1424
+1458241394.90039990	+9.90966797	-5.08447266	-1.14257813	+40.10009766	+0.37353516	-55.45898438	+1572	+9.92285156	-4.31982422	-0.76464844	+2.02148438	-9.07470703	+16.58935547	+1564	+7.16308594	-7.85742188	-0.96240234	+57.15087891	+6.94335938	-13.55712891	+1424
+1458241394.90870000	+9.90966797	-5.08447266	-1.14257813	+40.07812500	+0.35156250	-55.43701172	+1572	+9.92285156	-4.31982422	-0.76464844	+1.99951172	-9.07470703	+16.63330078	+1564	+7.16748047	-7.85742188	-0.95800781	+57.17285156	+6.96533203	-13.55712891	+1424
+1458241394.91290000	+9.90966797	-5.08447266	-1.14257813	+40.07812500	+0.35156250	-55.43701172	+1572	+9.92285156	-4.31982422	-0.76464844	+1.99951172	-9.07470703	+16.65527344	+1564	+7.16748047	-7.85302734	-0.95800781	+57.17285156	+6.96533203	-13.57910156	+1424
+1458241394.91700010	+9.90966797	-5.08447266	-1.14257813	+40.07812500	+0.32958984	-55.41503906	+1572	+9.92285156	-4.31982422	-0.76464844	+1.97753906	-9.05273438	+16.67724609	+1564	+7.16748047	-7.85302734	-0.95800781	+57.19482422	+6.96533203	-13.57910156	+1424
+1458241394.92120000	+9.91406250	-5.08447266	-1.13818359	+40.05615234	+0.32958984	-55.41503906	+1572	+9.92285156	-4.31982422	-0.76464844	+1.95556641	-9.05273438	+16.69921875	+1564	+7.16748047	-7.84863281	-0.95361328	+57.19482422	+6.98730469	-13.57910156	+1428
+1458241394.92540000	+9.91406250	-5.08447266	-1.13818359	+40.05615234	+0.30761719	-55.39306641	+1568	+9.92724609	-4.31982422	-0.76464844	+1.93359375	-9.05273438	+16.74316406	+1560	+7.17187500	-7.84863281	-0.95361328	+57.19482422	+6.98730469	-13.57910156	+1428
+1458241394.93370010	+9.91406250	-5.08447266	-1.13818359	+40.03417969	+0.28564453	-55.34912109	+1568	+9.92724609	-4.31982422	-0.76464844	+1.91162109	-9.03076172	+16.76513672	+1556	+7.17187500	-7.84423828	-0.95361328	+57.21679688	+6.98730469	-13.55712891	+1428
+1458241394.93779990	+9.91406250	-5.08447266	-1.13818359	+40.01220703	+0.28564453	-55.34912109	+1564	+9.92724609	-4.31982422	-0.76464844	+1.88964844	-9.03076172	+16.78710938	+1556	+7.17187500	-7.84423828	-0.95361328	+57.21679688	+7.00927734	-13.53515625	+1428
+1458241394.94199990	+9.91406250	-5.08447266	-1.13818359	+40.01220703	+0.28564453	-55.32714844	+1564	+9.92724609	-4.31982422	-0.76464844	+1.86767578	-9.03076172	+16.80908203	+1556	+7.16748047	-7.84423828	-0.95361328	+57.19482422	+7.00927734	-13.51318359	+1428
+1458241394.94619990	+9.91406250	-5.08886719	-1.13818359	+39.99023438	+0.28564453	-55.30517578	+1564	+9.92724609	-4.31982422	-0.76464844	+1.84570313	-9.00878906	+16.80908203	+1552	+7.16748047	-7.84423828	-0.95361328	+57.17285156	+7.00927734	-13.49121094	+1428
+1458241394.95450000	+9.91406250	-5.08886719	-1.13818359	+39.96826172	+0.28564453	-55.28320313	+1560	+9.92724609	-4.31982422	-0.76464844	+1.82373047	-9.00878906	+16.80908203	+1552	+7.16308594	-7.84423828	-0.95800781	+57.12890625	+6.98730469	-13.44726563	+1428
+1458241394.95869990	+9.91406250	-5.08886719	-1.13818359	+39.94628906	+0.28564453	-55.26123047	+1564	+9.92724609	-4.31982422	-0.76464844	+1.82373047	-8.98681641	+16.80908203	+1552	+7.15869141	-7.84863281	-0.96240234	+57.08496094	+6.98730469	-13.40332031	+1432
+1458241394.96280000	+9.90966797	-5.08886719	-1.13818359	+39.92431641	+0.28564453	-55.26123047	+1564	+9.92724609	-4.31982422	-0.76464844	+1.80175781	-8.98681641	+16.78710938	+1552	+7.15429688	-7.84863281	-0.96679688	+57.04101563	+6.96533203	-13.38134766	+1432
+1458241394.97120000	+9.90966797	-5.08886719	-1.13818359	+39.90234375	+0.28564453	-55.23925781	+1564	+9.92724609	-4.31982422	-0.76464844	+1.77978516	-8.98681641	+16.78710938	+1552	+7.14550781	-7.85302734	-0.97119141	+56.97509766	+6.94335938	-13.31542969	+1432
+1458241394.97950010	+9.90966797	-5.08886719	-1.13818359	+39.88037109	+0.30761719	-55.21728516	+1568	+9.92724609	-4.31982422	-0.76464844	+1.77978516	-8.96484375	+16.76513672	+1556	+7.14111328	-7.85742188	-0.97998047	+56.90917969	+6.94335938	-13.24951172	+1432
+1458241394.98370000	+9.90966797	-5.08886719	-1.13818359	+39.88037109	+0.30761719	-55.21728516	+1572	+9.92724609	-4.31982422	-0.76464844	+1.77978516	-8.96484375	+16.76513672	+1556	+7.13671875	-7.85742188	-0.97998047	+56.88720703	+6.94335938	-13.22753906	+1428
+1458241394.98779990	+9.90527344	-5.08886719	-1.14257813	+39.88037109	+0.30761719	-55.19531250	+1576	+9.92724609	-4.31982422	-0.76464844	+1.75781250	-8.96484375	+16.76513672	+1556	+7.13232422	-7.85742188	-0.97998047	+56.86523438	+6.92138672	-13.20556641	+1428
+1458241394.99200010	+9.90527344	-5.08886719	-1.14257813	+39.85839844	+0.30761719	-55.19531250	+1576	+9.92724609	-4.31982422	-0.76025391	+1.75781250	-8.96484375	+16.76513672	+1560	+7.13232422	-7.85742188	-0.98437500	+56.84326172	+6.92138672	-13.18359375	+1428
+1458241394.99620010	+9.90527344	-5.08886719	-1.14257813	+39.85839844	+0.30761719	-55.17333984	+1580	+9.92724609	-4.31982422	-0.76025391	+1.75781250	-8.94287109	+16.76513672	+1560	+7.13232422	-7.85742188	-0.98437500	+56.84326172	+6.92138672	-13.18359375	+1424
+1458241395.00449990	+9.90527344	-5.08886719	-1.14257813	+39.85839844	+0.30761719	-55.15136719	+1584	+9.92724609	-4.31982422	-0.76464844	+1.73583984	-8.94287109	+16.76513672	+1564	+7.13232422	-7.85742188	-0.98437500	+56.84326172	+6.92138672	-13.18359375	+1420
+1458241395.00860000	+9.90527344	-5.08886719	-1.14257813	+39.83642578	+0.28564453	-55.15136719	+1588	+9.92724609	-4.31982422	-0.76464844	+1.73583984	-8.94287109	+16.76513672	+1564	+7.13232422	-7.85742188	-0.97998047	+56.86523438	+6.94335938	-13.18359375	+1420
+1458241395.01700000	+9.90966797	-5.08886719	-1.14257813	+39.83642578	+0.28564453	-55.12939453	+1592	+9.92724609	-4.31982422	-0.76464844	+1.71386719	-8.92089844	+16.78710938	+1568	+7.13671875	-7.85302734	-0.97998047	+56.88720703	+6.94335938	-13.20556641	+1416
+1458241395.02110000	+9.90966797	-5.08886719	-1.14257813	+39.83642578	+0.28564453	-55.10742188	+1592	+9.92724609	-4.31982422	-0.76464844	+1.71386719	-8.92089844	+16.80908203	+1568	+7.13671875	-7.85302734	-0.97558594	+56.88720703	+6.94335938	-13.20556641	+1416
+1458241395.02950000	+9.90966797	-5.09326172	-1.14257813	+39.81445313	+0.26367188	-55.08544922	+1592	+9.92724609	-4.32421875	-0.76464844	+1.69189453	-8.92089844	+16.83105469	+1568	+7.14111328	-7.84863281	-0.97558594	+56.93115234	+6.96533203	-13.22753906	+1416
+1458241395.03360010	+9.90966797	-5.09326172	-1.14257813	+39.81445313	+0.24169922	-55.06347656	+1592	+9.93164063	-4.32421875	-0.76464844	+1.69189453	-8.92089844	+16.85302734	+1568	+7.14550781	-7.84863281	-0.97119141	+56.93115234	+6.96533203	-13.24951172	+1416
+1458241395.03780010	+9.90966797	-5.09326172	-1.14257813	+39.81445313	+0.24169922	-55.06347656	+1592	+9.93164063	-4.32421875	-0.76464844	+1.66992188	-8.92089844	+16.87500000	+1568	+7.14550781	-7.84423828	-0.97119141	+56.95312500	+6.98730469	-13.27148438	+1420
+1458241395.04200010	+9.90966797	-5.09326172	-1.14257813	+39.79248047	+0.21972656	-55.04150391	+1592	+9.93164063	-4.32421875	-0.76464844	+1.66992188	-8.89892578	+16.89697266	+1564	+7.14550781	-7.84423828	-0.96679688	+56.97509766	+6.98730469	-13.27148438	+1420
+1458241395.04609990	+9.91406250	-5.09326172	-1.14257813	+39.79248047	+0.21972656	-55.01953125	+1588	+9.93164063	-4.32421875	-0.76464844	+1.64794922	-8.89892578	+16.91894531	+1564	+7.14990234	-7.84423828	-0.96679688	+56.97509766	+6.98730469	-13.29345703	+1420
+1458241395.05029990	+9.91406250	-5.09326172	-1.14257813	+39.79248047	+0.19775391	-55.01953125	+1588	+9.93164063	-4.32421875	-0.76464844	+1.64794922	-8.89892578	+16.91894531	+1564	+7.14990234	-7.84423828	-0.96240234	+56.99707031	+7.00927734	-13.31542969	+1420
+1458241395.05859990	+9.91406250	-5.09326172	-1.14697266	+39.77050781	+0.17578125	-54.99755859	+1584	+9.93164063	-4.32421875	-0.76464844	+1.62597656	-8.89892578	+16.94091797	+1560	+7.15429688	-7.83984375	-0.96240234	+56.99707031	+7.00927734	-13.31542969	+1420
+1458241395.06279990	+9.91406250	-5.09765625	-1.14697266	+39.77050781	+0.17578125	-54.99755859	+1584	+9.93164063	-4.32421875	-0.76464844	+1.62597656	-8.89892578	+16.94091797	+1560	+7.15429688	-7.84423828	-0.96240234	+56.99707031	+7.00927734	-13.31542969	+1420
+1458241395.06699990	+9.91406250	-5.09765625	-1.14697266	+39.77050781	+0.17578125	-54.97558594	+1580	+9.93164063	-4.32421875	-0.76464844	+1.60400391	-8.89892578	+16.94091797	+1560	+7.14990234	-7.84423828	-0.96240234	+56.97509766	+7.00927734	-13.31542969	+1420
+1458241395.07110000	+9.91406250	-5.09765625	-1.14697266	+39.77050781	+0.17578125	-54.97558594	+1580	+9.93164063	-4.32861328	-0.76464844	+1.60400391	-8.89892578	+16.94091797	+1556	+7.14990234	-7.84423828	-0.96240234	+56.97509766	+7.00927734	-13.31542969	+1416
+1458241395.07950000	+9.91406250	-5.09765625	-1.14697266	+39.74853516	+0.17578125	-54.97558594	+1580	+9.93164063	-4.32861328	-0.76464844	+1.58203125	-8.89892578	+16.94091797	+1556	+7.14990234	-7.84423828	-0.96240234	+56.95312500	+6.98730469	-13.29345703	+1416
+1458241395.08360000	+9.91406250	-5.09765625	-1.14697266	+39.74853516	+0.17578125	-54.97558594	+1580	+9.93164063	-4.32861328	-0.76464844	+1.58203125	-8.89892578	+16.94091797	+1556	+7.14990234	-7.84423828	-0.96240234	+56.93115234	+6.98730469	-13.29345703	+1416
+1458241395.08780000	+9.90966797	-5.09765625	-1.14697266	+39.74853516	+0.17578125	-54.97558594	+1580	+9.93164063	-4.32861328	-0.76464844	+1.58203125	-8.89892578	+16.91894531	+1556	+7.14990234	-7.84423828	-0.96679688	+56.93115234	+6.98730469	-13.27148438	+1416
+1458241395.09190010	+9.90966797	-5.09765625	-1.14697266	+39.74853516	+0.17578125	-54.97558594	+1580	+9.93164063	-4.32861328	-0.76464844	+1.58203125	-8.89892578	+16.91894531	+1556	+7.14550781	-7.84863281	-0.96679688	+56.90917969	+6.98730469	-13.27148438	+1416
+1458241395.09610010	+9.90966797	-5.09765625	-1.14697266	+39.74853516	+0.17578125	-54.97558594	+1580	+9.93164063	-4.32861328	-0.76464844	+1.58203125	-8.89892578	+16.91894531	+1560	+7.14550781	-7.84863281	-0.96679688	+56.90917969	+6.98730469	-13.27148438	+1416
+1458241395.10030010	+9.90966797	-5.09765625	-1.14697266	+39.74853516	+0.17578125	-54.95361328	+1580	+9.93164063	-4.32861328	-0.76464844	+1.56005859	-8.89892578	+16.89697266	+1560	+7.14550781	-7.84863281	-0.96679688	+56.90917969	+6.98730469	-13.24951172	+1412
+1458241395.10859990	+9.90966797	-5.09765625	-1.14697266	+39.74853516	+0.17578125	-54.95361328	+1584	+9.93164063	-4.32861328	-0.76464844	+1.56005859	-8.89892578	+16.89697266	+1564	+7.14550781	-7.84863281	-0.96679688	+56.88720703	+6.96533203	-13.24951172	+1412
+1458241395.11279990	+9.90966797	-5.09765625	-1.14697266	+39.72656250	+0.17578125	-54.95361328	+1584	+9.93164063	-4.32861328	-0.76464844	+1.56005859	-8.89892578	+16.89697266	+1564	+7.14550781	-7.84863281	-0.97119141	+56.86523438	+6.96533203	-13.24951172	+1412
+1458241395.11690000	+9.90966797	-5.09765625	-1.14697266	+39.72656250	+0.17578125	-54.95361328	+1584	+9.93164063	-4.32861328	-0.76464844	+1.56005859	-8.89892578	+16.89697266	+1564	+7.14111328	-7.84863281	-0.97119141	+56.86523438	+6.96533203	-13.22753906	+1412
+1458241395.12529990	+9.90966797	-5.09765625	-1.14697266	+39.72656250	+0.17578125	-54.95361328	+1588	+9.93164063	-4.32861328	-0.76464844	+1.53808594	-8.89892578	+16.89697266	+1568	+7.14111328	-7.84863281	-0.97119141	+56.86523438	+6.96533203	-13.22753906	+1408
+1458241395.13360000	+9.90966797	-5.09765625	-1.14697266	+39.72656250	+0.17578125	-54.95361328	+1588	+9.93164063	-4.32861328	-0.76464844	+1.53808594	-8.89892578	+16.89697266	+1572	+7.14111328	-7.84863281	-0.97119141	+56.84326172	+6.96533203	-13.22753906	+1408
+1458241395.14190010	+9.90966797	-5.09765625	-1.14697266	+39.72656250	+0.17578125	-54.95361328	+1592	+9.93164063	-4.32861328	-0.76464844	+1.51611328	-8.89892578	+16.89697266	+1572	+7.14111328	-7.84863281	-0.96679688	+56.86523438	+6.96533203	-13.22753906	+1404
+1458241395.15030000	+9.90966797	-5.09765625	-1.14697266	+39.72656250	+0.17578125	-54.95361328	+1592	+9.93164063	-4.32861328	-0.76464844	+1.51611328	-8.89892578	+16.91894531	+1572	+7.14550781	-7.84863281	-0.96679688	+56.86523438	+6.98730469	-13.22753906	+1404
+1458241395.15440010	+9.90966797	-5.09765625	-1.14697266	+39.72656250	+0.17578125	-54.93164063	+1592	+9.93164063	-4.32861328	-0.76464844	+1.51611328	-8.87695313	+16.91894531	+1572	+7.14550781	-7.84863281	-0.96679688	+56.86523438	+6.98730469	-13.22753906	+1404
+1458241395.16269990	+9.91406250	-5.09765625	-1.14697266	+39.70458984	+0.15380859	-54.93164063	+1592	+9.93164063	-4.33300781	-0.76464844	+1.49414063	-8.87695313	+16.94091797	+1572	+7.14550781	-7.84423828	-0.96240234	+56.88720703	+6.98730469	-13.24951172	+1404
+1458241395.17109990	+9.91406250	-5.09765625	-1.14697266	+39.70458984	+0.15380859	-54.93164063	+1588	+9.93164063	-4.33300781	-0.76464844	+1.49414063	-8.87695313	+16.94091797	+1572	+7.14990234	-7.84423828	-0.96240234	+56.90917969	+7.00927734	-13.24951172	+1404
+1458241395.17940000	+9.91406250	-5.09765625	-1.14697266	+39.68261719	+0.13183594	-54.90966797	+1588	+9.93164063	-4.33300781	-0.76464844	+1.47216797	-8.87695313	+16.96289063	+1572	+7.14990234	-7.84423828	-0.96240234	+56.90917969	+7.00927734	-13.24951172	+1404
+1458241395.18770000	+9.91406250	-5.09765625	-1.14697266	+39.68261719	+0.13183594	-54.90966797	+1584	+9.93164063	-4.33300781	-0.76464844	+1.47216797	-8.87695313	+16.96289063	+1572	+7.14990234	-7.84423828	-0.96240234	+56.90917969	+6.98730469	-13.22753906	+1404
+1458241395.19190000	+9.91406250	-5.09765625	-1.14257813	+39.68261719	+0.13183594	-54.90966797	+1584	+9.93164063	-4.33300781	-0.76464844	+1.47216797	-8.87695313	+16.96289063	+1572	+7.14990234	-7.84423828	-0.96240234	+56.88720703	+6.98730469	-13.22753906	+1404
+1458241395.20020010	+9.91406250	-5.09765625	-1.14257813	+39.66064453	+0.10986328	-54.88769531	+1584	+9.93164063	-4.33300781	-0.76464844	+1.45019531	-8.87695313	+16.96289063	+1572	+7.14550781	-7.84423828	-0.96679688	+56.86523438	+6.98730469	-13.20556641	+1404
+1458241395.20860000	+9.91406250	-5.09765625	-1.14257813	+39.66064453	+0.10986328	-54.88769531	+1584	+9.93164063	-4.33300781	-0.76025391	+1.45019531	-8.89892578	+16.96289063	+1572	+7.14550781	-7.84423828	-0.96679688	+56.84326172	+6.96533203	-13.18359375	+1404
+1458241395.21690010	+9.91406250	-5.09765625	-1.14257813	+39.63867188	+0.10986328	-54.88769531	+1584	+9.93164063	-4.33300781	-0.76025391	+1.45019531	-8.89892578	+16.94091797	+1572	+7.14111328	-7.84863281	-0.97119141	+56.82128906	+6.96533203	-13.16162109	+1404
+1458241395.22519990	+9.91406250	-5.09765625	-1.14257813	+39.63867188	+0.10986328	-54.88769531	+1588	+9.93164063	-4.33300781	-0.76025391	+1.45019531	-8.89892578	+16.91894531	+1572	+7.14111328	-7.84863281	-0.97119141	+56.79931641	+6.96533203	-13.16162109	+1404
+1458241395.23359990	+9.91406250	-5.09765625	-1.14257813	+39.61669922	+0.10986328	-54.88769531	+1592	+9.93164063	-4.33300781	-0.76025391	+1.42822266	-8.89892578	+16.91894531	+1576	+7.13671875	-7.84863281	-0.97119141	+56.77734375	+6.94335938	-13.13964844	+1400
+1458241395.24190000	+9.91406250	-5.09765625	-1.14257813	+39.61669922	+0.10986328	-54.88769531	+1596	+9.93164063	-4.33300781	-0.76025391	+1.42822266	-8.89892578	+16.91894531	+1576	+7.13671875	-7.85302734	-0.97119141	+56.75537109	+6.94335938	-13.13964844	+1400
+1458241395.25020000	+9.91406250	-5.10205078	-1.14257813	+39.61669922	+0.10986328	-54.88769531	+1596	+9.93603516	-4.33300781	-0.76025391	+1.42822266	-8.89892578	+16.91894531	+1580	+7.13671875	-7.85302734	-0.97119141	+56.75537109	+6.94335938	-13.13964844	+1400
+1458241395.25440000	+9.91406250	-5.10205078	-1.14257813	+39.59472656	+0.10986328	-54.88769531	+1600	+9.93603516	-4.33740234	-0.76025391	+1.42822266	-8.89892578	+16.91894531	+1580	+7.13671875	-7.85302734	-0.97119141	+56.75537109	+6.94335938	-13.13964844	+1396
+1458241395.26270010	+9.91406250	-5.10205078	-1.14257813	+39.59472656	+0.10986328	-54.88769531	+1600	+9.93603516	-4.33740234	-0.76025391	+1.42822266	-8.89892578	+16.91894531	+1580	+7.14111328	-7.84863281	-0.97119141	+56.75537109	+6.94335938	-13.16162109	+1396
+1458241395.27099990	+9.91406250	-5.10205078	-1.14257813	+39.59472656	+0.08789063	-54.86572266	+1600	+9.93603516	-4.33740234	-0.76025391	+1.40625000	-8.89892578	+16.91894531	+1580	+7.14111328	-7.84863281	-0.97119141	+56.75537109	+6.94335938	-13.16162109	+1396
+1458241395.27519990	+9.91406250	-5.10205078	-1.14257813	+39.59472656	+0.08789063	-54.86572266	+1600	+9.93603516	-4.33740234	-0.76025391	+1.40625000	-8.89892578	+16.94091797	+1580	+7.14111328	-7.84863281	-0.97119141	+56.77734375	+6.94335938	-13.16162109	+1396
+1458241395.28350000	+9.91845703	-5.10205078	-1.14257813	+39.57275391	+0.08789063	-54.86572266	+1600	+9.93603516	-4.33740234	-0.76025391	+1.40625000	-8.89892578	+16.94091797	+1580	+7.14111328	-7.84863281	-0.97119141	+56.77734375	+6.94335938	-13.18359375	+1396
+1458241395.29189990	+9.91845703	-5.10205078	-1.14257813	+39.57275391	+0.06591797	-54.86572266	+1596	+9.93603516	-4.33740234	-0.76464844	+1.40625000	-8.89892578	+16.94091797	+1580	+7.14550781	-7.84863281	-0.96679688	+56.79931641	+6.96533203	-13.18359375	+1396
+1458241395.30020000	+9.91845703	-5.10644531	-1.14257813	+39.57275391	+0.06591797	-54.86572266	+1596	+9.93603516	-4.33740234	-0.76464844	+1.40625000	-8.89892578	+16.94091797	+1576	+7.14550781	-7.84863281	-0.96679688	+56.79931641	+6.96533203	-13.20556641	+1396
+1458241395.30850010	+9.91845703	-5.10644531	-1.14257813	+39.55078125	+0.06591797	-54.86572266	+1592	+9.93603516	-4.33740234	-0.76464844	+1.40625000	-8.89892578	+16.94091797	+1576	+7.14550781	-7.84863281	-0.96679688	+56.79931641	+6.96533203	-13.20556641	+1396
+1458241395.31680010	+9.91845703	-5.10644531	-1.14257813	+39.55078125	+0.08789063	-54.86572266	+1592	+9.94042969	-4.33740234	-0.76464844	+1.40625000	-8.89892578	+16.94091797	+1572	+7.14550781	-7.84863281	-0.96679688	+56.77734375	+6.96533203	-13.20556641	+1396
+1458241395.32520010	+9.91845703	-5.10644531	-1.14257813	+39.55078125	+0.08789063	-54.86572266	+1588	+9.94042969	-4.33740234	-0.76464844	+1.42822266	-8.89892578	+16.91894531	+1572	+7.14550781	-7.84863281	-0.96679688	+56.77734375	+6.94335938	-13.18359375	+1396
+1458241395.33349990	+9.91845703	-5.10644531	-1.14257813	+39.55078125	+0.08789063	-54.88769531	+1588	+9.94042969	-4.33740234	-0.76464844	+1.42822266	-8.89892578	+16.91894531	+1572	+7.14111328	-7.84863281	-0.97119141	+56.75537109	+6.94335938	-13.18359375	+1396
