# Supplementary material for: A direct effect of perception on action when grasping a cup
Source: Sci Rep. 2018 Jan 9;8:171. doi: 10.1038/s41598-017-18591-5 (PMC5760564; doi:10.1038/s41598-017-18591-5)
Supplement: Supplementary file 6 — Supplementary Information [file 41598_2017_18591_MOESM6_ESM.zip › SciRep_Data/S02instruct/S02_100instruct_Tr76.dat]

+1000000000000.00000000	+0.00000000	+0.00000000	+0.00000000	+0.00000000	+0.00000000	+0.00000000	+0	+0.00000000	+0.00000000	+0.00000000	+0.00000000	+0.00000000	+0.00000000	+0	+0.00000000	+0.00000000	+0.00000000	+0.00000000	+0.00000000	+0.00000000	+0
+1458241395.34180000	+9.91845703	-5.10644531	-1.14257813	+39.55078125	+0.08789063	-54.88769531	+1588	+9.94042969	-4.33740234	-0.76464844	+1.42822266	-8.89892578	+16.89697266	+1572	+7.14111328	-7.85302734	-0.97119141	+56.73339844	+6.94335938	-13.18359375	+1396
+1458241395.35019990	+9.91845703	-5.10644531	-1.14257813	+39.55078125	+0.10986328	-54.88769531	+1592	+9.94042969	-4.34179688	-0.76464844	+1.42822266	-8.89892578	+16.87500000	+1572	+7.14111328	-7.85302734	-0.97119141	+56.71142578	+6.94335938	-13.18359375	+1396
+1458241395.35850000	+9.91845703	-5.10644531	-1.14257813	+39.55078125	+0.10986328	-54.88769531	+1592	+9.94042969	-4.34179688	-0.76025391	+1.42822266	-8.89892578	+16.85302734	+1572	+7.13671875	-7.85302734	-0.97119141	+56.71142578	+6.94335938	-13.16162109	+1396
+1458241395.36680010	+9.91845703	-5.10644531	-1.14257813	+39.52880859	+0.10986328	-54.90966797	+1592	+9.94042969	-4.34179688	-0.76025391	+1.45019531	-8.92089844	+16.83105469	+1576	+7.13671875	-7.85302734	-0.97119141	+56.68945313	+6.94335938	-13.18359375	+1396
+1458241395.37100010	+9.91845703	-5.10644531	-1.14257813	+39.52880859	+0.10986328	-54.90966797	+1592	+9.94042969	-4.34179688	-0.76025391	+1.45019531	-8.92089844	+16.83105469	+1576	+7.13671875	-7.85302734	-0.97119141	+56.68945313	+6.94335938	-13.18359375	+1396
+1458241395.37930010	+9.91845703	-5.10644531	-1.14257813	+39.52880859	+0.10986328	-54.90966797	+1592	+9.94042969	-4.34179688	-0.76025391	+1.45019531	-8.92089844	+16.83105469	+1576	+7.14111328	-7.85302734	-0.97119141	+56.71142578	+6.94335938	-13.20556641	+1396
+1458241395.38770010	+9.91845703	-5.10644531	-1.14257813	+39.52880859	+0.10986328	-54.93164063	+1592	+9.94042969	-4.34179688	-0.76464844	+1.45019531	-8.92089844	+16.83105469	+1576	+7.14111328	-7.85302734	-0.96679688	+56.71142578	+6.94335938	-13.22753906	+1396
+1458241402.20970010	+9.96240234	-5.17236328	-1.13378906	+38.43017578	+0.59326172	-54.66796875	+1624	+9.99755859	-4.39892578	-0.74707031	+0.85693359	-9.05273438	+16.72119141	+1620	+7.15869141	-7.90576172	-0.97119141	+55.96435547	+6.94335938	-13.44726563	+1468
+1458241402.21390010	+9.96240234	-5.17236328	-1.13378906	+38.43017578	+0.57128906	-54.66796875	+1624	+9.99755859	-4.39892578	-0.74707031	+0.83496094	-9.05273438	+16.72119141	+1620	+7.15869141	-7.90136719	-0.97119141	+55.98632813	+6.96533203	-13.46923828	+1468
+1458241402.21799990	+9.96240234	-5.17236328	-1.13378906	+38.43017578	+0.57128906	-54.66796875	+1628	+9.99755859	-4.39892578	-0.74707031	+0.83496094	-9.05273438	+16.72119141	+1624	+7.16308594	-7.90136719	-0.96679688	+56.00830078	+6.96533203	-13.49121094	+1464
+1458241402.22219990	+9.96240234	-5.17236328	-1.13378906	+38.43017578	+0.57128906	-54.66796875	+1628	+9.99755859	-4.39892578	-0.74707031	+0.83496094	-9.05273438	+16.74316406	+1624	+7.16308594	-7.90136719	-0.96679688	+56.00830078	+6.96533203	-13.49121094	+1464
+1458241402.22639990	+9.96679688	-5.17236328	-1.13378906	+38.43017578	+0.57128906	-54.64599609	+1628	+9.99755859	-4.39892578	-0.74707031	+0.83496094	-9.05273438	+16.74316406	+1624	+7.16308594	-7.90136719	-0.96679688	+56.03027344	+6.96533203	-13.49121094	+1464
+1458241402.23050000	+9.96679688	-5.17236328	-1.13378906	+38.43017578	+0.57128906	-54.64599609	+1628	+9.99755859	-4.39892578	-0.74707031	+0.83496094	-9.03076172	+16.74316406	+1624	+7.16308594	-7.89697266	-0.96240234	+56.05224609	+6.98730469	-13.51318359	+1464
+1458241402.23470000	+9.96679688	-5.17236328	-1.13378906	+38.43017578	+0.57128906	-54.64599609	+1624	+9.99755859	-4.39892578	-0.74707031	+0.83496094	-9.03076172	+16.74316406	+1624	+7.16748047	-7.89697266	-0.96240234	+56.05224609	+6.98730469	-13.51318359	+1460
+1458241402.23889990	+9.96679688	-5.17236328	-1.13378906	+38.45214844	+0.57128906	-54.64599609	+1624	+9.99755859	-4.39892578	-0.74707031	+0.83496094	-9.03076172	+16.76513672	+1624	+7.16748047	-7.89697266	-0.96240234	+56.07421875	+6.98730469	-13.53515625	+1460
+1458241402.24300000	+9.96679688	-5.17236328	-1.13378906	+38.45214844	+0.57128906	-54.64599609	+1624	+9.99755859	-4.39892578	-0.74707031	+0.83496094	-9.03076172	+16.76513672	+1624	+7.17187500	-7.89257813	-0.95800781	+56.14013672	+7.00927734	-13.57910156	+1464
+1458241402.24720000	+9.96679688	-5.17236328	-1.13378906	+38.45214844	+0.54931641	-54.64599609	+1624	+9.99755859	-4.39892578	-0.74707031	+0.83496094	-9.03076172	+16.78710938	+1620	+7.18066406	-7.88818359	-0.95361328	+56.18408203	+7.03125000	-13.60107422	+1464
+1458241402.25140000	+9.96679688	-5.17236328	-1.13378906	+38.45214844	+0.54931641	-54.64599609	+1620	+9.99755859	-4.39892578	-0.74707031	+0.83496094	-9.03076172	+16.78710938	+1620	+7.18066406	-7.88378906	-0.94921875	+56.22802734	+7.03125000	-13.62304688	+1468
+1458241402.25550010	+9.96679688	-5.17236328	-1.13378906	+38.45214844	+0.54931641	-54.62402344	+1620	+9.99755859	-4.39892578	-0.75146484	+0.83496094	-9.03076172	+16.80908203	+1620	+7.18945313	-7.87939453	-0.94042969	+56.27197266	+7.05322266	-13.66699219	+1472
+1458241402.25970010	+9.96679688	-5.17236328	-1.13378906	+38.45214844	+0.54931641	-54.62402344	+1616	+9.99755859	-4.39892578	-0.75146484	+0.83496094	-9.03076172	+16.80908203	+1616	+7.19384766	-7.87939453	-0.94042969	+56.31591797	+7.07519531	-13.68896484	+1472
+1458241402.26799990	+9.96679688	-5.17236328	-1.13378906	+38.45214844	+0.54931641	-54.62402344	+1612	+9.99755859	-4.39892578	-0.75146484	+0.83496094	-9.03076172	+16.83105469	+1616	+7.19384766	-7.87500000	-0.93603516	+56.33789063	+7.09716797	-13.71093750	+1476
+1458241402.27220010	+9.96679688	-5.17236328	-1.13378906	+38.45214844	+0.54931641	-54.62402344	+1612	+9.99755859	-4.39892578	-0.75146484	+0.81298828	-9.03076172	+16.83105469	+1612	+7.19384766	-7.87939453	-0.93603516	+56.33789063	+7.09716797	-13.71093750	+1476
+1458241402.27640010	+9.96679688	-5.17236328	-1.13378906	+38.45214844	+0.54931641	-54.62402344	+1608	+9.99755859	-4.39892578	-0.75146484	+0.81298828	-9.03076172	+16.83105469	+1612	+7.18945313	-7.87939453	-0.94042969	+56.31591797	+7.07519531	-13.68896484	+1476
+1458241402.28049990	+9.96679688	-5.17236328	-1.13378906	+38.45214844	+0.54931641	-54.60205078	+1608	+9.99755859	-4.39892578	-0.75146484	+0.81298828	-9.03076172	+16.83105469	+1608	+7.18945313	-7.87939453	-0.94042969	+56.29394531	+7.07519531	-13.68896484	+1476
+1458241402.28469990	+9.96679688	-5.17236328	-1.13378906	+38.45214844	+0.54931641	-54.60205078	+1604	+9.99755859	-4.39892578	-0.75146484	+0.81298828	-9.03076172	+16.83105469	+1608	+7.18945313	-7.88378906	-0.94042969	+56.29394531	+7.07519531	-13.66699219	+1476
+1458241402.28880000	+9.96679688	-5.17236328	-1.13378906	+38.45214844	+0.54931641	-54.60205078	+1604	+9.99755859	-4.39892578	-0.75146484	+0.81298828	-9.03076172	+16.83105469	+1608	+7.18505859	-7.88378906	-0.94482422	+56.27197266	+7.07519531	-13.66699219	+1476
+1458241402.29300000	+9.96679688	-5.17236328	-1.13378906	+38.45214844	+0.54931641	-54.60205078	+1600	+9.99755859	-4.39892578	-0.75146484	+0.81298828	-9.03076172	+16.80908203	+1604	+7.18505859	-7.88378906	-0.94482422	+56.27197266	+7.05322266	-13.64501953	+1476
+1458241402.29720000	+9.96679688	-5.17236328	-1.13378906	+38.45214844	+0.54931641	-54.60205078	+1600	+9.99755859	-4.39892578	-0.75146484	+0.81298828	-9.03076172	+16.80908203	+1604	+7.18505859	-7.88378906	-0.94482422	+56.25000000	+7.05322266	-13.64501953	+1476
+1458241402.30130000	+9.96679688	-5.17236328	-1.13378906	+38.45214844	+0.54931641	-54.60205078	+1600	+9.99755859	-4.39892578	-0.75146484	+0.81298828	-9.03076172	+16.80908203	+1604	+7.18505859	-7.88378906	-0.94482422	+56.25000000	+7.05322266	-13.64501953	+1476
+1458241402.30550000	+9.96679688	-5.17236328	-1.13378906	+38.45214844	+0.54931641	-54.60205078	+1600	+9.99755859	-4.39892578	-0.75146484	+0.81298828	-9.03076172	+16.80908203	+1604	+7.18505859	-7.88378906	-0.94482422	+56.25000000	+7.05322266	-13.64501953	+1476
+1458241402.30970000	+9.96679688	-5.17236328	-1.13378906	+38.45214844	+0.54931641	-54.60205078	+1596	+9.99755859	-4.39892578	-0.75146484	+0.81298828	-9.03076172	+16.80908203	+1600	+7.18505859	-7.88818359	-0.94482422	+56.22802734	+7.05322266	-13.62304688	+1472
+1458241402.31380010	+9.96679688	-5.17236328	-1.13378906	+38.45214844	+0.54931641	-54.60205078	+1596	+9.99755859	-4.39892578	-0.74707031	+0.81298828	-9.03076172	+16.80908203	+1600	+7.18066406	-7.88818359	-0.94921875	+56.22802734	+7.05322266	-13.62304688	+1472
+1458241402.31800010	+9.96679688	-5.17236328	-1.13378906	+38.45214844	+0.54931641	-54.60205078	+1596	+9.99755859	-4.39892578	-0.74707031	+0.81298828	-9.03076172	+16.80908203	+1600	+7.18066406	-7.88818359	-0.94921875	+56.22802734	+7.05322266	-13.62304688	+1472
+1458241402.32220010	+9.96679688	-5.17236328	-1.13378906	+38.45214844	+0.54931641	-54.60205078	+1596	+9.99755859	-4.39892578	-0.74707031	+0.81298828	-9.03076172	+16.80908203	+1600	+7.18066406	-7.88818359	-0.94921875	+56.22802734	+7.05322266	-13.62304688	+1472
+1458241402.32629990	+9.96679688	-5.17236328	-1.13378906	+38.45214844	+0.54931641	-54.60205078	+1596	+9.99755859	-4.39892578	-0.74707031	+0.81298828	-9.03076172	+16.80908203	+1600	+7.18066406	-7.88818359	-0.94921875	+56.22802734	+7.05322266	-13.62304688	+1472
+1458241402.33049990	+9.96679688	-5.17236328	-1.13378906	+38.45214844	+0.54931641	-54.60205078	+1596	+9.99755859	-4.39892578	-0.74707031	+0.81298828	-9.03076172	+16.80908203	+1600	+7.18066406	-7.88818359	-0.94921875	+56.22802734	+7.05322266	-13.62304688	+1468
+1458241402.33880000	+9.96679688	-5.17236328	-1.13378906	+38.45214844	+0.54931641	-54.60205078	+1596	+9.99755859	-4.39892578	-0.74707031	+0.81298828	-9.03076172	+16.80908203	+1600	+7.18066406	-7.88818359	-0.94921875	+56.22802734	+7.05322266	-13.62304688	+1468
+1458241402.34299990	+9.96679688	-5.17236328	-1.13378906	+38.45214844	+0.54931641	-54.60205078	+1596	+9.99755859	-4.39892578	-0.74707031	+0.81298828	-9.00878906	+16.80908203	+1600	+7.18066406	-7.88818359	-0.94921875	+56.22802734	+7.05322266	-13.62304688	+1468
+1458241402.36380000	+9.96679688	-5.17236328	-1.13378906	+38.45214844	+0.54931641	-54.60205078	+1592	+9.99755859	-4.39892578	-0.75146484	+0.81298828	-9.00878906	+16.83105469	+1596	+7.18505859	-7.88378906	-0.94921875	+56.22802734	+7.05322266	-13.62304688	+1464
+1458241402.36800000	+9.96679688	-5.17236328	-1.13378906	+38.45214844	+0.54931641	-54.60205078	+1592	+9.99755859	-4.39892578	-0.75146484	+0.81298828	-9.00878906	+16.83105469	+1596	+7.18505859	-7.88378906	-0.94482422	+56.25000000	+7.05322266	-13.62304688	+1464
+1458241402.37210010	+9.96679688	-5.17236328	-1.13378906	+38.45214844	+0.54931641	-54.60205078	+1592	+9.99755859	-4.39892578	-0.75146484	+0.81298828	-9.00878906	+16.83105469	+1596	+7.18505859	-7.88378906	-0.94482422	+56.25000000	+7.05322266	-13.62304688	+1464
+1458241402.37630010	+9.96679688	-5.17236328	-1.13378906	+38.45214844	+0.54931641	-54.60205078	+1592	+9.99755859	-4.39892578	-0.75146484	+0.81298828	-9.00878906	+16.83105469	+1592	+7.18505859	-7.88378906	-0.94482422	+56.25000000	+7.05322266	-13.62304688	+1464
+1458241402.38050010	+9.96679688	-5.17236328	-1.13378906	+38.45214844	+0.54931641	-54.60205078	+1592	+9.99755859	-4.39892578	-0.75146484	+0.81298828	-9.00878906	+16.83105469	+1592	+7.18505859	-7.88378906	-0.94482422	+56.25000000	+7.05322266	-13.62304688	+1464
+1458241402.38459990	+9.96679688	-5.17236328	-1.13378906	+38.45214844	+0.54931641	-54.60205078	+1592	+9.99755859	-4.39892578	-0.75146484	+0.81298828	-9.00878906	+16.83105469	+1592	+7.18505859	-7.88378906	-0.94482422	+56.25000000	+7.05322266	-13.62304688	+1464
+1458241402.38879990	+9.96679688	-5.17236328	-1.13378906	+38.45214844	+0.54931641	-54.60205078	+1588	+9.99755859	-4.39892578	-0.75146484	+0.81298828	-9.00878906	+16.83105469	+1592	+7.18505859	-7.88378906	-0.94921875	+56.22802734	+7.05322266	-13.62304688	+1460
+1458241402.39299990	+9.96679688	-5.17236328	-1.13378906	+38.45214844	+0.54931641	-54.60205078	+1588	+9.99755859	-4.39892578	-0.75146484	+0.81298828	-9.00878906	+16.83105469	+1592	+7.18505859	-7.88818359	-0.94921875	+56.22802734	+7.05322266	-13.62304688	+1460
+1458241402.39710000	+9.96679688	-5.17236328	-1.13378906	+38.45214844	+0.54931641	-54.60205078	+1588	+9.99755859	-4.39892578	-0.75146484	+0.81298828	-9.00878906	+16.83105469	+1592	+7.18505859	-7.88818359	-0.94921875	+56.22802734	+7.05322266	-13.62304688	+1460
+1458241402.40130000	+9.96679688	-5.17236328	-1.13378906	+38.45214844	+0.54931641	-54.60205078	+1588	+9.99755859	-4.39892578	-0.75146484	+0.81298828	-9.00878906	+16.83105469	+1588	+7.18066406	-7.88818359	-0.94921875	+56.22802734	+7.03125000	-13.62304688	+1460
+1458241402.40549990	+9.96679688	-5.17236328	-1.13378906	+38.45214844	+0.54931641	-54.60205078	+1588	+9.99755859	-4.39892578	-0.75146484	+0.81298828	-9.00878906	+16.80908203	+1588	+7.18066406	-7.88818359	-0.94921875	+56.20605469	+7.03125000	-13.62304688	+1460
+1458241402.40960000	+9.96679688	-5.17236328	-1.13378906	+38.45214844	+0.54931641	-54.60205078	+1588	+9.99755859	-4.39892578	-0.74707031	+0.81298828	-9.03076172	+16.80908203	+1588	+7.18066406	-7.88818359	-0.94921875	+56.20605469	+7.03125000	-13.60107422	+1460
+1458241402.41380000	+9.96679688	-5.17236328	-1.13378906	+38.45214844	+0.57128906	-54.60205078	+1588	+9.99755859	-4.39892578	-0.74707031	+0.81298828	-9.03076172	+16.80908203	+1588	+7.18066406	-7.88818359	-0.94921875	+56.20605469	+7.03125000	-13.60107422	+1460
+1458241402.41800000	+9.96679688	-5.17236328	-1.13378906	+38.45214844	+0.57128906	-54.60205078	+1588	+9.99755859	-4.39892578	-0.74707031	+0.81298828	-9.03076172	+16.80908203	+1588	+7.18066406	-7.88818359	-0.94921875	+56.18408203	+7.03125000	-13.60107422	+1460
+1458241402.42630000	+9.96679688	-5.17236328	-1.13378906	+38.45214844	+0.57128906	-54.60205078	+1592	+9.99755859	-4.39892578	-0.74707031	+0.81298828	-9.03076172	+16.80908203	+1588	+7.17626953	-7.89257813	-0.95361328	+56.16210938	+7.03125000	-13.57910156	+1460
+1458241402.43050000	+9.96679688	-5.17236328	-1.13378906	+38.45214844	+0.57128906	-54.60205078	+1592	+9.99755859	-4.39892578	-0.74707031	+0.81298828	-9.03076172	+16.80908203	+1588	+7.17626953	-7.89257813	-0.95361328	+56.16210938	+7.00927734	-13.57910156	+1460
+1458241402.43460010	+9.96679688	-5.17236328	-1.13378906	+38.45214844	+0.57128906	-54.60205078	+1592	+9.99755859	-4.39892578	-0.74707031	+0.81298828	-9.03076172	+16.80908203	+1588	+7.17626953	-7.89257813	-0.95800781	+56.14013672	+7.00927734	-13.55712891	+1460
+1458241402.43880010	+9.96679688	-5.17236328	-1.13378906	+38.45214844	+0.57128906	-54.60205078	+1592	+9.99755859	-4.39892578	-0.74707031	+0.81298828	-9.03076172	+16.80908203	+1592	+7.17187500	-7.89257813	-0.95800781	+56.14013672	+7.00927734	-13.55712891	+1460
+1458241402.44289990	+9.96679688	-5.17236328	-1.13378906	+38.45214844	+0.57128906	-54.60205078	+1592	+9.99755859	-4.39892578	-0.74707031	+0.81298828	-9.03076172	+16.80908203	+1592	+7.17187500	-7.89257813	-0.95800781	+56.11816406	+7.00927734	-13.55712891	+1460
+1458241402.44709990	+9.96679688	-5.17236328	-1.13378906	+38.45214844	+0.57128906	-54.60205078	+1596	+9.99755859	-4.39892578	-0.74707031	+0.81298828	-9.03076172	+16.80908203	+1592	+7.17187500	-7.89257813	-0.95800781	+56.11816406	+7.00927734	-13.55712891	+1460
+1458241402.45129990	+9.96679688	-5.17236328	-1.13378906	+38.45214844	+0.57128906	-54.60205078	+1596	+9.99755859	-4.39892578	-0.74707031	+0.81298828	-9.03076172	+16.80908203	+1592	+7.17187500	-7.89257813	-0.95800781	+56.11816406	+7.00927734	-13.55712891	+1460
+1458241402.45540000	+9.96679688	-5.17236328	-1.13378906	+38.45214844	+0.57128906	-54.60205078	+1596	+9.99755859	-4.39892578	-0.74707031	+0.81298828	-9.03076172	+16.80908203	+1592	+7.17187500	-7.89257813	-0.95800781	+56.11816406	+7.00927734	-13.55712891	+1460
+1458241402.45960000	+9.96679688	-5.17236328	-1.13378906	+38.45214844	+0.57128906	-54.60205078	+1596	+9.99755859	-4.39892578	-0.74707031	+0.81298828	-9.03076172	+16.80908203	+1592	+7.17187500	-7.89257813	-0.95800781	+56.14013672	+7.00927734	-13.55712891	+1460
+1458241402.46380000	+9.96679688	-5.17236328	-1.13378906	+38.45214844	+0.57128906	-54.60205078	+1596	+9.99755859	-4.39892578	-0.74707031	+0.79101563	-9.03076172	+16.80908203	+1592	+7.17187500	-7.89257813	-0.95800781	+56.14013672	+7.00927734	-13.55712891	+1456
+1458241402.47210000	+9.96679688	-5.17236328	-1.13378906	+38.47412109	+0.57128906	-54.60205078	+1596	+9.99755859	-4.39892578	-0.74707031	+0.79101563	-9.03076172	+16.80908203	+1592	+7.17626953	-7.89257813	-0.95800781	+56.14013672	+7.00927734	-13.55712891	+1456
+1458241402.47630000	+9.96679688	-5.17236328	-1.13378906	+38.47412109	+0.57128906	-54.60205078	+1600	+9.99755859	-4.39892578	-0.74707031	+0.79101563	-9.03076172	+16.80908203	+1592	+7.17626953	-7.89257813	-0.95361328	+56.14013672	+7.00927734	-13.55712891	+1456
+1458241402.48040010	+9.96679688	-5.17236328	-1.13378906	+38.47412109	+0.57128906	-54.60205078	+1600	+9.99755859	-4.39892578	-0.74707031	+0.79101563	-9.03076172	+16.80908203	+1592	+7.17626953	-7.89257813	-0.95361328	+56.16210938	+7.00927734	-13.57910156	+1456
+1458241402.48460010	+9.96679688	-5.17236328	-1.13378906	+38.47412109	+0.57128906	-54.60205078	+1600	+9.99755859	-4.39892578	-0.74707031	+0.79101563	-9.03076172	+16.80908203	+1592	+7.17626953	-7.89257813	-0.95361328	+56.16210938	+7.00927734	-13.57910156	+1456
+1458241402.48880000	+9.96679688	-5.17236328	-1.13378906	+38.47412109	+0.54931641	-54.60205078	+1600	+9.99755859	-4.39892578	-0.74707031	+0.79101563	-9.03076172	+16.80908203	+1592	+7.17626953	-7.89257813	-0.95361328	+56.16210938	+7.00927734	-13.57910156	+1456
+1458241402.49289990	+9.96679688	-5.17236328	-1.13378906	+38.47412109	+0.54931641	-54.60205078	+1600	+9.99755859	-4.39892578	-0.74707031	+0.79101563	-9.03076172	+16.80908203	+1592	+7.17626953	-7.89257813	-0.95361328	+56.16210938	+7.00927734	-13.57910156	+1456
+1458241402.49710010	+9.96679688	-5.17236328	-1.13378906	+38.47412109	+0.54931641	-54.60205078	+1600	+9.99755859	-4.39892578	-0.74707031	+0.79101563	-9.03076172	+16.80908203	+1592	+7.17626953	-7.89257813	-0.95361328	+56.16210938	+7.00927734	-13.57910156	+1456
+1458241402.50130010	+9.96679688	-5.17236328	-1.13378906	+38.47412109	+0.54931641	-54.60205078	+1600	+9.99755859	-4.39892578	-0.74707031	+0.79101563	-9.03076172	+16.80908203	+1592	+7.17626953	-7.89257813	-0.95361328	+56.16210938	+7.00927734	-13.57910156	+1456
+1458241402.50539990	+9.96679688	-5.17236328	-1.13378906	+38.47412109	+0.54931641	-54.60205078	+1600	+9.99755859	-4.39892578	-0.74707031	+0.79101563	-9.03076172	+16.80908203	+1592	+7.17626953	-7.89257813	-0.95361328	+56.16210938	+7.00927734	-13.57910156	+1456
+1458241402.50959990	+9.96679688	-5.17236328	-1.13378906	+38.47412109	+0.54931641	-54.60205078	+1600	+9.99755859	-4.39892578	-0.74707031	+0.79101563	-9.03076172	+16.80908203	+1592	+7.17626953	-7.89257813	-0.95361328	+56.16210938	+7.00927734	-13.57910156	+1456
+1458241402.51370000	+9.96679688	-5.17236328	-1.13378906	+38.47412109	+0.54931641	-54.60205078	+1600	+9.99755859	-4.39892578	-0.74707031	+0.79101563	-9.03076172	+16.80908203	+1592	+7.17626953	-7.89257813	-0.95361328	+56.16210938	+7.00927734	-13.57910156	+1456
+1458241402.51790000	+9.96679688	-5.17236328	-1.13378906	+38.47412109	+0.54931641	-54.60205078	+1600	+9.99755859	-4.39892578	-0.74707031	+0.79101563	-9.03076172	+16.80908203	+1592	+7.17626953	-7.89257813	-0.95361328	+56.16210938	+7.00927734	-13.57910156	+1456
+1458241402.52210000	+9.96679688	-5.17236328	-1.13378906	+38.47412109	+0.54931641	-54.60205078	+1600	+9.99755859	-4.39892578	-0.74707031	+0.79101563	-9.03076172	+16.80908203	+1592	+7.17626953	-7.89257813	-0.95361328	+56.16210938	+7.00927734	-13.57910156	+1456
+1458241402.52620010	+9.96679688	-5.17236328	-1.13378906	+38.47412109	+0.54931641	-54.60205078	+1600	+9.99755859	-4.39892578	-0.74707031	+0.79101563	-9.03076172	+16.80908203	+1592	+7.17626953	-7.89257813	-0.95361328	+56.14013672	+7.00927734	-13.57910156	+1456
+1458241402.53040000	+9.96679688	-5.17236328	-1.13378906	+38.47412109	+0.54931641	-54.60205078	+1600	+9.99755859	-4.39892578	-0.74707031	+0.79101563	-9.03076172	+16.80908203	+1592	+7.17626953	-7.89257813	-0.95361328	+56.14013672	+7.00927734	-13.57910156	+1456
+1458241402.53460000	+9.96679688	-5.17236328	-1.13378906	+38.47412109	+0.57128906	-54.60205078	+1600	+9.99755859	-4.39892578	-0.74707031	+0.79101563	-9.03076172	+16.80908203	+1592	+7.17626953	-7.89257813	-0.95800781	+56.14013672	+7.00927734	-13.55712891	+1456
+1458241402.53870010	+9.96679688	-5.17236328	-1.13378906	+38.47412109	+0.57128906	-54.60205078	+1600	+9.99755859	-4.39892578	-0.74707031	+0.79101563	-9.03076172	+16.80908203	+1592	+7.17187500	-7.89257813	-0.95800781	+56.14013672	+7.00927734	-13.55712891	+1456
+1458241402.54290010	+9.96679688	-5.17236328	-1.13378906	+38.47412109	+0.57128906	-54.60205078	+1600	+9.99755859	-4.39892578	-0.74707031	+0.79101563	-9.03076172	+16.78710938	+1592	+7.17187500	-7.89257813	-0.95800781	+56.11816406	+7.00927734	-13.55712891	+1456
+1458241402.54710010	+9.96679688	-5.17236328	-1.13378906	+38.47412109	+0.57128906	-54.62402344	+1600	+9.99755859	-4.39892578	-0.74707031	+0.79101563	-9.03076172	+16.78710938	+1592	+7.17187500	-7.89257813	-0.95800781	+56.11816406	+6.98730469	-13.55712891	+1452
+1458241402.55119990	+9.96679688	-5.17236328	-1.13378906	+38.47412109	+0.57128906	-54.62402344	+1604	+9.99755859	-4.39892578	-0.74707031	+0.79101563	-9.03076172	+16.78710938	+1592	+7.17187500	-7.89697266	-0.95800781	+56.11816406	+6.98730469	-13.55712891	+1452
+1458241402.55960010	+9.96679688	-5.17236328	-1.13378906	+38.47412109	+0.57128906	-54.62402344	+1604	+9.99755859	-4.39892578	-0.74707031	+0.79101563	-9.03076172	+16.78710938	+1596	+7.17187500	-7.89697266	-0.95800781	+56.11816406	+6.98730469	-13.53515625	+1452
+1458241402.56370000	+9.96679688	-5.17236328	-1.13378906	+38.47412109	+0.57128906	-54.62402344	+1604	+9.99755859	-4.39892578	-0.74707031	+0.79101563	-9.03076172	+16.78710938	+1596	+7.17187500	-7.89697266	-0.95800781	+56.11816406	+6.98730469	-13.53515625	+1452
+1458241402.56789990	+9.96679688	-5.17236328	-1.13378906	+38.47412109	+0.57128906	-54.62402344	+1604	+9.99755859	-4.39892578	-0.74707031	+0.79101563	-9.03076172	+16.78710938	+1596	+7.17187500	-7.89697266	-0.95800781	+56.11816406	+6.98730469	-13.53515625	+1452
+1458241402.57620000	+9.96679688	-5.17236328	-1.13378906	+38.47412109	+0.57128906	-54.62402344	+1608	+9.99755859	-4.39892578	-0.74707031	+0.79101563	-9.03076172	+16.78710938	+1596	+7.17187500	-7.89697266	-0.95800781	+56.11816406	+6.98730469	-13.53515625	+1452
+1458241402.58040000	+9.96679688	-5.17236328	-1.13378906	+38.47412109	+0.57128906	-54.62402344	+1608	+9.99755859	-4.39892578	-0.74707031	+0.79101563	-9.03076172	+16.78710938	+1596	+7.17187500	-7.89697266	-0.95800781	+56.11816406	+6.98730469	-13.53515625	+1452
+1458241402.58460000	+9.96679688	-5.17236328	-1.13378906	+38.47412109	+0.57128906	-54.62402344	+1608	+9.99755859	-4.39892578	-0.74707031	+0.79101563	-9.03076172	+16.78710938	+1596	+7.17187500	-7.89697266	-0.95800781	+56.11816406	+6.98730469	-13.53515625	+1452
+1458241402.58870010	+9.96679688	-5.17236328	-1.13378906	+38.47412109	+0.57128906	-54.62402344	+1608	+9.99755859	-4.39892578	-0.74707031	+0.79101563	-9.03076172	+16.78710938	+1596	+7.17187500	-7.89257813	-0.95800781	+56.11816406	+6.98730469	-13.55712891	+1452
+1458241402.59290000	+9.96679688	-5.17236328	-1.13378906	+38.47412109	+0.57128906	-54.62402344	+1608	+9.99755859	-4.39892578	-0.74707031	+0.79101563	-9.03076172	+16.78710938	+1596	+7.17187500	-7.89257813	-0.95800781	+56.11816406	+6.98730469	-13.55712891	+1448
+1458241402.59699990	+9.96679688	-5.17236328	-1.13378906	+38.47412109	+0.54931641	-54.60205078	+1608	+9.99755859	-4.39892578	-0.74707031	+0.79101563	-9.03076172	+16.78710938	+1596	+7.17626953	-7.89257813	-0.95800781	+56.14013672	+7.00927734	-13.55712891	+1448
+1458241402.60120010	+9.96679688	-5.17236328	-1.13378906	+38.47412109	+0.54931641	-54.60205078	+1608	+9.99755859	-4.39892578	-0.74707031	+0.79101563	-9.03076172	+16.78710938	+1596	+7.17626953	-7.89257813	-0.95800781	+56.14013672	+7.00927734	-13.55712891	+1448
+1458241402.60540010	+9.96679688	-5.17236328	-1.13378906	+38.47412109	+0.54931641	-54.60205078	+1608	+9.99755859	-4.39892578	-0.74707031	+0.79101563	-9.03076172	+16.78710938	+1596	+7.17626953	-7.89257813	-0.95800781	+56.14013672	+7.00927734	-13.55712891	+1448
+1458241402.60949990	+9.96679688	-5.17236328	-1.13378906	+38.47412109	+0.54931641	-54.60205078	+1608	+9.99755859	-4.39892578	-0.74707031	+0.79101563	-9.03076172	+16.80908203	+1596	+7.17626953	-7.89257813	-0.95361328	+56.14013672	+7.00927734	-13.57910156	+1448
+1458241402.61369990	+9.96679688	-5.17236328	-1.13378906	+38.47412109	+0.54931641	-54.60205078	+1608	+9.99755859	-4.39892578	-0.74707031	+0.79101563	-9.03076172	+16.80908203	+1596	+7.17626953	-7.89257813	-0.95361328	+56.14013672	+7.00927734	-13.57910156	+1448
+1458241402.61789990	+9.96679688	-5.17236328	-1.13378906	+38.47412109	+0.54931641	-54.60205078	+1608	+9.99755859	-4.39892578	-0.74707031	+0.79101563	-9.03076172	+16.80908203	+1596	+7.17626953	-7.89257813	-0.95361328	+56.14013672	+7.00927734	-13.57910156	+1448
+1458241402.62200000	+9.96679688	-5.17236328	-1.13378906	+38.47412109	+0.54931641	-54.60205078	+1608	+9.99755859	-4.39892578	-0.74707031	+0.79101563	-9.03076172	+16.80908203	+1596	+7.17626953	-7.89257813	-0.95361328	+56.16210938	+7.00927734	-13.57910156	+1448
+1458241402.62620000	+9.96679688	-5.17236328	-1.13378906	+38.47412109	+0.54931641	-54.60205078	+1608	+9.99755859	-4.39892578	-0.74707031	+0.79101563	-9.03076172	+16.80908203	+1596	+7.17626953	-7.89257813	-0.95361328	+56.16210938	+7.00927734	-13.57910156	+1448
+1458241402.63039990	+9.96679688	-5.17236328	-1.13378906	+38.47412109	+0.54931641	-54.60205078	+1608	+9.99755859	-4.39892578	-0.74707031	+0.79101563	-9.03076172	+16.80908203	+1596	+7.17626953	-7.89257813	-0.95361328	+56.14013672	+7.00927734	-13.57910156	+1448
+1458241402.63450000	+9.96679688	-5.17236328	-1.13378906	+38.47412109	+0.54931641	-54.60205078	+1608	+9.99755859	-4.39892578	-0.74707031	+0.79101563	-9.03076172	+16.80908203	+1596	+7.17626953	-7.89257813	-0.95361328	+56.14013672	+7.00927734	-13.57910156	+1448
+1458241402.63870000	+9.96679688	-5.17236328	-1.13378906	+38.47412109	+0.54931641	-54.62402344	+1608	+9.99755859	-4.39892578	-0.74707031	+0.79101563	-9.03076172	+16.80908203	+1596	+7.17626953	-7.89257813	-0.95361328	+56.14013672	+7.00927734	-13.57910156	+1448
+1458241402.64290000	+9.96679688	-5.17236328	-1.13378906	+38.45214844	+0.54931641	-54.62402344	+1608	+9.99755859	-4.39892578	-0.74707031	+0.79101563	-9.03076172	+16.78710938	+1596	+7.17626953	-7.89257813	-0.95800781	+56.14013672	+7.00927734	-13.57910156	+1448
+1458241402.65120010	+9.96679688	-5.17236328	-1.13378906	+38.45214844	+0.57128906	-54.62402344	+1608	+9.99755859	-4.39892578	-0.74707031	+0.79101563	-9.03076172	+16.78710938	+1596	+7.17626953	-7.89257813	-0.95800781	+56.14013672	+6.98730469	-13.55712891	+1448
+1458241402.65540000	+9.96679688	-5.17236328	-1.13378906	+38.45214844	+0.57128906	-54.62402344	+1608	+9.99755859	-4.39892578	-0.74707031	+0.79101563	-9.03076172	+16.78710938	+1596	+7.17187500	-7.89257813	-0.95800781	+56.11816406	+6.98730469	-13.55712891	+1448
+1458241402.65949990	+9.96679688	-5.17236328	-1.13378906	+38.45214844	+0.57128906	-54.62402344	+1608	+9.99755859	-4.39892578	-0.74707031	+0.79101563	-9.03076172	+16.78710938	+1596	+7.17187500	-7.89257813	-0.95800781	+56.11816406	+6.98730469	-13.55712891	+1448
+1458241402.68030000	+9.96679688	-5.17236328	-1.13378906	+38.45214844	+0.57128906	-54.62402344	+1612	+9.99755859	-4.39892578	-0.74707031	+0.79101563	-9.03076172	+16.76513672	+1600	+7.17187500	-7.89697266	-0.95800781	+56.09619141	+6.98730469	-13.55712891	+1444
+1458241402.68450000	+9.96679688	-5.17236328	-1.13378906	+38.45214844	+0.57128906	-54.62402344	+1612	+9.99755859	-4.39892578	-0.74707031	+0.79101563	-9.03076172	+16.76513672	+1600	+7.17187500	-7.89697266	-0.95800781	+56.09619141	+6.98730469	-13.53515625	+1444
+1458241402.68870000	+9.96679688	-5.17236328	-1.13378906	+38.45214844	+0.57128906	-54.62402344	+1612	+9.99755859	-4.39892578	-0.74707031	+0.79101563	-9.03076172	+16.76513672	+1600	+7.17187500	-7.89697266	-0.95800781	+56.09619141	+6.98730469	-13.55712891	+1444
+1458241402.69280000	+9.96679688	-5.17236328	-1.13378906	+38.45214844	+0.57128906	-54.62402344	+1612	+9.99755859	-4.39892578	-0.74707031	+0.79101563	-9.03076172	+16.76513672	+1600	+7.17187500	-7.89697266	-0.95800781	+56.09619141	+6.98730469	-13.55712891	+1444
+1458241402.69700000	+9.96679688	-5.17236328	-1.13378906	+38.45214844	+0.57128906	-54.62402344	+1612	+9.99755859	-4.39892578	-0.74707031	+0.79101563	-9.03076172	+16.76513672	+1600	+7.17187500	-7.89697266	-0.95800781	+56.09619141	+6.98730469	-13.55712891	+1444
+1458241402.70120000	+9.96679688	-5.17236328	-1.13378906	+38.45214844	+0.57128906	-54.62402344	+1612	+9.99755859	-4.39892578	-0.74707031	+0.79101563	-9.03076172	+16.76513672	+1600	+7.17187500	-7.89697266	-0.95800781	+56.11816406	+6.98730469	-13.55712891	+1444
+1458241402.70530010	+9.96679688	-5.17236328	-1.13378906	+38.45214844	+0.57128906	-54.62402344	+1612	+9.99755859	-4.39892578	-0.74707031	+0.79101563	-9.03076172	+16.76513672	+1600	+7.17187500	-7.89257813	-0.95800781	+56.11816406	+6.98730469	-13.55712891	+1444
+1458241402.70950010	+9.96679688	-5.17236328	-1.13378906	+38.45214844	+0.57128906	-54.62402344	+1612	+9.99755859	-4.39892578	-0.74707031	+0.79101563	-9.03076172	+16.78710938	+1600	+7.17187500	-7.89257813	-0.95800781	+56.11816406	+6.98730469	-13.55712891	+1444
+1458241402.71370010	+9.96679688	-5.17236328	-1.13378906	+38.45214844	+0.57128906	-54.62402344	+1612	+9.99755859	-4.39892578	-0.74707031	+0.79101563	-9.03076172	+16.78710938	+1600	+7.17187500	-7.89257813	-0.95800781	+56.11816406	+6.98730469	-13.57910156	+1444
+1458241402.71779990	+9.96679688	-5.17236328	-1.13378906	+38.45214844	+0.57128906	-54.64599609	+1612	+9.99755859	-4.39892578	-0.74707031	+0.79101563	-9.03076172	+16.78710938	+1600	+7.17187500	-7.89257813	-0.95800781	+56.14013672	+6.98730469	-13.57910156	+1444
+1458241402.72199990	+9.96679688	-5.17236328	-1.13378906	+38.45214844	+0.57128906	-54.64599609	+1612	+9.99755859	-4.39892578	-0.74707031	+0.79101563	-9.03076172	+16.78710938	+1600	+7.17626953	-7.89257813	-0.95800781	+56.14013672	+6.98730469	-13.57910156	+1444
+1458241402.72620010	+9.96679688	-5.17236328	-1.13378906	+38.45214844	+0.57128906	-54.64599609	+1612	+9.99755859	-4.39892578	-0.74707031	+0.79101563	-9.03076172	+16.78710938	+1600	+7.17626953	-7.89257813	-0.95800781	+56.14013672	+6.98730469	-13.57910156	+1444
+1458241402.73029990	+9.96679688	-5.17236328	-1.13378906	+38.45214844	+0.57128906	-54.64599609	+1612	+9.99755859	-4.39892578	-0.74707031	+0.79101563	-9.03076172	+16.78710938	+1600	+7.17626953	-7.89257813	-0.95361328	+56.14013672	+6.98730469	-13.57910156	+1444
+1458241402.73449990	+9.96679688	-5.17236328	-1.13378906	+38.45214844	+0.57128906	-54.64599609	+1612	+9.99755859	-4.39892578	-0.74707031	+0.79101563	-9.03076172	+16.78710938	+1600	+7.17626953	-7.89257813	-0.95361328	+56.14013672	+6.98730469	-13.57910156	+1444
+1458241402.73869990	+9.96679688	-5.17236328	-1.13378906	+38.45214844	+0.57128906	-54.64599609	+1612	+9.99755859	-4.39892578	-0.74707031	+0.79101563	-9.03076172	+16.78710938	+1600	+7.17626953	-7.89257813	-0.95361328	+56.14013672	+6.98730469	-13.60107422	+1444
+1458241402.74280000	+9.96679688	-5.17236328	-1.13378906	+38.45214844	+0.57128906	-54.64599609	+1612	+9.99755859	-4.39892578	-0.74707031	+0.79101563	-9.03076172	+16.78710938	+1600	+7.17626953	-7.89257813	-0.95361328	+56.16210938	+6.98730469	-13.60107422	+1444
+1458241402.74700000	+9.96679688	-5.17236328	-1.13378906	+38.45214844	+0.57128906	-54.64599609	+1612	+9.99755859	-4.39892578	-0.74707031	+0.79101563	-9.03076172	+16.78710938	+1600	+7.17626953	-7.89257813	-0.95361328	+56.14013672	+6.98730469	-13.60107422	+1440
+1458241402.75110010	+9.96679688	-5.17236328	-1.13378906	+38.45214844	+0.57128906	-54.64599609	+1612	+9.99755859	-4.39892578	-0.74707031	+0.79101563	-9.03076172	+16.78710938	+1600	+7.17626953	-7.89257813	-0.95361328	+56.14013672	+6.98730469	-13.60107422	+1440
+1458241402.75530000	+9.96679688	-5.17236328	-1.13378906	+38.45214844	+0.57128906	-54.64599609	+1612	+9.99755859	-4.39892578	-0.74707031	+0.79101563	-9.03076172	+16.76513672	+1600	+7.17626953	-7.89257813	-0.95800781	+56.14013672	+6.98730469	-13.60107422	+1440
+1458241402.75950000	+9.96679688	-5.17236328	-1.13378906	+38.45214844	+0.57128906	-54.64599609	+1612	+9.99755859	-4.39892578	-0.74707031	+0.79101563	-9.03076172	+16.76513672	+1600	+7.17626953	-7.89257813	-0.95800781	+56.14013672	+6.98730469	-13.60107422	+1440
+1458241402.76360010	+9.96679688	-5.17236328	-1.13378906	+38.45214844	+0.57128906	-54.64599609	+1612	+9.99755859	-4.39892578	-0.74707031	+0.79101563	-9.05273438	+16.76513672	+1600	+7.17626953	-7.89257813	-0.95800781	+56.14013672	+6.98730469	-13.60107422	+1440
+1458241402.76780010	+9.96679688	-5.17236328	-1.13378906	+38.45214844	+0.57128906	-54.66796875	+1612	+9.99755859	-4.39892578	-0.74707031	+0.79101563	-9.05273438	+16.76513672	+1600	+7.17187500	-7.89257813	-0.95800781	+56.14013672	+6.98730469	-13.57910156	+1440
+1458241402.77609990	+9.96679688	-5.17236328	-1.13378906	+38.45214844	+0.59326172	-54.66796875	+1612	+9.99755859	-4.39892578	-0.74707031	+0.79101563	-9.05273438	+16.74316406	+1600	+7.17187500	-7.89257813	-0.95800781	+56.11816406	+6.96533203	-13.57910156	+1440
+1458241402.78029990	+9.96679688	-5.16796875	-1.13378906	+38.45214844	+0.59326172	-54.66796875	+1612	+9.99755859	-4.39892578	-0.74707031	+0.79101563	-9.05273438	+16.74316406	+1600	+7.17187500	-7.89257813	-0.95800781	+56.09619141	+6.96533203	-13.57910156	+1444
+1458241402.78860000	+9.96679688	-5.16796875	-1.13378906	+38.45214844	+0.59326172	-54.66796875	+1616	+9.99755859	-4.39892578	-0.74707031	+0.81298828	-9.05273438	+16.74316406	+1600	+7.17187500	-7.89697266	-0.96240234	+56.09619141	+6.94335938	-13.57910156	+1444
+1458241402.79279990	+9.96679688	-5.16796875	-1.13378906	+38.45214844	+0.59326172	-54.68994141	+1616	+9.99755859	-4.39892578	-0.74707031	+0.81298828	-9.05273438	+16.72119141	+1604	+7.16748047	-7.89697266	-0.96240234	+56.07421875	+6.94335938	-13.57910156	+1444
+1458241402.79699990	+9.96679688	-5.16796875	-1.13378906	+38.45214844	+0.59326172	-54.68994141	+1616	+9.99755859	-4.39892578	-0.74707031	+0.81298828	-9.07470703	+16.72119141	+1604	+7.16748047	-7.89697266	-0.96240234	+56.07421875	+6.94335938	-13.57910156	+1440
+1458241402.80530000	+9.96679688	-5.16796875	-1.13378906	+38.45214844	+0.59326172	-54.68994141	+1620	+9.99755859	-4.39453125	-0.74707031	+0.81298828	-9.07470703	+16.72119141	+1604	+7.16748047	-7.89697266	-0.96240234	+56.07421875	+6.92138672	-13.57910156	+1440
+1458241402.80950000	+9.96679688	-5.16796875	-1.13378906	+38.45214844	+0.57128906	-54.68994141	+1620	+9.99755859	-4.39453125	-0.74267578	+0.81298828	-9.07470703	+16.72119141	+1604	+7.16748047	-7.89697266	-0.96240234	+56.07421875	+6.92138672	-13.60107422	+1440
+1458241402.81360010	+9.96679688	-5.16796875	-1.13378906	+38.45214844	+0.57128906	-54.68994141	+1620	+9.99755859	-4.39453125	-0.74267578	+0.81298828	-9.07470703	+16.72119141	+1604	+7.17187500	-7.89697266	-0.96240234	+56.07421875	+6.92138672	-13.60107422	+1440
+1458241402.81780000	+9.96679688	-5.16796875	-1.13378906	+38.45214844	+0.57128906	-54.68994141	+1620	+9.99755859	-4.39453125	-0.74267578	+0.81298828	-9.09667969	+16.72119141	+1604	+7.17187500	-7.89257813	-0.96240234	+56.09619141	+6.89941406	-13.62304688	+1440
+1458241402.82189990	+9.96679688	-5.16796875	-1.13378906	+38.45214844	+0.57128906	-54.68994141	+1620	+9.99755859	-4.39453125	-0.74267578	+0.81298828	-9.09667969	+16.72119141	+1604	+7.17187500	-7.89257813	-0.96240234	+56.09619141	+6.89941406	-13.62304688	+1440
+1458241402.82610010	+9.96679688	-5.16796875	-1.13378906	+38.45214844	+0.57128906	-54.68994141	+1620	+9.99755859	-4.39453125	-0.74267578	+0.81298828	-9.09667969	+16.72119141	+1604	+7.17626953	-7.89257813	-0.95800781	+56.11816406	+6.89941406	-13.64501953	+1440
+1458241402.83030010	+9.96679688	-5.16796875	-1.12939453	+38.47412109	+0.54931641	-54.68994141	+1620	+9.99755859	-4.39453125	-0.74267578	+0.81298828	-9.09667969	+16.72119141	+1604	+7.17626953	-7.89257813	-0.95800781	+56.11816406	+6.89941406	-13.64501953	+1440
+1458241402.83439990	+9.96679688	-5.16796875	-1.12939453	+38.47412109	+0.54931641	-54.68994141	+1620	+9.99755859	-4.39453125	-0.74267578	+0.83496094	-9.09667969	+16.72119141	+1604	+7.17626953	-7.88818359	-0.95800781	+56.14013672	+6.89941406	-13.66699219	+1440
+1458241402.83859990	+9.96679688	-5.16796875	-1.12939453	+38.47412109	+0.54931641	-54.68994141	+1620	+9.99755859	-4.39453125	-0.74267578	+0.83496094	-9.09667969	+16.74316406	+1604	+7.18066406	-7.88818359	-0.95800781	+56.14013672	+6.89941406	-13.68896484	+1440
+1458241402.84279990	+9.96679688	-5.16796875	-1.12939453	+38.47412109	+0.54931641	-54.68994141	+1620	+9.99755859	-4.39453125	-0.74267578	+0.83496094	-9.11865234	+16.74316406	+1604	+7.18066406	-7.88818359	-0.95361328	+56.16210938	+6.87744141	-13.68896484	+1440
+1458241402.84690000	+9.96679688	-5.16796875	-1.12939453	+38.47412109	+0.54931641	-54.68994141	+1620	+9.99755859	-4.39453125	-0.74267578	+0.83496094	-9.11865234	+16.74316406	+1604	+7.18505859	-7.88818359	-0.95361328	+56.18408203	+6.87744141	-13.71093750	+1444
+1458241402.85110000	+9.96679688	-5.16796875	-1.12939453	+38.47412109	+0.52734375	-54.68994141	+1620	+9.99755859	-4.39453125	-0.74267578	+0.83496094	-9.11865234	+16.74316406	+1604	+7.18505859	-7.88378906	-0.95361328	+56.18408203	+6.87744141	-13.73291016	+1444
+1458241402.85529990	+9.97119141	-5.16357422	-1.12939453	+38.47412109	+0.52734375	-54.71191406	+1620	+9.99755859	-4.39453125	-0.74267578	+0.83496094	-9.14062500	+16.74316406	+1604	+7.18505859	-7.88378906	-0.95361328	+56.20605469	+6.85546875	-13.75488281	+1444
+1458241402.85940000	+9.97119141	-5.16357422	-1.12939453	+38.49609375	+0.50537109	-54.71191406	+1620	+10.00195313	-4.39453125	-0.74267578	+0.83496094	-9.14062500	+16.74316406	+1604	+7.18945313	-7.88378906	-0.95361328	+56.20605469	+6.83349609	-13.77685547	+1444
+1458241402.86360000	+9.97119141	-5.16357422	-1.12939453	+38.49609375	+0.50537109	-54.71191406	+1620	+10.00195313	-4.39013672	-0.74267578	+0.83496094	-9.16259766	+16.74316406	+1604	+7.18945313	-7.88378906	-0.95361328	+56.20605469	+6.81152344	-13.79882813	+1444
+1458241402.86780000	+9.97119141	-5.16357422	-1.12939453	+38.49609375	+0.48339844	-54.71191406	+1620	+10.00195313	-4.39013672	-0.73828125	+0.83496094	-9.18457031	+16.74316406	+1604	+7.18945313	-7.88378906	-0.95361328	+56.20605469	+6.76757813	-13.79882813	+1444
+1458241402.87190010	+9.97119141	-5.16357422	-1.12939453	+38.51806641	+0.46142578	-54.73388672	+1620	+10.00195313	-4.39013672	-0.73828125	+0.83496094	-9.20654297	+16.74316406	+1604	+7.18945313	-7.88378906	-0.95361328	+56.18408203	+6.72363281	-13.82080078	+1444
+1458241402.88439990	+9.97119141	-5.15917969	-1.12500000	+38.56201172	+0.39550781	-54.75585938	+1620	+10.00195313	-4.38574219	-0.72949219	+0.81298828	-9.29443359	+16.74316406	+1608	+7.18505859	-7.88378906	-0.96240234	+56.09619141	+6.54785156	-13.86474609	+1444
+1458241402.89280010	+9.97558594	-5.15478516	-1.12060547	+38.60595703	+0.32958984	-54.77783203	+1624	+10.00634766	-4.37695313	-0.72070313	+0.79101563	-9.42626953	+16.72119141	+1612	+7.18505859	-7.88378906	-0.97119141	+56.03027344	+6.39404297	-13.88671875	+1444
+1458241402.89689990	+9.97558594	-5.15039063	-1.11621094	+38.62792969	+0.28564453	-54.79980469	+1628	+10.00634766	-4.37255859	-0.71630859	+0.76904297	-9.49218750	+16.72119141	+1616	+7.18505859	-7.88818359	-0.97558594	+55.98632813	+6.30615234	-13.90869141	+1444
+1458241402.90109990	+9.97558594	-5.14599609	-1.11181641	+38.67187500	+0.21972656	-54.82177734	+1632	+10.01074219	-4.37255859	-0.71191406	+0.72509766	-9.55810547	+16.72119141	+1620	+7.18505859	-7.88378906	-0.97998047	+55.96435547	+6.21826172	-13.93066406	+1444
+1458241402.90520000	+9.97558594	-5.14160156	-1.11181641	+38.71582031	+0.15380859	-54.82177734	+1636	+10.01074219	-4.36376953	-0.70312500	+0.68115234	-9.66796875	+16.72119141	+1628	+7.18505859	-7.88378906	-0.98437500	+55.94238281	+6.13037109	-13.95263672	+1444
+1458241402.90940000	+9.97998047	-5.13720703	-1.10742188	+38.78173828	+0.06591797	-54.84375000	+1640	+10.01513672	-4.35937500	-0.69873047	+0.63720703	-9.75585938	+16.74316406	+1632	+7.18945313	-7.88378906	-0.98437500	+55.92041016	+6.04248047	-13.99658203	+1444
+1458241402.91360000	+9.97998047	-5.13281250	-1.10302734	+38.82568359	-0.02197266	-54.84375000	+1644	+10.01513672	-4.35498047	-0.69433594	+0.59326172	-9.82177734	+16.76513672	+1636	+7.19384766	-7.87939453	-0.98876953	+55.92041016	+5.95458984	-14.04052734	+1444
+1458241402.91770010	+9.98437500	-5.12841797	-1.09863281	+38.91357422	-0.15380859	-54.86572266	+1648	+10.01953125	-4.34619141	-0.68994141	+0.50537109	-9.93164063	+16.80908203	+1644	+7.19824219	-7.87500000	-0.98437500	+55.94238281	+5.86669922	-14.10644531	+1444
+1458241402.92190000	+9.98876953	-5.11962891	-1.08984375	+39.00146484	-0.28564453	-54.86572266	+1652	+10.02392578	-4.34179688	-0.68115234	+0.43945313	-10.04150391	+16.87500000	+1648	+7.20703125	-7.86621094	-0.98437500	+55.96435547	+5.77880859	-14.17236328	+1444
+1458241402.92610000	+9.99316406	-5.11523438	-1.08544922	+39.06738281	-0.43945313	-54.86572266	+1660	+10.02392578	-4.33300781	-0.67675781	+0.37353516	-10.12939453	+16.91894531	+1652	+7.21582031	-7.86181641	-0.98437500	+56.00830078	+5.71289063	-14.23828125	+1444
+1458241402.93020010	+10.00195313	-5.10644531	-1.07666016	+39.17724609	-0.63720703	-54.84375000	+1664	+10.02832031	-4.32861328	-0.67236328	+0.26367188	-10.21728516	+17.00683594	+1652	+7.22460938	-7.85302734	-0.97998047	+56.03027344	+5.62500000	-14.32617188	+1448
+1458241402.93440010	+10.00634766	-5.10205078	-1.07226563	+39.28710938	-0.83496094	-54.79980469	+1668	+10.03710938	-4.32421875	-0.66796875	+0.17578125	-10.30517578	+17.07275391	+1656	+7.23339844	-7.84423828	-0.97558594	+56.07421875	+5.53710938	-14.41406250	+1452
+1458241402.93860010	+10.01513672	-5.09326172	-1.06787109	+39.39697266	-1.03271484	-54.77783203	+1668	+10.04150391	-4.31542969	-0.66357422	+0.10986328	-10.39306641	+17.16064453	+1656	+7.24218750	-7.83984375	-0.97119141	+56.09619141	+5.44921875	-14.50195313	+1456
+1458241402.94269990	+10.02392578	-5.08447266	-1.05908203	+39.50683594	-1.27441406	-54.71191406	+1672	+10.04589844	-4.31103516	-0.65917969	-0.02197266	-10.50292969	+17.24853516	+1656	+7.25537109	-7.83105469	-0.97119141	+56.11816406	+5.33935547	-14.61181641	+1460
+1458241402.94689990	+10.02832031	-5.07568359	-1.05029297	+39.63867188	-1.51611328	-54.62402344	+1672	+10.05029297	-4.30664063	-0.65478516	-0.15380859	-10.61279297	+17.35839844	+1656	+7.26416016	-7.82226563	-0.96679688	+56.14013672	+5.22949219	-14.72167969	+1460
+1458241402.95110010	+10.03710938	-5.07128906	-1.04589844	+39.74853516	-1.75781250	-54.55810547	+1672	+10.05468750	-4.29785156	-0.64599609	-0.24169922	-10.72265625	+17.44628906	+1656	+7.27734375	-7.81347656	-0.96679688	+56.16210938	+5.09765625	-14.80957031	+1464
+1458241402.95520000	+10.05029297	-5.06250000	-1.03710938	+39.88037109	-2.04345703	-54.47021484	+1672	+10.06347656	-4.29345703	-0.63720703	-0.43945313	-10.89843750	+17.55615234	+1656	+7.29052734	-7.80468750	-0.96679688	+56.16210938	+4.92187500	-14.91943359	+1468
+1458241402.95939990	+10.05908203	-5.05371094	-1.02832031	+39.99023438	-2.30712891	-54.38232422	+1668	+10.07226563	-4.28466797	-0.62841797	-0.57128906	-11.03027344	+17.66601563	+1656	+7.29931641	-7.80029297	-0.97119141	+56.11816406	+4.76806641	-15.02929688	+1468
+1458241402.96359990	+10.06787109	-5.04492188	-1.01953125	+40.10009766	-2.57080078	-54.29443359	+1668	+10.08105469	-4.27587891	-0.61523438	-0.70312500	-11.18408203	+17.77587891	+1660	+7.30810547	-7.79589844	-0.97558594	+56.07421875	+4.59228516	-15.09521484	+1472
+1458241402.96770000	+10.07666016	-5.03613281	-1.01074219	+40.23193359	-2.87841797	-54.18457031	+1668	+10.08984375	-4.27148438	-0.60205078	-0.94482422	-11.38183594	+17.90771484	+1660	+7.31689453	-7.79150391	-0.97998047	+55.98632813	+4.37255859	-15.18310547	+1476
+1458241402.97190000	+10.08544922	-5.02294922	-1.00195313	+40.34179688	-3.16406250	-54.07470703	+1668	+10.10302734	-4.25830078	-0.59326172	-1.09863281	-11.53564453	+18.01757813	+1664	+7.32568359	-7.78710938	-0.98876953	+55.89843750	+4.17480469	-15.29296875	+1476
+1458241402.97600010	+10.09423828	-5.01416016	-0.99316406	+40.47363281	-3.42773438	-53.94287109	+1672	+10.11181641	-4.24951172	-0.58007813	-1.25244141	-11.71142578	+18.14941406	+1668	+7.33007813	-7.78271484	-0.99755859	+55.78857422	+3.95507813	-15.35888672	+1476
+1458241402.98020010	+10.10302734	-5.00097656	-0.98437500	+40.62744141	-3.73535156	-53.78906250	+1676	+10.12060547	-4.24072266	-0.56689453	-1.45019531	-11.88720703	+18.28125000	+1672	+7.33886719	-7.78271484	-1.01513672	+55.63476563	+3.66943359	-15.42480469	+1480
+1458241402.98440000	+10.11181641	-4.99218750	-0.97998047	+40.80322266	-4.02099609	-53.63525391	+1680	+10.13378906	-4.23193359	-0.55371094	-1.60400391	-12.08496094	+18.43505859	+1680	+7.34765625	-7.77832031	-1.02392578	+55.52490234	+3.42773438	-15.53466797	+1480
+1458241402.98850010	+10.12500000	-4.97900391	-0.96679688	+40.97900391	-4.32861328	-53.50341797	+1684	+10.14697266	-4.21875000	-0.53613281	-1.77978516	-12.30468750	+18.58886719	+1688	+7.35644531	-7.77392578	-1.03710938	+55.43701172	+3.18603516	-15.62255859	+1480
+1458241403.00099990	+10.16015625	-4.93945313	-0.94482422	+41.61621094	-5.22949219	-52.93212891	+1712	+10.19091797	-4.17919922	-0.49218750	-2.26318359	-12.96386719	+19.11621094	+1716	+7.38720703	-7.76074219	-1.07666016	+55.06347656	+2.41699219	-15.93017578	+1476
+1458241403.00519990	+10.17333984	-4.92187500	-0.94482422	+41.90185547	-5.51513672	-52.71240234	+1724	+10.20410156	-4.16601563	-0.47460938	-2.39501953	-13.18359375	+19.31396484	+1724	+7.40039063	-7.76074219	-1.08984375	+54.90966797	+2.15332031	-16.06201172	+1476
+1458241403.00939990	+10.18652344	-4.90429688	-0.94042969	+42.18750000	-5.80078125	-52.49267578	+1732	+10.22167969	-4.14843750	-0.45703125	-2.48291016	-13.42529297	+19.51171875	+1736	+7.41796875	-7.75195313	-1.10302734	+54.84375000	+1.86767578	-16.21582031	+1476
+1458241403.01350000	+10.20410156	-4.88671875	-0.93603516	+42.49511719	-6.10839844	-52.27294922	+1744	+10.23925781	-4.13085938	-0.44384766	-2.59277344	-13.66699219	+19.73144531	+1748	+7.43554688	-7.74316406	-1.11621094	+54.75585938	+1.58203125	-16.39160156	+1476
+1458241403.01770000	+10.22167969	-4.87353516	-0.93164063	+42.75878906	-6.39404297	-52.03125000	+1756	+10.25683594	-4.10888672	-0.43066406	-2.65869141	-13.93066406	+19.95117188	+1760	+7.45751953	-7.73437500	-1.12939453	+54.64599609	+1.31835938	-16.58935547	+1472
+1458241403.02189990	+10.23925781	-4.85156250	-0.93164063	+43.08837891	-6.67968750	-51.81152344	+1768	+10.27441406	-4.09130859	-0.41308594	-2.72460938	-14.21630859	+20.14892578	+1772	+7.47949219	-7.72119141	-1.13818359	+54.60205078	+1.03271484	-16.80908203	+1472
+1458241403.02600000	+10.26123047	-4.83398438	-0.93164063	+43.41796875	-6.96533203	-51.54785156	+1776	+10.29199219	-4.06933594	-0.39550781	-2.76855469	-14.45800781	+20.36865234	+1784	+7.50585938	-7.70800781	-1.14697266	+54.55810547	+0.74707031	-17.02880859	+1472
+1458241403.03020000	+10.27880859	-4.82080078	-0.92724609	+43.68164063	-7.25097656	-51.35009766	+1784	+10.31396484	-4.04736328	-0.38232422	-2.79052734	-14.74365234	+20.58837891	+1796	+7.53222656	-7.69921875	-1.15576172	+54.49218750	+0.48339844	-17.29248047	+1472
+1458241403.03440000	+10.30078125	-4.79882813	-0.92724609	+44.01123047	-7.55859375	-51.15234375	+1796	+10.33593750	-4.02539063	-0.36474609	-2.76855469	-15.02929688	+20.78613281	+1804	+7.56298828	-7.68164063	-1.16015625	+54.44824219	+0.19775391	-17.57812500	+1472
+1458241403.03850010	+10.33154297	-4.78125000	-0.92724609	+44.34082031	-7.84423828	-50.91064453	+1800	+10.35791016	-3.99902344	-0.35156250	-2.76855469	-15.27099609	+21.00585938	+1816	+7.59814453	-7.66406250	-1.16894531	+54.42626953	-0.08789063	-17.84179688	+1472
+1458241403.04270010	+10.35351563	-4.77246094	-0.92724609	+44.51660156	-8.12988281	-50.71289063	+1804	+10.37988281	-3.97705078	-0.33837891	-2.74658203	-15.55664063	+21.18164063	+1824	+7.62890625	-7.65087891	-1.17333984	+54.36035156	-0.35156250	-18.14941406	+1472
+1458241403.04690000	+10.37988281	-4.74609375	-0.92724609	+44.80224609	-8.41552734	-50.51513672	+1812	+10.40185547	-3.94628906	-0.32519531	-2.68066406	-15.84228516	+21.37939453	+1832	+7.66406250	-7.62890625	-1.18212891	+54.33837891	-0.61523438	-18.43505859	+1472
+1458241403.05100010	+10.41064453	-4.72412109	-0.93164063	+45.10986328	-8.72314453	-50.31738281	+1816	+10.42822266	-3.91552734	-0.31201172	-2.61474609	-16.10595703	+21.55517578	+1844	+7.70361328	-7.61132813	-1.18652344	+54.31640625	-0.90087891	-18.74267578	+1476
+1458241403.05520010	+10.43701172	-4.71972656	-0.92724609	+45.17578125	-9.03076172	-50.18554688	+1820	+10.45019531	-3.89355469	-0.29443359	-2.61474609	-16.39160156	+21.70898438	+1848	+7.73876953	-7.59375000	-1.19091797	+54.25048828	-1.16455078	-19.07226563	+1476
+1458241403.05929990	+10.47216797	-4.69775391	-0.92285156	+45.35156250	-9.33837891	-50.05371094	+1824	+10.48095703	-3.86279297	-0.28125000	-2.57080078	-16.67724609	+21.86279297	+1856	+7.77392578	-7.57617188	-1.19970703	+54.16259766	-1.42822266	-19.35791016	+1476
+1458241403.06349990	+10.50732422	-4.68017578	-0.92724609	+45.54931641	-9.64599609	-49.87792969	+1828	+10.50732422	-3.83203125	-0.26806641	-2.50488281	-16.91894531	+22.01660156	+1864	+7.81347656	-7.55419922	-1.20849609	+54.09667969	-1.69189453	-19.64355469	+1480
+1458241403.06769990	+10.53808594	-4.67578125	-0.92724609	+45.54931641	-9.93164063	-49.76806641	+1824	+10.53808594	-3.80566406	-0.25927734	-2.57080078	-17.18261719	+22.14843750	+1868	+7.84863281	-7.54101563	-1.21728516	+53.96484375	-1.95556641	-19.92919922	+1480
+1458241403.07180000	+10.57324219	-4.65820313	-0.92724609	+45.61523438	-10.21728516	-49.65820313	+1828	+10.56884766	-3.77050781	-0.25048828	-2.52685547	-17.40234375	+22.25830078	+1876	+7.88818359	-7.51904297	-1.23046875	+53.83300781	-2.21923828	-20.17089844	+1484
+1458241403.07600000	+10.61279297	-4.64062500	-0.93164063	+45.72509766	-10.50292969	-49.54833984	+1828	+10.59960938	-3.73535156	-0.24169922	-2.46093750	-17.60009766	+22.36816406	+1884	+7.92333984	-7.50146484	-1.24365234	+53.70117188	-2.46093750	-20.39062500	+1484
+1458241403.08020000	+10.64794922	-4.63183594	-0.93164063	+45.61523438	-10.76660156	-49.46044922	+1832	+10.63037109	-3.71337891	-0.23291016	-2.57080078	-17.84179688	+22.45605469	+1892	+7.95849609	-7.48388672	-1.25683594	+53.48144531	-2.70263672	-20.63232422	+1488
+1458241403.08430000	+10.68310547	-4.61865234	-0.93164063	+45.61523438	-11.03027344	-49.37255859	+1836	+10.66552734	-3.67822266	-0.22412109	-2.61474609	-18.03955078	+22.54394531	+1900	+7.98925781	-7.46630859	-1.27441406	+53.26171875	-2.94433594	-20.76416016	+1488
+1458241403.08850000	+10.72705078	-4.60107422	-0.93603516	+45.61523438	-11.27197266	-49.26269531	+1840	+10.70507813	-3.64306641	-0.21533203	-2.61474609	-18.23730469	+22.60986328	+1908	+8.02441406	-7.44873047	-1.29199219	+53.04199219	-3.14208984	-20.93994141	+1492
+1458241403.09270000	+10.76660156	-4.59667969	-0.93603516	+45.46142578	-11.51367188	-49.19677734	+1840	+10.74023438	-3.61669922	-0.21093750	-2.79052734	-18.43505859	+22.69775391	+1912	+8.05517578	-7.43554688	-1.30957031	+52.75634766	-3.36181641	-21.07177734	+1492
+1458241403.10520010	+10.88964844	-4.56152344	-0.94921875	+45.08789063	-12.10693359	-48.97705078	+1864	+10.86328125	-3.52441406	-0.20654297	-3.16406250	-18.80859375	+22.80761719	+1940	+8.14746094	-7.39160156	-1.37548828	+51.83349609	-3.88916016	-21.29150391	+1496
+1458241403.10929990	+10.93359375	-4.54833984	-0.95800781	+44.93408203	-12.26074219	-48.86718750	+1876	+10.90722656	-3.49365234	-0.20654297	-3.31787109	-18.91845703	+22.82958984	+1948	+8.18261719	-7.37402344	-1.40185547	+51.50390625	-4.04296875	-21.29150391	+1500
+1458241403.11350010	+10.97753906	-4.53515625	-0.96679688	+44.78027344	-12.41455078	-48.77929688	+1892	+10.95556641	-3.45849609	-0.21093750	-3.44970703	-19.02832031	+22.85156250	+1960	+8.21777344	-7.35205078	-1.42382813	+51.19628906	-4.19677734	-21.33544922	+1504
+1458241403.12179990	+11.06982422	-4.51318359	-0.98437500	+44.38476563	-12.67822266	-48.58154297	+1924	+11.04785156	-3.40136719	-0.21533203	-3.84521484	-19.22607422	+22.85156250	+1984	+8.28808594	-7.31689453	-1.47656250	+50.49316406	-4.43847656	-21.33544922	+1516
+1458241403.12599990	+11.11816406	-4.50000000	-0.99316406	+44.20898438	-12.78808594	-48.49365234	+1944	+11.10058594	-3.36621094	-0.21972656	-4.02099609	-19.31396484	+22.85156250	+1996	+8.32763672	-7.29492188	-1.49414063	+50.16357422	-4.54833984	-21.35742188	+1520
+1458241403.13010000	+11.16650391	-4.48681641	-1.00195313	+43.98925781	-12.87597656	-48.38378906	+1960	+11.14892578	-3.33984375	-0.22412109	-4.24072266	-19.40185547	+22.82958984	+2012	+8.36718750	-7.27734375	-1.51611328	+49.79003906	-4.63623047	-21.40136719	+1528
+1458241403.13430000	+11.21484375	-4.47363281	-1.01074219	+43.76953125	-12.98583984	-48.25195313	+1980	+11.20166016	-3.30908203	-0.23291016	-4.46044922	-19.48974609	+22.82958984	+2024	+8.41113281	-7.24658203	-1.53808594	+49.50439453	-4.72412109	-21.40136719	+1536
+1458241403.13850000	+11.26757813	-4.46044922	-1.01953125	+43.54980469	-13.09570313	-48.14208984	+2000	+11.25878906	-3.27832031	-0.23730469	-4.65820313	-19.55566406	+22.80761719	+2040	+8.45507813	-7.22021484	-1.55566406	+49.21875000	-4.83398438	-21.46728516	+1548
+1458241403.14260010	+11.32031250	-4.44287109	-1.03271484	+43.35205078	-13.18359375	-48.01025391	+2024	+11.31152344	-3.24316406	-0.24609375	-4.83398438	-19.64355469	+22.78564453	+2056	+8.50341797	-7.19384766	-1.57324219	+48.88916016	-4.92187500	-21.53320313	+1556
+1458241403.14680000	+11.37304688	-4.42968750	-1.04150391	+43.13232422	-13.29345703	-47.85644531	+2044	+11.36425781	-3.21240234	-0.25048828	-5.03173828	-19.75341797	+22.78564453	+2068	+8.55615234	-7.15869141	-1.59082031	+48.62548828	-5.03173828	-21.57714844	+1568
+1458241403.15100000	+11.43017578	-4.41210938	-1.05029297	+42.91259766	-13.40332031	-47.74658203	+2064	+11.42138672	-3.18164063	-0.25488281	-5.25146484	-19.86328125	+22.78564453	+2084	+8.60888672	-7.12353516	-1.59960938	+48.38378906	-5.14160156	-21.68701172	+1580
+1458241403.15510010	+11.48730469	-4.39013672	-1.05908203	+42.69287109	-13.53515625	-47.61474609	+2088	+11.47851563	-3.14208984	-0.26367188	-5.40527344	-19.99511719	+22.78564453	+2096	+8.66162109	-7.08837891	-1.61279297	+48.09814453	-5.25146484	-21.81884766	+1592
+1458241403.15930010	+11.54443359	-4.37695313	-1.06787109	+42.47314453	-13.66699219	-47.46093750	+2104	+11.53564453	-3.11572266	-0.26806641	-5.60302734	-20.12695313	+22.78564453	+2112	+8.72314453	-7.04882813	-1.62158203	+47.87841797	-5.36132813	-21.92871094	+1608
+1458241403.16350010	+11.60156250	-4.35937500	-1.07666016	+42.23144531	-13.79882813	-47.35107422	+2124	+11.59277344	-3.08496094	-0.27246094	-5.80078125	-20.25878906	+22.78564453	+2124	+8.78027344	-7.00927734	-1.63037109	+47.65869141	-5.49316406	-22.08251953	+1620
+1458241403.16759990	+11.66308594	-4.33740234	-1.08105469	+42.01171875	-13.95263672	-47.19726563	+2140	+11.64990234	-3.04541016	-0.27685547	-5.91064453	-20.41259766	+22.80761719	+2140	+8.84179688	-6.96972656	-1.63476563	+47.39501953	-5.64697266	-22.23632813	+1632
+1458241403.17179990	+11.72021484	-4.31982422	-1.08984375	+41.79199219	-14.10644531	-47.06542969	+2156	+11.70703125	-3.01025391	-0.28125000	-6.06445313	-20.54443359	+22.82958984	+2152	+8.90332031	-6.93017578	-1.64355469	+47.17529297	-5.77880859	-22.36816406	+1648
+1458241403.17600010	+11.78173828	-4.29345703	-1.09423828	+41.55029297	-14.26025391	-46.91162109	+2176	+11.76416016	-2.97949219	-0.28564453	-6.24023438	-20.72021484	+22.85156250	+2168	+8.96484375	-6.88183594	-1.65234375	+46.95556641	-5.95458984	-22.50000000	+1660
+1458241403.18010000	+11.84326172	-4.27148438	-1.09863281	+41.35253906	-14.41406250	-46.77978516	+2192	+11.82128906	-2.93554688	-0.28564453	-6.32812500	-20.87402344	+22.89550781	+2180	+9.02636719	-6.84228516	-1.66552734	+46.69189453	-6.10839844	-22.63183594	+1676
+1458241403.18429990	+11.90039063	-4.24951172	-1.10302734	+41.11083984	-14.58984375	-46.64794922	+2204	+11.88281250	-2.90478516	-0.29003906	-6.45996094	-21.04980469	+22.91748047	+2196	+9.08789063	-6.79833984	-1.67431641	+46.45019531	-6.26220703	-22.74169922	+1688
+1458241403.18849990	+11.96191406	-4.22314453	-1.10742188	+40.84716797	-14.76562500	-46.51611328	+2220	+11.93994141	-2.86962891	-0.29003906	-6.61376953	-21.24755859	+22.96142578	+2208	+9.14941406	-6.75439453	-1.68310547	+46.20849609	-6.43798828	-22.87353516	+1704
+1458241403.19260000	+12.02343750	-4.19677734	-1.10302734	+40.64941406	-14.94140625	-46.42822266	+2236	+12.00146484	-2.82568359	-0.28564453	-6.65771484	-21.44531250	+23.02734375	+2224	+9.20654297	-6.71044922	-1.69189453	+45.90087891	-6.61376953	-22.98339844	+1716
+1458241403.19680000	+12.08496094	-4.17480469	-1.10742188	+40.38574219	-15.11718750	-46.34033203	+2252	+12.06298828	-2.79052734	-0.28564453	-6.76757813	-21.62109375	+23.04931641	+2240	+9.26806641	-6.67089844	-1.70507813	+45.61523438	-6.76757813	-23.07128906	+1732
+1458241403.20100000	+12.14208984	-4.15283203	-1.10742188	+40.12207031	-15.24902344	-46.23046875	+2272	+12.12011719	-2.75537109	-0.28564453	-6.87744141	-21.84082031	+23.09326172	+2252	+9.32519531	-6.62695313	-1.72265625	+45.30761719	-6.92138672	-23.11523438	+1744
+1458241403.20510010	+12.20361328	-4.12207031	-1.10742188	+39.90234375	-15.42480469	-46.14257813	+2288	+12.18164063	-2.71142578	-0.28564453	-6.89941406	-22.03857422	+23.13720703	+2272	+9.37792969	-6.58740234	-1.74023438	+44.93408203	-7.07519531	-23.13720703	+1756
+1458241403.20930000	+12.26074219	-4.09570313	-1.10742188	+39.63867188	-15.57861328	-46.07666016	+2308	+12.24316406	-2.67626953	-0.28125000	-6.98730469	-22.21435547	+23.18115234	+2288	+9.43066406	-6.55224609	-1.76220703	+44.58251953	-7.20703125	-23.13720703	+1772
+1458241403.21339990	+12.31787109	-4.06933594	-1.10742188	+39.37500000	-15.71044922	-45.98876953	+2328	+12.30029297	-2.63671875	-0.27685547	-7.07519531	-22.45605469	+23.22509766	+2308	+9.48339844	-6.51269531	-1.77978516	+44.20898438	-7.33886719	-23.13720703	+1784
+1458241403.21760010	+12.37500000	-4.03417969	-1.10742188	+39.17724609	-15.86425781	-45.94482422	+2356	+12.36181641	-2.59277344	-0.27246094	-7.09716797	-22.67578125	+23.26904297	+2328	+9.53173828	-6.47314453	-1.80175781	+43.83544922	-7.44873047	-23.13720703	+1800
+1458241403.22180010	+12.43212891	-4.01220703	-1.10302734	+38.91357422	-16.01806641	-45.90087891	+2380	+12.42333984	-2.55761719	-0.26806641	-7.18505859	-22.89550781	+23.29101563	+2348	+9.58447266	-6.43798828	-1.82812500	+43.43994141	-7.55859375	-23.09326172	+1812
+1458241403.22589990	+12.48925781	-3.98583984	-1.10302734	+38.62792969	-16.12792969	-45.85693359	+2404	+12.48046875	-2.51806641	-0.25927734	-7.29492188	-23.13720703	+23.33496094	+2368	+9.63281250	-6.39843750	-1.84570313	+43.04443359	-7.66845703	-23.09326172	+1824
+1458241403.23009990	+12.54638672	-3.95507813	-1.09863281	+38.40820313	-16.28173828	-45.83496094	+2432	+12.54199219	-2.47412109	-0.25488281	-7.31689453	-23.33496094	+23.37890625	+2392	+9.68115234	-6.36328125	-1.86767578	+42.64892578	-7.75634766	-23.04931641	+1836
+1458241403.23429990	+12.60351563	-3.92871094	-1.09863281	+38.14453125	-16.39160156	-45.79101563	+2460	+12.60351563	-2.43457031	-0.25048828	-7.38281250	-23.53271484	+23.42285156	+2412	+9.72949219	-6.32812500	-1.89404297	+42.25341797	-7.84423828	-22.96142578	+1852
+1458241403.23840000	+12.65625000	-3.90234375	-1.09423828	+37.85888672	-16.50146484	-45.74707031	+2488	+12.66064453	-2.39941406	-0.24169922	-7.47070313	-23.75244141	+23.44482422	+2436	+9.78222656	-6.28857422	-1.91601563	+41.85791016	-7.91015625	-22.93945313	+1864
+1458241403.24260000	+12.71337891	-3.86718750	-1.09423828	+37.66113281	-16.63330078	-45.72509766	+2524	+12.71777344	-2.35107422	-0.23730469	-7.49267578	-23.92822266	+23.48876953	+2460	+9.83056641	-6.24902344	-1.93798828	+41.48437500	-7.97607422	-22.87353516	+1876
+1458241403.24679990	+12.76611328	-3.84082031	-1.08984375	+37.39746094	-16.76513672	-45.68115234	+2556	+12.77929688	-2.31152344	-0.23291016	-7.58056641	-24.10400391	+23.53271484	+2484	+9.88330078	-6.20947266	-1.95996094	+41.15478516	-8.06396484	-22.78564453	+1892
+1458241403.25090000	+12.82324219	-3.81005859	-1.08984375	+37.13378906	-16.89697266	-45.63720703	+2588	+12.83642578	-2.27197266	-0.22412109	-7.66845703	-24.30175781	+23.59863281	+2508	+9.93603516	-6.16552734	-1.97314453	+40.82519531	-8.15185547	-22.80761719	+1904
+1458241403.25510000	+12.88037109	-3.77490234	-1.08984375	+36.93603516	-17.05078125	-45.59326172	+2624	+12.89355469	-2.22363281	-0.22412109	-7.66845703	-24.45556641	+23.66455078	+2532	+9.98876953	-6.11718750	-1.98193359	+40.51757813	-8.23974609	-22.78564453	+1916
+1458241403.25930000	+12.93750000	-3.74853516	-1.08544922	+36.67236328	-17.20458984	-45.52734375	+2656	+12.95068359	-2.18408203	-0.21972656	-7.75634766	-24.60937500	+23.70849609	+2556	+10.04150391	-6.06884766	-1.99951172	+40.23193359	-8.30566406	-22.71972656	+1932
+1458241403.26340010	+12.99462891	-3.72216797	-1.08544922	+36.38671875	-17.33642578	-45.48339844	+2692	+13.00341797	-2.14453125	-0.21533203	-7.84423828	-24.76318359	+23.77441406	+2580	+10.09863281	-6.02050781	-2.00390625	+39.96826172	-8.39355469	-22.76367188	+1944
+1458241403.26760010	+13.05615234	-3.68261719	-1.08544922	+36.21093750	-17.49023438	-45.39550781	+2724	+13.06054688	-2.09179688	-0.21533203	-7.82226563	-24.85107422	+23.84033203	+2604	+10.15576172	-5.96777344	-2.00830078	+39.72656250	-8.50341797	-22.76367188	+1956
+1458241403.27180000	+13.11328125	-3.65185547	-1.08984375	+35.94726563	-17.64404297	-45.30761719	+2756	+13.11767578	-2.04785156	-0.21533203	-7.84423828	-24.93896484	+23.92822266	+2628	+10.21289063	-5.91503906	-2.01708984	+39.52880859	-8.59130859	-22.74169922	+1968
+1458241403.27589990	+13.16601563	-3.62109375	-1.09423828	+35.66162109	-17.77587891	-45.17578125	+2784	+13.16601563	-2.00390625	-0.21533203	-7.88818359	-25.02685547	+23.99414063	+2648	+10.27441406	-5.85791016	-2.01708984	+39.33105469	-8.70117188	-22.76367188	+1980
+1458241403.28010010	+13.22753906	-3.58154297	-1.09423828	+35.50781250	-17.92968750	-45.06591797	+2812	+13.21875000	-1.94677734	-0.21972656	-7.82226563	-25.09277344	+24.06005859	+2672	+10.33154297	-5.79638672	-2.01708984	+39.17724609	-8.81103516	-22.78564453	+1996
+1458241403.28420000	+13.28027344	-3.55078125	-1.09863281	+35.24414063	-18.08349609	-44.95605469	+2840	+13.27148438	-1.90283203	-0.22412109	-7.82226563	-25.15869141	+24.14794922	+2696	+10.38867188	-5.73486328	-2.01708984	+39.02343750	-8.94287109	-22.76367188	+2008
+1458241403.28839990	+13.33740234	-3.51562500	-1.09863281	+35.00244141	-18.23730469	-44.84619141	+2864	+13.31542969	-1.85888672	-0.22412109	-7.82226563	-25.24658203	+24.21386719	+2716	+10.44580078	-5.67333984	-2.01269531	+38.86962891	-9.05273438	-22.80761719	+2020
+1458241403.29259990	+13.39453125	-3.47167969	-1.10302734	+34.84863281	-18.41308594	-44.73632813	+2888	+13.36816406	-1.80175781	-0.22412109	-7.69042969	-25.26855469	+24.30175781	+2740	+10.50292969	-5.61181641	-2.00830078	+38.75976563	-9.18457031	-22.82958984	+2036
+1458241403.29670000	+13.45166016	-3.44091797	-1.10302734	+34.62890625	-18.58886719	-44.64843750	+2912	+13.42089844	-1.74902344	-0.23291016	-7.60253906	-25.26855469	+24.38964844	+2760	+10.56005859	-5.55468750	-2.00390625	+38.60595703	-9.27246094	-22.82958984	+2048
+1458241403.30090000	+13.50439453	-3.41015625	-1.10742188	+34.40917969	-18.69873047	-44.51660156	+2932	+13.46044922	-1.70068359	-0.23291016	-7.53662109	-25.31250000	+24.45556641	+2780	+10.61279297	-5.49755859	-2.00390625	+38.45214844	-9.36035156	-22.82958984	+2060
+1458241403.30510000	+13.55712891	-3.36181641	-1.11181641	+34.29931641	-18.85253906	-44.40673828	+2956	+13.50878906	-1.63916016	-0.23730469	-7.36083984	-25.33447266	+24.52148438	+2800	+10.66552734	-5.43164063	-2.00390625	+38.34228516	-9.44824219	-22.80761719	+2072
+1458241403.30920000	+13.60986328	-3.33105469	-1.11621094	+34.10156250	-18.98437500	-44.31884766	+2976	+13.55273438	-1.58642578	-0.23730469	-7.22900391	-25.33447266	+24.58740234	+2820	+10.71826172	-5.37890625	-2.00390625	+38.18847656	-9.51416016	-22.76367188	+2080
+1458241403.31340000	+13.65380859	-3.29150391	-1.12500000	+33.92578125	-19.09423828	-44.18701172	+2996	+13.59228516	-1.53369141	-0.23730469	-7.09716797	-25.37841797	+24.65332031	+2836	+10.76660156	-5.32177734	-2.01269531	+38.03466797	-9.55810547	-22.71972656	+2088
+1458241403.31760000	+13.70214844	-3.24316406	-1.12500000	+33.88183594	-19.29199219	-44.14306641	+3020	+13.63623047	-1.46777344	-0.23730469	-6.87744141	-25.40039063	+24.74121094	+2856	+10.81494141	-5.26464844	-2.01708984	+37.90283203	-9.60205078	-22.65380859	+2100
+1458241403.32170010	+13.75048828	-3.20800781	-1.12500000	+33.77197266	-19.44580078	-44.09912109	+3036	+13.67578125	-1.41064453	-0.24169922	-6.67968750	-25.42236328	+24.80712891	+2872	+10.85888672	-5.22070313	-2.02148438	+37.68310547	-9.64599609	-22.58789063	+2104
+1458241403.33010010	+13.83837891	-3.12011719	-1.12500000	+33.68408203	-19.75341797	-44.07714844	+3080	+13.75488281	-1.28759766	-0.22851563	-6.28417969	-25.51025391	+24.96093750	+2912	+10.93798828	-5.12402344	-2.04345703	+37.33154297	-9.62402344	-22.41210938	+2120
+1458241403.33419990	+13.88232422	-3.08496094	-1.12500000	+33.66210938	-19.90722656	-44.07714844	+3100	+13.79443359	-1.23046875	-0.22851563	-6.06445313	-25.53222656	+25.00488281	+2928	+10.97753906	-5.08447266	-2.05664063	+37.11181641	-9.60205078	-22.30224609	+2124
+1458241403.33839990	+13.91748047	-3.04541016	-1.12500000	+33.59619141	-20.01708984	-44.07714844	+3120	+13.82519531	-1.16894531	-0.21972656	-5.86669922	-25.57617188	+25.07080078	+2944	+11.01269531	-5.04492188	-2.07421875	+36.89208984	-9.53613281	-22.17041016	+2132
+1458241403.34260010	+13.95703125	-2.99267578	-1.12500000	+33.70605469	-20.19287109	-44.07714844	+3148	+13.86035156	-1.10742188	-0.21533203	-5.64697266	-25.59814453	+25.13671875	+2964	+11.04785156	-5.00097656	-2.09179688	+36.71630859	-9.47021484	-22.03857422	+2140
+1458241403.34670000	+13.99218750	-2.94873047	-1.12500000	+33.72802734	-20.34667969	-44.07714844	+3172	+13.89111328	-1.04589844	-0.21093750	-5.44921875	-25.62011719	+25.22460938	+2980	+11.08300781	-4.96142578	-2.11376953	+36.51855469	-9.40429688	-21.88476563	+2148
+1458241403.35089990	+14.02734375	-2.90478516	-1.12060547	+33.75000000	-20.52246094	-44.09912109	+3200	+13.92187500	-0.98437500	-0.20214844	-5.25146484	-25.68603516	+25.31250000	+2996	+11.11816406	-4.92626953	-2.12695313	+36.32080078	-9.36035156	-21.77490234	+2152
+1458241403.35509990	+14.06689453	-2.85205078	-1.11621094	+33.92578125	-20.72021484	-44.12109375	+3228	+13.95263672	-0.91845703	-0.19335938	-5.00976563	-25.68603516	+25.40039063	+3012	+11.15332031	-4.88232422	-2.14013672	+36.18896484	-9.31640625	-21.66503906	+2160
+1458241403.35920000	+14.10205078	-2.80371094	-1.10742188	+34.03564453	-20.91796875	-44.16503906	+3260	+13.97900391	-0.85693359	-0.18457031	-4.83398438	-25.70800781	+25.48828125	+3028	+11.18847656	-4.84277344	-2.15332031	+36.01318359	-9.25048828	-21.53320313	+2164
+1458241403.36340000	+14.13281250	-2.75976563	-1.10302734	+34.12353516	-21.11572266	-44.18701172	+3288	+14.00537109	-0.79980469	-0.17578125	-4.65820313	-25.75195313	+25.59814453	+3044	+11.22363281	-4.80761719	-2.16210938	+35.85937500	-9.18457031	-21.44531250	+2168
+1458241403.36750010	+14.16796875	-2.70703125	-1.10302734	+34.32128906	-21.29150391	-44.14306641	+3320	+14.03613281	-0.73388672	-0.17138672	-4.46044922	-25.68603516	+25.68603516	+3060	+11.25878906	-4.75927734	-2.17089844	+35.77148438	-9.14062500	-21.31347656	+2176
+1458241403.37170000	+14.19873047	-2.65869141	-1.10302734	+34.43115234	-21.46728516	-44.09912109	+3348	+14.05810547	-0.67675781	-0.16699219	-4.28466797	-25.64208984	+25.79589844	+3072	+11.29394531	-4.71533203	-2.18408203	+35.68359375	-9.09667969	-21.18164063	+2180
+1458241403.37590000	+14.22949219	-2.61035156	-1.10302734	+34.54101563	-21.66503906	-44.03320313	+3380	+14.08007813	-0.61962891	-0.16259766	-4.10888672	-25.59814453	+25.90576172	+3088	+11.32910156	-4.67138672	-2.18408203	+35.61767578	-9.07470703	-21.09375000	+2184
+1458241403.38000010	+14.26464844	-2.55761719	-1.10742188	+34.73876953	-21.84082031	-43.92333984	+3408	+14.10205078	-0.55810547	-0.16259766	-3.93310547	-25.48828125	+26.03759766	+3100	+11.36425781	-4.62304688	-2.18408203	+35.61767578	-9.07470703	-20.98388672	+2192
+1458241403.38420010	+14.29541016	-2.50927734	-1.10742188	+34.87060547	-22.03857422	-43.79150391	+3436	+14.12402344	-0.50097656	-0.16259766	-3.80126953	-25.40039063	+26.16943359	+3112	+11.40380859	-4.57031250	-2.18408203	+35.61767578	-9.07470703	-20.85205078	+2196
+1458241403.38840010	+14.32617188	-2.45654297	-1.10742188	+35.00244141	-22.25830078	-43.68164063	+3460	+14.14160156	-0.44384766	-0.15820313	-3.66943359	-25.33447266	+26.32324219	+3124	+11.43896484	-4.51757813	-2.17529297	+35.61767578	-9.11865234	-20.80810547	+2204
+1458241403.39249990	+14.35693359	-2.40380859	-1.11181641	+35.20019531	-22.47802734	-43.52783203	+3484	+14.16357422	-0.38671875	-0.15380859	-3.53759766	-25.20263672	+26.47705078	+3136	+11.47851563	-4.45605469	-2.16650391	+35.70556641	-9.18457031	-20.74218750	+2216
+1458241403.39669990	+14.38769531	-2.35986328	-1.11181641	+35.31005859	-22.67578125	-43.35205078	+3504	+14.18115234	-0.33398438	-0.15380859	-3.44970703	-25.04882813	+26.63085938	+3144	+11.51367188	-4.40332031	-2.15332031	+35.74951172	-9.20654297	-20.65429688	+2224
+1458241403.40089990	+14.41845703	-2.31152344	-1.12060547	+35.41992188	-22.87353516	-43.15429688	+3520	+14.20312500	-0.28564453	-0.15380859	-3.38378906	-24.91699219	+26.80664063	+3156	+11.55322266	-4.35058594	-2.14013672	+35.79345703	-9.25048828	-20.58837891	+2236
+1458241403.40500000	+14.44921875	-2.26318359	-1.12939453	+35.57373047	-23.04931641	-42.93457031	+3536	+14.22070313	-0.23291016	-0.15820313	-3.31787109	-24.71923828	+26.96044922	+3164	+11.58837891	-4.28906250	-2.13134766	+35.88134766	-9.29443359	-20.47851563	+2244
+1458241403.40920000	+14.47998047	-2.21484375	-1.13818359	+35.66162109	-23.24707031	-42.69287109	+3552	+14.23828125	-0.18457031	-0.16259766	-3.27392578	-24.52148438	+27.15820313	+3176	+11.62792969	-4.23193359	-2.11816406	+35.94726563	-9.36035156	-20.39062500	+2252
+1458241403.41339990	+14.50634766	-2.17089844	-1.15136719	+35.77148438	-23.44482422	-42.45117188	+3560	+14.26025391	-0.13183594	-0.16259766	-3.22998047	-24.34570313	+27.35595703	+3184	+11.66308594	-4.17480469	-2.10498047	+36.03515625	-9.42626953	-20.30273438	+2264
+1458241403.41750000	+14.53271484	-2.12255859	-1.15576172	+35.88134766	-23.66455078	-42.25341797	+3572	+14.27783203	-0.08789063	-0.16259766	-3.25195313	-24.19189453	+27.55371094	+3188	+11.69824219	-4.11767578	-2.09179688	+36.10107422	-9.47021484	-20.19287109	+2272
+1458241403.42170000	+14.55908203	-2.07861328	-1.16015625	+35.99121094	-23.88427734	-42.05566406	+3576	+14.29541016	-0.04833984	-0.15820313	-3.29589844	-24.06005859	+27.77343750	+3196	+11.72900391	-4.06933594	-2.07861328	+36.14501953	-9.51416016	-20.08300781	+2280
+1458241403.42590000	+14.58984375	-2.03906250	-1.16455078	+36.07910156	-24.10400391	-41.87988281	+3580	+14.31738281	-0.00439453	-0.15380859	-3.33984375	-23.90625000	+27.97119141	+3204	+11.75976563	-4.01660156	-2.06982422	+36.16699219	-9.53613281	-19.97314453	+2288
+1458241403.43000010	+14.61621094	-1.99511719	-1.16455078	+36.18896484	-24.32373047	-41.68212891	+3584	+14.33935547	+0.03515625	-0.14941406	-3.44970703	-23.77441406	+28.16894531	+3208	+11.79052734	-3.96826172	-2.06103516	+36.18896484	-9.55810547	-19.84130859	+2296
+1458241403.43420000	+14.64697266	-1.95996094	-1.16894531	+36.25488281	-24.52148438	-41.50634766	+3584	+14.36132813	+0.07031250	-0.14501953	-3.55957031	-23.62060547	+28.38867188	+3212	+11.82128906	-3.92871094	-2.05224609	+36.14501953	-9.60205078	-19.73144531	+2300
+1458241403.43840000	+14.66894531	-1.92041016	-1.17333984	+36.32080078	-24.71923828	-41.33056641	+3588	+14.38330078	+0.10986328	-0.14062500	-3.66943359	-23.46679688	+28.58642578	+3220	+11.84765625	-3.88916016	-2.05664063	+36.10107422	-9.55810547	-19.55566406	+2300
+1458241403.44250010	+14.69091797	-1.88525391	-1.17333984	+36.36474609	-24.89501953	-41.15478516	+3592	+14.40527344	+0.14501953	-0.13183594	-3.80126953	-23.37890625	+28.78417969	+3224	+11.86962891	-3.85400391	-2.05664063	+36.03515625	-9.51416016	-19.37988281	+2304
+1458241403.44670010	+14.71289063	-1.85009766	-1.17773438	+36.40869141	-25.07080078	-41.00097656	+3592	+14.42724609	+0.17578125	-0.12304688	-3.95507813	-23.26904297	+28.98193359	+3232	+11.89599609	-3.82324219	-2.06103516	+35.92529297	-9.49218750	-19.22607422	+2304
+1458241403.45079990	+14.73925781	-1.81054688	-1.16894531	+36.49658203	-25.31250000	-40.91308594	+3600	+14.45361328	+0.21093750	-0.10986328	-4.10888672	-23.18115234	+29.17968750	+3240	+11.91796875	-3.78808594	-2.06982422	+35.81542969	-9.42626953	-19.02832031	+2304
+1458241403.45499990	+14.76123047	-1.77539063	-1.16015625	+36.54052734	-25.48828125	-40.80322266	+3608	+14.47558594	+0.24169922	-0.09667969	-4.28466797	-23.15917969	+29.39941406	+3252	+11.93994141	-3.76171875	-2.07421875	+35.68359375	-9.38232422	-18.85253906	+2304
+1458241403.45919990	+14.78320313	-1.74902344	-1.15576172	+36.54052734	-25.66406250	-40.69335938	+3612	+14.49755859	+0.26806641	-0.07470703	-4.48242188	-23.13720703	+29.57519531	+3260	+11.96191406	-3.73974609	-2.08300781	+35.48583984	-9.31640625	-18.67675781	+2304
+1458241403.46330000	+14.80517578	-1.71826172	-1.14697266	+36.58447266	-25.86181641	-40.62744141	+3624	+14.52392578	+0.29443359	-0.06152344	-4.70214844	-23.09326172	+29.75097656	+3272	+11.97949219	-3.72216797	-2.09179688	+35.28808594	-9.22851563	-18.47900391	+2304
+1458241403.46750000	+14.82714844	-1.69189453	-1.14257813	+36.56250000	-25.97167969	-40.47363281	+3632	+14.55029297	+0.32080078	-0.04394531	-4.87792969	-23.04931641	+29.92675781	+3284	+12.00146484	-3.70019531	-2.10498047	+35.09033203	-9.16259766	-18.28125000	+2304
+1458241403.47170000	+14.84912109	-1.66113281	-1.13818359	+36.51855469	-26.10351563	-40.34179688	+3644	+14.57666016	+0.34277344	-0.03076172	-5.07568359	-23.02734375	+30.10253906	+3292	+12.02343750	-3.68261719	-2.11376953	+34.89257813	-9.07470703	-18.08349609	+2304
+1458241403.47580000	+14.87109375	-1.63476563	-1.12939453	+36.49658203	-26.23535156	-40.23193359	+3660	+14.60302734	+0.36474609	-0.01757813	-5.29541016	-22.96142578	+30.25634766	+3304	+12.04101563	-3.66064453	-2.12695313	+34.69482422	-9.00878906	-17.88574219	+2304
+1458241403.48000000	+14.89306641	-1.60839844	-1.12500000	+36.43066406	-26.32324219	-40.05615234	+3676	+14.62500000	+0.39111328	+0.00000000	-5.47119141	-22.93945313	+30.43212891	+3320	+12.05859375	-3.63867188	-2.13574219	+34.49707031	-8.94287109	-17.66601563	+2308
+1458241403.48420000	+14.91064453	-1.58203125	-1.12060547	+36.34277344	-26.43310547	-39.90234375	+3692	+14.65136719	+0.40869141	+0.01757813	-5.71289063	-22.96142578	+30.60791016	+3332	+12.08056641	-3.61669922	-2.14892578	+34.32128906	-8.87695313	-17.46826172	+2308
+1458241403.48830010	+14.93261719	-1.56005859	-1.11181641	+36.25488281	-26.58691406	-39.74853516	+3708	+14.67773438	+0.42187500	+0.03076172	-5.95458984	-22.91748047	+30.76171875	+3344	+12.10253906	-3.59472656	-2.15332031	+34.12353516	-8.85498047	-17.29248047	+2308
+1458241403.49250010	+14.95898438	-1.53369141	-1.10742188	+36.14501953	-26.67480469	-39.52880859	+3724	+14.70410156	+0.44384766	+0.04833984	-6.15234375	-22.89550781	+30.93750000	+3360	+12.12451172	-3.57275391	-2.15332031	+33.96972656	-8.87695313	-17.13867188	+2308
+1458241403.49670000	+14.98095703	-1.51611328	-1.10302734	+35.99121094	-26.78466797	-39.30908203	+3740	+14.73046875	+0.45263672	+0.06152344	-6.41601563	-22.89550781	+31.09130859	+3372	+12.15087891	-3.54199219	-2.15332031	+33.81591797	-8.87695313	-16.98486328	+2308
+1458241403.50079990	+15.00732422	-1.49853516	-1.10302734	+35.83740234	-26.87255859	-39.08935547	+3756	+14.76123047	+0.46582031	+0.07031250	-6.67968750	-22.82958984	+31.24511719	+3384	+12.17285156	-3.51562500	-2.14892578	+33.66210938	-8.92089844	-16.83105469	+2312
+1458241403.50500010	+15.02929688	-1.48095703	-1.10302734	+35.63964844	-26.93847656	-38.80371094	+3772	+14.78759766	+0.47900391	+0.07910156	-6.89941406	-22.76367188	+31.39892578	+3400	+12.19921875	-3.48486328	-2.14453125	+33.53027344	-8.96484375	-16.69921875	+2316
+1458241403.50920010	+15.05126953	-1.46337891	-1.10302734	+35.46386719	-27.02636719	-38.51806641	+3788	+14.81835938	+0.48779297	+0.08789063	-7.16308594	-22.71972656	+31.57470703	+3408	+12.22119141	-3.44970703	-2.14013672	+33.44238281	-9.03076172	-16.54541016	+2320
+1458241403.51329990	+15.07763672	-1.44580078	-1.10302734	+35.24414063	-27.11425781	-38.21044922	+3800	+14.84472656	+0.49218750	+0.09228516	-7.42675781	-22.60986328	+31.72851563	+3420	+12.24755859	-3.41015625	-2.12695313	+33.37646484	-9.11865234	-16.41357422	+2328
+1458241403.51749990	+15.10400391	-1.42382813	-1.10302734	+35.04638672	-27.20214844	-37.92480469	+3812	+14.87109375	+0.50097656	+0.10107422	-7.66845703	-22.58789063	+31.88232422	+3436	+12.27832031	-3.37060547	-2.11376953	+33.28857422	-9.25048828	-16.32568359	+2336
+1458241403.52160000	+15.13037109	-1.41503906	-1.10302734	+34.80468750	-27.31201172	-37.61718750	+3820	+14.90185547	+0.50537109	+0.10986328	-7.97607422	-22.56591797	+32.03613281	+3448	+12.30468750	-3.33544922	-2.10058594	+33.22265625	-9.38232422	-16.21582031	+2344
+1458241403.52580000	+15.15673828	-1.40185547	-1.09863281	+34.56298828	-27.42187500	-37.33154297	+3828	+14.93261719	+0.50976563	+0.11865234	-8.26171875	-22.52197266	+32.18994141	+3460	+12.33105469	-3.29589844	-2.08740234	+33.13476563	-9.51416016	-16.10595703	+2352
+1458241403.53000000	+15.18310547	-1.38867188	-1.09423828	+34.32128906	-27.53173828	-37.02392578	+3836	+14.96337891	+0.51416016	+0.12744141	-8.54736328	-22.47802734	+32.34375000	+3472	+12.35742188	-3.26074219	-2.06542969	+33.06884766	-9.66796875	-16.04003906	+2364
+1458241403.53410010	+15.21386719	-1.37988281	-1.09423828	+34.07958984	-27.64160156	-36.73828125	+3840	+14.99853516	+0.51416016	+0.13623047	-8.85498047	-22.45605469	+32.49755859	+3480	+12.38818359	-3.22558594	-2.04785156	+32.95898438	-9.84375000	-15.97412109	+2372
+1458241403.53830000	+15.24023438	-1.37109375	-1.09423828	+33.81591797	-27.70751953	-36.45263672	+3848	+15.02929688	+0.51416016	+0.14062500	-9.16259766	-22.41210938	+32.62939453	+3492	+12.41455078	-3.19042969	-2.03906250	+32.87109375	-9.95361328	-15.86425781	+2384
+1458241403.54250000	+15.26220703	-1.36230469	-1.08984375	+33.55224609	-27.79541016	-36.18896484	+3852	+15.05566406	+0.51416016	+0.14941406	-9.47021484	-22.41210938	+32.78320313	+3508	+12.43652344	-3.15527344	-2.02587891	+32.76123047	-10.08544922	-15.77636719	+2392
+1458241403.54660010	+15.28857422	-1.35351563	-1.08544922	+33.28857422	-27.88330078	-35.92529297	+3856	+15.08642578	+0.51416016	+0.15820313	-9.82177734	-22.41210938	+32.93701172	+3520	+12.46289063	-3.12890625	-2.01708984	+32.62939453	-10.23925781	-15.68847656	+2400
+1458241403.55080010	+15.31054688	-1.34912109	-1.08105469	+33.02490234	-27.97119141	-35.68359375	+3860	+15.11279297	+0.50976563	+0.17138672	-10.15136719	-22.41210938	+33.09082031	+3536	+12.48925781	-3.09814453	-2.00830078	+32.49755859	-10.34912109	-15.60058594	+2404
+1458241403.55500010	+15.33691406	-1.34033203	-1.07226563	+32.78320313	-28.08105469	-35.48583984	+3864	+15.14355469	+0.50537109	+0.18457031	-10.56884766	-22.47802734	+33.26660156	+3556	+12.51123047	-3.07177734	-2.00390625	+32.34375000	-10.48095703	-15.51269531	+2412
+1458241403.55909990	+15.36328125	-1.33593750	-1.06347656	+32.54150391	-28.19091797	-35.33203125	+3872	+15.17431641	+0.50537109	+0.20654297	-10.96435547	-22.56591797	+33.42041016	+3572	+12.53759766	-3.05859375	-1.99511719	+32.10205078	-10.59082031	-15.46875000	+2416
+1458241403.56329990	+15.38525391	-1.33593750	-1.05029297	+32.29980469	-28.27880859	-35.20019531	+3880	+15.20507813	+0.50537109	+0.22412109	-11.38183594	-22.65380859	+33.61816406	+3592	+12.55957031	-3.04541016	-1.99951172	+31.86035156	-10.65673828	-15.35888672	+2420
+1458241403.56750010	+15.40722656	-1.33154297	-1.03710938	+32.08007813	-28.38867188	-35.06835938	+3888	+15.24023438	+0.49658203	+0.24609375	-11.86523438	-22.71972656	+33.79394531	+3616	+12.58154297	-3.03222656	-2.00390625	+31.61865234	-10.70068359	-15.24902344	+2420
+1458241403.57160000	+15.42919922	-1.33154297	-1.02392578	+31.83837891	-28.47656250	-34.95849609	+3900	+15.27099609	+0.49218750	+0.26367188	-12.34863281	-22.76367188	+33.99169922	+3636	+12.60351563	-3.02783203	-2.00830078	+31.33300781	-10.74462891	-15.16113281	+2424
+1458241403.57579990	+15.44677734	-1.33154297	-1.01513672	+31.61865234	-28.52050781	-34.84863281	+3912	+15.29736328	+0.48779297	+0.28564453	-12.83203125	-22.82958984	+34.18945313	+3660	+12.62548828	-3.02343750	-2.01708984	+31.04736328	-10.74462891	-15.05126953	+2424
+1458241403.57999990	+15.46435547	-1.32714844	-1.00195313	+31.44287109	-28.60839844	-34.76074219	+3928	+15.31933594	+0.47460938	+0.30761719	-13.44726563	-22.91748047	+34.43115234	+3688	+12.64746094	-3.01464844	-2.03027344	+30.76171875	-10.76660156	-14.94140625	+2428
+1458241403.58410000	+15.48632813	-1.32714844	-0.98437500	+31.24511719	-28.67431641	-34.69482422	+3944	+15.34570313	+0.47021484	+0.33398438	-14.06250000	-23.00537109	+34.67285156	+3720	+12.66943359	-3.01464844	-2.03906250	+30.45410156	-10.78857422	-14.83154297	+2428
+1458241403.58830000	+15.50830078	-1.32714844	-0.96679688	+31.04736328	-28.78417969	-34.65087891	+3964	+15.37646484	+0.46142578	+0.36474609	-14.67773438	-23.11523438	+34.98046875	+3748	+12.69140625	-3.01464844	-2.05224609	+30.14648438	-10.81054688	-14.74365234	+2428
+1458241403.59250000	+15.53027344	-1.31835938	-0.94921875	+30.91552734	-28.89404297	-34.58496094	+3984	+15.40283203	+0.44824219	+0.39550781	-15.40283203	-23.20312500	+35.28808594	+3784	+12.71337891	-3.01464844	-2.06103516	+29.86083984	-10.83251953	-14.65576172	+2428
+1458241403.59660010	+15.55224609	-1.31835938	-0.93164063	+30.76171875	-28.98193359	-34.54101563	+4008	+15.43359375	+0.43505859	+0.42626953	-16.14990234	-23.26904297	+35.59570313	+3816	+12.73535156	-3.01464844	-2.06982422	+29.55322266	-10.83251953	-14.56787109	+2428
+1458241403.60080000	+15.56982422	-1.31835938	-0.91406250	+30.58593750	-29.04785156	-34.47509766	+4032	+15.46435547	+0.42626953	+0.44824219	-16.87500000	-23.29101563	+35.92529297	+3848	+12.75732422	-3.01904297	-2.07861328	+29.24560547	-10.85449219	-14.50195313	+2428
+1458241403.60489990	+15.59179688	-1.31396484	-0.90527344	+30.49804688	-29.09179688	-34.38720703	+4056	+15.49072266	+0.40869141	+0.47460938	-17.68798828	-23.29101563	+36.25488281	+3880	+12.77929688	-3.01464844	-2.08740234	+29.00390625	-10.87646484	-14.41406250	+2428
+1458241403.60910010	+15.60937500	-1.30957031	-0.89208984	+30.34423828	-29.15771484	-34.27734375	+4080	+15.51708984	+0.39111328	+0.49218750	-18.54492188	-23.26904297	+36.62841797	+3916	+12.80126953	-3.00585938	-2.09179688	+28.78417969	-10.92041016	-14.34814453	+2428
+1458241403.61330010	+15.63134766	-1.30517578	-0.88330078	+30.21240234	-29.20166016	-34.14550781	+4108	+15.54345703	+0.37353516	+0.51416016	-19.40185547	-23.22509766	+37.02392578	+3948	+12.82763672	-2.99707031	-2.09179688	+28.54248047	-11.00830078	-14.28222656	+2428
+1458241403.61739990	+15.65332031	-1.29638672	-0.87451172	+30.10253906	-29.24560547	-33.99169922	+4132	+15.56982422	+0.34277344	+0.54052734	-20.39062500	-23.22509766	+37.46337891	+3988	+12.85400391	-2.98828125	-2.09179688	+28.36669922	-11.11816406	-14.21630859	+2432
+1458241403.62159990	+15.67089844	-1.29199219	-0.86572266	+29.97070313	-29.31152344	-33.83789063	+4156	+15.59179688	+0.32080078	+0.56689453	-21.35742188	-23.18115234	+37.90283203	+4024	+12.87597656	-2.97070313	-2.08740234	+28.19091797	-11.20605469	-14.17236328	+2436
+1458241403.62579990	+15.69726563	-1.28759766	-0.84814453	+29.83886719	-29.42138672	-33.68408203	+4180	+15.62255859	+0.29882813	+0.58886719	-22.34619141	-23.09326172	+38.38623047	+4056	+12.90234375	-2.95751953	-2.07421875	+28.03710938	-11.38183594	-14.15039063	+2444
+1458241403.62990000	+15.71923828	-1.27441406	-0.83935547	+29.75097656	-29.44335938	-33.46435547	+4204	+15.64892578	+0.27246094	+0.60205078	-23.40087891	-22.98339844	+38.84765625	+4088	+12.92871094	-2.93554688	-2.05664063	+27.92724609	-11.57958984	-14.12841797	+2452
+1458241403.63410000	+15.74560547	-1.27001953	-0.83056641	+29.64111328	-29.46533203	-33.22265625	+4224	+15.67529297	+0.24169922	+0.61523438	-24.47753906	-22.80761719	+39.35302734	+4120	+12.95507813	-2.91357422	-2.03906250	+27.83935547	-11.79931641	-14.10644531	+2464
+1458241403.63829990	+15.76757813	-1.26562500	-0.83056641	+29.50927734	-29.48730469	-32.95898438	+4244	+15.69726563	+0.21533203	+0.62841797	-25.55419922	-22.58789063	+39.85839844	+4152	+12.98144531	-2.89160156	-2.02148438	+27.75146484	-11.97509766	-14.08447266	+2476
+1458241403.64240000	+15.78955078	-1.25244141	-0.82617188	+29.39941406	-29.48730469	-32.69531250	+4264	+15.71923828	+0.16699219	+0.64599609	-26.85058594	-22.41210938	+40.42968750	+4188	+13.00781250	-2.86962891	-2.00390625	+27.68554688	-12.19482422	-14.06250000	+2488
+1458241403.64660000	+15.80712891	-1.24365234	-0.82177734	+29.28955078	-29.50927734	-32.40966797	+4280	+15.73681641	+0.14062500	+0.65917969	-28.05908203	-22.21435547	+41.02294922	+4216	+13.03417969	-2.83886719	-1.98632813	+27.61962891	-12.41455078	-14.01855469	+2504
+1458241403.65080000	+15.82910156	-1.23925781	-0.81738281	+29.15771484	-29.53125000	-32.12402344	+4296	+15.75439453	+0.11865234	+0.68115234	-29.31152344	-21.99462891	+41.70410156	+4248	+13.06054688	-2.81250000	-1.96435547	+27.55371094	-12.63427734	-13.99658203	+2516
+1458241403.65490010	+15.85107422	-1.22607422	-0.80419922	+29.09179688	-29.59716797	-31.86035156	+4312	+15.77197266	+0.07031250	+0.70751953	-30.78369141	-21.75292969	+42.38525391	+4284	+13.08251953	-2.78173828	-1.94238281	+27.53173828	-12.87597656	-13.97460938	+2536
+1458241403.65910010	+15.87304688	-1.21728516	-0.79541016	+29.00390625	-29.66308594	-31.59667969	+4324	+15.78955078	+0.04394531	+0.72509766	-32.18994141	-21.42333984	+43.11035156	+4312	+13.10888672	-2.76416016	-1.92041016	+27.44384766	-13.11767578	-13.95263672	+2552
+1458241403.66330000	+15.88623047	-1.20849609	-0.78662109	+28.91601563	-29.68505859	-31.31103516	+4336	+15.80712891	+0.01757813	+0.75146484	-33.59619141	-21.09375000	+43.92333984	+4344	+13.13085938	-2.74218750	-1.90722656	+27.35595703	-13.31542969	-13.93066406	+2564
+1458241403.66739990	+15.90380859	-1.19091797	-0.77783203	+28.93798828	-29.75097656	-31.06933594	+4352	+15.82470703	-0.03076172	+0.77783203	-35.31005859	-20.67626953	+44.73632813	+4380	+13.15722656	-2.72021484	-1.88964844	+27.31201172	-13.49121094	-13.88671875	+2580
+1458241403.67160010	+15.92138672	-1.18212891	-0.76464844	+28.91601563	-29.83886719	-30.82763672	+4364	+15.84228516	-0.05712891	+0.79541016	-36.87011719	-20.12695313	+45.54931641	+4408	+13.17919922	-2.70703125	-1.87207031	+27.20214844	-13.68896484	-13.84277344	+2596
+1458241403.67569990	+15.93017578	-1.16894531	-0.76464844	+28.87207031	-29.81689453	-30.54199219	+4376	+15.85107422	-0.07910156	+0.83935547	-38.45214844	-19.66552734	+46.51611328	+4440	+13.20117188	-2.68945313	-1.86767578	+27.11425781	-13.79882813	-13.77685547	+2608
+1458241403.67989990	+15.94335938	-1.15136719	-0.75146484	+28.95996094	-29.94873047	-30.36621094	+4388	+15.85986328	-0.13623047	+0.88330078	-40.42968750	-19.13818359	+47.50488281	+4480	+13.21875000	-2.67626953	-1.86767578	+27.00439453	-13.88671875	-13.71093750	+2616
+1458241403.68409990	+15.95654297	-1.13818359	-0.73388672	+29.02587891	-30.10253906	-30.21240234	+4404	+15.87304688	-0.15820313	+0.91845703	-42.20947266	-18.43505859	+48.44970703	+4516	+13.24072266	-2.67187500	-1.86767578	+26.82861328	-13.97460938	-13.64501953	+2624
+1458241403.68820000	+15.96093750	-1.12939453	-0.72509766	+29.06982422	-30.19042969	-30.01464844	+4416	+15.88623047	-0.18017578	+0.96679688	-43.98925781	-17.70996094	+49.52636719	+4548	+13.25830078	-2.67187500	-1.86767578	+26.65283203	-14.01855469	-13.57910156	+2632
+1458241403.69240000	+15.96972656	-1.10302734	-0.69873047	+29.28955078	-30.41015625	-29.92675781	+4436	+15.89501953	-0.22412109	+1.00634766	-45.94482422	-16.85302734	+50.51513672	+4584	+13.28027344	-2.66308594	-1.87207031	+26.52099609	-14.04052734	-13.49121094	+2640
+1458241403.69660000	+15.97851563	-1.08984375	-0.67236328	+29.46533203	-30.65185547	-29.83886719	+4456	+15.90820313	-0.25488281	+1.02832031	-47.83447266	-15.82031250	+51.43798828	+4616	+13.29785156	-2.67187500	-1.87646484	+26.30126953	-14.06250000	-13.42529297	+2644
+1458241403.70070000	+15.98291016	-1.07666016	-0.66357422	+29.61914063	-30.80566406	-29.70703125	+4472	+15.92138672	-0.28564453	+1.07226563	-49.70214844	-14.78759766	+52.47070313	+4648	+13.31103516	-2.68066406	-1.88525391	+26.08154297	-14.04052734	-13.35937500	+2652
+1458241403.70490000	+15.98730469	-1.05468750	-0.64160156	+29.88281250	-31.04736328	-29.64111328	+4496	+15.92138672	-0.33837891	+1.11181641	-51.78955078	-13.66699219	+53.45947266	+4688	+13.32861328	-2.68505859	-1.89843750	+25.90576172	-13.99658203	-13.27148438	+2656
+1458241403.70910000	+15.99609375	-1.03271484	-0.62402344	+30.12451172	-31.31103516	-29.57519531	+4516	+15.93017578	-0.37353516	+1.13818359	-53.72314453	-12.39257813	+54.29443359	+4720	+13.34619141	-2.68945313	-1.91162109	+25.72998047	-13.93066406	-13.18359375	+2660
+1458241403.71320010	+15.99609375	-1.01513672	-0.61523438	+30.34423828	-31.48681641	-29.42138672	+4536	+15.93896484	-0.40429688	+1.16455078	-55.61279297	-11.05224609	+55.08544922	+4752	+13.35937500	-2.69384766	-1.92041016	+25.55419922	-13.88671875	-13.09570313	+2664
+1458241403.71740010	+16.00048828	-0.98437500	-0.59765625	+30.69580078	-31.79443359	-29.37744141	+4560	+15.93457031	-0.43945313	+1.18652344	-57.56835938	-9.68994141	+55.89843750	+4784	+13.37695313	-2.69384766	-1.92919922	+25.37841797	-13.82080078	-13.00781250	+2668
+1458241403.72160010	+16.00048828	-0.96679688	-0.57568359	+31.00341797	-32.12402344	-29.35546875	+4580	+15.93896484	-0.48779297	+1.19531250	-59.52392578	-8.15185547	+56.53564453	+4812	+13.39013672	-2.69824219	-1.94238281	+25.20263672	-13.75488281	-12.91992188	+2668
+1458241403.72569990	+16.00488281	-0.94921875	-0.55810547	+31.26708984	-32.43164063	-29.26757813	+4604	+15.95214844	-0.53173828	+1.19970703	-61.43554688	-6.59179688	+57.08496094	+4840	+13.39892578	-2.70263672	-1.94238281	+25.00488281	-13.71093750	-12.87597656	+2668
+1458241403.72989990	+16.00927734	-0.93164063	-0.54492188	+31.53076172	-32.76123047	-29.17968750	+4624	+15.94775391	-0.57128906	+1.20410156	-63.32519531	-5.00976563	+57.59033203	+4868	+13.41650391	-2.70263672	-1.94677734	+24.89501953	-13.68896484	-12.78808594	+2668
+1458241403.73410010	+16.01367188	-0.90966797	-0.52734375	+31.83837891	-33.09082031	-29.09179688	+4644	+15.94775391	-0.61962891	+1.18212891	-65.21484375	-3.33984375	+57.87597656	+4900	+13.42968750	-2.69824219	-1.94677734	+24.78515625	-13.66699219	-12.72216797	+2672
+1458241403.73819990	+16.01806641	-0.88769531	-0.52294922	+32.10205078	-33.35449219	-28.93798828	+4660	+15.95214844	-0.66357422	+1.16894531	-67.06054688	-1.66992188	+58.07373047	+4928	+13.44287109	-2.69384766	-1.94238281	+24.69726563	-13.66699219	-12.67822266	+2672
+1458241403.74239990	+16.01806641	-0.87011719	-0.52294922	+32.36572266	-33.61816406	-28.80615234	+4676	+15.94335938	-0.70751953	+1.15136719	-68.92822266	-0.04394531	+58.29345703	+4952	+13.45605469	-2.68066406	-1.93359375	+24.63134766	-13.68896484	-12.61230469	+2680
+1458241403.74659990	+16.01806641	-0.84814453	-0.51855469	+32.60742188	-33.88183594	-28.67431641	+4692	+15.93896484	-0.76464844	+1.12060547	-70.83984375	+1.64794922	+58.27148438	+4984	+13.46484375	-2.66308594	-1.92919922	+24.63134766	-13.71093750	-12.54638672	+2684
+1458241403.75070000	+16.02685547	-0.82617188	-0.51855469	+32.84912109	-34.14550781	-28.49853516	+4704	+15.94335938	-0.81298828	+1.07666016	-72.75146484	+3.33984375	+58.11767578	+5012	+13.47802734	-2.64550781	-1.91162109	+24.60937500	-13.75488281	-12.52441406	+2696
+1458241403.75490000	+16.02685547	-0.81738281	-0.51855469	+32.98095703	-34.43115234	-28.34472656	+4708	+15.93017578	-0.85253906	+1.03710938	-74.55322266	+4.96582031	+57.98583984	+5040	+13.48681641	-2.62353516	-1.89843750	+24.63134766	-13.84277344	-12.48046875	+2708
+1458241403.75900010	+16.03125000	-0.79980469	-0.51855469	+33.17871094	-34.71679688	-28.23486328	+4716	+15.92578125	-0.90087891	+0.98437500	-76.37695313	+6.59179688	+57.63427734	+5064	+13.50000000	-2.60156250	-1.87646484	+24.65332031	-13.93066406	-12.48046875	+2720
+1458241403.76320000	+16.03564453	-0.77783203	-0.51855469	+33.42041016	-34.95849609	-28.14697266	+4724	+15.92578125	-0.94482422	+0.94042969	-78.22265625	+8.10791016	+57.28271484	+5088	+13.50878906	-2.58398438	-1.85888672	+24.65332031	-13.99658203	-12.45849609	+2732
+1458241403.76740000	+16.04003906	-0.77343750	-0.52294922	+33.48632813	-35.13427734	-28.03710938	+4724	+15.91259766	-0.97998047	+0.89208984	-80.00244141	+9.62402344	+56.84326172	+5112	+13.52197266	-2.55761719	-1.83691406	+24.69726563	-14.12841797	-12.45849609	+2748
+1458241403.77150010	+16.04443359	-0.75585938	-0.52734375	+33.61816406	-35.31005859	-27.94921875	+4728	+15.90820313	-1.01953125	+0.83056641	-81.84814453	+11.09619141	+56.22802734	+5136	+13.53076172	-2.53564453	-1.81494141	+24.76318359	-14.23828125	-12.48046875	+2764
+1458241403.77570010	+16.04882813	-0.74267578	-0.53613281	+33.77197266	-35.41992188	-27.88330078	+4732	+15.89941406	-1.06347656	+0.76904297	-83.71582031	+12.48046875	+55.52490234	+5156	+13.53955078	-2.50927734	-1.80175781	+24.80712891	-14.28222656	-12.45849609	+2776
+1458241403.77990010	+16.04882813	-0.73828125	-0.54492188	+33.81591797	-35.55175781	-27.83935547	+4728	+15.88623047	-1.08105469	+0.72070313	-85.36376953	+13.75488281	+54.95361328	+5172	+13.54833984	-2.49169922	-1.78857422	+24.82910156	-14.34814453	-12.45849609	+2792
+1458241403.78399990	+16.04882813	-0.72949219	-0.55371094	+33.90380859	-35.66162109	-27.83935547	+4728	+15.87744141	-1.11181641	+0.66357422	-87.09960938	+14.98535156	+54.25048828	+5188	+13.55273438	-2.47412109	-1.77539063	+24.82910156	-14.41406250	-12.48046875	+2808
+1458241403.78819990	+16.05322266	-0.71630859	-0.55371094	+34.05761719	-35.79345703	-27.92724609	+4728	+15.87304688	-1.14257813	+0.61523438	-88.83544922	+16.12792969	+53.50341797	+5204	+13.56591797	-2.45654297	-1.76660156	+24.82910156	-14.43603516	-12.50244141	+2824
+1458241403.79239990	+16.05761719	-0.72070313	-0.55371094	+34.07958984	-35.85937500	-27.99316406	+4724	+15.85986328	-1.14697266	+0.57568359	-90.30761719	+17.20458984	+52.86621094	+5208	+13.57031250	-2.44335938	-1.75781250	+24.78515625	-14.47998047	-12.52441406	+2836
+1458241403.79650000	+16.06640625	-0.72070313	-0.55810547	+34.14550781	-35.88134766	-28.12500000	+4720	+15.85107422	-1.16455078	+0.53173828	-91.88964844	+18.21533203	+52.11914063	+5216	+13.58349609	-2.44775391	-1.74462891	+24.67529297	-14.52392578	-12.56835938	+2848
+1458241403.80069990	+16.07080078	-0.71630859	-0.55371094	+34.25537109	-35.92529297	-28.34472656	+4720	+15.84667969	-1.18212891	+0.49218750	-93.47167969	+19.11621094	+51.35009766	+5224	+13.58789063	-2.44775391	-1.74902344	+24.56542969	-14.45800781	-12.59033203	+2860
+1458241403.80489990	+16.07080078	-0.72070313	-0.55371094	+34.27734375	-35.90332031	-28.45458984	+4720	+15.83349609	-1.17773438	+0.46582031	-94.79003906	+19.97314453	+50.71289063	+5224	+13.59667969	-2.45214844	-1.75781250	+24.41162109	-14.34814453	-12.59033203	+2868
+1458241403.80900000	+16.07519531	-0.72509766	-0.55371094	+34.29931641	-35.85937500	-28.58642578	+4720	+15.82470703	-1.19091797	+0.43505859	-96.21826172	+20.76416016	+50.00976563	+5224	+13.60107422	-2.46093750	-1.76660156	+24.23583984	-14.23828125	-12.59033203	+2880
+1458241403.81320000	+16.07958984	-0.72949219	-0.55371094	+34.34326172	-35.83740234	-28.80615234	+4724	+15.82031250	-1.20410156	+0.40429688	-97.64648438	+21.48925781	+49.26269531	+5220	+13.60986328	-2.46972656	-1.77978516	+24.06005859	-14.12841797	-12.56835938	+2888
+1458241403.81740000	+16.07958984	-0.73388672	-0.54931641	+34.36523438	-35.79345703	-28.95996094	+4724	+15.80712891	-1.19091797	+0.39550781	-98.72314453	+22.19238281	+48.75732422	+5216	+13.61425781	-2.48291016	-1.79736328	+23.84033203	-13.97460938	-12.56835938	+2900
+1458241403.82150010	+16.08398438	-0.74267578	-0.54931641	+34.36523438	-35.74951172	-29.13574219	+4728	+15.79833984	-1.19531250	+0.38671875	-99.88769531	+22.85156250	+48.20800781	+5208	+13.62304688	-2.50488281	-1.81054688	+23.57666016	-13.82080078	-12.56835938	+2908
+1458241403.82570000	+16.08837891	-0.75146484	-0.54052734	+34.40917969	-35.70556641	-29.37744141	+4736	+15.79833984	-1.19970703	+0.37353516	-101.09619141	+23.44482422	+47.59277344	+5200	+13.62744141	-2.52685547	-1.82373047	+23.31298828	-13.66699219	-12.59033203	+2916
+1458241403.82979990	+16.09277344	-0.75585938	-0.53613281	+34.43115234	-35.63964844	-29.57519531	+4744	+15.79394531	-1.18652344	+0.36474609	-102.06298828	+24.03808594	+47.06542969	+5192	+13.63623047	-2.54443359	-1.83691406	+23.09326172	-13.51318359	-12.59033203	+2924
+1458241403.83400010	+16.09716797	-0.76464844	-0.53173828	+34.43115234	-35.52978516	-29.79492188	+4752	+15.78955078	-1.19531250	+0.35595703	-103.18359375	+24.58740234	+46.49414063	+5180	+13.64062500	-2.56640625	-1.85009766	+22.85156250	-13.35937500	-12.59033203	+2928
+1458241403.83820010	+16.10156250	-0.77343750	-0.52294922	+34.43115234	-35.41992188	-29.99267578	+4760	+15.78955078	-1.20849609	+0.33837891	-104.30419922	+25.07080078	+45.85693359	+5172	+13.64501953	-2.58398438	-1.86767578	+22.60986328	-13.18359375	-12.61230469	+2932
+1458241403.84229990	+16.11035156	-0.79101563	-0.52294922	+34.40917969	-35.24414063	-30.25634766	+4772	+15.78076172	-1.19970703	+0.33398438	-105.18310547	+25.57617188	+45.39550781	+5160	+13.65380859	-2.60156250	-1.88085938	+22.39013672	-13.02978516	-12.61230469	+2932
+1458241403.84649990	+16.11035156	-0.79980469	-0.51855469	+34.40917969	-35.09033203	-30.45410156	+4788	+15.77636719	-1.20849609	+0.33398438	-106.14990234	+26.05957031	+44.91210938	+5152	+13.65820313	-2.61474609	-1.89843750	+22.23632813	-12.87597656	-12.61230469	+2932
+1458241403.85069990	+16.11914063	-0.81298828	-0.51855469	+34.36523438	-34.93652344	-30.62988281	+4800	+15.77636719	-1.21728516	+0.31640625	-107.18261719	+26.52099609	+44.29687500	+5144	+13.66259766	-2.62792969	-1.89843750	+22.06054688	-12.78808594	-12.65625000	+2928
+1458241403.85480000	+16.12792969	-0.82177734	-0.51855469	+34.36523438	-34.73876953	-30.82763672	+4812	+15.77197266	-1.21289063	+0.31201172	-108.01757813	+26.98242188	+43.85742188	+5132	+13.67138672	-2.63232422	-1.89843750	+21.95068359	-12.74414063	-12.72216797	+2924
+1458241403.85900000	+16.13232422	-0.83056641	-0.51855469	+34.36523438	-34.56298828	-30.95947266	+4820	+15.76757813	-1.23046875	+0.30322266	-108.94042969	+27.44384766	+43.39599609	+5128	+13.67578125	-2.63671875	-1.89404297	+21.86279297	-12.72216797	-12.78808594	+2920
+1458241403.86319990	+16.14111328	-0.84375000	-0.52734375	+34.32128906	-34.38720703	-31.04736328	+4832	+15.76757813	-1.24804688	+0.28125000	-109.97314453	+27.81738281	+42.78076172	+5124	+13.68017578	-2.64111328	-1.88525391	+21.77490234	-12.72216797	-12.85400391	+2920
+1458241403.86730000	+16.14990234	-0.84814453	-0.53173828	+34.32128906	-34.21142578	-31.11328125	+4844	+15.76757813	-1.26123047	+0.26367188	-110.85205078	+28.23486328	+42.27539063	+5116	+13.68896484	-2.63671875	-1.87207031	+21.79687500	-12.76611328	-12.96386719	+2920
+1458241403.87150000	+16.15869141	-0.85253906	-0.54052734	+34.34326172	-34.03564453	-31.15722656	+4852	+15.76318359	-1.28320313	+0.24169922	-111.79687500	+28.63037109	+41.74804688	+5112	+13.69335938	-2.62792969	-1.85888672	+21.84082031	-12.83203125	-13.05175781	+2924
+1458241403.87570000	+16.16308594	-0.85693359	-0.55810547	+34.32128906	-33.85986328	-31.13525391	+4860	+15.76318359	-1.30517578	+0.21093750	-112.82958984	+28.98193359	+41.08886719	+5108	+13.70214844	-2.61914063	-1.84130859	+21.88476563	-12.89794922	-13.16162109	+2928
+1458241403.87980010	+16.16748047	-0.85693359	-0.57128906	+34.36523438	-33.72802734	-31.15722656	+4864	+15.75878906	-1.31835938	+0.19335938	-113.66455078	+29.37744141	+40.67138672	+5100	+13.70654297	-2.60595703	-1.82373047	+21.95068359	-12.96386719	-13.27148438	+2932
+1458241403.88400010	+16.17187500	-0.85693359	-0.58007813	+34.40917969	-33.64013672	-31.17919922	+4868	+15.75878906	-1.34033203	+0.17578125	-114.54345703	+29.77294922	+40.25390625	+5096	+13.71093750	-2.59716797	-1.80615234	+22.01660156	-13.07373047	-13.38134766	+2940
+1458241403.88820000	+16.18066406	-0.86132813	-0.59326172	+34.40917969	-33.53027344	-31.17919922	+4872	+15.75878906	-1.36230469	+0.14941406	-115.48828125	+30.10253906	+39.70458984	+5092	+13.71533203	-2.58398438	-1.78417969	+22.10449219	-13.18359375	-13.53515625	+2952
+1458241403.89229990	+16.18505859	-0.86132813	-0.60205078	+34.47509766	-33.48632813	-31.17919922	+4872	+15.75439453	-1.37988281	+0.12744141	-116.32324219	+30.47607422	+39.30908203	+5084	+13.71972656	-2.57080078	-1.76220703	+22.19238281	-13.29345703	-13.64501953	+2960
+1458241403.89650010	+16.19824219	-0.86132813	-0.60644531	+34.56298828	-33.44238281	-31.22314453	+4868	+15.75439453	-1.40185547	+0.10546875	-117.18017578	+30.80566406	+38.89160156	+5080	+13.72851563	-2.56640625	-1.74023438	+22.28027344	-13.42529297	-13.77685547	+2972
+1458241403.90070010	+16.20263672	-0.86132813	-0.61962891	+34.62890625	-33.35449219	-31.24511719	+4868	+15.75439453	-1.42822266	+0.07910156	-118.10302734	+31.09130859	+38.40820313	+5080	+13.73291016	-2.55761719	-1.71826172	+22.34619141	-13.51318359	-13.93066406	+2984
+1458241403.90479990	+16.20263672	-0.85693359	-0.62841797	+34.73876953	-33.31054688	-31.28906250	+4864	+15.75000000	-1.44580078	+0.05712891	-118.87207031	+31.42089844	+38.07861328	+5072	+13.73730469	-2.55322266	-1.70507813	+22.41210938	-13.57910156	-14.04052734	+2996
+1458241403.90899990	+16.20703125	-0.85693359	-0.63720703	+34.82666016	-33.28857422	-31.33300781	+4860	+15.75000000	-1.46337891	+0.03955078	-119.64111328	+31.72851563	+37.72705078	+5068	+13.74169922	-2.55322266	-1.68750000	+22.45605469	-13.66699219	-14.17236328	+3008
+1458241403.91310000	+16.21142578	-0.86132813	-0.65039063	+34.89257813	-33.24462891	-31.39892578	+4856	+15.74560547	-1.47656250	+0.02636719	-120.38818359	+32.03613281	+37.39746094	+5064	+13.74609375	-2.55322266	-1.67431641	+22.50000000	-13.68896484	-14.30419922	+3016
+1458241403.91730000	+16.21582031	-0.86572266	-0.65478516	+34.98046875	-33.26660156	-31.48681641	+4852	+15.74121094	-1.48535156	+0.02197266	-121.00341797	+32.36572266	+37.19970703	+5056	+13.75048828	-2.55322266	-1.66992188	+22.52197266	-13.68896484	-14.41406250	+3028
+1458241403.92150000	+16.22021484	-0.87011719	-0.65478516	+35.11230469	-33.31054688	-31.61865234	+4848	+15.74121094	-1.49853516	+0.01757813	-121.64062500	+32.67333984	+37.00195313	+5048	+13.75048828	-2.56201172	-1.66552734	+22.50000000	-13.68896484	-14.52392578	+3036
+1458241403.92560010	+16.22460938	-0.87451172	-0.65917969	+35.22216797	-33.33251953	-31.75048828	+4844	+15.73681641	-1.51171875	+0.01757813	-122.23388672	+32.98095703	+36.84814453	+5040	+13.75488281	-2.57519531	-1.66113281	+22.45605469	-13.64501953	-14.63378906	+3048
+1458241403.92980000	+16.22460938	-0.87890625	-0.65917969	+35.37597656	-33.37646484	-31.94824219	+4844	+15.73242188	-1.51171875	+0.02197266	-122.73925781	+33.26660156	+36.69433594	+5028	+13.75927734	-2.59277344	-1.66552734	+22.39013672	-13.57910156	-14.72167969	+3056
+1458241403.93400000	+16.22900391	-0.88769531	-0.65917969	+35.52978516	-33.39843750	-32.14599609	+4840	+15.73242188	-1.51611328	+0.02197266	-123.24462891	+33.53027344	+36.51855469	+5020	+13.76367188	-2.61474609	-1.66552734	+22.30224609	-13.49121094	-14.83154297	+3068
+1458241403.93810010	+16.23339844	-0.89208984	-0.66357422	+35.68359375	-33.42041016	-32.34375000	+4844	+15.72802734	-1.52490234	+0.02636719	-123.75000000	+33.77197266	+36.38671875	+5012	+13.76367188	-2.64111328	-1.67431641	+22.19238281	-13.38134766	-14.94140625	+3076
+1458241403.94230010	+16.23339844	-0.90087891	-0.66357422	+35.85937500	-33.46435547	-32.60742188	+4848	+15.72363281	-1.52050781	+0.03076172	-124.12353516	+34.03564453	+36.27685547	+5008	+13.76806641	-2.66748047	-1.68750000	+22.06054688	-13.22753906	-15.02929688	+3088
+1458241403.94650010	+16.22900391	-0.91406250	-0.66796875	+36.01318359	-33.50830078	-32.84912109	+4852	+15.71923828	-1.52050781	+0.03515625	-124.54101563	+34.29931641	+36.16699219	+5004	+13.76806641	-2.69824219	-1.70068359	+21.92871094	-13.05175781	-15.11718750	+3096
+1458241403.95059990	+16.22900391	-0.92285156	-0.66796875	+36.16699219	-33.55224609	-33.06884766	+4860	+15.71484375	-1.52490234	+0.04833984	-124.93652344	+34.56298828	+36.10107422	+5000	+13.76806641	-2.72460938	-1.71386719	+21.81884766	-12.87597656	-15.18310547	+3104
+1458241403.95479990	+16.22900391	-0.94042969	-0.66357422	+36.34277344	-33.64013672	-33.37646484	+4868	+15.71484375	-1.51611328	+0.05273438	-125.24414063	+34.78271484	+35.99121094	+5000	+13.76806641	-2.75537109	-1.73144531	+21.68701172	-12.70019531	-15.27099609	+3112
+1458241403.95900010	+16.22900391	-0.94482422	-0.66357422	+36.54052734	-33.72802734	-33.66210938	+4876	+15.71044922	-1.52490234	+0.05712891	-125.61767578	+34.98046875	+35.85937500	+5000	+13.77246094	-2.78613281	-1.74462891	+21.57714844	-12.52441406	-15.35888672	+3116
+1458241403.96310000	+16.22460938	-0.95361328	-0.66357422	+36.71630859	-33.77197266	-33.90380859	+4888	+15.70605469	-1.52929688	+0.05712891	-125.99121094	+35.13427734	+35.70556641	+4996	+13.76806641	-2.81250000	-1.75341797	+21.46728516	-12.34863281	-15.44677734	+3116
+1458241403.96729990	+16.22460938	-0.95800781	-0.67236328	+36.91406250	-33.77197266	-34.14550781	+4900	+15.70166016	-1.52490234	+0.05273438	-126.29882813	+35.26611328	+35.50781250	+4996	+13.76806641	-2.83886719	-1.76220703	+21.37939453	-12.21679688	-15.53466797	+3120
+1458241403.97149990	+16.21582031	-0.96679688	-0.68115234	+37.04589844	-33.77197266	-34.29931641	+4916	+15.70166016	-1.53369141	+0.04394531	-126.67236328	+35.39794922	+35.28808594	+4996	+13.76806641	-2.86083984	-1.77099609	+21.35742188	-12.06298828	-15.60058594	+3116
+1458241403.97560000	+16.21142578	-0.97558594	-0.69433594	+37.13378906	-33.79394531	-34.40917969	+4928	+15.69726563	-1.54248047	+0.03076172	-127.06787109	+35.48583984	+35.04638672	+4996	+13.76806641	-2.87402344	-1.77539063	+21.35742188	-11.95312500	-15.68847656	+3112
+1458241403.97980000	+16.20703125	-0.97998047	-0.71191406	+37.26562500	-33.79394531	-34.51904297	+4940	+15.69287109	-1.54687500	+0.01318359	-127.44140625	+35.55175781	+34.76074219	+4996	+13.76806641	-2.88281250	-1.77539063	+21.37939453	-11.84326172	-15.75439453	+3108
+1458241403.98390010	+16.20263672	-0.98437500	-0.72509766	+37.37548828	-33.81591797	-34.62890625	+4952	+15.68408203	-1.56005859	-0.00878906	-127.85888672	+35.61767578	+34.45312500	+4996	+13.76367188	-2.88720703	-1.77978516	+21.44531250	-11.75537109	-15.82031250	+3100
+1458241403.98810010	+16.19824219	-0.98876953	-0.73828125	+37.50732422	-33.81591797	-34.69482422	+4964	+15.68408203	-1.57763672	-0.03076172	-128.29833984	+35.63964844	+34.14550781	+5000	+13.75927734	-2.89160156	-1.77099609	+21.53320313	-11.71142578	-15.90820313	+3096
+1458241403.99230000	+16.19824219	-0.98876953	-0.76025391	+37.59521484	-33.83789063	-34.76074219	+4972	+15.67968750	-1.58642578	-0.05712891	-128.69384766	+35.66162109	+33.81591797	+4996	+13.75927734	-2.89160156	-1.76660156	+21.62109375	-11.71142578	-15.97412109	+3092
+1458241403.99640010	+16.19824219	-0.99316406	-0.77783203	+37.70507813	-33.81591797	-34.82666016	+4976	+15.67968750	-1.60400391	-0.08349609	-129.08935547	+35.66162109	+33.48632813	+4996	+13.75927734	-2.88720703	-1.75341797	+21.75292969	-11.71142578	-16.06201172	+3092
+1458241404.00060010	+16.19824219	-0.99755859	-0.79980469	+37.79296875	-33.79394531	-34.87060547	+4984	+15.67529297	-1.62158203	-0.11865234	-129.52880859	+35.59570313	+33.13476563	+4996	+13.75488281	-2.88281250	-1.74023438	+21.88476563	-11.71142578	-16.12792969	+3092
+1458241404.00480010	+16.19384766	-0.99755859	-0.80859375	+37.79296875	-33.77197266	-34.87060547	+4984	+15.67089844	-1.63476563	-0.14941406	-129.92431641	+35.55175781	+32.78320313	+4992	+13.75048828	-2.87841797	-1.73144531	+22.01660156	-11.71142578	-16.21582031	+3092
+1458241404.00889990	+16.19384766	-1.00195313	-0.82177734	+37.83691406	-33.77197266	-34.87060547	+4988	+15.66650391	-1.65234375	-0.18457031	-130.31982422	+35.50781250	+32.45361328	+4988	+13.75048828	-2.86962891	-1.72265625	+22.17041016	-11.71142578	-16.28173828	+3092
+1458241404.01309990	+16.19384766	-1.00195313	-0.83496094	+37.85888672	-33.72802734	-34.87060547	+4988	+15.66210938	-1.67431641	-0.21533203	-130.73730469	+35.48583984	+32.10205078	+4984	+13.74609375	-2.86523438	-1.70947266	+22.34619141	-11.71142578	-16.36962891	+3096
+1458241404.01729990	+16.18945313	-1.00634766	-0.85253906	+37.90283203	-33.70605469	-34.89257813	+4988	+15.65771484	-1.68750000	-0.23730469	-130.97900391	+35.46386719	+31.90429688	+4976	+13.74169922	-2.85205078	-1.69628906	+22.54394531	-11.71142578	-16.47949219	+3100
+1458241404.02140000	+16.18945313	-1.01074219	-0.87011719	+37.96875000	-33.70605469	-34.93652344	+4988	+15.65771484	-1.70068359	-0.26367188	-131.26464844	+35.44189453	+31.66259766	+4968	+13.74169922	-2.84765625	-1.68310547	+22.71972656	-11.73339844	-16.56738281	+3104
+1458241404.02560000	+16.18505859	-1.01513672	-0.88769531	+38.03466797	-33.68408203	-35.00244141	+4984	+15.65332031	-1.71386719	-0.28564453	-131.55029297	+35.39794922	+31.42089844	+4960	+13.73730469	-2.83886719	-1.67431641	+22.89550781	-11.73339844	-16.67724609	+3108
+1458241404.02979990	+16.18505859	-1.02832031	-0.90966797	+38.12255859	-33.66210938	-35.11230469	+4980	+15.65332031	-1.72265625	-0.30322266	-131.72607422	+35.37597656	+31.26708984	+4948	+13.73291016	-2.83886719	-1.66113281	+23.07128906	-11.71142578	-16.80908203	+3112
+1458241404.03390000	+16.18505859	-1.03710938	-0.93164063	+38.21044922	-33.64013672	-35.22216797	+4976	+15.65332031	-1.73144531	-0.32080078	-131.92382813	+35.37597656	+31.11328125	+4936	+13.72851563	-2.83886719	-1.65234375	+23.22509766	-11.68945313	-16.91894531	+3120
+1458241404.03810000	+16.18505859	-1.04589844	-0.95361328	+38.32031250	-33.59619141	-35.35400391	+4968	+15.64892578	-1.74462891	-0.34277344	-132.12158203	+35.33203125	+30.95947266	+4924	+13.72412109	-2.84765625	-1.65234375	+23.31298828	-11.62353516	-17.02880859	+3124
+1458241404.04230000	+16.17626953	-1.05908203	-0.97998047	+38.45214844	-33.53027344	-35.59570313	+4964	+15.64453125	-1.74902344	-0.35595703	-132.23144531	+35.33203125	+30.87158203	+4912	+13.71972656	-2.86083984	-1.66113281	+23.40087891	-11.49169922	-17.13867188	+3132
+1458241404.04640010	+16.17187500	-1.07226563	-0.99755859	+38.56201172	-33.50830078	-35.81542969	+4956	+15.64013672	-1.75781250	-0.36474609	-132.34130859	+35.33203125	+30.78369141	+4904	+13.71533203	-2.88281250	-1.67431641	+23.40087891	-11.35986328	-17.22656250	+3140
+1458241404.05060010	+16.17187500	-1.08544922	-1.01513672	+38.67187500	-33.44238281	-36.05712891	+4948	+15.64013672	-1.76220703	-0.37792969	-132.45117188	+35.31005859	+30.71777344	+4892	+13.71093750	-2.90478516	-1.69189453	+23.40087891	-11.20605469	-17.31445313	+3148
+1458241404.05480000	+16.16748047	-1.10302734	-1.03271484	+38.82568359	-33.42041016	-36.36474609	+4944	+15.63574219	-1.76220703	-0.38671875	-132.49511719	+35.31005859	+30.69580078	+4880	+13.70654297	-2.93115234	-1.71386719	+23.35693359	-11.03027344	-17.40234375	+3156
+1458241404.05890010	+16.16748047	-1.12060547	-1.04589844	+38.95751953	-33.39843750	-36.67236328	+4936	+15.63574219	-1.76660156	-0.39111328	-132.53906250	+35.33203125	+30.67382813	+4872	+13.70214844	-2.96630859	-1.73583984	+23.26904297	-10.85449219	-17.49023438	+3164
+1458241404.06310010	+16.16308594	-1.13818359	-1.05468750	+39.08935547	-33.35449219	-36.97998047	+4936	+15.63134766	-1.77099609	-0.39990234	-132.56103516	+35.33203125	+30.67382813	+4864	+13.69775391	-3.00146484	-1.76220703	+23.15917969	-10.65673828	-17.57812500	+3172
+1458241404.06719990	+16.15869141	-1.15136719	-1.07226563	+39.24316406	-33.28857422	-37.30957031	+4932	+15.62695313	-1.77099609	-0.40429688	-132.58300781	+35.33203125	+30.67382813	+4852	+13.69335938	-3.04101563	-1.79736328	+23.04931641	-10.43701172	-17.66601563	+3184
+1458241404.07139990	+16.15429688	-1.16894531	-1.08984375	+39.39697266	-33.20068359	-37.59521484	+4936	+15.62695313	-1.77539063	-0.40869141	-132.60498047	+35.33203125	+30.69580078	+4848	+13.68896484	-3.08056641	-1.82812500	+22.93945313	-10.21728516	-17.73193359	+3188
+1458241404.07559990	+16.15429688	-1.18652344	-1.10742188	+39.50683594	-33.11279297	-37.83691406	+4936	+15.62255859	-1.77539063	-0.41748047	-132.62695313	+35.31005859	+30.69580078	+4840	+13.68896484	-3.11572266	-1.86328125	+22.85156250	-9.99755859	-17.81982422	+3196
+1458241404.07970000	+16.14990234	-1.19970703	-1.12939453	+39.61669922	-33.02490234	-38.10058594	+4944	+15.62255859	-1.77978516	-0.42626953	-132.64892578	+35.31005859	+30.69580078	+4836	+13.68457031	-3.15527344	-1.89843750	+22.74169922	-9.75585938	-17.90771484	+3200
+1458241404.08390000	+16.14550781	-1.22167969	-1.15136719	+39.72656250	-32.93701172	-38.36425781	+4952	+15.61816406	-1.78417969	-0.43505859	-132.67089844	+35.28808594	+30.71777344	+4832	+13.68017578	-3.18603516	-1.93359375	+22.67578125	-9.53613281	-17.99560547	+3204
+1458241404.08810000	+16.14550781	-1.23925781	-1.17333984	+39.81445313	-32.87109375	-38.60595703	+4960	+15.61816406	-1.78857422	-0.44384766	-132.71484375	+35.26611328	+30.71777344	+4832	+13.67578125	-3.21679688	-1.95996094	+22.60986328	-9.38232422	-18.08349609	+3204
+1458241404.09220000	+16.14990234	-1.25683594	-1.19970703	+39.92431641	-32.76123047	-38.80371094	+4968	+15.61376953	-1.79736328	-0.45703125	-132.75878906	+35.24414063	+30.71777344	+4828	+13.67578125	-3.25195313	-1.98193359	+22.56591797	-9.27246094	-18.19335938	+3204
+1458241404.09640000	+16.14990234	-1.27441406	-1.23046875	+40.01220703	-32.67333984	-38.95751953	+4980	+15.61376953	-1.80615234	-0.47021484	-132.82470703	+35.20019531	+30.71777344	+4828	+13.67138672	-3.27392578	-2.00390625	+22.56591797	-9.14062500	-18.30322266	+3200
+1458241404.10060000	+16.15429688	-1.29638672	-1.26123047	+40.07812500	-32.54150391	-39.08935547	+4992	+15.61376953	-1.81494141	-0.48779297	-132.89062500	+35.15625000	+30.69580078	+4828	+13.67138672	-3.29589844	-2.01708984	+22.56591797	-9.05273438	-18.43505859	+3200
+1458241404.10470010	+16.15869141	-1.31396484	-1.30078125	+40.10009766	-32.38769531	-39.17724609	+5004	+15.60937500	-1.82812500	-0.51416016	-133.00048828	+35.09033203	+30.65185547	+4832	+13.67138672	-3.31787109	-2.03466797	+22.60986328	-9.00878906	-18.56689453	+3196
+1458241404.10890010	+16.15869141	-1.33593750	-1.34472656	+40.10009766	-32.25585938	-39.22119141	+5016	+15.60937500	-1.84570313	-0.53613281	-133.13232422	+35.00244141	+30.58593750	+4836	+13.67578125	-3.32666016	-2.04345703	+22.71972656	-8.94287109	-18.67675781	+3192
+1458241404.11310010	+16.16308594	-1.35791016	-1.38867188	+40.10009766	-32.10205078	-39.24316406	+5024	+15.60937500	-1.86328125	-0.56689453	-133.30810547	+34.91455078	+30.52001953	+4840	+13.67578125	-3.33105469	-2.05224609	+22.82958984	-8.94287109	-18.78662109	+3188
+1458241404.11719990	+16.17187500	-1.37988281	-1.43261719	+40.10009766	-31.97021484	-39.28710938	+5032	+15.60937500	-1.89404297	-0.60644531	-133.52783203	+34.80468750	+30.38818359	+4848	+13.68017578	-3.33984375	-2.05664063	+22.91748047	-8.96484375	-18.94042969	+3184
+1458241404.12140010	+16.17626953	-1.40625000	-1.47216797	+40.10009766	-31.83837891	-39.33105469	+5036	+15.61376953	-1.92041016	-0.65039063	-133.76953125	+34.67285156	+30.27832031	+4852	+13.68017578	-3.34863281	-2.06103516	+23.00537109	-8.98681641	-19.07226563	+3184
+1458241404.12560010	+16.18505859	-1.42822266	-1.51171875	+40.10009766	-31.72851563	-39.41894531	+5036	+15.61376953	-1.95117188	-0.69433594	-134.03320313	+34.56298828	+30.14648438	+4860	+13.68457031	-3.36181641	-2.06542969	+23.09326172	-9.03076172	-19.22607422	+3184
+1458241404.12969990	+16.19384766	-1.45898438	-1.55566406	+40.07812500	-31.57470703	-39.48486328	+5036	+15.61816406	-1.99511719	-0.75146484	-134.38476563	+34.38720703	+29.97070313	+4868	+13.68896484	-3.37060547	-2.06542969	+23.18115234	-9.07470703	-19.40185547	+3184
+1458241404.13389990	+16.20703125	-1.48974609	-1.59960938	+40.03417969	-31.42089844	-39.52880859	+5036	+15.61816406	-2.03906250	-0.80419922	-134.71435547	+34.23339844	+29.79492188	+4876	+13.69775391	-3.38378906	-2.06542969	+23.26904297	-9.09667969	-19.55566406	+3188
+1458241404.13800000	+16.21582031	-1.51611328	-1.64355469	+40.01220703	-31.22314453	-39.59472656	+5032	+15.62255859	-2.07861328	-0.85693359	-135.04394531	+34.07958984	+29.61914063	+4884	+13.70214844	-3.39697266	-2.07861328	+23.35693359	-9.09667969	-19.70947266	+3192
+1458241404.14220000	+16.22021484	-1.55126953	-1.69189453	+39.96826172	-31.04736328	-39.70458984	+5024	+15.62255859	-2.12695313	-0.91845703	-135.41748047	+33.90380859	+29.44335938	+4892	+13.70654297	-3.41455078	-2.09179688	+23.37890625	-9.07470703	-19.86328125	+3200
+1458241404.14640000	+16.22460938	-1.58203125	-1.73144531	+39.94628906	-30.87158203	-39.83642578	+5020	+15.62695313	-2.17089844	-0.97558594	-135.74707031	+33.77197266	+29.31152344	+4896	+13.71093750	-3.43652344	-2.10058594	+23.40087891	-9.07470703	-20.03906250	+3208
+1458241404.15050010	+16.23339844	-1.61279297	-1.77099609	+39.96826172	-30.69580078	-40.01220703	+5012	+15.63134766	-2.21044922	-1.02392578	-136.03271484	+33.66210938	+29.17968750	+4896	+13.71972656	-3.46289063	-2.12255859	+23.40087891	-9.03076172	-20.17089844	+3220
+1458241404.15470000	+16.23779297	-1.64794922	-1.80615234	+39.96826172	-30.56396484	-40.27587891	+5000	+15.63134766	-2.25439453	-1.07226563	-136.34033203	+33.55224609	+29.09179688	+4900	+13.72412109	-3.49365234	-2.14892578	+23.33496094	-8.96484375	-20.34667969	+3232
+1458241404.15890000	+16.24658203	-1.68750000	-1.83691406	+39.99023438	-30.38818359	-40.56152344	+4992	+15.63574219	-2.29394531	-1.11621094	-136.58203125	+33.46435547	+29.02587891	+4900	+13.72851563	-3.53759766	-2.17089844	+23.22509766	-8.87695313	-20.50048828	+3244
+1458241404.16300010	+16.25537109	-1.72705078	-1.86767578	+40.03417969	-30.21240234	-40.89111328	+4984	+15.64013672	-2.32910156	-1.15136719	-136.77978516	+33.37646484	+29.00390625	+4896	+13.73291016	-3.58154297	-2.21044922	+23.09326172	-8.72314453	-20.63232422	+3260
+1458241404.16720010	+16.26416016	-1.77099609	-1.90283203	+40.05615234	-29.97070313	-41.26464844	+4980	+15.64013672	-2.36425781	-1.18652344	-136.97753906	+33.31054688	+29.02587891	+4896	+13.73291016	-3.63427734	-2.25000000	+22.91748047	-8.54736328	-20.78613281	+3276
+1458241404.17140010	+16.27294922	-1.81054688	-1.93798828	+40.10009766	-29.75097656	-41.61621094	+4976	+15.64453125	-2.39941406	-1.22167969	-137.13134766	+33.26660156	+29.04785156	+4896	+13.73730469	-3.68701172	-2.28955078	+22.74169922	-8.37158203	-20.91796875	+3292
+1458241404.17549990	+16.27734375	-1.85009766	-1.97314453	+40.14404297	-29.50927734	-41.94580078	+4976	+15.64892578	-2.43457031	-1.25244141	-137.28515625	+33.20068359	+29.06982422	+4896	+13.73730469	-3.73974609	-2.34228516	+22.54394531	-8.12988281	-21.02783203	+3308
+1458241404.17969990	+16.27734375	-1.89404297	-2.00390625	+40.23193359	-29.28955078	-42.40722656	+4976	+15.65332031	-2.46533203	-1.28320313	-137.43896484	+33.15673828	+29.11376953	+4896	+13.73291016	-3.79687500	-2.39501953	+22.32421875	-7.88818359	-21.15966797	+3328
+1458241404.18390010	+16.28173828	-1.93798828	-2.03027344	+40.29785156	-29.09179688	-42.82470703	+4984	+15.65332031	-2.50048828	-1.31396484	-137.54882813	+33.13476563	+29.15771484	+4900	+13.73291016	-3.85839844	-2.44775391	+22.08251953	-7.62451172	-21.26953125	+3344
+1458241404.18800000	+16.29052734	-1.98193359	-2.05664063	+40.36376953	-28.89404297	-43.26416016	+4988	+15.66210938	-2.53125000	-1.34033203	-137.65869141	+33.09082031	+29.24560547	+4900	+13.73291016	-3.91992188	-2.49609375	+21.86279297	-7.40478516	-21.42333984	+3356
+1458241404.19219990	+16.29931641	-2.02587891	-2.08740234	+40.42968750	-28.67431641	-43.68164063	+5000	+15.66650391	-2.56640625	-1.36669922	-137.76855469	+33.06884766	+29.33349609	+4904	+13.73291016	-3.98144531	-2.54882813	+21.64306641	-7.18505859	-21.55517578	+3368
+1458241404.19639990	+16.30810547	-2.07421875	-2.11816406	+40.47363281	-28.45458984	-44.07714844	+5012	+15.67089844	-2.60595703	-1.39306641	-137.87841797	+33.02490234	+29.42138672	+4912	+13.73291016	-4.04296875	-2.60156250	+21.42333984	-6.94335938	-21.68701172	+3380
+1458241404.20050000	+16.32128906	-2.12255859	-2.15332031	+40.49560547	-28.21289063	-44.45068359	+5028	+15.67968750	-2.64550781	-1.42382813	-138.01025391	+32.98095703	+29.48730469	+4920	+13.73291016	-4.10888672	-2.64990234	+21.20361328	-6.72363281	-21.84082031	+3392
+1458241404.20470000	+16.32568359	-2.16650391	-2.19287109	+40.53955078	-27.94921875	-44.75830078	+5048	+15.68847656	-2.68505859	-1.45898438	-138.16406250	+32.89306641	+29.50927734	+4928	+13.73291016	-4.16601563	-2.69824219	+21.00585938	-6.48193359	-21.97265625	+3400
+1458241404.20890000	+16.33007813	-2.21484375	-2.23242188	+40.53955078	-27.72949219	-45.02197266	+5068	+15.69287109	-2.72900391	-1.49414063	-138.33984375	+32.82714844	+29.53125000	+4940	+13.73291016	-4.21435547	-2.74658203	+20.87402344	-6.26220703	-22.10449219	+3408
+1458241404.21300010	+16.34765625	-2.26757813	-2.27197266	+40.53955078	-27.55371094	-45.30761719	+5088	+15.70166016	-2.77294922	-1.53369141	-138.51562500	+32.76123047	+29.53125000	+4952	+13.73730469	-4.26708984	-2.78173828	+20.74218750	-6.15234375	-22.25830078	+3408
+1458241404.21720000	+16.35644531	-2.31591797	-2.31152344	+40.53955078	-27.37792969	-45.54931641	+5108	+15.71044922	-2.82128906	-1.56884766	-138.71337891	+32.69531250	+29.53125000	+4964	+13.74169922	-4.31542969	-2.81689453	+20.63232422	-6.04248047	-22.41210938	+3412
+1458241404.22129990	+16.36523438	-2.37304688	-2.35546875	+40.49560547	-27.20214844	-45.76904297	+5128	+15.71923828	-2.87402344	-1.60839844	-138.91113281	+32.62939453	+29.53125000	+4980	+13.74609375	-4.35498047	-2.85205078	+20.56640625	-5.93261719	-22.56591797	+3412
+1458241404.22550010	+16.38720703	-2.43457031	-2.39501953	+40.42968750	-27.07031250	-45.96679688	+5144	+15.73242188	-2.92675781	-1.64794922	-139.13085938	+32.56347656	+29.55322266	+4992	+13.75927734	-4.39892578	-2.86962891	+20.50048828	-5.93261719	-22.76367188	+3412
+1458241404.22970010	+16.40478516	-2.49169922	-2.44775391	+40.38574219	-26.89453125	-46.12060547	+5160	+15.74121094	-2.98828125	-1.70068359	-139.39453125	+32.43164063	+29.48730469	+5008	+13.76806641	-4.43847656	-2.88281250	+20.47851563	-5.93261719	-22.96142578	+3408
+1458241404.23379990	+16.42675781	-2.54882813	-2.49609375	+40.34179688	-26.74072266	-46.23046875	+5172	+15.75439453	-3.04980469	-1.74902344	-139.68017578	+32.32177734	+29.44335938	+5020	+13.78564453	-4.46923828	-2.90039063	+20.47851563	-5.95458984	-23.13720703	+3408
+1458241404.23799990	+16.44433594	-2.61035156	-2.54882813	+40.25390625	-26.63085938	-46.34033203	+5184	+15.76318359	-3.11572266	-1.80175781	-139.96582031	+32.18994141	+29.35546875	+5036	+13.79443359	-4.50000000	-2.91357422	+20.47851563	-5.97656250	-23.31298828	+3404
+1458241404.24219990	+16.45751953	-2.66748047	-2.59716797	+40.18798828	-26.52099609	-46.45019531	+5192	+15.77197266	-3.18603516	-1.85449219	-140.27343750	+32.08007813	+29.28955078	+5048	+13.80761719	-4.53515625	-2.92675781	+20.47851563	-6.02050781	-23.48876953	+3400
+1458241404.24630000	+16.47509766	-2.72900391	-2.64990234	+40.10009766	-26.43310547	-46.51611328	+5200	+15.78515625	-3.24755859	-1.90722656	-140.55908203	+31.97021484	+29.22363281	+5060	+13.82080078	-4.56152344	-2.93994141	+20.52246094	-6.06445313	-23.64257813	+3400
+1458241404.25050000	+16.49707031	-2.79492188	-2.69384766	+40.01220703	-26.38916016	-46.62597656	+5200	+15.79833984	-3.31347656	-1.95556641	-140.80078125	+31.90429688	+29.22363281	+5068	+13.83837891	-4.58789063	-2.94873047	+20.56640625	-6.15234375	-23.84033203	+3396
+1458241404.25469990	+16.51464844	-2.85644531	-2.73779297	+39.94628906	-26.38916016	-46.77978516	+5196	+15.80712891	-3.37939453	-1.99951172	-141.04248047	+31.81640625	+29.22363281	+5076	+13.85595703	-4.62304688	-2.95751953	+20.56640625	-6.24023438	-24.06005859	+3392
+1458241404.25880000	+16.53662109	-2.91796875	-2.78173828	+39.92431641	-26.34521484	-46.93359375	+5192	+15.82031250	-3.44531250	-2.04345703	-141.28417969	+31.72851563	+29.22363281	+5084	+13.87353516	-4.66259766	-2.96191406	+20.52246094	-6.32812500	-24.27978516	+3392
+1458241404.26300000	+16.55859375	-2.97949219	-2.82128906	+39.90234375	-26.32324219	-47.08740234	+5188	+15.82910156	-3.51562500	-2.09179688	-141.54785156	+31.64062500	+29.20166016	+5092	+13.88671875	-4.70214844	-2.97949219	+20.50048828	-6.39404297	-24.47753906	+3396
+1458241404.26720000	+16.57617188	-3.04101563	-2.86523438	+39.85839844	-26.30126953	-47.26318359	+5184	+15.84228516	-3.58593750	-2.13574219	-141.78955078	+31.55273438	+29.22363281	+5096	+13.89990234	-4.74609375	-2.99707031	+20.41259766	-6.39404297	-24.65332031	+3400
+1458241404.27130010	+16.59375000	-3.10253906	-2.90917969	+39.83642578	-26.27929688	-47.43896484	+5180	+15.85546875	-3.64746094	-2.18408203	-141.98730469	+31.46484375	+29.22363281	+5100	+13.91308594	-4.79882813	-3.01904297	+20.32470703	-6.41601563	-24.85107422	+3408
+1458241404.27550010	+16.60693359	-3.15966797	-2.94873047	+39.83642578	-26.25732422	-47.63671875	+5172	+15.86425781	-3.70898438	-2.21923828	-142.16308594	+31.44287109	+29.28955078	+5104	+13.92626953	-4.84716797	-3.04980469	+20.25878906	-6.35009766	-25.00488281	+3416
+1458241404.27970000	+16.61572266	-3.22119141	-2.97509766	+39.85839844	-26.27929688	-47.92236328	+5168	+15.87304688	-3.77050781	-2.24560547	-142.31689453	+31.44287109	+29.42138672	+5104	+13.93066406	-4.90869141	-3.08935547	+20.08300781	-6.24023438	-25.18066406	+3424
+1458241404.28379990	+16.62890625	-3.28271484	-3.00585938	+39.88037109	-26.30126953	-48.20800781	+5168	+15.88183594	-3.82763672	-2.27636719	-142.42675781	+31.44287109	+29.53125000	+5108	+13.93505859	-4.97900391	-3.12890625	+19.86328125	-6.15234375	-25.37841797	+3436
+1458241404.28800010	+16.64208984	-3.33984375	-3.02783203	+39.94628906	-26.32324219	-48.53759766	+5168	+15.89501953	-3.88476563	-2.29833984	-142.51464844	+31.46484375	+29.68505859	+5112	+13.94384766	-5.04931641	-3.16845703	+19.66552734	-6.04248047	-25.57617188	+3448
+1458241404.29210000	+16.65527344	-3.40576172	-3.05419922	+39.96826172	-26.32324219	-48.84521484	+5168	+15.91259766	-3.94189453	-2.32031250	-142.60253906	+31.48681641	+29.81689453	+5116	+13.94824219	-5.12841797	-3.21679688	+19.40185547	-5.88867188	-25.75195313	+3460
+1458241404.29629990	+16.66845703	-3.46289063	-3.08056641	+40.01220703	-26.30126953	-49.17480469	+5176	+15.92578125	-3.99462891	-2.34667969	-142.69042969	+31.48681641	+29.94873047	+5120	+13.95263672	-5.21191406	-3.26513672	+19.09423828	-5.69091797	-25.92773438	+3476
+1458241404.30049990	+16.67285156	-3.52441406	-3.09814453	+40.10009766	-26.30126953	-49.52636719	+5184	+15.93457031	-4.05175781	-2.36425781	-142.75634766	+31.53076172	+30.12451172	+5124	+13.95263672	-5.29980469	-3.31787109	+18.80859375	-5.49316406	-26.12548828	+3492
+1458241404.30460000	+16.68164063	-3.58593750	-3.12451172	+40.12207031	-26.25732422	-49.83398438	+5200	+15.94775391	-4.10449219	-2.38183594	-142.84423828	+31.55273438	+30.25634766	+5132	+13.95263672	-5.38769531	-3.37939453	+18.52294922	-5.22949219	-26.25732422	+3504
+1458241404.30880000	+16.68603516	-3.64746094	-3.15087891	+40.14404297	-26.23535156	-50.11962891	+5220	+15.96093750	-4.15722656	-2.39941406	-142.91015625	+31.59667969	+30.41015625	+5144	+13.95263672	-5.47119141	-3.43652344	+18.25927734	-4.98779297	-26.38916016	+3520
+1458241404.31300000	+16.69482422	-3.71337891	-3.16406250	+40.18798828	-26.27929688	-50.44921875	+5240	+15.97851563	-4.20996094	-2.41259766	-142.93212891	+31.68457031	+30.58593750	+5152	+13.95263672	-5.55908203	-3.48925781	+17.97363281	-4.79003906	-26.56494141	+3532
+1458241404.31710000	+16.70361328	-3.77929688	-3.18603516	+40.18798828	-26.27929688	-50.71289063	+5264	+15.99609375	-4.26269531	-2.42578125	-142.99804688	+31.75048828	+30.71777344	+5160	+13.95703125	-5.64257813	-3.54199219	+17.68798828	-4.59228516	-26.71875000	+3540
+1458241404.32130000	+16.71240234	-3.84521484	-3.20800781	+40.18798828	-26.25732422	-50.97656250	+5288	+16.00927734	-4.31982422	-2.44335938	-143.06396484	+31.79443359	+30.84960938	+5172	+13.95703125	-5.72607422	-3.59472656	+17.44628906	-4.37255859	-26.87255859	+3552
+1458241404.32550000	+16.72998047	-3.90673828	-3.22119141	+40.20996094	-26.30126953	-51.28417969	+5312	+16.02685547	-4.38134766	-2.45654297	-143.12988281	+31.88232422	+31.02539063	+5188	+13.95703125	-5.81396484	-3.62988281	+17.16064453	-4.26269531	-27.09228516	+3560
+1458241404.32960010	+16.74316406	-3.97265625	-3.25634766	+40.16601563	-26.23535156	-51.39404297	+5340	+16.04882813	-4.44287109	-2.47412109	-143.26171875	+31.92626953	+31.09130859	+5200	+13.96582031	-5.88867188	-3.66943359	+16.96289063	-4.10888672	-27.22412109	+3564
+1458241404.33380010	+16.75634766	-4.03857422	-3.29150391	+40.10009766	-26.19140625	-51.50390625	+5368	+16.06640625	-4.50878906	-2.50048828	-143.41552734	+31.94824219	+31.15722656	+5216	+13.97460938	-5.95458984	-3.70898438	+16.83105469	-3.99902344	-27.35595703	+3568
+1458241404.33800010	+16.77832031	-4.10888672	-3.31787109	+40.03417969	-26.19140625	-51.65771484	+5396	+16.08398438	-4.57470703	-2.52246094	-143.54736328	+31.97021484	+31.24511719	+5228	+13.98779297	-6.02490234	-3.73095703	+16.67724609	-3.95507813	-27.53173828	+3572
+1458241404.34209990	+16.79150391	-4.18359375	-3.35742188	+39.92431641	-26.14746094	-51.67968750	+5424	+16.09716797	-4.64501953	-2.55322266	-143.74511719	+31.94824219	+31.24511719	+5244	+14.00097656	-6.08642578	-3.75732422	+16.56738281	-3.91113281	-27.66357422	+3572
+1458241404.34629990	+16.80468750	-4.24951172	-3.39697266	+39.81445313	-26.14746094	-51.67968750	+5448	+16.11035156	-4.71972656	-2.58398438	-143.96484375	+31.94824219	+31.24511719	+5264	+14.01416016	-6.13037109	-3.77929688	+16.52343750	-3.88916016	-27.77343750	+3568
+1458241404.35050010	+16.83105469	-4.32421875	-3.43212891	+39.68261719	-26.19140625	-51.72363281	+5464	+16.13232422	-4.79882813	-2.61474609	-144.16259766	+31.94824219	+31.24511719	+5276	+14.03173828	-6.18310547	-3.78369141	+16.47949219	-3.99902344	-27.94921875	+3564
+1458241404.35460000	+16.85302734	-4.39453125	-3.47607422	+39.52880859	-26.19140625	-51.65771484	+5480	+16.14990234	-4.87353516	-2.65429688	-144.38232422	+31.92626953	+31.22314453	+5292	+14.05371094	-6.22705078	-3.78808594	+16.45751953	-4.08691406	-28.10302734	+3560
+1458241404.35879990	+16.87500000	-4.46923828	-3.52441406	+39.37500000	-26.14746094	-51.56982422	+5492	+16.16748047	-4.95703125	-2.69384766	-144.64599609	+31.88232422	+31.17919922	+5304	+14.07568359	-6.27099609	-3.79248047	+16.45751953	-4.19677734	-28.25683594	+3556
+1458241404.36299990	+16.90136719	-4.54394531	-3.56396484	+39.24316406	-26.12548828	-51.54785156	+5500	+16.18066406	-5.04052734	-2.72900391	-144.86572266	+31.86035156	+31.15722656	+5316	+14.10205078	-6.31494141	-3.79248047	+16.45751953	-4.30664063	-28.41064453	+3552
+1458241404.36710000	+16.92333984	-4.61865234	-3.61230469	+39.06738281	-26.08154297	-51.45996094	+5504	+16.19384766	-5.12841797	-2.77734375	-145.15136719	+31.77246094	+31.09130859	+5324	+14.12402344	-6.35449219	-3.79248047	+16.47949219	-4.39453125	-28.54248047	+3548
+1458241404.37130000	+16.94531250	-4.69775391	-3.66064453	+38.89160156	-26.05957031	-51.37207031	+5504	+16.21142578	-5.21630859	-2.82128906	-145.43701172	+31.70654297	+31.00341797	+5336	+14.15039063	-6.39843750	-3.79687500	+16.50146484	-4.50439453	-28.67431641	+3544
+1458241404.37540010	+16.96289063	-4.77685547	-3.70898438	+38.69384766	-26.01562500	-51.26220703	+5500	+16.22460938	-5.29980469	-2.86962891	-145.72265625	+31.61865234	+30.91552734	+5344	+14.17675781	-6.43798828	-3.80126953	+16.52343750	-4.59228516	-28.78417969	+3536
+1458241404.37960000	+16.98046875	-4.85595703	-3.75292969	+38.51806641	-26.03759766	-51.24023438	+5492	+16.23779297	-5.38330078	-2.91796875	-145.96435547	+31.55273438	+30.82763672	+5352	+14.19433594	-6.48193359	-3.80566406	+16.50146484	-4.63623047	-28.89404297	+3532
+1458241404.38380000	+17.00244141	-4.93505859	-3.79687500	+38.38623047	-26.01562500	-51.19628906	+5484	+16.24658203	-5.46240234	-2.96630859	-146.18408203	+31.48681641	+30.73974609	+5356	+14.21630859	-6.53466797	-3.81884766	+16.45751953	-4.68017578	-29.02587891	+3528
+1458241404.38790010	+17.02441406	-5.00537109	-3.83203125	+38.29833984	-26.01562500	-51.21826172	+5472	+16.26416016	-5.54589844	-3.00585938	-146.35986328	+31.46484375	+30.69580078	+5360	+14.23388672	-6.58740234	-3.83203125	+16.43554688	-4.70214844	-29.15771484	+3528
+1458241404.39210010	+17.04638672	-5.08447266	-3.86279297	+38.21044922	-26.03759766	-51.28417969	+5456	+16.28173828	-5.62500000	-3.04101563	-146.53564453	+31.44287109	+30.67382813	+5360	+14.25585938	-6.64892578	-3.84960938	+16.32568359	-4.70214844	-29.28955078	+3528
+1458241404.39630010	+17.07275391	-5.15917969	-3.89355469	+38.16650391	-25.99365234	-51.35009766	+5444	+16.29492188	-5.70410156	-3.08056641	-146.68945313	+31.39892578	+30.65185547	+5360	+14.27343750	-6.72802734	-3.86718750	+16.17187500	-4.65820313	-29.42138672	+3532
+1458241404.40039990	+17.09033203	-5.23388672	-3.92871094	+38.10058594	-25.92773438	-51.41601563	+5436	+16.30810547	-5.77880859	-3.10693359	-146.84326172	+31.37695313	+30.67382813	+5360	+14.28222656	-6.80712891	-3.90673828	+16.04003906	-4.50439453	-29.53125000	+3536
+1458241404.40459990	+17.10351563	-5.30859375	-3.95507813	+38.05664063	-25.88378906	-51.52587891	+5428	+16.32568359	-5.85351563	-3.14208984	-146.97509766	+31.35498047	+30.65185547	+5364	+14.28662109	-6.89501953	-3.95068359	+15.79833984	-4.28466797	-29.61914063	+3544
+1458241404.40879990	+17.12548828	-5.37451172	-3.98144531	+38.05664063	-25.86181641	-51.63574219	+5420	+16.34326172	-5.91503906	-3.17285156	-147.04101563	+31.33300781	+30.60791016	+5364	+14.29101563	-6.98291016	-3.99902344	+15.57861328	-4.06494141	-29.68505859	+3552
+1458241404.41290000	+17.14306641	-5.44482422	-4.00341797	+38.07861328	-25.83984375	-51.76757813	+5416	+16.36083984	-5.97216797	-3.19482422	-147.08496094	+31.37695313	+30.62988281	+5360	+14.29541016	-7.07519531	-4.05175781	+15.33691406	-3.82324219	-29.75097656	+3556
+1458241404.41710000	+17.16064453	-5.51074219	-4.01220703	+38.12255859	-25.86181641	-51.98730469	+5416	+16.38720703	-6.02929688	-3.20800781	-147.08496094	+31.44287109	+30.69580078	+5360	+14.29541016	-7.17187500	-4.10888672	+15.05126953	-3.55957031	-29.86083984	+3564
+1458241404.42129990	+17.18261719	-5.57666016	-4.02539063	+38.21044922	-25.86181641	-52.20703125	+5420	+16.40478516	-6.09082031	-3.22558594	-147.10693359	+31.48681641	+30.76171875	+5360	+14.29101563	-7.27734375	-4.16601563	+14.74365234	-3.27392578	-29.97070313	+3572
+1458241404.42540000	+17.20458984	-5.63818359	-4.03417969	+38.29833984	-25.88378906	-52.47070313	+5424	+16.43115234	-6.15673828	-3.22558594	-147.08496094	+31.59667969	+30.89355469	+5364	+14.29101563	-7.38720703	-4.21435547	+14.43603516	-3.01025391	-30.10253906	+3580
+1458241404.42960000	+17.22656250	-5.70849609	-4.04736328	+38.34228516	-25.86181641	-52.66845703	+5436	+16.45312500	-6.22265625	-3.23437500	-147.12890625	+31.64062500	+30.95947266	+5364	+14.28662109	-7.49707031	-4.27148438	+14.12841797	-2.72460938	-30.19042969	+3588
+1458241404.43380000	+17.24853516	-5.77880859	-4.06054688	+38.38623047	-25.86181641	-52.86621094	+5448	+16.48388672	-6.28417969	-3.24755859	-147.15087891	+31.68457031	+31.00341797	+5364	+14.28662109	-7.59814453	-4.32861328	+13.84277344	-2.43896484	-30.27832031	+3592
+1458241404.43790010	+17.26171875	-5.84912109	-4.08251953	+38.38623047	-25.86181641	-52.99804688	+5464	+16.50585938	-6.34130859	-3.26513672	-147.17285156	+31.72851563	+31.02539063	+5368	+14.28222656	-7.69921875	-4.38574219	+13.55712891	-2.13134766	-30.34423828	+3596
+1458241404.44210000	+17.27929688	-5.91503906	-4.10888672	+38.36425781	-25.83984375	-53.08593750	+5488	+16.52783203	-6.40283203	-3.28271484	-147.23876953	+31.75048828	+31.02539063	+5376	+14.28222656	-7.79589844	-4.44726563	+13.29345703	-1.84570313	-30.38818359	+3604
+1458241404.44619990	+17.29248047	-5.98095703	-4.13085938	+38.36425781	-25.88378906	-53.19580078	+5508	+16.54980469	-6.46875000	-3.29589844	-147.32666016	+31.81640625	+31.04736328	+5380	+14.27783203	-7.87939453	-4.50000000	+13.07373047	-1.58203125	-30.43212891	+3604
+1458241404.45040010	+17.32324219	-6.05566406	-4.14843750	+38.36425781	-25.97167969	-53.34960938	+5528	+16.58056641	-6.53906250	-3.30908203	-147.39257813	+31.88232422	+31.09130859	+5384	+14.27783203	-7.96728516	-4.53515625	+12.83203125	-1.47216797	-30.54199219	+3604
+1458241404.45460010	+17.34521484	-6.13476563	-4.17041016	+38.29833984	-26.03759766	-53.45947266	+5548	+16.60253906	-6.61816406	-3.33105469	-147.56835938	+31.92626953	+31.09130859	+5392	+14.29101563	-8.04638672	-4.56152344	+12.67822266	-1.38427734	-30.65185547	+3600
+1458241404.45869990	+17.36718750	-6.21826172	-4.19238281	+38.21044922	-26.12548828	-53.56933594	+5564	+16.62451172	-6.70605469	-3.35302734	-147.74414063	+31.94824219	+31.11328125	+5396	+14.30419922	-8.11230469	-4.58349609	+12.54638672	-1.31835938	-30.76171875	+3592
+1458241404.46289990	+17.38916016	-6.30615234	-4.22314453	+38.05664063	-26.21337891	-53.61328125	+5584	+16.64208984	-6.79394531	-3.38378906	-147.98583984	+31.92626953	+31.04736328	+5404	+14.31738281	-8.18261719	-4.59667969	+12.37060547	-1.34033203	-30.87158203	+3580
+1458241404.46709990	+17.40673828	-6.39404297	-4.27587891	+37.85888672	-26.23535156	-53.52539063	+5600	+16.65966797	-6.89062500	-3.42773438	-148.29345703	+31.86035156	+30.95947266	+5412	+14.33935547	-8.24414063	-4.60986328	+12.28271484	-1.34033203	-30.93750000	+3572
+1458241404.47120000	+17.42431641	-6.48193359	-4.32421875	+37.63916016	-26.27929688	-53.41552734	+5616	+16.67724609	-6.98291016	-3.46728516	-148.57910156	+31.83837891	+30.87158203	+5420	+14.36132813	-8.28808594	-4.61865234	+12.26074219	-1.40625000	-30.98144531	+3556
+1458241404.47540000	+17.44628906	-6.56982422	-4.37255859	+37.41943359	-26.36718750	-53.34960938	+5620	+16.69042969	-7.07080078	-3.51562500	-148.88671875	+31.77246094	+30.73974609	+5424	+14.38769531	-8.32763672	-4.62744141	+12.21679688	-1.49414063	-31.02539063	+3544
+1458241404.47960000	+17.46386719	-6.66650391	-4.41650391	+37.17773438	-26.47705078	-53.30566406	+5628	+16.70361328	-7.16748047	-3.56396484	-149.19433594	+31.72851563	+30.67382813	+5424	+14.41845703	-8.37158203	-4.62304688	+12.21679688	-1.62597656	-31.13525391	+3532
+1458241404.48370000	+17.48144531	-6.75439453	-4.46044922	+36.95800781	-26.58691406	-53.26171875	+5628	+16.71679688	-7.26416016	-3.60791016	-149.52392578	+31.70654297	+30.60791016	+5428	+14.44921875	-8.40673828	-4.61865234	+12.19482422	-1.77978516	-31.24511719	+3516
+1458241404.48790000	+17.50341797	-6.84667969	-4.50878906	+36.71630859	-26.69677734	-53.23974609	+5620	+16.72998047	-7.36962891	-3.65625000	-149.85351563	+31.66259766	+30.56396484	+5424	+14.47998047	-8.44628906	-4.60986328	+12.17285156	-1.97753906	-31.37695313	+3504
+1458241404.49210000	+17.52539063	-6.94775391	-4.55273438	+36.47460938	-26.80664063	-53.23974609	+5612	+16.74316406	-7.47949219	-3.69580078	-150.16113281	+31.64062500	+30.56396484	+5420	+14.51074219	-8.48583984	-4.60107422	+12.12890625	-2.15332031	-31.50878906	+3496
+1458241404.49620010	+17.55175781	-7.04003906	-4.60107422	+36.25488281	-26.87255859	-53.23974609	+5596	+16.76074219	-7.57177734	-3.74414063	-150.44677734	+31.57470703	+30.54199219	+5412	+14.54589844	-8.53417969	-4.59228516	+12.08496094	-2.32910156	-31.64062500	+3484
+1458241404.50040010	+17.56933594	-7.13232422	-4.64501953	+36.03515625	-26.91650391	-53.23974609	+5580	+16.76953125	-7.65966797	-3.79248047	-150.71044922	+31.50878906	+30.52001953	+5400	+14.57226563	-8.57373047	-4.60986328	+12.04101563	-2.41699219	-31.68457031	+3472
+1458241404.50460000	+17.59130859	-7.22900391	-4.68896484	+35.81542969	-26.98242188	-53.28369141	+5560	+16.77832031	-7.75195313	-3.84082031	-150.93017578	+31.44287109	+30.54199219	+5392	+14.59863281	-8.62646484	-4.62304688	+11.95312500	-2.50488281	-31.79443359	+3464
+1458241404.50869990	+17.61328125	-7.31250000	-4.72851563	+35.63964844	-27.04833984	-53.34960938	+5536	+16.79150391	-7.83105469	-3.88037109	-151.12792969	+31.39892578	+30.56396484	+5376	+14.62500000	-8.67919922	-4.63623047	+11.86523438	-2.59277344	-31.92626953	+3456
+1458241404.51290010	+17.63085938	-7.39599609	-4.76806641	+35.50781250	-27.09228516	-53.41552734	+5512	+16.80908203	-7.91455078	-3.91552734	-151.28173828	+31.42089844	+30.65185547	+5360	+14.64697266	-8.72753906	-4.66699219	+11.77734375	-2.57080078	-31.99218750	+3452
+1458241404.51710010	+17.64843750	-7.48828125	-4.78564453	+35.37597656	-27.18017578	-53.67919922	+5488	+16.82666016	-7.99365234	-3.93310547	-151.36962891	+31.48681641	+30.84960938	+5340	+14.65136719	-8.79785156	-4.70214844	+11.55761719	-2.54882813	-32.16796875	+3452
+1458241404.52119990	+17.67480469	-7.57177734	-4.81201172	+35.31005859	-27.20214844	-53.94287109	+5460	+16.85302734	-8.05957031	-3.95068359	-151.39160156	+31.53076172	+31.04736328	+5316	+14.65576172	-8.89013672	-4.73291016	+11.27197266	-2.50488281	-32.34375000	+3456
+1458241404.52539990	+17.70117188	-7.65527344	-4.82519531	+35.28808594	-27.24609375	-54.25048828	+5436	+16.87500000	-8.12548828	-3.96826172	-151.39160156	+31.55273438	+31.24511719	+5296	+14.65576172	-8.98242188	-4.78564453	+10.98632813	-2.35107422	-32.49755859	+3460
+1458241404.52950000	+17.73193359	-7.73876953	-4.83398438	+35.26611328	-27.29003906	-54.58007813	+5416	+16.90136719	-8.19140625	-3.99023438	-151.41357422	+31.59667969	+31.44287109	+5276	+14.65576172	-9.07470703	-4.84277344	+10.65673828	-2.17529297	-32.65136719	+3464
+1458241404.53370000	+17.76269531	-7.80908203	-4.84716797	+35.31005859	-27.31201172	-54.90966797	+5396	+16.92773438	-8.24853516	-4.00781250	-151.36962891	+31.61865234	+31.64062500	+5256	+14.65576172	-9.18017578	-4.90429688	+10.32714844	-1.99951172	-32.80517578	+3468
+1458241404.53790000	+17.78466797	-7.87939453	-4.86035156	+35.33203125	-27.31201172	-55.21728516	+5380	+16.95410156	-8.30126953	-4.01660156	-151.32568359	+31.66259766	+31.88232422	+5236	+14.64257813	-9.27685547	-4.98339844	+10.01953125	-1.73583984	-32.91503906	+3472
+1458241404.54200010	+17.80224609	-7.95410156	-4.86474609	+35.31005859	-27.29003906	-55.56884766	+5368	+16.98046875	-8.34960938	-4.02099609	-151.23779297	+31.75048828	+32.12402344	+5220	+14.62939453	-9.38671875	-5.06250000	+9.64599609	-1.42822266	-33.06884766	+3476
+1458241404.54620000	+17.82421875	-8.02441406	-4.87353516	+35.33203125	-27.31201172	-55.96435547	+5364	+17.00683594	-8.39794922	-4.02539063	-151.12792969	+31.83837891	+32.38769531	+5204	+14.60742188	-9.49218750	-5.14160156	+9.27246094	-1.14257813	-33.22265625	+3480
+1458241404.55040000	+17.85058594	-8.09472656	-4.86914063	+35.37597656	-27.35595703	-56.38183594	+5360	+17.03759766	-8.45068359	-4.02978516	-151.04003906	+31.94824219	+32.65136719	+5188	+14.58544922	-9.60205078	-5.20751953	+8.85498047	-0.92285156	-33.39843750	+3480
+1458241404.55450010	+17.88574219	-8.16503906	-4.86914063	+35.44189453	-27.42187500	-56.75537109	+5364	+17.06835938	-8.50781250	-4.03857422	-151.01806641	+32.03613281	+32.89306641	+5176	+14.57226563	-9.70751953	-5.27783203	+8.52539063	-0.70312500	-33.59619141	+3480
+1458241404.55870010	+17.91210938	-8.23535156	-4.87353516	+35.48583984	-27.44384766	-57.15087891	+5364	+17.09912109	-8.56933594	-4.04736328	-150.97412109	+32.10205078	+33.15673828	+5164	+14.55468750	-9.80859375	-5.34375000	+8.17382813	-0.48339844	-33.77197266	+3484
+1458241404.56290010	+17.93847656	-8.30566406	-4.87792969	+35.50781250	-27.46582031	-57.50244141	+5372	+17.12548828	-8.62207031	-4.06054688	-150.93017578	+32.14599609	+33.37646484	+5152	+14.53710938	-9.91406250	-5.40087891	+7.80029297	-0.32958984	-33.96972656	+3484
+1458241404.56699990	+17.96484375	-8.37597656	-4.89990234	+35.46386719	-27.46582031	-57.74414063	+5380	+17.15185547	-8.67919922	-4.08691406	-150.93017578	+32.14599609	+33.53027344	+5148	+14.53710938	-10.00195313	-5.46240234	+7.53662109	-0.17578125	-34.10156250	+3480
+1458241404.57119990	+17.98681641	-8.45068359	-4.91308594	+35.39794922	-27.53173828	-58.00781250	+5388	+17.16943359	-8.74511719	-4.10449219	-151.01806641	+32.18994141	+33.68408203	+5140	+14.53710938	-10.07226563	-5.51953125	+7.33886719	-0.04394531	-34.21142578	+3468
+1458241404.57540010	+18.00878906	-8.52539063	-4.93505859	+35.28808594	-27.57568359	-58.22753906	+5396	+17.18701172	-8.81982422	-4.13085938	-151.12792969	+32.23388672	+33.81591797	+5132	+14.53710938	-10.14257813	-5.55468750	+7.09716797	-0.04394531	-34.36523438	+3460
+1458241404.57950000	+18.02636719	-8.59570313	-4.97460938	+35.15625000	-27.61962891	-58.33740234	+5408	+17.20019531	-8.89453125	-4.15722656	-151.25976563	+32.25585938	+33.94775391	+5128	+14.54589844	-10.19970703	-5.58544922	+6.94335938	-0.06591797	-34.47509766	+3444
+1458241404.58369990	+18.03955078	-8.67919922	-5.00976563	+34.95849609	-27.68554688	-58.46923828	+5416	+17.21337891	-8.98242188	-4.18798828	-151.43554688	+32.27783203	+34.07958984	+5124	+14.55468750	-10.23925781	-5.61181641	+6.83349609	-0.13183594	-34.58496094	+3428
+1458241404.58789990	+18.06152344	-8.77148438	-5.04052734	+34.76074219	-27.79541016	-58.64501953	+5420	+17.22656250	-9.07031250	-4.22753906	-151.63330078	+32.27783203	+34.18945313	+5116	+14.57666016	-10.29199219	-5.60742188	+6.65771484	-0.37353516	-34.78271484	+3416
+1458241404.59200000	+18.09228516	-8.85498047	-5.08007813	+34.54101563	-27.88330078	-58.71093750	+5416	+17.23535156	-9.16699219	-4.27587891	-151.89697266	+32.21191406	+34.21142578	+5112	+14.61621094	-10.32714844	-5.60302734	+6.61376953	-0.65917969	-34.91455078	+3396
+1458241404.59620000	+18.11425781	-8.94287109	-5.11962891	+34.29931641	-27.99316406	-58.77685547	+5412	+17.23974609	-9.26367188	-4.32861328	-152.20458984	+32.14599609	+34.23339844	+5104	+14.65576172	-10.35351563	-5.59423828	+6.59179688	-0.90087891	-35.02441406	+3376
+1458241404.60030010	+18.12744141	-9.03076172	-5.17236328	+34.03564453	-28.03710938	-58.79882813	+5404	+17.24414063	-9.36035156	-4.37255859	-152.49023438	+32.10205078	+34.29931641	+5096	+14.69091797	-10.37548828	-5.58544922	+6.56982422	-1.18652344	-35.15625000	+3356
+1458241404.60450010	+18.13623047	-9.11865234	-5.23828125	+33.68408203	-28.05908203	-58.71093750	+5392	+17.24853516	-9.45263672	-4.42089844	-152.75390625	+32.03613281	+34.32128906	+5080	+14.73046875	-10.39306641	-5.57666016	+6.56982422	-1.45019531	-35.24414063	+3336
+1458241404.60870000	+18.14501953	-9.21093750	-5.30419922	+33.31054688	-28.10302734	-58.64501953	+5372	+17.25292969	-9.54931641	-4.46484375	-153.03955078	+32.01416016	+34.36523438	+5068	+14.77001953	-10.40625000	-5.56347656	+6.54785156	-1.73583984	-35.31005859	+3316
+1458241404.61279990	+18.15380859	-9.30761719	-5.34814453	+33.00292969	-28.19091797	-58.66699219	+5348	+17.25732422	-9.64599609	-4.51318359	-153.32519531	+31.97021484	+34.40917969	+5048	+14.80957031	-10.42382813	-5.55029297	+6.54785156	-2.02148438	-35.39794922	+3296
+1458241404.61700010	+18.17138672	-9.39550781	-5.38330078	+32.73925781	-28.32275391	-58.75488281	+5312	+17.26171875	-9.74707031	-4.55712891	-153.61083984	+31.92626953	+34.45312500	+5028	+14.84912109	-10.44140625	-5.53710938	+6.54785156	-2.35107422	-35.52978516	+3280
+1458241404.62120010	+18.18896484	-9.48339844	-5.42285156	+32.49755859	-28.38867188	-58.82080078	+5276	+17.27050781	-9.83496094	-4.60986328	-153.85253906	+31.86035156	+34.49707031	+5004	+14.88427734	-10.47656250	-5.51953125	+6.48193359	-2.63671875	-35.68359375	+3268
+1458241404.62529990	+18.20214844	-9.56689453	-5.45800781	+32.25585938	-28.43261719	-58.90869141	+5240	+17.27929688	-9.92285156	-4.64501953	-154.05029297	+31.83837891	+34.60693359	+4980	+14.91943359	-10.50292969	-5.51953125	+6.43798828	-2.83447266	-35.81542969	+3256
+1458241404.62949990	+18.21533203	-9.65478516	-5.49316406	+32.01416016	-28.47656250	-58.99658203	+5204	+17.29687500	-10.00195313	-4.67578125	-154.20410156	+31.83837891	+34.69482422	+4948	+14.94580078	-10.54248047	-5.51953125	+6.35009766	-3.01025391	-35.94726563	+3244
+1458241404.63369990	+18.23730469	-9.73388672	-5.53710938	+31.81640625	-28.47656250	-59.06250000	+5164	+17.31884766	-10.07226563	-4.71093750	-154.31396484	+31.81640625	+34.76074219	+4916	+14.97216797	-10.60839844	-5.52832031	+6.17431641	-3.12011719	-36.07910156	+3232
+1458241404.63780000	+18.24609375	-9.80419922	-5.55908203	+31.66259766	-28.45458984	-59.17236328	+5124	+17.32763672	-10.13378906	-4.73730469	-154.44580078	+31.81640625	+34.82666016	+4884	+14.98095703	-10.66113281	-5.56787109	+6.04248047	-3.03222656	-36.14501953	+3224
+1458241404.64200000	+18.25927734	-9.87451172	-5.56787109	+31.57470703	-28.47656250	-59.39208984	+5084	+17.34521484	-10.19531250	-4.75927734	-154.51171875	+31.83837891	+34.93652344	+4848	+14.97656250	-10.72265625	-5.61181641	+5.82275391	-2.94433594	-36.25488281	+3216
+1458241404.64619990	+18.28564453	-9.93164063	-5.58105469	+31.55273438	-28.49853516	-59.58984375	+5044	+17.36718750	-10.23925781	-4.78125000	-154.53369141	+31.86035156	+35.02441406	+4816	+14.96777344	-10.80615234	-5.65576172	+5.55908203	-2.81250000	-36.40869141	+3212
+1458241404.65030000	+18.30322266	-9.98876953	-5.58105469	+31.55273438	-28.52050781	-59.83154297	+5012	+17.38916016	-10.29199219	-4.78564453	-154.53369141	+31.94824219	+35.17822266	+4780	+14.95458984	-10.88964844	-5.71728516	+5.29541016	-2.61474609	-36.49658203	+3208
+1458241404.65450000	+18.32519531	-10.04150391	-5.57226563	+31.59667969	-28.56445313	-60.13916016	+4980	+17.41992188	-10.33154297	-4.79003906	-154.46777344	+32.03613281	+35.33203125	+4748	+14.93701172	-10.97753906	-5.78320313	+5.00976563	-2.39501953	-36.62841797	+3200
+1458241404.65870000	+18.35156250	-10.08984375	-5.56787109	+31.68457031	-28.54248047	-60.44677734	+4956	+17.45507813	-10.36230469	-4.79443359	-154.37988281	+32.12402344	+35.46386719	+4716	+14.91503906	-11.08300781	-5.85351563	+4.68017578	-2.08740234	-36.78222656	+3192
+1458241404.66280010	+18.37353516	-10.13378906	-5.55908203	+31.77246094	-28.49853516	-60.73242188	+4940	+17.48144531	-10.39306641	-4.79443359	-154.29199219	+32.21191406	+35.63964844	+4688	+14.87988281	-11.18408203	-5.92382813	+4.32861328	-1.75781250	-36.93603516	+3184
+1458241404.66700010	+18.39990234	-10.17333984	-5.56347656	+31.83837891	-28.45458984	-60.93017578	+4928	+17.50781250	-10.41503906	-4.79443359	-154.22607422	+32.29980469	+35.72753906	+4660	+14.85351563	-11.28076172	-6.00292969	+4.04296875	-1.40625000	-37.02392578	+3176
+1458241404.67120000	+18.42626953	-10.21728516	-5.55468750	+31.90429688	-28.47656250	-61.17187500	+4924	+17.53417969	-10.44580078	-4.79443359	-154.18212891	+32.38769531	+35.81542969	+4632	+14.82275391	-11.36865234	-6.08203125	+3.73535156	-1.05468750	-37.08984375	+3172
+1458241404.67529990	+18.43945313	-10.25683594	-5.55468750	+31.92626953	-28.45458984	-61.36962891	+4920	+17.55615234	-10.47656250	-4.79882813	-154.16015625	+32.47558594	+35.90332031	+4608	+14.79199219	-11.46093750	-6.15673828	+3.42773438	-0.72509766	-37.15576172	+3168
+1458241404.67950010	+18.45703125	-10.28759766	-5.55468750	+32.03613281	-28.47656250	-61.56738281	+4924	+17.57373047	-10.50292969	-4.80322266	-154.13818359	+32.54150391	+35.96923828	+4588	+14.76123047	-11.54003906	-6.23144531	+3.18603516	-0.39550781	-37.19970703	+3164
+1458241404.68359990	+18.47021484	-10.32275391	-5.54589844	+32.08007813	-28.49853516	-61.78710938	+4932	+17.59130859	-10.53808594	-4.80322266	-154.11621094	+32.65136719	+36.07910156	+4568	+14.73046875	-11.60595703	-6.30615234	+2.96630859	-0.08789063	-37.24365234	+3160
+1458241404.68779990	+18.49658203	-10.37109375	-5.54589844	+32.12402344	-28.56445313	-62.00683594	+4940	+17.61328125	-10.57763672	-4.80322266	-154.09423828	+32.76123047	+36.18896484	+4552	+14.71289063	-11.68505859	-6.34130859	+2.68066406	+0.04394531	-37.37548828	+3152
+1458241404.69199990	+18.51855469	-10.41943359	-5.56787109	+32.05810547	-28.58642578	-62.05078125	+4948	+17.63525391	-10.62158203	-4.81201172	-154.13818359	+32.84912109	+36.23291016	+4536	+14.71289063	-11.74658203	-6.37646484	+2.52685547	+0.10986328	-37.44140625	+3136
+1458241404.69610000	+18.52734375	-10.48095703	-5.58544922	+31.90429688	-28.60839844	-62.09472656	+4960	+17.64404297	-10.68310547	-4.82080078	-154.24804688	+32.89306641	+36.27685547	+4520	+14.71289063	-11.78613281	-6.40722656	+2.41699219	+0.21972656	-37.46337891	+3124
+1458241404.70030000	+18.53173828	-10.54248047	-5.61621094	+31.75048828	-28.58642578	-62.09472656	+4968	+17.64404297	-10.73583984	-4.85595703	-154.42382813	+32.87109375	+36.23291016	+4508	+14.71728516	-11.83886719	-6.41601563	+2.24121094	+0.19775391	-37.55126953	+3108
+1458241404.70450000	+18.54052734	-10.59521484	-5.66015625	+31.55273438	-28.56445313	-61.98486328	+4972	+17.63964844	-10.80175781	-4.89550781	-154.68750000	+32.78320313	+36.12304688	+4500	+14.73925781	-11.86962891	-6.42480469	+2.19726563	+0.13183594	-37.50732422	+3088
+1458241404.70860000	+18.53613281	-10.66113281	-5.69091797	+31.31103516	-28.65234375	-61.91894531	+4972	+17.63085938	-10.88085938	-4.93505859	-154.97314453	+32.73925781	+36.05712891	+4488	+14.76562500	-11.87402344	-6.42480469	+2.19726563	+0.00000000	-37.46337891	+3068
+1458241404.71280000	+18.54052734	-10.74023438	-5.73046875	+31.02539063	-28.74023438	-61.85302734	+4964	+17.62207031	-10.96875000	-4.97460938	-155.28076172	+32.71728516	+36.01318359	+4476	+14.80078125	-11.88720703	-6.40283203	+2.17529297	-0.24169922	-37.46337891	+3052
+1458241404.71700000	+18.54052734	-10.81933594	-5.77880859	+30.69580078	-28.85009766	-61.74316406	+4948	+17.61328125	-11.05224609	-5.00976563	-155.54443359	+32.69531250	+35.99121094	+4460	+14.84033203	-11.89160156	-6.37207031	+2.21923828	-0.54931641	-37.50732422	+3036
+1458241404.72110010	+18.53613281	-10.89404297	-5.83154297	+30.36621094	-28.87207031	-61.58935547	+4928	+17.60449219	-11.13574219	-5.05371094	-155.80810547	+32.62939453	+35.94726563	+4444	+14.88427734	-11.89160156	-6.33691406	+2.26318359	-0.85693359	-37.55126953	+3024
+1458241404.72530010	+18.54052734	-10.97314453	-5.87548828	+30.05859375	-28.91601563	-61.50146484	+4900	+17.60009766	-11.21923828	-5.10205078	-156.09375000	+32.51953125	+35.88134766	+4428	+14.92822266	-11.89599609	-6.29736328	+2.30712891	-1.16455078	-37.61718750	+3008
+1458241404.72950010	+18.54492188	-11.05664063	-5.92822266	+29.75097656	-28.95996094	-61.39160156	+4868	+17.59130859	-11.31152344	-5.15917969	-156.40136719	+32.40966797	+35.79345703	+4412	+14.97656250	-11.90039063	-6.26220703	+2.35107422	-1.45019531	-37.63916016	+2992
+1458241404.73359990	+18.55371094	-11.13574219	-5.97656250	+29.42138672	-29.00390625	-61.28173828	+4828	+17.57812500	-11.40380859	-5.21630859	-156.75292969	+32.25585938	+35.70556641	+4392	+15.02929688	-11.90917969	-6.23144531	+2.41699219	-1.75781250	-37.63916016	+2980
+1458241404.73779990	+18.54492188	-11.20605469	-6.02490234	+29.09179688	-29.02587891	-61.12792969	+4788	+17.56054688	-11.49609375	-5.26464844	-157.06054688	+32.12402344	+35.66162109	+4372	+15.07324219	-11.90478516	-6.22265625	+2.50488281	-1.93359375	-37.59521484	+2964
+1458241404.74200010	+18.53613281	-11.28076172	-6.06445313	+28.80615234	-29.04785156	-61.10595703	+4744	+17.54736328	-11.57519531	-5.30419922	-157.32421875	+32.03613281	+35.66162109	+4348	+15.10400391	-11.90917969	-6.20507813	+2.52685547	-2.10937500	-37.63916016	+2948
+1458241404.74609990	+18.54492188	-11.34228516	-6.11279297	+28.56445313	-29.04785156	-61.01806641	+4696	+17.54296875	-11.64111328	-5.34375000	-157.50000000	+31.94824219	+35.66162109	+4320	+15.13916016	-11.93115234	-6.18750000	+2.52685547	-2.32910156	-37.70507813	+2936
+1458241404.75029990	+18.54931641	-11.40380859	-6.13476563	+28.38867188	-29.06982422	-61.01806641	+4644	+17.54736328	-11.70703125	-5.37451172	-157.63183594	+31.90429688	+35.70556641	+4288	+15.16552734	-11.93994141	-6.19189453	+2.57080078	-2.41699219	-37.74902344	+2920
+1458241404.75440000	+18.56250000	-11.46533203	-6.13916016	+28.32275391	-29.15771484	-61.21582031	+4592	+17.55615234	-11.76416016	-5.38769531	-157.67578125	+31.88232422	+35.81542969	+4256	+15.17431641	-11.97949219	-6.19628906	+2.46093750	-2.46093750	-37.88085938	+2908
+1458241404.75860000	+18.58886719	-11.51806641	-6.15673828	+28.30078125	-29.11376953	-61.34765625	+4544	+17.56933594	-11.80371094	-5.41406250	-157.67578125	+31.81640625	+35.90332031	+4224	+15.18310547	-12.04980469	-6.21386719	+2.28515625	-2.41699219	-38.03466797	+2896
+1458241404.76280000	+18.60205078	-11.55322266	-6.17431641	+28.30078125	-29.00390625	-61.45751953	+4496	+17.58251953	-11.84765625	-5.42724609	-157.65380859	+31.75048828	+36.01318359	+4192	+15.17431641	-12.10693359	-6.27539063	+2.15332031	-2.15332031	-38.10058594	+2892
+1458241404.76690010	+18.61523438	-11.58837891	-6.18310547	+28.34472656	-28.91601563	-61.63330078	+4452	+17.60009766	-11.89160156	-5.43603516	-157.65380859	+31.70654297	+36.14501953	+4164	+15.15234375	-12.18164063	-6.34130859	+1.93359375	-1.84570313	-38.21044922	+2888
+1458241404.77110000	+18.63720703	-11.61474609	-6.19628906	+28.41064453	-28.80615234	-61.78710938	+4412	+17.62207031	-11.92236328	-5.44921875	-157.60986328	+31.66259766	+36.27685547	+4136	+15.13476563	-12.26074219	-6.40722656	+1.69189453	-1.56005859	-38.32031250	+2880
+1458241404.77530000	+18.65478516	-11.63671875	-6.20507813	+28.52050781	-28.67431641	-61.94091797	+4376	+17.63964844	-11.94433594	-5.44921875	-157.54394531	+31.66259766	+36.45263672	+4108	+15.09960938	-12.33544922	-6.49511719	+1.47216797	-1.14257813	-38.38623047	+2872
+1458241404.77940010	+18.67236328	-11.65429688	-6.19628906	+28.67431641	-28.58642578	-62.20458984	+4344	+17.66601563	-11.95751953	-5.43603516	-157.36816406	+31.68457031	+36.67236328	+4088	+15.05566406	-12.41894531	-6.57861328	+1.18652344	-0.74707031	-38.54003906	+2868
+1458241404.78360010	+18.69433594	-11.67187500	-6.18750000	+28.85009766	-28.47656250	-62.49023438	+4320	+17.69677734	-11.96191406	-5.42285156	-157.14843750	+31.70654297	+36.89208984	+4068	+15.00732422	-12.50683594	-6.66650391	+0.90087891	-0.30761719	-38.69384766	+2868
+1458241404.78780010	+18.72509766	-11.69824219	-6.17431641	+29.06982422	-28.36669922	-62.81982422	+4304	+17.73632813	-11.97070313	-5.42724609	-156.95068359	+31.68457031	+37.06787109	+4052	+14.96777344	-12.59912109	-6.75000000	+0.61523438	+0.10986328	-38.89160156	+2864
+1458241404.79189990	+18.75146484	-11.72460938	-6.17431641	+29.22363281	-28.21289063	-63.10546875	+4292	+17.76708984	-11.99267578	-5.43603516	-156.84082031	+31.64062500	+37.26562500	+4032	+14.92822266	-12.69580078	-6.83789063	+0.30761719	+0.52734375	-39.08935547	+2864
+1458241404.79609990	+18.77343750	-11.75097656	-6.16992188	+29.37744141	-28.05908203	-63.36914063	+4284	+17.79345703	-12.02783203	-5.44042969	-156.75292969	+31.57470703	+37.46337891	+4016	+14.88867188	-12.78369141	-6.93017578	+0.02197266	+0.96679688	-39.26513672	+2864
+1458241404.80029990	+18.79541016	-11.77734375	-6.18750000	+29.48730469	-27.86132813	-63.58886719	+4284	+17.81542969	-12.05859375	-5.45361328	-156.70898438	+31.48681641	+37.66113281	+4004	+14.84472656	-12.88037109	-7.01367188	-0.30761719	+1.36230469	-39.44091797	+2868
+1458241404.80440000	+18.81298828	-11.81250000	-6.21826172	+29.53125000	-27.61962891	-63.74267578	+4288	+17.83300781	-12.09375000	-5.47558594	-156.68701172	+31.35498047	+37.81494141	+3992	+14.81835938	-12.95068359	-7.09277344	-0.50537109	+1.71386719	-39.57275391	+2864
+1458241404.80859990	+18.82177734	-11.85205078	-6.24023438	+29.53125000	-27.44384766	-63.94042969	+4296	+17.85498047	-12.12890625	-5.49316406	-156.64306641	+31.26708984	+37.99072266	+3980	+14.79638672	-12.99023438	-7.16308594	-0.63720703	+1.99951172	-39.68261719	+2860
+1458241404.81279990	+18.83935547	-11.90478516	-6.26660156	+29.48730469	-27.31201172	-64.11621094	+4304	+17.87695313	-12.15966797	-5.52832031	-156.62109375	+31.13525391	+38.10058594	+3968	+14.79638672	-13.04736328	-7.19824219	-0.81298828	+2.06542969	-39.90234375	+2848
+1458241404.81690000	+18.85253906	-11.96630859	-6.30615234	+29.39941406	-27.13623047	-64.29199219	+4312	+17.89013672	-12.20800781	-5.57226563	-156.66503906	+30.95947266	+38.23242188	+3956	+14.80517578	-13.09130859	-7.22460938	-0.90087891	+2.10937500	-40.10009766	+2836
+1458241404.82110000	+18.84814453	-12.04541016	-6.33691406	+29.22363281	-26.98242188	-64.48974609	+4320	+17.89892578	-12.27832031	-5.61181641	-156.77490234	+30.78369141	+38.38623047	+3948	+14.81396484	-13.11767578	-7.24658203	-1.01074219	+2.10937500	-40.31982422	+2816
+1458241404.82530000	+18.85693359	-12.13769531	-6.38964844	+28.98193359	-26.85058594	-64.64355469	+4328	+17.90771484	-12.35742188	-5.66455078	-156.88476563	+30.56396484	+38.54003906	+3940	+14.84033203	-13.17041016	-7.23779297	-1.16455078	+1.93359375	-40.60546875	+2804
+1458241404.82940010	+18.86132813	-12.25195313	-6.47314453	+28.60839844	-26.65283203	-64.68750000	+4328	+17.90771484	-12.45410156	-5.73925781	-157.10449219	+30.27832031	+38.64990234	+3928	+14.89306641	-13.19677734	-7.21582031	-1.18652344	+1.66992188	-40.84716797	+2788
+1458241404.83360000	+18.86132813	-12.35302734	-6.56103516	+28.25683594	-26.45507813	-64.70947266	+4324	+17.90771484	-12.54638672	-5.81396484	-157.32421875	+29.97070313	+38.71582031	+3916	+14.94580078	-13.20117188	-7.19384766	-1.16455078	+1.38427734	-41.04492188	+2772
+1458241404.83769990	+18.85253906	-12.44531250	-6.65332031	+27.88330078	-26.23535156	-64.66552734	+4308	+17.90332031	-12.62988281	-5.89306641	-157.56591797	+29.64111328	+38.75976563	+3900	+15.00292969	-13.20556641	-7.17187500	-1.16455078	+1.07666016	-41.22070313	+2752
+1458241404.84190010	+18.83935547	-12.55517578	-6.74560547	+27.46582031	-25.99365234	-64.68750000	+4292	+17.89453125	-12.70898438	-5.97216797	-157.76367188	+29.33349609	+38.82568359	+3884	+15.05566406	-13.20996094	-7.14550781	-1.16455078	+0.74707031	-41.41845703	+2736
+1458241404.84610010	+18.82177734	-12.66064453	-6.82910156	+27.07031250	-25.81787109	-64.77539063	+4268	+17.88574219	-12.79248047	-6.05126953	-157.96142578	+29.02587891	+38.91357422	+3864	+15.10839844	-13.20556641	-7.11474609	-1.14257813	+0.39550781	-41.61621094	+2716
+1458241404.85019990	+18.81738281	-12.77929688	-6.91699219	+26.67480469	-25.64208984	-64.86328125	+4236	+17.89013672	-12.88476563	-6.12158203	-158.11523438	+28.76220703	+39.04541016	+3840	+15.17431641	-13.20117188	-7.07958984	-1.07666016	+0.02197266	-41.83593750	+2700
+1458241404.85439990	+18.81298828	-12.89355469	-7.00048828	+26.30126953	-25.46630859	-64.97314453	+4200	+17.89013672	-12.97705078	-6.19628906	-158.26904297	+28.47656250	+39.17724609	+3816	+15.22705078	-13.20996094	-7.04882813	-1.09863281	-0.32958984	-42.12158203	+2684
+1458241404.85859990	+18.81298828	-12.99023438	-7.10156250	+25.97167969	-25.20263672	-65.03906250	+4156	+17.89013672	-13.06054688	-6.27539063	-158.42285156	+28.14697266	+39.28710938	+3788	+15.27978516	-13.24072266	-7.01806641	-1.16455078	-0.63720703	-42.40722656	+2668
+1458241404.86270000	+18.79980469	-13.07812500	-7.19384766	+25.68603516	-24.91699219	-65.10498047	+4112	+17.87695313	-13.14404297	-6.34570313	-158.57666016	+27.81738281	+39.41894531	+3760	+15.31494141	-13.25830078	-7.01806641	-1.23046875	-0.81298828	-42.60498047	+2648
+1458241404.86690000	+18.79980469	-13.16601563	-7.27294922	+25.44433594	-24.63134766	-65.25878906	+4064	+17.87695313	-13.21875000	-6.41162109	-158.68652344	+27.48779297	+39.55078125	+3728	+15.33691406	-13.29345703	-7.02685547	-1.36230469	-0.92285156	-42.84667969	+2628
+1458241404.87109990	+18.81298828	-13.23193359	-7.36523438	+25.31250000	-24.32373047	-65.36865234	+4012	+17.88574219	-13.27148438	-6.48632813	-158.73046875	+27.15820313	+39.66064453	+3696	+15.36328125	-13.33740234	-7.04443359	-1.47216797	-1.01074219	-43.08837891	+2612
+1458241404.87520000	+18.81738281	-13.28906250	-7.42675781	+25.20263672	-24.01611328	-65.52246094	+3960	+17.89013672	-13.31982422	-6.54345703	-158.77441406	+26.87255859	+39.81445313	+3660	+15.37646484	-13.35498047	-7.10595703	-1.49414063	-0.85693359	-43.22021484	+2600
+1458241404.87940000	+18.83056641	-13.33300781	-7.47070313	+25.24658203	-23.75244141	-65.83007813	+3904	+17.90332031	-13.35498047	-6.58740234	-158.68652344	+26.63085938	+40.01220703	+3624	+15.35888672	-13.40771484	-7.17187500	-1.73583984	-0.63720703	-43.50585938	+2592
+1458241404.88360000	+18.84814453	-13.36376953	-7.51904297	+25.31250000	-23.42285156	-66.09375000	+3852	+17.92089844	-13.38574219	-6.62695313	-158.59863281	+26.38916016	+40.23193359	+3588	+15.33251953	-13.49560547	-7.24658203	-2.02148438	-0.37353516	-43.83544922	+2588
+1458241404.88770010	+18.87451172	-13.39453125	-7.54980469	+25.44433594	-23.09326172	-66.42333984	+3804	+17.93847656	-13.42089844	-6.64453125	-158.46679688	+26.19140625	+40.53955078	+3552	+15.30175781	-13.57910156	-7.34326172	-2.28515625	+0.02197266	-44.12109375	+2588
+1458241404.89190010	+18.90527344	-13.42089844	-7.56738281	+25.64208984	-22.80761719	-66.81884766	+3756	+17.96923828	-13.44726563	-6.66650391	-158.31298828	+25.99365234	+40.84716797	+3516	+15.26220703	-13.66699219	-7.43994141	-2.57080078	+0.43945313	-44.42871094	+2580
+1458241404.89610000	+18.94482422	-13.42968750	-7.59814453	+25.86181641	-22.43408203	-67.19238281	+3720	+17.99560547	-13.46044922	-6.68847656	-158.13720703	+25.72998047	+41.11083984	+3484	+15.21826172	-13.77246094	-7.55419922	-2.87841797	+0.94482422	-44.75830078	+2576
+1458241404.90019990	+18.97558594	-13.42968750	-7.61132813	+26.12548828	-22.06054688	-67.56591797	+3696	+18.01757813	-13.46923828	-6.71923828	-157.98339844	+25.46630859	+41.35253906	+3460	+15.16113281	-13.86914063	-7.68164063	-3.16406250	+1.58203125	-45.04394531	+2576
+1458241404.90440010	+19.00634766	-13.42968750	-7.62890625	+26.36718750	-21.66503906	-67.89550781	+3680	+18.04394531	-13.47363281	-6.74121094	-157.80761719	+25.20263672	+41.61621094	+3436	+15.10400391	-13.96582031	-7.81347656	-3.44970703	+2.21923828	-45.37353516	+2576
+1458241404.90850000	+19.02832031	-13.43408203	-7.63769531	+26.58691406	-21.33544922	-68.26904297	+3668	+18.06591797	-13.48681641	-6.75878906	-157.65380859	+24.98291016	+41.90185547	+3412	+15.04687500	-14.04931641	-7.93652344	-3.71337891	+2.81250000	-45.68115234	+2580
+1458241404.91269990	+19.06347656	-13.44287109	-7.64648438	+26.80664063	-21.04980469	-68.66455078	+3660	+18.09667969	-13.50439453	-6.77197266	-157.45605469	+24.78515625	+42.20947266	+3388	+14.99414063	-14.13720703	-8.05517578	-3.95507813	+3.33984375	-46.03271484	+2584
+1458241404.91689990	+19.09863281	-13.44287109	-7.64648438	+27.09228516	-20.76416016	-69.10400391	+3664	+18.12744141	-13.51757813	-6.78076172	-157.25830078	+24.58740234	+42.58300781	+3368	+14.95019531	-14.21630859	-8.16943359	-4.13085938	+3.84521484	-46.36230469	+2588
+1458241404.92100000	+19.12060547	-13.45605469	-7.64208984	+27.33398438	-20.47851563	-69.56542969	+3672	+18.15380859	-13.54394531	-6.78955078	-157.08251953	+24.36767578	+42.95654297	+3352	+14.89746094	-14.29101563	-8.28369141	-4.35058594	+4.39453125	-46.71386719	+2596
+1458241404.92520000	+19.15576172	-13.47802734	-7.65966797	+27.53173828	-20.17089844	-70.00488281	+3680	+18.18017578	-13.57031250	-6.82031250	-156.90673828	+24.08203125	+43.26416016	+3336	+14.85791016	-14.38769531	-8.35839844	-4.63623047	+4.74609375	-47.15332031	+2604
+1458241404.92940000	+19.17773438	-13.51318359	-7.71240234	+27.59765625	-19.79736328	-70.22460938	+3696	+18.19775391	-13.60546875	-6.86425781	-156.84082031	+23.75244141	+43.52783203	+3328	+14.84912109	-14.45361328	-8.42871094	-4.74609375	+5.05371094	-47.48291016	+2608
+1458241404.93350010	+19.18652344	-13.57470703	-7.75195313	+27.55371094	-19.48974609	-70.53222656	+3708	+18.21093750	-13.66259766	-6.90820313	-156.79687500	+23.42285156	+43.81347656	+3320	+14.84033203	-14.48876953	-8.49023438	-4.81201172	+5.25146484	-47.79052734	+2608
+1458241404.93770000	+19.19531250	-13.63623047	-7.82226563	+27.44384766	-19.16015625	-70.72998047	+3720	+18.21093750	-13.71093750	-6.97851563	-156.81884766	+23.04931641	+44.01123047	+3312	+14.84472656	-14.54150391	-8.52099609	-4.96582031	+5.29541016	-48.18603516	+2604
+1458241404.94190000	+19.19531250	-13.69335938	-7.90576172	+27.35595703	-18.85253906	-70.83984375	+3732	+18.20654297	-13.77246094	-7.04882813	-156.86279297	+22.63183594	+44.20898438	+3304	+14.87109375	-14.56787109	-8.54296875	-4.98779297	+5.25146484	-48.49365234	+2592
+1458241404.94600010	+19.18652344	-13.77246094	-7.97167969	+27.15820313	-18.65478516	-71.03759766	+3736	+18.19335938	-13.85595703	-7.11474609	-156.95068359	+22.25830078	+44.45068359	+3296	+14.90185547	-14.57226563	-8.54736328	-4.98779297	+5.09765625	-48.82324219	+2576
+1458241404.95020010	+19.18212891	-13.86914063	-8.05517578	+26.93847656	-18.45703125	-71.21337891	+3732	+18.18457031	-13.93945313	-7.18945313	-157.03857422	+21.86279297	+44.69238281	+3288	+14.94580078	-14.58984375	-8.51220703	-5.05371094	+4.74609375	-49.24072266	+2560
+1458241404.95440010	+19.17773438	-13.97460938	-8.15185547	+26.65283203	-18.21533203	-71.38916016	+3720	+18.17138672	-14.02734375	-7.26855469	-157.12646484	+21.46728516	+44.95605469	+3272	+15.00732422	-14.59423828	-8.47265625	-5.03173828	+4.32861328	-49.61425781	+2544
+1458241404.95849990	+19.16455078	-14.08886719	-8.25732422	+26.34521484	-17.88574219	-71.54296875	+3700	+18.15820313	-14.11523438	-7.34765625	-157.21435547	+21.04980469	+45.19775391	+3256	+15.06445313	-14.59863281	-8.43310547	-5.00976563	+3.93310547	-49.96582031	+2524
+1458241404.96269990	+19.13818359	-14.20312500	-8.36718750	+25.99365234	-17.55615234	-71.67480469	+3676	+18.13623047	-14.19433594	-7.44433594	-157.30224609	+20.56640625	+45.37353516	+3244	+15.12597656	-14.60742188	-8.38916016	-5.00976563	+3.49365234	-50.31738281	+2500
+1458241404.96690010	+19.11621094	-14.32177734	-8.49462891	+25.59814453	-17.22656250	-71.69677734	+3644	+18.10986328	-14.27783203	-7.55859375	-157.47802734	+20.03906250	+45.46142578	+3228	+15.19189453	-14.61181641	-8.34521484	-5.00976563	+3.07617188	-50.64697266	+2476
+1458241404.97100000	+19.08984375	-14.43164063	-8.61328125	+25.24658203	-16.94091797	-71.76269531	+3604	+18.07470703	-14.36572266	-7.67285156	-157.65380859	+19.53369141	+45.57128906	+3216	+15.26220703	-14.61621094	-8.29687500	-5.00976563	+2.57080078	-50.97656250	+2452
+1458241404.97519990	+19.05468750	-14.53710938	-8.72753906	+24.85107422	-16.65527344	-71.80664063	+3552	+18.03955078	-14.45800781	-7.75634766	-157.85156250	+19.07226563	+45.72509766	+3196	+15.31933594	-14.60302734	-8.26611328	-4.94384766	+2.17529297	-51.26220703	+2428
+1458241404.97939990	+19.03710938	-14.63378906	-8.81103516	+24.58740234	-16.41357422	-72.02636719	+3492	+18.01757813	-14.53271484	-7.82666016	-157.91748047	+18.67675781	+45.96679688	+3172	+15.36328125	-14.59423828	-8.23095703	-4.96582031	+1.75781250	-51.63574219	+2404
+1458241404.98350000	+19.01953125	-14.72167969	-8.90771484	+24.36767578	-16.08398438	-72.20214844	+3432	+18.00439453	-14.58984375	-7.89697266	-157.93945313	+18.25927734	+46.18652344	+3148	+15.40722656	-14.61621094	-8.20458984	-4.98779297	+1.45019531	-52.00927734	+2384
+1458241404.98770000	+19.00634766	-14.80517578	-8.96484375	+24.23583984	-15.79833984	-72.50976563	+3368	+17.99560547	-14.65576172	-7.95410156	-157.93945313	+17.88574219	+46.45019531	+3124	+15.44238281	-14.62939453	-8.20458984	-4.96582031	+1.25244141	-52.33886719	+2360
+1458241404.99180010	+19.01074219	-14.88867188	-9.00878906	+24.12597656	-15.51269531	-72.86132813	+3300	+18.00439453	-14.70410156	-8.01562500	-157.87353516	+17.55615234	+46.66992188	+3100	+15.45996094	-14.66455078	-8.20898438	-5.09765625	+1.09863281	-52.77832031	+2336
+1458241404.99600010	+19.02832031	-14.93701172	-9.08349609	+24.12597656	-15.11718750	-73.10302734	+3236	+18.00878906	-14.73486328	-8.08593750	-157.78564453	+17.13867188	+46.82373047	+3072	+15.47753906	-14.73486328	-8.23535156	-5.18554688	+1.12060547	-53.19580078	+2320
+1458241405.00020000	+19.01953125	-14.96777344	-9.13183594	+24.12597656	-14.69970703	-73.34472656	+3176	+18.00439453	-14.75683594	-8.12988281	-157.71972656	+16.78710938	+47.04345703	+3048	+15.47314453	-14.76562500	-8.31445313	-5.20751953	+1.38427734	-53.50341797	+2308
+1458241405.00430010	+19.02832031	-14.98535156	-9.16259766	+24.21386719	-14.32617188	-73.65234375	+3116	+18.01757813	-14.77441406	-8.16503906	-157.60986328	+16.45751953	+47.24121094	+3024	+15.45117188	-14.81835938	-8.38916016	-5.29541016	+1.71386719	-53.89892578	+2296
+1458241405.00850010	+19.05468750	-14.98535156	-9.19335938	+24.38964844	-13.99658203	-73.95996094	+3060	+18.03515625	-14.77441406	-8.20019531	-157.45605469	+16.17187500	+47.43896484	+3000	+15.42480469	-14.89306641	-8.46826172	-5.44921875	+2.04345703	-54.33837891	+2284
+1458241405.01270010	+19.08105469	-14.98095703	-9.18896484	+24.60937500	-13.68896484	-74.35546875	+3012	+18.06152344	-14.78759766	-8.21337891	-157.30224609	+15.93017578	+47.72460938	+2976	+15.38964844	-14.95019531	-8.56054688	-5.53710938	+2.46093750	-54.75585938	+2268
+1458241405.01679990	+19.12500000	-14.95458984	-9.16259766	+24.96093750	-13.46923828	-74.83886719	+2976	+18.10986328	-14.77880859	-8.20898438	-156.99462891	+15.77636719	+48.07617188	+2960	+15.33691406	-15.02050781	-8.65283203	-5.66894531	+2.92236328	-55.23925781	+2256
+1458241405.02099990	+19.16894531	-14.92822266	-9.14062500	+25.33447266	-13.16162109	-75.32226563	+2956	+18.15380859	-14.76562500	-8.20019531	-156.68701172	+15.60058594	+48.44970703	+2952	+15.28417969	-15.09521484	-8.76269531	-5.75683594	+3.49365234	-55.70068359	+2244
+1458241405.02519990	+19.21728516	-14.89746094	-9.11865234	+25.70800781	-12.85400391	-75.82763672	+2948	+18.19775391	-14.74365234	-8.20019531	-156.33544922	+15.38085938	+48.80126953	+2944	+15.23583984	-15.16992188	-8.87255859	-5.86669922	+4.06494141	-56.18408203	+2244
+1458241405.02930000	+19.25683594	-14.87988281	-9.11425781	+25.99365234	-12.50244141	-76.22314453	+2944	+18.23730469	-14.73046875	-8.21337891	-156.11572266	+15.16113281	+49.02099609	+2932	+15.19189453	-15.24023438	-8.98681641	-5.93261719	+4.63623047	-56.60156250	+2248
+1458241405.03350000	+19.30078125	-14.85791016	-9.10107422	+26.30126953	-12.21679688	-76.64062500	+2948	+18.27246094	-14.72607422	-8.23095703	-155.89599609	+14.89746094	+49.28466797	+2920	+15.14794922	-15.30175781	-9.09228516	-5.99853516	+5.14160156	-57.04101563	+2256
+1458241405.03769990	+19.33154297	-14.83154297	-9.10107422	+26.56494141	-11.90917969	-77.01416016	+2956	+18.29882813	-14.72167969	-8.25732422	-155.72021484	+14.63378906	+49.48242188	+2916	+15.09960938	-15.36767578	-9.18457031	-6.08642578	+5.62500000	-57.48046875	+2272
+1458241405.04180000	+19.36230469	-14.79638672	-9.10546875	+26.82861328	-11.62353516	-77.36572266	+2976	+18.32080078	-14.71289063	-8.27490234	-155.52246094	+14.37011719	+49.74609375	+2908	+15.06445313	-15.40722656	-9.28125000	-6.08642578	+6.08642578	-57.81005859	+2292
+1458241405.04600000	+19.37988281	-14.79199219	-9.08349609	+27.00439453	-11.44775391	-77.80517578	+2996	+18.34277344	-14.71728516	-8.27929688	-155.32470703	+14.17236328	+50.07568359	+2904	+15.02490234	-15.42919922	-9.35595703	-6.10839844	+6.39404297	-58.18359375	+2312
+1458241405.05020000	+19.41503906	-14.80517578	-9.07910156	+27.20214844	-11.27197266	-78.26660156	+3020	+18.37353516	-14.72607422	-8.29687500	-155.10498047	+13.95263672	+50.42724609	+2904	+15.01171875	-15.48632813	-9.38671875	-6.24023438	+6.45996094	-58.66699219	+2328
+1458241405.05430010	+19.44140625	-14.83154297	-9.10107422	+27.29003906	-11.05224609	-78.61816406	+3040	+18.39111328	-14.74365234	-8.32324219	-154.95117188	+13.68896484	+50.71289063	+2900	+15.02490234	-15.52587891	-9.41748047	-6.24023438	+6.48193359	-59.04052734	+2336
+1458241405.05850010	+19.44580078	-14.88427734	-9.10986328	+27.29003906	-10.83251953	-79.01367188	+3056	+18.39990234	-14.78759766	-8.35400391	-154.88525391	+13.38134766	+51.02050781	+2896	+15.04248047	-15.53906250	-9.44824219	-6.21826172	+6.45996094	-59.41406250	+2344
+1458241405.06270000	+19.45019531	-14.94140625	-9.17578125	+27.20214844	-10.56884766	-79.32128906	+3076	+18.39111328	-14.82714844	-8.41992188	-154.84130859	+12.98583984	+51.21826172	+2896	+15.07763672	-15.57861328	-9.43945313	-6.28417969	+6.24023438	-59.87548828	+2352
+1458241405.06680010	+19.43701172	-15.02050781	-9.27246094	+27.00439453	-10.21728516	-79.45312500	+3092	+18.36914063	-14.87548828	-8.49462891	-154.88525391	+12.54638672	+51.37207031	+2900	+15.14355469	-15.59619141	-9.43945313	-6.19628906	+5.97656250	-60.13916016	+2356
+1458241405.07100010	+19.40625000	-15.13476563	-9.36474609	+26.67480469	-9.90966797	-79.62890625	+3104	+18.34277344	-14.94140625	-8.57373047	-154.95117188	+12.08496094	+51.56982422	+2900	+15.20507813	-15.60058594	-9.40869141	-6.19628906	+5.53710938	-60.46875000	+2356
+1458241405.07509990	+19.36669922	-15.24902344	-9.45703125	+26.32324219	-9.60205078	-79.82666016	+3104	+18.31201172	-15.00732422	-8.65722656	-155.06103516	+11.66748047	+51.72363281	+2896	+15.27099609	-15.61376953	-9.36474609	-6.21826172	+5.03173828	-60.79833984	+2344
+1458241405.07929990	+19.32714844	-15.35888672	-9.53613281	+26.01562500	-9.33837891	-80.04638672	+3096	+18.27685547	-15.07763672	-8.73193359	-155.14892578	+11.22802734	+51.96533203	+2896	+15.32812500	-15.62695313	-9.32080078	-6.26220703	+4.50439453	-61.14990234	+2324
+1458241405.08349990	+19.28320313	-15.46435547	-9.61523438	+25.70800781	-9.05273438	-80.28808594	+3080	+18.24609375	-15.15234375	-8.79785156	-155.23681641	+10.81054688	+52.22900391	+2892	+15.38525391	-15.63574219	-9.28564453	-6.28417969	+4.02099609	-61.50146484	+2292
+1458241405.08760000	+19.25683594	-15.58300781	-9.71191406	+25.40039063	-8.74511719	-80.55175781	+3052	+18.21533203	-15.22705078	-8.86816406	-155.30273438	+10.39306641	+52.53662109	+2888	+15.45556641	-15.65332031	-9.23291016	-6.32812500	+3.49365234	-61.87500000	+2260
+1458241405.09180000	+19.22607422	-15.71044922	-9.82177734	+25.09277344	-8.41552734	-80.81542969	+3016	+18.18896484	-15.30615234	-8.94287109	-155.36865234	+9.93164063	+52.82226563	+2884	+15.53027344	-15.67529297	-9.18017578	-6.35009766	+2.90039063	-62.31445313	+2236
+1458241405.09600000	+19.18652344	-15.83789063	-9.94482422	+24.76318359	-7.99804688	-81.01318359	+2980	+18.14941406	-15.38525391	-9.02197266	-155.47851563	+9.42626953	+53.08593750	+2876	+15.60498047	-15.71044922	-9.13183594	-6.37207031	+2.39501953	-62.73193359	+2212
+1458241405.10010000	+19.12939453	-15.95654297	-10.04150391	+24.43359375	-7.55859375	-81.25488281	+2936	+18.10546875	-15.46435547	-9.09228516	-155.58837891	+8.94287109	+53.32763672	+2868	+15.65771484	-15.71484375	-9.11425781	-6.35009766	+2.06542969	-63.06152344	+2184
+1458241405.10430000	+19.08544922	-16.06640625	-10.11181641	+24.16992188	-7.16308594	-81.58447266	+2892	+18.07470703	-15.53466797	-9.15820313	-155.67626953	+8.45947266	+53.61328125	+2856	+15.68408203	-15.74560547	-9.10107422	-6.41601563	+1.77978516	-63.50097656	+2156
+1458241405.10850000	+19.06347656	-16.13671875	-10.18652344	+24.03808594	-6.78955078	-81.89208984	+2840	+18.04833984	-15.57861328	-9.21972656	-155.69824219	+8.04199219	+53.89892578	+2844	+15.70605469	-15.79394531	-9.09667969	-6.50390625	+1.56005859	-63.91845703	+2128
+1458241405.11260010	+19.04589844	-16.19824219	-10.22607422	+23.95019531	-6.45996094	-82.26562500	+2788	+18.03955078	-15.62255859	-9.24169922	-155.69824219	+7.71240234	+54.33837891	+2824	+15.71044922	-15.81152344	-9.12304688	-6.50390625	+1.53808594	-64.29199219	+2100
+1458241405.11680010	+19.05468750	-16.23779297	-10.22607422	+24.03808594	-6.21826172	-82.81494141	+2728	+18.04833984	-15.65771484	-9.24609375	-155.58837891	+7.42675781	+54.82177734	+2804	+15.69287109	-15.85546875	-9.12744141	-6.63574219	+1.49414063	-64.95117188	+2072
+1458241405.12100010	+19.06787109	-16.24658203	-10.23486328	+24.21386719	-5.88867188	-83.32031250	+2668	+18.06152344	-15.67529297	-9.24169922	-155.43457031	+7.16308594	+55.32714844	+2780	+15.68408203	-15.92138672	-9.16259766	-6.67968750	+1.62597656	-65.56640625	+2048
+1458241405.12509990	+19.08984375	-16.24658203	-10.22167969	+24.41162109	-5.58105469	-83.86962891	+2612	+18.07910156	-15.69287109	-9.22851563	-155.25878906	+6.92138672	+55.87646484	+2764	+15.66210938	-15.96972656	-9.21972656	-6.63574219	+1.88964844	-66.13769531	+2032
+1458241405.12930010	+19.12939453	-16.23779297	-10.19970703	+24.71923828	-5.29541016	-84.46289063	+2568	+18.11425781	-15.70166016	-9.21533203	-155.06103516	+6.70166016	+56.38183594	+2744	+15.63134766	-16.02685547	-9.27685547	-6.63574219	+2.19726563	-66.75292969	+2016
+1458241405.13350010	+19.18212891	-16.20703125	-10.17333984	+25.07080078	-4.98779297	-85.03417969	+2532	+18.14941406	-15.69726563	-9.20654297	-154.84130859	+6.45996094	+56.86523438	+2728	+15.59619141	-16.09716797	-9.35156250	-6.65771484	+2.59277344	-67.36816406	+2004
+1458241405.13759990	+19.22167969	-16.16308594	-10.12500000	+25.42236328	-4.72412109	-85.62744141	+2504	+18.18017578	-15.69287109	-9.18017578	-154.64355469	+6.24023438	+57.37060547	+2712	+15.53466797	-16.13232422	-9.44384766	-6.59179688	+3.16406250	-67.89550781	+1996
+1458241405.14179990	+19.26123047	-16.11474609	-10.05908203	+25.81787109	-4.46044922	-86.24267578	+2488	+18.21972656	-15.68408203	-9.13623047	-154.44580078	+6.08642578	+57.89794922	+2704	+15.46435547	-16.17626953	-9.53173828	-6.56982422	+3.77929688	-68.48876953	+1992
+1458241405.14590000	+19.30957031	-16.04882813	-9.98437500	+26.25732422	-4.28466797	-86.92382813	+2488	+18.26806641	-15.65771484	-9.08349609	-154.18212891	+6.02050781	+58.49121094	+2704	+15.39404297	-16.21142578	-9.61083984	-6.52587891	+4.28466797	-69.08203125	+1988
+1458241405.15010000	+19.37109375	-15.98291016	-9.91845703	+26.69677734	-4.10888672	-87.60498047	+2496	+18.32958984	-15.63134766	-9.03955078	-153.87451172	+5.95458984	+59.10644531	+2700	+15.34570313	-16.26855469	-9.67236328	-6.52587891	+4.68017578	-69.74121094	+1996
+1458241405.15430000	+19.44580078	-15.90820313	-9.85693359	+27.20214844	-3.95507813	-88.26416016	+2516	+18.39550781	-15.59619141	-9.00000000	-153.56689453	+5.88867188	+59.67773438	+2700	+15.31054688	-16.30810547	-9.73388672	-6.43798828	+5.03173828	-70.35644531	+2012
+1458241405.15840010	+19.49853516	-15.85986328	-9.79101563	+27.61962891	-3.73535156	-88.94531250	+2536	+18.44384766	-15.59179688	-8.96923828	-153.30322266	+5.71289063	+60.24902344	+2696	+15.26660156	-16.34326172	-9.79541016	-6.37207031	+5.42724609	-70.97167969	+2036
+1458241405.16260000	+19.54687500	-15.81152344	-9.75585938	+28.01513672	-3.49365234	-89.53857422	+2564	+18.48779297	-15.59179688	-8.95166016	-153.08349609	+5.51513672	+60.75439453	+2692	+15.22705078	-16.38281250	-9.83496094	-6.35009766	+5.73486328	-71.60888672	+2072
+1458241405.16680000	+19.56005859	-15.79394531	-9.76025391	+28.19091797	-3.12011719	-89.93408203	+2588	+18.51855469	-15.60058594	-8.94726563	-152.97363281	+5.25146484	+61.19384766	+2684	+15.20507813	-16.40917969	-9.90087891	-6.26220703	+6.10839844	-72.02636719	+2112
+1458241405.17090010	+19.56884766	-15.79833984	-9.76025391	+28.30078125	-2.83447266	-90.39550781	+2608	+18.54931641	-15.61816406	-8.94726563	-152.88574219	+5.00976563	+61.65527344	+2676	+15.18310547	-16.41796875	-9.93164063	-6.21826172	+6.24023438	-72.46582031	+2148
+1458241405.17510010	+19.58642578	-15.81591797	-9.77783203	+28.38867188	-2.59277344	-90.83496094	+2628	+18.56689453	-15.62255859	-8.97802734	-152.79785156	+4.72412109	+61.96289063	+2668	+15.18750000	-16.46191406	-9.93164063	-6.26220703	+6.13037109	-73.03710938	+2184
+1458241405.17930010	+19.58642578	-15.83789063	-9.80859375	+28.41064453	-2.32910156	-91.18652344	+2652	+18.56689453	-15.64013672	-9.01318359	-152.77587891	+4.37255859	+62.31445313	+2660	+15.21826172	-16.48388672	-9.93164063	-6.17431641	+5.97656250	-73.45458984	+2212
+1458241405.18339990	+19.56445313	-15.91259766	-9.83056641	+28.27880859	-2.06542969	-91.60400391	+2676	+18.55371094	-15.67529297	-9.04394531	-152.79785156	+3.99902344	+62.68798828	+2656	+15.24462891	-16.48828125	-9.90087891	-6.15234375	+5.64697266	-73.93798828	+2236
+1458241405.18759990	+19.54248047	-16.00488281	-9.89208984	+28.10302734	-1.73583984	-91.99951172	+2696	+18.54492188	-15.72363281	-9.09667969	-152.81982422	+3.58154297	+63.06152344	+2652	+15.30615234	-16.53222656	-9.84375000	-6.19628906	+5.09765625	-74.53125000	+2260
+1458241405.19180010	+19.50732422	-16.11474609	-9.99316406	+27.81738281	-1.38427734	-92.21923828	+2712	+18.53173828	-15.77636719	-9.17138672	-152.88574219	+3.12011719	+63.36914063	+2648	+15.38085938	-16.56298828	-9.80419922	-6.17431641	+4.54833984	-74.94873047	+2268
+1458241405.19590000	+19.46777344	-16.24218750	-10.10742188	+27.50976563	-0.94482422	-92.41699219	+2720	+18.50537109	-15.84667969	-9.25927734	-152.97363281	+2.54882813	+63.63281250	+2644	+15.44677734	-16.60253906	-9.76904297	-6.21826172	+4.06494141	-75.36621094	+2264
+1458241405.20009990	+19.41943359	-16.37402344	-10.21728516	+27.18017578	-0.52734375	-92.63671875	+2712	+18.46582031	-15.90820313	-9.34716797	-153.10546875	+1.95556641	+63.80859375	+2644	+15.49951172	-16.63330078	-9.72949219	-6.28417969	+3.60351563	-75.76171875	+2244
+1458241405.20429990	+19.37548828	-16.50585938	-10.32714844	+26.82861328	-0.10986328	-92.83447266	+2696	+18.41308594	-15.97412109	-9.44384766	-153.25927734	+1.29638672	+64.00634766	+2644	+15.55664063	-16.66406250	-9.69873047	-6.32812500	+3.14208984	-76.09130859	+2220
+1458241405.20840000	+19.32275391	-16.65087891	-10.42382813	+26.43310547	+0.24169922	-93.09814453	+2672	+18.36474609	-16.02685547	-9.52734375	-153.41308594	+0.74707031	+64.24804688	+2644	+15.62255859	-16.68603516	-9.65478516	-6.35009766	+2.54882813	-76.42089844	+2192
+1458241405.21260000	+19.27001953	-16.80908203	-10.50292969	+25.99365234	+0.57128906	-93.42773438	+2636	+18.32080078	-16.08398438	-9.59326172	-153.56689453	+0.24169922	+64.53369141	+2644	+15.68847656	-16.71240234	-9.61083984	-6.37207031	+1.95556641	-76.72851563	+2160
+1458241405.21680000	+19.23486328	-16.94531250	-10.55566406	+25.66406250	+0.81298828	-93.82324219	+2596	+18.29003906	-16.12792969	-9.65478516	-153.63281250	-0.19775391	+64.86328125	+2640	+15.74121094	-16.75195313	-9.56250000	-6.45996094	+1.36230469	-77.14599609	+2128
+1458241405.22090010	+19.20410156	-17.05517578	-10.62158203	+25.42236328	+1.12060547	-94.17480469	+2556	+18.25927734	-16.16748047	-9.71630859	-153.69873047	-0.70312500	+65.17089844	+2636	+15.78955078	-16.80468750	-9.54052734	-6.52587891	+0.96679688	-77.56347656	+2096
+1458241405.22510000	+19.17773438	-17.15625000	-10.67871094	+25.22460938	+1.47216797	-94.54833984	+2520	+18.23730469	-16.21582031	-9.74707031	-153.74267578	-1.16455078	+65.56640625	+2632	+15.81591797	-16.83105469	-9.53613281	-6.52587891	+0.72509766	-77.91503906	+2064
+1458241405.22919990	+19.16894531	-17.23974609	-10.73583984	+25.09277344	+1.80175781	-94.87792969	+2484	+18.23291016	-16.26416016	-9.77783203	-153.78662109	-1.58203125	+65.93994141	+2624	+15.83349609	-16.86181641	-9.52734375	-6.56982422	+0.52734375	-78.31054688	+2028
+1458241405.23340010	+19.17333984	-17.28808594	-10.80175781	+25.04882813	+2.13134766	-95.16357422	+2448	+18.24169922	-16.28173828	-9.80859375	-153.76464844	-1.93359375	+66.26953125	+2608	+15.86425781	-16.90136719	-9.54492188	-6.52587891	+0.46142578	-78.66210938	+2000
+1458241405.23760010	+19.17333984	-17.32763672	-10.80175781	+24.98291016	+2.39501953	-95.53710938	+2412	+18.23730469	-16.29492188	-9.81298828	-153.80859375	-2.21923828	+66.64306641	+2596	+15.86425781	-16.91015625	-9.58007813	-6.43798828	+0.54931641	-78.92578125	+1972
+1458241405.24169990	+19.19531250	-17.33203125	-10.76220703	+25.02685547	+2.54882813	-95.99853516	+2376	+18.25048828	-16.28173828	-9.80419922	-153.74267578	-2.39501953	+66.99462891	+2588	+15.84228516	-16.92773438	-9.59765625	-6.41601563	+0.65917969	-79.29931641	+1948
+1458241405.24589990	+19.23486328	-17.31005859	-10.70947266	+25.15869141	+2.68066406	-96.45996094	+2352	+18.26806641	-16.25976563	-9.78222656	-153.65478516	-2.52685547	+67.41210938	+2584	+15.82031250	-16.94970703	-9.63281250	-6.37207031	+0.85693359	-79.71679688	+1924
+1458241405.25009990	+19.27441406	-17.27490234	-10.64794922	+25.33447266	+2.79052734	-96.96533203	+2332	+18.31640625	-16.25097656	-9.72070313	-153.56689453	-2.57080078	+67.98339844	+2588	+15.78515625	-16.95849609	-9.67675781	-6.26220703	+1.16455078	-80.11230469	+1908
+1458241405.25420000	+19.32714844	-17.22216797	-10.58642578	+25.55419922	+2.83447266	-97.40478516	+2312	+18.36914063	-16.24218750	-9.66357422	-153.45703125	-2.54882813	+68.48876953	+2596	+15.75000000	-16.96289063	-9.71191406	-6.15234375	+1.49414063	-80.59570313	+1888
+1458241405.25840000	+19.39306641	-17.14306641	-10.52929688	+25.88378906	+2.94433594	-97.82226563	+2300	+18.42626953	-16.22460938	-9.60644531	-153.32519531	-2.54882813	+69.01611328	+2600	+15.71044922	-16.98046875	-9.76464844	-6.02050781	+1.95556641	-81.05712891	+1876
+1458241405.26259990	+19.45458984	-17.05078125	-10.46337891	+26.23535156	+3.03222656	-98.23974609	+2296	+18.47460938	-16.19384766	-9.55810547	-153.19335938	-2.57080078	+69.45556641	+2604	+15.65332031	-16.98925781	-9.82177734	-5.93261719	+2.46093750	-81.49658203	+1868
+1458241405.26670000	+19.51171875	-16.95849609	-10.41064453	+26.56494141	+3.14208984	-98.54736328	+2292	+18.51855469	-16.16308594	-9.52734375	-153.08349609	-2.59277344	+69.78515625	+2604	+15.59179688	-16.99365234	-9.89208984	-5.82275391	+3.07617188	-81.87011719	+1876
+1458241405.27090000	+19.56884766	-16.87500000	-10.35351563	+26.85058594	+3.20800781	-98.89892578	+2300	+18.56250000	-16.13671875	-9.48779297	-152.99560547	-2.59277344	+70.15869141	+2612	+15.53466797	-16.98925781	-9.95361328	-5.73486328	+3.60351563	-82.17773438	+1892
+1458241405.27510000	+19.61279297	-16.79589844	-10.28320313	+27.07031250	+3.25195313	-99.25048828	+2320	+18.61083984	-16.11474609	-9.43945313	-152.90771484	-2.52685547	+70.55419922	+2620	+15.47314453	-16.98046875	-10.00195313	-5.66894531	+4.06494141	-82.50732422	+1916
+1458241405.27920010	+19.65234375	-16.72558594	-10.21289063	+27.24609375	+3.25195313	-99.58007813	+2352	+18.64599609	-16.09277344	-9.39111328	-152.84179688	-2.46093750	+70.92773438	+2628	+15.41601563	-16.97167969	-10.05468750	-5.60302734	+4.54833984	-82.77099609	+1956
+1458241405.28340010	+19.68750000	-16.66406250	-10.12939453	+27.42187500	+3.20800781	-99.93164063	+2392	+18.68115234	-16.08398438	-9.33837891	-152.79785156	-2.43896484	+71.32324219	+2640	+15.35009766	-16.96289063	-10.08544922	-5.60302734	+4.89990234	-83.05664063	+2008
+1458241405.28760000	+19.73583984	-16.60693359	-10.08105469	+27.66357422	+3.18603516	-100.26123047	+2440	+18.71191406	-16.07958984	-9.30761719	-152.73193359	-2.46093750	+71.67480469	+2648	+15.31933594	-17.00244141	-10.09423828	-5.66894531	+5.05371094	-83.47412109	+2060
+1458241405.29169990	+19.76660156	-16.57617188	-10.07226563	+27.77343750	+3.25195313	-100.45898438	+2484	+18.72949219	-16.08398438	-9.29882813	-152.73193359	-2.52685547	+71.93847656	+2656	+15.32373047	-17.03320313	-10.11621094	-5.64697266	+5.16357422	-83.71582031	+2112
+1458241405.29590010	+19.77978516	-16.58056641	-10.07666016	+27.77343750	+3.36181641	-100.61279297	+2520	+18.73828125	-16.10595703	-9.29882813	-152.77587891	-2.63671875	+72.18017578	+2660	+15.33251953	-17.05078125	-10.12500000	-5.69091797	+5.14160156	-83.93554688	+2152
+1458241405.30000000	+19.77099609	-16.60253906	-10.09863281	+27.68554688	+3.51562500	-100.74462891	+2556	+18.73828125	-16.12792969	-9.31201172	-152.84179688	-2.79052734	+72.35595703	+2664	+15.35009766	-17.09912109	-10.10742188	-5.80078125	+4.96582031	-84.24316406	+2196
+1458241405.30419990	+19.74462891	-16.63330078	-10.13818359	+27.50976563	+3.69140625	-100.78857422	+2596	+18.72509766	-16.15429688	-9.34277344	-152.92968750	-2.98828125	+72.46582031	+2668	+15.37207031	-17.12988281	-10.11181641	-5.88867188	+4.81201172	-84.30908203	+2228
+1458241405.30839990	+19.70947266	-16.69921875	-10.18212891	+27.26806641	+3.84521484	-100.83251953	+2636	+18.70312500	-16.19384766	-9.37792969	-153.08349609	-3.20800781	+72.55371094	+2676	+15.40283203	-17.16064453	-10.09423828	-6.02050781	+4.48242188	-84.39697266	+2252
+1458241405.31250000	+19.67871094	-16.78710938	-10.23925781	+26.96044922	+3.97705078	-100.87646484	+2668	+18.68115234	-16.24658203	-9.42187500	-153.23730469	-3.44970703	+72.64160156	+2680	+15.45996094	-17.20898438	-10.06347656	-6.15234375	+3.99902344	-84.55078125	+2260
+1458241405.31670000	+19.64794922	-16.87939453	-10.29638672	+26.69677734	+4.10888672	-100.92041016	+2692	+18.65039063	-16.29931641	-9.46142578	-153.36914063	-3.69140625	+72.72949219	+2684	+15.51269531	-17.24414063	-10.03710938	-6.21826172	+3.58154297	-84.66064453	+2264
+1458241405.32090000	+19.61718750	-16.98486328	-10.36230469	+26.38916016	+4.26269531	-101.00830078	+2704	+18.61962891	-16.36083984	-9.50537109	-153.52294922	-3.95507813	+72.81738281	+2684	+15.57421875	-17.28808594	-9.99755859	-6.32812500	+3.09814453	-84.81445313	+2256
+1458241405.32500000	+19.57763672	-17.09472656	-10.43701172	+26.08154297	+4.46044922	-101.07421875	+2708	+18.58886719	-16.41796875	-9.56250000	-153.67675781	-4.26269531	+72.86132813	+2684	+15.64013672	-17.34521484	-9.95361328	-6.45996094	+2.52685547	-84.99023438	+2248
+1458241405.32920000	+19.53369141	-17.22216797	-10.52929688	+25.70800781	+4.68017578	-101.14013672	+2704	+18.55371094	-16.47949219	-9.62841797	-153.80859375	-4.59228516	+72.88330078	+2684	+15.70166016	-17.40234375	-9.91845703	-6.63574219	+1.97753906	-85.10009766	+2232
+1458241405.33340000	+19.48974609	-17.34960938	-10.63476563	+25.35644531	+4.92187500	-101.14013672	+2684	+18.51855469	-16.54101563	-9.70312500	-153.94042969	-4.94384766	+72.86132813	+2684	+15.76757813	-17.45947266	-9.88330078	-6.78955078	+1.42822266	-85.18798828	+2220
+1458241405.33750010	+19.43701172	-17.47705078	-10.73583984	+24.98291016	+5.18554688	-101.14013672	+2664	+18.48779297	-16.60253906	-9.76464844	-154.11621094	-5.25146484	+72.88330078	+2680	+15.82470703	-17.49902344	-9.86132813	-6.92138672	+0.94482422	-85.20996094	+2208
+1458241405.34170010	+19.38427734	-17.60009766	-10.83251953	+24.63134766	+5.42724609	-101.18408203	+2644	+18.45703125	-16.65527344	-9.81738281	-154.24804688	-5.51513672	+72.90527344	+2676	+15.87744141	-17.52978516	-9.83056641	-7.03125000	+0.46142578	-85.29785156	+2192
+1458241405.34590010	+19.34912109	-17.70117188	-10.91162109	+24.36767578	+5.62500000	-101.25000000	+2624	+18.43505859	-16.70361328	-9.86132813	-154.35791016	-5.73486328	+72.97119141	+2668	+15.93017578	-17.56054688	-9.80859375	-7.09716797	+0.06591797	-85.36376953	+2176
+1458241405.34999990	+19.32714844	-17.79345703	-10.96435547	+24.12597656	+5.73486328	-101.38183594	+2596	+18.41748047	-16.74755859	-9.89648438	-154.46777344	-5.95458984	+73.03710938	+2656	+15.96972656	-17.57812500	-9.79541016	-7.14111328	-0.26367188	-85.40771484	+2160
+1458241405.35419990	+19.33154297	-17.87255859	-10.99511719	+23.97216797	+5.77880859	-101.60156250	+2564	+18.41748047	-16.78271484	-9.91845703	-154.53369141	-6.08642578	+73.12500000	+2644	+15.99609375	-17.59570313	-9.77783203	-7.18505859	-0.54931641	-85.53955078	+2140
+1458241405.35840010	+19.34912109	-17.91210938	-11.01708984	+23.92822266	+5.84472656	-101.79931641	+2528	+18.42626953	-16.80029297	-9.94042969	-154.53369141	-6.19628906	+73.23486328	+2628	+16.01806641	-17.61767578	-9.78222656	-7.18505859	-0.63720703	-85.67138672	+2116
+1458241405.36250000	+19.36230469	-17.92529297	-11.02587891	+23.92822266	+5.91064453	-101.97509766	+2496	+18.43945313	-16.81787109	-9.93603516	-154.55566406	-6.26220703	+73.38867188	+2612	+16.01806641	-17.61767578	-9.79980469	-7.14111328	-0.57128906	-85.80322266	+2100
+1458241405.36669990	+19.38427734	-17.91210938	-11.01269531	+23.97216797	+5.93261719	-102.10693359	+2468	+18.46582031	-16.82666016	-9.92724609	-154.55566406	-6.28417969	+73.54248047	+2600	+16.01367188	-17.61328125	-9.81298828	-7.09716797	-0.43945313	-85.89111328	+2080
+1458241405.37089990	+19.41503906	-17.87695313	-10.99072266	+24.08203125	+5.93261719	-102.26074219	+2448	+18.49658203	-16.83544922	-9.90966797	-154.57763672	-6.24023438	+73.67431641	+2588	+16.00048828	-17.60009766	-9.83056641	-7.03125000	-0.21972656	-86.00097656	+2064
+1458241405.37500000	+19.45898438	-17.83740234	-10.94677734	+24.21386719	+5.86669922	-102.43652344	+2432	+18.52734375	-16.83544922	-9.88769531	-154.59960938	-6.17431641	+73.80615234	+2576	+15.98291016	-17.57812500	-9.86132813	-6.89941406	+0.06591797	-86.06689453	+2052
+1458241405.37920000	+19.49853516	-17.79785156	-10.88964844	+24.32373047	+5.77880859	-102.61230469	+2416	+18.56250000	-16.82666016	-9.85693359	-154.59960938	-6.06445313	+73.95996094	+2568	+15.96533203	-17.56054688	-9.88769531	-6.81152344	+0.30761719	-86.15478516	+2036
+1458241405.38330010	+19.54248047	-17.74511719	-10.81933594	+24.47753906	+5.64697266	-102.83203125	+2408	+18.59765625	-16.81347656	-9.81738281	-154.57763672	-5.93261719	+74.11376953	+2560	+15.93896484	-17.53857422	-9.91406250	-6.72363281	+0.61523438	-86.26464844	+2024
+1458241405.38750000	+19.59960938	-17.68359375	-10.73583984	+24.65332031	+5.49316406	-103.09570313	+2400	+18.64599609	-16.79589844	-9.77343750	-154.51171875	-5.75683594	+74.28955078	+2560	+15.90820313	-17.52099609	-9.94482422	-6.61376953	+0.94482422	-86.39648438	+2016
+1458241405.39170000	+19.64794922	-17.63085938	-10.66552734	+24.80712891	+5.33935547	-103.31542969	+2396	+18.68554688	-16.78710938	-9.73828125	-154.48974609	-5.62500000	+74.42138672	+2552	+15.86865234	-17.49462891	-9.97998047	-6.52587891	+1.38427734	-86.52832031	+2008
+1458241405.39580010	+19.69628906	-17.57373047	-10.59521484	+24.96093750	+5.20751953	-103.51318359	+2388	+18.72949219	-16.77392578	-9.70312500	-154.46777344	-5.47119141	+74.55322266	+2548	+15.82031250	-17.47265625	-10.01953125	-6.43798828	+1.84570313	-86.66015625	+2008
+1458241405.40000010	+19.74462891	-17.51660156	-10.52490234	+25.13671875	+5.09765625	-103.71093750	+2388	+18.76904297	-16.76513672	-9.66796875	-154.46777344	-5.33935547	+74.66308594	+2544	+15.77636719	-17.45068359	-10.05468750	-6.35009766	+2.28515625	-86.79199219	+2012
+1458241405.40420010	+19.78417969	-17.46826172	-10.46337891	+25.26855469	+5.00976563	-103.86474609	+2392	+18.79980469	-16.75634766	-9.63720703	-154.48974609	-5.20751953	+74.77294922	+2536	+15.71484375	-17.42431641	-10.12500000	-6.26220703	+3.01025391	-86.92382813	+2040
+1458241405.40829990	+19.81933594	-17.42871094	-10.40185547	+25.35644531	+4.92187500	-104.04052734	+2404	+18.83056641	-16.75195313	-9.60205078	-154.51171875	-5.07568359	+74.86083984	+2532	+15.65771484	-17.40234375	-10.16894531	-6.21826172	+3.47167969	-87.01171875	+2076
+1458241405.41249990	+19.85009766	-17.39355469	-10.34472656	+25.42236328	+4.81201172	-104.19433594	+2420	+18.86132813	-16.74755859	-9.57568359	-154.51171875	-4.94384766	+74.94873047	+2528	+15.63134766	-17.40673828	-10.19091797	-6.24023438	+3.69140625	-87.12158203	+2112
+1458241405.41669990	+19.87646484	-17.37597656	-10.30078125	+25.46630859	+4.72412109	-104.34814453	+2436	+18.88330078	-16.74755859	-9.55810547	-154.55566406	-4.83398438	+75.01464844	+2520	+15.61816406	-17.41552734	-10.20410156	-6.30615234	+3.77929688	-87.18750000	+2152
+1458241405.42080000	+19.89404297	-17.37158203	-10.25683594	+25.44433594	+4.63623047	-104.50195313	+2456	+18.89648438	-16.75634766	-9.54492188	-154.62158203	-4.76806641	+75.08056641	+2512	+15.61816406	-17.42871094	-10.20410156	-6.39404297	+3.73535156	-87.25341797	+2184
+1458241405.42500000	+19.91162109	-17.37597656	-10.24365234	+25.42236328	+4.59228516	-104.58984375	+2468	+18.90966797	-16.76953125	-9.54052734	-154.68750000	-4.74609375	+75.10253906	+2508	+15.63574219	-17.46386719	-10.18212891	-6.50390625	+3.53759766	-87.36328125	+2220
+1458241405.42919990	+19.91162109	-17.39794922	-10.25244141	+25.33447266	+4.61425781	-104.63378906	+2480	+18.90966797	-16.79150391	-9.54492188	-154.79736328	-4.74609375	+75.14648438	+2500	+15.65771484	-17.49023438	-10.17773438	-6.61376953	+3.36181641	-87.38525391	+2240
+1458241405.43750000	+19.88525391	-17.49023438	-10.31835938	+25.02685547	+4.72412109	-104.56787109	+2504	+18.90087891	-16.85742188	-9.57128906	-155.06103516	-4.83398438	+75.12451172	+2488	+15.71923828	-17.57373047	-10.13818359	-6.92138672	+2.74658203	-87.36328125	+2256
+1458241405.44170000	+19.86328125	-17.54736328	-10.36669922	+24.82910156	+4.81201172	-104.52392578	+2508	+18.88330078	-16.89257813	-9.59765625	-155.19287109	-4.92187500	+75.10253906	+2484	+15.74121094	-17.60009766	-10.12500000	-7.03125000	+2.52685547	-87.34130859	+2252
+1458241405.44580010	+19.83251953	-17.61328125	-10.41943359	+24.60937500	+4.89990234	-104.45800781	+2508	+18.86132813	-16.93652344	-9.62841797	-155.36865234	-5.03173828	+75.05859375	+2484	+15.76757813	-17.62646484	-10.10742188	-7.16308594	+2.24121094	-87.31933594	+2240
+1458241405.45000000	+19.79736328	-17.68798828	-10.47656250	+24.36767578	+4.98779297	-104.37011719	+2504	+18.83496094	-16.98486328	-9.65478516	-155.54443359	-5.16357422	+75.03662109	+2480	+15.79394531	-17.66162109	-10.08105469	-7.31689453	+1.91162109	-87.29736328	+2224
+1458241405.45409990	+19.75781250	-17.77587891	-10.54687500	+24.06005859	+5.07568359	-104.28222656	+2492	+18.80859375	-17.03759766	-9.68994141	-155.72021484	-5.29541016	+74.99267578	+2480	+15.83789063	-17.71435547	-10.03710938	-7.55859375	+1.36230469	-87.27539063	+2208
+1458241405.45830010	+19.71826172	-17.86816406	-10.62597656	+23.77441406	+5.20751953	-104.19433594	+2484	+18.77783203	-17.09033203	-9.73388672	-155.89599609	-5.44921875	+74.94873047	+2480	+15.88623047	-17.76708984	-10.00195313	-7.80029297	+0.85693359	-87.25341797	+2184
+1458241405.46250010	+19.67431641	-17.96044922	-10.70068359	+23.46679688	+5.33935547	-104.08447266	+2472	+18.74707031	-17.14306641	-9.77343750	-156.09375000	-5.60302734	+74.88281250	+2476	+15.92138672	-17.80664063	-9.97119141	-8.02001953	+0.41748047	-87.18750000	+2164
+1458241405.47079990	+19.56445313	-18.19335938	-10.89843750	+22.71972656	+5.66894531	-103.84277344	+2456	+18.68994141	-17.23974609	-9.84814453	-156.42333984	-5.88867188	+74.75097656	+2472	+16.00927734	-17.95166016	-9.88769531	-8.83300781	-0.79101563	-87.01171875	+2124
+1458241405.47499990	+19.51171875	-18.28125000	-10.96435547	+22.39013672	+5.77880859	-103.73291016	+2440	+18.66357422	-17.27929688	-9.87451172	-156.59912109	-5.97656250	+74.68505859	+2468	+16.01367188	-17.98681641	-9.87890625	-9.09667969	-1.01074219	-86.90185547	+2096
+1458241405.47910000	+19.46337891	-18.36035156	-11.00390625	+22.08251953	+5.84472656	-103.68896484	+2416	+18.64599609	-17.31445313	-9.89208984	-156.73095703	-6.04248047	+74.66308594	+2464	+16.00927734	-18.00000000	-9.85693359	-9.27246094	-1.16455078	-86.90185547	+2068
+1458241405.48330000	+19.43261719	-18.39990234	-11.01269531	+21.88476563	+5.86669922	-103.68896484	+2388	+18.63281250	-17.34082031	-9.90527344	-156.86279297	-6.06445313	+74.61914063	+2456	+16.00048828	-18.00439453	-9.85253906	-9.31640625	-1.12060547	-86.92382813	+2036
+1458241405.49160000	+19.42822266	-18.41308594	-10.96435547	+21.73095703	+5.80078125	-103.79882813	+2332	+18.62841797	-17.37158203	-9.90527344	-157.03857422	-6.02050781	+74.59716797	+2436	+15.97412109	-17.97802734	-9.87011719	-9.22851563	-0.76904297	-87.01171875	+1988
+1458241405.49580000	+19.44580078	-18.39111328	-10.92480469	+21.75292969	+5.73486328	-103.86474609	+2308	+18.63720703	-17.37158203	-9.89208984	-157.06054688	-5.95458984	+74.59716797	+2424	+15.95654297	-17.96923828	-9.88769531	-9.18457031	-0.52734375	-87.05566406	+1964
+1458241405.50000000	+19.46777344	-18.35595703	-10.87207031	+21.81884766	+5.66894531	-103.95263672	+2292	+18.65039063	-17.36718750	-9.87890625	-157.08251953	-5.88867188	+74.59716797	+2412	+15.93017578	-17.95605469	-9.91406250	-9.14062500	-0.19775391	-87.09960938	+1948
+1458241405.50410010	+19.48535156	-18.32080078	-10.83691406	+21.88476563	+5.62500000	-103.97460938	+2272	+18.66796875	-17.35400391	-9.86132813	-157.10449219	-5.77880859	+74.59716797	+2404	+15.91699219	-17.95166016	-9.92285156	-9.11865234	-0.06591797	-87.09960938	+1928
+1458241405.50830010	+19.50732422	-18.27685547	-10.78857422	+21.97265625	+5.55908203	-104.04052734	+2256	+18.68554688	-17.34082031	-9.83935547	-157.10449219	-5.66894531	+74.61914063	+2396	+15.90380859	-17.93847656	-9.93603516	-9.09667969	+0.08789063	-87.12158203	+1912
+1458241405.51250000	+19.53369141	-18.22851563	-10.74023438	+22.08251953	+5.49316406	-104.08447266	+2244	+18.71191406	-17.32763672	-9.80859375	-157.08251953	-5.53710938	+74.64111328	+2388	+15.88623047	-17.92968750	-9.94482422	-9.05273438	+0.26367188	-87.14355469	+1896
+1458241405.52080010	+19.58642578	-18.14062500	-10.64794922	+22.30224609	+5.31738281	-104.21630859	+2232	+18.76025391	-17.30126953	-9.74267578	-157.06054688	-5.22949219	+74.72900391	+2372	+15.83789063	-17.89453125	-9.97998047	-8.92089844	+0.83496094	-87.23144531	+1868
+1458241405.52500010	+19.61718750	-18.09228516	-10.59960938	+22.45605469	+5.22949219	-104.28222656	+2232	+18.79101563	-17.28369141	-9.71191406	-157.01660156	-5.07568359	+74.77294922	+2364	+15.81152344	-17.88134766	-9.99755859	-8.85498047	+1.09863281	-87.27539063	+1860
+1458241405.53329990	+19.70068359	-17.98242188	-10.49853516	+22.78564453	+5.05371094	-104.41406250	+2260	+18.84814453	-17.25292969	-9.65478516	-156.92871094	-4.81201172	+74.86083984	+2344	+15.67529297	-17.80224609	-10.10302734	-8.56933594	+2.57080078	-87.42919922	+1896
+1458241405.53740000	+19.73583984	-17.93408203	-10.46337891	+22.93945313	+4.96582031	-104.43603516	+2280	+18.87011719	-17.24414063	-9.63281250	-156.88476563	-4.72412109	+74.88281250	+2336	+15.64013672	-17.78466797	-10.12939453	-8.52539063	+2.92236328	-87.45117188	+1928
+1458241405.54580000	+19.80175781	-17.85937500	-10.41503906	+23.20312500	+4.83398438	-104.45800781	+2324	+18.90527344	-17.23535156	-9.59765625	-156.86279297	-4.54833984	+74.90478516	+2320	+15.62255859	-17.77148438	-10.14697266	-8.54736328	+3.09814453	-87.36328125	+1988
+1458241405.54990010	+19.82373047	-17.84619141	-10.40625000	+23.26904297	+4.76806641	-104.45800781	+2344	+18.91406250	-17.23974609	-9.59326172	-156.86279297	-4.50439453	+74.90478516	+2312	+15.64453125	-17.78466797	-10.12500000	-8.59130859	+2.85644531	-87.36328125	+2012
+1458241405.55410000	+19.83251953	-17.85498047	-10.41503906	+23.26904297	+4.74609375	-104.45800781	+2356	+18.91845703	-17.24853516	-9.58886719	-156.86279297	-4.48242188	+74.90478516	+2300	+15.66650391	-17.79785156	-10.11181641	-8.63525391	+2.70263672	-87.34130859	+2028
+1458241405.56240010	+19.83691406	-17.90332031	-10.45898438	+23.18115234	+4.76806641	-104.39208984	+2372	+18.90966797	-17.27490234	-9.60644531	-156.90673828	-4.52636719	+74.86083984	+2284	+15.71923828	-17.83300781	-10.07226563	-8.74511719	+2.19726563	-87.25341797	+2036
+1458241405.56660010	+19.83251953	-17.91650391	-10.47656250	+23.13720703	+4.76806641	-104.37011719	+2376	+18.90087891	-17.28808594	-9.61962891	-156.92871094	-4.57031250	+74.81689453	+2276	+15.72802734	-17.83300781	-10.06787109	-8.76708984	+2.17529297	-87.25341797	+2032
+1458241405.57080010	+19.82373047	-17.93847656	-10.49414063	+23.09326172	+4.79003906	-104.32617188	+2376	+18.89208984	-17.29687500	-9.63281250	-156.97265625	-4.61425781	+74.77294922	+2268	+15.73242188	-17.83740234	-10.06787109	-8.76708984	+2.10937500	-87.25341797	+2028
+1458241405.57489990	+19.81494141	-17.96044922	-10.52050781	+23.02734375	+4.81201172	-104.28222656	+2376	+18.87890625	-17.31445313	-9.65039063	-157.01660156	-4.65820313	+74.70703125	+2260	+15.73681641	-17.84179688	-10.06347656	-8.78906250	+2.06542969	-87.23144531	+2024
+1458241405.57909990	+19.80175781	-17.97802734	-10.53808594	+22.96142578	+4.83398438	-104.26025391	+2372	+18.86572266	-17.32324219	-9.66357422	-157.03857422	-4.70214844	+74.66308594	+2252	+15.76318359	-17.85498047	-10.04589844	-8.85498047	+1.82373047	-87.16552734	+2012
+1458241405.58740000	+19.78417969	-18.02197266	-10.57324219	+22.85156250	+4.87792969	-104.17236328	+2360	+18.84375000	-17.34521484	-9.68994141	-157.10449219	-4.79003906	+74.55322266	+2240	+15.81152344	-17.88134766	-10.01074219	-8.98681641	+1.34033203	-87.03369141	+1984
+1458241405.59159990	+19.74902344	-18.08789063	-10.62597656	+22.65380859	+4.94384766	-104.08447266	+2356	+18.83056641	-17.35839844	-9.70751953	-157.14843750	-4.85595703	+74.48730469	+2236	+15.90820313	-17.93847656	-9.93164063	-9.27246094	+0.32958984	-86.77001953	+1976
+1458241405.59579990	+19.71826172	-18.14501953	-10.68310547	+22.47802734	+5.00976563	-103.97460938	+2352	+18.81738281	-17.36718750	-9.72509766	-157.17041016	-4.89990234	+74.42138672	+2232	+15.97412109	-17.97363281	-9.89208984	-9.44824219	-0.26367188	-86.55029297	+1964
+1458241405.59990000	+19.68750000	-18.18896484	-10.72705078	+22.32421875	+5.05371094	-103.88671875	+2344	+18.80419922	-17.37597656	-9.73828125	-157.19238281	-4.94384766	+74.37744141	+2228	+16.00488281	-17.97802734	-9.88330078	-9.51416016	-0.50537109	-86.35253906	+1940
+1458241405.60410000	+19.63916016	-18.25488281	-10.78417969	+22.08251953	+5.14160156	-103.73291016	+2340	+18.79101563	-17.38476563	-9.75585938	-157.23632813	-4.98779297	+74.28955078	+2224	+16.00927734	-17.96484375	-9.89208984	-9.51416016	-0.50537109	-86.22070313	+1916
+1458241405.60820010	+19.60400391	-18.29882813	-10.82373047	+21.92871094	+5.16357422	-103.62304688	+2332	+18.77783203	-17.38916016	-9.76904297	-157.25830078	-5.03173828	+74.20166016	+2220	+16.00048828	-17.94287109	-9.90966797	-9.44824219	-0.35156250	-86.13281250	+1896
+1458241405.61660000	+19.56884766	-18.32958984	-10.83251953	+21.75292969	+5.14160156	-103.51318359	+2304	+18.76464844	-17.38916016	-9.78222656	-157.28027344	-5.05371094	+74.00390625	+2212	+15.96533203	-17.90332031	-9.94482422	-9.27246094	+0.08789063	-86.11083984	+1852
+1458241405.62069990	+19.57324219	-18.31201172	-10.81054688	+21.79687500	+5.07568359	-103.51318359	+2288	+18.76025391	-17.38476563	-9.77783203	-157.28027344	-5.03173828	+73.93798828	+2208	+15.94335938	-17.88574219	-9.95800781	-9.18457031	+0.30761719	-86.13281250	+1832
+1458241405.62490010	+19.59082031	-18.27685547	-10.77099609	+21.88476563	+4.98779297	-103.53515625	+2280	+18.76464844	-17.37597656	-9.77343750	-157.25830078	-5.00976563	+73.87207031	+2204	+15.92138672	-17.86376953	-9.97119141	-9.07470703	+0.57128906	-86.17675781	+1816
+1458241405.62910010	+19.60400391	-18.25488281	-10.75341797	+21.95068359	+4.94384766	-103.53515625	+2268	+18.77343750	-17.36279297	-9.76025391	-157.21435547	-4.94384766	+73.80615234	+2200	+15.91699219	-17.85937500	-9.97558594	-9.05273438	+0.61523438	-86.17675781	+1800
+1458241405.63319990	+19.61279297	-18.23291016	-10.72705078	+21.99462891	+4.89990234	-103.55712891	+2256	+18.78662109	-17.34521484	-9.74707031	-157.17041016	-4.87792969	+73.74023438	+2200	+15.91259766	-17.85498047	-9.97998047	-9.05273438	+0.65917969	-86.17675781	+1784
+1458241405.63739990	+19.63037109	-18.20654297	-10.70068359	+22.08251953	+4.83398438	-103.57910156	+2248	+18.79980469	-17.32324219	-9.72949219	-157.10449219	-4.79003906	+73.67431641	+2196	+15.90820313	-17.85058594	-9.98437500	-9.03076172	+0.72509766	-86.19873047	+1768
+1458241405.64570000	+19.64355469	-18.18017578	-10.67431641	+22.14843750	+4.76806641	-103.60107422	+2224	+18.84375000	-17.25732422	-9.65917969	-156.92871094	-4.50439453	+73.52050781	+2204	+15.85986328	-17.80664063	-10.02392578	-8.83300781	+1.25244141	-86.19873047	+1748
+1458241405.64990000	+19.65673828	-18.16259766	-10.65673828	+22.19238281	+4.72412109	-103.62304688	+2216	+18.86572266	-17.22656250	-9.62402344	-156.81884766	-4.37255859	+73.47656250	+2208	+15.83789063	-17.78906250	-10.04150391	-8.74511719	+1.47216797	-86.19873047	+1744
+1458241405.65409990	+19.68310547	-18.11425781	-10.61279297	+22.34619141	+4.59228516	-103.64501953	+2212	+18.89208984	-17.19140625	-9.58886719	-156.70898438	-4.21875000	+73.38867188	+2212	+15.75439453	-17.71435547	-10.09863281	-8.41552734	+2.32910156	-86.17675781	+1768
+1458241405.65820000	+19.71386719	-18.06591797	-10.57324219	+22.50000000	+4.46044922	-103.68896484	+2212	+18.91406250	-17.16064453	-9.55810547	-156.59912109	-4.08691406	+73.32275391	+2216	+15.69287109	-17.67041016	-10.12939453	-8.23974609	+2.83447266	-86.13281250	+1796
+1458241405.66240000	+19.74023438	-18.02636719	-10.53808594	+22.63183594	+4.35058594	-103.68896484	+2212	+18.92285156	-17.13427734	-9.54052734	-156.48925781	-3.99902344	+73.23486328	+2216	+15.65771484	-17.64843750	-10.14257813	-8.15185547	+3.07617188	-86.11083984	+1832
+1458241405.66660000	+19.78417969	-17.95166016	-10.48974609	+22.85156250	+4.15283203	-103.64501953	+2220	+18.92724609	-17.11230469	-9.53613281	-156.42333984	-3.95507813	+73.10302734	+2216	+15.64892578	-17.63525391	-10.15576172	-8.12988281	+3.18603516	-85.95703125	+1860
+1458241405.67070010	+19.81054688	-17.90771484	-10.45898438	+23.00537109	+3.97705078	-103.57910156	+2224	+18.91406250	-17.10351563	-9.54492188	-156.40136719	-3.95507813	+72.92724609	+2212	+15.65771484	-17.63085938	-10.15136719	-8.15185547	+3.07617188	-85.75927734	+1888
+1458241405.67910000	+19.82812500	-17.87255859	-10.46777344	+23.09326172	+3.73535156	-103.31542969	+2216	+18.87451172	-17.10351563	-9.59765625	-156.40136719	-4.06494141	+72.53173828	+2212	+15.69726563	-17.64404297	-10.12060547	-8.26171875	+2.63671875	-85.47363281	+1920
+1458241405.68319990	+19.81933594	-17.87695313	-10.49853516	+23.07128906	+3.66943359	-103.09570313	+2212	+18.84375000	-17.10791016	-9.62841797	-156.42333984	-4.15283203	+72.33398438	+2212	+15.71923828	-17.65283203	-10.09863281	-8.32763672	+2.41699219	-85.36376953	+1928
+1458241405.68740010	+19.80175781	-17.89453125	-10.54248047	+23.00537109	+3.62548828	-102.89794922	+2204	+18.80859375	-17.12109375	-9.66796875	-156.46728516	-4.26269531	+72.11425781	+2212	+15.74121094	-17.66162109	-10.07666016	-8.39355469	+2.13134766	-85.25390625	+1928
+1458241405.69149990	+19.78417969	-17.92529297	-10.59082031	+22.91748047	+3.58154297	-102.70019531	+2200	+18.77343750	-17.13427734	-9.71191406	-156.48925781	-4.37255859	+71.89453125	+2212	+15.75878906	-17.66601563	-10.06347656	-8.41552734	+1.97753906	-85.20996094	+1928
+1458241405.69569990	+19.75341797	-17.96484375	-10.64794922	+22.78564453	+3.58154297	-102.45849609	+2200	+18.73828125	-17.14746094	-9.76464844	-156.53320313	-4.50439453	+71.65283203	+2212	+15.77636719	-17.67480469	-10.05029297	-8.45947266	+1.82373047	-85.12207031	+1924
+1458241405.69989990	+19.71826172	-18.00878906	-10.70947266	+22.63183594	+3.60351563	-102.23876953	+2200	+18.69873047	-17.15625000	-9.81738281	-156.57714844	-4.63623047	+71.38916016	+2208	+15.79394531	-17.67919922	-10.03710938	-8.50341797	+1.66992188	-85.03417969	+1920
+1458241405.70400000	+19.67431641	-18.06152344	-10.77539063	+22.43408203	+3.62548828	-101.97509766	+2200	+18.65917969	-17.16943359	-9.87451172	-156.62109375	-4.79003906	+71.08154297	+2212	+15.84228516	-17.68798828	-10.00195313	-8.63525391	+1.18652344	-84.74853516	+1916
+1458241405.71240000	+19.59521484	-18.13623047	-10.88964844	+22.10449219	+3.64746094	-101.46972656	+2200	+18.58447266	-17.17822266	-9.97119141	-156.68701172	-5.03173828	+70.48828125	+2212	+15.92138672	-17.68798828	-9.95800781	-8.78906250	+0.52734375	-84.17724609	+1904
+1458241405.71650000	+19.56005859	-18.16259766	-10.92919922	+21.97265625	+3.58154297	-101.22802734	+2192	+18.56250000	-17.17382813	-10.00634766	-156.66503906	-5.07568359	+70.22460938	+2208	+15.97412109	-17.66601563	-9.91845703	-8.87695313	+0.04394531	-83.67187500	+1900
+1458241405.72070000	+19.53808594	-18.16259766	-10.94677734	+21.90673828	+3.51562500	-101.03027344	+2184	+18.54931641	-17.15625000	-10.02392578	-156.62109375	-5.09765625	+69.98291016	+2204	+16.00048828	-17.64404297	-9.90966797	-8.83300781	-0.06591797	-83.36425781	+1888
+1458241405.72900010	+19.53369141	-18.11425781	-10.92480469	+21.95068359	+3.31787109	-100.74462891	+2160	+18.54931641	-17.09472656	-10.01953125	-156.46728516	-4.96582031	+69.60937500	+2196	+15.99609375	-17.56933594	-9.94921875	-8.61328125	+0.28564453	-82.96875000	+1872
+1458241405.73320010	+19.55126953	-18.06591797	-10.88964844	+22.08251953	+3.18603516	-100.63476563	+2160	+18.56250000	-17.05517578	-10.00634766	-156.37939453	-4.85595703	+69.43359375	+2192	+15.97851563	-17.53417969	-9.97998047	-8.45947266	+0.61523438	-82.83691406	+1864
+1458241405.74149990	+19.60400391	-17.89892578	-10.76660156	+22.45605469	+2.81250000	-100.41503906	+2164	+18.61523438	-16.95410156	-9.93603516	-156.11572266	-4.48242188	+69.12597656	+2196	+15.91699219	-17.45947266	-10.05029297	-8.19580078	+1.38427734	-82.57324219	+1852
+1458241405.74990010	+19.68310547	-17.67480469	-10.59521484	+23.02734375	+2.35107422	-100.26123047	+2180	+18.69873047	-16.83105469	-9.80859375	-155.78613281	-3.91113281	+68.97216797	+2208	+15.83789063	-17.38476563	-10.10742188	-7.95410156	+2.17529297	-82.37548828	+1844
+1458241405.75399990	+19.75341797	-17.52099609	-10.48095703	+23.44482422	+1.99951172	-100.19531250	+2200	+18.74267578	-16.75195313	-9.72509766	-155.61035156	-3.51562500	+68.90625000	+2216	+15.79394531	-17.34082031	-10.13818359	-7.82226563	+2.57080078	-82.24365234	+1844
+1458241405.76230000	+19.86767578	-17.25292969	-10.26123047	+24.19189453	+1.36230469	-100.04150391	+2276	+18.82617188	-16.61132813	-9.58447266	-155.23681641	-2.87841797	+68.68652344	+2236	+15.70605469	-17.25732422	-10.19531250	-7.58056641	+3.36181641	-81.95800781	+1864
+1458241405.76650000	+19.92041016	-17.09912109	-10.16894531	+24.56542969	+1.03271484	-99.79980469	+2328	+18.86132813	-16.53662109	-9.52294922	-155.08300781	-2.54882813	+68.48876953	+2252	+15.64892578	-17.20019531	-10.24365234	-7.42675781	+3.91113281	-81.60644531	+1896
+1458241405.77070000	+19.95117188	-16.98925781	-10.09863281	+24.82910156	+0.72509766	-99.53613281	+2380	+18.88330078	-16.48828125	-9.47021484	-155.01708984	-2.26318359	+68.29101563	+2260	+15.59619141	-17.14746094	-10.27001953	-7.33886719	+4.28466797	-81.27685547	+1932
+1458241405.77480010	+19.97314453	-16.90136719	-10.06347656	+24.98291016	+0.46142578	-99.22851563	+2428	+18.89208984	-16.44433594	-9.43505859	-154.95117188	-2.04345703	+68.02734375	+2268	+15.56103516	-17.11230469	-10.27880859	-7.33886719	+4.46044922	-80.96923828	+1968
+1458241405.77900000	+19.97314453	-16.83105469	-10.05908203	+25.04882813	+0.24169922	-98.78906250	+2476	+18.88330078	-16.39599609	-9.40869141	-154.92919922	-1.82373047	+67.71972656	+2272	+15.54345703	-17.07275391	-10.27441406	-7.36083984	+4.50439453	-80.55175781	+2004
+1458241405.78320000	+19.94677734	-16.80468750	-10.06787109	+24.98291016	+0.02197266	-98.37158203	+2512	+18.86132813	-16.36962891	-9.39550781	-154.92919922	-1.69189453	+67.43408203	+2272	+15.53466797	-17.02880859	-10.25683594	-7.38281250	+4.41650391	-80.13427734	+2040
+1458241405.79150010	+19.88964844	-16.82226563	-10.17773438	+24.65332031	-0.26367188	-97.47070313	+2576	+18.79541016	-16.35205078	-9.41308594	-155.06103516	-1.56005859	+66.73095703	+2280	+15.60058594	-16.98925781	-10.18652344	-7.47070313	+3.80126953	-79.40917969	+2092
+1458241405.79570010	+19.85449219	-16.85742188	-10.25683594	+24.41162109	-0.35156250	-96.94335938	+2596	+18.76025391	-16.35644531	-9.44384766	-155.12695313	-1.56005859	+66.29150391	+2288	+15.64453125	-16.97167969	-10.15136719	-7.53662109	+3.40576172	-78.99169922	+2104
+1458241405.79979990	+19.80175781	-16.89257813	-10.34912109	+24.12597656	-0.41748047	-96.39404297	+2604	+18.71191406	-16.35644531	-9.48779297	-155.23681641	-1.62597656	+65.83007813	+2292	+15.68408203	-16.94970703	-10.11181641	-7.62451172	+3.03222656	-78.55224609	+2100
+1458241405.80399990	+19.74023438	-16.93212891	-10.45019531	+23.81835938	-0.43945313	-95.82275391	+2604	+18.65917969	-16.35205078	-9.53613281	-155.32470703	-1.69189453	+65.32470703	+2300	+15.72802734	-16.92333984	-10.06347656	-7.77832031	+2.57080078	-78.00292969	+2092
+1458241405.80819990	+19.67431641	-16.97167969	-10.55126953	+23.51074219	-0.48339844	-95.22949219	+2592	+18.60644531	-16.35644531	-9.58007813	-155.41259766	-1.73583984	+64.86328125	+2308	+15.76318359	-16.89697266	-10.01513672	-7.91015625	+2.10937500	-77.49755859	+2076
+1458241405.81649990	+19.56884766	-17.04638672	-10.72265625	+22.91748047	-0.68115234	-94.19677734	+2544	+18.51416016	-16.37402344	-9.64599609	-155.58837891	-1.73583984	+63.98437500	+2320	+15.84667969	-16.82226563	-9.89208984	-8.15185547	+1.07666016	-76.48681641	+2040
+1458241405.82069990	+19.52490234	-17.07275391	-10.79296875	+22.69775391	-0.81298828	-93.71337891	+2512	+18.48339844	-16.36083984	-9.68115234	-155.58837891	-1.73583984	+63.54492188	+2324	+15.88623047	-16.79589844	-9.84375000	-8.19580078	+0.70312500	-76.04736328	+2024
+1458241405.82480000	+19.48535156	-17.09033203	-10.85009766	+22.47802734	-0.92285156	-93.25195313	+2476	+18.45703125	-16.34326172	-9.69873047	-155.54443359	-1.69189453	+63.12744141	+2328	+15.91259766	-16.74755859	-9.81738281	-8.17382813	+0.50537109	-75.62988281	+2008
+1458241405.82900000	+19.45898438	-17.08593750	-10.88964844	+22.36816406	-1.05468750	-92.83447266	+2440	+18.44824219	-16.31250000	-9.72070313	-155.45654297	-1.64794922	+62.66601563	+2332	+15.93017578	-16.70800781	-9.78662109	-8.15185547	+0.35156250	-75.25634766	+1992
+1458241405.83320000	+19.44580078	-17.05078125	-10.93359375	+22.34619141	-1.16455078	-92.39501953	+2400	+18.44824219	-16.26855469	-9.73388672	-155.32470703	-1.51611328	+62.20458984	+2336	+15.93896484	-16.68603516	-9.76904297	-8.12988281	+0.32958984	-74.94873047	+1976
+1458241405.83730010	+19.43701172	-16.99804688	-10.93359375	+22.36816406	-1.29638672	-91.99951172	+2360	+18.44824219	-16.22021484	-9.73388672	-155.21484375	-1.36230469	+61.78710938	+2340	+15.91699219	-16.62451172	-9.77783203	-8.04199219	+0.50537109	-74.53125000	+1964
+1458241405.84559990	+19.45898438	-16.82226563	-10.85449219	+22.65380859	-1.71386719	-91.40625000	+2292	+18.48339844	-16.05761719	-9.68994141	-154.77539063	-0.81298828	+60.90820313	+2360	+15.84228516	-16.53222656	-9.78222656	-7.88818359	+1.01074219	-74.06982422	+1928
+1458241405.84980010	+19.47656250	-16.71679688	-10.78417969	+22.85156250	-1.95556641	-91.16455078	+2260	+18.51416016	-15.97851563	-9.65039063	-154.55566406	-0.46142578	+60.57861328	+2372	+15.80273438	-16.47949219	-9.80419922	-7.73437500	+1.38427734	-73.80615234	+1912
+1458241405.85400010	+19.51611328	-16.58935547	-10.69628906	+23.13720703	-2.28515625	-90.98876953	+2236	+18.55810547	-15.88623047	-9.59765625	-154.27001953	-0.06591797	+60.22705078	+2388	+15.76757813	-16.43115234	-9.82617188	-7.58056641	+1.73583984	-73.60839844	+1896
+1458241405.85809990	+19.55566406	-16.44873047	-10.61718750	+23.48876953	-2.54882813	-90.74707031	+2220	+18.60644531	-15.78515625	-9.54931641	-153.96240234	+0.30761719	+59.87548828	+2404	+15.72363281	-16.38720703	-9.85693359	-7.38281250	+2.19726563	-73.38867188	+1884
+1458241405.86649990	+19.64355469	-16.13232422	-10.43701172	+24.30175781	-3.01025391	-90.24169922	+2228	+18.67675781	-15.56542969	-9.46582031	-153.41308594	+1.01074219	+59.04052734	+2436	+15.60058594	-16.27734375	-9.94921875	-7.05322266	+3.36181641	-72.77343750	+1884
+1458241405.87060000	+19.67871094	-15.98291016	-10.33593750	+24.63134766	-3.27392578	-90.00000000	+2252	+18.70751953	-15.46875000	-9.42626953	-153.17138672	+1.38427734	+58.62304688	+2452	+15.53027344	-16.22021484	-9.99316406	-6.96533203	+3.93310547	-72.44384766	+1900
+1458241405.87480000	+19.70507813	-15.84228516	-10.23925781	+24.91699219	-3.53759766	-89.78027344	+2284	+18.72949219	-15.38085938	-9.38232422	-152.99560547	+1.75781250	+58.20556641	+2464	+15.46435547	-16.16748047	-10.04150391	-6.87744141	+4.48242188	-72.09228516	+1932
+1458241405.88310000	+19.74023438	-15.55224609	-10.02832031	+25.48828125	-4.15283203	-89.25292969	+2388	+18.75146484	-15.21826172	-9.28125000	-152.70996094	+2.50488281	+57.48046875	+2500	+15.33251953	-16.03125000	-10.13378906	-6.65771484	+5.49316406	-71.23535156	+2024
+1458241405.89150000	+19.76660156	-15.36328125	-9.94042969	+25.81787109	-4.57031250	-88.57177734	+2492	+18.73828125	-15.09521484	-9.23291016	-152.53417969	+3.01025391	+56.66748047	+2532	+15.29736328	-15.94775391	-10.14257813	-6.50390625	+5.86669922	-70.48828125	+2124
+1458241405.89560010	+19.75781250	-15.31933594	-9.92724609	+25.77392578	-4.72412109	-88.19824219	+2536	+18.72509766	-15.06445313	-9.22412109	-152.53417969	+3.18603516	+56.25000000	+2544	+15.29296875	-15.89062500	-10.13378906	-6.43798828	+5.88867188	-70.00488281	+2168
+1458241405.89980010	+19.73144531	-15.27978516	-9.93164063	+25.68603516	-4.83398438	-87.73681641	+2576	+18.69433594	-15.02929688	-9.22851563	-152.55615234	+3.33984375	+55.74462891	+2556	+15.30615234	-15.84228516	-10.10742188	-6.41601563	+5.80078125	-69.60937500	+2208
+1458241405.90809990	+19.64355469	-15.25341797	-9.97998047	+25.26855469	-5.05371094	-86.72607422	+2640	+18.60205078	-14.98974609	-9.25048828	-152.73193359	+3.55957031	+54.75585938	+2576	+15.35449219	-15.71923828	-10.03271484	-6.35009766	+5.38330078	-68.55468750	+2264
+1458241405.91230010	+19.60400391	-15.27099609	-10.01074219	+24.98291016	-5.22949219	-86.28662109	+2656	+18.54931641	-14.98095703	-9.27246094	-152.88574219	+3.66943359	+54.27246094	+2588	+15.39843750	-15.67529297	-9.96240234	-6.37207031	+4.94384766	-68.13720703	+2280
+1458241405.92059990	+19.52050781	-15.30615234	-10.08105469	+24.43359375	-5.55908203	-85.38574219	+2664	+18.45263672	-14.97216797	-9.29882813	-153.10546875	+3.88916016	+53.41552734	+2604	+15.51708984	-15.54785156	-9.77783203	-6.26220703	+3.82324219	-67.23632813	+2288
+1458241405.92890000	+19.43701172	-15.34570313	-10.18652344	+23.90625000	-5.77880859	-84.39697266	+2628	+18.36474609	-14.97216797	-9.32519531	-153.32519531	+4.06494141	+52.58056641	+2616	+15.64013672	-15.41601563	-9.58007813	-6.10839844	+2.68066406	-66.35742188	+2268
+1458241405.93310000	+19.39746094	-15.35888672	-10.24804688	+23.64257813	-5.88867188	-83.86962891	+2596	+18.32958984	-14.95458984	-9.34716797	-153.41308594	+4.15283203	+52.09716797	+2616	+15.69287109	-15.35449219	-9.50097656	-6.04248047	+2.21923828	-65.89599609	+2256
+1458241405.94140010	+19.30957031	-15.34570313	-10.30078125	+23.13720703	-6.26220703	-82.92480469	+2496	+18.25488281	-14.89746094	-9.36474609	-153.56689453	+4.43847656	+51.17431641	+2616	+15.74560547	-15.19189453	-9.37792969	-5.84472656	+1.62597656	-64.97314453	+2224
+1458241405.94560000	+19.27880859	-15.30615234	-10.30957031	+23.02734375	-6.48193359	-82.46337891	+2440	+18.22851563	-14.85351563	-9.35595703	-153.58886719	+4.65820313	+50.77880859	+2612	+15.76757813	-15.13916016	-9.31640625	-5.75683594	+1.36230469	-64.62158203	+2212
+1458241405.95390010	+19.25244141	-15.20507813	-10.26562500	+22.98339844	-7.03125000	-81.73828125	+2336	+18.21093750	-14.76123047	-9.28125000	-153.56689453	+5.27343750	+50.20751953	+2616	+15.76757813	-15.01171875	-9.22851563	-5.51513672	+1.14257813	-63.96240234	+2172
+1458241405.95810010	+19.26562500	-15.11279297	-10.25244141	+23.13720703	-7.22900391	-81.34277344	+2292	+18.22412109	-14.67773438	-9.25048828	-153.43505859	+5.53710938	+49.85595703	+2624	+15.75878906	-14.97216797	-9.21533203	-5.38330078	+1.27441406	-63.69873047	+2148
+1458241405.96230010	+19.27001953	-15.00292969	-10.21728516	+23.31298828	-7.40478516	-80.92529297	+2260	+18.23291016	-14.59423828	-9.18896484	-153.32519531	+5.86669922	+49.59228516	+2632	+15.72802734	-14.90625000	-9.24169922	-5.18554688	+1.62597656	-63.32519531	+2132
+1458241405.97059990	+19.29638672	-14.73925781	-10.12500000	+23.77441406	-7.82226563	-80.04638672	+2228	+18.27685547	-14.39208984	-9.05712891	-152.99560547	+6.63574219	+48.91113281	+2664	+15.62695313	-14.81835938	-9.30322266	-4.96582031	+2.52685547	-62.66601563	+2096
+1458241405.97480010	+19.30517578	-14.59863281	-10.05468750	+24.01611328	-8.06396484	-79.65087891	+2232	+18.29443359	-14.27783203	-8.99560547	-152.84179688	+7.03125000	+48.53759766	+2684	+15.56103516	-14.77001953	-9.35156250	-4.85595703	+3.07617188	-62.29248047	+2080
+1458241405.98309990	+19.34472656	-14.28662109	-9.86132813	+24.71923828	-8.65722656	-78.96972656	+2296	+18.35595703	-14.03613281	-8.83300781	-152.38037109	+7.91015625	+47.98828125	+2736	+15.41601563	-14.68652344	-9.42626953	-4.65820313	+4.13085938	-61.72119141	+2076
+1458241405.98729990	+19.36669922	-14.15039063	-9.76464844	+25.04882813	-8.92089844	-78.72802734	+2344	+18.39111328	-13.93505859	-8.73632813	-152.13867188	+8.34960938	+47.83447266	+2764	+15.34570313	-14.66455078	-9.45263672	-4.59228516	+4.61425781	-61.47949219	+2088
+1458241405.99140000	+19.39306641	-14.00976563	-9.67675781	+25.35644531	-9.18457031	-78.37646484	+2400	+18.41748047	-13.83398438	-8.65283203	-151.96289063	+8.76708984	+47.54882813	+2792	+15.28857422	-14.62939453	-9.48779297	-4.46044922	+5.11962891	-61.10595703	+2108
+1458241405.99970010	+19.42382813	-13.76806641	-9.53613281	+25.83984375	-9.53613281	-77.62939453	+2524	+18.45263672	-13.64941406	-8.53857422	-151.67724609	+9.38232422	+46.80175781	+2840	+15.16552734	-14.54589844	-9.55371094	-4.30664063	+6.10839844	-60.38085938	+2168
+1458241406.00390010	+19.41943359	-13.64941406	-9.48779297	+25.99365234	-9.66796875	-77.10205078	+2592	+18.45703125	-13.55712891	-8.49902344	-151.56738281	+9.64599609	+46.40625000	+2868	+15.12597656	-14.49316406	-9.58007813	-4.15283203	+6.52587891	-59.91943359	+2204
+1458241406.01220010	+19.38427734	-13.53076172	-9.35595703	+25.97167969	-10.21728516	-76.42089844	+2724	+18.45703125	-13.44287109	-8.40234375	-151.52343750	+10.26123047	+45.74707031	+2912	+15.07324219	-14.39648438	-9.53173828	-4.04296875	+6.65771484	-59.19433594	+2272
+1458241406.02060010	+19.34033203	-13.45605469	-9.27685547	+25.77392578	-10.70068359	-75.58593750	+2832	+18.42187500	-13.38574219	-8.33642578	-151.67724609	+10.67871094	+45.08789063	+2936	+15.09960938	-14.25585938	-9.41748047	-3.71337891	+6.35009766	-58.35937500	+2340
+1458241406.02889990	+19.29199219	-13.43847656	-9.26806641	+25.35644531	-11.09619141	-74.61914063	+2900	+18.36474609	-13.35937500	-8.32763672	-151.96289063	+10.89843750	+44.25292969	+2948	+15.19189453	-14.12841797	-9.25488281	-3.36181641	+5.66894531	-57.56835938	+2396
+1458241406.03309990	+19.26123047	-13.43847656	-9.27685547	+25.07080078	-11.31591797	-74.04785156	+2920	+18.33398438	-13.34179688	-8.33642578	-152.13867188	+11.03027344	+43.74755859	+2952	+15.24902344	-14.04492188	-9.16259766	-3.16406250	+5.20751953	-57.10693359	+2412
+1458241406.04140000	+19.17773438	-13.40771484	-9.31201172	+24.52148438	-11.71142578	-72.77343750	+2940	+18.26367188	-13.30664063	-8.34082031	-152.49023438	+11.27197266	+42.82470703	+2952	+15.34570313	-13.87792969	-8.95166016	-2.81250000	+4.21875000	-56.18408203	+2424
+1458241406.04970000	+19.09863281	-13.39453125	-9.29882813	+23.97216797	-12.30468750	-71.74072266	+2920	+18.19775391	-13.28906250	-8.31005859	-152.88574219	+11.60156250	+42.07763672	+2940	+15.45556641	-13.71093750	-8.73632813	-2.41699219	+3.16406250	-55.30517578	+2424
+1458241406.05810000	+19.05468750	-13.36376953	-9.27685547	+23.55468750	-12.83203125	-70.72998047	+2872	+18.14941406	-13.23193359	-8.29687500	-153.14941406	+11.93115234	+41.17675781	+2928	+15.55224609	-13.56152344	-8.53857422	-2.02148438	+2.28515625	-54.51416016	+2412
+1458241406.06220010	+19.02392578	-13.31982422	-9.27246094	+23.40087891	-13.00781250	-70.13671875	+2848	+18.12304688	-13.18798828	-8.27929688	-153.25927734	+12.08496094	+40.73730469	+2920	+15.57421875	-13.47363281	-8.46826172	-1.77978516	+2.06542969	-54.03076172	+2404
+1458241406.07049990	+19.00634766	-13.19677734	-9.25048828	+23.31298828	-13.40332031	-69.01611328	+2796	+18.10107422	-13.06933594	-8.23095703	-153.32519531	+12.45849609	+39.79248047	+2916	+15.59179688	-13.36376953	-8.36279297	-1.58203125	+1.82373047	-53.19580078	+2368
+1458241406.07470010	+18.99755859	-13.11767578	-9.19775391	+23.31298828	-13.64501953	-68.53271484	+2784	+18.09228516	-13.00341797	-8.17822266	-153.34716797	+12.72216797	+39.39697266	+2920	+15.57421875	-13.29785156	-8.34082031	-1.42822266	+1.88964844	-52.69042969	+2348
+1458241406.08299990	+18.98437500	-12.94189453	-9.04833984	+23.51074219	-14.10644531	-67.82958984	+2780	+18.09667969	-12.84521484	-8.03759766	-153.21533203	+13.31542969	+38.78173828	+2948	+15.49511719	-13.23632813	-8.31005859	-1.38427734	+2.24121094	-51.98730469	+2300
+1458241406.08719990	+18.98437500	-12.85400391	-8.96484375	+23.64257813	-14.32617188	-67.54394531	+2792	+18.09667969	-12.77050781	-7.95849609	-153.14941406	+13.62304688	+38.51806641	+2968	+15.45117188	-13.20556641	-8.31445313	-1.31835938	+2.59277344	-51.63574219	+2284
+1458241406.09550000	+19.01953125	-12.64306641	-8.80224609	+24.08203125	-14.69970703	-66.90673828	+2844	+18.12304688	-12.58593750	-7.81787109	-152.86376953	+14.19433594	+37.85888672	+3016	+15.34130859	-13.17480469	-8.34960938	-1.29638672	+3.40576172	-50.95458984	+2264
+1458241406.10390000	+19.02392578	-12.41455078	-8.64843750	+24.54345703	-14.91943359	-66.18164063	+2932	+18.14062500	-12.38818359	-7.64648438	-152.55615234	+14.74365234	+37.28759766	+3084	+15.20947266	-13.13964844	-8.41113281	-1.29638672	+4.37255859	-50.16357422	+2272
+1458241406.10800000	+19.01513672	-12.31347656	-8.56054688	+24.71923828	-15.11718750	-65.87402344	+2988	+18.14062500	-12.31787109	-7.54980469	-152.49023438	+15.05126953	+37.08984375	+3120	+15.13916016	-13.12207031	-8.44189453	-1.31835938	+4.85595703	-49.74609375	+2284
+1458241406.11640000	+19.01513672	-12.12890625	-8.36718750	+25.02685547	-15.53466797	-65.36865234	+3116	+18.14501953	-12.18603516	-7.37841797	-152.33642578	+15.64453125	+36.71630859	+3188	+15.03808594	-13.09130859	-8.45507813	-1.29638672	+5.51513672	-49.04296875	+2312
+1458241406.12470010	+18.99755859	-11.98828125	-8.20898438	+25.18066406	-15.90820313	-64.86328125	+3248	+18.14501953	-12.04541016	-7.22460938	-152.13867188	+16.14990234	+36.29882813	+3260	+14.95019531	-13.03857422	-8.42431641	-1.27441406	+5.95458984	-48.44970703	+2348
+1458241406.13299990	+18.97998047	-11.87402344	-8.12109375	+25.13671875	-16.19384766	-64.02832031	+3360	+18.12304688	-11.95751953	-7.11914063	-152.22656250	+16.50146484	+35.74951172	+3316	+14.94140625	-12.92871094	-8.35839844	-0.94482422	+5.99853516	-47.59277344	+2392
+1458241406.14140010	+18.92724609	-11.78173828	-8.06396484	+24.87304688	-16.50146484	-63.06152344	+3448	+18.07470703	-11.88720703	-7.04443359	-152.42431641	+16.76513672	+35.09033203	+3356	+14.96777344	-12.81445313	-8.21777344	-0.68115234	+5.58105469	-46.82373047	+2440
+1458241406.14969990	+18.87011719	-11.75976563	-8.00244141	+24.36767578	-16.94091797	-62.20458984	+3504	+18.02636719	-11.83886719	-6.97851563	-152.68798828	+17.07275391	+34.47509766	+3384	+15.01611328	-12.66503906	-8.02880859	-0.32958984	+4.85595703	-46.16455078	+2488
+1458241406.15380000	+18.85693359	-11.75097656	-7.98046875	+24.14794922	-17.20458984	-61.76513672	+3516	+18.00000000	-11.82128906	-6.95654297	-152.86376953	+17.20458984	+34.14550781	+3388	+15.05566406	-12.58593750	-7.91894531	-0.10986328	+4.39453125	-45.81298828	+2508
+1458241406.15800000	+18.84375000	-11.73339844	-7.95849609	+23.92822266	-17.40234375	-61.28173828	+3520	+17.97363281	-11.80371094	-6.93896484	-153.03955078	+17.29248047	+33.79394531	+3392	+15.09960938	-12.50244141	-7.80908203	+0.15380859	+3.95507813	-45.48339844	+2524
+1458241406.16220000	+18.81738281	-11.71142578	-7.95410156	+23.68652344	-17.55615234	-60.75439453	+3520	+17.94287109	-11.77734375	-6.93017578	-153.21533203	+17.35839844	+33.39843750	+3392	+15.13916016	-12.41894531	-7.69921875	+0.39550781	+3.49365234	-45.10986328	+2536
+1458241406.17050000	+18.76904297	-11.66748047	-7.95410156	+23.18115234	-17.84179688	-59.63378906	+3496	+17.88574219	-11.73779297	-6.91699219	-153.58886719	+17.44628906	+32.56347656	+3384	+15.20947266	-12.25634766	-7.49707031	+0.85693359	+2.65869141	-44.38476563	+2552
+1458241406.17470000	+18.74267578	-11.64111328	-7.93212891	+22.93945313	-18.01757813	-59.12841797	+3476	+17.85498047	-11.72021484	-6.88623047	-153.78662109	+17.57812500	+32.21191406	+3380	+15.23583984	-12.17285156	-7.40478516	+1.12060547	+2.32910156	-44.01123047	+2560
+1458241406.17880010	+18.72070313	-11.61474609	-7.88818359	+22.78564453	-18.25927734	-58.77685547	+3460	+17.82421875	-11.69824219	-6.84667969	-153.94042969	+17.70996094	+31.90429688	+3376	+15.24462891	-12.10693359	-7.31250000	+1.25244141	+2.02148438	-43.72558594	+2564
+1458241406.18720010	+18.68554688	-11.54443359	-7.80908203	+22.58789063	-18.56689453	-58.02978516	+3428	+17.78466797	-11.61474609	-6.77197266	-154.07226563	+17.95166016	+31.28906250	+3380	+15.25341797	-11.99707031	-7.16748047	+1.56005859	+1.62597656	-43.17626953	+2568
+1458241406.19129990	+18.68115234	-11.50488281	-7.74755859	+22.56591797	-18.74267578	-57.76611328	+3416	+17.78027344	-11.56640625	-6.72363281	-154.07226563	+18.12744141	+31.02539063	+3384	+15.24462891	-11.95312500	-7.10595703	+1.66992188	+1.53808594	-42.93457031	+2568
+1458241406.19970010	+18.66796875	-11.35546875	-7.64208984	+22.74169922	-18.89648438	-57.12890625	+3404	+17.76269531	-11.45654297	-6.60498047	-154.02832031	+18.41308594	+30.52001953	+3392	+15.21386719	-11.89599609	-7.04443359	+1.86767578	+1.69189453	-42.36328125	+2552
+1458241406.20380000	+18.65039063	-11.28076172	-7.56738281	+22.87353516	-18.96240234	-56.93115234	+3412	+17.75390625	-11.39501953	-6.52587891	-153.94042969	+18.58886719	+30.34423828	+3408	+15.16992188	-11.87841797	-7.03125000	+1.88964844	+1.88964844	-42.14355469	+2540
+1458241406.21219990	+18.61962891	-11.13574219	-7.39599609	+23.15917969	-19.16015625	-56.64550781	+3444	+17.75390625	-11.25000000	-6.35449219	-153.65478516	+19.02832031	+30.08056641	+3448	+15.08642578	-11.86523438	-7.01806641	+1.88964844	+2.35107422	-41.70410156	+2528
+1458241406.21630000	+18.61523438	-11.06542969	-7.29492188	+23.37890625	-19.29199219	-56.62353516	+3476	+17.76708984	-11.17089844	-6.24902344	-153.41308594	+19.31396484	+30.03662109	+3480	+15.03808594	-11.86083984	-7.00927734	+1.88964844	+2.59277344	-41.52832031	+2520
+1458241406.22460010	+18.61083984	-10.88525391	-7.10595703	+23.97216797	-19.46777344	-56.51367188	+3560	+17.78466797	-10.99951172	-6.05566406	-152.88574219	+19.77539063	+29.92675781	+3540	+14.94580078	-11.86962891	-7.00488281	+1.84570313	+3.09814453	-41.19873047	+2520
+1458241406.22880010	+18.60644531	-10.80175781	-7.02246094	+24.21386719	-19.51171875	-56.44775391	+3608	+17.78906250	-10.92041016	-5.96777344	-152.66601563	+19.97314453	+29.83886719	+3576	+14.91064453	-11.86523438	-7.00488281	+1.88964844	+3.33984375	-41.00097656	+2524
+1458241406.23709990	+18.58007813	-10.66113281	-6.85107422	+24.56542969	-19.68750000	-56.31591797	+3716	+17.79345703	-10.78857422	-5.79199219	-152.31445313	+20.36865234	+29.72900391	+3644	+14.84472656	-11.83886719	-6.97851563	+1.97753906	+3.62548828	-40.60546875	+2532
+1458241406.24130010	+18.56250000	-10.58642578	-6.77636719	+24.71923828	-19.75341797	-56.16210938	+3776	+17.78466797	-10.72705078	-5.70410156	-152.13867188	+20.54443359	+29.68505859	+3680	+14.81835938	-11.82128906	-6.95654297	+2.04345703	+3.71337891	-40.40771484	+2540
+1458241406.24550010	+18.54052734	-10.51611328	-6.69726563	+24.87304688	-19.90722656	-56.05224609	+3832	+17.78027344	-10.66992188	-5.61621094	-151.96289063	+20.78613281	+29.66308594	+3720	+14.79199219	-11.78613281	-6.92578125	+2.13134766	+3.73535156	-40.18798828	+2552
+1458241406.25379990	+18.53613281	-10.40625000	-6.58300781	+25.07080078	-20.21484375	-55.72265625	+3940	+17.77148438	-10.56005859	-5.50634766	-151.74316406	+21.09375000	+29.35546875	+3780	+14.78759766	-11.72021484	-6.79833984	+2.37304688	+3.33984375	-39.88037109	+2592
+1458241406.26210000	+18.51416016	-10.32714844	-6.47314453	+25.07080078	-20.54443359	-55.37109375	+4028	+17.74072266	-10.49853516	-5.42285156	-151.69921875	+21.33544922	+29.00390625	+3828	+14.80957031	-11.61035156	-6.64453125	+2.76855469	+2.76855469	-39.52880859	+2636
+1458241406.27049990	+18.47900391	-10.25683594	-6.40722656	+24.89501953	-20.85205078	-54.68994141	+4084	+17.68359375	-10.46337891	-5.37011719	-151.89697266	+21.51123047	+28.47656250	+3860	+14.85791016	-11.46972656	-6.46435547	+3.29589844	+1.97753906	-39.06738281	+2680
+1458241406.27880000	+18.43945313	-10.18652344	-6.33691406	+24.69726563	-21.26953125	-54.03076172	+4112	+17.62646484	-10.41943359	-5.33056641	-152.07275391	+21.70898438	+27.88330078	+3884	+14.90625000	-11.30273438	-6.25781250	+3.86718750	+1.07666016	-38.67187500	+2720
+1458241406.28710010	+18.41308594	-10.10742188	-6.24462891	+24.60937500	-21.77490234	-53.48144531	+4124	+17.58251953	-10.37548828	-5.27343750	-152.13867188	+22.01660156	+27.35595703	+3900	+14.95019531	-11.14453125	-6.06005859	+4.50439453	+0.24169922	-38.29833984	+2752
+1458241406.29130010	+18.40429688	-10.06787109	-6.19189453	+24.58740234	-22.03857422	-53.21777344	+4124	+17.56054688	-10.34912109	-5.24707031	-152.18261719	+22.19238281	+27.07031250	+3904	+14.98095703	-11.06542969	-5.96337891	+4.81201172	-0.17578125	-38.10058594	+2772
+1458241406.29959990	+18.35595703	-9.99755859	-6.09082031	+24.52148438	-22.43408203	-52.73437500	+4116	+17.50341797	-10.30078125	-5.17675781	-152.27050781	+22.50000000	+26.54296875	+3912	+15.01171875	-10.92480469	-5.79199219	+5.42724609	-0.81298828	-37.70507813	+2800
+1458241406.30790000	+18.31640625	-9.88330078	-5.96337891	+24.71923828	-22.91748047	-52.29492188	+4120	+17.46386719	-10.21289063	-5.06250000	-152.07275391	+22.98339844	+26.19140625	+3936	+15.01611328	-10.80615234	-5.64697266	+5.93261719	-1.27441406	-37.37548828	+2828
+1458241406.31209990	+18.29882813	-9.81298828	-5.89746094	+24.89501953	-23.13720703	-52.09716797	+4124	+17.44628906	-10.16015625	-4.99218750	-151.94091797	+23.29101563	+26.05957031	+3948	+15.01171875	-10.74902344	-5.60302734	+6.19628906	-1.36230469	-37.15576172	+2840
+1458241406.32040000	+18.26806641	-9.67675781	-5.72167969	+25.46630859	-23.66455078	-52.11914063	+4152	+17.42431641	-10.02832031	-4.82519531	-151.43554688	+23.90625000	+25.99365234	+3992	+14.97216797	-10.69189453	-5.51513672	+6.48193359	-1.45019531	-36.91406250	+2848
+1458241406.32880000	+18.23291016	-9.53173828	-5.53710938	+26.12548828	-24.08203125	-52.18505859	+4204	+17.41113281	-9.88330078	-4.62744141	-150.77636719	+24.56542969	+26.08154297	+4052	+14.92382813	-10.65673828	-5.46240234	+6.72363281	-1.36230469	-36.67236328	+2848
+1458241406.33710000	+18.19775391	-9.36914063	-5.37011719	+26.85058594	-24.47753906	-52.20703125	+4268	+17.38916016	-9.71191406	-4.42968750	-150.07324219	+25.22460938	+26.19140625	+4128	+14.86230469	-10.62597656	-5.42724609	+6.89941406	-1.20849609	-36.38671875	+2844
+1458241406.34540010	+18.15820313	-9.19775391	-5.18994141	+27.68554688	-24.93896484	-52.40478516	+4352	+17.36718750	-9.52734375	-4.21875000	-149.26025391	+25.90576172	+26.47705078	+4220	+14.78320313	-10.59082031	-5.40087891	+7.09716797	-1.01074219	-36.14501953	+2844
+1458241406.35380010	+18.13183594	-9.02636719	-5.01416016	+28.52050781	-25.46630859	-52.62451172	+4456	+17.34521484	-9.34277344	-4.03417969	-148.49121094	+26.47705078	+26.74072266	+4312	+14.73046875	-10.55566406	-5.33935547	+7.29492188	-1.07666016	-35.96923828	+2864
+1458241406.35789990	+18.11425781	-8.94726563	-4.92626953	+28.89404297	-25.70800781	-52.75634766	+4508	+17.33203125	-9.25927734	-3.94628906	-148.13964844	+26.74072266	+26.87255859	+4364	+14.70849609	-10.52490234	-5.30419922	+7.42675781	-1.12060547	-35.88134766	+2872
+1458241406.36630010	+18.07031250	-8.80224609	-4.79003906	+29.46533203	-26.10351563	-52.75634766	+4620	+17.29248047	-9.09228516	-3.79248047	-147.56835938	+27.20214844	+27.04833984	+4460	+14.66894531	-10.44580078	-5.21630859	+7.73437500	-1.36230469	-35.66162109	+2908
+1458241406.37459990	+18.02197266	-8.64843750	-4.66699219	+29.88281250	-26.65283203	-52.60253906	+4724	+17.23974609	-8.93847656	-3.66503906	-147.15087891	+27.61962891	+27.13623047	+4552	+14.65576172	-10.30957031	-5.09765625	+8.23974609	-1.84570313	-35.39794922	+2952
+1458241406.38290000	+17.97363281	-8.49902344	-4.56591797	+30.21240234	-27.18017578	-52.31689453	+4812	+17.17382813	-8.80664063	-3.56835938	-146.97509766	+27.92724609	+27.07031250	+4632	+14.66455078	-10.14697266	-4.94384766	+8.89892578	-2.50488281	-35.11230469	+3008
+1458241406.39120010	+17.92968750	-8.36279297	-4.46923828	+30.38818359	-27.75146484	-51.92138672	+4888	+17.10791016	-8.69677734	-3.48046875	-146.88720703	+28.19091797	+27.00439453	+4700	+14.68652344	-9.96240234	-4.75048828	+9.60205078	-3.42773438	-34.87060547	+3068
+1458241406.39960000	+17.86816406	-8.22656250	-4.39013672	+30.43212891	-28.23486328	-51.32812500	+4944	+17.03759766	-8.58251953	-3.40136719	-146.88720703	+28.38867188	+26.80664063	+4760	+14.71289063	-9.75146484	-4.56591797	+10.43701172	-4.21875000	-34.54101563	+3124
+1458241406.40790010	+17.81103516	-8.06835938	-4.31982422	+30.49804688	-28.67431641	-50.58105469	+4984	+16.96728516	-8.45947266	-3.33984375	-146.93115234	+28.54248047	+26.43310547	+4812	+14.72167969	-9.53613281	-4.39892578	+11.25000000	-4.92187500	-34.12353516	+3172
+1458241406.41210010	+17.77587891	-7.98486328	-4.27587891	+30.56396484	-28.91601563	-50.27343750	+5004	+16.92773438	-8.39794922	-3.29150391	-146.90917969	+28.65234375	+26.32324219	+4836	+14.72607422	-9.43066406	-4.31103516	+11.62353516	-5.27343750	-33.94775391	+3200
+1458241406.41619990	+17.74951172	-7.89697266	-4.22753906	+30.67382813	-29.17968750	-49.98779297	+5020	+16.89697266	-8.33203125	-3.24316406	-146.84326172	+28.76220703	+26.21337891	+4860	+14.73046875	-9.32080078	-4.21875000	+12.04101563	-5.64697266	-33.79394531	+3224
+1458241406.42459990	+17.68359375	-7.72119141	-4.13085938	+30.91552734	-29.53125000	-49.46044922	+5052	+16.82666016	-8.18261719	-3.14208984	-146.66748047	+28.91601563	+26.03759766	+4912	+14.71728516	-9.13183594	-4.07812500	+12.76611328	-6.08642578	-33.46435547	+3268
+1458241406.42870000	+17.65283203	-7.63330078	-4.07373047	+31.06933594	-29.68505859	-49.24072266	+5072	+16.80029297	-8.10791016	-3.08496094	-146.55761719	+28.98193359	+25.92773438	+4936	+14.70410156	-9.04833984	-4.02539063	+13.05175781	-6.21826172	-33.26660156	+3288
+1458241406.43709990	+17.59130859	-7.42236328	-3.97705078	+31.48681641	-29.86083984	-48.73535156	+5116	+16.73876953	-7.90576172	-2.97949219	-146.11816406	+29.04785156	+25.70800781	+4992	+14.66015625	-8.89892578	-3.94628906	+13.53515625	-6.28417969	-32.84912109	+3312
+1458241406.44120000	+17.55615234	-7.32128906	-3.91552734	+31.75048828	-29.97070313	-48.64746094	+5136	+16.71240234	-7.80468750	-2.91357422	-145.83251953	+29.09179688	+25.70800781	+5024	+14.62939453	-8.83300781	-3.91113281	+13.71093750	-6.26220703	-32.69531250	+3320
+1458241406.44960000	+17.48583984	-7.10156250	-3.78808594	+32.38769531	-30.12451172	-48.58154297	+5192	+16.65087891	-7.58935547	-2.77734375	-145.19531250	+29.17968750	+25.79589844	+5092	+14.56347656	-8.71435547	-3.85839844	+13.99658203	-6.17431641	-32.38769531	+3328
+1458241406.45790000	+17.42431641	-6.89941406	-3.65185547	+32.98095703	-30.21240234	-48.62548828	+5260	+16.59814453	-7.36962891	-2.62353516	-144.47021484	+29.20166016	+26.05957031	+5168	+14.49755859	-8.60888672	-3.82324219	+14.23828125	-6.02050781	-32.08007813	+3336
+1458241406.46620010	+17.35400391	-6.69287109	-3.54199219	+33.57421875	-30.12451172	-48.64746094	+5340	+16.53662109	-7.13232422	-2.51367188	-143.74511719	+29.04785156	+26.21337891	+5244	+14.42285156	-8.50341797	-3.80126953	+14.45800781	-5.75683594	-31.75048828	+3348
+1458241406.47040010	+17.31884766	-6.58740234	-3.48486328	+33.85986328	-30.10253906	-48.66943359	+5380	+16.50146484	-7.02246094	-2.45654297	-143.41552734	+28.98193359	+26.30126953	+5284	+14.38330078	-8.44189453	-3.78369141	+14.58984375	-5.69091797	-31.59667969	+3356
+1458241406.47869990	+17.24853516	-6.38525391	-3.37500000	+34.40917969	-30.05859375	-48.71337891	+5468	+16.43115234	-6.80712891	-2.34228516	-142.71240234	+28.82812500	+26.60888672	+5360	+14.32177734	-8.31445313	-3.73535156	+14.87548828	-5.66894531	-31.37695313	+3376
+1458241406.48700000	+17.17382813	-6.20068359	-3.26953125	+34.87060547	-29.99267578	-48.82324219	+5552	+16.36523438	-6.60498047	-2.23242188	-142.05322266	+28.63037109	+26.96044922	+5436	+14.26025391	-8.16943359	-3.66064453	+15.27099609	-5.75683594	-31.22314453	+3408
+1458241406.49120000	+17.14746094	-6.10839844	-3.22558594	+35.06835938	-29.92675781	-48.75732422	+5592	+16.32568359	-6.50830078	-2.20166016	-141.81152344	+28.45458984	+27.02636719	+5468	+14.24707031	-8.08593750	-3.61669922	+15.55664063	-5.86669922	-31.15722656	+3432
+1458241406.49540000	+17.11230469	-6.01611328	-3.19042969	+35.26611328	-29.83886719	-48.66943359	+5628	+16.29052734	-6.42041016	-2.17529297	-141.59179688	+28.30078125	+27.07031250	+5496	+14.22949219	-7.99365234	-3.56835938	+15.86425781	-5.99853516	-31.11328125	+3452
+1458241406.50370000	+17.04199219	-5.84033203	-3.13769531	+35.55175781	-29.61914063	-48.40576172	+5688	+16.21142578	-6.24462891	-2.13574219	-141.17431641	+27.90527344	+27.11425781	+5548	+14.19873047	-7.80029297	-3.44970703	+16.52343750	-6.41601563	-31.06933594	+3500
+1458241406.50790000	+17.00244141	-5.74804688	-3.11572266	+35.66162109	-29.48730469	-48.22998047	+5708	+16.17187500	-6.16552734	-2.11376953	-140.97656250	+27.75146484	+27.15820313	+5568	+14.18994141	-7.69042969	-3.38378906	+16.96289063	-6.65771484	-31.06933594	+3528
+1458241406.51200010	+16.97167969	-5.66455078	-3.08935547	+35.81542969	-29.39941406	-48.12011719	+5728	+16.13671875	-6.09082031	-2.09619141	-140.77880859	+27.57568359	+27.18017578	+5584	+14.18115234	-7.58056641	-3.31787109	+17.40234375	-6.94335938	-31.11328125	+3552
+1458241406.51620010	+16.94091797	-5.58105469	-3.06298828	+35.96923828	-29.31152344	-48.01025391	+5740	+16.10156250	-6.01611328	-2.07861328	-140.58105469	+27.42187500	+27.22412109	+5600	+14.17675781	-7.47070313	-3.24316406	+17.81982422	-7.22900391	-31.17919922	+3580
+1458241406.52040000	+16.91015625	-5.49316406	-3.03662109	+36.14501953	-29.17968750	-47.90039063	+5752	+16.06640625	-5.93701172	-2.06103516	-140.31738281	+27.22412109	+27.26806641	+5612	+14.16796875	-7.36083984	-3.17285156	+18.28125000	-7.51464844	-31.26708984	+3604
+1458241406.52870010	+16.84423828	-5.32177734	-3.00585938	+36.45263672	-28.80615234	-47.63671875	+5756	+15.99609375	-5.77880859	-2.04785156	-139.83398438	+26.80664063	+27.26806641	+5632	+14.15478516	-7.14550781	-3.04980469	+19.20410156	-8.02001953	-31.42089844	+3648
+1458241406.53280000	+16.81347656	-5.23388672	-2.99707031	+36.65039063	-28.60839844	-47.48291016	+5752	+15.96533203	-5.69970703	-2.04345703	-139.59228516	+26.60888672	+27.24609375	+5636	+14.15039063	-7.04003906	-2.98388672	+19.66552734	-8.28369141	-31.50878906	+3672
+1458241406.53699990	+16.78271484	-5.14160156	-2.98388672	+36.84814453	-28.38867188	-47.35107422	+5744	+15.93017578	-5.62060547	-2.03466797	-139.32861328	+26.41113281	+27.24609375	+5640	+14.13720703	-6.93896484	-2.93994141	+20.10498047	-8.43750000	-31.55273438	+3688
+1458241406.54119990	+16.75195313	-5.05371094	-2.96630859	+37.08984375	-28.21289063	-47.35107422	+5736	+15.89941406	-5.54150391	-2.02148438	-138.99902344	+26.23535156	+27.35595703	+5644	+14.12402344	-6.84667969	-2.89599609	+20.50048828	-8.59130859	-31.66259766	+3704
+1458241406.54530000	+16.72119141	-4.96582031	-2.94433594	+37.37548828	-28.01513672	-47.32910156	+5728	+15.86865234	-5.44921875	-2.00390625	-138.62548828	+26.08154297	+27.44384766	+5648	+14.10644531	-6.75439453	-2.85205078	+20.87402344	-8.74511719	-31.75048828	+3716
+1458241406.54950000	+16.69042969	-4.87353516	-2.92675781	+37.66113281	-27.79541016	-47.32910156	+5720	+15.84667969	-5.36132813	-1.98193359	-138.20800781	+25.92773438	+27.57568359	+5652	+14.09326172	-6.66650391	-2.82128906	+21.24755859	-8.83300781	-31.81640625	+3728
+1458241406.55780010	+16.63330078	-4.69335938	-2.87841797	+38.29833984	-27.35595703	-47.48291016	+5700	+15.79394531	-5.18115234	-1.93798828	-137.32910156	+25.62011719	+27.88330078	+5660	+14.04931641	-6.53027344	-2.76855469	+21.79687500	-8.92089844	-31.99218750	+3744
+1458241406.56200000	+16.60253906	-4.60107422	-2.85644531	+38.67187500	-27.09228516	-47.59277344	+5696	+15.77197266	-5.08886719	-1.91162109	-136.86767578	+25.46630859	+28.03710938	+5664	+14.02294922	-6.46875000	-2.75537109	+22.01660156	-8.87695313	-32.01416016	+3744
+1458241406.56620000	+16.57177734	-4.50878906	-2.83007813	+39.02343750	-26.85058594	-47.68066406	+5692	+15.74560547	-4.99658203	-1.88525391	-136.40625000	+25.29052734	+28.21289063	+5668	+13.99218750	-6.41162109	-2.75097656	+22.19238281	-8.78906250	-32.03613281	+3744
+1458241406.57030010	+16.54101563	-4.42089844	-2.80371094	+39.37500000	-26.60888672	-47.76855469	+5692	+15.72802734	-4.90429688	-1.86328125	-135.94482422	+25.15869141	+28.36669922	+5672	+13.96582031	-6.36328125	-2.75097656	+22.36816406	-8.70117188	-32.05810547	+3744
+1458241406.57870010	+16.47949219	-4.24951172	-2.75097656	+40.10009766	-26.19140625	-48.03222656	+5692	+15.68408203	-4.72412109	-1.79296875	-134.97802734	+24.89501953	+28.78417969	+5684	+13.90869141	-6.26660156	-2.74658203	+22.67578125	-8.50341797	-32.08007813	+3740
+1458241406.58279990	+16.44873047	-4.16601563	-2.72021484	+40.47363281	-25.99365234	-48.18603516	+5696	+15.66210938	-4.63183594	-1.76220703	-134.49462891	+24.76318359	+28.98193359	+5692	+13.87792969	-6.21826172	-2.74218750	+22.80761719	-8.39355469	-32.08007813	+3744
+1458241406.58699990	+16.42236328	-4.08691406	-2.68505859	+40.84716797	-25.83984375	-48.38378906	+5704	+15.64453125	-4.54394531	-1.72265625	-134.01123047	+24.67529297	+29.22363281	+5700	+13.84716797	-6.17431641	-2.73779297	+22.93945313	-8.32763672	-32.12402344	+3744
+1458241406.59120010	+16.39599609	-4.00781250	-2.65429688	+41.17675781	-25.64208984	-48.49365234	+5712	+15.63134766	-4.46044922	-1.69189453	-133.57177734	+24.54345703	+29.37744141	+5704	+13.82519531	-6.12597656	-2.73339844	+23.07128906	-8.21777344	-32.10205078	+3744
+1458241406.59949990	+16.34326172	-3.85400391	-2.60156250	+41.81396484	-25.31250000	-48.69140625	+5728	+15.59619141	-4.30224609	-1.63476563	-132.75878906	+24.27978516	+29.64111328	+5712	+13.77246094	-6.03369141	-2.71582031	+23.37890625	-8.08593750	-32.10205078	+3748
+1458241406.60780000	+16.29052734	-3.70458984	-2.56201172	+42.36328125	-25.02685547	-48.71337891	+5744	+15.55664063	-4.16162109	-1.59521484	-132.12158203	+23.99414063	+29.75097656	+5712	+13.73291016	-5.91503906	-2.69384766	+23.81835938	-7.99804688	-32.03613281	+3756
+1458241406.61610010	+16.25097656	-3.57275391	-2.51806641	+42.82470703	-24.80712891	-48.71337891	+5748	+15.52587891	-4.02978516	-1.55566406	-131.52832031	+23.77441406	+29.81689453	+5700	+13.71093750	-5.78320313	-2.63232422	+24.36767578	-8.19580078	-32.08007813	+3776
+1458241406.62030010	+16.22900391	-3.50683594	-2.50048828	+43.04443359	-24.71923828	-48.66943359	+5744	+15.51269531	-3.97265625	-1.54248047	-131.26464844	+23.64257813	+29.81689453	+5692	+13.70214844	-5.70849609	-2.60156250	+24.69726563	-8.26171875	-32.05810547	+3784
+1458241406.62450000	+16.21582031	-3.44091797	-2.48291016	+43.26416016	-24.65332031	-48.66943359	+5740	+15.49951172	-3.91552734	-1.52929688	-131.02294922	+23.53271484	+29.79492188	+5680	+13.69335938	-5.63818359	-2.56201172	+25.02685547	-8.41552734	-32.10205078	+3796
+1458241406.62859990	+16.19824219	-3.37500000	-2.47412109	+43.43994141	-24.52148438	-48.51562500	+5728	+15.48193359	-3.85839844	-1.52490234	-130.82519531	+23.37890625	+29.68505859	+5664	+13.69335938	-5.56347656	-2.52685547	+25.37841797	-8.54736328	-32.08007813	+3804
+1458241406.63280010	+16.18505859	-3.30908203	-2.46972656	+43.59375000	-24.41162109	-48.33984375	+5712	+15.46875000	-3.81005859	-1.52490234	-130.64941406	+23.24707031	+29.59716797	+5648	+13.69335938	-5.47998047	-2.48730469	+25.77392578	-8.70117188	-32.05810547	+3812
+1458241406.64109990	+16.15429688	-3.18603516	-2.46093750	+43.87939453	-24.19189453	-47.96630859	+5668	+15.44238281	-3.71337891	-1.52050781	-130.29785156	+23.00537109	+29.35546875	+5608	+13.68896484	-5.32177734	-2.40820313	+26.54296875	-9.00878906	-32.03613281	+3824
+1458241406.64529990	+16.14111328	-3.12011719	-2.46093750	+44.01123047	-24.08203125	-47.76855469	+5640	+15.42919922	-3.66064453	-1.51611328	-130.10009766	+22.91748047	+29.22363281	+5584	+13.68457031	-5.24267578	-2.37304688	+26.93847656	-9.16259766	-32.01416016	+3828
+1458241406.64949990	+16.12792969	-3.05419922	-2.45214844	+44.18701172	-24.03808594	-47.61474609	+5612	+15.42041016	-3.60791016	-1.51171875	-129.90234375	+22.87353516	+29.13574219	+5560	+13.68457031	-5.16357422	-2.32910156	+27.31201172	-9.33837891	-32.01416016	+3832
+1458241406.65360000	+16.11474609	-2.99267578	-2.44335938	+44.34082031	-23.92822266	-47.43896484	+5580	+15.40722656	-3.55517578	-1.50292969	-129.70458984	+22.80761719	+29.00390625	+5536	+13.68457031	-5.08886719	-2.29394531	+27.66357422	-9.44824219	-31.99218750	+3836
+1458241406.66199990	+16.09277344	-2.86962891	-2.43017578	+44.67041016	-23.70849609	-47.08740234	+5508	+15.38964844	-3.45849609	-1.48974609	-129.28710938	+22.67578125	+28.80615234	+5480	+13.67578125	-4.96582031	-2.23681641	+28.27880859	-9.62402344	-31.90429688	+3832
+1458241406.67030000	+16.06640625	-2.75097656	-2.42138672	+44.97802734	-23.44482422	-46.73583984	+5436	+15.36767578	-3.35742188	-1.48095703	-128.86962891	+22.54394531	+28.52050781	+5428	+13.66259766	-4.86035156	-2.19726563	+28.71826172	-9.64599609	-31.77246094	+3820
+1458241406.67450000	+16.05322266	-2.69384766	-2.40820313	+45.15380859	-23.31298828	-46.60400391	+5400	+15.36328125	-3.30029297	-1.46777344	-128.60595703	+22.52197266	+28.43261719	+5400	+13.65380859	-4.81201172	-2.18847656	+28.91601563	-9.60205078	-31.66259766	+3808
+1458241406.67860010	+16.03125000	-2.63232422	-2.39062500	+45.35156250	-23.22509766	-46.51611328	+5368	+15.35449219	-3.24755859	-1.45019531	-128.34228516	+22.52197266	+28.36669922	+5376	+13.64062500	-4.77246094	-2.18408203	+29.04785156	-9.53613281	-31.55273438	+3796
+1458241406.68700000	+16.00048828	-2.53125000	-2.34667969	+45.74707031	-23.04931641	-46.42822266	+5312	+15.34130859	-3.13330078	-1.40625000	-127.74902344	+22.52197266	+28.30078125	+5336	+13.60986328	-4.71533203	-2.17968750	+29.20166016	-9.36035156	-31.35498047	+3768
+1458241406.69109990	+15.98730469	-2.47851563	-2.32470703	+45.92285156	-22.96142578	-46.40625000	+5284	+15.33251953	-3.08056641	-1.38427734	-127.46337891	+22.52197266	+28.25683594	+5312	+13.59667969	-4.68896484	-2.17968750	+29.22363281	-9.22851563	-31.24511719	+3752
+1458241406.69939990	+15.96093750	-2.38623047	-2.27636719	+46.29638672	-22.74169922	-46.36230469	+5244	+15.32373047	-2.97070313	-1.34033203	-126.89208984	+22.47802734	+28.19091797	+5276	+13.56591797	-4.65380859	-2.18847656	+29.24560547	-8.96484375	-30.98144531	+3724
+1458241406.70359990	+15.94335938	-2.34228516	-2.25439453	+46.45019531	-22.63183594	-46.31835938	+5228	+15.31933594	-2.91796875	-1.32275391	-126.65039063	+22.45605469	+28.12500000	+5256	+13.55273438	-4.63623047	-2.19726563	+29.22363281	-8.81103516	-30.82763672	+3708
+1458241406.70779990	+15.92138672	-2.29394531	-2.23242188	+46.60400391	-22.56591797	-46.27441406	+5216	+15.31054688	-2.86523438	-1.30078125	-126.36474609	+22.43408203	+28.08105469	+5240	+13.53515625	-4.61425781	-2.20605469	+29.24560547	-8.65722656	-30.67382813	+3700
+1458241406.71610000	+15.89501953	-2.21044922	-2.17529297	+46.88964844	-22.47802734	-46.20849609	+5196	+15.30615234	-2.75976563	-1.25244141	-125.83740234	+22.45605469	+28.05908203	+5208	+13.51318359	-4.56591797	-2.20166016	+29.31152344	-8.48144531	-30.45410156	+3672
+1458241406.72440000	+15.87744141	-2.13574219	-2.12695313	+47.10937500	-22.43408203	-46.12060547	+5176	+15.30175781	-2.67187500	-1.20849609	-125.37597656	+22.43408203	+28.01513672	+5180	+13.49560547	-4.51757813	-2.18847656	+29.42138672	-8.37158203	-30.25634766	+3656
+1458241406.72860000	+15.86865234	-2.10498047	-2.11376953	+47.15332031	-22.34619141	-45.98876953	+5168	+15.29736328	-2.63232422	-1.19531250	-125.22216797	+22.39013672	+27.90527344	+5160	+13.49560547	-4.48681641	-2.17529297	+29.50927734	-8.34960938	-30.14648438	+3644
+1458241406.73280000	+15.85986328	-2.06542969	-2.10058594	+47.24121094	-22.30224609	-45.81298828	+5156	+15.29296875	-2.59716797	-1.18212891	-125.11230469	+22.34619141	+27.81738281	+5144	+13.49560547	-4.44726563	-2.16210938	+29.68505859	-8.34960938	-30.01464844	+3640
+1458241406.73690010	+15.85107422	-2.02587891	-2.08740234	+47.30712891	-22.30224609	-45.65917969	+5144	+15.29296875	-2.56201172	-1.17333984	-125.00244141	+22.32421875	+27.70751953	+5124	+13.49560547	-4.40332031	-2.14013672	+29.83886719	-8.41552734	-29.92675781	+3636
+1458241406.74110010	+15.84228516	-1.98632813	-2.07861328	+47.35107422	-22.25830078	-45.43945313	+5132	+15.28857422	-2.53125000	-1.16455078	-124.91455078	+22.28027344	+27.61962891	+5104	+13.49560547	-4.35937500	-2.11816406	+30.01464844	-8.45947266	-29.83886719	+3632
+1458241406.74939990	+15.83789063	-1.91162109	-2.05664063	+47.43896484	-22.28027344	-45.00000000	+5100	+15.28857422	-2.46972656	-1.14257813	-124.76074219	+22.23632813	+27.42187500	+5064	+13.50000000	-4.25390625	-2.06103516	+30.49804688	-8.67919922	-29.70703125	+3628
+1458241406.75780010	+15.84228516	-1.84130859	-2.03466797	+47.48291016	-22.28027344	-44.60449219	+5056	+15.28857422	-2.43017578	-1.13378906	-124.69482422	+22.17041016	+27.22412109	+5016	+13.51318359	-4.15283203	-1.99511719	+30.98144531	-8.96484375	-29.59716797	+3628
+1458241406.76189990	+15.84228516	-1.80615234	-2.03027344	+47.50488281	-22.25830078	-44.38476563	+5032	+15.28857422	-2.40820313	-1.12939453	-124.67285156	+22.12646484	+27.11425781	+4992	+13.52197266	-4.10449219	-1.96435547	+31.20117188	-9.09667969	-29.53125000	+3624
+1458241406.77020000	+15.84667969	-1.74023438	-2.01708984	+47.54882813	-22.23632813	-43.98925781	+4976	+15.28857422	-2.37304688	-1.12060547	-124.67285156	+22.03857422	+26.93847656	+4940	+13.53515625	-4.00781250	-1.90283203	+31.61865234	-9.33837891	-29.42138672	+3616
+1458241406.77440000	+15.85107422	-1.70507813	-2.01269531	+47.59277344	-22.21435547	-43.79150391	+4944	+15.28857422	-2.35546875	-1.11621094	-124.67285156	+22.01660156	+26.85058594	+4916	+13.53955078	-3.95947266	-1.88085938	+31.83837891	-9.44824219	-29.33349609	+3612
+1458241406.77860000	+15.85107422	-1.67431641	-1.99951172	+47.63671875	-22.23632813	-43.68164063	+4912	+15.28857422	-2.33789063	-1.10742188	-124.62890625	+22.01660156	+26.82861328	+4888	+13.54394531	-3.91552734	-1.85888672	+31.99218750	-9.53613281	-29.28955078	+3608
+1458241406.78270010	+15.85107422	-1.64794922	-1.98193359	+47.68066406	-22.25830078	-43.61572266	+4884	+15.28857422	-2.31591797	-1.09863281	-124.58496094	+21.99462891	+26.78466797	+4868	+13.54833984	-3.88476563	-1.83251953	+32.10205078	-9.64599609	-29.26757813	+3600
+1458241406.78690000	+15.85546875	-1.62158203	-1.96875000	+47.72460938	-22.23632813	-43.52783203	+4852	+15.29296875	-2.29394531	-1.08544922	-124.51904297	+21.97265625	+26.78466797	+4844	+13.55273438	-3.85400391	-1.81933594	+32.21191406	-9.68994141	-29.20166016	+3592
+1458241406.79110000	+15.85986328	-1.59960938	-1.95117188	+47.74658203	-22.25830078	-43.52783203	+4824	+15.29736328	-2.27636719	-1.07226563	-124.45312500	+21.97265625	+26.80664063	+4824	+13.55273438	-3.82763672	-1.80175781	+32.25585938	-9.73388672	-29.15771484	+3580
+1458241406.79940010	+15.86425781	-1.55566406	-1.91601563	+47.83447266	-22.23632813	-43.52783203	+4768	+15.30175781	-2.23242188	-1.03710938	-124.29931641	+21.97265625	+26.89453125	+4784	+13.55712891	-3.79687500	-1.78857422	+32.25585938	-9.73388672	-29.02587891	+3556
+1458241406.80360010	+15.85986328	-1.53808594	-1.89843750	+47.87841797	-22.21435547	-43.57177734	+4744	+15.30175781	-2.21044922	-1.01513672	-124.18945313	+21.99462891	+26.96044922	+4768	+13.55273438	-3.78808594	-1.78857422	+32.16796875	-9.66796875	-28.95996094	+3544
+1458241406.81189990	+15.85986328	-1.49853516	-1.85888672	+47.96630859	-22.19238281	-43.68164063	+4708	+15.30615234	-2.15771484	-0.97119141	-123.92578125	+22.03857422	+27.13623047	+4744	+13.54833984	-3.77929688	-1.79296875	+31.99218750	-9.58007813	-28.80615234	+3516
+1458241406.81609990	+15.85986328	-1.48095703	-1.83251953	+48.01025391	-22.21435547	-43.76953125	+4692	+15.31054688	-2.13134766	-0.94482422	-123.77197266	+22.08251953	+27.24609375	+4732	+13.54833984	-3.77490234	-1.79736328	+31.90429688	-9.53613281	-28.76220703	+3504
+1458241406.82439990	+15.85546875	-1.45458984	-1.78417969	+48.09814453	-22.25830078	-44.03320313	+4668	+15.31494141	-2.08300781	-0.88769531	-123.44238281	+22.17041016	+27.50976563	+4720	+13.54394531	-3.77490234	-1.80175781	+31.66259766	-9.44824219	-28.65234375	+3484
+1458241406.82859990	+15.85546875	-1.44140625	-1.76220703	+48.12011719	-22.28027344	-44.12109375	+4660	+15.31933594	-2.05664063	-0.86132813	-123.28857422	+22.19238281	+27.61962891	+4716	+13.54394531	-3.77929688	-1.80175781	+31.57470703	-9.40429688	-28.60839844	+3476
+1458241406.83270000	+15.85107422	-1.42822266	-1.74023438	+48.16406250	-22.28027344	-44.20898438	+4656	+15.32373047	-2.03466797	-0.83056641	-123.13476563	+22.25830078	+27.75146484	+4712	+13.54394531	-3.77490234	-1.80615234	+31.46484375	-9.36035156	-28.54248047	+3464
+1458241406.84110000	+15.85107422	-1.39746094	-1.70068359	+48.25195313	-22.30224609	-44.36279297	+4652	+15.33251953	-1.98632813	-0.78222656	-122.84912109	+22.32421875	+27.94921875	+4704	+13.54833984	-3.77050781	-1.80615234	+31.31103516	-9.31640625	-28.43261719	+3452
+1458241406.84940000	+15.85107422	-1.36669922	-1.66113281	+48.31787109	-22.36816406	-44.49462891	+4656	+15.34130859	-1.94238281	-0.73828125	-122.60742188	+22.41210938	+28.10302734	+4700	+13.55273438	-3.74414063	-1.79736328	+31.24511719	-9.36035156	-28.34472656	+3444
+1458241406.85349990	+15.85546875	-1.35351563	-1.64355469	+48.33984375	-22.43408203	-44.53857422	+4656	+15.34570313	-1.92480469	-0.72070313	-122.49755859	+22.45605469	+28.14697266	+4700	+13.55712891	-3.73095703	-1.78417969	+31.22314453	-9.42626953	-28.32275391	+3440
+1458241406.86190010	+15.86425781	-1.32275391	-1.60839844	+48.38378906	-22.52197266	-44.58251953	+4660	+15.35888672	-1.89404297	-0.68554688	-122.36572266	+22.52197266	+28.23486328	+4692	+13.57470703	-3.68701172	-1.74902344	+31.28906250	-9.62402344	-28.32275391	+3444
+1458241406.86599990	+15.87304688	-1.30957031	-1.59082031	+48.38378906	-22.54394531	-44.56054688	+4660	+15.36328125	-1.88085938	-0.67236328	-122.32177734	+22.54394531	+28.25683594	+4688	+13.58789063	-3.66064453	-1.72265625	+31.35498047	-9.75585938	-28.32275391	+3448
+1458241406.87019990	+15.88183594	-1.29199219	-1.57763672	+48.38378906	-22.58789063	-44.53857422	+4660	+15.37207031	-1.87207031	-0.66357422	-122.29980469	+22.56591797	+28.23486328	+4684	+13.59667969	-3.63427734	-1.69628906	+31.44287109	-9.90966797	-28.30078125	+3452
+1458241406.87439990	+15.89062500	-1.27880859	-1.56884766	+48.38378906	-22.63183594	-44.47265625	+4656	+15.37646484	-1.85888672	-0.65917969	-122.27783203	+22.56591797	+28.19091797	+4680	+13.60986328	-3.59912109	-1.66992188	+31.53076172	-10.06347656	-28.30078125	+3456
+1458241406.87850000	+15.89941406	-1.26123047	-1.55126953	+48.38378906	-22.69775391	-44.42871094	+4656	+15.38525391	-1.85449219	-0.65039063	-122.29980469	+22.58789063	+28.16894531	+4672	+13.62304688	-3.55957031	-1.63916016	+31.66259766	-10.28320313	-28.32275391	+3464
+1458241406.88689990	+15.92138672	-1.23046875	-1.52490234	+48.33984375	-22.85156250	-44.31884766	+4644	+15.39843750	-1.84130859	-0.63720703	-122.32177734	+22.63183594	+28.14697266	+4660	+13.64501953	-3.49365234	-1.57763672	+31.88232422	-10.65673828	-28.36669922	+3476
+1458241406.89100000	+15.93017578	-1.21728516	-1.50732422	+48.31787109	-22.93945313	-44.27490234	+4636	+15.40722656	-1.83691406	-0.62841797	-122.36572266	+22.65380859	+28.12500000	+4652	+13.65820313	-3.46289063	-1.54248047	+31.99218750	-10.85449219	-28.41064453	+3484
+1458241406.89520000	+15.94335938	-1.20410156	-1.48974609	+48.27392578	-23.00537109	-44.20898438	+4624	+15.41601563	-1.83251953	-0.62402344	-122.40966797	+22.65380859	+28.10302734	+4640	+13.67138672	-3.43652344	-1.50732422	+32.03613281	-11.05224609	-28.43261719	+3488
+1458241406.90350010	+15.96533203	-1.18212891	-1.46337891	+48.20800781	-23.13720703	-44.12109375	+4604	+15.42919922	-1.82373047	-0.60644531	-122.47558594	+22.69775391	+28.12500000	+4628	+13.68896484	-3.39697266	-1.47216797	+32.10205078	-11.27197266	-28.41064453	+3496
+1458241406.90770010	+15.97412109	-1.17333984	-1.44580078	+48.16406250	-23.20312500	-44.09912109	+4592	+15.43798828	-1.81933594	-0.59326172	-122.49755859	+22.69775391	+28.12500000	+4620	+13.69775391	-3.37939453	-1.45458984	+32.10205078	-11.35986328	-28.41064453	+3496
+1458241406.91190000	+15.97851563	-1.16455078	-1.42822266	+48.12011719	-23.29101563	-44.09912109	+4580	+15.44677734	-1.81494141	-0.58007813	-122.51953125	+22.74169922	+28.16894531	+4612	+13.70214844	-3.36621094	-1.44580078	+32.08007813	-11.42578125	-28.36669922	+3496
+1458241406.91599990	+15.98291016	-1.15576172	-1.40625000	+48.09814453	-23.37890625	-44.12109375	+4572	+15.45117188	-1.81054688	-0.56250000	-122.51953125	+22.78564453	+28.25683594	+4608	+13.70654297	-3.35742188	-1.43701172	+32.01416016	-11.49169922	-28.34472656	+3496
+1458241406.92430000	+15.99169922	-1.14257813	-1.36230469	+48.05419922	-23.53271484	-44.27490234	+4560	+15.46875000	-1.79296875	-0.51416016	-122.45361328	+22.89550781	+28.49853516	+4604	+13.71533203	-3.36181641	-1.42822266	+31.75048828	-11.53564453	-28.30078125	+3492
+1458241406.92849990	+15.99609375	-1.13378906	-1.34033203	+48.03222656	-23.59863281	-44.36279297	+4556	+15.47314453	-1.78417969	-0.48779297	-122.40966797	+22.96142578	+28.65234375	+4604	+13.71972656	-3.36621094	-1.42822266	+31.61865234	-11.51367188	-28.25683594	+3488
+1458241406.93269990	+16.00048828	-1.12939453	-1.31396484	+48.03222656	-23.66455078	-44.47265625	+4556	+15.48193359	-1.77099609	-0.46142578	-122.34375000	+23.02734375	+28.80615234	+4608	+13.72412109	-3.37500000	-1.43261719	+31.44287109	-11.51367188	-28.21289063	+3488
+1458241406.93680000	+16.00048828	-1.12500000	-1.29638672	+48.01025391	-23.73046875	-44.58251953	+4556	+15.48632813	-1.75781250	-0.43505859	-122.27783203	+23.09326172	+28.93798828	+4612	+13.72412109	-3.38378906	-1.44140625	+31.26708984	-11.44775391	-28.12500000	+3484
+1458241406.94520000	+16.00048828	-1.11181641	-1.25244141	+47.98828125	-23.86230469	-44.82421875	+4564	+15.49951172	-1.73144531	-0.38232422	-122.10205078	+23.24707031	+29.26757813	+4624	+13.72851563	-3.39697266	-1.46337891	+30.91552734	-11.33789063	-27.99316406	+3488
+1458241406.94930010	+16.00048828	-1.10742188	-1.23046875	+47.98828125	-23.92822266	-44.95605469	+4576	+15.50390625	-1.71826172	-0.35156250	-122.01416016	+23.33496094	+29.42138672	+4632	+13.72851563	-3.40576172	-1.47216797	+30.71777344	-11.31591797	-27.94921875	+3488
+1458241406.95350000	+16.00488281	-1.09863281	-1.20849609	+47.98828125	-23.99414063	-45.06591797	+4588	+15.51269531	-1.70507813	-0.32519531	-121.92626953	+23.40087891	+29.59716797	+4640	+13.73291016	-3.41455078	-1.47216797	+30.54199219	-11.31591797	-27.90527344	+3484
+1458241406.95770000	+16.00927734	-1.09423828	-1.18652344	+47.96630859	-24.06005859	-45.19775391	+4600	+15.51708984	-1.69628906	-0.29882813	-121.86035156	+23.48876953	+29.75097656	+4648	+13.73730469	-3.42333984	-1.47656250	+30.36621094	-11.31591797	-27.88330078	+3484
+1458241406.96600010	+16.01806641	-1.08984375	-1.15576172	+47.92236328	-24.14794922	-45.37353516	+4624	+15.53027344	-1.67871094	-0.25927734	-121.77246094	+23.62060547	+29.99267578	+4664	+13.75048828	-3.43212891	-1.48095703	+30.05859375	-11.33789063	-27.79541016	+3480
+1458241406.97020010	+16.02246094	-1.08544922	-1.14257813	+47.85644531	-24.19189453	-45.41748047	+4640	+15.53466797	-1.67431641	-0.24169922	-121.75048828	+23.66455078	+30.05859375	+4672	+13.75488281	-3.42773438	-1.48095703	+29.97070313	-11.35986328	-27.75146484	+3480
+1458241406.97429990	+16.03125000	-1.08105469	-1.13378906	+47.81250000	-24.25781250	-45.46142578	+4652	+15.54345703	-1.66992188	-0.23291016	-121.75048828	+23.73046875	+30.12451172	+4680	+13.76367188	-3.41894531	-1.47216797	+29.92675781	-11.42578125	-27.75146484	+3480
+1458241406.97849990	+16.04003906	-1.07666016	-1.12060547	+47.76855469	-24.30175781	-45.48339844	+4664	+15.54785156	-1.66992188	-0.21972656	-121.77246094	+23.77441406	+30.14648438	+4688	+13.77246094	-3.41015625	-1.45898438	+29.88281250	-11.55761719	-27.75146484	+3484
+1458241406.98680000	+16.05761719	-1.07226563	-1.10302734	+47.63671875	-24.41162109	-45.48339844	+4684	+15.56103516	-1.67431641	-0.20654297	-121.86035156	+23.84033203	+30.21240234	+4696	+13.79003906	-3.37939453	-1.41943359	+29.88281250	-11.84326172	-27.79541016	+3492
+1458241406.99099990	+16.07080078	-1.07226563	-1.09863281	+47.57080078	-24.47753906	-45.46142578	+4692	+15.57861328	-1.68310547	-0.20214844	-121.99218750	+23.90625000	+30.19042969	+4700	+13.79882813	-3.35742188	-1.39306641	+29.92675781	-12.01904297	-27.81738281	+3496
+1458241406.99519990	+16.08398438	-1.07226563	-1.08984375	+47.50488281	-24.52148438	-45.41748047	+4696	+15.58740234	-1.69189453	-0.20214844	-122.10205078	+23.92822266	+30.16845703	+4704	+13.81201172	-3.33984375	-1.36669922	+29.97070313	-12.21679688	-27.86132813	+3504
+1458241407.00350000	+16.10595703	-1.06787109	-1.08105469	+47.35107422	-24.60937500	-45.32958984	+4700	+15.60058594	-1.70947266	-0.21093750	-122.29980469	+23.95019531	+30.08056641	+4712	+13.83398438	-3.29589844	-1.32714844	+30.08056641	-12.52441406	-27.90527344	+3516
+1458241407.01180010	+16.12792969	-1.06787109	-1.07226563	+47.19726563	-24.71923828	-45.21972656	+4696	+15.61376953	-1.71826172	-0.21533203	-122.43164063	+23.97216797	+30.01464844	+4712	+13.85156250	-3.25195313	-1.28320313	+30.21240234	-12.85400391	-27.97119141	+3528
+1458241407.01600000	+16.13671875	-1.06347656	-1.06347656	+47.13134766	-24.78515625	-45.19775391	+4692	+15.62255859	-1.71826172	-0.21093750	-122.45361328	+24.01611328	+30.03662109	+4712	+13.86035156	-3.22998047	-1.26123047	+30.27832031	-13.02978516	-28.01513672	+3536
+1458241407.02010010	+16.14550781	-1.06347656	-1.05468750	+47.08740234	-24.87304688	-45.21972656	+4688	+15.63134766	-1.72265625	-0.20654297	-122.47558594	+24.06005859	+30.10253906	+4712	+13.86474609	-3.21679688	-1.23925781	+30.27832031	-13.18359375	-28.08105469	+3544
+1458241407.02430010	+16.15429688	-1.06347656	-1.04150391	+47.04345703	-24.93896484	-45.24169922	+4680	+15.63574219	-1.72705078	-0.19775391	-122.51953125	+24.10400391	+30.14648438	+4712	+13.87353516	-3.20800781	-1.22607422	+30.27832031	-13.27148438	-28.10302734	+3548
+1458241407.02850010	+16.16308594	-1.05908203	-1.03271484	+47.02148438	-24.98291016	-45.26367188	+4676	+15.64013672	-1.72705078	-0.19335938	-122.51953125	+24.14794922	+30.21240234	+4712	+13.87792969	-3.19921875	-1.21728516	+30.27832031	-13.35937500	-28.10302734	+3556
+1458241407.03679990	+16.17626953	-1.05468750	-1.01513672	+46.95556641	-25.07080078	-45.35156250	+4664	+15.64892578	-1.71826172	-0.17138672	-122.47558594	+24.23583984	+30.34423828	+4716	+13.88671875	-3.19482422	-1.20849609	+30.14648438	-13.42529297	-28.10302734	+3560
+1458241407.04099990	+16.18066406	-1.05468750	-1.00195313	+46.95556641	-25.11474609	-45.41748047	+4660	+15.65332031	-1.70947266	-0.15820313	-122.43164063	+24.30175781	+30.45410156	+4720	+13.89111328	-3.19482422	-1.21728516	+30.05859375	-13.40332031	-28.10302734	+3564
+1458241407.04510000	+16.18066406	-1.05468750	-0.98876953	+46.93359375	-25.18066406	-45.52734375	+4660	+15.65771484	-1.70068359	-0.14062500	-122.34375000	+24.36767578	+30.58593750	+4728	+13.89111328	-3.19921875	-1.22167969	+29.92675781	-13.35937500	-28.05908203	+3568
+1458241407.04930000	+16.18505859	-1.05468750	-0.97558594	+46.93359375	-25.22460938	-45.63720703	+4660	+15.65771484	-1.69189453	-0.11865234	-122.25585938	+24.45556641	+30.71777344	+4736	+13.89550781	-3.20800781	-1.23486328	+29.79492188	-13.31542969	-28.03710938	+3572
+1458241407.05760000	+16.18505859	-1.05029297	-0.94921875	+46.95556641	-25.31250000	-45.85693359	+4664	+15.66650391	-1.67431641	-0.09228516	-122.12402344	+24.56542969	+30.91552734	+4752	+13.89550781	-3.23437500	-1.25683594	+29.48730469	-13.18359375	-27.97119141	+3580
+1458241407.06180000	+16.18945313	-1.05029297	-0.93603516	+46.97753906	-25.35644531	-45.98876953	+4672	+15.66650391	-1.66552734	-0.07031250	-122.03613281	+24.65332031	+31.02539063	+4764	+13.89990234	-3.24755859	-1.27441406	+29.31152344	-13.09570313	-27.92724609	+3584
+1458241407.06600000	+16.18945313	-1.04589844	-0.92285156	+46.97753906	-25.37841797	-46.07666016	+4680	+15.67089844	-1.65673828	-0.05712891	-121.99218750	+24.67529297	+31.09130859	+4776	+13.89990234	-3.26074219	-1.29199219	+29.13574219	-12.98583984	-27.86132813	+3592
+1458241407.07010010	+16.18505859	-1.04589844	-0.91406250	+46.97753906	-25.40039063	-46.16455078	+4692	+15.67089844	-1.64794922	-0.04394531	-121.92626953	+24.71923828	+31.13525391	+4784	+13.89990234	-3.27392578	-1.30957031	+28.98193359	-12.87597656	-27.79541016	+3596
+1458241407.07430010	+16.18505859	-1.04589844	-0.90527344	+46.97753906	-25.42236328	-46.25244141	+4704	+15.67089844	-1.63916016	-0.03515625	-121.86035156	+24.76318359	+31.17919922	+4796	+13.89990234	-3.28710938	-1.32714844	+28.82812500	-12.78808594	-27.72949219	+3600
+1458241407.08260010	+16.18505859	-1.04589844	-0.89208984	+46.97753906	-25.46630859	-46.40625000	+4736	+15.67089844	-1.62158203	-0.02197266	-121.79443359	+24.82910156	+31.20117188	+4820	+13.90429688	-3.30468750	-1.35351563	+28.58642578	-12.65625000	-27.59765625	+3600
+1458241407.08680010	+16.18505859	-1.04589844	-0.88330078	+46.97753906	-25.48828125	-46.47216797	+4752	+15.67529297	-1.61718750	-0.01318359	-121.77246094	+24.85107422	+31.20117188	+4832	+13.90429688	-3.30908203	-1.36230469	+28.47656250	-12.61230469	-27.55371094	+3600
+1458241407.09089990	+16.18505859	-1.04589844	-0.87890625	+46.97753906	-25.51025391	-46.49414063	+4768	+15.67529297	-1.61279297	-0.01318359	-121.75048828	+24.85107422	+31.15722656	+4844	+13.90869141	-3.31347656	-1.36669922	+28.41064453	-12.61230469	-27.50976563	+3600
+1458241407.09509990	+16.18945313	-1.04589844	-0.87451172	+46.97753906	-25.53222656	-46.51611328	+4788	+15.67968750	-1.61279297	-0.01318359	-121.77246094	+24.87304688	+31.11328125	+4852	+13.91308594	-3.30908203	-1.37109375	+28.36669922	-12.61230469	-27.46582031	+3596
+1458241407.10340000	+16.19384766	-1.04589844	-0.87451172	+46.95556641	-25.55419922	-46.49414063	+4816	+15.67968750	-1.61718750	-0.02197266	-121.86035156	+24.85107422	+30.95947266	+4872	+13.91748047	-3.30029297	-1.36669922	+28.34472656	-12.70019531	-27.39990234	+3596
+1458241407.10760000	+16.19384766	-1.04150391	-0.87451172	+46.93359375	-25.55419922	-46.47216797	+4832	+15.68408203	-1.62158203	-0.02636719	-121.90429688	+24.85107422	+30.87158203	+4884	+13.92187500	-3.28710938	-1.35791016	+28.38867188	-12.76611328	-27.37792969	+3596
+1458241407.11180000	+16.19824219	-1.04150391	-0.87890625	+46.91162109	-25.57617188	-46.42822266	+4844	+15.68408203	-1.62597656	-0.03955078	-121.97021484	+24.82910156	+30.73974609	+4892	+13.92626953	-3.27392578	-1.34912109	+28.45458984	-12.85400391	-27.35595703	+3600
+1458241407.11590000	+16.20263672	-1.04150391	-0.87890625	+46.88964844	-25.62011719	-46.40625000	+4856	+15.68847656	-1.63037109	-0.04833984	-122.03613281	+24.82910156	+30.65185547	+4900	+13.93066406	-3.25634766	-1.34033203	+28.49853516	-12.94189453	-27.33398438	+3600
+1458241407.12010000	+16.20263672	-1.04150391	-0.88330078	+46.88964844	-25.64208984	-46.36230469	+4868	+15.68847656	-1.63476563	-0.05712891	-122.10205078	+24.82910156	+30.58593750	+4904	+13.93505859	-3.24316406	-1.32714844	+28.58642578	-13.05175781	-27.33398438	+3604
+1458241407.12840010	+16.21142578	-1.03710938	-0.88769531	+46.84570313	-25.70800781	-46.29638672	+4884	+15.69726563	-1.65234375	-0.07470703	-122.23388672	+24.85107422	+30.43212891	+4916	+13.93945313	-3.20800781	-1.30078125	+28.74023438	-13.31542969	-27.33398438	+3612
+1458241407.13260010	+16.21582031	-1.03710938	-0.89208984	+46.84570313	-25.72998047	-46.25244141	+4888	+15.69726563	-1.66113281	-0.08349609	-122.27783203	+24.85107422	+30.36621094	+4916	+13.94384766	-3.19042969	-1.28759766	+28.82812500	-13.44726563	-27.33398438	+3616
+1458241407.13680010	+16.22021484	-1.03710938	-0.89208984	+46.82373047	-25.77392578	-46.20849609	+4892	+15.70166016	-1.66992188	-0.09228516	-122.34375000	+24.87304688	+30.27832031	+4920	+13.94824219	-3.17285156	-1.27441406	+28.89404297	-13.57910156	-27.33398438	+3620
+1458241407.14089990	+16.22460938	-1.03271484	-0.89648438	+46.80175781	-25.81787109	-46.18652344	+4896	+15.70166016	-1.67431641	-0.10107422	-122.36572266	+24.89501953	+30.23437500	+4920	+13.95263672	-3.15087891	-1.26123047	+28.98193359	-13.71093750	-27.31201172	+3624
+1458241407.14510010	+16.22460938	-1.03271484	-0.89648438	+46.80175781	-25.86181641	-46.16455078	+4896	+15.70605469	-1.67871094	-0.10546875	-122.40966797	+24.91699219	+30.21240234	+4920	+13.95703125	-3.13330078	-1.25244141	+29.04785156	-13.84277344	-27.31201172	+3628
+1458241407.15339990	+16.23339844	-1.02392578	-0.89648438	+46.77978516	-25.99365234	-46.14257813	+4892	+15.71044922	-1.68310547	-0.10986328	-122.40966797	+25.00488281	+30.23437500	+4916	+13.96142578	-3.10693359	-1.23925781	+29.09179688	-14.06250000	-27.26806641	+3636
+1458241407.15759990	+16.23339844	-1.01953125	-0.89208984	+46.77978516	-26.08154297	-46.14257813	+4892	+15.71044922	-1.68310547	-0.10546875	-122.36572266	+25.07080078	+30.27832031	+4916	+13.96142578	-3.10253906	-1.23486328	+29.09179688	-14.17236328	-27.24609375	+3636
+1458241407.16170000	+16.23779297	-1.01953125	-0.89208984	+46.75781250	-26.14746094	-46.16455078	+4888	+15.71484375	-1.68310547	-0.10107422	-122.32177734	+25.13671875	+30.34423828	+4912	+13.96142578	-3.09814453	-1.23486328	+29.02587891	-14.21630859	-27.22412109	+3636
+1458241407.16590000	+16.23779297	-1.01513672	-0.88330078	+46.75781250	-26.23535156	-46.20849609	+4884	+15.71484375	-1.67871094	-0.09228516	-122.27783203	+25.20263672	+30.41015625	+4912	+13.96142578	-3.10253906	-1.23925781	+28.95996094	-14.26025391	-27.20214844	+3636
+1458241407.17420010	+16.23779297	-1.01074219	-0.87011719	+46.75781250	-26.38916016	-46.34033203	+4880	+15.71484375	-1.66992188	-0.07470703	-122.12402344	+25.33447266	+30.58593750	+4916	+13.95703125	-3.11132813	-1.26123047	+28.74023438	-14.26025391	-27.11425781	+3636
+1458241407.18260000	+16.23339844	-1.00634766	-0.84814453	+46.77978516	-26.56494141	-46.53808594	+4884	+15.71484375	-1.65234375	-0.05273438	-121.94824219	+25.46630859	+30.76171875	+4920	+13.95263672	-3.13330078	-1.28759766	+28.47656250	-14.19433594	-27.02636719	+3640
+1458241407.18670010	+16.22900391	-1.00634766	-0.83496094	+46.77978516	-26.65283203	-46.64794922	+4888	+15.71484375	-1.64794922	-0.03955078	-121.86035156	+25.55419922	+30.89355469	+4924	+13.94824219	-3.14648438	-1.30078125	+28.32275391	-14.17236328	-26.98242188	+3640
+1458241407.19510010	+16.22900391	-1.00195313	-0.81298828	+46.82373047	-26.80664063	-46.88964844	+4896	+15.71484375	-1.63476563	-0.00878906	-121.66259766	+25.70800781	+31.11328125	+4936	+13.94384766	-3.17285156	-1.32275391	+27.99316406	-14.10644531	-26.91650391	+3644
+1458241407.19919990	+16.22460938	-1.00195313	-0.79980469	+46.82373047	-26.87255859	-47.02148438	+4904	+15.71484375	-1.62597656	+0.00439453	-121.55273438	+25.79589844	+31.22314453	+4940	+13.94384766	-3.18603516	-1.33593750	+27.83935547	-14.08447266	-26.89453125	+3644
+1458241407.20339990	+16.22460938	-1.00195313	-0.78662109	+46.84570313	-26.93847656	-47.10937500	+4912	+15.71484375	-1.61718750	+0.01757813	-121.44287109	+25.86181641	+31.31103516	+4948	+13.93945313	-3.19921875	-1.34912109	+27.70751953	-14.04052734	-26.87255859	+3644
+1458241407.20760010	+16.22021484	-0.99755859	-0.77783203	+46.86767578	-27.00439453	-47.19726563	+4920	+15.71044922	-1.61279297	+0.03076172	-121.37695313	+25.92773438	+31.39892578	+4952	+13.93505859	-3.20800781	-1.36230469	+27.59765625	-13.99658203	-26.82861328	+3644
+1458241407.21170000	+16.22021484	-0.99755859	-0.76464844	+46.86767578	-27.04833984	-47.28515625	+4928	+15.71044922	-1.60400391	+0.03955078	-121.28906250	+25.97167969	+31.44287109	+4956	+13.93505859	-3.21240234	-1.36669922	+27.48779297	-13.99658203	-26.78466797	+3640
+1458241407.21589990	+16.22021484	-0.99316406	-0.76025391	+46.88964844	-27.09228516	-47.32910156	+4936	+15.71044922	-1.60400391	+0.04833984	-121.24511719	+26.03759766	+31.48681641	+4960	+13.93505859	-3.21679688	-1.37109375	+27.42187500	-14.01855469	-26.78466797	+3636
