# Supplementary material for: A direct effect of perception on action when grasping a cup
Source: Sci Rep. 2018 Jan 9;8:171. doi: 10.1038/s41598-017-18591-5 (PMC5760564; doi:10.1038/s41598-017-18591-5)
Supplement: Supplementary file 6 — Supplementary Information [file 41598_2017_18591_MOESM6_ESM.zip › SciRep_Data/S02instruct/S02_100instruct_Tr77.dat]

+1000000000000.00000000	+0.00000000	+0.00000000	+0.00000000	+0.00000000	+0.00000000	+0.00000000	+0	+0.00000000	+0.00000000	+0.00000000	+0.00000000	+0.00000000	+0.00000000	+0	+0.00000000	+0.00000000	+0.00000000	+0.00000000	+0.00000000	+0.00000000	+0
+1458241407.22420000	+16.22021484	-0.98876953	-0.74707031	+46.91162109	-27.18017578	-47.41699219	+4952	+15.71044922	-1.59960938	+0.06152344	-121.17919922	+26.10351563	+31.50878906	+4968	+13.93066406	-3.21240234	-1.36669922	+27.37792969	-14.12841797	-26.76269531	+3632
+1458241407.22840000	+16.22021484	-0.98876953	-0.74267578	+46.91162109	-27.20214844	-47.41699219	+4956	+15.71044922	-1.59960938	+0.06152344	-121.17919922	+26.12548828	+31.50878906	+4972	+13.93505859	-3.20361328	-1.35791016	+27.39990234	-14.19433594	-26.76269531	+3628
+1458241407.23250010	+16.22021484	-0.98876953	-0.74267578	+46.93359375	-27.22412109	-47.41699219	+4964	+15.71044922	-1.59960938	+0.06152344	-121.15722656	+26.14746094	+31.46484375	+4972	+13.93505859	-3.19482422	-1.34912109	+27.44384766	-14.28222656	-26.76269531	+3628
+1458241407.23670010	+16.22021484	-0.98437500	-0.74267578	+46.93359375	-27.24609375	-47.39501953	+4968	+15.71044922	-1.60400391	+0.06152344	-121.17919922	+26.14746094	+31.42089844	+4972	+13.93505859	-3.18164063	-1.34033203	+27.48779297	-14.37011719	-26.76269531	+3628
+1458241407.24499990	+16.22021484	-0.97998047	-0.74707031	+46.93359375	-27.29003906	-47.35107422	+4972	+15.71044922	-1.60839844	+0.05273438	-121.22314453	+26.14746094	+31.28906250	+4976	+13.93945313	-3.15087891	-1.32275391	+27.64160156	-14.54589844	-26.74072266	+3628
+1458241407.24920010	+16.22460938	-0.97998047	-0.74707031	+46.93359375	-27.29003906	-47.32910156	+4976	+15.71044922	-1.61279297	+0.04394531	-121.24511719	+26.14746094	+31.22314453	+4976	+13.93945313	-3.13769531	-1.31396484	+27.70751953	-14.65576172	-26.74072266	+3628
+1458241407.25340010	+16.22460938	-0.97558594	-0.75146484	+46.95556641	-27.31201172	-47.30712891	+4976	+15.71044922	-1.61718750	+0.03955078	-121.28906250	+26.14746094	+31.11328125	+4976	+13.94384766	-3.11572266	-1.30078125	+27.81738281	-14.78759766	-26.74072266	+3628
+1458241414.83340000	+10.03710938	-5.25146484	-0.42626953	+46.58203125	-13.51318359	-63.23730469	+2180	+9.98437500	-4.52197266	-0.07031250	-0.06591797	-22.17041016	+15.77636719	+1768	+7.42236328	-8.38037109	-0.83056641	+56.44775391	-2.15332031	-26.45507813	+1888
+1458241414.84180000	+10.04150391	-5.25146484	-0.42626953	+46.58203125	-13.51318359	-63.23730469	+2180	+9.98437500	-4.52197266	-0.07031250	-0.06591797	-22.17041016	+15.77636719	+1768	+7.43554688	-8.37158203	-0.81738281	+56.57958984	-2.13134766	-26.54296875	+1892
+1458241414.84590010	+10.04150391	-5.25146484	-0.42626953	+46.58203125	-13.53515625	-63.23730469	+2180	+9.98437500	-4.52197266	-0.07031250	-0.06591797	-22.17041016	+15.77636719	+1768	+7.43994141	-8.37158203	-0.81738281	+56.60156250	-2.10937500	-26.56494141	+1896
+1458241414.85430000	+10.04150391	-5.25146484	-0.42626953	+46.58203125	-13.53515625	-63.23730469	+2180	+9.98437500	-4.52197266	-0.07031250	-0.06591797	-22.17041016	+15.77636719	+1768	+7.43994141	-8.37158203	-0.81298828	+56.62353516	-2.10937500	-26.56494141	+1896
+1458241414.85840010	+10.04150391	-5.25146484	-0.42626953	+46.58203125	-13.53515625	-63.23730469	+2180	+9.98437500	-4.52197266	-0.07031250	-0.06591797	-22.17041016	+15.77636719	+1768	+7.43994141	-8.37158203	-0.81738281	+56.60156250	-2.10937500	-26.56494141	+1896
+1458241414.86260010	+10.04150391	-5.25146484	-0.42626953	+46.58203125	-13.53515625	-63.23730469	+2180	+9.98437500	-4.52197266	-0.07031250	-0.06591797	-22.17041016	+15.77636719	+1768	+7.43554688	-8.37158203	-0.81738281	+56.57958984	-2.10937500	-26.54296875	+1896
+1458241414.86680010	+10.04150391	-5.25146484	-0.42626953	+46.58203125	-13.53515625	-63.23730469	+2180	+9.98437500	-4.52197266	-0.07031250	-0.06591797	-22.17041016	+15.77636719	+1768	+7.43554688	-8.37158203	-0.81738281	+56.55761719	-2.13134766	-26.54296875	+1900
+1458241414.87089990	+10.04150391	-5.25146484	-0.42626953	+46.58203125	-13.53515625	-63.23730469	+2180	+9.98437500	-4.52197266	-0.07031250	-0.06591797	-22.17041016	+15.77636719	+1768	+7.43115234	-8.37597656	-0.82177734	+56.53564453	-2.13134766	-26.52099609	+1900
+1458241414.87509990	+10.04150391	-5.25146484	-0.42626953	+46.58203125	-13.51318359	-63.23730469	+2180	+9.98437500	-4.52197266	-0.07031250	-0.06591797	-22.17041016	+15.77636719	+1768	+7.43115234	-8.37597656	-0.82177734	+56.51367188	-2.13134766	-26.49902344	+1900
+1458241414.87930010	+10.03710938	-5.25146484	-0.42626953	+46.58203125	-13.51318359	-63.23730469	+2180	+9.98437500	-4.52197266	-0.07031250	-0.06591797	-22.17041016	+15.75439453	+1768	+7.43115234	-8.37597656	-0.82177734	+56.51367188	-2.13134766	-26.49902344	+1900
+1458241414.88340000	+10.03710938	-5.25146484	-0.42626953	+46.58203125	-13.51318359	-63.23730469	+2180	+9.98437500	-4.52197266	-0.07031250	-0.06591797	-22.17041016	+15.75439453	+1768	+7.42675781	-8.37597656	-0.82617188	+56.49169922	-2.13134766	-26.49902344	+1896
+1458241414.88759990	+10.03710938	-5.25146484	-0.42626953	+46.58203125	-13.51318359	-63.25927734	+2180	+9.98437500	-4.52197266	-0.07031250	-0.06591797	-22.17041016	+15.75439453	+1768	+7.42675781	-8.37597656	-0.82617188	+56.49169922	-2.13134766	-26.47705078	+1896
+1458241414.89590000	+10.03710938	-5.25146484	-0.42626953	+46.58203125	-13.51318359	-63.25927734	+2180	+9.98437500	-4.52197266	-0.07031250	-0.06591797	-22.17041016	+15.75439453	+1768	+7.42236328	-8.38037109	-0.82617188	+56.44775391	-2.15332031	-26.45507813	+1896
+1458241414.90010000	+10.03710938	-5.25146484	-0.42626953	+46.58203125	-13.51318359	-63.25927734	+2176	+9.98437500	-4.52197266	-0.07031250	-0.06591797	-22.17041016	+15.75439453	+1768	+7.42236328	-8.38037109	-0.83056641	+56.44775391	-2.15332031	-26.45507813	+1896
+1458241414.90420010	+10.03710938	-5.25146484	-0.42626953	+46.58203125	-13.51318359	-63.25927734	+2176	+9.98437500	-4.52197266	-0.07031250	-0.06591797	-22.17041016	+15.75439453	+1768	+7.42236328	-8.38037109	-0.83056641	+56.42578125	-2.15332031	-26.43310547	+1896
+1458241414.91260000	+10.03710938	-5.25146484	-0.42626953	+46.58203125	-13.51318359	-63.25927734	+2176	+9.98437500	-4.52197266	-0.07031250	-0.06591797	-22.17041016	+15.75439453	+1764	+7.41796875	-8.38037109	-0.83496094	+56.40380859	-2.15332031	-26.41113281	+1892
+1458241414.92090010	+10.03710938	-5.25146484	-0.42626953	+46.58203125	-13.51318359	-63.25927734	+2176	+9.98437500	-4.52197266	-0.07031250	-0.06591797	-22.17041016	+15.75439453	+1764	+7.41796875	-8.38037109	-0.83496094	+56.40380859	-2.15332031	-26.41113281	+1888
+1458241414.92919990	+10.03710938	-5.25146484	-0.42626953	+46.58203125	-13.51318359	-63.25927734	+2176	+9.98437500	-4.52197266	-0.07031250	-0.06591797	-22.17041016	+15.75439453	+1764	+7.41796875	-8.38037109	-0.83496094	+56.42578125	-2.15332031	-26.41113281	+1888
+1458241414.93339990	+10.03710938	-5.25146484	-0.42626953	+46.58203125	-13.51318359	-63.25927734	+2176	+9.98437500	-4.52197266	-0.07031250	-0.06591797	-22.17041016	+15.75439453	+1764	+7.41796875	-8.38037109	-0.83496094	+56.42578125	-2.15332031	-26.41113281	+1884
+1458241414.94170000	+10.03710938	-5.25146484	-0.42626953	+46.58203125	-13.51318359	-63.23730469	+2176	+9.98437500	-4.52197266	-0.07031250	-0.06591797	-22.17041016	+15.75439453	+1764	+7.42236328	-8.38037109	-0.83056641	+56.42578125	-2.13134766	-26.43310547	+1884
+1458241414.95009990	+10.03710938	-5.25146484	-0.42626953	+46.58203125	-13.51318359	-63.23730469	+2176	+9.98437500	-4.52197266	-0.07031250	-0.06591797	-22.17041016	+15.75439453	+1764	+7.42236328	-8.38037109	-0.83056641	+56.44775391	-2.13134766	-26.43310547	+1884
+1458241414.95420000	+10.03710938	-5.25146484	-0.42626953	+46.58203125	-13.51318359	-63.23730469	+2176	+9.98437500	-4.52636719	-0.07031250	-0.06591797	-22.17041016	+15.77636719	+1764	+7.42236328	-8.38037109	-0.83056641	+56.44775391	-2.13134766	-26.43310547	+1880
+1458241414.96260000	+10.03710938	-5.25146484	-0.42626953	+46.58203125	-13.51318359	-63.23730469	+2176	+9.98437500	-4.52636719	-0.07031250	-0.06591797	-22.17041016	+15.77636719	+1764	+7.42236328	-8.38037109	-0.83056641	+56.46972656	-2.13134766	-26.43310547	+1880
+1458241414.96670010	+10.03710938	-5.25146484	-0.42626953	+46.60400391	-13.51318359	-63.23730469	+2176	+9.98437500	-4.52636719	-0.07031250	-0.06591797	-22.17041016	+15.77636719	+1764	+7.42236328	-8.38037109	-0.83056641	+56.46972656	-2.13134766	-26.43310547	+1880
+1458241414.97499990	+10.03710938	-5.25146484	-0.42626953	+46.60400391	-13.51318359	-63.23730469	+2176	+9.98437500	-4.52636719	-0.07031250	-0.08789063	-22.17041016	+15.77636719	+1764	+7.42236328	-8.38037109	-0.83056641	+56.46972656	-2.13134766	-26.43310547	+1880
+1458241414.98340010	+10.03710938	-5.25146484	-0.42626953	+46.60400391	-13.51318359	-63.23730469	+2176	+9.98437500	-4.52636719	-0.07031250	-0.08789063	-22.17041016	+15.77636719	+1760	+7.42236328	-8.38037109	-0.83056641	+56.44775391	-2.13134766	-26.43310547	+1876
+1458241414.98750000	+10.03710938	-5.25146484	-0.42626953	+46.60400391	-13.51318359	-63.23730469	+2176	+9.98437500	-4.52636719	-0.07031250	-0.08789063	-22.17041016	+15.77636719	+1760	+7.42236328	-8.38037109	-0.83056641	+56.44775391	-2.13134766	-26.43310547	+1876
+1458241414.99589990	+10.03710938	-5.25146484	-0.42626953	+46.60400391	-13.51318359	-63.23730469	+2176	+9.98437500	-4.52636719	-0.07031250	-0.08789063	-22.17041016	+15.77636719	+1760	+7.42236328	-8.38037109	-0.83056641	+56.44775391	-2.13134766	-26.43310547	+1876
+1458241415.00420000	+10.03710938	-5.25146484	-0.42626953	+46.60400391	-13.51318359	-63.23730469	+2176	+9.98437500	-4.52636719	-0.07031250	-0.08789063	-22.17041016	+15.77636719	+1760	+7.41796875	-8.38037109	-0.83056641	+56.42578125	-2.13134766	-26.41113281	+1876
+1458241415.01250000	+10.03710938	-5.25146484	-0.42626953	+46.60400391	-13.51318359	-63.25927734	+2176	+9.98437500	-4.52636719	-0.07031250	-0.08789063	-22.17041016	+15.75439453	+1760	+7.41796875	-8.38037109	-0.83496094	+56.40380859	-2.13134766	-26.41113281	+1876
+1458241415.02090000	+10.03710938	-5.25146484	-0.42626953	+46.60400391	-13.51318359	-63.25927734	+2176	+9.98437500	-4.52636719	-0.07031250	-0.08789063	-22.17041016	+15.75439453	+1760	+7.41357422	-8.38476563	-0.83496094	+56.38183594	-2.15332031	-26.38916016	+1876
+1458241415.02500010	+10.03710938	-5.25146484	-0.42626953	+46.60400391	-13.51318359	-63.25927734	+2176	+9.98437500	-4.52636719	-0.07031250	-0.08789063	-22.17041016	+15.75439453	+1760	+7.41357422	-8.38476563	-0.83496094	+56.38183594	-2.15332031	-26.38916016	+1876
+1458241415.03340010	+10.03710938	-5.25146484	-0.42626953	+46.60400391	-13.51318359	-63.25927734	+2176	+9.98437500	-4.52636719	-0.07031250	-0.08789063	-22.17041016	+15.75439453	+1760	+7.41357422	-8.38476563	-0.83496094	+56.35986328	-2.15332031	-26.36718750	+1872
+1458241415.04169990	+10.03710938	-5.25146484	-0.42626953	+46.60400391	-13.51318359	-63.25927734	+2176	+9.98437500	-4.52636719	-0.07031250	-0.08789063	-22.17041016	+15.75439453	+1760	+7.41357422	-8.38476563	-0.83496094	+56.35986328	-2.15332031	-26.36718750	+1872
+1458241415.05000000	+10.03710938	-5.25146484	-0.42626953	+46.60400391	-13.51318359	-63.23730469	+2176	+9.98437500	-4.52636719	-0.07031250	-0.08789063	-22.17041016	+15.75439453	+1760	+7.41357422	-8.38476563	-0.83496094	+56.38183594	-2.13134766	-26.38916016	+1872
+1458241415.05830000	+10.03710938	-5.25146484	-0.42626953	+46.60400391	-13.51318359	-63.23730469	+2176	+9.98437500	-4.52636719	-0.07031250	-0.08789063	-22.17041016	+15.77636719	+1760	+7.41357422	-8.38476563	-0.83496094	+56.38183594	-2.13134766	-26.38916016	+1868
+1458241415.06670000	+10.03710938	-5.25146484	-0.42626953	+46.60400391	-13.51318359	-63.23730469	+2176	+9.98437500	-4.52636719	-0.07031250	-0.08789063	-22.17041016	+15.77636719	+1760	+7.41796875	-8.38476563	-0.83496094	+56.40380859	-2.13134766	-26.38916016	+1868
+1458241415.07500000	+10.03710938	-5.25146484	-0.42626953	+46.62597656	-13.51318359	-63.23730469	+2176	+9.98437500	-4.52636719	-0.07031250	-0.08789063	-22.17041016	+15.77636719	+1760	+7.41796875	-8.38476563	-0.83056641	+56.40380859	-2.13134766	-26.41113281	+1868
+1458241415.07920000	+10.03710938	-5.25146484	-0.42626953	+46.62597656	-13.51318359	-63.23730469	+2180	+9.98437500	-4.52636719	-0.07031250	-0.08789063	-22.17041016	+15.77636719	+1760	+7.41796875	-8.38037109	-0.83056641	+56.42578125	-2.13134766	-26.41113281	+1868
+1458241415.08750010	+10.03710938	-5.25146484	-0.42626953	+46.62597656	-13.51318359	-63.23730469	+2180	+9.98437500	-4.52636719	-0.07031250	-0.08789063	-22.17041016	+15.77636719	+1760	+7.41796875	-8.38037109	-0.83056641	+56.42578125	-2.10937500	-26.41113281	+1868
+1458241415.09579990	+10.03710938	-5.25146484	-0.42626953	+46.62597656	-13.51318359	-63.23730469	+2180	+9.98437500	-4.52636719	-0.07031250	-0.08789063	-22.17041016	+15.77636719	+1760	+7.41796875	-8.38037109	-0.83056641	+56.42578125	-2.10937500	-26.41113281	+1868
+1458241415.10830000	+10.03710938	-5.25146484	-0.42626953	+46.62597656	-13.49121094	-63.23730469	+2180	+9.98437500	-4.52636719	-0.07031250	-0.08789063	-22.17041016	+15.77636719	+1760	+7.41796875	-8.38037109	-0.83056641	+56.42578125	-2.10937500	-26.41113281	+1868
+1458241415.11669990	+10.03710938	-5.25146484	-0.42626953	+46.62597656	-13.49121094	-63.23730469	+2180	+9.98437500	-4.52636719	-0.07031250	-0.08789063	-22.17041016	+15.77636719	+1760	+7.41796875	-8.38476563	-0.83056641	+56.40380859	-2.10937500	-26.41113281	+1868
+1458241415.12500000	+10.03710938	-5.25146484	-0.42626953	+46.62597656	-13.49121094	-63.23730469	+2180	+9.98437500	-4.52636719	-0.07031250	-0.08789063	-22.17041016	+15.75439453	+1760	+7.41357422	-8.38476563	-0.83496094	+56.40380859	-2.10937500	-26.38916016	+1868
+1458241415.13330010	+10.03710938	-5.25146484	-0.43066406	+46.62597656	-13.49121094	-63.23730469	+2180	+9.98437500	-4.52636719	-0.07031250	-0.08789063	-22.17041016	+15.75439453	+1760	+7.41357422	-8.38476563	-0.83496094	+56.38183594	-2.10937500	-26.38916016	+1868
+1458241415.13750000	+10.03710938	-5.25146484	-0.43066406	+46.62597656	-13.49121094	-63.23730469	+2180	+9.98437500	-4.52636719	-0.07031250	-0.08789063	-22.17041016	+15.75439453	+1760	+7.41357422	-8.38476563	-0.83496094	+56.38183594	-2.10937500	-26.38916016	+1864
+1458241415.14580010	+10.03710938	-5.25146484	-0.43066406	+46.62597656	-13.46923828	-63.23730469	+2180	+9.98437500	-4.52636719	-0.07031250	-0.06591797	-22.14843750	+15.75439453	+1760	+7.40917969	-8.38476563	-0.83496094	+56.35986328	-2.10937500	-26.36718750	+1864
+1458241415.15409990	+10.03710938	-5.25146484	-0.43066406	+46.62597656	-13.46923828	-63.23730469	+2180	+9.98437500	-4.52636719	-0.07031250	-0.06591797	-22.14843750	+15.73242188	+1760	+7.40917969	-8.38476563	-0.83496094	+56.35986328	-2.10937500	-26.36718750	+1864
+1458241415.16249990	+10.03710938	-5.25146484	-0.43066406	+46.60400391	-13.46923828	-63.23730469	+2180	+9.98437500	-4.52636719	-0.07031250	-0.06591797	-22.14843750	+15.73242188	+1760	+7.40917969	-8.38476563	-0.83496094	+56.35986328	-2.10937500	-26.36718750	+1860
+1458241415.16660000	+10.03710938	-5.25146484	-0.43066406	+46.60400391	-13.46923828	-63.23730469	+2180	+9.98437500	-4.52636719	-0.07031250	-0.06591797	-22.14843750	+15.73242188	+1760	+7.40917969	-8.38476563	-0.83496094	+56.35986328	-2.10937500	-26.36718750	+1860
+1458241415.17500000	+10.03710938	-5.25146484	-0.43066406	+46.60400391	-13.46923828	-63.23730469	+2180	+9.98437500	-4.52636719	-0.07031250	-0.06591797	-22.14843750	+15.73242188	+1760	+7.41357422	-8.38476563	-0.83496094	+56.38183594	-2.08740234	-26.38916016	+1860
+1458241415.18330000	+10.03710938	-5.25146484	-0.43066406	+46.60400391	-13.46923828	-63.23730469	+2180	+9.98437500	-4.52636719	-0.07031250	-0.06591797	-22.14843750	+15.75439453	+1760	+7.41357422	-8.38476563	-0.83496094	+56.40380859	-2.08740234	-26.38916016	+1860
+1458241415.19160010	+10.03710938	-5.25146484	-0.43066406	+46.60400391	-13.46923828	-63.21533203	+2180	+9.98437500	-4.52636719	-0.07031250	-0.06591797	-22.14843750	+15.75439453	+1760	+7.41357422	-8.38476563	-0.83056641	+56.40380859	-2.08740234	-26.41113281	+1860
+1458241415.19580010	+10.03710938	-5.25146484	-0.43066406	+46.60400391	-13.46923828	-63.21533203	+2184	+9.98437500	-4.52636719	-0.07031250	-0.06591797	-22.14843750	+15.75439453	+1760	+7.41796875	-8.38476563	-0.83056641	+56.42578125	-2.08740234	-26.41113281	+1860
+1458241415.20409990	+10.03710938	-5.25146484	-0.43066406	+46.60400391	-13.46923828	-63.21533203	+2184	+9.98437500	-4.52636719	-0.07031250	-0.06591797	-22.14843750	+15.75439453	+1760	+7.41796875	-8.38476563	-0.83056641	+56.42578125	-2.08740234	-26.41113281	+1860
+1458241415.21659990	+10.03710938	-5.25146484	-0.43066406	+46.60400391	-13.46923828	-63.21533203	+2184	+9.98437500	-4.52636719	-0.07031250	-0.06591797	-22.14843750	+15.75439453	+1760	+7.41796875	-8.38037109	-0.83056641	+56.44775391	-2.08740234	-26.43310547	+1860
+1458241415.22490000	+10.03710938	-5.25146484	-0.43066406	+46.60400391	-13.46923828	-63.21533203	+2184	+9.98437500	-4.52636719	-0.07031250	-0.06591797	-22.14843750	+15.75439453	+1760	+7.41796875	-8.38476563	-0.83056641	+56.44775391	-2.08740234	-26.41113281	+1860
+1458241415.22910000	+10.03710938	-5.25146484	-0.43066406	+46.60400391	-13.46923828	-63.21533203	+2184	+9.98437500	-4.52636719	-0.07031250	-0.06591797	-22.14843750	+15.75439453	+1760	+7.41796875	-8.38476563	-0.83056641	+56.42578125	-2.08740234	-26.41113281	+1860
+1458241415.23740010	+10.03710938	-5.25146484	-0.43066406	+46.60400391	-13.46923828	-63.21533203	+2184	+9.98437500	-4.52636719	-0.07031250	-0.06591797	-22.14843750	+15.73242188	+1760	+7.41357422	-8.38476563	-0.83056641	+56.42578125	-2.08740234	-26.41113281	+1860
+1458241415.24580000	+10.03710938	-5.25146484	-0.43066406	+46.60400391	-13.44726563	-63.21533203	+2184	+9.98437500	-4.52636719	-0.07031250	-0.06591797	-22.14843750	+15.73242188	+1756	+7.41357422	-8.38476563	-0.83056641	+56.40380859	-2.08740234	-26.41113281	+1860
+1458241415.25410010	+10.03710938	-5.25146484	-0.43066406	+46.60400391	-13.44726563	-63.23730469	+2184	+9.98437500	-4.52636719	-0.07031250	-0.06591797	-22.14843750	+15.73242188	+1756	+7.41357422	-8.38476563	-0.83496094	+56.40380859	-2.08740234	-26.38916016	+1860
+1458241415.25830010	+10.03710938	-5.25146484	-0.43066406	+46.62597656	-13.44726563	-63.23730469	+2184	+9.98437500	-4.52197266	-0.07031250	-0.06591797	-22.14843750	+15.73242188	+1756	+7.41357422	-8.38476563	-0.83496094	+56.40380859	-2.08740234	-26.38916016	+1856
+1458241415.26659990	+10.03710938	-5.25146484	-0.43066406	+46.62597656	-13.44726563	-63.23730469	+2184	+9.98437500	-4.52197266	-0.07031250	-0.06591797	-22.14843750	+15.73242188	+1756	+7.40917969	-8.38476563	-0.83496094	+56.38183594	-2.08740234	-26.38916016	+1856
+1458241415.27490000	+10.03710938	-5.25146484	-0.43066406	+46.62597656	-13.44726563	-63.23730469	+2184	+9.98437500	-4.52197266	-0.07031250	-0.06591797	-22.14843750	+15.73242188	+1756	+7.40917969	-8.38476563	-0.83496094	+56.38183594	-2.08740234	-26.38916016	+1856
+1458241415.28320000	+10.03710938	-5.25146484	-0.43066406	+46.62597656	-13.44726563	-63.25927734	+2184	+9.98437500	-4.52197266	-0.07031250	-0.06591797	-22.14843750	+15.73242188	+1756	+7.40917969	-8.38476563	-0.83496094	+56.38183594	-2.08740234	-26.38916016	+1856
+1458241415.29160000	+10.03710938	-5.25146484	-0.43066406	+46.64794922	-13.44726563	-63.25927734	+2184	+9.97998047	-4.52197266	-0.07031250	-0.06591797	-22.14843750	+15.73242188	+1756	+7.41357422	-8.38476563	-0.83496094	+56.40380859	-2.08740234	-26.38916016	+1856
+1458241415.29990010	+10.03710938	-5.25146484	-0.43066406	+46.64794922	-13.44726563	-63.25927734	+2184	+9.97998047	-4.52197266	-0.07031250	-0.06591797	-22.14843750	+15.75439453	+1752	+7.41357422	-8.38476563	-0.83056641	+56.42578125	-2.08740234	-26.41113281	+1856
+1458241415.32069990	+10.03710938	-5.25146484	-0.43066406	+46.69189453	-13.46923828	-63.25927734	+2188	+9.97998047	-4.52197266	-0.07031250	-0.06591797	-22.14843750	+15.79833984	+1752	+7.41796875	-8.38037109	-0.83056641	+56.44775391	-2.08740234	-26.43310547	+1856
+1458241415.32909990	+10.03710938	-5.25146484	-0.43066406	+46.73583984	-13.46923828	-63.28125000	+2188	+9.97998047	-4.52197266	-0.07031250	-0.08789063	-22.14843750	+15.84228516	+1752	+7.41796875	-8.38037109	-0.83056641	+56.46972656	-2.08740234	-26.43310547	+1856
+1458241415.33740000	+10.03710938	-5.24707031	-0.43066406	+46.77978516	-13.49121094	-63.28125000	+2188	+9.97998047	-4.51757813	-0.07031250	-0.08789063	-22.14843750	+15.86425781	+1756	+7.41796875	-8.38037109	-0.83056641	+56.46972656	-2.08740234	-26.43310547	+1856
+1458241415.34570000	+10.03710938	-5.24707031	-0.42626953	+46.82373047	-13.49121094	-63.28125000	+2188	+9.97998047	-4.51757813	-0.06591797	-0.08789063	-22.14843750	+15.88623047	+1756	+7.41796875	-8.38037109	-0.83056641	+56.46972656	-2.08740234	-26.43310547	+1856
+1458241415.35400010	+10.03271484	-5.24707031	-0.42626953	+46.88964844	-13.51318359	-63.30322266	+2188	+9.97998047	-4.51757813	-0.06591797	-0.10986328	-22.17041016	+15.90820313	+1756	+7.41796875	-8.38037109	-0.83056641	+56.44775391	-2.10937500	-26.43310547	+1856
+1458241415.36240010	+10.03271484	-5.24267578	-0.42626953	+46.95556641	-13.51318359	-63.32519531	+2188	+9.97998047	-4.51318359	-0.06152344	-0.10986328	-22.17041016	+15.93017578	+1756	+7.41796875	-8.38037109	-0.83056641	+56.44775391	-2.10937500	-26.43310547	+1856
+1458241415.37069990	+10.03271484	-5.24267578	-0.42626953	+47.02148438	-13.53515625	-63.32519531	+2184	+9.97998047	-4.51318359	-0.06152344	-0.10986328	-22.17041016	+15.95214844	+1756	+7.41357422	-8.38476563	-0.83496094	+56.42578125	-2.10937500	-26.41113281	+1856
+1458241415.37490010	+10.03271484	-5.23828125	-0.42187500	+47.04345703	-13.53515625	-63.32519531	+2184	+9.97998047	-4.51318359	-0.06152344	-0.13183594	-22.19238281	+15.97412109	+1756	+7.41357422	-8.38476563	-0.83496094	+56.42578125	-2.13134766	-26.41113281	+1856
+1458241415.38319990	+10.03271484	-5.23828125	-0.42187500	+47.08740234	-13.57910156	-63.32519531	+2184	+9.97998047	-4.50878906	-0.05712891	-0.13183594	-22.19238281	+15.99609375	+1756	+7.41357422	-8.38476563	-0.83496094	+56.42578125	-2.13134766	-26.41113281	+1856
+1458241415.39150000	+10.03271484	-5.23828125	-0.42187500	+47.13134766	-13.60107422	-63.30322266	+2180	+9.97998047	-4.50878906	-0.05712891	-0.15380859	-22.17041016	+16.04003906	+1756	+7.41357422	-8.38476563	-0.83496094	+56.42578125	-2.15332031	-26.41113281	+1856
+1458241415.39990000	+10.03271484	-5.23388672	-0.42187500	+47.15332031	-13.62304688	-63.25927734	+2180	+9.97998047	-4.50878906	-0.05712891	-0.17578125	-22.17041016	+16.10595703	+1756	+7.41357422	-8.38037109	-0.83496094	+56.42578125	-2.15332031	-26.41113281	+1856
+1458241415.42899990	+10.04150391	-5.23388672	-0.43066406	+47.26318359	-13.77685547	-62.97363281	+2184	+9.98437500	-4.50000000	-0.06591797	-0.37353516	-22.01660156	+16.45751953	+1756	+7.43115234	-8.37158203	-0.83056641	+56.51367188	-2.21923828	-26.43310547	+1860
+1458241415.43319990	+10.04589844	-5.22949219	-0.43066406	+47.28515625	-13.82080078	-62.90771484	+2184	+9.98876953	-4.50000000	-0.06591797	-0.41748047	-21.99462891	+16.52343750	+1756	+7.43115234	-8.37158203	-0.83056641	+56.53564453	-2.21923828	-26.43310547	+1860
+1458241415.44149990	+10.04589844	-5.22949219	-0.43505859	+47.32910156	-13.88671875	-62.73193359	+2184	+9.98876953	-4.49560547	-0.06591797	-0.57128906	-21.92871094	+16.67724609	+1756	+7.43994141	-8.36718750	-0.83056641	+56.55761719	-2.28515625	-26.41113281	+1864
+1458241415.44980000	+10.05029297	-5.22509766	-0.43945313	+47.37304688	-13.95263672	-62.53417969	+2188	+9.99755859	-4.49121094	-0.06152344	-0.74707031	-21.86279297	+16.85302734	+1760	+7.44433594	-8.36279297	-0.83496094	+56.55761719	-2.37304688	-26.34521484	+1864
+1458241415.45820000	+10.05468750	-5.21630859	-0.43945313	+47.41699219	-13.99658203	-62.29248047	+2188	+10.00195313	-4.48681641	-0.05712891	-0.94482422	-21.79687500	+17.02880859	+1760	+7.44873047	-8.35839844	-0.84814453	+56.46972656	-2.48291016	-26.23535156	+1868
+1458241415.46230010	+10.05908203	-5.21191406	-0.43945313	+47.43896484	-14.04052734	-62.11669922	+2188	+10.00634766	-4.48242188	-0.05273438	-1.12060547	-21.79687500	+17.16064453	+1764	+7.44873047	-8.35400391	-0.85693359	+56.40380859	-2.57080078	-26.12548828	+1868
+1458241415.47070000	+10.06787109	-5.20312500	-0.44384766	+47.46093750	-14.08447266	-61.78710938	+2188	+10.01953125	-4.47363281	-0.04394531	-1.40625000	-21.79687500	+17.38037109	+1768	+7.44433594	-8.35400391	-0.87451172	+56.22802734	-2.74658203	-25.94970703	+1868
+1458241415.47900010	+10.07666016	-5.19433594	-0.44384766	+47.43896484	-14.12841797	-61.30371094	+2188	+10.03271484	-4.46484375	-0.03076172	-1.82373047	-21.81884766	+17.68798828	+1776	+7.44433594	-8.34960938	-0.90087891	+55.96435547	-2.98828125	-25.70800781	+1864
+1458241415.48729990	+10.09423828	-5.18994141	-0.45263672	+47.39501953	-14.12841797	-60.73242188	+2188	+10.05468750	-4.45605469	-0.02197266	-2.26318359	-21.84082031	+18.06152344	+1788	+7.44873047	-8.34521484	-0.92724609	+55.70068359	-3.22998047	-25.48828125	+1860
+1458241415.49149990	+10.10302734	-5.18115234	-0.45703125	+47.35107422	-14.12841797	-60.42480469	+2192	+10.06347656	-4.45166016	-0.01757813	-2.43896484	-21.86279297	+18.25927734	+1792	+7.45312500	-8.33642578	-0.93603516	+55.59082031	-3.36181641	-25.37841797	+1856
+1458241415.49980000	+10.12939453	-5.17675781	-0.47021484	+47.26318359	-14.08447266	-59.72167969	+2192	+10.08544922	-4.43847656	-0.00878906	-2.83447266	-21.92871094	+18.67675781	+1804	+7.47949219	-8.31884766	-0.95361328	+55.41503906	-3.64746094	-25.24658203	+1852
+1458241415.50810000	+10.15576172	-5.16357422	-0.48339844	+47.19726563	-14.01855469	-59.04052734	+2200	+10.10742188	-4.42529297	+0.00000000	-3.20800781	-21.99462891	+19.11621094	+1812	+7.50585938	-8.29248047	-0.96679688	+55.32714844	-3.86718750	-25.20263672	+1848
+1458241415.51650000	+10.18652344	-5.15917969	-0.50097656	+47.02148438	-13.93066406	-58.29345703	+2204	+10.13378906	-4.40771484	+0.00878906	-3.49365234	-22.06054688	+19.59960938	+1824	+7.54980469	-8.26611328	-0.97119141	+55.23925781	-4.10888672	-25.20263672	+1848
+1458241415.52480010	+10.21728516	-5.15039063	-0.52294922	+46.84570313	-13.79882813	-57.50244141	+2208	+10.16455078	-4.38574219	+0.01757813	-3.71337891	-22.10449219	+20.06103516	+1836	+7.59375000	-8.23095703	-0.98437500	+55.15136719	-4.35058594	-25.18066406	+1848
+1458241415.53730010	+10.27441406	-5.13720703	-0.55810547	+46.53808594	-13.60107422	-56.33789063	+2220	+10.20849609	-4.34179688	+0.03076172	-3.86718750	-22.25830078	+20.69824219	+1860	+7.65527344	-8.18261719	-1.00634766	+54.95361328	-4.72412109	-25.22460938	+1852
+1458241415.54150010	+10.29638672	-5.12841797	-0.56689453	+46.42822266	-13.53515625	-55.94238281	+2224	+10.22607422	-4.32421875	+0.03955078	-3.84521484	-22.32421875	+20.89599609	+1872	+7.67724609	-8.16503906	-1.01513672	+54.84375000	-4.83398438	-25.24658203	+1852
+1458241415.54979990	+10.33593750	-5.11962891	-0.59326172	+46.12060547	-13.35937500	-55.17333984	+2232	+10.26562500	-4.28906250	+0.04833984	-3.75732422	-22.47802734	+21.22558594	+1888	+7.71240234	-8.13427734	-1.04150391	+54.58007813	-5.09765625	-25.20263672	+1852
+1458241415.55399990	+10.35791016	-5.11083984	-0.60644531	+45.96679688	-13.24951172	-54.77783203	+2236	+10.28759766	-4.26269531	+0.05712891	-3.64746094	-22.54394531	+21.35742188	+1900	+7.72558594	-8.12109375	-1.05468750	+54.40429688	-5.22949219	-25.20263672	+1848
+1458241415.55810000	+10.38427734	-5.09765625	-0.61962891	+45.83496094	-13.16162109	-54.38232422	+2240	+10.30517578	-4.24072266	+0.05712891	-3.55957031	-22.58789063	+21.46728516	+1908	+7.74316406	-8.10351563	-1.07226563	+54.20654297	-5.38330078	-25.13671875	+1848
+1458241415.56230000	+10.40185547	-5.09765625	-0.63281250	+45.59326172	-13.05175781	-54.00878906	+2244	+10.32714844	-4.21435547	+0.06591797	-3.44970703	-22.69775391	+21.55517578	+1920	+7.75634766	-8.09033203	-1.09423828	+53.98681641	-5.51513672	-25.07080078	+1844
+1458241415.56649990	+10.42822266	-5.08447266	-0.64599609	+45.41748047	-12.94189453	-53.63525391	+2248	+10.34912109	-4.18798828	+0.07470703	-3.29589844	-22.78564453	+21.64306641	+1928	+7.76953125	-8.07714844	-1.11181641	+53.74511719	-5.64697266	-25.00488281	+1844
+1458241415.57060000	+10.45458984	-5.07568359	-0.65917969	+45.24169922	-12.83203125	-53.26171875	+2252	+10.37548828	-4.16162109	+0.07910156	-3.14208984	-22.85156250	+21.70898438	+1940	+7.78271484	-8.05957031	-1.13378906	+53.50341797	-5.77880859	-24.93896484	+1840
+1458241415.57480000	+10.47656250	-5.07128906	-0.67236328	+45.00000000	-12.72216797	-52.88818359	+2256	+10.39746094	-4.13525391	+0.08349609	-3.01025391	-22.93945313	+21.77490234	+1948	+7.80029297	-8.04638672	-1.15576172	+53.23974609	-5.91064453	-24.85107422	+1836
+1458241415.57900000	+10.50732422	-5.06250000	-0.68554688	+44.78027344	-12.59033203	-52.51464844	+2260	+10.42382813	-4.10449219	+0.08789063	-2.81250000	-23.00537109	+21.79687500	+1960	+7.81347656	-8.02880859	-1.17773438	+52.97607422	-6.02050781	-24.74121094	+1832
+1458241415.58310010	+10.53369141	-5.04931641	-0.69873047	+44.56054688	-12.45849609	-52.11914063	+2264	+10.45458984	-4.06933594	+0.08789063	-2.61474609	-23.02734375	+21.81884766	+1968	+7.82666016	-8.01123047	-1.19970703	+52.69042969	-6.13037109	-24.63134766	+1828
+1458241415.59139990	+10.59082031	-5.03613281	-0.73388672	+44.03320313	-12.17285156	-51.30615234	+2268	+10.50732422	-4.00781250	+0.09228516	-2.32910156	-23.07128906	+21.84082031	+1984	+7.86181641	-7.97607422	-1.24804688	+52.11914063	-6.32812500	-24.32373047	+1816
+1458241415.59980010	+10.65234375	-5.01855469	-0.76464844	+43.50585938	-11.90917969	-50.49316406	+2276	+10.57324219	-3.94628906	+0.08789063	-2.06542969	-23.04931641	+21.86279297	+1996	+7.90136719	-7.93652344	-1.28759766	+51.54785156	-6.45996094	-24.03808594	+1808
+1458241415.60390000	+10.68750000	-5.00537109	-0.77783203	+43.24218750	-11.77734375	-50.09765625	+2280	+10.60400391	-3.91113281	+0.08789063	-1.91162109	-23.02734375	+21.86279297	+2008	+7.92773438	-7.91015625	-1.30957031	+51.28417969	-6.50390625	-23.84033203	+1804
+1458241415.61229990	+10.76220703	-4.98779297	-0.81298828	+42.67089844	-11.46972656	-49.28466797	+2284	+10.67871094	-3.84960938	+0.07470703	-1.71386719	-22.89550781	+21.86279297	+2024	+7.98486328	-7.85742188	-1.33593750	+50.75683594	-6.56982422	-23.59863281	+1792
+1458241415.61640000	+10.80175781	-4.97460938	-0.83056641	+42.40722656	-11.35986328	-48.86718750	+2288	+10.71826172	-3.81005859	+0.07031250	-1.60400391	-22.80761719	+21.84082031	+2032	+8.02001953	-7.82666016	-1.35351563	+50.53710938	-6.56982422	-23.42285156	+1792
+1458241415.62060000	+10.84570313	-4.96142578	-0.84814453	+42.14355469	-11.20605469	-48.42773438	+2292	+10.76220703	-3.77490234	+0.06152344	-1.47216797	-22.69775391	+21.84082031	+2044	+8.05517578	-7.79150391	-1.36230469	+50.33935547	-6.59179688	-23.29101563	+1788
+1458241415.62890010	+10.92919922	-4.93945313	-0.87890625	+41.52832031	-10.94238281	-47.63671875	+2300	+10.84570313	-3.70898438	+0.04394531	-1.42822266	-22.50000000	+21.84082031	+2060	+8.13427734	-7.72558594	-1.38427734	+49.83398438	-6.61376953	-23.02734375	+1784
+1458241415.63310000	+10.98193359	-4.92626953	-0.89648438	+41.24267578	-10.83251953	-47.24121094	+2308	+10.89843750	-3.67382813	+0.03515625	-1.34033203	-22.39013672	+21.81884766	+2072	+8.18261719	-7.68603516	-1.39306641	+49.65820313	-6.63574219	-22.93945313	+1784
+1458241415.63730000	+11.02587891	-4.91748047	-0.90966797	+40.86914063	-10.72265625	-46.91162109	+2308	+10.94238281	-3.64306641	+0.02636719	-1.36230469	-22.32421875	+21.79687500	+2080	+8.22656250	-7.65527344	-1.40185547	+49.35058594	-6.63574219	-22.85156250	+1780
+1458241415.64140010	+11.07861328	-4.90429688	-0.92285156	+40.58349609	-10.65673828	-46.60400391	+2316	+10.99072266	-3.60791016	+0.02197266	-1.34033203	-22.28027344	+21.75292969	+2088	+8.27490234	-7.61572266	-1.40625000	+49.13085938	-6.65771484	-22.78564453	+1784
+1458241415.64560010	+11.13574219	-4.88671875	-0.93603516	+40.27587891	-10.54687500	-46.25244141	+2324	+11.04785156	-3.56835938	+0.01318359	-1.29638672	-22.17041016	+21.73095703	+2100	+8.32324219	-7.57177734	-1.41064453	+48.91113281	-6.70166016	-22.71972656	+1784
+1458241415.64980010	+11.18847656	-4.88232422	-0.94921875	+39.88037109	-10.45898438	-45.98876953	+2324	+11.10058594	-3.53759766	+0.00439453	-1.29638672	-22.14843750	+21.68701172	+2112	+8.37158203	-7.54101563	-1.41943359	+48.55957031	-6.70166016	-22.65380859	+1780
+1458241415.65389990	+11.24560547	-4.86914063	-0.95800781	+39.52880859	-10.41503906	-45.72509766	+2332	+11.15332031	-3.50244141	+0.00000000	-1.27441406	-22.12646484	+21.62109375	+2124	+8.42431641	-7.49707031	-1.42382813	+48.31787109	-6.76757813	-22.63183594	+1784
+1458241415.65809990	+11.30273438	-4.85156250	-0.97119141	+39.17724609	-10.34912109	-45.43945313	+2340	+11.21484375	-3.46289063	-0.00878906	-1.25244141	-22.08251953	+21.57714844	+2136	+8.47705078	-7.45312500	-1.43261719	+48.05419922	-6.85546875	-22.58789063	+1784
+1458241415.66220000	+11.35986328	-4.84277344	-0.97558594	+38.73779297	-10.30517578	-45.24169922	+2344	+11.26757813	-3.42773438	-0.00878906	-1.23046875	-22.10449219	+21.48925781	+2152	+8.52539063	-7.42236328	-1.44580078	+47.63671875	-6.89941406	-22.52197266	+1784
+1458241415.67059990	+11.47851563	-4.81640625	-0.98437500	+37.90283203	-10.26123047	-44.84619141	+2360	+11.39062500	-3.35302734	-0.01757813	-1.16455078	-22.19238281	+21.31347656	+2180	+8.63085938	-7.33886719	-1.46777344	+46.95556641	-7.09716797	-22.45605469	+1788
+1458241415.67470000	+11.54003906	-4.80761719	-0.98437500	+37.46337891	-10.26123047	-44.73632813	+2372	+11.45214844	-3.31347656	-0.01757813	-1.09863281	-22.28027344	+21.20361328	+2192	+8.67480469	-7.30810547	-1.48095703	+46.49414063	-7.16308594	-22.41210938	+1788
+1458241415.68310000	+11.66308594	-4.78564453	-0.98437500	+36.51855469	-10.26123047	-44.47265625	+2392	+11.57958984	-3.23876953	-0.01318359	-0.98876953	-22.45605469	+20.96191406	+2224	+8.77587891	-7.23779297	-1.51171875	+45.63720703	-7.38281250	-22.30224609	+1796
+1458241415.68720010	+11.72460938	-4.77246094	-0.98437500	+36.05712891	-10.26123047	-44.36279297	+2404	+11.64111328	-3.19482422	-0.01318359	-0.87890625	-22.54394531	+20.83007813	+2240	+8.81982422	-7.20703125	-1.52929688	+45.10986328	-7.47070313	-22.21435547	+1796
+1458241415.69140010	+11.78613281	-4.76367188	-0.98437500	+35.52978516	-10.28320313	-44.23095703	+2416	+11.70703125	-3.15527344	-0.01318359	-0.81298828	-22.65380859	+20.69824219	+2256	+8.87255859	-7.17187500	-1.54687500	+44.64843750	-7.55859375	-22.12646484	+1804
+1458241415.69560000	+11.84765625	-4.75048828	-0.98437500	+35.00244141	-10.28320313	-44.12109375	+2432	+11.77294922	-3.11572266	-0.01318359	-0.74707031	-22.76367188	+20.56640625	+2276	+8.92529297	-7.13232422	-1.56884766	+44.18701172	-7.66845703	-22.03857422	+1812
+1458241415.69970010	+11.90917969	-4.73291016	-0.97998047	+34.56298828	-10.30517578	-44.01123047	+2452	+11.83886719	-3.07177734	-0.01318359	-0.61523438	-22.87353516	+20.45654297	+2292	+8.96923828	-7.10156250	-1.58642578	+43.63769531	-7.73437500	-21.92871094	+1816
+1458241415.70390010	+11.97070313	-4.72412109	-0.97558594	+34.03564453	-10.34912109	-43.92333984	+2476	+11.90478516	-3.03222656	-0.01318359	-0.57128906	-22.96142578	+20.32470703	+2308	+9.01757813	-7.06640625	-1.61279297	+43.15429688	-7.80029297	-21.77490234	+1828
+1458241415.70810010	+12.03222656	-4.71533203	-0.97119141	+33.50830078	-10.34912109	-43.83544922	+2496	+11.97070313	-2.99267578	-0.00878906	-0.50537109	-23.11523438	+20.21484375	+2328	+9.07470703	-7.03125000	-1.62597656	+42.69287109	-7.86621094	-21.70898438	+1832
+1458241415.71219990	+12.09814453	-4.69335938	-0.96679688	+33.06884766	-10.37109375	-43.70361328	+2524	+12.04101563	-2.94873047	-0.00878906	-0.39550781	-23.18115234	+20.12695313	+2348	+9.12304688	-6.99609375	-1.64355469	+42.18750000	-7.93212891	-21.62109375	+1840
+1458241415.72059990	+12.22119141	-4.67138672	-0.96679688	+32.01416016	-10.37109375	-43.43994141	+2580	+12.17285156	-2.86962891	-0.00878906	-0.28564453	-23.33496094	+19.95117188	+2384	+9.23291016	-6.91699219	-1.67431641	+41.30859375	-8.02001953	-21.37939453	+1856
+1458241415.72470000	+12.28271484	-4.64941406	-0.96240234	+31.61865234	-10.37109375	-43.28613281	+2612	+12.24316406	-2.82128906	-0.01318359	-0.17578125	-23.35693359	+19.90722656	+2404	+9.28564453	-6.87744141	-1.68750000	+40.84716797	-8.06396484	-21.26953125	+1864
+1458241415.72890000	+12.34863281	-4.63183594	-0.96240234	+31.15722656	-10.39306641	-43.13232422	+2644	+12.30908203	-2.78173828	-0.01318359	-0.15380859	-23.40087891	+19.86328125	+2424	+9.34716797	-6.83349609	-1.70507813	+40.47363281	-8.08593750	-21.11572266	+1876
+1458241415.73309990	+12.41015625	-4.61865234	-0.96240234	+30.65185547	-10.39306641	-42.97851563	+2676	+12.37060547	-2.74218750	-0.01318359	-0.15380859	-23.46679688	+19.84130859	+2444	+9.40869141	-6.78515625	-1.70947266	+40.14404297	-8.12988281	-21.07177734	+1884
+1458241415.73720000	+12.47607422	-4.58789063	-0.95800781	+30.34423828	-10.39306641	-42.82470703	+2712	+12.43652344	-2.69384766	-0.01757813	-0.06591797	-23.48876953	+19.86328125	+2464	+9.46582031	-6.73242188	-1.70947266	+39.79248047	-8.17382813	-20.98388672	+1892
+1458241415.74140000	+12.54199219	-4.57031250	-0.95800781	+29.90478516	-10.41503906	-42.64892578	+2740	+12.50244141	-2.65869141	-0.02197266	-0.06591797	-23.48876953	+19.86328125	+2484	+9.53173828	-6.68408203	-1.71826172	+39.48486328	-8.19580078	-20.87402344	+1904
+1458241415.74550010	+12.60351563	-4.55712891	-0.95800781	+29.44335938	-10.39306641	-42.47314453	+2772	+12.56835938	-2.61914063	-0.02636719	-0.06591797	-23.51074219	+19.88525391	+2500	+9.59765625	-6.63134766	-1.71386719	+39.19921875	-8.21777344	-20.85205078	+1916
+1458241415.74970010	+12.66943359	-4.52197266	-0.96240234	+29.15771484	-10.37109375	-42.27539063	+2804	+12.63427734	-2.57080078	-0.03076172	+0.00000000	-23.51074219	+19.90722656	+2524	+9.65917969	-6.57421875	-1.71386719	+38.91357422	-8.26171875	-20.78613281	+1928
+1458241415.75390010	+12.73535156	-4.50000000	-0.96240234	+28.78417969	-10.37109375	-42.05566406	+2836	+12.70019531	-2.53125000	-0.03515625	+0.00000000	-23.48876953	+19.95117188	+2544	+9.72509766	-6.51708984	-1.70947266	+38.69384766	-8.28369141	-20.72021484	+1940
+1458241415.76220010	+12.85839844	-4.43847656	-0.97119141	+28.19091797	-10.30517578	-41.63818359	+2896	+12.82324219	-2.43896484	-0.04833984	+0.02197266	-23.44482422	+20.06103516	+2588	+9.85253906	-6.39843750	-1.70507813	+38.23242188	-8.34960938	-20.58837891	+1964
+1458241415.76640010	+12.92431641	-4.41210938	-0.97119141	+27.88330078	-10.30517578	-41.46240234	+2924	+12.88476563	-2.39941406	-0.05712891	+0.00000000	-23.42285156	+20.12695313	+2612	+9.91845703	-6.34130859	-1.70507813	+38.01269531	-8.37158203	-20.52246094	+1976
+1458241415.77049990	+12.98144531	-4.38574219	-0.97558594	+27.55371094	-10.26123047	-41.26464844	+2952	+12.94189453	-2.35546875	-0.05712891	-0.02197266	-23.40087891	+20.17089844	+2632	+9.98437500	-6.28417969	-1.70068359	+37.81494141	-8.39355469	-20.45654297	+1988
+1458241415.77469990	+13.04296875	-4.34179688	-0.97998047	+27.39990234	-10.26123047	-41.08886719	+2980	+13.00781250	-2.30712891	-0.06152344	+0.02197266	-23.40087891	+20.23681641	+2656	+10.04589844	-6.22705078	-1.69628906	+37.59521484	-8.41552734	-20.41259766	+2000
+1458241415.77889990	+13.10449219	-4.31542969	-0.97998047	+27.15820313	-10.23925781	-40.91308594	+3004	+13.06933594	-2.26318359	-0.07031250	+0.00000000	-23.35693359	+20.30273438	+2676	+10.10742188	-6.17431641	-1.69189453	+37.37548828	-8.43750000	-20.34667969	+2012
+1458241415.78300000	+13.15722656	-4.28466797	-0.98876953	+26.89453125	-10.12939453	-40.71533203	+3032	+13.12646484	-2.21923828	-0.07470703	+0.00000000	-23.33496094	+20.34667969	+2700	+10.16894531	-6.12158203	-1.69628906	+37.13378906	-8.41552734	-20.23681641	+2020
+1458241415.78720000	+13.21875000	-4.24072266	-0.99316406	+26.80664063	-10.10742188	-40.56152344	+3060	+13.18798828	-2.17089844	-0.07910156	+0.02197266	-23.31298828	+20.39062500	+2724	+10.22167969	-6.06445313	-1.70068359	+36.89208984	-8.39355469	-20.12695313	+2032
+1458241415.79140000	+13.27587891	-4.20556641	-0.99755859	+26.63085938	-10.06347656	-40.42968750	+3084	+13.24511719	-2.12695313	-0.08349609	+0.00000000	-23.26904297	+20.43457031	+2748	+10.27441406	-6.02050781	-1.70068359	+36.62841797	-8.37158203	-20.01708984	+2040
+1458241415.79550000	+13.32421875	-4.17041016	-1.00634766	+26.45507813	-9.95361328	-40.27587891	+3112	+13.30224609	-2.08300781	-0.08789063	-0.02197266	-23.26904297	+20.47851563	+2772	+10.33154297	-5.97216797	-1.71386719	+36.36474609	-8.30566406	-19.88525391	+2048
+1458241415.79970000	+13.37695313	-4.12207031	-1.00634766	+26.45507813	-9.93164063	-40.18798828	+3140	+13.35937500	-2.03027344	-0.08789063	-0.02197266	-23.26904297	+20.52246094	+2792	+10.37988281	-5.92382813	-1.72265625	+36.10107422	-8.26171875	-19.73144531	+2060
+1458241415.80800010	+13.47363281	-4.05615234	-1.01513672	+26.21337891	-9.79980469	-40.03417969	+3192	+13.47363281	-1.94238281	-0.08789063	-0.10986328	-23.24707031	+20.58837891	+2840	+10.48095703	-5.84472656	-1.74902344	+35.48583984	-8.08593750	-19.44580078	+2076
+1458241415.81220010	+13.52197266	-4.00781250	-1.01513672	+26.23535156	-9.73388672	-39.94628906	+3224	+13.53076172	-1.88964844	-0.08789063	-0.10986328	-23.24707031	+20.63232422	+2860	+10.52490234	-5.80078125	-1.76220703	+35.22216797	-7.99804688	-19.27001953	+2088
+1458241415.81629990	+13.57031250	-3.97265625	-1.01953125	+26.19140625	-9.66796875	-39.88037109	+3252	+13.58789063	-1.85009766	-0.08789063	-0.17578125	-23.20312500	+20.65429688	+2884	+10.57324219	-5.76562500	-1.77539063	+34.93652344	-7.88818359	-19.11621094	+2096
+1458241415.82470010	+13.65820313	-3.88037109	-1.03271484	+26.23535156	-9.49218750	-39.74853516	+3320	+13.68896484	-1.75341797	-0.08349609	-0.28564453	-23.18115234	+20.74218750	+2932	+10.66113281	-5.68652344	-1.80615234	+34.38720703	-7.62451172	-18.78662109	+2112
+1458241415.82880000	+13.70214844	-3.84082031	-1.03271484	+26.23535156	-9.44824219	-39.70458984	+3352	+13.74169922	-1.70947266	-0.08349609	-0.37353516	-23.15917969	+20.78613281	+2956	+10.70947266	-5.64697266	-1.82373047	+34.12353516	-7.49267578	-18.61083984	+2120
+1458241415.83299990	+13.74609375	-3.80126953	-1.03710938	+26.25732422	-9.38232422	-39.66064453	+3384	+13.79003906	-1.66552734	-0.08349609	-0.46142578	-23.15917969	+20.85205078	+2980	+10.75781250	-5.60742188	-1.83251953	+33.88183594	-7.38281250	-18.47900391	+2128
+1458241415.83719990	+13.79443359	-3.75292969	-1.04150391	+26.36718750	-9.33837891	-39.59472656	+3416	+13.84277344	-1.61279297	-0.07910156	-0.50537109	-23.11523438	+20.91796875	+3004	+10.80175781	-5.56347656	-1.84130859	+33.70605469	-7.27294922	-18.34716797	+2136
+1458241415.84130000	+13.83837891	-3.70898438	-1.04150391	+26.43310547	-9.27246094	-39.52880859	+3452	+13.89111328	-1.56884766	-0.07910156	-0.61523438	-23.07128906	+21.00585938	+3028	+10.85009766	-5.51953125	-1.85009766	+33.53027344	-7.16308594	-18.21533203	+2144
+1458241415.84550000	+13.88232422	-3.66503906	-1.04589844	+26.49902344	-9.25048828	-39.46289063	+3484	+13.93945313	-1.52929688	-0.07910156	-0.72509766	-23.02734375	+21.07177734	+3052	+10.89843750	-5.47558594	-1.85449219	+33.35449219	-7.07519531	-18.12744141	+2152
+1458241415.84970000	+13.93066406	-3.61230469	-1.05029297	+26.65283203	-9.18457031	-39.37500000	+3520	+13.98779297	-1.47656250	-0.07910156	-0.74707031	-22.93945313	+21.18164063	+3076	+10.94677734	-5.42285156	-1.85449219	+33.26660156	-6.98730469	-18.03955078	+2164
+1458241415.85800000	+14.01855469	-3.52001953	-1.06347656	+26.85058594	-9.05273438	-39.11132813	+3580	+14.07568359	-1.38867188	-0.08789063	-0.96679688	-22.74169922	+21.40136719	+3120	+11.04785156	-5.31738281	-1.85009766	+33.09082031	-6.87744141	-17.88574219	+2184
+1458241415.86220000	+14.06689453	-3.46289063	-1.07226563	+27.02636719	-9.00878906	-38.97949219	+3612	+14.11962891	-1.33593750	-0.09667969	-0.98876953	-22.60986328	+21.51123047	+3148	+11.10058594	-5.25585938	-1.84130859	+33.09082031	-6.83349609	-17.81982422	+2200
+1458241415.87050010	+14.15917969	-3.35742188	-1.08105469	+27.31201172	-8.94287109	-38.69384766	+3664	+14.20751953	-1.24804688	-0.11425781	-1.14257813	-22.34619141	+21.77490234	+3188	+11.20166016	-5.13720703	-1.82373047	+33.06884766	-6.81152344	-17.75390625	+2232
+1458241415.87470010	+14.20751953	-3.30468750	-1.08984375	+27.46582031	-8.92089844	-38.56201172	+3688	+14.25146484	-1.19531250	-0.12304688	-1.14257813	-22.21435547	+21.90673828	+3208	+11.25439453	-5.07568359	-1.80615234	+33.11279297	-6.81152344	-17.73193359	+2248
+1458241415.88299990	+14.29541016	-3.20361328	-1.10302734	+27.68554688	-8.83300781	-38.23242188	+3728	+14.33056641	-1.10742188	-0.14062500	-1.27441406	-21.92871094	+22.12646484	+3248	+11.35546875	-4.95703125	-1.78417969	+33.13476563	-6.81152344	-17.68798828	+2284
+1458241415.88720010	+14.34375000	-3.15087891	-1.11181641	+27.83935547	-8.76708984	-38.07861328	+3748	+14.37011719	-1.05468750	-0.14941406	-1.25244141	-21.77490234	+22.25830078	+3268	+11.40380859	-4.89550781	-1.77099609	+33.17871094	-6.81152344	-17.66601563	+2300
+1458241415.89130000	+14.38769531	-3.10253906	-1.12060547	+27.94921875	-8.72314453	-37.92480469	+3764	+14.40966797	-1.01074219	-0.16259766	-1.29638672	-21.62109375	+22.36816406	+3284	+11.45214844	-4.83837891	-1.75781250	+33.20068359	-6.83349609	-17.62207031	+2316
+1458241415.89549990	+14.43164063	-3.04980469	-1.13378906	+28.05908203	-8.65722656	-37.74902344	+3776	+14.44482422	-0.96240234	-0.17138672	-1.31835938	-21.44531250	+22.47802734	+3304	+11.50048828	-4.78125000	-1.75341797	+33.20068359	-6.81152344	-17.57812500	+2332
+1458241415.89960000	+14.47119141	-3.00146484	-1.14257813	+28.14697266	-8.63525391	-37.63916016	+3788	+14.48437500	-0.90966797	-0.18017578	-1.31835938	-21.35742188	+22.58789063	+3320	+11.54443359	-4.72412109	-1.74462891	+33.22265625	-6.78955078	-17.53417969	+2348
+1458241415.90800000	+14.55468750	-2.91357422	-1.15136719	+28.25683594	-8.54736328	-37.44140625	+3808	+14.55468750	-0.82177734	-0.18896484	-1.38427734	-21.15966797	+22.76367188	+3352	+11.63232422	-4.63183594	-1.74023438	+33.11279297	-6.74560547	-17.40234375	+2372
+1458241415.91630010	+14.63378906	-2.83447266	-1.15576172	+28.32275391	-8.52539063	-37.35351563	+3828	+14.62939453	-0.73388672	-0.18457031	-1.42822266	-21.07177734	+22.91748047	+3384	+11.71582031	-4.54833984	-1.74023438	+32.93701172	-6.65771484	-17.27050781	+2388
+1458241415.92050000	+14.66894531	-2.79492188	-1.16015625	+28.32275391	-8.45947266	-37.30957031	+3840	+14.66455078	-0.68994141	-0.18457031	-1.47216797	-21.00585938	+22.98339844	+3400	+11.75097656	-4.51318359	-1.75341797	+32.80517578	-6.54785156	-17.13867188	+2400
+1458241415.92459990	+14.69970703	-2.75976563	-1.16455078	+28.30078125	-8.43750000	-37.28759766	+3852	+14.69531250	-0.64160156	-0.18017578	-1.51611328	-20.98388672	+23.04931641	+3420	+11.78613281	-4.47802734	-1.76660156	+32.67333984	-6.43798828	-17.00683594	+2408
+1458241415.92880010	+14.73486328	-2.72460938	-1.16455078	+28.27880859	-8.43750000	-37.30957031	+3864	+14.73046875	-0.60205078	-0.17578125	-1.58203125	-20.96191406	+23.11523438	+3436	+11.82128906	-4.45166016	-1.77978516	+32.49755859	-6.32812500	-16.89697266	+2416
+1458241415.93300010	+14.77001953	-2.68505859	-1.16455078	+28.23486328	-8.41552734	-37.30957031	+3880	+14.76562500	-0.55810547	-0.17138672	-1.64794922	-20.93994141	+23.18115234	+3456	+11.85644531	-4.42089844	-1.79736328	+32.32177734	-6.21826172	-16.78710938	+2424
+1458241415.93709990	+14.80517578	-2.64990234	-1.16015625	+28.19091797	-8.43750000	-37.35351563	+3900	+14.79638672	-0.51416016	-0.16259766	-1.69189453	-20.98388672	+23.24707031	+3476	+11.89160156	-4.39013672	-1.81054688	+32.16796875	-6.13037109	-16.67724609	+2428
+1458241415.94129990	+14.83593750	-2.62353516	-1.15576172	+28.10302734	-8.48144531	-37.39746094	+3920	+14.83154297	-0.47900391	-0.15380859	-1.77978516	-21.00585938	+23.31298828	+3496	+11.92675781	-4.36376953	-1.82373047	+31.99218750	-6.04248047	-16.58935547	+2436
+1458241415.94960000	+14.90625000	-2.56640625	-1.14697266	+27.92724609	-8.50341797	-37.50732422	+3972	+14.89746094	-0.39550781	-0.13623047	-1.91162109	-21.02783203	+23.42285156	+3540	+11.99707031	-4.31103516	-1.85009766	+31.64062500	-5.84472656	-16.41357422	+2448
+1458241415.95380000	+14.93701172	-2.53564453	-1.14257813	+27.83935547	-8.54736328	-37.52929688	+3996	+14.92822266	-0.35595703	-0.13183594	-1.99951172	-21.04980469	+23.51074219	+3560	+12.03222656	-4.28027344	-1.86328125	+31.48681641	-5.77880859	-16.32568359	+2452
+1458241415.96210000	+15.00732422	-2.46972656	-1.14257813	+27.66357422	-8.59130859	-37.57324219	+4056	+14.98974609	-0.27685547	-0.12304688	-2.10937500	-21.02783203	+23.66455078	+3600	+12.09814453	-4.21435547	-1.88525391	+31.24511719	-5.66894531	-16.19384766	+2464
+1458241415.97040010	+15.07324219	-2.41259766	-1.13378906	+27.39990234	-8.70117188	-37.61718750	+4112	+15.05126953	-0.20654297	-0.11865234	-2.26318359	-21.00585938	+23.81835938	+3640	+12.17285156	-4.13964844	-1.89404297	+31.06933594	-5.69091797	-16.14990234	+2480
+1458241415.97460010	+15.11279297	-2.38183594	-1.13378906	+27.31201172	-8.74511719	-37.59521484	+4140	+15.08203125	-0.15820313	-0.11865234	-2.26318359	-20.98388672	+23.88427734	+3660	+12.21240234	-4.09570313	-1.88525391	+31.04736328	-5.75683594	-16.14990234	+2488
+1458241415.97880010	+15.15234375	-2.35107422	-1.13378906	+27.20214844	-8.78906250	-37.57324219	+4164	+15.11279297	-0.12744141	-0.11865234	-2.32910156	-20.96191406	+23.97216797	+3680	+12.25195313	-4.05175781	-1.88085938	+31.02539063	-5.82275391	-16.17187500	+2500
+1458241415.98289990	+15.18750000	-2.32031250	-1.13378906	+27.07031250	-8.83300781	-37.55126953	+4188	+15.14355469	-0.09667969	-0.12304688	-2.39501953	-20.91796875	+24.03808594	+3700	+12.29150391	-4.00341797	-1.87646484	+31.00341797	-5.88867188	-16.19384766	+2512
+1458241415.98709990	+15.22705078	-2.28955078	-1.13378906	+26.98242188	-8.87695313	-37.50732422	+4208	+15.16992188	-0.05712891	-0.12744141	-2.39501953	-20.87402344	+24.12597656	+3720	+12.33105469	-3.95507813	-1.86767578	+31.02539063	-5.99853516	-16.23779297	+2524
+1458241415.99130010	+15.26220703	-2.25878906	-1.13818359	+26.85058594	-8.92089844	-37.44140625	+4228	+15.20068359	-0.02636719	-0.13183594	-2.46093750	-20.83007813	+24.19189453	+3740	+12.36621094	-3.90673828	-1.85449219	+31.02539063	-6.10839844	-16.25976563	+2536
+1458241415.99540000	+15.29736328	-2.22802734	-1.14257813	+26.71875000	-8.94287109	-37.35351563	+4244	+15.22705078	+0.00439453	-0.14501953	-2.50488281	-20.76416016	+24.25781250	+3760	+12.40576172	-3.85839844	-1.84570313	+31.04736328	-6.21826172	-16.28173828	+2552
+1458241416.00379990	+15.37207031	-2.16650391	-1.15136719	+26.47705078	-9.00878906	-37.24365234	+4268	+15.28857422	+0.06152344	-0.15380859	-2.63671875	-20.72021484	+24.41162109	+3796	+12.48046875	-3.76171875	-1.82373047	+31.06933594	-6.48193359	-16.36962891	+2580
+1458241416.00790000	+15.40283203	-2.14453125	-1.15136719	+26.32324219	-9.05273438	-37.19970703	+4276	+15.31494141	+0.08789063	-0.15820313	-2.72460938	-20.69824219	+24.47753906	+3812	+12.52001953	-3.71337891	-1.81494141	+31.06933594	-6.59179688	-16.41357422	+2596
+1458241416.01210000	+15.44238281	-2.11376953	-1.15136719	+26.21337891	-9.11865234	-37.13378906	+4288	+15.34570313	+0.10986328	-0.15820313	-2.85644531	-20.69824219	+24.52148438	+3828	+12.55517578	-3.66503906	-1.80615234	+31.09130859	-6.72363281	-16.45751953	+2608
+1458241416.02040000	+15.50830078	-2.06982422	-1.16015625	+25.94970703	-9.16259766	-37.02392578	+4300	+15.40722656	+0.15380859	-0.16259766	-3.12011719	-20.67626953	+24.65332031	+3860	+12.62109375	-3.59033203	-1.79296875	+30.98144531	-6.89941406	-16.47949219	+2632
+1458241416.02880000	+15.56542969	-2.02587891	-1.16455078	+25.68603516	-9.22851563	-36.97998047	+4312	+15.46435547	+0.18896484	-0.16259766	-3.58154297	-20.69824219	+24.78515625	+3888	+12.68261719	-3.52880859	-1.80175781	+30.78369141	-6.98730469	-16.45751953	+2648
+1458241416.03290010	+15.59179688	-2.00830078	-1.16894531	+25.51025391	-9.25048828	-36.95800781	+4316	+15.49511719	+0.21093750	-0.15820313	-3.80126953	-20.74218750	+24.87304688	+3904	+12.71337891	-3.50244141	-1.81054688	+30.65185547	-6.98730469	-16.41357422	+2660
+1458241416.03710010	+15.61816406	-1.99072266	-1.16455078	+25.40039063	-9.33837891	-36.97998047	+4328	+15.52587891	+0.21972656	-0.14941406	-4.15283203	-20.83007813	+24.96093750	+3920	+12.73974609	-3.47167969	-1.81933594	+30.52001953	-6.96533203	-16.36962891	+2668
+1458241416.04539990	+15.66650391	-1.96435547	-1.15136719	+25.09277344	-9.49218750	-37.06787109	+4352	+15.58740234	+0.24609375	-0.12304688	-4.83398438	-21.04980469	+25.15869141	+3960	+12.79248047	-3.44531250	-1.85009766	+30.10253906	-6.92138672	-16.25976563	+2680
+1458241416.04959990	+15.68847656	-1.94238281	-1.14697266	+24.98291016	-9.55810547	-37.11181641	+4368	+15.61816406	+0.25488281	-0.11425781	-5.27343750	-21.13769531	+25.26855469	+3976	+12.81884766	-3.42773438	-1.86767578	+29.90478516	-6.87744141	-16.21582031	+2684
+1458241416.05790000	+15.73242188	-1.92041016	-1.13818359	+24.69726563	-9.71191406	-37.17773438	+4404	+15.67968750	+0.28125000	-0.09228516	-6.13037109	-21.29150391	+25.51025391	+4020	+12.86718750	-3.41015625	-1.90722656	+29.42138672	-6.74560547	-16.08398438	+2692
+1458241416.06620000	+15.77197266	-1.88964844	-1.12060547	+24.43359375	-9.90966797	-37.26562500	+4452	+15.74121094	+0.29882813	-0.06591797	-7.09716797	-21.51123047	+25.79589844	+4068	+12.91992188	-3.38818359	-1.95556641	+28.95996094	-6.61376953	-15.95214844	+2700
+1458241416.07040000	+15.79394531	-1.87646484	-1.10742188	+24.30175781	-10.06347656	-37.30957031	+4480	+15.77197266	+0.30761719	-0.05273438	-7.62451172	-21.62109375	+25.94970703	+4092	+12.94189453	-3.37500000	-1.97314453	+28.71826172	-6.59179688	-15.90820313	+2700
+1458241416.07870010	+15.83789063	-1.85009766	-1.08105469	+24.03808594	-10.32714844	-37.37548828	+4540	+15.82910156	+0.31640625	-0.02197266	-8.65722656	-21.86279297	+26.27929688	+4144	+12.99462891	-3.34423828	-1.99511719	+28.30078125	-6.61376953	-15.88623047	+2704
+1458241416.08290000	+15.85986328	-1.84130859	-1.07226563	+23.88427734	-10.45898438	-37.39746094	+4568	+15.85986328	+0.31640625	-0.01757813	-9.22851563	-21.90673828	+26.43310547	+4168	+13.02099609	-3.33544922	-2.00830078	+28.08105469	-6.65771484	-15.86425781	+2704
+1458241416.09120010	+15.90820313	-1.81054688	-1.05908203	+23.64257813	-10.65673828	-37.35351563	+4628	+15.91699219	+0.32958984	-0.01757813	-10.12939453	-21.97265625	+26.71875000	+4224	+13.07812500	-3.29150391	-2.02148438	+27.81738281	-6.78955078	-15.88623047	+2708
+1458241416.09540010	+15.93457031	-1.79736328	-1.05468750	+23.51074219	-10.76660156	-37.28759766	+4656	+15.94775391	+0.32958984	-0.02197266	-10.61279297	-21.97265625	+26.87255859	+4248	+13.10449219	-3.26513672	-2.02148438	+27.68554688	-6.92138672	-15.88623047	+2712
+1458241416.10369990	+15.98291016	-1.76660156	-1.04589844	+23.29101563	-10.96435547	-37.13378906	+4708	+15.99609375	+0.33398438	-0.02197266	-11.51367188	-22.03857422	+27.15820313	+4304	+13.15722656	-3.19921875	-2.01269531	+27.53173828	-7.22900391	-15.97412109	+2728
+1458241416.10789990	+16.01367188	-1.75781250	-1.04150391	+23.13720703	-11.09619141	-37.06787109	+4732	+16.02685547	+0.32080078	-0.02636719	-12.01904297	-22.06054688	+27.29003906	+4332	+13.18798828	-3.16845703	-1.99951172	+27.46582031	-7.42675781	-16.04003906	+2736
+1458241416.11209990	+16.04443359	-1.74023438	-1.03710938	+23.04931641	-11.18408203	-36.97998047	+4752	+16.05761719	+0.32519531	-0.03515625	-12.39257813	-22.03857422	+27.42187500	+4356	+13.21435547	-3.13330078	-1.99072266	+27.42187500	-7.64648438	-16.08398438	+2748
+1458241416.11620000	+16.07080078	-1.73144531	-1.03271484	+22.93945313	-11.25000000	-36.89208984	+4768	+16.08837891	+0.31640625	-0.04394531	-12.78808594	-22.01660156	+27.53173828	+4384	+13.24511719	-3.10253906	-1.97753906	+27.37792969	-7.84423828	-16.14990234	+2760
+1458241416.12040000	+16.09716797	-1.72265625	-1.03710938	+22.80761719	-11.29394531	-36.80419922	+4784	+16.11474609	+0.31201172	-0.05273438	-13.20556641	-22.03857422	+27.61962891	+4412	+13.27148438	-3.07177734	-1.96435547	+27.31201172	-8.04199219	-16.21582031	+2772
+1458241416.12450000	+16.12353516	-1.70507813	-1.03710938	+22.74169922	-11.35986328	-36.69433594	+4796	+16.13671875	+0.31201172	-0.05712891	-13.53515625	-22.03857422	+27.70751953	+4436	+13.29785156	-3.03662109	-1.95556641	+27.29003906	-8.21777344	-16.23779297	+2788
+1458241416.12870000	+16.14990234	-1.69189453	-1.04150391	+22.67578125	-11.40380859	-36.60644531	+4808	+16.16308594	+0.30322266	-0.06591797	-13.90869141	-22.01660156	+27.81738281	+4464	+13.32421875	-3.00585938	-1.94677734	+27.26806641	-8.41552734	-16.28173828	+2800
+1458241416.13290000	+16.17187500	-1.67871094	-1.04150391	+22.60986328	-11.46972656	-36.54052734	+4816	+16.18505859	+0.29882813	-0.07031250	-14.30419922	-22.01660156	+27.92724609	+4488	+13.35058594	-2.97070313	-1.93798828	+27.22412109	-8.56933594	-16.32568359	+2816
+1458241416.13700010	+16.19384766	-1.66113281	-1.03710938	+22.58789063	-11.55761719	-36.47460938	+4828	+16.21142578	+0.29003906	-0.07031250	-14.67773438	-22.06054688	+28.05908203	+4512	+13.37255859	-2.93994141	-1.93359375	+27.18017578	-8.74511719	-16.34765625	+2828
+1458241416.14120010	+16.22021484	-1.65673828	-1.03271484	+22.50000000	-11.64550781	-36.45263672	+4836	+16.24218750	+0.28125000	-0.07031250	-15.07324219	-22.12646484	+28.16894531	+4532	+13.39892578	-2.92236328	-1.92480469	+27.04833984	-8.89892578	-16.39160156	+2840
+1458241416.14540000	+16.24218750	-1.65234375	-1.02392578	+22.41210938	-11.71142578	-36.47460938	+4844	+16.26416016	+0.27246094	-0.06591797	-15.46875000	-22.23632813	+28.27880859	+4560	+13.42089844	-2.90917969	-1.92919922	+26.91650391	-8.98681641	-16.41357422	+2852
+1458241416.14949990	+16.26416016	-1.64355469	-1.01513672	+22.34619141	-11.79931641	-36.49658203	+4852	+16.29052734	+0.26806641	-0.05712891	-15.82031250	-22.34619141	+28.38867188	+4584	+13.44726563	-2.89160156	-1.93359375	+26.76269531	-9.05273438	-16.41357422	+2860
+1458241416.15370010	+16.28613281	-1.63476563	-1.00634766	+22.30224609	-11.88720703	-36.54052734	+4864	+16.31689453	+0.26806641	-0.04833984	-16.17187500	-22.45605469	+28.49853516	+4612	+13.46923828	-2.88720703	-1.93798828	+26.56494141	-9.11865234	-16.41357422	+2868
+1458241416.15790010	+16.29931641	-1.62597656	-0.99755859	+22.25830078	-11.95312500	-36.58447266	+4880	+16.33886719	+0.26806641	-0.03076172	-16.50146484	-22.60986328	+28.63037109	+4636	+13.49121094	-2.88281250	-1.95556641	+26.36718750	-9.09667969	-16.39160156	+2880
+1458241416.16619990	+16.32128906	-1.61279297	-0.97558594	+22.14843750	-12.15087891	-36.73828125	+4916	+16.37841797	+0.25927734	+0.00000000	-17.29248047	-22.93945313	+28.87207031	+4696	+13.52636719	-2.88281250	-1.99511719	+25.88378906	-9.07470703	-16.34765625	+2896
+1458241416.17039990	+16.33447266	-1.61279297	-0.96240234	+22.06054688	-12.26074219	-36.82617188	+4936	+16.40039063	+0.25488281	+0.02197266	-17.68798828	-23.13720703	+29.02587891	+4728	+13.54833984	-2.88720703	-2.01269531	+25.62011719	-9.03076172	-16.32568359	+2900
+1458241416.17450000	+16.35205078	-1.60839844	-0.94482422	+21.97265625	-12.39257813	-36.95800781	+4960	+16.42236328	+0.25488281	+0.04833984	-18.06152344	-23.35693359	+29.20166016	+4760	+13.57031250	-2.89160156	-2.03466797	+25.35644531	-8.98681641	-16.30371094	+2908
+1458241416.17870000	+16.36523438	-1.61279297	-0.92285156	+21.88476563	-12.52441406	-37.06787109	+4988	+16.44873047	+0.25048828	+0.07470703	-18.45703125	-23.57666016	+29.35546875	+4792	+13.58789063	-2.90478516	-2.05664063	+25.04882813	-8.94287109	-16.30371094	+2912
+1458241416.18290000	+16.37841797	-1.61279297	-0.90966797	+21.77490234	-12.63427734	-37.19970703	+5020	+16.46630859	+0.25048828	+0.10107422	-18.83056641	-23.81835938	+29.50927734	+4828	+13.60986328	-2.92236328	-2.07861328	+24.71923828	-8.89892578	-16.28173828	+2920
+1458241416.18700000	+16.39160156	-1.61279297	-0.90087891	+21.68701172	-12.67822266	-37.28759766	+5052	+16.48828125	+0.25048828	+0.12304688	-19.18212891	-24.01611328	+29.64111328	+4860	+13.62744141	-2.93115234	-2.09619141	+24.47753906	-8.87695313	-16.25976563	+2924
+1458241416.19120000	+16.40478516	-1.61279297	-0.89208984	+21.57714844	-12.76611328	-37.35351563	+5084	+16.50585938	+0.24169922	+0.14941406	-19.57763672	-24.21386719	+29.77294922	+4896	+13.64941406	-2.93554688	-2.11816406	+24.23583984	-8.85498047	-16.25976563	+2928
+1458241416.19540000	+16.41357422	-1.61279297	-0.88769531	+21.46728516	-12.81005859	-37.39746094	+5120	+16.52343750	+0.23730469	+0.16259766	-19.97314453	-24.36767578	+29.92675781	+4932	+13.66699219	-2.93994141	-2.13574219	+23.99414063	-8.85498047	-16.23779297	+2928
+1458241416.19950010	+16.42675781	-1.61279297	-0.87890625	+21.35742188	-12.89794922	-37.44140625	+5156	+16.54541016	+0.23730469	+0.18017578	-20.32470703	-24.52148438	+30.08056641	+4964	+13.68896484	-2.93994141	-2.14892578	+23.79638672	-8.87695313	-16.25976563	+2932
+1458241416.20370010	+16.43554688	-1.62158203	-0.87011719	+21.20361328	-12.98583984	-37.48535156	+5192	+16.56298828	+0.22412109	+0.19335938	-20.74218750	-24.67529297	+30.23437500	+5000	+13.70654297	-2.93554688	-2.16210938	+23.59863281	-8.89892578	-16.25976563	+2936
+1458241416.20779990	+16.45751953	-1.62597656	-0.86132813	+21.07177734	-13.09570313	-37.52929688	+5228	+16.58056641	+0.21093750	+0.21093750	-21.18164063	-24.82910156	+30.41015625	+5036	+13.72851563	-2.93554688	-2.16210938	+23.40087891	-9.00878906	-16.32568359	+2936
+1458241416.21199990	+16.48388672	-1.62597656	-0.86132813	+20.96191406	-13.11767578	-37.52929688	+5264	+16.60253906	+0.20654297	+0.21972656	-21.51123047	-24.93896484	+30.56396484	+5068	+13.75488281	-2.92675781	-2.15332031	+23.31298828	-9.18457031	-16.36962891	+2944
+1458241416.22030000	+16.51904297	-1.63476563	-0.86572266	+20.69824219	-13.16162109	-37.44140625	+5320	+16.63769531	+0.18017578	+0.22851563	-22.30224609	-25.07080078	+30.84960938	+5132	+13.79882813	-2.89599609	-2.14013672	+23.15917969	-9.49218750	-16.45751953	+2960
+1458241416.22869990	+16.55419922	-1.63476563	-0.88330078	+20.47851563	-13.18359375	-37.28759766	+5372	+16.66845703	+0.14501953	+0.21533203	-23.09326172	-25.02685547	+31.09130859	+5196	+13.84277344	-2.85205078	-2.11376953	+23.13720703	-9.88769531	-16.54541016	+2984
+1458241416.23280000	+16.57617188	-1.63916016	-0.88769531	+20.36865234	-13.22753906	-37.22167969	+5392	+16.68603516	+0.13183594	+0.20654297	-23.53271484	-25.02685547	+31.28906250	+5228	+13.86474609	-2.82568359	-2.09619141	+23.15917969	-10.15136719	-16.61132813	+3000
+1458241416.23700000	+16.59814453	-1.63476563	-0.88330078	+20.30273438	-13.31542969	-37.15576172	+5408	+16.69921875	+0.11425781	+0.20654297	-23.99414063	-25.02685547	+31.48681641	+5256	+13.88671875	-2.79492188	-2.07421875	+23.20312500	-10.39306641	-16.67724609	+3020
+1458241416.24120000	+16.62011719	-1.63916016	-0.88330078	+20.21484375	-13.40332031	-37.11181641	+5420	+16.71679688	+0.10107422	+0.20654297	-24.43359375	-25.04882813	+31.68457031	+5284	+13.90869141	-2.77294922	-2.05224609	+23.22509766	-10.63476563	-16.76513672	+3036
+1458241416.24530010	+16.64208984	-1.63916016	-0.87890625	+20.12695313	-13.46923828	-37.06787109	+5432	+16.72998047	+0.08789063	+0.20654297	-24.89501953	-25.07080078	+31.92626953	+5312	+13.93066406	-2.75097656	-2.03027344	+23.22509766	-10.87646484	-16.83105469	+3056
+1458241416.24950000	+16.65966797	-1.63916016	-0.87890625	+20.08300781	-13.53515625	-37.00195313	+5436	+16.74316406	+0.05712891	+0.20214844	-25.48828125	-25.04882813	+32.14599609	+5344	+13.95263672	-2.72460938	-2.01269531	+23.26904297	-11.09619141	-16.89697266	+3076
+1458241416.25370000	+16.68164063	-1.63476563	-0.87890625	+20.03906250	-13.57910156	-36.95800781	+5444	+16.76074219	+0.04833984	+0.19775391	-25.99365234	-24.98291016	+32.36572266	+5368	+13.97460938	-2.70703125	-1.99072266	+23.26904297	-11.33789063	-16.96289063	+3096
+1458241416.25780010	+16.69042969	-1.63037109	-0.88330078	+19.99511719	-13.60107422	-36.91406250	+5444	+16.76953125	+0.04394531	+0.20214844	-26.52099609	-24.98291016	+32.65136719	+5396	+13.99218750	-2.68505859	-1.98193359	+23.26904297	-11.49169922	-17.00683594	+3112
+1458241416.26620010	+16.71679688	-1.62158203	-0.86572266	+19.97314453	-13.82080078	-36.95800781	+5456	+16.79150391	+0.00878906	+0.21972656	-27.88330078	-25.00488281	+33.33251953	+5456	+14.02734375	-2.66308594	-1.97314453	+23.18115234	-11.73339844	-17.09472656	+3144
+1458241416.27029990	+16.72998047	-1.61718750	-0.84814453	+19.97314453	-13.93066406	-37.04589844	+5460	+16.80468750	+0.00439453	+0.24169922	-28.58642578	-25.07080078	+33.77197266	+5484	+14.04492188	-2.65869141	-1.96875000	+23.11523438	-11.82128906	-17.13867188	+3156
+1458241416.27449990	+16.74316406	-1.61279297	-0.83056641	+19.97314453	-14.08447266	-37.13378906	+5468	+16.81347656	-0.02197266	+0.26806641	-29.46533203	-25.13671875	+34.23339844	+5520	+14.06250000	-2.65429688	-1.96875000	+23.00537109	-11.88720703	-17.18261719	+3168
+1458241416.27870010	+16.75634766	-1.61279297	-0.81298828	+19.97314453	-14.21630859	-37.24365234	+5476	+16.83105469	-0.03076172	+0.29443359	-30.27832031	-25.15869141	+34.69482422	+5548	+14.08007813	-2.66748047	-1.97314453	+22.82958984	-11.95312500	-17.22656250	+3180
+1458241416.28280000	+16.76074219	-1.61279297	-0.79980469	+19.99511719	-14.30419922	-37.37548828	+5488	+16.83984375	-0.03515625	+0.32958984	-31.11328125	-25.22460938	+35.22216797	+5580	+14.09765625	-2.68066406	-1.98193359	+22.63183594	-11.90917969	-17.24853516	+3192
+1458241416.28699990	+16.76513672	-1.60839844	-0.78222656	+19.99511719	-14.41406250	-37.52929688	+5500	+16.85302734	-0.06152344	+0.36035156	-32.12402344	-25.24658203	+35.74951172	+5620	+14.11083984	-2.68945313	-1.99951172	+22.43408203	-11.86523438	-17.24853516	+3204
+1458241416.29110000	+16.76953125	-1.60839844	-0.76464844	+20.01708984	-14.52392578	-37.68310547	+5520	+16.86181641	-0.07031250	+0.38671875	-33.06884766	-25.20263672	+36.27685547	+5652	+14.12402344	-2.70703125	-2.01708984	+22.23632813	-11.82128906	-17.27050781	+3220
+1458241416.29530000	+16.77392578	-1.60400391	-0.74707031	+20.01708984	-14.63378906	-37.83691406	+5540	+16.87500000	-0.07470703	+0.42187500	-34.03564453	-25.15869141	+36.89208984	+5684	+14.13720703	-2.72460938	-2.03466797	+22.01660156	-11.75537109	-17.29248047	+3228
+1458241416.29950000	+16.77392578	-1.60400391	-0.72509766	+20.06103516	-14.78759766	-38.01269531	+5564	+16.88378906	-0.09228516	+0.45703125	-35.13427734	-25.13671875	+37.52929688	+5724	+14.15039063	-2.74218750	-2.05224609	+21.81884766	-11.68945313	-17.29248047	+3240
+1458241416.30360010	+16.77832031	-1.60400391	-0.70312500	+20.08300781	-14.91943359	-38.21044922	+5596	+16.89257813	-0.10986328	+0.49218750	-36.21093750	-25.09277344	+38.16650391	+5756	+14.16357422	-2.75976563	-2.06982422	+21.59912109	-11.62353516	-17.31445313	+3248
+1458241416.30780010	+16.78271484	-1.60400391	-0.67675781	+20.08300781	-15.07324219	-38.40820313	+5624	+16.90576172	-0.12304688	+0.53173828	-37.33154297	-25.00488281	+38.86962891	+5792	+14.17675781	-2.77734375	-2.07861328	+21.37939453	-11.60156250	-17.35839844	+3256
+1458241416.31200000	+16.79150391	-1.60400391	-0.65478516	+20.14892578	-15.18310547	-38.58398438	+5660	+16.91455078	-0.14501953	+0.56689453	-38.47412109	-24.87304688	+39.52880859	+5832	+14.18994141	-2.79492188	-2.09179688	+21.20361328	-11.57958984	-17.38037109	+3260
+1458241416.31609990	+16.79589844	-1.60839844	-0.63281250	+20.14892578	-15.31494141	-38.73779297	+5696	+16.92333984	-0.16699219	+0.59765625	-39.61669922	-24.67529297	+40.18798828	+5868	+14.20751953	-2.80810547	-2.10058594	+21.02783203	-11.55761719	-17.40234375	+3268
+1458241416.32450010	+16.80468750	-1.60839844	-0.60205078	+20.21484375	-15.46875000	-39.02343750	+5768	+16.93212891	-0.21533203	+0.63720703	-41.92382813	-24.14794922	+41.46240234	+5936	+14.22949219	-2.83007813	-2.10498047	+20.74218750	-11.62353516	-17.46826172	+3272
+1458241416.32859990	+16.80908203	-1.60400391	-0.59326172	+20.28076172	-15.55664063	-39.11132813	+5800	+16.93652344	-0.24169922	+0.65478516	-43.11035156	-23.84033203	+42.12158203	+5968	+14.24267578	-2.82128906	-2.10498047	+20.72021484	-11.66748047	-17.49023438	+3276
+1458241416.33279990	+16.81787109	-1.60400391	-0.58007813	+20.34667969	-15.64453125	-39.17724609	+5832	+16.94091797	-0.27246094	+0.66796875	-44.29687500	-23.42285156	+42.78076172	+6000	+14.25146484	-2.81689453	-2.09179688	+20.67626953	-11.79931641	-17.53417969	+3280
+1458241416.33699990	+16.82666016	-1.59521484	-0.57128906	+20.43457031	-15.71044922	-39.24316406	+5864	+16.94091797	-0.30322266	+0.68554688	-45.54931641	-23.04931641	+43.50585938	+6032	+14.26904297	-2.80371094	-2.07421875	+20.69824219	-11.99707031	-17.57812500	+3292
+1458241416.34110000	+16.83544922	-1.59082031	-0.55810547	+20.52246094	-15.79833984	-39.30908203	+5892	+16.94091797	-0.34277344	+0.69873047	-46.82373047	-22.63183594	+44.18701172	+6064	+14.28222656	-2.79052734	-2.05224609	+20.74218750	-12.17285156	-17.62207031	+3300
+1458241416.34530000	+16.84863281	-1.58642578	-0.54931641	+20.61035156	-15.86425781	-39.35302734	+5916	+16.94531250	-0.38671875	+0.70751953	-48.09814453	-22.14843750	+44.86816406	+6092	+14.29101563	-2.77734375	-2.03027344	+20.76416016	-12.39257813	-17.68798828	+3316
+1458241416.34949990	+16.86181641	-1.58203125	-0.54492188	+20.69824219	-15.90820313	-39.39697266	+5936	+16.94531250	-0.43066406	+0.71630859	-49.41650391	-21.64306641	+45.54931641	+6124	+14.30859375	-2.75537109	-1.99951172	+20.85205078	-12.61230469	-17.73193359	+3332
+1458241416.35360000	+16.87500000	-1.57324219	-0.53613281	+20.80810547	-15.95214844	-39.41894531	+5956	+16.94091797	-0.47460938	+0.71630859	-50.69091797	-21.07177734	+46.23046875	+6152	+14.32177734	-2.73339844	-1.97314453	+20.96191406	-12.85400391	-17.77587891	+3348
+1458241416.35780000	+16.88378906	-1.56884766	-0.53613281	+20.91796875	-15.97412109	-39.44091797	+5968	+16.94091797	-0.51416016	+0.71191406	-51.96533203	-20.41259766	+46.86767578	+6180	+14.33496094	-2.70703125	-1.95117188	+21.07177734	-13.05175781	-17.79785156	+3364
+1458241416.36190010	+16.89257813	-1.56005859	-0.54052734	+21.02783203	-15.99609375	-39.44091797	+5980	+16.93212891	-0.56689453	+0.71191406	-53.37158203	-19.77539063	+47.57080078	+6208	+14.34814453	-2.68066406	-1.92480469	+21.20361328	-13.27148438	-17.84179688	+3384
+1458241416.36610010	+16.90136719	-1.54687500	-0.54052734	+21.13769531	-16.01806641	-39.44091797	+5988	+16.92773438	-0.61083984	+0.70751953	-54.73388672	-19.07226563	+48.22998047	+6236	+14.35693359	-2.65869141	-1.89843750	+21.31347656	-13.51318359	-17.88574219	+3404
+1458241416.37030010	+16.91015625	-1.53808594	-0.53613281	+21.29150391	-16.06201172	-39.46289063	+5996	+16.92333984	-0.65478516	+0.71630859	-56.11816406	-18.36914063	+48.97705078	+6260	+14.37011719	-2.63671875	-1.87207031	+21.44531250	-13.73291016	-17.90771484	+3424
+1458241416.37439990	+16.91894531	-1.52929688	-0.53173828	+21.40136719	-16.12792969	-39.50683594	+5996	+16.91894531	-0.70312500	+0.72509766	-57.54638672	-17.64404297	+49.70214844	+6288	+14.38330078	-2.61474609	-1.85009766	+21.51123047	-13.93066406	-17.95166016	+3440
+1458241416.37859990	+16.93212891	-1.52050781	-0.52294922	+21.51123047	-16.19384766	-39.57275391	+6000	+16.91455078	-0.74707031	+0.72949219	-58.90869141	-16.89697266	+50.36132813	+6312	+14.39648438	-2.61035156	-1.82812500	+21.53320313	-14.10644531	-17.99560547	+3460
+1458241416.38689990	+16.94531250	-1.51171875	-0.50976563	+21.73095703	-16.28173828	-39.74853516	+6000	+16.90136719	-0.83935547	+0.74267578	-61.67724609	-15.35888672	+51.61376953	+6360	+14.41406250	-2.59716797	-1.81054688	+21.53320313	-14.28222656	-18.03955078	+3488
+1458241416.39109990	+16.94970703	-1.50732422	-0.50097656	+21.81884766	-16.30371094	-39.83642578	+6004	+16.89697266	-0.87451172	+0.73388672	-62.99560547	-14.50195313	+52.14111328	+6384	+14.42285156	-2.59716797	-1.80615234	+21.48925781	-14.32617188	-18.06152344	+3500
+1458241416.39940000	+16.95410156	-1.49853516	-0.48339844	+22.01660156	-16.39160156	-40.10009766	+6008	+16.88378906	-0.94482422	+0.76904297	-65.69824219	-12.94189453	+53.39355469	+6428	+14.44482422	-2.61035156	-1.81933594	+21.31347656	-14.32617188	-18.06152344	+3524
+1458241416.40360000	+16.95410156	-1.49853516	-0.47021484	+22.10449219	-16.41357422	-40.27587891	+6016	+16.87939453	-0.97558594	+0.78222656	-66.97265625	-12.15087891	+53.94287109	+6448	+14.44921875	-2.62792969	-1.82812500	+21.15966797	-14.28222656	-18.08349609	+3536
+1458241416.40780000	+16.95410156	-1.49414063	-0.44824219	+22.21435547	-16.50146484	-40.47363281	+6024	+16.87500000	-1.00195313	+0.80859375	-68.26904297	-11.42578125	+54.53613281	+6468	+14.45800781	-2.64990234	-1.83691406	+20.96191406	-14.23828125	-18.10546875	+3552
+1458241416.41190000	+16.95410156	-1.49414063	-0.42187500	+22.28027344	-16.56738281	-40.69335938	+6036	+16.87060547	-1.03271484	+0.83496094	-69.54345703	-10.65673828	+55.06347656	+6488	+14.46679688	-2.67626953	-1.85009766	+20.76416016	-14.17236328	-18.12744141	+3564
+1458241416.41610000	+16.95410156	-1.49853516	-0.39990234	+22.34619141	-16.61132813	-40.93505859	+6048	+16.86621094	-1.05908203	+0.85253906	-70.79589844	-9.88769531	+55.50292969	+6504	+14.47558594	-2.70263672	-1.86767578	+20.56640625	-14.08447266	-18.14941406	+3576
+1458241416.42030000	+16.95410156	-1.49853516	-0.37353516	+22.41210938	-16.63330078	-41.17675781	+6068	+16.86181641	-1.08984375	+0.86572266	-72.02636719	-9.11865234	+55.89843750	+6524	+14.48437500	-2.72900391	-1.88525391	+20.34667969	-13.97460938	-18.19335938	+3588
+1458241416.42860010	+16.94091797	-1.49853516	-0.33398438	+22.58789063	-16.56738281	-41.68212891	+6112	+16.84863281	-1.14697266	+0.90966797	-74.50927734	-7.58056641	+56.82128906	+6564	+14.49755859	-2.77734375	-1.92919922	+19.97314453	-13.71093750	-18.23730469	+3608
+1458241416.43689990	+16.94091797	-1.49414063	-0.29003906	+22.78564453	-16.50146484	-42.16552734	+6164	+16.83984375	-1.19531250	+0.93603516	-76.86035156	-5.99853516	+57.54638672	+6592	+14.51513672	-2.81689453	-1.95117188	+19.66552734	-13.57910156	-18.30322266	+3620
+1458241416.44109990	+16.94091797	-1.49414063	-0.26806641	+22.87353516	-16.43554688	-42.38525391	+6192	+16.83544922	-1.22167969	+0.94042969	-78.02490234	-5.20751953	+57.83203125	+6608	+14.52392578	-2.83447266	-1.95996094	+19.55566406	-13.51318359	-18.34716797	+3620
+1458241416.44939990	+16.94531250	-1.48974609	-0.24169922	+23.04931641	-16.14990234	-42.78076172	+6248	+16.82666016	-1.27441406	+0.92724609	-80.22216797	-3.64746094	+58.20556641	+6640	+14.54150391	-2.85644531	-1.95996094	+19.40185547	-13.51318359	-18.47900391	+3624
+1458241416.45359990	+16.94970703	-1.48974609	-0.24169922	+23.11523438	-15.90820313	-42.89062500	+6276	+16.81787109	-1.31835938	+0.91406250	-81.36474609	-2.83447266	+58.35937500	+6656	+14.55029297	-2.85205078	-1.95556641	+19.44580078	-13.55712891	-18.54492188	+3624
+1458241416.46190000	+16.96728516	-1.48095703	-0.26367188	+23.26904297	-15.24902344	-42.97851563	+6324	+16.80468750	-1.38427734	+0.84814453	-83.47412109	-1.23046875	+58.35937500	+6692	+14.56787109	-2.83007813	-1.93359375	+19.59960938	-13.71093750	-18.65478516	+3636
+1458241416.46610000	+16.97167969	-1.47216797	-0.28564453	+23.33496094	-14.91943359	-42.97851563	+6348	+16.79589844	-1.42382813	+0.80859375	-84.50683594	-0.46142578	+58.29345703	+6712	+14.57666016	-2.81250000	-1.92041016	+19.70947266	-13.77685547	-18.72070313	+3644
+1458241416.47020010	+16.98486328	-1.46777344	-0.29443359	+23.42285156	-14.63378906	-43.00048828	+6364	+16.79589844	-1.46337891	+0.76904297	-85.56152344	+0.24169922	+58.22753906	+6728	+14.58105469	-2.79492188	-1.89843750	+19.81933594	-13.90869141	-18.78662109	+3656
+1458241416.47440000	+16.99804688	-1.46337891	-0.31640625	+23.46679688	-14.26025391	-42.95654297	+6376	+16.78710938	-1.48535156	+0.72949219	-86.39648438	+0.92285156	+58.09570313	+6740	+14.59423828	-2.77294922	-1.87207031	+19.97314453	-14.06250000	-18.87451172	+3668
+1458241416.47860000	+17.01562500	-1.46337891	-0.33837891	+23.48876953	-13.88671875	-42.91259766	+6384	+16.78271484	-1.52490234	+0.68115234	-87.31933594	+1.58203125	+57.89794922	+6760	+14.60302734	-2.75976563	-1.84570313	+20.10498047	-14.21630859	-18.96240234	+3684
+1458241416.48270010	+17.02880859	-1.46337891	-0.36474609	+23.48876953	-13.44726563	-42.84667969	+6388	+16.77832031	-1.56884766	+0.63720703	-88.28613281	+2.15332031	+57.74414063	+6776	+14.60742188	-2.74658203	-1.82812500	+20.21484375	-14.32617188	-19.02832031	+3696
+1458241416.48690010	+17.04638672	-1.46777344	-0.40429688	+23.46679688	-12.91992188	-42.78076172	+6392	+16.76953125	-1.59082031	+0.60205078	-89.01123047	+2.72460938	+57.59033203	+6788	+14.61621094	-2.72900391	-1.81054688	+20.32470703	-14.41406250	-19.09423828	+3712
+1458241416.49110010	+17.05957031	-1.46777344	-0.43505859	+23.46679688	-12.45849609	-42.73681641	+6392	+16.76074219	-1.62597656	+0.55810547	-89.82421875	+3.25195313	+57.39257813	+6800	+14.62060547	-2.71582031	-1.79736328	+20.45654297	-14.50195313	-19.13818359	+3724
+1458241416.49939990	+17.07714844	-1.47656250	-0.48779297	+23.42285156	-11.68945313	-42.71484375	+6380	+16.75195313	-1.67871094	+0.48779297	-91.25244141	+4.15283203	+57.01904297	+6820	+14.62939453	-2.69384766	-1.77978516	+20.58837891	-14.54589844	-19.24804688	+3748
+1458241416.50359990	+17.08593750	-1.48535156	-0.50097656	+23.35693359	-11.35986328	-42.75878906	+6372	+16.74755859	-1.70068359	+0.44384766	-91.91162109	+4.54833984	+56.77734375	+6832	+14.63378906	-2.70263672	-1.77539063	+20.54443359	-14.56787109	-19.31396484	+3764
+1458241416.50770000	+17.09472656	-1.49414063	-0.51855469	+23.29101563	-11.00830078	-42.80273438	+6364	+16.74755859	-1.72705078	+0.43066406	-92.54882813	+4.85595703	+56.71142578	+6836	+14.63818359	-2.71582031	-1.77539063	+20.47851563	-14.52392578	-19.40185547	+3772
+1458241416.51189990	+17.09912109	-1.50732422	-0.52734375	+23.20312500	-10.74462891	-42.91259766	+6356	+16.75195313	-1.73144531	+0.42626953	-92.98828125	+5.16357422	+56.71142578	+6836	+14.64257813	-2.72900391	-1.77978516	+20.41259766	-14.45800781	-19.44580078	+3784
+1458241416.51600000	+17.10791016	-1.52490234	-0.53173828	+23.09326172	-10.43701172	-43.08837891	+6348	+16.75195313	-1.74462891	+0.42626953	-93.49365234	+5.44921875	+56.68945313	+6840	+14.64697266	-2.75097656	-1.78857422	+20.25878906	-14.39208984	-19.51171875	+3796
+1458241416.52020000	+17.10791016	-1.54248047	-0.54931641	+22.98339844	-10.06347656	-43.22021484	+6348	+16.75195313	-1.76220703	+0.42187500	-93.97705078	+5.71289063	+56.62353516	+6844	+14.64697266	-2.77734375	-1.80615234	+20.10498047	-14.21630859	-19.57763672	+3812
+1458241416.52850010	+17.09472656	-1.57763672	-0.55810547	+22.76367188	-9.58007813	-43.63769531	+6356	+16.74316406	-1.76660156	+0.41308594	-94.68017578	+6.19628906	+56.55761719	+6852	+14.64697266	-2.84326172	-1.86328125	+19.70947266	-13.77685547	-19.64355469	+3840
+1458241416.53270010	+17.09033203	-1.58642578	-0.56250000	+22.67578125	-9.33837891	-43.83544922	+6364	+16.74755859	-1.77099609	+0.41748047	-95.03173828	+6.43798828	+56.60156250	+6856	+14.64697266	-2.87841797	-1.88964844	+19.48974609	-13.55712891	-19.70947266	+3852
+1458241416.54099990	+17.07714844	-1.62158203	-0.55371094	+22.45605469	-8.96484375	-44.31884766	+6388	+16.75195313	-1.76220703	+0.44824219	-95.49316406	+6.85546875	+56.75537109	+6868	+14.65136719	-2.95312500	-1.94677734	+19.02832031	-13.09570313	-19.84130859	+3872
+1458241416.54520010	+17.07714844	-1.63916016	-0.55810547	+22.32421875	-8.72314453	-44.56054688	+6408	+16.75634766	-1.77099609	+0.45703125	-95.75683594	+7.07519531	+56.79931641	+6876	+14.65136719	-2.99267578	-1.96875000	+18.78662109	-12.89794922	-19.90722656	+3880
+1458241416.55349990	+17.06835938	-1.66552734	-0.57128906	+22.19238281	-8.19580078	-44.95605469	+6452	+16.76074219	-1.76660156	+0.47021484	-96.13037109	+7.47070313	+56.79931641	+6888	+14.65576172	-3.04980469	-2.02587891	+18.52294922	-12.41455078	-19.99511719	+3888
+1458241416.55769990	+17.06396484	-1.67431641	-0.58886719	+22.14843750	-7.91015625	-45.13183594	+6476	+16.76074219	-1.77539063	+0.46142578	-96.37207031	+7.66845703	+56.71142578	+6896	+14.65136719	-3.07617188	-2.04785156	+18.41308594	-12.21679688	-20.01708984	+3888
+1458241416.56189990	+17.05957031	-1.67871094	-0.60644531	+22.12646484	-7.60253906	-45.26367188	+6500	+16.76074219	-1.77099609	+0.45263672	-96.48193359	+7.86621094	+56.64550781	+6900	+14.65576172	-3.09375000	-2.06542969	+18.36914063	-12.04101563	-20.06103516	+3888
+1458241416.56600000	+17.05517578	-1.68310547	-0.62841797	+22.08251953	-7.31689453	-45.37353516	+6528	+16.76074219	-1.77978516	+0.44384766	-96.67968750	+8.06396484	+56.60156250	+6908	+14.65576172	-3.09814453	-2.08300781	+18.36914063	-11.88720703	-20.08300781	+3884
+1458241416.57020000	+17.05957031	-1.69628906	-0.65039063	+22.01660156	-7.05322266	-45.43945313	+6548	+16.76953125	-1.79296875	+0.42626953	-96.89941406	+8.23974609	+56.46972656	+6916	+14.65576172	-3.10693359	-2.08300781	+18.36914063	-11.82128906	-20.14892578	+3880
+1458241416.57439990	+17.07275391	-1.69628906	-0.66796875	+22.01660156	-6.81152344	-45.50537109	+6564	+16.77392578	-1.79736328	+0.40429688	-97.05322266	+8.41552734	+56.33789063	+6920	+14.66015625	-3.10253906	-2.08300781	+18.45703125	-11.79931641	-20.19287109	+3876
+1458241416.57850000	+17.08154297	-1.70507813	-0.68994141	+22.01660156	-6.56982422	-45.57128906	+6580	+16.78271484	-1.81933594	+0.38232422	-97.29492188	+8.56933594	+56.20605469	+6928	+14.66015625	-3.09814453	-2.07861328	+18.56689453	-11.77734375	-20.23681641	+3872
+1458241416.58690000	+17.10351563	-1.71386719	-0.75146484	+21.99462891	-5.95458984	-45.61523438	+6600	+16.78271484	-1.85888672	+0.29882813	-97.75634766	+8.81103516	+55.70068359	+6948	+14.66455078	-3.08496094	-2.06542969	+18.78662109	-11.79931641	-20.30273438	+3872
+1458241416.59100010	+17.11230469	-1.71826172	-0.78662109	+21.99462891	-5.62500000	-45.57128906	+6608	+16.77832031	-1.88085938	+0.25927734	-97.97607422	+8.92089844	+55.45898438	+6956	+14.66894531	-3.07177734	-2.05664063	+18.94042969	-11.82128906	-20.32470703	+3872
+1458241416.59520010	+17.12548828	-1.72265625	-0.82617188	+21.99462891	-5.31738281	-45.52734375	+6608	+16.78271484	-1.90283203	+0.21093750	-98.21777344	+9.03076172	+55.19531250	+6964	+14.66894531	-3.05859375	-2.04785156	+19.11621094	-11.86523438	-20.36865234	+3876
+1458241416.59929990	+17.13427734	-1.72705078	-0.85253906	+21.99462891	-5.14160156	-45.52734375	+6600	+16.78710938	-1.92041016	+0.17138672	-98.39355469	+9.11865234	+55.06347656	+6968	+14.67333984	-3.04980469	-2.03906250	+19.24804688	-11.88720703	-20.39062500	+3880
+1458241416.60349990	+17.14746094	-1.73144531	-0.87011719	+21.99462891	-4.96582031	-45.54931641	+6588	+16.78710938	-1.94238281	+0.13623047	-98.56933594	+9.20654297	+54.90966797	+6972	+14.67333984	-3.04101563	-2.03027344	+19.37988281	-11.93115234	-20.43457031	+3884
+1458241416.60770010	+17.16064453	-1.74023438	-0.89208984	+21.97265625	-4.79003906	-45.57128906	+6576	+16.79150391	-1.96435547	+0.10107422	-98.76708984	+9.25048828	+54.75585938	+6976	+14.67773438	-3.02783203	-2.02148438	+19.51171875	-11.99707031	-20.47851563	+3892
+1458241416.61180000	+17.16943359	-1.74902344	-0.91406250	+21.97265625	-4.63623047	-45.59326172	+6556	+16.79150391	-1.98632813	+0.06591797	-98.94287109	+9.31640625	+54.60205078	+6976	+14.67773438	-3.02343750	-2.00830078	+19.64355469	-12.04101563	-20.52246094	+3896
+1458241416.61599990	+17.18261719	-1.75341797	-0.93164063	+21.95068359	-4.48242188	-45.61523438	+6536	+16.79150391	-2.00390625	+0.03076172	-99.11865234	+9.36035156	+54.44824219	+6976	+14.68212891	-3.01904297	-1.99951172	+19.75341797	-12.10693359	-20.58837891	+3900
+1458241416.62430000	+17.19140625	-1.77099609	-0.97119141	+21.92871094	-4.19677734	-45.68115234	+6496	+16.78710938	-2.03466797	-0.01318359	-99.33837891	+9.42626953	+54.33837891	+6976	+14.68212891	-3.01904297	-1.99072266	+19.95117188	-12.12890625	-20.69824219	+3912
+1458241416.62850000	+17.19140625	-1.77978516	-0.97998047	+21.90673828	-4.08691406	-45.74707031	+6476	+16.78710938	-2.03906250	-0.02636719	-99.38232422	+9.44824219	+54.33837891	+6972	+14.68652344	-3.02783203	-1.99072266	+19.99511719	-12.10693359	-20.74218750	+3916
+1458241416.63270000	+17.19140625	-1.78857422	-0.99316406	+21.88476563	-3.99902344	-45.81298828	+6456	+16.78710938	-2.04785156	-0.03076172	-99.42626953	+9.51416016	+54.40429688	+6964	+14.68652344	-3.03662109	-1.99951172	+20.01708984	-12.04101563	-20.80810547	+3924
+1458241416.63680010	+17.18701172	-1.79736328	-0.99755859	+21.86279297	-3.95507813	-45.90087891	+6440	+16.78710938	-2.05224609	-0.03515625	-99.44824219	+9.53613281	+54.44824219	+6960	+14.68212891	-3.05859375	-2.01708984	+19.99511719	-11.90917969	-20.85205078	+3932
+1458241416.64100000	+17.18701172	-1.81054688	-1.00195313	+21.84082031	-3.91113281	-46.01074219	+6424	+16.78710938	-2.05224609	-0.03515625	-99.44824219	+9.58007813	+54.49218750	+6952	+14.68212891	-3.08935547	-2.03466797	+19.90722656	-11.77734375	-20.89599609	+3940
+1458241416.64520000	+17.17822266	-1.81933594	-1.00195313	+21.84082031	-3.88916016	-46.14257813	+6412	+16.78710938	-2.05664063	-0.02636719	-99.44824219	+9.62402344	+54.60205078	+6948	+14.67773438	-3.12451172	-2.06103516	+19.77539063	-11.62353516	-20.93994141	+3948
+1458241416.64930010	+17.17382813	-1.82812500	-1.00634766	+21.81884766	-3.86718750	-46.25244141	+6404	+16.78271484	-2.05664063	-0.02197266	-99.42626953	+9.66796875	+54.68994141	+6944	+14.67333984	-3.16845703	-2.09179688	+19.57763672	-11.40380859	-20.98388672	+3960
+1458241416.65350010	+17.16503906	-1.83691406	-1.00634766	+21.79687500	-3.82324219	-46.38427734	+6400	+16.78271484	-2.05664063	-0.01757813	-99.40429688	+9.71191406	+54.75585938	+6940	+14.67333984	-3.20800781	-2.12255859	+19.42382813	-11.18408203	-21.00585938	+3968
+1458241416.66179990	+17.14306641	-1.86328125	-1.01513672	+21.75292969	-3.73535156	-46.62597656	+6404	+16.77832031	-2.05664063	-0.00439453	-99.33837891	+9.79980469	+54.93164063	+6936	+14.65576172	-3.29150391	-2.20605469	+19.05029297	-10.67871094	-21.02783203	+3980
+1458241416.66599990	+17.12988281	-1.87646484	-1.01953125	+21.75292969	-3.71337891	-46.75781250	+6416	+16.77392578	-2.05664063	+0.00439453	-99.29443359	+9.86572266	+55.01953125	+6936	+14.65136719	-3.32666016	-2.24560547	+18.89648438	-10.43701172	-21.02783203	+3980
+1458241416.67010000	+17.12109375	-1.88525391	-1.01953125	+21.75292969	-3.71337891	-46.86767578	+6428	+16.77392578	-2.05664063	+0.00878906	-99.27246094	+9.95361328	+55.10742188	+6932	+14.64257813	-3.36181641	-2.27197266	+18.74267578	-10.28320313	-21.02783203	+3980
+1458241416.67430000	+17.10791016	-1.89404297	-1.02392578	+21.77490234	-3.66943359	-46.97753906	+6444	+16.76953125	-2.05664063	+0.01318359	-99.22851563	+10.04150391	+55.17333984	+6932	+14.64257813	-3.39257813	-2.29833984	+18.63281250	-10.15136719	-21.04980469	+3976
+1458241416.67849990	+17.09912109	-1.90722656	-1.02832031	+21.77490234	-3.62548828	-47.06542969	+6464	+16.76513672	-2.06103516	+0.01757813	-99.18457031	+10.12939453	+55.23925781	+6932	+14.63818359	-3.41455078	-2.32031250	+18.56689453	-10.04150391	-21.07177734	+3968
+1458241416.68260000	+17.09472656	-1.91601563	-1.03271484	+21.79687500	-3.60351563	-47.15332031	+6488	+16.76513672	-2.06542969	+0.01757813	-99.16259766	+10.21728516	+55.28320313	+6932	+14.63378906	-3.43652344	-2.33349609	+18.47900391	-9.97558594	-21.09375000	+3960
+1458241416.68680000	+17.09033203	-1.92480469	-1.04589844	+21.81884766	-3.53759766	-47.19726563	+6508	+16.76074219	-2.07421875	+0.01318359	-99.16259766	+10.32714844	+55.28320313	+6936	+14.62939453	-3.44970703	-2.34228516	+18.47900391	-9.93164063	-21.11572266	+3952
+1458241416.69100000	+17.08593750	-1.93798828	-1.05468750	+21.84082031	-3.44970703	-47.21923828	+6532	+16.75634766	-2.08740234	+0.00878906	-99.16259766	+10.45898438	+55.28320313	+6936	+14.62500000	-3.44970703	-2.35107422	+18.52294922	-9.90966797	-21.11572266	+3940
+1458241416.69930010	+17.09033203	-1.95117188	-1.08984375	+21.90673828	-3.31787109	-47.15332031	+6572	+16.74316406	-2.12695313	-0.02636719	-99.25048828	+10.83251953	+55.12939453	+6948	+14.62500000	-3.44970703	-2.34667969	+18.65478516	-10.01953125	-21.11572266	+3920
+1458241416.70350000	+17.09472656	-1.95556641	-1.10302734	+21.95068359	-3.25195313	-47.10937500	+6584	+16.73876953	-2.15332031	-0.05273438	-99.33837891	+11.05224609	+55.01953125	+6956	+14.62500000	-3.44531250	-2.34228516	+18.74267578	-10.10742188	-21.13769531	+3912
+1458241416.70760010	+17.09912109	-1.95996094	-1.12060547	+22.01660156	-3.18603516	-47.04345703	+6596	+16.72998047	-2.17968750	-0.07470703	-99.40429688	+11.25000000	+54.93164063	+6960	+14.62500000	-3.43652344	-2.32470703	+18.85253906	-10.26123047	-21.15966797	+3908
+1458241416.71180010	+17.10791016	-1.96435547	-1.13378906	+22.08251953	-3.14208984	-46.97753906	+6600	+16.72119141	-2.21923828	-0.11425781	-99.53613281	+11.53564453	+54.73388672	+6972	+14.62500000	-3.42773438	-2.31152344	+18.94042969	-10.39306641	-21.18164063	+3904
+1458241416.71600010	+17.11669922	-1.96875000	-1.15136719	+22.14843750	-3.07617188	-46.91162109	+6600	+16.71240234	-2.25439453	-0.14941406	-99.66796875	+11.77734375	+54.55810547	+6980	+14.62500000	-3.41894531	-2.29833984	+19.05029297	-10.54687500	-21.20361328	+3900
+1458241416.72009990	+17.12548828	-1.97314453	-1.17333984	+22.21435547	-2.98828125	-46.82373047	+6600	+16.70361328	-2.28955078	-0.18457031	-99.79980469	+12.01904297	+54.38232422	+6984	+14.62500000	-3.41015625	-2.28076172	+19.18212891	-10.67871094	-21.20361328	+3904
+1458241416.72429990	+17.13427734	-1.98193359	-1.19531250	+22.30224609	-2.90039063	-46.71386719	+6592	+16.69482422	-2.32910156	-0.22412109	-99.95361328	+12.30468750	+54.14062500	+6992	+14.62500000	-3.39697266	-2.26757813	+19.29199219	-10.81054688	-21.20361328	+3904
+1458241416.72849990	+17.13867188	-1.98632813	-1.22167969	+22.39013672	-2.81250000	-46.60400391	+6584	+16.68603516	-2.35546875	-0.25927734	-100.04150391	+12.56835938	+53.94287109	+6996	+14.62500000	-3.38818359	-2.25439453	+19.42382813	-10.96435547	-21.20361328	+3904
+1458241416.73260000	+17.14746094	-1.99072266	-1.24365234	+22.50000000	-2.74658203	-46.49414063	+6568	+16.68164063	-2.38183594	-0.28564453	-100.10742188	+12.81005859	+53.81103516	+6996	+14.62500000	-3.37939453	-2.24121094	+19.53369141	-11.09619141	-21.20361328	+3908
+1458241416.73680000	+17.15185547	-1.99072266	-1.27001953	+22.65380859	-2.70263672	-46.36230469	+6548	+16.67285156	-2.40380859	-0.30761719	-100.17333984	+13.07373047	+53.67919922	+6996	+14.62500000	-3.37500000	-2.22802734	+19.64355469	-11.27197266	-21.20361328	+3912
+1458241416.74099990	+17.15625000	-1.99511719	-1.28759766	+22.78564453	-2.65869141	-46.29638672	+6524	+16.66845703	-2.42138672	-0.32958984	-100.17333984	+13.33740234	+53.56933594	+6996	+14.62060547	-3.37500000	-2.21484375	+19.66552734	-11.40380859	-21.20361328	+3912
+1458241416.74930000	+17.15185547	-2.01269531	-1.31835938	+23.07128906	-2.63671875	-46.25244141	+6472	+16.65527344	-2.44335938	-0.33837891	-100.12939453	+13.79882813	+53.48144531	+6984	+14.61621094	-3.39257813	-2.21484375	+19.66552734	-11.51367188	-21.20361328	+3920
+1458241416.75340010	+17.14746094	-2.01708984	-1.33154297	+23.20312500	-2.63671875	-46.27441406	+6448	+16.65087891	-2.44335938	-0.34277344	-100.04150391	+14.04052734	+53.39355469	+6976	+14.61181641	-3.41455078	-2.22363281	+19.59960938	-11.51367188	-21.18164063	+3924
+1458241416.75760010	+17.13427734	-2.02587891	-1.34472656	+23.31298828	-2.57080078	-46.29638672	+6424	+16.64648438	-2.44335938	-0.34277344	-99.93164063	+14.26025391	+53.37158203	+6968	+14.60742188	-3.43652344	-2.24121094	+19.51171875	-11.44775391	-21.13769531	+3932
+1458241416.76180010	+17.11230469	-2.03466797	-1.34912109	+23.46679688	-2.59277344	-46.38427734	+6408	+16.64208984	-2.43896484	-0.33837891	-99.82177734	+14.47998047	+53.34960938	+6960	+14.59863281	-3.46289063	-2.26757813	+19.37988281	-11.33789063	-21.11572266	+3940
+1458241416.77010010	+17.07714844	-2.04345703	-1.34912109	+23.75244141	-2.70263672	-46.62597656	+6384	+16.63769531	-2.41699219	-0.32080078	-99.49218750	+14.91943359	+53.37158203	+6952	+14.58105469	-3.53320313	-2.32031250	+19.07226563	-11.11816406	-21.07177734	+3956
+1458241416.77839990	+17.04199219	-2.05664063	-1.34472656	+24.06005859	-2.81250000	-46.95556641	+6376	+16.63769531	-2.39501953	-0.29443359	-99.09667969	+15.33691406	+53.41552734	+6948	+14.56787109	-3.60791016	-2.38183594	+18.72070313	-10.85449219	-21.02783203	+3968
+1458241416.78259990	+17.02001953	-2.06982422	-1.34472656	+24.19189453	-2.83447266	-47.10937500	+6384	+16.63330078	-2.38623047	-0.28564453	-98.94287109	+15.53466797	+53.39355469	+6944	+14.55908203	-3.64746094	-2.40820313	+18.54492188	-10.70068359	-21.02783203	+3972
+1458241416.78679990	+17.00244141	-2.08300781	-1.34912109	+24.32373047	-2.79052734	-47.28515625	+6392	+16.62890625	-2.37744141	-0.28125000	-98.78906250	+15.75439453	+53.30566406	+6936	+14.55029297	-3.68701172	-2.44775391	+18.36914063	-10.52490234	-20.98388672	+3980
+1458241416.79090000	+16.98046875	-2.08300781	-1.35351563	+24.49951172	-2.81250000	-47.39501953	+6404	+16.62890625	-2.36865234	-0.28564453	-98.63525391	+15.93017578	+53.21777344	+6932	+14.54150391	-3.71777344	-2.47851563	+18.25927734	-10.37109375	-20.96191406	+3980
+1458241416.79510000	+16.96728516	-2.08300781	-1.36230469	+24.67529297	-2.79052734	-47.48291016	+6420	+16.62451172	-2.35986328	-0.28564453	-98.50341797	+16.12792969	+53.10791016	+6928	+14.53271484	-3.74414063	-2.50488281	+18.14941406	-10.28320313	-20.93994141	+3976
+1458241416.80340000	+16.94531250	-2.09179688	-1.38427734	+25.02685547	-2.74658203	-47.63671875	+6448	+16.62011719	-2.35546875	-0.28564453	-98.21777344	+16.50146484	+52.97607422	+6912	+14.51513672	-3.78369141	-2.54003906	+18.06152344	-10.17333984	-20.89599609	+3964
+1458241416.80760000	+16.94091797	-2.10058594	-1.38867188	+25.15869141	-2.79052734	-47.70263672	+6456	+16.61572266	-2.35986328	-0.29882813	-98.15185547	+16.69921875	+52.82226563	+6908	+14.51074219	-3.79687500	-2.54443359	+18.06152344	-10.21728516	-20.89599609	+3952
+1458241416.81180000	+16.94531250	-2.10937500	-1.40625000	+25.29052734	-2.72460938	-47.70263672	+6468	+16.61572266	-2.36425781	-0.31640625	-98.10791016	+16.87500000	+52.60253906	+6900	+14.50634766	-3.80126953	-2.54003906	+18.10546875	-10.28320313	-20.89599609	+3940
+1458241416.81590010	+16.94531250	-2.11376953	-1.42382813	+25.46630859	-2.65869141	-47.68066406	+6472	+16.61132813	-2.37744141	-0.33837891	-98.10791016	+17.02880859	+52.38281250	+6896	+14.50634766	-3.79687500	-2.53564453	+18.21533203	-10.37109375	-20.89599609	+3928
+1458241416.82010010	+16.94531250	-2.11816406	-1.44580078	+25.62011719	-2.59277344	-47.65869141	+6476	+16.60693359	-2.39062500	-0.36474609	-98.12988281	+17.16064453	+52.14111328	+6892	+14.50195313	-3.79248047	-2.52685547	+18.30322266	-10.48095703	-20.89599609	+3920
+1458241416.82839990	+16.94970703	-2.12255859	-1.49853516	+25.97167969	-2.46093750	-47.50488281	+6468	+16.58935547	-2.42138672	-0.41748047	-98.15185547	+17.44628906	+51.63574219	+6880	+14.49755859	-3.77490234	-2.50488281	+18.58886719	-10.76660156	-20.87402344	+3908
+1458241416.83260010	+16.95849609	-2.12695313	-1.52050781	+26.14746094	-2.43896484	-47.41699219	+6452	+16.58056641	-2.43457031	-0.44824219	-98.17382813	+17.57812500	+51.35009766	+6876	+14.49316406	-3.75732422	-2.49169922	+18.78662109	-10.92041016	-20.87402344	+3908
+1458241416.83670000	+16.96289063	-2.12695313	-1.53808594	+26.30126953	-2.46093750	-47.35107422	+6432	+16.57617188	-2.44775391	-0.47460938	-98.17382813	+17.70996094	+51.13037109	+6864	+14.48876953	-3.73535156	-2.46972656	+18.98437500	-11.11816406	-20.89599609	+3904
+1458241416.84089990	+16.96728516	-2.13574219	-1.55566406	+26.43310547	-2.43896484	-47.32910156	+6408	+16.57177734	-2.46533203	-0.50097656	-98.19580078	+17.81982422	+50.88867188	+6856	+14.48876953	-3.72656250	-2.44775391	+19.16015625	-11.31591797	-20.91796875	+3904
+1458241416.84920000	+16.97607422	-2.15771484	-1.58642578	+26.69677734	-2.43896484	-47.26318359	+6352	+16.55859375	-2.50488281	-0.56250000	-98.26171875	+17.97363281	+50.36132813	+6836	+14.48876953	-3.70898438	-2.43017578	+19.35791016	-11.51367188	-20.96191406	+3900
+1458241416.85340000	+16.98486328	-2.15771484	-1.59960938	+26.85058594	-2.43896484	-47.24121094	+6320	+16.54980469	-2.51367188	-0.59765625	-98.26171875	+18.03955078	+50.07568359	+6828	+14.48876953	-3.70898438	-2.42578125	+19.42382813	-11.55761719	-20.96191406	+3896
+1458241416.86170010	+16.96728516	-2.15771484	-1.63476563	+27.20214844	-2.41699219	-47.24121094	+6248	+16.53222656	-2.53125000	-0.64160156	-98.15185547	+18.10546875	+49.65820313	+6804	+14.47998047	-3.70019531	-2.42138672	+19.59960938	-11.64550781	-20.96191406	+3892
+1458241416.86590000	+16.95849609	-2.16210938	-1.64355469	+27.35595703	-2.43896484	-47.32910156	+6216	+16.52343750	-2.53125000	-0.65917969	-98.04199219	+18.14941406	+49.50439453	+6788	+14.47558594	-3.70458984	-2.42578125	+19.68750000	-11.68945313	-20.98388672	+3888
+1458241416.87010000	+16.94970703	-2.17089844	-1.65234375	+27.48779297	-2.46093750	-47.39501953	+6184	+16.51904297	-2.53125000	-0.67236328	-97.93212891	+18.19335938	+49.35058594	+6776	+14.47119141	-3.70898438	-2.43017578	+19.75341797	-11.68945313	-21.00585938	+3888
+1458241416.87420010	+16.94091797	-2.17968750	-1.65234375	+27.61962891	-2.52685547	-47.52685547	+6152	+16.51904297	-2.53125000	-0.68554688	-97.77832031	+18.21533203	+49.21875000	+6756	+14.46679688	-3.72216797	-2.44335938	+19.81933594	-11.64550781	-21.00585938	+3888
+1458241416.87840010	+16.92773438	-2.18847656	-1.65234375	+27.75146484	-2.54882813	-47.70263672	+6124	+16.51904297	-2.52685547	-0.70312500	-97.64648438	+18.21533203	+49.06494141	+6744	+14.45800781	-3.74414063	-2.46093750	+19.81933594	-11.60156250	-21.04980469	+3892
+1458241416.88260010	+16.90576172	-2.19287109	-1.66113281	+27.90527344	-2.52685547	-47.85644531	+6104	+16.51464844	-2.52685547	-0.70751953	-97.49267578	+18.17138672	+48.95507813	+6728	+14.45361328	-3.77050781	-2.48730469	+19.79736328	-11.46972656	-21.04980469	+3896
+1458241416.88669990	+16.88378906	-2.19726563	-1.66552734	+28.08105469	-2.50488281	-48.01025391	+6088	+16.51025391	-2.52685547	-0.71630859	-97.31689453	+18.14941406	+48.86718750	+6712	+14.44042969	-3.80566406	-2.52246094	+19.70947266	-11.29394531	-21.07177734	+3904
+1458241416.89510010	+16.84423828	-2.19726563	-1.68310547	+28.43261719	-2.46093750	-48.29589844	+6068	+16.50585938	-2.50488281	-0.72509766	-96.92138672	+18.12744141	+48.66943359	+6684	+14.41845703	-3.88037109	-2.60156250	+19.55566406	-10.87646484	-21.09375000	+3916
+1458241416.89920000	+16.82226563	-2.20605469	-1.68750000	+28.56445313	-2.46093750	-48.44970703	+6068	+16.50585938	-2.49609375	-0.72949219	-96.70166016	+18.12744141	+48.62548828	+6668	+14.40527344	-3.92431641	-2.64550781	+19.44580078	-10.61279297	-21.11572266	+3924
+1458241416.90339990	+16.80029297	-2.21044922	-1.69628906	+28.71826172	-2.46093750	-48.62548828	+6068	+16.50585938	-2.49169922	-0.72949219	-96.50390625	+18.10546875	+48.55957031	+6652	+14.39208984	-3.96826172	-2.68945313	+19.33593750	-10.39306641	-21.13769531	+3924
+1458241416.90750000	+16.78710938	-2.21484375	-1.69628906	+28.87207031	-2.48291016	-48.82324219	+6072	+16.51025391	-2.49169922	-0.73388672	-96.32812500	+18.06152344	+48.49365234	+6636	+14.38330078	-4.00781250	-2.72460938	+19.22607422	-10.19531250	-21.18164063	+3924
+1458241416.91170000	+16.77392578	-2.22363281	-1.70947266	+29.00390625	-2.39501953	-48.93310547	+6080	+16.51025391	-2.49169922	-0.74267578	-96.19628906	+18.03955078	+48.36181641	+6620	+14.37011719	-4.05175781	-2.75976563	+19.13818359	-9.99755859	-21.22558594	+3924
+1458241416.91590000	+16.76074219	-2.22363281	-1.72705078	+29.15771484	-2.30712891	-49.02099609	+6088	+16.51025391	-2.49609375	-0.75146484	-96.06445313	+18.01757813	+48.22998047	+6604	+14.36132813	-4.08251953	-2.79492188	+19.09423828	-9.84375000	-21.24755859	+3920
+1458241416.92420010	+16.73876953	-2.23242188	-1.77099609	+29.46533203	-2.08740234	-49.10888672	+6112	+16.51025391	-2.50488281	-0.78662109	-95.88867188	+17.99560547	+47.90039063	+6576	+14.34375000	-4.13525391	-2.84326172	+19.07226563	-9.58007813	-21.33544922	+3904
+1458241416.92840000	+16.72998047	-2.23242188	-1.79736328	+29.61914063	-1.97753906	-49.10888672	+6120	+16.50585938	-2.51367188	-0.80419922	-95.82275391	+17.99560547	+47.74658203	+6564	+14.33496094	-4.14404297	-2.86083984	+19.16015625	-9.49218750	-21.35742188	+3892
+1458241416.93249990	+16.73437500	-2.23681641	-1.82373047	+29.77294922	-1.93359375	-49.10888672	+6124	+16.51025391	-2.52246094	-0.83056641	-95.75683594	+17.99560547	+47.52685547	+6548	+14.33056641	-4.15283203	-2.86962891	+19.24804688	-9.49218750	-21.42333984	+3880
+1458241416.93670010	+16.73876953	-2.24560547	-1.85449219	+29.88281250	-1.80175781	-49.06494141	+6128	+16.50585938	-2.53125000	-0.85693359	-95.73486328	+17.99560547	+47.30712891	+6536	+14.32617188	-4.15283203	-2.87402344	+19.35791016	-9.51416016	-21.46728516	+3864
+1458241416.94090010	+16.73876953	-2.25439453	-1.88525391	+29.99267578	-1.66992188	-48.99902344	+6128	+16.50146484	-2.55322266	-0.88769531	-95.75683594	+17.99560547	+47.06542969	+6520	+14.32617188	-4.15283203	-2.87402344	+19.51171875	-9.55810547	-21.53320313	+3848
+1458241416.94919990	+16.75634766	-2.27197266	-1.95556641	+30.21240234	-1.38427734	-48.82324219	+6116	+16.49707031	-2.59716797	-0.97119141	-95.88867188	+17.99560547	+46.42822266	+6500	+14.32177734	-4.13964844	-2.86523438	+19.84130859	-9.68994141	-21.64306641	+3820
+1458241416.95339990	+16.76513672	-2.27636719	-1.99951172	+30.34423828	-1.23046875	-48.69140625	+6100	+16.49267578	-2.61914063	-1.01513672	-95.95458984	+18.01757813	+46.12060547	+6488	+14.32177734	-4.13085938	-2.86083984	+20.03906250	-9.77783203	-21.70898438	+3808
+1458241416.95750000	+16.77392578	-2.28515625	-2.04345703	+30.47607422	-1.05468750	-48.53759766	+6084	+16.48828125	-2.63671875	-1.06347656	-95.99853516	+18.01757813	+45.79101563	+6476	+14.32177734	-4.11767578	-2.86083984	+20.23681641	-9.84375000	-21.77490234	+3800
+1458241416.96170000	+16.77832031	-2.29394531	-2.08740234	+30.56396484	-0.92285156	-48.42773438	+6064	+16.47949219	-2.65429688	-1.10302734	-96.06445313	+18.01757813	+45.50537109	+6464	+14.32177734	-4.10888672	-2.86083984	+20.43457031	-9.88769531	-21.81884766	+3788
+1458241416.96589990	+16.78271484	-2.30712891	-2.12695313	+30.65185547	-0.76904297	-48.31787109	+6040	+16.47509766	-2.67626953	-1.14697266	-96.10839844	+18.01757813	+45.19775391	+6448	+14.32177734	-4.10009766	-2.86083984	+20.61035156	-9.95361328	-21.88476563	+3780
+1458241416.97000000	+16.79150391	-2.32031250	-2.17089844	+30.73974609	-0.63720703	-48.20800781	+6012	+16.47070313	-2.69384766	-1.19531250	-96.17431641	+18.01757813	+44.86816406	+6440	+14.32617188	-4.09130859	-2.86523438	+20.80810547	-9.97558594	-21.95068359	+3772
+1458241416.97420000	+16.80029297	-2.33789063	-2.21044922	+30.82763672	-0.52734375	-48.12011719	+5980	+16.46630859	-2.71582031	-1.24365234	-96.24023438	+17.99560547	+44.56054688	+6428	+14.32177734	-4.08691406	-2.86962891	+20.93994141	-9.99755859	-22.01660156	+3764
+1458241416.98250010	+16.80908203	-2.37304688	-2.29394531	+30.95947266	-0.19775391	-47.98828125	+5920	+16.46630859	-2.75537109	-1.33154297	-96.35009766	+17.97363281	+43.98925781	+6404	+14.32617188	-4.10888672	-2.89599609	+21.11572266	-9.90966797	-22.17041016	+3756
+1458241416.98670010	+16.80468750	-2.39062500	-2.33349609	+31.02539063	-0.06591797	-47.94433594	+5888	+16.46630859	-2.77734375	-1.37109375	-96.41601563	+17.95166016	+43.76953125	+6392	+14.32177734	-4.13085938	-2.92675781	+21.11572266	-9.79980469	-22.23632813	+3756
+1458241416.99079990	+16.80468750	-2.41259766	-2.37304688	+31.09130859	+0.06591797	-47.92236328	+5864	+16.46630859	-2.78613281	-1.41064453	-96.41601563	+17.90771484	+43.54980469	+6376	+14.32177734	-4.15722656	-2.95751953	+21.09375000	-9.64599609	-22.30224609	+3760
+1458241416.99499990	+16.80029297	-2.43457031	-2.41699219	+31.13525391	+0.24169922	-47.87841797	+5840	+16.47509766	-2.79492188	-1.45019531	-96.39404297	+17.88574219	+43.30810547	+6364	+14.31738281	-4.18798828	-2.99707031	+21.07177734	-9.42626953	-22.36816406	+3760
+1458241416.99920010	+16.79150391	-2.46093750	-2.45654297	+31.17919922	+0.35156250	-47.92236328	+5816	+16.47509766	-2.80371094	-1.47656250	-96.37207031	+17.84179688	+43.15429688	+6352	+14.30859375	-4.23193359	-3.05419922	+20.96191406	-9.14062500	-22.41210938	+3768
+1458241417.00749990	+16.78710938	-2.51806641	-2.52685547	+31.22314453	+0.57128906	-48.07617188	+5784	+16.49267578	-2.83007813	-1.53808594	-96.37207031	+17.75390625	+42.91259766	+6328	+14.29541016	-4.33300781	-3.16406250	+20.61035156	-8.52539063	-22.56591797	+3780
+1458241417.01169990	+16.78271484	-2.54882813	-2.56201172	+31.24511719	+0.68115234	-48.14208984	+5776	+16.50585938	-2.84765625	-1.56005859	-96.37207031	+17.70996094	+42.82470703	+6316	+14.28662109	-4.40771484	-3.23437500	+20.36865234	-8.12988281	-22.67578125	+3792
+1458241417.01580000	+16.77832031	-2.57958984	-2.59716797	+31.24511719	+0.81298828	-48.22998047	+5772	+16.51904297	-2.86083984	-1.58642578	-96.37207031	+17.64404297	+42.73681641	+6308	+14.28222656	-4.47363281	-3.29589844	+20.12695313	-7.77832031	-22.76367188	+3796
+1458241417.02000000	+16.77832031	-2.61474609	-2.64550781	+31.26708984	+0.98876953	-48.27392578	+5772	+16.53662109	-2.87402344	-1.61718750	-96.37207031	+17.55615234	+42.62695313	+6296	+14.27343750	-4.53515625	-3.36181641	+19.90722656	-7.40478516	-22.85156250	+3800
+1458241417.02830000	+16.76074219	-2.68066406	-2.73779297	+31.24511719	+1.27441406	-48.38378906	+5788	+16.55859375	-2.91796875	-1.67431641	-96.43798828	+17.40234375	+42.45117188	+6284	+14.25585938	-4.67138672	-3.51562500	+19.42382813	-6.54785156	-23.04931641	+3812
+1458241417.03670000	+16.77832031	-2.75976563	-2.83007813	+31.22314453	+1.51611328	-48.55957031	+5812	+16.59814453	-2.97509766	-1.75341797	-96.61376953	+17.18261719	+42.23144531	+6280	+14.25146484	-4.79003906	-3.63427734	+19.05029297	-5.97656250	-23.35693359	+3812
+1458241417.04080010	+16.78710938	-2.79931641	-2.87841797	+31.17919922	+1.62597656	-48.62548828	+5824	+16.61572266	-3.01025391	-1.79296875	-96.72363281	+17.05078125	+42.16552734	+6276	+14.25146484	-4.84277344	-3.68701172	+18.89648438	-5.71289063	-23.51074219	+3808
+1458241417.04920010	+16.82666016	-2.89599609	-2.98828125	+31.04736328	+1.93359375	-48.73535156	+5848	+16.65527344	-3.11132813	-1.90722656	-97.14111328	+16.69921875	+41.85791016	+6284	+14.26904297	-4.94824219	-3.76611328	+18.58886719	-5.40527344	-23.92822266	+3792
+1458241417.05329990	+16.84423828	-2.94433594	-3.05419922	+30.98144531	+2.10937500	-48.73535156	+5860	+16.67285156	-3.16406250	-1.96875000	-97.36083984	+16.50146484	+41.68212891	+6288	+14.27783203	-4.97900391	-3.80566406	+18.56689453	-5.27343750	-24.12597656	+3784
+1458241417.06160000	+16.89257813	-3.04541016	-3.19921875	+30.80566406	+2.50488281	-48.75732422	+5872	+16.70361328	-3.28271484	-2.12255859	-97.95410156	+16.08398438	+41.19873047	+6300	+14.30859375	-5.04492188	-3.87158203	+18.47900391	-5.14160156	-24.58740234	+3760
+1458241417.06580000	+16.91894531	-3.09814453	-3.27392578	+30.69580078	+2.68066406	-48.77929688	+5872	+16.71240234	-3.34863281	-2.19287109	-98.23974609	+15.88623047	+41.02294922	+6308	+14.32617188	-5.07128906	-3.90234375	+18.47900391	-5.14160156	-24.85107422	+3752
+1458241417.06999990	+16.96289063	-3.15966797	-3.33984375	+30.58593750	+2.81250000	-48.86718750	+5864	+16.73876953	-3.41015625	-2.27197266	-98.54736328	+15.64453125	+40.82519531	+6316	+14.35253906	-5.10205078	-3.92431641	+18.47900391	-5.20751953	-25.15869141	+3740
+1458241417.07830000	+17.04199219	-3.29589844	-3.48486328	+30.23437500	+3.14208984	-49.04296875	+5840	+16.77392578	-3.55517578	-2.41699219	-99.16259766	+15.05126953	+40.58349609	+6320	+14.40527344	-5.17236328	-3.95947266	+18.39111328	-5.36132813	-25.83984375	+3716
+1458241417.08660010	+17.11669922	-3.43652344	-3.64746094	+29.86083984	+3.58154297	-49.28466797	+5800	+16.80908203	-3.70898438	-2.59716797	-99.86572266	+14.41406250	+40.18798828	+6328	+14.45361328	-5.24707031	-4.02539063	+18.30322266	-5.38330078	-26.52099609	+3700
+1458241417.09500000	+17.19140625	-3.58154297	-3.81445313	+29.50927734	+3.99902344	-49.59228516	+5744	+16.85742188	-3.85839844	-2.76855469	-100.45898438	+13.71093750	+39.94628906	+6332	+14.51513672	-5.33056641	-4.10009766	+18.19335938	-5.40527344	-27.24609375	+3688
+1458241417.09910010	+17.22656250	-3.66064453	-3.88476563	+29.28955078	+4.13085938	-49.87792969	+5716	+16.88378906	-3.93750000	-2.83447266	-100.74462891	+13.31542969	+40.01220703	+6328	+14.53271484	-5.39208984	-4.14404297	+18.01757813	-5.36132813	-27.68554688	+3688
+1458241417.10330010	+17.26171875	-3.73974609	-3.95947266	+29.06982422	+4.30664063	-50.18554688	+5684	+16.91015625	-4.00781250	-2.90478516	-100.96435547	+12.91992188	+40.07812500	+6324	+14.55908203	-5.46679688	-4.19238281	+17.81982422	-5.33935547	-28.12500000	+3688
+1458241417.11159990	+17.33203125	-3.91113281	-4.09130859	+28.60839844	+4.61425781	-50.93261719	+5628	+16.98046875	-4.15722656	-3.03222656	-101.40380859	+12.06298828	+40.29785156	+6312	+14.59863281	-5.62500000	-4.32421875	+17.35839844	-5.03173828	-29.02587891	+3696
+1458241417.11579990	+17.36279297	-3.99462891	-4.16162109	+28.38867188	+4.79003906	-51.35009766	+5604	+17.01562500	-4.22314453	-3.09814453	-101.57958984	+11.62353516	+40.40771484	+6308	+14.61621094	-5.72167969	-4.39892578	+17.05078125	-4.83398438	-29.50927734	+3700
+1458241417.12410000	+17.39794922	-4.15722656	-4.30664063	+27.97119141	+5.22949219	-52.18505859	+5576	+17.08593750	-4.35937500	-3.22119141	-101.88720703	+10.72265625	+40.75927734	+6292	+14.63818359	-5.92382813	-4.57910156	+16.39160156	-4.24072266	-30.45410156	+3716
+1458241417.13240000	+17.44189453	-4.31982422	-4.43847656	+27.57568359	+5.53710938	-53.12988281	+5568	+17.17382813	-4.47363281	-3.31787109	-102.08496094	+9.82177734	+41.33056641	+6276	+14.65576172	-6.13916016	-4.76367188	+15.68847656	-3.66943359	-31.48681641	+3732
+1458241417.13660000	+17.46386719	-4.40332031	-4.50439453	+27.33398438	+5.66894531	-53.65722656	+5572	+17.21337891	-4.53955078	-3.36181641	-102.21679688	+9.33837891	+41.63818359	+6272	+14.66015625	-6.25781250	-4.86035156	+15.31494141	-3.36181641	-32.01416016	+3744
+1458241417.14490010	+17.50781250	-4.57470703	-4.62304688	+26.89453125	+5.95458984	-54.75585938	+5600	+17.30566406	-4.66259766	-3.45849609	-102.41455078	+8.39355469	+42.27539063	+6260	+14.67333984	-6.49072266	-5.04931641	+14.54589844	-2.76855469	-33.13476563	+3760
+1458241417.15330000	+17.54736328	-4.75048828	-4.76806641	+26.41113281	+6.39404297	-55.67871094	+5648	+17.38476563	-4.79882813	-3.58593750	-102.74414063	+7.40478516	+42.73681641	+6256	+14.69091797	-6.71044922	-5.23828125	+13.93066406	-2.19726563	-34.21142578	+3776
+1458241417.16160010	+17.60009766	-4.93066406	-4.92626953	+25.94970703	+6.76757813	-56.57958984	+5700	+17.46826172	-4.95263672	-3.70019531	-103.11767578	+6.41601563	+43.28613281	+6256	+14.72167969	-6.91259766	-5.39208984	+13.38134766	-1.88964844	-35.35400391	+3784
+1458241417.16580010	+17.62207031	-5.02294922	-5.00976563	+25.70800781	+6.94335938	-56.99707031	+5728	+17.50341797	-5.03613281	-3.76171875	-103.35937500	+5.91064453	+43.54980469	+6256	+14.73925781	-6.99609375	-5.46679688	+13.18359375	-1.75781250	-35.90332031	+3784
+1458241417.17409990	+17.71875000	-5.22949219	-5.15917969	+25.13671875	+7.18505859	-57.96386719	+5764	+17.58691406	-5.22509766	-3.90673828	-103.88671875	+4.83398438	+43.98925781	+6260	+14.80517578	-7.17187500	-5.56347656	+12.78808594	-1.91162109	-37.11181641	+3772
+1458241417.18240000	+17.81542969	-5.44921875	-5.33056641	+24.49951172	+7.47070313	-58.88671875	+5780	+17.64843750	-5.44042969	-4.07373047	-104.58984375	+3.66943359	+44.31884766	+6272	+14.88867188	-7.31689453	-5.64257813	+12.56835938	-2.13134766	-38.29833984	+3748
+1458241417.19080000	+17.92089844	-5.67773438	-5.53271484	+23.86230469	+7.91015625	-59.65576172	+5772	+17.70556641	-5.67773438	-4.26708984	-105.35888672	+2.48291016	+44.49462891	+6288	+14.98974609	-7.43994141	-5.71289063	+12.45849609	-2.46093750	-39.41894531	+3720
+1458241417.19910000	+18.04394531	-5.91943359	-5.70849609	+23.18115234	+8.10791016	-60.62255859	+5720	+17.76269531	-5.92382813	-4.44726563	-106.12792969	+1.27441406	+44.80224609	+6300	+15.09082031	-7.56298828	-5.76123047	+12.30468750	-2.94433594	-40.62744141	+3676
+1458241417.20740010	+18.16259766	-6.17431641	-5.87548828	+22.45605469	+8.32763672	-61.74316406	+5640	+17.81982422	-6.15673828	-4.63183594	-106.80908203	+0.00000000	+45.13183594	+6308	+15.19628906	-7.70800781	-5.81835938	+12.12890625	-3.33984375	-41.90185547	+3636
+1458241417.21569990	+18.28125000	-6.42919922	-6.04248047	+21.77490234	+8.65722656	-62.90771484	+5540	+17.88574219	-6.38964844	-4.82958984	-107.46826172	-1.25244141	+45.39550781	+6312	+15.30175781	-7.87500000	-5.88867188	+11.86523438	-3.64746094	-43.22021484	+3604
+1458241417.22410010	+18.37353516	-6.67089844	-6.19189453	+21.09375000	+8.94287109	-64.18212891	+5432	+17.94726563	-6.60937500	-4.98779297	-108.06152344	-2.52685547	+45.85693359	+6308	+15.37207031	-8.04638672	-5.99853516	+11.57958984	-3.64746094	-44.53857422	+3584
+1458241417.23239990	+18.45263672	-6.89062500	-6.31494141	+20.50048828	+9.18457031	-65.61035156	+5328	+18.03076172	-6.78515625	-5.12402344	-108.45703125	-3.69140625	+46.49414063	+6292	+15.42041016	-8.27050781	-6.13037109	+11.07421875	-3.44970703	-46.01074219	+3576
+1458241417.24070000	+18.51416016	-7.11035156	-6.41162109	+19.88525391	+9.40429688	-67.23632813	+5244	+18.13183594	-6.94775391	-5.23828125	-108.78662109	-4.87792969	+47.24121094	+6268	+15.45117188	-8.53417969	-6.29296875	+10.43701172	-3.05419922	-47.61474609	+3572
+1458241417.24910000	+18.56689453	-7.31689453	-6.50390625	+19.31396484	+9.71191406	-68.88427734	+5196	+18.24169922	-7.10595703	-5.32617188	-109.11621094	-6.06445313	+48.12011719	+6236	+15.45996094	-8.80224609	-6.47753906	+9.84375000	-2.46093750	-49.19677734	+3572
+1458241417.25740000	+18.61083984	-7.49267578	-6.60058594	+18.83056641	+10.01953125	-70.44433594	+5180	+18.35156250	-7.23779297	-5.41406250	-109.40185547	-7.18505859	+49.02099609	+6200	+15.45556641	-9.07031250	-6.67529297	+9.25048828	-1.80175781	-50.80078125	+3584
+1458241417.26160000	+18.62402344	-7.58496094	-6.64453125	+18.54492188	+10.19531250	-71.23535156	+5188	+18.40429688	-7.30810547	-5.45800781	-109.57763672	-7.75634766	+49.41650391	+6180	+15.45117188	-9.19775391	-6.77197266	+8.96484375	-1.45019531	-51.59179688	+3596
+1458241417.26570010	+18.64160156	-7.68164063	-6.68847656	+18.23730469	+10.34912109	-72.02636719	+5204	+18.45703125	-7.38281250	-5.50634766	-109.77539063	-8.32763672	+49.83398438	+6164	+15.44238281	-9.32519531	-6.86865234	+8.70117188	-1.14257813	-52.38281250	+3608
+1458241417.27410010	+18.69873047	-7.87939453	-6.78515625	+17.64404297	+10.61279297	-73.63037109	+5244	+18.56689453	-7.55419922	-5.60742188	-110.21484375	-9.53613281	+50.69091797	+6128	+15.45996094	-9.58447266	-7.02246094	+8.19580078	-0.74707031	-54.05273438	+3636
+1458241417.28239990	+18.76904297	-8.09912109	-6.90380859	+17.02880859	+10.94238281	-75.16845703	+5296	+18.65478516	-7.74316406	-5.74365234	-110.74218750	-10.85449219	+51.30615234	+6096	+15.48193359	-9.80859375	-7.15429688	+7.77832031	-0.48339844	-55.65673828	+3664
+1458241417.29070000	+18.84375000	-8.34960938	-7.07958984	+16.25976563	+11.49169922	-76.46484375	+5344	+18.72070313	-7.96728516	-5.94140625	-111.40136719	-12.21679688	+51.63574219	+6076	+15.54345703	-9.98437500	-7.28173828	+7.58056641	-0.37353516	-56.93115234	+3676
+1458241417.29900000	+18.93603516	-8.61767578	-7.26416016	+15.46875000	+11.90917969	-77.76123047	+5364	+18.76025391	-8.22216797	-6.13476563	-112.19238281	-13.64501953	+51.98730469	+6056	+15.63574219	-10.16015625	-7.33007813	+7.31689453	-0.74707031	-58.35937500	+3668
+1458241417.30740000	+19.04589844	-8.92529297	-7.45312500	+14.58984375	+12.30468750	-79.16748047	+5348	+18.78662109	-8.51660156	-6.35449219	-113.04931641	-15.22705078	+52.25097656	+6040	+15.73681641	-10.32714844	-7.36083984	+7.09716797	-1.27441406	-59.78759766	+3640
+1458241417.31570010	+19.17333984	-9.25927734	-7.67724609	+13.68896484	+12.83203125	-80.50781250	+5288	+18.80859375	-8.81542969	-6.60058594	-113.86230469	-16.85302734	+52.40478516	+6024	+15.87304688	-10.48974609	-7.40039063	+6.92138672	-1.82373047	-61.06201172	+3580
+1458241417.32399990	+19.24804688	-9.58886719	-7.88378906	+12.74414063	+13.31542969	-81.82617188	+5188	+18.81298828	-9.11425781	-6.82470703	-114.71923828	-18.47900391	+52.64648438	+6000	+15.97851563	-10.65234375	-7.43994141	+6.67968750	-2.30712891	-62.31445313	+3508
+1458241417.33240010	+19.32714844	-9.88769531	-8.07275391	+11.90917969	+13.71093750	-83.21044922	+5056	+18.82177734	-9.40869141	-7.02246094	-115.55419922	-20.10498047	+53.06396484	+5968	+16.07958984	-10.82373047	-7.47949219	+6.45996094	-2.79052734	-63.63281250	+3424
+1458241417.34069990	+19.41064453	-10.17333984	-8.23535156	+11.16210938	+14.01855469	-84.81445313	+4900	+18.86572266	-9.65917969	-7.17187500	-116.25732422	-21.68701172	+53.76708984	+5920	+16.16748047	-11.03466797	-7.53222656	+6.15234375	-3.14208984	-65.19287109	+3344
+1458241417.34900000	+19.45458984	-10.43701172	-8.34521484	+10.37109375	+14.26025391	-86.41845703	+4756	+18.91845703	-9.88330078	-7.30810547	-116.89453125	-23.18115234	+54.53613281	+5868	+16.19824219	-11.25878906	-7.63769531	+5.80078125	-3.01025391	-66.68701172	+3268
+1458241417.35739990	+19.46337891	-10.63037109	-8.43750000	+9.73388672	+14.56787109	-87.97851563	+4628	+18.99755859	-10.04589844	-7.41357422	-117.35595703	-24.52148438	+55.41503906	+5808	+16.20703125	-11.49609375	-7.77832031	+5.47119141	-2.59277344	-68.22509766	+3208
+1458241417.36570000	+19.47216797	-10.76660156	-8.47265625	+9.25048828	+14.63378906	-89.56054688	+4540	+19.11621094	-10.17333984	-7.44433594	-117.79541016	-25.75195313	+56.64550781	+5736	+16.18505859	-11.72900391	-7.91894531	+5.18554688	-2.04345703	-69.91699219	+3164
+1458241417.37400010	+19.50732422	-10.90722656	-8.48583984	+8.81103516	+14.58984375	-91.25244141	+4500	+19.23925781	-10.29638672	-7.48388672	-118.25683594	-26.89453125	+57.87597656	+5672	+16.14990234	-11.96630859	-8.05957031	+4.89990234	-1.40625000	-71.60888672	+3152
+1458241417.37820010	+19.52490234	-10.97753906	-8.49902344	+8.56933594	+14.63378906	-92.08740234	+4492	+19.29638672	-10.34912109	-7.51025391	-118.45458984	-27.46582031	+58.42529297	+5636	+16.12792969	-12.08935547	-8.13867188	+4.74609375	-0.98876953	-72.44384766	+3160
+1458241417.38649990	+19.54248047	-11.11376953	-8.52099609	+8.08593750	+14.74365234	-93.62548828	+4512	+19.42382813	-10.46337891	-7.55419922	-118.89404297	-28.54248047	+59.54589844	+5568	+16.07958984	-12.31347656	-8.30566406	+4.46044922	-0.13183594	-73.95996094	+3208
+1458241417.39070010	+19.55566406	-11.18408203	-8.52978516	+7.82226563	+14.74365234	-94.32861328	+4532	+19.48095703	-10.53369141	-7.58496094	-119.15771484	-29.09179688	+60.02929688	+5536	+16.06201172	-12.39697266	-8.37597656	+4.37255859	+0.19775391	-74.64111328	+3240
+1458241417.39899990	+19.60839844	-11.33789063	-8.57373047	+7.33886719	+14.74365234	-95.82275391	+4592	+19.57324219	-10.67431641	-7.65966797	-119.68505859	-30.16845703	+60.95214844	+5472	+16.05322266	-12.58154297	-8.49023438	+4.15283203	+0.61523438	-76.04736328	+3304
+1458241417.40319990	+19.63476563	-11.44335938	-8.59570313	+7.03125000	+14.72167969	-96.56982422	+4624	+19.60839844	-10.77539063	-7.69482422	-120.08056641	-30.76171875	+61.45751953	+5444	+16.04443359	-12.66503906	-8.53857422	+4.02099609	+0.74707031	-76.72851563	+3340
+1458241417.41150000	+19.74023438	-11.70263672	-8.71875000	+6.41601563	+14.89746094	-98.04199219	+4672	+19.65673828	-10.99511719	-7.83105469	-120.78369141	-32.01416016	+62.16064453	+5396	+16.10595703	-12.88037109	-8.60009766	+3.73535156	+0.63720703	-78.06884766	+3392
+1458241417.41980000	+19.82812500	-12.01025391	-8.87695313	+5.55908203	+15.13916016	-99.44824219	+4680	+19.65673828	-11.26318359	-8.01123047	-121.57470703	-33.42041016	+62.55615234	+5356	+16.18505859	-13.05175781	-8.65722656	+3.44970703	+0.35156250	-79.16748047	+3404
+1458241417.42400000	+19.85888672	-12.16406250	-8.96923828	+5.14160156	+15.33691406	-100.08544922	+4668	+19.64355469	-11.39501953	-8.11230469	-121.92626953	-34.12353516	+62.68798828	+5336	+16.23339844	-13.13085938	-8.69238281	+3.31787109	+0.17578125	-79.62890625	+3392
+1458241417.42820000	+19.89843750	-12.33544922	-9.06152344	+4.70214844	+15.44677734	-100.72265625	+4644	+19.63037109	-11.54443359	-8.20898438	-122.36572266	-34.82666016	+62.88574219	+5312	+16.27734375	-13.21435547	-8.70556641	+3.14208984	-0.10986328	-80.11230469	+3368
+1458241417.43230010	+19.94677734	-12.51123047	-9.15820313	+4.28466797	+15.53466797	-101.40380859	+4608	+19.60839844	-11.69384766	-8.30566406	-122.82714844	-35.52978516	+63.08349609	+5288	+16.33007813	-13.31542969	-8.70556641	+2.92236328	-0.52734375	-80.68359375	+3336
+1458241417.44059990	+20.05224609	-12.85400391	-9.34716797	+3.58154297	+15.73242188	-102.83203125	+4492	+19.56005859	-11.97509766	-8.49462891	-123.64013672	-36.95800781	+63.52294922	+5240	+16.44873047	-13.51318359	-8.70996094	+2.54882813	-1.29638672	-81.76025391	+3236
+1458241417.44479990	+20.08740234	-13.02099609	-9.43505859	+3.18603516	+15.84228516	-103.53515625	+4424	+19.53369141	-12.12011719	-8.57812500	-124.12353516	-37.70507813	+63.80859375	+5220	+16.48828125	-13.60546875	-8.73193359	+2.37304688	-1.53808594	-82.24365234	+3176
+1458241417.44899990	+20.12695313	-13.18359375	-9.53613281	+2.83447266	+16.01806641	-104.15039063	+4344	+19.52490234	-12.26074219	-8.67480469	-124.47509766	-38.43017578	+63.96240234	+5192	+16.53662109	-13.69775391	-8.76269531	+2.17529297	-1.77978516	-82.70507813	+3108
+1458241417.45310000	+20.15771484	-13.33300781	-9.63720703	+2.50488281	+16.19384766	-104.76562500	+4256	+19.51611328	-12.38378906	-8.77148438	-124.80468750	-39.11132813	+64.13818359	+5164	+16.57617188	-13.80322266	-8.79345703	+1.97753906	-1.97753906	-83.18847656	+3040
+1458241417.46149990	+20.18847656	-13.58789063	-9.73828125	+1.80175781	+16.19384766	-105.93017578	+4076	+19.49414063	-12.60351563	-8.90771484	-125.59570313	-40.29785156	+64.68750000	+5100	+16.58935547	-13.96142578	-8.84179688	+1.56005859	-2.21923828	-84.15527344	+2904
+1458241417.46980000	+20.21044922	-13.77685547	-9.79541016	+1.36230469	+16.17187500	-107.16064453	+3900	+19.51611328	-12.77050781	-8.99560547	-126.32080078	-41.30859375	+65.56640625	+5032	+16.59814453	-14.14160156	-8.92529297	+1.34033203	-2.06542969	-85.25390625	+2784
+1458241417.47810010	+20.25000000	-13.89111328	-9.81738281	+1.09863281	+16.08398438	-108.36914063	+3744	+19.62158203	-12.88476563	-9.05712891	-126.89208984	-42.18750000	+66.53320313	+4940	+16.59814453	-14.31298828	-9.01318359	+1.20849609	-1.69189453	-86.52832031	+2680
+1458241417.48650000	+20.22802734	-13.97460938	-9.77343750	+0.63720703	+15.90820313	-109.44580078	+3644	+19.73144531	-12.99023438	-9.07470703	-127.61718750	-42.95654297	+67.60986328	+4856	+16.52343750	-14.43603516	-9.15380859	+1.12060547	-0.76904297	-87.56103516	+2612
+1458241417.49480010	+20.19726563	-14.04492188	-9.73388672	+0.21972656	+15.75439453	-110.45654297	+3588	+19.85888672	-13.06494141	-9.09667969	-128.27636719	-43.52783203	+68.66455078	+4768	+16.43994141	-14.56787109	-9.27246094	+1.01074219	+0.10986328	-88.68164063	+2584
+1458241417.50309990	+20.17968750	-14.07568359	-9.65478516	+0.02197266	+15.44677734	-111.53320313	+3588	+19.99072266	-13.12207031	-9.08789063	-128.95751953	-44.03320313	+69.89501953	+4684	+16.36962891	-14.66455078	-9.36474609	+1.05468750	+0.92285156	-89.82421875	+2608
+1458241417.51149990	+20.17529297	-14.14599609	-9.62402344	-0.30761719	+15.27099609	-112.63183594	+3640	+20.13574219	-13.21875000	-9.07910156	-129.79248047	-44.62646484	+71.23535156	+4604	+16.33007813	-14.78320313	-9.48339844	+1.05468750	+1.71386719	-90.87890625	+2680
+1458241417.51560000	+20.17529297	-14.22070313	-9.63281250	-0.59326172	+15.27099609	-113.13720703	+3676	+20.20166016	-13.28906250	-9.07910156	-130.23193359	-44.95605469	+71.85058594	+4564	+16.30371094	-14.84912109	-9.53173828	+0.96679688	+1.99951172	-91.36230469	+2720
+1458241417.51979990	+20.16650391	-14.28662109	-9.66357422	-0.79101563	+15.35888672	-113.59863281	+3716	+20.23681641	-13.34179688	-9.11425781	-130.56152344	-45.28564453	+72.24609375	+4520	+16.28173828	-14.92822266	-9.56689453	+0.81298828	+2.19726563	-91.88964844	+2764
+1458241417.52810000	+20.14892578	-14.47119141	-9.75146484	-1.31835938	+15.51269531	-114.47753906	+3796	+20.25000000	-13.50439453	-9.18896484	-131.44042969	-46.05468750	+73.05908203	+4460	+16.26855469	-15.04687500	-9.65039063	+0.59326172	+2.37304688	-92.54882813	+2840
+1458241417.53230000	+20.16650391	-14.58105469	-9.81738281	-1.49414063	+15.57861328	-114.93896484	+3824	+20.23242188	-13.60986328	-9.25927734	-131.87988281	-46.47216797	+73.34472656	+4432	+16.30810547	-15.14355469	-9.65478516	+0.43945313	+2.10937500	-93.05419922	+2864
+1458241417.53640010	+20.18408203	-14.70849609	-9.90087891	-1.75781250	+15.68847656	-115.42236328	+3840	+20.21484375	-13.71093750	-9.32080078	-132.34130859	-46.91162109	+73.69628906	+4412	+16.35205078	-15.22705078	-9.67675781	+0.28564453	+1.88964844	-93.38378906	+2872
+1458241417.54060010	+20.19726563	-14.86230469	-9.98876953	-2.04345703	+15.84228516	-115.92773438	+3844	+20.17968750	-13.82519531	-9.38671875	-132.82470703	-47.46093750	+74.00390625	+4392	+16.38281250	-15.33251953	-9.68115234	+0.04394531	+1.56005859	-93.77929688	+2872
+1458241417.54889990	+20.22802734	-15.19189453	-10.19970703	-2.68066406	+16.23779297	-116.89453125	+3808	+20.07421875	-14.06250000	-9.56689453	-133.63769531	-48.58154297	+74.28955078	+4376	+16.46630859	-15.56982422	-9.70312500	-0.54931641	+0.81298828	-94.46044922	+2816
+1458241417.55310010	+20.25439453	-15.37207031	-10.32275391	-3.01025391	+16.41357422	-117.31201172	+3760	+20.01708984	-14.19433594	-9.66357422	-134.07714844	-49.13085938	+74.37744141	+4372	+16.51464844	-15.68847656	-9.72509766	-0.85693359	+0.41748047	-94.72412109	+2756
+1458241417.55730010	+20.25000000	-15.53906250	-10.43701172	-3.36181641	+16.61132813	-117.68554688	+3704	+19.93359375	-14.31298828	-9.77343750	-134.45068359	-49.68017578	+74.35546875	+4372	+16.54541016	-15.79394531	-9.73828125	-1.18652344	+0.02197266	-94.94384766	+2696
+1458241417.56139990	+20.25878906	-15.68408203	-10.52929688	-3.58154297	+16.69921875	-118.10302734	+3636	+19.85449219	-14.43164063	-9.88769531	-134.78027344	-50.25146484	+74.31152344	+4372	+16.58056641	-15.88623047	-9.73388672	-1.45019531	-0.39550781	-95.20751953	+2636
+1458241417.56979990	+20.27636719	-15.97851563	-10.67431641	-4.13085938	+16.80908203	-119.06982422	+3488	+19.69189453	-14.68212891	-10.07226563	-135.70312500	-51.35009766	+74.46533203	+4380	+16.63330078	-16.10156250	-9.73388672	-2.08740234	-1.18652344	-95.80078125	+2516
+1458241417.57810000	+20.32910156	-16.22460938	-10.80615234	-4.52636719	+16.87500000	-119.92675781	+3340	+19.62158203	-14.86669922	-10.21289063	-136.47216797	-52.20703125	+74.83886719	+4376	+16.69042969	-16.33886719	-9.75146484	-2.63671875	-1.75781250	-96.54785156	+2408
+1458241417.58640000	+20.32470703	-16.39160156	-10.85888672	-4.96582031	+16.87500000	-120.60791016	+3200	+19.59960938	-15.02929688	-10.31835938	-137.19726563	-52.97607422	+75.32226563	+4360	+16.66406250	-16.46191406	-9.79980469	-2.98828125	-1.69189453	-97.16308594	+2300
+1458241417.59060000	+20.32910156	-16.43115234	-10.87207031	-5.09765625	+16.87500000	-120.91552734	+3132	+19.60400391	-15.09521484	-10.37548828	-137.52685547	-53.26171875	+75.54199219	+4344	+16.66406250	-16.51464844	-9.83935547	-3.05419922	-1.51611328	-97.49267578	+2252
+1458241417.59470010	+20.32031250	-16.47949219	-10.85888672	-5.33935547	+16.76513672	-121.22314453	+3076	+19.62597656	-15.17871094	-10.37548828	-138.20800781	-53.48144531	+76.11328125	+4328	+16.64208984	-16.54101563	-9.87011719	-3.07617188	-1.25244141	-97.80029297	+2208
+1458241417.59890010	+20.33789063	-16.48388672	-10.81494141	-5.36132813	+16.54541016	-121.44287109	+3020	+19.66992188	-15.23583984	-10.35351563	-138.77929688	-53.59130859	+76.77246094	+4304	+16.62451172	-16.56738281	-9.87451172	-3.07617188	-1.07666016	-98.26171875	+2160
+1458241417.60719990	+20.36425781	-16.45751953	-10.70068359	-5.38330078	+16.10595703	-122.08007813	+2940	+19.80615234	-15.30175781	-10.29638672	-139.92187500	-53.74511719	+78.28857422	+4256	+16.56298828	-16.61132813	-9.91845703	-2.98828125	-0.30761719	-99.18457031	+2100
+1458241417.61139990	+20.38623047	-16.44873047	-10.65234375	-5.38330078	+15.93017578	-122.29980469	+2912	+19.88964844	-15.32812500	-10.27441406	-140.33935547	-53.78906250	+78.88183594	+4228	+16.53222656	-16.62451172	-9.94482422	-2.94433594	+0.08789063	-99.62402344	+2076
+1458241417.61560010	+20.41259766	-16.43554688	-10.59960938	-5.38330078	+15.75439453	-122.56347656	+2892	+19.98193359	-15.35888672	-10.25683594	-140.77880859	-53.85498047	+79.51904297	+4192	+16.50585938	-16.63330078	-9.97998047	-2.85644531	+0.57128906	-100.04150391	+2064
+1458241417.61970000	+20.42138672	-16.41357422	-10.54687500	-5.42724609	+15.57861328	-122.78320313	+2884	+20.06542969	-15.39404297	-10.22607422	-141.30615234	-53.87695313	+80.17822266	+4152	+16.46191406	-16.62011719	-10.01513672	-2.76855469	+1.09863281	-100.39306641	+2072
+1458241417.62809990	+20.42138672	-16.38720703	-10.43701172	-5.53710938	+15.22705078	-123.17871094	+2912	+20.17968750	-15.48632813	-10.16894531	-142.44873047	-53.96484375	+81.49658203	+4068	+16.36962891	-16.57617188	-10.07226563	-2.61474609	+1.97753906	-100.96435547	+2148
+1458241417.63220000	+20.44335938	-16.38281250	-10.38427734	-5.55908203	+14.98535156	-123.42041016	+2944	+20.23242188	-15.53027344	-10.14697266	-143.04199219	-54.03076172	+82.15576172	+4024	+16.35205078	-16.60253906	-10.06787109	-2.61474609	+2.15332031	-101.38183594	+2200
+1458241417.63640000	+20.46533203	-16.39160156	-10.34033203	-5.55908203	+14.78759766	-123.66210938	+2984	+20.28515625	-15.56103516	-10.12060547	-143.54736328	-54.05273438	+82.79296875	+3976	+16.34326172	-16.62890625	-10.08544922	-2.65869141	+2.37304688	-101.66748047	+2264
+1458241417.64060000	+20.49609375	-16.40917969	-10.29638672	-5.58105469	+14.54589844	-123.94775391	+3024	+20.33789063	-15.60937500	-10.09863281	-144.09667969	-54.11865234	+83.43017578	+3928	+16.32128906	-16.66406250	-10.08105469	-2.74658203	+2.43896484	-102.01904297	+2336
+1458241417.64470010	+20.52685547	-16.42675781	-10.27001953	-5.53710938	+14.37011719	-124.21142578	+3068	+20.37744141	-15.64892578	-10.10742188	-144.49218750	-54.22851563	+83.86962891	+3880	+16.33007813	-16.72119141	-10.08105469	-2.85644531	+2.41699219	-102.41455078	+2404
+1458241417.64890000	+20.54443359	-16.47509766	-10.27880859	-5.64697266	+14.34814453	-124.49707031	+3108	+20.37744141	-15.70166016	-10.13378906	-144.88769531	-54.40429688	+84.19921875	+3836	+16.34326172	-16.76513672	-10.12939453	-2.94433594	+2.50488281	-102.43652344	+2464
+1458241417.65310000	+20.55322266	-16.56298828	-10.30078125	-5.84472656	+14.34814453	-124.76074219	+3148	+20.35546875	-15.78955078	-10.17333984	-145.39306641	-54.66796875	+84.52880859	+3796	+16.36083984	-16.82666016	-10.14257813	-3.12011719	+2.30712891	-102.54638672	+2512
+1458241417.65720010	+20.55761719	-16.66845703	-10.35351563	-6.06445313	+14.41406250	-125.02441406	+3176	+20.30712891	-15.88623047	-10.22167969	-145.89843750	-54.95361328	+84.74853516	+3764	+16.39160156	-16.91015625	-10.14697266	-3.36181641	+1.99951172	-102.67822266	+2548
+1458241417.66560010	+20.56201172	-16.90576172	-10.48535156	-6.48193359	+14.63378906	-125.55175781	+3204	+20.21044922	-16.05761719	-10.30517578	-146.82128906	-55.50292969	+85.23193359	+3712	+16.43115234	-17.07275391	-10.16015625	-3.91113281	+1.40625000	-102.83203125	+2568
+1458241417.66969990	+20.57519531	-17.02880859	-10.56445313	-6.63574219	+14.74365234	-125.81542969	+3196	+20.15771484	-16.13671875	-10.35791016	-147.19482422	-55.78857422	+85.38574219	+3692	+16.47070313	-17.18701172	-10.16455078	-4.24072266	+0.92285156	-102.96386719	+2556
+1458241417.67389990	+20.59277344	-17.16943359	-10.66113281	-6.78955078	+14.89746094	-126.10107422	+3168	+20.10498047	-16.21582031	-10.42382813	-147.52441406	-56.07421875	+85.47363281	+3672	+16.51025391	-17.29687500	-10.16894531	-4.54833984	+0.46142578	-103.05175781	+2524
+1458241417.68220000	+20.59716797	-17.45507813	-10.87207031	-7.22900391	+15.38085938	-126.69433594	+3084	+19.96875000	-16.40478516	-10.56445313	-148.20556641	-56.77734375	+85.58349609	+3652	+16.58056641	-17.51660156	-10.20849609	-5.22949219	-0.32958984	-103.16162109	+2456
+1458241417.69050000	+20.55322266	-17.73193359	-11.11816406	-7.71240234	+16.08398438	-127.08984375	+3008	+19.84130859	-16.58935547	-10.67871094	-148.93066406	-57.43652344	+85.69335938	+3640	+16.62011719	-17.71875000	-10.25244141	-5.93261719	-1.01074219	-103.18359375	+2376
+1458241417.69470000	+20.53125000	-17.86376953	-11.22363281	-7.97607422	+16.32568359	-127.26562500	+2964	+19.78417969	-16.68164063	-10.72705078	-149.32617188	-57.70019531	+85.82519531	+3636	+16.62890625	-17.80664063	-10.27880859	-6.26220703	-1.27441406	-103.13964844	+2332
+1458241417.69890000	+20.54003906	-17.96044922	-11.28076172	-8.08593750	+16.39160156	-127.44140625	+2916	+19.75341797	-16.75195313	-10.76220703	-149.67773438	-57.87597656	+85.95703125	+3628	+16.63769531	-17.88134766	-10.27001953	-6.50390625	-1.58203125	-103.29345703	+2288
+1458241417.70300010	+20.54443359	-18.02636719	-11.32910156	-8.15185547	+16.47949219	-127.66113281	+2864	+19.73144531	-16.80468750	-10.78857422	-149.98535156	-58.05175781	+86.11083984	+3620	+16.65087891	-17.95166016	-10.27880859	-6.70166016	-1.73583984	-103.46923828	+2248
+1458241417.70720010	+20.54443359	-18.08789063	-11.34228516	-8.28369141	+16.50146484	-127.90283203	+2816	+19.73144531	-16.86621094	-10.79736328	-150.42480469	-58.18359375	+86.44042969	+3612	+16.65087891	-18.00439453	-10.28759766	-6.81152344	-1.75781250	-103.62304688	+2204
+1458241417.71140000	+20.54443359	-18.13183594	-11.34667969	-8.39355469	+16.50146484	-128.05664063	+2768	+19.74023438	-16.91894531	-10.79296875	-150.82031250	-58.24951172	+86.77001953	+3600	+16.65527344	-18.03955078	-10.28320313	-6.85546875	-1.75781250	-103.84277344	+2168
+1458241417.71550010	+20.54003906	-18.16259766	-11.34667969	-8.52539063	+16.52343750	-128.18847656	+2724	+19.76220703	-16.96728516	-10.78417969	-151.25976563	-58.29345703	+87.16552734	+3588	+16.66406250	-18.06591797	-10.29199219	-6.83349609	-1.62597656	-104.08447266	+2132
+1458241417.72390010	+20.51806641	-18.18896484	-11.31152344	-8.81103516	+16.45751953	-128.40820313	+2636	+19.83251953	-17.03759766	-10.74023438	-152.11669922	-58.24951172	+87.97851563	+3560	+16.64208984	-18.04394531	-10.30957031	-6.65771484	-1.14257813	-104.41406250	+2080
+1458241417.72799990	+20.51367188	-18.18017578	-11.26757813	-8.87695313	+16.32568359	-128.51806641	+2600	+19.88525391	-17.05957031	-10.70507813	-152.49023438	-58.13964844	+88.41796875	+3540	+16.62451172	-18.02636719	-10.30517578	-6.54785156	-0.87890625	-104.63378906	+2060
+1458241417.73219990	+20.50927734	-18.16699219	-11.20166016	-8.96484375	+16.12792969	-128.62792969	+2568	+19.95117188	-17.07714844	-10.66113281	-152.92968750	-58.00781250	+88.90136719	+3524	+16.60693359	-18.00000000	-10.29199219	-6.41601563	-0.59326172	-104.89746094	+2040
+1458241417.73639990	+20.51367188	-18.15820313	-11.14013672	-9.03076172	+15.93017578	-128.71582031	+2540	+20.00830078	-17.08593750	-10.61279297	-153.32519531	-57.83203125	+89.38476563	+3504	+16.59375000	-17.97363281	-10.27001953	-6.26220703	-0.35156250	-105.18310547	+2032
+1458241417.74050000	+20.51806641	-18.14941406	-11.06982422	-9.11865234	+15.68847656	-128.84765625	+2512	+20.06982422	-17.09912109	-10.55566406	-153.76464844	-57.65625000	+89.89013672	+3488	+16.57617188	-17.94287109	-10.23925781	-6.08642578	-0.08789063	-105.49072266	+2032
+1458241417.74470000	+20.51806641	-18.13183594	-10.99511719	-9.18457031	+15.49072266	-128.95751953	+2492	+20.13574219	-17.10351563	-10.50732422	-154.16015625	-57.48046875	+90.39550781	+3468	+16.55859375	-17.90771484	-10.21728516	-5.88867188	+0.19775391	-105.82031250	+2036
+1458241417.75300000	+20.51806641	-18.10107422	-10.88085938	-9.33837891	+15.16113281	-129.13330078	+2476	+20.25878906	-17.11669922	-10.43261719	-154.75341797	-57.19482422	+91.18652344	+3416	+16.50146484	-17.82421875	-10.20410156	-5.58105469	+0.94482422	-106.30371094	+2120
+1458241417.75720000	+20.51806641	-18.08349609	-10.82373047	-9.40429688	+14.98535156	-129.19921875	+2480	+20.30712891	-17.12109375	-10.40185547	-154.99511719	-57.04101563	+91.47216797	+3388	+16.47949219	-17.80224609	-10.19531250	-5.53710938	+1.16455078	-106.50146484	+2180
+1458241417.76550010	+20.51367188	-18.09228516	-10.70947266	-9.64599609	+14.58984375	-129.37500000	+2520	+20.36425781	-17.14746094	-10.35791016	-155.54443359	-56.84326172	+91.99951172	+3324	+16.44433594	-17.77587891	-10.17333984	-5.51513672	+1.36230469	-106.74316406	+2336
+1458241417.76970010	+20.52246094	-18.11425781	-10.66992188	-9.75585938	+14.41406250	-129.48486328	+2544	+20.37304688	-17.16943359	-10.35351563	-155.78613281	-56.82128906	+92.19726563	+3296	+16.45312500	-17.80664063	-10.14697266	-5.58105469	+1.20849609	-106.91894531	+2412
+1458241417.77379990	+20.52685547	-18.14941406	-10.64355469	-9.88769531	+14.28222656	-129.59472656	+2572	+20.36865234	-17.19580078	-10.36230469	-155.98388672	-56.84326172	+92.32910156	+3264	+16.47070313	-17.85498047	-10.15136719	-5.71289063	+1.05468750	-106.96289063	+2480
+1458241417.77800010	+20.54003906	-18.20214844	-10.63476563	-10.04150391	+14.19433594	-129.68261719	+2596	+20.35107422	-17.23095703	-10.38427734	-156.18164063	-56.93115234	+92.39501953	+3240	+16.49267578	-17.91650391	-10.15576172	-5.91064453	+0.83496094	-106.98486328	+2536
+1458241417.78220010	+20.54882813	-18.25927734	-10.64355469	-10.19531250	+14.15039063	-129.79248047	+2616	+20.32031250	-17.27050781	-10.42382813	-156.33544922	-57.06298828	+92.37304688	+3224	+16.51464844	-17.98681641	-10.17333984	-6.13037109	+0.61523438	-106.96289063	+2572
+1458241417.78629990	+20.55322266	-18.32519531	-10.66992188	-10.34912109	+14.19433594	-129.88037109	+2632	+20.28076172	-17.31445313	-10.46777344	-156.44531250	-57.21679688	+92.30712891	+3208	+16.53222656	-18.03955078	-10.20410156	-6.32812500	+0.46142578	-106.87500000	+2592
+1458241417.79469990	+20.57080078	-18.50537109	-10.76220703	-10.70068359	+14.34814453	-130.05615234	+2636	+20.16650391	-17.42431641	-10.57324219	-156.73095703	-57.65625000	+92.02148438	+3196	+16.57177734	-18.18457031	-10.25683594	-6.85546875	-0.02197266	-106.65527344	+2584
+1458241417.79880000	+20.58398438	-18.62402344	-10.82812500	-10.89843750	+14.43603516	-130.14404297	+2620	+20.10058594	-17.48144531	-10.63037109	-156.84082031	-57.89794922	+91.86767578	+3192	+16.58935547	-18.27685547	-10.27001953	-7.18505859	-0.37353516	-106.58935547	+2560
+1458241417.80720000	+20.60595703	-18.86572266	-10.98193359	-11.29394531	+14.69970703	-130.34179688	+2604	+19.95996094	-17.60009766	-10.75341797	-157.08251953	-58.42529297	+91.53808594	+3200	+16.63330078	-18.46582031	-10.30517578	-7.86621094	-1.07666016	-106.39160156	+2500
+1458241417.81130000	+20.62792969	-19.00634766	-11.09179688	-11.46972656	+14.91943359	-130.47363281	+2600	+19.90283203	-17.66162109	-10.81494141	-157.17041016	-58.66699219	+91.34033203	+3204	+16.66406250	-18.61962891	-10.33593750	-8.41552734	-1.64794922	-106.23779297	+2468
+1458241417.81550000	+20.64111328	-19.11621094	-11.19287109	-11.57958984	+15.16113281	-130.58349609	+2592	+19.84570313	-17.72314453	-10.87646484	-157.23632813	-58.90869141	+91.16455078	+3208	+16.69042969	-18.74707031	-10.37988281	-8.87695313	-1.99951172	-106.08398438	+2432
+1458241417.81970000	+20.64550781	-19.21728516	-11.27636719	-11.75537109	+15.35888672	-130.67138672	+2584	+19.79296875	-17.78466797	-10.92480469	-157.34619141	-59.12841797	+91.01074219	+3212	+16.68603516	-18.83496094	-10.41943359	-9.22851563	-2.17529297	-105.90820313	+2392
+1458241417.82380010	+20.64990234	-19.30078125	-11.34228516	-11.90917969	+15.49072266	-130.71533203	+2572	+19.74902344	-17.83740234	-10.95996094	-157.47802734	-59.30419922	+90.90087891	+3216	+16.68164063	-18.89648438	-10.43261719	-9.51416016	-2.32910156	-105.86425781	+2348
+1458241417.83209990	+20.63232422	-19.41064453	-11.40380859	-12.23876953	+15.62255859	-130.78125000	+2548	+19.70947266	-17.92089844	-10.99511719	-157.71972656	-59.43603516	+90.87890625	+3212	+16.68164063	-18.93603516	-10.43701172	-9.62402344	-2.35107422	-105.86425781	+2260
+1458241417.83629990	+20.63671875	-19.42382813	-11.39501953	-12.30468750	+15.55664063	-130.78125000	+2532	+19.71826172	-17.94726563	-10.99951172	-157.82958984	-59.43603516	+90.92285156	+3204	+16.67724609	-18.93603516	-10.41943359	-9.60205078	-2.32910156	-105.95214844	+2220
+1458241417.84050010	+20.63232422	-19.41064453	-11.37304688	-12.32666016	+15.46875000	-130.80322266	+2520	+19.73583984	-17.96484375	-10.99072266	-157.91748047	-59.39208984	+91.01074219	+3200	+16.67724609	-18.92285156	-10.41064453	-9.51416016	-2.19726563	-106.06201172	+2184
+1458241417.84460000	+20.62353516	-19.37988281	-11.32470703	-12.37060547	+15.33691406	-130.82519531	+2508	+19.76660156	-17.97802734	-10.97314453	-158.04931641	-59.28222656	+91.16455078	+3192	+16.66845703	-18.89208984	-10.40625000	-9.36035156	-1.93359375	-106.17187500	+2156
+1458241417.84879990	+20.61474609	-19.35791016	-11.28955078	-12.39257813	+15.27099609	-130.82519531	+2500	+19.80175781	-17.98681641	-10.94677734	-158.15917969	-59.15039063	+91.31835938	+3188	+16.66406250	-18.87011719	-10.40185547	-9.27246094	-1.80175781	-106.21582031	+2128
+1458241417.85299990	+20.60156250	-19.32714844	-11.25000000	-12.41455078	+15.18310547	-130.80322266	+2492	+19.85009766	-17.99121094	-10.90722656	-158.29101563	-58.97460938	+91.51611328	+3180	+16.65527344	-18.83935547	-10.40185547	-9.16259766	-1.64794922	-106.28173828	+2104
+1458241417.85710000	+20.58837891	-19.28759766	-11.20166016	-12.45849609	+15.07324219	-130.75927734	+2484	+19.90283203	-17.98681641	-10.86767578	-158.40087891	-58.79882813	+91.71386719	+3176	+16.65087891	-18.80419922	-10.39746094	-9.00878906	-1.42822266	-106.34765625	+2084
+1458241417.86130000	+20.57958984	-19.26123047	-11.16650391	-12.45849609	+14.98535156	-130.73730469	+2476	+19.95117188	-17.97802734	-10.83251953	-158.46679688	-58.62304688	+91.86767578	+3168	+16.64208984	-18.77343750	-10.39306641	-8.89892578	-1.29638672	-106.36962891	+2068
+1458241417.86960010	+20.55322266	-19.19091797	-11.08740234	-12.48046875	+14.78759766	-130.69335938	+2464	+20.05664063	-17.94726563	-10.74902344	-158.57666016	-58.20556641	+92.24121094	+3152	+16.62451172	-18.71191406	-10.37988281	-8.67919922	-0.96679688	-106.50146484	+2040
+1458241417.87380000	+20.54443359	-19.15576172	-11.04345703	-12.48046875	+14.67773438	-130.67138672	+2460	+20.11376953	-17.92968750	-10.70507813	-158.59863281	-57.98583984	+92.41699219	+3140	+16.58935547	-18.60644531	-10.36669922	-8.32763672	-0.43945313	-106.65527344	+2044
+1458241417.87800000	+20.53564453	-19.11621094	-10.99511719	-12.45849609	+14.54589844	-130.64941406	+2452	+20.17089844	-17.91210938	-10.66552734	-158.64257813	-57.76611328	+92.57080078	+3128	+16.55859375	-18.51855469	-10.35351563	-8.04199219	+0.00000000	-106.78710938	+2052
+1458241417.88630010	+20.51367188	-19.02832031	-10.91162109	-12.41455078	+14.37011719	-130.58349609	+2448	+20.27197266	-17.87255859	-10.59521484	-158.62060547	-57.41455078	+92.81250000	+3100	+16.49707031	-18.35156250	-10.36230469	-7.53662109	+0.96679688	-106.91894531	+2132
+1458241417.89050010	+20.50048828	-18.99316406	-10.87646484	-12.41455078	+14.30419922	-130.53955078	+2452	+20.31591797	-17.85937500	-10.56445313	-158.59863281	-57.26074219	+92.87841797	+3080	+16.47070313	-18.30761719	-10.36230469	-7.47070313	+1.16455078	-106.89697266	+2188
+1458241417.89459990	+20.49609375	-18.97119141	-10.85449219	-12.39257813	+14.23828125	-130.47363281	+2456	+20.34667969	-17.84619141	-10.54687500	-158.55468750	-57.12890625	+92.90039063	+3060	+16.47070313	-18.31201172	-10.35791016	-7.51464844	+1.09863281	-106.85302734	+2240
+1458241417.89879990	+20.49169922	-18.95800781	-10.84130859	-12.37060547	+14.21630859	-130.42968750	+2464	+20.36865234	-17.83740234	-10.53369141	-158.51074219	-57.06298828	+92.92236328	+3040	+16.47509766	-18.33398438	-10.36230469	-7.58056641	+0.98876953	-106.80908203	+2284
+1458241417.90300010	+20.48730469	-18.95361328	-10.84130859	-12.34863281	+14.21630859	-130.40771484	+2464	+20.38183594	-17.83300781	-10.52929688	-158.46679688	-56.99707031	+92.90039063	+3016	+16.48388672	-18.36914063	-10.36230469	-7.73437500	+0.79101563	-106.74316406	+2320
+1458241417.91129990	+20.49609375	-18.97119141	-10.85009766	-12.30468750	+14.23828125	-130.38574219	+2464	+20.38183594	-17.83300781	-10.53808594	-158.40087891	-57.01904297	+92.83447266	+2972	+16.51025391	-18.44384766	-10.36669922	-7.95410156	+0.43945313	-106.67724609	+2352
+1458241417.91540000	+20.50048828	-18.98876953	-10.86328125	-12.30468750	+14.26025391	-130.38574219	+2460	+20.37304688	-17.84179688	-10.55566406	-158.35693359	-57.06298828	+92.76855469	+2952	+16.52343750	-18.46582031	-10.36669922	-7.99804688	+0.32958984	-106.65527344	+2352
+1458241417.92380000	+20.50927734	-19.01513672	-10.89404297	-12.28271484	+14.34814453	-130.36376953	+2440	+20.34667969	-17.85498047	-10.58642578	-158.29101563	-57.19482422	+92.61474609	+2920	+16.53662109	-18.50537109	-10.37548828	-8.12988281	+0.13183594	-106.56738281	+2340
+1458241417.92790010	+20.50927734	-19.02392578	-10.90283203	-12.28271484	+14.37011719	-130.36376953	+2428	+20.33349609	-17.86376953	-10.59521484	-158.29101563	-57.23876953	+92.57080078	+2908	+16.54541016	-18.52294922	-10.37548828	-8.17382813	+0.06591797	-106.54541016	+2328
+1458241417.93210010	+20.51367188	-19.03271484	-10.91601563	-12.28271484	+14.39208984	-130.36376953	+2416	+20.32031250	-17.87255859	-10.60839844	-158.26904297	-57.28271484	+92.52685547	+2892	+16.54980469	-18.54052734	-10.37548828	-8.21777344	-0.02197266	-106.52343750	+2316
+1458241417.93630000	+20.51806641	-19.05468750	-10.93359375	-12.28271484	+14.43603516	-130.36376953	+2400	+20.31152344	-17.88134766	-10.61718750	-158.26904297	-57.30468750	+92.50488281	+2880	+16.59814453	-18.68115234	-10.37548828	-8.65722656	-0.79101563	-106.32568359	+2300
+1458241417.94039990	+20.52685547	-19.07666016	-10.95556641	-12.26074219	+14.47998047	-130.34179688	+2384	+20.30273438	-17.88574219	-10.62597656	-158.26904297	-57.34863281	+92.46093750	+2868	+16.63769531	-18.79541016	-10.37988281	-8.96484375	-1.38427734	-106.17187500	+2280
+1458241417.94880010	+20.54882813	-19.13818359	-11.02148438	-12.19482422	+14.61181641	-130.29785156	+2352	+20.28955078	-17.89013672	-10.63916016	-158.24707031	-57.41455078	+92.39501953	+2844	+16.69042969	-18.95800781	-10.37548828	-9.40429688	-2.32910156	-105.88623047	+2220
+1458241417.95289990	+20.56201172	-19.16894531	-11.06103516	-12.15087891	+14.72167969	-130.25390625	+2340	+20.28076172	-17.89453125	-10.64794922	-158.22509766	-57.43652344	+92.37304688	+2832	+16.70361328	-18.98437500	-10.37548828	-9.42626953	-2.50488281	-105.82031250	+2184
+1458241417.96129990	+20.58398438	-19.19970703	-11.11376953	-11.99707031	+14.80957031	-130.12207031	+2308	+20.27197266	-17.89892578	-10.65673828	-158.20312500	-57.45849609	+92.32910156	+2812	+16.68164063	-18.92724609	-10.34472656	-9.25048828	-2.37304688	-105.79833984	+2116
+1458241417.96960000	+20.58398438	-19.16894531	-11.10498047	-11.84326172	+14.80957031	-129.94628906	+2272	+20.27197266	-17.89453125	-10.65673828	-158.18115234	-57.45849609	+92.30712891	+2796	+16.66845703	-18.80859375	-10.30957031	-8.76708984	-1.99951172	-105.95214844	+2064
+1458241417.97379990	+20.58398438	-19.15136719	-11.08740234	-11.79931641	+14.74365234	-129.88037109	+2256	+20.27636719	-17.89453125	-10.65234375	-158.15917969	-57.43652344	+92.30712891	+2788	+16.66845703	-18.79541016	-10.30517578	-8.72314453	-1.95556641	-105.97412109	+2040
+1458241417.97790000	+20.58837891	-19.12060547	-11.06542969	-11.73339844	+14.69970703	-129.83642578	+2240	+20.28076172	-17.88574219	-10.65234375	-158.13720703	-57.41455078	+92.30712891	+2780	+16.66406250	-18.77783203	-10.30517578	-8.63525391	-1.88964844	-105.99609375	+2020
+1458241417.98620010	+20.58837891	-19.06347656	-11.02148438	-11.62353516	+14.61181641	-129.72656250	+2212	+20.29394531	-17.87255859	-10.63916016	-158.09326172	-57.37060547	+92.32910156	+2764	+16.66406250	-18.74707031	-10.29638672	-8.52539063	-1.75781250	-106.01806641	+1980
+1458241417.99040010	+20.58398438	-19.04150391	-11.00390625	-11.60156250	+14.58984375	-129.68261719	+2196	+20.30273438	-17.86816406	-10.63037109	-158.07128906	-57.32666016	+92.32910156	+2760	+16.65966797	-18.73388672	-10.29638672	-8.48144531	-1.71386719	-106.01806641	+1964
+1458241417.99460010	+20.58398438	-19.01513672	-10.98632813	-11.57958984	+14.54589844	-129.63867188	+2184	+20.31152344	-17.85937500	-10.62597656	-158.07128906	-57.28271484	+92.35107422	+2752	+16.65966797	-18.72070313	-10.29638672	-8.41552734	-1.66992188	-106.04003906	+1948
+1458241417.99869990	+20.57519531	-18.97558594	-10.95556641	-11.53564453	+14.50195313	-129.57275391	+2168	+20.32031250	-17.85058594	-10.61718750	-158.04931641	-57.23876953	+92.35107422	+2748	+16.63330078	-18.56689453	-10.28320313	-7.88818359	-1.05468750	-106.08398438	+1952
+1458241418.00710010	+20.56640625	-18.90966797	-10.89404297	-11.44775391	+14.37011719	-129.44091797	+2148	+20.33789063	-17.82861328	-10.59521484	-158.00537109	-57.15087891	+92.37304688	+2740	+16.59814453	-18.34716797	-10.25244141	-7.11914063	-0.28564453	-106.17187500	+1984
+1458241418.01120000	+20.55761719	-18.85253906	-10.84570313	-11.38183594	+14.30419922	-129.30908203	+2152	+20.35546875	-17.80224609	-10.57763672	-157.93945313	-57.06298828	+92.39501953	+2736	+16.58935547	-18.21972656	-10.25244141	-6.65771484	+0.15380859	-106.10595703	+2032
+1458241418.01959990	+20.54882813	-18.78662109	-10.78857422	-11.27197266	+14.23828125	-129.11132813	+2160	+20.38183594	-17.76269531	-10.54248047	-157.82958984	-56.90917969	+92.39501953	+2732	+16.60253906	-18.17578125	-10.24804688	-6.52587891	+0.17578125	-105.88623047	+2108
+1458241418.02370000	+20.53564453	-18.77783203	-10.77978516	-11.25000000	+14.26025391	-128.97949219	+2164	+20.38623047	-17.74072266	-10.52490234	-157.74169922	-56.84326172	+92.32910156	+2732	+16.60693359	-18.19335938	-10.25244141	-6.59179688	+0.06591797	-105.77636719	+2128
+1458241418.02790000	+20.52685547	-18.78222656	-10.78417969	-11.25000000	+14.30419922	-128.86962891	+2168	+20.38623047	-17.71875000	-10.51611328	-157.65380859	-56.79931641	+92.24121094	+2728	+16.61572266	-18.21972656	-10.25244141	-6.72363281	-0.10986328	-105.64453125	+2140
+1458241418.03210000	+20.51806641	-18.80859375	-10.79736328	-11.27197266	+14.34814453	-128.80371094	+2168	+20.37304688	-17.70556641	-10.51171875	-157.56591797	-56.77734375	+92.13134766	+2724	+16.63330078	-18.26806641	-10.25244141	-6.89941406	-0.39550781	-105.51269531	+2136
+1458241418.04040000	+20.51806641	-18.87011719	-10.82373047	-11.31591797	+14.39208984	-128.69384766	+2144	+20.33349609	-17.67919922	-10.51611328	-157.36816406	-56.82128906	+91.82373047	+2728	+16.64648438	-18.29443359	-10.25244141	-6.98730469	-0.61523438	-105.42480469	+2120
+1458241418.04460000	+20.51806641	-18.91406250	-10.85009766	-11.31591797	+14.45800781	-128.64990234	+2132	+20.30712891	-17.67480469	-10.52050781	-157.28027344	-56.86523438	+91.66992188	+2732	+16.65527344	-18.31640625	-10.24804688	-7.05322266	-0.74707031	-105.38085938	+2108
+1458241418.04870010	+20.51806641	-18.94921875	-10.87646484	-11.33789063	+14.52392578	-128.60595703	+2116	+20.27636719	-17.67480469	-10.53808594	-157.17041016	-56.93115234	+91.47216797	+2740	+16.66406250	-18.33398438	-10.24365234	-7.14111328	-0.87890625	-105.31494141	+2096
+1458241418.05290010	+20.51806641	-18.98876953	-10.90722656	-11.35986328	+14.61181641	-128.54003906	+2104	+20.24121094	-17.67041016	-10.55566406	-157.03857422	-57.01904297	+91.20849609	+2752	+16.67285156	-18.36035156	-10.24365234	-7.22900391	-1.03271484	-105.24902344	+2080
+1458241418.05710010	+20.51367188	-19.02392578	-10.93798828	-11.40380859	+14.67773438	-128.47412109	+2096	+20.20605469	-17.67480469	-10.57763672	-156.90673828	-57.10693359	+90.96679688	+2760	+16.67724609	-18.37792969	-10.24365234	-7.33886719	-1.18652344	-105.13916016	+2064
+1458241418.06119990	+20.50927734	-19.05908203	-10.95996094	-11.42578125	+14.72167969	-128.36425781	+2084	+20.16650391	-17.67480469	-10.59521484	-156.73095703	-57.17285156	+90.65917969	+2776	+16.69482422	-18.46582031	-10.22607422	-7.77832031	-1.86767578	-104.69970703	+2052
+1458241418.06950000	+20.49609375	-19.09863281	-10.99511719	-11.46972656	+14.78759766	-128.14453125	+2056	+20.10937500	-17.65722656	-10.61279297	-156.37939453	-57.21679688	+90.10986328	+2800	+16.70361328	-18.53613281	-10.20849609	-8.26171875	-2.63671875	-104.01855469	+2004
+1458241418.07370000	+20.49169922	-19.10742188	-10.99511719	-11.44775391	+14.78759766	-127.96875000	+2044	+20.09619141	-17.63525391	-10.61279297	-156.11572266	-57.15087891	+89.78027344	+2812	+16.70361328	-18.53173828	-10.17773438	-8.37158203	-2.94433594	-103.66699219	+1980
+1458241418.07789990	+20.48291016	-19.08984375	-10.99072266	-11.40380859	+14.78759766	-127.77099609	+2032	+20.09619141	-17.60888672	-10.60400391	-155.85205078	-57.06298828	+89.47265625	+2824	+16.70800781	-18.50097656	-10.17333984	-8.32763672	-2.94433594	-103.40332031	+1960
+1458241418.08620000	+20.45214844	-19.00195313	-10.95556641	-11.29394531	+14.78759766	-127.24365234	+2008	+20.13134766	-17.53417969	-10.56445313	-155.19287109	-56.66748047	+88.81347656	+2856	+16.67724609	-18.37792969	-10.19970703	-8.06396484	-2.43896484	-102.98583984	+1932
+1458241418.09040000	+20.43457031	-18.92285156	-10.92041016	-11.20605469	+14.74365234	-126.93603516	+2000	+20.16210938	-17.48144531	-10.52929688	-154.79736328	-56.38183594	+88.41796875	+2876	+16.65087891	-18.30761719	-10.21728516	-7.91015625	-2.10937500	-102.81005859	+1924
+1458241418.09450010	+20.42578125	-18.83496094	-10.87646484	-11.07421875	+14.65576172	-126.58447266	+1996	+20.20605469	-17.41992188	-10.48535156	-154.42382813	-56.05224609	+88.08837891	+2896	+16.62451172	-18.22851563	-10.23486328	-7.73437500	-1.73583984	-102.61230469	+1920
+1458241418.09870000	+20.40820313	-18.67675781	-10.78857422	-10.85449219	+14.47998047	-126.07910156	+1996	+20.28076172	-17.33203125	-10.41503906	-153.94042969	-55.54687500	+87.71484375	+2920	+16.60693359	-18.16699219	-10.24804688	-7.58056641	-1.45019531	-102.45849609	+1916
+1458241418.10290000	+20.39941406	-18.52734375	-10.69628906	-10.59082031	+14.30419922	-125.59570313	+2008	+20.35546875	-17.24853516	-10.34033203	-153.52294922	-55.04150391	+87.42919922	+2940	+16.58056641	-18.09228516	-10.25683594	-7.40478516	-1.12060547	-102.30468750	+1920
+1458241418.10700010	+20.39501953	-18.38232422	-10.61718750	-10.30517578	+14.15039063	-125.13427734	+2036	+20.43457031	-17.16943359	-10.27001953	-153.08349609	-54.55810547	+87.16552734	+2960	+16.56298828	-18.01757813	-10.27001953	-7.20703125	-0.79101563	-102.15087891	+1932
+1458241418.11540010	+20.38623047	-18.02636719	-10.45458984	-9.58007813	+13.88671875	-123.90380859	+2148	+20.59716797	-17.01123047	-10.15136719	-152.05078125	-53.54736328	+86.35253906	+2980	+16.50146484	-17.83740234	-10.33154297	-6.78955078	+0.08789063	-101.57958984	+2000
+1458241418.12369990	+20.39941406	-17.77148438	-10.37548828	-8.96484375	+13.77685547	-122.84912109	+2284	+20.66308594	-16.88818359	-10.08105469	-151.10595703	-52.82226563	+85.36376953	+2968	+16.44433594	-17.67041016	-10.40625000	-6.54785156	+0.90087891	-100.70068359	+2116
+1458241418.12789990	+20.41259766	-17.70556641	-10.35791016	-8.74511719	+13.71093750	-122.34375000	+2348	+20.67187500	-16.84863281	-10.05029297	-150.73242188	-52.51464844	+84.90234375	+2960	+16.41796875	-17.60449219	-10.42822266	-6.50390625	+1.07666016	-100.19531250	+2180
+1458241418.13620000	+20.45654297	-17.67480469	-10.40625000	-8.39355469	+13.73291016	-121.46484375	+2444	+20.65429688	-16.78271484	-10.04589844	-149.94140625	-52.07519531	+83.82568359	+2928	+16.43994141	-17.55615234	-10.43701172	-6.59179688	+0.83496094	-99.31640625	+2280
+1458241418.14450000	+20.48291016	-17.72753906	-10.52929688	-8.26171875	+13.97460938	-120.71777344	+2492	+20.56640625	-16.76513672	-10.08984375	-149.21630859	-51.87744141	+82.61718750	+2900	+16.49707031	-17.56054688	-10.42382813	-6.83349609	+0.15380859	-98.37158203	+2320
+1458241418.14870000	+20.49169922	-17.76269531	-10.59960938	-8.23974609	+14.15039063	-120.38818359	+2500	+20.49609375	-16.76074219	-10.13378906	-148.84277344	-51.83349609	+81.91406250	+2892	+16.53222656	-17.56933594	-10.42382813	-7.03125000	-0.26367188	-97.82226563	+2316
+1458241418.15280010	+20.50488281	-17.80224609	-10.68310547	-8.19580078	+14.30419922	-120.01464844	+2492	+20.42138672	-16.75634766	-10.18652344	-148.42529297	-51.83349609	+81.12304688	+2888	+16.56738281	-17.59130859	-10.41064453	-7.29492188	-0.76904297	-97.25097656	+2304
+1458241418.15700010	+20.50927734	-17.84179688	-10.76660156	-8.19580078	+14.45800781	-119.57519531	+2468	+20.32470703	-16.75634766	-10.24804688	-147.96386719	-51.81152344	+80.24414063	+2892	+16.59375000	-17.60449219	-10.39306641	-7.55859375	-1.27441406	-96.67968750	+2284
+1458241418.16120000	+20.50927734	-17.86816406	-10.84570313	-8.15185547	+14.58984375	-119.13574219	+2444	+20.22363281	-16.74316406	-10.30078125	-147.52441406	-51.78955078	+79.36523438	+2900	+16.62451172	-17.60888672	-10.34472656	-7.91015625	-2.04345703	-95.91064453	+2260
+1458241418.16529990	+20.50927734	-17.89453125	-10.92919922	-8.12988281	+14.74365234	-118.69628906	+2416	+20.12695313	-16.71679688	-10.35351563	-147.06298828	-51.70166016	+78.50830078	+2912	+16.65087891	-17.60449219	-10.30517578	-8.15185547	-2.63671875	-95.29541016	+2232
+1458241418.16950010	+20.50048828	-17.91650391	-11.00390625	-8.10791016	+14.85351563	-118.23486328	+2396	+20.04785156	-16.69042969	-10.39306641	-146.64550781	-51.61376953	+77.73925781	+2928	+16.66406250	-17.58691406	-10.27880859	-8.37158203	-3.09814453	-94.72412109	+2200
+1458241418.17779990	+20.51806641	-17.90771484	-11.12255859	-7.86621094	+14.98535156	-117.22412109	+2348	+19.90283203	-16.61572266	-10.49414063	-145.61279297	-51.32812500	+76.04736328	+2964	+16.69482422	-17.52099609	-10.23486328	-8.63525391	-3.82324219	-93.58154297	+2136
+1458241418.18199990	+20.50927734	-17.87255859	-11.16210938	-7.77832031	+15.05126953	-116.71875000	+2328	+19.83251953	-16.56738281	-10.52929688	-145.10742188	-51.15234375	+75.23437500	+2984	+16.67724609	-17.44628906	-10.23925781	-8.63525391	-3.80126953	-92.98828125	+2108
+1458241418.18619990	+20.50048828	-17.80224609	-11.18847656	-7.60253906	+15.07324219	-116.08154297	+2312	+19.77539063	-16.50146484	-10.55126953	-144.55810547	-50.88867188	+74.37744141	+3008	+16.66406250	-17.36279297	-10.22607422	-8.56933594	-3.77929688	-92.54882813	+2080
+1458241418.19030000	+20.48730469	-17.70556641	-11.20605469	-7.38281250	+15.11718750	-115.44433594	+2300	+19.74462891	-16.41357422	-10.56005859	-143.98681641	-50.51513672	+73.63037109	+3036	+16.65527344	-17.27929688	-10.22607422	-8.41552734	-3.60351563	-92.13134766	+2052
+1458241418.19450000	+20.46972656	-17.60009766	-11.19287109	-7.20703125	+15.07324219	-114.80712891	+2284	+19.74023438	-16.32568359	-10.53808594	-143.54736328	-50.09765625	+73.10302734	+3064	+16.62451172	-17.16943359	-10.24365234	-8.23974609	-3.31787109	-91.62597656	+2028
+1458241418.19870000	+20.46093750	-17.44628906	-11.13574219	-6.89941406	+14.87548828	-114.06005859	+2272	+19.76220703	-16.21582031	-10.48535156	-143.08593750	-49.52636719	+72.64160156	+3100	+16.59814453	-17.05957031	-10.23486328	-7.99804688	-3.09814453	-91.29638672	+2004
+1458241418.20280000	+20.43896484	-17.28808594	-11.06542969	-6.61376953	+14.69970703	-113.42285156	+2268	+19.79736328	-16.09277344	-10.42382813	-142.62451172	-48.95507813	+72.29003906	+3136	+16.57177734	-16.94091797	-10.24804688	-7.69042969	-2.70263672	-90.94482422	+1984
+1458241418.21120000	+20.39062500	-16.91894531	-10.88525391	-5.97656250	+14.34814453	-112.14843750	+2280	+19.91601563	-15.82910156	-10.27880859	-141.67968750	-47.70263672	+71.74072266	+3216	+16.51025391	-16.68603516	-10.30517578	-7.00927734	-1.71386719	-90.19775391	+1964
+1458241418.21530010	+20.37304688	-16.72998047	-10.80175781	-5.60302734	+14.19433594	-111.51123047	+2300	+19.99072266	-15.69726563	-10.19970703	-141.19628906	-47.06542969	+71.49902344	+3248	+16.47070313	-16.57617188	-10.33593750	-6.72363281	-1.18652344	-89.80224609	+1964
+1458241418.22359990	+20.28955078	-16.31250000	-10.62597656	-4.85595703	+13.95263672	-110.10498047	+2408	+20.11816406	-15.41601563	-10.03710938	-140.16357422	-45.72509766	+70.90576172	+3320	+16.35644531	-16.32568359	-10.42382813	-6.17431641	+0.00000000	-88.81347656	+2024
+1458241418.23200010	+20.21923828	-15.97412109	-10.45898438	-4.21875000	+13.62304688	-108.80859375	+2580	+20.24121094	-15.12158203	-9.86572266	-139.15283203	-44.34082031	+70.40039063	+3384	+16.26855469	-16.08837891	-10.45458984	-5.75683594	+0.70312500	-87.84667969	+2136
+1458241418.23610000	+20.20166016	-15.81591797	-10.39746094	-3.88916016	+13.49121094	-108.19335938	+2676	+20.29833984	-14.97216797	-9.78222656	-138.60351563	-43.65966797	+70.11474609	+3412	+16.24218750	-15.96533203	-10.48095703	-5.51513672	+0.98876953	-87.23144531	+2204
+1458241418.24029990	+20.19287109	-15.69726563	-10.34033203	-3.62548828	+13.33740234	-107.62207031	+2772	+20.33789063	-14.86230469	-9.71191406	-138.18603516	-43.08837891	+69.82910156	+3432	+16.21142578	-15.86865234	-10.48095703	-5.40527344	+1.12060547	-86.68212891	+2268
+1458241418.24449990	+20.17968750	-15.56982422	-10.33154297	-3.27392578	+13.31542969	-107.02880859	+2868	+20.33789063	-14.74365234	-9.70312500	-137.54882813	-42.64892578	+69.19189453	+3448	+16.20263672	-15.79833984	-10.47216797	-5.38330078	+1.09863281	-86.24267578	+2328
+1458241418.25280000	+20.14453125	-15.39404297	-10.41503906	-2.83447266	+13.60107422	-105.53466797	+3028	+20.27636719	-14.54589844	-9.73828125	-136.36230469	-41.83593750	+67.69775391	+3480	+16.21582031	-15.63574219	-10.48974609	-5.31738281	+0.90087891	-84.72656250	+2420
+1458241418.25700000	+20.14013672	-15.32373047	-10.46337891	-2.61474609	+13.68896484	-104.78759766	+3088	+20.21484375	-14.46679688	-9.75585938	-135.87890625	-41.46240234	+66.95068359	+3492	+16.22900391	-15.56982422	-10.46777344	-5.42724609	+0.59326172	-84.00146484	+2440
+1458241418.26110010	+20.14453125	-15.26220703	-10.51611328	-2.39501953	+13.75488281	-104.08447266	+3132	+20.15332031	-14.37890625	-9.77783203	-135.35156250	-41.06689453	+66.13769531	+3508	+16.25537109	-15.47753906	-10.43701172	-5.47119141	+0.17578125	-83.16650391	+2452
+1458241418.26950000	+20.14453125	-15.17871094	-10.60839844	-2.10937500	+13.75488281	-102.72216797	+3156	+20.01708984	-14.22509766	-9.84814453	-134.31884766	-40.38574219	+64.46777344	+3544	+16.30371094	-15.31933594	-10.33154297	-5.66894531	-0.85693359	-81.73828125	+2440
+1458241418.27780010	+20.17968750	-15.07324219	-10.75341797	-1.62597656	+13.90869141	-101.27197266	+3120	+19.86767578	-14.08447266	-9.94921875	-133.28613281	-39.81445313	+62.73193359	+3576	+16.38720703	-15.17431641	-10.23925781	-5.82275391	-1.84570313	-80.22216797	+2376
+1458241418.28200010	+20.17968750	-15.00732422	-10.81054688	-1.42822266	+14.01855469	-100.50292969	+3084	+19.77978516	-14.02294922	-9.98876953	-132.86865234	-39.55078125	+61.89697266	+3596	+16.39599609	-15.08203125	-10.20410156	-5.91064453	-2.19726563	-79.38720703	+2336
+1458241418.28609990	+20.18847656	-14.92822266	-10.85449219	-1.14257813	+14.04052734	-99.68994141	+3040	+19.70507813	-13.93945313	-10.04150391	-132.27539063	-39.17724609	+60.90820313	+3616	+16.40917969	-14.98095703	-10.16015625	-5.95458984	-2.54882813	-78.59619141	+2300
+1458241418.29440000	+20.17968750	-14.76123047	-10.88964844	-0.79101563	+13.97460938	-98.19580078	+2932	+19.59082031	-13.74609375	-10.07666016	-131.28662109	-38.29833984	+59.37011719	+3652	+16.43115234	-14.75244141	-10.09423828	-5.88867188	-3.07617188	-76.94824219	+2236
+1458241418.29860000	+20.18847656	-14.63378906	-10.86328125	-0.46142578	+13.71093750	-97.42675781	+2876	+19.57324219	-13.63183594	-10.04589844	-130.84716797	-37.77099609	+58.86474609	+3672	+16.43554688	-14.63378906	-10.04150391	-5.80078125	-3.36181641	-76.35498047	+2204
+1458241418.30690000	+20.16650391	-14.33935547	-10.78857422	+0.21972656	+13.49121094	-96.10839844	+2780	+19.56445313	-13.37695313	-9.94921875	-129.99023438	-36.69433594	+58.09570313	+3712	+16.41357422	-14.40966797	-9.99755859	-5.47119141	-3.31787109	-75.14648438	+2152
+1458241418.31530000	+20.15332031	-13.97021484	-10.64355469	+1.07666016	+13.13964844	-94.79003906	+2724	+19.62597656	-13.07373047	-9.82617188	-128.95751953	-35.41992188	+57.43652344	+3756	+16.38720703	-14.16796875	-9.97119141	-4.94384766	-3.01025391	-74.09179688	+2108
+1458241418.31940010	+20.10937500	-13.78125000	-10.56005859	+1.40625000	+13.02978516	-94.13085938	+2716	+19.63916016	-12.91552734	-9.73828125	-128.51806641	-34.73876953	+57.17285156	+3780	+16.34326172	-14.01855469	-9.99755859	-4.59228516	-2.59277344	-73.43261719	+2096
+1458241418.32780000	+20.03466797	-13.35498047	-10.34912109	+2.26318359	+12.56835938	-92.83447266	+2748	+19.70507813	-12.55078125	-9.54492188	-127.52929688	-33.26660156	+56.71142578	+3840	+16.24658203	-13.73730469	-10.01953125	-3.88916016	-1.80175781	-72.39990234	+2096
+1458241418.33189990	+19.99511719	-13.14404297	-10.23925781	+2.68066406	+12.34863281	-92.21923828	+2784	+19.74902344	-12.36621094	-9.42187500	-127.06787109	-32.47558594	+56.66748047	+3872	+16.19384766	-13.60546875	-10.02392578	-3.58154297	-1.40625000	-71.89453125	+2108
+1458241418.33610010	+19.96435547	-12.92431641	-10.12939453	+3.16406250	+12.08496094	-91.62597656	+2836	+19.80615234	-12.17285156	-9.28564453	-126.60644531	-31.70654297	+56.66748047	+3912	+16.14990234	-13.46044922	-10.02392578	-3.18603516	-1.07666016	-71.38916016	+2136
+1458241418.34030010	+19.92919922	-12.70898438	-10.03271484	+3.64746094	+11.93115234	-91.07666016	+2900	+19.85009766	-11.99707031	-9.15380859	-126.16699219	-30.98144531	+56.66748047	+3944	+16.10156250	-13.32421875	-10.02392578	-2.83447266	-0.70312500	-70.90576172	+2176
+1458241418.34859990	+19.84570313	-12.28271484	-9.88330078	+4.59228516	+11.84326172	-89.80224609	+3064	+19.87646484	-11.64111328	-8.98242188	-125.17822266	-29.61914063	+56.14013672	+4004	+16.00927734	-13.06054688	-10.05029297	-2.24121094	+0.02197266	-69.76318359	+2284
+1458241418.35279990	+19.80615234	-12.10693359	-9.80859375	+4.92187500	+11.71142578	-89.16503906	+3152	+19.88085938	-11.47851563	-8.90771484	-124.71679688	-28.95996094	+55.83251953	+4028	+15.96533203	-12.91992188	-10.05029297	-1.95556641	+0.28564453	-69.14794922	+2340
+1458241418.35690000	+19.75781250	-11.93115234	-9.75146484	+5.27343750	+11.64550781	-88.48388672	+3244	+19.85449219	-11.30712891	-8.85058594	-124.25537109	-28.30078125	+55.39306641	+4052	+15.92138672	-12.78808594	-10.03710938	-1.77978516	+0.43945313	-68.53271484	+2400
+1458241418.36110000	+19.71386719	-11.75976563	-9.71630859	+5.64697266	+11.64550781	-87.73681641	+3332	+19.82812500	-11.14013672	-8.78906250	-123.81591797	-27.66357422	+54.99755859	+4080	+15.90380859	-12.63427734	-10.02832031	-1.47216797	+0.57128906	-67.76367188	+2468
+1458241418.36940000	+19.65234375	-11.45214844	-9.65478516	+6.39404297	+11.51367188	-86.30859375	+3500	+19.73144531	-10.87207031	-8.68359375	-123.13476563	-26.54296875	+54.22851563	+4124	+15.86865234	-12.35742188	-9.92724609	-1.14257813	+0.32958984	-66.44531250	+2580
+1458241418.37770010	+19.63037109	-11.20166016	-9.65917969	+6.98730469	+11.60156250	-84.74853516	+3624	+19.63037109	-10.62597656	-8.64404297	-122.38769531	-25.51025391	+53.10791016	+4172	+15.89941406	-12.07177734	-9.80859375	-0.76904297	-0.19775391	-64.88525391	+2664
+1458241418.38190010	+19.60400391	-11.08740234	-9.65917969	+7.22900391	+11.64550781	-84.00146484	+3668	+19.54248047	-10.50732422	-8.64843750	-122.01416016	-25.04882813	+52.40478516	+4200	+15.90380859	-11.93554688	-9.73828125	-0.63720703	-0.46142578	-64.11621094	+2696
+1458241418.38610010	+19.58642578	-10.96435547	-9.68115234	+7.53662109	+11.75537109	-83.10058594	+3700	+19.45458984	-10.38427734	-8.66601563	-121.61865234	-24.56542969	+51.59179688	+4232	+15.92138672	-11.77294922	-9.68115234	-0.41748047	-0.72509766	-63.19335938	+2720
+1458241418.39439990	+19.55126953	-10.74462891	-9.68994141	+8.04199219	+11.73339844	-81.34277344	+3712	+19.27880859	-10.17773438	-8.66601563	-121.00341797	-23.57666016	+50.22949219	+4288	+15.94335938	-11.45214844	-9.53173828	-0.04394531	-1.38427734	-61.41357422	+2744
+1458241418.39860010	+19.54687500	-10.61718750	-9.66796875	+8.37158203	+11.60156250	-80.52978516	+3704	+19.21728516	-10.05468750	-8.63525391	-120.62988281	-23.04931641	+49.72412109	+4320	+15.96533203	-11.28076172	-9.43945313	+0.24169922	-1.77978516	-60.57861328	+2752
+1458241418.40269990	+19.53808594	-10.48535156	-9.65478516	+8.72314453	+11.55761719	-79.71679688	+3688	+19.15576172	-9.92724609	-8.60449219	-120.25634766	-22.52197266	+49.21875000	+4348	+15.97851563	-11.12695313	-9.35156250	+0.50537109	-2.10937500	-59.76562500	+2760
+1458241418.41109990	+19.52050781	-10.20410156	-9.60205078	+9.51416016	+11.42578125	-78.11279297	+3644	+19.04150391	-9.67236328	-8.53857422	-119.44335938	-21.44531250	+48.20800781	+4408	+15.98730469	-10.80615234	-9.19335938	+1.07666016	-2.61474609	-58.13964844	+2768
+1458241418.41520000	+19.51171875	-10.05908203	-9.57128906	+9.93164063	+11.38183594	-77.29980469	+3612	+18.99316406	-9.52734375	-8.51220703	-118.93798828	-20.87402344	+47.65869141	+4440	+15.99609375	-10.66552734	-9.12304688	+1.38427734	-2.79052734	-57.34863281	+2772
+1458241418.42360000	+19.42822266	-9.72070313	-9.44384766	+10.81054688	+11.16210938	-75.71777344	+3564	+18.90966797	-9.21972656	-8.37597656	-117.99316406	-19.64355469	+46.93359375	+4508	+15.95214844	-10.33593750	-9.03076172	+2.21923828	-2.70263672	-55.78857422	+2772
+1458241418.43190000	+19.33154297	-9.33837891	-9.29003906	+11.86523438	+10.94238281	-74.20166016	+3544	+18.86572266	-8.87695313	-8.19140625	-116.93847656	-18.32519531	+46.51611328	+4588	+15.88623047	-10.06347656	-8.94726563	+2.98828125	-2.48291016	-54.47021484	+2772
+1458241418.43610000	+19.29199219	-9.12744141	-9.19335938	+12.50244141	+10.72265625	-73.49853516	+3556	+18.86132813	-8.69677734	-8.08154297	-116.34521484	-17.62207031	+46.40625000	+4632	+15.84667969	-9.92724609	-8.90332031	+3.40576172	-2.35107422	-53.85498047	+2772
+1458241418.44020010	+19.23925781	-8.92089844	-9.10107422	+13.11767578	+10.59082031	-72.86132813	+3576	+18.85693359	-8.50781250	-7.97607422	-115.70800781	-16.94091797	+46.29638672	+4676	+15.80273438	-9.81298828	-8.86816406	+3.77929688	-2.13134766	-53.30566406	+2772
+1458241418.44849990	+19.11181641	-8.50341797	-8.91210938	+14.39208984	+10.43701172	-71.49902344	+3648	+18.82177734	-8.11669922	-7.76953125	-114.41162109	-15.60058594	+45.96679688	+4764	+15.69287109	-9.56250000	-8.84179688	+4.61425781	-1.42822266	-52.07519531	+2792
+1458241418.45269990	+19.05029297	-8.29687500	-8.81982422	+15.02929688	+10.32714844	-70.81787109	+3696	+18.80419922	-7.92773438	-7.66845703	-113.75244141	-14.91943359	+45.79101563	+4804	+15.63574219	-9.45263672	-8.82421875	+4.96582031	-1.09863281	-51.45996094	+2804
+1458241418.45689990	+18.97119141	-8.09912109	-8.72753906	+15.64453125	+10.23925781	-70.11474609	+3756	+18.77343750	-7.73876953	-7.56738281	-113.13720703	-14.26025391	+45.59326172	+4844	+15.56542969	-9.33837891	-8.80664063	+5.33935547	-0.74707031	-50.86669922	+2824
+1458241418.46100000	+18.90087891	-7.89257813	-8.63964844	+16.30371094	+10.15136719	-69.38964844	+3824	+18.75146484	-7.54980469	-7.46191406	-112.45605469	-13.57910156	+45.46142578	+4884	+15.50390625	-9.21533203	-8.78466797	+5.75683594	-0.43945313	-50.22949219	+2848
+1458241418.46939990	+18.76025391	-7.51464844	-8.44628906	+17.51220703	+9.79980469	-68.09326172	+3976	+18.69433594	-7.20263672	-7.25537109	-111.29150391	-12.30468750	+45.26367188	+4964	+15.38964844	-8.98242188	-8.70996094	+6.48193359	+0.02197266	-49.08691406	+2896
+1458241418.47350000	+18.70751953	-7.33447266	-8.37597656	+18.14941406	+9.73388672	-67.36816406	+4052	+18.65917969	-7.03564453	-7.17626953	-110.67626953	-11.66748047	+45.02197266	+4996	+15.35009766	-8.85498047	-8.67480469	+6.92138672	+0.15380859	-48.36181641	+2928
+1458241418.47770000	+18.65478516	-7.17187500	-8.30126953	+18.69873047	+9.62402344	-66.68701172	+4128	+18.61962891	-6.87744141	-7.10156250	-110.10498047	-11.07421875	+44.75830078	+5028	+15.30615234	-8.72314453	-8.63085938	+7.33886719	+0.26367188	-47.68066406	+2956
+1458241418.48190000	+18.60644531	-7.01806641	-8.23095703	+19.24804688	+9.49218750	-66.00585938	+4200	+18.56250000	-6.71923828	-7.03125000	-109.53369141	-10.50292969	+44.42871094	+5056	+15.27099609	-8.60449219	-8.56933594	+7.69042969	+0.26367188	-47.04345703	+2984
+1458241418.48600010	+18.55371094	-6.86865234	-8.18261719	+19.79736328	+9.49218750	-65.21484375	+4264	+18.50537109	-6.56103516	-6.97412109	-108.96240234	-9.93164063	+44.05517578	+5084	+15.25341797	-8.46386719	-8.51220703	+8.15185547	+0.24169922	-46.29638672	+3012
+1458241418.49020000	+18.50537109	-6.71923828	-8.12988281	+20.30273438	+9.36035156	-64.42382813	+4320	+18.44824219	-6.42919922	-6.91699219	-108.50097656	-9.38232422	+43.74755859	+5108	+15.23144531	-8.31005859	-8.44189453	+8.63525391	+0.13183594	-45.52734375	+3040
+1458241418.49850010	+18.43505859	-6.43359375	-8.01123047	+21.33544922	+8.96484375	-62.95166016	+4412	+18.33398438	-6.18310547	-6.80712891	-107.60009766	-8.26171875	+43.13232422	+5148	+15.21386719	-8.02441406	-8.24414063	+9.53613281	-0.46142578	-44.16503906	+3096
+1458241418.50270010	+18.39550781	-6.29736328	-7.94531250	+21.81884766	+8.74511719	-62.22656250	+4444	+18.27246094	-6.06005859	-6.75000000	-107.18261719	-7.73437500	+42.84667969	+5168	+15.20947266	-7.86621094	-8.14306641	+10.04150391	-0.81298828	-43.46191406	+3120
+1458241418.50690010	+18.36914063	-6.16113281	-7.87500000	+22.32421875	+8.48144531	-61.58935547	+4468	+18.21093750	-5.94140625	-6.68847656	-106.74316406	-7.20703125	+42.60498047	+5184	+15.21386719	-7.72558594	-8.02880859	+10.50292969	-1.25244141	-42.82470703	+3140
+1458241418.51099990	+18.34716797	-6.03369141	-7.81787109	+22.80761719	+8.30566406	-60.86425781	+4480	+18.15380859	-5.81835938	-6.63574219	-106.30371094	-6.65771484	+42.27539063	+5200	+15.21826172	-7.57177734	-7.92773438	+11.00830078	-1.64794922	-42.12158203	+3160
+1458241418.51519990	+18.32519531	-5.88867188	-7.76513672	+23.35693359	+8.12988281	-60.13916016	+4484	+18.09667969	-5.69970703	-6.58740234	-105.86425781	-6.13037109	+41.94580078	+5216	+15.22705078	-7.42675781	-7.82226563	+11.51367188	-2.04345703	-41.44042969	+3172
+1458241418.52350000	+18.25048828	-5.60302734	-7.64208984	+24.41162109	+7.73437500	-58.73291016	+4472	+17.98242188	-5.46240234	-6.46875000	-104.96337891	-5.09765625	+41.46240234	+5244	+15.20947266	-7.13232422	-7.61132813	+12.54638672	-2.76855469	-40.18798828	+3188
+1458241418.52769990	+18.20654297	-5.45361328	-7.57617188	+24.98291016	+7.51464844	-58.05175781	+4464	+17.92968750	-5.33935547	-6.39843750	-104.50195313	-4.57031250	+41.28662109	+5256	+15.20507813	-6.99609375	-7.51025391	+13.05175781	-3.12011719	-39.61669922	+3200
+1458241418.53600000	+18.12744141	-5.15478516	-7.39599609	+26.10351563	+6.92138672	-56.90917969	+4436	+17.83740234	-5.10644531	-6.23144531	-103.62304688	-3.49365234	+41.13281250	+5284	+15.17431641	-6.73242188	-7.32128906	+14.04052734	-3.73535156	-38.51806641	+3212
+1458241418.54020000	+18.09228516	-5.00976563	-7.31250000	+26.69677734	+6.70166016	-56.40380859	+4424	+17.79785156	-4.97460938	-6.15234375	-103.11767578	-2.96630859	+41.02294922	+5296	+15.15673828	-6.63134766	-7.23779297	+14.45800781	-3.93310547	-38.03466797	+3216
+1458241418.54850010	+17.98681641	-4.71972656	-7.14111328	+27.88330078	+6.35009766	-55.39306641	+4408	+17.71435547	-4.71972656	-5.96337891	-102.10693359	-1.95556641	+40.91308594	+5324	+15.08642578	-6.42480469	-7.10595703	+15.33691406	-4.02099609	-37.06787109	+3216
+1458241418.55679990	+17.86816406	-4.42968750	-6.97412109	+29.04785156	+6.06445313	-54.42626953	+4408	+17.63964844	-4.46044922	-5.77441406	-101.03027344	-0.92285156	+40.84716797	+5352	+15.01171875	-6.25341797	-7.00927734	+16.08398438	-3.91113281	-36.16699219	+3204
+1458241418.56929990	+17.68359375	-4.02978516	-6.66650391	+30.78369141	+5.44921875	-53.37158203	+4460	+17.52978516	-4.09130859	-5.47998047	-99.55810547	+0.57128906	+40.82519531	+5392	+14.86669922	-6.04248047	-6.88183594	+17.02880859	-3.51562500	-34.91455078	+3188
+1458241418.57769990	+17.58251953	-3.79687500	-6.48193359	+31.83837891	+5.14160156	-52.69042969	+4516	+17.46386719	-3.86718750	-5.29541016	-98.63525391	+1.49414063	+40.71533203	+5416	+14.78320313	-5.91943359	-6.81152344	+17.60009766	-3.20800781	-34.07958984	+3184
+1458241418.58600000	+17.47265625	-3.57714844	-6.30175781	+32.84912109	+4.87792969	-52.05322266	+4584	+17.38916016	-3.66064453	-5.12402344	-97.80029297	+2.35107422	+40.56152344	+5436	+14.70410156	-5.80078125	-6.72363281	+18.17138672	-2.94433594	-33.31054688	+3188
+1458241418.59430000	+17.38916016	-3.37939453	-6.12158203	+33.75000000	+4.50439453	-51.45996094	+4660	+17.32324219	-3.47607422	-4.96142578	-97.05322266	+3.18603516	+40.45166016	+5452	+14.64257813	-5.66455078	-6.61816406	+18.74267578	-2.92236328	-32.51953125	+3200
+1458241418.60260010	+17.31445313	-3.19921875	-5.95019531	+34.54101563	+4.13085938	-50.88867188	+4728	+17.24853516	-3.31787109	-4.80761719	-96.43798828	+3.95507813	+40.34179688	+5460	+14.59423828	-5.51513672	-6.49072266	+19.40185547	-3.07617188	-31.70654297	+3220
+1458241418.61100010	+17.27929688	-3.03662109	-5.78320313	+35.28808594	+3.73535156	-50.36132813	+4780	+17.19140625	-3.18164063	-4.66259766	-95.91064453	+4.68017578	+40.20996094	+5464	+14.58544922	-5.36132813	-6.30615234	+20.06103516	-3.58154297	-31.06933594	+3248
+1458241418.61929990	+17.24853516	-2.88720703	-5.64257813	+35.92529297	+3.36181641	-49.72412109	+4808	+17.12548828	-3.05859375	-4.53515625	-95.42724609	+5.36132813	+40.03417969	+5460	+14.57666016	-5.18115234	-6.11718750	+20.83007813	-4.17480469	-30.36621094	+3276
+1458241418.62350010	+17.22656250	-2.81689453	-5.57226563	+36.21093750	+3.22998047	-49.39453125	+4812	+17.08593750	-3.00146484	-4.47363281	-95.22949219	+5.69091797	+39.92431641	+5456	+14.57226563	-5.09326172	-6.02490234	+21.18164063	-4.46044922	-30.01464844	+3288
+1458241418.63179990	+17.19580078	-2.66748047	-5.43164063	+36.80419922	+2.79052734	-48.73535156	+4804	+17.03320313	-2.89160156	-4.33740234	-94.79003906	+6.35009766	+39.85839844	+5448	+14.57666016	-4.90429688	-5.82275391	+21.99462891	-5.16357422	-29.31152344	+3316
+1458241418.64010000	+17.17382813	-2.53564453	-5.30419922	+37.35351563	+2.46093750	-48.05419922	+4776	+16.97607422	-2.79492188	-4.21435547	-94.43847656	+7.00927734	+39.68261719	+5432	+14.57666016	-4.73291016	-5.62939453	+22.69775391	-5.77880859	-28.67431641	+3332
+1458241418.64850000	+17.14306641	-2.41259766	-5.16796875	+37.85888672	+2.17529297	-47.41699219	+4732	+16.92333984	-2.69384766	-4.09130859	-94.06494141	+7.62451172	+39.50683594	+5416	+14.56787109	-4.57910156	-5.45361328	+23.37890625	-6.24023438	-28.01513672	+3344
+1458241418.65260000	+17.12548828	-2.34667969	-5.10644531	+38.10058594	+2.06542969	-47.06542969	+4708	+16.89697266	-2.64111328	-4.03857422	-93.88916016	+7.95410156	+39.35302734	+5408	+14.55908203	-4.51318359	-5.37890625	+23.64257813	-6.39404297	-27.64160156	+3348
+1458241418.68179990	+16.93652344	-1.95556641	-4.61865234	+39.72656250	+1.25244141	-45.17578125	+4588	+16.77832031	-2.27636719	-3.55078125	-92.41699219	+10.17333984	+39.02343750	+5384	+14.44042969	-4.23632813	-5.04052734	+24.69726563	-6.02050781	-25.24658203	+3296
+1458241418.69429990	+16.84423828	-1.81494141	-4.41650391	+40.31982422	+1.01074219	-44.49462891	+4596	+16.74316406	-2.12695313	-3.33105469	-91.77978516	+11.05224609	+38.97949219	+5384	+14.37451172	-4.18798828	-4.95703125	+24.78515625	-5.44921875	-24.23583984	+3256
+1458241418.70260000	+16.78710938	-1.73144531	-4.28027344	+40.64941406	+0.79101563	-44.12109375	+4620	+16.72119141	-2.03906250	-3.18164063	-91.38427734	+11.60156250	+39.00146484	+5388	+14.33496094	-4.16162109	-4.89990234	+24.82910156	-5.09765625	-23.64257813	+3232
+1458241418.70680000	+16.77392578	-1.69189453	-4.20556641	+40.82519531	+0.65917969	-43.98925781	+4636	+16.71679688	-1.99511719	-3.11132813	-91.20849609	+11.86523438	+39.00146484	+5388	+14.32177734	-4.14843750	-4.85595703	+24.85107422	-5.03173828	-23.40087891	+3228
+1458241418.71510000	+16.73437500	-1.62597656	-4.07812500	+41.08886719	+0.48339844	-43.63769531	+4672	+16.69921875	-1.92480469	-2.98388672	-90.90087891	+12.34863281	+38.93554688	+5388	+14.30419922	-4.10888672	-4.76806641	+24.96093750	-4.92187500	-22.85156250	+3216
+1458241418.72340010	+16.70800781	-1.56005859	-3.97265625	+41.33056641	+0.35156250	-43.17626953	+4700	+16.68164063	-1.86328125	-2.86523438	-90.65917969	+12.81005859	+38.84765625	+5388	+14.29541016	-4.05615234	-4.65820313	+25.13671875	-4.98779297	-22.39013672	+3216
+1458241418.73180010	+16.69042969	-1.48974609	-3.87597656	+41.63818359	+0.15380859	-42.67089844	+4724	+16.66406250	-1.81933594	-2.75537109	-90.50537109	+13.29345703	+38.73779297	+5384	+14.29980469	-3.96386719	-4.53076172	+25.48828125	-5.27343750	-21.90673828	+3228
+1458241418.74009990	+16.68603516	-1.42822266	-3.77490234	+41.83593750	-0.06591797	-42.18750000	+4736	+16.64648438	-1.78417969	-2.66748047	-90.41748047	+13.73291016	+38.51806641	+5372	+14.30859375	-3.87158203	-4.37695313	+25.88378906	-5.66894531	-21.51123047	+3244
+1458241418.74840000	+16.69042969	-1.37548828	-3.68701172	+42.03369141	-0.21972656	-41.70410156	+4732	+16.62890625	-1.76220703	-2.58837891	-90.39550781	+14.17236328	+38.23242188	+5360	+14.32177734	-3.77490234	-4.22314453	+26.30126953	-6.08642578	-21.09375000	+3268
+1458241418.75670000	+16.69042969	-1.31396484	-3.61230469	+42.23144531	-0.37353516	-41.13281250	+4712	+16.61132813	-1.73144531	-2.52246094	-90.32958984	+14.63378906	+37.88085938	+5348	+14.33935547	-3.66943359	-4.08251953	+26.76269531	-6.50390625	-20.65429688	+3292
+1458241418.76510000	+16.68164063	-1.26562500	-3.52441406	+42.38525391	-0.59326172	-40.69335938	+4680	+16.58496094	-1.70947266	-2.45214844	-90.30761719	+15.07324219	+37.63916016	+5336	+14.33935547	-3.57714844	-3.95068359	+27.15820313	-6.83349609	-20.21484375	+3312
+1458241418.76920010	+16.68603516	-1.24365234	-3.48046875	+42.45117188	-0.70312500	-40.49560547	+4664	+16.58496094	-1.70068359	-2.41259766	-90.30761719	+15.29296875	+37.52929688	+5332	+14.34814453	-3.53320313	-3.89355469	+27.33398438	-6.98730469	-20.01708984	+3324
+1458241418.77760000	+16.69042969	-1.20849609	-3.37939453	+42.56103516	-0.94482422	-40.23193359	+4628	+16.58056641	-1.67871094	-2.33349609	-90.24169922	+15.68847656	+37.35351563	+5324	+14.35253906	-3.47607422	-3.77929688	+27.53173828	-7.20703125	-19.62158203	+3336
+1458241418.79010010	+16.66845703	-1.16455078	-3.22998047	+42.64892578	-1.25244141	-39.92431641	+4588	+16.56738281	-1.63037109	-2.19287109	-90.02197266	+16.23779297	+37.26562500	+5324	+14.33935547	-3.42773438	-3.68701172	+27.59765625	-7.09716797	-18.91845703	+3336
+1458241418.80670000	+16.63330078	-1.11621094	-3.00146484	+42.75878906	-1.77978516	-39.88037109	+4584	+16.57177734	-1.56005859	-1.95556641	-89.53857422	+16.87500000	+37.66113281	+5340	+14.32177734	-3.43652344	-3.61230469	+27.29003906	-6.70166016	-18.08349609	+3320
+1458241418.81510000	+16.62451172	-1.09423828	-2.88720703	+42.80273438	-2.04345703	-39.92431641	+4608	+16.58056641	-1.51611328	-1.82373047	-89.20898438	+17.16064453	+37.94677734	+5356	+14.31738281	-3.45410156	-3.58154297	+27.04833984	-6.50390625	-17.68798828	+3312
+1458241418.82340000	+16.60253906	-1.07226563	-2.78173828	+42.86865234	-2.28515625	-39.92431641	+4644	+16.57617188	-1.46777344	-1.70507813	-88.85742188	+17.44628906	+38.21044922	+5376	+14.30859375	-3.47167969	-3.55517578	+26.80664063	-6.26220703	-17.31445313	+3304
+1458241418.83170010	+16.59375000	-1.04589844	-2.68066406	+42.93457031	-2.61474609	-39.90234375	+4692	+16.58056641	-1.43261719	-1.58642578	-88.59375000	+17.75390625	+38.54003906	+5396	+14.30419922	-3.46728516	-3.52001953	+26.67480469	-6.17431641	-16.94091797	+3292
+1458241418.83999990	+16.59814453	-1.01953125	-2.57958984	+43.02246094	-2.96630859	-39.85839844	+4740	+16.58496094	-1.40625000	-1.47216797	-88.30810547	+18.06152344	+38.84765625	+5412	+14.30859375	-3.44970703	-3.44970703	+26.65283203	-6.28417969	-16.67724609	+3292
+1458241418.84840010	+16.60693359	-0.99755859	-2.49609375	+43.11035156	-3.22998047	-39.70458984	+4784	+16.58496094	-1.37988281	-1.38867188	-88.08837891	+18.36914063	+38.95751953	+5428	+14.32177734	-3.41894531	-3.36181641	+26.71875000	-6.54785156	-16.43554688	+3300
+1458241418.85669990	+16.62451172	-0.96679688	-2.43017578	+43.19824219	-3.49365234	-39.44091797	+4816	+16.58056641	-1.36669922	-1.32714844	-87.97851563	+18.72070313	+38.97949219	+5440	+14.33496094	-3.35742188	-3.26953125	+27.00439453	-6.87744141	-16.19384766	+3320
+1458241418.86500000	+16.63769531	-0.93603516	-2.35986328	+43.30810547	-3.84521484	-39.17724609	+4836	+16.57177734	-1.36669922	-1.26562500	-87.89062500	+19.07226563	+39.04541016	+5448	+14.34814453	-3.28710938	-3.15527344	+27.33398438	-7.36083984	-16.01806641	+3348
+1458241418.87340000	+16.65966797	-0.90966797	-2.29394531	+43.39599609	-4.15283203	-38.91357422	+4840	+16.56738281	-1.37109375	-1.21728516	-87.86865234	+19.40185547	+39.04541016	+5452	+14.37011719	-3.21240234	-3.03662109	+27.72949219	-7.93212891	-15.90820313	+3380
+1458241418.88170000	+16.68164063	-0.89208984	-2.23242188	+43.46191406	-4.43847656	-38.67187500	+4832	+16.56298828	-1.37548828	-1.17773438	-87.82470703	+19.70947266	+39.02343750	+5456	+14.39208984	-3.14648438	-2.92236328	+28.10302734	-8.43750000	-15.82031250	+3412
+1458241418.89000010	+16.69482422	-0.87011719	-2.16210938	+43.52783203	-4.79003906	-38.51806641	+4820	+16.55419922	-1.37988281	-1.12939453	-87.78076172	+19.99511719	+39.06738281	+5460	+14.40966797	-3.08935547	-2.82568359	+28.41064453	-8.87695313	-15.71044922	+3444
+1458241418.89840010	+16.69921875	-0.84814453	-2.09179688	+43.59375000	-5.14160156	-38.40820313	+4808	+16.54980469	-1.37988281	-1.06787109	-87.69287109	+20.25878906	+39.24316406	+5468	+14.42285156	-3.04541016	-2.75097656	+28.63037109	-9.18457031	-15.60058594	+3468
+1458241418.91080000	+16.69921875	-0.84375000	-1.96435547	+43.61572266	-5.71289063	-38.54003906	+4804	+16.55419922	-1.36669922	-0.95361328	-87.40722656	+20.56640625	+39.70458984	+5488	+14.44482422	-3.04541016	-2.67626953	+28.56445313	-9.42626953	-15.44677734	+3488
+1458241418.91500000	+16.70361328	-0.83935547	-1.91601563	+43.61572266	-5.91064453	-38.64990234	+4812	+16.55859375	-1.35351563	-0.90966797	-87.27539063	+20.65429688	+39.88037109	+5500	+14.45361328	-3.05859375	-2.65869141	+28.47656250	-9.47021484	-15.38085938	+3492
+1458241418.92330000	+16.68603516	-0.83935547	-1.83251953	+43.59375000	-6.26220703	-38.84765625	+4832	+16.56738281	-1.32714844	-0.81298828	-86.96777344	+20.80810547	+40.31982422	+5524	+14.46240234	-3.08496094	-2.65869141	+28.23486328	-9.36035156	-15.18310547	+3496
+1458241418.93170000	+16.67285156	-0.83056641	-1.74462891	+43.61572266	-6.65771484	-39.06738281	+4868	+16.57617188	-1.30957031	-0.71630859	-86.68212891	+21.00585938	+40.80322266	+5552	+14.46679688	-3.12011719	-2.65869141	+27.90527344	-9.25048828	-14.98535156	+3500
+1458241418.94000010	+16.66406250	-0.83496094	-1.66113281	+43.57177734	-7.03125000	-39.28710938	+4912	+16.58935547	-1.29199219	-0.61523438	-86.37451172	+21.18164063	+41.35253906	+5580	+14.47558594	-3.15966797	-2.65429688	+27.55371094	-9.16259766	-14.80957031	+3500
+1458241418.94829990	+16.65966797	-0.83496094	-1.59521484	+43.52783203	-7.31689453	-39.46289063	+4968	+16.59814453	-1.27441406	-0.53613281	-86.15478516	+21.31347656	+41.70410156	+5608	+14.48437500	-3.19482422	-2.65429688	+27.26806641	-9.11865234	-14.65576172	+3500
+1458241418.95670010	+16.65527344	-0.83056641	-1.53808594	+43.52783203	-7.62451172	-39.52880859	+5024	+16.60693359	-1.26562500	-0.47460938	-86.02294922	+21.55517578	+41.98974609	+5632	+14.49316406	-3.19921875	-2.64111328	+27.09228516	-9.14062500	-14.45800781	+3492
+1458241418.96499990	+16.65527344	-0.82177734	-1.49414063	+43.52783203	-7.86621094	-39.52880859	+5080	+16.60693359	-1.27001953	-0.42187500	-85.91308594	+21.77490234	+42.20947266	+5656	+14.50634766	-3.18603516	-2.60595703	+27.09228516	-9.31640625	-14.34814453	+3500
+1458241418.97330000	+16.67285156	-0.81298828	-1.45019531	+43.52783203	-8.17382813	-39.46289063	+5128	+16.61132813	-1.28320313	-0.39550781	-85.93505859	+22.01660156	+42.29736328	+5676	+14.52392578	-3.15527344	-2.53564453	+27.20214844	-9.73388672	-14.34814453	+3516
+1458241418.98169990	+16.69482422	-0.80859375	-1.41943359	+43.52783203	-8.43750000	-39.28710938	+5164	+16.61572266	-1.29638672	-0.38232422	-86.00097656	+22.25830078	+42.31933594	+5692	+14.54589844	-3.10693359	-2.45654297	+27.44384766	-10.19531250	-14.34814453	+3548
+1458241418.99000000	+16.71679688	-0.79541016	-1.39306641	+43.54980469	-8.65722656	-39.06738281	+5188	+16.61132813	-1.31396484	-0.38232422	-86.08886719	+22.52197266	+42.20947266	+5712	+14.56347656	-3.04541016	-2.36865234	+27.77343750	-10.72265625	-14.34814453	+3584
+1458241418.99830010	+16.74316406	-0.78222656	-1.35791016	+43.59375000	-8.98681641	-38.89160156	+5200	+16.61132813	-1.33593750	-0.37792969	-86.17675781	+22.80761719	+42.18750000	+5728	+14.58984375	-2.98388672	-2.28076172	+28.10302734	-11.27197266	-14.41406250	+3628
+1458241419.00659990	+16.76953125	-0.76904297	-1.31396484	+43.63769531	-9.31640625	-38.78173828	+5204	+16.61132813	-1.35351563	-0.36035156	-86.22070313	+23.07128906	+42.29736328	+5748	+14.61181641	-2.93554688	-2.19287109	+28.38867188	-11.77734375	-14.47998047	+3668
+1458241419.01500010	+16.79150391	-0.76025391	-1.27880859	+43.65966797	-9.60205078	-38.69384766	+5200	+16.61572266	-1.37109375	-0.34277344	-86.24267578	+23.29101563	+42.38525391	+5768	+14.62939453	-2.90917969	-2.12695313	+28.56445313	-12.17285156	-14.52392578	+3704
+1458241419.02329990	+16.80029297	-0.76025391	-1.23925781	+43.65966797	-9.86572266	-38.69384766	+5196	+16.61572266	-1.37988281	-0.30761719	-86.17675781	+23.48876953	+42.58300781	+5788	+14.64697266	-2.90039063	-2.10058594	+28.56445313	-12.32666016	-14.43603516	+3724
+1458241419.03160000	+16.80029297	-0.76025391	-1.18212891	+43.63769531	-10.21728516	-38.80371094	+5196	+16.62011719	-1.37988281	-0.25048828	-86.02294922	+23.66455078	+42.95654297	+5812	+14.66015625	-2.91357422	-2.09179688	+28.41064453	-12.37060547	-14.32617188	+3740
+1458241419.04000000	+16.80029297	-0.76464844	-1.12500000	+43.61572266	-10.54687500	-39.00146484	+5208	+16.62890625	-1.37548828	-0.17138672	-85.80322266	+23.79638672	+43.50585938	+5840	+14.66894531	-2.95312500	-2.10937500	+28.10302734	-12.26074219	-14.21630859	+3756
+1458241419.04830000	+16.79589844	-0.77783203	-1.07226563	+43.54980469	-10.83251953	-39.19921875	+5228	+16.63769531	-1.36669922	-0.09228516	-85.56152344	+23.90625000	+44.01123047	+5868	+14.67333984	-3.00585938	-2.14013672	+27.70751953	-12.04101563	-14.01855469	+3772
+1458241419.05660010	+16.78710938	-0.79101563	-1.02832031	+43.43994141	-11.07421875	-39.37500000	+5264	+16.64648438	-1.36230469	-0.02636719	-85.34179688	+24.01611328	+44.42871094	+5896	+14.67333984	-3.05419922	-2.18408203	+27.31201172	-11.77734375	-13.77685547	+3780
+1458241419.06909990	+16.77392578	-0.81298828	-0.95800781	+43.28613281	-11.51367188	-39.68261719	+5336	+16.65527344	-1.35351563	+0.08349609	-84.99023438	+24.16992188	+45.17578125	+5940	+14.67773438	-3.11132813	-2.24121094	+26.82861328	-11.49169922	-13.49121094	+3784
+1458241419.07740000	+16.77392578	-0.83056641	-0.91406250	+43.19824219	-11.84326172	-39.83642578	+5392	+16.66845703	-1.34912109	+0.14062500	-84.79248047	+24.30175781	+45.52734375	+5968	+14.68652344	-3.12890625	-2.25000000	+26.65283203	-11.44775391	-13.35937500	+3776
+1458241419.08990000	+16.78271484	-0.85253906	-0.86572266	+43.06640625	-12.23876953	-39.88037109	+5468	+16.67724609	-1.35791016	+0.17578125	-84.68261719	+24.52148438	+45.72509766	+6000	+14.69970703	-3.11132813	-2.21923828	+26.69677734	-11.68945313	-13.24951172	+3776
+1458241419.10240010	+16.80468750	-0.85693359	-0.83056641	+43.00048828	-12.67822266	-39.77050781	+5528	+16.68164063	-1.37109375	+0.17578125	-84.63867188	+24.80712891	+45.72509766	+6032	+14.72167969	-3.04980469	-2.13574219	+27.07031250	-12.26074219	-13.29345703	+3804
+1458241419.11910010	+16.85302734	-0.85253906	-0.78662109	+43.04443359	-13.29345703	-39.52880859	+5552	+16.68603516	-1.40625000	+0.13623047	-84.70458984	+25.20263672	+45.48339844	+6068	+14.76123047	-2.95751953	-1.97753906	+27.72949219	-13.27148438	-13.53515625	+3868
+1458241419.12739990	+16.87060547	-0.84375000	-0.77783203	+43.06640625	-13.55712891	-39.41894531	+5548	+16.68603516	-1.42382813	+0.11425781	-84.70458984	+25.37841797	+45.37353516	+6084	+14.77441406	-2.91357422	-1.91601563	+28.01513672	-13.71093750	-13.62304688	+3900
+1458241419.13579990	+16.88378906	-0.83496094	-0.75585938	+43.13232422	-13.88671875	-39.37500000	+5536	+16.68164063	-1.43701172	+0.10986328	-84.61669922	+25.51025391	+45.39550781	+6092	+14.78320313	-2.88281250	-1.86767578	+28.23486328	-14.01855469	-13.68896484	+3928
+1458241419.14410000	+16.89697266	-0.82617188	-0.72949219	+43.19824219	-14.17236328	-39.44091797	+5524	+16.68603516	-1.44580078	+0.12304688	-84.46289063	+25.57617188	+45.52734375	+6104	+14.79638672	-2.88720703	-1.83691406	+28.23486328	-14.23828125	-13.75488281	+3948
+1458241419.15240000	+16.89697266	-0.83056641	-0.70751953	+43.19824219	-14.37011719	-39.52880859	+5516	+16.68603516	-1.45019531	+0.14501953	-84.28710938	+25.57617188	+45.74707031	+6112	+14.80078125	-2.90478516	-1.83691406	+28.12500000	-14.23828125	-13.73291016	+3964
+1458241419.16070010	+16.88818359	-0.83496094	-0.68994141	+43.17626953	-14.52392578	-39.63867188	+5512	+16.68164063	-1.44580078	+0.17578125	-84.00146484	+25.53222656	+46.01074219	+6124	+14.80078125	-2.93554688	-1.86328125	+27.92724609	-14.12841797	-13.64501953	+3980
+1458241419.16910000	+16.87939453	-0.84375000	-0.66796875	+43.15429688	-14.72167969	-39.83642578	+5524	+16.68164063	-1.44140625	+0.22412109	-83.69384766	+25.46630859	+46.40625000	+6140	+14.79638672	-2.97509766	-1.89843750	+27.64160156	-13.93066406	-13.53515625	+4000
+1458241419.18160010	+16.86181641	-0.86132813	-0.62841797	+43.06640625	-14.98535156	-40.14404297	+5560	+16.68603516	-1.43261719	+0.29003906	-83.18847656	+25.31250000	+46.95556641	+6168	+14.79199219	-3.05859375	-1.96875000	+27.13623047	-13.53515625	-13.35937500	+4020
+1458241419.18989990	+16.85302734	-0.87890625	-0.60644531	+42.97851563	-15.13916016	-40.29785156	+5596	+16.68603516	-1.42822266	+0.33398438	-82.85888672	+25.18066406	+47.28515625	+6188	+14.78320313	-3.11572266	-2.02587891	+26.76269531	-13.20556641	-13.20556641	+4032
+1458241419.20660000	+16.83984375	-0.90527344	-0.57128906	+42.82470703	-15.49072266	-40.56152344	+5676	+16.68164063	-1.42822266	+0.40429688	-82.11181641	+24.87304688	+47.92236328	+6232	+14.77441406	-3.15527344	-2.06103516	+26.60888672	-13.07373047	-13.11767578	+4020
+1458241419.21490000	+16.84423828	-0.91406250	-0.55810547	+42.75878906	-15.66650391	-40.56152344	+5712	+16.68603516	-1.44140625	+0.42626953	-81.65039063	+24.65332031	+48.20800781	+6256	+14.77441406	-3.14208984	-2.03906250	+26.76269531	-13.22753906	-13.16162109	+4016
+1458241419.22320010	+16.85302734	-0.91845703	-0.55810547	+42.69287109	-15.77636719	-40.49560547	+5740	+16.67724609	-1.45458984	+0.42626953	-81.18896484	+24.43359375	+48.33984375	+6276	+14.77880859	-3.12011719	-2.00830078	+26.96044922	-13.38134766	-13.22753906	+4016
+1458241419.23149990	+16.86181641	-0.91845703	-0.56250000	+42.64892578	-15.86425781	-40.36376953	+5756	+16.66845703	-1.47216797	+0.41308594	-80.77148438	+24.19189453	+48.38378906	+6296	+14.77880859	-3.09375000	-1.98193359	+27.18017578	-13.55712891	-13.29345703	+4020
+1458241419.23990010	+16.87060547	-0.91406250	-0.56689453	+42.60498047	-15.99609375	-40.23193359	+5760	+16.66845703	-1.48095703	+0.39990234	-80.13427734	+23.86230469	+48.51562500	+6312	+14.77880859	-3.06298828	-1.94677734	+27.44384766	-13.77685547	-13.40332031	+4028
+1458241419.25239990	+16.89257813	-0.90527344	-0.57568359	+42.51708984	-16.14990234	-39.99023438	+5748	+16.66845703	-1.48095703	+0.39550781	-79.07958984	+23.18115234	+48.73535156	+6328	+14.78759766	-2.95312500	-1.81933594	+28.45458984	-14.54589844	-13.73291016	+4068
+1458241419.26070000	+16.89697266	-0.90527344	-0.58447266	+42.40722656	-16.23779297	-39.81445313	+5728	+16.66406250	-1.46777344	+0.39111328	-78.24462891	+22.63183594	+48.88916016	+6340	+14.78320313	-2.89160156	-1.76220703	+29.04785156	-14.85351563	-13.86474609	+4092
+1458241419.26900010	+16.89257813	-0.90527344	-0.58447266	+42.27539063	-16.34765625	-39.72656250	+5712	+16.66845703	-1.45019531	+0.41748047	-77.29980469	+21.92871094	+49.24072266	+6352	+14.77441406	-2.90039063	-1.76220703	+29.15771484	-14.80957031	-13.84277344	+4096
+1458241419.27740000	+16.89257813	-0.91406250	-0.57568359	+42.09960938	-16.45751953	-39.72656250	+5696	+16.67724609	-1.42382813	+0.47021484	-76.09130859	+21.07177734	+49.76806641	+6372	+14.76562500	-2.93115234	-1.78857422	+29.02587891	-14.61181641	-13.75488281	+4104
+1458241419.28150010	+16.88818359	-0.91845703	-0.57128906	+41.98974609	-16.50146484	-39.72656250	+5692	+16.68164063	-1.41064453	+0.48779297	-75.56396484	+20.63232422	+49.92187500	+6380	+14.75683594	-2.96191406	-1.81054688	+28.89404297	-14.43603516	-13.68896484	+4108
+1458241419.28990010	+16.87500000	-0.94042969	-0.56250000	+41.72607422	-16.56738281	-39.77050781	+5696	+16.68164063	-1.37988281	+0.54052734	-74.31152344	+19.62158203	+50.40527344	+6396	+14.74365234	-3.00585938	-1.86767578	+28.65234375	-14.06250000	-13.51318359	+4116
+1458241419.29819990	+16.86181641	-0.95361328	-0.54492188	+41.41845703	-16.65527344	-39.83642578	+5708	+16.69042969	-1.34912109	+0.59326172	-72.99316406	+18.54492188	+50.91064453	+6420	+14.73046875	-3.05419922	-1.92919922	+28.41064453	-13.66699219	-13.31542969	+4120
+1458241419.31069990	+16.83984375	-0.98876953	-0.50976563	+40.91308594	-16.78710938	-39.99023438	+5752	+16.69921875	-1.31396484	+0.67675781	-71.03759766	+16.76513672	+51.59179688	+6444	+14.70849609	-3.13330078	-2.00830078	+28.05908203	-13.11767578	-13.07373047	+4108
+1458241419.33150010	+16.81787109	-1.01953125	-0.49218750	+40.12207031	-16.67724609	-39.85839844	+5836	+16.70361328	-1.28320313	+0.70751953	-67.85156250	+13.77685547	+52.11914063	+6468	+14.68212891	-3.14648438	-2.04785156	+28.27880859	-12.81005859	-12.91992188	+4060
+1458241419.33570000	+16.82226563	-1.01513672	-0.50097656	+40.03417969	-16.58935547	-39.77050781	+5848	+16.69921875	-1.27441406	+0.71191406	-67.14843750	+13.16162109	+52.22900391	+6472	+14.68212891	-3.12890625	-2.03027344	+28.49853516	-12.94189453	-12.98583984	+4056
+1458241419.34400010	+16.83544922	-1.01074219	-0.51416016	+39.81445313	-16.41357422	-39.55078125	+5864	+16.69921875	-1.27001953	+0.69873047	-65.85205078	+11.93115234	+52.29492188	+6472	+14.67773438	-3.08496094	-1.97753906	+28.91601563	-13.20556641	-13.11767578	+4056
+1458241419.34820010	+16.83984375	-1.01074219	-0.52734375	+39.72656250	-16.28173828	-39.41894531	+5868	+16.69482422	-1.26562500	+0.68994141	-65.17089844	+11.29394531	+52.29492188	+6476	+14.67773438	-3.05859375	-1.94677734	+29.17968750	-13.38134766	-13.22753906	+4056
+1458241419.35649990	+16.84863281	-0.99755859	-0.56250000	+39.57275391	-15.95214844	-39.08935547	+5872	+16.69042969	-1.25244141	+0.65917969	-63.80859375	+10.10742188	+52.22900391	+6480	+14.67773438	-3.00146484	-1.89404297	+29.72900391	-13.68896484	-13.35937500	+4068
+1458241419.36480000	+16.86181641	-0.98437500	-0.60644531	+39.46289063	-15.60058594	-38.75976563	+5864	+16.68164063	-1.23925781	+0.64599609	-62.40234375	+8.78906250	+52.27294922	+6480	+14.67333984	-2.97949219	-1.87646484	+29.92675781	-13.77685547	-13.40332031	+4064
+1458241419.36900000	+16.86621094	-0.97998047	-0.62402344	+39.41894531	-15.42480469	-38.64990234	+5856	+16.68164063	-1.23486328	+0.64599609	-61.67724609	+8.08593750	+52.29492188	+6480	+14.67333984	-2.96630859	-1.86767578	+30.03662109	-13.84277344	-13.44726563	+4068
+1458241419.37730000	+16.87939453	-0.97558594	-0.65478516	+39.28710938	-15.07324219	-38.43017578	+5828	+16.68603516	-1.20849609	+0.65917969	-60.18310547	+6.61376953	+52.36083984	+6480	+14.66455078	-2.94433594	-1.84130859	+30.32226563	-13.97460938	-13.51318359	+4072
+1458241419.38150000	+16.87939453	-0.97119141	-0.67236328	+39.22119141	-14.87548828	-38.34228516	+5816	+16.68603516	-1.19091797	+0.66796875	-59.39208984	+5.82275391	+52.38281250	+6480	+14.66015625	-2.93554688	-1.83251953	+30.43212891	-13.99658203	-13.53515625	+4072
+1458241419.38980010	+16.87500000	-0.97558594	-0.70312500	+39.08935547	-14.47998047	-38.23242188	+5792	+16.69042969	-1.15576172	+0.69873047	-57.85400391	+4.19677734	+52.42675781	+6488	+14.65136719	-2.93554688	-1.84130859	+30.58593750	-13.93066406	-13.53515625	+4068
+1458241419.39809990	+16.86621094	-0.97998047	-0.72070313	+38.95751953	-14.15039063	-38.23242188	+5772	+16.69921875	-1.11181641	+0.75585938	-56.25000000	+2.43896484	+52.58056641	+6496	+14.63378906	-2.95751953	-1.87207031	+30.56396484	-13.68896484	-13.42529297	+4072
+1458241419.40229990	+16.86181641	-0.98437500	-0.72070313	+38.89160156	-14.01855469	-38.29833984	+5768	+16.70361328	-1.08544922	+0.78662109	-55.43701172	+1.51611328	+52.62451172	+6500	+14.62500000	-2.97509766	-1.89404297	+30.49804688	-13.53515625	-13.38134766	+4076
+1458241419.43980000	+16.79589844	-1.01953125	-0.71630859	+38.34228516	-13.00781250	-38.82568359	+5800	+16.71679688	-0.87451172	+0.94482422	-48.51562500	-5.58105469	+51.92138672	+6508	+14.54589844	-3.16845703	-2.10937500	+29.66308594	-12.17285156	-12.87597656	+4028
+1458241419.44810010	+16.79150391	-1.01953125	-0.72949219	+38.25439453	-12.78808594	-38.80371094	+5816	+16.71240234	-0.84375000	+0.91406250	-47.13134766	-6.52587891	+51.48193359	+6508	+14.53271484	-3.17724609	-2.11376953	+29.72900391	-12.10693359	-12.89794922	+3992
+1458241419.45230010	+16.79150391	-1.01513672	-0.74267578	+38.21044922	-12.63427734	-38.71582031	+5824	+16.70800781	-0.83496094	+0.88330078	-46.49414063	-6.89941406	+51.21826172	+6508	+14.52832031	-3.16845703	-2.11376953	+29.83886719	-12.10693359	-12.89794922	+3976
+1458241419.46059990	+16.79150391	-1.00634766	-0.78222656	+38.14453125	-12.34863281	-38.49609375	+5832	+16.69482422	-0.81738281	+0.83496094	-45.28564453	-7.64648438	+50.77880859	+6508	+14.51513672	-3.13330078	-2.09179688	+30.14648438	-12.19482422	-12.96386719	+3948
+1458241419.46890000	+16.79589844	-0.99755859	-0.81738281	+38.07861328	-12.08496094	-38.27636719	+5828	+16.68603516	-0.80419922	+0.78662109	-44.09912109	-8.30566406	+50.38330078	+6504	+14.50634766	-3.08935547	-2.06103516	+30.56396484	-12.37060547	-13.07373047	+3932
+1458241419.47309990	+16.80029297	-0.99316406	-0.83496094	+38.05664063	-11.97509766	-38.14453125	+5824	+16.68164063	-0.80419922	+0.76025391	-43.59375000	-8.54736328	+50.11962891	+6504	+14.50195313	-3.05859375	-2.03466797	+30.80566406	-12.48046875	-13.13964844	+3928
+1458241419.48140000	+16.80468750	-0.98876953	-0.87890625	+37.99072266	-11.66748047	-37.90283203	+5800	+16.67724609	-0.79541016	+0.69873047	-42.51708984	-9.03076172	+49.65820313	+6500	+14.49316406	-3.01025391	-1.99072266	+31.24511719	-12.67822266	-13.27148438	+3924
+1458241419.48560000	+16.80908203	-0.98876953	-0.90527344	+37.94677734	-11.49169922	-37.77099609	+5788	+16.67285156	-0.79541016	+0.68115234	-42.03369141	-9.33837891	+49.46044922	+6500	+14.48437500	-2.98828125	-1.97314453	+31.46484375	-12.74414063	-13.33740234	+3920
+1458241419.49390010	+16.80468750	-0.98437500	-0.95361328	+37.88085938	-11.18408203	-37.50732422	+5752	+16.67285156	-0.77783203	+0.65478516	-41.00097656	-9.99755859	+49.08691406	+6492	+14.47119141	-2.95312500	-1.94677734	+31.81640625	-12.81005859	-13.40332031	+3912
+1458241419.50230000	+16.80029297	-0.98876953	-0.98876953	+37.79296875	-10.96435547	-37.39746094	+5712	+16.66845703	-0.76904297	+0.65039063	-40.07812500	-10.76660156	+48.77929688	+6476	+14.45361328	-2.93994141	-1.94677734	+31.97021484	-12.72216797	-13.40332031	+3900
+1458241419.50640010	+16.79589844	-0.99316406	-0.99755859	+37.74902344	-10.87646484	-37.37548828	+5692	+16.67285156	-0.75585938	+0.65917969	-39.59472656	-11.18408203	+48.62548828	+6472	+14.44482422	-2.94873047	-1.95556641	+31.94824219	-12.61230469	-13.38134766	+3896
+1458241419.51480010	+16.78271484	-1.00195313	-1.01074219	+37.63916016	-10.72265625	-37.39746094	+5656	+16.67724609	-0.73388672	+0.66796875	-38.71582031	-11.99707031	+48.31787109	+6456	+14.42724609	-2.97949219	-1.98193359	+31.83837891	-12.39257813	-13.31542969	+3892
+1458241419.51889990	+16.77392578	-1.01074219	-1.01953125	+37.57324219	-10.63476563	-37.41943359	+5644	+16.67724609	-0.71191406	+0.67675781	-38.23242188	-12.45849609	+48.16406250	+6452	+14.41845703	-2.99707031	-2.00390625	+31.72851563	-12.19482422	-13.24951172	+3888
+1458241419.52729990	+16.75195313	-1.02392578	-1.02832031	+37.46337891	-10.50292969	-37.48535156	+5624	+16.67285156	-0.68554688	+0.70312500	-37.46337891	-13.31542969	+47.85644531	+6440	+14.39208984	-3.04101563	-2.06103516	+31.50878906	-11.79931641	-13.05175781	+3884
+1458241419.54810000	+16.69482422	-1.05468750	-1.02392578	+37.26562500	-10.45898438	-37.72705078	+5616	+16.67724609	-0.61083984	+0.75146484	-35.70556641	-14.96337891	+47.19726563	+6408	+14.33496094	-3.16406250	-2.18847656	+30.84960938	-10.83251953	-12.61230469	+3856
+1458241419.55640010	+16.67724609	-1.06347656	-1.03710938	+37.19970703	-10.50292969	-37.63916016	+5628	+16.67285156	-0.59326172	+0.74267578	-35.11230469	-15.29296875	+46.91162109	+6396	+14.31298828	-3.19042969	-2.22802734	+30.73974609	-10.48095703	-12.39257813	+3832
+1458241419.56469990	+16.65966797	-1.05908203	-1.05468750	+37.26562500	-10.63476563	-37.44140625	+5640	+16.65966797	-0.59326172	+0.72070313	-34.51904297	-15.40283203	+46.60400391	+6384	+14.29101563	-3.19921875	-2.25000000	+30.76171875	-10.19531250	-12.15087891	+3804
+1458241419.57310010	+16.65087891	-1.04589844	-1.08544922	+37.44140625	-10.98632813	-36.97998047	+5652	+16.65527344	-0.59326172	+0.68994141	-33.94775391	-15.33691406	+46.34033203	+6372	+14.26904297	-3.18603516	-2.24121094	+30.95947266	-10.06347656	-11.95312500	+3772
+1458241419.57719990	+16.64648438	-1.04150391	-1.09863281	+37.55126953	-11.27197266	-36.71630859	+5652	+16.65527344	-0.60644531	+0.66357422	-33.64013672	-15.24902344	+46.16455078	+6372	+14.26025391	-3.16845703	-2.22802734	+31.11328125	-10.01953125	-11.86523438	+3760
+1458241419.58559990	+16.64208984	-1.01074219	-1.15576172	+37.94677734	-12.17285156	-35.66162109	+5648	+16.65087891	-0.61962891	+0.61523438	-32.95898438	-15.05126953	+45.83496094	+6364	+14.24267578	-3.12451172	-2.18408203	+31.55273438	-9.95361328	-11.62353516	+3748
+1458241419.58970000	+16.63769531	-0.99316406	-1.17773438	+38.16650391	-12.65625000	-35.20019531	+5636	+16.64208984	-0.62841797	+0.58886719	-32.62939453	-14.91943359	+45.68115234	+6360	+14.23388672	-3.09375000	-2.16650391	+31.79443359	-9.90966797	-11.46972656	+3744
+1458241419.59809990	+16.62890625	-0.94921875	-1.19970703	+38.60595703	-13.77685547	-34.32128906	+5604	+16.63330078	-0.64599609	+0.54931641	-31.86035156	-14.76562500	+45.43945313	+6348	+14.21191406	-3.02783203	-2.11816406	+32.32177734	-9.86572266	-11.20605469	+3740
+1458241419.60640000	+16.61132813	-0.91406250	-1.20410156	+39.02343750	-15.07324219	-33.53027344	+5560	+16.62451172	-0.66357422	+0.52734375	-31.04736328	-14.72167969	+45.21972656	+6336	+14.18994141	-2.99267578	-2.08300781	+32.65136719	-9.75585938	-10.94238281	+3732
+1458241419.61050010	+16.60253906	-0.89648438	-1.20410156	+39.24316406	-15.75439453	-33.13476563	+5536	+16.62451172	-0.66357422	+0.51855469	-30.56396484	-14.72167969	+45.10986328	+6328	+14.18115234	-2.97949219	-2.06982422	+32.78320313	-9.66796875	-10.78857422	+3728
+1458241419.61890010	+16.57617188	-0.87011719	-1.20410156	+39.61669922	-17.09472656	-32.38769531	+5484	+16.62011719	-0.65917969	+0.50537109	-29.57519531	-14.74365234	+44.84619141	+6312	+14.15917969	-2.96630859	-2.06103516	+32.95898438	-9.40429688	-10.41503906	+3720
+1458241419.62719990	+16.53662109	-0.84375000	-1.19091797	+39.94628906	-18.45703125	-31.75048828	+5436	+16.61132813	-0.64599609	+0.51855469	-28.58642578	-15.02929688	+44.67041016	+6300	+14.12841797	-2.97509766	-2.08300781	+32.95898438	-8.98681641	-9.99755859	+3704
+1458241419.63140010	+16.51464844	-0.83056641	-1.17333984	+40.14404297	-19.13818359	-31.53076172	+5416	+16.60693359	-0.63720703	+0.52734375	-28.08105469	-15.16113281	+44.60449219	+6292	+14.11523438	-2.98388672	-2.09619141	+32.93701172	-8.76708984	-9.77783203	+3700
+1458241419.63969990	+16.47509766	-0.81738281	-1.14257813	+40.38574219	-20.39062500	-31.06933594	+5380	+16.60693359	-0.61962891	+0.55371094	-27.13623047	-15.51269531	+44.45068359	+6280	+14.08447266	-3.01904297	-2.13134766	+32.76123047	-8.30566406	-9.33837891	+3688
+1458241419.65640000	+16.38720703	-0.80859375	-1.11181641	+40.69335938	-22.32421875	-30.27832031	+5324	+16.60693359	-0.56689453	+0.59326172	-25.22460938	-16.12792969	+44.09912109	+6264	+14.02734375	-3.10253906	-2.23242188	+32.36572266	-7.20703125	-8.39355469	+3652
+1458241419.66470000	+16.34326172	-0.79980469	-1.09423828	+40.84716797	-23.11523438	-29.88281250	+5308	+16.59814453	-0.55371094	+0.61523438	-24.38964844	-16.41357422	+43.96728516	+6252	+13.99658203	-3.13330078	-2.28076172	+32.23388672	-6.72363281	-7.95410156	+3624
+1458241419.67300010	+16.31250000	-0.79101563	-1.08544922	+40.97900391	-23.84033203	-29.46533203	+5292	+16.59814453	-0.53613281	+0.62402344	-23.53271484	-16.61132813	+43.81347656	+6240	+13.97460938	-3.15527344	-2.29833984	+32.18994141	-6.41601563	-7.62451172	+3584
+1458241419.67720010	+16.29492188	-0.79101563	-1.08984375	+41.02294922	-24.12597656	-29.22363281	+5284	+16.59814453	-0.53173828	+0.62402344	-23.11523438	-16.67724609	+43.72558594	+6232	+13.96582031	-3.15527344	-2.30712891	+32.25585938	-6.26220703	-7.47070313	+3560
+1458241419.68549990	+16.26855469	-0.78222656	-1.09423828	+41.13281250	-24.65332031	-28.76220703	+5264	+16.59375000	-0.52294922	+0.61083984	-22.28027344	-16.74316406	+43.54980469	+6220	+13.94384766	-3.14648438	-2.30273438	+32.40966797	-6.08642578	-7.22900391	+3520
+1458241419.68969990	+16.25537109	-0.76904297	-1.09863281	+41.22070313	-24.91699219	-28.49853516	+5256	+16.58496094	-0.52294922	+0.60644531	-21.86279297	-16.76513672	+43.48388672	+6212	+13.93945313	-3.12890625	-2.29833984	+32.58544922	-6.02050781	-7.11914063	+3500
+1458241419.69800000	+16.23339844	-0.74707031	-1.09863281	+41.41845703	-25.48828125	-28.03710938	+5228	+16.56738281	-0.51416016	+0.58447266	-21.02783203	-16.78710938	+43.39599609	+6200	+13.92187500	-3.08496094	-2.25878906	+32.98095703	-6.04248047	-6.98730469	+3480
+1458241419.70219990	+16.22021484	-0.72949219	-1.09423828	+41.52832031	-25.77392578	-27.83935547	+5212	+16.55859375	-0.50976563	+0.57568359	-20.61035156	-16.83105469	+43.35205078	+6192	+13.91308594	-3.06298828	-2.23681641	+33.20068359	-6.08642578	-6.94335938	+3472
+1458241419.71050000	+16.20263672	-0.70751953	-1.09423828	+41.70410156	-26.32324219	-27.44384766	+5172	+16.54980469	-0.50537109	+0.55371094	-19.79736328	-16.85302734	+43.22021484	+6176	+13.90429688	-3.01025391	-2.18847656	+33.68408203	-6.19628906	-6.92138672	+3464
+1458241419.71880010	+16.18945313	-0.68115234	-1.09423828	+41.87988281	-26.80664063	-27.09228516	+5128	+16.53222656	-0.48779297	+0.52734375	-18.91845703	-16.85302734	+43.08837891	+6160	+13.89550781	-2.96191406	-2.14453125	+34.16748047	-6.28417969	-6.87744141	+3460
+1458241419.72300000	+16.17626953	-0.67236328	-1.08984375	+41.94580078	-27.09228516	-27.00439453	+5104	+16.51904297	-0.48779297	+0.51855469	-18.58886719	-16.89697266	+43.04443359	+6148	+13.88671875	-2.93994141	-2.12695313	+34.38720703	-6.30615234	-6.85546875	+3460
+1458241419.73130010	+16.15869141	-0.64160156	-1.08105469	+42.14355469	-27.61962891	-26.82861328	+5056	+16.50146484	-0.46142578	+0.50976563	-17.79785156	-17.02880859	+42.95654297	+6128	+13.87353516	-2.90478516	-2.09619141	+34.78271484	-6.32812500	-6.78955078	+3456
+1458241419.73970010	+16.14111328	-0.62841797	-1.05908203	+42.25341797	-28.21289063	-26.85058594	+5004	+16.49267578	-0.43945313	+0.50097656	-17.05078125	-17.09472656	+42.82470703	+6108	+13.86035156	-2.89160156	-2.07861328	+35.06835938	-6.28417969	-6.72363281	+3448
+1458241419.74379990	+16.13232422	-0.62402344	-1.05468750	+42.29736328	-28.43261719	-26.87255859	+4976	+16.48828125	-0.42187500	+0.50097656	-16.67724609	-17.18261719	+42.73681641	+6096	+13.85156250	-2.89599609	-2.08300781	+35.13427734	-6.17431641	-6.63574219	+3440
+1458241419.77300000	+16.05761719	-0.61962891	-1.02832031	+42.40722656	-29.57519531	-27.46582031	+4844	+16.45312500	-0.34716797	+0.51855469	-14.56787109	-17.66601563	+42.05566406	+6012	+13.78125000	-3.00585938	-2.20605469	+35.11230469	-5.00976563	-5.75683594	+3396
+1458241419.77710010	+16.04882813	-0.61962891	-1.02832031	+42.40722656	-29.64111328	-27.55371094	+4832	+16.45312500	-0.33837891	+0.52294922	-14.30419922	-17.75390625	+41.92382813	+6000	+13.77246094	-3.02343750	-2.22802734	+35.09033203	-4.83398438	-5.62500000	+3384
+1458241419.78550000	+16.03564453	-0.62402344	-1.03271484	+42.40722656	-29.68505859	-27.75146484	+4812	+16.44433594	-0.32958984	+0.52294922	-13.79882813	-17.84179688	+41.66015625	+5976	+13.75048828	-3.06298828	-2.26318359	+35.06835938	-4.48242188	-5.38330078	+3360
+1458241419.78959990	+16.02246094	-0.62402344	-1.03710938	+42.40722656	-29.66308594	-27.79541016	+4804	+16.43554688	-0.32080078	+0.52294922	-13.53515625	-17.88574219	+41.55029297	+5964	+13.74169922	-3.06738281	-2.28076172	+35.11230469	-4.32861328	-5.27343750	+3340
+1458241419.79380010	+16.01367188	-0.62402344	-1.03710938	+42.45117188	-29.68505859	-27.90527344	+4796	+16.43115234	-0.31640625	+0.52294922	-13.29345703	-17.90771484	+41.46240234	+5952	+13.72851563	-3.07177734	-2.28955078	+35.20019531	-4.21875000	-5.18554688	+3324
+1458241419.80209990	+16.00048828	-0.61523438	-1.04589844	+42.53906250	-29.57519531	-28.01513672	+4780	+16.41796875	-0.30322266	+0.52294922	-12.78808594	-18.01757813	+41.24267578	+5924	+13.71533203	-3.06738281	-2.28955078	+35.44189453	-4.08691406	-5.11962891	+3280
+1458241419.80629990	+16.00048828	-0.61083984	-1.04150391	+42.60498047	-29.55322266	-28.12500000	+4772	+16.41796875	-0.30322266	+0.51855469	-12.54638672	-18.03955078	+41.13281250	+5912	+13.70654297	-3.06298828	-2.27636719	+35.61767578	-4.06494141	-5.14160156	+3264
+1458241419.81460000	+16.00048828	-0.59765625	-1.05468750	+42.71484375	-29.33349609	-28.16894531	+4756	+16.40917969	-0.29443359	+0.50537109	-12.06298828	-18.08349609	+40.95703125	+5888	+13.69775391	-3.03662109	-2.23681641	+36.01318359	-4.17480469	-5.29541016	+3240
+1458241419.81880000	+16.00048828	-0.58886719	-1.06787109	+42.78076172	-29.17968750	-28.19091797	+4748	+16.40039063	-0.28564453	+0.49218750	-11.82128906	-18.06152344	+40.84716797	+5880	+13.69775391	-3.01464844	-2.21923828	+36.27685547	-4.21875000	-5.36132813	+3232
+1458241419.82710000	+15.99169922	-0.57128906	-1.08544922	+42.93457031	-28.91601563	-28.30078125	+4724	+16.37841797	-0.26806641	+0.47021484	-11.31591797	-18.01757813	+40.64941406	+5860	+13.68896484	-2.97070313	-2.17529297	+36.80419922	-4.39453125	-5.60302734	+3224
+1458241419.83130000	+15.99169922	-0.55371094	-1.09423828	+43.06640625	-28.78417969	-28.38867188	+4712	+16.36962891	-0.25927734	+0.45263672	-11.03027344	-17.99560547	+40.53955078	+5848	+13.68896484	-2.94873047	-2.14892578	+37.08984375	-4.48242188	-5.71289063	+3224
+1458241419.83960010	+15.99169922	-0.54052734	-1.09423828	+43.28613281	-28.58642578	-28.65234375	+4676	+16.36083984	-0.24169922	+0.43945313	-10.56884766	-18.10546875	+40.29785156	+5824	+13.68457031	-2.90917969	-2.09179688	+37.61718750	-4.72412109	-6.08642578	+3228
+1458241419.84380010	+15.99609375	-0.53173828	-1.10302734	+43.39599609	-28.41064453	-28.80615234	+4660	+16.35205078	-0.23291016	+0.43066406	-10.32714844	-18.14941406	+40.14404297	+5812	+13.68457031	-2.89599609	-2.06982422	+37.85888672	-4.79003906	-6.24023438	+3228
