# Supplementary material for: A direct effect of perception on action when grasping a cup
Source: Sci Rep. 2018 Jan 9;8:171. doi: 10.1038/s41598-017-18591-5 (PMC5760564; doi:10.1038/s41598-017-18591-5)
Supplement: Supplementary file 6 — Supplementary Information [file 41598_2017_18591_MOESM6_ESM.zip › SciRep_Data/S02instruct/S02_100instruct_Tr78.dat]

+1000000000000.00000000	+0.00000000	+0.00000000	+0.00000000	+0.00000000	+0.00000000	+0.00000000	+0	+0.00000000	+0.00000000	+0.00000000	+0.00000000	+0.00000000	+0.00000000	+0	+0.00000000	+0.00000000	+0.00000000	+0.00000000	+0.00000000	+0.00000000	+0
+1458241419.85209990	+15.99609375	-0.52294922	-1.12060547	+43.54980469	-28.10302734	-29.13574219	+4628	+16.33886719	-0.21533203	+0.40869141	-9.82177734	-18.17138672	+39.83642578	+5788	+13.68017578	-2.87402344	-2.03906250	+38.25439453	-4.92187500	-6.54785156	+3228
+1458241419.85630010	+15.99609375	-0.51416016	-1.12939453	+43.65966797	-27.92724609	-29.31152344	+4608	+16.33007813	-0.20214844	+0.39550781	-9.55810547	-18.19335938	+39.63867188	+5780	+13.68017578	-2.86962891	-2.03466797	+38.43017578	-4.92187500	-6.65771484	+3224
+1458241419.86040000	+15.99609375	-0.51416016	-1.12939453	+43.68164063	-27.88330078	-29.39941406	+4592	+16.32128906	-0.18896484	+0.39111328	-9.31640625	-18.30322266	+39.44091797	+5768	+13.67578125	-2.86523438	-2.03466797	+38.58398438	-4.89990234	-6.74560547	+3220
+1458241419.86879990	+15.99169922	-0.50976563	-1.13378906	+43.76953125	-27.75146484	-29.64111328	+4556	+16.31250000	-0.17138672	+0.39111328	-8.83300781	-18.56689453	+39.00146484	+5740	+13.66699219	-2.88281250	-2.04345703	+38.78173828	-4.79003906	-6.92138672	+3216
+1458241419.89380000	+15.96972656	-0.53173828	-1.12500000	+44.16503906	-26.91650391	-31.75048828	+4492	+16.28173828	-0.13183594	+0.41748047	-7.40478516	-19.48974609	+37.52929688	+5676	+13.63623047	-3.00146484	-2.15332031	+38.82568359	-4.06494141	-7.00927734	+3208
+1458241419.89790010	+15.96093750	-0.53613281	-1.11621094	+44.23095703	-26.78466797	-32.25585938	+4492	+16.27294922	-0.12744141	+0.42626953	-7.16308594	-19.70947266	+37.28759766	+5668	+13.62744141	-3.02343750	-2.17089844	+38.84765625	-3.93310547	-7.00927734	+3204
+1458241419.90630010	+15.95214844	-0.55371094	-1.09863281	+44.27490234	-26.65283203	-33.02490234	+4496	+16.26416016	-0.12304688	+0.44824219	-6.72363281	-20.10498047	+36.84814453	+5648	+13.61425781	-3.06298828	-2.20605469	+38.84765625	-3.73535156	-7.03125000	+3188
+1458241426.62420010	+10.06347656	-5.69091797	-0.29443359	+43.79150391	-15.27099609	-67.30224609	+2936	+9.97998047	-4.96142578	-0.07470703	+0.61523438	-22.67578125	+13.55712891	+2256	+7.37402344	-8.87695313	-0.74267578	+54.58007813	-3.16406250	-28.89404297	+1936
+1458241426.63249990	+10.06347656	-5.69091797	-0.29443359	+43.81347656	-15.27099609	-67.32421875	+2936	+9.97998047	-4.96142578	-0.07031250	+0.61523438	-22.67578125	+13.53515625	+2256	+7.36962891	-8.88134766	-0.74707031	+54.53613281	-3.18603516	-28.85009766	+1936
+1458241426.63669990	+10.05908203	-5.69091797	-0.29443359	+43.81347656	-15.24902344	-67.32421875	+2936	+9.97998047	-4.96142578	-0.07031250	+0.61523438	-22.67578125	+13.53515625	+2256	+7.36962891	-8.88134766	-0.75146484	+54.51416016	-3.18603516	-28.82812500	+1936
+1458241426.64089990	+10.05908203	-5.69091797	-0.29443359	+43.81347656	-15.24902344	-67.32421875	+2936	+9.97998047	-4.96142578	-0.07031250	+0.63720703	-22.67578125	+13.51318359	+2256	+7.36523438	-8.88134766	-0.75146484	+54.49218750	-3.18603516	-28.82812500	+1936
+1458241426.64500000	+10.05908203	-5.69091797	-0.29443359	+43.81347656	-15.24902344	-67.32421875	+2936	+9.97998047	-4.96142578	-0.07031250	+0.63720703	-22.67578125	+13.51318359	+2256	+7.35205078	-8.89013672	-0.76025391	+54.38232422	-3.22998047	-28.74023438	+1940
+1458241426.64920000	+10.05908203	-5.69091797	-0.29443359	+43.81347656	-15.24902344	-67.32421875	+2936	+9.97998047	-4.96142578	-0.07031250	+0.63720703	-22.67578125	+13.51318359	+2256	+7.34326172	-8.89453125	-0.76904297	+54.29443359	-3.25195313	-28.67431641	+1940
+1458241426.65330000	+10.05908203	-5.69091797	-0.29443359	+43.81347656	-15.24902344	-67.32421875	+2936	+9.97998047	-4.96142578	-0.07031250	+0.63720703	-22.67578125	+13.49121094	+2252	+7.33447266	-8.89892578	-0.77783203	+54.22851563	-3.25195313	-28.63037109	+1940
+1458241426.65750000	+10.05908203	-5.69091797	-0.29443359	+43.81347656	-15.24902344	-67.32421875	+2936	+9.97998047	-4.96142578	-0.07031250	+0.63720703	-22.67578125	+13.49121094	+2252	+7.33007813	-8.90332031	-0.78222656	+54.16259766	-3.27392578	-28.58642578	+1940
+1458241426.66170000	+10.05908203	-5.69091797	-0.29443359	+43.81347656	-15.22705078	-67.34619141	+2932	+9.97998047	-4.95703125	-0.07031250	+0.65917969	-22.67578125	+13.46923828	+2252	+7.32568359	-8.90332031	-0.78662109	+54.11865234	-3.27392578	-28.56445313	+1940
+1458241426.66580010	+10.05908203	-5.69091797	-0.29443359	+43.79150391	-15.22705078	-67.32421875	+2932	+9.97998047	-4.95703125	-0.07031250	+0.65917969	-22.67578125	+13.46923828	+2252	+7.32568359	-8.90332031	-0.78662109	+54.11865234	-3.27392578	-28.54248047	+1932
+1458241426.67000010	+10.05908203	-5.69091797	-0.29443359	+43.79150391	-15.22705078	-67.32421875	+2932	+9.97998047	-4.95703125	-0.07031250	+0.65917969	-22.67578125	+13.46923828	+2252	+7.32568359	-8.90332031	-0.78662109	+54.11865234	-3.27392578	-28.56445313	+1928
+1458241426.67420010	+10.05908203	-5.69091797	-0.29443359	+43.79150391	-15.22705078	-67.32421875	+2932	+9.97998047	-4.95703125	-0.07031250	+0.65917969	-22.67578125	+13.46923828	+2252	+7.32568359	-8.90332031	-0.78662109	+54.14062500	-3.27392578	-28.58642578	+1928
+1458241426.67829990	+10.05908203	-5.69091797	-0.29443359	+43.79150391	-15.22705078	-67.32421875	+2932	+9.97998047	-4.96142578	-0.07031250	+0.65917969	-22.67578125	+13.46923828	+2252	+7.33007813	-8.89892578	-0.78222656	+54.18457031	-3.25195313	-28.60839844	+1924
+1458241426.68249990	+10.05908203	-5.69091797	-0.29443359	+43.79150391	-15.22705078	-67.32421875	+2932	+9.97998047	-4.96142578	-0.07031250	+0.65917969	-22.67578125	+13.46923828	+2252	+7.33447266	-8.89892578	-0.77783203	+54.20654297	-3.25195313	-28.60839844	+1924
+1458241426.68670010	+10.05908203	-5.69091797	-0.29443359	+43.79150391	-15.22705078	-67.32421875	+2928	+9.97998047	-4.96142578	-0.07031250	+0.65917969	-22.67578125	+13.49121094	+2248	+7.33447266	-8.89892578	-0.77783203	+54.22851563	-3.25195313	-28.63037109	+1920
+1458241426.69080000	+10.05908203	-5.69091797	-0.29443359	+43.79150391	-15.22705078	-67.32421875	+2928	+9.97998047	-4.96142578	-0.07031250	+0.65917969	-22.67578125	+13.49121094	+2248	+7.33886719	-8.89892578	-0.77783203	+54.25048828	-3.25195313	-28.65234375	+1920
+1458241426.69499990	+10.05908203	-5.69091797	-0.29443359	+43.79150391	-15.22705078	-67.30224609	+2928	+9.97998047	-4.96142578	-0.07031250	+0.65917969	-22.67578125	+13.49121094	+2248	+7.33886719	-8.89453125	-0.77343750	+54.25048828	-3.22998047	-28.65234375	+1916
+1458241426.70330000	+10.05908203	-5.69091797	-0.29443359	+43.79150391	-15.22705078	-67.30224609	+2928	+9.97998047	-4.96142578	-0.07031250	+0.63720703	-22.65380859	+13.49121094	+2248	+7.34326172	-8.89453125	-0.77343750	+54.27246094	-3.22998047	-28.67431641	+1912
+1458241426.70750000	+10.05908203	-5.69091797	-0.29443359	+43.79150391	-15.24902344	-67.30224609	+2928	+9.97998047	-4.96142578	-0.07031250	+0.63720703	-22.65380859	+13.51318359	+2248	+7.34326172	-8.89453125	-0.76904297	+54.29443359	-3.22998047	-28.67431641	+1912
+1458241426.71170000	+10.05908203	-5.69091797	-0.29443359	+43.76953125	-15.24902344	-67.30224609	+2928	+9.97998047	-4.96142578	-0.07031250	+0.63720703	-22.65380859	+13.51318359	+2248	+7.34326172	-8.89453125	-0.76904297	+54.29443359	-3.22998047	-28.69628906	+1908
+1458241426.71580000	+10.05908203	-5.69091797	-0.29443359	+43.76953125	-15.24902344	-67.30224609	+2928	+9.97998047	-4.96142578	-0.07031250	+0.63720703	-22.65380859	+13.51318359	+2248	+7.34765625	-8.89453125	-0.76904297	+54.31640625	-3.22998047	-28.69628906	+1908
+1458241426.72000000	+10.05908203	-5.69091797	-0.29443359	+43.76953125	-15.24902344	-67.28027344	+2928	+9.97998047	-4.96142578	-0.07031250	+0.63720703	-22.65380859	+13.51318359	+2248	+7.34765625	-8.89013672	-0.76904297	+54.31640625	-3.22998047	-28.69628906	+1908
+1458241426.72410010	+10.05908203	-5.69091797	-0.29443359	+43.76953125	-15.24902344	-67.28027344	+2928	+9.97998047	-4.96142578	-0.07031250	+0.63720703	-22.65380859	+13.51318359	+2248	+7.34765625	-8.89013672	-0.76904297	+54.33837891	-3.22998047	-28.69628906	+1904
+1458241426.72830010	+10.05908203	-5.69091797	-0.29443359	+43.76953125	-15.24902344	-67.28027344	+2928	+9.97998047	-4.96142578	-0.07031250	+0.63720703	-22.65380859	+13.51318359	+2248	+7.34765625	-8.89013672	-0.76904297	+54.33837891	-3.22998047	-28.69628906	+1904
+1458241426.73659990	+10.05908203	-5.69091797	-0.29443359	+43.76953125	-15.24902344	-67.28027344	+2928	+9.97998047	-4.96142578	-0.07470703	+0.63720703	-22.65380859	+13.51318359	+2248	+7.34765625	-8.89013672	-0.76904297	+54.33837891	-3.20800781	-28.69628906	+1900
+1458241426.74499990	+10.05908203	-5.69091797	-0.29443359	+43.76953125	-15.22705078	-67.28027344	+2928	+9.97998047	-4.96142578	-0.07470703	+0.63720703	-22.65380859	+13.51318359	+2244	+7.34765625	-8.89013672	-0.76904297	+54.33837891	-3.22998047	-28.69628906	+1900
+1458241426.75330000	+10.05908203	-5.69091797	-0.29443359	+43.76953125	-15.22705078	-67.28027344	+2928	+9.97998047	-4.96142578	-0.07470703	+0.63720703	-22.65380859	+13.51318359	+2244	+7.34765625	-8.89013672	-0.76904297	+54.31640625	-3.22998047	-28.69628906	+1896
+1458241426.75749990	+10.05908203	-5.69091797	-0.29443359	+43.76953125	-15.22705078	-67.28027344	+2928	+9.97998047	-4.96142578	-0.07470703	+0.63720703	-22.65380859	+13.51318359	+2244	+7.34765625	-8.89013672	-0.76904297	+54.31640625	-3.22998047	-28.69628906	+1896
+1458241426.76160000	+10.05908203	-5.69091797	-0.29443359	+43.76953125	-15.22705078	-67.28027344	+2928	+9.97998047	-4.96142578	-0.07470703	+0.65917969	-22.65380859	+13.51318359	+2244	+7.34765625	-8.89013672	-0.76904297	+54.31640625	-3.22998047	-28.67431641	+1896
+1458241426.76580000	+10.05908203	-5.69091797	-0.29443359	+43.76953125	-15.22705078	-67.28027344	+2928	+9.97998047	-4.96142578	-0.07470703	+0.65917969	-22.65380859	+13.51318359	+2244	+7.34326172	-8.89013672	-0.76904297	+54.31640625	-3.22998047	-28.67431641	+1896
+1458241426.77000000	+10.05908203	-5.69091797	-0.29443359	+43.76953125	-15.22705078	-67.28027344	+2928	+9.97998047	-4.96142578	-0.07031250	+0.65917969	-22.65380859	+13.51318359	+2244	+7.34326172	-8.89013672	-0.76904297	+54.29443359	-3.22998047	-28.67431641	+1892
+1458241426.77410010	+10.05908203	-5.69091797	-0.29443359	+43.76953125	-15.22705078	-67.28027344	+2928	+9.97998047	-4.96142578	-0.07031250	+0.63720703	-22.65380859	+13.51318359	+2244	+7.34326172	-8.89453125	-0.76904297	+54.29443359	-3.22998047	-28.67431641	+1892
+1458241426.77830000	+10.05908203	-5.69091797	-0.29443359	+43.76953125	-15.22705078	-67.28027344	+2928	+9.97998047	-4.96142578	-0.07031250	+0.63720703	-22.63183594	+13.51318359	+2244	+7.34326172	-8.89453125	-0.76904297	+54.29443359	-3.22998047	-28.67431641	+1892
+1458241426.78250000	+10.05908203	-5.69091797	-0.29443359	+43.76953125	-15.22705078	-67.28027344	+2924	+9.97998047	-4.96142578	-0.07470703	+0.63720703	-22.63183594	+13.51318359	+2244	+7.34326172	-8.89013672	-0.76904297	+54.29443359	-3.22998047	-28.67431641	+1888
+1458241426.78660010	+10.05908203	-5.69091797	-0.29443359	+43.76953125	-15.22705078	-67.28027344	+2924	+9.97998047	-4.96142578	-0.07470703	+0.63720703	-22.63183594	+13.51318359	+2244	+7.34326172	-8.89013672	-0.76904297	+54.31640625	-3.22998047	-28.67431641	+1888
+1458241426.79080010	+10.05908203	-5.69091797	-0.29443359	+43.76953125	-15.22705078	-67.28027344	+2924	+9.97998047	-4.96142578	-0.07470703	+0.63720703	-22.63183594	+13.51318359	+2244	+7.34765625	-8.89013672	-0.76904297	+54.31640625	-3.22998047	-28.67431641	+1888
+1458241426.79500010	+10.05908203	-5.69091797	-0.29443359	+43.76953125	-15.22705078	-67.28027344	+2924	+9.97998047	-4.96142578	-0.07470703	+0.63720703	-22.63183594	+13.53515625	+2244	+7.34765625	-8.89013672	-0.76904297	+54.31640625	-3.22998047	-28.67431641	+1888
+1458241426.80329990	+10.05908203	-5.69091797	-0.29443359	+43.76953125	-15.22705078	-67.25830078	+2924	+9.97998047	-4.96142578	-0.07470703	+0.63720703	-22.63183594	+13.53515625	+2244	+7.34765625	-8.89013672	-0.76904297	+54.33837891	-3.20800781	-28.67431641	+1888
+1458241426.80740000	+10.05908203	-5.69091797	-0.29443359	+43.76953125	-15.24902344	-67.25830078	+2924	+9.97998047	-4.96142578	-0.07470703	+0.63720703	-22.63183594	+13.53515625	+2244	+7.34765625	-8.89013672	-0.76464844	+54.33837891	-3.20800781	-28.69628906	+1888
+1458241426.81580000	+10.05908203	-5.69091797	-0.29443359	+43.76953125	-15.24902344	-67.25830078	+2924	+9.97998047	-4.96142578	-0.07470703	+0.63720703	-22.63183594	+13.55712891	+2244	+7.35205078	-8.89013672	-0.76464844	+54.36035156	-3.20800781	-28.69628906	+1888
+1458241426.82410000	+10.05908203	-5.69091797	-0.29443359	+43.76953125	-15.24902344	-67.23632813	+2924	+9.97998047	-4.96142578	-0.07470703	+0.61523438	-22.63183594	+13.55712891	+2244	+7.35644531	-8.88574219	-0.76025391	+54.42626953	-3.18603516	-28.71826172	+1888
+1458241426.82830000	+10.05908203	-5.69091797	-0.29882813	+43.76953125	-15.24902344	-67.23632813	+2924	+9.97998047	-4.96142578	-0.07470703	+0.61523438	-22.63183594	+13.57910156	+2244	+7.36083984	-8.88574219	-0.76025391	+54.44824219	-3.18603516	-28.74023438	+1892
+1458241426.83660010	+10.06347656	-5.69091797	-0.29882813	+43.76953125	-15.24902344	-67.23632813	+2928	+9.97998047	-4.96142578	-0.07470703	+0.61523438	-22.63183594	+13.57910156	+2244	+7.36523438	-8.88134766	-0.75585938	+54.49218750	-3.16406250	-28.76220703	+1892
+1458241426.84489990	+10.06347656	-5.69091797	-0.29882813	+43.76953125	-15.24902344	-67.21435547	+2928	+9.97998047	-4.96142578	-0.07470703	+0.61523438	-22.63183594	+13.60107422	+2244	+7.36523438	-8.88134766	-0.75585938	+54.49218750	-3.16406250	-28.76220703	+1892
+1458241426.85330010	+10.06347656	-5.69091797	-0.29882813	+43.76953125	-15.24902344	-67.21435547	+2928	+9.97998047	-4.96142578	-0.07470703	+0.61523438	-22.63183594	+13.60107422	+2244	+7.36523438	-8.88134766	-0.75585938	+54.49218750	-3.16406250	-28.74023438	+1896
+1458241426.86159990	+10.06347656	-5.69091797	-0.29882813	+43.76953125	-15.24902344	-67.21435547	+2928	+9.97998047	-4.96142578	-0.07470703	+0.61523438	-22.63183594	+13.60107422	+2244	+7.36523438	-8.88134766	-0.75585938	+54.47021484	-3.16406250	-28.71826172	+1896
+1458241426.86579990	+10.06347656	-5.69091797	-0.29882813	+43.76953125	-15.24902344	-67.21435547	+2928	+9.97998047	-4.96142578	-0.07470703	+0.61523438	-22.63183594	+13.60107422	+2244	+7.36083984	-8.88134766	-0.76025391	+54.47021484	-3.16406250	-28.71826172	+1896
+1458241426.87410000	+10.05908203	-5.69091797	-0.29882813	+43.76953125	-15.24902344	-67.21435547	+2928	+9.97998047	-4.96142578	-0.07470703	+0.61523438	-22.63183594	+13.60107422	+2248	+7.36083984	-8.88134766	-0.76025391	+54.44824219	-3.16406250	-28.69628906	+1896
+1458241426.88240000	+10.05908203	-5.69091797	-0.29882813	+43.76953125	-15.24902344	-67.21435547	+2928	+9.97998047	-4.96142578	-0.07470703	+0.61523438	-22.63183594	+13.57910156	+2248	+7.36083984	-8.88574219	-0.76025391	+54.44824219	-3.16406250	-28.67431641	+1896
+1458241426.89070010	+10.05908203	-5.69091797	-0.29882813	+43.76953125	-15.24902344	-67.19238281	+2928	+9.97998047	-4.96142578	-0.07470703	+0.61523438	-22.60986328	+13.57910156	+2248	+7.35644531	-8.88574219	-0.76464844	+54.42626953	-3.18603516	-28.67431641	+1896
+1458241426.89910010	+10.05908203	-5.69091797	-0.29882813	+43.76953125	-15.22705078	-67.19238281	+2928	+9.97998047	-4.96142578	-0.07470703	+0.61523438	-22.60986328	+13.57910156	+2248	+7.35644531	-8.88574219	-0.76464844	+54.42626953	-3.18603516	-28.67431641	+1892
+1458241426.90739990	+10.05908203	-5.69091797	-0.29882813	+43.76953125	-15.22705078	-67.19238281	+2928	+9.97998047	-4.96142578	-0.07470703	+0.61523438	-22.60986328	+13.60107422	+2248	+7.35644531	-8.88574219	-0.76464844	+54.42626953	-3.16406250	-28.67431641	+1892
+1458241426.91160010	+10.05908203	-5.69091797	-0.29882813	+43.76953125	-15.22705078	-67.19238281	+2924	+9.97998047	-4.96142578	-0.07470703	+0.61523438	-22.60986328	+13.60107422	+2248	+7.35644531	-8.88574219	-0.76025391	+54.42626953	-3.16406250	-28.67431641	+1892
+1458241426.91989990	+10.05908203	-5.69091797	-0.29882813	+43.76953125	-15.24902344	-67.19238281	+2924	+9.97998047	-4.96142578	-0.07470703	+0.61523438	-22.60986328	+13.60107422	+2248	+7.35644531	-8.88574219	-0.76025391	+54.42626953	-3.16406250	-28.67431641	+1892
+1458241426.92409990	+10.05908203	-5.69091797	-0.29882813	+43.76953125	-15.24902344	-67.19238281	+2924	+9.97998047	-4.96142578	-0.07470703	+0.61523438	-22.60986328	+13.60107422	+2248	+7.36083984	-8.88574219	-0.76025391	+54.44824219	-3.16406250	-28.67431641	+1892
+1458241426.93240000	+10.06347656	-5.69091797	-0.29882813	+43.76953125	-15.24902344	-67.17041016	+2924	+9.97998047	-4.96142578	-0.07470703	+0.61523438	-22.60986328	+13.62304688	+2248	+7.36083984	-8.88134766	-0.76025391	+54.44824219	-3.16406250	-28.69628906	+1892
+1458241426.94070010	+10.06347656	-5.69091797	-0.29882813	+43.76953125	-15.24902344	-67.17041016	+2924	+9.97998047	-4.96142578	-0.07470703	+0.59326172	-22.60986328	+13.62304688	+2248	+7.36083984	-8.88134766	-0.75585938	+54.47021484	-3.16406250	-28.69628906	+1892
+1458241426.94490000	+10.06347656	-5.69091797	-0.29882813	+43.76953125	-15.24902344	-67.17041016	+2924	+9.97998047	-4.96142578	-0.07470703	+0.59326172	-22.60986328	+13.64501953	+2248	+7.36523438	-8.88134766	-0.75585938	+54.47021484	-3.14208984	-28.69628906	+1892
+1458241426.95320010	+10.06347656	-5.69091797	-0.29882813	+43.76953125	-15.24902344	-67.14843750	+2924	+9.97998047	-4.96142578	-0.07470703	+0.59326172	-22.58789063	+13.66699219	+2248	+7.36523438	-8.88134766	-0.75585938	+54.49218750	-3.14208984	-28.71826172	+1896
+1458241426.96149990	+10.06347656	-5.69091797	-0.29882813	+43.76953125	-15.24902344	-67.14843750	+2924	+9.97998047	-4.96582031	-0.07470703	+0.57128906	-22.58789063	+13.66699219	+2248	+7.36962891	-8.88134766	-0.75146484	+54.51416016	-3.14208984	-28.71826172	+1896
+1458241426.96569990	+10.06347656	-5.69091797	-0.29882813	+43.76953125	-15.24902344	-67.14843750	+2924	+9.97998047	-4.96582031	-0.07470703	+0.57128906	-22.58789063	+13.66699219	+2248	+7.36962891	-8.88134766	-0.75146484	+54.51416016	-3.14208984	-28.71826172	+1896
+1458241426.97400000	+10.06347656	-5.69091797	-0.29882813	+43.76953125	-15.24902344	-67.14843750	+2924	+9.97998047	-4.96582031	-0.07470703	+0.57128906	-22.58789063	+13.66699219	+2248	+7.36523438	-8.88134766	-0.75146484	+54.49218750	-3.14208984	-28.71826172	+1896
+1458241426.98239990	+10.06347656	-5.69091797	-0.29882813	+43.76953125	-15.24902344	-67.14843750	+2924	+9.97998047	-4.96582031	-0.07470703	+0.57128906	-22.58789063	+13.66699219	+2248	+7.36523438	-8.88134766	-0.75585938	+54.49218750	-3.14208984	-28.69628906	+1896
+1458241426.98650000	+10.06347656	-5.69091797	-0.29882813	+43.76953125	-15.24902344	-67.14843750	+2924	+9.97998047	-4.96582031	-0.07470703	+0.57128906	-22.58789063	+13.66699219	+2248	+7.36523438	-8.88134766	-0.75585938	+54.47021484	-3.14208984	-28.69628906	+1896
+1458241426.99490000	+10.06347656	-5.69091797	-0.29882813	+43.76953125	-15.24902344	-67.14843750	+2920	+9.97998047	-4.96142578	-0.07470703	+0.57128906	-22.58789063	+13.66699219	+2244	+7.36083984	-8.88134766	-0.75585938	+54.47021484	-3.14208984	-28.69628906	+1896
+1458241427.00320010	+10.06347656	-5.69091797	-0.29882813	+43.76953125	-15.24902344	-67.14843750	+2920	+9.97998047	-4.96142578	-0.07470703	+0.57128906	-22.58789063	+13.66699219	+2244	+7.36083984	-8.88574219	-0.75585938	+54.44824219	-3.14208984	-28.67431641	+1896
+1458241427.00740000	+10.06347656	-5.69091797	-0.29882813	+43.76953125	-15.24902344	-67.14843750	+2920	+9.97998047	-4.96142578	-0.07470703	+0.57128906	-22.58789063	+13.66699219	+2244	+7.36083984	-8.88574219	-0.75585938	+54.44824219	-3.14208984	-28.67431641	+1896
+1458241427.01570010	+10.06347656	-5.69091797	-0.29882813	+43.76953125	-15.24902344	-67.14843750	+2920	+9.97998047	-4.96142578	-0.07470703	+0.57128906	-22.58789063	+13.66699219	+2244	+7.36083984	-8.88574219	-0.76025391	+54.42626953	-3.14208984	-28.67431641	+1896
+1458241427.02399990	+10.05908203	-5.69091797	-0.29882813	+43.76953125	-15.22705078	-67.14843750	+2920	+9.97998047	-4.96142578	-0.07470703	+0.57128906	-22.58789063	+13.66699219	+2244	+7.36083984	-8.88574219	-0.76025391	+54.42626953	-3.14208984	-28.67431641	+1892
+1458241427.02819990	+10.05908203	-5.69091797	-0.29882813	+43.76953125	-15.22705078	-67.14843750	+2920	+9.97998047	-4.96142578	-0.07470703	+0.57128906	-22.58789063	+13.66699219	+2244	+7.36083984	-8.88574219	-0.76025391	+54.42626953	-3.14208984	-28.67431641	+1892
+1458241427.03650000	+10.05908203	-5.69091797	-0.29882813	+43.76953125	-15.22705078	-67.14843750	+2920	+9.97998047	-4.96142578	-0.07470703	+0.57128906	-22.58789063	+13.66699219	+2244	+7.36083984	-8.88574219	-0.75585938	+54.44824219	-3.14208984	-28.67431641	+1892
+1458241427.04070000	+10.05908203	-5.69091797	-0.30322266	+43.76953125	-15.24902344	-67.14843750	+2916	+9.97998047	-4.96142578	-0.07470703	+0.57128906	-22.58789063	+13.66699219	+2244	+7.36083984	-8.88134766	-0.75585938	+54.44824219	-3.14208984	-28.67431641	+1892
+1458241427.04480000	+10.05908203	-5.69091797	-0.30322266	+43.76953125	-15.24902344	-67.12646484	+2916	+9.97998047	-4.96142578	-0.07470703	+0.57128906	-22.58789063	+13.66699219	+2244	+7.36083984	-8.88134766	-0.75585938	+54.44824219	-3.14208984	-28.69628906	+1892
+1458241427.05320000	+10.05908203	-5.69091797	-0.30322266	+43.76953125	-15.24902344	-67.12646484	+2916	+9.97998047	-4.96142578	-0.07470703	+0.57128906	-22.56591797	+13.68896484	+2244	+7.36083984	-8.88134766	-0.75585938	+54.47021484	-3.12011719	-28.69628906	+1892
+1458241427.06150010	+10.05908203	-5.69091797	-0.30322266	+43.76953125	-15.24902344	-67.12646484	+2916	+9.97998047	-4.96142578	-0.07910156	+0.57128906	-22.56591797	+13.68896484	+2244	+7.36523438	-8.88134766	-0.75146484	+54.49218750	-3.12011719	-28.71826172	+1892
+1458241427.06570010	+10.05908203	-5.69091797	-0.30322266	+43.76953125	-15.24902344	-67.12646484	+2916	+9.97998047	-4.96142578	-0.07910156	+0.57128906	-22.56591797	+13.71093750	+2244	+7.36523438	-8.88134766	-0.75146484	+54.49218750	-3.12011719	-28.71826172	+1892
+1458241427.07399990	+10.05908203	-5.69091797	-0.30322266	+43.76953125	-15.24902344	-67.12646484	+2916	+9.97998047	-4.96142578	-0.07910156	+0.57128906	-22.56591797	+13.71093750	+2244	+7.36523438	-8.88134766	-0.75146484	+54.51416016	-3.12011719	-28.71826172	+1892
+1458241427.08229990	+10.05908203	-5.69091797	-0.30322266	+43.79150391	-15.24902344	-67.10449219	+2920	+9.97558594	-4.96142578	-0.07910156	+0.54931641	-22.56591797	+13.73291016	+2244	+7.36962891	-8.87695313	-0.74707031	+54.53613281	-3.12011719	-28.74023438	+1896
+1458241427.08649990	+10.05908203	-5.69091797	-0.30322266	+43.79150391	-15.24902344	-67.10449219	+2920	+9.97558594	-4.96142578	-0.07910156	+0.54931641	-22.56591797	+13.75488281	+2244	+7.36962891	-8.87695313	-0.74707031	+54.53613281	-3.12011719	-28.74023438	+1896
+1458241427.09069990	+10.05908203	-5.69091797	-0.30322266	+43.79150391	-15.24902344	-67.10449219	+2920	+9.97558594	-4.96142578	-0.07910156	+0.54931641	-22.56591797	+13.75488281	+2244	+7.36962891	-8.87695313	-0.74707031	+54.53613281	-3.12011719	-28.74023438	+1896
+1458241427.09480000	+10.05908203	-5.69091797	-0.30322266	+43.81347656	-15.24902344	-67.12646484	+2920	+9.97558594	-4.96142578	-0.07910156	+0.54931641	-22.56591797	+13.75488281	+2244	+7.36523438	-8.87695313	-0.74707031	+54.53613281	-3.12011719	-28.74023438	+1896
+1458241427.10320000	+10.05908203	-5.69091797	-0.30322266	+43.83544922	-15.24902344	-67.12646484	+2920	+9.97558594	-4.96142578	-0.07470703	+0.54931641	-22.56591797	+13.77685547	+2244	+7.36523438	-8.88134766	-0.75146484	+54.51416016	-3.12011719	-28.74023438	+1896
+1458241427.10730000	+10.05908203	-5.69091797	-0.30322266	+43.85742188	-15.24902344	-67.12646484	+2920	+9.97558594	-4.95703125	-0.07470703	+0.54931641	-22.56591797	+13.79882813	+2244	+7.36523438	-8.88134766	-0.75146484	+54.51416016	-3.12011719	-28.71826172	+1896
+1458241427.11150000	+10.05908203	-5.69091797	-0.30322266	+43.85742188	-15.24902344	-67.14843750	+2920	+9.97558594	-4.95703125	-0.07470703	+0.54931641	-22.56591797	+13.79882813	+2244	+7.36523438	-8.88134766	-0.75146484	+54.51416016	-3.12011719	-28.71826172	+1896
+1458241427.11560010	+10.05908203	-5.68652344	-0.29882813	+43.87939453	-15.24902344	-67.14843750	+2920	+9.97558594	-4.95703125	-0.07470703	+0.54931641	-22.56591797	+13.82080078	+2244	+7.36523438	-8.88134766	-0.75146484	+54.49218750	-3.12011719	-28.71826172	+1896
+1458241427.11980010	+10.05908203	-5.68652344	-0.29882813	+43.92333984	-15.24902344	-67.14843750	+2920	+9.97558594	-4.95703125	-0.07470703	+0.54931641	-22.56591797	+13.84277344	+2244	+7.36523438	-8.88134766	-0.75146484	+54.49218750	-3.12011719	-28.71826172	+1896
+1458241427.12400010	+10.05908203	-5.68652344	-0.29882813	+43.94531250	-15.24902344	-67.17041016	+2920	+9.97558594	-4.95703125	-0.07031250	+0.54931641	-22.58789063	+13.86474609	+2244	+7.36083984	-8.88134766	-0.75146484	+54.49218750	-3.12011719	-28.71826172	+1896
+1458241427.13229990	+10.05908203	-5.68212891	-0.29882813	+44.01123047	-15.24902344	-67.19238281	+2916	+9.97558594	-4.95263672	-0.07031250	+0.52734375	-22.58789063	+13.93066406	+2244	+7.36083984	-8.88134766	-0.75146484	+54.47021484	-3.14208984	-28.71826172	+1896
+1458241427.13649990	+10.05908203	-5.68212891	-0.29882813	+44.05517578	-15.27099609	-67.19238281	+2916	+9.97558594	-4.95263672	-0.07031250	+0.52734375	-22.60986328	+13.95263672	+2248	+7.36083984	-8.88134766	-0.75146484	+54.47021484	-3.14208984	-28.71826172	+1896
+1458241427.14060000	+10.05908203	-5.68212891	-0.29882813	+44.09912109	-15.27099609	-67.21435547	+2916	+9.97558594	-4.95263672	-0.07031250	+0.50537109	-22.60986328	+13.99658203	+2248	+7.36083984	-8.88134766	-0.75585938	+54.47021484	-3.14208984	-28.71826172	+1896
+1458241427.14479990	+10.05908203	-5.67773438	-0.29882813	+44.16503906	-15.29296875	-67.21435547	+2916	+9.97558594	-4.95263672	-0.07031250	+0.48339844	-22.63183594	+14.06250000	+2248	+7.36083984	-8.88134766	-0.75585938	+54.47021484	-3.14208984	-28.71826172	+1896
+1458241427.14899990	+10.05908203	-5.67773438	-0.29882813	+44.20898438	-15.31494141	-67.21435547	+2916	+9.97558594	-4.95263672	-0.06591797	+0.46142578	-22.63183594	+14.12841797	+2248	+7.36083984	-8.88134766	-0.75146484	+54.49218750	-3.14208984	-28.74023438	+1896
+1458241427.15730000	+10.06347656	-5.67773438	-0.29882813	+44.34082031	-15.38085938	-67.21435547	+2916	+9.97119141	-4.94824219	-0.06591797	+0.39550781	-22.67578125	+14.28222656	+2248	+7.36523438	-8.88134766	-0.75146484	+54.49218750	-3.14208984	-28.74023438	+1896
+1458241427.16560010	+10.06347656	-5.67333984	-0.29882813	+44.47265625	-15.44677734	-67.21435547	+2916	+9.97119141	-4.94824219	-0.06591797	+0.32958984	-22.69775391	+14.43603516	+2248	+7.36523438	-8.88134766	-0.75146484	+54.51416016	-3.16406250	-28.76220703	+1896
+1458241427.17400000	+10.06787109	-5.67333984	-0.29882813	+44.62646484	-15.51269531	-67.21435547	+2920	+9.97119141	-4.94384766	-0.06591797	+0.26367188	-22.74169922	+14.61181641	+2248	+7.36962891	-8.87695313	-0.74707031	+54.55810547	-3.16406250	-28.80615234	+1900
+1458241427.17810010	+10.06787109	-5.67333984	-0.29882813	+44.69238281	-15.55664063	-67.19238281	+2920	+9.97119141	-4.94384766	-0.06152344	+0.21972656	-22.76367188	+14.67773438	+2252	+7.37402344	-8.87695313	-0.74707031	+54.58007813	-3.16406250	-28.82812500	+1900
+1458241427.18639990	+10.06787109	-5.66894531	-0.29443359	+44.84619141	-15.62255859	-67.19238281	+2920	+9.97119141	-4.93945313	-0.06152344	+0.15380859	-22.80761719	+14.78759766	+2252	+7.37841797	-8.87255859	-0.74267578	+54.62402344	-3.18603516	-28.89404297	+1904
+1458241427.19479990	+10.06787109	-5.66455078	-0.29443359	+45.00000000	-15.66650391	-67.19238281	+2924	+9.96679688	-4.93505859	-0.05712891	+0.10986328	-22.82958984	+14.85351563	+2256	+7.38281250	-8.86816406	-0.73828125	+54.66796875	-3.20800781	-28.93798828	+1912
+1458241427.19890000	+10.06787109	-5.66015625	-0.29443359	+45.08789063	-15.68847656	-67.19238281	+2924	+9.96679688	-4.93505859	-0.05712891	+0.08789063	-22.85156250	+14.87548828	+2256	+7.38720703	-8.86816406	-0.73828125	+54.68994141	-3.20800781	-28.95996094	+1912
+1458241427.20310000	+10.06787109	-5.66015625	-0.29003906	+45.15380859	-15.71044922	-67.19238281	+2928	+9.96679688	-4.93066406	-0.05273438	+0.06591797	-22.87353516	+14.89746094	+2260	+7.38720703	-8.86816406	-0.73828125	+54.68994141	-3.22998047	-28.95996094	+1912
+1458241427.21140000	+10.06787109	-5.65136719	-0.29003906	+45.28564453	-15.71044922	-67.19238281	+2928	+9.96679688	-4.93066406	-0.04833984	+0.00000000	-22.89550781	+14.94140625	+2260	+7.38720703	-8.86816406	-0.73828125	+54.68994141	-3.25195313	-28.95996094	+1916
+1458241427.21560000	+10.06347656	-5.65136719	-0.29003906	+45.35156250	-15.73242188	-67.19238281	+2928	+9.96679688	-4.92626953	-0.04833984	-0.02197266	-22.89550781	+14.96337891	+2260	+7.38720703	-8.86816406	-0.74267578	+54.68994141	-3.27392578	-28.95996094	+1916
+1458241427.21980000	+10.06347656	-5.64697266	-0.29003906	+45.41748047	-15.73242188	-67.17041016	+2924	+9.96679688	-4.92187500	-0.04833984	-0.04394531	-22.89550781	+14.98535156	+2260	+7.38720703	-8.86816406	-0.74267578	+54.66796875	-3.29589844	-28.93798828	+1920
+1458241427.22390010	+10.06347656	-5.64257813	-0.29003906	+45.48339844	-15.73242188	-67.17041016	+2924	+9.96679688	-4.92187500	-0.04394531	-0.08789063	-22.91748047	+14.98535156	+2260	+7.38281250	-8.86816406	-0.74707031	+54.64599609	-3.31787109	-28.93798828	+1920
+1458241427.22810010	+10.06347656	-5.63818359	-0.28564453	+45.54931641	-15.73242188	-67.14843750	+2924	+9.96679688	-4.91748047	-0.04394531	-0.13183594	-22.93945313	+15.00732422	+2260	+7.38281250	-8.86816406	-0.74707031	+54.62402344	-3.33984375	-28.91601563	+1920
+1458241427.23639990	+10.06347656	-5.63378906	-0.28564453	+45.63720703	-15.73242188	-67.10449219	+2920	+9.96679688	-4.90869141	-0.03955078	-0.28564453	-22.96142578	+15.09521484	+2260	+7.37841797	-8.86816406	-0.75146484	+54.60205078	-3.38378906	-28.87207031	+1920
+1458241427.24060010	+10.06347656	-5.62939453	-0.28564453	+45.68115234	-15.73242188	-67.08251953	+2916	+9.96679688	-4.90429688	-0.03515625	-0.37353516	-22.98339844	+15.13916016	+2260	+7.37841797	-8.86816406	-0.75585938	+54.58007813	-3.38378906	-28.87207031	+1920
+1458241427.24889990	+10.06347656	-5.62500000	-0.29003906	+45.76904297	-15.73242188	-66.99462891	+2912	+9.96679688	-4.89550781	-0.02636719	-0.65917969	-23.07128906	+15.33691406	+2256	+7.37841797	-8.86816406	-0.76025391	+54.58007813	-3.42773438	-28.82812500	+1920
+1458241427.25309990	+10.06347656	-5.62060547	-0.29003906	+45.81298828	-15.75439453	-66.92871094	+2908	+9.96679688	-4.89111328	-0.02197266	-0.81298828	-23.13720703	+15.44677734	+2256	+7.37841797	-8.86816406	-0.76025391	+54.58007813	-3.44970703	-28.80615234	+1920
+1458241427.26140000	+10.06787109	-5.61621094	-0.29003906	+45.92285156	-15.79833984	-66.81884766	+2904	+9.97119141	-4.87792969	-0.01318359	-1.23046875	-23.33496094	+15.77636719	+2256	+7.37841797	-8.86376953	-0.76464844	+54.58007813	-3.51562500	-28.78417969	+1920
+1458241427.26560000	+10.07226563	-5.61181641	-0.29003906	+45.98876953	-15.84228516	-66.75292969	+2900	+9.97119141	-4.86914063	-0.00878906	-1.40625000	-23.42285156	+15.93017578	+2256	+7.38281250	-8.85937500	-0.76904297	+54.60205078	-3.55957031	-28.78417969	+1920
+1458241427.27390000	+10.08105469	-5.59863281	-0.29003906	+46.14257813	-15.95214844	-66.62109375	+2900	+9.97558594	-4.85156250	+0.00439453	-1.77978516	-23.70849609	+16.32568359	+2260	+7.40039063	-8.84619141	-0.76904297	+54.71191406	-3.69140625	-28.80615234	+1924
+1458241427.27810000	+10.08544922	-5.59423828	-0.29003906	+46.25244141	-16.01806641	-66.53320313	+2900	+9.97998047	-4.84277344	+0.00878906	-1.93359375	-23.84033203	+16.50146484	+2260	+7.40917969	-8.83740234	-0.76904297	+54.77783203	-3.75732422	-28.82812500	+1924
+1458241427.28220010	+10.08984375	-5.58544922	-0.29003906	+46.38427734	-16.10595703	-66.44531250	+2900	+9.97998047	-4.82958984	+0.01757813	-2.06542969	-24.03808594	+16.67724609	+2264	+7.43115234	-8.81982422	-0.77343750	+54.90966797	-3.91113281	-28.91601563	+1932
+1458241427.29060010	+10.10302734	-5.56347656	-0.29003906	+46.71386719	-16.30371094	-66.29150391	+2900	+9.98876953	-4.80322266	+0.03515625	-2.26318359	-24.41162109	+17.02880859	+2268	+7.47509766	-8.78906250	-0.77343750	+55.19531250	-4.19677734	-29.13574219	+1944
+1458241427.29469990	+10.11181641	-5.55029297	-0.29003906	+46.93359375	-16.43554688	-66.22558594	+2904	+9.99755859	-4.79003906	+0.04394531	-2.28515625	-24.65332031	+17.13867188	+2272	+7.51464844	-8.76708984	-0.77343750	+55.41503906	-4.43847656	-29.37744141	+1952
+1458241427.29889990	+10.12500000	-5.53271484	-0.28564453	+47.17529297	-16.56738281	-66.18164063	+2908	+10.00195313	-4.77246094	+0.05273438	-2.26318359	-24.89501953	+17.24853516	+2276	+7.54541016	-8.74951172	-0.77343750	+55.56884766	-4.63623047	-29.61914063	+1960
+1458241427.30720000	+10.14697266	-5.50634766	-0.28564453	+47.70263672	-16.78710938	-66.15966797	+2912	+10.01953125	-4.73730469	+0.07031250	-2.15332031	-25.37841797	+17.42431641	+2284	+7.60253906	-8.72314453	-0.79541016	+55.76660156	-5.14160156	-30.10253906	+1976
+1458241427.31139990	+10.16015625	-5.48876953	-0.28125000	+48.01025391	-16.91894531	-66.20361328	+2916	+10.02832031	-4.71533203	+0.07910156	-2.02148438	-25.70800781	+17.46826172	+2288	+7.62890625	-8.71435547	-0.79980469	+55.85449219	-5.33935547	-30.41015625	+1980
+1458241427.31970000	+10.18652344	-5.45361328	-0.28125000	+48.58154297	-17.09472656	-66.29150391	+2924	+10.05029297	-4.66699219	+0.09228516	-1.66992188	-26.27929688	+17.51220703	+2296	+7.67724609	-8.70117188	-0.83496094	+55.92041016	-5.77880859	-30.93750000	+1988
+1458241427.32390000	+10.19970703	-5.43603516	-0.28125000	+48.91113281	-17.20458984	-66.40136719	+2928	+10.05908203	-4.64501953	+0.10546875	-1.42822266	-26.63085938	+17.49023438	+2300	+7.69921875	-8.69238281	-0.84375000	+55.96435547	-5.99853516	-31.28906250	+1992
+1458241427.32810000	+10.22167969	-5.41406250	-0.28125000	+49.26269531	-17.29248047	-66.48925781	+2928	+10.07666016	-4.61865234	+0.10986328	-1.16455078	-26.96044922	+17.46826172	+2304	+7.72558594	-8.68359375	-0.86132813	+56.03027344	-6.24023438	-31.59667969	+1996
+1458241427.33220010	+10.23925781	-5.40087891	-0.27685547	+49.59228516	-17.35839844	-66.64306641	+2932	+10.08984375	-4.58789063	+0.11865234	-0.85693359	-27.35595703	+17.40234375	+2308	+7.75195313	-8.68798828	-0.87451172	+55.98632813	-6.41601563	-31.94824219	+1992
+1458241427.33640000	+10.25683594	-5.37890625	-0.27685547	+49.94384766	-17.44628906	-66.81884766	+2932	+10.10742188	-4.55712891	+0.12744141	-0.50537109	-27.77343750	+17.31445313	+2308	+7.78271484	-8.67480469	-0.88330078	+56.05224609	-6.63574219	-32.34375000	+1996
+1458241427.34470010	+10.31835938	-5.33056641	-0.27685547	+50.77880859	-17.64404297	-67.30224609	+2940	+10.14697266	-4.49121094	+0.13623047	+0.24169922	-28.58642578	+17.09472656	+2312	+7.84863281	-8.66601563	-0.91406250	+56.09619141	-7.05322266	-33.15673828	+1992
+1458241427.34890010	+10.34912109	-5.30859375	-0.27685547	+51.21826172	-17.73193359	-67.58789063	+2944	+10.16894531	-4.45605469	+0.14062500	+0.63720703	-29.00390625	+16.96289063	+2312	+7.88818359	-8.65283203	-0.92724609	+56.16210938	-7.27294922	-33.59619141	+1996
+1458241427.35719990	+10.43701172	-5.26025391	-0.28564453	+52.07519531	-17.95166016	-68.29101563	+2948	+10.21289063	-4.39892578	+0.14062500	+1.27441406	-29.77294922	+16.72119141	+2304	+7.98046875	-8.63525391	-0.94921875	+56.29394531	-7.62451172	-34.60693359	+1992
+1458241427.36139990	+10.47656250	-5.23388672	-0.28564453	+52.42675781	-18.03955078	-68.59863281	+2952	+10.23925781	-4.35937500	+0.14062500	+1.66992188	-30.16845703	+16.56738281	+2304	+8.02880859	-8.61767578	-0.95800781	+56.40380859	-7.82226563	-35.09033203	+1996
+1458241427.36970000	+10.56005859	-5.20751953	-0.30322266	+52.84423828	-18.19335938	-69.12597656	+2956	+10.30078125	-4.30224609	+0.12744141	+2.19726563	-30.89355469	+16.28173828	+2296	+8.14306641	-8.59130859	-0.96679688	+56.55761719	-8.10791016	-36.21093750	+1996
+1458241427.37389990	+10.60400391	-5.18554688	-0.30761719	+53.08593750	-18.28125000	-69.41162109	+2960	+10.33154297	-4.26269531	+0.12304688	+2.50488281	-31.26708984	+16.10595703	+2296	+8.20458984	-8.57373047	-0.97119141	+56.66748047	-8.26171875	-36.73828125	+2000
+1458241427.38220000	+10.70068359	-5.16796875	-0.32958984	+53.28369141	-18.45703125	-69.93896484	+2964	+10.40625000	-4.20556641	+0.09228516	+2.92236328	-31.90429688	+15.75439453	+2292	+8.33642578	-8.53857422	-0.97998047	+56.82128906	-8.52539063	-37.85888672	+2004
+1458241427.39050010	+10.81494141	-5.12841797	-0.35156250	+53.52539063	-18.61083984	-70.48828125	+2980	+10.49853516	-4.13085938	+0.05712891	+3.42773438	-32.51953125	+15.31494141	+2300	+8.48583984	-8.49023438	-0.99316406	+56.99707031	-8.76708984	-38.93554688	+2016
+1458241427.39470010	+10.86767578	-5.13281250	-0.36474609	+53.37158203	-18.69873047	-70.75195313	+2980	+10.53808594	-4.11328125	+0.03955078	+3.51562500	-32.89306641	+15.05126953	+2300	+8.55615234	-8.47265625	-0.99755859	+56.99707031	-8.87695313	-39.50683594	+2020
+1458241427.39890000	+10.92480469	-5.11962891	-0.38232422	+53.32763672	-18.74267578	-70.99365234	+2992	+10.58642578	-4.07812500	+0.02197266	+3.73535156	-33.22265625	+14.74365234	+2308	+8.63085938	-8.45068359	-1.00634766	+56.97509766	-8.98681641	-40.01220703	+2028
+1458241427.40300010	+10.99072266	-5.10205078	-0.39550781	+53.32763672	-18.83056641	-71.25732422	+3000	+10.64355469	-4.04296875	-0.00439453	+3.99902344	-33.46435547	+14.43603516	+2316	+8.70556641	-8.42431641	-1.01953125	+56.95312500	-9.11865234	-40.49560547	+2032
+1458241427.41140010	+11.11376953	-5.09326172	-0.43066406	+52.86621094	-18.94042969	-71.74072266	+3016	+10.75341797	-3.98144531	-0.05712891	+4.37255859	-34.14550781	+13.64501953	+2332	+8.85058594	-8.38476563	-1.05029297	+56.73339844	-9.36035156	-41.46240234	+2044
+1458241427.41549990	+11.18408203	-5.08007813	-0.44384766	+52.71240234	-19.02832031	-72.04833984	+3028	+10.81494141	-3.95068359	-0.08789063	+4.63623047	-34.43115234	+13.22753906	+2344	+8.92529297	-8.36279297	-1.07666016	+56.62353516	-9.51416016	-41.87988281	+2052
+1458241427.41969990	+11.25000000	-5.08007813	-0.45703125	+52.33886719	-19.09423828	-72.33398438	+3036	+10.87646484	-3.91992188	-0.11425781	+4.89990234	-34.80468750	+12.74414063	+2356	+8.99560547	-8.34521484	-1.09863281	+56.40380859	-9.64599609	-42.34130859	+2056
+1458241427.42380000	+11.32031250	-5.07128906	-0.47460938	+52.03125000	-19.13818359	-72.59765625	+3048	+10.93798828	-3.88476563	-0.14501953	+5.22949219	-35.15625000	+12.19482422	+2368	+9.06152344	-8.32763672	-1.12500000	+56.18408203	-9.79980469	-42.75878906	+2060
+1458241427.42800000	+11.39062500	-5.06250000	-0.47900391	+51.74560547	-19.22607422	-72.94921875	+3056	+11.00830078	-3.84521484	-0.17578125	+5.60302734	-35.50781250	+11.62353516	+2380	+9.13183594	-8.30566406	-1.15576172	+55.92041016	-9.97558594	-43.15429688	+2064
+1458241427.43630000	+11.53564453	-5.04931641	-0.50537109	+50.91064453	-19.37988281	-73.56445313	+3080	+11.14453125	-3.77490234	-0.24169922	+6.43798828	-36.27685547	+10.34912109	+2404	+9.26367188	-8.27490234	-1.23046875	+55.23925781	-10.30517578	-43.92333984	+2072
+1458241427.44050000	+11.61035156	-5.04052734	-0.50976563	+50.51513672	-19.48974609	-73.93798828	+3088	+11.21484375	-3.73535156	-0.27246094	+6.92138672	-36.67236328	+9.64599609	+2420	+9.32958984	-8.25732422	-1.27441406	+54.90966797	-10.50292969	-44.25292969	+2084
+1458241427.44470000	+11.68505859	-5.03613281	-0.51855469	+50.03173828	-19.59960938	-74.26757813	+3100	+11.28515625	-3.69140625	-0.30761719	+7.44873047	-37.04589844	+8.94287109	+2432	+9.39111328	-8.24414063	-1.31835938	+54.47021484	-10.67871094	-44.60449219	+2092
+1458241427.44880010	+11.75976563	-5.02734375	-0.52734375	+49.50439453	-19.70947266	-74.59716797	+3112	+11.35986328	-3.65185547	-0.34716797	+7.97607422	-37.41943359	+8.17382813	+2448	+9.45703125	-8.22656250	-1.36669922	+54.11865234	-10.87646484	-44.93408203	+2108
+1458241427.45720010	+11.91357422	-5.00976563	-0.52734375	+48.47167969	-20.06103516	-75.36621094	+3144	+11.50927734	-3.56396484	-0.41308594	+9.22851563	-38.27636719	+6.56982422	+2476	+9.58886719	-8.18701172	-1.45458984	+53.30566406	-11.33789063	-45.65917969	+2144
+1458241427.46129990	+11.99267578	-5.00537109	-0.53173828	+47.85644531	-20.21484375	-75.71777344	+3160	+11.58398438	-3.52001953	-0.45263672	+9.86572266	-38.64990234	+5.71289063	+2492	+9.65917969	-8.16503906	-1.50732422	+52.91015625	-11.55761719	-45.98876953	+2168
+1458241427.46550010	+12.07177734	-5.00097656	-0.52734375	+47.26318359	-20.43457031	-76.13525391	+3188	+11.66308594	-3.47167969	-0.48339844	+10.59082031	-39.11132813	+4.79003906	+2504	+9.72949219	-8.14306641	-1.54687500	+52.51464844	-11.77734375	-46.36230469	+2192
+1458241427.47379990	+12.22998047	-4.98779297	-0.54052734	+45.94482422	-20.87402344	-76.70654297	+3240	+11.81689453	-3.37939453	-0.56689453	+11.97509766	-39.77050781	+3.07617188	+2540	+9.87890625	-8.09033203	-1.64794922	+51.74560547	-12.30468750	-47.04345703	+2244
+1458241427.47799990	+12.30908203	-4.98339844	-0.53613281	+45.21972656	-21.15966797	-77.05810547	+3268	+11.89599609	-3.33105469	-0.59765625	+12.76611328	-40.20996094	+2.08740234	+2552	+9.95800781	-8.05957031	-1.68750000	+51.41601563	-12.56835938	-47.46093750	+2272
+1458241427.48219990	+12.39257813	-4.97021484	-0.54052734	+44.51660156	-21.42333984	-77.29980469	+3300	+11.97509766	-3.27832031	-0.64599609	+13.46923828	-40.49560547	+1.20849609	+2572	+10.03710938	-8.02880859	-1.72705078	+51.06445313	-12.87597656	-47.85644531	+2296
+1458241427.48630000	+12.47167969	-4.97460938	-0.54931641	+43.70361328	-21.70898438	-77.51953125	+3332	+12.05419922	-3.23437500	-0.69433594	+14.19433594	-40.75927734	+0.30761719	+2588	+10.12500000	-7.98486328	-1.77539063	+50.77880859	-13.18359375	-48.20800781	+2328
+1458241427.49050000	+12.55078125	-4.97460938	-0.54931641	+42.84667969	-22.03857422	-77.78320313	+3364	+12.13769531	-3.18164063	-0.72509766	+15.00732422	-41.17675781	-0.72509766	+2604	+10.21728516	-7.94531250	-1.80615234	+50.51513672	-13.49121094	-48.66943359	+2352
+1458241427.49880000	+12.71777344	-4.97021484	-0.57128906	+41.19873047	-22.67578125	-78.11279297	+3432	+12.29589844	-3.08496094	-0.82617188	+16.43554688	-41.63818359	-2.54882813	+2640	+10.39746094	-7.85742188	-1.87646484	+49.98779297	-14.17236328	-49.50439453	+2404
+1458241427.50300000	+12.79687500	-4.97460938	-0.58007813	+40.25390625	-23.00537109	-78.26660156	+3464	+12.37939453	-3.03222656	-0.86132813	+17.24853516	-41.98974609	-3.58154297	+2656	+10.49414063	-7.80908203	-1.91162109	+49.74609375	-14.52392578	-49.94384766	+2424
+1458241427.50710010	+12.88037109	-4.95703125	-0.59765625	+39.46289063	-23.33496094	-78.35449219	+3500	+12.46289063	-2.97949219	-0.91845703	+17.92968750	-42.14355469	-4.46044922	+2676	+10.58203125	-7.76074219	-1.94238281	+49.50439453	-14.89746094	-50.38330078	+2444
+1458241427.51130010	+12.96386719	-4.96582031	-0.61523438	+38.51806641	-23.64257813	-78.42041016	+3532	+12.54638672	-2.93554688	-0.97558594	+18.61083984	-42.27539063	-5.38330078	+2692	+10.68310547	-7.70800781	-1.98632813	+49.28466797	-15.27099609	-50.75683594	+2464
+1458241427.51550010	+13.03857422	-4.97021484	-0.63281250	+37.52929688	-23.97216797	-78.48632813	+3560	+12.62548828	-2.88281250	-1.01513672	+19.35791016	-42.60498047	-6.41601563	+2708	+10.77978516	-7.65527344	-2.02148438	+49.06494141	-15.66650391	-51.17431641	+2484
+1458241427.52379990	+13.20117188	-4.95263672	-0.66796875	+35.85937500	-24.67529297	-78.68408203	+3628	+12.79248047	-2.78613281	-1.12060547	+20.67626953	-42.89062500	-8.26171875	+2744	+10.95996094	-7.54980469	-2.09619141	+48.55957031	-16.41357422	-51.98730469	+2512
+1458241427.52800010	+13.27148438	-4.95703125	-0.68554688	+34.91455078	-25.02685547	-78.77197266	+3660	+12.87597656	-2.73339844	-1.16015625	+21.40136719	-43.19824219	-9.31640625	+2760	+11.05224609	-7.50146484	-2.14013672	+48.29589844	-16.76513672	-52.36083984	+2528
+1458241427.53629990	+13.42968750	-4.92626953	-0.71630859	+33.42041016	-25.75195313	-79.03564453	+3728	+13.04296875	-2.63232422	-1.26562500	+22.69775391	-43.43994141	-11.18408203	+2796	+11.21923828	-7.40478516	-2.23242188	+47.72460938	-17.44628906	-53.10791016	+2552
+1458241427.54049990	+13.50000000	-4.92187500	-0.73388672	+32.58544922	-26.10351563	-79.18945313	+3764	+13.12646484	-2.58398438	-1.30078125	+23.40087891	-43.70361328	-12.26074219	+2812	+11.29833984	-7.36083984	-2.28955078	+47.37304688	-17.75390625	-53.39355469	+2564
+1458241427.54460000	+13.57031250	-4.88671875	-0.74267578	+32.01416016	-26.52099609	-79.40917969	+3800	+13.20996094	-2.52685547	-1.34912109	+24.06005859	-43.83544922	-13.20556641	+2832	+11.36865234	-7.31250000	-2.34228516	+47.02148438	-18.06152344	-53.72314453	+2576
+1458241427.54880000	+13.64501953	-4.87353516	-0.75146484	+31.33300781	-26.91650391	-79.62890625	+3840	+13.29345703	-2.47851563	-1.40185547	+24.67529297	-43.96728516	-14.21630859	+2848	+11.43896484	-7.27294922	-2.40380859	+46.66992188	-18.34716797	-54.00878906	+2592
+1458241427.55710010	+13.78125000	-4.81640625	-0.76025391	+30.19042969	-27.81738281	-80.17822266	+3924	+13.46044922	-2.36865234	-1.46777344	+26.10351563	-44.45068359	-16.36962891	+2888	+11.57080078	-7.18945313	-2.52685547	+45.92285156	-18.89648438	-54.66796875	+2628
+1458241427.56130000	+13.85156250	-4.79443359	-0.76025391	+29.64111328	-28.27880859	-80.50781250	+3968	+13.54394531	-2.31591797	-1.51171875	+26.78466797	-44.60449219	-17.44628906	+2908	+11.63671875	-7.15429688	-2.59716797	+45.52734375	-19.09423828	-54.95361328	+2648
+1458241427.56960010	+13.98339844	-4.72412109	-0.76025391	+28.69628906	-29.24560547	-81.18896484	+4064	+13.71093750	-2.19726563	-1.57763672	+28.30078125	-45.00000000	-19.68750000	+2948	+11.75976563	-7.08398438	-2.72460938	+44.75830078	-19.53369141	-55.63476563	+2692
+1458241427.57789990	+14.11523438	-4.66699219	-0.76464844	+27.70751953	-30.21240234	-81.82617188	+4164	+13.86914063	-2.09179688	-1.64355469	+29.72900391	-45.37353516	-21.99462891	+2992	+11.88720703	-7.00927734	-2.86083984	+44.05517578	-19.97314453	-56.31591797	+2748
+1458241427.58209990	+14.17675781	-4.61865234	-0.76464844	+27.35595703	-30.73974609	-82.17773438	+4220	+13.94824219	-2.02587891	-1.67871094	+30.47607422	-45.48339844	-23.02734375	+3020	+11.94433594	-6.96533203	-2.92236328	+43.72558594	-20.19287109	-56.66748047	+2780
+1458241427.58629990	+14.23828125	-4.58789063	-0.76464844	+26.91650391	-31.24511719	-82.50732422	+4272	+14.02734375	-1.97314453	-1.71826172	+31.15722656	-45.59326172	-24.12597656	+3044	+12.00585938	-6.92138672	-2.99267578	+43.43994141	-20.39062500	-56.97509766	+2816
+1458241427.59040000	+14.29980469	-4.55712891	-0.76904297	+26.45507813	-31.77246094	-82.83691406	+4328	+14.10205078	-1.92041016	-1.74023438	+31.90429688	-45.81298828	-25.33447266	+3064	+12.07617188	-6.87744141	-3.03662109	+43.19824219	-20.65429688	-57.48046875	+2844
+1458241427.59879990	+14.42724609	-4.48242188	-0.79541016	+25.66406250	-32.69531250	-83.34228516	+4436	+14.25585938	-1.80175781	-1.82373047	+33.20068359	-45.90087891	-27.29003906	+3120	+12.22119141	-6.77197266	-3.14648438	+42.80273438	-21.20361328	-58.24951172	+2908
+1458241427.60710000	+14.54589844	-4.42089844	-0.83496094	+24.74121094	-33.55224609	-83.75976563	+4540	+14.40087891	-1.69189453	-1.90283203	+34.43115234	-46.01074219	-29.22363281	+3172	+12.37500000	-6.65771484	-3.22119141	+42.58300781	-21.81884766	-59.19433594	+2964
+1458241427.61540010	+14.66015625	-4.37695313	-0.89648438	+23.68652344	-34.27734375	-84.06738281	+4632	+14.54150391	-1.59960938	-1.99072266	+35.39794922	-46.07666016	-31.02539063	+3224	+12.54199219	-6.53027344	-3.29589844	+42.45117188	-22.47802734	-60.05126953	+3016
+1458241427.61960010	+14.71728516	-4.33740234	-0.93164063	+23.26904297	-34.65087891	-84.17724609	+4676	+14.61181641	-1.53808594	-2.04345703	+35.85937500	-46.01074219	-31.72851563	+3252	+12.62548828	-6.45556641	-3.32666016	+42.42919922	-22.85156250	-60.44677734	+3032
+1458241427.62380000	+14.77441406	-4.31982422	-0.97119141	+22.76367188	-34.93652344	-84.28710938	+4712	+14.67773438	-1.49853516	-2.09619141	+36.23291016	-45.94482422	-32.45361328	+3276	+12.70898438	-6.39404297	-3.37060547	+42.36328125	-23.15917969	-60.77636719	+3052
+1458241427.63210010	+14.88867188	-4.27587891	-1.04150391	+21.84082031	-35.57373047	-84.52880859	+4780	+14.81396484	-1.39746094	-2.18847656	+37.02392578	-45.90087891	-33.88183594	+3328	+12.88037109	-6.25341797	-3.41015625	+42.36328125	-23.90625000	-61.63330078	+3068
+1458241427.64039990	+14.99853516	-4.23193359	-1.12500000	+20.89599609	-36.07910156	-84.72656250	+4836	+14.94140625	-1.31835938	-2.28076172	+37.66113281	-45.81298828	-35.20019531	+3372	+13.04296875	-6.13037109	-3.47167969	+42.25341797	-24.52148438	-62.29248047	+3076
+1458241427.64459990	+15.05566406	-4.20117188	-1.16455078	+20.50048828	-36.34277344	-84.79248047	+4864	+15.00732422	-1.26123047	-2.32910156	+37.96875000	-45.70312500	-35.72753906	+3396	+13.11767578	-6.05566406	-3.50244141	+42.23144531	-24.82910156	-62.53417969	+3080
+1458241427.64879990	+15.10839844	-4.17480469	-1.20410156	+20.08300781	-36.56250000	-84.85839844	+4884	+15.06884766	-1.22167969	-2.38183594	+38.21044922	-45.61523438	-36.23291016	+3420	+13.18798828	-6.00292969	-3.54199219	+42.09960938	-25.07080078	-62.75390625	+3076
+1458241427.65290000	+15.16113281	-4.15283203	-1.22607422	+19.68750000	-36.93603516	-85.05615234	+4904	+15.13037109	-1.17333984	-2.41259766	+38.54003906	-45.63720703	-36.89208984	+3440	+13.25830078	-5.94140625	-3.56835938	+42.01171875	-25.33447266	-63.01757813	+3076
+1458241427.65710000	+15.21386719	-4.11328125	-1.24804688	+19.37988281	-37.26562500	-85.14404297	+4924	+15.19628906	-1.11621094	-2.44775391	+38.89160156	-45.61523438	-37.41943359	+3460	+13.32421875	-5.87548828	-3.60351563	+41.94580078	-25.59814453	-63.25927734	+3072
+1458241427.66120000	+15.26660156	-4.07373047	-1.27441406	+19.07226563	-37.50732422	-85.25390625	+4940	+15.26220703	-1.06787109	-2.48291016	+39.22119141	-45.57128906	-37.99072266	+3480	+13.39013672	-5.83593750	-3.64306641	+41.77001953	-25.77392578	-63.45703125	+3068
+1458241427.66540000	+15.31933594	-4.03857422	-1.27880859	+18.83056641	-37.92480469	-85.47363281	+4960	+15.32373047	-1.01513672	-2.50048828	+39.63867188	-45.63720703	-38.69384766	+3500	+13.44726563	-5.78759766	-3.67822266	+41.61621094	-25.92773438	-63.67675781	+3068
+1458241427.67370010	+15.42480469	-3.94189453	-1.29199219	+18.36914063	-38.64990234	-85.75927734	+5000	+15.45556641	-0.89648438	-2.54882813	+40.38574219	-45.57128906	-39.77050781	+3540	+13.55712891	-5.69531250	-3.77050781	+41.26464844	-26.19140625	-63.96240234	+3076
+1458241427.67790010	+15.47314453	-3.89355469	-1.27880859	+18.17138672	-39.13330078	-85.93505859	+5024	+15.51269531	-0.83935547	-2.55761719	+40.80322266	-45.61523438	-40.40771484	+3560	+13.60546875	-5.65576172	-3.81445313	+41.06689453	-26.27929688	-64.11621094	+3084
+1458241427.68210010	+15.52148438	-3.83203125	-1.27441406	+18.01757813	-39.57275391	-86.04492188	+5052	+15.57421875	-0.76904297	-2.56640625	+41.26464844	-45.65917969	-41.00097656	+3584	+13.64501953	-5.60742188	-3.86279297	+40.91308594	-26.36718750	-64.20410156	+3096
+1458241427.68619990	+15.56542969	-3.78369141	-1.26562500	+17.77587891	-39.99023438	-86.13281250	+5080	+15.63574219	-0.71191406	-2.57519531	+41.68212891	-45.68115234	-41.59423828	+3604	+13.68896484	-5.56347656	-3.91552734	+40.69335938	-26.45507813	-64.31396484	+3112
+1458241427.69460010	+15.65771484	-3.67382813	-1.22607422	+17.42431641	-41.00097656	-86.37451172	+5144	+15.75439453	-0.57568359	-2.57080078	+42.60498047	-45.85693359	-42.82470703	+3652	+13.78564453	-5.47558594	-3.99462891	+40.42968750	-26.71875000	-64.62158203	+3156
+1458241427.69870000	+15.70166016	-3.62548828	-1.20849609	+17.20458984	-41.44042969	-86.44042969	+5180	+15.81591797	-0.51855469	-2.57080078	+43.02246094	-45.90087891	-43.41796875	+3676	+13.83398438	-5.44042969	-4.03857422	+40.25390625	-26.82861328	-64.75341797	+3176
+1458241427.70289990	+15.74560547	-3.57714844	-1.19091797	+16.96289063	-41.92382813	-86.52832031	+5216	+15.86865234	-0.45703125	-2.56201172	+43.43994141	-45.98876953	-44.03320313	+3704	+13.87792969	-5.40087891	-4.07373047	+40.07812500	-26.96044922	-64.92919922	+3200
+1458241427.70709990	+15.78955078	-3.51562500	-1.18212891	+16.76513672	-42.34130859	-86.50634766	+5256	+15.92578125	-0.39111328	-2.56640625	+43.83544922	-46.01074219	-44.53857422	+3728	+13.92626953	-5.34814453	-4.11767578	+39.99023438	-27.11425781	-64.99511719	+3232
+1458241427.71120000	+15.82470703	-3.47607422	-1.16894531	+16.41357422	-42.75878906	-86.46240234	+5292	+15.97851563	-0.33837891	-2.56640625	+44.12109375	-46.05468750	-45.02197266	+3752	+13.97021484	-5.29980469	-4.15722656	+39.85839844	-27.29003906	-65.06103516	+3264
+1458241427.71540000	+15.86425781	-3.44091797	-1.16455078	+16.06201172	-43.15429688	-86.41845703	+5328	+16.02246094	-0.29003906	-2.57080078	+44.38476563	-46.09863281	-45.50537109	+3776	+14.02294922	-5.25146484	-4.18359375	+39.77050781	-27.53173828	-65.23681641	+3292
+1458241427.72370000	+15.93017578	-3.37060547	-1.16894531	+15.24902344	-43.83544922	-86.17675781	+5392	+16.12353516	-0.19335938	-2.57519531	+44.91210938	-46.23046875	-46.38427734	+3824	+14.13281250	-5.13720703	-4.23193359	+39.70458984	-28.10302734	-65.47851563	+3344
+1458241427.73200010	+16.00488281	-3.31787109	-1.19531250	+14.32617188	-44.36279297	-85.84716797	+5452	+16.21582031	-0.10986328	-2.59277344	+45.21972656	-46.31835938	-47.13134766	+3868	+14.26025391	-5.01855469	-4.24951172	+39.70458984	-28.87207031	-65.87402344	+3388
+1458241427.73620010	+16.04443359	-3.30029297	-1.21728516	+13.79882813	-44.56054688	-85.67138672	+5480	+16.25537109	-0.08349609	-2.60595703	+45.28564453	-46.34033203	-47.43896484	+3884	+14.32177734	-4.96582031	-4.26269531	+39.68261719	-29.24560547	-65.98388672	+3404
+1458241427.74040010	+16.07519531	-3.28710938	-1.24365234	+13.29345703	-44.75830078	-85.49560547	+5504	+16.29492188	-0.05712891	-2.62353516	+45.30761719	-46.34033203	-47.72460938	+3908	+14.38330078	-4.90869141	-4.26708984	+39.68261719	-29.61914063	-66.15966797	+3416
+1458241427.74449990	+16.10595703	-3.26074219	-1.26562500	+12.83203125	-44.95605469	-85.29785156	+5524	+16.33007813	-0.01757813	-2.64111328	+45.37353516	-46.36230469	-47.96630859	+3928	+14.44482422	-4.84277344	-4.27148438	+39.72656250	-30.03662109	-66.29150391	+3428
+1458241427.74869990	+16.13232422	-3.25634766	-1.29199219	+12.28271484	-45.13183594	-85.12207031	+5544	+16.36523438	+0.00000000	-2.65869141	+45.37353516	-46.40625000	-48.22998047	+3948	+14.50195313	-4.78125000	-4.27587891	+39.74853516	-30.43212891	-66.42333984	+3436
+1458241427.75700000	+16.18945313	-3.22998047	-1.34472656	+11.25000000	-45.50537109	-84.77050781	+5572	+16.43994141	+0.04833984	-2.68066406	+45.41748047	-46.60400391	-48.77929688	+3988	+14.62060547	-4.65380859	-4.27148438	+39.85839844	-31.33300781	-66.75292969	+3448
+1458241427.76120000	+16.22021484	-3.21679688	-1.37109375	+10.83251953	-45.70312500	-84.66064453	+5580	+16.47949219	+0.07031250	-2.68505859	+45.46142578	-46.69189453	-49.08691406	+4004	+14.68212891	-4.60546875	-4.26708984	+39.85839844	-31.70654297	-66.97265625	+3444
+1458241427.76539990	+16.24658203	-3.19921875	-1.38867188	+10.43701172	-45.92285156	-84.59472656	+5588	+16.51025391	+0.09228516	-2.68945313	+45.50537109	-46.80175781	-49.39453125	+4024	+14.73046875	-4.55712891	-4.26708984	+39.88037109	-32.05810547	-67.17041016	+3440
+1458241427.76950000	+16.27734375	-3.17724609	-1.39746094	+10.12939453	-46.18652344	-84.52880859	+5596	+16.54541016	+0.12304688	-2.69384766	+45.61523438	-46.91162109	-49.70214844	+4044	+14.77880859	-4.50000000	-4.26269531	+39.92431641	-32.43164063	-67.34619141	+3436
+1458241427.77370000	+16.30810547	-3.15527344	-1.41064453	+9.82177734	-46.42822266	-84.48486328	+5604	+16.57617188	+0.14941406	-2.69824219	+45.70312500	-47.04345703	-49.98779297	+4064	+14.83154297	-4.45605469	-4.26708984	+39.94628906	-32.73925781	-67.52197266	+3432
+1458241427.77790000	+16.33007813	-3.12890625	-1.41064453	+9.55810547	-46.75781250	-84.46289063	+5608	+16.60253906	+0.18457031	-2.68945313	+45.85693359	-47.21923828	-50.36132813	+4088	+14.87109375	-4.40771484	-4.28027344	+39.92431641	-32.95898438	-67.60986328	+3424
+1458241427.78620000	+16.36962891	-3.05419922	-1.38427734	+9.22851563	-47.54882813	-84.48486328	+5632	+16.67285156	+0.25488281	-2.64550781	+46.40625000	-47.72460938	-51.28417969	+4140	+14.94140625	-4.32861328	-4.29785156	+39.94628906	-33.42041016	-68.02734375	+3416
+1458241427.79040000	+16.38720703	-3.01904297	-1.36230469	+9.09667969	-48.01025391	-84.55078125	+5648	+16.70361328	+0.29443359	-2.61035156	+46.71386719	-48.01025391	-51.78955078	+4168	+14.97216797	-4.29345703	-4.30664063	+39.96826172	-33.59619141	-68.24707031	+3416
+1458241427.79870010	+16.43994141	-2.92236328	-1.30517578	+9.05273438	-48.97705078	-84.68261719	+5684	+16.77832031	+0.38232422	-2.54003906	+47.48291016	-48.62548828	-52.86621094	+4232	+15.03369141	-4.23632813	-4.32421875	+39.99023438	-33.92578125	-68.73046875	+3420
+1458241427.80290010	+16.45751953	-2.87402344	-1.26123047	+9.09667969	-49.52636719	-84.81445313	+5708	+16.80468750	+0.42626953	-2.49609375	+47.92236328	-48.93310547	-53.45947266	+4264	+15.05566406	-4.20996094	-4.33740234	+39.96826172	-33.99169922	-68.95019531	+3432
+1458241427.81119990	+16.49267578	-2.77294922	-1.18212891	+9.11865234	-50.55908203	-84.94628906	+5764	+16.86181641	+0.52734375	-2.41259766	+48.86718750	-49.54833984	-54.58007813	+4328	+15.09960938	-4.15722656	-4.37255859	+39.99023438	-34.18945313	-69.32373047	+3464
+1458241427.84450010	+16.60693359	-2.49609375	-0.92285156	+8.23974609	-54.09667969	-84.57275391	+5972	+17.05078125	+0.79980469	-2.11376953	+51.72363281	-51.87744141	-58.29345703	+4556	+15.31054688	-3.93750000	-4.40771484	+40.16601563	-35.68359375	-70.75195313	+3680
+1458241427.85279990	+16.62451172	-2.49169922	-0.91845703	+7.40478516	-54.55810547	-84.04541016	+6000	+17.07714844	+0.80859375	-2.08300781	+51.87744141	-52.29492188	-58.77685547	+4600	+15.37207031	-3.86279297	-4.39453125	+40.23193359	-36.36474609	-70.92773438	+3732
+1458241427.86120010	+16.64208984	-2.49169922	-0.93603516	+6.54785156	-54.88769531	-83.45214844	+6020	+17.10351563	+0.81298828	-2.06982422	+51.87744141	-52.66845703	-59.08447266	+4640	+15.44677734	-3.78808594	-4.36376953	+40.29785156	-37.13378906	-71.10351563	+3772
+1458241427.86949990	+16.65966797	-2.50488281	-0.95800781	+5.62500000	-55.12939453	-82.85888672	+6036	+17.12548828	+0.81298828	-2.06103516	+51.81152344	-52.97607422	-59.26025391	+4684	+15.52148438	-3.70898438	-4.33300781	+40.34179688	-37.90283203	-71.16943359	+3796
+1458241427.87780000	+16.66845703	-2.52685547	-0.99316406	+4.63623047	-55.26123047	-82.17773438	+6052	+17.13427734	+0.81298828	-2.06103516	+51.67968750	-53.28369141	-59.32617188	+4724	+15.58300781	-3.62988281	-4.31982422	+40.29785156	-38.60595703	-71.10351563	+3808
+1458241427.88610010	+16.67724609	-2.53125000	-1.01074219	+3.73535156	-55.45898438	-81.54052734	+6056	+17.14306641	+0.81738281	-2.05224609	+51.61376953	-53.65722656	-59.43603516	+4768	+15.64013672	-3.55957031	-4.30224609	+40.25390625	-39.24316406	-71.12548828	+3804
+1458241427.89030000	+16.68164063	-2.53564453	-1.00634766	+3.33984375	-55.67871094	-81.23291016	+6060	+17.15185547	+0.81738281	-2.03466797	+51.67968750	-53.92089844	-59.58984375	+4792	+15.66210938	-3.52441406	-4.29785156	+40.23193359	-39.52880859	-71.12548828	+3804
+1458241427.89860010	+16.69921875	-2.52685547	-0.98876953	+2.68066406	-56.09619141	-80.70556641	+6068	+17.17382813	+0.83935547	-1.99072266	+51.92138672	-54.42626953	-59.91943359	+4848	+15.71044922	-3.48046875	-4.27587891	+40.18798828	-40.05615234	-71.34521484	+3792
+1458241427.90700010	+16.70800781	-2.50048828	-0.93603516	+2.19726563	-56.68945313	-80.31005859	+6088	+17.19140625	+0.87011719	-1.91601563	+52.42675781	-55.01953125	-60.49072266	+4904	+15.74121094	-3.44531250	-4.28466797	+40.10009766	-40.29785156	-71.49902344	+3788
+1458241427.91529990	+16.71679688	-2.46093750	-0.87011719	+1.77978516	-57.34863281	-79.87060547	+6116	+17.20898438	+0.92724609	-1.82812500	+53.15185547	-55.70068359	-61.12792969	+4968	+15.76318359	-3.41894531	-4.29345703	+40.03417969	-40.47363281	-71.71875000	+3792
+1458241427.92360000	+16.72558594	-2.41259766	-0.76904297	+1.51611328	-58.29345703	-79.51904297	+6160	+17.23535156	+0.97119141	-1.70947266	+54.07470703	-56.51367188	-62.11669922	+5036	+15.77636719	-3.40576172	-4.28466797	+40.05615234	-40.67138672	-72.20214844	+3812
+1458241427.93199990	+16.74755859	-2.35986328	-0.66796875	+1.31835938	-59.15039063	-79.21142578	+6208	+17.27050781	+1.01074219	-1.59082031	+55.01953125	-57.28271484	-63.08349609	+5096	+15.80273438	-3.39697266	-4.27587891	+40.10009766	-40.84716797	-72.68554688	+3844
+1458241427.95280000	+16.76513672	-2.27197266	-0.47021484	+0.43945313	-60.93017578	-78.24462891	+6332	+17.31884766	+1.08544922	-1.34912109	+56.97509766	-58.93066406	-65.12695313	+5224	+15.85107422	-3.37500000	-4.24072266	+40.20996094	-41.44042969	-73.63037109	+3976
+1458241427.96110010	+16.77392578	-2.26318359	-0.43066406	-0.10986328	-61.41357422	-77.73925781	+6372	+17.33203125	+1.08984375	-1.28759766	+57.50244141	-59.50195313	-65.76416016	+5268	+15.88623047	-3.34863281	-4.21435547	+40.27587891	-41.90185547	-73.82812500	+4036
+1458241427.96939990	+16.78271484	-2.27197266	-0.43505859	-0.74707031	-61.58935547	-77.21191406	+6404	+17.33203125	+1.07666016	-1.27001953	+57.61230469	-59.85351563	-65.98388672	+5300	+15.92578125	-3.31787109	-4.18798828	+40.27587891	-42.38525391	-73.89404297	+4088
+1458241427.97779990	+16.78271484	-2.30712891	-0.46142578	-1.60400391	-61.61132813	-76.59667969	+6436	+17.32324219	+1.06787109	-1.27880859	+57.48046875	-60.11718750	-65.87402344	+5332	+15.95654297	-3.27392578	-4.17041016	+40.18798828	-42.93457031	-73.69628906	+4124
+1458241427.98610000	+16.78271484	-2.33789063	-0.48339844	-2.46093750	-61.69921875	-75.95947266	+6460	+17.31445313	+1.05029297	-1.29199219	+57.34863281	-60.33691406	-65.80810547	+5368	+15.98291016	-3.22998047	-4.14404297	+40.16601563	-43.48388672	-73.52050781	+4152
+1458241427.99440000	+16.79150391	-2.37304688	-0.53173828	-3.25195313	-61.61132813	-75.38818359	+6480	+17.30566406	+1.03710938	-1.30957031	+57.17285156	-60.57861328	-65.74218750	+5404	+16.01367188	-3.18603516	-4.11767578	+40.12207031	-44.05517578	-73.34472656	+4160
+1458241428.00280000	+16.79150391	-2.40380859	-0.56689453	-3.91113281	-61.61132813	-74.92675781	+6488	+17.29687500	+1.02392578	-1.32275391	+57.15087891	-60.84228516	-65.76416016	+5436	+16.04882813	-3.14648438	-4.09570313	+40.10009766	-44.56054688	-73.14697266	+4160
+1458241428.01110010	+16.79150391	-2.42138672	-0.58007813	-4.41650391	-61.74316406	-74.53125000	+6492	+17.29248047	+1.01953125	-1.32275391	+57.19482422	-61.08398438	-65.85205078	+5464	+16.06640625	-3.10693359	-4.07812500	+40.10009766	-44.95605469	-73.03710938	+4152
+1458241428.01530000	+16.78710938	-2.42138672	-0.58007813	-4.65820313	-61.85302734	-74.33349609	+6492	+17.28808594	+1.02392578	-1.31835938	+57.30468750	-61.25976563	-65.96191406	+5476	+16.07519531	-3.08935547	-4.07373047	+40.12207031	-45.10986328	-72.97119141	+4144
+1458241428.02360010	+16.78710938	-2.41699219	-0.55371094	-4.92187500	-62.24853516	-74.04785156	+6496	+17.28808594	+1.04150391	-1.28320313	+57.87597656	-61.67724609	-66.53320313	+5512	+16.08837891	-3.07177734	-4.05615234	+40.18798828	-45.37353516	-73.10302734	+4128
+1458241428.03189990	+16.78710938	-2.39062500	-0.49218750	-5.00976563	-62.84179688	-73.89404297	+6512	+17.29687500	+1.06347656	-1.21289063	+58.77685547	-62.18261719	-67.45605469	+5548	+16.10156250	-3.06738281	-4.03857422	+40.34179688	-45.52734375	-73.38867188	+4116
+1458241428.04020000	+16.78710938	-2.35107422	-0.41748047	-4.89990234	-63.52294922	-73.82812500	+6536	+17.30566406	+1.09863281	-1.12939453	+59.89746094	-62.73193359	-68.53271484	+5580	+16.11474609	-3.07177734	-4.02978516	+40.49560547	-45.57128906	-73.78417969	+4112
+1458241428.04860000	+16.77832031	-2.30273438	-0.32958984	-4.74609375	-64.24804688	-73.80615234	+6568	+17.31005859	+1.13818359	-1.04150391	+61.12792969	-63.28125000	-69.74121094	+5608	+16.11914063	-3.08056641	-4.02099609	+40.69335938	-45.57128906	-74.22363281	+4116
+1458241428.06940010	+16.77392578	-2.17529297	-0.11425781	-4.06494141	-66.13769531	-73.98193359	+6664	+17.32763672	+1.23046875	-0.80859375	+64.55566406	-64.77539063	-73.08105469	+5676	+16.14111328	-3.10693359	-3.98144531	+41.37451172	-45.59326172	-75.76171875	+4192
+1458241428.07769990	+16.76953125	-2.14013672	-0.06152344	-3.93310547	-66.62109375	-74.02587891	+6696	+17.32324219	+1.24804688	-0.74267578	+65.54443359	-65.28076172	-74.09179688	+5692	+16.15429688	-3.09814453	-3.96386719	+41.61621094	-45.70312500	-76.20117188	+4240
+1458241428.08610010	+16.76074219	-2.12695313	-0.04833984	-3.88916016	-66.86279297	-74.04785156	+6716	+17.30566406	+1.25244141	-0.71191406	+66.13769531	-65.76416016	-74.75097656	+5704	+16.16748047	-3.07617188	-3.95068359	+41.77001953	-45.85693359	-76.39892578	+4288
+1458241428.09439990	+16.75634766	-2.13134766	-0.06152344	-3.99902344	-66.95068359	-74.00390625	+6732	+17.29687500	+1.23046875	-0.70751953	+66.31347656	-66.18164063	-75.05859375	+5720	+16.18505859	-3.05419922	-3.93310547	+41.87988281	-46.16455078	-76.50878906	+4332
+1458241428.10270000	+16.75634766	-2.15332031	-0.09667969	-4.17480469	-66.88476563	-73.98193359	+6744	+17.27929688	+1.20410156	-0.72070313	+66.22558594	-66.55517578	-75.10253906	+5736	+16.20703125	-3.01904297	-3.91992188	+41.90185547	-46.49414063	-76.44287109	+4364
+1458241428.11110000	+16.75195313	-2.17968750	-0.14941406	-4.37255859	-66.70898438	-73.95996094	+6756	+17.25732422	+1.16894531	-0.74267578	+65.96191406	-66.97265625	-75.01464844	+5756	+16.22021484	-2.98828125	-3.91113281	+41.87988281	-46.77978516	-76.26708984	+4384
+1458241428.11520000	+16.74755859	-2.19287109	-0.18017578	-4.48242188	-66.62109375	-73.95996094	+6760	+17.24853516	+1.14697266	-0.76025391	+65.72021484	-67.21435547	-74.88281250	+5768	+16.22900391	-2.96630859	-3.90673828	+41.85791016	-46.93359375	-76.15722656	+4392
+1458241428.12350010	+16.74316406	-2.21923828	-0.22851563	-4.65820313	-66.51123047	-74.00390625	+6760	+17.23535156	+1.09863281	-0.77783203	+65.47851563	-67.78564453	-74.88281250	+5792	+16.24218750	-2.93554688	-3.89355469	+41.83593750	-47.24121094	-76.00341797	+4396
+1458241428.13190010	+16.74316406	-2.23681641	-0.25927734	-4.59228516	-66.55517578	-74.22363281	+6752	+17.22656250	+1.06787109	-0.77783203	+65.58837891	-68.48876953	-75.21240234	+5808	+16.25097656	-2.90478516	-3.88037109	+41.83593750	-47.54882813	-75.93750000	+4396
+1458241428.14019990	+16.74316406	-2.23681641	-0.26806641	-4.30664063	-66.73095703	-74.61914063	+6740	+17.22656250	+1.05468750	-0.75585938	+65.98388672	-69.27978516	-75.69580078	+5824	+16.26855469	-2.88281250	-3.86279297	+41.85791016	-47.79052734	-75.93750000	+4384
+1458241428.14850000	+16.73876953	-2.21484375	-0.24169922	-3.69140625	-67.19238281	-75.23437500	+6736	+17.22656250	+1.05468750	-0.69873047	+67.14843750	-70.33447266	-76.97021484	+5840	+16.27294922	-2.86962891	-3.84960938	+41.94580078	-47.90039063	-76.06933594	+4372
+1458241428.15689990	+16.73876953	-2.17089844	-0.17578125	-2.68066406	-67.93945313	-76.15722656	+6740	+17.23974609	+1.07666016	-0.63281250	+68.51074219	-71.41113281	-78.31054688	+5856	+16.28173828	-2.86083984	-3.83642578	+42.07763672	-47.96630859	-76.33300781	+4364
+1458241428.16520000	+16.73876953	-2.11376953	-0.08349609	-1.29638672	-68.84033203	-77.40966797	+6756	+17.24853516	+1.10742188	-0.56250000	+70.18066406	-72.50976563	-79.89257813	+5872	+16.28613281	-2.86962891	-3.81445313	+42.27539063	-47.96630859	-76.75048828	+4360
+1458241428.17350010	+16.74316406	-2.04345703	+0.02636719	+0.72509766	-69.89501953	-79.23339844	+6780	+17.25732422	+1.14697266	-0.49218750	+72.18017578	-73.65234375	-81.67236328	+5884	+16.29052734	-2.87402344	-3.79687500	+42.51708984	-47.90039063	-77.23388672	+4368
+1458241428.18190000	+16.74316406	-1.98193359	+0.11425781	+2.81250000	-70.79589844	-81.18896484	+6800	+17.26611328	+1.18212891	-0.43945313	+74.00390625	-74.81689453	-83.29833984	+5888	+16.29492188	-2.88720703	-3.77929688	+42.78076172	-47.79052734	-77.78320313	+4384
+1458241428.19020010	+16.74316406	-1.94677734	+0.18896484	+4.74609375	-71.52099609	-83.12255859	+6816	+17.27050781	+1.20410156	-0.39990234	+75.78369141	-76.00341797	-84.94628906	+5892	+16.29492188	-2.89599609	-3.75732422	+43.04443359	-47.72460938	-78.37646484	+4408
+1458241428.19849990	+16.74316406	-1.93359375	+0.22412109	+6.67968750	-72.04833984	-85.18798828	+6824	+17.26611328	+1.22167969	-0.38671875	+77.36572266	-77.14599609	-86.26464844	+5884	+16.29931641	-2.89599609	-3.73095703	+43.28613281	-47.70263672	-78.90380859	+4440
+1458241428.20680000	+16.73437500	-1.94677734	+0.20214844	+8.23974609	-72.13623047	-86.98974609	+6824	+17.26171875	+1.21728516	-0.39550781	+78.48632813	-78.28857422	-87.23144531	+5876	+16.30810547	-2.89160156	-3.71777344	+43.41796875	-47.74658203	-79.16748047	+4472
+1458241428.21519990	+16.73437500	-1.97753906	+0.15820313	+9.42626953	-72.11425781	-88.48388672	+6824	+17.24853516	+1.18652344	-0.41308594	+79.47509766	-79.49707031	-88.19824219	+5868	+16.31689453	-2.86962891	-3.70898438	+43.41796875	-47.85644531	-79.16748047	+4496
+1458241428.22350000	+16.72558594	-2.02587891	+0.10986328	+10.39306641	-72.04833984	-89.86816406	+6828	+17.23535156	+1.15136719	-0.43066406	+81.03515625	-80.72753906	-89.78027344	+5868	+16.32128906	-2.84765625	-3.70019531	+43.37402344	-48.03222656	-79.10156250	+4516
+1458241428.23600010	+16.72119141	-2.09179688	-0.00439453	+11.55761719	-71.65283203	-91.60400391	+6820	+17.21337891	+1.08105469	-0.47021484	+83.78173828	-82.52929688	-92.57080078	+5872	+16.33447266	-2.81689453	-3.69140625	+43.24218750	-48.31787109	-78.90380859	+4524
+1458241428.24429990	+16.71240234	-2.13134766	-0.05273438	+12.28271484	-71.54296875	-92.74658203	+6808	+17.19580078	+1.03271484	-0.48339844	+87.27539063	-83.69384766	-96.17431641	+5880	+16.34326172	-2.79492188	-3.69140625	+43.13232422	-48.47167969	-78.72802734	+4520
+1458241428.24850010	+16.70800781	-2.13134766	-0.07470703	+12.70019531	-71.49902344	-93.27392578	+6800	+17.18701172	+1.01953125	-0.48779297	+89.64843750	-84.24316406	-98.54736328	+5884	+16.34765625	-2.78173828	-3.69140625	+43.06640625	-48.55957031	-78.66210938	+4516
+1458241428.26099990	+16.71240234	-2.11816406	-0.08789063	+14.04052734	-71.69677734	-94.89990234	+6764	+17.16503906	+0.98876953	-0.47021484	+101.84326172	-85.67138672	-110.80810547	+5888	+16.35644531	-2.75097656	-3.68701172	+42.93457031	-48.80126953	-78.57421875	+4492
+1458241428.26519990	+16.70800781	-2.10058594	-0.06591797	+14.72167969	-71.91650391	-95.60302734	+6756	+17.16503906	+0.98876953	-0.45263672	+108.87451172	-85.97900391	-117.81738281	+5892	+16.35644531	-2.74658203	-3.68701172	+42.93457031	-48.84521484	-78.59619141	+4484
+1458241428.27350000	+16.71240234	-2.06103516	-0.02636719	+15.86425781	-72.22412109	-96.83349609	+6744	+17.16503906	+0.99755859	-0.43066406	+121.55273438	-86.46240234	-130.45166016	+5892	+16.36083984	-2.74218750	-3.68701172	+42.93457031	-48.84521484	-78.81591797	+4464
+1458241428.28180000	+16.71240234	-2.00830078	+0.03955078	+17.13867188	-72.75146484	-98.10791016	+6744	+17.16064453	+1.01074219	-0.39550781	+137.21923828	-86.61621094	-146.03027344	+5892	+16.35644531	-2.74658203	-3.68701172	+43.00048828	-48.75732422	-79.16748047	+4452
+1458241428.29010010	+16.71679688	-1.95117188	+0.11865234	+18.36914063	-73.30078125	-99.36035156	+6748	+17.16503906	+1.03271484	-0.35156250	+151.58935547	-86.44042969	-160.29052734	+5892	+16.34765625	-2.75537109	-3.68261719	+43.15429688	-48.64746094	-79.67285156	+4448
+1458241428.29850010	+16.72119141	-1.90283203	+0.18457031	+19.37988281	-73.74023438	-100.41503906	+6752	+17.17382813	+1.05468750	-0.31640625	+162.13623047	-86.19873047	-170.74951172	+5892	+16.34326172	-2.76416016	-3.67822266	+43.39599609	-48.47167969	-80.37597656	+4460
+1458241428.30679990	+16.72119141	-1.86328125	+0.23730469	+20.14892578	-74.09179688	-101.29394531	+6756	+17.18261719	+1.07226563	-0.29882813	+169.98046875	-85.93505859	-178.50585938	+5884	+16.33447266	-2.77734375	-3.67382813	+43.63769531	-48.27392578	-81.07910156	+4484
+1458241428.31510000	+16.71679688	-1.85449219	+0.26367188	+20.32470703	-74.31152344	-101.71142578	+6756	+17.17822266	+1.07226563	-0.29003906	+176.35253906	-85.64941406	+175.10009766	+5872	+16.32568359	-2.77294922	-3.67382813	+43.81347656	-48.16406250	-81.56250000	+4512
+1458241428.31929990	+16.71240234	-1.85009766	+0.26367188	+20.23681641	-74.33349609	-101.73339844	+6752	+17.17822266	+1.07666016	-0.28564453	+179.31884766	-85.49560547	+172.17773438	+5868	+16.32568359	-2.76855469	-3.67382813	+43.85742188	-48.16406250	-81.71630859	+4528
+1458241428.32760000	+16.70800781	-1.87646484	+0.24609375	+19.75341797	-74.31152344	-101.66748047	+6752	+17.17382813	+1.05468750	-0.29003906	-175.42968750	-85.25390625	+166.88232422	+5860	+16.32128906	-2.75537109	-3.67382813	+43.90136719	-48.27392578	-81.93603516	+4556
+1458241428.33600000	+16.70361328	-1.91162109	+0.19775391	+18.94042969	-74.09179688	-101.29394531	+6756	+17.16503906	+1.03271484	-0.31201172	-170.57373047	-85.05615234	+162.04833984	+5856	+16.32568359	-2.74218750	-3.67822266	+43.81347656	-48.42773438	-81.89208984	+4576
+1458241428.34430000	+16.69482422	-1.95996094	+0.13183594	+18.03955078	-73.80615234	-100.87646484	+6764	+17.15185547	+1.00634766	-0.34277344	-166.06933594	-84.81445313	+157.54394531	+5852	+16.33007813	-2.72460938	-3.69140625	+43.65966797	-48.60351563	-81.73828125	+4588
+1458241428.35260010	+16.68603516	-2.00830078	+0.06152344	+17.18261719	-73.49853516	-100.54687500	+6768	+17.12988281	+0.97998047	-0.36914063	-161.71875000	-84.52880859	+153.21533203	+5852	+16.33007813	-2.70263672	-3.70458984	+43.48388672	-48.82324219	-81.54052734	+4588
+1458241428.36929990	+16.67285156	-2.07861328	-0.04394531	+16.69921875	-73.10302734	-101.07421875	+6752	+17.09472656	+0.94482422	-0.41748047	-155.45654297	-83.64990234	+147.01904297	+5852	+16.33447266	-2.67187500	-3.71337891	+43.19824219	-49.32861328	-81.36474609	+4552
+1458241428.38179990	+16.65527344	-2.06982422	-0.06152344	+17.81982422	-73.21289063	-102.72216797	+6720	+17.07714844	+0.95361328	-0.42187500	-153.08349609	-82.81494141	+144.77783203	+5856	+16.33007813	-2.64990234	-3.72656250	+43.13232422	-49.57031250	-81.54052734	+4512
+1458241428.39010000	+16.64648438	-2.02587891	-0.02636719	+19.44580078	-73.54248047	-104.52392578	+6704	+17.07275391	+0.97558594	-0.40869141	-152.18261719	-82.15576172	+143.98681641	+5856	+16.32128906	-2.64990234	-3.72216797	+43.24218750	-49.63623047	-81.95800781	+4484
+1458241428.39840010	+16.64208984	-1.96435547	+0.03515625	+21.75292969	-74.02587891	-106.98486328	+6696	+17.07275391	+0.98876953	-0.40429688	-151.58935547	-81.56250000	+143.41552734	+5852	+16.31250000	-2.65429688	-3.71337891	+43.50585938	-49.63623047	-82.70507813	+4468
+1458241428.40260000	+16.63769531	-1.93798828	+0.07031250	+22.91748047	-74.22363281	-108.19335938	+6692	+17.07714844	+1.00195313	-0.39111328	-151.65527344	-81.23291016	+143.54736328	+5848	+16.30810547	-2.65869141	-3.70898438	+43.65966797	-49.59228516	-83.10058594	+4460
+1458241428.41090010	+16.62451172	-1.87646484	+0.12744141	+25.26855469	-74.61914063	-110.65429688	+6684	+17.07714844	+1.01513672	-0.36914063	-151.58935547	-80.61767578	+143.48144531	+5840	+16.29492188	-2.67187500	-3.70019531	+44.07714844	-49.46044922	-84.06738281	+4464
+1458241428.41930010	+16.61572266	-1.81933594	+0.18457031	+27.61962891	-74.97070313	-113.09326172	+6680	+17.08154297	+1.03710938	-0.34277344	-151.63330078	-80.02441406	+143.52539063	+5824	+16.28173828	-2.67626953	-3.69140625	+44.51660156	-49.32861328	-84.99023438	+4480
+1458241428.42759990	+16.60693359	-1.78417969	+0.22851563	+29.81689453	-75.23437500	-115.46630859	+6668	+17.08593750	+1.03710938	-0.32519531	-151.72119141	-79.47509766	+143.54736328	+5808	+16.26855469	-2.68505859	-3.67382813	+44.89013672	-49.28466797	-85.89111328	+4504
+1458241428.43590000	+16.59375000	-1.77099609	+0.23291016	+31.37695313	-75.30029297	-117.26806641	+6648	+17.08154297	+1.03710938	-0.32519531	-151.58935547	-79.03564453	+143.37158203	+5792	+16.26855469	-2.68945313	-3.66943359	+45.13183594	-49.28466797	-86.46240234	+4528
+1458241428.44010000	+16.58935547	-1.77978516	+0.22412109	+31.83837891	-75.25634766	-117.92724609	+6636	+17.07714844	+1.03271484	-0.32519531	-151.56738281	-78.83789063	+143.28369141	+5784	+16.26855469	-2.68945313	-3.66943359	+45.21972656	-49.32861328	-86.68212891	+4540
+1458241428.44840000	+16.58056641	-1.78857422	+0.20214844	+32.12402344	-75.19042969	-118.41064453	+6616	+17.06396484	+1.02392578	-0.32958984	-151.45751953	-78.44238281	+143.10791016	+5772	+16.25976563	-2.67187500	-3.68261719	+45.24169922	-49.39453125	-86.81396484	+4564
+1458241428.45670010	+16.57177734	-1.81054688	+0.16699219	+32.40966797	-75.05859375	-119.00390625	+6600	+17.04638672	+1.01074219	-0.35156250	-151.04003906	-78.11279297	+142.64648438	+5764	+16.25537109	-2.66308594	-3.69580078	+45.15380859	-49.61425781	-86.81396484	+4572
+1458241428.46510000	+16.56298828	-1.85009766	+0.11865234	+32.60742188	-74.88281250	-119.66308594	+6588	+17.02441406	+0.98876953	-0.37792969	-150.77636719	-77.80517578	+142.31689453	+5760	+16.25537109	-2.65429688	-3.70898438	+45.02197266	-49.87792969	-86.74804688	+4572
+1458241428.47340010	+16.55419922	-1.90283203	+0.04833984	+32.49755859	-74.59716797	-120.12451172	+6576	+16.99804688	+0.97558594	-0.41308594	-150.22705078	-77.56347656	+141.78955078	+5752	+16.25976563	-2.63671875	-3.72656250	+44.89013672	-50.09765625	-86.59423828	+4560
+1458241428.48169990	+16.54101563	-1.95117188	-0.01757813	+32.43164063	-74.37744141	-120.58593750	+6556	+16.97167969	+0.96679688	-0.43505859	-149.91943359	-77.21191406	+141.52587891	+5744	+16.25537109	-2.61474609	-3.74853516	+44.71435547	-50.29541016	-86.37451172	+4544
+1458241428.49009990	+16.53222656	-1.98193359	-0.07031250	+32.58544922	-74.24560547	-121.17919922	+6528	+16.94531250	+0.96240234	-0.45263672	-149.52392578	-76.83837891	+141.21826172	+5740	+16.24658203	-2.60156250	-3.77490234	+44.56054688	-50.47119141	-86.24267578	+4516
+1458241428.49840000	+16.52783203	-1.99511719	-0.10546875	+33.00292969	-74.22363281	-121.92626953	+6492	+16.93212891	+0.96240234	-0.47460938	-148.99658203	-76.53076172	+140.82275391	+5736	+16.24658203	-2.59277344	-3.78808594	+44.53857422	-50.66894531	-86.30859375	+4484
+1458241428.50670000	+16.51904297	-1.98193359	-0.10986328	+33.81591797	-74.33349609	-122.95898438	+6456	+16.91894531	+0.97558594	-0.47021484	-148.82080078	-76.13525391	+140.84472656	+5728	+16.24218750	-2.58837891	-3.80566406	+44.60449219	-50.71289063	-86.50634766	+4456
+1458241428.51500010	+16.51464844	-1.94238281	-0.09228516	+34.91455078	-74.53125000	-124.10156250	+6428	+16.91015625	+0.99316406	-0.46142578	-148.51318359	-75.73974609	+140.75683594	+5720	+16.23339844	-2.58398438	-3.82324219	+44.75830078	-50.66894531	-86.81396484	+4432
+1458241428.51920010	+16.51464844	-1.91601563	-0.07910156	+35.61767578	-74.68505859	-124.76074219	+6420	+16.91015625	+0.99316406	-0.46142578	-148.49121094	-75.69580078	+140.75683594	+5712	+16.22900391	-2.58837891	-3.82763672	+44.86816406	-50.62500000	-87.05566406	+4424
+1458241428.52749990	+16.51025391	-1.85449219	-0.03515625	+37.17773438	-74.99267578	-126.23291016	+6400	+16.91015625	+1.00195313	-0.45703125	-148.38134766	-75.52001953	+140.71289063	+5696	+16.22021484	-2.59277344	-3.83203125	+45.17578125	-50.53710938	-87.67089844	+4412
+1458241428.53590010	+16.51464844	-1.80175781	+0.00000000	+38.58398438	-75.27832031	-127.50732422	+6388	+16.91015625	+1.01953125	-0.45703125	-148.11767578	-75.34423828	+140.58105469	+5680	+16.21142578	-2.60156250	-3.83642578	+45.57128906	-50.38330078	-88.37402344	+4416
+1458241428.54419990	+16.51464844	-1.74462891	+0.03076172	+39.81445313	-75.47607422	-128.62792969	+6372	+16.91455078	+1.03710938	-0.46142578	-147.81005859	-75.12451172	+140.44921875	+5660	+16.19824219	-2.60595703	-3.85400391	+46.03271484	-50.09765625	-89.20898438	+4432
+1458241428.55670000	+16.51904297	-1.69628906	+0.03955078	+40.78125000	-75.60791016	-129.52880859	+6344	+16.91455078	+1.05908203	-0.48339844	-147.17285156	-74.88281250	+140.00976563	+5628	+16.18945313	-2.59716797	-3.88476563	+46.14257813	-50.03173828	-89.49462891	+4460
+1458241428.56500010	+16.52343750	-1.69628906	+0.00878906	+40.64941406	-75.54199219	-129.48486328	+6324	+16.91455078	+1.06787109	-0.51416016	-146.62353516	-74.81689453	+139.52636719	+5608	+16.18505859	-2.59277344	-3.91113281	+46.03271484	-50.09765625	-89.42871094	+4476
+1458241428.57340000	+16.52343750	-1.70507813	-0.04833984	+39.90234375	-75.30029297	-128.84765625	+6308	+16.91015625	+1.07226563	-0.56250000	-145.96435547	-74.86083984	+138.91113281	+5588	+16.18505859	-2.56640625	-3.97705078	+45.61523438	-50.07568359	-88.79150391	+4484
+1458241428.58170010	+16.52343750	-1.73144531	-0.12744141	+38.71582031	-74.99267578	-127.85888672	+6296	+16.90136719	+1.07226563	-0.61523438	-145.26123047	-74.97070313	+138.20800781	+5572	+16.17626953	-2.54003906	-4.03417969	+45.17578125	-50.11962891	-88.13232422	+4480
+1458241428.58999990	+16.52343750	-1.76220703	-0.21972656	+37.33154297	-74.61914063	-126.67236328	+6284	+16.89257813	+1.06787109	-0.67675781	-144.47021484	-75.12451172	+137.39501953	+5556	+16.16748047	-2.50488281	-4.09570313	+44.69238281	-50.18554688	-87.40722656	+4464
+1458241428.59830000	+16.52343750	-1.78857422	-0.31640625	+35.96923828	-74.20166016	-125.46386719	+6272	+16.88818359	+1.06347656	-0.74267578	-143.59130859	-75.32226563	+136.47216797	+5544	+16.16748047	-2.50048828	-4.11767578	+44.58251953	-50.20751953	-87.20947266	+4428
+1458241428.60669990	+16.52783203	-1.81054688	-0.41748047	+34.65087891	-73.76220703	-124.27734375	+6256	+16.87939453	+1.06787109	-0.80859375	-142.71240234	-75.52001953	+135.59326172	+5540	+16.16748047	-2.48730469	-4.14843750	+44.38476563	-50.16357422	-86.90185547	+4396
+1458241428.61080000	+16.52783203	-1.81494141	-0.46582031	+34.03564453	-73.54248047	-123.72802734	+6248	+16.87939453	+1.06787109	-0.84375000	-142.27294922	-75.62988281	+135.13183594	+5536	+16.16308594	-2.47851563	-4.16601563	+44.27490234	-50.14160156	-86.72607422	+4380
+1458241428.61920000	+16.53222656	-1.81933594	-0.55810547	+33.00292969	-73.12500000	-122.73925781	+6228	+16.87939453	+1.07666016	-0.90527344	-141.37207031	-75.82763672	+134.23095703	+5536	+16.15869141	-2.45654297	-4.20996094	+44.03320313	-50.05371094	-86.33056641	+4348
+1458241428.62750010	+16.54101563	-1.80615234	-0.63281250	+32.34375000	-72.77343750	-122.01416016	+6208	+16.87939453	+1.09423828	-0.95800781	-140.44921875	-76.00341797	+133.35205078	+5532	+16.15429688	-2.43457031	-4.25830078	+43.83544922	-49.89990234	-86.00097656	+4320
+1458241428.63579990	+16.55419922	-1.77539063	-0.68994141	+32.01416016	-72.50976563	-121.57470703	+6184	+16.88818359	+1.11621094	-1.00634766	-139.61425781	-76.15722656	+132.58300781	+5528	+16.14990234	-2.41259766	-4.31542969	+43.68164063	-49.63623047	-85.73730469	+4288
+1458241428.64420010	+16.57177734	-1.72265625	-0.73388672	+31.99218750	-72.31201172	-121.33300781	+6164	+16.90136719	+1.14697266	-1.05468750	-138.80126953	-76.31103516	+131.85791016	+5520	+16.13671875	-2.35107422	-4.47802734	+43.52783203	-48.64746094	-85.27587891	+4288
+1458241428.65249990	+16.59375000	-1.66113281	-0.76464844	+32.18994141	-72.15820313	-121.24511719	+6148	+16.91455078	+1.18212891	-1.09863281	-138.01025391	-76.48681641	+131.17675781	+5508	+16.11914063	-2.32031250	-4.58789063	+43.59375000	-47.96630859	-85.27587891	+4280
+1458241428.66080000	+16.62011719	-1.58642578	-0.79541016	+32.47558594	-72.02636719	-121.22314453	+6132	+16.93212891	+1.22167969	-1.14257813	-137.17529297	-76.64062500	+130.47363281	+5492	+16.11035156	-2.29833984	-4.65380859	+43.76953125	-47.46093750	-85.38574219	+4268
+1458241428.66910000	+16.65087891	-1.50732422	-0.83056641	+32.73925781	-71.82861328	-121.17919922	+6116	+16.94970703	+1.27001953	-1.19970703	-136.25244141	-76.86035156	+129.68261719	+5484	+16.10156250	-2.26757813	-4.73291016	+43.85742188	-46.95556641	-85.34179688	+4268
+1458241428.67750000	+16.68164063	-1.43701172	-0.88330078	+32.78320313	-71.54296875	-120.93750000	+6104	+16.96289063	+1.31835938	-1.26562500	-135.19775391	-77.14599609	+128.78173828	+5472	+16.08837891	-2.22802734	-4.82080078	+43.79150391	-46.51611328	-85.01220703	+4268
+1458241428.68580010	+16.70361328	-1.37548828	-0.97119141	+32.47558594	-71.08154297	-120.41015625	+6092	+16.97607422	+1.38427734	-1.35351563	-133.79150391	-77.54150391	+127.57324219	+5472	+16.07080078	-2.18408203	-4.91748047	+43.61572266	-46.12060547	-84.48486328	+4268
+1458241428.69409990	+16.72998047	-1.33593750	-1.09423828	+31.75048828	-70.44433594	-119.57519531	+6080	+16.98925781	+1.53369141	-1.59521484	-129.37500000	-78.70605469	+123.59619141	+5508	+16.06640625	-2.13574219	-5.01416016	+43.35205078	-45.83496094	-83.89160156	+4252
+1458241428.70250010	+16.75195313	-1.31396484	-1.23486328	+30.87158203	-69.69726563	-118.67431641	+6064	+16.97607422	+1.58203125	-1.75781250	-127.33154297	-79.32128906	+121.66259766	+5512	+16.05761719	-2.07861328	-5.12402344	+43.08837891	-45.54931641	-83.16650391	+4228
+1458241428.71079990	+16.76953125	-1.29638672	-1.40625000	+29.86083984	-68.79638672	-117.64160156	+6044	+16.96289063	+1.63037109	-1.88085938	-125.35400391	-79.87060547	+119.81689453	+5504	+16.04882813	-2.01708984	-5.22949219	+42.82470703	-45.24169922	-82.39746094	+4192
+1458241428.71499990	+16.77392578	-1.28759766	-1.48535156	+29.39941406	-68.35693359	-117.18017578	+6032	+16.95410156	+1.65234375	-1.93798828	-124.29931641	-80.13427734	+118.85009766	+5504	+16.04003906	-1.98193359	-5.28662109	+42.67089844	-45.06591797	-82.00195313	+4168
+1458241428.72330000	+16.79150391	-1.27001953	-1.65234375	+28.67431641	-67.47802734	-116.43310547	+6004	+16.94091797	+1.69628906	-2.04345703	-122.36572266	-80.61767578	+117.02636719	+5492	+16.03125000	-1.92919922	-5.38330078	+42.49511719	-44.75830078	-81.45263672	+4112
+1458241428.73160000	+16.80908203	-1.23046875	-1.79296875	+28.32275391	-66.70898438	-115.97167969	+5968	+16.93212891	+1.74902344	-2.14453125	-120.60791016	-81.10107422	+115.42236328	+5480	+16.02685547	-1.86767578	-5.47558594	+42.49511719	-44.42871094	-81.07910156	+4048
+1458241428.73990010	+16.82666016	-1.16455078	-1.90722656	+28.36669922	-66.07177734	-115.77392578	+5924	+16.93212891	+1.82373047	-2.24121094	-118.74023438	-81.58447266	+113.81835938	+5472	+16.02246094	-1.80615234	-5.55908203	+42.69287109	-44.01123047	-80.85937500	+3984
+1458241428.74410010	+16.83105469	-1.12500000	-1.94238281	+28.56445313	-65.85205078	-115.81787109	+5904	+16.93212891	+1.85888672	-2.27636719	-118.08105469	-81.80419922	+113.29101563	+5464	+16.01806641	-1.77539063	-5.59423828	+42.84667969	-43.76953125	-80.90332031	+3952
+1458241428.75239990	+16.84423828	-1.02392578	-1.99951172	+29.22363281	-65.52246094	-116.05957031	+5856	+16.93212891	+1.95117188	-2.35107422	-116.69677734	-82.17773438	+112.23632813	+5452	+16.00488281	-1.73144531	-5.65136719	+43.26416016	-43.28613281	-81.14501953	+3888
+1458241428.76079990	+16.86621094	-0.90527344	-2.02148438	+30.19042969	-65.39062500	-116.56494141	+5808	+16.93652344	+2.04345703	-2.40820313	-115.92773438	-82.52929688	+111.77490234	+5436	+15.99609375	-1.67871094	-5.69531250	+43.92333984	-42.80273438	-81.69433594	+3840
+1458241428.77329990	+16.88818359	-0.70312500	-2.02587891	+32.01416016	-65.28076172	-117.57568359	+5744	+16.94531250	+2.20605469	-2.49169922	-115.11474609	-83.05664063	+111.57714844	+5416	+15.97851563	-1.59521484	-5.74804688	+44.97802734	-42.07763672	-82.50732422	+3792
+1458241428.78160000	+16.89257813	-0.57128906	-2.02148438	+33.31054688	-65.25878906	-118.36669922	+5704	+16.94091797	+2.31152344	-2.54882813	-114.74121094	-83.38623047	+111.62109375	+5400	+15.96093750	-1.54248047	-5.78320313	+45.59326172	-41.66015625	-82.94677734	+3780
+1458241428.78990010	+16.90136719	-0.45263672	-2.02148438	+34.56298828	-65.23681641	-119.15771484	+5664	+16.92773438	+2.41259766	-2.59716797	-114.89501953	-83.67187500	+112.14843750	+5388	+15.94335938	-1.48974609	-5.80517578	+46.12060547	-41.37451172	-83.40820313	+3772
+1458241428.79410000	+16.90576172	-0.39111328	-2.03466797	+35.11230469	-65.14892578	-119.48730469	+5648	+16.91894531	+2.46533203	-2.62353516	-115.02685547	-83.84765625	+112.50000000	+5384	+15.94335938	-1.45458984	-5.82275391	+46.36230469	-41.26464844	-83.51806641	+3772
+1458241428.80240010	+16.90576172	-0.30322266	-2.07421875	+35.94726563	-64.90722656	-120.05859375	+5608	+16.89697266	+2.54882813	-2.68066406	-115.55419922	-84.22119141	+113.33496094	+5372	+15.93457031	-1.38867188	-5.85791016	+46.77978516	-41.11083984	-83.67187500	+3772
+1458241428.81069990	+16.90136719	-0.23730469	-2.13574219	+36.56250000	-64.53369141	-120.49804688	+5568	+16.86181641	+2.62353516	-2.75097656	-115.77392578	-84.61669922	+113.86230469	+5360	+15.92578125	-1.31835938	-5.91943359	+46.97753906	-40.93505859	-83.51806641	+3768
+1458241428.81909990	+16.89257813	-0.18457031	-2.22363281	+36.91406250	-64.07226563	-120.73974609	+5528	+16.82666016	+2.69384766	-2.80371094	-116.82861328	-84.94628906	+115.20263672	+5348	+15.92138672	-1.24804688	-5.95898438	+47.15332031	-40.93505859	-83.40820313	+3748
+1458241428.82740000	+16.87939453	-0.14501953	-2.32031250	+37.17773438	-63.56689453	-120.98144531	+5480	+16.79150391	+2.75097656	-2.85205078	-118.54248047	-85.27587891	+117.13623047	+5340	+15.92578125	-1.17773438	-5.99853516	+47.37304688	-40.97900391	-83.32031250	+3712
+1458241428.83570000	+16.87060547	-0.10986328	-2.42578125	+37.33154297	-62.99560547	-121.13525391	+5432	+16.76513672	+2.81250000	-2.91357422	-119.11376953	-85.69335938	+117.99316406	+5332	+15.93457031	-1.11181641	-6.04248047	+47.57080078	-41.00097656	-83.27636719	+3664
+1458241428.83990000	+16.86621094	-0.08789063	-2.46972656	+37.46337891	-62.75390625	-121.24511719	+5404	+16.74755859	+2.83886719	-2.92675781	-120.52001953	-85.80322266	+119.53125000	+5328	+15.93457031	-1.07666016	-6.06005859	+47.68066406	-40.95703125	-83.21044922	+3636
+1458241428.85660000	+16.83544922	+0.01757813	-2.57958984	+38.27636719	-62.09472656	-121.88232422	+5300	+16.70361328	+2.96191406	-2.96630859	-124.16748047	-86.30859375	+123.79394531	+5312	+15.92578125	-0.95361328	-6.09960938	+48.38378906	-40.86914063	-83.56201172	+3508
+1458241428.86490010	+16.82666016	+0.10107422	-2.58398438	+39.02343750	-62.02880859	-122.40966797	+5252	+16.69482422	+3.04101563	-2.97509766	-126.51855469	-86.48437500	+126.56250000	+5308	+15.93017578	-0.90966797	-6.09521484	+48.95507813	-40.71533203	-84.15527344	+3444
+1458241428.87319990	+16.82226563	+0.19335938	-2.55761719	+39.90234375	-62.07275391	-123.04687500	+5208	+16.68603516	+3.12451172	-2.97509766	-127.83691406	-86.68212891	+128.34228516	+5304	+15.92138672	-0.85693359	-6.09521484	+49.61425781	-40.47363281	-84.77050781	+3396
+1458241428.88159990	+16.80908203	+0.29882813	-2.50488281	+40.91308594	-62.27050781	-123.75000000	+5176	+16.67285156	+3.20800781	-2.96630859	-129.72656250	-86.83593750	+130.69335938	+5304	+15.90820313	-0.79980469	-6.08203125	+50.33935547	-40.23193359	-85.45166016	+3364
+1458241428.88990000	+16.80468750	+0.41308594	-2.43457031	+42.03369141	-62.55615234	-124.54101563	+5144	+16.65966797	+3.28710938	-2.95312500	-131.85791016	-86.96777344	+133.26416016	+5308	+15.89941406	-0.75585938	-6.04687500	+51.06445313	-40.07812500	-86.24267578	+3352
+1458241428.89820000	+16.80029297	+0.52294922	-2.35986328	+43.13232422	-62.84179688	-125.33203125	+5120	+16.65087891	+3.36621094	-2.94433594	-133.48388672	-87.12158203	+135.35156250	+5308	+15.89501953	-0.70751953	-6.01611328	+51.76757813	-39.94628906	-86.98974609	+3356
+1458241428.90240000	+16.79589844	+0.57128906	-2.32470703	+43.63769531	-62.97363281	-125.70556641	+5104	+16.64648438	+3.40136719	-2.93554688	-134.42871094	-87.18750000	+136.53808594	+5308	+15.89501953	-0.68554688	-5.99853516	+52.09716797	-39.90234375	-87.34130859	+3360
+1458241428.91070010	+16.78710938	+0.66357422	-2.26757813	+44.51660156	-63.17138672	-126.34277344	+5080	+16.62890625	+3.46728516	-2.92236328	-136.82373047	-87.31933594	+139.35058594	+5308	+15.88623047	-0.62402344	-5.98974609	+52.60253906	-39.81445313	-87.67089844	+3376
+1458241428.91899990	+16.77832031	+0.72949219	-2.23681641	+45.04394531	-63.23730469	-126.71630859	+5048	+16.61132813	+3.52001953	-2.91357422	-138.93310547	-87.47314453	+141.78955078	+5304	+15.89941406	-0.56689453	-5.96337891	+53.06396484	-39.94628906	-88.04443359	+3396
+1458241428.92319990	+16.77392578	+0.75146484	-2.22802734	+45.24169922	-63.25927734	-126.87011719	+5028	+16.60253906	+3.54199219	-2.90478516	-140.31738281	-87.51708984	+143.32763672	+5304	+15.89941406	-0.54492188	-5.95019531	+53.21777344	-40.03417969	-88.17626953	+3400
+1458241428.93150000	+16.76953125	+0.78662109	-2.23242188	+45.39550781	-63.21533203	-127.00195313	+4988	+16.58496094	+3.57714844	-2.89599609	-143.02001953	-87.60498047	+146.31591797	+5300	+15.92138672	-0.49658203	-5.93701172	+53.41552734	-40.29785156	-88.30810547	+3400
+1458241428.93989990	+16.75634766	+0.80419922	-2.26318359	+45.30761719	-63.06152344	-126.95800781	+4952	+16.56298828	+3.60791016	-2.88720703	-145.65673828	-87.69287109	+149.17236328	+5292	+15.93896484	-0.44824219	-5.93261719	+53.52539063	-40.58349609	-88.22021484	+3384
+1458241428.94820000	+16.74755859	+0.80419922	-2.29394531	+45.15380859	-62.90771484	-126.87011719	+4924	+16.53662109	+3.62988281	-2.88281250	-147.98583984	-87.78076172	+151.72119141	+5284	+15.94775391	-0.40429688	-5.93261719	+53.59130859	-40.80322266	-88.11035156	+3356
+1458241428.96070000	+16.73437500	+0.80859375	-2.34228516	+44.89013672	-62.75390625	-126.69433594	+4896	+16.51025391	+3.67382813	-2.86962891	-151.56738281	-87.84667969	+155.63232422	+5276	+15.96533203	-0.35156250	-5.92382813	+53.65722656	-41.26464844	-88.00048828	+3296
+1458241428.96900010	+16.72558594	+0.81298828	-2.36425781	+44.80224609	-62.73193359	-126.65039063	+4884	+16.49267578	+3.70458984	-2.85644531	-153.63281250	-87.84667969	+157.93945313	+5276	+15.97412109	-0.31201172	-5.91503906	+53.76708984	-41.50634766	-88.00048828	+3248
+1458241428.97729990	+16.71679688	+0.83056641	-2.37304688	+44.84619141	-62.75390625	-126.67236328	+4876	+16.47509766	+3.73974609	-2.84326172	-155.19287109	-87.86865234	+159.76318359	+5272	+15.98291016	-0.27685547	-5.91064453	+53.92089844	-41.68212891	-88.00048828	+3200
+1458241428.98569990	+16.70800781	+0.85693359	-2.36425781	+45.06591797	-62.90771484	-126.78222656	+4868	+16.46191406	+3.78369141	-2.81689453	-156.97265625	-87.80273438	+161.85058594	+5276	+15.97851563	-0.24609375	-5.89306641	+54.16259766	-41.77001953	-88.15429688	+3152
+1458241428.98980000	+16.70361328	+0.87451172	-2.35107422	+45.24169922	-63.01757813	-126.89208984	+4868	+16.45751953	+3.80566406	-2.79931641	-157.74169922	-87.75878906	+162.77343750	+5280	+15.97851563	-0.22851563	-5.88427734	+54.31640625	-41.81396484	-88.30810547	+3136
+1458241428.99819990	+16.69921875	+0.92285156	-2.31152344	+45.70312500	-63.30322266	-127.15576172	+4868	+16.45312500	+3.85400391	-2.75976563	-158.90625000	-87.62695313	+164.28955078	+5288	+15.97851563	-0.20214844	-5.84912109	+54.71191406	-41.87988281	-88.68164063	+3108
+1458241429.00650000	+16.69921875	+0.97998047	-2.25878906	+46.36230469	-63.65478516	-127.55126953	+4872	+16.44873047	+3.91113281	-2.70263672	-159.85107422	-87.47314453	+165.62988281	+5300	+15.97851563	-0.17138672	-5.80957031	+55.23925781	-41.85791016	-89.20898438	+3096
+1458241429.01480010	+16.69482422	+1.04589844	-2.19726563	+47.08740234	-64.05029297	-127.96875000	+4872	+16.44873047	+3.96386719	-2.64550781	-160.48828125	-87.29736328	+166.64062500	+5308	+15.97412109	-0.14062500	-5.76562500	+55.74462891	-41.81396484	-89.71435547	+3100
+1458241429.02320000	+16.69482422	+1.11621094	-2.12255859	+47.90039063	-64.48974609	-128.43017578	+4872	+16.44433594	+4.01220703	-2.57958984	-160.99365234	-87.07763672	+167.51953125	+5320	+15.97412109	-0.10546875	-5.71289063	+56.35986328	-41.83593750	-90.30761719	+3128
+1458241429.03150010	+16.69482422	+1.17773438	-2.05664063	+48.62548828	-64.86328125	-128.86962891	+4864	+16.43994141	+4.05175781	-2.52246094	-161.08154297	-86.94580078	+167.93701172	+5332	+15.98730469	-0.07470703	-5.66455078	+56.79931641	-41.90185547	-90.74707031	+3160
+1458241429.03979990	+16.69921875	+1.23046875	-2.00830078	+49.19677734	-65.14892578	-129.13330078	+4848	+16.43115234	+4.08251953	-2.47851563	-161.03759766	-86.92382813	+168.20068359	+5340	+15.99609375	-0.04394531	-5.64257813	+57.01904297	-42.01171875	-90.85693359	+3192
+1458241429.04399990	+16.69921875	+1.24365234	-1.99072266	+49.35058594	-65.23681641	-129.19921875	+4840	+16.42675781	+4.09570313	-2.46093750	-161.01562500	-86.90185547	+168.33251953	+5344	+16.00048828	-0.03076172	-5.63818359	+57.04101563	-42.03369141	-90.83496094	+3204
+1458241429.05230000	+16.69482422	+1.26562500	-1.97753906	+49.46044922	-65.34667969	-129.17724609	+4820	+16.40917969	+4.10888672	-2.43457031	-160.94970703	-86.94580078	+168.50830078	+5352	+16.00488281	+0.00000000	-5.64257813	+56.99707031	-42.18750000	-90.59326172	+3224
+1458241429.06060000	+16.69482422	+1.27001953	-1.97753906	+49.37255859	-65.34667969	-129.02343750	+4800	+16.39599609	+4.11767578	-2.42578125	-160.62011719	-87.07763672	+168.37646484	+5364	+16.01367188	+0.01318359	-5.64257813	+56.93115234	-42.31933594	-90.41748047	+3232
+1458241429.07730010	+16.69482422	+1.27001953	-1.99511719	+49.06494141	-65.30273438	-128.67187500	+4772	+16.36523438	+4.13964844	-2.42578125	-160.15869141	-87.49511719	+168.31054688	+5388	+16.03125000	+0.05273438	-5.66015625	+56.71142578	-42.58300781	-89.89013672	+3224
+1458241429.08559990	+16.69482422	+1.27001953	-2.00390625	+48.93310547	-65.28076172	-128.54003906	+4764	+16.35205078	+4.14843750	-2.43017578	-160.07080078	-87.73681641	+168.42041016	+5404	+16.04443359	+0.10546875	-5.68212891	+56.38183594	-42.91259766	-89.18701172	+3208
+1458241429.09400010	+16.69482422	+1.26562500	-2.00830078	+48.80126953	-65.23681641	-128.38623047	+4760	+16.34326172	+4.16601563	-2.42578125	-160.22460938	-87.97851563	+168.79394531	+5416	+16.05761719	+0.15380859	-5.69091797	+56.16210938	-43.19824219	-88.63769531	+3180
+1458241429.09809990	+16.69482422	+1.26562500	-2.01269531	+48.73535156	-65.23681641	-128.29833984	+4756	+16.34326172	+4.17480469	-2.42578125	-160.48828125	-88.13232422	+169.14550781	+5424	+16.07080078	+0.17138672	-5.68652344	+56.16210938	-43.28613281	-88.52783203	+3164
+1458241429.10229990	+16.69921875	+1.26562500	-2.01708984	+48.66943359	-65.21484375	-128.23242188	+4756	+16.34326172	+4.18359375	-2.42138672	-161.14746094	-88.22021484	+169.91455078	+5432	+16.07519531	+0.18896484	-5.67773438	+56.22802734	-43.30810547	-88.50585938	+3148
+1458241429.11060000	+16.69921875	+1.27880859	-2.02148438	+48.44970703	-65.19287109	-127.92480469	+4756	+16.34765625	+4.21435547	-2.39062500	-163.27880859	-88.39599609	+172.33154297	+5448	+16.07519531	+0.20654297	-5.66015625	+56.35986328	-43.26416016	-88.61572266	+3120
+1458241429.11480000	+16.69921875	+1.28320313	-2.01708984	+48.38378906	-65.21484375	-127.79296875	+4756	+16.34765625	+4.23193359	-2.37304688	-164.50927734	-88.46191406	+173.67187500	+5460	+16.07519531	+0.21533203	-5.64697266	+56.49169922	-43.22021484	-88.70361328	+3112
+1458241429.12310000	+16.70800781	+1.32275391	-1.99511719	+48.31787109	-65.30273438	-127.48535156	+4768	+16.36083984	+4.27148438	-2.33349609	-167.82714844	-88.54980469	+177.29736328	+5476	+16.07519531	+0.22851563	-5.62060547	+56.68945313	-43.15429688	-88.92333984	+3100
+1458241429.12730000	+16.71240234	+1.34472656	-1.97753906	+48.38378906	-65.39062500	-127.44140625	+4776	+16.36962891	+4.28906250	-2.30712891	-169.40917969	-88.57177734	+178.98925781	+5484	+16.07519531	+0.23291016	-5.60302734	+56.82128906	-43.11035156	-89.07714844	+3100
+1458241429.13560010	+16.72119141	+1.41064453	-1.91162109	+48.75732422	-65.65429688	-127.41943359	+4800	+16.37841797	+4.29785156	-2.28955078	-170.41992188	-88.59375000	-179.91210938	+5488	+16.07519531	+0.23730469	-5.57666016	+57.06298828	-43.04443359	-89.34082031	+3108
+1458241429.13980010	+16.72998047	+1.44140625	-1.87646484	+48.95507813	-65.78613281	-127.46337891	+4812	+16.37841797	+4.30664063	-2.27636719	-171.21093750	-88.61572266	-179.05517578	+5492	+16.07519531	+0.24169922	-5.56347656	+57.17285156	-42.97851563	-89.49462891	+3112
+1458241429.14809990	+16.73876953	+1.50292969	-1.80615234	+49.41650391	-66.07177734	-127.59521484	+4828	+16.38720703	+4.33300781	-2.24560547	-173.36425781	-88.65966797	-176.68212891	+5500	+16.07519531	+0.25927734	-5.52392578	+57.52441406	-42.82470703	-89.82421875	+3140
+1458241429.15229990	+16.74316406	+1.52490234	-1.77539063	+49.57031250	-66.18164063	-127.61718750	+4836	+16.39160156	+4.34619141	-2.23242188	-174.46289063	-88.70361328	-175.49560547	+5504	+16.07519531	+0.26806641	-5.50634766	+57.63427734	-42.78076172	-89.91210938	+3156
+1458241429.17730000	+16.76074219	+1.56884766	-1.74462891	+49.19677734	-66.26953125	-126.89208984	+4848	+16.39599609	+4.40771484	-2.17968750	+167.91503906	-89.38476563	-157.21435547	+5524	+16.09277344	+0.33398438	-5.49755859	+57.41455078	-42.78076172	-89.12109375	+3236
+1458241429.18560000	+16.76074219	+1.55566406	-1.77978516	+48.62548828	-66.13769531	-126.34277344	+4864	+16.38281250	+4.41650391	-2.19726563	+131.55029297	-89.69238281	-120.82763672	+5536	+16.09716797	+0.36474609	-5.52392578	+57.12890625	-42.89062500	-88.50585938	+3244
+1458241429.19390010	+16.76074219	+1.53369141	-1.82373047	+47.96630859	-65.96191406	-125.68359375	+4888	+16.37402344	+4.42089844	-2.21923828	+60.38085938	-89.62646484	-49.06494141	+5552	+16.10595703	+0.39990234	-5.55908203	+56.71142578	-43.06640625	-87.64892578	+3244
+1458241429.19810010	+16.76513672	+1.52490234	-1.84570313	+47.63671875	-65.87402344	-125.35400391	+4900	+16.36962891	+4.42089844	-2.23242188	+45.39550781	-89.47265625	-34.07958984	+5564	+16.11035156	+0.41748047	-5.57666016	+56.49169922	-43.17626953	-87.25341797	+3236
+1458241429.20639990	+16.76513672	+1.50732422	-1.89404297	+46.99951172	-65.69824219	-124.71679688	+4932	+16.35644531	+4.43408203	-2.26757813	+30.43212891	-88.87939453	-18.91845703	+5584	+16.12353516	+0.46142578	-5.60302734	+56.22802734	-43.33007813	-86.55029297	+3216
+1458241429.21059990	+16.76513672	+1.50292969	-1.91601563	+46.71386719	-65.63232422	-124.40917969	+4944	+16.35205078	+4.43847656	-2.28076172	+29.28955078	-88.70361328	-17.66601563	+5592	+16.12792969	+0.47900391	-5.60742188	+56.14013672	-43.39599609	-86.33056641	+3200
+1458241429.21890000	+16.76953125	+1.49853516	-1.94677734	+46.29638672	-65.54443359	-123.94775391	+4972	+16.35205078	+4.45166016	-2.27636719	+29.94873047	-88.54980469	-18.17138672	+5612	+16.12353516	+0.50097656	-5.62060547	+56.07421875	-43.43994141	-86.04492188	+3168
+1458241429.22309990	+16.76953125	+1.50292969	-1.95117188	+46.18652344	-65.56640625	-123.77197266	+4984	+16.35644531	+4.46044922	-2.26757813	+31.13525391	-88.50585938	-19.29199219	+5620	+16.12792969	+0.50537109	-5.61181641	+56.14013672	-43.43994141	-86.11083984	+3156
+1458241429.23140000	+16.77832031	+1.52050781	-1.94677734	+46.18652344	-65.65429688	-123.61816406	+5008	+16.37402344	+4.48242188	-2.24121094	+34.60693359	-88.52783203	-22.58789063	+5640	+16.13671875	+0.50976563	-5.59863281	+56.31591797	-43.43994141	-86.33056641	+3136
+1458241429.23560000	+16.77832031	+1.53369141	-1.93798828	+46.27441406	-65.74218750	-123.59619141	+5016	+16.38281250	+4.49121094	-2.22363281	+36.97998047	-88.54980469	-24.89501953	+5644	+16.14111328	+0.50976563	-5.58984375	+56.44775391	-43.41796875	-86.48437500	+3128
+1458241429.24390010	+16.78710938	+1.56445313	-1.91162109	+46.53808594	-65.91796875	-123.66210938	+5036	+16.39599609	+4.51318359	-2.19287109	+42.73681641	-88.57177734	-30.47607422	+5660	+16.14550781	+0.50537109	-5.57666016	+56.66748047	-43.33007813	-86.79199219	+3124
+1458241429.24810000	+16.78710938	+1.58203125	-1.89404297	+46.71386719	-66.02783203	-123.75000000	+5044	+16.40039063	+4.52197266	-2.17089844	+45.96679688	-88.59375000	-33.61816406	+5668	+16.14550781	+0.50537109	-5.56787109	+56.77734375	-43.30810547	-86.92382813	+3124
+1458241429.25640010	+16.79150391	+1.61718750	-1.85888672	+47.06542969	-66.24755859	-123.88183594	+5056	+16.40478516	+4.53955078	-2.14892578	+49.83398438	-88.59375000	-37.35351563	+5676	+16.14550781	+0.50537109	-5.55029297	+57.01904297	-43.24218750	-87.27539063	+3136
+1458241429.26060010	+16.79589844	+1.63476563	-1.84130859	+47.24121094	-66.35742188	-123.96972656	+5060	+16.40917969	+4.54394531	-2.14013672	+51.10839844	-88.61572266	-38.60595703	+5680	+16.14550781	+0.50537109	-5.54150391	+57.15087891	-43.19824219	-87.47314453	+3148
+1458241429.28550000	+16.80468750	+1.71386719	-1.77099609	+47.98828125	-66.84082031	-124.21142578	+5056	+16.41357422	+4.57031250	-2.10937500	+58.79882813	-88.54980469	-46.05468750	+5700	+16.15869141	+0.52294922	-5.51513672	+57.89794922	-43.13232422	-88.28613281	+3260
+1458241429.29390000	+16.80468750	+1.72265625	-1.77539063	+47.94433594	-66.88476563	-124.05761719	+5052	+16.40478516	+4.58349609	-2.10058594	+61.23779297	-88.39599609	-48.25195313	+5712	+16.16308594	+0.54052734	-5.52832031	+57.81005859	-43.26416016	-88.06640625	+3296
+1458241429.29800010	+16.80908203	+1.72265625	-1.78417969	+47.85644531	-66.88476563	-123.92578125	+5048	+16.40039063	+4.58789063	-2.10058594	+61.63330078	-88.30810547	-48.53759766	+5716	+16.16748047	+0.54931641	-5.54150391	+57.74414063	-43.33007813	-87.91259766	+3312
+1458241429.30640010	+16.80908203	+1.71826172	-1.80615234	+47.57080078	-66.84082031	-123.59619141	+5048	+16.39160156	+4.58349609	-2.11376953	+59.85351563	-88.15429688	-46.62597656	+5720	+16.17626953	+0.56689453	-5.56347656	+57.56835938	-43.46191406	-87.56103516	+3332
+1458241429.31049990	+16.80908203	+1.70947266	-1.81933594	+47.39501953	-66.79687500	-123.39843750	+5048	+16.38281250	+4.58349609	-2.12255859	+58.20556641	-88.08837891	-44.91210938	+5724	+16.18066406	+0.57568359	-5.57666016	+57.48046875	-43.52783203	-87.34130859	+3336
+1458241429.31890010	+16.80908203	+1.69189453	-1.85888672	+46.88964844	-66.66503906	-122.89306641	+5060	+16.36962891	+4.57910156	-2.14013672	+55.45898438	-88.02246094	-42.07763672	+5732	+16.18945313	+0.60644531	-5.61181641	+57.17285156	-43.76953125	-86.74804688	+3340
+1458241429.32300000	+16.80908203	+1.68310547	-1.88525391	+46.60400391	-66.57714844	-122.60742188	+5068	+16.36523438	+4.57470703	-2.14453125	+54.44824219	-88.00048828	-41.04492188	+5736	+16.19824219	+0.61962891	-5.62500000	+57.01904297	-43.90136719	-86.44042969	+3336
+1458241429.32719990	+16.80908203	+1.66992188	-1.90722656	+46.36230469	-66.51123047	-122.34375000	+5072	+16.36523438	+4.57031250	-2.14892578	+53.54736328	-87.97851563	-40.10009766	+5740	+16.20703125	+0.62841797	-5.63818359	+56.90917969	-44.01123047	-86.19873047	+3324
+1458241429.33550000	+16.81347656	+1.64794922	-1.94677734	+45.87890625	-66.40136719	-121.86035156	+5092	+16.36083984	+4.57031250	-2.15332031	+51.92138672	-87.97851563	-38.40820313	+5744	+16.22900391	+0.64599609	-5.65136719	+56.71142578	-44.29687500	-85.84716797	+3292
+1458241429.33970000	+16.81787109	+1.64355469	-1.95996094	+45.72509766	-66.37939453	-121.68457031	+5096	+16.36083984	+4.57470703	-2.15771484	+51.39404297	-87.97851563	-37.83691406	+5744	+16.23779297	+0.65478516	-5.65576172	+56.73339844	-44.31884766	-85.78125000	+3272
+1458241429.34800000	+16.82226563	+1.64355469	-1.97314453	+45.63720703	-66.40136719	-121.48681641	+5108	+16.36523438	+4.57910156	-2.14892578	+51.15234375	-88.00048828	-37.50732422	+5748	+16.23779297	+0.65039063	-5.64697266	+56.82128906	-44.31884766	-85.95703125	+3240
+1458241429.35220000	+16.82226563	+1.64794922	-1.96875000	+45.68115234	-66.46728516	-121.46484375	+5112	+16.36523438	+4.58789063	-2.14453125	+51.24023438	-88.02246094	-37.55126953	+5752	+16.23339844	+0.64599609	-5.63818359	+56.93115234	-44.29687500	-86.08886719	+3228
+1458241429.36050010	+16.82666016	+1.66552734	-1.94677734	+45.98876953	-66.64306641	-121.61865234	+5124	+16.36962891	+4.59667969	-2.13134766	+51.94335938	-88.08837891	-38.16650391	+5756	+16.23339844	+0.63720703	-5.62060547	+57.08496094	-44.27490234	-86.37451172	+3220
+1458241429.36470010	+16.83105469	+1.67871094	-1.92919922	+46.23046875	-66.75292969	-121.75048828	+5128	+16.37841797	+4.60546875	-2.12255859	+52.69042969	-88.13232422	-38.86962891	+5760	+16.23779297	+0.63281250	-5.61181641	+57.19482422	-44.23095703	-86.57226563	+3220
+1458241429.36879990	+16.83544922	+1.69189453	-1.91162109	+46.42822266	-66.84082031	-121.88232422	+5136	+16.38281250	+4.61425781	-2.11376953	+53.39355469	-88.17626953	-39.52880859	+5764	+16.23779297	+0.62841797	-5.60302734	+57.28271484	-44.18701172	-86.70410156	+3220
+1458241429.37719990	+16.83984375	+1.72265625	-1.87646484	+46.93359375	-67.03857422	-122.18994141	+5144	+16.39160156	+4.62744141	-2.09619141	+55.10742188	-88.22021484	-41.17675781	+5768	+16.23339844	+0.62402344	-5.58984375	+57.48046875	-44.12109375	-86.98974609	+3232
+1458241429.38130000	+16.83984375	+1.73583984	-1.85888672	+47.15332031	-67.12646484	-122.32177734	+5144	+16.39160156	+4.62744141	-2.09179688	+55.32714844	-88.24218750	-41.39648438	+5772	+16.22900391	+0.61523438	-5.58105469	+57.63427734	-44.03320313	-87.23144531	+3244
+1458241429.38550000	+16.83984375	+1.74902344	-1.84130859	+47.35107422	-67.21435547	-122.45361328	+5144	+16.39160156	+4.63183594	-2.09179688	+55.61279297	-88.24218750	-41.68212891	+5772	+16.22460938	+0.61083984	-5.57226563	+57.76611328	-43.94531250	-87.40722656	+3260
+1458241429.39380000	+16.84423828	+1.77099609	-1.81494141	+47.74658203	-67.34619141	-122.69531250	+5144	+16.39599609	+4.64062500	-2.08300781	+57.01904297	-88.26416016	-43.06640625	+5776	+16.22021484	+0.60644531	-5.55468750	+58.05175781	-43.85742188	-87.78076172	+3300
+1458241429.39800000	+16.84423828	+1.77978516	-1.80615234	+47.90039063	-67.39013672	-122.78320313	+5144	+16.40039063	+4.64501953	-2.07861328	+58.11767578	-88.26416016	-44.14306641	+5780	+16.21582031	+0.61083984	-5.55029297	+58.13964844	-43.81347656	-87.86865234	+3320
+1458241429.40630010	+16.84423828	+1.79736328	-1.79296875	+48.09814453	-67.43408203	-122.89306641	+5136	+16.40478516	+4.64941406	-2.06982422	+59.94140625	-88.22021484	-45.94482422	+5784	+16.22021484	+0.61523438	-5.55029297	+58.13964844	-43.81347656	-87.80273438	+3360
+1458241429.41470000	+16.84423828	+1.79736328	-1.79296875	+48.16406250	-67.41210938	-122.91503906	+5128	+16.40478516	+4.65380859	-2.06982422	+61.10595703	-88.13232422	-47.10937500	+5788	+16.22460938	+0.62841797	-5.56787109	+58.00781250	-43.87939453	-87.49511719	+3396
+1458241429.41880010	+16.83984375	+1.79736328	-1.79736328	+48.14208984	-67.39013672	-122.89306641	+5128	+16.40478516	+4.64941406	-2.07421875	+61.50146484	-88.06640625	-47.52685547	+5792	+16.22460938	+0.62841797	-5.57226563	+57.96386719	-43.90136719	-87.40722656	+3408
+1458241429.42720010	+16.83984375	+1.79296875	-1.80615234	+48.03222656	-67.32421875	-122.78320313	+5124	+16.40039063	+4.64501953	-2.08300781	+62.22656250	-87.89062500	-48.27392578	+5800	+16.22900391	+0.63720703	-5.57666016	+57.87597656	-43.96728516	-87.20947266	+3424
+1458241429.43129990	+16.83984375	+1.78857422	-1.81494141	+47.96630859	-67.28027344	-122.73925781	+5124	+16.40039063	+4.64062500	-2.09179688	+62.46826172	-87.73681641	-48.55957031	+5804	+16.23339844	+0.64160156	-5.58105469	+57.81005859	-44.01123047	-87.12158203	+3432
+1458241429.43960000	+16.83984375	+1.77539063	-1.83251953	+47.76855469	-67.17041016	-122.58544922	+5124	+16.39599609	+4.63183594	-2.11816406	+62.97363281	-87.40722656	-49.10888672	+5816	+16.24218750	+0.64599609	-5.58544922	+57.67822266	-44.09912109	-86.87988281	+3432
+1458241429.44380000	+16.83544922	+1.76660156	-1.84130859	+47.63671875	-67.10449219	-122.47558594	+5124	+16.39160156	+4.62304688	-2.13574219	+63.63281250	-87.05566406	-49.83398438	+5824	+16.25537109	+0.65917969	-5.59863281	+57.43652344	-44.25292969	-86.44042969	+3428
+1458241429.45210000	+16.83544922	+1.75341797	-1.86328125	+47.35107422	-66.99462891	-122.27783203	+5132	+16.38281250	+4.61425781	-2.16210938	+65.23681641	-86.46240234	-51.52587891	+5836	+16.27294922	+0.67236328	-5.60302734	+57.15087891	-44.42871094	-85.91308594	+3392
+1458241429.45630000	+16.83544922	+1.74023438	-1.87646484	+47.17529297	-66.90673828	-122.12402344	+5136	+16.38281250	+4.60986328	-2.17968750	+66.81884766	-85.97900391	-53.17382813	+5840	+16.28173828	+0.67675781	-5.60302734	+57.01904297	-44.53857422	-85.71533203	+3372
+1458241429.46050000	+16.83544922	+1.73144531	-1.88964844	+47.02148438	-66.86279297	-121.99218750	+5140	+16.38281250	+4.61425781	-2.18408203	+68.15917969	-85.60546875	-54.55810547	+5848	+16.29052734	+0.66796875	-5.59423828	+56.99707031	-44.56054688	-85.71533203	+3352
+1458241429.46880010	+16.83544922	+1.72265625	-1.90283203	+46.77978516	-66.79687500	-121.77246094	+5148	+16.39160156	+4.64501953	-2.17968750	+71.85058594	-84.83642578	-58.24951172	+5860	+16.29052734	+0.65039063	-5.57666016	+57.06298828	-44.47265625	-85.86914063	+3316
+1458241429.49379990	+16.83984375	+1.74023438	-1.88085938	+46.47216797	-66.90673828	-121.31103516	+5152	+16.42236328	+4.75048828	-2.12695313	+80.57373047	-82.22167969	-66.97265625	+5900	+16.27734375	+0.61083984	-5.54150391	+57.43652344	-44.05517578	-86.46240234	+3264
+1458241429.49799990	+16.83984375	+1.74462891	-1.86767578	+46.45019531	-66.97265625	-121.22314453	+5156	+16.43115234	+4.76806641	-2.11816406	+81.67236328	-81.69433594	-68.07128906	+5904	+16.27294922	+0.60205078	-5.53271484	+57.48046875	-43.98925781	-86.52832031	+3264
+1458241429.50630000	+16.84423828	+1.77099609	-1.83691406	+46.29638672	-67.14843750	-120.87158203	+5156	+16.43554688	+4.80322266	-2.12255859	+83.23242188	-80.44189453	-69.67529297	+5908	+16.26416016	+0.58007813	-5.51513672	+57.70019531	-43.72558594	-86.81396484	+3276
+1458241429.51040010	+16.84863281	+1.77978516	-1.81933594	+46.12060547	-67.25830078	-120.54199219	+5152	+16.43554688	+4.81201172	-2.12255859	+83.86962891	-79.76074219	-70.37841797	+5912	+16.25537109	+0.56689453	-5.50634766	+57.78808594	-43.54980469	-86.92382813	+3288
+1458241429.51460000	+16.85302734	+1.78857422	-1.80175781	+45.87890625	-67.34619141	-120.16845703	+5148	+16.43554688	+4.82519531	-2.13574219	+84.30908203	-79.03564453	-70.86181641	+5912	+16.25097656	+0.55810547	-5.50195313	+57.83203125	-43.41796875	-86.94580078	+3304
+1458241429.52290010	+16.86181641	+1.80615234	-1.77539063	+44.29687500	-67.52197266	-118.10302734	+5140	+16.43554688	+4.83837891	-2.16210938	+84.96826172	-77.49755859	-71.67480469	+5916	+16.23339844	+0.54052734	-5.50195313	+57.81005859	-43.08837891	-86.74804688	+3336
+1458241429.52710010	+16.87060547	+1.80175781	-1.77099609	+43.39599609	-67.54394531	-117.04833984	+5128	+16.43994141	+4.84716797	-2.17529297	+85.31982422	-76.66259766	-72.11425781	+5920	+16.23339844	+0.53613281	-5.50195313	+57.76611328	-43.04443359	-86.61621094	+3352
+1458241429.53130010	+16.87939453	+1.77978516	-1.79296875	+41.61621094	-67.43408203	-115.04882813	+5128	+16.43554688	+4.85156250	-2.20605469	+85.20996094	-75.73974609	-72.07031250	+5920	+16.23779297	+0.53613281	-5.50634766	+57.67822266	-43.04443359	-86.41845703	+3360
+1458241429.53959990	+16.89697266	+1.71826172	-1.85449219	+38.54003906	-67.06054688	-111.81884766	+5132	+16.43115234	+4.85595703	-2.25878906	+85.40771484	-73.85009766	-72.46582031	+5924	+16.24658203	+0.53613281	-5.51953125	+57.41455078	-43.02246094	-85.86914063	+3368
+1458241429.54380010	+16.90576172	+1.67431641	-1.89843750	+36.58447266	-66.77490234	-109.86328125	+5140	+16.42236328	+4.85595703	-2.28955078	+85.38574219	-72.83935547	-72.55371094	+5924	+16.24658203	+0.53613281	-5.53271484	+57.23876953	-43.00048828	-85.49560547	+3368
+1458241429.55209990	+16.91455078	+1.60839844	-1.97314453	+33.20068359	-66.24755859	-106.45751953	+5156	+16.41357422	+4.86035156	-2.34667969	+85.42968750	-70.83984375	-72.77343750	+5928	+16.24658203	+0.54492188	-5.55908203	+56.88720703	-42.97851563	-84.74853516	+3356
+1458241429.55629990	+16.92333984	+1.56445313	-2.01708984	+31.26708984	-65.91796875	-104.58984375	+5168	+16.40478516	+4.86474609	-2.38623047	+85.29785156	-69.80712891	-72.72949219	+5932	+16.25097656	+0.54931641	-5.56787109	+56.66748047	-43.02246094	-84.33105469	+3340
+1458241429.56040000	+16.93212891	+1.53369141	-2.05664063	+29.61914063	-65.61035156	-102.96386719	+5180	+16.40478516	+4.86914063	-2.41699219	+85.25390625	-68.75244141	-72.77343750	+5936	+16.25537109	+0.54492188	-5.57226563	+56.53564453	-43.02246094	-84.08935547	+3324
+1458241429.56880000	+16.94970703	+1.47216797	-2.09179688	+26.34521484	-65.17089844	-99.86572266	+5192	+16.40478516	+4.88232422	-2.47412109	+85.34179688	-66.62109375	-73.03710938	+5940	+16.25537109	+0.53613281	-5.58105469	+56.31591797	-42.89062500	-83.64990234	+3284
+1458241429.57290010	+16.95410156	+1.45898438	-2.10498047	+24.85107422	-64.92919922	-98.37158203	+5196	+16.40478516	+4.89550781	-2.50488281	+85.23193359	-65.54443359	-72.97119141	+5948	+16.25537109	+0.52734375	-5.58984375	+56.22802734	-42.80273438	-83.47412109	+3264
+1458241429.58130000	+16.95849609	+1.43701172	-2.10058594	+21.99462891	-64.59960938	-95.58105469	+5196	+16.40478516	+4.92626953	-2.55322266	+85.29785156	-63.39111328	-73.14697266	+5956	+16.22900391	+0.50976563	-5.60302734	+56.07421875	-42.47314453	-83.21044922	+3232
+1458241429.58960010	+16.97167969	+1.42822266	-2.07861328	+19.42382813	-64.33593750	-93.01025391	+5196	+16.42236328	+4.96142578	-2.58837891	+85.40771484	-61.30371094	-73.38867188	+5964	+16.21142578	+0.47460938	-5.60302734	+56.05224609	-42.12158203	-83.23242188	+3216
+1458241429.59789990	+16.98486328	+1.42382813	-2.03466797	+17.07275391	-64.13818359	-90.72509766	+5196	+16.44873047	+5.00537109	-2.61474609	+85.47363281	-59.21630859	-73.56445313	+5972	+16.19824219	+0.43505859	-5.59423828	+56.05224609	-41.74804688	-83.36425781	+3212
+1458241429.61040000	+16.99804688	+1.42822266	-1.95556641	+14.01855469	-63.85253906	-87.71484375	+5184	+16.47949219	+5.06689453	-2.65429688	+85.53955078	-56.09619141	-73.82812500	+5976	+16.15869141	+0.36474609	-5.60302734	+55.96435547	-40.95703125	-83.45214844	+3232
+1458241429.61870000	+17.00683594	+1.42382813	-1.92480469	+12.23876953	-63.52294922	-85.95703125	+5172	+16.49707031	+5.10205078	-2.68066406	+85.42968750	-54.09667969	-73.85009766	+5976	+16.13232422	+0.31640625	-5.60742188	+55.85449219	-40.45166016	-83.47412109	+3264
+1458241429.62710000	+17.02441406	+1.40185547	-1.89843750	+10.65673828	-63.10546875	-84.52880859	+5156	+16.52343750	+5.11962891	-2.72460938	+85.10009766	-52.11914063	-73.76220703	+5976	+16.10595703	+0.25927734	-5.60742188	+55.70068359	-40.03417969	-83.49609375	+3304
+1458241429.63120010	+17.02880859	+1.39746094	-1.90283203	+9.93164063	-62.79785156	-83.86962891	+5148	+16.53222656	+5.13720703	-2.75537109	+84.94628906	-51.15234375	-73.63037109	+5976	+16.10595703	+0.23730469	-5.61181641	+55.56884766	-39.83642578	-83.40820313	+3320
+1458241429.63960000	+17.04638672	+1.35351563	-1.93798828	+8.65722656	-62.00683594	-82.88085938	+5136	+16.54541016	+5.12841797	-2.83447266	+84.22119141	-49.21875000	-73.12500000	+5980	+16.09277344	+0.19335938	-5.62939453	+55.23925781	-39.48486328	-83.10058594	+3348
+1458241429.64369990	+17.05078125	+1.33154297	-1.96875000	+8.08593750	-61.50146484	-82.44140625	+5136	+16.54101563	+5.13281250	-2.89160156	+83.89160156	-48.27392578	-72.77343750	+5984	+16.08837891	+0.17578125	-5.64697266	+55.04150391	-39.28710938	-82.83691406	+3360
+1458241429.65210010	+17.06835938	+1.26123047	-2.05664063	+7.03125000	-60.40283203	-81.78222656	+5136	+16.54541016	+5.11083984	-3.02343750	+82.83691406	-46.38427734	-71.78466797	+6000	+16.07519531	+0.14941406	-5.67773438	+54.55810547	-39.02343750	-82.24365234	+3372
+1458241429.65619990	+17.07714844	+1.23046875	-2.10937500	+6.59179688	-59.78759766	-81.51855469	+5140	+16.54980469	+5.10205078	-3.09814453	+82.35351563	-45.48339844	-71.32324219	+6008	+16.07080078	+0.13183594	-5.69091797	+54.27246094	-38.91357422	-81.91406250	+3372
+1458241429.66450000	+17.09912109	+1.15576172	-2.21923828	+5.91064453	-58.51318359	-81.27685547	+5148	+16.55419922	+5.05810547	-3.25195313	+81.16699219	-43.70361328	-70.24658203	+6024	+16.07080078	+0.10546875	-5.71289063	+53.76708984	-38.69384766	-81.27685547	+3356
+1458241429.66870000	+17.10791016	+1.12060547	-2.28515625	+5.64697266	-57.81005859	-81.18896484	+5156	+16.55859375	+5.04052734	-3.33984375	+80.61767578	-42.82470703	-69.60937500	+6032	+16.06640625	+0.09228516	-5.73046875	+53.43750000	-38.51806641	-80.83740234	+3344
+1458241429.67290000	+17.11669922	+1.08105469	-2.35107422	+5.40527344	-57.10693359	-81.14501953	+5160	+16.55859375	+5.02294922	-3.43212891	+79.98046875	-41.96777344	-68.92822266	+6044	+16.06640625	+0.07910156	-5.75244141	+53.15185547	-38.34228516	-80.41992188	+3324
+1458241429.68120000	+17.12548828	+1.01074219	-2.46533203	+5.03173828	-55.81054688	-81.16699219	+5172	+16.56738281	+4.97460938	-3.59912109	+78.79394531	-40.36376953	-67.76367188	+6060	+16.04443359	+0.05273438	-5.78320313	+52.62451172	-37.92480469	-79.67285156	+3280
+1458241429.68540000	+17.13427734	+0.97998047	-2.51367188	+4.94384766	-55.21728516	-81.21093750	+5176	+16.57617188	+4.96142578	-3.67822266	+78.26660156	-39.59472656	-67.19238281	+6068	+16.03564453	+0.03076172	-5.79638672	+52.36083984	-37.68310547	-79.36523438	+3256
+1458241429.71040010	+17.17382813	+0.88769531	-2.63232422	+5.29541016	-52.73437500	-81.95800781	+5160	+16.68164063	+4.88232422	-3.96826172	+75.54199219	-35.96923828	-64.95117188	+6056	+15.95214844	-0.14941406	-5.84033203	+51.13037109	-35.68359375	-78.24462891	+3144
+1458241429.72289990	+17.18701172	+0.87451172	-2.59716797	+5.86669922	-52.16308594	-82.52929688	+5132	+16.75634766	+4.86035156	-4.00781250	+74.44335938	-34.69482422	-64.46777344	+6020	+15.88183594	-0.27685547	-5.84912109	+50.64697266	-34.47509766	-78.06884766	+3132
+1458241429.72700000	+17.19580078	+0.87011719	-2.57958984	+6.10839844	-51.98730469	-82.77099609	+5120	+16.78710938	+4.84716797	-4.01220703	+74.04785156	-34.32128906	-64.35791016	+6008	+15.85986328	-0.32958984	-5.84472656	+50.47119141	-34.05761719	-78.09082031	+3136
+1458241429.73120000	+17.20019531	+0.86572266	-2.56201172	+6.32812500	-51.83349609	-83.01269531	+5112	+16.81347656	+4.83837891	-4.02099609	+73.65234375	-33.92578125	-64.20410156	+5992	+15.85107422	-0.35156250	-5.84912109	+50.38330078	-33.85986328	-78.06884766	+3136
+1458241429.73540000	+17.20019531	+0.86132813	-2.54882813	+6.56982422	-51.67968750	-83.27636719	+5104	+16.83984375	+4.82519531	-4.02978516	+73.21289063	-33.55224609	-64.05029297	+5980	+15.83789063	-0.38232422	-5.84912109	+50.27343750	-33.55224609	-78.02490234	+3144
+1458241429.73950000	+17.20019531	+0.85253906	-2.54443359	+6.83349609	-51.41601563	-83.56201172	+5096	+16.86181641	+4.81201172	-4.05615234	+72.72949219	-33.11279297	-63.78662109	+5964	+15.81591797	-0.42187500	-5.85351563	+50.11962891	-33.17871094	-77.95898438	+3156
+1458241429.74780010	+17.19580078	+0.81298828	-2.53125000	+7.25097656	-51.04248047	-84.19921875	+5092	+16.90136719	+4.75927734	-4.08691406	+71.71875000	-32.38769531	-63.47900391	+5940	+15.75878906	-0.51855469	-5.86669922	+49.72412109	-32.29980469	-77.73925781	+3188
+1458241429.75200010	+17.20019531	+0.78662109	-2.54003906	+7.44873047	-50.75683594	-84.55078125	+5092	+16.92333984	+4.71972656	-4.12646484	+71.05957031	-31.97021484	-63.17138672	+5932	+15.73681641	-0.55810547	-5.87109375	+49.52636719	-31.97021484	-77.65136719	+3204
+1458241429.75620010	+17.20019531	+0.76464844	-2.55322266	+7.69042969	-50.47119141	-84.92431641	+5092	+16.94531250	+4.68457031	-4.16601563	+70.44433594	-31.59667969	-62.90771484	+5920	+15.71923828	-0.60644531	-5.87109375	+49.28466797	-31.61865234	-77.51953125	+3220
+1458241429.76029990	+17.20019531	+0.72949219	-2.56201172	+7.93212891	-50.20751953	-85.34179688	+5096	+16.96728516	+4.63623047	-4.20556641	+69.80712891	-31.20117188	-62.64404297	+5912	+15.70166016	-0.64599609	-5.87548828	+49.08691406	-31.33300781	-77.40966797	+3228
+1458241429.76449990	+17.20458984	+0.69433594	-2.59716797	+8.23974609	-49.76806641	-85.82519531	+5100	+16.98046875	+4.58349609	-4.27148438	+69.01611328	-30.73974609	-62.18261719	+5908	+15.68847656	-0.68115234	-5.87548828	+48.88916016	-31.04736328	-77.27783203	+3240
+1458241429.77280000	+17.20458984	+0.60644531	-2.68505859	+8.78906250	-48.82324219	-86.81396484	+5108	+17.00683594	+4.47802734	-4.42529297	+67.52197266	-29.83886719	-61.25976563	+5900	+15.65771484	-0.75146484	-5.89746094	+48.40576172	-30.43212891	-76.83837891	+3248
+1458241429.77700000	+17.20019531	+0.55810547	-2.73779297	+9.11865234	-48.27392578	-87.38525391	+5112	+17.01123047	+4.40332031	-4.51318359	+66.66503906	-29.33349609	-60.68847656	+5900	+15.64013672	-0.77783203	-5.90625000	+48.18603516	-30.16845703	-76.64062500	+3248
+1458241429.78119990	+17.19580078	+0.52294922	-2.78613281	+9.51416016	-47.79052734	-87.93457031	+5112	+17.02441406	+4.33740234	-4.58789063	+65.89599609	-28.95996094	-60.29296875	+5896	+15.62255859	-0.80859375	-5.90625000	+47.96630859	-29.92675781	-76.44287109	+3240
+1458241429.78530000	+17.19140625	+0.47460938	-2.83447266	+9.93164063	-47.30712891	-88.54980469	+5108	+17.02880859	+4.25830078	-4.65380859	+65.10498047	-28.60839844	-59.87548828	+5892	+15.60937500	-0.84375000	-5.90625000	+47.76855469	-29.66308594	-76.28906250	+3228
+1458241429.79370000	+17.19580078	+0.39550781	-2.93554688	+11.03027344	-46.29638672	-89.91210938	+5096	+17.05078125	+4.11328125	-4.81201172	+63.50097656	-27.94921875	-58.88671875	+5888	+15.58740234	-0.91406250	-5.90185547	+47.37304688	-29.13574219	-76.02539063	+3192
+1458241429.79780010	+17.20019531	+0.35595703	-2.98388672	+11.64550781	-45.79101563	-90.65917969	+5088	+17.05517578	+4.04736328	-4.88671875	+62.77587891	-27.68554688	-58.42529297	+5880	+15.57861328	-0.94921875	-5.90185547	+47.19726563	-28.80615234	-75.91552734	+3168
+1458241429.80200000	+17.19580078	+0.31640625	-3.02783203	+12.34863281	-45.28564453	-91.45019531	+5080	+17.05517578	+3.97265625	-4.95703125	+62.00683594	-27.42187500	-57.94189453	+5872	+15.55664063	-0.98437500	-5.89746094	+47.06542969	-28.45458984	-75.82763672	+3144
+1458241429.81030010	+17.19140625	+0.26806641	-3.10253906	+13.95263672	-44.27490234	-92.98828125	+5060	+17.06396484	+3.83642578	-5.04492188	+60.66650391	-27.24609375	-57.19482422	+5844	+15.51708984	-1.07226563	-5.88427734	+46.71386719	-27.66357422	-75.71777344	+3100
+1458241429.81450010	+17.18701172	+0.24169922	-3.12451172	+14.83154297	-43.87939453	-93.82324219	+5048	+17.06835938	+3.76611328	-5.07128906	+59.91943359	-27.24609375	-56.84326172	+5832	+15.48632813	-1.11621094	-5.87548828	+46.60400391	-27.22412109	-75.67382813	+3080
+1458241429.81859990	+17.18261719	+0.23291016	-3.12890625	+15.79833984	-43.57177734	-94.63623047	+5032	+17.08154297	+3.69580078	-5.07128906	+59.28222656	-27.42187500	-56.62353516	+5812	+15.45996094	-1.16015625	-5.86230469	+46.47216797	-26.80664063	-75.69580078	+3060
+1458241429.84360000	+17.14746094	+0.18896484	-3.07617188	+22.19238281	-41.59423828	-99.82177734	+4924	+17.16943359	+3.35742188	-4.92626953	+55.65673828	-29.66308594	-55.30517578	+5684	+15.27099609	-1.50732422	-5.78759766	+45.72509766	-23.51074219	-75.98144531	+3024
+1458241429.84780000	+17.13427734	+0.17578125	-3.05859375	+23.22509766	-41.24267578	-100.63476563	+4916	+17.18701172	+3.29150391	-4.87353516	+54.97558594	-30.27832031	-55.06347656	+5668	+15.22705078	-1.56884766	-5.77880859	+45.57128906	-22.93945313	-75.98144531	+3036
+1458241429.85200000	+17.12548828	+0.16259766	-3.04541016	+24.23583984	-40.86914063	-101.42578125	+4908	+17.20458984	+3.22119141	-4.82958984	+54.16259766	-30.91552734	-54.71191406	+5652	+15.19189453	-1.63037109	-5.76123047	+45.41748047	-22.36816406	-76.00341797	+3048
+1458241429.85610010	+17.11669922	+0.16259766	-3.03222656	+25.29052734	-40.49560547	-102.17285156	+4900	+17.22656250	+3.15527344	-4.77685547	+53.34960938	-31.75048828	-54.33837891	+5632	+15.15673828	-1.68750000	-5.75244141	+45.28564453	-21.79687500	-75.93750000	+3064
+1458241429.86030010	+17.10791016	+0.14501953	-3.02343750	+26.27929688	-40.07812500	-102.91992188	+4896	+17.24414063	+3.07177734	-4.72851563	+52.51464844	-32.51953125	-53.96484375	+5612	+15.11279297	-1.74902344	-5.74365234	+45.10986328	-21.20361328	-75.87158203	+3084
+1458241429.86450000	+17.09472656	+0.12744141	-3.02343750	+27.24609375	-39.57275391	-103.64501953	+4892	+17.25292969	+2.98388672	-4.70654297	+51.50390625	-33.17871094	-53.37158203	+5588	+15.08203125	-1.81494141	-5.72167969	+44.95605469	-20.67626953	-75.87158203	+3104
+1458241429.87280010	+17.06835938	+0.07910156	-3.05859375	+28.95996094	-38.34228516	-104.78759766	+4892	+17.25732422	+2.81250000	-4.64501953	+49.61425781	-34.78271484	-52.18505859	+5540	+15.01171875	-1.92480469	-5.70410156	+44.62646484	-19.59960938	-75.52001953	+3140
+1458241429.87700010	+17.05078125	+0.04394531	-3.08935547	+29.70703125	-37.61718750	-105.29296875	+4892	+17.24853516	+2.70703125	-4.65380859	+48.33984375	-35.46386719	-51.28417969	+5520	+14.98535156	-1.98193359	-5.68652344	+44.47265625	-19.11621094	-75.38818359	+3160
+1458241429.88109990	+17.03320313	+0.02197266	-3.12451172	+30.56396484	-36.93603516	-105.73242188	+4892	+17.24414063	+2.62353516	-4.64062500	+47.30712891	-36.38671875	-50.49316406	+5492	+14.95458984	-2.03027344	-5.67773438	+44.34082031	-18.65478516	-75.14648438	+3172
+1458241429.88529990	+17.01123047	-0.02197266	-3.15966797	+31.26708984	-36.21093750	-106.17187500	+4896	+17.23535156	+2.50927734	-4.62304688	+46.07666016	-37.30957031	-49.61425781	+5472	+14.92382813	-2.08300781	-5.66455078	+44.20898438	-18.21533203	-74.92675781	+3184
+1458241429.88949990	+16.99365234	-0.07031250	-3.20361328	+31.97021484	-35.46386719	-106.56738281	+4896	+17.22656250	+2.38623047	-4.64501953	+44.64843750	-38.10058594	-48.53759766	+5456	+14.90625000	-2.13574219	-5.63818359	+44.07714844	-17.86376953	-74.79492188	+3192
+1458241429.89360000	+16.97607422	-0.10107422	-3.25634766	+32.69531250	-34.62890625	-106.85302734	+4892	+17.21337891	+2.28955078	-4.64941406	+43.41796875	-39.04541016	-47.46093750	+5428	+14.88867188	-2.17968750	-5.62060547	+43.98925781	-17.49023438	-74.57519531	+3192
+1458241429.90190010	+16.93652344	-0.20214844	-3.37060547	+33.96972656	-32.91503906	-107.35839844	+4888	+17.16064453	+2.03466797	-4.67138672	+40.38574219	-40.89111328	-45.04394531	+5388	+14.85351563	-2.28076172	-5.57666016	+43.79150391	-16.76513672	-74.15771484	+3188
+1458241429.90610000	+16.91015625	-0.23730469	-3.42773438	+34.67285156	-32.08007813	-107.51220703	+4876	+17.13427734	+1.92041016	-4.66699219	+38.95751953	-41.94580078	-43.79150391	+5364	+14.83593750	-2.32470703	-5.55468750	+43.74755859	-16.39160156	-73.91601563	+3176
+1458241429.91030000	+16.88818359	-0.29003906	-3.48925781	+35.28808594	-31.24511719	-107.62207031	+4868	+17.10351563	+1.79736328	-4.65820313	+37.41943359	-43.02246094	-42.45117188	+5340	+14.81835938	-2.37304688	-5.53271484	+43.68164063	-16.01806641	-73.69628906	+3164
+1458241429.91440010	+16.86181641	-0.34277344	-3.53320313	+35.88134766	-30.45410156	-107.75390625	+4856	+17.07275391	+1.67431641	-4.64941406	+35.70556641	-44.07714844	-41.04492188	+5312	+14.79638672	-2.41699219	-5.50634766	+43.61572266	-15.66650391	-73.47656250	+3144
+1458241429.91860010	+16.83544922	-0.37792969	-3.57714844	+36.58447266	-29.75097656	-107.81982422	+4836	+17.04638672	+1.56005859	-4.62744141	+34.10156250	-45.26367188	-39.61669922	+5284	+14.77441406	-2.45654297	-5.47998047	+43.63769531	-15.35888672	-73.27880859	+3124
+1458241429.93109990	+16.75634766	-0.49218750	-3.66943359	+38.60595703	-27.75146484	-107.95166016	+4772	+16.94531250	+1.17773438	-4.50439453	+28.71826172	-48.82324219	-35.11230469	+5208	+14.69970703	-2.62353516	-5.39208984	+43.50585938	-14.21630859	-72.75146484	+3064
+1458241429.93940000	+16.69921875	-0.54931641	-3.70019531	+39.90234375	-26.67480469	-107.92968750	+4720	+16.87939453	+0.95361328	-4.37695313	+25.00488281	-51.21826172	-31.90429688	+5152	+14.63378906	-2.75537109	-5.34814453	+43.37402344	-13.27148438	-72.33398438	+3028
+1458241429.94359990	+16.66845703	-0.57568359	-3.69580078	+40.56152344	-26.21337891	-107.90771484	+4700	+16.83984375	+0.84375000	-4.31103516	+23.04931641	-52.25097656	-30.16845703	+5124	+14.58544922	-2.80810547	-5.33056641	+43.37402344	-12.78808594	-72.07031250	+3012
+1458241429.95190000	+16.60253906	-0.61523438	-3.67382813	+41.81396484	-25.48828125	-107.75390625	+4652	+16.76953125	+0.64599609	-4.15722656	+19.20410156	-54.36035156	-26.71875000	+5060	+14.49316406	-2.95312500	-5.29101563	+43.19824219	-11.79931641	-71.60888672	+3000
+1458241429.96030000	+16.54541016	-0.66357422	-3.64746094	+42.84667969	-24.82910156	-107.57812500	+4620	+16.69921875	+0.44384766	-4.02978516	+15.16113281	-55.83251953	-23.09326172	+4992	+14.38769531	-3.08935547	-5.25585938	+43.02246094	-10.78857422	-71.01562500	+3000
+1458241429.96440010	+16.51464844	-0.68554688	-3.61669922	+43.28613281	-24.63134766	-107.46826172	+4608	+16.66406250	+0.35156250	-3.93310547	+13.40332031	-56.73339844	-21.53320313	+4964	+14.33496094	-3.16845703	-5.23388672	+42.89062500	-10.28320313	-70.72998047	+3008
+1458241429.96860000	+16.48388672	-0.72509766	-3.59472656	+43.57177734	-24.34570313	-107.29248047	+4600	+16.62451172	+0.26367188	-3.88476563	+11.51367188	-57.04101563	-19.75341797	+4928	+14.27783203	-3.23437500	-5.22509766	+42.82470703	-9.75585938	-70.29052734	+3020
+1458241429.97270010	+16.45312500	-0.75146484	-3.57714844	+43.85742188	-24.08203125	-107.05078125	+4588	+16.58496094	+0.18457031	-3.84960938	+9.77783203	-57.26074219	-18.08349609	+4896	+14.22070313	-3.30468750	-5.22070313	+42.71484375	-9.25048828	-69.82910156	+3036
+1458241429.98110010	+16.38281250	-0.82177734	-3.54199219	+44.07714844	-23.64257813	-106.43554688	+4580	+16.50585938	+0.04394531	-3.73535156	+6.78955078	-57.65625000	-15.11718750	+4836	+14.11523438	-3.43652344	-5.18554688	+42.51708984	-8.39355469	-68.90625000	+3072
+1458241429.98519990	+16.34765625	-0.87011719	-3.52880859	+44.07714844	-23.37890625	-106.06201172	+4576	+16.46630859	-0.03955078	-3.70898438	+5.38330078	-57.56835938	-13.77685547	+4812	+14.05810547	-3.50244141	-5.17236328	+42.42919922	-7.97607422	-68.40087891	+3092
+1458241429.98939990	+16.32128906	-0.91845703	-3.51123047	+44.01123047	-23.24707031	-105.71044922	+4576	+16.43115234	-0.11865234	-3.65625000	+4.24072266	-57.63427734	-12.67822266	+4792	+14.01416016	-3.57275391	-5.13720703	+42.31933594	-7.69042969	-68.00537109	+3116
+1458241429.99359990	+16.29052734	-0.98437500	-3.50683594	+43.74755859	-22.96142578	-105.24902344	+4576	+16.39160156	-0.18457031	-3.64746094	+3.12011719	-57.21679688	-11.51367188	+4764	+13.97460938	-3.62988281	-5.11962891	+42.27539063	-7.38281250	-67.41210938	+3132
+1458241429.99770000	+16.26416016	-1.04589844	-3.50683594	+43.46191406	-22.69775391	-104.74365234	+4572	+16.35205078	-0.26367188	-3.64746094	+2.15332031	-56.73339844	-10.54687500	+4744	+13.93066406	-3.68261719	-5.09765625	+42.23144531	-7.07519531	-66.84082031	+3144
+1458241430.00609990	+16.19824219	-1.18212891	-3.50683594	+42.64892578	-22.17041016	-103.57910156	+4572	+16.26855469	-0.39550781	-3.61669922	+0.74707031	-55.78857422	-8.94287109	+4704	+13.86474609	-3.78808594	-5.02734375	+42.16552734	-6.70166016	-65.76416016	+3168
+1458241430.01020000	+16.15869141	-1.25683594	-3.52441406	+42.12158203	-21.86279297	-102.89794922	+4572	+16.22460938	-0.47460938	-3.62988281	+0.10986328	-55.06347656	-8.23974609	+4692	+13.83398438	-3.83203125	-4.99658203	+42.16552734	-6.52587891	-65.14892578	+3172
+1458241430.01440000	+16.12792969	-1.33154297	-3.52441406	+41.59423828	-21.64306641	-102.23876953	+4568	+16.18066406	-0.55371094	-3.61669922	-0.43945313	-54.51416016	-7.62451172	+4676	+13.80322266	-3.87597656	-4.94824219	+42.18750000	-6.45996094	-64.64355469	+3176
+1458241430.02270010	+16.06201172	-1.48535156	-3.55078125	+40.45166016	-21.02783203	-100.76660156	+4552	+16.09716797	-0.69873047	-3.62988281	-1.42822266	-52.99804688	-6.43798828	+4648	+13.74609375	-3.95947266	-4.86914063	+42.23144531	-6.26220703	-63.47900391	+3164
+1458241430.02690010	+16.03125000	-1.56445313	-3.54638672	+39.90234375	-20.83007813	-100.12939453	+4540	+16.05761719	-0.77343750	-3.61669922	-1.82373047	-52.38281250	-5.93261719	+4636	+13.71533203	-4.00341797	-4.81640625	+42.23144531	-6.19628906	-62.97363281	+3152
+1458241430.03110000	+16.00048828	-1.63916016	-3.55517578	+39.30908203	-20.54443359	-99.36035156	+4524	+16.01806641	-0.83935547	-3.62109375	-2.17529297	-51.54785156	-5.40527344	+4624	+13.68896484	-4.04296875	-4.76806641	+42.29736328	-6.13037109	-62.35839844	+3136
+1458241430.03940010	+15.92578125	-1.78417969	-3.55517578	+38.23242188	-19.99511719	-97.88818359	+4488	+15.93457031	-0.97119141	-3.60791016	-2.81250000	-50.03173828	-4.41650391	+4596	+13.62304688	-4.12646484	-4.67578125	+42.38525391	-5.91064453	-61.21582031	+3104
+1458241430.04360010	+15.89062500	-1.84130859	-3.55957031	+37.74902344	-19.70947266	-97.09716797	+4468	+15.89501953	-1.03271484	-3.59472656	-3.09814453	-49.26269531	-3.91113281	+4580	+13.57910156	-4.16601563	-4.63183594	+42.45117188	-5.77880859	-60.57861328	+3080
+1458241430.05600000	+15.78076172	-2.01269531	-3.51562500	+36.49658203	-19.05029297	-94.98779297	+4404	+15.77636719	-1.21289063	-3.53320313	-3.91113281	-47.15332031	-2.46093750	+4536	+13.43408203	-4.31103516	-4.51757813	+42.49511719	-5.18554688	-58.71093750	+3024
+1458241430.06020000	+15.74121094	-2.06103516	-3.48925781	+36.18896484	-18.83056641	-94.35058594	+4384	+15.74121094	-1.25683594	-3.51123047	-4.06494141	-46.45019531	-1.99951172	+4520	+13.38134766	-4.37255859	-4.48681641	+42.45117188	-4.87792969	-58.07373047	+3008
+1458241430.06850000	+15.66210938	-2.14892578	-3.42333984	+35.66162109	-18.47900391	-93.14208984	+4352	+15.66650391	-1.34033203	-3.43652344	-4.28466797	-45.24169922	-1.09863281	+4492	+13.25830078	-4.48681641	-4.42968750	+42.42919922	-4.26269531	-56.73339844	+2984
+1458241430.07270000	+15.61816406	-2.18847656	-3.39257813	+35.41992188	-18.25927734	-92.52685547	+4336	+15.63134766	-1.38867188	-3.40136719	-4.41650391	-44.60449219	-0.68115234	+4476	+13.19238281	-4.54833984	-4.41210938	+42.38525391	-3.88916016	-56.05224609	+2976
+1458241430.07690000	+15.57421875	-2.22802734	-3.35742188	+35.22216797	-18.06152344	-91.93359375	+4328	+15.58740234	-1.43261719	-3.35742188	-4.52636719	-44.01123047	-0.28564453	+4464	+13.12207031	-4.60986328	-4.39013672	+42.34130859	-3.53759766	-55.37109375	+2972
+1458241430.08100010	+15.53027344	-2.25878906	-3.32226563	+35.11230469	-17.88574219	-91.36230469	+4320	+15.54785156	-1.47216797	-3.32226563	-4.59228516	-43.41796875	+0.13183594	+4448	+13.04736328	-4.66699219	-4.37255859	+42.34130859	-3.20800781	-54.64599609	+2968
+1458241430.08940010	+15.43798828	-2.33789063	-3.23876953	+34.80468750	-17.55615234	-90.32958984	+4312	+15.46875000	-1.54687500	-3.24316406	-4.65820313	-42.27539063	+0.87890625	+4420	+12.91113281	-4.79443359	-4.32861328	+42.27539063	-2.50488281	-53.28369141	+2976
+1458241430.09349990	+15.39404297	-2.37304688	-3.20361328	+34.69482422	-17.35839844	-89.80224609	+4312	+15.42919922	-1.57763672	-3.20361328	-4.65820313	-41.70410156	+1.25244141	+4404	+12.84082031	-4.85156250	-4.30664063	+42.29736328	-2.21923828	-52.62451172	+2980
+1458241430.09770010	+15.35009766	-2.41699219	-3.16845703	+34.56298828	-17.16064453	-89.29687500	+4312	+15.38525391	-1.62158203	-3.16406250	-4.68017578	-41.13281250	+1.58203125	+4388	+12.77490234	-4.90869141	-4.28466797	+42.29736328	-1.91162109	-51.94335938	+2988
+1458241430.10190010	+15.30175781	-2.45654297	-3.13330078	+34.43115234	-16.94091797	-88.79150391	+4312	+15.34130859	-1.66552734	-3.12890625	-4.72412109	-40.58349609	+1.88964844	+4376	+12.71337891	-4.96582031	-4.25390625	+42.31933594	-1.64794922	-51.35009766	+2996
+1458241430.11019990	+15.20507813	-2.54003906	-3.08496094	+34.18945313	-16.41357422	-87.64892578	+4316	+15.24023438	-1.74902344	-3.07177734	-4.76806641	-39.33105469	+2.57080078	+4348	+12.59033203	-5.06250000	-4.20117188	+42.49511719	-1.18652344	-49.98779297	+3004
+1458241430.11439990	+15.15673828	-2.58837891	-3.06298828	+34.03564453	-16.17187500	-87.12158203	+4316	+15.19189453	-1.79736328	-3.04541016	-4.83398438	-38.73779297	+2.90039063	+4336	+12.53759766	-5.11083984	-4.15283203	+42.60498047	-1.05468750	-49.48242188	+3012
+1458241430.11850000	+15.10839844	-2.63232422	-3.04541016	+33.94775391	-15.90820313	-86.52832031	+4312	+15.14355469	-1.83691406	-3.02343750	-4.83398438	-38.07861328	+3.25195313	+4320	+12.48486328	-5.15039063	-4.10888672	+42.75878906	-0.96679688	-48.91113281	+3016
+1458241430.12680010	+15.01171875	-2.73779297	-3.01025391	+33.64013672	-15.35888672	-85.45166016	+4300	+15.03369141	-1.93798828	-2.97509766	-4.94384766	-36.87011719	+3.88916016	+4292	+12.39697266	-5.22949219	-4.00781250	+43.11035156	-0.79101563	-47.90039063	+3020
+1458241430.13100000	+14.96777344	-2.78173828	-2.99707031	+33.53027344	-15.05126953	-84.81445313	+4288	+14.98095703	-1.98193359	-2.95751953	-4.96582031	-36.18896484	+4.24072266	+4276	+12.35742188	-5.26025391	-3.95068359	+43.35205078	-0.76904297	-47.39501953	+3016
+1458241430.13520000	+14.91943359	-2.83447266	-2.98828125	+33.37646484	-14.72167969	-84.22119141	+4276	+14.92822266	-2.03466797	-2.93994141	-5.00976563	-35.55175781	+4.57031250	+4260	+12.31347656	-5.29541016	-3.89794922	+43.57177734	-0.70312500	-46.88964844	+3008
+1458241430.14350010	+14.81835938	-2.93115234	-2.96630859	+33.17871094	-14.15039063	-83.03466797	+4240	+14.81396484	-2.12695313	-2.90478516	-5.07568359	-34.25537109	+5.25146484	+4224	+12.22998047	-5.35253906	-3.77929688	+44.07714844	-0.68115234	-45.98876953	+2988
+1458241430.16430000	+14.56787109	-3.15966797	-2.86962891	+32.93701172	-12.96386719	-80.41992188	+4112	+14.53271484	-2.34228516	-2.78173828	-5.00976563	-31.48681641	+6.76757813	+4120	+12.01025391	-5.52392578	-3.49365234	+45.28564453	-0.48339844	-43.85742188	+2912
+1458241430.16849990	+14.51513672	-3.19042969	-2.83886719	+33.00292969	-12.76611328	-79.95849609	+4080	+14.47998047	-2.37744141	-2.75097656	-4.89990234	-31.00341797	+7.05322266	+4100	+11.95312500	-5.55908203	-3.44531250	+45.52734375	-0.41748047	-43.43994141	+2892
+1458241430.17680000	+14.40087891	-3.26953125	-2.77734375	+33.06884766	-12.39257813	-79.07958984	+4028	+14.37011719	-2.44775391	-2.68505859	-4.72412109	-30.10253906	+7.55859375	+4056	+11.83886719	-5.64697266	-3.36181641	+45.87890625	-0.19775391	-42.53906250	+2860
+1458241430.18100000	+14.34375000	-3.29589844	-2.74218750	+33.20068359	-12.28271484	-78.70605469	+4000	+14.31298828	-2.47851563	-2.64550781	-4.57031250	-29.70703125	+7.77832031	+4032	+11.76855469	-5.69091797	-3.32666016	+46.03271484	-0.10986328	-42.07763672	+2844
+1458241430.18520000	+14.28662109	-3.32666016	-2.70263672	+33.31054688	-12.12890625	-78.33251953	+3976	+14.26025391	-2.50927734	-2.60595703	-4.43847656	-29.33349609	+7.97607422	+4012	+11.70263672	-5.74365234	-3.29150391	+46.12060547	+0.04394531	-41.61621094	+2832
+1458241430.18930010	+14.22949219	-3.35742188	-2.66308594	+33.42041016	-12.04101563	-78.02490234	+3956	+14.20312500	-2.54443359	-2.55761719	-4.30664063	-29.02587891	+8.17382813	+3992	+11.63232422	-5.79638672	-3.26074219	+46.23046875	+0.17578125	-41.17675781	+2820
+1458241430.19350000	+14.17236328	-3.37939453	-2.62353516	+33.57421875	-11.93115234	-77.65136719	+3936	+14.15039063	-2.57080078	-2.51367188	-4.13085938	-28.69628906	+8.37158203	+3972	+11.56201172	-5.84912109	-3.22998047	+46.34033203	+0.30761719	-40.69335938	+2808
+1458241430.20180010	+14.05371094	-3.44531250	-2.54003906	+33.79394531	-11.66748047	-77.03613281	+3908	+14.04052734	-2.63232422	-2.42138672	-3.80126953	-28.08105469	+8.70117188	+3932	+11.42138672	-5.95898438	-3.17285156	+46.51611328	+0.59326172	-39.77050781	+2796
+1458241430.20600010	+13.99218750	-3.46728516	-2.50048828	+33.94775391	-11.53564453	-76.68457031	+3892	+13.98339844	-2.65429688	-2.38183594	-3.60351563	-27.72949219	+8.89892578	+3912	+11.34667969	-6.01171875	-3.14648438	+46.62597656	+0.72509766	-39.28710938	+2788
+1458241430.21009990	+13.93066406	-3.49804688	-2.46093750	+34.05761719	-11.40380859	-76.35498047	+3884	+13.92626953	-2.68945313	-2.34228516	-3.47167969	-27.39990234	+9.07470703	+3896	+11.27636719	-6.06445313	-3.12011719	+46.73583984	+0.85693359	-38.78173828	+2784
+1458241430.21429990	+13.86914063	-3.52880859	-2.42138672	+34.16748047	-11.29394531	-76.04736328	+3876	+13.86914063	-2.72460938	-2.29833984	-3.33984375	-27.11425781	+9.22851563	+3880	+11.20605469	-6.11718750	-3.08496094	+46.84570313	+0.94482422	-38.36425781	+2784
+1458241430.22260000	+13.75048828	-3.58593750	-2.34667969	+34.43115234	-11.03027344	-75.36621094	+3860	+13.75488281	-2.78613281	-2.21923828	-3.01025391	-26.45507813	+9.62402344	+3844	+11.07421875	-6.20947266	-3.02343750	+47.15332031	+1.09863281	-37.44140625	+2776
+1458241430.22680000	+13.68896484	-3.62109375	-2.30712891	+34.54101563	-10.94238281	-75.08056641	+3852	+13.69335938	-2.82128906	-2.17529297	-2.90039063	-26.16943359	+9.79980469	+3828	+11.01269531	-6.25341797	-2.97949219	+47.30712891	+1.14257813	-37.11181641	+2776
+1458241430.23099990	+13.63183594	-3.65185547	-2.27197266	+34.67285156	-10.81054688	-74.70703125	+3844	+13.63623047	-2.84765625	-2.13574219	-2.72460938	-25.81787109	+10.01953125	+3808	+10.95117188	-6.29296875	-2.93554688	+47.50488281	+1.16455078	-36.76025391	+2772
+1458241430.23510000	+13.57031250	-3.68701172	-2.24121094	+34.73876953	-10.67871094	-74.35546875	+3836	+13.57470703	-2.88281250	-2.10058594	-2.63671875	-25.46630859	+10.21728516	+3792	+10.89843750	-6.33251953	-2.89160156	+47.74658203	+1.18652344	-36.38671875	+2768
+1458241430.23930000	+13.51318359	-3.72216797	-2.21044922	+34.82666016	-10.54687500	-74.00390625	+3828	+13.51318359	-2.92236328	-2.06542969	-2.54882813	-25.13671875	+10.43701172	+3776	+10.84570313	-6.36767578	-2.84326172	+48.01025391	+1.16455078	-36.10107422	+2764
+1458241430.25180010	+13.33300781	-3.82324219	-2.12255859	+35.13427734	-10.19531250	-72.92724609	+3784	+13.32421875	-3.02343750	-1.97314453	-2.24121094	-24.14794922	+11.14013672	+3716	+10.69628906	-6.45117188	-2.68505859	+48.91113281	+1.05468750	-35.31005859	+2740
+1458241430.25600000	+13.27587891	-3.84960938	-2.09179688	+35.31005859	-10.10742188	-72.57568359	+3764	+13.26708984	-3.04980469	-1.93798828	-2.08740234	-23.84033203	+11.35986328	+3692	+10.64794922	-6.47753906	-2.62792969	+49.24072266	+1.01074219	-35.11230469	+2728
+1458241430.27679990	+12.97705078	-4.00781250	-1.95117188	+35.96923828	-9.71191406	-71.03759766	+3640	+12.94628906	-3.20800781	-1.77539063	-1.42822266	-22.54394531	+12.34863281	+3572	+10.41503906	-6.61816406	-2.36425781	+50.84472656	+0.74707031	-34.25537109	+2660
+1458241430.28510000	+12.85400391	-4.06054688	-1.88964844	+36.38671875	-9.64599609	-70.57617188	+3580	+12.81884766	-3.26074219	-1.70068359	-1.05468750	-22.21435547	+12.67822266	+3520	+10.30957031	-6.67968750	-2.26757813	+51.41601563	+0.65917969	-33.94775391	+2628
+1458241430.28930000	+12.79248047	-4.08691406	-1.85449219	+36.56250000	-9.62402344	-70.37841797	+3548	+12.75292969	-3.28710938	-1.66113281	-0.87890625	-22.06054688	+12.78808594	+3492	+10.25683594	-6.71044922	-2.22802734	+51.70166016	+0.61523438	-33.77197266	+2612
+1458241430.29340000	+12.73095703	-4.10888672	-1.81933594	+36.82617188	-9.62402344	-70.22460938	+3520	+12.69140625	-3.30908203	-1.62158203	-0.63720703	-21.95068359	+12.91992188	+3468	+10.19531250	-6.75000000	-2.18408203	+51.92138672	+0.57128906	-33.61816406	+2596
+1458241430.29760000	+12.67382813	-4.13525391	-1.78417969	+37.02392578	-9.60205078	-70.07080078	+3492	+12.62988281	-3.33544922	-1.58642578	-0.43945313	-21.81884766	+13.00781250	+3440	+10.13378906	-6.78955078	-2.14892578	+52.11914063	+0.57128906	-33.44238281	+2580
+1458241430.30590010	+12.54638672	-4.17919922	-1.71386719	+37.48535156	-9.53613281	-69.80712891	+3436	+12.50683594	-3.37939453	-1.50732422	+0.02197266	-21.59912109	+13.16162109	+3392	+10.00634766	-6.87304688	-2.08740234	+52.44873047	+0.52734375	-32.98095703	+2552
+1458241430.31010010	+12.48486328	-4.20556641	-1.67871094	+37.72705078	-9.51416016	-69.67529297	+3412	+12.44531250	-3.40576172	-1.47216797	+0.24169922	-21.48925781	+13.22753906	+3372	+9.94042969	-6.91259766	-2.06103516	+52.62451172	+0.50537109	-32.73925781	+2540
+1458241430.31430010	+12.42333984	-4.22753906	-1.64355469	+37.94677734	-9.51416016	-69.58740234	+3392	+12.37939453	-3.43212891	-1.43261719	+0.43945313	-21.40136719	+13.27148438	+3348	+9.87890625	-6.95654297	-2.03466797	+52.80029297	+0.50537109	-32.49755859	+2524
+1458241430.31839990	+12.36181641	-4.24511719	-1.60400391	+38.23242188	-9.51416016	-69.49951172	+3368	+12.32226563	-3.44970703	-1.39306641	+0.72509766	-21.31347656	+13.33740234	+3324	+9.80859375	-7.00048828	-2.00830078	+52.93212891	+0.48339844	-32.27783203	+2512
+1458241430.32259990	+12.30029297	-4.27148438	-1.56884766	+38.47412109	-9.47021484	-69.41162109	+3352	+12.26074219	-3.47607422	-1.35791016	+0.94482422	-21.20361328	+13.38134766	+3304	+9.74267578	-7.04443359	-1.98632813	+53.08593750	+0.50537109	-32.03613281	+2504
+1458241430.32680010	+12.23876953	-4.29345703	-1.53369141	+38.71582031	-9.42626953	-69.34570313	+3332	+12.19921875	-3.50244141	-1.32275391	+1.18652344	-21.11572266	+13.40332031	+3284	+9.67675781	-7.08398438	-1.95556641	+53.23974609	+0.50537109	-31.81640625	+2492
+1458241430.33509990	+12.12011719	-4.33740234	-1.47656250	+39.19921875	-9.31640625	-69.14794922	+3296	+12.08056641	-3.54638672	-1.26123047	+1.66992188	-20.85205078	+13.49121094	+3240	+9.54492188	-7.17187500	-1.90722656	+53.54736328	+0.50537109	-31.35498047	+2476
+1458241430.33929990	+12.05859375	-4.36376953	-1.44580078	+39.44091797	-9.25048828	-69.06005859	+3284	+12.01904297	-3.56835938	-1.23046875	+1.88964844	-20.69824219	+13.51318359	+3220	+9.48779297	-7.20703125	-1.88085938	+53.72314453	+0.50537109	-31.11328125	+2464
+1458241430.34340000	+11.99707031	-4.38574219	-1.41943359	+39.68261719	-9.18457031	-68.95019531	+3264	+11.95751953	-3.59033203	-1.20410156	+2.13134766	-20.56640625	+13.57910156	+3196	+9.42187500	-7.25097656	-1.85449219	+53.87695313	+0.52734375	-30.91552734	+2456
+1458241430.34760000	+11.93994141	-4.40771484	-1.39746094	+39.90234375	-9.09667969	-68.81835938	+3248	+11.90039063	-3.61669922	-1.17773438	+2.32910156	-20.39062500	+13.62304688	+3176	+9.36474609	-7.28173828	-1.83251953	+54.11865234	+0.50537109	-30.67382813	+2444
+1458241430.35180000	+11.88281250	-4.43408203	-1.37109375	+40.10009766	-9.03076172	-68.70849609	+3232	+11.83886719	-3.63867188	-1.15576172	+2.52685547	-20.25878906	+13.66699219	+3152	+9.31640625	-7.31689453	-1.79736328	+54.36035156	+0.50537109	-30.54199219	+2432
+1458241430.35590000	+11.82568359	-4.45166016	-1.34912109	+40.34179688	-8.96484375	-68.59863281	+3216	+11.78173828	-3.66064453	-1.13378906	+2.74658203	-20.08300781	+13.73291016	+3132	+9.25927734	-7.35205078	-1.76220703	+54.55810547	+0.52734375	-30.43212891	+2424
+1458241430.36420010	+11.72021484	-4.50439453	-1.30957031	+40.73730469	-8.78906250	-68.33496094	+3176	+11.66308594	-3.71337891	-1.09423828	+3.09814453	-19.75341797	+13.84277344	+3084	+9.16699219	-7.40917969	-1.69628906	+55.12939453	+0.54931641	-30.19042969	+2396
+1458241430.36840010	+11.66308594	-4.53076172	-1.29199219	+40.93505859	-8.70117188	-68.18115234	+3152	+11.60595703	-3.73535156	-1.07666016	+3.29589844	-19.57763672	+13.90869141	+3060	+9.11865234	-7.43994141	-1.66113281	+55.37109375	+0.54931641	-30.10253906	+2384
+1458241430.37260010	+11.61035156	-4.55273438	-1.27880859	+41.11083984	-8.61328125	-68.02734375	+3128	+11.54882813	-3.76171875	-1.05908203	+3.49365234	-19.42382813	+13.97460938	+3036	+9.07910156	-7.46630859	-1.63037109	+55.67871094	+0.54931641	-30.01464844	+2368
+1458241430.37669990	+11.55761719	-4.57910156	-1.26562500	+41.30859375	-8.54736328	-67.87353516	+3104	+11.49609375	-3.78808594	-1.04150391	+3.64746094	-19.27001953	+14.06250000	+3012	+9.03955078	-7.48828125	-1.59521484	+56.00830078	+0.54931641	-29.92675781	+2352
+1458241430.38509990	+11.45654297	-4.62744141	-1.23486328	+41.68212891	-8.43750000	-67.65380859	+3048	+11.38183594	-3.83203125	-1.01074219	+3.99902344	-19.00634766	+14.17236328	+2960	+8.96044922	-7.54101563	-1.52490234	+56.57958984	+0.54931641	-29.86083984	+2316
+1458241430.38920000	+11.40820313	-4.64941406	-1.22167969	+41.87988281	-8.37158203	-67.52197266	+3016	+11.32910156	-3.85839844	-0.99316406	+4.17480469	-18.89648438	+14.23828125	+2932	+8.92529297	-7.56298828	-1.49414063	+56.88720703	+0.54931641	-29.81689453	+2300
+1458241430.39340000	+11.35546875	-4.67578125	-1.20410156	+42.05566406	-8.32763672	-67.43408203	+2988	+11.27636719	-3.88037109	-0.97558594	+4.35058594	-18.80859375	+14.28222656	+2908	+8.88134766	-7.59814453	-1.45898438	+57.10693359	+0.54931641	-29.79492188	+2280
+1458241430.39759990	+11.31152344	-4.69775391	-1.19091797	+42.23144531	-8.28369141	-67.34619141	+2956	+11.22363281	-3.90673828	-0.95800781	+4.52636719	-18.69873047	+14.32617188	+2880	+8.84619141	-7.62451172	-1.42822266	+57.39257813	+0.57128906	-29.79492188	+2264
+1458241430.40170000	+11.26318359	-4.71972656	-1.17773438	+42.40722656	-8.23974609	-67.25830078	+2924	+11.17529297	-3.92871094	-0.94482422	+4.70214844	-18.61083984	+14.37011719	+2852	+8.80664063	-7.65087891	-1.40185547	+57.63427734	+0.54931641	-29.72900391	+2248
+1458241430.40590000	+11.21044922	-4.74609375	-1.16015625	+42.56103516	-8.19580078	-67.17041016	+2892	+11.12255859	-3.95068359	-0.92724609	+4.87792969	-18.54492188	+14.39208984	+2828	+8.76269531	-7.68164063	-1.37988281	+57.81005859	+0.54931641	-29.66308594	+2232
+1458241430.41010000	+11.16650391	-4.76367188	-1.14697266	+42.75878906	-8.15185547	-67.10449219	+2860	+11.07421875	-3.97265625	-0.90966797	+5.05371094	-18.47900391	+14.41406250	+2800	+8.71875000	-7.71240234	-1.35351563	+58.00781250	+0.52734375	-29.61914063	+2220
+1458241430.41420010	+11.11816406	-4.78564453	-1.13378906	+42.93457031	-8.10791016	-67.06054688	+2832	+11.03027344	-3.99462891	-0.89208984	+5.25146484	-18.43505859	+14.43603516	+2776	+8.67919922	-7.74316406	-1.33593750	+58.20556641	+0.48339844	-29.53125000	+2204
+1458241430.41840000	+11.07421875	-4.80761719	-1.11621094	+43.08837891	-8.08593750	-67.03857422	+2804	+10.98193359	-4.01660156	-0.87451172	+5.40527344	-18.39111328	+14.43603516	+2752	+8.63085938	-7.77832031	-1.31835938	+58.31542969	+0.48339844	-29.46533203	+2196
+1458241430.42670010	+10.98632813	-4.84716797	-1.08105469	+43.46191406	-8.02001953	-66.99462891	+2752	+10.88964844	-4.06054688	-0.83496094	+5.73486328	-18.32519531	+14.43603516	+2704	+8.53857422	-7.84863281	-1.28320313	+58.53515625	+0.43945313	-29.31152344	+2172
+1458241430.43090010	+10.93798828	-4.86914063	-1.06347656	+43.59375000	-7.97607422	-66.97265625	+2728	+10.84570313	-4.08251953	-0.81738281	+5.88867188	-18.28125000	+14.41406250	+2680	+8.49023438	-7.88818359	-1.27001953	+58.57910156	+0.39550781	-29.20166016	+2164
+1458241430.43499990	+10.89404297	-4.88671875	-1.05029297	+43.76953125	-7.93212891	-66.92871094	+2704	+10.80615234	-4.10449219	-0.79980469	+6.06445313	-18.25927734	+14.41406250	+2656	+8.44189453	-7.92333984	-1.26123047	+58.64501953	+0.37353516	-29.09179688	+2156
+1458241430.43919990	+10.85449219	-4.90869141	-1.03271484	+43.92333984	-7.91015625	-66.90673828	+2684	+10.76220703	-4.12207031	-0.78222656	+6.21826172	-18.21533203	+14.41406250	+2636	+8.39355469	-7.95849609	-1.25244141	+58.71093750	+0.32958984	-28.95996094	+2144
+1458241430.44339990	+10.81054688	-4.92626953	-1.01513672	+44.05517578	-7.86621094	-66.88476563	+2668	+10.71826172	-4.14404297	-0.76464844	+6.35009766	-18.19335938	+14.43603516	+2616	+8.34082031	-7.99804688	-1.24365234	+58.71093750	+0.28564453	-28.82812500	+2132
+1458241430.44750000	+10.76660156	-4.94384766	-1.00195313	+44.18701172	-7.84423828	-66.86279297	+2648	+10.67871094	-4.16601563	-0.75146484	+6.50390625	-18.14941406	+14.43603516	+2596	+8.29687500	-8.02880859	-1.23486328	+58.75488281	+0.24169922	-28.69628906	+2124
+1458241430.45170000	+10.73144531	-4.96142578	-0.98437500	+44.34082031	-7.82226563	-66.84082031	+2636	+10.63916016	-4.18359375	-0.73388672	+6.63574219	-18.12744141	+14.45800781	+2576	+8.24853516	-8.05957031	-1.22167969	+58.82080078	+0.19775391	-28.60839844	+2112
+1458241430.46000000	+10.65234375	-5.00097656	-0.95361328	+44.58251953	-7.80029297	-66.77490234	+2608	+10.56005859	-4.22753906	-0.69873047	+6.85546875	-18.08349609	+14.47998047	+2536	+8.16064453	-8.12548828	-1.19970703	+58.88671875	+0.10986328	-28.41064453	+2092
+1458241430.46420000	+10.61279297	-5.01855469	-0.93603516	+44.71435547	-7.80029297	-66.73095703	+2596	+10.52490234	-4.24511719	-0.68115234	+6.96533203	-18.06152344	+14.52392578	+2520	+8.12109375	-8.15625000	-1.19091797	+58.95263672	+0.06591797	-28.32275391	+2084
+1458241430.47250010	+10.54248047	-5.05810547	-0.91406250	+44.91210938	-7.80029297	-66.62109375	+2568	+10.45019531	-4.28466797	-0.65478516	+7.16308594	-18.01757813	+14.63378906	+2480	+8.04638672	-8.21337891	-1.16455078	+59.08447266	-0.02197266	-28.16894531	+2064
+1458241430.48090000	+10.47656250	-5.09765625	-0.88769531	+45.08789063	-7.84423828	-66.53320313	+2540	+10.37988281	-4.32421875	-0.62841797	+7.31689453	-17.99560547	+14.76562500	+2444	+7.98486328	-8.26171875	-1.12939453	+59.26025391	-0.08789063	-28.08105469	+2048
+1458241430.48499990	+10.44140625	-5.11523438	-0.87451172	+45.19775391	-7.88818359	-66.46728516	+2528	+10.34472656	-4.34179688	-0.61523438	+7.40478516	-18.01757813	+14.83154297	+2428	+7.95849609	-8.28369141	-1.11181641	+59.39208984	-0.13183594	-28.05908203	+2040
+1458241430.48920010	+10.41503906	-5.13281250	-0.86132813	+45.28564453	-7.93212891	-66.42333984	+2512	+10.31396484	-4.35937500	-0.60205078	+7.47070313	-18.01757813	+14.89746094	+2408	+7.93212891	-8.30126953	-1.08984375	+59.54589844	-0.15380859	-28.05908203	+2036
+1458241430.49340010	+10.38427734	-5.15478516	-0.85253906	+45.35156250	-7.97607422	-66.37939453	+2496	+10.28320313	-4.38134766	-0.58886719	+7.51464844	-18.03955078	+14.96337891	+2388	+7.90576172	-8.32324219	-1.07226563	+59.65576172	-0.15380859	-28.08105469	+2032
+1458241430.49749990	+10.35351563	-5.17236328	-0.83935547	+45.43945313	-8.02001953	-66.33544922	+2476	+10.25244141	-4.39892578	-0.57568359	+7.58056641	-18.06152344	+15.02929688	+2368	+7.88378906	-8.34082031	-1.05029297	+59.76562500	-0.17578125	-28.10302734	+2028
+1458241430.50169990	+10.32714844	-5.18994141	-0.83056641	+45.52734375	-8.06396484	-66.26953125	+2460	+10.22167969	-4.41650391	-0.56689453	+7.64648438	-18.06152344	+15.11718750	+2348	+7.86181641	-8.35839844	-1.03271484	+59.89746094	-0.19775391	-28.08105469	+2028
+1458241430.51000000	+10.27001953	-5.22509766	-0.81298828	+45.61523438	-8.15185547	-66.20361328	+2432	+10.16015625	-4.45166016	-0.54931641	+7.73437500	-18.08349609	+15.22705078	+2308	+7.81787109	-8.39794922	-0.99316406	+60.09521484	-0.17578125	-28.10302734	+2024
+1458241430.51420000	+10.24804688	-5.24267578	-0.80859375	+45.70312500	-8.19580078	-66.13769531	+2420	+10.13378906	-4.46484375	-0.54052734	+7.80029297	-18.08349609	+15.29296875	+2288	+7.80029297	-8.41113281	-0.97998047	+60.22705078	-0.19775391	-28.05908203	+2024
+1458241430.51830010	+10.21728516	-5.26464844	-0.79980469	+45.72509766	-8.23974609	-66.11572266	+2408	+10.10302734	-4.48681641	-0.53173828	+7.80029297	-18.10546875	+15.31494141	+2268	+7.77832031	-8.43310547	-0.96679688	+60.29296875	-0.17578125	-28.05908203	+2024
+1458241430.52250000	+10.19531250	-5.28222656	-0.79541016	+45.79101563	-8.26171875	-66.11572266	+2396	+10.07666016	-4.50439453	-0.52294922	+7.82226563	-18.12744141	+15.35888672	+2248	+7.75195313	-8.45068359	-0.94921875	+60.35888672	-0.13183594	-28.08105469	+2028
+1458241430.52670000	+10.16894531	-5.29541016	-0.79101563	+45.85693359	-8.28369141	-66.04980469	+2380	+10.05468750	-4.51757813	-0.52294922	+7.86621094	-18.10546875	+15.40283203	+2224	+7.72998047	-8.47265625	-0.94042969	+60.40283203	-0.13183594	-28.01513672	+2028
+1458241430.53080010	+10.14697266	-5.31738281	-0.78662109	+45.90087891	-8.28369141	-66.04980469	+2372	+10.02832031	-4.53955078	-0.51855469	+7.86621094	-18.10546875	+15.40283203	+2204	+7.70361328	-8.49462891	-0.93603516	+60.40283203	-0.08789063	-27.99316406	+2028
+1458241430.53500010	+10.12500000	-5.33056641	-0.78222656	+45.94482422	-8.28369141	-66.02783203	+2356	+10.00634766	-4.55273438	-0.51855469	+7.88818359	-18.08349609	+15.42480469	+2184	+7.67724609	-8.51660156	-0.92724609	+60.38085938	-0.04394531	-27.97119141	+2028
+1458241430.53920010	+10.09863281	-5.34814453	-0.78662109	+46.01074219	-8.26171875	-65.96191406	+2344	+9.97998047	-4.56591797	-0.51855469	+7.93212891	-18.01757813	+15.44677734	+2164	+7.64648438	-8.53857422	-0.93164063	+60.38085938	-0.04394531	-27.83935547	+2028
+1458241430.54329990	+10.07666016	-5.36572266	-0.78662109	+46.05468750	-8.23974609	-65.93994141	+2332	+9.95800781	-4.58349609	-0.51855469	+7.93212891	-17.99560547	+15.44677734	+2144	+7.61572266	-8.56054688	-0.93164063	+60.33691406	+0.00000000	-27.75146484	+2028
+1458241430.54749990	+10.05029297	-5.37890625	-0.78662109	+46.12060547	-8.21777344	-65.91796875	+2320	+9.93603516	-4.60107422	-0.51855469	+7.93212891	-17.95166016	+15.42480469	+2124	+7.58496094	-8.58251953	-0.93603516	+60.27099609	+0.02197266	-27.68554688	+2028
+1458241430.55170010	+10.02832031	-5.39208984	-0.79101563	+46.16455078	-8.19580078	-65.87402344	+2308	+9.90966797	-4.61425781	-0.52734375	+7.95410156	-17.88574219	+15.44677734	+2108	+7.55419922	-8.60888672	-0.94042969	+60.22705078	+0.02197266	-27.57568359	+2024
+1458241430.55580000	+10.00634766	-5.40527344	-0.79541016	+46.23046875	-8.15185547	-65.85205078	+2296	+9.88769531	-4.63183594	-0.53173828	+7.95410156	-17.84179688	+15.42480469	+2092	+7.52343750	-8.63085938	-0.94921875	+60.13916016	+0.06591797	-27.48779297	+2024
+1458241430.55999990	+9.98437500	-5.41845703	-0.79541016	+46.31835938	-8.12988281	-65.83007813	+2284	+9.87011719	-4.64501953	-0.53173828	+7.95410156	-17.77587891	+15.40283203	+2076	+7.48828125	-8.65283203	-0.95361328	+60.07324219	+0.10986328	-27.42187500	+2020
+1458241430.56419990	+9.96240234	-5.43164063	-0.80419922	+46.38427734	-8.08593750	-65.78613281	+2272	+9.84814453	-4.65820313	-0.54052734	+7.97607422	-17.68798828	+15.40283203	+2060	+7.45751953	-8.67919922	-0.96679688	+59.98535156	+0.13183594	-27.31201172	+2016
+1458241430.56830000	+9.94042969	-5.44482422	-0.80859375	+46.45019531	-8.04199219	-65.72021484	+2260	+9.82617188	-4.67138672	-0.54931641	+7.97607422	-17.62207031	+15.35888672	+2048	+7.42675781	-8.70117188	-0.97558594	+59.89746094	+0.17578125	-27.20214844	+2012
+1458241430.57250000	+9.92285156	-5.45361328	-0.81298828	+46.53808594	-8.02001953	-65.69824219	+2248	+9.80859375	-4.68017578	-0.55371094	+7.97607422	-17.57812500	+15.35888672	+2032	+7.39599609	-8.72314453	-0.98437500	+59.83154297	+0.19775391	-27.13623047	+2008
+1458241430.58080010	+9.87890625	-5.47558594	-0.83056641	+46.71386719	-7.97607422	-65.56640625	+2224	+9.76464844	-4.70654297	-0.57128906	+7.99804688	-17.44628906	+15.31494141	+2008	+7.33886719	-8.75830078	-1.00634766	+59.72167969	+0.24169922	-26.98242188	+1992
+1458241430.58500000	+9.85693359	-5.48437500	-0.83496094	+46.80175781	-7.97607422	-65.50048828	+2208	+9.74707031	-4.71533203	-0.57568359	+7.99804688	-17.40234375	+15.29296875	+1996	+7.31689453	-8.77587891	-1.01513672	+59.69970703	+0.28564453	-26.93847656	+1980
+1458241430.59330010	+9.82177734	-5.50195313	-0.84814453	+46.99951172	-7.97607422	-65.39062500	+2184	+9.70751953	-4.73730469	-0.58886719	+7.97607422	-17.31445313	+15.29296875	+1972	+7.27294922	-8.80664063	-1.01953125	+59.69970703	+0.39550781	-26.89453125	+1956
+1458241430.59750010	+9.80419922	-5.51513672	-0.85693359	+47.08740234	-7.97607422	-65.30273438	+2172	+9.68994141	-4.74609375	-0.59765625	+7.97607422	-17.27050781	+15.27099609	+1960	+7.25976563	-8.81982422	-1.02392578	+59.72167969	+0.43945313	-26.87255859	+1940
+1458241430.60159990	+9.78662109	-5.52392578	-0.86132813	+47.17529297	-7.99804688	-65.23681641	+2156	+9.66796875	-4.75488281	-0.60205078	+7.97607422	-17.24853516	+15.27099609	+1948	+7.24218750	-8.82861328	-1.02392578	+59.74365234	+0.50537109	-26.87255859	+1928
+1458241430.60579990	+9.76904297	-5.53271484	-0.87011719	+47.26318359	-8.02001953	-65.14892578	+2144	+9.65039063	-4.76367188	-0.61083984	+7.95410156	-17.20458984	+15.27099609	+1936	+7.22900391	-8.84179688	-1.02392578	+59.80957031	+0.57128906	-26.87255859	+1912
+1458241430.60999990	+9.75146484	-5.54150391	-0.87890625	+47.35107422	-8.04199219	-65.03906250	+2132	+9.63281250	-4.76806641	-0.61962891	+7.93212891	-17.16064453	+15.29296875	+1924	+7.22021484	-8.85058594	-1.02392578	+59.87548828	+0.61523438	-26.85058594	+1900
+1458241430.61410000	+9.73388672	-5.55029297	-0.88330078	+47.43896484	-8.06396484	-64.95117188	+2120	+9.61523438	-4.77685547	-0.62402344	+7.93212891	-17.13867188	+15.29296875	+1912	+7.20703125	-8.85498047	-1.01953125	+59.94140625	+0.70312500	-26.87255859	+1888
+1458241430.61830000	+9.72070313	-5.55468750	-0.89208984	+47.50488281	-8.08593750	-64.86328125	+2104	+9.59765625	-4.78564453	-0.62841797	+7.88818359	-17.09472656	+15.29296875	+1900	+7.20263672	-8.86376953	-1.01513672	+60.02929688	+0.76904297	-26.87255859	+1876
+1458241430.62249990	+9.70751953	-5.56347656	-0.89648438	+47.57080078	-8.08593750	-64.75341797	+2092	+9.57568359	-4.79443359	-0.63281250	+7.88818359	-17.07275391	+15.31494141	+1884	+7.18945313	-8.86816406	-1.01074219	+60.11718750	+0.85693359	-26.85058594	+1864
+1458241430.62660000	+9.69433594	-5.57226563	-0.90087891	+47.65869141	-8.10791016	-64.66552734	+2080	+9.56250000	-4.79882813	-0.63720703	+7.86621094	-17.02880859	+15.31494141	+1872	+7.18066406	-8.87695313	-1.00634766	+60.18310547	+0.94482422	-26.85058594	+1852
+1458241430.63080000	+9.67675781	-5.58105469	-0.90527344	+47.72460938	-8.12988281	-64.57763672	+2068	+9.54492188	-4.80761719	-0.64160156	+7.82226563	-17.00683594	+15.31494141	+1856	+7.17626953	-8.88134766	-1.00195313	+60.24902344	+1.01074219	-26.85058594	+1844
+1458241430.63500000	+9.66357422	-5.58984375	-0.91406250	+47.81250000	-8.12988281	-64.44580078	+2056	+9.53173828	-4.81201172	-0.64599609	+7.80029297	-16.94091797	+15.33691406	+1840	+7.16308594	-8.89013672	-0.99755859	+60.31494141	+1.09863281	-26.80664063	+1836
+1458241430.63910010	+9.65039063	-5.59423828	-0.91845703	+47.87841797	-8.15185547	-64.33593750	+2040	+9.51416016	-4.81640625	-0.65039063	+7.80029297	-16.91894531	+15.35888672	+1828	+7.15429688	-8.89453125	-0.99755859	+60.35888672	+1.16455078	-26.76269531	+1828
+1458241430.64330010	+9.63281250	-5.60302734	-0.92285156	+47.92236328	-8.15185547	-64.22607422	+2028	+9.50097656	-4.82519531	-0.65478516	+7.75634766	-16.87500000	+15.35888672	+1812	+7.14550781	-8.90332031	-0.99755859	+60.40283203	+1.23046875	-26.71875000	+1820
+1458241430.64750000	+9.61962891	-5.60742188	-0.93164063	+47.98828125	-8.15185547	-64.11621094	+2016	+9.48339844	-4.82958984	-0.65917969	+7.73437500	-16.80908203	+15.38085938	+1796	+7.13232422	-8.91210938	-0.99755859	+60.40283203	+1.29638672	-26.65283203	+1812
+1458241430.65159990	+9.60644531	-5.61181641	-0.93603516	+48.07617188	-8.15185547	-64.00634766	+2004	+9.47021484	-4.83398438	-0.65917969	+7.71240234	-16.76513672	+15.38085938	+1784	+7.11914063	-8.91650391	-0.99755859	+60.42480469	+1.34033203	-26.56494141	+1804
+1458241430.65580010	+9.59326172	-5.62060547	-0.93603516	+48.09814453	-8.15185547	-63.91845703	+1992	+9.45703125	-4.83837891	-0.66357422	+7.66845703	-16.74316406	+15.38085938	+1768	+7.10156250	-8.92529297	-1.00195313	+60.42480469	+1.38427734	-26.47705078	+1800
+1458241430.66409990	+9.56689453	-5.62939453	-0.94482422	+48.22998047	-8.12988281	-63.74267578	+1964	+9.43505859	-4.85156250	-0.66796875	+7.64648438	-16.63330078	+15.35888672	+1740	+7.06640625	-8.94726563	-1.01074219	+60.31494141	+1.47216797	-26.27929688	+1788
+1458241430.66829990	+9.55810547	-5.63818359	-0.94921875	+48.22998047	-8.10791016	-63.65478516	+1948	+9.42187500	-4.85595703	-0.66796875	+7.60253906	-16.58935547	+15.35888672	+1728	+7.04443359	-8.96044922	-1.01953125	+60.22705078	+1.49414063	-26.16943359	+1780
+1458241430.67240000	+9.54492188	-5.64257813	-0.94921875	+48.27392578	-8.10791016	-63.56689453	+1936	+9.41308594	-4.86035156	-0.67236328	+7.58056641	-16.54541016	+15.35888672	+1716	+7.02685547	-8.96923828	-1.02392578	+60.16113281	+1.51611328	-26.08154297	+1776
+1458241430.67660000	+9.53613281	-5.64257813	-0.95361328	+48.33984375	-8.08593750	-63.47900391	+1924	+9.40429688	-4.86474609	-0.67236328	+7.55859375	-16.50146484	+15.33691406	+1704	+7.00927734	-8.97802734	-1.03271484	+60.07324219	+1.51611328	-25.94970703	+1768
+1458241430.68080000	+9.52294922	-5.65136719	-0.95800781	+48.33984375	-8.08593750	-63.43505859	+1908	+9.39550781	-4.86914063	-0.67675781	+7.53662109	-16.47949219	+15.33691406	+1696	+6.99169922	-8.98681641	-1.04150391	+59.98535156	+1.51611328	-25.86181641	+1760
+1458241430.70160010	+9.48779297	-5.67333984	-0.96240234	+48.42773438	-8.08593750	-63.19335938	+1848	+9.36914063	-4.89111328	-0.67675781	+7.40478516	-16.39160156	+15.27099609	+1652	+6.92138672	-9.03076172	-1.07226563	+59.56787109	+1.56005859	-25.48828125	+1704
+1458241430.70580010	+9.48339844	-5.67773438	-0.96240234	+48.42773438	-8.08593750	-63.14941406	+1836	+9.36474609	-4.89550781	-0.68115234	+7.36083984	-16.36962891	+15.24902344	+1644	+6.91259766	-9.03955078	-1.07226563	+59.50195313	+1.56005859	-25.46630859	+1692
+1458241430.70989990	+9.48339844	-5.67773438	-0.96240234	+48.42773438	-8.10791016	-63.12744141	+1828	+9.36035156	-4.89550781	-0.68115234	+7.33886719	-16.36962891	+15.24902344	+1636	+6.90820313	-9.04394531	-1.07666016	+59.45800781	+1.56005859	-25.42236328	+1676
+1458241430.71409990	+9.47900391	-5.68212891	-0.96240234	+48.42773438	-8.12988281	-63.10546875	+1820	+9.36035156	-4.89990234	-0.68115234	+7.29492188	-16.39160156	+15.24902344	+1632	+6.90380859	-9.04833984	-1.07666016	+59.41406250	+1.58203125	-25.42236328	+1664
+1458241430.71830010	+9.47900391	-5.68652344	-0.96240234	+48.42773438	-8.15185547	-63.08349609	+1812	+9.36035156	-4.90429688	-0.68115234	+7.27294922	-16.39160156	+15.24902344	+1624	+6.90380859	-9.05273438	-1.07226563	+59.39208984	+1.58203125	-25.42236328	+1648
+1458241430.72240000	+9.47900391	-5.69091797	-0.96240234	+48.42773438	-8.17382813	-63.08349609	+1800	+9.36035156	-4.90429688	-0.67675781	+7.25097656	-16.39160156	+15.22705078	+1620	+6.90380859	-9.05273438	-1.07226563	+59.39208984	+1.58203125	-25.42236328	+1636
+1458241430.72659990	+9.47900391	-5.69531250	-0.95800781	+48.42773438	-8.19580078	-63.06152344	+1792	+9.36035156	-4.90869141	-0.67675781	+7.20703125	-16.41357422	+15.22705078	+1612	+6.90380859	-9.05712891	-1.06787109	+59.39208984	+1.60400391	-25.46630859	+1624
+1458241430.73079990	+9.47900391	-5.69970703	-0.95800781	+48.40576172	-8.21777344	-63.06152344	+1784	+9.36035156	-4.91308594	-0.67675781	+7.18505859	-16.41357422	+15.22705078	+1608	+6.90820313	-9.05712891	-1.06347656	+59.39208984	+1.62597656	-25.48828125	+1612
+1458241430.73490000	+9.47900391	-5.69970703	-0.95800781	+48.40576172	-8.26171875	-63.06152344	+1776	+9.36035156	-4.91308594	-0.67675781	+7.16308594	-16.43554688	+15.22705078	+1600	+6.91259766	-9.05712891	-1.05908203	+59.39208984	+1.62597656	-25.51025391	+1604
+1458241430.73910000	+9.47900391	-5.70410156	-0.95361328	+48.40576172	-8.28369141	-63.03955078	+1768	+9.36035156	-4.91308594	-0.67675781	+7.14111328	-16.45751953	+15.22705078	+1596	+6.91699219	-9.06152344	-1.05468750	+59.39208984	+1.64794922	-25.55419922	+1596
+1458241430.74320010	+9.48339844	-5.70849609	-0.95361328	+48.40576172	-8.30566406	-63.03955078	+1760	+9.36035156	-4.91748047	-0.67675781	+7.14111328	-16.45751953	+15.22705078	+1592	+6.92138672	-9.06152344	-1.05029297	+59.41406250	+1.64794922	-25.57617188	+1588
+1458241430.74740000	+9.48339844	-5.70849609	-0.94921875	+48.38378906	-8.34960938	-63.03955078	+1752	+9.36035156	-4.91748047	-0.67236328	+7.11914063	-16.45751953	+15.22705078	+1584	+6.92578125	-9.06152344	-1.04589844	+59.41406250	+1.64794922	-25.62011719	+1584
+1458241430.75160000	+9.48339844	-5.71289063	-0.94921875	+48.38378906	-8.37158203	-63.03955078	+1744	+9.36035156	-4.91748047	-0.67236328	+7.11914063	-16.47949219	+15.22705078	+1580	+6.93017578	-9.06152344	-1.04150391	+59.43603516	+1.64794922	-25.66406250	+1576
+1458241430.75990010	+9.48779297	-5.71728516	-0.94482422	+48.38378906	-8.43750000	-63.03955078	+1736	+9.36474609	-4.91748047	-0.67236328	+7.09716797	-16.50146484	+15.22705078	+1568	+6.94335938	-9.06152344	-1.02832031	+59.43603516	+1.64794922	-25.72998047	+1568
+1458241430.76410010	+9.49218750	-5.71728516	-0.94042969	+48.38378906	-8.48144531	-63.06152344	+1728	+9.36474609	-4.91748047	-0.67236328	+7.09716797	-16.50146484	+15.22705078	+1564	+6.94775391	-9.06152344	-1.02392578	+59.45800781	+1.64794922	-25.79589844	+1564
+1458241430.76819990	+9.49658203	-5.71728516	-0.93603516	+48.38378906	-8.52539063	-63.06152344	+1728	+9.36914063	-4.92187500	-0.66796875	+7.05322266	-16.54541016	+15.22705078	+1560	+6.96093750	-9.06152344	-1.01074219	+59.45800781	+1.62597656	-25.88378906	+1568
+1458241430.77239990	+9.50097656	-5.72167969	-0.92724609	+48.40576172	-8.59130859	-63.08349609	+1724	+9.36914063	-4.92187500	-0.66357422	+7.00927734	-16.58935547	+15.22705078	+1556	+6.96972656	-9.06152344	-0.99755859	+59.43603516	+1.60400391	-25.99365234	+1568
+1458241430.78909990	+9.53173828	-5.72607422	-0.88769531	+48.44970703	-8.96484375	-63.21533203	+1728	+9.41748047	-4.93505859	-0.60644531	+6.61376953	-17.22656250	+15.20507813	+1556	+7.01806641	-9.07031250	-0.94921875	+59.21630859	+1.23046875	-26.54296875	+1584
+1458241430.79320000	+9.56689453	-5.72607422	-0.83056641	+48.58154297	-9.42626953	-63.50097656	+1752	+9.43945313	-4.93945313	-0.57568359	+6.45996094	-17.53417969	+15.16113281	+1564	+7.02685547	-9.07470703	-0.94042969	+59.08447266	+1.09863281	-26.67480469	+1588
+1458241430.79740000	+9.57568359	-5.72607422	-0.81298828	+48.60351563	-9.55810547	-63.58886719	+1760	+9.45263672	-4.93945313	-0.55810547	+6.37207031	-17.75390625	+15.11718750	+1564	+7.02685547	-9.07910156	-0.93603516	+58.97460938	+0.96679688	-26.78466797	+1588
+1458241430.80160000	+9.58447266	-5.72167969	-0.80419922	+48.62548828	-9.64599609	-63.65478516	+1768	+9.46582031	-4.93945313	-0.54052734	+6.32812500	-17.92968750	+15.09521484	+1568	+7.03125000	-9.08349609	-0.93164063	+58.84277344	+0.85693359	-26.87255859	+1588
+1458241430.81820010	+9.61083984	-5.71289063	-0.75146484	+48.73535156	-9.99755859	-64.02832031	+1800	+9.50537109	-4.93505859	-0.48779297	+6.19628906	-18.58886719	+14.91943359	+1580	+7.03564453	-9.09667969	-0.92724609	+58.44726563	+0.39550781	-27.20214844	+1584
+1458241430.82240010	+9.61962891	-5.70849609	-0.74267578	+48.75732422	-10.08544922	-64.13818359	+1808	+9.51416016	-4.93505859	-0.47460938	+6.15234375	-18.72070313	+14.87548828	+1584	+7.04003906	-9.09667969	-0.92724609	+58.35937500	+0.28564453	-27.29003906	+1580
+1458241430.82649990	+9.62402344	-5.70849609	-0.73388672	+48.77929688	-10.15136719	-64.20410156	+1816	+9.51855469	-4.93505859	-0.46582031	+6.10839844	-18.85253906	+14.85351563	+1588	+7.04003906	-9.10107422	-0.92285156	+58.29345703	+0.19775391	-27.37792969	+1580
+1458241430.83069990	+9.63281250	-5.70849609	-0.72509766	+48.80126953	-10.19531250	-64.27001953	+1824	+9.52734375	-4.93505859	-0.45703125	+6.10839844	-18.96240234	+14.83154297	+1592	+7.04882813	-9.10107422	-0.91845703	+58.24951172	+0.13183594	-27.48779297	+1580
+1458241430.83489990	+9.64160156	-5.70849609	-0.71630859	+48.80126953	-10.26123047	-64.35791016	+1832	+9.53613281	-4.93505859	-0.44824219	+6.08642578	-19.07226563	+14.78759766	+1592	+7.05322266	-9.10107422	-0.90966797	+58.20556641	+0.06591797	-27.57568359	+1584
+1458241430.83900000	+9.64599609	-5.70849609	-0.71191406	+48.80126953	-10.32714844	-64.40185547	+1836	+9.54052734	-4.93505859	-0.44384766	+6.04248047	-19.16015625	+14.76562500	+1596	+7.06201172	-9.10107422	-0.90527344	+58.20556641	+0.02197266	-27.68554688	+1584
+1458241430.84320000	+9.65039063	-5.70410156	-0.70751953	+48.82324219	-10.37109375	-64.44580078	+1844	+9.54492188	-4.93066406	-0.43945313	+6.06445313	-19.22607422	+14.76562500	+1596	+7.07080078	-9.09667969	-0.89648438	+58.22753906	+0.00000000	-27.77343750	+1588
+1458241430.84740000	+9.65478516	-5.70410156	-0.70312500	+48.84521484	-10.43701172	-64.48974609	+1852	+9.54931641	-4.93066406	-0.43505859	+6.02050781	-19.29199219	+14.76562500	+1596	+7.08398438	-9.09667969	-0.89208984	+58.24951172	-0.02197266	-27.88330078	+1596
+1458241430.85150000	+9.65917969	-5.70410156	-0.69873047	+48.84521484	-10.48095703	-64.55566406	+1856	+9.55371094	-4.93505859	-0.43066406	+5.99853516	-19.37988281	+14.74365234	+1596	+7.09277344	-9.09228516	-0.88330078	+58.29345703	-0.04394531	-27.97119141	+1600
+1458241430.85570000	+9.66357422	-5.70410156	-0.69433594	+48.86718750	-10.50292969	-64.57763672	+1864	+9.55810547	-4.93066406	-0.42626953	+6.02050781	-19.42382813	+14.74365234	+1596	+7.10595703	-9.08789063	-0.87451172	+58.35937500	-0.04394531	-28.08105469	+1608
+1458241430.85990000	+9.66796875	-5.70410156	-0.68994141	+48.88916016	-10.54687500	-64.59960938	+1868	+9.55810547	-4.93066406	-0.42626953	+5.99853516	-19.46777344	+14.74365234	+1596	+7.11914063	-9.08349609	-0.86572266	+58.42529297	-0.04394531	-28.16894531	+1612
+1458241430.86400010	+9.67236328	-5.70410156	-0.68994141	+48.86718750	-10.56884766	-64.62158203	+1876	+9.55810547	-4.93066406	-0.42187500	+5.97656250	-19.48974609	+14.74365234	+1592	+7.12792969	-9.07910156	-0.85693359	+58.49121094	-0.02197266	-28.25683594	+1620
+1458241430.86820010	+9.67236328	-5.70410156	-0.68554688	+48.88916016	-10.59082031	-64.64355469	+1880	+9.56250000	-4.92626953	-0.42187500	+5.99853516	-19.51171875	+14.76562500	+1592	+7.13671875	-9.07910156	-0.84814453	+58.53515625	-0.02197266	-28.32275391	+1628
+1458241430.87240000	+9.67675781	-5.70410156	-0.68554688	+48.91113281	-10.59082031	-64.64355469	+1884	+9.56250000	-4.92626953	-0.42187500	+5.97656250	-19.51171875	+14.76562500	+1588	+7.14550781	-9.07470703	-0.83935547	+58.60107422	+0.00000000	-28.38867188	+1636
+1458241430.87649990	+9.67675781	-5.70410156	-0.68554688	+48.91113281	-10.61279297	-64.64355469	+1888	+9.56250000	-4.92626953	-0.42187500	+5.97656250	-19.53369141	+14.76562500	+1584	+7.15429688	-9.07031250	-0.83056641	+58.68896484	+0.02197266	-28.45458984	+1644
+1458241430.88070010	+9.67675781	-5.70410156	-0.68554688	+48.93310547	-10.61279297	-64.64355469	+1896	+9.56250000	-4.92187500	-0.42187500	+5.99853516	-19.53369141	+14.76562500	+1580	+7.16308594	-9.06591797	-0.82617188	+58.73291016	+0.02197266	-28.49853516	+1652
+1458241430.88490010	+9.67675781	-5.70410156	-0.68554688	+48.95507813	-10.63476563	-64.64355469	+1900	+9.55810547	-4.92187500	-0.42187500	+5.99853516	-19.53369141	+14.78759766	+1576	+7.16748047	-9.06591797	-0.82177734	+58.79882813	+0.04394531	-28.54248047	+1656
+1458241430.90150000	+9.67675781	-5.69970703	-0.68115234	+49.02099609	-10.63476563	-64.66552734	+1916	+9.55371094	-4.91748047	-0.42187500	+6.02050781	-19.51171875	+14.76562500	+1564	+7.17187500	-9.06152344	-0.81298828	+58.88671875	+0.08789063	-28.58642578	+1680
+1458241430.90570000	+9.67675781	-5.69970703	-0.68115234	+49.02099609	-10.63476563	-64.64355469	+1920	+9.55371094	-4.91748047	-0.42187500	+6.04248047	-19.51171875	+14.76562500	+1560	+7.16748047	-9.06152344	-0.81298828	+58.88671875	+0.08789063	-28.58642578	+1684
+1458241430.90980010	+9.67236328	-5.69970703	-0.68115234	+49.04296875	-10.61279297	-64.64355469	+1920	+9.55371094	-4.91748047	-0.42187500	+6.04248047	-19.48974609	+14.76562500	+1556	+7.16748047	-9.06152344	-0.81298828	+58.88671875	+0.08789063	-28.58642578	+1688
+1458241430.91400000	+9.67236328	-5.69970703	-0.68115234	+49.04296875	-10.61279297	-64.64355469	+1924	+9.55371094	-4.91748047	-0.41748047	+6.04248047	-19.48974609	+14.76562500	+1556	+7.16308594	-9.06152344	-0.81298828	+58.88671875	+0.08789063	-28.56445313	+1692
+1458241430.92230010	+9.67236328	-5.69531250	-0.68115234	+49.04296875	-10.61279297	-64.66552734	+1928	+9.55371094	-4.91748047	-0.41748047	+6.06445313	-19.48974609	+14.74365234	+1548	+7.16308594	-9.06152344	-0.81738281	+58.86474609	+0.06591797	-28.56445313	+1696
+1458241430.92650010	+9.67236328	-5.69531250	-0.68115234	+49.06494141	-10.61279297	-64.66552734	+1932	+9.54931641	-4.91748047	-0.41748047	+6.06445313	-19.48974609	+14.74365234	+1548	+7.15869141	-9.06152344	-0.81738281	+58.86474609	+0.06591797	-28.54248047	+1700
+1458241430.93070010	+9.67236328	-5.69531250	-0.68115234	+49.06494141	-10.61279297	-64.66552734	+1936	+9.54931641	-4.91748047	-0.41748047	+6.06445313	-19.48974609	+14.74365234	+1544	+7.15869141	-9.06152344	-0.81738281	+58.86474609	+0.06591797	-28.54248047	+1704
+1458241430.93479990	+9.66796875	-5.69531250	-0.68115234	+49.06494141	-10.61279297	-64.66552734	+1936	+9.54931641	-4.91748047	-0.41748047	+6.06445313	-19.48974609	+14.74365234	+1544	+7.15869141	-9.06152344	-0.81738281	+58.84277344	+0.06591797	-28.52050781	+1704
+1458241430.93899990	+9.66796875	-5.69531250	-0.68115234	+49.08691406	-10.59082031	-64.66552734	+1940	+9.54931641	-4.91748047	-0.41748047	+6.06445313	-19.48974609	+14.74365234	+1540	+7.15429688	-9.06152344	-0.81738281	+58.84277344	+0.06591797	-28.52050781	+1708
+1458241430.94320010	+9.66357422	-5.69091797	-0.67675781	+49.10888672	-10.59082031	-64.66552734	+1940	+9.54931641	-4.91748047	-0.41748047	+6.06445313	-19.48974609	+14.72167969	+1540	+7.14990234	-9.06591797	-0.82177734	+58.82080078	+0.06591797	-28.49853516	+1712
+1458241430.94730000	+9.65917969	-5.69091797	-0.67675781	+49.15283203	-10.56884766	-64.68750000	+1940	+9.54931641	-4.91748047	-0.41748047	+6.06445313	-19.48974609	+14.72167969	+1540	+7.14990234	-9.06591797	-0.82177734	+58.79882813	+0.04394531	-28.47656250	+1712
+1458241430.95149990	+9.65917969	-5.68652344	-0.67236328	+49.17480469	-10.56884766	-64.68750000	+1944	+9.54931641	-4.91748047	-0.41748047	+6.06445313	-19.48974609	+14.72167969	+1540	+7.14550781	-9.06591797	-0.82617188	+58.79882813	+0.04394531	-28.45458984	+1716
+1458241430.95569990	+9.65478516	-5.68652344	-0.66796875	+49.21875000	-10.56884766	-64.70947266	+1944	+9.54492188	-4.91308594	-0.41308594	+6.08642578	-19.48974609	+14.69970703	+1540	+7.13671875	-9.07031250	-0.82617188	+58.75488281	+0.02197266	-28.41064453	+1716
+1458241430.95980000	+9.65039063	-5.68212891	-0.66357422	+49.26269531	-10.56884766	-64.73144531	+1948	+9.54492188	-4.91308594	-0.40869141	+6.08642578	-19.51171875	+14.67773438	+1540	+7.12792969	-9.07031250	-0.83056641	+58.73291016	+0.00000000	-28.38867188	+1720
+1458241430.96400000	+9.64599609	-5.68212891	-0.65917969	+49.30664063	-10.56884766	-64.75341797	+1948	+9.54052734	-4.91308594	-0.40869141	+6.08642578	-19.51171875	+14.67773438	+1540	+7.12353516	-9.07470703	-0.83056641	+58.71093750	-0.02197266	-28.36669922	+1720
+1458241430.96820000	+9.64599609	-5.68212891	-0.65917969	+49.32861328	-10.59082031	-64.77539063	+1948	+9.54052734	-4.91308594	-0.40429688	+6.08642578	-19.53369141	+14.65576172	+1540	+7.11914063	-9.07470703	-0.83056641	+58.68896484	-0.04394531	-28.34472656	+1720
+1458241430.97230010	+9.64599609	-5.67773438	-0.65478516	+49.35058594	-10.61279297	-64.79736328	+1952	+9.54052734	-4.91308594	-0.39990234	+6.08642578	-19.55566406	+14.65576172	+1540	+7.11474609	-9.07470703	-0.83056641	+58.68896484	-0.04394531	-28.32275391	+1720
+1458241430.97650000	+9.64599609	-5.67773438	-0.65478516	+49.37255859	-10.63476563	-64.79736328	+1952	+9.53613281	-4.91308594	-0.39990234	+6.06445313	-19.57763672	+14.65576172	+1540	+7.11474609	-9.07470703	-0.83056641	+58.68896484	-0.06591797	-28.34472656	+1720
+1458241430.98060010	+9.64599609	-5.67773438	-0.65039063	+49.39453125	-10.65673828	-64.81933594	+1952	+9.53613281	-4.91308594	-0.39550781	+6.06445313	-19.59960938	+14.65576172	+1540	+7.11914063	-9.07470703	-0.82617188	+58.71093750	-0.08789063	-28.36669922	+1720
+1458241430.98480010	+9.64599609	-5.67773438	-0.65039063	+49.41650391	-10.67871094	-64.84130859	+1956	+9.53613281	-4.91308594	-0.39550781	+6.04248047	-19.64355469	+14.65576172	+1540	+7.11914063	-9.07470703	-0.82177734	+58.73291016	-0.08789063	-28.38867188	+1720
+1458241430.98900010	+9.64599609	-5.67773438	-0.64599609	+49.41650391	-10.72265625	-64.84130859	+1956	+9.53613281	-4.91308594	-0.39111328	+6.04248047	-19.66552734	+14.67773438	+1540	+7.12353516	-9.07470703	-0.81738281	+58.77685547	-0.10986328	-28.43261719	+1724
+1458241430.99309990	+9.65039063	-5.67773438	-0.64599609	+49.43847656	-10.74462891	-64.86328125	+1956	+9.53613281	-4.91308594	-0.39111328	+6.02050781	-19.68750000	+14.67773438	+1540	+7.12792969	-9.07470703	-0.81298828	+58.77685547	-0.10986328	-28.45458984	+1724
+1458241430.99729990	+9.65039063	-5.68212891	-0.64160156	+49.43847656	-10.76660156	-64.88525391	+1960	+9.53613281	-4.91308594	-0.39111328	+6.02050781	-19.70947266	+14.67773438	+1540	+7.12792969	-9.07031250	-0.81298828	+58.79882813	-0.10986328	-28.49853516	+1728
+1458241431.00149990	+9.65039063	-5.68212891	-0.64160156	+49.43847656	-10.78857422	-64.88525391	+1960	+9.54052734	-4.91308594	-0.38671875	+5.99853516	-19.75341797	+14.69970703	+1540	+7.13232422	-9.07031250	-0.80859375	+58.82080078	-0.13183594	-28.52050781	+1728
+1458241431.00560000	+9.65478516	-5.68212891	-0.64160156	+49.46044922	-10.81054688	-64.90722656	+1960	+9.54052734	-4.91308594	-0.38671875	+5.99853516	-19.75341797	+14.69970703	+1540	+7.13671875	-9.07031250	-0.80419922	+58.84277344	-0.13183594	-28.56445313	+1732
+1458241431.00980000	+9.65478516	-5.68212891	-0.63720703	+49.46044922	-10.83251953	-64.90722656	+1964	+9.54052734	-4.91308594	-0.38671875	+5.99853516	-19.77539063	+14.69970703	+1540	+7.13671875	-9.07031250	-0.80419922	+58.84277344	-0.13183594	-28.58642578	+1732
+1458241431.01399990	+9.65478516	-5.68212891	-0.63720703	+49.46044922	-10.83251953	-64.92919922	+1964	+9.54052734	-4.91308594	-0.38671875	+5.97656250	-19.79736328	+14.69970703	+1536	+7.13671875	-9.07031250	-0.79980469	+58.84277344	-0.15380859	-28.60839844	+1736
+1458241431.01810000	+9.65478516	-5.68212891	-0.63720703	+49.46044922	-10.85449219	-64.92919922	+1968	+9.54052734	-4.91308594	-0.38232422	+5.97656250	-19.81933594	+14.69970703	+1536	+7.14111328	-9.07031250	-0.79541016	+58.86474609	-0.15380859	-28.65234375	+1736
+1458241431.02230000	+9.65478516	-5.68212891	-0.63281250	+49.48242188	-10.87646484	-64.95117188	+1968	+9.54052734	-4.91308594	-0.38232422	+5.97656250	-19.84130859	+14.69970703	+1536	+7.14111328	-9.07031250	-0.79541016	+58.86474609	-0.17578125	-28.67431641	+1740
+1458241431.02650000	+9.65917969	-5.68212891	-0.63281250	+49.48242188	-10.89843750	-64.97314453	+1968	+9.54052734	-4.91308594	-0.38232422	+5.95458984	-19.86328125	+14.69970703	+1536	+7.14550781	-9.07031250	-0.79101563	+58.86474609	-0.19775391	-28.71826172	+1744
+1458241431.03060010	+9.65917969	-5.68212891	-0.62841797	+49.48242188	-10.92041016	-65.01708984	+1972	+9.54492188	-4.91748047	-0.37792969	+5.93261719	-19.92919922	+14.69970703	+1536	+7.14550781	-9.07470703	-0.79101563	+58.84277344	-0.21972656	-28.78417969	+1744
+1458241431.03480010	+9.66357422	-5.68212891	-0.62402344	+49.50439453	-10.94238281	-65.06103516	+1976	+9.54492188	-4.91748047	-0.37353516	+5.91064453	-19.99511719	+14.67773438	+1536	+7.14550781	-9.07470703	-0.78662109	+58.79882813	-0.26367188	-28.82812500	+1748
+1458241431.03900000	+9.66357422	-5.68652344	-0.62402344	+49.50439453	-10.98632813	-65.08300781	+1976	+9.54931641	-4.91748047	-0.36914063	+5.88867188	-20.06103516	+14.65576172	+1536	+7.14550781	-9.07910156	-0.78662109	+58.77685547	-0.28564453	-28.87207031	+1748
+1458241431.04310010	+9.66796875	-5.68652344	-0.61523438	+49.52636719	-11.03027344	-65.17089844	+1980	+9.55371094	-4.92187500	-0.35595703	+5.86669922	-20.21484375	+14.63378906	+1540	+7.14550781	-9.08349609	-0.78222656	+58.71093750	-0.37353516	-28.95996094	+1752
+1458241431.04730010	+9.66796875	-5.68652344	-0.60644531	+49.54833984	-11.07421875	-65.25878906	+1988	+9.55810547	-4.92187500	-0.35156250	+5.82275391	-20.32470703	+14.58984375	+1544	+7.14111328	-9.08789063	-0.78222656	+58.62304688	-0.43945313	-29.02587891	+1756
+1458241431.05150010	+9.67236328	-5.68652344	-0.60205078	+49.57031250	-11.11816406	-65.34667969	+1992	+9.56250000	-4.92626953	-0.34277344	+5.80078125	-20.43457031	+14.54589844	+1544	+7.14111328	-9.09667969	-0.78222656	+58.55712891	-0.50537109	-29.09179688	+1756
+1458241431.05559990	+9.67675781	-5.69091797	-0.58886719	+49.61425781	-11.18408203	-65.47851563	+1996	+9.56689453	-4.92626953	-0.33398438	+5.77880859	-20.54443359	+14.50195313	+1548	+7.13671875	-9.10107422	-0.78222656	+58.44726563	-0.59326172	-29.15771484	+1760
+1458241431.05979990	+9.68115234	-5.69091797	-0.58007813	+49.61425781	-11.22802734	-65.56640625	+2000	+9.57128906	-4.93066406	-0.32519531	+5.75683594	-20.65429688	+14.45800781	+1552	+7.13232422	-9.10986328	-0.78662109	+58.33740234	-0.65917969	-29.22363281	+1760
+1458241431.06390000	+9.68115234	-5.69091797	-0.57568359	+49.63623047	-11.27197266	-65.65429688	+2008	+9.57568359	-4.93066406	-0.32080078	+5.75683594	-20.72021484	+14.41406250	+1556	+7.12792969	-9.11865234	-0.78662109	+58.24951172	-0.72509766	-29.26757813	+1760
+1458241431.06810000	+9.68554688	-5.69531250	-0.56689453	+49.63623047	-11.31591797	-65.74218750	+2012	+9.57568359	-4.93505859	-0.31640625	+5.75683594	-20.78613281	+14.37011719	+1560	+7.12353516	-9.12304688	-0.78662109	+58.18359375	-0.76904297	-29.31152344	+1760
+1458241431.07230000	+9.68554688	-5.69531250	-0.56250000	+49.65820313	-11.33789063	-65.78613281	+2016	+9.58007813	-4.93505859	-0.31640625	+5.73486328	-20.83007813	+14.34814453	+1564	+7.12353516	-9.12744141	-0.78662109	+58.11767578	-0.83496094	-29.35546875	+1760
+1458241431.07640000	+9.68994141	-5.69531250	-0.55810547	+49.65820313	-11.38183594	-65.85205078	+2020	+9.58007813	-4.93505859	-0.31201172	+5.73486328	-20.87402344	+14.32617188	+1564	+7.12353516	-9.13183594	-0.78662109	+58.09570313	-0.85693359	-29.42138672	+1760
+1458241431.08060000	+9.68994141	-5.69970703	-0.55810547	+49.65820313	-11.40380859	-65.87402344	+2024	+9.58447266	-4.93945313	-0.31201172	+5.73486328	-20.89599609	+14.32617188	+1568	+7.12792969	-9.13183594	-0.78222656	+58.09570313	-0.87890625	-29.46533203	+1760
+1458241431.08480000	+9.68994141	-5.69970703	-0.55371094	+49.65820313	-11.42578125	-65.91796875	+2032	+9.58447266	-4.93945313	-0.31201172	+5.71289063	-20.93994141	+14.30419922	+1572	+7.13232422	-9.13623047	-0.77783203	+58.09570313	-0.90087891	-29.53125000	+1760
+1458241431.08890010	+9.69433594	-5.70410156	-0.55371094	+49.63623047	-11.46972656	-65.93994141	+2036	+9.58447266	-4.93945313	-0.30761719	+5.71289063	-20.98388672	+14.30419922	+1576	+7.13671875	-9.13623047	-0.77343750	+58.11767578	-0.90087891	-29.57519531	+1760
+1458241431.09310010	+9.69433594	-5.70410156	-0.55371094	+49.63623047	-11.49169922	-65.96191406	+2040	+9.58886719	-4.94384766	-0.30761719	+5.71289063	-21.00585938	+14.30419922	+1576	+7.14111328	-9.13623047	-0.76904297	+58.13964844	-0.90087891	-29.64111328	+1764
+1458241431.09730010	+9.69873047	-5.70849609	-0.55371094	+49.63623047	-11.51367188	-65.96191406	+2044	+9.58886719	-4.94384766	-0.30761719	+5.69091797	-21.02783203	+14.30419922	+1580	+7.14990234	-9.13623047	-0.76025391	+58.18359375	-0.87890625	-29.70703125	+1768
+1458241431.10139990	+9.69873047	-5.70849609	-0.55371094	+49.61425781	-11.53564453	-65.98388672	+2052	+9.58886719	-4.94384766	-0.30761719	+5.69091797	-21.04980469	+14.30419922	+1580	+7.15869141	-9.13183594	-0.75585938	+58.22753906	-0.87890625	-29.77294922	+1772
+1458241431.11809990	+9.70751953	-5.71728516	-0.55371094	+49.59228516	-11.62353516	-65.98388672	+2068	+9.59326172	-4.95263672	-0.30761719	+5.64697266	-21.13769531	+14.32617188	+1588	+7.18945313	-9.12744141	-0.72949219	+58.42529297	-0.83496094	-29.99267578	+1792
+1458241431.12229990	+9.70751953	-5.71728516	-0.55371094	+49.59228516	-11.64550781	-65.98388672	+2076	+9.59765625	-4.95263672	-0.30761719	+5.64697266	-21.15966797	+14.32617188	+1588	+7.19384766	-9.12744141	-0.72070313	+58.46923828	-0.81298828	-30.03662109	+1800
+1458241431.12640000	+9.70751953	-5.72167969	-0.55371094	+49.59228516	-11.66748047	-66.00585938	+2080	+9.59765625	-4.95263672	-0.30322266	+5.64697266	-21.18164063	+14.32617188	+1588	+7.19824219	-9.12304688	-0.71630859	+58.51318359	-0.81298828	-30.08056641	+1804
+1458241431.13060000	+9.71191406	-5.72167969	-0.55371094	+49.59228516	-11.66748047	-66.00585938	+2084	+9.59765625	-4.95703125	-0.30322266	+5.62500000	-21.18164063	+14.32617188	+1592	+7.20263672	-9.12304688	-0.71191406	+58.53515625	-0.79101563	-30.10253906	+1812
+1458241431.13470010	+9.71191406	-5.72167969	-0.55371094	+49.59228516	-11.68945313	-66.00585938	+2092	+9.59765625	-4.95703125	-0.30322266	+5.62500000	-21.20361328	+14.30419922	+1592	+7.20703125	-9.12304688	-0.70751953	+58.55712891	-0.79101563	-30.14648438	+1816
+1458241431.13890000	+9.71191406	-5.72607422	-0.54931641	+49.59228516	-11.68945313	-66.02783203	+2096	+9.59765625	-4.95703125	-0.30322266	+5.62500000	-21.20361328	+14.30419922	+1592	+7.20703125	-9.12744141	-0.70751953	+58.55712891	-0.79101563	-30.14648438	+1820
+1458241431.14310000	+9.71191406	-5.72607422	-0.54931641	+49.59228516	-11.68945313	-66.02783203	+2100	+9.59765625	-4.95703125	-0.30322266	+5.62500000	-21.22558594	+14.30419922	+1592	+7.20703125	-9.12744141	-0.70312500	+58.55712891	-0.79101563	-30.14648438	+1824
+1458241431.14720010	+9.71191406	-5.72607422	-0.54931641	+49.59228516	-11.68945313	-66.02783203	+2104	+9.59765625	-4.96142578	-0.30322266	+5.62500000	-21.22558594	+14.28222656	+1592	+7.20703125	-9.12744141	-0.70312500	+58.53515625	-0.79101563	-30.14648438	+1828
+1458241431.15140010	+9.71191406	-5.72607422	-0.54931641	+49.59228516	-11.68945313	-66.04980469	+2108	+9.60205078	-4.96142578	-0.30322266	+5.62500000	-21.22558594	+14.28222656	+1592	+7.20263672	-9.13183594	-0.70751953	+58.51318359	-0.79101563	-30.14648438	+1832
+1458241431.15560010	+9.71191406	-5.72607422	-0.54931641	+49.59228516	-11.68945313	-66.04980469	+2116	+9.60205078	-4.96142578	-0.29882813	+5.62500000	-21.24755859	+14.26025391	+1596	+7.20263672	-9.13183594	-0.70751953	+58.49121094	-0.81298828	-30.12451172	+1832
+1458241431.15969990	+9.71191406	-5.72607422	-0.54931641	+49.59228516	-11.68945313	-66.07177734	+2120	+9.60205078	-4.96142578	-0.29882813	+5.62500000	-21.24755859	+14.23828125	+1596	+7.19824219	-9.13623047	-0.70751953	+58.44726563	-0.81298828	-30.12451172	+1836
+1458241431.16389990	+9.71191406	-5.72607422	-0.54492188	+49.59228516	-11.68945313	-66.09375000	+2124	+9.60205078	-4.96142578	-0.29882813	+5.62500000	-21.24755859	+14.21630859	+1596	+7.19384766	-9.13623047	-0.71191406	+58.42529297	-0.83496094	-30.10253906	+1840
+1458241431.16810010	+9.71191406	-5.73046875	-0.54492188	+49.59228516	-11.68945313	-66.09375000	+2124	+9.60205078	-4.96142578	-0.29882813	+5.62500000	-21.24755859	+14.21630859	+1596	+7.18945313	-9.14062500	-0.71191406	+58.38134766	-0.83496094	-30.08056641	+1844
+1458241431.17220000	+9.71191406	-5.73046875	-0.54492188	+49.59228516	-11.66748047	-66.11572266	+2128	+9.60205078	-4.96582031	-0.29882813	+5.62500000	-21.24755859	+14.19433594	+1600	+7.18505859	-9.14062500	-0.71630859	+58.35937500	-0.85693359	-30.05859375	+1844
+1458241431.17639990	+9.71191406	-5.73046875	-0.54492188	+49.59228516	-11.66748047	-66.11572266	+2132	+9.60205078	-4.96582031	-0.29882813	+5.62500000	-21.24755859	+14.17236328	+1600	+7.18066406	-9.14501953	-0.72070313	+58.31542969	-0.85693359	-30.03662109	+1848
+1458241431.18059990	+9.71191406	-5.73046875	-0.54492188	+49.59228516	-11.66748047	-66.11572266	+2136	+9.60205078	-4.96582031	-0.29882813	+5.62500000	-21.24755859	+14.17236328	+1600	+7.17626953	-9.14501953	-0.72070313	+58.29345703	-0.87890625	-30.01464844	+1848
+1458241431.18470000	+9.71191406	-5.73046875	-0.54052734	+49.59228516	-11.66748047	-66.13769531	+2136	+9.60205078	-4.96582031	-0.29443359	+5.62500000	-21.24755859	+14.15039063	+1604	+7.17187500	-9.14941406	-0.72509766	+58.24951172	-0.90087891	-29.99267578	+1848
+1458241431.18890000	+9.71191406	-5.73046875	-0.54052734	+49.59228516	-11.66748047	-66.13769531	+2140	+9.60205078	-4.96582031	-0.29443359	+5.62500000	-21.26953125	+14.15039063	+1604	+7.17187500	-9.14941406	-0.72949219	+58.22753906	-0.90087891	-29.99267578	+1852
+1458241431.19310000	+9.71191406	-5.73046875	-0.54052734	+49.61425781	-11.66748047	-66.15966797	+2144	+9.60205078	-4.96582031	-0.29443359	+5.62500000	-21.26953125	+14.12841797	+1604	+7.16748047	-9.15380859	-0.72949219	+58.18359375	-0.92285156	-29.97070313	+1852
+1458241431.19720010	+9.71191406	-5.73046875	-0.54052734	+49.61425781	-11.66748047	-66.15966797	+2144	+9.60205078	-4.96582031	-0.29443359	+5.62500000	-21.26953125	+14.12841797	+1608	+7.16308594	-9.15380859	-0.73388672	+58.16162109	-0.92285156	-29.94873047	+1848
+1458241431.20140000	+9.71191406	-5.73046875	-0.54052734	+49.61425781	-11.66748047	-66.18164063	+2148	+9.60205078	-4.96582031	-0.29443359	+5.62500000	-21.26953125	+14.12841797	+1608	+7.16308594	-9.15820313	-0.73388672	+58.13964844	-0.94482422	-29.94873047	+1848
+1458241431.20560000	+9.71191406	-5.73046875	-0.54052734	+49.61425781	-11.66748047	-66.18164063	+2148	+9.60205078	-4.96582031	-0.29443359	+5.62500000	-21.26953125	+14.12841797	+1612	+7.16308594	-9.15820313	-0.73388672	+58.13964844	-0.94482422	-29.94873047	+1848
+1458241431.20970010	+9.71191406	-5.73046875	-0.53613281	+49.59228516	-11.66748047	-66.18164063	+2148	+9.60205078	-4.96582031	-0.29443359	+5.62500000	-21.26953125	+14.12841797	+1612	+7.15869141	-9.15820313	-0.73388672	+58.13964844	-0.94482422	-29.94873047	+1844
+1458241431.21390010	+9.71191406	-5.73046875	-0.53613281	+49.59228516	-11.66748047	-66.20361328	+2152	+9.60205078	-4.97021484	-0.29443359	+5.62500000	-21.29150391	+14.12841797	+1612	+7.16308594	-9.15820313	-0.73388672	+58.13964844	-0.96679688	-29.97070313	+1844
+1458241431.21799990	+9.71191406	-5.73046875	-0.53613281	+49.59228516	-11.68945313	-66.20361328	+2152	+9.60644531	-4.97021484	-0.29443359	+5.62500000	-21.29150391	+14.12841797	+1616	+7.16308594	-9.15820313	-0.73388672	+58.13964844	-0.96679688	-29.97070313	+1840
+1458241431.22219990	+9.71191406	-5.73486328	-0.53613281	+49.59228516	-11.68945313	-66.20361328	+2156	+9.60644531	-4.97021484	-0.29443359	+5.60302734	-21.29150391	+14.12841797	+1616	+7.16748047	-9.15820313	-0.72949219	+58.16162109	-0.96679688	-29.99267578	+1840
+1458241431.22639990	+9.71191406	-5.73486328	-0.53613281	+49.59228516	-11.71142578	-66.22558594	+2156	+9.60644531	-4.97021484	-0.29443359	+5.60302734	-21.31347656	+14.15039063	+1620	+7.16748047	-9.15820313	-0.72949219	+58.18359375	-0.96679688	-30.01464844	+1840
+1458241431.23050000	+9.71630859	-5.73486328	-0.53613281	+49.59228516	-11.73339844	-66.22558594	+2160	+9.60644531	-4.97021484	-0.29443359	+5.60302734	-21.31347656	+14.15039063	+1620	+7.17187500	-9.15820313	-0.72509766	+58.20556641	-0.94482422	-30.05859375	+1840
+1458241431.23470000	+9.71630859	-5.73486328	-0.53173828	+49.59228516	-11.73339844	-66.22558594	+2160	+9.60644531	-4.97021484	-0.29443359	+5.60302734	-21.33544922	+14.15039063	+1620	+7.17626953	-9.15820313	-0.72070313	+58.22753906	-0.94482422	-30.08056641	+1840
+1458241431.24300000	+9.71630859	-5.73486328	-0.53173828	+49.59228516	-11.77734375	-66.24755859	+2164	+9.60644531	-4.97021484	-0.29003906	+5.58105469	-21.35742188	+14.17236328	+1624	+7.18066406	-9.15380859	-0.71630859	+58.27148438	-0.94482422	-30.14648438	+1844
+1458241431.24720000	+9.72070313	-5.73925781	-0.53173828	+49.59228516	-11.79931641	-66.24755859	+2164	+9.61083984	-4.97021484	-0.29003906	+5.58105469	-21.37939453	+14.19433594	+1624	+7.18505859	-9.15380859	-0.71191406	+58.29345703	-0.94482422	-30.16845703	+1844
+1458241431.25140000	+9.72070313	-5.73925781	-0.53173828	+49.59228516	-11.79931641	-66.24755859	+2168	+9.61083984	-4.97021484	-0.29003906	+5.58105469	-21.40136719	+14.19433594	+1624	+7.18945313	-9.15380859	-0.71191406	+58.31542969	-0.92285156	-30.21240234	+1844
+1458241431.25550010	+9.72070313	-5.73925781	-0.52734375	+49.59228516	-11.82128906	-66.26953125	+2168	+9.61083984	-4.97021484	-0.29003906	+5.55908203	-21.40136719	+14.21630859	+1624	+7.19384766	-9.15380859	-0.70751953	+58.33740234	-0.92285156	-30.23437500	+1848
+1458241431.25970010	+9.72509766	-5.73925781	-0.52734375	+49.59228516	-11.84326172	-66.26953125	+2172	+9.61083984	-4.97021484	-0.29003906	+5.55908203	-21.42333984	+14.21630859	+1628	+7.19824219	-9.14941406	-0.70312500	+58.35937500	-0.92285156	-30.25634766	+1848
+1458241431.26390000	+9.72509766	-5.73925781	-0.52734375	+49.59228516	-11.86523438	-66.29150391	+2176	+9.61083984	-4.97021484	-0.28564453	+5.55908203	-21.44531250	+14.21630859	+1628	+7.19824219	-9.14941406	-0.70312500	+58.35937500	-0.92285156	-30.30029297	+1848
+1458241431.26799990	+9.72509766	-5.73925781	-0.52294922	+49.59228516	-11.88720703	-66.29150391	+2176	+9.61523438	-4.97021484	-0.28564453	+5.55908203	-21.46728516	+14.21630859	+1628	+7.20263672	-9.14941406	-0.69873047	+58.35937500	-0.94482422	-30.30029297	+1848
+1458241431.27220010	+9.72949219	-5.73925781	-0.52294922	+49.59228516	-11.88720703	-66.31347656	+2180	+9.61523438	-4.97021484	-0.28564453	+5.55908203	-21.48925781	+14.21630859	+1628	+7.20263672	-9.15380859	-0.69873047	+58.35937500	-0.94482422	-30.32226563	+1848
+1458241431.27640010	+9.72949219	-5.73925781	-0.52294922	+49.61425781	-11.90917969	-66.31347656	+2180	+9.61523438	-4.97021484	-0.28125000	+5.55908203	-21.51123047	+14.21630859	+1632	+7.19824219	-9.15380859	-0.69873047	+58.33740234	-0.96679688	-30.32226563	+1852
+1458241431.28049990	+9.72949219	-5.73925781	-0.52294922	+49.61425781	-11.90917969	-66.33544922	+2184	+9.61523438	-4.97021484	-0.28125000	+5.55908203	-21.53320313	+14.21630859	+1632	+7.19824219	-9.15380859	-0.70312500	+58.31542969	-0.98876953	-30.32226563	+1852
+1458241431.28469990	+9.72949219	-5.73925781	-0.51855469	+49.61425781	-11.90917969	-66.35742188	+2184	+9.61962891	-4.97021484	-0.28125000	+5.55908203	-21.53320313	+14.21630859	+1632	+7.19824219	-9.15820313	-0.70312500	+58.29345703	-0.98876953	-30.32226563	+1852
+1458241431.28880000	+9.72949219	-5.73486328	-0.51855469	+49.61425781	-11.93115234	-66.35742188	+2188	+9.61962891	-4.97021484	-0.27685547	+5.55908203	-21.55517578	+14.19433594	+1636	+7.19384766	-9.15820313	-0.70312500	+58.27148438	-1.01074219	-30.32226563	+1852
+1458241431.29300000	+9.72949219	-5.73486328	-0.51855469	+49.61425781	-11.93115234	-66.37939453	+2188	+9.61962891	-4.97021484	-0.27685547	+5.55908203	-21.57714844	+14.19433594	+1636	+7.19384766	-9.15820313	-0.70751953	+58.22753906	-1.03271484	-30.32226563	+1852
+1458241431.29720000	+9.72949219	-5.73486328	-0.51855469	+49.61425781	-11.93115234	-66.37939453	+2192	+9.61962891	-4.97021484	-0.27246094	+5.55908203	-21.59912109	+14.17236328	+1640	+7.18945313	-9.16259766	-0.70751953	+58.20556641	-1.05468750	-30.30029297	+1852
+1458241431.30130000	+9.72949219	-5.73486328	-0.51416016	+49.63623047	-11.93115234	-66.40136719	+2192	+9.61962891	-4.97021484	-0.27246094	+5.55908203	-21.59912109	+14.17236328	+1640	+7.18505859	-9.16259766	-0.71191406	+58.16162109	-1.07666016	-30.30029297	+1852
+1458241431.30550000	+9.72949219	-5.73486328	-0.51416016	+49.63623047	-11.93115234	-66.40136719	+2192	+9.62402344	-4.97021484	-0.27246094	+5.55908203	-21.62109375	+14.15039063	+1644	+7.18505859	-9.16699219	-0.71630859	+58.13964844	-1.09863281	-30.27832031	+1852
+1458241431.30970000	+9.72949219	-5.73486328	-0.51416016	+49.63623047	-11.93115234	-66.42333984	+2196	+9.62402344	-4.97021484	-0.26806641	+5.55908203	-21.64306641	+14.15039063	+1644	+7.18066406	-9.16699219	-0.71630859	+58.09570313	-1.12060547	-30.27832031	+1848
+1458241431.31380010	+9.72949219	-5.73486328	-0.51416016	+49.61425781	-11.95312500	-66.42333984	+2196	+9.62402344	-4.97021484	-0.26806641	+5.55908203	-21.64306641	+14.15039063	+1648	+7.17626953	-9.16699219	-0.72070313	+58.07373047	-1.14257813	-30.25634766	+1848
+1458241431.31800010	+9.72949219	-5.73486328	-0.51416016	+49.61425781	-11.95312500	-66.44531250	+2196	+9.62402344	-4.97021484	-0.26806641	+5.55908203	-21.66503906	+14.15039063	+1648	+7.17626953	-9.16699219	-0.72070313	+58.05175781	-1.16455078	-30.25634766	+1848
+1458241431.32220010	+9.72949219	-5.73046875	-0.50976563	+49.61425781	-11.95312500	-66.44531250	+2196	+9.62402344	-4.97021484	-0.26806641	+5.55908203	-21.68701172	+14.15039063	+1652	+7.17626953	-9.17138672	-0.72070313	+58.02978516	-1.16455078	-30.25634766	+1844
+1458241431.32629990	+9.73388672	-5.73046875	-0.50976563	+49.61425781	-11.97509766	-66.44531250	+2200	+9.62402344	-4.97021484	-0.26367188	+5.53710938	-21.68701172	+14.15039063	+1652	+7.17626953	-9.17138672	-0.72070313	+58.00781250	-1.18652344	-30.27832031	+1844
+1458241431.33049990	+9.73388672	-5.73486328	-0.50976563	+49.61425781	-11.97509766	-66.44531250	+2200	+9.62841797	-4.97021484	-0.26367188	+5.53710938	-21.70898438	+14.15039063	+1652	+7.17626953	-9.17138672	-0.72070313	+58.00781250	-1.20849609	-30.27832031	+1840
+1458241431.33470010	+9.73388672	-5.73486328	-0.50976563	+49.61425781	-11.99707031	-66.46728516	+2200	+9.62841797	-4.97021484	-0.26367188	+5.53710938	-21.73095703	+14.17236328	+1656	+7.17626953	-9.17138672	-0.72070313	+58.00781250	-1.20849609	-30.30029297	+1840
+1458241431.33880000	+9.73388672	-5.73486328	-0.50976563	+49.59228516	-12.01904297	-66.46728516	+2204	+9.62841797	-4.97021484	-0.26367188	+5.51513672	-21.73095703	+14.17236328	+1656	+7.17626953	-9.17138672	-0.72070313	+58.00781250	-1.23046875	-30.32226563	+1840
+1458241431.34299990	+9.73388672	-5.73486328	-0.50976563	+49.59228516	-12.01904297	-66.46728516	+2204	+9.62841797	-4.97021484	-0.26367188	+5.51513672	-21.75292969	+14.19433594	+1660	+7.18066406	-9.16699219	-0.71630859	+58.02978516	-1.23046875	-30.34423828	+1840
+1458241431.34719990	+9.73388672	-5.73486328	-0.50537109	+49.59228516	-12.04101563	-66.46728516	+2204	+9.62841797	-4.97021484	-0.25927734	+5.49316406	-21.77490234	+14.19433594	+1660	+7.18505859	-9.16699219	-0.71630859	+58.02978516	-1.23046875	-30.36621094	+1840
+1458241431.35130000	+9.73828125	-5.73486328	-0.50537109	+49.57031250	-12.06298828	-66.48925781	+2208	+9.62841797	-4.97021484	-0.25927734	+5.49316406	-21.79687500	+14.21630859	+1660	+7.18505859	-9.16699219	-0.71191406	+58.05175781	-1.25244141	-30.38818359	+1840
+1458241431.35550000	+9.73828125	-5.73486328	-0.50537109	+49.57031250	-12.10693359	-66.48925781	+2208	+9.62841797	-4.97460938	-0.25927734	+5.47119141	-21.81884766	+14.23828125	+1660	+7.18945313	-9.16259766	-0.70751953	+58.09570313	-1.25244141	-30.43212891	+1840
+1458241431.35970000	+9.73828125	-5.73486328	-0.50537109	+49.57031250	-12.12890625	-66.48925781	+2212	+9.63281250	-4.97460938	-0.25927734	+5.44921875	-21.84082031	+14.23828125	+1664	+7.19824219	-9.16259766	-0.70312500	+58.11767578	-1.25244141	-30.47607422	+1844
+1458241431.36380000	+9.73828125	-5.73486328	-0.50097656	+49.57031250	-12.15087891	-66.51123047	+2216	+9.63281250	-4.97460938	-0.25927734	+5.44921875	-21.84082031	+14.26025391	+1664	+7.20263672	-9.16259766	-0.69873047	+58.13964844	-1.25244141	-30.52001953	+1848
+1458241431.36800000	+9.74267578	-5.73925781	-0.50097656	+49.57031250	-12.17285156	-66.51123047	+2216	+9.63281250	-4.97460938	-0.25488281	+5.44921875	-21.86279297	+14.28222656	+1664	+7.20703125	-9.15820313	-0.69433594	+58.16162109	-1.25244141	-30.56396484	+1848
+1458241431.37210010	+9.74267578	-5.73925781	-0.50097656	+49.57031250	-12.21679688	-66.51123047	+2220	+9.63281250	-4.97460938	-0.25488281	+5.42724609	-21.88476563	+14.30419922	+1664	+7.21142578	-9.15820313	-0.68994141	+58.20556641	-1.27441406	-30.60791016	+1852
+1458241431.37630010	+9.74267578	-5.73925781	-0.49658203	+49.57031250	-12.23876953	-66.53320313	+2224	+9.63281250	-4.97460938	-0.25488281	+5.42724609	-21.90673828	+14.30419922	+1668	+7.21582031	-9.15820313	-0.68994141	+58.20556641	-1.27441406	-30.62988281	+1856
+1458241431.38050010	+9.74707031	-5.73925781	-0.49658203	+49.57031250	-12.26074219	-66.53320313	+2228	+9.63281250	-4.97460938	-0.25488281	+5.42724609	-21.92871094	+14.32617188	+1668	+7.22021484	-9.15380859	-0.68554688	+58.22753906	-1.29638672	-30.67382813	+1856
+1458241431.38459990	+9.74707031	-5.73925781	-0.49658203	+49.57031250	-12.28271484	-66.55517578	+2232	+9.63720703	-4.97460938	-0.25488281	+5.40527344	-21.95068359	+14.32617188	+1668	+7.22021484	-9.15380859	-0.68554688	+58.22753906	-1.29638672	-30.69580078	+1860
+1458241431.38879990	+9.74707031	-5.73925781	-0.49218750	+49.57031250	-12.30468750	-66.57714844	+2232	+9.63720703	-4.97460938	-0.25048828	+5.40527344	-21.97265625	+14.32617188	+1668	+7.22021484	-9.15380859	-0.68115234	+58.22753906	-1.31835938	-30.71777344	+1860
+1458241431.39299990	+9.74707031	-5.73925781	-0.49218750	+49.59228516	-12.30468750	-66.57714844	+2236	+9.63720703	-4.97460938	-0.25048828	+5.40527344	-21.97265625	+14.32617188	+1668	+7.22021484	-9.15380859	-0.68115234	+58.20556641	-1.34033203	-30.71777344	+1860
+1458241431.39710000	+9.74707031	-5.73925781	-0.49218750	+49.59228516	-12.32666016	-66.59912109	+2240	+9.63720703	-4.97021484	-0.25048828	+5.40527344	-21.99462891	+14.32617188	+1672	+7.22021484	-9.15820313	-0.68554688	+58.18359375	-1.36230469	-30.71777344	+1860
+1458241431.40130000	+9.74707031	-5.73925781	-0.48779297	+49.59228516	-12.32666016	-66.59912109	+2244	+9.63720703	-4.97021484	-0.25048828	+5.40527344	-22.01660156	+14.32617188	+1672	+7.21582031	-9.15820313	-0.68554688	+58.16162109	-1.36230469	-30.71777344	+1864
+1458241431.40549990	+9.74707031	-5.73925781	-0.48779297	+49.59228516	-12.34863281	-66.62109375	+2248	+9.63720703	-4.97021484	-0.24609375	+5.40527344	-22.01660156	+14.32617188	+1672	+7.21582031	-9.16259766	-0.68554688	+58.11767578	-1.38427734	-30.71777344	+1864
+1458241431.40960000	+9.74707031	-5.73925781	-0.48779297	+49.59228516	-12.34863281	-66.62109375	+2248	+9.63720703	-4.97021484	-0.24609375	+5.40527344	-22.01660156	+14.30419922	+1672	+7.21142578	-9.16259766	-0.68994141	+58.09570313	-1.40625000	-30.69580078	+1864
+1458241431.41380000	+9.74707031	-5.73925781	-0.48779297	+49.61425781	-12.34863281	-66.62109375	+2252	+9.63720703	-4.97460938	-0.24609375	+5.40527344	-22.01660156	+14.30419922	+1676	+7.20703125	-9.16259766	-0.69433594	+58.05175781	-1.42822266	-30.69580078	+1868
+1458241431.41800000	+9.74707031	-5.73925781	-0.48339844	+49.61425781	-12.34863281	-66.64306641	+2252	+9.63720703	-4.97460938	-0.24609375	+5.40527344	-22.03857422	+14.30419922	+1676	+7.20703125	-9.16699219	-0.69433594	+58.02978516	-1.42822266	-30.67382813	+1868
+1458241431.42210010	+9.74707031	-5.73925781	-0.48339844	+49.61425781	-12.34863281	-66.64306641	+2256	+9.63720703	-4.97460938	-0.24609375	+5.40527344	-22.03857422	+14.30419922	+1676	+7.20263672	-9.16699219	-0.69873047	+58.00781250	-1.45019531	-30.67382813	+1868
+1458241431.42630000	+9.74707031	-5.73925781	-0.48339844	+49.61425781	-12.34863281	-66.64306641	+2256	+9.64160156	-4.97460938	-0.24609375	+5.40527344	-22.03857422	+14.28222656	+1676	+7.19824219	-9.17138672	-0.69873047	+57.96386719	-1.47216797	-30.65185547	+1864
+1458241431.43050000	+9.74707031	-5.73925781	-0.48339844	+49.61425781	-12.34863281	-66.66503906	+2260	+9.64160156	-4.97460938	-0.24609375	+5.40527344	-22.03857422	+14.28222656	+1680	+7.19824219	-9.17138672	-0.70312500	+57.94189453	-1.47216797	-30.65185547	+1864
+1458241431.43460010	+9.74707031	-5.73925781	-0.48339844	+49.61425781	-12.34863281	-66.66503906	+2260	+9.64160156	-4.97460938	-0.24169922	+5.40527344	-22.03857422	+14.28222656	+1680	+7.19384766	-9.17138672	-0.70312500	+57.91992188	-1.47216797	-30.62988281	+1864
+1458241431.43880010	+9.74707031	-5.73925781	-0.48339844	+49.63623047	-12.34863281	-66.66503906	+2264	+9.64160156	-4.97460938	-0.24169922	+5.40527344	-22.03857422	+14.28222656	+1680	+7.19384766	-9.17578125	-0.70312500	+57.91992188	-1.49414063	-30.62988281	+1860
+1458241431.44289990	+9.74707031	-5.73925781	-0.48339844	+49.63623047	-12.34863281	-66.66503906	+2264	+9.64160156	-4.97460938	-0.24169922	+5.40527344	-22.03857422	+14.28222656	+1680	+7.19384766	-9.17578125	-0.70312500	+57.89794922	-1.49414063	-30.62988281	+1860
+1458241431.44709990	+9.74707031	-5.73925781	-0.48339844	+49.63623047	-12.34863281	-66.66503906	+2264	+9.64160156	-4.97460938	-0.24169922	+5.40527344	-22.03857422	+14.28222656	+1684	+7.19384766	-9.17578125	-0.70312500	+57.89794922	-1.49414063	-30.62988281	+1860
+1458241431.45129990	+9.74707031	-5.73925781	-0.48339844	+49.63623047	-12.34863281	-66.66503906	+2268	+9.64160156	-4.97460938	-0.24169922	+5.40527344	-22.03857422	+14.28222656	+1684	+7.19384766	-9.17578125	-0.70312500	+57.89794922	-1.49414063	-30.62988281	+1856
+1458241431.45540000	+9.74707031	-5.73925781	-0.48339844	+49.63623047	-12.37060547	-66.66503906	+2268	+9.64160156	-4.97460938	-0.24169922	+5.40527344	-22.03857422	+14.28222656	+1684	+7.19384766	-9.17578125	-0.70312500	+57.89794922	-1.49414063	-30.62988281	+1856
+1458241431.45960000	+9.74707031	-5.73925781	-0.48339844	+49.63623047	-12.37060547	-66.66503906	+2268	+9.64160156	-4.97460938	-0.24169922	+5.40527344	-22.03857422	+14.28222656	+1684	+7.19384766	-9.17578125	-0.70312500	+57.89794922	-1.49414063	-30.65185547	+1852
+1458241431.46380000	+9.74707031	-5.73925781	-0.48339844	+49.65820313	-12.37060547	-66.66503906	+2268	+9.64160156	-4.97460938	-0.24169922	+5.40527344	-22.03857422	+14.28222656	+1684	+7.19384766	-9.17578125	-0.70312500	+57.91992188	-1.47216797	-30.65185547	+1852
+1458241431.46790000	+9.74707031	-5.73925781	-0.48339844	+49.65820313	-12.37060547	-66.66503906	+2272	+9.64160156	-4.97460938	-0.24169922	+5.40527344	-22.03857422	+14.30419922	+1688	+7.19824219	-9.17578125	-0.69873047	+57.94189453	-1.47216797	-30.65185547	+1852
+1458241431.47210000	+9.74707031	-5.73925781	-0.48339844	+49.65820313	-12.39257813	-66.66503906	+2272	+9.64160156	-4.97460938	-0.24169922	+5.40527344	-22.06054688	+14.30419922	+1688	+7.19824219	-9.17578125	-0.69873047	+57.94189453	-1.47216797	-30.67382813	+1852
+1458241431.47630000	+9.74707031	-5.73925781	-0.48339844	+49.65820313	-12.39257813	-66.66503906	+2272	+9.64160156	-4.97460938	-0.24169922	+5.40527344	-22.06054688	+14.30419922	+1688	+7.20263672	-9.17138672	-0.69873047	+57.96386719	-1.47216797	-30.69580078	+1852
+1458241431.48040010	+9.74707031	-5.73925781	-0.48339844	+49.65820313	-12.39257813	-66.66503906	+2276	+9.64160156	-4.97460938	-0.24169922	+5.40527344	-22.06054688	+14.30419922	+1688	+7.20263672	-9.17138672	-0.69433594	+57.98583984	-1.45019531	-30.69580078	+1852
+1458241431.48460010	+9.74707031	-5.73925781	-0.48339844	+49.68017578	-12.41455078	-66.66503906	+2276	+9.64160156	-4.97460938	-0.24609375	+5.40527344	-22.06054688	+14.30419922	+1688	+7.20703125	-9.17138672	-0.69433594	+58.00781250	-1.45019531	-30.71777344	+1852
+1458241431.48880000	+9.74707031	-5.74365234	-0.48339844	+49.68017578	-12.41455078	-66.66503906	+2276	+9.64160156	-4.97460938	-0.24609375	+5.40527344	-22.06054688	+14.32617188	+1688	+7.21142578	-9.17138672	-0.68994141	+58.02978516	-1.45019531	-30.73974609	+1852
+1458241431.49289990	+9.74707031	-5.74365234	-0.48339844	+49.68017578	-12.41455078	-66.66503906	+2280	+9.64160156	-4.97460938	-0.24609375	+5.40527344	-22.06054688	+14.32617188	+1688	+7.21582031	-9.17138672	-0.68994141	+58.05175781	-1.42822266	-30.73974609	+1852
+1458241431.49710010	+9.75146484	-5.74365234	-0.47900391	+49.68017578	-12.43652344	-66.66503906	+2280	+9.64160156	-4.97460938	-0.24609375	+5.40527344	-22.06054688	+14.32617188	+1688	+7.21582031	-9.17138672	-0.68554688	+58.09570313	-1.42822266	-30.76171875	+1856
+1458241431.50130010	+9.75146484	-5.74365234	-0.47900391	+49.70214844	-12.43652344	-66.66503906	+2284	+9.64160156	-4.97460938	-0.24609375	+5.40527344	-22.08251953	+14.32617188	+1688	+7.22021484	-9.16699219	-0.68115234	+58.09570313	-1.42822266	-30.78369141	+1856
+1458241431.50539990	+9.75146484	-5.74365234	-0.47900391	+49.70214844	-12.43652344	-66.66503906	+2284	+9.64160156	-4.97460938	-0.24609375	+5.40527344	-22.08251953	+14.32617188	+1688	+7.22021484	-9.16699219	-0.68115234	+58.11767578	-1.42822266	-30.78369141	+1856
+1458241431.50959990	+9.75146484	-5.74365234	-0.47900391	+49.70214844	-12.43652344	-66.68701172	+2288	+9.64160156	-4.97900391	-0.24609375	+5.42724609	-22.08251953	+14.32617188	+1688	+7.22460938	-9.17138672	-0.68115234	+58.11767578	-1.42822266	-30.80566406	+1856
+1458241431.51379990	+9.75146484	-5.74365234	-0.47900391	+49.70214844	-12.43652344	-66.68701172	+2288	+9.64160156	-4.97900391	-0.24169922	+5.42724609	-22.08251953	+14.32617188	+1688	+7.22460938	-9.17138672	-0.68115234	+58.11767578	-1.42822266	-30.80566406	+1856
+1458241431.51790000	+9.75146484	-5.74365234	-0.47900391	+49.72412109	-12.45849609	-66.68701172	+2288	+9.64160156	-4.97900391	-0.24169922	+5.42724609	-22.08251953	+14.32617188	+1692	+7.22460938	-9.17138672	-0.68115234	+58.11767578	-1.42822266	-30.80566406	+1856
+1458241431.52210000	+9.75146484	-5.74365234	-0.47900391	+49.72412109	-12.45849609	-66.68701172	+2292	+9.64160156	-4.97900391	-0.24169922	+5.42724609	-22.10449219	+14.32617188	+1692	+7.22021484	-9.17138672	-0.68115234	+58.09570313	-1.42822266	-30.78369141	+1860
+1458241431.52620010	+9.75146484	-5.74365234	-0.47900391	+49.72412109	-12.45849609	-66.68701172	+2292	+9.64160156	-4.97900391	-0.24169922	+5.42724609	-22.10449219	+14.32617188	+1692	+7.22021484	-9.17138672	-0.68554688	+58.09570313	-1.45019531	-30.78369141	+1860
+1458241431.53040000	+9.75146484	-5.74365234	-0.47900391	+49.74609375	-12.45849609	-66.70898438	+2296	+9.64160156	-4.97900391	-0.24169922	+5.42724609	-22.10449219	+14.32617188	+1692	+7.21582031	-9.17578125	-0.68554688	+58.07373047	-1.45019531	-30.78369141	+1860
+1458241431.53460000	+9.75146484	-5.74365234	-0.47900391	+49.74609375	-12.45849609	-66.70898438	+2296	+9.64160156	-4.97900391	-0.24169922	+5.42724609	-22.10449219	+14.32617188	+1692	+7.21582031	-9.17578125	-0.68554688	+58.05175781	-1.45019531	-30.76171875	+1860
+1458241431.53870010	+9.75146484	-5.74365234	-0.47900391	+49.74609375	-12.45849609	-66.70898438	+2300	+9.64160156	-4.97900391	-0.24169922	+5.42724609	-22.12646484	+14.30419922	+1692	+7.21142578	-9.17578125	-0.68994141	+58.02978516	-1.47216797	-30.76171875	+1860
+1458241431.54290010	+9.75146484	-5.74365234	-0.47900391	+49.76806641	-12.45849609	-66.70898438	+2300	+9.64160156	-4.97900391	-0.24169922	+5.42724609	-22.12646484	+14.30419922	+1692	+7.21142578	-9.18017578	-0.68994141	+58.00781250	-1.47216797	-30.73974609	+1860
+1458241431.54710010	+9.75146484	-5.74365234	-0.47460938	+49.76806641	-12.45849609	-66.73095703	+2300	+9.64160156	-4.97900391	-0.24169922	+5.44921875	-22.12646484	+14.30419922	+1692	+7.21142578	-9.18017578	-0.68994141	+57.98583984	-1.47216797	-30.73974609	+1860
+1458241431.55119990	+9.75146484	-5.74365234	-0.47460938	+49.76806641	-12.45849609	-66.73095703	+2300	+9.64160156	-4.97900391	-0.24169922	+5.44921875	-22.12646484	+14.30419922	+1696	+7.20703125	-9.18017578	-0.69433594	+57.96386719	-1.49414063	-30.71777344	+1860
+1458241431.55539990	+9.74707031	-5.73925781	-0.47460938	+49.76806641	-12.45849609	-66.73095703	+2304	+9.64160156	-4.97900391	-0.24169922	+5.44921875	-22.12646484	+14.30419922	+1696	+7.20703125	-9.18457031	-0.69433594	+57.96386719	-1.49414063	-30.71777344	+1860
+1458241431.55960010	+9.74707031	-5.74365234	-0.47460938	+49.79003906	-12.45849609	-66.73095703	+2304	+9.64160156	-4.97900391	-0.24169922	+5.44921875	-22.14843750	+14.30419922	+1696	+7.20703125	-9.18457031	-0.69433594	+57.94189453	-1.49414063	-30.71777344	+1860
+1458241431.56370000	+9.74707031	-5.74365234	-0.47460938	+49.79003906	-12.45849609	-66.73095703	+2304	+9.64160156	-4.97900391	-0.24169922	+5.44921875	-22.14843750	+14.28222656	+1696	+7.20263672	-9.18457031	-0.69433594	+57.94189453	-1.49414063	-30.71777344	+1856
+1458241431.56789990	+9.74707031	-5.74365234	-0.47460938	+49.79003906	-12.45849609	-66.73095703	+2308	+9.64160156	-4.97900391	-0.23730469	+5.44921875	-22.14843750	+14.28222656	+1696	+7.20263672	-9.18457031	-0.69433594	+57.94189453	-1.49414063	-30.71777344	+1856
+1458241431.57209990	+9.74707031	-5.74365234	-0.47460938	+49.81201172	-12.45849609	-66.73095703	+2308	+9.64160156	-4.97900391	-0.23730469	+5.44921875	-22.14843750	+14.30419922	+1700	+7.20263672	-9.18457031	-0.69433594	+57.94189453	-1.49414063	-30.71777344	+1856
+1458241431.57620000	+9.75146484	-5.74365234	-0.47460938	+49.81201172	-12.45849609	-66.73095703	+2308	+9.64160156	-4.97900391	-0.23730469	+5.44921875	-22.14843750	+14.30419922	+1700	+7.20703125	-9.18457031	-0.69433594	+57.94189453	-1.49414063	-30.71777344	+1856
+1458241431.58040000	+9.75146484	-5.74365234	-0.47460938	+49.81201172	-12.48046875	-66.73095703	+2308	+9.64160156	-4.97900391	-0.23730469	+5.44921875	-22.14843750	+14.30419922	+1700	+7.20703125	-9.18457031	-0.69433594	+57.96386719	-1.49414063	-30.73974609	+1856
+1458241431.58460000	+9.75146484	-5.74365234	-0.47460938	+49.81201172	-12.48046875	-66.73095703	+2308	+9.64160156	-4.97900391	-0.23730469	+5.44921875	-22.17041016	+14.30419922	+1700	+7.20703125	-9.18457031	-0.68994141	+57.96386719	-1.49414063	-30.73974609	+1856
+1458241431.58870010	+9.75146484	-5.74365234	-0.47460938	+49.83398438	-12.48046875	-66.70898438	+2312	+9.64160156	-4.97900391	-0.23730469	+5.44921875	-22.17041016	+14.30419922	+1700	+7.21142578	-9.18457031	-0.68994141	+57.98583984	-1.49414063	-30.76171875	+1856
+1458241431.59290000	+9.75146484	-5.74365234	-0.47460938	+49.83398438	-12.50244141	-66.70898438	+2312	+9.64160156	-4.97900391	-0.23730469	+5.44921875	-22.17041016	+14.32617188	+1704	+7.21142578	-9.18457031	-0.68994141	+58.00781250	-1.49414063	-30.78369141	+1856
+1458241431.59699990	+9.75146484	-5.74365234	-0.47460938	+49.83398438	-12.50244141	-66.68701172	+2312	+9.64160156	-4.97900391	-0.23730469	+5.44921875	-22.17041016	+14.32617188	+1704	+7.21582031	-9.18457031	-0.68554688	+58.02978516	-1.47216797	-30.80566406	+1856
+1458241431.60120010	+9.75146484	-5.74365234	-0.47460938	+49.83398438	-12.52441406	-66.68701172	+2316	+9.64160156	-4.97900391	-0.23730469	+5.44921875	-22.17041016	+14.32617188	+1704	+7.22021484	-9.18017578	-0.68115234	+58.05175781	-1.47216797	-30.80566406	+1856
+1458241431.60540010	+9.75146484	-5.74365234	-0.47460938	+49.85595703	-12.52441406	-66.66503906	+2316	+9.64160156	-4.97900391	-0.23730469	+5.44921875	-22.17041016	+14.34814453	+1704	+7.22460938	-9.18017578	-0.68115234	+58.07373047	-1.47216797	-30.82763672	+1860
+1458241431.60949990	+9.75146484	-5.74804688	-0.47900391	+49.85595703	-12.52441406	-66.66503906	+2316	+9.64160156	-4.97900391	-0.24169922	+5.44921875	-22.17041016	+14.34814453	+1704	+7.22460938	-9.18017578	-0.67675781	+58.09570313	-1.45019531	-30.84960938	+1860
+1458241431.61369990	+9.75146484	-5.74804688	-0.47900391	+49.85595703	-12.54638672	-66.64306641	+2316	+9.64160156	-4.97900391	-0.24169922	+5.44921875	-22.17041016	+14.37011719	+1704	+7.22900391	-9.18017578	-0.67675781	+58.11767578	-1.45019531	-30.87158203	+1864
+1458241431.61789990	+9.75146484	-5.74804688	-0.47900391	+49.85595703	-12.54638672	-66.64306641	+2320	+9.64160156	-4.97900391	-0.24169922	+5.44921875	-22.19238281	+14.37011719	+1708	+7.22900391	-9.18017578	-0.67236328	+58.13964844	-1.45019531	-30.87158203	+1864
+1458241431.62200000	+9.75585938	-5.74804688	-0.47900391	+49.87792969	-12.56835938	-66.62109375	+2320	+9.64160156	-4.98339844	-0.24169922	+5.44921875	-22.19238281	+14.37011719	+1708	+7.23339844	-9.18017578	-0.67236328	+58.16162109	-1.45019531	-30.89355469	+1868
+1458241431.62620000	+9.75585938	-5.74804688	-0.47900391	+49.87792969	-12.56835938	-66.62109375	+2320	+9.64160156	-4.98339844	-0.24169922	+5.44921875	-22.19238281	+14.39208984	+1708	+7.23339844	-9.18017578	-0.67236328	+58.16162109	-1.45019531	-30.89355469	+1868
+1458241431.63039990	+9.75585938	-5.74804688	-0.47900391	+49.87792969	-12.56835938	-66.62109375	+2324	+9.64160156	-4.98339844	-0.23730469	+5.44921875	-22.19238281	+14.39208984	+1708	+7.23339844	-9.18017578	-0.67236328	+58.16162109	-1.45019531	-30.89355469	+1868
+1458241431.63450000	+9.75585938	-5.74804688	-0.47900391	+49.89990234	-12.56835938	-66.59912109	+2324	+9.64160156	-4.98339844	-0.23730469	+5.44921875	-22.19238281	+14.39208984	+1708	+7.23339844	-9.18017578	-0.67236328	+58.16162109	-1.45019531	-30.89355469	+1872
