# Supplementary material for: A direct effect of perception on action when grasping a cup
Source: Sci Rep. 2018 Jan 9;8:171. doi: 10.1038/s41598-017-18591-5 (PMC5760564; doi:10.1038/s41598-017-18591-5)
Supplement: Supplementary file 6 — Supplementary Information [file 41598_2017_18591_MOESM6_ESM.zip › SciRep_Data/S02instruct/S02_100instruct_Tr79.dat]

+1000000000000.00000000	+0.00000000	+0.00000000	+0.00000000	+0.00000000	+0.00000000	+0.00000000	+0	+0.00000000	+0.00000000	+0.00000000	+0.00000000	+0.00000000	+0.00000000	+0	+0.00000000	+0.00000000	+0.00000000	+0.00000000	+0.00000000	+0.00000000	+0
+1458241431.63870000	+9.75585938	-5.74804688	-0.47900391	+49.89990234	-12.56835938	-66.59912109	+2324	+9.64160156	-4.98339844	-0.23730469	+5.44921875	-22.19238281	+14.39208984	+1708	+7.23339844	-9.18017578	-0.67236328	+58.13964844	-1.45019531	-30.87158203	+1872
+1458241431.64290000	+9.75585938	-5.74804688	-0.47900391	+49.89990234	-12.56835938	-66.59912109	+2324	+9.64160156	-4.98339844	-0.23730469	+5.44921875	-22.21435547	+14.39208984	+1712	+7.22900391	-9.18017578	-0.67236328	+58.13964844	-1.45019531	-30.87158203	+1872
+1458241431.64700010	+9.75585938	-5.74804688	-0.47900391	+49.89990234	-12.56835938	-66.59912109	+2324	+9.64160156	-4.98339844	-0.23730469	+5.44921875	-22.21435547	+14.39208984	+1712	+7.22900391	-9.18017578	-0.67236328	+58.11767578	-1.47216797	-30.84960938	+1876
+1458241431.65120010	+9.75585938	-5.74804688	-0.47900391	+49.92187500	-12.56835938	-66.59912109	+2324	+9.64160156	-4.98339844	-0.23730469	+5.44921875	-22.21435547	+14.39208984	+1712	+7.22900391	-9.18457031	-0.67675781	+58.11767578	-1.47216797	-30.84960938	+1876
+1458241431.65540000	+9.75585938	-5.74804688	-0.47900391	+49.92187500	-12.56835938	-66.59912109	+2324	+9.64160156	-4.98339844	-0.23730469	+5.44921875	-22.21435547	+14.39208984	+1712	+7.22460938	-9.18457031	-0.67675781	+58.09570313	-1.47216797	-30.84960938	+1876
+1458241431.65949990	+9.75585938	-5.74804688	-0.47900391	+49.92187500	-12.56835938	-66.59912109	+2324	+9.64160156	-4.98339844	-0.23730469	+5.44921875	-22.21435547	+14.39208984	+1712	+7.22460938	-9.18457031	-0.67675781	+58.07373047	-1.47216797	-30.82763672	+1876
+1458241431.66370010	+9.75585938	-5.74804688	-0.47460938	+49.92187500	-12.56835938	-66.59912109	+2324	+9.64160156	-4.98339844	-0.23730469	+5.44921875	-22.21435547	+14.39208984	+1712	+7.22460938	-9.18457031	-0.67675781	+58.07373047	-1.47216797	-30.82763672	+1876
+1458241436.39500000	+9.65917969	-5.63378906	-0.44384766	+57.04101563	-13.97460938	-63.76464844	+2168	+9.60644531	-4.89990234	-0.15820313	+0.68115234	-22.74169922	+19.95117188	+1680	+7.25097656	-9.21533203	-0.62402344	+58.02978516	-2.15332031	-31.20117188	+1960
+1458241436.40330000	+9.65917969	-5.63378906	-0.44384766	+57.04101563	-13.97460938	-63.76464844	+2168	+9.60644531	-4.89990234	-0.15820313	+0.68115234	-22.74169922	+19.97314453	+1680	+7.25537109	-9.21093750	-0.62402344	+58.07373047	-2.13134766	-31.22314453	+1960
+1458241436.41160010	+9.65917969	-5.63378906	-0.44384766	+57.04101563	-13.99658203	-63.76464844	+2164	+9.60644531	-4.89990234	-0.15820313	+0.68115234	-22.74169922	+19.97314453	+1680	+7.25976563	-9.20654297	-0.61962891	+58.11767578	-2.13134766	-31.26708984	+1960
+1458241436.41580010	+9.66357422	-5.63378906	-0.44384766	+57.04101563	-14.01855469	-63.76464844	+2164	+9.60644531	-4.89550781	-0.15820313	+0.65917969	-22.74169922	+19.99511719	+1680	+7.27294922	-9.20214844	-0.61083984	+58.20556641	-2.10937500	-31.31103516	+1964
+1458241436.42409990	+9.66357422	-5.63378906	-0.44824219	+57.04101563	-14.04052734	-63.76464844	+2164	+9.60644531	-4.89550781	-0.15820313	+0.65917969	-22.74169922	+19.99511719	+1676	+7.28613281	-9.19775391	-0.59765625	+58.33740234	-2.06542969	-31.39892578	+1976
+1458241436.43249990	+9.66357422	-5.63378906	-0.44824219	+57.04101563	-14.04052734	-63.76464844	+2164	+9.60644531	-4.89550781	-0.15820313	+0.65917969	-22.76367188	+20.01708984	+1676	+7.29931641	-9.18896484	-0.58886719	+58.44726563	-2.04345703	-31.46484375	+1984
+1458241436.44080000	+9.66357422	-5.63378906	-0.44824219	+57.06298828	-14.06250000	-63.76464844	+2168	+9.60644531	-4.89550781	-0.15380859	+0.65917969	-22.76367188	+20.01708984	+1676	+7.29931641	-9.18896484	-0.58886719	+58.44726563	-2.06542969	-31.46484375	+1988
+1458241436.44499990	+9.66357422	-5.63378906	-0.44824219	+57.06298828	-14.06250000	-63.76464844	+2168	+9.60644531	-4.89550781	-0.15380859	+0.65917969	-22.76367188	+20.01708984	+1676	+7.29931641	-9.18896484	-0.59326172	+58.42529297	-2.06542969	-31.44287109	+1992
+1458241436.45330000	+9.66357422	-5.63378906	-0.44384766	+57.06298828	-14.06250000	-63.76464844	+2168	+9.60644531	-4.89550781	-0.15380859	+0.65917969	-22.76367188	+20.01708984	+1676	+7.29052734	-9.19335938	-0.59765625	+58.38134766	-2.08740234	-31.39892578	+1996
+1458241436.46160010	+9.66357422	-5.63378906	-0.44384766	+57.08496094	-14.06250000	-63.76464844	+2168	+9.60644531	-4.89550781	-0.15380859	+0.65917969	-22.78564453	+20.01708984	+1676	+7.28613281	-9.19335938	-0.60205078	+58.33740234	-2.10937500	-31.37695313	+2000
+1458241436.46989990	+9.66357422	-5.63378906	-0.44384766	+57.08496094	-14.06250000	-63.76464844	+2168	+9.60644531	-4.89550781	-0.15380859	+0.65917969	-22.78564453	+20.01708984	+1676	+7.28613281	-9.19335938	-0.60205078	+58.31542969	-2.10937500	-31.37695313	+2000
+1458241436.48239990	+9.66357422	-5.63378906	-0.44384766	+57.08496094	-14.06250000	-63.76464844	+2168	+9.60644531	-4.89550781	-0.15380859	+0.65917969	-22.78564453	+20.01708984	+1676	+7.28173828	-9.19775391	-0.60644531	+58.29345703	-2.13134766	-31.35498047	+2000
+1458241436.49079990	+9.66357422	-5.63378906	-0.44384766	+57.08496094	-14.06250000	-63.76464844	+2168	+9.60644531	-4.89550781	-0.15380859	+0.65917969	-22.78564453	+20.01708984	+1676	+7.28173828	-9.19775391	-0.60644531	+58.27148438	-2.13134766	-31.33300781	+2000
+1458241436.49910000	+9.66357422	-5.63378906	-0.44384766	+57.08496094	-14.06250000	-63.76464844	+2168	+9.60644531	-4.89550781	-0.15380859	+0.65917969	-22.78564453	+20.01708984	+1676	+7.28173828	-9.19775391	-0.61083984	+58.27148438	-2.15332031	-31.33300781	+1996
+1458241436.50740000	+9.66357422	-5.63378906	-0.44384766	+57.10693359	-14.06250000	-63.76464844	+2168	+9.60644531	-4.89550781	-0.15380859	+0.65917969	-22.78564453	+20.01708984	+1676	+7.28173828	-9.19775391	-0.61083984	+58.27148438	-2.15332031	-31.33300781	+1996
+1458241436.51580000	+9.66357422	-5.63378906	-0.44384766	+57.10693359	-14.06250000	-63.76464844	+2168	+9.60644531	-4.89550781	-0.15380859	+0.65917969	-22.78564453	+20.01708984	+1676	+7.28173828	-9.19775391	-0.60644531	+58.27148438	-2.15332031	-31.35498047	+1996
+1458241436.52410010	+9.66357422	-5.63378906	-0.44384766	+57.10693359	-14.08447266	-63.76464844	+2168	+9.60644531	-4.89550781	-0.15380859	+0.65917969	-22.78564453	+20.03906250	+1676	+7.28173828	-9.19775391	-0.60644531	+58.29345703	-2.15332031	-31.35498047	+1996
+1458241436.53239990	+9.66357422	-5.63378906	-0.44384766	+57.10693359	-14.08447266	-63.76464844	+2168	+9.60644531	-4.89550781	-0.15380859	+0.63720703	-22.80761719	+20.03906250	+1676	+7.28173828	-9.19775391	-0.60644531	+58.29345703	-2.13134766	-31.35498047	+1992
+1458241436.53660010	+9.66357422	-5.63378906	-0.44384766	+57.10693359	-14.08447266	-63.76464844	+2168	+9.60644531	-4.89550781	-0.15380859	+0.63720703	-22.80761719	+20.03906250	+1676	+7.28173828	-9.19775391	-0.60644531	+58.29345703	-2.13134766	-31.35498047	+1992
+1458241436.54489990	+9.66357422	-5.63378906	-0.44384766	+57.10693359	-14.08447266	-63.76464844	+2168	+9.60644531	-4.89550781	-0.15380859	+0.63720703	-22.80761719	+20.03906250	+1672	+7.28173828	-9.19775391	-0.60644531	+58.29345703	-2.13134766	-31.37695313	+1992
+1458241436.55320000	+9.66357422	-5.63378906	-0.44384766	+57.12890625	-14.08447266	-63.76464844	+2168	+9.60644531	-4.89550781	-0.15380859	+0.63720703	-22.80761719	+20.03906250	+1672	+7.28173828	-9.19775391	-0.60644531	+58.29345703	-2.15332031	-31.37695313	+1992
+1458241436.56160000	+9.66357422	-5.63378906	-0.44384766	+57.12890625	-14.08447266	-63.76464844	+2168	+9.60644531	-4.89550781	-0.15380859	+0.63720703	-22.80761719	+20.03906250	+1672	+7.28173828	-9.19775391	-0.60644531	+58.29345703	-2.15332031	-31.37695313	+1992
+1458241436.56990000	+9.66357422	-5.63378906	-0.44384766	+57.12890625	-14.08447266	-63.76464844	+2168	+9.60644531	-4.89550781	-0.15380859	+0.63720703	-22.80761719	+20.03906250	+1672	+7.28173828	-9.19775391	-0.60644531	+58.29345703	-2.15332031	-31.35498047	+1992
+1458241436.57820010	+9.66357422	-5.63378906	-0.44384766	+57.12890625	-14.08447266	-63.76464844	+2168	+9.60644531	-4.89550781	-0.15380859	+0.63720703	-22.80761719	+20.03906250	+1672	+7.27734375	-9.19775391	-0.61083984	+58.27148438	-2.15332031	-31.35498047	+1992
+1458241436.58660010	+9.66357422	-5.62939453	-0.44384766	+57.12890625	-14.08447266	-63.76464844	+2168	+9.60644531	-4.89550781	-0.15380859	+0.63720703	-22.80761719	+20.03906250	+1672	+7.27734375	-9.19775391	-0.61083984	+58.24951172	-2.17529297	-31.33300781	+1992
+1458241436.61159990	+9.66357422	-5.62939453	-0.44384766	+57.15087891	-14.08447266	-63.78662109	+2164	+9.60644531	-4.89550781	-0.14941406	+0.63720703	-22.80761719	+20.03906250	+1672	+7.26855469	-9.20654297	-0.61962891	+58.16162109	-2.19726563	-31.31103516	+1988
+1458241436.61990000	+9.66357422	-5.62939453	-0.44384766	+57.15087891	-14.10644531	-63.78662109	+2164	+9.60644531	-4.89550781	-0.14941406	+0.63720703	-22.82958984	+20.03906250	+1672	+7.26855469	-9.20654297	-0.61962891	+58.16162109	-2.19726563	-31.31103516	+1988
+1458241436.62820010	+9.66357422	-5.62939453	-0.44384766	+57.15087891	-14.10644531	-63.78662109	+2164	+9.60644531	-4.89550781	-0.14941406	+0.63720703	-22.82958984	+20.03906250	+1672	+7.26855469	-9.20654297	-0.61962891	+58.16162109	-2.19726563	-31.31103516	+1984
+1458241436.63649990	+9.66357422	-5.62939453	-0.44384766	+57.17285156	-14.10644531	-63.78662109	+2164	+9.60644531	-4.89550781	-0.14941406	+0.63720703	-22.82958984	+20.06103516	+1672	+7.26855469	-9.20214844	-0.61523438	+58.18359375	-2.19726563	-31.33300781	+1984
+1458241436.64490010	+9.66357422	-5.62939453	-0.44384766	+57.17285156	-14.10644531	-63.78662109	+2164	+9.60644531	-4.89550781	-0.14941406	+0.63720703	-22.82958984	+20.06103516	+1672	+7.27294922	-9.20214844	-0.61523438	+58.20556641	-2.19726563	-31.33300781	+1980
+1458241436.65319990	+9.66357422	-5.62939453	-0.44384766	+57.17285156	-14.12841797	-63.78662109	+2164	+9.60644531	-4.89550781	-0.14941406	+0.63720703	-22.82958984	+20.06103516	+1672	+7.27294922	-9.20214844	-0.61523438	+58.20556641	-2.19726563	-31.33300781	+1980
+1458241436.66150000	+9.66357422	-5.62939453	-0.44384766	+57.17285156	-14.12841797	-63.78662109	+2164	+9.60644531	-4.89550781	-0.14941406	+0.63720703	-22.82958984	+20.06103516	+1672	+7.27294922	-9.20214844	-0.61523438	+58.22753906	-2.19726563	-31.35498047	+1980
+1458241436.66989990	+9.66796875	-5.62939453	-0.44384766	+57.19482422	-14.12841797	-63.78662109	+2164	+9.60644531	-4.89550781	-0.14941406	+0.63720703	-22.82958984	+20.06103516	+1672	+7.27294922	-9.20214844	-0.61083984	+58.22753906	-2.19726563	-31.35498047	+1980
+1458241436.67820000	+9.66796875	-5.62939453	-0.44384766	+57.19482422	-14.15039063	-63.78662109	+2164	+9.60644531	-4.89550781	-0.14941406	+0.63720703	-22.82958984	+20.06103516	+1672	+7.27294922	-9.20214844	-0.61083984	+58.22753906	-2.19726563	-31.35498047	+1976
+1458241436.68240000	+9.66796875	-5.62939453	-0.44384766	+57.19482422	-14.15039063	-63.78662109	+2164	+9.60644531	-4.89550781	-0.14941406	+0.63720703	-22.82958984	+20.06103516	+1672	+7.27294922	-9.20214844	-0.61523438	+58.22753906	-2.19726563	-31.35498047	+1976
+1458241436.69070010	+9.66796875	-5.62939453	-0.44384766	+57.19482422	-14.15039063	-63.78662109	+2164	+9.60644531	-4.89550781	-0.14941406	+0.63720703	-22.85156250	+20.06103516	+1672	+7.27294922	-9.20214844	-0.61523438	+58.20556641	-2.19726563	-31.35498047	+1976
+1458241436.69899990	+9.66357422	-5.62939453	-0.44384766	+57.21679688	-14.15039063	-63.78662109	+2164	+9.60644531	-4.89550781	-0.14941406	+0.63720703	-22.85156250	+20.06103516	+1672	+7.27294922	-9.20654297	-0.61523438	+58.18359375	-2.19726563	-31.33300781	+1976
+1458241436.71149990	+9.66357422	-5.62939453	-0.44384766	+57.21679688	-14.12841797	-63.78662109	+2164	+9.60644531	-4.89550781	-0.14941406	+0.65917969	-22.85156250	+20.06103516	+1672	+7.26855469	-9.20654297	-0.61962891	+58.16162109	-2.19726563	-31.33300781	+1972
+1458241436.72400000	+9.66357422	-5.62939453	-0.44384766	+57.21679688	-14.12841797	-63.78662109	+2164	+9.60644531	-4.89550781	-0.14941406	+0.65917969	-22.85156250	+20.06103516	+1672	+7.26416016	-9.21093750	-0.61962891	+58.11767578	-2.21923828	-31.31103516	+1972
+1458241436.73230000	+9.66357422	-5.62939453	-0.44384766	+57.21679688	-14.12841797	-63.78662109	+2164	+9.60644531	-4.89550781	-0.14941406	+0.65917969	-22.85156250	+20.06103516	+1672	+7.26416016	-9.21093750	-0.62402344	+58.11767578	-2.21923828	-31.31103516	+1968
+1458241436.74070000	+9.66357422	-5.62939453	-0.44384766	+57.21679688	-14.12841797	-63.78662109	+2164	+9.60644531	-4.89550781	-0.14941406	+0.65917969	-22.85156250	+20.06103516	+1672	+7.26416016	-9.21093750	-0.62402344	+58.11767578	-2.21923828	-31.31103516	+1968
+1458241436.74900010	+9.66357422	-5.62939453	-0.44384766	+57.21679688	-14.15039063	-63.78662109	+2164	+9.60644531	-4.89550781	-0.14941406	+0.65917969	-22.85156250	+20.06103516	+1672	+7.26416016	-9.21093750	-0.62402344	+58.11767578	-2.21923828	-31.31103516	+1964
+1458241436.75729990	+9.66357422	-5.62939453	-0.44384766	+57.21679688	-14.15039063	-63.78662109	+2164	+9.60644531	-4.89550781	-0.14941406	+0.65917969	-22.85156250	+20.06103516	+1672	+7.26416016	-9.21093750	-0.61962891	+58.13964844	-2.21923828	-31.33300781	+1964
+1458241436.76570010	+9.66357422	-5.62939453	-0.44384766	+57.21679688	-14.15039063	-63.78662109	+2164	+9.60644531	-4.89550781	-0.14941406	+0.65917969	-22.85156250	+20.06103516	+1672	+7.26855469	-9.20654297	-0.61962891	+58.16162109	-2.21923828	-31.33300781	+1960
+1458241436.77399990	+9.66357422	-5.62939453	-0.44384766	+57.21679688	-14.15039063	-63.78662109	+2164	+9.60644531	-4.89550781	-0.14941406	+0.65917969	-22.85156250	+20.06103516	+1672	+7.26855469	-9.20654297	-0.61962891	+58.16162109	-2.21923828	-31.35498047	+1960
+1458241436.78230000	+9.66357422	-5.62939453	-0.44384766	+57.21679688	-14.15039063	-63.78662109	+2164	+9.60644531	-4.89550781	-0.14941406	+0.65917969	-22.85156250	+20.06103516	+1672	+7.26855469	-9.20654297	-0.61962891	+58.18359375	-2.21923828	-31.35498047	+1960
+1458241436.79060010	+9.66357422	-5.62939453	-0.44384766	+57.23876953	-14.17236328	-63.78662109	+2164	+9.60644531	-4.89550781	-0.14941406	+0.65917969	-22.87353516	+20.06103516	+1672	+7.27294922	-9.20654297	-0.61523438	+58.18359375	-2.19726563	-31.35498047	+1960
+1458241436.81150010	+9.66796875	-5.62939453	-0.44384766	+57.23876953	-14.17236328	-63.78662109	+2164	+9.60644531	-4.89111328	-0.14941406	+0.65917969	-22.87353516	+20.06103516	+1676	+7.26855469	-9.20654297	-0.61962891	+58.16162109	-2.21923828	-31.35498047	+1956
+1458241436.81559990	+9.66796875	-5.62939453	-0.44384766	+57.23876953	-14.17236328	-63.78662109	+2164	+9.60644531	-4.89111328	-0.14941406	+0.65917969	-22.87353516	+20.06103516	+1676	+7.26855469	-9.20654297	-0.61962891	+58.16162109	-2.21923828	-31.35498047	+1956
+1458241436.82399990	+9.66357422	-5.62939453	-0.44384766	+57.23876953	-14.17236328	-63.78662109	+2168	+9.60644531	-4.89111328	-0.14941406	+0.65917969	-22.87353516	+20.06103516	+1676	+7.26855469	-9.21093750	-0.61962891	+58.13964844	-2.21923828	-31.35498047	+1956
+1458241436.83229990	+9.66357422	-5.62939453	-0.44384766	+57.23876953	-14.17236328	-63.78662109	+2168	+9.60644531	-4.89111328	-0.14941406	+0.65917969	-22.87353516	+20.06103516	+1676	+7.26416016	-9.21093750	-0.61962891	+58.13964844	-2.21923828	-31.33300781	+1956
+1458241436.84060000	+9.66357422	-5.62939453	-0.44384766	+57.23876953	-14.17236328	-63.78662109	+2168	+9.60644531	-4.89111328	-0.14941406	+0.65917969	-22.87353516	+20.06103516	+1676	+7.26416016	-9.21093750	-0.62402344	+58.11767578	-2.24121094	-31.33300781	+1952
+1458241436.84900000	+9.66357422	-5.62939453	-0.44384766	+57.23876953	-14.17236328	-63.78662109	+2168	+9.60644531	-4.89111328	-0.14941406	+0.65917969	-22.87353516	+20.06103516	+1676	+7.26416016	-9.21093750	-0.62402344	+58.11767578	-2.24121094	-31.33300781	+1952
+1458241436.85310010	+9.66357422	-5.62939453	-0.44384766	+57.23876953	-14.17236328	-63.78662109	+2168	+9.60644531	-4.89111328	-0.14941406	+0.65917969	-22.87353516	+20.06103516	+1676	+7.26416016	-9.21093750	-0.62402344	+58.11767578	-2.24121094	-31.33300781	+1952
+1458241436.86139990	+9.66357422	-5.62939453	-0.44384766	+57.23876953	-14.17236328	-63.78662109	+2168	+9.60644531	-4.89111328	-0.14941406	+0.65917969	-22.87353516	+20.06103516	+1676	+7.26416016	-9.21093750	-0.62402344	+58.11767578	-2.24121094	-31.33300781	+1948
+1458241436.86980010	+9.66796875	-5.62939453	-0.44384766	+57.26074219	-14.17236328	-63.78662109	+2168	+9.60644531	-4.89111328	-0.14941406	+0.65917969	-22.89550781	+20.06103516	+1676	+7.26416016	-9.21093750	-0.61962891	+58.11767578	-2.24121094	-31.33300781	+1948
+1458241436.87809990	+9.66796875	-5.62939453	-0.44384766	+57.26074219	-14.19433594	-63.78662109	+2168	+9.60644531	-4.89111328	-0.14941406	+0.65917969	-22.89550781	+20.08300781	+1676	+7.26416016	-9.21093750	-0.61962891	+58.13964844	-2.24121094	-31.35498047	+1948
+1458241436.88640000	+9.66796875	-5.62939453	-0.44384766	+57.26074219	-14.19433594	-63.76464844	+2168	+9.60644531	-4.89111328	-0.14501953	+0.65917969	-22.89550781	+20.08300781	+1676	+7.26855469	-9.20654297	-0.61962891	+58.13964844	-2.24121094	-31.35498047	+1948
+1458241436.89060000	+9.66796875	-5.62939453	-0.44384766	+57.26074219	-14.21630859	-63.76464844	+2168	+9.60644531	-4.89111328	-0.14501953	+0.65917969	-22.89550781	+20.08300781	+1676	+7.26855469	-9.20654297	-0.61962891	+58.16162109	-2.24121094	-31.35498047	+1948
+1458241436.89890000	+9.66796875	-5.62939453	-0.44384766	+57.26074219	-14.23828125	-63.76464844	+2168	+9.60644531	-4.89111328	-0.14501953	+0.63720703	-22.89550781	+20.10498047	+1676	+7.26855469	-9.20654297	-0.61523438	+58.16162109	-2.24121094	-31.37695313	+1948
+1458241436.90730000	+9.66796875	-5.62500000	-0.44384766	+57.28271484	-14.28222656	-63.74267578	+2168	+9.60644531	-4.89111328	-0.14501953	+0.63720703	-22.91748047	+20.12695313	+1680	+7.27294922	-9.20654297	-0.61523438	+58.18359375	-2.24121094	-31.37695313	+1948
+1458241436.91560010	+9.66796875	-5.62500000	-0.43945313	+57.30468750	-14.34814453	-63.69873047	+2168	+9.60644531	-4.89111328	-0.14062500	+0.59326172	-22.93945313	+20.17089844	+1680	+7.27294922	-9.20654297	-0.61523438	+58.16162109	-2.26318359	-31.39892578	+1948
+1458241436.91980000	+9.67236328	-5.62060547	-0.43945313	+57.32666016	-14.37011719	-63.69873047	+2172	+9.60644531	-4.88671875	-0.14062500	+0.57128906	-22.93945313	+20.19287109	+1680	+7.27294922	-9.20214844	-0.61523438	+58.16162109	-2.28515625	-31.37695313	+1948
+1458241436.92810010	+9.67236328	-5.62060547	-0.43505859	+57.37060547	-14.45800781	-63.65478516	+2172	+9.61083984	-4.88671875	-0.13623047	+0.52734375	-22.98339844	+20.25878906	+1684	+7.27294922	-9.20214844	-0.61523438	+58.13964844	-2.30712891	-31.37695313	+1948
+1458241436.93639990	+9.67236328	-5.61621094	-0.43066406	+57.39257813	-14.52392578	-63.61083984	+2172	+9.61083984	-4.88232422	-0.13183594	+0.43945313	-23.00537109	+20.32470703	+1684	+7.26855469	-9.20214844	-0.61962891	+58.07373047	-2.37304688	-31.35498047	+1948
+1458241436.94470000	+9.67236328	-5.60742188	-0.43066406	+57.43652344	-14.63378906	-63.54492188	+2176	+9.61523438	-4.88232422	-0.12304688	+0.35156250	-23.04931641	+20.43457031	+1688	+7.26416016	-9.20214844	-0.62841797	+57.98583984	-2.46093750	-31.28906250	+1948
+1458241436.94890000	+9.67236328	-5.60742188	-0.42626953	+57.45849609	-14.69970703	-63.52294922	+2176	+9.61523438	-4.87792969	-0.11865234	+0.28564453	-23.07128906	+20.47851563	+1692	+7.25976563	-9.20214844	-0.63281250	+57.94189453	-2.50488281	-31.26708984	+1948
+1458241436.95720010	+9.67675781	-5.59863281	-0.42626953	+57.50244141	-14.83154297	-63.41308594	+2180	+9.61962891	-4.87353516	-0.11425781	+0.17578125	-23.07128906	+20.63232422	+1696	+7.25537109	-9.20214844	-0.64160156	+57.83203125	-2.63671875	-31.17919922	+1944
+1458241436.96560000	+9.68115234	-5.59423828	-0.42187500	+57.54638672	-15.00732422	-63.30322266	+2180	+9.62402344	-4.86914063	-0.10986328	+0.06591797	-23.07128906	+20.78613281	+1700	+7.25537109	-9.19335938	-0.65039063	+57.76611328	-2.76855469	-31.09130859	+1940
+1458241436.96970010	+9.68115234	-5.58984375	-0.42187500	+57.56835938	-15.09521484	-63.21533203	+2180	+9.62402344	-4.86474609	-0.10986328	+0.00000000	-23.04931641	+20.87402344	+1700	+7.25537109	-9.18896484	-0.65478516	+57.74414063	-2.83447266	-31.04736328	+1940
+1458241436.97810010	+9.68554688	-5.58544922	-0.41748047	+57.63427734	-15.29296875	-63.06152344	+2184	+9.62402344	-4.85595703	-0.10546875	-0.13183594	-23.02734375	+21.07177734	+1700	+7.26855469	-9.17578125	-0.65478516	+57.76611328	-2.96630859	-31.00341797	+1940
+1458241436.98639990	+9.68554688	-5.57666016	-0.41748047	+57.72216797	-15.51269531	-62.90771484	+2188	+9.62841797	-4.84716797	-0.10107422	-0.24169922	-23.00537109	+21.29150391	+1704	+7.28613281	-9.15820313	-0.65039063	+57.85400391	-3.05419922	-30.95947266	+1944
+1458241436.99889990	+9.68994141	-5.56347656	-0.40869141	+57.89794922	-15.90820313	-62.60009766	+2192	+9.62402344	-4.83398438	-0.09228516	-0.41748047	-22.96142578	+21.64306641	+1700	+7.31250000	-9.13183594	-0.64599609	+58.05175781	-3.20800781	-30.93750000	+1956
+1458241437.01140000	+9.69433594	-5.54589844	-0.40429688	+58.16162109	-16.34765625	-62.33642578	+2196	+9.62402344	-4.81640625	-0.08349609	-0.57128906	-22.96142578	+22.08251953	+1704	+7.33886719	-9.10546875	-0.65039063	+58.20556641	-3.40576172	-30.87158203	+1964
+1458241437.01550010	+9.69433594	-5.53710938	-0.39990234	+58.27148438	-16.52343750	-62.24853516	+2200	+9.62402344	-4.81201172	-0.07470703	-0.61523438	-22.98339844	+22.21435547	+1704	+7.34326172	-9.10107422	-0.65478516	+58.22753906	-3.49365234	-30.82763672	+1968
+1458241437.02390000	+9.69873047	-5.51953125	-0.39550781	+58.49121094	-16.83105469	-62.07275391	+2200	+9.62841797	-4.79443359	-0.06591797	-0.68115234	-23.04931641	+22.52197266	+1704	+7.34765625	-9.09228516	-0.67236328	+58.24951172	-3.69140625	-30.76171875	+1972
+1458241437.03220010	+9.70312500	-5.50195313	-0.39111328	+58.71093750	-17.18261719	-61.94091797	+2204	+9.62841797	-4.78125000	-0.05273438	-0.76904297	-23.18115234	+22.80761719	+1708	+7.34765625	-9.08349609	-0.69433594	+58.20556641	-3.88916016	-30.71777344	+1976
+1458241437.04049990	+9.70751953	-5.48437500	-0.38671875	+58.97460938	-17.53417969	-61.83105469	+2200	+9.63720703	-4.76806641	-0.04833984	-0.81298828	-23.31298828	+23.11523438	+1708	+7.34765625	-9.07910156	-0.72070313	+58.13964844	-4.15283203	-30.67382813	+1976
+1458241437.04889990	+9.71630859	-5.46240234	-0.38232422	+59.26025391	-17.90771484	-61.78710938	+2204	+9.64599609	-4.74609375	-0.03955078	-0.83496094	-23.55468750	+23.40087891	+1712	+7.35205078	-9.07470703	-0.75146484	+58.07373047	-4.43847656	-30.69580078	+1972
+1458241437.05720000	+9.72949219	-5.44482422	-0.37792969	+59.54589844	-18.28125000	-61.85302734	+2200	+9.65478516	-4.73291016	-0.02636719	-0.85693359	-23.88427734	+23.62060547	+1720	+7.36523438	-9.07031250	-0.79101563	+57.98583984	-4.81201172	-30.84960938	+1964
+1458241437.06139990	+9.73828125	-5.43603516	-0.37792969	+59.69970703	-18.47900391	-61.87500000	+2200	+9.66357422	-4.72412109	-0.02636719	-0.85693359	-24.03808594	+23.77441406	+1720	+7.37402344	-9.07031250	-0.80859375	+57.96386719	-4.98779297	-30.95947266	+1960
+1458241437.06970000	+9.75585938	-5.41845703	-0.37792969	+59.96337891	-18.85253906	-62.05078125	+2200	+9.67675781	-4.71093750	-0.01757813	-0.87890625	-24.47753906	+23.92822266	+1724	+7.41357422	-9.06152344	-0.85693359	+57.89794922	-5.49316406	-31.48681641	+1956
+1458241437.07800010	+9.77783203	-5.40527344	-0.37792969	+60.24902344	-19.27001953	-62.27050781	+2196	+9.69873047	-4.69335938	-0.02197266	-0.90087891	-25.00488281	+24.12597656	+1728	+7.47070313	-9.04833984	-0.89208984	+57.96386719	-5.91064453	-32.18994141	+1948
+1458241437.08629990	+9.80859375	-5.38769531	-0.38232422	+60.57861328	-19.70947266	-62.60009766	+2200	+9.72509766	-4.67578125	-0.02197266	-0.92285156	-25.64208984	+24.25781250	+1736	+7.53662109	-9.03076172	-0.90966797	+58.13964844	-6.21826172	-32.95898438	+1940
+1458241437.09470010	+9.85253906	-5.37451172	-0.38671875	+60.95214844	-20.28076172	-63.19335938	+2200	+9.76464844	-4.65820313	-0.02636719	-0.96679688	-26.67480469	+24.30175781	+1740	+7.60693359	-9.02197266	-0.92724609	+58.24951172	-6.45996094	-33.81591797	+1928
+1458241437.10299990	+9.90527344	-5.36132813	-0.40429688	+61.30371094	-20.91796875	-63.89648438	+2208	+9.79980469	-4.64941406	-0.04833984	-1.07666016	-27.37792969	+24.27978516	+1744	+7.68603516	-9.00878906	-0.95800781	+58.33740234	-6.72363281	-34.62890625	+1924
+1458241437.10719990	+9.93164063	-5.34814453	-0.41308594	+61.47949219	-21.15966797	-64.27001953	+2212	+9.82177734	-4.64062500	-0.05712891	-1.05468750	-27.79541016	+24.23583984	+1752	+7.72558594	-9.00000000	-0.97119141	+58.40332031	-6.85546875	-35.09033203	+1920
+1458241437.11970000	+10.01513672	-5.33935547	-0.45263672	+61.83105469	-21.73095703	-65.23681641	+2228	+9.89648438	-4.62744141	-0.10107422	-1.16455078	-28.98193359	+23.99414063	+1768	+7.85302734	-8.98242188	-1.03271484	+58.38134766	-7.14111328	-36.38671875	+1912
+1458241437.12800000	+10.07666016	-5.33935547	-0.49218750	+61.94091797	-22.03857422	-65.91796875	+2240	+9.95800781	-4.62304688	-0.14501953	-1.27441406	-29.68505859	+23.73046875	+1784	+7.93212891	-8.97802734	-1.09423828	+58.20556641	-7.29492188	-37.13378906	+1908
+1458241437.13630010	+10.15576172	-5.32177734	-0.54052734	+62.16064453	-22.30224609	-66.62109375	+2256	+10.02832031	-4.60107422	-0.19775391	-1.23046875	-30.41015625	+23.37890625	+1812	+8.01562500	-8.96923828	-1.16894531	+57.96386719	-7.47070313	-37.81494141	+1900
+1458241437.14470010	+10.23046875	-5.32177734	-0.59326172	+62.18261719	-22.45605469	-67.41210938	+2264	+10.10302734	-4.59667969	-0.25488281	-1.31835938	-31.17919922	+22.87353516	+1836	+8.08593750	-8.96923828	-1.25244141	+57.54638672	-7.55859375	-38.47412109	+1884
+1458241437.15300010	+10.31835938	-5.32617188	-0.65478516	+62.16064453	-22.56591797	-68.26904297	+2272	+10.19091797	-4.58789063	-0.32519531	-1.34033203	-31.92626953	+22.28027344	+1868	+8.16064453	-8.96923828	-1.34912109	+57.04101563	-7.62451172	-39.11132813	+1864
+1458241437.16129990	+10.41943359	-5.30859375	-0.71630859	+62.20458984	-22.63183594	-69.16992188	+2284	+10.29199219	-4.57031250	-0.39990234	-1.23046875	-32.67333984	+21.57714844	+1904	+8.23974609	-8.96484375	-1.45019531	+56.51367188	-7.69042969	-39.70458984	+1860
+1458241437.16960000	+10.52050781	-5.30859375	-0.79101563	+62.00683594	-22.65380859	-70.11474609	+2292	+10.38867188	-4.55273438	-0.47900391	-1.14257813	-33.42041016	+20.76416016	+1944	+8.32763672	-8.95605469	-1.56445313	+55.89843750	-7.73437500	-40.31982422	+1864
+1458241437.17800000	+10.63476563	-5.30859375	-0.86572266	+61.80908203	-22.69775391	-71.12548828	+2312	+10.49853516	-4.53515625	-0.56250000	-0.96679688	-34.25537109	+19.86328125	+1980	+8.42431641	-8.94287109	-1.66992188	+55.32714844	-7.77832031	-41.02294922	+1876
+1458241437.18630000	+10.75781250	-5.29541016	-0.94042969	+61.58935547	-22.74169922	-72.18017578	+2340	+10.62158203	-4.50439453	-0.65039063	-0.65917969	-35.09033203	+18.85253906	+2024	+8.53857422	-8.92089844	-1.77099609	+54.86572266	-7.82226563	-41.81396484	+1900
+1458241437.19880010	+10.95556641	-5.28662109	-1.05908203	+60.97412109	-22.85156250	-73.74023438	+2388	+10.80615234	-4.45605469	-0.78662109	-0.13183594	-36.36474609	+17.31445313	+2092	+8.73632813	-8.86816406	-1.91601563	+54.18457031	-7.95410156	-43.13232422	+1936
+1458241437.21129990	+11.16210938	-5.27343750	-1.19091797	+60.16113281	-23.07128906	-75.10253906	+2436	+11.00390625	-4.39453125	-0.93164063	+0.46142578	-37.63916016	+15.75439453	+2160	+8.96923828	-8.79785156	-2.05224609	+53.65722656	-8.19580078	-44.60449219	+1976
+1458241437.21960000	+11.30712891	-5.26025391	-1.27880859	+59.54589844	-23.26904297	-75.91552734	+2468	+11.13574219	-4.35058594	-1.03710938	+0.85693359	-38.36425781	+14.78759766	+2204	+9.13183594	-8.74072266	-2.14453125	+53.28369141	-8.41552734	-45.61523438	+1996
+1458241437.22799990	+11.45214844	-5.24707031	-1.35791016	+58.93066406	-23.51074219	-76.81640625	+2496	+11.28076172	-4.30224609	-1.12939453	+1.25244141	-39.26513672	+13.79882813	+2248	+9.29443359	-8.68359375	-2.22802734	+52.88818359	-8.65722656	-46.66992188	+2008
+1458241437.23210000	+11.52685547	-5.23828125	-1.41064453	+58.55712891	-23.62060547	-77.14599609	+2512	+11.35107422	-4.27587891	-1.18652344	+1.45019531	-39.59472656	+13.33740234	+2272	+9.37792969	-8.64843750	-2.28076172	+52.69042969	-8.78906250	-47.10937500	+2020
+1458241437.24050000	+11.68066406	-5.21630859	-1.48535156	+57.91992188	-23.90625000	-78.00292969	+2536	+11.49609375	-4.21875000	-1.27880859	+1.80175781	-40.47363281	+12.39257813	+2316	+9.54052734	-8.57812500	-2.37304688	+52.22900391	-9.11865234	-48.03222656	+2028
+1458241437.24880000	+11.83007813	-5.19433594	-1.56005859	+57.19482422	-24.14794922	-78.81591797	+2564	+11.64550781	-4.15722656	-1.37109375	+2.19726563	-41.30859375	+11.38183594	+2360	+9.69433594	-8.50781250	-2.48291016	+51.67968750	-9.42626953	-48.80126953	+2044
+1458241437.25710010	+11.98828125	-5.16357422	-1.63476563	+56.49169922	-24.43359375	-79.54101563	+2600	+11.79931641	-4.09130859	-1.47656250	+2.48291016	-41.98974609	+10.50292969	+2404	+9.83496094	-8.44189453	-2.60156250	+50.99853516	-9.73388672	-49.43847656	+2056
+1458241437.26539990	+12.14648438	-5.11962891	-1.68750000	+55.85449219	-24.74121094	-80.35400391	+2636	+11.95751953	-4.01660156	-1.55126953	+2.83447266	-42.86865234	+9.53613281	+2448	+9.96240234	-8.37597656	-2.72021484	+50.20751953	-10.04150391	-50.00976563	+2076
+1458241437.26959990	+12.22119141	-5.10205078	-1.72705078	+55.43701172	-24.87304688	-80.66162109	+2656	+12.03662109	-3.98144531	-1.60400391	+2.96630859	-43.17626953	+9.05273438	+2472	+10.02392578	-8.34082031	-2.79052734	+49.81201172	-10.17333984	-50.18554688	+2092
+1458241437.27790000	+12.37939453	-5.04931641	-1.76660156	+54.77783203	-25.24658203	-81.51855469	+2700	+12.19921875	-3.89794922	-1.66992188	+3.36181641	-44.03320313	+8.04199219	+2520	+10.14697266	-8.27050781	-2.91796875	+48.99902344	-10.48095703	-50.66894531	+2124
+1458241437.28629990	+12.54199219	-5.00976563	-1.80615234	+54.05273438	-25.59814453	-82.35351563	+2752	+12.35742188	-3.81884766	-1.74023438	+3.75732422	-44.84619141	+6.96533203	+2564	+10.27001953	-8.20019531	-3.04541016	+48.18603516	-10.76660156	-51.10839844	+2164
+1458241437.29040000	+12.62109375	-4.97460938	-1.82373047	+53.72314453	-25.81787109	-82.66113281	+2784	+12.44091797	-3.77050781	-1.77978516	+3.97705078	-45.17578125	+6.52587891	+2588	+10.32714844	-8.16503906	-3.10253906	+47.76855469	-10.92041016	-51.32812500	+2184
+1458241437.29880000	+12.77929688	-4.92626953	-1.85888672	+52.86621094	-26.23535156	-83.36425781	+2844	+12.60351563	-3.68261719	-1.84570313	+4.39453125	-45.90087891	+5.42724609	+2636	+10.46337891	-8.08154297	-3.22119141	+47.04345703	-11.27197266	-51.76757813	+2236
+1458241437.33209990	+13.39453125	-4.71972656	-1.99511719	+48.91113281	-28.32275391	-85.18798828	+3092	+13.22753906	-3.27832031	-2.10498047	+6.76757813	-48.16406250	+1.09863281	+2828	+11.11376953	-7.64648438	-3.55078125	+45.13183594	-13.64501953	-54.14062500	+2416
+1458241437.33620000	+13.46484375	-4.70214844	-2.00830078	+48.27392578	-28.60839844	-85.36376953	+3116	+13.29785156	-3.22558594	-2.12695313	+7.14111328	-48.47167969	+0.46142578	+2848	+11.20605469	-7.58056641	-3.57275391	+44.97802734	-14.04052734	-54.49218750	+2428
+1458241437.34460000	+13.60986328	-4.64501953	-2.04345703	+47.17529297	-29.20166016	-85.58349609	+3168	+13.44726563	-3.11572266	-2.19287109	+7.88818359	-48.86718750	-0.65917969	+2892	+11.38623047	-7.44433594	-3.62548828	+44.69238281	-14.87548828	-55.10742188	+2448
+1458241437.35290000	+13.75048828	-4.58349609	-2.06103516	+46.05468750	-29.81689453	-85.82519531	+3216	+13.59228516	-2.99707031	-2.23681641	+8.74511719	-49.35058594	-1.88964844	+2936	+11.56201172	-7.30810547	-3.66064453	+44.45068359	-15.75439453	-55.81054688	+2456
+1458241437.35710000	+13.82080078	-4.56152344	-2.07861328	+45.46142578	-30.08056641	-85.89111328	+3236	+13.66259766	-2.94433594	-2.26757813	+9.16259766	-49.50439453	-2.52685547	+2956	+11.64990234	-7.25097656	-3.68701172	+44.29687500	-16.14990234	-56.07421875	+2456
+1458241437.36540010	+13.95703125	-4.49121094	-2.07861328	+44.45068359	-30.69580078	-86.17675781	+3284	+13.80761719	-2.81689453	-2.30712891	+10.17333984	-49.94384766	-3.84521484	+3000	+11.80810547	-7.11914063	-3.73535156	+43.96728516	-16.94091797	-56.57958984	+2460
+1458241437.37369990	+14.08447266	-4.42529297	-2.07421875	+43.43994141	-31.33300781	-86.48437500	+3336	+13.94824219	-2.69824219	-2.32910156	+11.22802734	-50.42724609	-5.27343750	+3040	+11.95751953	-7.00048828	-3.79248047	+43.57177734	-17.64404297	-57.01904297	+2460
+1458241437.38210010	+14.21630859	-4.33740234	-2.04345703	+42.71484375	-32.03613281	-86.90185547	+3396	+14.09326172	-2.56201172	-2.34228516	+12.43652344	-50.91064453	-6.74560547	+3084	+12.08935547	-6.89062500	-3.84960938	+43.13232422	-18.30322266	-57.43652344	+2468
+1458241437.38620000	+14.27783203	-4.29785156	-2.02148438	+42.31933594	-32.40966797	-87.16552734	+3432	+14.16357422	-2.49609375	-2.33789063	+13.09570313	-51.21826172	-7.55859375	+3108	+12.15087891	-6.83789063	-3.87597656	+42.91259766	-18.58886719	-57.65625000	+2476
+1458241437.39459990	+14.40966797	-4.19677734	-1.97314453	+41.74804688	-33.15673828	-87.62695313	+3508	+14.30859375	-2.35107422	-2.34228516	+14.45800781	-51.65771484	-9.09667969	+3156	+12.26513672	-6.73242188	-3.94628906	+42.42919922	-19.16015625	-57.96386719	+2500
+1458241437.40290000	+14.52392578	-4.09130859	-1.91601563	+41.22070313	-33.94775391	-88.13232422	+3592	+14.44482422	-2.20166016	-2.31591797	+15.97412109	-52.20703125	-10.78857422	+3208	+12.37500000	-6.62695313	-3.99902344	+41.98974609	-19.70947266	-58.31542969	+2532
+1458241437.41120000	+14.63818359	-4.00341797	-1.85009766	+40.60546875	-34.78271484	-88.61572266	+3684	+14.57226563	-2.06982422	-2.28955078	+17.49023438	-52.73437500	-12.54638672	+3260	+12.48925781	-6.53027344	-4.04736328	+41.57226563	-20.28076172	-58.71093750	+2576
+1458241437.41950010	+14.74804688	-3.90234375	-1.79296875	+40.10009766	-35.61767578	-89.01123047	+3780	+14.70410156	-1.92480469	-2.26757813	+19.05029297	-53.15185547	-14.23828125	+3308	+12.60351563	-6.41601563	-4.09130859	+41.26464844	-20.91796875	-59.10644531	+2628
+1458241437.42790010	+14.85791016	-3.80566406	-1.74023438	+39.52880859	-36.43066406	-89.31884766	+3876	+14.82275391	-1.77978516	-2.24560547	+20.61035156	-53.52539063	-15.95214844	+3360	+12.73095703	-6.30615234	-4.10888672	+41.04492188	-21.66503906	-59.61181641	+2684
+1458241437.43619990	+14.95019531	-3.73974609	-1.70068359	+38.69384766	-37.22167969	-89.47265625	+3964	+14.93261719	-1.66113281	-2.23681641	+22.01660156	-53.78906250	-17.62207031	+3404	+12.86718750	-6.18310547	-4.11767578	+40.91308594	-22.54394531	-60.13916016	+2740
+1458241437.44039990	+14.99414063	-3.70019531	-1.68750000	+38.32031250	-37.59521484	-89.51660156	+4008	+14.98095703	-1.59082031	-2.23242188	+22.76367188	-53.89892578	-18.41308594	+3424	+12.93750000	-6.11279297	-4.10888672	+40.93505859	-23.04931641	-60.44677734	+2768
+1458241437.44870000	+15.07324219	-3.64746094	-1.66552734	+37.37548828	-38.34228516	-89.58251953	+4088	+15.07763672	-1.48095703	-2.21923828	+24.12597656	-54.14062500	-20.10498047	+3468	+13.08251953	-5.98095703	-4.08691406	+40.97900391	-24.10400391	-61.08398438	+2820
+1458241437.45700000	+15.16113281	-3.58593750	-1.63476563	+36.58447266	-39.11132813	-89.67041016	+4160	+15.17431641	-1.36669922	-2.22802734	+25.46630859	-54.25048828	-21.68701172	+3508	+13.23632813	-5.84472656	-4.06054688	+41.08886719	-25.22460938	-61.74316406	+2860
+1458241437.46540000	+15.23144531	-3.53759766	-1.62158203	+35.70556641	-39.79248047	-89.73632813	+4228	+15.25781250	-1.25244141	-2.22363281	+26.87255859	-54.40429688	-23.37890625	+3552	+13.38134766	-5.70410156	-4.02539063	+41.26464844	-26.34521484	-62.44628906	+2892
+1458241437.47370000	+15.29296875	-3.48925781	-1.59960938	+34.84863281	-40.51757813	-89.89013672	+4288	+15.34130859	-1.15136719	-2.21484375	+28.25683594	-54.58007813	-25.13671875	+3596	+13.52197266	-5.56787109	-3.99462891	+41.41845703	-27.44384766	-63.14941406	+2912
+1458241437.48200010	+15.35449219	-3.42333984	-1.54687500	+34.36523438	-41.37451172	-90.32958984	+4356	+15.42480469	-1.04150391	-2.19287109	+29.83886719	-54.84375000	-27.04833984	+3644	+13.64501953	-5.44482422	-3.95947266	+41.61621094	-28.47656250	-63.94042969	+2924
+1458241437.48620010	+15.38525391	-3.39257813	-1.52050781	+34.12353516	-41.79199219	-90.59326172	+4388	+15.46435547	-0.98437500	-2.17529297	+30.69580078	-54.99755859	-28.08105469	+3668	+13.70214844	-5.38769531	-3.95068359	+41.68212891	-28.91601563	-64.31396484	+2928
+1458241437.49449990	+15.45117188	-3.31787109	-1.43701172	+33.99169922	-42.78076172	-91.38427734	+4456	+15.55224609	-0.86132813	-2.13574219	+32.54150391	-55.34912109	-30.21240234	+3724	+13.80761719	-5.28662109	-3.91992188	+41.87988281	-29.79492188	-65.23681641	+2940
+1458241437.50280000	+15.49511719	-3.22558594	-1.34912109	+34.01367188	-43.76953125	-92.28515625	+4532	+15.62695313	-0.72949219	-2.07421875	+34.60693359	-55.74462891	-32.54150391	+3788	+13.89111328	-5.18994141	-3.91552734	+42.03369141	-30.43212891	-66.04980469	+2952
+1458241437.50700000	+15.51708984	-3.18164063	-1.30078125	+34.10156250	-44.29687500	-92.81250000	+4572	+15.66650391	-0.66796875	-2.03906250	+35.68359375	-55.96435547	-33.79394531	+3816	+13.93066406	-5.15039063	-3.91552734	+42.09960938	-30.73974609	-66.51123047	+2964
+1458241437.51950000	+15.59619141	-3.02783203	-1.11621094	+34.80468750	-45.98876953	-94.76806641	+4700	+15.78076172	-0.46582031	-1.92480469	+39.08935547	-56.62353516	-37.61718750	+3908	+14.04052734	-5.03613281	-3.89794922	+42.38525391	-31.59667969	-68.00537109	+3016
+1458241437.54450010	+15.71044922	-2.74218750	-0.79541016	+36.10107422	-49.06494141	-98.34960938	+4948	+15.96972656	-0.10107422	-1.71826172	+45.70312500	-57.39257813	-45.06591797	+4056	+14.24707031	-4.80322266	-3.85400391	+43.24218750	-33.26660156	-70.90576172	+3212
+1458241437.55279990	+15.75000000	-2.67626953	-0.72070313	+36.25488281	-49.92187500	-99.22851563	+5016	+16.02246094	+0.00000000	-1.67871094	+47.48291016	-57.43652344	-47.13134766	+4092	+14.33496094	-4.71972656	-3.81005859	+43.63769531	-34.07958984	-71.89453125	+3292
+1458241437.55699990	+15.76318359	-2.65429688	-0.69433594	+36.18896484	-50.29541016	-99.55810547	+5044	+16.04882813	+0.03515625	-1.66992188	+48.20800781	-57.39257813	-48.05419922	+4104	+14.37451172	-4.67578125	-3.79248047	+43.81347656	-34.45312500	-72.31201172	+3328
+1458241437.56530000	+15.78955078	-2.61474609	-0.65478516	+35.90332031	-50.97656250	-99.99755859	+5088	+16.09277344	+0.11425781	-1.64355469	+49.61425781	-57.23876953	-49.83398438	+4128	+14.46240234	-4.57910156	-3.75292969	+44.16503906	-35.26611328	-73.01513672	+3392
+1458241437.57360010	+15.81591797	-2.60156250	-0.63281250	+35.31005859	-51.59179688	-100.19531250	+5120	+16.13232422	+0.17578125	-1.63476563	+50.71289063	-57.04101563	-51.32812500	+4148	+14.55029297	-4.48242188	-3.71337891	+44.47265625	-36.18896484	-73.60839844	+3440
+1458241437.58200000	+15.84667969	-2.58837891	-0.61962891	+34.67285156	-52.14111328	-100.21728516	+5144	+16.17187500	+0.23291016	-1.63476563	+51.56982422	-56.73339844	-52.49267578	+4168	+14.63378906	-4.38574219	-3.66943359	+44.75830078	-37.06787109	-74.09179688	+3472
+1458241437.59030010	+15.87304688	-2.57519531	-0.60205078	+33.94775391	-52.69042969	-100.15136719	+5160	+16.21582031	+0.29003906	-1.62158203	+52.38281250	-56.44775391	-53.67919922	+4192	+14.71728516	-4.28906250	-3.62548828	+45.04394531	-37.90283203	-74.55322266	+3492
+1458241437.59859990	+15.89941406	-2.56640625	-0.58886719	+33.15673828	-53.19580078	-99.97558594	+5176	+16.25537109	+0.35156250	-1.60839844	+53.12988281	-56.14013672	-54.73388672	+4216	+14.78759766	-4.20996094	-3.59912109	+45.19775391	-38.58398438	-74.83886719	+3496
+1458241437.60279990	+15.91259766	-2.55322266	-0.57568359	+32.84912109	-53.48144531	-99.88769531	+5184	+16.27734375	+0.38671875	-1.59521484	+53.54736328	-55.98632813	-55.23925781	+4232	+14.81835938	-4.17041016	-3.58593750	+45.28564453	-38.91357422	-74.99267578	+3496
+1458241437.61110000	+15.93896484	-2.52246094	-0.53173828	+32.34375000	-54.14062500	-99.84375000	+5204	+16.31689453	+0.44824219	-1.56005859	+54.33837891	-55.78857422	-56.27197266	+4264	+14.87548828	-4.10009766	-3.56396484	+45.41748047	-39.41894531	-75.30029297	+3496
+1458241437.61949990	+15.96972656	-2.47412109	-0.46582031	+32.08007813	-54.86572266	-99.88769531	+5236	+16.36962891	+0.52294922	-1.50732422	+55.28320313	-55.63476563	-57.39257813	+4304	+14.92382813	-4.04736328	-3.53759766	+45.52734375	-39.81445313	-75.69580078	+3496
+1458241437.62780000	+15.99609375	-2.41699219	-0.38232422	+31.97021484	-55.63476563	-100.01953125	+5276	+16.41357422	+0.60644531	-1.44140625	+56.33789063	-55.50292969	-58.55712891	+4348	+14.95898438	-4.00341797	-3.53320313	+45.61523438	-40.01220703	-76.02539063	+3508
+1458241437.63610010	+16.01806641	-2.35546875	-0.29882813	+31.90429688	-56.42578125	-100.17333984	+5320	+16.44873047	+0.68115234	-1.37548828	+57.32666016	-55.43701172	-59.63378906	+4392	+14.98974609	-3.96826172	-3.52880859	+45.63720703	-40.16601563	-76.35498047	+3532
+1458241437.65689990	+16.07080078	-2.21923828	-0.07470703	+31.90429688	-58.46923828	-100.59082031	+5460	+16.53662109	+0.86572266	-1.19531250	+59.89746094	-55.48095703	-62.33642578	+4504	+15.05566406	-3.88916016	-3.50244141	+45.85693359	-40.64941406	-77.27783203	+3652
+1458241437.66109990	+16.07958984	-2.20166016	-0.04833984	+31.75048828	-58.77685547	-100.54687500	+5484	+16.54541016	+0.89648438	-1.17333984	+60.24902344	-55.48095703	-62.70996094	+4524	+15.07324219	-3.87597656	-3.49804688	+45.87890625	-40.78125000	-77.45361328	+3680
+1458241437.66940000	+16.09277344	-2.17968750	-0.00439453	+31.31103516	-59.34814453	-100.32714844	+5532	+16.56298828	+0.94921875	-1.12939453	+60.97412109	-55.54687500	-63.47900391	+4560	+15.10400391	-3.83203125	-3.49365234	+45.92285156	-41.06689453	-77.56347656	+3740
+1458241437.67779990	+16.10595703	-2.17089844	+0.00878906	+30.52001953	-59.76562500	-99.79980469	+5568	+16.58056641	+0.98876953	-1.11621094	+61.34765625	-55.59082031	-63.91845703	+4592	+15.14794922	-3.77490234	-3.47167969	+46.03271484	-41.55029297	-77.71728516	+3796
+1458241437.68610000	+16.12353516	-2.18847656	+0.00000000	+29.50927734	-60.07324219	-99.18457031	+5600	+16.59375000	+1.00634766	-1.10742188	+61.58935547	-55.63476563	-64.24804688	+4620	+15.19628906	-3.72656250	-3.44531250	+46.12060547	-42.09960938	-77.84912109	+3836
+1458241437.69030000	+16.13232422	-2.19726563	-0.01757813	+28.89404297	-60.11718750	-98.70117188	+5616	+16.59814453	+1.01513672	-1.11621094	+61.61132813	-55.65673828	-64.31396484	+4636	+15.22265625	-3.69580078	-3.43212891	+46.16455078	-42.40722656	-77.82714844	+3852
+1458241437.69860010	+16.14550781	-2.22363281	-0.05712891	+27.64160156	-60.22705078	-97.82226563	+5648	+16.60253906	+1.01513672	-1.12500000	+61.56738281	-55.78857422	-64.40185547	+4664	+15.27099609	-3.62548828	-3.41455078	+46.25244141	-42.93457031	-77.71728516	+3876
+1458241437.70280000	+16.14990234	-2.23681641	-0.07031250	+27.07031250	-60.29296875	-97.40478516	+5660	+16.60253906	+1.01953125	-1.12500000	+61.58935547	-55.85449219	-64.46777344	+4680	+15.29296875	-3.59033203	-3.41015625	+46.29638672	-43.19824219	-77.65136719	+3880
+1458241437.71110010	+16.16308594	-2.25878906	-0.10546875	+25.92773438	-60.38085938	-96.56982422	+5680	+16.61132813	+1.01953125	-1.12500000	+61.58935547	-56.07421875	-64.57763672	+4712	+15.33691406	-3.52441406	-3.39257813	+46.34033203	-43.70361328	-77.54150391	+3884
+1458241437.71519990	+16.17626953	-2.26757813	-0.11865234	+25.37841797	-60.42480469	-96.15234375	+5688	+16.61572266	+1.01953125	-1.12060547	+61.58935547	-56.18408203	-64.62158203	+4728	+15.35888672	-3.49365234	-3.37500000	+46.38427734	-43.96728516	-77.56347656	+3880
+1458241437.72359990	+16.18945313	-2.26757813	-0.13183594	+24.60937500	-60.57861328	-95.62500000	+5696	+16.62451172	+1.02392578	-1.10742188	+61.65527344	-56.49169922	-64.81933594	+4764	+15.40283203	-3.44531250	-3.36181641	+46.45019531	-44.31884766	-77.54150391	+3868
+1458241437.72770000	+16.19824219	-2.26318359	-0.12744141	+24.34570313	-60.68847656	-95.40527344	+5704	+16.62890625	+1.02832031	-1.09863281	+61.72119141	-56.66748047	-64.92919922	+4784	+15.41601563	-3.42333984	-3.35742188	+46.47216797	-44.42871094	-77.56347656	+3864
+1458241437.73610000	+16.21142578	-2.23242188	-0.10986328	+24.01611328	-60.93017578	-95.11962891	+5720	+16.64208984	+1.05029297	-1.06347656	+61.98486328	-57.10693359	-65.21484375	+4824	+15.44238281	-3.38818359	-3.35742188	+46.40625000	-44.53857422	-77.54150391	+3856
+1458241437.75270010	+16.24218750	-2.13574219	+0.00878906	+24.23583984	-61.83105469	-95.31738281	+5780	+16.67285156	+1.10302734	-0.94042969	+62.92968750	-58.20556641	-66.24755859	+4912	+15.46875000	-3.36621094	-3.35302734	+46.36230469	-44.53857422	-77.91503906	+3856
+1458241437.76939990	+16.26855469	-2.03466797	+0.14941406	+24.89501953	-62.73193359	-95.93261719	+5860	+16.71240234	+1.17333984	-0.79980469	+64.11621094	-59.54589844	-67.45605469	+4988	+15.48193359	-3.36181641	-3.36621094	+46.16455078	-44.29687500	-78.24462891	+3908
+1458241437.77360010	+16.27294922	-2.01708984	+0.17578125	+24.96093750	-62.90771484	-95.99853516	+5880	+16.72119141	+1.19091797	-0.76464844	+64.35791016	-59.89746094	-67.71972656	+5004	+15.48632813	-3.36181641	-3.36621094	+46.09863281	-44.25292969	-78.33251953	+3928
+1458241437.78189990	+16.28613281	-1.98632813	+0.22851563	+25.09277344	-63.30322266	-96.19628906	+5916	+16.73437500	+1.20849609	-0.69873047	+64.84130859	-60.66650391	-68.29101563	+5032	+15.49072266	-3.34863281	-3.36621094	+46.01074219	-44.25292969	-78.46435547	+3976
+1458241437.78600000	+16.29931641	-1.98193359	+0.24169922	+25.04882813	-63.39111328	-96.19628906	+5932	+16.73876953	+1.21728516	-0.67236328	+65.01708984	-61.01806641	-68.53271484	+5044	+15.49951172	-3.34423828	-3.36181641	+45.98876953	-44.27490234	-78.53027344	+4000
+1458241437.79440000	+16.31250000	-1.97753906	+0.24609375	+24.78515625	-63.52294922	-96.10839844	+5960	+16.75195313	+1.22167969	-0.62841797	+65.23681641	-61.67724609	-68.86230469	+5064	+15.52148438	-3.32226563	-3.36621094	+45.83496094	-44.36279297	-78.44238281	+4044
+1458241437.79850010	+16.32128906	-1.98193359	+0.23730469	+24.49951172	-63.50097656	-95.93261719	+5972	+16.75634766	+1.22167969	-0.61962891	+65.21484375	-61.96289063	-68.90625000	+5072	+15.53027344	-3.31347656	-3.36621094	+45.74707031	-44.45068359	-78.39843750	+4064
+1458241437.80690000	+16.32568359	-1.99951172	+0.21093750	+23.92822266	-63.47900391	-95.55908203	+6000	+16.75634766	+1.20849609	-0.61083984	+65.06103516	-62.51220703	-68.90625000	+5088	+15.54785156	-3.27832031	-3.36621094	+45.59326172	-44.64843750	-78.15673828	+4100
+1458241437.81100010	+16.33447266	-2.01269531	+0.18896484	+23.53271484	-63.41308594	-95.29541016	+6012	+16.75634766	+1.19970703	-0.61523438	+64.90722656	-62.75390625	-68.86230469	+5100	+15.56103516	-3.25195313	-3.36621094	+45.52734375	-44.78027344	-78.02490234	+4112
+1458241437.81520010	+16.34326172	-2.02587891	+0.16699219	+23.22509766	-63.39111328	-95.09765625	+6024	+16.75634766	+1.18652344	-0.61962891	+64.70947266	-62.99560547	-68.77441406	+5108	+15.57421875	-3.22998047	-3.36181641	+45.48339844	-44.93408203	-77.91503906	+4124
+1458241437.82349990	+16.35644531	-2.04785156	+0.12304688	+22.67578125	-63.28125000	-94.76806641	+6044	+16.76074219	+1.16894531	-0.63720703	+64.37988281	-63.36914063	-68.62060547	+5132	+15.60058594	-3.19042969	-3.35302734	+45.32958984	-45.24169922	-77.69531250	+4132
+1458241437.82769990	+16.36083984	-2.05664063	+0.10107422	+22.45605469	-63.21533203	-94.63623047	+6048	+16.76074219	+1.16015625	-0.65039063	+64.22607422	-63.54492188	-68.51074219	+5140	+15.61376953	-3.17285156	-3.35302734	+45.26367188	-45.37353516	-77.56347656	+4132
+1458241437.83600000	+16.36523438	-2.06982422	+0.05712891	+22.03857422	-63.12744141	-94.37255859	+6060	+16.75634766	+1.14697266	-0.67675781	+63.85253906	-63.87451172	-68.26904297	+5164	+15.63134766	-3.12890625	-3.35302734	+45.10986328	-45.61523438	-77.27783203	+4124
+1458241437.84019990	+16.36523438	-2.07421875	+0.05273438	+21.99462891	-63.17138672	-94.37255859	+6060	+16.75634766	+1.14257813	-0.68554688	+63.72070313	-64.05029297	-68.18115234	+5176	+15.64013672	-3.11132813	-3.34863281	+45.06591797	-45.72509766	-77.21191406	+4120
+1458241437.84850000	+16.36962891	-2.06103516	+0.04833984	+22.10449219	-63.28125000	-94.52636719	+6064	+16.76074219	+1.13818359	-0.68994141	+63.65478516	-64.46777344	-68.20312500	+5196	+15.64892578	-3.08496094	-3.34423828	+45.00000000	-45.85693359	-77.14599609	+4100
+1458241437.85690000	+16.38281250	-2.03906250	+0.06152344	+22.50000000	-63.47900391	-94.87792969	+6068	+16.76513672	+1.14697266	-0.67675781	+63.87451172	-64.92919922	-68.46679688	+5220	+15.66210938	-3.07177734	-3.33984375	+44.97802734	-45.92285156	-77.23388672	+4080
+1458241437.86100010	+16.38281250	-2.02148438	+0.07470703	+22.82958984	-63.63281250	-95.18554688	+6076	+16.76953125	+1.15576172	-0.66357422	+64.07226563	-65.19287109	-68.66455078	+5232	+15.66650391	-3.07177734	-3.33984375	+44.95605469	-45.90087891	-77.32177734	+4072
+1458241437.86929990	+16.38720703	-1.98632813	+0.11865234	+23.57666016	-63.96240234	-95.82275391	+6088	+16.77392578	+1.17773438	-0.62841797	+64.55566406	-65.72021484	-69.12597656	+5256	+15.66650391	-3.07177734	-3.33984375	+44.95605469	-45.81298828	-77.51953125	+4060
+1458241437.87770010	+16.38720703	-1.93798828	+0.17138672	+24.45556641	-64.33593750	-96.59179688	+6108	+16.77832031	+1.19970703	-0.57568359	+65.25878906	-66.33544922	-69.82910156	+5284	+15.66650391	-3.07177734	-3.33544922	+45.00000000	-45.68115234	-77.80517578	+4056
+1458241437.89850000	+16.41357422	-1.81933594	+0.31201172	+27.15820313	-65.28076172	-99.00878906	+6164	+16.79589844	+1.26562500	-0.41748047	+67.56591797	-67.98339844	-72.02636719	+5348	+15.67089844	-3.08496094	-3.32226563	+45.24169922	-45.35156250	-78.77197266	+4104
+1458241437.90680000	+16.41796875	-1.78417969	+0.34716797	+28.01513672	-65.54443359	-99.82177734	+6184	+16.79589844	+1.28759766	-0.36474609	+68.37890625	-68.59863281	-72.81738281	+5364	+15.67089844	-3.07617188	-3.32226563	+45.32958984	-45.28564453	-78.99169922	+4136
+1458241437.91100000	+16.42236328	-1.77539063	+0.36035156	+28.30078125	-65.63232422	-100.12939453	+6188	+16.79589844	+1.29638672	-0.34716797	+68.70849609	-68.90625000	-73.14697266	+5372	+15.67529297	-3.06738281	-3.31787109	+45.37353516	-45.30761719	-79.10156250	+4152
+1458241437.91930010	+16.42675781	-1.76660156	+0.36035156	+28.60839844	-65.72021484	-100.50292969	+6196	+16.79589844	+1.30078125	-0.31640625	+69.14794922	-69.43359375	-73.60839844	+5384	+15.68408203	-3.04101563	-3.30908203	+45.43945313	-45.41748047	-79.18945313	+4188
+1458241437.92350010	+16.43115234	-1.77099609	+0.35156250	+28.60839844	-65.72021484	-100.56884766	+6196	+16.79150391	+1.30078125	-0.30761719	+69.23583984	-69.65332031	-73.74023438	+5384	+15.69287109	-3.02783203	-3.30468750	+45.46142578	-45.50537109	-79.21142578	+4200
+1458241437.93179990	+16.43554688	-1.78857422	+0.31201172	+28.25683594	-65.58837891	-100.39306641	+6204	+16.79150391	+1.29638672	-0.31201172	+69.08203125	-70.00488281	-73.65234375	+5392	+15.71044922	-2.99707031	-3.30468750	+45.46142578	-45.65917969	-79.07958984	+4224
+1458241437.93600010	+16.43115234	-1.79736328	+0.29003906	+27.97119141	-65.52246094	-100.19531250	+6204	+16.78710938	+1.29199219	-0.32080078	+68.99414063	-70.13671875	-73.60839844	+5396	+15.71484375	-2.97509766	-3.30468750	+45.43945313	-45.76904297	-78.96972656	+4232
+1458241437.94010000	+16.43115234	-1.80615234	+0.26367188	+27.68554688	-65.45654297	-100.01953125	+6204	+16.78271484	+1.28320313	-0.32519531	+68.84033203	-70.26855469	-73.52050781	+5400	+15.71923828	-2.96191406	-3.30468750	+45.41748047	-45.87890625	-78.88183594	+4236
+1458241437.94849990	+16.43115234	-1.83691406	+0.21972656	+27.04833984	-65.34667969	-99.60205078	+6204	+16.77392578	+1.26562500	-0.33837891	+68.51074219	-70.48828125	-73.34472656	+5408	+15.73242188	-2.92236328	-3.30468750	+45.37353516	-46.09863281	-78.68408203	+4236
+1458241437.95260000	+16.43115234	-1.85009766	+0.20214844	+26.71875000	-65.32470703	-99.38232422	+6200	+16.77392578	+1.25683594	-0.34716797	+68.29101563	-70.57617188	-73.21289063	+5412	+15.73681641	-2.90478516	-3.30029297	+45.35156250	-46.25244141	-78.57421875	+4232
+1458241437.96100000	+16.43115234	-1.87207031	+0.16259766	+26.08154297	-65.23681641	-98.96484375	+6192	+16.76953125	+1.24804688	-0.36474609	+67.93945313	-70.68603516	-72.99316406	+5424	+15.75439453	-2.86962891	-3.30029297	+45.28564453	-46.49414063	-78.37646484	+4224
+1458241437.98180010	+16.42675781	-1.87207031	+0.16699219	+25.48828125	-65.61035156	-98.65722656	+6156	+16.76513672	+1.24804688	-0.34277344	+68.09326172	-70.92773438	-73.47656250	+5440	+15.76757813	-2.80810547	-3.29150391	+45.10986328	-46.95556641	-78.13476563	+4180
+1458241437.98600010	+16.43115234	-1.85888672	+0.18457031	+25.59814453	-65.78613281	-98.78906250	+6152	+16.76513672	+1.25244141	-0.32519531	+68.33496094	-70.99365234	-73.74023438	+5448	+15.77197266	-2.80371094	-3.28710938	+45.10986328	-46.99951172	-78.17871094	+4172
+1458241437.99429990	+16.43554688	-1.83251953	+0.23730469	+25.97167969	-66.20361328	-99.20654297	+6156	+16.77392578	+1.27001953	-0.29003906	+68.92822266	-71.12548828	-74.44335938	+5460	+15.77197266	-2.79931641	-3.27832031	+45.10986328	-47.04345703	-78.35449219	+4164
+1458241437.99850010	+16.43554688	-1.81494141	+0.26806641	+26.23535156	-66.40136719	-99.44824219	+6160	+16.77832031	+1.28320313	-0.26367188	+69.27978516	-71.21337891	-74.83886719	+5464	+15.77197266	-2.79931641	-3.27392578	+45.10986328	-47.04345703	-78.44238281	+4160
+1458241438.00679990	+16.43554688	-1.77099609	+0.33837891	+26.93847656	-66.90673828	-100.10742188	+6172	+16.78710938	+1.30517578	-0.21093750	+70.15869141	-71.38916016	-75.78369141	+5480	+15.77197266	-2.79931641	-3.26513672	+45.10986328	-47.04345703	-78.66210938	+4164
+1458241438.01099990	+16.43994141	-1.75341797	+0.37353516	+27.31201172	-67.12646484	-100.45898438	+6180	+16.79150391	+1.31835938	-0.18457031	+70.55419922	-71.49902344	-76.24511719	+5488	+15.77197266	-2.80371094	-3.25634766	+45.13183594	-47.02148438	-78.79394531	+4172
+1458241438.01930000	+16.43994141	-1.71826172	+0.43945313	+28.10302734	-67.60986328	-101.25000000	+6196	+16.80468750	+1.34472656	-0.12304688	+71.63085938	-71.82861328	-77.45361328	+5500	+15.76757813	-2.80371094	-3.24316406	+45.13183594	-47.02148438	-79.05761719	+4188
+1458241438.02340010	+16.43994141	-1.70507813	+0.46582031	+28.43261719	-67.78564453	-101.57958984	+6204	+16.81347656	+1.35791016	-0.09667969	+72.07031250	-72.00439453	-77.95898438	+5504	+15.77197266	-2.80810547	-3.23437500	+45.13183594	-47.04345703	-79.18945313	+4204
+1458241438.03180000	+16.44433594	-1.69189453	+0.49658203	+28.93798828	-68.02734375	-102.10693359	+6212	+16.83105469	+1.37548828	-0.03955078	+73.05908203	-72.46582031	-79.10156250	+5516	+15.77636719	-2.80371094	-3.22119141	+45.10986328	-47.06542969	-79.34326172	+4228
+1458241438.04010010	+16.44433594	-1.69628906	+0.49658203	+29.15771484	-68.09326172	-102.43652344	+6216	+16.83984375	+1.37548828	-0.01757813	+73.38867188	-73.03710938	-79.65087891	+5516	+15.78076172	-2.79492188	-3.20800781	+45.00000000	-47.17529297	-79.32128906	+4256
+1458241438.04430010	+16.43994141	-1.70507813	+0.49218750	+29.24560547	-68.13720703	-102.59033203	+6220	+16.84423828	+1.37109375	-0.01318359	+73.54248047	-73.38867188	-79.93652344	+5516	+15.78076172	-2.78613281	-3.20800781	+44.93408203	-47.21923828	-79.27734375	+4268
+1458241438.04839990	+16.43994141	-1.71826172	+0.48339844	+29.26757813	-68.11523438	-102.74414063	+6224	+16.84863281	+1.36230469	-0.01318359	+73.49853516	-73.74023438	-80.02441406	+5520	+15.78515625	-2.78173828	-3.20361328	+44.86816406	-47.30712891	-79.21142578	+4276
+1458241438.05679990	+16.44433594	-1.74462891	+0.45703125	+29.42138672	-68.07128906	-103.05175781	+6228	+16.85302734	+1.33593750	-0.02636719	+73.58642578	-74.72900391	-80.41992188	+5524	+15.79394531	-2.76416016	-3.19482422	+44.71435547	-47.48291016	-79.01367188	+4292
+1458241438.06090000	+16.43994141	-1.76220703	+0.43505859	+29.46533203	-68.00537109	-103.22753906	+6232	+16.85302734	+1.31835938	-0.04394531	+73.36669922	-75.19042969	-80.33203125	+5528	+15.80273438	-2.75537109	-3.19042969	+44.62646484	-47.54882813	-78.90380859	+4292
+1458241438.06929990	+16.43994141	-1.80175781	+0.38671875	+29.72900391	-67.89550781	-103.73291016	+6240	+16.84863281	+1.27880859	-0.07910156	+73.25683594	-76.44287109	-80.61767578	+5540	+15.81152344	-2.73779297	-3.19042969	+44.47265625	-47.70263672	-78.64013672	+4292
+1458241438.08180000	+16.43554688	-1.85449219	+0.32958984	+30.93750000	-67.78564453	-105.31494141	+6244	+16.84423828	+1.23046875	-0.10546875	+74.24560547	-78.57421875	-82.15576172	+5548	+15.82031250	-2.70263672	-3.18164063	+44.23095703	-47.94433594	-78.24462891	+4276
+1458241438.09010000	+16.43994141	-1.86767578	+0.33837891	+32.56347656	-67.93945313	-107.09472656	+6236	+16.84863281	+1.21289063	-0.08789063	+76.33300781	-80.09033203	-84.63867188	+5552	+15.82470703	-2.68505859	-3.17724609	+44.14306641	-48.05419922	-78.09082031	+4260
+1458241438.09419990	+16.43994141	-1.86328125	+0.34716797	+33.50830078	-68.04931641	-108.03955078	+6232	+16.84863281	+1.21289063	-0.08349609	+77.58544922	-80.79345703	-86.00097656	+5552	+15.83349609	-2.67626953	-3.17285156	+44.12109375	-48.07617188	-78.04687500	+4252
+1458241438.10260010	+16.43554688	-1.83691406	+0.39550781	+35.81542969	-68.31298828	-110.39062500	+6236	+16.85302734	+1.21728516	-0.05273438	+81.18896484	-82.19970703	-89.89013672	+5552	+15.83789063	-2.66748047	-3.16845703	+44.09912109	-48.07617188	-78.04687500	+4232
+1458241438.10669990	+16.43115234	-1.81494141	+0.42626953	+37.06787109	-68.46679688	-111.59912109	+6244	+16.85302734	+1.21728516	-0.03955078	+83.56201172	-82.90283203	-92.41699219	+5552	+15.83789063	-2.66308594	-3.16845703	+44.12109375	-48.05419922	-78.06884766	+4224
+1458241438.11509990	+16.43554688	-1.77099609	+0.50537109	+39.79248047	-68.84033203	-114.25781250	+6256	+16.86181641	+1.22607422	+0.01318359	+91.09863281	-84.24316406	-100.21728516	+5556	+15.83789063	-2.65869141	-3.16406250	+44.16503906	-47.98828125	-78.20068359	+4212
+1458241438.11920000	+16.43554688	-1.74462891	+0.54052734	+41.11083984	-68.97216797	-115.51025391	+6264	+16.86621094	+1.23046875	+0.03515625	+95.62500000	-84.83642578	-104.85351563	+5556	+15.83789063	-2.65869141	-3.15966797	+44.18701172	-47.94433594	-78.26660156	+4204
+1458241438.12760000	+16.43554688	-1.69189453	+0.60644531	+43.52783203	-69.21386719	-117.79541016	+6284	+16.87500000	+1.24365234	+0.07470703	+107.22656250	-85.86914063	-116.67480469	+5556	+15.83789063	-2.66308594	-3.15527344	+44.25292969	-47.81250000	-78.46435547	+4204
+1458241438.13170000	+16.43554688	-1.67431641	+0.63281250	+44.51660156	-69.27978516	-118.76220703	+6288	+16.87500000	+1.24365234	+0.08349609	+114.06005859	-86.30859375	-123.61816406	+5552	+15.83349609	-2.66308594	-3.15527344	+44.27490234	-47.74658203	-78.55224609	+4204
+1458241438.13590000	+16.43554688	-1.65673828	+0.65478516	+45.41748047	-69.34570313	-119.64111328	+6296	+16.87500000	+1.24365234	+0.10107422	+123.28857422	-86.63818359	-132.95654297	+5552	+15.83349609	-2.66308594	-3.15527344	+44.29687500	-47.68066406	-78.61816406	+4204
+1458241438.14420010	+16.43554688	-1.62597656	+0.67236328	+46.82373047	-69.38964844	-120.98144531	+6300	+16.87500000	+1.23925781	+0.11425781	+142.71240234	-87.09960938	-152.49023438	+5548	+15.82470703	-2.66748047	-3.15527344	+44.29687500	-47.50488281	-78.77197266	+4216
+1458241438.14840010	+16.43994141	-1.62158203	+0.67675781	+47.32910156	-69.38964844	-121.48681641	+6304	+16.87500000	+1.22607422	+0.12744141	+153.67675781	-87.12158203	-163.56445313	+5552	+15.82470703	-2.66748047	-3.15527344	+44.29687500	-47.46093750	-78.83789063	+4224
+1458241438.15669990	+16.43994141	-1.63037109	+0.65039063	+47.52685547	-69.27978516	-121.75048828	+6308	+16.86621094	+1.21728516	+0.12304688	+173.07861328	-87.12158203	+176.96777344	+5548	+15.82031250	-2.66748047	-3.15527344	+44.18701172	-47.32910156	-78.83789063	+4236
+1458241438.16090010	+16.44433594	-1.64355469	+0.62841797	+47.46093750	-69.19189453	-121.77246094	+6312	+16.86181641	+1.20410156	+0.11865234	-178.33007813	-87.01171875	+168.35449219	+5548	+15.81591797	-2.66748047	-3.15966797	+44.12109375	-47.30712891	-78.79394531	+4244
+1458241438.16510010	+16.43994141	-1.65673828	+0.60205078	+47.24121094	-69.06005859	-121.59667969	+6316	+16.85742188	+1.19531250	+0.10546875	-170.92529297	-86.94580078	+160.94970703	+5552	+15.81591797	-2.66748047	-3.15966797	+44.05517578	-47.28515625	-78.70605469	+4252
+1458241438.17339990	+16.43994141	-1.69189453	+0.53613281	+46.62597656	-68.84033203	-121.13525391	+6324	+16.84423828	+1.15576172	+0.08789063	-157.85156250	-86.59423828	+147.74414063	+5556	+15.81591797	-2.65869141	-3.16406250	+43.85742188	-47.28515625	-78.44238281	+4264
+1458241438.17750000	+16.43994141	-1.71386719	+0.50537109	+46.31835938	-68.73046875	-120.93750000	+6328	+16.83544922	+1.14697266	+0.08349609	-153.36914063	-86.37451172	+143.23974609	+5560	+15.81591797	-2.65429688	-3.16406250	+43.76953125	-47.30712891	-78.33251953	+4268
+1458241438.18590000	+16.43994141	-1.75781250	+0.44824219	+45.70312500	-68.53271484	-120.54199219	+6332	+16.82666016	+1.11621094	+0.07470703	-145.23925781	-85.84716797	+135.08789063	+5568	+15.81152344	-2.64111328	-3.16845703	+43.57177734	-47.35107422	-78.02490234	+4272
+1458241438.19420000	+16.43994141	-1.79736328	+0.39990234	+45.10986328	-68.33496094	-120.16845703	+6328	+16.81787109	+1.09423828	+0.05273438	-138.47167969	-85.36376953	+128.29833984	+5576	+15.81591797	-2.62792969	-3.16845703	+43.30810547	-47.43896484	-77.62939453	+4268
+1458241438.19840000	+16.43554688	-1.81494141	+0.37792969	+44.89013672	-68.24707031	-120.01464844	+6324	+16.80908203	+1.08544922	+0.04833984	-136.14257813	-85.03417969	+125.99121094	+5580	+15.81591797	-2.61914063	-3.16845703	+43.19824219	-47.46093750	-77.40966797	+4260
+1458241438.20670010	+16.43554688	-1.83251953	+0.34716797	+44.64843750	-68.13720703	-119.88281250	+6316	+16.80029297	+1.07226563	+0.05712891	-132.71484375	-84.39697266	+122.56347656	+5584	+15.81152344	-2.59277344	-3.16845703	+42.73681641	-47.54882813	-76.68457031	+4248
+1458241438.21499990	+16.43115234	-1.83691406	+0.34716797	+44.86816406	-68.13720703	-120.16845703	+6300	+16.79589844	+1.06787109	+0.06591797	-130.20996094	-83.75976563	+120.08056641	+5588	+15.79833984	-2.57080078	-3.16406250	+42.36328125	-47.57080078	-76.13525391	+4224
+1458241438.22340010	+16.43115234	-1.82812500	+0.36914063	+45.46142578	-68.20312500	-120.76171875	+6288	+16.79589844	+1.08105469	+0.08789063	-128.58398438	-83.07861328	+118.56445313	+5592	+15.78955078	-2.57080078	-3.15527344	+42.09960938	-47.48291016	-75.84960938	+4196
+1458241438.23169990	+16.43115234	-1.80615234	+0.39990234	+46.16455078	-68.29101563	-121.39892578	+6280	+16.79589844	+1.09423828	+0.10546875	-127.17773438	-82.46337891	+117.24609375	+5596	+15.77197266	-2.57519531	-3.15527344	+41.92382813	-47.30712891	-75.73974609	+4180
+1458241438.23589990	+16.43115234	-1.79296875	+0.42187500	+46.58203125	-68.33496094	-121.77246094	+6280	+16.79589844	+1.10302734	+0.11425781	-126.62841797	-82.17773438	+116.74072266	+5596	+15.76318359	-2.57958984	-3.15527344	+41.81396484	-47.17529297	-75.67382813	+4176
+1458241438.24000000	+16.43115234	-1.77539063	+0.43945313	+46.99951172	-68.40087891	-122.12402344	+6276	+16.79150391	+1.11181641	+0.12744141	-126.18896484	-81.91406250	+116.34521484	+5596	+15.75439453	-2.58398438	-3.15966797	+41.72607422	-47.08740234	-75.65185547	+4172
+1458241438.24830010	+16.43115234	-1.74902344	+0.48339844	+47.98828125	-68.55468750	-123.00292969	+6280	+16.79589844	+1.12060547	+0.14941406	-125.57373047	-81.40869141	+115.75195313	+5588	+15.73242188	-2.59716797	-3.15966797	+41.57226563	-46.86767578	-75.62988281	+4172
+1458241438.25250010	+16.43115234	-1.72705078	+0.50976563	+48.58154297	-68.62060547	-123.50830078	+6280	+16.79589844	+1.12939453	+0.15380859	-125.22216797	-81.21093750	+115.42236328	+5584	+15.72363281	-2.60156250	-3.16406250	+41.50634766	-46.77978516	-75.62988281	+4172
+1458241438.26079990	+16.43115234	-1.70068359	+0.55371094	+49.59228516	-68.75244141	-124.40917969	+6280	+16.79589844	+1.12939453	+0.16259766	-124.56298828	-80.79345703	+114.74121094	+5576	+15.71044922	-2.61035156	-3.16845703	+41.33056641	-46.60400391	-75.56396484	+4180
+1458241438.26500010	+16.43115234	-1.68750000	+0.57128906	+50.07568359	-68.79638672	-124.80468750	+6280	+16.79589844	+1.12939453	+0.16259766	-124.21142578	-80.63964844	+114.34570313	+5572	+15.70166016	-2.61474609	-3.17285156	+41.24267578	-46.51611328	-75.49804688	+4188
+1458241438.26920010	+16.43115234	-1.68310547	+0.58007813	+50.40527344	-68.84033203	-125.11230469	+6280	+16.79150391	+1.12500000	+0.16259766	-123.83789063	-80.48583984	+113.92822266	+5564	+15.69287109	-2.61035156	-3.17724609	+41.11083984	-46.45019531	-75.38818359	+4196
+1458241438.27749990	+16.42675781	-1.68310547	+0.58007813	+50.69091797	-68.86230469	-125.35400391	+6276	+16.78710938	+1.10742188	+0.15820313	-123.06884766	-80.22216797	+113.02734375	+5560	+15.67968750	-2.60595703	-3.18164063	+40.84716797	-46.40625000	-75.10253906	+4204
+1458241438.28580000	+16.42236328	-1.70947266	+0.56250000	+50.58105469	-68.81835938	-125.26611328	+6276	+16.78271484	+1.08105469	+0.14501953	-122.43164063	-79.98046875	+112.21435547	+5560	+15.67089844	-2.59716797	-3.18603516	+40.58349609	-46.42822266	-74.72900391	+4212
+1458241438.29000000	+16.41796875	-1.72705078	+0.54052734	+50.33935547	-68.75244141	-125.06835938	+6276	+16.78271484	+1.06787109	+0.13623047	-122.03613281	-79.87060547	+111.75292969	+5560	+15.66650391	-2.58837891	-3.19042969	+40.42968750	-46.47216797	-74.48730469	+4212
+1458241438.29830000	+16.41796875	-1.76660156	+0.48779297	+49.65820313	-68.62060547	-124.45312500	+6284	+16.77392578	+1.03710938	+0.11425781	-121.06933594	-79.67285156	+110.56640625	+5560	+15.66650391	-2.56640625	-3.19921875	+40.07812500	-46.56005859	-73.91601563	+4212
+1458241438.30250000	+16.41357422	-1.79296875	+0.45703125	+49.24072266	-68.53271484	-124.10156250	+6284	+16.76953125	+1.01953125	+0.10107422	-120.60791016	-79.58496094	+110.01708984	+5560	+15.66210938	-2.55322266	-3.20361328	+39.85839844	-46.62597656	-73.56445313	+4208
+1458241438.31080010	+16.40917969	-1.83691406	+0.39111328	+48.42773438	-68.37890625	-123.35449219	+6288	+16.76513672	+0.98876953	+0.07910156	-119.70703125	-79.38720703	+108.94042969	+5560	+15.65771484	-2.52246094	-3.21679688	+39.46289063	-46.73583984	-72.88330078	+4192
+1458241438.31500010	+16.40917969	-1.86328125	+0.35595703	+47.94433594	-68.26904297	-122.93701172	+6292	+16.76074219	+0.97558594	+0.06591797	-119.28955078	-79.29931641	+108.41308594	+5560	+15.65771484	-2.50488281	-3.22558594	+39.24316406	-46.80175781	-72.53173828	+4180
+1458241438.32329990	+16.41357422	-1.89843750	+0.29003906	+47.24121094	-68.09326172	-122.25585938	+6288	+16.76074219	+0.95361328	+0.04394531	-118.38867188	-79.07958984	+107.38037109	+5564	+15.65332031	-2.48730469	-3.24755859	+38.84765625	-46.84570313	-71.93847656	+4152
+1458241438.32750010	+16.41796875	-1.91601563	+0.26367188	+46.97753906	-68.00537109	-121.99218750	+6284	+16.76074219	+0.94042969	+0.03515625	-117.88330078	-78.99169922	+106.80908203	+5564	+15.65332031	-2.48730469	-3.26074219	+38.64990234	-46.80175781	-71.71875000	+4140
+1458241438.33160000	+16.42236328	-1.92041016	+0.24169922	+46.82373047	-67.93945313	-121.77246094	+6280	+16.76074219	+0.93603516	+0.02197266	-117.35595703	-78.88183594	+106.23779297	+5564	+15.64892578	-2.48291016	-3.27392578	+38.49609375	-46.75781250	-71.49902344	+4124
+1458241438.33579990	+16.42675781	-1.92041016	+0.22412109	+46.75781250	-67.87353516	-121.64062500	+6272	+16.76074219	+0.93164063	+0.00878906	-116.85058594	-78.79394531	+105.68847656	+5564	+15.64453125	-2.47851563	-3.29150391	+38.32031250	-46.64794922	-71.30126953	+4112
+1458241438.34410000	+16.43115234	-1.90283203	+0.21093750	+46.97753906	-67.82958984	-121.70654297	+6260	+16.76513672	+0.92724609	-0.00439453	-116.10351563	-78.57421875	+104.89746094	+5560	+15.63574219	-2.48291016	-3.32666016	+38.07861328	-46.45019531	-71.08154297	+4088
+1458241438.34830000	+16.43994141	-1.88964844	+0.20654297	+47.19726563	-67.80761719	-121.79443359	+6256	+16.76953125	+0.92724609	-0.01318359	-115.68603516	-78.46435547	+104.47998047	+5556	+15.63134766	-2.48730469	-3.34423828	+37.96875000	-46.31835938	-70.99365234	+4080
+1458241438.35250000	+16.44873047	-1.87646484	+0.20654297	+47.39501953	-67.80761719	-121.90429688	+6248	+16.77392578	+0.93164063	-0.02197266	-115.24658203	-78.37646484	+104.06250000	+5556	+15.62695313	-2.49169922	-3.35742188	+37.88085938	-46.23046875	-70.94970703	+4072
+1458241438.35660000	+16.45751953	-1.86328125	+0.20654297	+47.63671875	-67.78564453	-122.03613281	+6244	+16.77832031	+0.93603516	-0.03515625	-114.78515625	-78.28857422	+103.60107422	+5552	+15.62255859	-2.50048828	-3.37500000	+37.81494141	-46.09863281	-70.92773438	+4064
+1458241438.36080000	+16.46630859	-1.84130859	+0.20654297	+47.90039063	-67.74169922	-122.16796875	+6244	+16.78271484	+0.94042969	-0.04833984	-114.25781250	-78.20068359	+103.09570313	+5548	+15.61816406	-2.50488281	-3.39257813	+37.72705078	-45.96679688	-70.88378906	+4060
+1458241438.36500000	+16.47509766	-1.81933594	+0.20214844	+48.16406250	-67.71972656	-122.32177734	+6240	+16.78710938	+0.94921875	-0.06152344	-113.77441406	-78.13476563	+102.65625000	+5544	+15.61816406	-2.50927734	-3.40576172	+37.66113281	-45.85693359	-70.86181641	+4056
+1458241438.37330010	+16.49267578	-1.77978516	+0.19775391	+48.66943359	-67.63183594	-122.56347656	+6236	+16.80029297	+0.96679688	-0.09667969	-112.78564453	-77.98095703	+101.71142578	+5536	+15.60937500	-2.51367188	-3.44091797	+37.52929688	-45.59326172	-70.79589844	+4048
+1458241438.37750010	+16.50146484	-1.75781250	+0.18896484	+48.91113281	-67.56591797	-122.65136719	+6236	+16.80468750	+0.97558594	-0.11425781	-112.28027344	-77.93701172	+101.22802734	+5528	+15.60498047	-2.51806641	-3.45849609	+37.46337891	-45.46142578	-70.75195313	+4048
+1458241438.38159990	+16.51025391	-1.74023438	+0.17578125	+49.15283203	-67.47802734	-122.76123047	+6236	+16.80908203	+0.98876953	-0.13623047	-111.77490234	-77.89306641	+100.76660156	+5524	+15.60058594	-2.51806641	-3.48046875	+37.39746094	-45.30761719	-70.72998047	+4048
+1458241438.39410000	+16.55859375	-1.68310547	+0.08349609	+49.32861328	-66.97265625	-122.51953125	+6244	+16.82226563	+1.02392578	-0.22851563	-109.68750000	-77.80517578	+98.81103516	+5508	+15.59179688	-2.51806641	-3.57275391	+37.11181641	-44.73632813	-70.46630859	+4056
+1458241438.40660000	+16.59814453	-1.65673828	-0.10546875	+48.55957031	-66.07177734	-121.48681641	+6252	+16.82666016	+1.06787109	-0.36035156	-107.11669922	-77.80517578	+96.39404297	+5500	+15.58300781	-2.47851563	-3.70458984	+36.78222656	-44.07714844	-69.91699219	+4072
+1458241438.41080000	+16.61132813	-1.65673828	-0.18457031	+48.18603516	-65.74218750	-121.04736328	+6252	+16.82666016	+1.08105469	-0.41308594	-106.17187500	-77.82714844	+95.49316406	+5500	+15.57861328	-2.46093750	-3.75292969	+36.67236328	-43.87939453	-69.69726563	+4072
+1458241438.41910000	+16.64648438	-1.65234375	-0.37353516	+47.26318359	-64.88525391	-120.01464844	+6252	+16.82666016	+1.12060547	-0.54052734	-103.86474609	-77.91503906	+93.29589844	+5500	+15.57861328	-2.41259766	-3.84960938	+36.45263672	-43.52783203	-69.21386719	+4072
+1458241438.42330000	+16.65527344	-1.64794922	-0.45703125	+46.95556641	-64.48974609	-119.64111328	+6248	+16.82666016	+1.14257813	-0.60205078	-102.74414063	-77.98095703	+92.24121094	+5500	+15.57861328	-2.39062500	-3.89794922	+36.36474609	-43.35205078	-68.97216797	+4064
+1458241438.42740010	+16.66845703	-1.64355469	-0.55371094	+46.60400391	-64.00634766	-119.26757813	+6244	+16.82666016	+1.16894531	-0.68115234	-101.33789063	-78.06884766	+90.90087891	+5508	+15.57861328	-2.35986328	-3.95068359	+36.25488281	-43.17626953	-68.70849609	+4060
+1458241438.43160010	+16.68603516	-1.63037109	-0.63720703	+46.40625000	-63.61083984	-118.98193359	+6236	+16.82226563	+1.19531250	-0.75585938	-99.95361328	-78.15673828	+89.62646484	+5512	+15.57861328	-2.33349609	-4.00341797	+36.18896484	-42.97851563	-68.46679688	+4048
+1458241438.43580010	+16.69482422	-1.61279297	-0.71630859	+46.25244141	-63.21533203	-118.71826172	+6228	+16.82226563	+1.22607422	-0.82617188	-98.70117188	-78.24462891	+88.46191406	+5516	+15.57861328	-2.29833984	-4.05615234	+36.14501953	-42.78076172	-68.20312500	+4036
+1458241438.43989990	+16.70361328	-1.59082031	-0.79101563	+46.25244141	-62.86376953	-118.63037109	+6220	+16.82226563	+1.26123047	-0.90087891	-97.36083984	-78.35449219	+87.25341797	+5524	+15.57421875	-2.26757813	-4.11767578	+36.10107422	-42.53906250	-67.98339844	+4024
+1458241438.44409990	+16.71240234	-1.55566406	-0.85693359	+46.40625000	-62.53417969	-118.58642578	+6212	+16.82226563	+1.29638672	-0.97119141	-96.15234375	-78.48632813	+86.15478516	+5528	+15.56982422	-2.23681641	-4.17480469	+36.07910156	-42.29736328	-67.82958984	+4008
+1458241438.45240000	+16.73876953	-1.48095703	-0.96240234	+47.02148438	-61.91894531	-118.87207031	+6188	+16.82666016	+1.37109375	-1.10302734	-93.84521484	-78.75000000	+84.11132813	+5532	+15.56542969	-2.18408203	-4.29345703	+36.10107422	-41.74804688	-67.67578125	+3976
+1458241438.45660000	+16.75195313	-1.42382813	-1.01513672	+47.43896484	-61.61132813	-119.06982422	+6180	+16.83105469	+1.41503906	-1.16455078	-92.65869141	-78.90380859	+83.07861328	+5532	+15.56542969	-2.16210938	-4.35058594	+36.16699219	-41.46240234	-67.69775391	+3956
+1458241438.46079990	+16.76513672	-1.36669922	-1.05468750	+47.96630859	-61.34765625	-119.35546875	+6168	+16.83984375	+1.46337891	-1.22167969	-91.64794922	-79.05761719	+82.24365234	+5532	+15.56103516	-2.14013672	-4.41210938	+36.25488281	-41.13281250	-67.76367188	+3940
+1458241438.46490000	+16.77832031	-1.31396484	-1.08544922	+48.58154297	-61.12792969	-119.77294922	+6156	+16.84423828	+1.51171875	-1.27880859	-90.65917969	-79.23339844	+81.43066406	+5532	+15.55664063	-2.11816406	-4.47802734	+36.40869141	-40.71533203	-67.89550781	+3924
+1458241438.46910000	+16.79150391	-1.24804688	-1.11181641	+49.26269531	-60.90820313	-120.19042969	+6144	+16.84863281	+1.56005859	-1.32714844	-89.73632813	-79.40917969	+80.68359375	+5528	+15.54785156	-2.10058594	-4.53955078	+36.56250000	-40.34179688	-68.04931641	+3912
+1458241438.47330000	+16.80468750	-1.18212891	-1.14257813	+49.89990234	-60.68847656	-120.56396484	+6132	+16.85742188	+1.61279297	-1.37988281	-88.83544922	-79.58496094	+79.95849609	+5524	+15.54345703	-2.07861328	-4.59228516	+36.73828125	-40.01220703	-68.20312500	+3900
+1458241438.48160000	+16.82666016	-1.05029297	-1.19091797	+51.35009766	-60.31494141	-121.55273438	+6108	+16.87060547	+1.71826172	-1.47216797	-87.09960938	-80.00244141	+78.59619141	+5516	+15.53466797	-2.03466797	-4.68896484	+37.22167969	-39.37500000	-68.77441406	+3884
+1458241438.48569990	+16.83984375	-0.98437500	-1.21289063	+52.09716797	-60.09521484	-122.08007813	+6092	+16.87939453	+1.77539063	-1.52050781	-86.24267578	-80.22216797	+77.93701172	+5512	+15.53466797	-2.01269531	-4.72851563	+37.44140625	-39.08935547	-69.06005859	+3876
+1458241438.48990010	+16.85742188	-0.92285156	-1.23486328	+52.80029297	-59.89746094	-122.56347656	+6080	+16.88378906	+1.83691406	-1.57324219	-85.20996094	-80.44189453	+77.10205078	+5508	+15.53466797	-1.98632813	-4.78125000	+37.72705078	-38.78173828	-69.32373047	+3872
+1458241438.49819990	+16.87939453	-0.80419922	-1.29638672	+53.98681641	-59.43603516	-123.35449219	+6052	+16.89697266	+1.95117188	-1.66992188	-83.05664063	-80.92529297	+75.34423828	+5504	+15.53466797	-1.92480469	-4.86914063	+38.23242188	-38.29833984	-69.69726563	+3868
+1458241438.50239990	+16.88818359	-0.74707031	-1.34033203	+54.49218750	-59.19433594	-123.66210938	+6036	+16.89697266	+2.01269531	-1.72265625	-81.80419922	-81.16699219	+74.33349609	+5500	+15.53027344	-1.88525391	-4.91308594	+38.49609375	-38.07861328	-69.85107422	+3868
+1458241438.51910000	+16.91015625	-0.58007813	-1.54248047	+55.76660156	-58.07373047	-124.49707031	+5964	+16.89257813	+2.22363281	-1.95556641	-75.43212891	-82.13378906	+68.62060547	+5496	+15.54345703	-1.70947266	-5.05810547	+39.37500000	-37.66113281	-70.20263672	+3856
+1458241438.52320000	+16.91894531	-0.54492188	-1.60839844	+55.94238281	-57.74414063	-124.58496094	+5944	+16.88818359	+2.26757813	-2.01708984	-73.60839844	-82.35351563	+66.95068359	+5496	+15.54785156	-1.66992188	-5.09326172	+39.57275391	-37.61718750	-70.24658203	+3844
+1458241438.52740000	+16.92333984	-0.51416016	-1.67871094	+55.98632813	-57.37060547	-124.54101563	+5924	+16.87939453	+2.31591797	-2.07861328	-71.32324219	-82.59521484	+64.79736328	+5496	+15.55664063	-1.62597656	-5.13281250	+39.72656250	-37.50732422	-70.22460938	+3836
+1458241438.53570010	+16.92333984	-0.44824219	-1.82812500	+56.05224609	-56.68945313	-124.40917969	+5880	+16.86181641	+2.40380859	-2.20166016	-66.37939453	-82.99072266	+60.09521484	+5500	+15.56103516	-1.52490234	-5.21630859	+40.01220703	-37.37548828	-70.04882813	+3804
+1458241438.53990010	+16.91894531	-0.42187500	-1.90283203	+56.05224609	-56.35986328	-124.36523438	+5856	+16.85302734	+2.46972656	-2.28955078	-62.24853516	-83.25439453	+56.14013672	+5508	+15.56103516	-1.47656250	-5.25146484	+40.12207031	-37.35351563	-70.00488281	+3784
+1458241438.54410000	+16.91455078	-0.38671875	-1.97314453	+56.07421875	-56.00830078	-124.34326172	+5832	+16.83984375	+2.50927734	-2.35986328	-59.01855469	-83.40820313	+53.02001953	+5516	+15.56542969	-1.43701172	-5.28662109	+40.25390625	-37.30957031	-69.98291016	+3760
+1458241438.54819990	+16.91455078	-0.35595703	-2.03027344	+56.22802734	-55.74462891	-124.45312500	+5804	+16.83105469	+2.54882813	-2.41259766	-56.55761719	-83.58398438	+50.64697266	+5516	+15.56982422	-1.39306641	-5.31738281	+40.40771484	-37.26562500	-69.98291016	+3736
+1458241438.55240010	+16.91894531	-0.32080078	-2.09179688	+56.31591797	-55.43701172	-124.47509766	+5772	+16.82666016	+2.58837891	-2.46533203	-53.56933594	-83.69384766	+47.74658203	+5520	+15.57421875	-1.34912109	-5.35253906	+40.56152344	-37.22167969	-70.00488281	+3708
+1458241438.56069990	+16.91894531	-0.22851563	-2.19287109	+56.73339844	-54.90966797	-124.62890625	+5720	+16.81347656	+2.67626953	-2.55322266	-48.09814453	-83.97949219	+42.51708984	+5520	+15.57861328	-1.27441406	-5.42285156	+40.84716797	-37.02392578	-70.09277344	+3648
+1458241438.56489990	+16.91894531	-0.18017578	-2.23242188	+56.93115234	-54.68994141	-124.78271484	+5692	+16.80908203	+2.72460938	-2.59277344	-45.10986328	-84.08935547	+39.70458984	+5524	+15.57421875	-1.23925781	-5.45361328	+41.02294922	-36.93603516	-70.18066406	+3616
+1458241438.56900000	+16.91455078	-0.12304688	-2.27197266	+57.19482422	-54.49218750	-124.89257813	+5664	+16.80029297	+2.77294922	-2.62792969	-42.03369141	-84.17724609	+36.78222656	+5524	+15.57861328	-1.20849609	-5.48437500	+41.17675781	-36.80419922	-70.29052734	+3588
+1458241438.57320000	+16.91015625	-0.06591797	-2.28076172	+57.63427734	-54.38232422	-125.22216797	+5632	+16.79589844	+2.82128906	-2.65429688	-39.79248047	-84.28710938	+34.69482422	+5528	+15.57421875	-1.17333984	-5.51074219	+41.39648438	-36.67236328	-70.42236328	+3560
+1458241438.57740000	+16.91015625	-0.02636719	-2.28515625	+57.94189453	-54.33837891	-125.46386719	+5600	+16.79589844	+2.87402344	-2.67187500	-37.57324219	-84.39697266	+32.65136719	+5528	+15.56982422	-1.14257813	-5.52832031	+41.63818359	-36.58447266	-70.66406250	+3532
+1458241438.58570000	+16.91455078	+0.09667969	-2.28076172	+58.97460938	-54.25048828	-126.23291016	+5540	+16.79589844	+2.97949219	-2.68945313	-33.75000000	-84.70458984	+29.22363281	+5524	+15.56982422	-1.08544922	-5.55908203	+42.18750000	-36.34277344	-71.25732422	+3480
+1458241438.58990000	+16.91894531	+0.17138672	-2.27636719	+59.54589844	-54.20654297	-126.60644531	+5516	+16.79589844	+3.03662109	-2.68945313	-31.81640625	-84.83642578	+27.50976563	+5520	+15.56982422	-1.05468750	-5.57226563	+42.49511719	-36.23291016	-71.54296875	+3460
+1458241438.59400010	+16.92333984	+0.24169922	-2.26757813	+60.05126953	-54.18457031	-126.97998047	+5492	+16.79589844	+3.09375000	-2.69384766	-29.83886719	-84.94628906	+25.77392578	+5520	+15.57421875	-1.02832031	-5.58984375	+42.78076172	-36.10107422	-71.82861328	+3440
+1458241438.60649990	+16.91455078	+0.43945313	-2.22363281	+61.58935547	-54.20654297	-128.12255859	+5420	+16.78710938	+3.26074219	-2.69384766	-23.68652344	-85.25390625	+20.32470703	+5516	+15.56103516	-0.93164063	-5.62500000	+43.63769531	-35.72753906	-72.59765625	+3412
+1458241438.61490010	+16.91894531	+0.56250000	-2.19726563	+62.46826172	-54.29443359	-128.78173828	+5376	+16.78271484	+3.36621094	-2.68945313	-20.12695313	-85.42968750	+17.22656250	+5516	+15.56542969	-0.86572266	-5.62939453	+44.20898438	-35.66162109	-73.08105469	+3404
+1458241438.62739990	+16.91894531	+0.69433594	-2.19287109	+63.23730469	-54.27246094	-129.33105469	+5308	+16.77392578	+3.49804688	-2.69824219	-13.57910156	-85.56152344	+11.31591797	+5516	+15.57421875	-0.77343750	-5.65136719	+44.86816406	-35.59570313	-73.54248047	+3400
+1458241438.63150000	+16.91455078	+0.72509766	-2.20166016	+63.28125000	-54.22851563	-129.37500000	+5284	+16.76513672	+3.52880859	-2.71142578	-11.14013672	-85.53955078	+9.03076172	+5516	+15.56982422	-0.73388672	-5.66455078	+45.02197266	-35.59570313	-73.54248047	+3400
+1458241438.63570000	+16.91455078	+0.74707031	-2.21923828	+63.23730469	-54.18457031	-129.35302734	+5264	+16.75195313	+3.55957031	-2.72900391	-8.63525391	-85.45166016	+6.70166016	+5516	+15.57421875	-0.69873047	-5.67773438	+45.13183594	-35.63964844	-73.52050781	+3400
+1458241438.63980010	+16.91015625	+0.76464844	-2.23681641	+63.19335938	-54.11865234	-129.30908203	+5248	+16.73876953	+3.59033203	-2.74218750	-6.54785156	-85.38574219	+4.76806641	+5520	+15.57421875	-0.66357422	-5.68652344	+45.24169922	-35.66162109	-73.49853516	+3396
+1458241438.64820000	+16.90576172	+0.79101563	-2.28515625	+62.95166016	-53.98681641	-129.15527344	+5220	+16.72119141	+3.63427734	-2.77294922	-2.50488281	-85.27587891	+0.94482422	+5524	+15.58300781	-0.59765625	-5.70410156	+45.43945313	-35.83740234	-73.43261719	+3380
+1458241438.65229990	+16.90136719	+0.80419922	-2.31591797	+62.79785156	-53.89892578	-129.02343750	+5204	+16.71240234	+3.65625000	-2.78613281	-1.03271484	-85.20996094	-0.39550781	+5524	+15.59179688	-0.56689453	-5.71289063	+45.50537109	-35.92529297	-73.36669922	+3368
+1458241438.65650010	+16.89697266	+0.81298828	-2.35107422	+62.62207031	-53.78906250	-128.86962891	+5196	+16.70361328	+3.66943359	-2.80371094	+0.70312500	-85.12207031	-2.04345703	+5520	+15.60058594	-0.53613281	-5.72167969	+45.54931641	-36.01318359	-73.32275391	+3356
+1458241438.66070010	+16.89257813	+0.81738281	-2.38183594	+62.42431641	-53.67919922	-128.73779297	+5184	+16.69482422	+3.68261719	-2.81689453	+2.54882813	-85.03417969	-3.80126953	+5520	+15.60498047	-0.50537109	-5.73046875	+45.61523438	-36.07910156	-73.23486328	+3340
+1458241438.66899990	+16.88378906	+0.83496094	-2.43896484	+62.13867188	-53.50341797	-128.51806641	+5168	+16.67285156	+3.70898438	-2.84765625	+5.66894531	-84.85839844	-6.74560547	+5520	+15.61376953	-0.45263672	-5.74804688	+45.68115234	-36.21093750	-73.05908203	+3308
+1458241438.67319990	+16.87500000	+0.84375000	-2.46093750	+62.02880859	-53.41552734	-128.43017578	+5160	+16.65966797	+3.72216797	-2.85644531	+7.09716797	-84.79248047	-8.06396484	+5520	+15.61816406	-0.42626953	-5.75683594	+45.74707031	-36.27685547	-72.99316406	+3288
+1458241438.67730000	+16.87060547	+0.85693359	-2.48291016	+61.98486328	-53.37158203	-128.38623047	+5152	+16.65087891	+3.73535156	-2.86083984	+8.21777344	-84.74853516	-9.07470703	+5520	+15.61816406	-0.39990234	-5.75683594	+45.79101563	-36.36474609	-72.97119141	+3264
+1458241438.68150000	+16.86621094	+0.87451172	-2.50048828	+61.98486328	-53.32763672	-128.38623047	+5144	+16.64208984	+3.75292969	-2.86083984	+9.42626953	-84.72656250	-10.19531250	+5516	+15.62695313	-0.37792969	-5.75683594	+45.87890625	-36.45263672	-72.97119141	+3240
+1458241438.68569990	+16.86181641	+0.89208984	-2.50927734	+62.07275391	-53.30566406	-128.45214844	+5140	+16.63769531	+3.77050781	-2.85644531	+10.67871094	-84.72656250	-11.33789063	+5516	+15.63134766	-0.35595703	-5.75683594	+45.96679688	-36.54052734	-73.01513672	+3220
+1458241438.68980000	+16.85742188	+0.91406250	-2.50488281	+62.22656250	-53.32763672	-128.58398438	+5132	+16.63330078	+3.78369141	-2.85205078	+11.82128906	-84.72656250	-12.39257813	+5516	+15.63574219	-0.33398438	-5.75244141	+46.07666016	-36.60644531	-73.08105469	+3196
+1458241438.69820000	+16.84863281	+0.97558594	-2.48730469	+62.75390625	-53.39355469	-129.00146484	+5124	+16.62011719	+3.82324219	-2.83447266	+14.15039063	-84.72656250	-14.45800781	+5516	+15.64453125	-0.29882813	-5.74804688	+46.31835938	-36.67236328	-73.27880859	+3156
+1458241438.70230010	+16.84423828	+1.01074219	-2.46972656	+63.12744141	-53.45947266	-129.28710938	+5120	+16.61132813	+3.84521484	-2.82128906	+15.29296875	-84.77050781	-15.46875000	+5516	+15.64892578	-0.28125000	-5.74365234	+46.47216797	-36.69433594	-73.41064453	+3136
+1458241438.70650010	+16.83984375	+1.04589844	-2.44335938	+63.52294922	-53.56933594	-129.59472656	+5120	+16.60693359	+3.87158203	-2.79931641	+16.41357422	-84.83642578	-16.43554688	+5520	+15.64453125	-0.26367188	-5.73925781	+46.64794922	-36.71630859	-73.56445313	+3120
+1458241438.73149990	+16.81787109	+1.27441406	-2.22363281	+66.64306641	-54.36035156	-132.14355469	+5124	+16.58935547	+4.04296875	-2.66308594	+22.58789063	-85.18798828	-21.51123047	+5548	+15.64453125	-0.17578125	-5.67333984	+47.81250000	-36.76025391	-74.81689453	+3080
+1458241438.73560000	+16.81787109	+1.30957031	-2.18847656	+67.12646484	-54.49218750	-132.53906250	+5124	+16.58935547	+4.06933594	-2.64111328	+23.35693359	-85.20996094	-22.10449219	+5552	+15.64453125	-0.16259766	-5.66455078	+47.96630859	-36.78222656	-74.99267578	+3080
+1458241438.75230000	+16.80029297	+1.39746094	-2.08740234	+68.46679688	-54.84375000	-133.63769531	+5112	+16.56298828	+4.15722656	-2.57958984	+25.37841797	-85.23193359	-23.44482422	+5572	+15.63574219	-0.10546875	-5.63378906	+48.42773438	-36.91406250	-75.27832031	+3100
+1458241438.76060010	+16.79150391	+1.41064453	-2.07421875	+68.73046875	-54.93164063	-133.85742188	+5096	+16.54980469	+4.17919922	-2.55761719	+25.68603516	-85.20996094	-23.51074219	+5572	+15.64453125	-0.07910156	-5.62500000	+48.51562500	-37.04589844	-75.21240234	+3108
+1458241438.76480010	+16.78710938	+1.41503906	-2.07421875	+68.75244141	-54.93164063	-133.85742188	+5088	+16.54101563	+4.18798828	-2.54882813	+25.75195313	-85.18798828	-23.46679688	+5576	+15.64453125	-0.07031250	-5.62060547	+48.53759766	-37.08984375	-75.16845703	+3108
+1458241438.76900010	+16.78271484	+1.41064453	-2.07421875	+68.73046875	-54.95361328	-133.83544922	+5080	+16.52783203	+4.19238281	-2.54003906	+25.72998047	-85.14404297	-23.31298828	+5576	+15.64453125	-0.05712891	-5.62060547	+48.53759766	-37.15576172	-75.10253906	+3108
+1458241438.77309990	+16.77832031	+1.41064453	-2.08300781	+68.68652344	-54.95361328	-133.79150391	+5076	+16.51464844	+4.19677734	-2.53125000	+25.55419922	-85.10009766	-23.04931641	+5576	+15.64892578	-0.04394531	-5.61621094	+48.55957031	-37.24365234	-74.99267578	+3108
+1458241438.77729990	+16.77392578	+1.40625000	-2.08740234	+68.64257813	-54.97558594	-133.72558594	+5068	+16.50146484	+4.20117188	-2.52685547	+25.31250000	-85.05615234	-22.71972656	+5576	+15.64892578	-0.03515625	-5.61621094	+48.53759766	-37.28759766	-74.94873047	+3108
+1458241438.78559990	+16.76513672	+1.39306641	-2.09619141	+68.51074219	-54.99755859	-133.61572266	+5060	+16.47509766	+4.20117188	-2.51367188	+24.87304688	-84.99023438	-22.10449219	+5580	+15.65332031	-0.01757813	-5.61181641	+48.53759766	-37.41943359	-74.81689453	+3104
+1458241438.78979990	+16.76074219	+1.38867188	-2.10058594	+68.44482422	-54.99755859	-133.57177734	+5056	+16.46191406	+4.20117188	-2.50048828	+24.67529297	-84.99023438	-21.81884766	+5580	+15.65771484	-0.00878906	-5.60742188	+48.53759766	-37.50732422	-74.72900391	+3100
+1458241438.79390000	+16.75634766	+1.38427734	-2.10498047	+68.37890625	-55.01953125	-133.50585938	+5056	+16.44873047	+4.20556641	-2.47851563	+24.47753906	-85.01220703	-21.53320313	+5584	+15.66210938	+0.00439453	-5.60302734	+48.53759766	-37.59521484	-74.64111328	+3096
+1458241438.79810000	+16.75195313	+1.38427734	-2.10937500	+68.33496094	-55.04150391	-133.46191406	+5052	+16.43554688	+4.20996094	-2.46093750	+24.36767578	-85.03417969	-21.33544922	+5588	+15.66650391	+0.01757813	-5.59863281	+48.53759766	-37.70507813	-74.55322266	+3092
+1458241438.80640010	+16.74755859	+1.37988281	-2.11376953	+68.29101563	-55.08544922	-133.41796875	+5044	+16.40039063	+4.22314453	-2.42138672	+24.27978516	-85.07812500	-21.02783203	+5596	+15.67529297	+0.07470703	-5.57226563	+48.55957031	-38.12255859	-74.20166016	+3084
+1458241438.81060000	+16.74316406	+1.37988281	-2.10937500	+68.29101563	-55.12939453	-133.41796875	+5040	+16.39160156	+4.23632813	-2.39941406	+24.27978516	-85.12207031	-20.89599609	+5600	+15.67968750	+0.09667969	-5.56347656	+48.58154297	-38.29833984	-74.06982422	+3076
+1458241438.81480000	+16.73876953	+1.37988281	-2.10498047	+68.33496094	-55.19531250	-133.43994141	+5040	+16.37841797	+4.24511719	-2.36865234	+24.36767578	-85.23193359	-20.87402344	+5608	+15.68408203	+0.13183594	-5.54150391	+48.64746094	-38.56201172	-73.93798828	+3068
+1458241438.81890010	+16.73437500	+1.37988281	-2.09619141	+68.40087891	-55.28320313	-133.50585938	+5036	+16.37402344	+4.25830078	-2.33349609	+24.58740234	-85.34179688	-21.00585938	+5612	+15.68408203	+0.15380859	-5.51953125	+48.71337891	-38.75976563	-73.89404297	+3064
+1458241438.82730010	+16.72119141	+1.40185547	-2.06103516	+68.77441406	-55.54687500	-133.79150391	+5040	+16.36083984	+4.29345703	-2.25878906	+25.59814453	-85.60546875	-21.79687500	+5628	+15.68408203	+0.18457031	-5.48437500	+48.91113281	-39.02343750	-73.98193359	+3044
+1458241438.83139990	+16.71240234	+1.41503906	-2.03466797	+69.03808594	-55.70068359	-133.98925781	+5040	+16.35644531	+4.31103516	-2.22363281	+26.21337891	-85.71533203	-22.28027344	+5632	+15.68408203	+0.19335938	-5.47119141	+49.02099609	-39.08935547	-74.04785156	+3040
+1458241438.85229990	+16.67285156	+1.56445313	-1.79736328	+71.71875000	-57.06298828	-136.09863281	+5064	+16.33886719	+4.37255859	-2.08740234	+29.39941406	-86.15478516	-25.11474609	+5652	+15.65771484	+0.21533203	-5.42285156	+49.39453125	-39.24316406	-74.46533203	+3016
+1458241438.85640000	+16.66406250	+1.59082031	-1.75341797	+72.24609375	-57.28271484	-136.53808594	+5060	+16.33886719	+4.37695313	-2.07421875	+29.70703125	-86.17675781	-25.40039063	+5652	+15.65332031	+0.21972656	-5.41406250	+49.46044922	-39.26513672	-74.53125000	+3012
+1458241438.86480000	+16.65527344	+1.63476563	-1.68750000	+73.01513672	-57.63427734	-137.10937500	+5048	+16.33447266	+4.38574219	-2.05224609	+30.58593750	-86.26464844	-26.21337891	+5652	+15.64453125	+0.22412109	-5.40087891	+49.57031250	-39.33105469	-74.68505859	+3012
+1458241438.86890010	+16.64648438	+1.63916016	-1.66992188	+73.23486328	-57.76611328	-137.30712891	+5040	+16.33007813	+4.39013672	-2.03906250	+31.06933594	-86.30859375	-26.65283203	+5652	+15.64013672	+0.22412109	-5.39208984	+49.63623047	-39.35302734	-74.70703125	+3016
+1458241438.87719990	+16.63330078	+1.64355469	-1.65673828	+73.34472656	-57.89794922	-137.37304688	+5016	+16.31689453	+4.40332031	-2.01269531	+31.97021484	-86.35253906	-27.48779297	+5652	+15.63134766	+0.23291016	-5.37451172	+49.70214844	-39.46289063	-74.77294922	+3024
+1458241438.88140010	+16.62451172	+1.63916016	-1.65673828	+73.34472656	-57.94189453	-137.35107422	+5004	+16.30810547	+4.40332031	-1.99511719	+32.47558594	-86.39648438	-27.94921875	+5652	+15.62695313	+0.24169922	-5.36572266	+49.72412109	-39.55078125	-74.77294922	+3028
+1458241438.88560010	+16.61572266	+1.63037109	-1.66113281	+73.30078125	-57.96386719	-137.32910156	+4992	+16.29931641	+4.40771484	-1.98632813	+32.93701172	-86.41845703	-28.36669922	+5648	+15.62695313	+0.25048828	-5.35693359	+49.74609375	-39.63867188	-74.75097656	+3032
+1458241438.88969990	+16.61132813	+1.62158203	-1.66992188	+73.21289063	-57.98583984	-137.24121094	+4984	+16.29052734	+4.41210938	-1.97314453	+33.35449219	-86.44042969	-28.74023438	+5648	+15.62695313	+0.25927734	-5.34814453	+49.74609375	-39.74853516	-74.70703125	+3036
+1458241438.89389990	+16.60693359	+1.61279297	-1.67871094	+73.08105469	-57.96386719	-137.13134766	+4980	+16.28173828	+4.41210938	-1.96435547	+33.66210938	-86.44042969	-29.02587891	+5648	+15.62695313	+0.27246094	-5.33496094	+49.74609375	-39.88037109	-74.64111328	+3036
+1458241438.89809990	+16.59814453	+1.60400391	-1.69189453	+72.92724609	-57.94189453	-136.97753906	+4976	+16.26855469	+4.41650391	-1.95556641	+33.96972656	-86.41845703	-29.28955078	+5644	+15.62695313	+0.28125000	-5.32617188	+49.74609375	-40.01220703	-74.55322266	+3036
+1458241438.90220000	+16.58935547	+1.59521484	-1.70507813	+72.81738281	-57.94189453	-136.88964844	+4972	+16.25537109	+4.41650391	-1.94677734	+34.27734375	-86.41845703	-29.53125000	+5644	+15.62695313	+0.29882813	-5.31738281	+49.70214844	-40.18798828	-74.42138672	+3036
+1458241438.90640000	+16.58496094	+1.58642578	-1.71386719	+72.68554688	-57.91992188	-136.77978516	+4968	+16.24658203	+4.42089844	-1.94238281	+34.49707031	-86.39648438	-29.72900391	+5640	+15.62695313	+0.31201172	-5.30419922	+49.68017578	-40.34179688	-74.28955078	+3032
+1458241438.91059990	+16.57617188	+1.57763672	-1.72265625	+72.57568359	-57.89794922	-136.66992188	+4968	+16.23339844	+4.42089844	-1.93359375	+34.67285156	-86.35253906	-29.86083984	+5636	+15.62695313	+0.32958984	-5.29541016	+49.65820313	-40.49560547	-74.15771484	+3024
+1458241438.91470000	+16.56738281	+1.57324219	-1.73144531	+72.50976563	-57.89794922	-136.60400391	+4968	+16.22460938	+4.42089844	-1.92919922	+34.80468750	-86.33056641	-29.94873047	+5636	+15.63134766	+0.35156250	-5.28222656	+49.63623047	-40.71533203	-73.98193359	+3020
+1458241438.92310000	+16.55859375	+1.56445313	-1.74023438	+72.42187500	-57.87597656	-136.51611328	+4968	+16.20263672	+4.42529297	-1.92041016	+35.20019531	-86.26464844	-30.25634766	+5632	+15.63574219	+0.38232422	-5.25585938	+49.63623047	-41.02294922	-73.78417969	+3000
+1458241438.92720010	+16.54980469	+1.56445313	-1.74023438	+72.44384766	-57.87597656	-136.51611328	+4968	+16.19824219	+4.42968750	-1.91601563	+35.48583984	-86.24267578	-30.52001953	+5632	+15.63574219	+0.39550781	-5.24267578	+49.65820313	-41.11083984	-73.74023438	+2988
+1458241438.93140010	+16.54541016	+1.56884766	-1.74023438	+72.46582031	-57.87597656	-136.51611328	+4968	+16.18945313	+4.43408203	-1.91162109	+35.74951172	-86.19873047	-30.71777344	+5632	+15.64013672	+0.40429688	-5.23388672	+49.68017578	-41.19873047	-73.69628906	+2976
+1458241438.93560000	+16.54101563	+1.57324219	-1.74023438	+72.53173828	-57.87597656	-136.56005859	+4968	+16.18505859	+4.43847656	-1.90722656	+36.03515625	-86.15478516	-30.95947266	+5632	+15.63574219	+0.41308594	-5.22949219	+49.72412109	-41.22070313	-73.69628906	+2964
+1458241438.93969990	+16.53662109	+1.57763672	-1.73144531	+72.64160156	-57.89794922	-136.62597656	+4972	+16.18066406	+4.44726563	-1.89843750	+36.38671875	-86.11083984	-31.28906250	+5632	+15.63134766	+0.41748047	-5.22070313	+49.76806641	-41.22070313	-73.71826172	+2948
+1458241438.94390010	+16.53222656	+1.58642578	-1.72265625	+72.77343750	-57.91992188	-136.73583984	+4976	+16.17626953	+4.45166016	-1.88964844	+36.84814453	-86.08886719	-31.68457031	+5636	+15.62695313	+0.42187500	-5.21630859	+49.81201172	-41.22070313	-73.76220703	+2940
+1458241438.95639990	+16.52343750	+1.62158203	-1.67871094	+73.41064453	-58.02978516	-137.24121094	+4992	+16.17187500	+4.47802734	-1.85449219	+38.69384766	-86.06689453	-33.42041016	+5644	+15.62255859	+0.42187500	-5.19873047	+49.98779297	-41.17675781	-74.02587891	+2916
+1458241438.96050000	+16.52343750	+1.63476563	-1.66113281	+73.69628906	-58.05175781	-137.46093750	+4996	+16.17187500	+4.48681641	-1.84130859	+39.44091797	-86.06689453	-34.12353516	+5644	+15.61816406	+0.41748047	-5.19433594	+50.03173828	-41.13281250	-74.13574219	+2912
+1458241438.96470000	+16.51904297	+1.65234375	-1.63476563	+74.02587891	-58.11767578	-137.72460938	+5004	+16.17626953	+4.50000000	-1.82373047	+40.25390625	-86.06689453	-34.89257813	+5648	+15.61376953	+0.41748047	-5.18994141	+50.07568359	-41.11083984	-74.20166016	+2908
+1458241438.97720000	+16.51464844	+1.70947266	-1.56005859	+75.03662109	-58.27148438	-138.58154297	+5020	+16.17626953	+4.52636719	-1.77978516	+42.75878906	-86.11083984	-37.30957031	+5656	+15.60498047	+0.41308594	-5.18115234	+50.20751953	-41.00097656	-74.42138672	+2912
+1458241438.98140000	+16.51464844	+1.72265625	-1.53369141	+75.36621094	-58.31542969	-138.86718750	+5024	+16.17626953	+4.53515625	-1.76220703	+43.70361328	-86.13281250	-38.23242188	+5660	+15.60498047	+0.41308594	-5.17675781	+50.25146484	-40.95703125	-74.48730469	+2920
+1458241438.98550010	+16.51464844	+1.73583984	-1.51171875	+75.65185547	-58.33740234	-139.13085938	+5028	+16.17626953	+4.54394531	-1.74462891	+44.60449219	-86.15478516	-39.11132813	+5660	+15.60058594	+0.40869141	-5.17236328	+50.29541016	-40.93505859	-74.57519531	+2924
+1458241438.98970010	+16.51464844	+1.74462891	-1.49414063	+75.84960938	-58.35937500	-139.30664063	+5028	+16.17626953	+4.54833984	-1.73144531	+45.32958984	-86.15478516	-39.81445313	+5664	+15.59619141	+0.40869141	-5.16796875	+50.36132813	-40.91308594	-74.64111328	+2932
+1458241438.99390010	+16.51904297	+1.75341797	-1.48095703	+76.00341797	-58.38134766	-139.46044922	+5024	+16.17626953	+4.55273438	-1.72265625	+46.03271484	-86.17675781	-40.49560547	+5664	+15.59619141	+0.41308594	-5.16357422	+50.40527344	-40.89111328	-74.70703125	+2940
+1458241438.99799990	+16.51904297	+1.75781250	-1.47216797	+76.11328125	-58.38134766	-139.57031250	+5024	+16.17626953	+4.55712891	-1.71386719	+46.64794922	-86.17675781	-41.11083984	+5664	+15.59619141	+0.41308594	-5.15917969	+50.42724609	-40.89111328	-74.72900391	+2952
+1458241439.00219990	+16.51904297	+1.76220703	-1.46777344	+76.13525391	-58.35937500	-139.61425781	+5020	+16.17187500	+4.56152344	-1.70507813	+47.08740234	-86.15478516	-41.52832031	+5668	+15.59619141	+0.41748047	-5.15917969	+50.44921875	-40.89111328	-74.72900391	+2960
+1458241439.00640010	+16.51904297	+1.75781250	-1.46777344	+76.13525391	-58.35937500	-139.63623047	+5016	+16.17187500	+4.56152344	-1.70068359	+47.50488281	-86.15478516	-41.92382813	+5668	+15.59619141	+0.42187500	-5.15917969	+50.44921875	-40.89111328	-74.70703125	+2968
+1458241439.01050000	+16.51904297	+1.75781250	-1.46777344	+76.11328125	-58.33740234	-139.61425781	+5012	+16.16748047	+4.56152344	-1.69628906	+47.85644531	-86.13281250	-42.27539063	+5668	+15.59619141	+0.42626953	-5.15478516	+50.44921875	-40.91308594	-74.66308594	+2976
+1458241439.01469990	+16.51904297	+1.75341797	-1.47216797	+76.06933594	-58.31542969	-139.61425781	+5008	+16.16748047	+4.56152344	-1.69628906	+48.09814453	-86.11083984	-42.51708984	+5668	+15.59619141	+0.43066406	-5.15478516	+50.44921875	-40.93505859	-74.64111328	+2984
+1458241439.01889990	+16.51904297	+1.75341797	-1.47656250	+76.02539063	-58.29345703	-139.57031250	+5008	+16.16748047	+4.56152344	-1.69189453	+48.33984375	-86.08886719	-42.73681641	+5668	+15.60058594	+0.43505859	-5.15039063	+50.42724609	-40.95703125	-74.61914063	+2992
+1458241439.02300000	+16.51904297	+1.74902344	-1.48095703	+75.95947266	-58.27148438	-139.52636719	+5008	+16.16748047	+4.55712891	-1.69189453	+48.55957031	-86.06689453	-42.97851563	+5672	+15.60058594	+0.43945313	-5.15039063	+50.42724609	-41.00097656	-74.57519531	+2996
+1458241439.02720000	+16.51904297	+1.74902344	-1.48095703	+75.91552734	-58.27148438	-139.50439453	+5004	+16.16308594	+4.55712891	-1.69189453	+48.69140625	-86.04492188	-43.11035156	+5672	+15.60058594	+0.44384766	-5.15039063	+50.40527344	-41.00097656	-74.53125000	+3000
+1458241439.03130010	+16.51904297	+1.74462891	-1.48535156	+75.89355469	-58.24951172	-139.48242188	+5004	+16.16308594	+4.55273438	-1.69628906	+48.77929688	-86.02294922	-43.22021484	+5672	+15.60498047	+0.44824219	-5.15039063	+50.40527344	-41.02294922	-74.50927734	+3004
+1458241439.03550000	+16.51904297	+1.74462891	-1.48974609	+75.84960938	-58.22753906	-139.46044922	+5000	+16.16308594	+4.55273438	-1.69628906	+48.91113281	-85.97900391	-43.35205078	+5676	+15.60498047	+0.45263672	-5.15039063	+50.38330078	-41.04492188	-74.46533203	+3008
+1458241439.03970000	+16.51904297	+1.74462891	-1.48974609	+75.80566406	-58.22753906	-139.43847656	+5000	+16.16308594	+4.54833984	-1.69628906	+49.06494141	-85.95703125	-43.52783203	+5676	+15.60937500	+0.45703125	-5.15039063	+50.36132813	-41.08886719	-74.37744141	+3012
+1458241439.04380010	+16.51904297	+1.74023438	-1.49414063	+75.78369141	-58.20556641	-139.41650391	+5000	+16.16308594	+4.54833984	-1.70068359	+49.21875000	-85.91308594	-43.70361328	+5680	+15.61376953	+0.46582031	-5.15039063	+50.31738281	-41.13281250	-74.28955078	+3012
+1458241439.04800010	+16.51904297	+1.74023438	-1.49853516	+75.76171875	-58.20556641	-139.39453125	+5000	+16.16748047	+4.54394531	-1.70068359	+49.41650391	-85.89111328	-43.90136719	+5680	+15.61816406	+0.47021484	-5.14599609	+50.29541016	-41.17675781	-74.22363281	+3012
+1458241439.05220010	+16.51904297	+1.73583984	-1.50292969	+75.69580078	-58.16162109	-139.35058594	+5000	+16.16748047	+4.53955078	-1.70068359	+49.65820313	-85.84716797	-44.20898438	+5684	+15.62255859	+0.48339844	-5.14160156	+50.25146484	-41.24267578	-74.11376953	+3012
+1458241439.06049990	+16.51904297	+1.73583984	-1.51171875	+75.65185547	-58.09570313	-139.32861328	+5000	+16.17626953	+4.53515625	-1.70068359	+50.36132813	-85.75927734	-44.95605469	+5688	+15.64013672	+0.50097656	-5.13720703	+50.20751953	-41.33056641	-74.02587891	+3004
+1458241439.06469990	+16.51904297	+1.73583984	-1.51611328	+75.65185547	-58.05175781	-139.35058594	+5004	+16.18505859	+4.53515625	-1.69628906	+51.02050781	-85.71533203	-45.68115234	+5692	+15.64892578	+0.50097656	-5.13281250	+50.20751953	-41.35253906	-74.02587891	+3000
+1458241439.08550000	+16.52783203	+1.76220703	-1.48974609	+76.48681641	-57.89794922	-140.05371094	+5020	+16.22900391	+4.53955078	-1.64794922	+56.22802734	-85.49560547	-51.10839844	+5708	+15.66650391	+0.49218750	-5.10644531	+50.33935547	-41.28662109	-74.37744141	+2996
+1458241439.08970000	+16.53222656	+1.77539063	-1.47216797	+76.77246094	-57.87597656	-140.31738281	+5024	+16.24218750	+4.54394531	-1.63476563	+57.85400391	-85.45166016	-52.80029297	+5716	+15.66650391	+0.48779297	-5.10205078	+50.38330078	-41.26464844	-74.48730469	+3000
+1458241439.09380010	+16.53222656	+1.78417969	-1.45898438	+77.10205078	-57.85400391	-140.58105469	+5028	+16.25097656	+4.55273438	-1.61718750	+59.41406250	-85.38574219	-54.38232422	+5720	+15.67089844	+0.48339844	-5.09765625	+50.42724609	-41.24267578	-74.59716797	+3004
+1458241439.09800000	+16.53662109	+1.79296875	-1.44140625	+77.40966797	-57.83203125	-140.84472656	+5032	+16.25976563	+4.55712891	-1.59960938	+60.90820313	-85.31982422	-55.89843750	+5724	+15.67529297	+0.47460938	-5.09326172	+50.44921875	-41.22070313	-74.70703125	+3008
+1458241439.10209990	+16.54101563	+1.80175781	-1.42822266	+77.71728516	-57.83203125	-141.10839844	+5036	+16.26855469	+4.56591797	-1.58642578	+62.49023438	-85.23193359	-57.50244141	+5728	+15.67968750	+0.47021484	-5.08886719	+50.51513672	-41.19873047	-74.83886719	+3016
+1458241439.11050010	+16.54541016	+1.81494141	-1.40185547	+78.28857422	-57.76611328	-141.56982422	+5040	+16.27294922	+4.57470703	-1.56445313	+64.95117188	-85.01220703	-59.96337891	+5736	+15.68408203	+0.46142578	-5.08007813	+50.60302734	-41.17675781	-75.05859375	+3036
+1458241439.11459990	+16.54541016	+1.81933594	-1.39306641	+78.55224609	-57.72216797	-141.78955078	+5040	+16.27294922	+4.58349609	-1.55566406	+65.80810547	-84.85839844	-60.84228516	+5740	+15.69287109	+0.45703125	-5.07568359	+50.64697266	-41.19873047	-75.14648438	+3044
+1458241439.11879990	+16.54980469	+1.82373047	-1.38867188	+78.77197266	-57.67822266	-141.98730469	+5040	+16.27294922	+4.58349609	-1.55566406	+66.55517578	-84.70458984	-61.61132813	+5744	+15.69726563	+0.45703125	-5.07128906	+50.69091797	-41.22070313	-75.21240234	+3056
+1458241439.12299990	+16.55419922	+1.81933594	-1.38867188	+78.94775391	-57.63427734	-142.14111328	+5036	+16.27294922	+4.58789063	-1.55566406	+67.17041016	-84.52880859	-62.20458984	+5748	+15.70605469	+0.46142578	-5.07128906	+50.73486328	-41.26464844	-75.25634766	+3064
+1458241439.12710000	+16.55859375	+1.81933594	-1.39306641	+79.12353516	-57.54638672	-142.27294922	+5036	+16.26855469	+4.58789063	-1.57324219	+68.04931641	-83.91357422	-63.10546875	+5756	+15.71484375	+0.46582031	-5.06689453	+50.75683594	-41.30859375	-75.23437500	+3072
+1458241439.13130000	+16.55859375	+1.81054688	-1.40185547	+79.25537109	-57.45849609	-142.33886719	+5036	+16.26416016	+4.58789063	-1.59521484	+67.71972656	-83.60595703	-62.81982422	+5760	+15.72363281	+0.47021484	-5.07128906	+50.75683594	-41.37451172	-75.19042969	+3076
+1458241439.13550000	+16.55859375	+1.80615234	-1.41503906	+79.32128906	-57.34863281	-142.38281250	+5040	+16.25537109	+4.58349609	-1.61279297	+67.43408203	-83.32031250	-62.53417969	+5772	+15.73242188	+0.47900391	-5.07128906	+50.75683594	-41.44042969	-75.10253906	+3080
+1458241439.13960000	+16.55859375	+1.79296875	-1.43261719	+79.38720703	-57.21679688	-142.40478516	+5044	+16.25097656	+4.57470703	-1.63476563	+67.21435547	-83.05664063	-62.31445313	+5780	+15.73681641	+0.48339844	-5.07568359	+50.73486328	-41.50634766	-74.99267578	+3080
+1458241439.14380000	+16.55859375	+1.77978516	-1.45458984	+79.43115234	-57.06298828	-142.38281250	+5048	+16.24658203	+4.57470703	-1.65234375	+67.14843750	-82.77099609	-62.29248047	+5788	+15.74560547	+0.49218750	-5.08007813	+50.71289063	-41.57226563	-74.88281250	+3080
+1458241439.14800000	+16.55859375	+1.76660156	-1.47656250	+79.47509766	-56.93115234	-142.38281250	+5056	+16.24658203	+4.57031250	-1.66113281	+67.52197266	-82.52929688	-62.66601563	+5796	+15.75000000	+0.50097656	-5.08447266	+50.69091797	-41.66015625	-74.77294922	+3080
+1458241439.15210010	+16.56298828	+1.75341797	-1.50292969	+79.51904297	-56.75537109	-142.38281250	+5064	+16.25097656	+4.56591797	-1.67431641	+67.41210938	-82.24365234	-62.57812500	+5804	+15.75878906	+0.50976563	-5.08447266	+50.66894531	-41.74804688	-74.66308594	+3076
+1458241439.15630010	+16.56298828	+1.74023438	-1.52929688	+79.58496094	-56.60156250	-142.38281250	+5072	+16.25097656	+4.57031250	-1.69189453	+67.43408203	-81.93603516	-62.55615234	+5812	+15.76757813	+0.51855469	-5.08886719	+50.64697266	-41.81396484	-74.55322266	+3068
+1458241439.16050000	+16.56298828	+1.73583984	-1.54687500	+79.67285156	-56.44775391	-142.40478516	+5076	+16.25097656	+4.57470703	-1.69189453	+68.11523438	-81.65039063	-63.23730469	+5816	+15.77636719	+0.52294922	-5.09326172	+50.64697266	-41.87988281	-74.46533203	+3056
+1458241439.16459990	+16.55859375	+1.72705078	-1.56445313	+79.82666016	-56.31591797	-142.49267578	+5080	+16.25097656	+4.57910156	-1.70068359	+68.35693359	-81.32080078	-63.43505859	+5820	+15.78515625	+0.52294922	-5.09326172	+50.62500000	-41.94580078	-74.39941406	+3048
+1458241439.16880010	+16.55859375	+1.73144531	-1.57763672	+80.04638672	-56.18408203	-142.60253906	+5084	+16.25537109	+4.58789063	-1.70507813	+68.59863281	-80.96923828	-63.63281250	+5828	+15.78955078	+0.52294922	-5.09765625	+50.62500000	-41.98974609	-74.33349609	+3036
+1458241439.17300010	+16.55859375	+1.73583984	-1.58203125	+80.33203125	-56.07421875	-142.77832031	+5088	+16.25976563	+4.59667969	-1.69628906	+69.56542969	-80.66162109	-64.57763672	+5832	+15.79394531	+0.52294922	-5.09765625	+50.62500000	-42.01171875	-74.31152344	+3024
+1458241439.17709990	+16.55859375	+1.74023438	-1.57763672	+80.68359375	-55.96435547	-143.06396484	+5088	+16.26855469	+4.60107422	-1.68310547	+70.31250000	-80.33203125	-65.32470703	+5840	+15.79833984	+0.51855469	-5.09765625	+50.64697266	-42.03369141	-74.33349609	+3016
+1458241439.18960000	+16.56298828	+1.78417969	-1.53808594	+82.08984375	-55.74462891	-144.16259766	+5092	+16.29052734	+4.65380859	-1.63916016	+73.14697266	-79.16748047	-67.93945313	+5860	+15.80273438	+0.49658203	-5.09326172	+50.80078125	-42.03369141	-74.61914063	+3000
+1458241439.19380000	+16.56298828	+1.80615234	-1.51611328	+82.61718750	-55.67871094	-144.60205078	+5096	+16.30371094	+4.67578125	-1.63476563	+73.67431641	-78.66210938	-68.37890625	+5864	+15.80712891	+0.48339844	-5.08886719	+50.86669922	-41.98974609	-74.77294922	+2996
+1458241439.19790010	+16.56298828	+1.82373047	-1.49414063	+83.14453125	-55.59082031	-145.01953125	+5096	+16.30810547	+4.69335938	-1.61718750	+74.61914063	-78.15673828	-69.25781250	+5868	+15.80712891	+0.47460938	-5.08447266	+50.93261719	-41.96777344	-74.92675781	+2996
+1458241439.20210000	+16.56298828	+1.84130859	-1.47216797	+83.69384766	-55.50292969	-145.45898438	+5092	+16.31250000	+4.70654297	-1.60400391	+75.23437500	-77.58544922	-69.82910156	+5876	+15.80712891	+0.46142578	-5.08007813	+51.02050781	-41.92382813	-75.08056641	+2996
+1458241439.20630000	+16.56298828	+1.86328125	-1.45019531	+84.22119141	-55.41503906	-145.92041016	+5092	+16.31689453	+4.72412109	-1.59082031	+75.98144531	-77.01416016	-70.51025391	+5880	+15.80712891	+0.45263672	-5.07568359	+51.10839844	-41.87988281	-75.25634766	+3000
+1458241439.21040010	+16.56298828	+1.88085938	-1.42382813	+84.77050781	-55.32714844	-146.38183594	+5088	+16.32128906	+4.73730469	-1.57763672	+76.68457031	-76.39892578	-71.16943359	+5888	+15.80273438	+0.44384766	-5.07128906	+51.21826172	-41.83593750	-75.43212891	+3004
+1458241439.21880010	+16.56298828	+1.91162109	-1.37988281	+85.80322266	-55.10742188	-147.28271484	+5080	+16.33447266	+4.76806641	-1.58642578	+77.16796875	-74.94873047	-71.52099609	+5896	+15.80273438	+0.41748047	-5.05810547	+51.45996094	-41.74804688	-75.89355469	+3024
+1458241439.22289990	+16.55859375	+1.92041016	-1.36669922	+86.22070313	-54.97558594	-147.65625000	+5072	+16.33886719	+4.78564453	-1.59082031	+77.56347656	-74.15771484	-71.87255859	+5900	+15.80273438	+0.40869141	-5.04931641	+51.59179688	-41.72607422	-76.13525391	+3036
+1458241439.22709990	+16.55419922	+1.92919922	-1.35351563	+86.57226563	-54.79980469	-147.98583984	+5064	+16.33447266	+4.80322266	-1.60400391	+77.60742188	-73.30078125	-71.80664063	+5908	+15.80273438	+0.39550781	-5.04052734	+51.74560547	-41.68212891	-76.39892578	+3052
+1458241439.23130010	+16.54980469	+1.93359375	-1.34912109	+86.83593750	-54.64599609	-148.22753906	+5056	+16.33447266	+4.80761719	-1.62158203	+77.67333984	-72.39990234	-71.82861328	+5916	+15.80273438	+0.38671875	-5.03613281	+51.87744141	-41.66015625	-76.59667969	+3064
+1458241439.23540000	+16.54541016	+1.92919922	-1.34912109	+87.03369141	-54.47021484	-148.42529297	+5048	+16.33886719	+4.81201172	-1.64355469	+77.69531250	-71.49902344	-71.80664063	+5924	+15.80712891	+0.38232422	-5.03173828	+51.98730469	-41.63818359	-76.72851563	+3076
+1458241439.23959990	+16.54101563	+1.92480469	-1.35351563	+87.14355469	-54.29443359	-148.53515625	+5040	+16.33447266	+4.81640625	-1.66992188	+77.65136719	-70.55419922	-71.71875000	+5928	+15.80712891	+0.37792969	-5.02734375	+52.07519531	-41.63818359	-76.83837891	+3092
+1458241439.24379990	+16.53222656	+1.91601563	-1.36669922	+87.16552734	-54.11865234	-148.62304688	+5036	+16.33007813	+4.82080078	-1.69189453	+77.62939453	-69.63134766	-71.67480469	+5936	+15.80712891	+0.37792969	-5.02734375	+52.16308594	-41.63818359	-76.88232422	+3100
+1458241439.24790000	+16.52783203	+1.90283203	-1.37548828	+87.14355469	-53.94287109	-148.66699219	+5036	+16.33007813	+4.82080078	-1.71826172	+77.60742188	-68.66455078	-71.58691406	+5944	+15.81152344	+0.37792969	-5.02734375	+52.20703125	-41.66015625	-76.92626953	+3112
+1458241439.25210000	+16.52343750	+1.88525391	-1.38867188	+87.05566406	-53.76708984	-148.62304688	+5036	+16.33007813	+4.82080078	-1.75341797	+77.47558594	-67.65380859	-71.36718750	+5952	+15.81152344	+0.37353516	-5.02294922	+52.25097656	-41.68212891	-76.94824219	+3120
+1458241439.25620010	+16.51464844	+1.87207031	-1.41064453	+86.90185547	-53.56933594	-148.51318359	+5040	+16.32568359	+4.82519531	-1.78857422	+77.38769531	-66.66503906	-71.21337891	+5960	+15.82031250	+0.37353516	-5.02294922	+52.27294922	-41.70410156	-76.97021484	+3124
+1458241439.26040010	+16.51025391	+1.85449219	-1.42822266	+86.74804688	-53.39355469	-148.42529297	+5044	+16.32568359	+4.82080078	-1.82373047	+77.29980469	-65.65429688	-71.08154297	+5968	+15.82470703	+0.37353516	-5.02294922	+52.31689453	-41.72607422	-76.97021484	+3124
+1458241439.26460000	+16.50585938	+1.83691406	-1.44580078	+86.55029297	-53.23974609	-148.29345703	+5048	+16.32128906	+4.82080078	-1.85009766	+77.34375000	-64.68750000	-71.05957031	+5972	+15.82470703	+0.37353516	-5.02294922	+52.33886719	-41.74804688	-76.97021484	+3124
+1458241439.26869990	+16.50146484	+1.82373047	-1.46337891	+86.30859375	-53.08593750	-148.11767578	+5052	+16.31689453	+4.81640625	-1.88085938	+77.27783203	-63.74267578	-70.92773438	+5976	+15.82910156	+0.36914063	-5.02294922	+52.36083984	-41.74804688	-76.97021484	+3124
+1458241439.27290010	+16.49707031	+1.80615234	-1.48095703	+86.06689453	-52.93212891	-147.96386719	+5060	+16.31689453	+4.80761719	-1.91601563	+77.12402344	-62.79785156	-70.72998047	+5984	+15.82910156	+0.36914063	-5.02734375	+52.36083984	-41.74804688	-76.97021484	+3124
+1458241439.29370000	+16.48828125	+1.76220703	-1.51611328	+85.20996094	-52.33886719	-147.39257813	+5076	+16.33007813	+4.80761719	-2.02148438	+77.45361328	-58.55712891	-70.88378906	+5992	+15.84228516	+0.34277344	-5.01855469	+52.53662109	-41.68212891	-77.21191406	+3108
+1458241439.30209990	+16.49267578	+1.76660156	-1.51611328	+84.99023438	-52.14111328	-147.23876953	+5080	+16.34326172	+4.81201172	-2.04345703	+77.69531250	-57.08496094	-71.08154297	+5992	+15.84228516	+0.32080078	-5.00976563	+52.69042969	-41.55029297	-77.47558594	+3100
+1458241439.30620000	+16.49267578	+1.76660156	-1.50732422	+84.90234375	-52.03125000	-147.19482422	+5080	+16.35205078	+4.81640625	-2.05224609	+77.82714844	-56.38183594	-71.25732422	+5988	+15.84228516	+0.30761719	-5.00537109	+52.77832031	-41.44042969	-77.65136719	+3100
+1458241439.31040000	+16.49707031	+1.77539063	-1.49853516	+84.83642578	-51.89941406	-147.15087891	+5084	+16.36523438	+4.82080078	-2.06542969	+77.87109375	-55.70068359	-71.32324219	+5988	+15.83789063	+0.29003906	-4.99658203	+52.86621094	-41.33056641	-77.87109375	+3100
+1458241439.31870010	+16.51025391	+1.78857422	-1.47216797	+84.63867188	-51.56982422	-147.06298828	+5088	+16.38281250	+4.83398438	-2.07421875	+78.20068359	-54.47021484	-71.71875000	+5984	+15.83349609	+0.22851563	-4.97021484	+53.19580078	-40.84716797	-78.66210938	+3108
+1458241439.32290010	+16.51904297	+1.80175781	-1.45898438	+84.57275391	-51.37207031	-147.01904297	+5092	+16.39599609	+4.83837891	-2.08740234	+78.24462891	-53.83300781	-71.78466797	+5984	+15.82470703	+0.19335938	-4.95703125	+53.32763672	-40.58349609	-79.05761719	+3116
+1458241439.32710000	+16.53222656	+1.82373047	-1.43701172	+84.41894531	-50.99853516	-146.93115234	+5092	+16.40917969	+4.85156250	-2.09619141	+78.39843750	-53.26171875	-71.96044922	+5980	+15.81591797	+0.12744141	-4.93505859	+53.59130859	-39.99023438	-79.84863281	+3132
+1458241439.33119990	+16.54101563	+1.83691406	-1.41943359	+84.22119141	-50.64697266	-146.79931641	+5092	+16.42236328	+4.84716797	-2.11376953	+78.37646484	-52.69042969	-72.02636719	+5980	+15.80273438	+0.07910156	-4.91748047	+53.74511719	-39.48486328	-80.37597656	+3152
+1458241439.33540010	+16.55419922	+1.84570313	-1.41064453	+84.02343750	-50.27343750	-146.66748047	+5088	+16.43994141	+4.84277344	-2.14453125	+78.17871094	-52.09716797	-71.89453125	+5980	+15.78955078	+0.03955078	-4.90429688	+53.81103516	-39.06738281	-80.77148438	+3168
+1458241439.33950000	+16.57177734	+1.85449219	-1.40185547	+83.62792969	-49.65820313	-146.40380859	+5084	+16.44873047	+4.84277344	-2.17089844	+78.11279297	-51.56982422	-71.85058594	+5980	+15.77197266	-0.00878906	-4.89550781	+53.85498047	-38.47412109	-81.21093750	+3188
+1458241439.34369990	+16.58496094	+1.85009766	-1.40185547	+83.27636719	-49.13085938	-146.18408203	+5080	+16.46191406	+4.82519531	-2.20166016	+77.91503906	-51.06445313	-71.78466797	+5984	+15.75000000	-0.04394531	-4.89111328	+53.81103516	-38.01269531	-81.45263672	+3208
+1458241439.34789990	+16.60253906	+1.84130859	-1.41064453	+82.88085938	-48.58154297	-145.94238281	+5076	+16.48388672	+4.80322266	-2.25439453	+77.54150391	-50.51513672	-71.52099609	+5988	+15.74121094	-0.07910156	-4.87792969	+53.76708984	-37.66113281	-81.71630859	+3224
+1458241439.35200000	+16.62011719	+1.82812500	-1.44140625	+82.26562500	-47.85644531	-145.45898438	+5076	+16.49707031	+4.79443359	-2.30273438	+77.27783203	-50.03173828	-71.27929688	+5992	+15.73681641	-0.10986328	-4.87792969	+53.63525391	-37.26562500	-81.80419922	+3240
+1458241439.35620000	+16.63769531	+1.80615234	-1.47216797	+81.65039063	-47.19726563	-145.01953125	+5076	+16.51464844	+4.76806641	-2.35986328	+76.88232422	-49.54833984	-70.97167969	+5996	+15.73242188	-0.13623047	-4.88232422	+53.45947266	-36.87011719	-81.84814453	+3252
+1458241439.36040000	+16.65087891	+1.78417969	-1.51171875	+81.07910156	-46.47216797	-144.58007813	+5080	+16.52783203	+4.73730469	-2.43017578	+76.31103516	-49.04296875	-70.48828125	+6004	+15.72802734	-0.16699219	-4.88232422	+53.30566406	-36.49658203	-81.89208984	+3264
+1458241439.36450000	+16.66406250	+1.75341797	-1.56884766	+80.28808594	-45.54931641	-143.96484375	+5088	+16.54101563	+4.71093750	-2.50048828	+75.87158203	-48.62548828	-70.09277344	+6004	+15.72363281	-0.19335938	-4.88671875	+53.12988281	-36.05712891	-81.84814453	+3272
+1458241439.37290000	+16.69482422	+1.68310547	-1.66992188	+78.96972656	-43.90136719	-143.02001953	+5108	+16.57617188	+4.60546875	-2.65429688	+74.48730469	-47.79052734	-68.99414063	+6024	+15.70605469	-0.24609375	-4.89550781	+52.71240234	-35.24414063	-81.73828125	+3276
+1458241439.37700010	+16.71240234	+1.64794922	-1.72265625	+78.28857422	-43.00048828	-142.49267578	+5120	+16.59375000	+4.56152344	-2.73339844	+73.87207031	-47.46093750	-68.48876953	+6028	+15.69726563	-0.27246094	-4.89550781	+52.47070313	-34.80468750	-81.67236328	+3272
+1458241439.38120010	+16.72998047	+1.61279297	-1.77539063	+77.65136719	-42.09960938	-141.98730469	+5128	+16.61132813	+4.50878906	-2.81689453	+73.19091797	-47.13134766	-67.89550781	+6036	+15.69287109	-0.30761719	-4.89550781	+52.22900391	-34.34326172	-81.62841797	+3264
+1458241439.38540010	+16.74755859	+1.57763672	-1.82373047	+77.10205078	-41.15478516	-141.61376953	+5140	+16.62451172	+4.45166016	-2.89599609	+72.44384766	-46.84570313	-67.28027344	+6040	+15.68847656	-0.33837891	-4.88671875	+52.05322266	-33.88183594	-81.65039063	+3256
+1458241439.38949990	+16.76513672	+1.54687500	-1.88085938	+76.48681641	-40.16601563	-141.08642578	+5152	+16.64648438	+4.40332031	-2.96630859	+71.82861328	-46.62597656	-66.77490234	+6044	+15.68408203	-0.37353516	-4.88232422	+51.81152344	-33.31054688	-81.60644531	+3244
+1458241439.39369990	+16.77832031	+1.51611328	-1.93798828	+75.89355469	-39.15527344	-140.55908203	+5164	+16.66406250	+4.34619141	-3.04101563	+71.14746094	-46.45019531	-66.20361328	+6044	+15.68408203	-0.41308594	-4.87792969	+51.56982422	-32.76123047	-81.56250000	+3228
+1458241439.39790010	+16.79589844	+1.48535156	-1.97753906	+75.43212891	-38.21044922	-140.20751953	+5176	+16.67285156	+4.28906250	-3.11132813	+70.42236328	-46.29638672	-65.56640625	+6048	+15.67089844	-0.45263672	-4.87353516	+51.37207031	-32.21191406	-81.54052734	+3212
+1458241439.40619990	+16.82666016	+1.44140625	-2.05664063	+74.55322266	-36.25488281	-139.39453125	+5196	+16.70361328	+4.17919922	-3.22119141	+69.21386719	-46.25244141	-64.59960938	+6044	+15.64013672	-0.54931641	-4.85156250	+50.93261719	-30.91552734	-81.58447266	+3188
+1458241439.41030000	+16.84423828	+1.41503906	-2.07861328	+74.20166016	-35.31005859	-139.13085938	+5204	+16.72119141	+4.12207031	-3.26953125	+68.57666016	-46.27441406	-64.11621094	+6044	+15.62255859	-0.59326172	-4.82958984	+50.77880859	-30.32226563	-81.67236328	+3176
+1458241439.41870000	+16.87939453	+1.38427734	-2.12255859	+73.65234375	-33.44238281	-138.53759766	+5216	+16.76074219	+4.03417969	-3.32666016	+67.67578125	-46.49414063	-63.45703125	+6028	+15.59619141	-0.70312500	-4.78564453	+50.42724609	-29.13574219	-81.91406250	+3164
+1458241439.42280010	+16.89257813	+1.36669922	-2.13574219	+73.38867188	-32.54150391	-138.27392578	+5220	+16.77832031	+3.98144531	-3.35302734	+67.19238281	-46.66992188	-63.06152344	+6020	+15.57421875	-0.76464844	-4.76367188	+50.22949219	-28.45458984	-82.06787109	+3168
+1458241439.42700000	+16.91015625	+1.35791016	-2.15332031	+73.19091797	-31.61865234	-137.96630859	+5220	+16.79150391	+3.94628906	-3.36621094	+66.84082031	-46.84570313	-62.84179688	+6004	+15.54785156	-0.81738281	-4.74169922	+50.07568359	-27.81738281	-82.15576172	+3172
+1458241439.43120000	+16.92773438	+1.33593750	-2.17089844	+72.92724609	-30.73974609	-137.65869141	+5220	+16.80908203	+3.89794922	-3.37500000	+66.44531250	-47.06542969	-62.57812500	+5992	+15.52587891	-0.88330078	-4.72412109	+49.85595703	-27.18017578	-82.24365234	+3180
+1458241439.43530010	+16.93652344	+1.30957031	-2.18408203	+72.64160156	-29.88281250	-137.35107422	+5224	+16.82666016	+3.84521484	-3.38818359	+65.98388672	-47.28515625	-62.29248047	+5980	+15.49511719	-0.94921875	-4.70654297	+49.61425781	-26.52099609	-82.33154297	+3192
+1458241439.43950010	+16.95410156	+1.29199219	-2.18847656	+72.50976563	-29.09179688	-137.15332031	+5216	+16.84423828	+3.79248047	-3.39697266	+65.54443359	-47.54882813	-62.02880859	+5968	+15.46435547	-1.00634766	-4.68457031	+49.43847656	-25.92773438	-82.41943359	+3208
+1458241439.44370010	+16.96728516	+1.26562500	-2.18847656	+72.31201172	-28.30078125	-136.95556641	+5212	+16.86181641	+3.73095703	-3.40576172	+65.10498047	-47.81250000	-61.76513672	+5956	+15.43359375	-1.08105469	-4.66259766	+49.19677734	-25.33447266	-82.52929688	+3228
+1458241439.44779990	+16.97607422	+1.23486328	-2.20166016	+72.07031250	-27.48779297	-136.64794922	+5212	+16.87939453	+3.66503906	-3.41455078	+64.62158203	-48.09814453	-61.50146484	+5944	+15.40722656	-1.15136719	-4.63623047	+48.93310547	-24.76318359	-82.66113281	+3252
+1458241439.45199990	+16.98925781	+1.21289063	-2.21484375	+71.96044922	-26.74072266	-136.38427734	+5204	+16.90576172	+3.57275391	-3.42333984	+63.96240234	-48.47167969	-61.17187500	+5932	+15.38525391	-1.21728516	-4.61425781	+48.75732422	-24.21386719	-82.72705078	+3276
+1458241439.45619990	+16.99804688	+1.16894531	-2.22363281	+71.71875000	-25.97167969	-136.14257813	+5196	+16.92773438	+3.48925781	-3.42773438	+63.39111328	-48.77929688	-60.90820313	+5920	+15.35888672	-1.28759766	-4.59228516	+48.49365234	-23.68652344	-82.79296875	+3304
+1458241439.46030000	+17.00244141	+1.11621094	-2.25439453	+71.38916016	-25.20263672	-135.74707031	+5196	+16.94091797	+3.40576172	-3.44091797	+62.81982422	-49.02099609	-60.62255859	+5904	+15.33691406	-1.36230469	-4.57470703	+48.22998047	-23.18115234	-82.85888672	+3332
+1458241439.46869990	+17.01123047	+1.00195313	-2.29833984	+70.88378906	-23.77441406	-135.10986328	+5184	+16.96289063	+3.20361328	-3.47607422	+61.39160156	-49.50439453	-59.85351563	+5876	+15.28417969	-1.49414063	-4.54394531	+47.76855469	-22.25830078	-82.81494141	+3384
+1458241439.47280000	+17.00683594	+0.92724609	-2.33789063	+70.46630859	-23.04931641	-134.67041016	+5184	+16.96728516	+3.10253906	-3.49804688	+60.71044922	-49.70214844	-59.47998047	+5860	+15.26660156	-1.56445313	-4.52636719	+47.48291016	-21.86279297	-82.79296875	+3404
+1458241439.47700000	+17.00683594	+0.87011719	-2.36865234	+70.26855469	-22.39013672	-134.34082031	+5176	+16.97167969	+3.00585938	-3.51562500	+60.05126953	-49.89990234	-59.15039063	+5844	+15.24902344	-1.62597656	-4.50439453	+47.30712891	-21.55517578	-82.77099609	+3424
+1458241439.48120000	+16.99804688	+0.79101563	-2.39501953	+69.98291016	-21.73095703	-134.01123047	+5176	+16.97607422	+2.90039063	-3.53320313	+59.37011719	-50.07568359	-58.84277344	+5828	+15.23144531	-1.69628906	-4.48242188	+47.06542969	-21.24755859	-82.74902344	+3440
+1458241439.48530010	+16.99365234	+0.70751953	-2.43457031	+69.65332031	-21.07177734	-133.61572266	+5176	+16.97167969	+2.79052734	-3.55078125	+58.64501953	-50.27343750	-58.49121094	+5808	+15.22265625	-1.76660156	-4.45605469	+46.82373047	-20.96191406	-82.74902344	+3452
+1458241439.48950000	+16.98925781	+0.63720703	-2.46972656	+69.43359375	-20.45654297	-133.22021484	+5176	+16.97167969	+2.68505859	-3.56835938	+57.94189453	-50.47119141	-58.11767578	+5788	+15.20947266	-1.82812500	-4.42968750	+46.66992188	-20.72021484	-82.70507813	+3460
+1458241439.49780010	+16.96289063	+0.45263672	-2.54882813	+68.75244141	-19.27001953	-132.38525391	+5180	+16.95410156	+2.46972656	-3.59472656	+56.49169922	-50.88867188	-57.32666016	+5748	+15.18310547	-1.96875000	-4.38134766	+46.25244141	-20.25878906	-82.59521484	+3460
+1458241439.50200010	+16.94970703	+0.37353516	-2.57519531	+68.55468750	-18.76464844	-132.05566406	+5176	+16.94531250	+2.36865234	-3.59472656	+55.87646484	-51.19628906	-57.04101563	+5720	+15.16992188	-2.02587891	-4.35058594	+46.09863281	-20.08300781	-82.52929688	+3456
+1458241439.52280000	+16.85742188	-0.00439453	-2.61035156	+67.96142578	-16.89697266	-130.75927734	+5156	+16.88818359	+1.83251953	-3.49804688	+52.77832031	-53.30566406	-55.70068359	+5604	+15.07763672	-2.39501953	-4.17480469	+45.24169922	-19.33593750	-82.48535156	+3412
+1458241439.53110000	+16.82226563	-0.12744141	-2.56640625	+68.00537109	-16.45751953	-130.49560547	+5148	+16.86621094	+1.65234375	-3.41015625	+51.83349609	-54.47021484	-55.30517578	+5552	+15.02050781	-2.54443359	-4.09570313	+45.00000000	-19.02832031	-82.50732422	+3404
+1458241439.53950000	+16.76953125	-0.23730469	-2.48730469	+68.18115234	-16.28173828	-130.38574219	+5148	+16.83105469	+1.44580078	-3.27832031	+50.84472656	-55.98632813	-54.99755859	+5512	+14.94580078	-2.70263672	-4.02099609	+44.69238281	-18.69873047	-82.50732422	+3404
+1458241439.54360010	+16.74316406	-0.29003906	-2.43896484	+68.31298828	-16.21582031	-130.36376953	+5148	+16.81787109	+1.34472656	-3.19921875	+50.42724609	-56.82128906	-54.90966797	+5492	+14.90625000	-2.79052734	-3.98144531	+44.53857422	-18.56689453	-82.55126953	+3412
+1458241439.54780010	+16.72119141	-0.33837891	-2.38623047	+68.44482422	-16.21582031	-130.40771484	+5152	+16.80029297	+1.23925781	-3.12451172	+49.94384766	-57.65625000	-54.77783203	+5472	+14.86669922	-2.87841797	-3.93310547	+44.36279297	-18.43505859	-82.63916016	+3428
+1458241439.55200000	+16.70361328	-0.38671875	-2.32910156	+68.62060547	-16.21582031	-130.45166016	+5160	+16.78271484	+1.15136719	-3.04541016	+49.52636719	-58.49121094	-54.62402344	+5448	+14.82714844	-2.95312500	-3.88476563	+44.27490234	-18.32519531	-82.66113281	+3444
+1458241439.55609990	+16.68164063	-0.43945313	-2.26757813	+68.73046875	-16.23779297	-130.49560547	+5164	+16.76513672	+1.05029297	-2.97070313	+49.04296875	-59.34814453	-54.44824219	+5428	+14.78759766	-3.04541016	-3.84082031	+44.12109375	-18.19335938	-82.68310547	+3464
+1458241439.56030010	+16.64648438	-0.49658203	-2.21044922	+68.81835938	-16.25976563	-130.49560547	+5172	+16.74316406	+0.94482422	-2.88720703	+48.53759766	-60.24902344	-54.27246094	+5408	+14.74365234	-3.13330078	-3.79248047	+43.94531250	-18.06152344	-82.70507813	+3492
+1458241439.56440000	+16.61572266	-0.54492188	-2.15771484	+68.95019531	-16.30371094	-130.47363281	+5180	+16.71679688	+0.85253906	-2.79931641	+48.07617188	-61.14990234	-54.05273438	+5384	+14.69531250	-3.21240234	-3.75292969	+43.85742188	-17.95166016	-82.66113281	+3520
+1458241439.56859990	+16.58056641	-0.60644531	-2.10498047	+68.99414063	-16.36962891	-130.45166016	+5188	+16.69042969	+0.73828125	-2.71582031	+47.46093750	-62.05078125	-53.78906250	+5360	+14.64697266	-3.30029297	-3.70898438	+43.70361328	-17.86376953	-82.61718750	+3552
+1458241439.57279990	+16.54980469	-0.66796875	-2.05224609	+69.03808594	-16.45751953	-130.42968750	+5196	+16.65966797	+0.62402344	-2.62792969	+46.86767578	-62.97363281	-53.56933594	+5344	+14.60742188	-3.38378906	-3.65625000	+43.54980469	-17.84179688	-82.61718750	+3588
+1458241439.57690000	+16.51464844	-0.72509766	-2.00390625	+69.08203125	-16.54541016	-130.38574219	+5204	+16.62451172	+0.51855469	-2.54443359	+46.16455078	-63.80859375	-53.12988281	+5320	+14.56347656	-3.46289063	-3.61230469	+43.43994141	-17.81982422	-82.52929688	+3620
+1458241439.58110000	+16.47949219	-0.79980469	-1.95556641	+69.06005859	-16.65527344	-130.31982422	+5212	+16.58935547	+0.40429688	-2.46972656	+45.39550781	-64.64355469	-52.69042969	+5304	+14.51953125	-3.54638672	-3.56396484	+43.30810547	-17.79785156	-82.41943359	+3656
+1458241439.58530000	+16.43994141	-0.87451172	-1.91601563	+68.99414063	-16.72119141	-130.20996094	+5220	+16.55419922	+0.29003906	-2.38183594	+44.69238281	-65.52246094	-52.31689453	+5288	+14.47998047	-3.62988281	-3.50244141	+43.17626953	-17.84179688	-82.41943359	+3692
+1458241439.58940010	+16.40039063	-0.94482422	-1.89404297	+68.88427734	-16.76513672	-129.96826172	+5224	+16.51464844	+0.18457031	-2.31591797	+43.65966797	-66.22558594	-51.48193359	+5268	+14.44482422	-3.70458984	-3.45849609	+43.08837891	-17.84179688	-82.22167969	+3720
+1458241439.59360000	+16.35644531	-1.03271484	-1.87207031	+68.66455078	-16.83105469	-129.70458984	+5228	+16.47070313	+0.07031250	-2.25878906	+42.53906250	-66.88476563	-50.62500000	+5252	+14.40527344	-3.77929688	-3.41015625	+42.97851563	-17.86376953	-82.02392578	+3748
+1458241439.59780000	+16.31250000	-1.12060547	-1.84570313	+68.46679688	-16.94091797	-129.46289063	+5232	+16.42236328	-0.04394531	-2.17968750	+41.61621094	-67.63183594	-50.00976563	+5240	+14.37011719	-3.85400391	-3.35302734	+42.89062500	-17.92968750	-81.87011719	+3772
+1458241439.60190010	+16.26416016	-1.20410156	-1.83691406	+68.20312500	-17.00683594	-129.06738281	+5236	+16.36962891	-0.15380859	-2.12695313	+40.20996094	-68.11523438	-48.80126953	+5224	+14.33056641	-3.91992188	-3.30908203	+42.84667969	-17.97363281	-81.56250000	+3788
+1458241439.60610010	+16.21582031	-1.29199219	-1.82812500	+67.93945313	-17.09472656	-128.67187500	+5232	+16.31689453	-0.26806641	-2.08300781	+38.73779297	-68.57666016	-47.57080078	+5212	+14.29101563	-3.99023438	-3.26953125	+42.73681641	-17.99560547	-81.25488281	+3800
+1458241439.61030010	+16.17187500	-1.37548828	-1.81054688	+67.67578125	-17.22656250	-128.34228516	+5232	+16.26416016	-0.37792969	-2.00830078	+37.63916016	-69.16992188	-46.75781250	+5204	+14.25146484	-4.06054688	-3.20800781	+42.69287109	-18.10546875	-81.07910156	+3812
+1458241439.61439990	+16.12353516	-1.46777344	-1.80175781	+67.32421875	-17.31445313	-127.88085938	+5228	+16.21142578	-0.48339844	-1.96435547	+35.94726563	-69.45556641	-45.19775391	+5192	+14.21630859	-4.12207031	-3.15966797	+42.67089844	-18.17138672	-80.74951172	+3816
+1458241439.61859990	+16.07958984	-1.55126953	-1.79296875	+66.97265625	-17.42431641	-127.44140625	+5220	+16.15869141	-0.58007813	-1.92919922	+34.38720703	-69.65332031	-43.76953125	+5180	+14.18115234	-4.19238281	-3.11132813	+42.60498047	-18.17138672	-80.39794922	+3816
+1458241439.62280010	+16.03125000	-1.63476563	-1.76220703	+66.66503906	-17.62207031	-127.13378906	+5216	+16.10595703	-0.67675781	-1.86328125	+33.26660156	-70.00488281	-42.78076172	+5172	+14.14160156	-4.25830078	-3.05859375	+42.58300781	-18.19335938	-80.13427734	+3816
+1458241439.62690000	+15.98291016	-1.71826172	-1.75341797	+66.20361328	-17.75390625	-126.54052734	+5208	+16.05322266	-0.76464844	-1.82812500	+31.46484375	-69.98291016	-41.04492188	+5160	+14.09765625	-4.31542969	-3.01464844	+42.56103516	-18.19335938	-79.69482422	+3808
+1458241439.64360000	+15.79394531	-2.00390625	-1.66113281	+64.62158203	-18.58886719	-124.43115234	+5156	+15.84667969	-1.09863281	-1.67871094	+25.59814453	-69.56542969	-35.28808594	+5128	+13.89990234	-4.57470703	-2.84765625	+42.45117188	-17.88574219	-77.95898438	+3760
+1458241439.64770010	+15.74560547	-2.06103516	-1.59960938	+64.29199219	-18.94042969	-124.12353516	+5148	+15.80712891	-1.17333984	-1.61279297	+24.63134766	-69.49951172	-34.32128906	+5124	+13.84277344	-4.64501953	-2.80371094	+42.40722656	-17.75390625	-77.56347656	+3756
+1458241439.65190010	+15.70166016	-2.12695313	-1.56005859	+63.80859375	-19.20410156	-123.53027344	+5136	+15.76318359	-1.23486328	-1.57324219	+23.29101563	-69.14794922	-32.84912109	+5112	+13.78564453	-4.70654297	-2.76416016	+42.40722656	-17.62207031	-77.08007813	+3744
+1458241439.65610000	+15.65332031	-2.17968750	-1.52050781	+63.39111328	-19.44580078	-122.93701172	+5120	+15.71923828	-1.30078125	-1.54248047	+22.08251953	-68.70849609	-31.55273438	+5104	+13.72851563	-4.78125000	-2.72900391	+42.34130859	-17.38037109	-76.57470703	+3740
+1458241439.66020010	+15.60498047	-2.22802734	-1.45458984	+63.03955078	-19.81933594	-122.51953125	+5112	+15.67529297	-1.36230469	-1.48095703	+21.29150391	-68.46679688	-30.65185547	+5096	+13.66259766	-4.85156250	-2.68945313	+42.27539063	-17.16064453	-76.09130859	+3736
+1458241439.66440010	+15.55664063	-2.27636719	-1.40625000	+62.57812500	-20.12695313	-121.86035156	+5100	+15.63134766	-1.41503906	-1.44140625	+20.25878906	-67.96142578	-29.42138672	+5088	+13.59228516	-4.91308594	-2.66308594	+42.23144531	-16.91894531	-75.47607422	+3736
+1458241439.66860010	+15.50830078	-2.32470703	-1.36669922	+62.11669922	-20.39062500	-121.20117188	+5088	+15.58300781	-1.47656250	-1.41064453	+19.24804688	-67.43408203	-28.27880859	+5076	+13.52197266	-4.98779297	-2.64111328	+42.16552734	-16.63330078	-74.86083984	+3736
+1458241439.67269990	+15.45556641	-2.37304688	-1.30078125	+61.72119141	-20.74218750	-120.67382813	+5080	+15.53906250	-1.53808594	-1.34912109	+18.45703125	-67.08251953	-27.35595703	+5072	+13.45166016	-5.05810547	-2.60595703	+42.09960938	-16.36962891	-74.33349609	+3744
+1458241439.67689990	+15.40722656	-2.42138672	-1.25244141	+61.23779297	-21.02783203	-120.01464844	+5072	+15.49511719	-1.58642578	-1.30517578	+17.60009766	-66.55517578	-26.21337891	+5060	+13.38134766	-5.11523438	-2.57519531	+42.09960938	-16.12792969	-73.69628906	+3748
+1458241439.68109990	+15.35449219	-2.47412109	-1.20410156	+60.73242188	-21.29150391	-119.33349609	+5064	+15.44677734	-1.64355469	-1.26562500	+16.83105469	-66.00585938	-25.24658203	+5048	+13.30664063	-5.18554688	-2.54882813	+42.05566406	-15.82031250	-73.05908203	+3760
+1458241439.68520000	+15.30175781	-2.52685547	-1.14697266	+60.27099609	-21.57714844	-118.74023438	+5060	+15.39843750	-1.70068359	-1.21289063	+16.12792969	-65.54443359	-24.36767578	+5040	+13.23632813	-5.25585938	-2.51367188	+42.03369141	-15.57861328	-72.53173828	+3772
+1458241439.68940000	+15.24902344	-2.56640625	-1.11181641	+59.76562500	-21.77490234	-117.88330078	+5048	+15.35009766	-1.74462891	-1.18212891	+15.42480469	-64.90722656	-23.31298828	+5028	+13.16601563	-5.31738281	-2.48291016	+42.05566406	-15.33691406	-71.85058594	+3784
+1458241439.69359990	+15.18750000	-2.62353516	-1.08105469	+59.21630859	-21.95068359	-117.02636719	+5040	+15.29736328	-1.80175781	-1.15136719	+14.69970703	-64.27001953	-22.34619141	+5016	+13.09570313	-5.37890625	-2.46093750	+42.07763672	-15.05126953	-71.14746094	+3796
+1458241439.69770000	+15.13476563	-2.67187500	-1.04589844	+58.68896484	-22.10449219	-116.23535156	+5032	+15.24023438	-1.85888672	-1.11181641	+14.01855469	-63.67675781	-21.44531250	+5004	+13.02978516	-5.43603516	-2.42578125	+42.12158203	-14.80957031	-70.53222656	+3808
+1458241439.70190000	+15.07763672	-2.72021484	-1.02392578	+58.18359375	-22.23632813	-115.33447266	+5024	+15.18750000	-1.90283203	-1.08544922	+13.38134766	-62.99560547	-20.43457031	+4988	+12.95947266	-5.48437500	-2.39941406	+42.23144531	-14.58984375	-69.82910156	+3816
+1458241439.70610000	+15.01611328	-2.78173828	-1.00195313	+57.56835938	-22.34619141	-114.43359375	+5016	+15.12158203	-1.95996094	-1.05908203	+12.72216797	-62.31445313	-19.48974609	+4976	+12.88916016	-5.53271484	-2.37304688	+42.31933594	-14.37011719	-69.10400391	+3824
+1458241439.71020010	+14.95898438	-2.83886719	-0.97998047	+56.99707031	-22.43408203	-113.59863281	+5004	+15.06445313	-2.01708984	-1.03271484	+12.08496094	-61.67724609	-18.58886719	+4964	+12.83203125	-5.58544922	-2.32910156	+42.47314453	-14.21630859	-68.53271484	+3836
+1458241439.71440010	+14.90185547	-2.88720703	-0.97558594	+56.46972656	-22.45605469	-112.52197266	+4984	+15.00292969	-2.06103516	-1.01953125	+11.49169922	-60.93017578	-17.57812500	+4944	+12.77050781	-5.62500000	-2.28955078	+42.69287109	-14.08447266	-67.87353516	+3836
+1458241439.71849990	+14.84033203	-2.94873047	-0.97558594	+55.85449219	-22.43408203	-111.48925781	+4968	+14.94140625	-2.12255859	-1.00634766	+10.89843750	-60.16113281	-16.67724609	+4928	+12.71337891	-5.66894531	-2.25439453	+42.89062500	-13.88671875	-67.19238281	+3836
+1458241439.72270010	+14.77880859	-3.00585938	-0.96679688	+55.30517578	-22.41210938	-110.52246094	+4952	+14.87548828	-2.17968750	-0.98437500	+10.32714844	-59.47998047	-15.84228516	+4912	+12.65625000	-5.71289063	-2.20605469	+43.11035156	-13.73291016	-66.62109375	+3832
+1458241439.72690010	+14.72167969	-3.04980469	-0.97119141	+54.82177734	-22.36816406	-109.40185547	+4932	+14.81396484	-2.22363281	-0.97998047	+9.79980469	-58.64501953	-14.85351563	+4892	+12.59472656	-5.74804688	-2.16650391	+43.39599609	-13.60107422	-65.93994141	+3824
+1458241439.73099990	+14.65576172	-3.10693359	-0.97998047	+54.27246094	-22.28027344	-108.30322266	+4916	+14.74804688	-2.28076172	-0.97558594	+9.25048828	-57.81005859	-13.95263672	+4872	+12.53759766	-5.78759766	-2.13574219	+43.65966797	-13.42529297	-65.21484375	+3812
+1458241439.73519990	+14.59423828	-3.15966797	-0.97119141	+53.76708984	-22.21435547	-107.33642578	+4892	+14.68212891	-2.33349609	-0.95800781	+8.72314453	-57.10693359	-13.07373047	+4852	+12.48486328	-5.82275391	-2.09179688	+43.94531250	-13.27148438	-64.62158203	+3796
+1458241439.73939990	+14.53271484	-3.19921875	-0.97558594	+53.37158203	-22.12646484	-106.23779297	+4868	+14.61181641	-2.37304688	-0.95361328	+8.23974609	-56.27197266	-12.10693359	+4832	+12.42333984	-5.85351563	-2.05224609	+44.25292969	-13.13964844	-63.94042969	+3780
+1458241439.74350000	+14.46679688	-3.25195313	-0.97998047	+52.91015625	-21.97265625	-105.16113281	+4848	+14.54589844	-2.42578125	-0.95361328	+7.75634766	-55.43701172	-11.22802734	+4808	+12.36181641	-5.88867188	-2.01708984	+44.53857422	-12.91992188	-63.23730469	+3760
+1458241439.74770000	+14.40527344	-3.30029297	-0.97119141	+52.49267578	-21.88476563	-104.21630859	+4820	+14.47998047	-2.47412109	-0.93164063	+7.31689453	-54.75585938	-10.43701172	+4792	+12.30468750	-5.92822266	-1.97314453	+44.84619141	-12.74414063	-62.64404297	+3740
+1458241439.75190000	+14.34375000	-3.33544922	-0.97119141	+52.18505859	-21.75292969	-103.09570313	+4792	+14.41406250	-2.51806641	-0.92285156	+6.87744141	-53.92089844	-9.51416016	+4768	+12.24316406	-5.95898438	-1.93359375	+45.17578125	-12.56835938	-61.96289063	+3716
+1458241439.76020000	+14.21630859	-3.41894531	-0.95800781	+51.54785156	-21.42333984	-101.11816406	+4740	+14.28222656	-2.60156250	-0.89208984	+6.13037109	-52.40478516	-7.88818359	+4724	+12.11132813	-6.04248047	-1.87207031	+45.70312500	-12.06298828	-60.51269531	+3668
+1458241439.76440000	+14.15039063	-3.44531250	-0.94921875	+51.35009766	-21.29150391	-100.10742188	+4712	+14.21630859	-2.63671875	-0.88330078	+5.75683594	-51.59179688	-7.00927734	+4696	+12.03662109	-6.08203125	-1.85009766	+45.94482422	-11.79931641	-59.74365234	+3644
+1458241439.76850010	+14.08007813	-3.47607422	-0.94042969	+51.10839844	-21.09375000	-99.11865234	+4684	+14.14599609	-2.67626953	-0.87451172	+5.40527344	-50.77880859	-6.19628906	+4668	+11.96191406	-6.12597656	-1.83251953	+46.16455078	-11.49169922	-58.93066406	+3620
+1458241439.77270010	+14.01416016	-3.50683594	-0.91845703	+50.93261719	-20.96191406	-98.26171875	+4660	+14.08007813	-2.71142578	-0.84375000	+5.09765625	-50.11962891	-5.44921875	+4644	+11.89160156	-6.16552734	-1.80615234	+46.40625000	-11.20605469	-58.16162109	+3600
+1458241439.77690010	+13.94824219	-3.52880859	-0.90087891	+50.84472656	-20.83007813	-97.33886719	+4636	+14.01416016	-2.74218750	-0.82177734	+4.81201172	-49.39453125	-4.63623047	+4616	+11.80810547	-6.20947266	-1.78417969	+46.60400391	-10.94238281	-57.39257813	+3576
+1458241439.78099990	+13.88232422	-3.55517578	-0.88769531	+50.71289063	-20.63232422	-96.43798828	+4612	+13.94824219	-2.77294922	-0.79980469	+4.57031250	-48.69140625	-3.93310547	+4588	+11.72900391	-6.26220703	-1.77099609	+46.77978516	-10.61279297	-56.57958984	+3560
+1458241439.78520010	+13.81640625	-3.58154297	-0.86132813	+50.60302734	-20.47851563	-95.62500000	+4588	+13.88232422	-2.80810547	-0.76904297	+4.35058594	-48.07617188	-3.25195313	+4564	+11.64550781	-6.31054688	-1.75341797	+46.95556641	-10.30517578	-55.81054688	+3540
+1458241439.78940010	+13.75048828	-3.59912109	-0.84375000	+50.53710938	-20.30273438	-94.74609375	+4568	+13.82080078	-2.83007813	-0.74707031	+4.13085938	-47.37304688	-2.52685547	+4532	+11.56201172	-6.36328125	-1.73583984	+47.10937500	-10.01953125	-54.99755859	+3524
+1458241439.79349990	+13.68017578	-3.62548828	-0.82617188	+50.42724609	-20.10498047	-93.88916016	+4544	+13.75048828	-2.86083984	-0.72509766	+3.93310547	-46.64794922	-1.86767578	+4504	+11.47851563	-6.40722656	-1.72705078	+47.28515625	-9.73388672	-54.16259766	+3508
+1458241439.79769990	+13.61425781	-3.64746094	-0.80419922	+50.36132813	-19.95117188	-93.12011719	+4524	+13.68457031	-2.89160156	-0.69873047	+3.73535156	-46.03271484	-1.20849609	+4472	+11.39941406	-6.45556641	-1.71386719	+47.46093750	-9.47021484	-53.37158203	+3496
+1458241439.80180000	+13.54394531	-3.66503906	-0.78222656	+50.33935547	-19.79736328	-92.30712891	+4504	+13.61865234	-2.91357422	-0.67236328	+3.58154297	-45.37353516	-0.54931641	+4444	+11.31591797	-6.50390625	-1.69628906	+47.59277344	-9.22851563	-52.58056641	+3484
+1458241439.80600000	+13.47802734	-3.68701172	-0.76025391	+50.27343750	-19.62158203	-91.53808594	+4488	+13.54833984	-2.93994141	-0.65039063	+3.42773438	-44.73632813	+0.04394531	+4412	+11.23242188	-6.54345703	-1.68750000	+47.81250000	-8.98681641	-51.78955078	+3468
+1458241439.81020000	+13.41210938	-3.71337891	-0.74267578	+50.20751953	-19.46777344	-90.79101563	+4468	+13.48242188	-2.97070313	-0.62402344	+3.29589844	-44.16503906	+0.61523438	+4380	+11.16210938	-6.58740234	-1.66552734	+48.01025391	-8.78906250	-51.08642578	+3456
+1458241439.81430010	+13.34619141	-3.73535156	-0.72509766	+50.16357422	-19.29199219	-90.04394531	+4448	+13.41650391	-2.98828125	-0.59765625	+3.20800781	-43.54980469	+1.20849609	+4348	+11.08300781	-6.62695313	-1.64355469	+48.20800781	-8.61328125	-50.42724609	+3444
+1458241439.81850000	+13.28027344	-3.76611328	-0.70751953	+50.07568359	-19.11621094	-89.27490234	+4428	+13.35058594	-3.01904297	-0.58007813	+3.09814453	-42.93457031	+1.75781250	+4316	+11.00830078	-6.66650391	-1.62158203	+48.44970703	-8.43750000	-49.74609375	+3432
+1458241439.82270000	+13.21435547	-3.79248047	-0.69433594	+49.98779297	-18.94042969	-88.57177734	+4408	+13.28027344	-3.04980469	-0.55371094	+2.98828125	-42.36328125	+2.26318359	+4284	+10.94238281	-6.70605469	-1.59082031	+48.71337891	-8.32763672	-49.15283203	+3420
+1458241439.82680010	+13.14843750	-3.81884766	-0.68115234	+49.92187500	-18.76464844	-87.82470703	+4384	+13.21435547	-3.07177734	-0.53613281	+2.92236328	-41.74804688	+2.81250000	+4252	+10.86767578	-6.74560547	-1.56445313	+48.93310547	-8.19580078	-48.55957031	+3404
+1458241439.83100010	+13.08251953	-3.84960938	-0.66796875	+49.83398438	-18.58886719	-87.07763672	+4364	+13.14404297	-3.10253906	-0.52294922	+2.83447266	-41.13281250	+3.31787109	+4220	+10.80615234	-6.76757813	-1.53808594	+49.28466797	-8.10791016	-47.96630859	+3384
+1458241439.83520010	+13.02099609	-3.88037109	-0.65478516	+49.74609375	-18.43505859	-86.39648438	+4336	+13.07812500	-3.13330078	-0.50097656	+2.72460938	-40.56152344	+3.80126953	+4188	+10.75341797	-6.79394531	-1.50292969	+49.63623047	-8.04199219	-47.46093750	+3364
+1458241439.83929990	+12.95947266	-3.90673828	-0.64599609	+49.68017578	-18.28125000	-85.71533203	+4312	+13.01220703	-3.15527344	-0.48339844	+2.72460938	-40.01220703	+4.28466797	+4156	+10.68750000	-6.82470703	-1.46777344	+49.94384766	-7.97607422	-46.99951172	+3344
+1458241439.84349990	+12.89355469	-3.94189453	-0.63281250	+49.59228516	-18.10546875	-85.05615234	+4284	+12.94189453	-3.18603516	-0.47021484	+2.68066406	-39.44091797	+4.72412109	+4124	+10.63476563	-6.84667969	-1.43261719	+50.29541016	-7.88818359	-46.51611328	+3324
+1458241439.84770010	+12.83203125	-3.97265625	-0.61962891	+49.50439453	-17.92968750	-84.41894531	+4252	+12.87597656	-3.21679688	-0.44824219	+2.63671875	-38.93554688	+5.14160156	+4092	+10.58203125	-6.87304688	-1.39306641	+50.66894531	-7.84423828	-46.09863281	+3296
+1458241439.85180000	+12.77050781	-3.99902344	-0.61083984	+49.46044922	-17.77587891	-83.78173828	+4220	+12.81005859	-3.23876953	-0.43066406	+2.63671875	-38.38623047	+5.55908203	+4060	+10.52490234	-6.90380859	-1.34912109	+50.99853516	-7.80029297	-45.72509766	+3272
+1458241439.85599990	+12.70898438	-4.03417969	-0.60205078	+49.39453125	-17.60009766	-83.16650391	+4188	+12.74853516	-3.26953125	-0.41748047	+2.63671875	-37.83691406	+5.95458984	+4028	+10.47216797	-6.92578125	-1.31396484	+51.37207031	-7.73437500	-45.32958984	+3244
+1458241439.86019990	+12.64746094	-4.06494141	-0.58886719	+49.32861328	-17.42431641	-82.57324219	+4152	+12.68261719	-3.30029297	-0.39990234	+2.63671875	-37.33154297	+6.30615234	+4000	+10.41943359	-6.95214844	-1.27880859	+51.74560547	-7.66845703	-44.91210938	+3216
+1458241439.86430000	+12.58593750	-4.09130859	-0.57568359	+49.32861328	-17.24853516	-82.02392578	+4116	+12.61669922	-3.32666016	-0.38232422	+2.68066406	-36.84814453	+6.67968750	+3968	+10.36230469	-6.97851563	-1.24365234	+52.05322266	-7.62451172	-44.53857422	+3188
+1458241439.86850000	+12.52441406	-4.11767578	-0.56250000	+49.30664063	-17.07275391	-81.47460938	+4080	+12.55078125	-3.35302734	-0.36474609	+2.72460938	-36.36474609	+7.00927734	+3936	+10.30957031	-7.00488281	-1.20849609	+52.40478516	-7.55859375	-44.14306641	+3156
+1458241439.87260010	+12.46728516	-4.14404297	-0.54931641	+49.28466797	-16.89697266	-80.94726563	+4044	+12.48925781	-3.37939453	-0.34716797	+2.76855469	-35.90332031	+7.29492188	+3904	+10.25683594	-7.02685547	-1.18212891	+52.75634766	-7.49267578	-43.74755859	+3120
+1458241439.87680010	+12.40576172	-4.16601563	-0.53613281	+49.30664063	-16.72119141	-80.48583984	+4008	+12.42773438	-3.40136719	-0.32958984	+2.85644531	-35.46386719	+7.60253906	+3876	+10.19531250	-7.06201172	-1.14697266	+53.02001953	-7.42675781	-43.39599609	+3092
+1458241439.88100000	+12.34423828	-4.19238281	-0.51855469	+49.30664063	-16.52343750	-80.02441406	+3972	+12.36621094	-3.42773438	-0.31201172	+2.92236328	-35.02441406	+7.86621094	+3844	+10.13818359	-7.09277344	-1.12060547	+53.30566406	-7.33886719	-43.02246094	+3060
+1458241439.88509990	+12.28710938	-4.21435547	-0.50537109	+49.32861328	-16.34765625	-79.58496094	+3940	+12.30908203	-3.45410156	-0.29003906	+3.01025391	-34.60693359	+8.10791016	+3816	+10.08105469	-7.12792969	-1.09863281	+53.56933594	-7.27294922	-42.60498047	+3032
+1458241439.88930010	+12.22558594	-4.23632813	-0.48339844	+49.37255859	-16.17187500	-79.21142578	+3908	+12.24755859	-3.47607422	-0.26806641	+3.14208984	-34.21142578	+8.32763672	+3784	+10.01513672	-7.16748047	-1.07666016	+53.74511719	-7.18505859	-42.23144531	+3008
+1458241439.89350010	+12.16406250	-4.25830078	-0.47021484	+49.41650391	-15.97412109	-78.81591797	+3876	+12.19042969	-3.50244141	-0.25048828	+3.25195313	-33.81591797	+8.54736328	+3756	+9.95361328	-7.20263672	-1.05468750	+53.96484375	-7.09716797	-41.83593750	+2984
+1458241439.89759990	+12.10693359	-4.27587891	-0.45263672	+49.46044922	-15.77636719	-78.39843750	+3844	+12.12890625	-3.52441406	-0.23291016	+3.36181641	-33.42041016	+8.74511719	+3724	+9.89208984	-7.23779297	-1.04589844	+54.16259766	-7.05322266	-41.39648438	+2960
+1458241439.90179990	+12.04541016	-4.29345703	-0.43945313	+49.52636719	-15.60058594	-78.06884766	+3812	+12.07177734	-3.54638672	-0.21093750	+3.49365234	-33.06884766	+8.92089844	+3696	+9.82177734	-7.27734375	-1.03271484	+54.27246094	-6.98730469	-41.00097656	+2940
+1458241439.90599990	+11.98828125	-4.31542969	-0.42187500	+49.59228516	-15.40283203	-77.71728516	+3784	+12.01464844	-3.56835938	-0.19335938	+3.62548828	-32.71728516	+9.09667969	+3664	+9.75585938	-7.31689453	-1.01953125	+54.44824219	-6.92138672	-40.58349609	+2920
+1458241439.91010000	+11.93115234	-4.33740234	-0.40869141	+49.63623047	-15.22705078	-77.38769531	+3752	+11.95751953	-3.59033203	-0.17578125	+3.75732422	-32.36572266	+9.27246094	+3636	+9.69433594	-7.35205078	-1.00634766	+54.62402344	-6.87744141	-40.18798828	+2904
+1458241439.91430000	+11.87402344	-4.35498047	-0.38671875	+49.70214844	-15.05126953	-77.10205078	+3724	+11.90478516	-3.61230469	-0.15820313	+3.91113281	-32.03613281	+9.42626953	+3604	+9.62841797	-7.39599609	-0.99316406	+54.71191406	-6.81152344	-39.83642578	+2888
+1458241439.91849990	+11.81689453	-4.37255859	-0.37353516	+49.76806641	-14.85351563	-76.81640625	+3700	+11.84765625	-3.63427734	-0.13623047	+4.06494141	-31.72851563	+9.55810547	+3576	+9.56250000	-7.43554688	-0.98437500	+54.86572266	-6.74560547	-39.48486328	+2872
+1458241439.92260000	+11.76416016	-4.39453125	-0.36035156	+49.83398438	-14.67773438	-76.53076172	+3672	+11.79492188	-3.65625000	-0.12304688	+4.19677734	-31.37695313	+9.71191406	+3544	+9.50537109	-7.47070313	-0.97119141	+54.99755859	-6.70166016	-39.11132813	+2856
+1458241439.92680000	+11.71142578	-4.41210938	-0.34716797	+49.87792969	-14.50195313	-76.24511719	+3644	+11.74218750	-3.67382813	-0.10986328	+4.32861328	-31.06933594	+9.84375000	+3516	+9.43945313	-7.51464844	-0.96240234	+55.08544922	-6.65771484	-38.78173828	+2844
+1458241439.93100000	+11.65429688	-4.43408203	-0.33398438	+49.92187500	-14.30419922	-75.95947266	+3620	+11.68945313	-3.69580078	-0.09228516	+4.48242188	-30.78369141	+9.97558594	+3484	+9.38232422	-7.54541016	-0.94921875	+55.26123047	-6.61376953	-38.43017578	+2832
+1458241439.93510010	+11.60595703	-4.45166016	-0.32519531	+49.96582031	-14.10644531	-75.62988281	+3592	+11.64111328	-3.71777344	-0.08349609	+4.59228516	-30.45410156	+10.12939453	+3452	+9.32958984	-7.57617188	-0.94042969	+55.45898438	-6.59179688	-38.12255859	+2816
+1458241439.93930010	+11.55322266	-4.47363281	-0.31640625	+50.00976563	-13.93066406	-75.36621094	+3568	+11.58837891	-3.73974609	-0.07470703	+4.72412109	-30.14648438	+10.26123047	+3420	+9.27246094	-7.61572266	-0.92285156	+55.59082031	-6.52587891	-37.85888672	+2808
+1458241439.94350000	+11.50048828	-4.49560547	-0.30761719	+50.03173828	-13.75488281	-75.12451172	+3540	+11.53564453	-3.76171875	-0.06591797	+4.85595703	-29.83886719	+10.37109375	+3392	+9.22412109	-7.64208984	-0.90966797	+55.81054688	-6.48193359	-37.59521484	+2796
+1458241439.94759990	+11.45654297	-4.51757813	-0.30322266	+50.05371094	-13.55712891	-74.83886719	+3516	+11.48730469	-3.78369141	-0.06152344	+4.96582031	-29.50927734	+10.48095703	+3356	+9.17578125	-7.66845703	-0.88769531	+56.05224609	-6.39404297	-37.35351563	+2788
+1458241439.95180010	+11.40820313	-4.54394531	-0.29882813	+50.07568359	-13.35937500	-74.57519531	+3492	+11.43896484	-3.80566406	-0.05273438	+5.07568359	-29.22363281	+10.59082031	+3328	+9.13183594	-7.69921875	-0.87011719	+56.22802734	-6.30615234	-37.15576172	+2780
+1458241439.95590000	+11.35986328	-4.56591797	-0.29443359	+50.07568359	-13.16162109	-74.31152344	+3468	+11.39501953	-3.82763672	-0.04833984	+5.20751953	-28.91601563	+10.67871094	+3296	+9.09228516	-7.72558594	-0.84814453	+56.49169922	-6.21826172	-36.95800781	+2772
+1458241439.96009990	+11.31591797	-4.58789063	-0.30322266	+50.07568359	-12.94189453	-73.98193359	+3448	+11.35107422	-3.84960938	-0.05273438	+5.29541016	-28.56445313	+10.81054688	+3264	+9.05273438	-7.74755859	-0.83056641	+56.75537109	-6.13037109	-36.71630859	+2764
+1458241439.96429990	+11.27197266	-4.61425781	-0.30322266	+50.05371094	-12.72216797	-73.71826172	+3424	+11.30273438	-3.87597656	-0.05712891	+5.38330078	-28.23486328	+10.89843750	+3232	+9.00878906	-7.77832031	-0.81298828	+56.95312500	-5.99853516	-36.51855469	+2756
+1458241439.96840000	+11.22802734	-4.63623047	-0.30761719	+50.05371094	-12.52441406	-73.45458984	+3404	+11.25878906	-3.89355469	-0.05712891	+5.49316406	-27.92724609	+10.98632813	+3200	+8.97363281	-7.79589844	-0.79541016	+57.23876953	-5.88867188	-36.34277344	+2748
+1458241439.97260000	+11.18847656	-4.66259766	-0.32080078	+50.03173828	-12.28271484	-73.12500000	+3384	+11.21923828	-3.91552734	-0.07031250	+5.58105469	-27.55371094	+11.09619141	+3168	+8.94287109	-7.81787109	-0.78222656	+57.50244141	-5.75683594	-36.10107422	+2744
+1458241439.97680000	+11.14453125	-4.68896484	-0.32519531	+49.98779297	-12.06298828	-72.88330078	+3364	+11.17529297	-3.94189453	-0.07470703	+5.64697266	-27.22412109	+11.16210938	+3140	+8.90771484	-7.84423828	-0.76464844	+57.70019531	-5.60302734	-35.94726563	+2740
+1458241439.98090000	+11.10498047	-4.71093750	-0.33398438	+49.98779297	-11.82128906	-72.66357422	+3348	+11.13574219	-3.95947266	-0.07910156	+5.75683594	-26.93847656	+11.20605469	+3108	+8.87255859	-7.86621094	-0.74707031	+57.94189453	-5.42724609	-35.79345703	+2736
+1458241439.98510000	+11.06982422	-4.73291016	-0.35156250	+49.96582031	-11.57958984	-72.35595703	+3328	+11.09619141	-3.98144531	-0.09667969	+5.82275391	-26.54296875	+11.29394531	+3080	+8.83740234	-7.88818359	-0.73828125	+58.16162109	-5.27343750	-35.55175781	+2728
+1458241439.98930000	+11.03027344	-4.75927734	-0.36035156	+49.89990234	-11.33789063	-72.11425781	+3312	+11.05664063	-4.00781250	-0.10986328	+5.86669922	-26.23535156	+11.35986328	+3052	+8.80224609	-7.91894531	-0.72949219	+58.29345703	-5.09765625	-35.33203125	+2724
+1458241439.99340010	+10.99511719	-4.78564453	-0.37353516	+49.87792969	-11.11816406	-71.89453125	+3292	+11.01708984	-4.02539063	-0.11865234	+5.95458984	-25.92773438	+11.40380859	+3020	+8.76708984	-7.94091797	-0.72070313	+58.44726563	-4.92187500	-35.17822266	+2716
+1458241439.99760010	+10.95996094	-4.80322266	-0.39550781	+49.85595703	-10.87646484	-71.60888672	+3276	+10.98193359	-4.04296875	-0.14062500	+6.02050781	-25.57617188	+11.46972656	+2992	+8.73193359	-7.96289063	-0.72509766	+58.60107422	-4.76806641	-34.87060547	+2712
+1458241440.00180010	+10.92041016	-4.82958984	-0.40869141	+49.81201172	-10.63476563	-71.41113281	+3256	+10.94677734	-4.06494141	-0.15380859	+6.06445313	-25.26855469	+11.51367188	+2964	+8.69238281	-7.99365234	-0.72949219	+58.66699219	-4.59228516	-34.65087891	+2708
+1458241440.00589990	+10.88525391	-4.84716797	-0.42187500	+49.81201172	-10.41503906	-71.21337891	+3240	+10.91162109	-4.08251953	-0.16699219	+6.15234375	-24.98291016	+11.55761719	+2936	+8.65722656	-8.02001953	-0.72949219	+58.75488281	-4.41650391	-34.47509766	+2700
+1458241440.01009990	+10.85449219	-4.86914063	-0.44384766	+49.81201172	-10.17333984	-70.97167969	+3220	+10.88085938	-4.10009766	-0.18457031	+6.21826172	-24.67529297	+11.60156250	+2908	+8.61767578	-8.04638672	-0.74267578	+58.84277344	-4.28466797	-34.18945313	+2696
+1458241440.01430010	+10.81933594	-4.88671875	-0.45703125	+49.79003906	-9.95361328	-70.81787109	+3200	+10.84570313	-4.12207031	-0.20214844	+6.28417969	-24.43359375	+11.62353516	+2880	+8.57812500	-8.08154297	-0.75146484	+58.84277344	-4.13085938	-33.94775391	+2692
+1458241440.01840000	+10.78857422	-4.90429688	-0.47021484	+49.81201172	-9.75585938	-70.66406250	+3176	+10.81494141	-4.13964844	-0.21533203	+6.35009766	-24.19189453	+11.64550781	+2852	+8.53857422	-8.11230469	-0.76025391	+58.84277344	-3.97705078	-33.75000000	+2688
+1458241440.02259990	+10.75781250	-4.92187500	-0.48779297	+49.81201172	-9.55810547	-70.46630859	+3156	+10.78417969	-4.15722656	-0.23291016	+6.41601563	-23.92822266	+11.68945313	+2828	+8.49462891	-8.13867188	-0.77783203	+58.84277344	-3.86718750	-33.48632813	+2684
+1458241440.02670000	+10.72705078	-4.93945313	-0.50537109	+49.81201172	-9.36035156	-70.31250000	+3132	+10.75341797	-4.17480469	-0.24609375	+6.48193359	-23.68652344	+11.71142578	+2800	+8.45507813	-8.17382813	-0.79541016	+58.79882813	-3.73535156	-33.22265625	+2680
+1458241440.03090000	+10.69628906	-4.95703125	-0.51855469	+49.85595703	-9.18457031	-70.15869141	+3108	+10.72265625	-4.18798828	-0.25927734	+6.54785156	-23.46679688	+11.73339844	+2772	+8.41552734	-8.20019531	-0.80859375	+58.77685547	-3.62548828	-33.00292969	+2672
+1458241440.03510000	+10.66552734	-4.97021484	-0.53613281	+49.89990234	-9.00878906	-70.00488281	+3080	+10.69189453	-4.20556641	-0.27685547	+6.63574219	-23.26904297	+11.77734375	+2744	+8.37597656	-8.22656250	-0.82617188	+58.77685547	-3.51562500	-32.78320313	+2664
+1458241440.03920010	+10.63476563	-4.98339844	-0.54931641	+49.94384766	-8.85498047	-69.87304688	+3056	+10.66113281	-4.21875000	-0.29003906	+6.70166016	-23.07128906	+11.79931641	+2720	+8.33642578	-8.25732422	-0.83935547	+58.73291016	-3.42773438	-32.56347656	+2652
+1458241440.04340000	+10.60839844	-4.99658203	-0.56250000	+49.98779297	-8.72314453	-69.74121094	+3028	+10.63476563	-4.23193359	-0.29882813	+6.76757813	-22.89550781	+11.82128906	+2692	+8.30126953	-8.28369141	-0.85693359	+58.73291016	-3.31787109	-32.36572266	+2640
+1458241440.04760000	+10.58203125	-5.00976563	-0.57128906	+50.05371094	-8.59130859	-69.60937500	+3000	+10.60400391	-4.24511719	-0.31201172	+6.85546875	-22.74169922	+11.84326172	+2664	+8.26611328	-8.31005859	-0.86572266	+58.73291016	-3.22998047	-32.21191406	+2628
+1458241440.05170010	+10.55566406	-5.02734375	-0.58447266	+50.09765625	-8.45947266	-69.47753906	+2972	+10.57763672	-4.26269531	-0.32080078	+6.92138672	-22.56591797	+11.88720703	+2640	+8.23095703	-8.33642578	-0.87890625	+58.71093750	-3.14208984	-32.03613281	+2612
+1458241440.05590010	+10.52929688	-5.03613281	-0.59765625	+50.16357422	-8.34960938	-69.36767578	+2944	+10.55126953	-4.27587891	-0.33398438	+7.00927734	-22.41210938	+11.93115234	+2616	+8.20019531	-8.35400391	-0.88769531	+58.73291016	-3.05419922	-31.83837891	+2596
+1458241440.06839990	+10.45019531	-5.07128906	-0.62841797	+50.33935547	-8.08593750	-68.95019531	+2860	+10.47216797	-4.31103516	-0.36035156	+7.20703125	-21.99462891	+12.08496094	+2544	+8.12109375	-8.41113281	-0.90087891	+58.88671875	-2.81250000	-31.42089844	+2536
+1458241440.07259990	+10.42822266	-5.08447266	-0.63281250	+50.40527344	-8.02001953	-68.86230469	+2832	+10.44580078	-4.31982422	-0.36474609	+7.27294922	-21.88476563	+12.15087891	+2520	+8.10351563	-8.42431641	-0.89648438	+58.99658203	-2.72460938	-31.35498047	+2516
+1458241440.07670000	+10.40625000	-5.09765625	-0.64160156	+50.44921875	-7.97607422	-68.73046875	+2804	+10.41943359	-4.33300781	-0.37353516	+7.31689453	-21.75292969	+12.21679688	+2496	+8.08593750	-8.44189453	-0.89648438	+59.10644531	-2.63671875	-31.26708984	+2492
+1458241440.08090000	+10.38427734	-5.11083984	-0.65039063	+50.49316406	-7.91015625	-68.59863281	+2776	+10.39746094	-4.34179688	-0.37792969	+7.38281250	-21.64306641	+12.28271484	+2472	+8.06835938	-8.45068359	-0.89208984	+59.21630859	-2.54882813	-31.15722656	+2472
+1458241440.08509990	+10.36230469	-5.11962891	-0.65478516	+50.55908203	-7.86621094	-68.48876953	+2748	+10.37109375	-4.35498047	-0.38232422	+7.44873047	-21.55517578	+12.32666016	+2448	+8.05078125	-8.46386719	-0.88330078	+59.32617188	-2.46093750	-31.09130859	+2456
+1458241440.08920000	+10.34033203	-5.13281250	-0.66357422	+50.58105469	-7.82226563	-68.33496094	+2724	+10.34912109	-4.36376953	-0.38671875	+7.47070313	-21.42333984	+12.41455078	+2424	+8.03759766	-8.47265625	-0.87890625	+59.45800781	-2.39501953	-31.02539063	+2436
+1458241440.09340000	+10.31835938	-5.14160156	-0.67236328	+50.62500000	-7.77832031	-68.20312500	+2700	+10.32714844	-4.37695313	-0.39111328	+7.53662109	-21.31347656	+12.48046875	+2400	+8.02001953	-8.48583984	-0.87011719	+59.58984375	-2.30712891	-30.93750000	+2420
+1458241440.09760000	+10.29638672	-5.15478516	-0.67675781	+50.66894531	-7.73437500	-68.09326172	+2672	+10.30078125	-4.38574219	-0.39550781	+7.58056641	-21.22558594	+12.54638672	+2376	+8.00683594	-8.49462891	-0.86572266	+59.72167969	-2.24121094	-30.87158203	+2404
+1458241440.10170010	+10.27441406	-5.16357422	-0.68115234	+50.69091797	-7.69042969	-67.98339844	+2648	+10.27880859	-4.39453125	-0.39990234	+7.60253906	-21.13769531	+12.61230469	+2352	+7.99365234	-8.50341797	-0.85693359	+59.83154297	-2.17529297	-30.78369141	+2388
+1458241440.10590000	+10.25683594	-5.17236328	-0.68554688	+50.73486328	-7.66845703	-67.87353516	+2624	+10.25683594	-4.40332031	-0.40429688	+7.64648438	-21.04980469	+12.67822266	+2328	+7.97607422	-8.51220703	-0.85253906	+59.94140625	-2.10937500	-30.71777344	+2372
+1458241440.10999990	+10.23486328	-5.18115234	-0.68994141	+50.77880859	-7.64648438	-67.76367188	+2600	+10.23486328	-4.41210938	-0.40429688	+7.69042969	-20.98388672	+12.74414063	+2304	+7.96289063	-8.52099609	-0.84814453	+60.05126953	-2.04345703	-30.65185547	+2360
+1458241440.11420010	+10.21289063	-5.19433594	-0.68994141	+50.80078125	-7.62451172	-67.67578125	+2580	+10.21289063	-4.42089844	-0.40429688	+7.73437500	-20.89599609	+12.78808594	+2280	+7.94531250	-8.52978516	-0.83935547	+60.13916016	-1.97753906	-30.56396484	+2348
+1458241440.11840010	+10.19531250	-5.20312500	-0.69433594	+50.82275391	-7.58056641	-67.56591797	+2556	+10.19531250	-4.42968750	-0.40869141	+7.77832031	-20.83007813	+12.83203125	+2260	+7.92333984	-8.54296875	-0.83496094	+60.20507813	-1.91162109	-30.49804688	+2336
+1458241440.12249990	+10.17333984	-5.21191406	-0.69873047	+50.86669922	-7.53662109	-67.45605469	+2536	+10.17333984	-4.43847656	-0.40869141	+7.80029297	-20.74218750	+12.89794922	+2236	+7.90136719	-8.55615234	-0.83496094	+60.24902344	-1.86767578	-30.38818359	+2328
+1458241440.12669990	+10.15136719	-5.22070313	-0.69873047	+50.88867188	-7.49267578	-67.39013672	+2512	+10.15136719	-4.44726563	-0.40869141	+7.84423828	-20.67626953	+12.94189453	+2216	+7.87939453	-8.56933594	-0.83496094	+60.27099609	-1.82373047	-30.27832031	+2316
+1458241440.13089990	+10.13378906	-5.22949219	-0.70312500	+50.93261719	-7.47070313	-67.30224609	+2492	+10.12939453	-4.45605469	-0.41308594	+7.88818359	-20.61035156	+12.96386719	+2196	+7.85302734	-8.58691406	-0.83496094	+60.27099609	-1.77978516	-30.19042969	+2308
+1458241440.13500000	+10.11181641	-5.23828125	-0.70312500	+50.97656250	-7.44873047	-67.23632813	+2472	+10.11181641	-4.46484375	-0.41308594	+7.91015625	-20.54443359	+13.00781250	+2172	+7.82666016	-8.60009766	-0.83935547	+60.27099609	-1.75781250	-30.05859375	+2296
+1458241440.13920000	+10.09423828	-5.24707031	-0.70312500	+50.99853516	-7.40478516	-67.17041016	+2448	+10.08984375	-4.47363281	-0.41308594	+7.93212891	-20.47851563	+13.05175781	+2156	+7.80029297	-8.61767578	-0.84814453	+60.24902344	-1.73583984	-29.92675781	+2288
+1458241440.14340000	+10.07226563	-5.25146484	-0.70312500	+51.04248047	-7.38281250	-67.12646484	+2428	+10.07226563	-4.48242188	-0.41308594	+7.97607422	-20.41259766	+13.07373047	+2136	+7.76953125	-8.63525391	-0.85253906	+60.20507813	-1.71386719	-29.79492188	+2280
+1458241440.14750000	+10.05468750	-5.26025391	-0.70312500	+51.08642578	-7.36083984	-67.06054688	+2408	+10.05029297	-4.49121094	-0.41308594	+8.02001953	-20.36865234	+13.11767578	+2120	+7.73876953	-8.65283203	-0.85693359	+60.16113281	-1.69189453	-29.66308594	+2272
+1458241440.15170000	+10.03271484	-5.26904297	-0.70312500	+51.10839844	-7.31689453	-67.01660156	+2388	+10.03271484	-4.50000000	-0.41308594	+8.04199219	-20.30273438	+13.13964844	+2100	+7.70800781	-8.67041016	-0.86572266	+60.09521484	-1.64794922	-29.53125000	+2264
+1458241440.15590000	+10.01513672	-5.27783203	-0.70312500	+51.15234375	-7.29492188	-66.95068359	+2368	+10.01513672	-4.50878906	-0.41748047	+8.06396484	-20.23681641	+13.18359375	+2084	+7.68164063	-8.68798828	-0.87011719	+60.05126953	-1.62597656	-29.42138672	+2252
+1458241440.16000010	+9.99316406	-5.28662109	-0.70751953	+51.19628906	-7.27294922	-66.90673828	+2352	+9.99755859	-4.51757813	-0.41748047	+8.10791016	-20.19287109	+13.22753906	+2072	+7.65087891	-8.70117188	-0.87890625	+59.98535156	-1.62597656	-29.28955078	+2244
+1458241440.16420010	+9.97558594	-5.29980469	-0.70751953	+51.19628906	-7.25097656	-66.84082031	+2332	+9.97558594	-4.52636719	-0.41748047	+8.10791016	-20.12695313	+13.24951172	+2056	+7.62451172	-8.72314453	-0.88769531	+59.91943359	-1.60400391	-29.15771484	+2232
+1458241440.16840000	+9.95800781	-5.30419922	-0.70751953	+51.24023438	-7.25097656	-66.79687500	+2312	+9.95800781	-4.53515625	-0.41748047	+8.12988281	-20.08300781	+13.29345703	+2044	+7.59814453	-8.73632813	-0.89208984	+59.89746094	-1.58203125	-29.02587891	+2220
+1458241440.17249990	+9.94042969	-5.31298828	-0.70751953	+51.28417969	-7.22900391	-66.73095703	+2296	+9.94482422	-4.54394531	-0.41748047	+8.15185547	-20.03906250	+13.33740234	+2032	+7.57617188	-8.74951172	-0.89648438	+59.87548828	-1.56005859	-28.93798828	+2208
+1458241440.17670010	+9.92285156	-5.32617188	-0.71191406	+51.28417969	-7.22900391	-66.68701172	+2280	+9.92285156	-4.55712891	-0.42187500	+8.17382813	-19.99511719	+13.38134766	+2020	+7.54980469	-8.76708984	-0.89648438	+59.83154297	-1.51611328	-28.85009766	+2192
+1458241440.18080000	+9.90527344	-5.33496094	-0.71191406	+51.30615234	-7.22900391	-66.62109375	+2260	+9.90966797	-4.56591797	-0.42187500	+8.17382813	-19.95117188	+13.42529297	+2008	+7.53222656	-8.77587891	-0.90087891	+59.83154297	-1.47216797	-28.76220703	+2180
+1458241440.18499990	+9.88769531	-5.34375000	-0.71191406	+51.32812500	-7.22900391	-66.57714844	+2244	+9.89208984	-4.57470703	-0.42187500	+8.19580078	-19.90722656	+13.46923828	+1996	+7.51025391	-8.78906250	-0.89648438	+59.85351563	-1.40625000	-28.71826172	+2164
+1458241440.18919990	+9.87011719	-5.35693359	-0.71630859	+51.32812500	-7.22900391	-66.51123047	+2228	+9.87451172	-4.58349609	-0.42187500	+8.19580078	-19.86328125	+13.51318359	+1984	+7.49707031	-8.80224609	-0.89208984	+59.85351563	-1.36230469	-28.67431641	+2148
+1458241440.19330000	+9.85693359	-5.36572266	-0.71630859	+51.35009766	-7.25097656	-66.44531250	+2216	+9.86132813	-4.59228516	-0.42626953	+8.19580078	-19.84130859	+13.55712891	+1972	+7.48388672	-8.81103516	-0.89208984	+59.89746094	-1.31835938	-28.60839844	+2132
+1458241440.19750000	+9.84375000	-5.37890625	-0.72070313	+51.37207031	-7.27294922	-66.35742188	+2200	+9.84375000	-4.60546875	-0.42626953	+8.19580078	-19.79736328	+13.62304688	+1960	+7.47070313	-8.81982422	-0.88330078	+59.96337891	-1.25244141	-28.58642578	+2120
+1458241440.20170000	+9.83496094	-5.38330078	-0.72070313	+51.35009766	-7.27294922	-66.33544922	+2184	+9.82617188	-4.61425781	-0.42626953	+8.17382813	-19.77539063	+13.66699219	+1952	+7.46191406	-8.82861328	-0.87890625	+60.00732422	-1.18652344	-28.56445313	+2108
+1458241440.20580010	+9.82177734	-5.39208984	-0.72509766	+51.35009766	-7.29492188	-66.26953125	+2172	+9.81298828	-4.62304688	-0.42626953	+8.15185547	-19.73144531	+13.71093750	+1940	+7.45312500	-8.83740234	-0.87011719	+60.07324219	-1.12060547	-28.54248047	+2096
+1458241440.21000000	+9.80859375	-5.40087891	-0.72509766	+51.37207031	-7.29492188	-66.22558594	+2160	+9.79980469	-4.63183594	-0.43066406	+8.15185547	-19.68750000	+13.75488281	+1928	+7.44433594	-8.84619141	-0.86132813	+60.16113281	-1.03271484	-28.52050781	+2084
+1458241440.21420000	+9.79541016	-5.41406250	-0.72949219	+51.35009766	-7.31689453	-66.15966797	+2148	+9.78222656	-4.64501953	-0.43066406	+8.12988281	-19.66552734	+13.79882813	+1920	+7.43554688	-8.85058594	-0.85253906	+60.22705078	-0.96679688	-28.49853516	+2076
+1458241440.21830010	+9.78662109	-5.42285156	-0.72949219	+51.35009766	-7.31689453	-66.09375000	+2136	+9.76904297	-4.65380859	-0.43066406	+8.10791016	-19.62158203	+13.84277344	+1908	+7.42675781	-8.85937500	-0.84814453	+60.27099609	-0.87890625	-28.45458984	+2068
+1458241440.22250010	+9.77343750	-5.43603516	-0.73388672	+51.35009766	-7.33886719	-66.02783203	+2124	+9.75585938	-4.66259766	-0.43505859	+8.10791016	-19.57763672	+13.86474609	+1896	+7.41796875	-8.86816406	-0.83935547	+60.31494141	-0.81298828	-28.41064453	+2060
+1458241440.22670010	+9.76025391	-5.44921875	-0.73388672	+51.35009766	-7.33886719	-65.96191406	+2116	+9.74267578	-4.67578125	-0.43505859	+8.04199219	-19.53369141	+13.90869141	+1884	+7.40478516	-8.87695313	-0.83056641	+60.35888672	-0.74707031	-28.36669922	+2056
+1458241440.23079990	+9.74707031	-5.45800781	-0.73828125	+51.35009766	-7.36083984	-65.87402344	+2104	+9.72949219	-4.68457031	-0.43505859	+8.02001953	-19.46777344	+13.95263672	+1876	+7.39599609	-8.88574219	-0.82617188	+60.38085938	-0.65917969	-28.30078125	+2048
+1458241440.23499990	+9.73388672	-5.46679688	-0.73828125	+51.35009766	-7.36083984	-65.80810547	+2096	+9.71630859	-4.69335938	-0.43945313	+7.99804688	-19.42382813	+13.97460938	+1864	+7.38720703	-8.89453125	-0.82177734	+60.40283203	-0.59326172	-28.21289063	+2044
+1458241440.23920010	+9.72070313	-5.47998047	-0.74267578	+51.35009766	-7.36083984	-65.74218750	+2088	+9.70312500	-4.70214844	-0.43945313	+7.95410156	-19.37988281	+13.99658203	+1852	+7.36962891	-8.90771484	-0.82177734	+60.40283203	-0.54931641	-28.12500000	+2036
+1458241440.24330000	+9.70751953	-5.48876953	-0.74267578	+51.35009766	-7.36083984	-65.67626953	+2080	+9.68994141	-4.71093750	-0.44384766	+7.91015625	-19.31396484	+14.01855469	+1844	+7.35205078	-8.91650391	-0.82177734	+60.35888672	-0.48339844	-27.99316406	+2032
+1458241440.24749990	+9.69873047	-5.49755859	-0.74267578	+51.35009766	-7.33886719	-65.61035156	+2072	+9.68115234	-4.71972656	-0.44384766	+7.88818359	-19.27001953	+14.04052734	+1832	+7.33447266	-8.92968750	-0.82177734	+60.31494141	-0.41748047	-27.86132813	+2028
+1458241440.25169990	+9.68554688	-5.51074219	-0.74707031	+51.35009766	-7.33886719	-65.56640625	+2060	+9.66796875	-4.73291016	-0.44384766	+7.82226563	-19.20410156	+14.06250000	+1824	+7.31689453	-8.94287109	-0.82177734	+60.24902344	-0.35156250	-27.72949219	+2024
+1458241440.25580000	+9.67236328	-5.51953125	-0.74707031	+51.35009766	-7.33886719	-65.47851563	+2052	+9.65917969	-4.74169922	-0.44384766	+7.77832031	-19.16015625	+14.06250000	+1812	+7.29492188	-8.95605469	-0.82177734	+60.16113281	-0.30761719	-27.59765625	+2020
+1458241440.26000000	+9.66357422	-5.52832031	-0.74707031	+51.35009766	-7.31689453	-65.41259766	+2044	+9.65039063	-4.75048828	-0.44384766	+7.75634766	-19.09423828	+14.08447266	+1804	+7.27294922	-8.96923828	-0.83056641	+60.05126953	-0.26367188	-27.42187500	+2016
+1458241440.26410010	+9.65039063	-5.53710938	-0.74707031	+51.35009766	-7.31689453	-65.34667969	+2036	+9.63720703	-4.76367188	-0.44824219	+7.66845703	-19.02832031	+14.08447266	+1796	+7.25097656	-8.98681641	-0.83496094	+59.94140625	-0.21972656	-27.24609375	+2012
+1458241440.26830010	+9.64160156	-5.54589844	-0.75146484	+51.35009766	-7.29492188	-65.28076172	+2028	+9.62841797	-4.77246094	-0.44824219	+7.62451172	-18.96240234	+14.10644531	+1788	+7.22900391	-9.00000000	-0.83935547	+59.83154297	-0.19775391	-27.07031250	+2008
+1458241440.27250000	+9.63281250	-5.55468750	-0.75146484	+51.35009766	-7.29492188	-65.21484375	+2020	+9.61962891	-4.77685547	-0.44824219	+7.60253906	-18.91845703	+14.10644531	+1776	+7.20703125	-9.01318359	-0.84814453	+59.69970703	-0.15380859	-26.89453125	+2004
+1458241440.27659990	+9.62402344	-5.56347656	-0.75146484	+51.32812500	-7.27294922	-65.14892578	+2008	+9.61083984	-4.79003906	-0.44824219	+7.51464844	-18.87451172	+14.12841797	+1772	+7.18945313	-9.02636719	-0.85253906	+59.58984375	-0.10986328	-26.74072266	+1996
+1458241440.28080010	+9.61523438	-5.56787109	-0.75146484	+51.32812500	-7.27294922	-65.08300781	+2000	+9.60644531	-4.79882813	-0.44824219	+7.47070313	-18.80859375	+14.12841797	+1764	+7.16748047	-9.03515625	-0.85693359	+59.45800781	-0.08789063	-26.56494141	+1988
+1458241440.28500010	+9.60644531	-5.57666016	-0.75146484	+51.32812500	-7.27294922	-65.01708984	+1992	+9.60205078	-4.80322266	-0.44824219	+7.42675781	-18.76464844	+14.12841797	+1756	+7.14990234	-9.04833984	-0.85693359	+59.32617188	-0.02197266	-26.43310547	+1980
+1458241440.28909990	+9.60205078	-5.58544922	-0.75146484	+51.30615234	-7.27294922	-64.95117188	+1984	+9.59765625	-4.81640625	-0.44824219	+7.33886719	-18.72070313	+14.15039063	+1748	+7.13232422	-9.06152344	-0.86132813	+59.21630859	+0.00000000	-26.27929688	+1972
+1458241440.29329990	+9.59326172	-5.58984375	-0.75146484	+51.28417969	-7.27294922	-64.88525391	+1976	+9.59326172	-4.82080078	-0.44824219	+7.27294922	-18.67675781	+14.17236328	+1744	+7.11914063	-9.07031250	-0.86132813	+59.10644531	+0.04394531	-26.14746094	+1960
+1458241440.29749990	+9.58886719	-5.59863281	-0.75146484	+51.26220703	-7.27294922	-64.81933594	+1964	+9.58886719	-4.82519531	-0.44824219	+7.22900391	-18.63281250	+14.17236328	+1736	+7.10595703	-9.07470703	-0.86132813	+59.01855469	+0.08789063	-26.03759766	+1948
+1458241440.30160000	+9.58447266	-5.60302734	-0.75146484	+51.24023438	-7.27294922	-64.75341797	+1956	+9.58886719	-4.83398438	-0.44824219	+7.16308594	-18.58886719	+14.19433594	+1732	+7.10156250	-9.07910156	-0.86572266	+58.95263672	+0.10986328	-25.92773438	+1936
+1458241440.30580000	+9.58007813	-5.61181641	-0.75146484	+51.19628906	-7.29492188	-64.68750000	+1948	+9.58886719	-4.83837891	-0.44824219	+7.09716797	-18.56689453	+14.21630859	+1724	+7.09277344	-9.08349609	-0.86132813	+58.90869141	+0.15380859	-25.83984375	+1924
+1458241440.30999990	+9.58007813	-5.61621094	-0.75146484	+51.17431641	-7.31689453	-64.62158203	+1940	+9.58447266	-4.84277344	-0.44384766	+7.03125000	-18.54492188	+14.23828125	+1720	+7.08837891	-9.08789063	-0.85693359	+58.86474609	+0.19775391	-25.79589844	+1916
+1458241440.31410000	+9.57568359	-5.62060547	-0.75146484	+51.15234375	-7.31689453	-64.55566406	+1936	+9.58447266	-4.84716797	-0.44384766	+6.98730469	-18.52294922	+14.26025391	+1712	+7.08837891	-9.08789063	-0.85253906	+58.84277344	+0.24169922	-25.77392578	+1904
+1458241440.31830000	+9.57568359	-5.62500000	-0.75146484	+51.10839844	-7.33886719	-64.51171875	+1928	+9.58447266	-4.84716797	-0.44384766	+6.92138672	-18.52294922	+14.28222656	+1708	+7.09277344	-9.08789063	-0.84375000	+58.82080078	+0.28564453	-25.75195313	+1896
+1458241440.32250000	+9.57568359	-5.62939453	-0.75146484	+51.08642578	-7.36083984	-64.44580078	+1920	+9.58886719	-4.85156250	-0.44384766	+6.87744141	-18.50097656	+14.30419922	+1700	+7.09277344	-9.08789063	-0.83935547	+58.82080078	+0.32958984	-25.75195313	+1888
+1458241440.32660010	+9.57568359	-5.63378906	-0.75146484	+51.04248047	-7.38281250	-64.40185547	+1916	+9.58886719	-4.85595703	-0.44384766	+6.83349609	-18.50097656	+14.32617188	+1696	+7.09716797	-9.08789063	-0.83056641	+58.82080078	+0.37353516	-25.72998047	+1880
+1458241440.33080010	+9.57568359	-5.63818359	-0.75146484	+51.02050781	-7.42675781	-64.35791016	+1908	+9.58886719	-4.85595703	-0.44384766	+6.78955078	-18.50097656	+14.32617188	+1688	+7.10156250	-9.08789063	-0.82617188	+58.84277344	+0.39550781	-25.75195313	+1876
+1458241440.33489990	+9.57568359	-5.64257813	-0.75146484	+50.99853516	-7.44873047	-64.31396484	+1904	+9.58886719	-4.86035156	-0.43945313	+6.74560547	-18.50097656	+14.37011719	+1684	+7.11035156	-9.08349609	-0.81738281	+58.86474609	+0.41748047	-25.77392578	+1872
+1458241440.33909990	+9.58007813	-5.65576172	-0.74707031	+50.86669922	-7.55859375	-64.18212891	+1904	+9.59326172	-4.86035156	-0.43945313	+6.70166016	-18.50097656	+14.37011719	+1676	+7.11474609	-9.08349609	-0.81298828	+58.86474609	+0.41748047	-25.79589844	+1868
+1458241440.34330010	+9.58447266	-5.66015625	-0.74267578	+50.80078125	-7.64648438	-64.11621094	+1900	+9.59326172	-4.86035156	-0.43945313	+6.67968750	-18.50097656	+14.39208984	+1672	+7.11914063	-9.07910156	-0.80859375	+58.88671875	+0.43945313	-25.83984375	+1864
+1458241440.34740000	+9.58886719	-5.66455078	-0.74267578	+50.75683594	-7.71240234	-64.07226563	+1900	+9.59326172	-4.86035156	-0.43945313	+6.63574219	-18.50097656	+14.41406250	+1668	+7.12792969	-9.07910156	-0.79980469	+58.88671875	+0.43945313	-25.88378906	+1860
+1458241440.35159990	+9.59326172	-5.66455078	-0.73828125	+50.73486328	-7.75634766	-64.07226563	+1896	+9.59765625	-4.86035156	-0.43505859	+6.59179688	-18.52294922	+14.43603516	+1660	+7.12792969	-9.07470703	-0.79980469	+58.90869141	+0.43945313	-25.92773438	+1860
+1458241440.35579990	+9.59765625	-5.66455078	-0.73388672	+50.71289063	-7.82226563	-64.05029297	+1896	+9.60205078	-4.86474609	-0.43505859	+6.54785156	-18.54492188	+14.45800781	+1656	+7.13232422	-9.07470703	-0.79101563	+58.90869141	+0.43945313	-25.94970703	+1856
+1458241440.35990000	+9.60205078	-5.66455078	-0.72949219	+50.66894531	-7.86621094	-64.05029297	+1896	+9.60205078	-4.86474609	-0.43066406	+6.48193359	-18.56689453	+14.45800781	+1652	+7.13671875	-9.07031250	-0.79101563	+58.90869141	+0.41748047	-25.99365234	+1856
+1458241440.36410000	+9.60644531	-5.66455078	-0.72949219	+50.66894531	-7.91015625	-64.05029297	+1896	+9.61083984	-4.86474609	-0.42626953	+6.37207031	-18.63281250	+14.50195313	+1648	+7.14111328	-9.07031250	-0.78662109	+58.90869141	+0.41748047	-26.03759766	+1852
+1458241440.36830000	+9.60644531	-5.66455078	-0.72509766	+50.64697266	-7.95410156	-64.07226563	+1896	+9.61962891	-4.86474609	-0.42187500	+6.28417969	-18.69873047	+14.54589844	+1648	+7.14111328	-9.07031250	-0.78662109	+58.88671875	+0.39550781	-26.05957031	+1852
+1458241440.37240000	+9.61083984	-5.66455078	-0.72070313	+50.62500000	-8.02001953	-64.09423828	+1896	+9.62402344	-4.86474609	-0.41308594	+6.21826172	-18.76464844	+14.56787109	+1644	+7.14550781	-9.07031250	-0.78222656	+58.88671875	+0.37353516	-26.10351563	+1848
+1458241440.37660000	+9.61523438	-5.66015625	-0.71630859	+50.62500000	-8.06396484	-64.11621094	+1896	+9.63281250	-4.86035156	-0.40429688	+6.10839844	-18.89648438	+14.58984375	+1644	+7.14550781	-9.06591797	-0.78222656	+58.86474609	+0.35156250	-26.12548828	+1848
+1458241440.38080000	+9.61962891	-5.66015625	-0.70751953	+50.60302734	-8.10791016	-64.16015625	+1900	+9.64160156	-4.86035156	-0.39550781	+6.04248047	-18.98437500	+14.61181641	+1644	+7.14990234	-9.06591797	-0.78222656	+58.84277344	+0.32958984	-26.16943359	+1844
+1458241440.38490010	+9.62402344	-5.65576172	-0.70312500	+50.60302734	-8.15185547	-64.18212891	+1900	+9.64599609	-4.86035156	-0.38671875	+5.97656250	-19.07226563	+14.61181641	+1644	+7.14990234	-9.06591797	-0.78222656	+58.82080078	+0.30761719	-26.21337891	+1840
+1458241440.38910010	+9.62841797	-5.65136719	-0.69873047	+50.60302734	-8.21777344	-64.20410156	+1900	+9.65478516	-4.85595703	-0.37792969	+5.95458984	-19.16015625	+14.61181641	+1644	+7.14990234	-9.06591797	-0.78222656	+58.75488281	+0.24169922	-26.27929688	+1840
+1458241440.39330010	+9.63281250	-5.65136719	-0.69433594	+50.60302734	-8.26171875	-64.24804688	+1904	+9.65917969	-4.85595703	-0.37353516	+5.91064453	-19.24804688	+14.61181641	+1648	+7.14990234	-9.06591797	-0.78222656	+58.68896484	+0.15380859	-26.34521484	+1836
+1458241440.39739990	+9.63720703	-5.64697266	-0.68994141	+50.58105469	-8.30566406	-64.29199219	+1904	+9.66796875	-4.85156250	-0.36474609	+5.88867188	-19.31396484	+14.61181641	+1648	+7.14990234	-9.06591797	-0.78222656	+58.62304688	+0.08789063	-26.41113281	+1836
+1458241440.40159990	+9.64160156	-5.64257813	-0.68115234	+50.58105469	-8.37158203	-64.33593750	+1908	+9.67236328	-4.85156250	-0.36035156	+5.86669922	-19.37988281	+14.61181641	+1648	+7.14990234	-9.06591797	-0.78662109	+58.46923828	-0.06591797	-26.54296875	+1832
+1458241440.40580010	+9.64599609	-5.63818359	-0.67675781	+50.60302734	-8.41552734	-64.37988281	+1908	+9.67675781	-4.84716797	-0.35595703	+5.86669922	-19.46777344	+14.58984375	+1648	+7.14990234	-9.06591797	-0.78662109	+58.35937500	-0.19775391	-26.65283203	+1828
+1458241440.40990000	+9.65039063	-5.63818359	-0.66796875	+50.60302734	-8.48144531	-64.42382813	+1912	+9.68115234	-4.84716797	-0.35156250	+5.84472656	-19.53369141	+14.58984375	+1652	+7.14990234	-9.06591797	-0.79101563	+58.24951172	-0.30761719	-26.74072266	+1824
+1458241440.41409990	+9.65478516	-5.63378906	-0.66357422	+50.60302734	-8.54736328	-64.46777344	+1916	+9.68554688	-4.84716797	-0.34716797	+5.84472656	-19.59960938	+14.58984375	+1652	+7.14990234	-9.06591797	-0.79101563	+58.13964844	-0.43945313	-26.87255859	+1820
+1458241440.41820000	+9.65917969	-5.62939453	-0.65917969	+50.60302734	-8.59130859	-64.51171875	+1916	+9.68994141	-4.84277344	-0.33837891	+5.82275391	-19.66552734	+14.58984375	+1652	+7.14990234	-9.06591797	-0.79541016	+58.05175781	-0.52734375	-26.98242188	+1816
+1458241440.42240000	+9.66357422	-5.62939453	-0.65478516	+50.60302734	-8.63525391	-64.55566406	+1920	+9.68994141	-4.84277344	-0.33837891	+5.80078125	-19.70947266	+14.58984375	+1656	+7.14990234	-9.06591797	-0.79541016	+57.98583984	-0.59326172	-27.07031250	+1812
+1458241440.42660000	+9.67236328	-5.62500000	-0.65039063	+50.60302734	-8.70117188	-64.57763672	+1924	+9.69433594	-4.84277344	-0.33398438	+5.82275391	-19.75341797	+14.58984375	+1656	+7.15429688	-9.06591797	-0.79101563	+57.96386719	-0.63720703	-27.15820313	+1812
+1458241440.43070010	+9.67675781	-5.62500000	-0.64599609	+50.62500000	-8.74511719	-64.59960938	+1924	+9.69873047	-4.84277344	-0.32958984	+5.82275391	-19.79736328	+14.58984375	+1656	+7.15869141	-9.06591797	-0.78662109	+57.96386719	-0.68115234	-27.22412109	+1812
+1458241440.43490000	+9.67675781	-5.62500000	-0.64599609	+50.62500000	-8.78906250	-64.62158203	+1928	+9.70312500	-4.84277344	-0.32958984	+5.82275391	-19.84130859	+14.61181641	+1656	+7.16748047	-9.06152344	-0.78222656	+57.98583984	-0.70312500	-27.31201172	+1812
+1458241440.43910000	+9.68115234	-5.62500000	-0.64160156	+50.62500000	-8.83300781	-64.64355469	+1928	+9.70312500	-4.84277344	-0.32519531	+5.82275391	-19.88525391	+14.61181641	+1656	+7.17626953	-9.06152344	-0.77783203	+58.00781250	-0.72509766	-27.39990234	+1812
+1458241440.44320010	+9.68554688	-5.62500000	-0.64160156	+50.62500000	-8.85498047	-64.66552734	+1932	+9.70751953	-4.84277344	-0.32519531	+5.82275391	-19.90722656	+14.61181641	+1656	+7.18066406	-9.05712891	-0.76904297	+58.05175781	-0.72509766	-27.46582031	+1816
+1458241440.44740010	+9.68994141	-5.62500000	-0.63720703	+50.62500000	-8.89892578	-64.68750000	+1932	+9.70751953	-4.84277344	-0.32519531	+5.82275391	-19.95117188	+14.61181641	+1652	+7.18945313	-9.05712891	-0.76464844	+58.11767578	-0.72509766	-27.55371094	+1820
+1458241440.45160010	+9.68994141	-5.62500000	-0.63720703	+50.62500000	-8.92089844	-64.70947266	+1936	+9.70751953	-4.84277344	-0.32519531	+5.82275391	-19.97314453	+14.61181641	+1652	+7.19824219	-9.05712891	-0.75585938	+58.16162109	-0.70312500	-27.64160156	+1820
+1458241440.45569990	+9.69433594	-5.62939453	-0.63720703	+50.62500000	-8.94287109	-64.70947266	+1936	+9.71191406	-4.84277344	-0.32080078	+5.84472656	-19.99511719	+14.61181641	+1652	+7.20703125	-9.05273438	-0.74707031	+58.20556641	-0.68115234	-27.72949219	+1828
+1458241440.45989990	+9.69433594	-5.62939453	-0.63720703	+50.62500000	-8.96484375	-64.73144531	+1940	+9.71191406	-4.84277344	-0.32080078	+5.84472656	-20.01708984	+14.61181641	+1648	+7.21582031	-9.05273438	-0.73828125	+58.27148438	-0.65917969	-27.79541016	+1832
+1458241440.46409990	+9.69873047	-5.63378906	-0.63720703	+50.62500000	-8.96484375	-64.73144531	+1944	+9.71191406	-4.84716797	-0.32080078	+5.84472656	-20.01708984	+14.61181641	+1648	+7.22460938	-9.05273438	-0.73388672	+58.31542969	-0.63720703	-27.86132813	+1836
+1458241440.46820000	+9.69873047	-5.63378906	-0.63720703	+50.64697266	-8.98681641	-64.75341797	+1944	+9.71191406	-4.84716797	-0.32080078	+5.86669922	-20.03906250	+14.58984375	+1644	+7.22900391	-9.05273438	-0.72509766	+58.35937500	-0.61523438	-27.90527344	+1840
+1458241440.47240000	+9.69873047	-5.63818359	-0.63720703	+50.64697266	-8.98681641	-64.77539063	+1948	+9.71630859	-4.84716797	-0.32080078	+5.86669922	-20.06103516	+14.58984375	+1644	+7.23779297	-9.05273438	-0.71630859	+58.40332031	-0.59326172	-27.97119141	+1848
+1458241440.47659990	+9.69873047	-5.63818359	-0.63720703	+50.64697266	-8.98681641	-64.79736328	+1952	+9.71630859	-4.85156250	-0.32080078	+5.88867188	-20.06103516	+14.58984375	+1644	+7.24218750	-9.05273438	-0.71191406	+58.44726563	-0.57128906	-28.01513672	+1852
+1458241440.48070000	+9.70312500	-5.64257813	-0.63720703	+50.64697266	-8.98681641	-64.79736328	+1956	+9.71630859	-4.85156250	-0.32080078	+5.88867188	-20.06103516	+14.56787109	+1640	+7.24218750	-9.05273438	-0.70751953	+58.46923828	-0.52734375	-28.05908203	+1856
+1458241440.48490000	+9.70312500	-5.64257813	-0.63720703	+50.64697266	-8.98681641	-64.81933594	+1960	+9.71630859	-4.85156250	-0.32080078	+5.91064453	-20.08300781	+14.54589844	+1640	+7.24658203	-9.05273438	-0.70312500	+58.49121094	-0.50537109	-28.08105469	+1860
+1458241440.48910000	+9.70312500	-5.64697266	-0.63720703	+50.66894531	-8.96484375	-64.84130859	+1960	+9.71630859	-4.85595703	-0.32080078	+5.91064453	-20.08300781	+14.52392578	+1640	+7.24658203	-9.05712891	-0.69873047	+58.49121094	-0.48339844	-28.10302734	+1864
+1458241440.49320010	+9.70312500	-5.64697266	-0.63720703	+50.66894531	-8.96484375	-64.86328125	+1964	+9.71630859	-4.85595703	-0.32519531	+5.93261719	-20.08300781	+14.50195313	+1636	+7.24658203	-9.06152344	-0.69873047	+58.49121094	-0.46142578	-28.12500000	+1868
+1458241440.49740000	+9.69873047	-5.65136719	-0.63720703	+50.66894531	-8.94287109	-64.88525391	+1968	+9.71630859	-4.85595703	-0.32519531	+5.93261719	-20.08300781	+14.50195313	+1636	+7.24658203	-9.06152344	-0.69873047	+58.46923828	-0.43945313	-28.12500000	+1872
+1458241440.50149990	+9.69873047	-5.65136719	-0.63720703	+50.69091797	-8.92089844	-64.90722656	+1972	+9.71630859	-4.86035156	-0.32519531	+5.95458984	-20.08300781	+14.47998047	+1636	+7.24218750	-9.06591797	-0.69873047	+58.46923828	-0.43945313	-28.12500000	+1872
+1458241440.50570010	+9.69873047	-5.65576172	-0.63720703	+50.69091797	-8.89892578	-64.92919922	+1976	+9.71630859	-4.86035156	-0.32519531	+5.97656250	-20.08300781	+14.43603516	+1636	+7.24218750	-9.07031250	-0.69873047	+58.42529297	-0.41748047	-28.12500000	+1876
+1458241440.50990010	+9.69873047	-5.65576172	-0.63281250	+50.71289063	-8.87695313	-64.95117188	+1976	+9.71191406	-4.86474609	-0.32519531	+5.97656250	-20.08300781	+14.41406250	+1632	+7.23779297	-9.07470703	-0.69873047	+58.40332031	-0.41748047	-28.10302734	+1880
+1458241440.51399990	+9.69873047	-5.66015625	-0.63281250	+50.71289063	-8.85498047	-64.97314453	+1980	+9.71191406	-4.86474609	-0.32519531	+5.99853516	-20.08300781	+14.39208984	+1632	+7.23339844	-9.07910156	-0.69873047	+58.35937500	-0.39550781	-28.10302734	+1880
+1458241440.51819990	+9.69433594	-5.66015625	-0.63281250	+50.73486328	-8.83300781	-64.99511719	+1984	+9.71191406	-4.86914063	-0.32519531	+6.02050781	-20.06103516	+14.34814453	+1632	+7.22460938	-9.08789063	-0.70312500	+58.33740234	-0.39550781	-28.08105469	+1884
+1458241440.52239990	+9.69433594	-5.66455078	-0.63281250	+50.73486328	-8.81103516	-65.01708984	+1984	+9.71191406	-4.86914063	-0.32519531	+6.04248047	-20.06103516	+14.32617188	+1632	+7.22021484	-9.09228516	-0.70312500	+58.27148438	-0.37353516	-28.05908203	+1888
+1458241440.52650000	+9.69433594	-5.66455078	-0.63281250	+50.75683594	-8.76708984	-65.03906250	+1988	+9.71191406	-4.87353516	-0.32519531	+6.06445313	-20.06103516	+14.28222656	+1632	+7.21142578	-9.10107422	-0.70751953	+58.22753906	-0.37353516	-28.03710938	+1888
+1458241440.53070000	+9.69433594	-5.66894531	-0.63281250	+50.77880859	-8.74511719	-65.06103516	+1988	+9.71191406	-4.87353516	-0.32519531	+6.08642578	-20.06103516	+14.23828125	+1632	+7.20703125	-9.10546875	-0.71191406	+58.16162109	-0.35156250	-27.99316406	+1892
+1458241440.53490000	+9.68994141	-5.66894531	-0.63281250	+50.77880859	-8.72314453	-65.08300781	+1992	+9.71191406	-4.87792969	-0.32958984	+6.10839844	-20.03906250	+14.19433594	+1632	+7.20263672	-9.11425781	-0.71191406	+58.11767578	-0.35156250	-27.97119141	+1892
+1458241440.53900000	+9.68994141	-5.67333984	-0.62841797	+50.80078125	-8.70117188	-65.10498047	+1992	+9.71191406	-4.88232422	-0.32958984	+6.13037109	-20.03906250	+14.15039063	+1636	+7.19384766	-9.12304688	-0.71630859	+58.05175781	-0.32958984	-27.94921875	+1892
+1458241440.54320000	+9.68994141	-5.67333984	-0.62841797	+50.82275391	-8.67919922	-65.12695313	+1996	+9.71191406	-4.88671875	-0.32958984	+6.13037109	-20.03906250	+14.12841797	+1636	+7.18945313	-9.12744141	-0.72070313	+58.00781250	-0.30761719	-27.92724609	+1892
+1458241440.54740000	+9.68994141	-5.67773438	-0.62841797	+50.84472656	-8.65722656	-65.14892578	+1996	+9.71191406	-4.88671875	-0.32958984	+6.15234375	-20.03906250	+14.08447266	+1636	+7.18505859	-9.13623047	-0.72070313	+57.96386719	-0.28564453	-27.92724609	+1888
+1458241440.55150010	+9.68994141	-5.68212891	-0.62841797	+50.84472656	-8.63525391	-65.17089844	+2000	+9.71191406	-4.89111328	-0.32958984	+6.17431641	-20.03906250	+14.06250000	+1636	+7.18505859	-9.14062500	-0.72070313	+57.94189453	-0.26367188	-27.92724609	+1888
+1458241440.55570010	+9.68994141	-5.68212891	-0.62841797	+50.86669922	-8.63525391	-65.19287109	+2000	+9.71191406	-4.89550781	-0.32958984	+6.17431641	-20.03906250	+14.01855469	+1640	+7.18505859	-9.14501953	-0.71630859	+57.94189453	-0.24169922	-27.92724609	+1884
+1458241440.55990000	+9.68994141	-5.68652344	-0.62841797	+50.86669922	-8.63525391	-65.21484375	+2000	+9.71191406	-4.89990234	-0.33398438	+6.19628906	-20.03906250	+14.01855469	+1640	+7.18505859	-9.14941406	-0.71191406	+57.94189453	-0.21972656	-27.94921875	+1884
+1458241440.56399990	+9.68994141	-5.69091797	-0.62841797	+50.88867188	-8.63525391	-65.21484375	+2004	+9.71191406	-4.89990234	-0.33398438	+6.19628906	-20.03906250	+13.99658203	+1640	+7.18945313	-9.14941406	-0.70751953	+57.96386719	-0.17578125	-27.97119141	+1880
+1458241440.56820010	+9.68994141	-5.69531250	-0.62841797	+50.88867188	-8.63525391	-65.23681641	+2004	+9.71630859	-4.90429688	-0.33398438	+6.19628906	-20.06103516	+13.97460938	+1640	+7.19384766	-9.14941406	-0.70312500	+57.98583984	-0.15380859	-28.01513672	+1880
+1458241440.57230000	+9.68994141	-5.69531250	-0.62841797	+50.88867188	-8.65722656	-65.23681641	+2008	+9.71630859	-4.90429688	-0.33398438	+6.19628906	-20.06103516	+13.97460938	+1640	+7.19824219	-9.15380859	-0.69873047	+58.02978516	-0.10986328	-28.05908203	+1884
+1458241440.57649990	+9.69433594	-5.69970703	-0.62841797	+50.91064453	-8.65722656	-65.23681641	+2008	+9.71630859	-4.90869141	-0.33398438	+6.19628906	-20.06103516	+13.97460938	+1640	+7.20703125	-9.14941406	-0.68994141	+58.07373047	-0.08789063	-28.10302734	+1884
+1458241440.58069990	+9.69433594	-5.70410156	-0.63281250	+50.91064453	-8.67919922	-65.23681641	+2012	+9.71630859	-4.90869141	-0.33398438	+6.19628906	-20.08300781	+13.97460938	+1640	+7.21142578	-9.14941406	-0.68554688	+58.11767578	-0.04394531	-28.14697266	+1888
+1458241440.58480000	+9.69433594	-5.70410156	-0.63281250	+50.91064453	-8.70117188	-65.25878906	+2016	+9.71630859	-4.91308594	-0.33398438	+6.19628906	-20.08300781	+13.97460938	+1640	+7.22021484	-9.14941406	-0.67675781	+58.16162109	-0.02197266	-28.19091797	+1892
+1458241440.58900000	+9.69433594	-5.70849609	-0.63281250	+50.93261719	-8.72314453	-65.25878906	+2016	+9.71630859	-4.91308594	-0.33398438	+6.19628906	-20.10498047	+13.97460938	+1640	+7.22460938	-9.14941406	-0.67236328	+58.20556641	+0.00000000	-28.23486328	+1896
+1458241440.59320000	+9.69873047	-5.71289063	-0.63281250	+50.93261719	-8.74511719	-65.25878906	+2020	+9.71630859	-4.91748047	-0.33398438	+6.19628906	-20.10498047	+13.97460938	+1640	+7.22900391	-9.14941406	-0.66796875	+58.24951172	+0.04394531	-28.27880859	+1896
+1458241440.59730010	+9.69873047	-5.71289063	-0.63281250	+50.93261719	-8.76708984	-65.25878906	+2020	+9.71630859	-4.91748047	-0.33398438	+6.19628906	-20.12695313	+13.97460938	+1640	+7.23779297	-9.14941406	-0.65917969	+58.27148438	+0.06591797	-28.32275391	+1900
+1458241440.60150000	+9.69873047	-5.71728516	-0.63281250	+50.95458984	-8.78906250	-65.25878906	+2024	+9.71630859	-4.91748047	-0.33398438	+6.19628906	-20.12695313	+13.97460938	+1640	+7.24218750	-9.14941406	-0.65917969	+58.29345703	+0.06591797	-28.34472656	+1904
+1458241440.60570000	+9.69873047	-5.71728516	-0.63281250	+50.97656250	-8.81103516	-65.25878906	+2028	+9.71630859	-4.91748047	-0.33398438	+6.19628906	-20.14892578	+13.97460938	+1640	+7.24218750	-9.14941406	-0.65478516	+58.31542969	+0.08789063	-28.36669922	+1908
+1458241440.60980010	+9.70312500	-5.71728516	-0.63281250	+50.97656250	-8.83300781	-65.25878906	+2028	+9.71630859	-4.91748047	-0.33398438	+6.19628906	-20.14892578	+13.97460938	+1640	+7.24218750	-9.14941406	-0.65039063	+58.31542969	+0.10986328	-28.38867188	+1908
+1458241440.61400010	+9.70312500	-5.71728516	-0.63281250	+50.99853516	-8.83300781	-65.28076172	+2032	+9.71630859	-4.92187500	-0.33398438	+6.19628906	-20.14892578	+13.97460938	+1640	+7.24218750	-9.14941406	-0.65039063	+58.31542969	+0.10986328	-28.41064453	+1912
+1458241440.61820010	+9.70312500	-5.72167969	-0.63281250	+51.02050781	-8.85498047	-65.28076172	+2036	+9.71630859	-4.92187500	-0.33398438	+6.19628906	-20.17089844	+13.97460938	+1640	+7.24218750	-9.15380859	-0.65039063	+58.31542969	+0.10986328	-28.41064453	+1912
+1458241440.62229990	+9.70312500	-5.72167969	-0.63281250	+51.04248047	-8.85498047	-65.28076172	+2036	+9.71630859	-4.92187500	-0.33398438	+6.19628906	-20.17089844	+13.95263672	+1640	+7.24218750	-9.15380859	-0.65039063	+58.27148438	+0.10986328	-28.41064453	+1916
+1458241440.62649990	+9.70312500	-5.72167969	-0.63281250	+51.06445313	-8.87695313	-65.28076172	+2040	+9.72070313	-4.92187500	-0.33398438	+6.19628906	-20.17089844	+13.95263672	+1640	+7.23779297	-9.15820313	-0.65478516	+58.24951172	+0.10986328	-28.38867188	+1916
+1458241440.63070010	+9.70312500	-5.72167969	-0.63281250	+51.08642578	-8.87695313	-65.30273438	+2040	+9.72070313	-4.92187500	-0.33398438	+6.19628906	-20.19287109	+13.93066406	+1640	+7.23339844	-9.15820313	-0.65478516	+58.22753906	+0.08789063	-28.38867188	+1920
+1458241440.63480000	+9.70312500	-5.71728516	-0.62841797	+51.08642578	-8.87695313	-65.30273438	+2044	+9.72070313	-4.92187500	-0.33398438	+6.19628906	-20.19287109	+13.93066406	+1640	+7.22900391	-9.16259766	-0.65917969	+58.18359375	+0.08789063	-28.36669922	+1920
+1458241440.63899990	+9.70312500	-5.71728516	-0.62841797	+51.10839844	-8.89892578	-65.30273438	+2044	+9.72070313	-4.92187500	-0.33398438	+6.19628906	-20.19287109	+13.93066406	+1640	+7.22460938	-9.16259766	-0.66357422	+58.16162109	+0.06591797	-28.34472656	+1924
+1458241440.64319990	+9.70312500	-5.71728516	-0.62841797	+51.13037109	-8.89892578	-65.30273438	+2044	+9.72070313	-4.92187500	-0.32958984	+6.19628906	-20.19287109	+13.90869141	+1640	+7.22021484	-9.16699219	-0.66357422	+58.11767578	+0.06591797	-28.32275391	+1924
+1458241440.64730000	+9.70312500	-5.71728516	-0.62841797	+51.15234375	-8.89892578	-65.32470703	+2048	+9.72070313	-4.92187500	-0.32958984	+6.21826172	-20.21484375	+13.90869141	+1644	+7.21582031	-9.16699219	-0.66796875	+58.09570313	+0.04394531	-28.30078125	+1924
+1458241440.65150000	+9.70312500	-5.71728516	-0.62841797	+51.17431641	-8.89892578	-65.32470703	+2048	+9.72070313	-4.92187500	-0.32958984	+6.21826172	-20.21484375	+13.88671875	+1644	+7.21582031	-9.17138672	-0.67236328	+58.05175781	+0.04394531	-28.27880859	+1924
+1458241440.65560010	+9.70312500	-5.71728516	-0.62841797	+51.17431641	-8.89892578	-65.32470703	+2048	+9.72070313	-4.92187500	-0.32958984	+6.21826172	-20.21484375	+13.88671875	+1644	+7.21142578	-9.17138672	-0.67236328	+58.02978516	+0.04394531	-28.25683594	+1924
+1458241440.65980010	+9.70312500	-5.71728516	-0.62841797	+51.19628906	-8.89892578	-65.32470703	+2048	+9.72070313	-4.92187500	-0.32958984	+6.21826172	-20.21484375	+13.86474609	+1644	+7.20703125	-9.17578125	-0.67675781	+57.98583984	+0.02197266	-28.23486328	+1924
+1458241440.66400000	+9.70312500	-5.71728516	-0.62841797	+51.21826172	-8.89892578	-65.32470703	+2052	+9.72070313	-4.92187500	-0.32958984	+6.21826172	-20.21484375	+13.86474609	+1648	+7.20263672	-9.17578125	-0.67675781	+57.96386719	+0.02197266	-28.23486328	+1924
+1458241440.66810010	+9.70312500	-5.71728516	-0.62841797	+51.21826172	-8.89892578	-65.32470703	+2052	+9.72070313	-4.92187500	-0.32958984	+6.21826172	-20.21484375	+13.86474609	+1648	+7.19824219	-9.18017578	-0.68115234	+57.94189453	+0.02197266	-28.21289063	+1924
+1458241440.67230010	+9.69873047	-5.71289063	-0.62841797	+51.24023438	-8.92089844	-65.32470703	+2052	+9.72070313	-4.92187500	-0.32958984	+6.21826172	-20.23681641	+13.84277344	+1648	+7.19824219	-9.18017578	-0.68115234	+57.91992188	+0.02197266	-28.19091797	+1920
+1458241440.67650010	+9.69873047	-5.71289063	-0.62841797	+51.24023438	-8.92089844	-65.32470703	+2052	+9.72070313	-4.92187500	-0.32958984	+6.21826172	-20.23681641	+13.84277344	+1648	+7.19824219	-9.18017578	-0.68115234	+57.91992188	+0.02197266	-28.19091797	+1916
+1458241440.68059990	+9.69873047	-5.71289063	-0.62841797	+51.26220703	-8.92089844	-65.32470703	+2052	+9.72070313	-4.92187500	-0.32958984	+6.21826172	-20.23681641	+13.84277344	+1652	+7.19824219	-9.18017578	-0.68115234	+57.91992188	+0.02197266	-28.19091797	+1916
+1458241440.68479990	+9.69873047	-5.71728516	-0.62841797	+51.26220703	-8.92089844	-65.32470703	+2052	+9.72070313	-4.92187500	-0.32958984	+6.21826172	-20.23681641	+13.84277344	+1652	+7.19824219	-9.18017578	-0.68115234	+57.91992188	+0.02197266	-28.19091797	+1912
+1458241440.68899990	+9.69873047	-5.71728516	-0.62841797	+51.26220703	-8.94287109	-65.30273438	+2052	+9.72070313	-4.92187500	-0.32958984	+6.21826172	-20.23681641	+13.84277344	+1652	+7.19824219	-9.18017578	-0.68115234	+57.94189453	+0.02197266	-28.19091797	+1912
+1458241440.69310000	+9.69873047	-5.71728516	-0.62841797	+51.28417969	-8.94287109	-65.30273438	+2052	+9.72070313	-4.92187500	-0.32958984	+6.21826172	-20.23681641	+13.84277344	+1652	+7.19824219	-9.18017578	-0.68115234	+57.94189453	+0.04394531	-28.19091797	+1908
+1458241440.69730000	+9.69873047	-5.71728516	-0.62841797	+51.28417969	-8.94287109	-65.30273438	+2052	+9.72070313	-4.92187500	-0.32958984	+6.21826172	-20.23681641	+13.84277344	+1652	+7.19824219	-9.18017578	-0.67675781	+57.96386719	+0.04394531	-28.21289063	+1908
+1458241440.70149990	+9.69873047	-5.71728516	-0.62841797	+51.30615234	-8.96484375	-65.28076172	+2052	+9.72070313	-4.92187500	-0.32958984	+6.21826172	-20.23681641	+13.84277344	+1656	+7.20263672	-9.18017578	-0.67675781	+57.96386719	+0.06591797	-28.21289063	+1908
+1458241440.70560000	+9.69873047	-5.71728516	-0.62841797	+51.30615234	-8.96484375	-65.28076172	+2052	+9.72070313	-4.92187500	-0.32958984	+6.21826172	-20.23681641	+13.84277344	+1656	+7.20263672	-9.18017578	-0.67675781	+57.98583984	+0.06591797	-28.21289063	+1908
+1458241440.70980000	+9.69873047	-5.71728516	-0.62841797	+51.32812500	-8.98681641	-65.25878906	+2052	+9.72070313	-4.92187500	-0.32958984	+6.21826172	-20.23681641	+13.84277344	+1656	+7.20263672	-9.17578125	-0.67236328	+58.00781250	+0.06591797	-28.21289063	+1904
+1458241440.71400000	+9.69873047	-5.71728516	-0.62841797	+51.32812500	-8.98681641	-65.25878906	+2056	+9.72070313	-4.92187500	-0.32958984	+6.21826172	-20.23681641	+13.84277344	+1656	+7.20703125	-9.17578125	-0.67236328	+58.02978516	+0.08789063	-28.23486328	+1904
+1458241440.71810010	+9.69873047	-5.71728516	-0.62841797	+51.35009766	-9.00878906	-65.23681641	+2056	+9.72070313	-4.92187500	-0.32958984	+6.21826172	-20.23681641	+13.84277344	+1656	+7.20703125	-9.17578125	-0.67236328	+58.02978516	+0.08789063	-28.23486328	+1904
+1458241440.72230010	+9.69873047	-5.71728516	-0.62841797	+51.37207031	-9.03076172	-65.21484375	+2056	+9.71630859	-4.92187500	-0.32958984	+6.21826172	-20.23681641	+13.84277344	+1656	+7.20703125	-9.17578125	-0.66796875	+58.05175781	+0.10986328	-28.23486328	+1904
+1458241440.72639990	+9.69873047	-5.71728516	-0.62841797	+51.37207031	-9.03076172	-65.21484375	+2056	+9.71630859	-4.92187500	-0.32958984	+6.19628906	-20.23681641	+13.84277344	+1656	+7.21142578	-9.17578125	-0.66796875	+58.07373047	+0.10986328	-28.23486328	+1904
+1458241440.73060010	+9.69873047	-5.72167969	-0.63281250	+51.39404297	-9.05273438	-65.19287109	+2056	+9.71630859	-4.92187500	-0.32958984	+6.19628906	-20.23681641	+13.84277344	+1656	+7.21142578	-9.17578125	-0.66357422	+58.09570313	+0.13183594	-28.25683594	+1904
+1458241440.73480010	+9.69873047	-5.72167969	-0.63281250	+51.41601563	-9.07470703	-65.17089844	+2056	+9.71630859	-4.92626953	-0.32958984	+6.19628906	-20.23681641	+13.84277344	+1656	+7.21142578	-9.17578125	-0.66357422	+58.09570313	+0.13183594	-28.25683594	+1904
+1458241440.73889990	+9.69873047	-5.72167969	-0.63281250	+51.41601563	-9.07470703	-65.14892578	+2060	+9.71630859	-4.92626953	-0.32958984	+6.19628906	-20.23681641	+13.84277344	+1660	+7.21582031	-9.17578125	-0.66357422	+58.11767578	+0.13183594	-28.25683594	+1904
+1458241440.74309990	+9.69873047	-5.72167969	-0.63281250	+51.43798828	-9.09667969	-65.14892578	+2060	+9.71630859	-4.92626953	-0.32958984	+6.19628906	-20.23681641	+13.84277344	+1660	+7.21582031	-9.17138672	-0.66357422	+58.11767578	+0.15380859	-28.23486328	+1904
+1458241440.74729990	+9.69873047	-5.72167969	-0.63281250	+51.45996094	-9.09667969	-65.12695313	+2060	+9.71630859	-4.92626953	-0.32958984	+6.19628906	-20.23681641	+13.84277344	+1660	+7.21582031	-9.17578125	-0.66357422	+58.11767578	+0.15380859	-28.23486328	+1904
+1458241440.75140000	+9.69873047	-5.72167969	-0.63281250	+51.48193359	-9.09667969	-65.12695313	+2060	+9.71630859	-4.92626953	-0.32958984	+6.19628906	-20.23681641	+13.84277344	+1660	+7.21142578	-9.17578125	-0.66357422	+58.11767578	+0.15380859	-28.23486328	+1904
+1458241440.75560000	+9.69433594	-5.72167969	-0.63281250	+51.48193359	-9.11865234	-65.10498047	+2060	+9.71630859	-4.92626953	-0.32958984	+6.19628906	-20.23681641	+13.84277344	+1660	+7.21142578	-9.17578125	-0.66357422	+58.11767578	+0.15380859	-28.21289063	+1904
+1458241440.75980000	+9.69433594	-5.72167969	-0.63281250	+51.50390625	-9.11865234	-65.10498047	+2060	+9.71630859	-4.92626953	-0.32958984	+6.19628906	-20.23681641	+13.84277344	+1660	+7.21142578	-9.17578125	-0.66357422	+58.09570313	+0.15380859	-28.19091797	+1904
+1458241440.76390000	+9.69433594	-5.72167969	-0.63281250	+51.50390625	-9.11865234	-65.08300781	+2064	+9.71630859	-4.92626953	-0.32958984	+6.19628906	-20.23681641	+13.84277344	+1660	+7.20703125	-9.17578125	-0.66357422	+58.09570313	+0.15380859	-28.19091797	+1904
+1458241440.76810000	+9.69433594	-5.71728516	-0.63281250	+51.52587891	-9.11865234	-65.08300781	+2064	+9.71630859	-4.92626953	-0.32958984	+6.19628906	-20.23681641	+13.84277344	+1660	+7.20703125	-9.17578125	-0.66796875	+58.07373047	+0.15380859	-28.16894531	+1904
+1458241440.77230000	+9.69433594	-5.71728516	-0.63281250	+51.54785156	-9.14062500	-65.08300781	+2064	+9.71630859	-4.92626953	-0.32958984	+6.19628906	-20.23681641	+13.84277344	+1660	+7.20263672	-9.18017578	-0.66796875	+58.05175781	+0.15380859	-28.14697266	+1904
+1458241440.77640010	+9.69433594	-5.71728516	-0.63281250	+51.54785156	-9.14062500	-65.06103516	+2064	+9.71630859	-4.92626953	-0.32958984	+6.17431641	-20.21484375	+13.84277344	+1660	+7.20263672	-9.18017578	-0.66796875	+58.02978516	+0.15380859	-28.14697266	+1904
+1458241440.78060010	+9.69433594	-5.71728516	-0.63281250	+51.56982422	-9.14062500	-65.06103516	+2064	+9.71630859	-4.92626953	-0.32958984	+6.17431641	-20.21484375	+13.84277344	+1660	+7.19824219	-9.18017578	-0.67236328	+58.02978516	+0.15380859	-28.12500000	+1904
+1458241440.78480010	+9.68994141	-5.71728516	-0.63281250	+51.56982422	-9.16259766	-65.06103516	+2064	+9.71630859	-4.92626953	-0.32958984	+6.17431641	-20.21484375	+13.84277344	+1660	+7.19824219	-9.18017578	-0.67236328	+58.00781250	+0.15380859	-28.12500000	+1904
+1458241440.78889990	+9.68994141	-5.71728516	-0.63281250	+51.59179688	-9.16259766	-65.06103516	+2064	+9.71630859	-4.92626953	-0.32958984	+6.17431641	-20.21484375	+13.84277344	+1660	+7.19384766	-9.18457031	-0.67236328	+57.98583984	+0.15380859	-28.10302734	+1904
+1458241440.79310010	+9.68994141	-5.71728516	-0.63281250	+51.59179688	-9.18457031	-65.03906250	+2064	+9.71630859	-4.92626953	-0.32958984	+6.17431641	-20.21484375	+13.84277344	+1660	+7.19384766	-9.18457031	-0.67236328	+57.98583984	+0.15380859	-28.10302734	+1900
+1458241440.79730010	+9.68994141	-5.71728516	-0.63281250	+51.61376953	-9.18457031	-65.03906250	+2064	+9.71630859	-4.92626953	-0.32958984	+6.17431641	-20.21484375	+13.84277344	+1660	+7.19384766	-9.18457031	-0.67236328	+57.96386719	+0.15380859	-28.08105469	+1900
+1458241440.80139990	+9.68994141	-5.71728516	-0.63281250	+51.61376953	-9.20654297	-65.03906250	+2064	+9.71630859	-4.92626953	-0.32958984	+6.17431641	-20.21484375	+13.84277344	+1660	+7.19384766	-9.18457031	-0.67236328	+57.96386719	+0.15380859	-28.08105469	+1900
+1458241440.80559990	+9.68994141	-5.71728516	-0.63281250	+51.61376953	-9.22851563	-65.01708984	+2060	+9.71630859	-4.92626953	-0.32958984	+6.17431641	-20.21484375	+13.86474609	+1660	+7.19384766	-9.18457031	-0.67236328	+57.96386719	+0.15380859	-28.08105469	+1896
+1458241440.80970000	+9.68994141	-5.71728516	-0.63281250	+51.63574219	-9.22851563	-65.01708984	+2060	+9.71630859	-4.92626953	-0.32958984	+6.15234375	-20.21484375	+13.86474609	+1660	+7.19384766	-9.18457031	-0.67236328	+57.96386719	+0.15380859	-28.08105469	+1896
+1458241440.81390000	+9.69433594	-5.71728516	-0.63281250	+51.63574219	-9.25048828	-65.01708984	+2060	+9.71630859	-4.92626953	-0.32958984	+6.15234375	-20.21484375	+13.86474609	+1660	+7.19384766	-9.18457031	-0.67236328	+57.96386719	+0.15380859	-28.08105469	+1896
+1458241440.81810000	+9.69433594	-5.71728516	-0.63281250	+51.63574219	-9.27246094	-64.99511719	+2060	+9.71630859	-4.92626953	-0.32519531	+6.15234375	-20.21484375	+13.86474609	+1664	+7.19384766	-9.18457031	-0.67236328	+57.98583984	+0.17578125	-28.08105469	+1892
+1458241440.82220010	+9.69433594	-5.72167969	-0.63281250	+51.65771484	-9.29443359	-64.99511719	+2060	+9.71630859	-4.92626953	-0.32519531	+6.15234375	-20.21484375	+13.86474609	+1664	+7.19384766	-9.18457031	-0.66796875	+57.98583984	+0.17578125	-28.10302734	+1892
+1458241440.82640000	+9.69433594	-5.72167969	-0.63281250	+51.65771484	-9.31640625	-64.99511719	+2060	+9.71630859	-4.92626953	-0.32519531	+6.15234375	-20.21484375	+13.86474609	+1664	+7.19824219	-9.18017578	-0.66796875	+58.00781250	+0.17578125	-28.10302734	+1892
+1458241440.83060000	+9.69433594	-5.72167969	-0.63281250	+51.65771484	-9.33837891	-64.97314453	+2060	+9.71630859	-4.92626953	-0.32519531	+6.13037109	-20.21484375	+13.86474609	+1664	+7.19824219	-9.18017578	-0.66796875	+58.00781250	+0.19775391	-28.10302734	+1892
+1458241440.83470010	+9.69433594	-5.72167969	-0.63281250	+51.67968750	-9.36035156	-64.97314453	+2060	+9.71630859	-4.92626953	-0.32519531	+6.13037109	-20.21484375	+13.88671875	+1664	+7.19824219	-9.18017578	-0.66357422	+58.02978516	+0.19775391	-28.12500000	+1892
+1458241440.83890010	+9.69433594	-5.72167969	-0.63281250	+51.67968750	-9.38232422	-64.97314453	+2060	+9.71630859	-4.92626953	-0.32519531	+6.13037109	-20.21484375	+13.88671875	+1664	+7.20263672	-9.18017578	-0.66357422	+58.05175781	+0.19775391	-28.12500000	+1892
+1458241440.84310010	+9.69873047	-5.72167969	-0.63281250	+51.67968750	-9.40429688	-64.95117188	+2060	+9.71630859	-4.92626953	-0.32519531	+6.10839844	-20.21484375	+13.88671875	+1664	+7.20263672	-9.18017578	-0.66357422	+58.05175781	+0.21972656	-28.14697266	+1892
+1458241440.84719990	+9.69873047	-5.72167969	-0.62841797	+51.70166016	-9.42626953	-64.95117188	+2064	+9.71630859	-4.92626953	-0.32519531	+6.10839844	-20.21484375	+13.90869141	+1664	+7.20263672	-9.17578125	-0.65917969	+58.07373047	+0.21972656	-28.14697266	+1896
+1458241440.85139990	+9.69873047	-5.72167969	-0.62841797	+51.70166016	-9.44824219	-64.95117188	+2064	+9.71191406	-4.92626953	-0.32519531	+6.10839844	-20.21484375	+13.90869141	+1664	+7.20703125	-9.17578125	-0.65917969	+58.09570313	+0.21972656	-28.16894531	+1896
+1458241440.85560010	+9.69873047	-5.72167969	-0.62841797	+51.70166016	-9.44824219	-64.95117188	+2064	+9.71191406	-4.92626953	-0.32519531	+6.08642578	-20.21484375	+13.90869141	+1664	+7.20703125	-9.17578125	-0.65917969	+58.09570313	+0.21972656	-28.16894531	+1896
+1458241440.85970000	+9.69873047	-5.72167969	-0.62841797	+51.72363281	-9.47021484	-64.95117188	+2064	+9.71191406	-4.92626953	-0.32519531	+6.08642578	-20.21484375	+13.93066406	+1664	+7.20703125	-9.17578125	-0.65478516	+58.09570313	+0.24169922	-28.16894531	+1896
+1458241440.86389990	+9.69873047	-5.72607422	-0.62841797	+51.72363281	-9.47021484	-64.95117188	+2064	+9.71191406	-4.92626953	-0.32958984	+6.06445313	-20.21484375	+13.93066406	+1664	+7.20703125	-9.17578125	-0.65478516	+58.09570313	+0.24169922	-28.16894531	+1896
+1458241440.86809990	+9.69873047	-5.72607422	-0.62841797	+51.74560547	-9.47021484	-64.95117188	+2064	+9.71191406	-4.92626953	-0.32958984	+6.06445313	-20.21484375	+13.93066406	+1664	+7.20703125	-9.17578125	-0.65478516	+58.09570313	+0.24169922	-28.16894531	+1896
+1458241440.87220000	+9.69873047	-5.72167969	-0.62841797	+51.74560547	-9.49218750	-64.95117188	+2064	+9.71191406	-4.92626953	-0.32958984	+6.06445313	-20.21484375	+13.93066406	+1664	+7.20703125	-9.17578125	-0.65478516	+58.09570313	+0.24169922	-28.16894531	+1896
+1458241440.87640000	+9.69873047	-5.72167969	-0.62841797	+51.74560547	-9.49218750	-64.95117188	+2064	+9.71191406	-4.92626953	-0.32958984	+6.04248047	-20.21484375	+13.95263672	+1664	+7.20703125	-9.17578125	-0.65917969	+58.09570313	+0.24169922	-28.16894531	+1896
+1458241440.88050010	+9.69873047	-5.72167969	-0.62841797	+51.76757813	-9.49218750	-64.95117188	+2064	+9.71191406	-4.92626953	-0.32958984	+6.04248047	-20.21484375	+13.95263672	+1664	+7.20703125	-9.17578125	-0.65917969	+58.07373047	+0.24169922	-28.16894531	+1896
+1458241440.88470010	+9.69873047	-5.72167969	-0.62841797	+51.76757813	-9.49218750	-64.95117188	+2064	+9.71191406	-4.92626953	-0.32519531	+6.04248047	-20.21484375	+13.95263672	+1664	+7.20263672	-9.18017578	-0.65917969	+58.07373047	+0.24169922	-28.14697266	+1896
+1458241440.88890000	+9.69433594	-5.72167969	-0.62841797	+51.78955078	-9.49218750	-64.92919922	+2064	+9.71191406	-4.92626953	-0.32519531	+6.02050781	-20.21484375	+13.95263672	+1664	+7.20263672	-9.18017578	-0.65917969	+58.07373047	+0.24169922	-28.14697266	+1896
+1458241440.89299990	+9.69433594	-5.72167969	-0.62841797	+51.78955078	-9.49218750	-64.92919922	+2060	+9.71191406	-4.92626953	-0.32519531	+6.02050781	-20.19287109	+13.95263672	+1664	+7.20263672	-9.18017578	-0.65917969	+58.05175781	+0.24169922	-28.14697266	+1896
+1458241440.89720010	+9.69433594	-5.72167969	-0.62841797	+51.81152344	-9.49218750	-64.92919922	+2060	+9.71191406	-4.92626953	-0.32519531	+6.02050781	-20.19287109	+13.95263672	+1664	+7.20263672	-9.18017578	-0.65917969	+58.05175781	+0.21972656	-28.14697266	+1896
+1458241440.90140010	+9.69433594	-5.72167969	-0.62841797	+51.81152344	-9.49218750	-64.92919922	+2060	+9.71191406	-4.92626953	-0.32519531	+6.02050781	-20.19287109	+13.95263672	+1664	+7.19824219	-9.18017578	-0.65917969	+58.05175781	+0.21972656	-28.12500000	+1896
+1458241440.90549990	+9.69433594	-5.72167969	-0.62402344	+51.83349609	-9.49218750	-64.92919922	+2060	+9.71191406	-4.92626953	-0.32519531	+5.99853516	-20.19287109	+13.97460938	+1664	+7.19824219	-9.18017578	-0.66357422	+58.02978516	+0.21972656	-28.12500000	+1896
+1458241440.90969990	+9.69433594	-5.72167969	-0.62402344	+51.83349609	-9.51416016	-64.92919922	+2060	+9.71191406	-4.92626953	-0.32519531	+5.99853516	-20.19287109	+13.97460938	+1664	+7.19824219	-9.18017578	-0.66357422	+58.02978516	+0.21972656	-28.12500000	+1892
+1458241440.91389990	+9.69433594	-5.71728516	-0.62402344	+51.85546875	-9.51416016	-64.90722656	+2060	+9.71191406	-4.92626953	-0.32519531	+5.99853516	-20.19287109	+13.97460938	+1664	+7.19824219	-9.18017578	-0.66357422	+58.02978516	+0.21972656	-28.12500000	+1892
+1458241440.91800000	+9.69433594	-5.71728516	-0.62402344	+51.87744141	-9.51416016	-64.90722656	+2060	+9.71191406	-4.92626953	-0.32519531	+5.99853516	-20.19287109	+13.97460938	+1664	+7.19824219	-9.18017578	-0.66357422	+58.00781250	+0.21972656	-28.10302734	+1892
+1458241440.92220000	+9.69433594	-5.71728516	-0.62402344	+51.89941406	-9.53613281	-64.90722656	+2060	+9.71191406	-4.92626953	-0.32519531	+5.99853516	-20.19287109	+13.97460938	+1664	+7.19824219	-9.18017578	-0.66357422	+58.00781250	+0.21972656	-28.10302734	+1892
+1458241440.92639990	+9.69433594	-5.71728516	-0.62402344	+51.89941406	-9.53613281	-64.88525391	+2060	+9.71191406	-4.92626953	-0.32519531	+5.99853516	-20.19287109	+13.99658203	+1664	+7.19384766	-9.18017578	-0.66357422	+58.00781250	+0.21972656	-28.10302734	+1892
+1458241440.93050000	+9.69433594	-5.71728516	-0.62841797	+51.92138672	-9.55810547	-64.86328125	+2060	+9.71191406	-4.92626953	-0.32519531	+5.97656250	-20.19287109	+13.99658203	+1664	+7.19824219	-9.18017578	-0.66357422	+58.00781250	+0.21972656	-28.10302734	+1892
+1458241440.93470000	+9.69433594	-5.71728516	-0.62841797	+51.94335938	-9.58007813	-64.86328125	+2060	+9.70751953	-4.92626953	-0.32519531	+5.97656250	-20.19287109	+14.01855469	+1664	+7.19824219	-9.18017578	-0.66357422	+58.02978516	+0.21972656	-28.10302734	+1892
+1458241440.93890000	+9.69433594	-5.71728516	-0.62841797	+51.96533203	-9.60205078	-64.84130859	+2060	+9.70751953	-4.92626953	-0.32519531	+5.97656250	-20.19287109	+14.01855469	+1664	+7.19824219	-9.18017578	-0.66357422	+58.02978516	+0.21972656	-28.10302734	+1888
+1458241440.94300010	+9.69433594	-5.71728516	-0.62841797	+51.96533203	-9.62402344	-64.81933594	+2060	+9.70751953	-4.92626953	-0.32519531	+5.97656250	-20.19287109	+14.04052734	+1664	+7.19824219	-9.18017578	-0.66357422	+58.02978516	+0.21972656	-28.10302734	+1888
+1458241440.94720010	+9.69433594	-5.71728516	-0.62841797	+51.98730469	-9.64599609	-64.79736328	+2060	+9.70751953	-4.92626953	-0.32519531	+5.97656250	-20.19287109	+14.04052734	+1664	+7.19824219	-9.18017578	-0.66357422	+58.05175781	+0.24169922	-28.12500000	+1888
+1458241440.95140000	+9.69873047	-5.71728516	-0.62841797	+52.00927734	-9.68994141	-64.77539063	+2060	+9.70751953	-4.92626953	-0.32519531	+5.97656250	-20.19287109	+14.06250000	+1664	+7.19824219	-9.18017578	-0.66357422	+58.05175781	+0.24169922	-28.12500000	+1888
+1458241440.95549990	+9.69873047	-5.71728516	-0.62841797	+52.03125000	-9.71191406	-64.75341797	+2060	+9.70751953	-4.92626953	-0.32519531	+5.95458984	-20.19287109	+14.06250000	+1664	+7.20263672	-9.18017578	-0.65917969	+58.05175781	+0.24169922	-28.12500000	+1888
+1458241440.95970010	+9.69873047	-5.71728516	-0.62841797	+52.05322266	-9.75585938	-64.70947266	+2060	+9.70751953	-4.92626953	-0.32519531	+5.95458984	-20.19287109	+14.08447266	+1664	+7.20263672	-9.18017578	-0.65917969	+58.07373047	+0.24169922	-28.12500000	+1888
+1458241440.96380000	+9.69873047	-5.71728516	-0.63281250	+52.07519531	-9.77783203	-64.68750000	+2060	+9.70751953	-4.92626953	-0.32519531	+5.95458984	-20.19287109	+14.08447266	+1664	+7.20263672	-9.18017578	-0.65917969	+58.07373047	+0.24169922	-28.12500000	+1888
+1458241440.96799990	+9.69873047	-5.71728516	-0.63281250	+52.09716797	-9.79980469	-64.66552734	+2064	+9.70751953	-4.92626953	-0.32519531	+5.95458984	-20.19287109	+14.10644531	+1660	+7.20263672	-9.18017578	-0.65917969	+58.09570313	+0.24169922	-28.12500000	+1892
+1458241440.97219990	+9.69873047	-5.71728516	-0.63281250	+52.09716797	-9.82177734	-64.66552734	+2064	+9.70751953	-4.92626953	-0.32519531	+5.95458984	-20.19287109	+14.10644531	+1660	+7.20263672	-9.17578125	-0.65917969	+58.09570313	+0.24169922	-28.12500000	+1892
+1458241440.97630000	+9.69873047	-5.71728516	-0.63281250	+52.11914063	-9.84375000	-64.64355469	+2064	+9.70751953	-4.92626953	-0.32519531	+5.95458984	-20.19287109	+14.12841797	+1660	+7.20703125	-9.17578125	-0.65917969	+58.09570313	+0.24169922	-28.12500000	+1892
+1458241440.98050000	+9.69873047	-5.71728516	-0.63281250	+52.14111328	-9.86572266	-64.62158203	+2064	+9.70751953	-4.92626953	-0.32519531	+5.95458984	-20.19287109	+14.12841797	+1660	+7.20703125	-9.17578125	-0.65917969	+58.09570313	+0.24169922	-28.12500000	+1892
+1458241440.98470000	+9.69873047	-5.71728516	-0.63281250	+52.16308594	-9.88769531	-64.62158203	+2064	+9.70751953	-4.92626953	-0.32519531	+5.95458984	-20.19287109	+14.12841797	+1660	+7.20703125	-9.17578125	-0.65917969	+58.09570313	+0.24169922	-28.12500000	+1892
+1458241440.98880000	+9.69873047	-5.71728516	-0.62841797	+52.18505859	-9.90966797	-64.62158203	+2064	+9.70751953	-4.92626953	-0.32519531	+5.93261719	-20.19287109	+14.12841797	+1660	+7.20703125	-9.17578125	-0.65917969	+58.09570313	+0.24169922	-28.12500000	+1892
+1458241440.99300000	+9.69873047	-5.71728516	-0.62841797	+52.20703125	-9.90966797	-64.59960938	+2064	+9.70751953	-4.92626953	-0.32519531	+5.93261719	-20.19287109	+14.15039063	+1660	+7.20703125	-9.17578125	-0.65917969	+58.09570313	+0.24169922	-28.12500000	+1892
+1458241440.99720000	+9.69873047	-5.71289063	-0.62841797	+52.22900391	-9.93164063	-64.59960938	+2064	+9.70751953	-4.92626953	-0.32519531	+5.93261719	-20.19287109	+14.15039063	+1660	+7.20703125	-9.17578125	-0.65917969	+58.09570313	+0.24169922	-28.12500000	+1892
+1458241441.00130010	+9.69873047	-5.71289063	-0.62841797	+52.25097656	-9.93164063	-64.59960938	+2064	+9.70751953	-4.92626953	-0.32519531	+5.93261719	-20.21484375	+14.15039063	+1660	+7.20263672	-9.18017578	-0.65917969	+58.09570313	+0.24169922	-28.12500000	+1892
+1458241441.00550010	+9.69873047	-5.71289063	-0.62841797	+52.27294922	-9.95361328	-64.59960938	+2064	+9.70751953	-4.92626953	-0.32519531	+5.93261719	-20.21484375	+14.15039063	+1660	+7.20263672	-9.18017578	-0.65917969	+58.09570313	+0.24169922	-28.12500000	+1892
+1458241441.00970010	+9.69873047	-5.71289063	-0.62841797	+52.29492188	-9.95361328	-64.59960938	+2064	+9.70751953	-4.92187500	-0.32080078	+5.93261719	-20.21484375	+14.15039063	+1660	+7.20263672	-9.18017578	-0.65917969	+58.09570313	+0.24169922	-28.10302734	+1892
+1458241441.01379990	+9.69873047	-5.71289063	-0.62841797	+52.31689453	-9.97558594	-64.59960938	+2064	+9.70751953	-4.92187500	-0.32080078	+5.93261719	-20.21484375	+14.15039063	+1660	+7.20263672	-9.18017578	-0.65917969	+58.07373047	+0.21972656	-28.10302734	+1892
+1458241441.01799990	+9.69873047	-5.70849609	-0.62402344	+52.31689453	-9.97558594	-64.59960938	+2064	+9.70751953	-4.92187500	-0.32080078	+5.93261719	-20.21484375	+14.15039063	+1664	+7.20263672	-9.18017578	-0.65917969	+58.07373047	+0.21972656	-28.10302734	+1892
+1458241441.02220010	+9.69873047	-5.70849609	-0.62402344	+52.33886719	-9.99755859	-64.57763672	+2064	+9.70751953	-4.92187500	-0.32080078	+5.93261719	-20.21484375	+14.17236328	+1664	+7.20263672	-9.18017578	-0.66357422	+58.07373047	+0.21972656	-28.08105469	+1892
+1458241441.02630000	+9.69873047	-5.70849609	-0.62402344	+52.36083984	-9.99755859	-64.57763672	+2060	+9.70751953	-4.92187500	-0.32080078	+5.93261719	-20.21484375	+14.17236328	+1664	+7.19824219	-9.18017578	-0.66357422	+58.05175781	+0.21972656	-28.08105469	+1892
+1458241441.03049990	+9.69873047	-5.70849609	-0.62402344	+52.38281250	-10.01953125	-64.57763672	+2060	+9.70751953	-4.92187500	-0.32080078	+5.93261719	-20.21484375	+14.17236328	+1664	+7.19824219	-9.18017578	-0.66357422	+58.05175781	+0.19775391	-28.08105469	+1892
+1458241441.03460000	+9.69873047	-5.70849609	-0.62402344	+52.40478516	-10.04150391	-64.57763672	+2060	+9.70751953	-4.92187500	-0.32080078	+5.93261719	-20.21484375	+14.17236328	+1664	+7.19824219	-9.18017578	-0.66357422	+58.05175781	+0.19775391	-28.05908203	+1892
+1458241441.03880000	+9.69873047	-5.70849609	-0.62402344	+52.42675781	-10.06347656	-64.57763672	+2060	+9.70751953	-4.92187500	-0.32080078	+5.93261719	-20.23681641	+14.19433594	+1664	+7.19824219	-9.18017578	-0.66357422	+58.05175781	+0.19775391	-28.05908203	+1892
+1458241441.04300000	+9.69873047	-5.70849609	-0.62402344	+52.42675781	-10.08544922	-64.55566406	+2060	+9.70751953	-4.92187500	-0.32080078	+5.93261719	-20.23681641	+14.19433594	+1664	+7.19824219	-9.18017578	-0.66357422	+58.05175781	+0.19775391	-28.05908203	+1892
+1458241441.04710010	+9.69873047	-5.70410156	-0.61962891	+52.44873047	-10.10742188	-64.55566406	+2060	+9.70751953	-4.92187500	-0.32080078	+5.93261719	-20.23681641	+14.19433594	+1664	+7.19824219	-9.18017578	-0.66357422	+58.05175781	+0.19775391	-28.05908203	+1888
+1458241441.05130000	+9.69873047	-5.70410156	-0.61962891	+52.47070313	-10.12939453	-64.55566406	+2060	+9.70751953	-4.92187500	-0.31640625	+5.93261719	-20.23681641	+14.21630859	+1664	+7.19824219	-9.18017578	-0.66357422	+58.05175781	+0.17578125	-28.05908203	+1888
+1458241441.05550000	+9.70312500	-5.70849609	-0.61962891	+52.49267578	-10.15136719	-64.55566406	+2060	+9.70751953	-4.92187500	-0.31640625	+5.93261719	-20.25878906	+14.23828125	+1668	+7.20263672	-9.18017578	-0.66357422	+58.05175781	+0.17578125	-28.05908203	+1888
+1458241441.05960010	+9.70312500	-5.70849609	-0.61962891	+52.49267578	-10.19531250	-64.53369141	+2060	+9.70751953	-4.92187500	-0.31640625	+5.93261719	-20.25878906	+14.23828125	+1668	+7.20263672	-9.18017578	-0.66357422	+58.07373047	+0.17578125	-28.05908203	+1888
+1458241441.06380010	+9.70312500	-5.70849609	-0.61962891	+52.51464844	-10.21728516	-64.53369141	+2060	+9.70751953	-4.92187500	-0.31640625	+5.93261719	-20.25878906	+14.26025391	+1668	+7.20263672	-9.18017578	-0.66357422	+58.09570313	+0.17578125	-28.05908203	+1892
+1458241441.06800010	+9.70312500	-5.70849609	-0.61962891	+52.53662109	-10.23925781	-64.51171875	+2060	+9.70751953	-4.92187500	-0.31640625	+5.93261719	-20.28076172	+14.28222656	+1668	+7.20703125	-9.18017578	-0.66357422	+58.09570313	+0.17578125	-28.05908203	+1892
+1458241441.07209990	+9.70312500	-5.70849609	-0.61962891	+52.53662109	-10.28320313	-64.51171875	+2060	+9.71191406	-4.92187500	-0.31640625	+5.91064453	-20.28076172	+14.30419922	+1668	+7.20703125	-9.18017578	-0.65917969	+58.11767578	+0.17578125	-28.08105469	+1892
+1458241441.07629990	+9.70751953	-5.70849609	-0.61962891	+52.55859375	-10.32714844	-64.48974609	+2060	+9.71191406	-4.92187500	-0.31640625	+5.91064453	-20.30273438	+14.32617188	+1668	+7.21142578	-9.17578125	-0.65917969	+58.13964844	+0.17578125	-28.08105469	+1892
+1458241441.08049990	+9.70751953	-5.70849609	-0.61962891	+52.58056641	-10.34912109	-64.48974609	+2060	+9.71191406	-4.92187500	-0.31640625	+5.91064453	-20.30273438	+14.34814453	+1668	+7.21582031	-9.17578125	-0.65478516	+58.16162109	+0.17578125	-28.08105469	+1896
+1458241441.08460000	+9.70751953	-5.70849609	-0.61962891	+52.60253906	-10.37109375	-64.48974609	+2060	+9.71191406	-4.92187500	-0.31201172	+5.91064453	-20.32470703	+14.37011719	+1668	+7.21582031	-9.17578125	-0.65478516	+58.18359375	+0.17578125	-28.10302734	+1896
+1458241441.08880000	+9.70751953	-5.70849609	-0.61523438	+52.62451172	-10.41503906	-64.48974609	+2060	+9.71191406	-4.92187500	-0.31201172	+5.88867188	-20.32470703	+14.39208984	+1668	+7.22021484	-9.17578125	-0.65478516	+58.20556641	+0.17578125	-28.10302734	+1900
+1458241441.09299990	+9.70751953	-5.70849609	-0.61523438	+52.64648438	-10.43701172	-64.48974609	+2060	+9.71191406	-4.92187500	-0.31201172	+5.88867188	-20.34667969	+14.41406250	+1668	+7.22460938	-9.17578125	-0.65039063	+58.22753906	+0.17578125	-28.12500000	+1900
+1458241441.09710000	+9.71191406	-5.70849609	-0.61523438	+52.66845703	-10.45898438	-64.46777344	+2060	+9.71191406	-4.92187500	-0.31201172	+5.88867188	-20.34667969	+14.43603516	+1668	+7.22460938	-9.17578125	-0.65039063	+58.24951172	+0.15380859	-28.12500000	+1900
+1458241441.10130000	+9.71191406	-5.70849609	-0.61523438	+52.69042969	-10.48095703	-64.46777344	+2064	+9.71191406	-4.91748047	-0.31201172	+5.88867188	-20.36865234	+14.45800781	+1668	+7.22460938	-9.17578125	-0.65039063	+58.24951172	+0.15380859	-28.12500000	+1904
+1458241441.10550000	+9.71191406	-5.70849609	-0.61523438	+52.71240234	-10.50292969	-64.46777344	+2064	+9.71191406	-4.91748047	-0.31201172	+5.88867188	-20.36865234	+14.45800781	+1668	+7.22900391	-9.17578125	-0.65039063	+58.24951172	+0.13183594	-28.10302734	+1904
+1458241441.10960010	+9.71191406	-5.70849609	-0.61083984	+52.73437500	-10.52490234	-64.46777344	+2064	+9.71191406	-4.91748047	-0.30761719	+5.86669922	-20.39062500	+14.47998047	+1668	+7.22460938	-9.17578125	-0.65039063	+58.24951172	+0.13183594	-28.10302734	+1904
+1458241441.11380000	+9.70751953	-5.70849609	-0.61083984	+52.73437500	-10.54687500	-64.48974609	+2064	+9.71191406	-4.91748047	-0.30761719	+5.86669922	-20.39062500	+14.47998047	+1668	+7.22460938	-9.17578125	-0.65039063	+58.22753906	+0.10986328	-28.10302734	+1904
+1458241441.11789990	+9.70751953	-5.70849609	-0.61083984	+52.75634766	-10.54687500	-64.48974609	+2064	+9.71630859	-4.91748047	-0.30761719	+5.86669922	-20.41259766	+14.47998047	+1668	+7.22460938	-9.17578125	-0.65478516	+58.20556641	+0.08789063	-28.08105469	+1904
+1458241441.12210010	+9.70751953	-5.70410156	-0.61083984	+52.77832031	-10.56884766	-64.48974609	+2064	+9.71630859	-4.91748047	-0.30761719	+5.86669922	-20.41259766	+14.50195313	+1668	+7.22021484	-9.18017578	-0.65478516	+58.18359375	+0.06591797	-28.05908203	+1904
+1458241441.12630010	+9.70751953	-5.70410156	-0.60644531	+52.80029297	-10.56884766	-64.48974609	+2064	+9.71630859	-4.91748047	-0.30322266	+5.86669922	-20.41259766	+14.50195313	+1672	+7.22021484	-9.18017578	-0.65917969	+58.16162109	+0.06591797	-28.05908203	+1904
+1458241441.13039990	+9.70751953	-5.70410156	-0.60644531	+52.82226563	-10.59082031	-64.48974609	+2064	+9.71630859	-4.91748047	-0.30322266	+5.86669922	-20.43457031	+14.50195313	+1672	+7.22021484	-9.18017578	-0.65917969	+58.13964844	+0.04394531	-28.03710938	+1904
+1458241441.13459990	+9.70751953	-5.70410156	-0.60644531	+52.84423828	-10.61279297	-64.48974609	+2064	+9.71630859	-4.91748047	-0.30322266	+5.86669922	-20.43457031	+14.50195313	+1672	+7.21582031	-9.18457031	-0.66357422	+58.11767578	+0.02197266	-28.03710938	+1904
+1458241441.13879990	+9.70751953	-5.70410156	-0.60644531	+52.84423828	-10.61279297	-64.46777344	+2068	+9.71630859	-4.91748047	-0.30322266	+5.86669922	-20.43457031	+14.52392578	+1672	+7.21582031	-9.18457031	-0.66357422	+58.09570313	+0.02197266	-28.01513672	+1904
+1458241441.14290000	+9.70751953	-5.70410156	-0.60644531	+52.86621094	-10.63476563	-64.46777344	+2068	+9.71630859	-4.91748047	-0.30322266	+5.86669922	-20.45654297	+14.52392578	+1672	+7.21142578	-9.18457031	-0.66357422	+58.09570313	+0.00000000	-28.01513672	+1900
+1458241441.14710000	+9.70751953	-5.69970703	-0.60644531	+52.88818359	-10.65673828	-64.46777344	+2068	+9.71630859	-4.91748047	-0.29882813	+5.86669922	-20.45654297	+14.54589844	+1672	+7.21142578	-9.18896484	-0.66796875	+58.07373047	+0.00000000	-27.99316406	+1900
+1458241441.15130000	+9.70751953	-5.69970703	-0.60205078	+52.88818359	-10.67871094	-64.46777344	+2068	+9.71630859	-4.91748047	-0.29882813	+5.86669922	-20.45654297	+14.54589844	+1672	+7.21142578	-9.18896484	-0.66796875	+58.05175781	-0.02197266	-27.99316406	+1900
+1458241441.15540000	+9.70751953	-5.69970703	-0.60205078	+52.91015625	-10.70068359	-64.46777344	+2068	+9.71630859	-4.91748047	-0.29882813	+5.86669922	-20.47851563	+14.54589844	+1672	+7.21142578	-9.18896484	-0.66796875	+58.05175781	-0.02197266	-27.99316406	+1896
+1458241441.15960000	+9.70751953	-5.69970703	-0.60205078	+52.91015625	-10.72265625	-64.44580078	+2068	+9.71630859	-4.91748047	-0.29882813	+5.84472656	-20.47851563	+14.56787109	+1676	+7.21142578	-9.18896484	-0.66796875	+58.05175781	-0.04394531	-27.99316406	+1896
+1458241441.16380000	+9.70751953	-5.69970703	-0.60205078	+52.93212891	-10.74462891	-64.44580078	+2068	+9.71630859	-4.91748047	-0.29882813	+5.84472656	-20.47851563	+14.58984375	+1676	+7.21142578	-9.18896484	-0.66796875	+58.05175781	-0.04394531	-28.01513672	+1892
+1458241441.16790010	+9.70751953	-5.69970703	-0.60205078	+52.93212891	-10.76660156	-64.42382813	+2068	+9.71630859	-4.91748047	-0.29882813	+5.84472656	-20.47851563	+14.61181641	+1676	+7.21142578	-9.18896484	-0.66357422	+58.07373047	-0.04394531	-28.01513672	+1892
+1458241441.17210010	+9.70751953	-5.69970703	-0.60205078	+52.95410156	-10.78857422	-64.42382813	+2068	+9.71630859	-4.91308594	-0.29443359	+5.84472656	-20.50048828	+14.63378906	+1676	+7.21142578	-9.18896484	-0.66357422	+58.07373047	-0.04394531	-28.01513672	+1892
+1458241441.17630000	+9.70751953	-5.70410156	-0.60205078	+52.95410156	-10.83251953	-64.40185547	+2068	+9.71630859	-4.91308594	-0.29443359	+5.82275391	-20.50048828	+14.65576172	+1676	+7.21582031	-9.18896484	-0.66357422	+58.09570313	-0.04394531	-28.03710938	+1892
+1458241441.18039990	+9.70751953	-5.70410156	-0.60205078	+52.97607422	-10.85449219	-64.40185547	+2072	+9.71630859	-4.91308594	-0.29443359	+5.82275391	-20.52246094	+14.67773438	+1676	+7.21582031	-9.18896484	-0.65917969	+58.11767578	-0.04394531	-28.05908203	+1892
+1458241441.18460010	+9.70751953	-5.70410156	-0.60205078	+52.97607422	-10.87646484	-64.37988281	+2072	+9.71630859	-4.91308594	-0.29443359	+5.82275391	-20.52246094	+14.69970703	+1676	+7.22021484	-9.18457031	-0.65917969	+58.13964844	-0.04394531	-28.05908203	+1892
+1458241441.18870000	+9.71191406	-5.70410156	-0.60205078	+52.99804688	-10.92041016	-64.35791016	+2072	+9.71630859	-4.91308594	-0.29443359	+5.82275391	-20.54443359	+14.72167969	+1676	+7.22460938	-9.18457031	-0.65478516	+58.16162109	-0.04394531	-28.08105469	+1892
+1458241441.19289990	+9.71191406	-5.70410156	-0.60205078	+53.02001953	-10.94238281	-64.35791016	+2072	+9.71630859	-4.91308594	-0.29443359	+5.80078125	-20.54443359	+14.74365234	+1676	+7.22460938	-9.18457031	-0.65478516	+58.18359375	-0.04394531	-28.10302734	+1892
+1458241441.19709990	+9.71191406	-5.70410156	-0.60205078	+53.02001953	-10.96435547	-64.33593750	+2072	+9.71630859	-4.91308594	-0.29443359	+5.80078125	-20.54443359	+14.76562500	+1676	+7.22900391	-9.18017578	-0.65039063	+58.20556641	-0.04394531	-28.12500000	+1892
+1458241441.20120000	+9.71191406	-5.70410156	-0.60205078	+53.04199219	-10.98632813	-64.33593750	+2076	+9.71630859	-4.91308594	-0.29003906	+5.80078125	-20.56640625	+14.78759766	+1680	+7.23339844	-9.18017578	-0.65039063	+58.22753906	-0.02197266	-28.12500000	+1896
+1458241441.20540000	+9.71191406	-5.70410156	-0.60205078	+53.06396484	-11.00830078	-64.31396484	+2076	+9.71630859	-4.91308594	-0.29003906	+5.80078125	-20.56640625	+14.80957031	+1680	+7.23339844	-9.18017578	-0.64599609	+58.24951172	-0.02197266	-28.14697266	+1896
+1458241441.20960000	+9.71191406	-5.69970703	-0.60205078	+53.06396484	-11.03027344	-64.31396484	+2076	+9.71630859	-4.91308594	-0.29003906	+5.77880859	-20.56640625	+14.83154297	+1680	+7.23779297	-9.17578125	-0.64599609	+58.27148438	-0.02197266	-28.16894531	+1896
+1458241441.21370010	+9.71191406	-5.69970703	-0.60205078	+53.08593750	-11.05224609	-64.29199219	+2080	+9.71630859	-4.90869141	-0.29003906	+5.77880859	-20.58837891	+14.83154297	+1680	+7.23779297	-9.17578125	-0.64160156	+58.29345703	-0.02197266	-28.16894531	+1896
+1458241441.21790000	+9.71191406	-5.69970703	-0.60205078	+53.10791016	-11.05224609	-64.29199219	+2080	+9.71630859	-4.90869141	-0.29003906	+5.77880859	-20.58837891	+14.85351563	+1680	+7.23779297	-9.17578125	-0.64160156	+58.31542969	-0.02197266	-28.16894531	+1900
+1458241441.22210000	+9.71191406	-5.69970703	-0.60205078	+53.12988281	-11.07421875	-64.29199219	+2080	+9.71630859	-4.90869141	-0.29003906	+5.77880859	-20.58837891	+14.85351563	+1680	+7.23779297	-9.17578125	-0.64160156	+58.31542969	-0.02197266	-28.16894531	+1900
+1458241441.22620010	+9.71191406	-5.69970703	-0.60205078	+53.12988281	-11.07421875	-64.29199219	+2080	+9.71630859	-4.90869141	-0.29003906	+5.77880859	-20.58837891	+14.87548828	+1680	+7.23779297	-9.17578125	-0.64160156	+58.31542969	-0.04394531	-28.16894531	+1900
+1458241441.23040010	+9.71191406	-5.69970703	-0.60205078	+53.15185547	-11.07421875	-64.27001953	+2084	+9.71630859	-4.90869141	-0.29003906	+5.77880859	-20.58837891	+14.87548828	+1680	+7.23779297	-9.17578125	-0.64160156	+58.31542969	-0.04394531	-28.16894531	+1900
+1458241441.23460010	+9.71191406	-5.69531250	-0.60205078	+53.17382813	-11.07421875	-64.27001953	+2084	+9.71630859	-4.90869141	-0.29003906	+5.77880859	-20.58837891	+14.87548828	+1680	+7.23779297	-9.17578125	-0.64599609	+58.31542969	-0.04394531	-28.16894531	+1900
+1458241441.23869990	+9.71191406	-5.69531250	-0.60205078	+53.17382813	-11.07421875	-64.27001953	+2084	+9.71630859	-4.90869141	-0.29003906	+5.77880859	-20.58837891	+14.87548828	+1680	+7.23779297	-9.17578125	-0.64599609	+58.29345703	-0.04394531	-28.14697266	+1900
+1458241441.24289990	+9.71191406	-5.69531250	-0.60205078	+53.19580078	-11.07421875	-64.27001953	+2084	+9.71191406	-4.90869141	-0.29003906	+5.77880859	-20.58837891	+14.87548828	+1680	+7.23779297	-9.17578125	-0.64599609	+58.29345703	-0.06591797	-28.14697266	+1904
+1458241441.24710010	+9.71191406	-5.69531250	-0.60205078	+53.19580078	-11.07421875	-64.27001953	+2084	+9.71191406	-4.90869141	-0.28564453	+5.77880859	-20.58837891	+14.87548828	+1680	+7.23339844	-9.17578125	-0.64599609	+58.29345703	-0.06591797	-28.14697266	+1904
+1458241441.25120000	+9.71191406	-5.69531250	-0.60205078	+53.21777344	-11.07421875	-64.24804688	+2084	+9.71191406	-4.90869141	-0.28564453	+5.77880859	-20.58837891	+14.87548828	+1680	+7.23339844	-9.17578125	-0.65039063	+58.27148438	-0.06591797	-28.12500000	+1904
+1458241441.25539990	+9.70751953	-5.69091797	-0.60205078	+53.21777344	-11.07421875	-64.24804688	+2084	+9.71191406	-4.90429688	-0.28564453	+5.77880859	-20.58837891	+14.87548828	+1680	+7.23339844	-9.17578125	-0.65039063	+58.27148438	-0.06591797	-28.12500000	+1904
+1458241441.25959990	+9.70751953	-5.69091797	-0.60205078	+53.23974609	-11.07421875	-64.24804688	+2084	+9.71191406	-4.90429688	-0.28564453	+5.77880859	-20.58837891	+14.89746094	+1680	+7.23339844	-9.17578125	-0.65039063	+58.27148438	-0.08789063	-28.12500000	+1904
+1458241441.26370000	+9.70751953	-5.69091797	-0.60205078	+53.23974609	-11.07421875	-64.22607422	+2084	+9.71191406	-4.90429688	-0.28564453	+5.77880859	-20.56640625	+14.89746094	+1680	+7.22900391	-9.17578125	-0.65039063	+58.24951172	-0.08789063	-28.10302734	+1904
+1458241441.26790000	+9.70751953	-5.69091797	-0.60205078	+53.26171875	-11.07421875	-64.22607422	+2084	+9.71191406	-4.90429688	-0.28564453	+5.77880859	-20.56640625	+14.89746094	+1680	+7.22900391	-9.18017578	-0.65039063	+58.24951172	-0.08789063	-28.10302734	+1904
+1458241441.27200010	+9.70751953	-5.69091797	-0.60205078	+53.26171875	-11.07421875	-64.20410156	+2084	+9.71191406	-4.90429688	-0.28564453	+5.77880859	-20.56640625	+14.89746094	+1680	+7.22900391	-9.18017578	-0.65478516	+58.24951172	-0.08789063	-28.08105469	+1904
+1458241441.27620010	+9.70751953	-5.69091797	-0.60644531	+53.28369141	-11.09619141	-64.20410156	+2084	+9.71191406	-4.90429688	-0.28564453	+5.77880859	-20.56640625	+14.89746094	+1684	+7.22900391	-9.18017578	-0.65478516	+58.24951172	-0.08789063	-28.08105469	+1904
+1458241441.28040000	+9.70751953	-5.69091797	-0.60644531	+53.28369141	-11.09619141	-64.18212891	+2080	+9.71191406	-4.90429688	-0.28564453	+5.77880859	-20.56640625	+14.89746094	+1684	+7.22900391	-9.18017578	-0.65478516	+58.24951172	-0.08789063	-28.05908203	+1904
+1458241441.28449990	+9.70751953	-5.69091797	-0.60644531	+53.30566406	-11.09619141	-64.18212891	+2080	+9.71191406	-4.90429688	-0.28564453	+5.77880859	-20.56640625	+14.91943359	+1684	+7.22900391	-9.18017578	-0.65478516	+58.24951172	-0.10986328	-28.05908203	+1904
+1458241441.28870010	+9.70751953	-5.69091797	-0.60644531	+53.30566406	-11.11816406	-64.16015625	+2080	+9.71191406	-4.90429688	-0.28564453	+5.77880859	-20.56640625	+14.91943359	+1684	+7.22900391	-9.18017578	-0.65478516	+58.24951172	-0.10986328	-28.05908203	+1904
+1458241441.29290010	+9.70751953	-5.68652344	-0.60644531	+53.32763672	-11.11816406	-64.13818359	+2080	+9.71191406	-4.90429688	-0.28564453	+5.77880859	-20.56640625	+14.91943359	+1684	+7.22900391	-9.18017578	-0.65478516	+58.24951172	-0.10986328	-28.05908203	+1904
+1458241441.29699990	+9.70751953	-5.68652344	-0.60644531	+53.32763672	-11.14013672	-64.11621094	+2076	+9.71191406	-4.90429688	-0.28564453	+5.75683594	-20.56640625	+14.94140625	+1684	+7.22900391	-9.17578125	-0.65478516	+58.27148438	-0.08789063	-28.05908203	+1904
+1458241441.30119990	+9.70751953	-5.68652344	-0.61083984	+53.34960938	-11.16210938	-64.09423828	+2076	+9.71191406	-4.90429688	-0.28564453	+5.75683594	-20.54443359	+14.96337891	+1684	+7.22900391	-9.17578125	-0.65478516	+58.27148438	-0.08789063	-28.05908203	+1904
+1458241441.30539990	+9.70751953	-5.68652344	-0.61083984	+53.34960938	-11.18408203	-64.07226563	+2076	+9.71191406	-4.89990234	-0.28564453	+5.75683594	-20.54443359	+14.96337891	+1684	+7.22900391	-9.17578125	-0.65478516	+58.29345703	-0.08789063	-28.05908203	+1904
+1458241441.30950000	+9.70751953	-5.68652344	-0.61083984	+53.37158203	-11.18408203	-64.05029297	+2072	+9.70751953	-4.89990234	-0.28564453	+5.75683594	-20.54443359	+14.98535156	+1680	+7.22900391	-9.17578125	-0.65039063	+58.29345703	-0.08789063	-28.05908203	+1904
+1458241441.31370000	+9.70751953	-5.68652344	-0.61083984	+53.39355469	-11.20605469	-64.05029297	+2072	+9.70751953	-4.89990234	-0.28564453	+5.75683594	-20.54443359	+15.00732422	+1680	+7.23339844	-9.17578125	-0.65039063	+58.31542969	-0.08789063	-28.05908203	+1904
+1458241441.31789990	+9.70751953	-5.68652344	-0.61083984	+53.39355469	-11.22802734	-64.02832031	+2072	+9.70751953	-4.89990234	-0.28564453	+5.73486328	-20.54443359	+15.02929688	+1680	+7.23339844	-9.17578125	-0.65039063	+58.31542969	-0.08789063	-28.08105469	+1904
+1458241441.32200000	+9.71191406	-5.68652344	-0.61083984	+53.41552734	-11.25000000	-64.00634766	+2072	+9.70751953	-4.89990234	-0.28564453	+5.73486328	-20.54443359	+15.05126953	+1680	+7.23339844	-9.17138672	-0.65039063	+58.33740234	-0.06591797	-28.08105469	+1904
+1458241441.32620000	+9.71191406	-5.68652344	-0.61083984	+53.41552734	-11.27197266	-63.98437500	+2068	+9.70751953	-4.89990234	-0.28564453	+5.73486328	-20.54443359	+15.07324219	+1680	+7.23779297	-9.17138672	-0.64599609	+58.35937500	-0.06591797	-28.08105469	+1908
+1458241441.33040000	+9.71191406	-5.68652344	-0.61083984	+53.43750000	-11.29394531	-63.96240234	+2068	+9.70751953	-4.89990234	-0.28564453	+5.71289063	-20.54443359	+15.09521484	+1676	+7.23779297	-9.17138672	-0.64599609	+58.35937500	-0.06591797	-28.08105469	+1908
+1458241441.33450010	+9.71191406	-5.68652344	-0.61523438	+53.45947266	-11.29394531	-63.96240234	+2068	+9.70751953	-4.89990234	-0.28564453	+5.71289063	-20.52246094	+15.09521484	+1676	+7.23779297	-9.17138672	-0.64599609	+58.38134766	-0.06591797	-28.08105469	+1908
+1458241441.33870010	+9.70751953	-5.68652344	-0.61523438	+53.45947266	-11.31591797	-63.94042969	+2064	+9.70751953	-4.89990234	-0.28564453	+5.71289063	-20.52246094	+15.11718750	+1676	+7.23779297	-9.17138672	-0.64599609	+58.40332031	-0.04394531	-28.08105469	+1908
+1458241441.34279990	+9.70751953	-5.68652344	-0.61523438	+53.48144531	-11.31591797	-63.94042969	+2064	+9.70312500	-4.89990234	-0.28564453	+5.71289063	-20.52246094	+15.13916016	+1676	+7.23779297	-9.17138672	-0.64599609	+58.40332031	-0.04394531	-28.08105469	+1908
+1458241441.34699990	+9.70751953	-5.68652344	-0.61083984	+53.50341797	-11.31591797	-63.91845703	+2064	+9.70312500	-4.89990234	-0.28564453	+5.69091797	-20.52246094	+15.13916016	+1676	+7.23779297	-9.17138672	-0.64599609	+58.40332031	-0.04394531	-28.05908203	+1912
+1458241441.35120010	+9.70751953	-5.68212891	-0.61083984	+53.50341797	-11.33789063	-63.91845703	+2064	+9.70312500	-4.89990234	-0.28564453	+5.69091797	-20.52246094	+15.13916016	+1672	+7.23779297	-9.17138672	-0.64599609	+58.40332031	-0.04394531	-28.03710938	+1912
+1458241441.35529990	+9.70751953	-5.68212891	-0.61083984	+53.52539063	-11.33789063	-63.91845703	+2060	+9.70312500	-4.89990234	-0.28564453	+5.69091797	-20.50048828	+15.16113281	+1672	+7.23339844	-9.17138672	-0.64599609	+58.38134766	-0.06591797	-28.03710938	+1912
+1458241441.35949990	+9.70751953	-5.68212891	-0.61083984	+53.52539063	-11.33789063	-63.91845703	+2060	+9.70312500	-4.89990234	-0.28564453	+5.69091797	-20.50048828	+15.16113281	+1672	+7.23339844	-9.17138672	-0.64599609	+58.38134766	-0.06591797	-28.01513672	+1912
+1458241441.36369990	+9.70751953	-5.68212891	-0.61083984	+53.54736328	-11.33789063	-63.89648438	+2060	+9.70312500	-4.89990234	-0.28564453	+5.69091797	-20.50048828	+15.16113281	+1672	+7.22900391	-9.17138672	-0.65039063	+58.35937500	-0.06591797	-27.99316406	+1912
+1458241441.36780000	+9.70312500	-5.68212891	-0.61083984	+53.54736328	-11.33789063	-63.89648438	+2060	+9.70312500	-4.89990234	-0.28564453	+5.66894531	-20.50048828	+15.16113281	+1672	+7.22460938	-9.17138672	-0.65039063	+58.33740234	-0.06591797	-27.94921875	+1916
+1458241441.37200000	+9.70312500	-5.68212891	-0.61083984	+53.56933594	-11.33789063	-63.89648438	+2060	+9.70312500	-4.89990234	-0.28564453	+5.66894531	-20.50048828	+15.16113281	+1672	+7.22460938	-9.17138672	-0.65478516	+58.31542969	-0.08789063	-27.92724609	+1916
+1458241441.37620000	+9.70312500	-5.68212891	-0.61083984	+53.56933594	-11.33789063	-63.89648438	+2056	+9.70312500	-4.89990234	-0.28564453	+5.66894531	-20.47851563	+15.16113281	+1672	+7.22021484	-9.17578125	-0.65917969	+58.29345703	-0.08789063	-27.90527344	+1916
+1458241441.38030000	+9.70312500	-5.67773438	-0.61083984	+53.59130859	-11.33789063	-63.87451172	+2056	+9.70312500	-4.89990234	-0.28564453	+5.66894531	-20.47851563	+15.18310547	+1672	+7.21582031	-9.17578125	-0.65917969	+58.27148438	-0.10986328	-27.88330078	+1916
+1458241441.38450000	+9.70312500	-5.67773438	-0.61083984	+53.59130859	-11.35986328	-63.87451172	+2056	+9.70312500	-4.89990234	-0.28564453	+5.66894531	-20.47851563	+15.18310547	+1672	+7.21582031	-9.17578125	-0.66357422	+58.27148438	-0.10986328	-27.83935547	+1916
+1458241441.38870000	+9.69873047	-5.67773438	-0.61083984	+53.61328125	-11.35986328	-63.87451172	+2056	+9.70312500	-4.89990234	-0.28564453	+5.66894531	-20.47851563	+15.18310547	+1672	+7.21142578	-9.17578125	-0.66357422	+58.24951172	-0.10986328	-27.81738281	+1916
+1458241441.39280010	+9.69873047	-5.67773438	-0.61083984	+53.61328125	-11.35986328	-63.87451172	+2056	+9.70312500	-4.89990234	-0.28564453	+5.64697266	-20.47851563	+15.18310547	+1672	+7.21142578	-9.18017578	-0.66357422	+58.22753906	-0.10986328	-27.79541016	+1912
+1458241441.39700010	+9.69873047	-5.67773438	-0.61083984	+53.63525391	-11.38183594	-63.85253906	+2052	+9.70312500	-4.89990234	-0.28564453	+5.64697266	-20.47851563	+15.20507813	+1672	+7.20703125	-9.18017578	-0.66796875	+58.22753906	-0.13183594	-27.79541016	+1912
+1458241441.40120010	+9.69873047	-5.67773438	-0.61083984	+53.63525391	-11.40380859	-63.85253906	+2052	+9.70312500	-4.89990234	-0.28564453	+5.64697266	-20.47851563	+15.20507813	+1668	+7.20703125	-9.18017578	-0.66796875	+58.22753906	-0.13183594	-27.77343750	+1908
+1458241441.40529990	+9.69873047	-5.67773438	-0.61083984	+53.63525391	-11.40380859	-63.83056641	+2052	+9.70312500	-4.89990234	-0.28564453	+5.64697266	-20.47851563	+15.22705078	+1668	+7.21142578	-9.17578125	-0.66357422	+58.24951172	-0.13183594	-27.77343750	+1908
