# Supplementary material for: A direct effect of perception on action when grasping a cup
Source: Sci Rep. 2018 Jan 9;8:171. doi: 10.1038/s41598-017-18591-5 (PMC5760564; doi:10.1038/s41598-017-18591-5)
Supplement: Supplementary file 6 — Supplementary Information [file 41598_2017_18591_MOESM6_ESM.zip › SciRep_Data/S02instruct/S02_100instruct_Tr8.dat]

+1000000000000.00000000	+0.00000000	+0.00000000	+0.00000000	+0.00000000	+0.00000000	+0.00000000	+0	+0.00000000	+0.00000000	+0.00000000	+0.00000000	+0.00000000	+0.00000000	+0	+0.00000000	+0.00000000	+0.00000000	+0.00000000	+0.00000000	+0.00000000	+0
+1458240609.98440000	+16.08398438	-0.48779297	-1.12060547	+29.70703125	-22.41210938	-37.30957031	+4512	+15.53466797	-1.13818359	-0.13183594	-132.12158203	+21.07177734	+40.64941406	+4508	+13.46484375	-1.95996094	-1.69628906	+17.70996094	-13.33740234	-27.53173828	+2784
+1458240609.98860000	+16.07958984	-0.49218750	-1.10742188	+29.68505859	-22.50000000	-37.30957031	+4508	+15.53466797	-1.14257813	-0.12304688	-132.07763672	+21.07177734	+40.64941406	+4508	+13.46484375	-1.95996094	-1.69189453	+17.64404297	-13.38134766	-27.50976563	+2784
+1458240609.99280000	+16.07519531	-0.49218750	-1.08984375	+29.66308594	-22.63183594	-37.28759766	+4504	+15.53027344	-1.14257813	-0.10986328	-132.03369141	+21.07177734	+40.64941406	+4508	+13.46044922	-1.96435547	-1.68750000	+17.57812500	-13.40332031	-27.46582031	+2784
+1458240610.00110010	+16.06201172	-0.48779297	-1.05468750	+29.66308594	-22.87353516	-37.30957031	+4500	+15.50830078	-1.13378906	-0.00878906	-131.61621094	+21.11572266	+40.71533203	+4524	+13.45605469	-1.97753906	-1.68750000	+17.44628906	-13.38134766	-27.42187500	+2780
+1458240610.00530000	+16.05761719	-0.48779297	-1.03271484	+29.64111328	-23.00537109	-37.30957031	+4500	+15.50390625	-1.12939453	+0.01757813	-131.52832031	+21.11572266	+40.75927734	+4524	+13.45166016	-1.98632813	-1.68310547	+17.35839844	-13.35937500	-27.39990234	+2780
+1458240610.00939990	+16.04882813	-0.48779297	-1.01513672	+29.66308594	-23.11523438	-37.33154297	+4500	+15.49951172	-1.12500000	+0.03955078	-131.44042969	+21.09375000	+40.75927734	+4524	+13.44726563	-1.99072266	-1.68750000	+17.27050781	-13.33740234	-27.39990234	+2776
+1458240610.01360010	+16.04443359	-0.48779297	-0.99316406	+29.66308594	-23.22509766	-37.35351563	+4504	+15.49511719	-1.12060547	+0.05712891	-131.33056641	+21.02783203	+40.75927734	+4524	+13.44726563	-1.99951172	-1.68750000	+17.18261719	-13.29345703	-27.37792969	+2776
+1458240615.44039990	+9.14501953	-6.08203125	-1.23925781	+51.87744141	-1.34033203	-58.22753906	+1396	+9.43505859	-5.15039063	-0.81738281	+9.49218750	-8.63525391	+12.39257813	+1496	+6.51269531	-9.36035156	-0.81298828	+54.27246094	+6.76757813	-21.31347656	+1544
+1458240615.44460010	+9.14501953	-6.08203125	-1.23925781	+51.87744141	-1.34033203	-58.22753906	+1396	+9.43505859	-5.15039063	-0.81738281	+9.49218750	-8.63525391	+12.39257813	+1496	+6.51269531	-9.36035156	-0.80859375	+54.29443359	+6.76757813	-21.33544922	+1544
+1458240615.44880010	+9.14501953	-6.08203125	-1.23925781	+51.87744141	-1.36230469	-58.20556641	+1396	+9.43505859	-5.15039063	-0.81738281	+9.49218750	-8.63525391	+12.39257813	+1492	+6.51269531	-9.36035156	-0.80859375	+54.29443359	+6.76757813	-21.33544922	+1544
+1458240615.45709990	+9.14062500	-6.08203125	-1.23925781	+51.87744141	-1.36230469	-58.20556641	+1392	+9.43505859	-5.15039063	-0.81738281	+9.49218750	-8.63525391	+12.39257813	+1492	+6.51269531	-9.36035156	-0.80859375	+54.27246094	+6.76757813	-21.33544922	+1544
+1458240615.46129990	+9.14062500	-6.08203125	-1.23925781	+51.87744141	-1.36230469	-58.18359375	+1392	+9.43505859	-5.15039063	-0.81738281	+9.49218750	-8.63525391	+12.39257813	+1492	+6.51269531	-9.36035156	-0.81298828	+54.27246094	+6.76757813	-21.31347656	+1544
+1458240615.46540000	+9.14062500	-6.08203125	-1.23925781	+51.87744141	-1.34033203	-58.18359375	+1392	+9.43505859	-5.15039063	-0.81298828	+9.47021484	-8.63525391	+12.39257813	+1492	+6.51269531	-9.36035156	-0.81298828	+54.27246094	+6.76757813	-21.31347656	+1544
+1458240615.46960000	+9.14062500	-6.08203125	-1.23925781	+51.87744141	-1.34033203	-58.18359375	+1392	+9.43505859	-5.15039063	-0.81298828	+9.47021484	-8.63525391	+12.39257813	+1492	+6.50830078	-9.36035156	-0.81298828	+54.25048828	+6.76757813	-21.31347656	+1544
+1458240615.47379990	+9.14062500	-6.08203125	-1.23925781	+51.87744141	-1.34033203	-58.18359375	+1392	+9.43505859	-5.15039063	-0.81298828	+9.47021484	-8.63525391	+12.39257813	+1492	+6.50830078	-9.36035156	-0.81298828	+54.25048828	+6.76757813	-21.31347656	+1544
+1458240615.47790000	+9.14062500	-6.08203125	-1.23925781	+51.87744141	-1.34033203	-58.16162109	+1396	+9.43505859	-5.15039063	-0.81298828	+9.47021484	-8.63525391	+12.39257813	+1492	+6.50830078	-9.36035156	-0.81298828	+54.25048828	+6.76757813	-21.29150391	+1544
+1458240615.48210000	+9.14062500	-6.08203125	-1.23925781	+51.87744141	-1.34033203	-58.16162109	+1396	+9.43505859	-5.15039063	-0.81298828	+9.47021484	-8.63525391	+12.39257813	+1492	+6.50830078	-9.36035156	-0.81298828	+54.22851563	+6.76757813	-21.29150391	+1544
+1458240615.48620010	+9.14062500	-6.08203125	-1.23925781	+51.87744141	-1.34033203	-58.16162109	+1396	+9.43505859	-5.15039063	-0.81298828	+9.47021484	-8.63525391	+12.39257813	+1492	+6.50390625	-9.36474609	-0.81738281	+54.22851563	+6.74560547	-21.29150391	+1544
+1458240615.49040010	+9.14062500	-6.08203125	-1.23925781	+51.87744141	-1.34033203	-58.16162109	+1400	+9.43505859	-5.15039063	-0.81298828	+9.47021484	-8.63525391	+12.39257813	+1492	+6.50390625	-9.36474609	-0.81738281	+54.20654297	+6.74560547	-21.26953125	+1544
+1458240615.49460010	+9.14062500	-6.08203125	-1.23925781	+51.87744141	-1.31835938	-58.16162109	+1400	+9.43505859	-5.15039063	-0.81298828	+9.47021484	-8.63525391	+12.39257813	+1492	+6.50390625	-9.36474609	-0.81738281	+54.20654297	+6.74560547	-21.26953125	+1544
+1458240615.49869990	+9.14062500	-6.08203125	-1.23925781	+51.87744141	-1.31835938	-58.13964844	+1400	+9.43505859	-5.15039063	-0.81298828	+9.47021484	-8.63525391	+12.39257813	+1496	+6.50390625	-9.36474609	-0.81738281	+54.20654297	+6.74560547	-21.26953125	+1544
+1458240615.50710010	+9.14062500	-6.08203125	-1.23925781	+51.87744141	-1.31835938	-58.13964844	+1404	+9.43505859	-5.15039063	-0.81298828	+9.47021484	-8.63525391	+12.39257813	+1496	+6.50390625	-9.36474609	-0.81738281	+54.18457031	+6.74560547	-21.26953125	+1544
+1458240615.51120000	+9.14062500	-6.08203125	-1.23925781	+51.87744141	-1.31835938	-58.13964844	+1408	+9.43505859	-5.15039063	-0.81298828	+9.47021484	-8.63525391	+12.39257813	+1496	+6.49951172	-9.36474609	-0.81738281	+54.18457031	+6.74560547	-21.26953125	+1544
+1458240615.51539990	+9.14062500	-6.08203125	-1.23925781	+51.87744141	-1.31835938	-58.13964844	+1408	+9.43505859	-5.15039063	-0.81298828	+9.47021484	-8.63525391	+12.39257813	+1496	+6.50390625	-9.36474609	-0.81738281	+54.18457031	+6.74560547	-21.26953125	+1540
+1458240615.51959990	+9.14062500	-6.08203125	-1.23925781	+51.87744141	-1.31835938	-58.13964844	+1408	+9.43505859	-5.15039063	-0.81298828	+9.47021484	-8.63525391	+12.39257813	+1496	+6.50390625	-9.36474609	-0.81738281	+54.18457031	+6.74560547	-21.26953125	+1540
+1458240615.52370000	+9.14062500	-6.08203125	-1.23925781	+51.87744141	-1.34033203	-58.11767578	+1412	+9.43505859	-5.15039063	-0.81298828	+9.47021484	-8.63525391	+12.39257813	+1496	+6.50390625	-9.36474609	-0.81738281	+54.18457031	+6.74560547	-21.26953125	+1540
+1458240615.52790000	+9.14062500	-6.08203125	-1.24365234	+51.87744141	-1.34033203	-58.11767578	+1412	+9.43505859	-5.15039063	-0.81298828	+9.47021484	-8.63525391	+12.39257813	+1496	+6.50390625	-9.36474609	-0.81738281	+54.18457031	+6.76757813	-21.26953125	+1540
+1458240615.53210000	+9.14062500	-6.08203125	-1.24365234	+51.87744141	-1.34033203	-58.11767578	+1412	+9.43505859	-5.15039063	-0.81298828	+9.47021484	-8.63525391	+12.39257813	+1496	+6.50390625	-9.36474609	-0.81738281	+54.18457031	+6.76757813	-21.26953125	+1540
+1458240615.53620000	+9.14062500	-6.08203125	-1.24365234	+51.87744141	-1.34033203	-58.11767578	+1412	+9.43505859	-5.15039063	-0.81298828	+9.47021484	-8.63525391	+12.39257813	+1496	+6.50390625	-9.36474609	-0.81738281	+54.20654297	+6.76757813	-21.26953125	+1540
+1458240615.54460000	+9.14062500	-6.08203125	-1.24365234	+51.87744141	-1.34033203	-58.09570313	+1416	+9.43505859	-5.15039063	-0.81298828	+9.44824219	-8.63525391	+12.41455078	+1500	+6.50390625	-9.36474609	-0.81298828	+54.20654297	+6.76757813	-21.26953125	+1540
+1458240615.54870010	+9.14062500	-6.08203125	-1.24365234	+51.87744141	-1.36230469	-58.09570313	+1416	+9.43505859	-5.15039063	-0.81298828	+9.44824219	-8.63525391	+12.41455078	+1500	+6.50390625	-9.36474609	-0.81298828	+54.20654297	+6.76757813	-21.29150391	+1540
+1458240615.55699990	+9.14062500	-6.08642578	-1.24365234	+51.87744141	-1.36230469	-58.09570313	+1416	+9.43505859	-5.15039063	-0.81298828	+9.44824219	-8.63525391	+12.41455078	+1500	+6.50830078	-9.36474609	-0.81298828	+54.20654297	+6.76757813	-21.29150391	+1540
+1458240615.56119990	+9.14062500	-6.08642578	-1.24365234	+51.87744141	-1.36230469	-58.09570313	+1416	+9.43505859	-5.15039063	-0.81298828	+9.44824219	-8.63525391	+12.41455078	+1500	+6.50830078	-9.36474609	-0.81298828	+54.20654297	+6.76757813	-21.29150391	+1540
+1458240615.56950000	+9.14062500	-6.08642578	-1.24365234	+51.85546875	-1.36230469	-58.07373047	+1412	+9.43505859	-5.15039063	-0.81298828	+9.44824219	-8.63525391	+12.41455078	+1500	+6.50830078	-9.36474609	-0.81298828	+54.20654297	+6.76757813	-21.29150391	+1540
+1458240615.57370000	+9.14062500	-6.08642578	-1.24365234	+51.85546875	-1.36230469	-58.07373047	+1412	+9.43505859	-5.15039063	-0.81298828	+9.44824219	-8.63525391	+12.41455078	+1500	+6.50830078	-9.36474609	-0.81298828	+54.20654297	+6.76757813	-21.29150391	+1540
+1458240615.58200000	+9.14062500	-6.08642578	-1.24365234	+51.85546875	-1.36230469	-58.07373047	+1412	+9.43505859	-5.15039063	-0.81298828	+9.44824219	-8.63525391	+12.41455078	+1500	+6.50830078	-9.36474609	-0.81298828	+54.20654297	+6.76757813	-21.29150391	+1540
+1458240615.59040000	+9.14062500	-6.08642578	-1.23925781	+51.85546875	-1.36230469	-58.07373047	+1412	+9.43505859	-5.15039063	-0.81298828	+9.44824219	-8.63525391	+12.41455078	+1500	+6.50390625	-9.36474609	-0.81298828	+54.20654297	+6.76757813	-21.26953125	+1540
+1458240615.59870000	+9.14062500	-6.08642578	-1.23925781	+51.85546875	-1.36230469	-58.07373047	+1412	+9.43505859	-5.15039063	-0.81298828	+9.44824219	-8.63525391	+12.41455078	+1500	+6.50390625	-9.36474609	-0.81738281	+54.18457031	+6.76757813	-21.26953125	+1540
+1458240615.60700010	+9.14062500	-6.08642578	-1.23925781	+51.85546875	-1.36230469	-58.05175781	+1416	+9.43505859	-5.15039063	-0.81298828	+9.44824219	-8.63525391	+12.41455078	+1500	+6.50390625	-9.36474609	-0.81738281	+54.18457031	+6.76757813	-21.26953125	+1536
+1458240615.61540010	+9.14062500	-6.08642578	-1.23925781	+51.85546875	-1.36230469	-58.05175781	+1416	+9.43505859	-5.15039063	-0.81298828	+9.44824219	-8.63525391	+12.41455078	+1500	+6.50390625	-9.36474609	-0.81738281	+54.18457031	+6.76757813	-21.24755859	+1536
+1458240615.61949990	+9.14062500	-6.08642578	-1.23925781	+51.85546875	-1.36230469	-58.05175781	+1416	+9.43505859	-5.15039063	-0.81298828	+9.44824219	-8.63525391	+12.41455078	+1500	+6.50390625	-9.36474609	-0.81738281	+54.18457031	+6.76757813	-21.24755859	+1536
+1458240615.62789990	+9.14062500	-6.08203125	-1.23925781	+51.85546875	-1.36230469	-58.05175781	+1416	+9.43505859	-5.15039063	-0.81298828	+9.44824219	-8.63525391	+12.41455078	+1500	+6.50390625	-9.36474609	-0.81738281	+54.18457031	+6.76757813	-21.24755859	+1536
+1458240615.63620000	+9.14062500	-6.08203125	-1.23925781	+51.85546875	-1.38427734	-58.05175781	+1416	+9.43505859	-5.15039063	-0.81298828	+9.44824219	-8.63525391	+12.41455078	+1500	+6.50390625	-9.36474609	-0.81738281	+54.18457031	+6.76757813	-21.24755859	+1536
+1458240615.64030000	+9.14062500	-6.08642578	-1.23925781	+51.85546875	-1.38427734	-58.05175781	+1416	+9.43505859	-5.15039063	-0.81298828	+9.44824219	-8.63525391	+12.41455078	+1500	+6.50390625	-9.36474609	-0.81738281	+54.18457031	+6.76757813	-21.24755859	+1536
+1458240615.64870000	+9.14062500	-6.08642578	-1.23925781	+51.85546875	-1.38427734	-58.02978516	+1416	+9.43505859	-5.15039063	-0.81298828	+9.44824219	-8.63525391	+12.41455078	+1500	+6.50390625	-9.36474609	-0.81298828	+54.18457031	+6.78955078	-21.26953125	+1536
+1458240615.65700010	+9.14062500	-6.08642578	-1.23925781	+51.85546875	-1.38427734	-58.02978516	+1416	+9.43505859	-5.15039063	-0.81298828	+9.42626953	-8.63525391	+12.43652344	+1500	+6.50390625	-9.36474609	-0.81298828	+54.20654297	+6.78955078	-21.26953125	+1536
+1458240615.66120000	+9.14062500	-6.08642578	-1.23925781	+51.85546875	-1.38427734	-58.02978516	+1416	+9.43505859	-5.15039063	-0.81298828	+9.42626953	-8.63525391	+12.43652344	+1500	+6.50830078	-9.36474609	-0.81298828	+54.20654297	+6.78955078	-21.26953125	+1536
+1458240615.66529990	+9.14062500	-6.08642578	-1.23925781	+51.85546875	-1.38427734	-58.02978516	+1416	+9.43505859	-5.15039063	-0.81298828	+9.42626953	-8.63525391	+12.43652344	+1500	+6.50830078	-9.36474609	-0.81298828	+54.20654297	+6.78955078	-21.26953125	+1536
+1458240615.66950010	+9.14062500	-6.08642578	-1.23925781	+51.85546875	-1.38427734	-58.02978516	+1416	+9.43505859	-5.15039063	-0.81298828	+9.42626953	-8.63525391	+12.43652344	+1500	+6.50830078	-9.36474609	-0.81298828	+54.20654297	+6.78955078	-21.26953125	+1536
+1458240615.67779990	+9.14062500	-6.08642578	-1.23925781	+51.85546875	-1.38427734	-58.00781250	+1412	+9.43505859	-5.15039063	-0.81298828	+9.42626953	-8.63525391	+12.43652344	+1500	+6.50830078	-9.36474609	-0.81298828	+54.20654297	+6.78955078	-21.26953125	+1536
+1458240615.68619990	+9.14062500	-6.08642578	-1.23925781	+51.85546875	-1.38427734	-58.00781250	+1412	+9.43945313	-5.15039063	-0.81298828	+9.42626953	-8.63525391	+12.43652344	+1500	+6.50830078	-9.36474609	-0.81298828	+54.20654297	+6.78955078	-21.26953125	+1536
+1458240615.69450000	+9.14062500	-6.08642578	-1.23925781	+51.85546875	-1.38427734	-58.00781250	+1408	+9.43945313	-5.15039063	-0.81298828	+9.42626953	-8.63525391	+12.43652344	+1500	+6.50830078	-9.36474609	-0.81298828	+54.20654297	+6.78955078	-21.26953125	+1536
+1458240615.70280000	+9.14062500	-6.08642578	-1.23925781	+51.85546875	-1.38427734	-58.00781250	+1408	+9.43945313	-5.15039063	-0.81298828	+9.42626953	-8.63525391	+12.43652344	+1496	+6.50390625	-9.36474609	-0.81298828	+54.20654297	+6.78955078	-21.24755859	+1536
+1458240615.71110010	+9.14062500	-6.08642578	-1.23925781	+51.85546875	-1.38427734	-58.00781250	+1408	+9.43945313	-5.15039063	-0.81298828	+9.42626953	-8.63525391	+12.43652344	+1496	+6.50390625	-9.36474609	-0.81298828	+54.18457031	+6.78955078	-21.24755859	+1536
+1458240615.71530010	+9.14062500	-6.08642578	-1.23925781	+51.85546875	-1.38427734	-58.00781250	+1408	+9.43945313	-5.15039063	-0.81298828	+9.42626953	-8.63525391	+12.43652344	+1496	+6.50390625	-9.36474609	-0.81298828	+54.18457031	+6.78955078	-21.24755859	+1536
+1458240615.71950010	+9.14062500	-6.08642578	-1.23925781	+51.85546875	-1.38427734	-58.00781250	+1408	+9.43945313	-5.15039063	-0.81298828	+9.42626953	-8.63525391	+12.43652344	+1496	+6.50390625	-9.36474609	-0.81298828	+54.18457031	+6.78955078	-21.24755859	+1536
+1458240615.72359990	+9.14062500	-6.08642578	-1.23925781	+51.85546875	-1.38427734	-58.00781250	+1408	+9.43945313	-5.15039063	-0.81298828	+9.42626953	-8.63525391	+12.43652344	+1496	+6.50390625	-9.36474609	-0.81738281	+54.18457031	+6.78955078	-21.22558594	+1532
+1458240615.73200010	+9.14062500	-6.08642578	-1.23925781	+51.85546875	-1.38427734	-58.00781250	+1408	+9.43505859	-5.15039063	-0.81298828	+9.42626953	-8.63525391	+12.43652344	+1496	+6.50390625	-9.36914063	-0.81738281	+54.16259766	+6.78955078	-21.22558594	+1532
+1458240615.74029990	+9.14062500	-6.08642578	-1.23925781	+51.85546875	-1.36230469	-57.98583984	+1408	+9.43945313	-5.15039063	-0.81298828	+9.42626953	-8.63525391	+12.43652344	+1496	+6.50390625	-9.36914063	-0.81738281	+54.16259766	+6.78955078	-21.22558594	+1532
+1458240615.74860000	+9.14062500	-6.08642578	-1.23925781	+51.85546875	-1.36230469	-57.98583984	+1408	+9.43945313	-5.15039063	-0.81298828	+9.42626953	-8.61328125	+12.43652344	+1496	+6.50390625	-9.36914063	-0.81738281	+54.16259766	+6.78955078	-21.22558594	+1532
+1458240615.75700000	+9.14062500	-6.08642578	-1.23925781	+51.85546875	-1.36230469	-57.98583984	+1408	+9.43945313	-5.15039063	-0.81298828	+9.42626953	-8.61328125	+12.43652344	+1496	+6.50390625	-9.36914063	-0.81738281	+54.18457031	+6.78955078	-21.22558594	+1532
+1458240615.76110010	+9.14062500	-6.08642578	-1.23925781	+51.85546875	-1.36230469	-57.98583984	+1408	+9.43945313	-5.15039063	-0.81298828	+9.42626953	-8.61328125	+12.43652344	+1496	+6.50390625	-9.36474609	-0.81738281	+54.18457031	+6.78955078	-21.22558594	+1532
+1458240615.76530000	+9.14062500	-6.08642578	-1.23925781	+51.85546875	-1.36230469	-57.98583984	+1408	+9.43945313	-5.15039063	-0.81298828	+9.42626953	-8.61328125	+12.43652344	+1496	+6.50390625	-9.36474609	-0.81298828	+54.18457031	+6.81152344	-21.22558594	+1532
+1458240615.76950000	+9.14062500	-6.08642578	-1.23925781	+51.85546875	-1.36230469	-57.98583984	+1408	+9.43945313	-5.15039063	-0.81298828	+9.42626953	-8.61328125	+12.43652344	+1496	+6.50390625	-9.36474609	-0.81298828	+54.18457031	+6.81152344	-21.22558594	+1532
+1458240615.77360010	+9.14062500	-6.08642578	-1.23925781	+51.85546875	-1.36230469	-57.98583984	+1408	+9.43945313	-5.15039063	-0.81298828	+9.42626953	-8.61328125	+12.43652344	+1496	+6.50390625	-9.36474609	-0.81298828	+54.18457031	+6.81152344	-21.22558594	+1532
+1458240615.77780010	+9.14062500	-6.08642578	-1.23925781	+51.85546875	-1.36230469	-57.98583984	+1404	+9.43945313	-5.15039063	-0.81298828	+9.42626953	-8.61328125	+12.43652344	+1496	+6.50390625	-9.36474609	-0.81298828	+54.20654297	+6.81152344	-21.22558594	+1532
+1458240615.78200010	+9.14062500	-6.08642578	-1.24365234	+51.83349609	-1.36230469	-57.98583984	+1404	+9.43945313	-5.15039063	-0.81298828	+9.40429688	-8.61328125	+12.43652344	+1496	+6.50390625	-9.36474609	-0.81298828	+54.20654297	+6.81152344	-21.22558594	+1532
+1458240615.79029990	+9.14062500	-6.08642578	-1.24365234	+51.83349609	-1.36230469	-57.98583984	+1404	+9.43945313	-5.15039063	-0.81298828	+9.40429688	-8.61328125	+12.43652344	+1496	+6.50830078	-9.36474609	-0.81298828	+54.20654297	+6.81152344	-21.22558594	+1532
+1458240615.79440000	+9.14062500	-6.08642578	-1.24365234	+51.83349609	-1.36230469	-57.98583984	+1404	+9.43945313	-5.15039063	-0.81298828	+9.40429688	-8.61328125	+12.43652344	+1496	+6.50830078	-9.36474609	-0.81298828	+54.20654297	+6.81152344	-21.22558594	+1532
+1458240615.79860000	+9.14062500	-6.08642578	-1.24365234	+51.83349609	-1.36230469	-57.98583984	+1404	+9.43945313	-5.15039063	-0.81298828	+9.40429688	-8.61328125	+12.43652344	+1496	+6.50830078	-9.36474609	-0.81298828	+54.20654297	+6.81152344	-21.22558594	+1532
+1458240615.80279990	+9.14062500	-6.08642578	-1.24365234	+51.83349609	-1.36230469	-57.96386719	+1404	+9.43945313	-5.15039063	-0.81298828	+9.40429688	-8.61328125	+12.43652344	+1496	+6.50830078	-9.36474609	-0.81298828	+54.20654297	+6.81152344	-21.22558594	+1532
+1458240615.80690000	+9.14062500	-6.08642578	-1.24365234	+51.83349609	-1.36230469	-57.96386719	+1400	+9.43505859	-5.15039063	-0.81298828	+9.40429688	-8.61328125	+12.43652344	+1496	+6.50830078	-9.36474609	-0.81298828	+54.20654297	+6.81152344	-21.22558594	+1532
+1458240615.81530000	+9.14062500	-6.08642578	-1.24365234	+51.83349609	-1.36230469	-57.96386719	+1400	+9.43505859	-5.15039063	-0.81298828	+9.40429688	-8.61328125	+12.43652344	+1496	+6.50390625	-9.36474609	-0.81298828	+54.20654297	+6.81152344	-21.22558594	+1532
+1458240615.81940010	+9.14062500	-6.08642578	-1.24365234	+51.83349609	-1.36230469	-57.96386719	+1400	+9.43505859	-5.15039063	-0.81298828	+9.40429688	-8.61328125	+12.43652344	+1492	+6.50390625	-9.36474609	-0.81298828	+54.20654297	+6.81152344	-21.20361328	+1532
+1458240615.82360010	+9.14062500	-6.08642578	-1.24365234	+51.83349609	-1.36230469	-57.96386719	+1400	+9.43505859	-5.15039063	-0.81298828	+9.40429688	-8.61328125	+12.43652344	+1492	+6.50390625	-9.36474609	-0.81298828	+54.18457031	+6.81152344	-21.20361328	+1532
+1458240615.82780000	+9.14062500	-6.08642578	-1.24365234	+51.83349609	-1.36230469	-57.96386719	+1400	+9.43505859	-5.15039063	-0.81298828	+9.40429688	-8.61328125	+12.43652344	+1492	+6.50390625	-9.36474609	-0.81738281	+54.18457031	+6.81152344	-21.20361328	+1532
+1458240615.83189990	+9.14062500	-6.08642578	-1.24365234	+51.83349609	-1.36230469	-57.96386719	+1400	+9.43505859	-5.15039063	-0.81298828	+9.40429688	-8.61328125	+12.43652344	+1492	+6.50390625	-9.36474609	-0.81738281	+54.18457031	+6.81152344	-21.20361328	+1532
+1458240615.83610010	+9.14062500	-6.08642578	-1.24365234	+51.83349609	-1.36230469	-57.96386719	+1400	+9.43505859	-5.15039063	-0.81298828	+9.40429688	-8.61328125	+12.43652344	+1492	+6.50390625	-9.36474609	-0.81738281	+54.18457031	+6.81152344	-21.20361328	+1532
+1458240615.84439990	+9.14062500	-6.08642578	-1.24365234	+51.83349609	-1.36230469	-57.96386719	+1400	+9.43505859	-5.15039063	-0.81298828	+9.40429688	-8.61328125	+12.43652344	+1492	+6.50390625	-9.36914063	-0.81738281	+54.18457031	+6.81152344	-21.18164063	+1532
+1458240615.84859990	+9.14062500	-6.08642578	-1.24365234	+51.83349609	-1.36230469	-57.96386719	+1400	+9.43505859	-5.15039063	-0.81298828	+9.40429688	-8.61328125	+12.43652344	+1492	+6.50390625	-9.36914063	-0.81738281	+54.16259766	+6.81152344	-21.18164063	+1532
+1458240615.85279990	+9.14062500	-6.08642578	-1.24365234	+51.83349609	-1.36230469	-57.96386719	+1400	+9.43505859	-5.15039063	-0.81298828	+9.40429688	-8.61328125	+12.43652344	+1492	+6.50390625	-9.36914063	-0.81738281	+54.16259766	+6.81152344	-21.18164063	+1532
+1458240615.85690000	+9.14062500	-6.08642578	-1.24365234	+51.83349609	-1.36230469	-57.96386719	+1400	+9.43505859	-5.15039063	-0.81298828	+9.40429688	-8.61328125	+12.43652344	+1492	+6.50390625	-9.36914063	-0.81738281	+54.16259766	+6.81152344	-21.18164063	+1532
+1458240615.86110000	+9.14062500	-6.08642578	-1.24365234	+51.83349609	-1.36230469	-57.96386719	+1404	+9.43505859	-5.15039063	-0.81298828	+9.40429688	-8.61328125	+12.43652344	+1492	+6.50390625	-9.36914063	-0.81738281	+54.16259766	+6.81152344	-21.18164063	+1532
+1458240615.86520000	+9.14062500	-6.08642578	-1.24365234	+51.83349609	-1.36230469	-57.96386719	+1404	+9.43505859	-5.15039063	-0.81298828	+9.40429688	-8.61328125	+12.43652344	+1492	+6.50390625	-9.36474609	-0.81738281	+54.18457031	+6.81152344	-21.18164063	+1532
+1458240615.86940000	+9.14062500	-6.08642578	-1.24365234	+51.83349609	-1.36230469	-57.96386719	+1404	+9.43505859	-5.15039063	-0.81298828	+9.40429688	-8.61328125	+12.43652344	+1492	+6.50390625	-9.36474609	-0.81738281	+54.18457031	+6.81152344	-21.20361328	+1532
+1458240615.87360000	+9.14062500	-6.08642578	-1.24365234	+51.83349609	-1.36230469	-57.96386719	+1404	+9.43505859	-5.15039063	-0.81298828	+9.40429688	-8.61328125	+12.43652344	+1492	+6.50390625	-9.36474609	-0.81738281	+54.18457031	+6.81152344	-21.20361328	+1532
+1458240615.87770010	+9.14062500	-6.08642578	-1.24365234	+51.83349609	-1.36230469	-57.96386719	+1404	+9.43505859	-5.15039063	-0.81298828	+9.40429688	-8.61328125	+12.43652344	+1492	+6.50390625	-9.36474609	-0.81738281	+54.18457031	+6.81152344	-21.20361328	+1532
+1458240615.88610010	+9.14062500	-6.08642578	-1.24365234	+51.83349609	-1.36230469	-57.96386719	+1404	+9.43505859	-5.15039063	-0.81298828	+9.40429688	-8.61328125	+12.43652344	+1492	+6.50390625	-9.36474609	-0.81298828	+54.18457031	+6.81152344	-21.20361328	+1532
+1458240615.89019990	+9.14062500	-6.08642578	-1.24365234	+51.83349609	-1.36230469	-57.96386719	+1404	+9.43505859	-5.15039063	-0.81298828	+9.40429688	-8.61328125	+12.43652344	+1492	+6.50390625	-9.36474609	-0.81298828	+54.20654297	+6.81152344	-21.20361328	+1532
+1458240615.89439990	+9.14062500	-6.08642578	-1.24365234	+51.83349609	-1.36230469	-57.96386719	+1404	+9.43505859	-5.15039063	-0.81298828	+9.40429688	-8.61328125	+12.43652344	+1492	+6.50390625	-9.36474609	-0.81298828	+54.20654297	+6.81152344	-21.20361328	+1532
+1458240615.89860010	+9.14062500	-6.08642578	-1.24365234	+51.83349609	-1.36230469	-57.96386719	+1404	+9.43505859	-5.15039063	-0.81298828	+9.40429688	-8.61328125	+12.43652344	+1492	+6.50390625	-9.36474609	-0.81298828	+54.20654297	+6.81152344	-21.20361328	+1532
+1458240615.90269990	+9.14062500	-6.08642578	-1.24365234	+51.83349609	-1.36230469	-57.96386719	+1400	+9.43505859	-5.15039063	-0.81298828	+9.40429688	-8.61328125	+12.43652344	+1492	+6.50830078	-9.36474609	-0.81298828	+54.20654297	+6.81152344	-21.20361328	+1532
+1458240615.90689990	+9.14062500	-6.08642578	-1.24365234	+51.83349609	-1.36230469	-57.96386719	+1400	+9.43505859	-5.15039063	-0.81298828	+9.40429688	-8.61328125	+12.43652344	+1492	+6.50830078	-9.36474609	-0.81298828	+54.20654297	+6.81152344	-21.20361328	+1532
+1458240615.91109990	+9.14062500	-6.08642578	-1.24365234	+51.83349609	-1.36230469	-57.96386719	+1400	+9.43505859	-5.15039063	-0.81298828	+9.40429688	-8.61328125	+12.43652344	+1492	+6.50830078	-9.36474609	-0.81298828	+54.20654297	+6.81152344	-21.20361328	+1532
+1458240615.91520000	+9.14062500	-6.08642578	-1.24365234	+51.85546875	-1.36230469	-57.96386719	+1400	+9.43505859	-5.15039063	-0.81298828	+9.40429688	-8.61328125	+12.43652344	+1492	+6.50830078	-9.36474609	-0.81298828	+54.20654297	+6.81152344	-21.20361328	+1532
+1458240615.91940000	+9.14062500	-6.08642578	-1.24365234	+51.85546875	-1.36230469	-57.96386719	+1400	+9.43505859	-5.15039063	-0.81298828	+9.40429688	-8.61328125	+12.43652344	+1492	+6.50830078	-9.36474609	-0.81298828	+54.20654297	+6.81152344	-21.20361328	+1536
+1458240615.92360000	+9.14062500	-6.08642578	-1.24365234	+51.85546875	-1.36230469	-57.96386719	+1400	+9.43505859	-5.15039063	-0.81298828	+9.40429688	-8.61328125	+12.43652344	+1492	+6.50830078	-9.36474609	-0.81298828	+54.20654297	+6.81152344	-21.20361328	+1536
+1458240615.92770000	+9.14062500	-6.08642578	-1.24365234	+51.85546875	-1.36230469	-57.96386719	+1400	+9.43505859	-5.15039063	-0.81298828	+9.40429688	-8.61328125	+12.43652344	+1492	+6.50830078	-9.36474609	-0.81298828	+54.20654297	+6.81152344	-21.20361328	+1536
+1458240615.93190000	+9.14062500	-6.08642578	-1.24365234	+51.85546875	-1.36230469	-57.96386719	+1400	+9.43505859	-5.15039063	-0.81298828	+9.40429688	-8.61328125	+12.43652344	+1492	+6.50390625	-9.36474609	-0.81298828	+54.20654297	+6.81152344	-21.20361328	+1536
+1458240615.94020010	+9.14062500	-6.08642578	-1.24365234	+51.85546875	-1.36230469	-57.96386719	+1400	+9.43505859	-5.15039063	-0.81298828	+9.40429688	-8.61328125	+12.43652344	+1492	+6.50390625	-9.36474609	-0.81298828	+54.18457031	+6.81152344	-21.20361328	+1536
+1458240615.94849990	+9.14062500	-6.08642578	-1.24365234	+51.85546875	-1.36230469	-57.96386719	+1400	+9.43505859	-5.15039063	-0.81298828	+9.40429688	-8.61328125	+12.41455078	+1492	+6.50390625	-9.36474609	-0.81738281	+54.18457031	+6.81152344	-21.20361328	+1536
+1458240615.95689990	+9.14062500	-6.08642578	-1.23925781	+51.85546875	-1.36230469	-57.98583984	+1400	+9.43505859	-5.15039063	-0.81298828	+9.40429688	-8.61328125	+12.41455078	+1492	+6.50390625	-9.36474609	-0.81738281	+54.18457031	+6.78955078	-21.20361328	+1536
+1458240615.96519990	+9.14062500	-6.08642578	-1.23925781	+51.85546875	-1.36230469	-57.98583984	+1404	+9.43505859	-5.15039063	-0.81298828	+9.40429688	-8.61328125	+12.41455078	+1492	+6.50390625	-9.36914063	-0.81738281	+54.16259766	+6.78955078	-21.20361328	+1536
+1458240615.96939990	+9.14062500	-6.08642578	-1.23925781	+51.85546875	-1.36230469	-57.98583984	+1404	+9.43505859	-5.15039063	-0.81298828	+9.40429688	-8.61328125	+12.41455078	+1492	+6.50390625	-9.36914063	-0.81738281	+54.16259766	+6.78955078	-21.20361328	+1536
+1458240615.97350000	+9.14062500	-6.08642578	-1.23925781	+51.85546875	-1.36230469	-57.98583984	+1404	+9.43505859	-5.15039063	-0.81298828	+9.40429688	-8.61328125	+12.41455078	+1492	+6.50390625	-9.36914063	-0.81738281	+54.16259766	+6.78955078	-21.20361328	+1536
+1458240615.97770000	+9.14062500	-6.08642578	-1.23925781	+51.85546875	-1.36230469	-57.98583984	+1404	+9.43505859	-5.15039063	-0.81298828	+9.40429688	-8.61328125	+12.41455078	+1492	+6.50390625	-9.36914063	-0.81738281	+54.16259766	+6.78955078	-21.20361328	+1536
+1458240615.98190000	+9.14062500	-6.08642578	-1.23925781	+51.85546875	-1.36230469	-57.98583984	+1404	+9.43505859	-5.15039063	-0.81298828	+9.40429688	-8.61328125	+12.41455078	+1492	+6.50390625	-9.36914063	-0.81738281	+54.16259766	+6.78955078	-21.20361328	+1536
+1458240615.99020000	+9.14062500	-6.08642578	-1.23925781	+51.87744141	-1.36230469	-57.98583984	+1404	+9.43505859	-5.15039063	-0.81298828	+9.40429688	-8.63525391	+12.41455078	+1492	+6.50390625	-9.36474609	-0.81738281	+54.18457031	+6.78955078	-21.20361328	+1536
+1458240615.99440000	+9.14062500	-6.08642578	-1.23925781	+51.87744141	-1.36230469	-57.98583984	+1404	+9.43945313	-5.15039063	-0.81298828	+9.40429688	-8.63525391	+12.41455078	+1492	+6.50390625	-9.36474609	-0.81298828	+54.18457031	+6.78955078	-21.22558594	+1536
+1458240615.99850010	+9.14062500	-6.08642578	-1.23925781	+51.87744141	-1.36230469	-57.98583984	+1404	+9.43945313	-5.15039063	-0.81298828	+9.40429688	-8.63525391	+12.41455078	+1492	+6.50390625	-9.36474609	-0.81298828	+54.18457031	+6.78955078	-21.22558594	+1536
+1458240616.00270010	+9.14062500	-6.08642578	-1.23925781	+51.87744141	-1.38427734	-58.00781250	+1404	+9.43945313	-5.15039063	-0.81298828	+9.40429688	-8.63525391	+12.41455078	+1492	+6.50830078	-9.36474609	-0.81298828	+54.18457031	+6.78955078	-21.22558594	+1536
+1458240616.01099990	+9.14062500	-6.08642578	-1.23925781	+51.87744141	-1.38427734	-58.00781250	+1404	+9.43945313	-5.15039063	-0.81298828	+9.40429688	-8.63525391	+12.43652344	+1492	+6.50830078	-9.36474609	-0.81298828	+54.20654297	+6.78955078	-21.24755859	+1536
+1458240616.01519990	+9.14062500	-6.08642578	-1.23925781	+51.87744141	-1.38427734	-58.00781250	+1404	+9.43945313	-5.15039063	-0.81298828	+9.40429688	-8.63525391	+12.43652344	+1492	+6.50830078	-9.36474609	-0.81298828	+54.20654297	+6.78955078	-21.24755859	+1536
+1458240616.01930000	+9.14062500	-6.08642578	-1.23925781	+51.87744141	-1.38427734	-58.00781250	+1404	+9.43945313	-5.15039063	-0.80859375	+9.40429688	-8.63525391	+12.43652344	+1492	+6.50830078	-9.36474609	-0.81298828	+54.20654297	+6.78955078	-21.24755859	+1536
+1458240616.02769990	+9.14062500	-6.08642578	-1.23925781	+51.87744141	-1.38427734	-58.00781250	+1404	+9.43945313	-5.15039063	-0.80859375	+9.40429688	-8.65722656	+12.43652344	+1488	+6.50830078	-9.36474609	-0.80859375	+54.20654297	+6.78955078	-21.26953125	+1540
+1458240616.03180000	+9.14062500	-6.08642578	-1.23925781	+51.87744141	-1.38427734	-58.00781250	+1404	+9.43945313	-5.15039063	-0.80859375	+9.40429688	-8.65722656	+12.41455078	+1488	+6.50830078	-9.36474609	-0.80859375	+54.20654297	+6.78955078	-21.26953125	+1540
+1458240616.03600000	+9.14062500	-6.08642578	-1.23925781	+51.87744141	-1.38427734	-58.00781250	+1404	+9.43945313	-5.15039063	-0.80859375	+9.40429688	-8.65722656	+12.41455078	+1488	+6.50830078	-9.36474609	-0.80859375	+54.20654297	+6.76757813	-21.26953125	+1540
+1458240616.04020000	+9.14062500	-6.08642578	-1.23925781	+51.87744141	-1.40625000	-58.00781250	+1404	+9.43945313	-5.15039063	-0.80859375	+9.40429688	-8.65722656	+12.41455078	+1488	+6.50830078	-9.36474609	-0.81298828	+54.20654297	+6.76757813	-21.26953125	+1540
+1458240616.04430010	+9.14062500	-6.08642578	-1.23925781	+51.87744141	-1.40625000	-58.02978516	+1404	+9.43945313	-5.15039063	-0.80859375	+9.40429688	-8.65722656	+12.41455078	+1488	+6.50830078	-9.36474609	-0.81298828	+54.20654297	+6.76757813	-21.26953125	+1540
+1458240616.04850010	+9.14062500	-6.08642578	-1.23925781	+51.87744141	-1.40625000	-58.02978516	+1404	+9.43945313	-5.15039063	-0.80859375	+9.40429688	-8.65722656	+12.41455078	+1488	+6.50830078	-9.36474609	-0.81298828	+54.18457031	+6.76757813	-21.26953125	+1540
+1458240616.05270000	+9.14062500	-6.08642578	-1.23925781	+51.89941406	-1.40625000	-58.02978516	+1404	+9.43945313	-5.15039063	-0.80859375	+9.40429688	-8.65722656	+12.41455078	+1488	+6.50830078	-9.36474609	-0.81298828	+54.18457031	+6.74560547	-21.26953125	+1540
+1458240616.05679990	+9.14062500	-6.08642578	-1.23925781	+51.89941406	-1.40625000	-58.02978516	+1404	+9.43945313	-5.15039063	-0.80859375	+9.40429688	-8.65722656	+12.41455078	+1488	+6.50830078	-9.36474609	-0.81298828	+54.18457031	+6.74560547	-21.26953125	+1540
+1458240616.06100010	+9.14062500	-6.08203125	-1.23925781	+51.89941406	-1.40625000	-58.02978516	+1404	+9.43945313	-5.15039063	-0.80859375	+9.40429688	-8.65722656	+12.41455078	+1488	+6.50830078	-9.36914063	-0.81298828	+54.16259766	+6.74560547	-21.26953125	+1540
+1458240616.06929990	+9.14062500	-6.08203125	-1.23925781	+51.89941406	-1.40625000	-58.02978516	+1404	+9.43945313	-5.15039063	-0.80859375	+9.40429688	-8.67919922	+12.41455078	+1492	+6.50390625	-9.36914063	-0.81738281	+54.16259766	+6.72363281	-21.24755859	+1540
+1458240616.07769990	+9.14062500	-6.08203125	-1.23925781	+51.89941406	-1.40625000	-58.05175781	+1404	+9.43945313	-5.15039063	-0.80859375	+9.40429688	-8.67919922	+12.41455078	+1492	+6.50390625	-9.36914063	-0.81738281	+54.14062500	+6.72363281	-21.24755859	+1540
+1458240616.08180000	+9.14062500	-6.08203125	-1.23925781	+51.89941406	-1.40625000	-58.05175781	+1404	+9.43945313	-5.15039063	-0.80859375	+9.40429688	-8.67919922	+12.41455078	+1492	+6.50390625	-9.36914063	-0.81738281	+54.14062500	+6.72363281	-21.24755859	+1540
+1458240616.08600000	+9.14062500	-6.08203125	-1.23925781	+51.89941406	-1.40625000	-58.05175781	+1404	+9.43945313	-5.15039063	-0.80859375	+9.40429688	-8.67919922	+12.41455078	+1492	+6.50390625	-9.36914063	-0.81738281	+54.14062500	+6.72363281	-21.24755859	+1540
+1458240616.09019990	+9.14501953	-6.08203125	-1.23925781	+51.89941406	-1.42822266	-58.05175781	+1408	+9.43945313	-5.15039063	-0.80859375	+9.40429688	-8.67919922	+12.41455078	+1492	+6.50390625	-9.36914063	-0.81738281	+54.14062500	+6.70166016	-21.26953125	+1536
+1458240616.09430000	+9.14501953	-6.08203125	-1.23925781	+51.89941406	-1.42822266	-58.05175781	+1408	+9.43945313	-5.15039063	-0.80859375	+9.40429688	-8.67919922	+12.41455078	+1492	+6.50390625	-9.36914063	-0.81738281	+54.14062500	+6.70166016	-21.26953125	+1536
+1458240616.09850000	+9.14501953	-6.08203125	-1.23925781	+51.89941406	-1.42822266	-58.05175781	+1408	+9.43945313	-5.15039063	-0.80859375	+9.40429688	-8.67919922	+12.41455078	+1492	+6.50390625	-9.36914063	-0.81738281	+54.16259766	+6.70166016	-21.26953125	+1536
+1458240616.10260010	+9.14501953	-6.08203125	-1.23925781	+51.89941406	-1.42822266	-58.05175781	+1408	+9.43945313	-5.15039063	-0.80859375	+9.40429688	-8.67919922	+12.41455078	+1492	+6.50830078	-9.36914063	-0.81738281	+54.16259766	+6.70166016	-21.26953125	+1536
+1458240616.10680010	+9.14501953	-6.08203125	-1.23925781	+51.89941406	-1.42822266	-58.05175781	+1408	+9.43945313	-5.15039063	-0.80859375	+9.40429688	-8.70117188	+12.41455078	+1492	+6.50830078	-9.36914063	-0.81298828	+54.16259766	+6.70166016	-21.26953125	+1536
+1458240616.11100010	+9.14501953	-6.08203125	-1.23925781	+51.89941406	-1.42822266	-58.07373047	+1408	+9.43945313	-5.15039063	-0.80859375	+9.38232422	-8.70117188	+12.41455078	+1492	+6.50830078	-9.36474609	-0.81298828	+54.16259766	+6.70166016	-21.26953125	+1536
+1458240616.11929990	+9.14501953	-6.08203125	-1.23486328	+51.92138672	-1.45019531	-58.07373047	+1408	+9.43945313	-5.15039063	-0.80859375	+9.38232422	-8.70117188	+12.43652344	+1492	+6.50830078	-9.36474609	-0.81298828	+54.18457031	+6.70166016	-21.29150391	+1536
+1458240616.12350010	+9.14501953	-6.08203125	-1.23486328	+51.92138672	-1.45019531	-58.07373047	+1408	+9.43945313	-5.15039063	-0.80859375	+9.38232422	-8.70117188	+12.43652344	+1492	+6.51269531	-9.36474609	-0.81298828	+54.18457031	+6.70166016	-21.29150391	+1536
+1458240616.13179990	+9.14501953	-6.08203125	-1.23486328	+51.92138672	-1.47216797	-58.07373047	+1408	+9.43945313	-5.15039063	-0.80419922	+9.36035156	-8.72314453	+12.43652344	+1492	+6.51269531	-9.36474609	-0.81298828	+54.20654297	+6.67968750	-21.31347656	+1540
+1458240616.13599990	+9.14501953	-6.08203125	-1.23486328	+51.92138672	-1.47216797	-58.09570313	+1408	+9.43945313	-5.15039063	-0.80419922	+9.33837891	-8.72314453	+12.45849609	+1492	+6.51708984	-9.36474609	-0.81298828	+54.20654297	+6.67968750	-21.31347656	+1540
+1458240616.14010000	+9.14501953	-6.08203125	-1.23486328	+51.92138672	-1.47216797	-58.09570313	+1408	+9.43945313	-5.15039063	-0.80419922	+9.33837891	-8.74511719	+12.45849609	+1492	+6.51708984	-9.36474609	-0.81298828	+54.20654297	+6.65771484	-21.31347656	+1540
+1458240616.14430000	+9.14501953	-6.08203125	-1.23486328	+51.92138672	-1.49414063	-58.11767578	+1408	+9.44384766	-5.15039063	-0.79980469	+9.18457031	-8.83300781	+12.50244141	+1496	+6.51708984	-9.36035156	-0.81298828	+54.20654297	+6.65771484	-21.33544922	+1540
+1458240616.14850000	+9.14941406	-6.08203125	-1.23486328	+51.92138672	-1.51611328	-58.11767578	+1408	+9.44824219	-5.15039063	-0.79541016	+9.05273438	-8.89892578	+12.54638672	+1496	+6.51708984	-9.36035156	-0.81298828	+54.20654297	+6.61376953	-21.33544922	+1540
+1458240616.15260000	+9.14941406	-6.08203125	-1.23486328	+51.92138672	-1.53808594	-58.13964844	+1408	+9.45263672	-5.14599609	-0.79101563	+8.94287109	-8.96484375	+12.59033203	+1500	+6.51708984	-9.36035156	-0.81298828	+54.18457031	+6.59179688	-21.33544922	+1540
+1458240616.15680000	+9.14941406	-6.07763672	-1.23046875	+51.92138672	-1.56005859	-58.16162109	+1408	+9.46142578	-5.14599609	-0.78222656	+8.70117188	-9.09667969	+12.63427734	+1504	+6.51708984	-9.36035156	-0.81298828	+54.16259766	+6.54785156	-21.33544922	+1540
+1458240616.16100000	+9.15380859	-6.07763672	-1.23046875	+51.92138672	-1.60400391	-58.18359375	+1412	+9.47021484	-5.14599609	-0.77783203	+8.54736328	-9.18457031	+12.65625000	+1508	+6.51708984	-9.36035156	-0.81738281	+54.11865234	+6.50390625	-21.33544922	+1540
+1458240616.16510010	+9.15380859	-6.07763672	-1.22607422	+51.92138672	-1.64794922	-58.22753906	+1412	+9.47460938	-5.14599609	-0.76904297	+8.41552734	-9.27246094	+12.67822266	+1512	+6.51708984	-9.36035156	-0.81738281	+54.07470703	+6.43798828	-21.35742188	+1540
+1458240616.16930010	+9.16259766	-6.07324219	-1.22167969	+51.92138672	-1.71386719	-58.29345703	+1420	+9.48339844	-5.14599609	-0.76464844	+8.23974609	-9.38232422	+12.72216797	+1516	+6.51708984	-9.36035156	-0.82177734	+54.00878906	+6.32812500	-21.35742188	+1540
+1458240616.17339990	+9.16699219	-6.07324219	-1.21289063	+51.89941406	-1.80175781	-58.35937500	+1424	+9.49218750	-5.14599609	-0.75585938	+8.10791016	-9.47021484	+12.74414063	+1520	+6.51708984	-9.36035156	-0.82617188	+53.92089844	+6.21826172	-21.37939453	+1540
+1458240616.17759990	+9.17138672	-6.06884766	-1.20849609	+51.89941406	-1.88964844	-58.42529297	+1428	+9.49658203	-5.14599609	-0.75146484	+7.97607422	-9.58007813	+12.78808594	+1524	+6.51708984	-9.36035156	-0.82617188	+53.83300781	+6.10839844	-21.40136719	+1540
+1458240616.18179990	+9.18457031	-6.06445313	-1.19531250	+51.85546875	-2.08740234	-58.55712891	+1440	+9.50537109	-5.14599609	-0.74267578	+7.82226563	-9.71191406	+12.83203125	+1532	+6.52148438	-9.36035156	-0.83496094	+53.70117188	+5.91064453	-21.44531250	+1540
+1458240616.18590000	+9.19775391	-6.06005859	-1.18652344	+51.83349609	-2.24121094	-58.64501953	+1448	+9.51416016	-5.14160156	-0.73388672	+7.69042969	-9.82177734	+12.89794922	+1536	+6.52587891	-9.35595703	-0.83496094	+53.59130859	+5.73486328	-21.51123047	+1540
+1458240616.19429990	+9.21972656	-6.05566406	-1.16455078	+51.78955078	-2.63671875	-58.86474609	+1464	+9.53613281	-5.13720703	-0.71630859	+7.42675781	-10.12939453	+13.02978516	+1548	+6.53906250	-9.34716797	-0.83935547	+53.41552734	+5.33935547	-21.66503906	+1544
+1458240616.19840000	+9.23291016	-6.05566406	-1.15576172	+51.76757813	-2.81250000	-58.93066406	+1472	+9.54492188	-5.13281250	-0.70751953	+7.29492188	-10.28320313	+13.11767578	+1552	+6.55224609	-9.34277344	-0.83935547	+53.37158203	+5.14160156	-21.77490234	+1544
+1458240616.20260000	+9.24609375	-6.05126953	-1.14257813	+51.74560547	-3.01025391	-58.99658203	+1476	+9.55371094	-5.12841797	-0.69873047	+7.18505859	-10.43701172	+13.20556641	+1556	+6.56542969	-9.33837891	-0.83935547	+53.32763672	+4.96582031	-21.86279297	+1548
+1458240616.20680000	+9.26367188	-6.04687500	-1.13378906	+51.70166016	-3.22998047	-59.04052734	+1484	+9.56250000	-5.11962891	-0.68994141	+7.09716797	-10.61279297	+13.31542969	+1564	+6.58300781	-9.32958984	-0.83935547	+53.28369141	+4.74609375	-21.99462891	+1552
+1458240616.21090010	+9.27685547	-6.04248047	-1.12500000	+51.70166016	-3.44970703	-59.08447266	+1492	+9.57568359	-5.11083984	-0.67675781	+6.98730469	-10.76660156	+13.42529297	+1568	+6.59619141	-9.32080078	-0.83935547	+53.26171875	+4.54833984	-22.12646484	+1556
+1458240616.21510000	+9.29003906	-6.03808594	-1.11181641	+51.70166016	-3.66943359	-59.12841797	+1496	+9.58447266	-5.10644531	-0.66796875	+6.89941406	-10.96435547	+13.55712891	+1572	+6.61376953	-9.31201172	-0.83935547	+53.23974609	+4.35058594	-22.23632813	+1560
+1458240616.21930000	+9.30761719	-6.04248047	-1.10302734	+51.59179688	-3.93310547	-59.17236328	+1504	+9.59765625	-5.09326172	-0.65478516	+6.85546875	-11.16210938	+13.68896484	+1580	+6.63134766	-9.30322266	-0.83935547	+53.21777344	+4.10888672	-22.34619141	+1564
+1458240616.22340010	+9.32519531	-6.03369141	-1.09423828	+51.56982422	-4.17480469	-59.19433594	+1516	+9.60644531	-5.08447266	-0.64160156	+6.78955078	-11.35986328	+13.82080078	+1584	+6.64892578	-9.29443359	-0.83935547	+53.19580078	+3.88916016	-22.45605469	+1568
+1458240616.22760010	+9.34277344	-6.02929688	-1.08105469	+51.54785156	-4.41650391	-59.23828125	+1524	+9.61523438	-5.07128906	-0.62841797	+6.72363281	-11.57958984	+13.97460938	+1592	+6.66650391	-9.28564453	-0.84375000	+53.17382813	+3.64746094	-22.56591797	+1572
+1458240616.23180010	+9.36035156	-6.02929688	-1.07226563	+51.41601563	-4.65820313	-59.28222656	+1532	+9.62841797	-5.05810547	-0.61523438	+6.72363281	-11.79931641	+14.10644531	+1596	+6.68408203	-9.27685547	-0.85253906	+53.12988281	+3.36181641	-22.67578125	+1576
+1458240616.23589990	+9.37792969	-6.02490234	-1.05908203	+51.35009766	-4.89990234	-59.32617188	+1544	+9.63720703	-5.04052734	-0.60205078	+6.72363281	-12.01904297	+14.26025391	+1604	+6.69726563	-9.26806641	-0.85253906	+53.06396484	+3.12011719	-22.80761719	+1580
+1458240616.24009990	+9.40429688	-6.01611328	-1.05029297	+51.30615234	-5.16357422	-59.34814453	+1556	+9.65039063	-5.02734375	-0.59326172	+6.72363281	-12.23876953	+14.41406250	+1608	+6.71484375	-9.25927734	-0.86572266	+52.97607422	+2.83447266	-22.89550781	+1588
+1458240616.24429990	+9.42187500	-6.02050781	-1.04150391	+51.13037109	-5.38330078	-59.41406250	+1564	+9.65917969	-5.00537109	-0.57568359	+6.78955078	-12.50244141	+14.54589844	+1616	+6.72802734	-9.25488281	-0.87890625	+52.86621094	+2.52685547	-22.98339844	+1588
+1458240616.24840000	+9.44384766	-6.01171875	-1.03271484	+51.02050781	-5.64697266	-59.47998047	+1580	+9.67236328	-4.98779297	-0.56250000	+6.85546875	-12.78808594	+14.67773438	+1628	+6.74121094	-9.24609375	-0.88769531	+52.75634766	+2.24121094	-23.09326172	+1592
+1458240616.25260000	+9.47460938	-6.00732422	-1.02392578	+50.95458984	-5.93261719	-59.54589844	+1592	+9.68554688	-4.96582031	-0.54931641	+6.92138672	-13.00781250	+14.83154297	+1632	+6.75439453	-9.24169922	-0.90527344	+52.64648438	+1.91162109	-23.15917969	+1596
+1458240616.25670000	+9.49218750	-6.01171875	-1.01074219	+50.69091797	-6.15234375	-59.67773438	+1600	+9.69433594	-4.94384766	-0.53613281	+7.00927734	-13.31542969	+14.91943359	+1644	+6.76757813	-9.23730469	-0.92285156	+52.49267578	+1.60400391	-23.24707031	+1596
+1458240616.26090000	+9.52294922	-6.00732422	-0.99755859	+50.51513672	-6.43798828	-59.80957031	+1616	+9.70751953	-4.92187500	-0.51855469	+7.14111328	-13.64501953	+15.00732422	+1652	+6.78076172	-9.23291016	-0.93164063	+52.33886719	+1.29638672	-23.40087891	+1600
+1458240616.26510000	+9.55371094	-6.00292969	-0.99316406	+50.36132813	-6.70166016	-59.89746094	+1632	+9.72070313	-4.89990234	-0.50976563	+7.25097656	-13.90869141	+15.13916016	+1660	+6.79833984	-9.22412109	-0.94921875	+52.18505859	+0.96679688	-23.53271484	+1600
+1458240616.26920010	+9.58007813	-6.00732422	-0.97998047	+50.07568359	-6.94335938	-60.07324219	+1644	+9.73388672	-4.87353516	-0.49218750	+7.38281250	-14.26025391	+15.16113281	+1672	+6.81591797	-9.22412109	-0.96679688	+51.96533203	+0.63720703	-23.66455078	+1600
+1458240616.27340010	+9.61523438	-6.00292969	-0.96679688	+49.87792969	-7.22900391	-60.29296875	+1660	+9.75146484	-4.84716797	-0.47460938	+7.58056641	-14.65576172	+15.18310547	+1684	+6.83349609	-9.21972656	-0.97998047	+51.78955078	+0.30761719	-23.86230469	+1600
+1458240616.27760000	+9.65039063	-6.00292969	-0.96240234	+49.68017578	-7.53662109	-60.44677734	+1676	+9.76464844	-4.81640625	-0.47021484	+7.75634766	-14.94140625	+15.24902344	+1692	+6.85546875	-9.21093750	-1.00195313	+51.61376953	-0.06591797	-24.01611328	+1600
+1458240616.28169990	+9.68115234	-6.01171875	-0.94921875	+49.35058594	-7.80029297	-60.68847656	+1688	+9.78222656	-4.79003906	-0.45703125	+7.91015625	-15.33691406	+15.20507813	+1700	+6.87304688	-9.21093750	-1.02392578	+51.37207031	-0.39550781	-24.19189453	+1596
+1458240616.29010010	+9.76025391	-6.00732422	-0.93164063	+48.82324219	-8.43750000	-61.17187500	+1728	+9.81738281	-4.72851563	-0.43945313	+8.28369141	-16.10595703	+15.13916016	+1720	+6.92578125	-9.19335938	-1.05468750	+51.02050781	-1.12060547	-24.71923828	+1592
+1458240616.29419990	+9.79541016	-6.01611328	-0.91845703	+48.44970703	-8.74511719	-61.50146484	+1744	+9.83496094	-4.70214844	-0.42626953	+8.45947266	-16.54541016	+15.02929688	+1732	+6.95654297	-9.18896484	-1.07226563	+50.77880859	-1.47216797	-25.00488281	+1588
+1458240616.29839990	+9.83496094	-6.01611328	-0.90527344	+48.14208984	-9.09667969	-61.83105469	+1764	+9.85253906	-4.67138672	-0.41308594	+8.67919922	-17.02880859	+14.89746094	+1744	+6.99169922	-9.18017578	-1.08544922	+50.62500000	-1.82373047	-25.37841797	+1584
+1458240616.30259990	+9.87890625	-6.02050781	-0.89648438	+47.83447266	-9.42626953	-62.11669922	+1788	+9.87451172	-4.64062500	-0.41308594	+8.89892578	-17.40234375	+14.83154297	+1752	+7.02685547	-9.17138672	-1.10302734	+50.47119141	-2.21923828	-25.70800781	+1584
+1458240616.30670000	+9.91845703	-6.02929688	-0.88330078	+47.43896484	-9.77783203	-62.44628906	+1808	+9.89208984	-4.61425781	-0.40869141	+9.07470703	-17.86376953	+14.65576172	+1756	+7.06640625	-9.16259766	-1.11621094	+50.27343750	-2.54882813	-26.08154297	+1580
+1458240616.31090000	+9.96679688	-6.02929688	-0.87451172	+47.08740234	-10.12939453	-62.79785156	+1828	+9.91845703	-4.57910156	-0.39990234	+9.29443359	-18.36914063	+14.50195313	+1768	+7.11035156	-9.14941406	-1.12939453	+50.14160156	-2.94433594	-26.54296875	+1580
+1458240616.31510000	+10.01074219	-6.03369141	-0.86572266	+46.71386719	-10.50292969	-63.12744141	+1852	+9.94042969	-4.54833984	-0.40429688	+9.51416016	-18.78662109	+14.39208984	+1776	+7.15429688	-9.13623047	-1.15136719	+50.00976563	-3.33984375	-26.93847656	+1580
+1458240616.31920000	+10.05468750	-6.04248047	-0.85253906	+46.34033203	-10.87646484	-63.54492188	+1880	+9.96240234	-4.51757813	-0.39990234	+9.71191406	-19.27001953	+14.17236328	+1780	+7.19824219	-9.13183594	-1.16455078	+49.83398438	-3.69140625	-27.37792969	+1576
+1458240616.32340000	+10.09863281	-6.04687500	-0.83935547	+45.94482422	-11.25000000	-63.96240234	+1904	+9.98876953	-4.48681641	-0.39550781	+9.93164063	-19.81933594	+13.95263672	+1788	+7.24658203	-9.11425781	-1.17773438	+49.72412109	-4.06494141	-27.90527344	+1576
+1458240616.32750010	+10.14697266	-6.05126953	-0.83496094	+45.54931641	-11.62353516	-64.31396484	+1932	+10.01513672	-4.45605469	-0.40429688	+10.15136719	-20.28076172	+13.79882813	+1796	+7.29931641	-9.10107422	-1.19970703	+49.61425781	-4.48242188	-28.38867188	+1576
+1458240616.33170010	+10.19531250	-6.05126953	-0.82617188	+45.17578125	-12.01904297	-64.77539063	+1960	+10.03710938	-4.42968750	-0.40429688	+10.34912109	-20.80810547	+13.55712891	+1800	+7.34765625	-9.09228516	-1.21728516	+49.43847656	-4.83398438	-28.91601563	+1572
+1458240616.33590010	+10.24365234	-6.06005859	-0.81298828	+44.80224609	-12.39257813	-65.21484375	+1988	+10.06787109	-4.39892578	-0.40429688	+10.61279297	-21.33544922	+13.31542969	+1804	+7.39599609	-9.07910156	-1.23486328	+49.32861328	-5.20751953	-29.44335938	+1572
+1458240616.33999990	+10.29199219	-6.06445313	-0.81298828	+44.40673828	-12.76611328	-65.61035156	+2016	+10.09863281	-4.36816406	-0.41748047	+10.85449219	-21.81884766	+13.11767578	+1812	+7.45312500	-9.06591797	-1.26123047	+49.19677734	-5.58105469	-29.90478516	+1572
+1458240616.34419990	+10.34033203	-6.06445313	-0.80419922	+44.05517578	-13.16162109	-66.09375000	+2048	+10.12500000	-4.34179688	-0.42187500	+11.05224609	-22.34619141	+12.85400391	+1816	+7.49707031	-9.05712891	-1.28759766	+48.99902344	-5.93261719	-30.43212891	+1568
+1458240616.34840010	+10.38867188	-6.06884766	-0.79541016	+43.68164063	-13.53515625	-66.55517578	+2076	+10.15576172	-4.31542969	-0.43066406	+11.29394531	-22.87353516	+12.59033203	+1824	+7.54980469	-9.04394531	-1.31396484	+48.86718750	-6.28417969	-30.95947266	+1568
+1458240616.35669990	+10.48535156	-6.06445313	-0.79101563	+43.00048828	-14.28222656	-67.52197266	+2140	+10.22167969	-4.26269531	-0.45703125	+11.75537109	-23.90625000	+12.04101563	+1836	+7.65087891	-9.02197266	-1.37988281	+48.51562500	-6.96533203	-31.94824219	+1564
+1458240616.36089990	+10.53808594	-6.06884766	-0.78662109	+42.67089844	-14.65576172	-68.02734375	+2172	+10.25244141	-4.23193359	-0.47021484	+12.04101563	-24.43359375	+11.71142578	+1848	+7.69921875	-9.00878906	-1.41503906	+48.33984375	-7.29492188	-32.40966797	+1564
+1458240616.36500000	+10.58642578	-6.06884766	-0.78662109	+42.34130859	-15.00732422	-68.51074219	+2200	+10.29199219	-4.20117188	-0.48779297	+12.32666016	-24.91699219	+11.40380859	+1856	+7.74755859	-8.99560547	-1.45458984	+48.14208984	-7.60253906	-32.87109375	+1564
+1458240616.36920000	+10.63916016	-6.06445313	-0.78662109	+42.05566406	-15.38085938	-69.03808594	+2228	+10.32714844	-4.17919922	-0.50976563	+12.52441406	-25.44433594	+11.05224609	+1864	+7.79150391	-8.99121094	-1.49414063	+47.87841797	-7.88818359	-33.35449219	+1564
+1458240616.37340000	+10.69189453	-6.06005859	-0.79101563	+41.77001953	-15.73242188	-69.52148438	+2256	+10.36669922	-4.14843750	-0.52734375	+12.81005859	-25.92773438	+10.70068359	+1876	+7.83984375	-8.97802734	-1.53808594	+47.65869141	-8.17382813	-33.77197266	+1572
+1458240616.37750010	+10.74023438	-6.06005859	-0.79541016	+41.46240234	-16.06201172	-70.00488281	+2284	+10.41064453	-4.11767578	-0.55371094	+13.11767578	-26.38916016	+10.34912109	+1888	+7.89257813	-8.96484375	-1.58642578	+47.43896484	-8.45947266	-34.18945313	+1576
+1458240616.38170000	+10.79296875	-6.05126953	-0.79980469	+41.19873047	-16.41357422	-70.53222656	+2308	+10.44580078	-4.09570313	-0.58007813	+13.31542969	-26.87255859	+9.93164063	+1896	+7.93652344	-8.95605469	-1.63037109	+47.17529297	-8.70117188	-34.62890625	+1580
+1458240616.38590000	+10.84570313	-6.04687500	-0.80859375	+40.91308594	-16.76513672	-71.01562500	+2336	+10.48974609	-4.06933594	-0.60644531	+13.60107422	-27.35595703	+9.53613281	+1912	+7.98486328	-8.94287109	-1.68310547	+46.95556641	-8.94287109	-35.02441406	+1592
+1458240616.39000010	+10.90283203	-6.04248047	-0.81298828	+40.64941406	-17.11669922	-71.54296875	+2360	+10.53808594	-4.03857422	-0.63720703	+13.93066406	-27.81738281	+9.09667969	+1924	+8.03759766	-8.92529297	-1.73144531	+46.75781250	-9.18457031	-35.46386719	+1604
+1458240616.39420010	+10.95556641	-6.03369141	-0.82177734	+40.40771484	-17.46826172	-72.07031250	+2388	+10.57763672	-4.01660156	-0.66796875	+14.12841797	-28.30078125	+8.65722656	+1936	+8.08593750	-8.91650391	-1.77539063	+46.49414063	-9.42626953	-35.94726563	+1612
+1458240616.39840010	+11.01269531	-6.02929688	-0.83056641	+40.14404297	-17.81982422	-72.55371094	+2412	+10.62597656	-3.98144531	-0.70312500	+14.43603516	-28.74023438	+8.19580078	+1952	+8.14306641	-8.89892578	-1.82812500	+46.27441406	-9.64599609	-36.34277344	+1628
+1458240616.40249990	+11.06982422	-6.02490234	-0.83935547	+39.85839844	-18.17138672	-73.05908203	+2436	+10.67871094	-3.95068359	-0.73388672	+14.78759766	-29.20166016	+7.71240234	+1968	+8.20019531	-8.88134766	-1.87646484	+46.09863281	-9.86572266	-36.80419922	+1644
+1458240616.40669990	+11.12255859	-6.01611328	-0.85693359	+39.57275391	-18.52294922	-73.52050781	+2464	+10.72265625	-3.92431641	-0.77343750	+14.98535156	-29.64111328	+7.22900391	+1984	+8.25292969	-8.86816406	-1.92480469	+45.83496094	-10.08544922	-37.28759766	+1656
+1458240616.41080000	+11.18408203	-6.00732422	-0.87011719	+39.30908203	-18.87451172	-73.98193359	+2492	+10.77539063	-3.89355469	-0.81298828	+15.27099609	-30.08056641	+6.74560547	+2000	+8.31884766	-8.84179688	-1.97753906	+45.70312500	-10.34912109	-37.72705078	+1676
+1458240616.41500000	+11.24121094	-5.99853516	-0.88330078	+39.02343750	-19.27001953	-74.46533203	+2520	+10.82812500	-3.86279297	-0.84814453	+15.57861328	-30.54199219	+6.21826172	+2016	+8.38916016	-8.81542969	-2.02148438	+45.57128906	-10.59082031	-38.23242188	+1692
+1458240616.42330000	+11.35986328	-5.98535156	-0.91845703	+38.45214844	-20.06103516	-75.36621094	+2576	+10.93359375	-3.80566406	-0.93603516	+16.06201172	-31.42089844	+5.18554688	+2052	+8.52539063	-8.76269531	-2.11816406	+45.26367188	-11.11816406	-39.26513672	+1728
+1458240616.42750000	+11.42138672	-5.98095703	-0.93164063	+38.14453125	-20.47851563	-75.87158203	+2600	+10.99511719	-3.77490234	-0.97119141	+16.39160156	-31.94824219	+4.61425781	+2068	+8.60009766	-8.73632813	-2.15771484	+45.17578125	-11.40380859	-39.85839844	+1744
+1458240616.43170000	+11.48291016	-5.97216797	-0.94482422	+37.85888672	-20.91796875	-76.31103516	+2628	+11.04785156	-3.74414063	-1.01074219	+16.61132813	-32.40966797	+4.08691406	+2084	+8.67041016	-8.70996094	-2.19726563	+45.02197266	-11.68945313	-40.45166016	+1756
+1458240616.43580010	+11.54443359	-5.96777344	-0.96679688	+37.55126953	-21.33544922	-76.75048828	+2652	+11.10498047	-3.71777344	-1.05908203	+16.85302734	-32.82714844	+3.53759766	+2100	+8.75390625	-8.67919922	-2.24560547	+44.93408203	-11.97509766	-41.00097656	+1776
+1458240616.44000010	+11.60595703	-5.96337891	-0.97998047	+37.22167969	-21.77490234	-77.21191406	+2676	+11.16650391	-3.68701172	-1.09423828	+17.16064453	-33.37646484	+2.90039063	+2112	+8.83300781	-8.64404297	-2.28515625	+44.84619141	-12.30468750	-41.61621094	+1792
+1458240616.44420000	+11.66748047	-5.95458984	-1.00195313	+36.91406250	-22.23632813	-77.62939453	+2704	+11.22363281	-3.65625000	-1.13818359	+17.35839844	-33.83789063	+2.37304688	+2128	+8.90771484	-8.61767578	-2.32910156	+44.69238281	-12.63427734	-42.20947266	+1804
+1458240616.44829990	+11.72900391	-5.94580078	-1.02392578	+36.58447266	-22.67578125	-78.02490234	+2728	+11.28515625	-3.62988281	-1.18652344	+17.60009766	-34.25537109	+1.82373047	+2144	+8.98681641	-8.58251953	-2.38183594	+44.58251953	-12.96386719	-42.73681641	+1820
+1458240616.45250010	+11.79052734	-5.94140625	-1.03271484	+36.27685547	-23.15917969	-78.53027344	+2748	+11.35107422	-3.59472656	-1.21728516	+17.90771484	-34.82666016	+1.14257813	+2160	+9.07470703	-8.54736328	-2.42138672	+44.51660156	-13.31542969	-43.37402344	+1832
+1458240616.45670010	+11.85205078	-5.93261719	-1.04150391	+35.96923828	-23.68652344	-78.99169922	+2772	+11.41259766	-3.56835938	-1.25683594	+18.12744141	-35.31005859	+0.59326172	+2172	+9.14501953	-8.51660156	-2.46093750	+44.34082031	-13.66699219	-43.98925781	+1840
+1458240616.46499990	+11.97509766	-5.91503906	-1.06347656	+35.31005859	-24.63134766	-79.93652344	+2816	+11.54443359	-3.50683594	-1.33154297	+18.69873047	-36.32080078	-0.74707031	+2200	+9.30761719	-8.45068359	-2.55761719	+44.05517578	-14.37011719	-45.08789063	+1864
+1458240616.46919990	+12.03662109	-5.90625000	-1.07226563	+34.98046875	-25.13671875	-80.37597656	+2840	+11.61035156	-3.47607422	-1.37109375	+18.94042969	-36.80419922	-1.34033203	+2216	+9.37353516	-8.41992188	-2.60595703	+43.83544922	-14.74365234	-45.65917969	+1872
+1458240616.47330000	+12.09814453	-5.89306641	-1.08984375	+34.65087891	-25.59814453	-80.79345703	+2864	+11.67626953	-3.44531250	-1.41503906	+19.22607422	-37.22167969	-1.97753906	+2232	+9.44824219	-8.39355469	-2.65869141	+43.61572266	-15.07324219	-46.12060547	+1884
+1458240616.47750000	+12.16406250	-5.87988281	-1.08984375	+34.36523438	-26.10351563	-81.29882813	+2892	+11.74658203	-3.41455078	-1.44140625	+19.57763672	-37.79296875	-2.74658203	+2244	+9.52294922	-8.36279297	-2.71142578	+43.39599609	-15.42480469	-46.64794922	+1896
+1458240616.48160000	+12.22119141	-5.86669922	-1.09423828	+34.05761719	-26.63085938	-81.76025391	+2916	+11.81689453	-3.37939453	-1.47656250	+19.88525391	-38.25439453	-3.38378906	+2260	+9.58447266	-8.33642578	-2.76416016	+43.11035156	-15.77636719	-47.15332031	+1904
+1458240616.48580000	+12.28710938	-5.84912109	-1.10302734	+33.72802734	-27.09228516	-82.19970703	+2948	+11.88720703	-3.34863281	-1.52050781	+20.17089844	-38.67187500	-4.08691406	+2276	+9.65478516	-8.30566406	-2.83007813	+42.84667969	-16.08398438	-47.54882813	+1920
+1458240616.49000000	+12.34863281	-5.83593750	-1.09863281	+33.44238281	-27.64160156	-82.74902344	+2976	+11.95751953	-3.31347656	-1.54248047	+20.58837891	-39.24316406	-4.92187500	+2292	+9.72509766	-8.27490234	-2.87841797	+42.62695313	-16.41357422	-48.05419922	+1932
+1458240616.49410010	+12.41015625	-5.81396484	-1.09863281	+33.13476563	-28.14697266	-83.18847656	+3008	+12.03222656	-3.27832031	-1.57324219	+20.93994141	-39.68261719	-5.60302734	+2308	+9.78662109	-8.24853516	-2.93115234	+42.31933594	-16.76513672	-48.53759766	+1944
+1458240616.49830010	+12.47607422	-5.79638672	-1.10302734	+32.80517578	-28.63037109	-83.60595703	+3040	+12.10253906	-3.24316406	-1.61718750	+21.29150391	-40.07812500	-6.32812500	+2324	+9.85253906	-8.22216797	-2.99267578	+42.03369141	-17.07275391	-48.88916016	+1964
+1458240616.50250010	+12.53759766	-5.78320313	-1.09863281	+32.49755859	-29.15771484	-84.08935547	+3076	+12.17724609	-3.21240234	-1.63476563	+21.73095703	-40.60546875	-7.22900391	+2340	+9.91845703	-8.19580078	-3.04541016	+41.77001953	-17.40234375	-49.37255859	+1980
+1458240616.50659990	+12.60351563	-5.75683594	-1.09863281	+32.18994141	-29.66308594	-84.48486328	+3112	+12.25195313	-3.17285156	-1.66992188	+22.10449219	-41.00097656	-7.93212891	+2360	+9.98437500	-8.16503906	-3.09814453	+41.46240234	-17.73193359	-49.81201172	+2000
+1458240616.51079990	+12.66503906	-5.73925781	-1.10302734	+31.83837891	-30.12451172	-84.83642578	+3148	+12.32666016	-3.13769531	-1.70947266	+22.45605469	-41.35253906	-8.67919922	+2380	+10.05029297	-8.13427734	-3.16406250	+41.19873047	-18.03955078	-50.14160156	+2024
+1458240616.51500010	+12.73095703	-5.72167969	-1.10302734	+31.50878906	-30.65185547	-85.27587891	+3188	+12.40136719	-3.10253906	-1.72705078	+22.91748047	-41.85791016	-9.55810547	+2396	+10.12500000	-8.10351563	-3.20800781	+40.97900391	-18.39111328	-50.60302734	+2044
+1458240616.52329990	+12.85400391	-5.67773438	-1.10742188	+30.78369141	-31.66259766	-85.93505859	+3264	+12.55078125	-3.02783203	-1.80175781	+23.64257813	-42.51708984	-11.00830078	+2436	+10.26562500	-8.03320313	-3.32226563	+40.47363281	-19.09423828	-51.35009766	+2092
+1458240616.52749990	+12.91552734	-5.66455078	-1.10742188	+30.41015625	-32.18994141	-86.30859375	+3304	+12.62548828	-2.99707031	-1.81933594	+24.08203125	-42.97851563	-11.90917969	+2452	+10.34472656	-7.99804688	-3.35742188	+40.31982422	-19.46777344	-51.89941406	+2112
+1458240616.53160000	+12.97705078	-5.64257813	-1.11181641	+30.03662109	-32.71728516	-86.57226563	+3340	+12.70458984	-2.95312500	-1.85449219	+24.43359375	-43.30810547	-12.56835938	+2472	+10.42382813	-7.95849609	-3.39697266	+40.14404297	-19.90722656	-52.36083984	+2132
+1458240616.53580000	+13.03417969	-5.62939453	-1.12060547	+29.59716797	-33.17871094	-86.81396484	+3380	+12.77929688	-2.92236328	-1.89404297	+24.74121094	-43.59375000	-13.29345703	+2492	+10.50732422	-7.91455078	-3.44531250	+39.99023438	-20.30273438	-52.75634766	+2156
+1458240616.54000000	+13.09570313	-5.62060547	-1.12939453	+29.13574219	-33.68408203	-87.09960938	+3416	+12.85400391	-2.89160156	-1.91162109	+25.11474609	-44.03320313	-14.12841797	+2512	+10.59521484	-7.87500000	-3.47607422	+39.88037109	-20.72021484	-53.26171875	+2176
+1458240616.54410000	+13.15283203	-5.59863281	-1.13818359	+28.76220703	-34.18945313	-87.29736328	+3452	+12.92871094	-2.85205078	-1.94677734	+25.44433594	-44.29687500	-14.74365234	+2532	+10.67871094	-7.82666016	-3.51123047	+39.74853516	-21.18164063	-53.72314453	+2192
+1458240616.54830000	+13.20996094	-5.58544922	-1.15136719	+28.27880859	-34.67285156	-87.47314453	+3488	+12.99902344	-2.82128906	-1.98632813	+25.68603516	-44.56054688	-15.42480469	+2552	+10.77099609	-7.78271484	-3.55517578	+39.63867188	-21.62109375	-54.11865234	+2212
+1458240616.55250000	+13.27148438	-5.57666016	-1.16015625	+27.81738281	-35.17822266	-87.69287109	+3524	+13.07373047	-2.79492188	-2.00390625	+26.01562500	-44.97802734	-16.21582031	+2568	+10.86328125	-7.73437500	-3.58154297	+39.55078125	-22.08251953	-54.62402344	+2228
+1458240616.55660010	+13.32421875	-5.55468750	-1.16894531	+27.39990234	-35.70556641	-87.89062500	+3556	+13.14843750	-2.75537109	-2.03027344	+26.30126953	-45.30761719	-16.83105469	+2592	+10.94677734	-7.68603516	-3.61230469	+39.46289063	-22.58789063	-55.10742188	+2240
+1458240616.56080010	+13.38134766	-5.54589844	-1.18652344	+26.93847656	-36.18896484	-88.04443359	+3588	+13.22314453	-2.72900391	-2.06542969	+26.54296875	-45.59326172	-17.49023438	+2608	+11.03906250	-7.63769531	-3.64746094	+39.35302734	-23.04931641	-55.50292969	+2252
+1458240616.56909990	+13.49560547	-5.51513672	-1.19531250	+26.10351563	-37.22167969	-88.46191406	+3648	+13.36816406	-2.65869141	-2.10498047	+27.11425781	-46.31835938	-18.85253906	+2648	+11.21484375	-7.53662109	-3.70019531	+39.22119141	-24.01611328	-56.46972656	+2268
+1458240616.57329990	+13.55273438	-5.49755859	-1.20849609	+25.68603516	-37.70507813	-88.61572266	+3680	+13.44287109	-2.63232422	-2.13134766	+27.33398438	-46.60400391	-19.48974609	+2668	+11.30273438	-7.49267578	-3.73535156	+39.11132813	-24.45556641	-56.86523438	+2276
+1458240616.58160000	+13.65820313	-5.45361328	-1.21289063	+24.98291016	-38.75976563	-89.05517578	+3744	+13.58349609	-2.56640625	-2.16210938	+27.90527344	-47.35107422	-20.87402344	+2708	+11.46533203	-7.39599609	-3.79687500	+38.89160156	-25.31250000	-57.67822266	+2288
+1458240616.58579990	+13.71533203	-5.42724609	-1.21728516	+24.63134766	-39.24316406	-89.25292969	+3776	+13.65820313	-2.53564453	-2.17968750	+28.16894531	-47.65869141	-21.53320313	+2724	+11.54443359	-7.35205078	-3.83642578	+38.71582031	-25.68603516	-58.00781250	+2296
+1458240616.58990000	+13.76806641	-5.40527344	-1.21289063	+24.34570313	-39.81445313	-89.53857422	+3808	+13.72412109	-2.50048828	-2.18408203	+28.49853516	-48.09814453	-22.32421875	+2748	+11.61914063	-7.31250000	-3.87158203	+38.58398438	-26.05957031	-58.42529297	+2304
+1458240616.59410000	+13.82519531	-5.37011719	-1.20410156	+24.14794922	-40.38574219	-89.82421875	+3844	+13.79882813	-2.45654297	-2.19287109	+28.85009766	-48.44970703	-22.96142578	+2768	+11.68945313	-7.26416016	-3.90234375	+38.45214844	-26.45507813	-58.77685547	+2312
+1458240616.59830000	+13.88232422	-5.33935547	-1.19970703	+23.92822266	-40.89111328	-90.08789063	+3876	+13.87353516	-2.42578125	-2.20166016	+29.17968750	-48.80126953	-23.66455078	+2788	+11.75976563	-7.22900391	-3.94628906	+38.25439453	-26.74072266	-59.10644531	+2324
+1458240616.60240010	+13.93505859	-5.30419922	-1.18652344	+23.73046875	-41.44042969	-90.41748047	+3916	+13.93945313	-2.38623047	-2.20166016	+29.57519531	-49.21875000	-24.49951172	+2812	+11.83007813	-7.18945313	-3.98144531	+38.10058594	-27.02636719	-59.45800781	+2332
+1458240616.61080000	+14.04492188	-5.22509766	-1.16455078	+23.42285156	-42.49511719	-90.96679688	+3996	+14.08447266	-2.30273438	-2.21923828	+30.30029297	-49.85595703	-25.83984375	+2860	+11.95751953	-7.11474609	-4.06494141	+37.72705078	-27.57568359	-60.05126953	+2364
+1458240616.61490010	+14.09765625	-5.18554688	-1.15136719	+23.29101563	-43.02246094	-91.29638672	+4036	+14.15039063	-2.26318359	-2.21484375	+30.69580078	-50.25146484	-26.63085938	+2888	+12.02343750	-7.07519531	-4.10449219	+37.57324219	-27.81738281	-60.38085938	+2384
+1458240616.61910010	+14.15039063	-5.14160156	-1.13818359	+23.20312500	-43.57177734	-91.60400391	+4076	+14.22070313	-2.21484375	-2.21484375	+31.11328125	-50.60302734	-27.31201172	+2916	+12.08496094	-7.03125000	-4.13964844	+37.44140625	-28.10302734	-60.66650391	+2404
+1458240616.62330010	+14.20312500	-5.10205078	-1.12939453	+23.07128906	-44.05517578	-91.88964844	+4120	+14.29101563	-2.17529297	-2.21923828	+31.46484375	-50.93261719	-28.01513672	+2940	+12.14648438	-6.99169922	-4.18359375	+37.26562500	-28.32275391	-60.93017578	+2428
+1458240616.62739990	+14.25585938	-5.06689453	-1.11621094	+22.96142578	-44.58251953	-92.24121094	+4160	+14.35693359	-2.13574219	-2.21484375	+31.88232422	-51.30615234	-28.80615234	+2972	+12.21240234	-6.95214844	-4.20996094	+37.15576172	-28.58642578	-61.32568359	+2452
+1458240616.63159990	+14.30859375	-5.01855469	-1.11181641	+22.85156250	-45.04394531	-92.48291016	+4200	+14.42285156	-2.08300781	-2.21484375	+32.25585938	-51.61376953	-29.42138672	+3000	+12.28271484	-6.90380859	-4.24072266	+37.08984375	-28.87207031	-61.63330078	+2476
+1458240616.63570000	+14.36132813	-4.98339844	-1.10742188	+22.69775391	-45.48339844	-92.72460938	+4240	+14.48876953	-2.04785156	-2.22363281	+32.58544922	-51.87744141	-30.08056641	+3024	+12.34863281	-6.86425781	-4.27587891	+36.97998047	-29.11376953	-61.89697266	+2504
+1458240616.63990000	+14.40966797	-4.95263672	-1.10742188	+22.52197266	-45.90087891	-92.96630859	+4280	+14.55468750	-2.00830078	-2.22363281	+32.93701172	-52.20703125	-30.78369141	+3052	+12.41894531	-6.82031250	-4.29785156	+36.91406250	-29.37744141	-62.27050781	+2528
+1458240616.64410000	+14.45800781	-4.90869141	-1.11181641	+22.36816406	-46.29638672	-93.16406250	+4316	+14.62060547	-1.95996094	-2.23242188	+33.26660156	-52.47070313	-31.33300781	+3084	+12.48925781	-6.76757813	-4.32421875	+36.87011719	-29.68505859	-62.53417969	+2556
+1458240616.64820000	+14.50195313	-4.88232422	-1.11621094	+22.12646484	-46.66992188	-93.33984375	+4352	+14.68212891	-1.92480469	-2.24121094	+33.50830078	-52.71240234	-31.90429688	+3108	+12.56396484	-6.71484375	-4.35058594	+36.82617188	-29.99267578	-62.79785156	+2584
+1458240616.65240000	+14.55029297	-4.85595703	-1.12500000	+21.90673828	-47.04345703	-93.53759766	+4388	+14.73925781	-1.88964844	-2.24560547	+33.75000000	-52.99804688	-32.49755859	+3136	+12.63867188	-6.66210938	-4.36376953	+36.82617188	-30.34423828	-63.17138672	+2608
+1458240616.65660000	+14.59863281	-4.82080078	-1.13378906	+21.68701172	-47.39501953	-93.66943359	+4424	+14.80078125	-1.84570313	-2.25439453	+34.01367188	-53.26171875	-32.98095703	+3164	+12.71777344	-6.60058594	-4.37695313	+36.87011719	-30.73974609	-63.47900391	+2628
+1458240616.66070010	+14.64697266	-4.79443359	-1.15136719	+21.42333984	-47.70263672	-93.80126953	+4456	+14.86230469	-1.81494141	-2.26757813	+34.21142578	-53.48144531	-33.48632813	+3188	+12.79687500	-6.54785156	-4.39013672	+36.87011719	-31.11328125	-63.78662109	+2648
+1458240616.66490010	+14.69091797	-4.76806641	-1.16455078	+21.18164063	-48.03222656	-93.97705078	+4488	+14.91503906	-1.77978516	-2.27636719	+34.43115234	-53.74511719	-34.05761719	+3216	+12.87597656	-6.49511719	-4.39892578	+36.91406250	-31.46484375	-64.16015625	+2668
+1458240616.66910000	+14.73486328	-4.73730469	-1.18212891	+20.93994141	-48.31787109	-94.06494141	+4524	+14.97656250	-1.73583984	-2.28955078	+34.65087891	-53.94287109	-34.47509766	+3248	+12.95507813	-6.43359375	-4.40771484	+36.97998047	-31.88232422	-64.44580078	+2684
+1458240616.67319990	+14.78320313	-4.71093750	-1.20410156	+20.67626953	-48.55957031	-94.17480469	+4552	+15.03369141	-1.70068359	-2.30712891	+34.84863281	-54.14062500	-34.93652344	+3276	+13.03417969	-6.38085938	-4.42089844	+37.00195313	-32.25585938	-64.73144531	+2692
+1458240616.68160010	+14.86669922	-4.64941406	-1.23486328	+20.21484375	-49.13085938	-94.39453125	+4612	+15.13916016	-1.62158203	-2.32910156	+35.28808594	-54.60205078	-35.85937500	+3332	+13.18359375	-6.25781250	-4.43847656	+37.08984375	-33.00292969	-65.28076172	+2712
+1458240616.68569990	+14.91064453	-4.61865234	-1.25683594	+19.99511719	-49.39453125	-94.52636719	+4640	+15.19189453	-1.58642578	-2.33789063	+35.46386719	-54.79980469	-36.32080078	+3360	+13.25390625	-6.20947266	-4.44726563	+37.11181641	-33.33251953	-65.56640625	+2716
+1458240616.68989990	+14.95019531	-4.58789063	-1.26123047	+19.84130859	-49.74609375	-94.70214844	+4664	+15.24462891	-1.55126953	-2.34228516	+35.72753906	-55.06347656	-36.87011719	+3388	+13.32421875	-6.15234375	-4.46044922	+37.13378906	-33.68408203	-65.85205078	+2724
+1458240616.69409990	+14.99414063	-4.54394531	-1.26562500	+19.73144531	-50.05371094	-94.85595703	+4692	+15.29736328	-1.50292969	-2.35107422	+36.03515625	-55.30517578	-37.35351563	+3420	+13.39453125	-6.09521484	-4.46484375	+37.22167969	-34.03564453	-66.18164063	+2728
+1458240616.69820000	+15.03808594	-4.50439453	-1.27880859	+19.59960938	-50.33935547	-94.98779297	+4720	+15.35009766	-1.45898438	-2.35546875	+36.36474609	-55.52490234	-37.88085938	+3448	+13.46484375	-6.05566406	-4.47802734	+37.24365234	-34.32128906	-66.48925781	+2728
+1458240616.70240000	+15.07763672	-4.46484375	-1.27441406	+19.53369141	-50.66894531	-95.22949219	+4744	+15.40283203	-1.41503906	-2.34667969	+36.78222656	-55.81054688	-38.51806641	+3480	+13.52197266	-6.00732422	-4.49560547	+37.26562500	-34.54101563	-66.77490234	+2732
+1458240616.70660000	+15.11718750	-4.41650391	-1.27441406	+19.53369141	-51.02050781	-95.44921875	+4772	+15.45556641	-1.36230469	-2.34667969	+37.22167969	-56.05224609	-39.08935547	+3512	+13.57910156	-5.95458984	-4.51318359	+37.33154297	-34.76074219	-67.03857422	+2740
+1458240616.71070000	+15.16113281	-4.36816406	-1.27001953	+19.55566406	-51.35009766	-95.66894531	+4800	+15.50390625	-1.31835938	-2.33789063	+37.61718750	-56.31591797	-39.70458984	+3544	+13.63623047	-5.91064453	-4.53076172	+37.35351563	-34.93652344	-67.32421875	+2748
+1458240616.71490000	+15.19628906	-4.31542969	-1.25683594	+19.59960938	-51.72363281	-95.95458984	+4832	+15.55224609	-1.27441406	-2.32470703	+38.07861328	-56.60156250	-40.38574219	+3576	+13.68896484	-5.86669922	-4.55273438	+37.37548828	-35.09033203	-67.58789063	+2756
+1458240616.71900010	+15.23583984	-4.25390625	-1.24365234	+19.73144531	-52.11914063	-96.19628906	+4864	+15.60498047	-1.21728516	-2.31152344	+38.60595703	-56.88720703	-41.04492188	+3608	+13.74169922	-5.81396484	-4.57031250	+37.46337891	-35.28808594	-67.89550781	+2772
+1458240616.72740010	+15.31054688	-4.15283203	-1.20410156	+19.97314453	-52.91015625	-96.81152344	+4932	+15.70166016	-1.12060547	-2.27636719	+39.70458984	-57.48046875	-42.51708984	+3676	+13.83837891	-5.73925781	-4.60107422	+37.57324219	-35.55175781	-68.59863281	+2804
+1458240616.73149990	+15.35009766	-4.09130859	-1.18212891	+20.14892578	-53.30566406	-97.09716797	+4968	+15.75439453	-1.06347656	-2.25878906	+40.29785156	-57.74414063	-43.19824219	+3708	+13.88671875	-5.69531250	-4.61425781	+37.66113281	-35.68359375	-68.90625000	+2824
+1458240616.73569990	+15.38525391	-4.04296875	-1.16455078	+20.28076172	-53.65722656	-97.38281250	+5000	+15.79833984	-1.01953125	-2.24121094	+40.82519531	-57.98583984	-43.92333984	+3736	+13.93505859	-5.65576172	-4.63183594	+37.72705078	-35.79345703	-69.23583984	+2848
+1458240616.73990010	+15.42041016	-3.99462891	-1.14697266	+20.43457031	-54.00878906	-97.69042969	+5036	+15.84228516	-0.97558594	-2.22363281	+41.35253906	-58.27148438	-44.64843750	+3768	+13.98339844	-5.61181641	-4.64062500	+37.83691406	-35.92529297	-69.58740234	+2876
+1458240616.74400000	+15.45556641	-3.93750000	-1.13378906	+20.58837891	-54.33837891	-97.93212891	+5072	+15.88623047	-0.92724609	-2.20605469	+41.87988281	-58.49121094	-45.30761719	+3800	+14.03613281	-5.55908203	-4.65380859	+37.96875000	-36.05712891	-69.87304688	+2908
+1458240616.74819990	+15.48632813	-3.88916016	-1.12060547	+20.67626953	-54.64599609	-98.15185547	+5108	+15.93017578	-0.88769531	-2.19287109	+42.34130859	-58.73291016	-45.94482422	+3828	+14.08007813	-5.51513672	-4.66699219	+38.05664063	-36.21093750	-70.18066406	+2940
+1458240616.75239990	+15.52148438	-3.84521484	-1.10302734	+20.80810547	-55.01953125	-98.43750000	+5140	+15.96972656	-0.84814453	-2.17089844	+42.82470703	-58.99658203	-46.64794922	+3856	+14.12841797	-5.47558594	-4.66699219	+38.16650391	-36.40869141	-70.55419922	+2972
+1458240616.75650000	+15.55224609	-3.79248047	-1.08984375	+20.91796875	-55.30517578	-98.59130859	+5176	+16.00927734	-0.80419922	-2.15771484	+43.28613281	-59.19433594	-47.21923828	+3884	+14.18115234	-5.42285156	-4.67138672	+38.29833984	-36.65039063	-70.81787109	+3008
+1458240616.76070000	+15.57861328	-3.76171875	-1.08105469	+20.91796875	-55.56884766	-98.76708984	+5204	+16.04443359	-0.76904297	-2.14892578	+43.68164063	-59.39208984	-47.81250000	+3912	+14.23388672	-5.37451172	-4.67138672	+38.40820313	-36.87011719	-71.10351563	+3040
+1458240616.76490000	+15.61376953	-3.73095703	-1.07666016	+20.89599609	-55.83251953	-98.92089844	+5232	+16.07958984	-0.73828125	-2.13574219	+44.05517578	-59.61181641	-48.38378906	+3936	+14.28662109	-5.33056641	-4.66259766	+38.56201172	-37.15576172	-71.49902344	+3076
+1458240616.77320000	+15.67529297	-3.67382813	-1.09423828	+20.65429688	-56.14013672	-98.96484375	+5284	+16.14990234	-0.67675781	-2.14013672	+44.53857422	-59.85351563	-49.15283203	+3984	+14.40087891	-5.22070313	-4.65380859	+38.80371094	-37.74902344	-71.93847656	+3136
+1458240616.77740000	+15.70605469	-3.64746094	-1.09863281	+20.52246094	-56.33789063	-99.03076172	+5304	+16.17626953	-0.65039063	-2.13574219	+44.80224609	-60.02929688	-49.61425781	+4012	+14.45800781	-5.17236328	-4.64062500	+38.91357422	-38.07861328	-72.18017578	+3164
+1458240616.78150010	+15.73242188	-3.61669922	-1.10742188	+20.36865234	-56.46972656	-98.98681641	+5328	+16.20703125	-0.61523438	-2.13574219	+45.02197266	-60.13916016	-49.94384766	+4036	+14.51513672	-5.11523438	-4.63623047	+39.04541016	-38.40820313	-72.35595703	+3188
+1458240616.78570010	+15.75878906	-3.59472656	-1.11621094	+20.14892578	-56.62353516	-98.94287109	+5348	+16.23339844	-0.58886719	-2.13574219	+45.17578125	-60.27099609	-50.27343750	+4064	+14.56787109	-5.06250000	-4.62744141	+39.13330078	-38.73779297	-72.55371094	+3208
+1458240616.78979990	+15.78515625	-3.57714844	-1.11621094	+19.95117188	-56.82128906	-98.92089844	+5364	+16.26416016	-0.56250000	-2.12695313	+45.39550781	-60.42480469	-50.64697266	+4088	+14.62060547	-5.00976563	-4.60986328	+39.24316406	-39.08935547	-72.79541016	+3228
+1458240616.79399990	+15.81591797	-3.55078125	-1.12500000	+19.73144531	-56.95312500	-98.83300781	+5380	+16.29492188	-0.53173828	-2.12695313	+45.57128906	-60.53466797	-50.91064453	+4116	+14.67333984	-4.95263672	-4.59667969	+39.35302734	-39.46289063	-72.97119141	+3244
+1458240616.79819990	+15.84228516	-3.53320313	-1.13378906	+19.46777344	-57.06298828	-98.74511719	+5392	+16.32568359	-0.50537109	-2.13134766	+45.72509766	-60.64453125	-51.19628906	+4140	+14.72607422	-4.90869141	-4.58789063	+39.41894531	-39.77050781	-73.14697266	+3256
+1458240616.80230000	+15.86865234	-3.51123047	-1.13378906	+19.27001953	-57.23876953	-98.72314453	+5408	+16.35205078	-0.47900391	-2.12255859	+45.96679688	-60.77636719	-51.56982422	+4164	+14.77001953	-4.86474609	-4.57470703	+39.50683594	-40.03417969	-73.30078125	+3264
+1458240616.80650000	+15.89941406	-3.48925781	-1.13818359	+19.05029297	-57.34863281	-98.61328125	+5420	+16.38281250	-0.44384766	-2.11816406	+46.16455078	-60.86425781	-51.83349609	+4192	+14.81835938	-4.81201172	-4.56591797	+39.59472656	-40.31982422	-73.45458984	+3272
+1458240616.81069990	+15.92578125	-3.46289063	-1.14257813	+18.80859375	-57.45849609	-98.48144531	+5432	+16.41357422	-0.41308594	-2.11376953	+46.34033203	-60.97412109	-52.07519531	+4220	+14.86669922	-4.77685547	-4.55712891	+39.63867188	-40.56152344	-73.60839844	+3280
+1458240616.81480000	+15.94775391	-3.43212891	-1.12939453	+18.65478516	-57.67822266	-98.43750000	+5448	+16.43994141	-0.37792969	-2.09619141	+46.62597656	-61.10595703	-52.44873047	+4248	+14.90185547	-4.73291016	-4.55273438	+39.66064453	-40.75927734	-73.71826172	+3284
+1458240616.81900000	+15.96972656	-3.39697266	-1.11181641	+18.54492188	-57.94189453	-98.39355469	+5464	+16.47070313	-0.33837891	-2.07421875	+46.97753906	-61.25976563	-52.84423828	+4280	+14.93701172	-4.69335938	-4.54394531	+39.74853516	-40.95703125	-73.91601563	+3288
+1458240616.82320000	+15.99609375	-3.36181641	-1.08984375	+18.47900391	-58.18359375	-98.37158203	+5484	+16.49707031	-0.30322266	-2.05664063	+47.32910156	-61.41357422	-53.26171875	+4308	+14.97216797	-4.66699219	-4.53955078	+39.79248047	-41.11083984	-74.11376953	+3296
+1458240616.83150010	+16.04882813	-3.28271484	-1.03710938	+18.39111328	-58.73291016	-98.37158203	+5528	+16.56298828	-0.22412109	-1.99072266	+48.27392578	-61.76513672	-54.27246094	+4368	+15.03808594	-4.60107422	-4.52636719	+39.94628906	-41.35253906	-74.50927734	+3316
+1458240616.83570000	+16.07519531	-3.24316406	-1.01074219	+18.32519531	-58.97460938	-98.34960938	+5548	+16.59375000	-0.18457031	-1.95996094	+48.75732422	-61.94091797	-54.77783203	+4396	+15.06884766	-4.57910156	-4.52197266	+39.96826172	-41.44042969	-74.70703125	+3328
+1458240616.83979990	+16.09277344	-3.20361328	-0.97998047	+18.30322266	-59.26025391	-98.37158203	+5572	+16.62011719	-0.14501953	-1.92480469	+49.28466797	-62.09472656	-55.32714844	+4428	+15.09521484	-4.55712891	-4.52197266	+40.01220703	-41.46240234	-74.88281250	+3340
+1458240616.84400010	+16.11474609	-3.15966797	-0.94482422	+18.30322266	-59.54589844	-98.37158203	+5600	+16.65087891	-0.10107422	-1.88525391	+49.83398438	-62.24853516	-55.85449219	+4456	+15.12597656	-4.53076172	-4.52197266	+40.07812500	-41.52832031	-75.05859375	+3360
+1458240616.84820010	+16.13671875	-3.11572266	-0.90527344	+18.30322266	-59.85351563	-98.34960938	+5628	+16.67285156	-0.06591797	-1.85009766	+50.33935547	-62.42431641	-56.38183594	+4484	+15.14794922	-4.50439453	-4.51757813	+40.14404297	-41.59423828	-75.23437500	+3380
+1458240616.85229990	+16.15869141	-3.07617188	-0.87451172	+18.25927734	-60.13916016	-98.30566406	+5656	+16.69482422	-0.02636719	-1.81054688	+50.86669922	-62.60009766	-56.90917969	+4512	+15.17431641	-4.47802734	-4.50878906	+40.20996094	-41.68212891	-75.45410156	+3408
+1458240616.85649990	+16.18066406	-3.03222656	-0.83935547	+18.23730469	-60.42480469	-98.26171875	+5688	+16.71679688	+0.01318359	-1.76660156	+51.45996094	-62.79785156	-57.50244141	+4540	+15.20068359	-4.44287109	-4.50439453	+40.31982422	-41.79199219	-75.60791016	+3436
+1458240616.86069990	+16.19824219	-3.00146484	-0.80419922	+18.12744141	-60.71044922	-98.21777344	+5716	+16.73876953	+0.04394531	-1.72265625	+52.07519531	-62.97363281	-58.13964844	+4564	+15.22705078	-4.42089844	-4.49560547	+40.38574219	-41.87988281	-75.78369141	+3468
+1458240616.86480000	+16.22021484	-2.97070313	-0.77343750	+18.03955078	-60.99609375	-98.19580078	+5744	+16.76074219	+0.07470703	-1.68310547	+52.62451172	-63.12744141	-58.73291016	+4592	+15.25341797	-4.39892578	-4.48681641	+40.45166016	-42.01171875	-76.00341797	+3500
+1458240616.86900000	+16.24218750	-2.93994141	-0.75146484	+17.88574219	-61.19384766	-98.04199219	+5768	+16.78271484	+0.10986328	-1.65234375	+53.10791016	-63.23730469	-59.19433594	+4616	+15.28857422	-4.36376953	-4.47802734	+40.53955078	-42.14355469	-76.06933594	+3532
+1458240616.87310000	+16.25976563	-2.91796875	-0.72949219	+17.62207031	-61.36962891	-97.86621094	+5792	+16.80029297	+0.13623047	-1.61718750	+53.54736328	-63.34716797	-59.65576172	+4640	+15.31494141	-4.32861328	-4.47363281	+40.62744141	-42.31933594	-76.15722656	+3568
+1458240616.87730000	+16.27294922	-2.90039063	-0.72070313	+17.29248047	-61.50146484	-97.60253906	+5812	+16.80908203	+0.16259766	-1.59960938	+53.81103516	-63.43505859	-59.94140625	+4660	+15.34570313	-4.29345703	-4.46044922	+40.67138672	-42.51708984	-76.22314453	+3600
+1458240616.88150000	+16.28613281	-2.87841797	-0.71191406	+16.96289063	-61.65527344	-97.36083984	+5832	+16.81787109	+0.18896484	-1.58203125	+54.09667969	-63.52294922	-60.24902344	+4680	+15.38085938	-4.24951172	-4.44726563	+40.78125000	-42.75878906	-76.24511719	+3636
+1458240616.88560010	+16.29931641	-2.86962891	-0.70312500	+16.54541016	-61.80908203	-97.07519531	+5848	+16.82666016	+0.20654297	-1.56005859	+54.36035156	-63.61083984	-60.55664063	+4700	+15.40722656	-4.20556641	-4.43408203	+40.84716797	-43.02246094	-76.28906250	+3668
+1458240616.88980010	+16.31689453	-2.86083984	-0.69873047	+16.10595703	-61.94091797	-96.74560547	+5864	+16.83984375	+0.22412109	-1.54248047	+54.62402344	-63.67675781	-60.88623047	+4720	+15.43798828	-4.17041016	-4.41650391	+40.91308594	-43.33007813	-76.33300781	+3696
+1458240616.89400010	+16.33447266	-2.85205078	-0.69873047	+15.64453125	-62.02880859	-96.37207031	+5876	+16.84863281	+0.24169922	-1.52929688	+54.86572266	-63.74267578	-61.14990234	+4740	+15.47314453	-4.12207031	-4.40332031	+41.00097656	-43.63769531	-76.33300781	+3720
+1458240616.90229990	+16.35644531	-2.85205078	-0.70312500	+14.58984375	-62.16064453	-95.64697266	+5892	+16.87060547	+0.27246094	-1.50732422	+55.17333984	-63.80859375	-61.56738281	+4776	+15.53466797	-4.04296875	-4.37255859	+41.11083984	-44.23095703	-76.31103516	+3760
+1458240616.90650010	+16.36962891	-2.84765625	-0.70751953	+14.08447266	-62.20458984	-95.22949219	+5900	+16.87939453	+0.28564453	-1.50732422	+55.23925781	-63.80859375	-61.67724609	+4792	+15.56542969	-3.99462891	-4.35937500	+41.17675781	-44.53857422	-76.26708984	+3780
+1458240616.91059990	+16.38281250	-2.84765625	-0.71191406	+13.53515625	-62.27050781	-94.79003906	+5908	+16.88378906	+0.30322266	-1.50732422	+55.30517578	-63.83056641	-61.78710938	+4808	+15.59619141	-3.95507813	-4.34179688	+41.22070313	-44.84619141	-76.24511719	+3792
+1458240616.91479990	+16.38720703	-2.84326172	-0.71630859	+12.94189453	-62.33642578	-94.35058594	+5916	+16.88378906	+0.31640625	-1.49853516	+55.43701172	-63.85253906	-61.96289063	+4828	+15.62255859	-3.91113281	-4.33740234	+41.24267578	-45.10986328	-76.15722656	+3800
+1458240616.91899990	+16.39599609	-2.83447266	-0.71630859	+12.43652344	-62.42431641	-93.91113281	+5924	+16.89257813	+0.32958984	-1.48535156	+55.63476563	-63.89648438	-62.20458984	+4844	+15.64453125	-3.87158203	-4.31982422	+41.33056641	-45.39550781	-76.17919922	+3808
+1458240616.92310000	+16.40478516	-2.82568359	-0.72070313	+11.93115234	-62.49023438	-93.49365234	+5932	+16.90136719	+0.34277344	-1.47216797	+55.83251953	-63.94042969	-62.46826172	+4864	+15.67089844	-3.84521484	-4.30664063	+41.37451172	-45.63720703	-76.22314453	+3812
+1458240616.92730000	+16.41357422	-2.81689453	-0.70751953	+11.49169922	-62.64404297	-93.14208984	+5940	+16.91015625	+0.35595703	-1.45458984	+56.11816406	-64.00634766	-62.81982422	+4884	+15.68847656	-3.81445313	-4.29785156	+41.44042969	-45.81298828	-76.26708984	+3816
+1458240616.93150000	+16.42675781	-2.80810547	-0.68994141	+11.07421875	-62.81982422	-92.79052734	+5952	+16.92333984	+0.36914063	-1.43701172	+56.33789063	-64.05029297	-63.10546875	+4900	+15.71044922	-3.78808594	-4.28027344	+41.50634766	-46.01074219	-76.35498047	+3820
+1458240616.93560000	+16.43554688	-2.78173828	-0.67675781	+10.74462891	-62.97363281	-92.48291016	+5964	+16.93212891	+0.39111328	-1.41503906	+56.64550781	-64.09423828	-63.45703125	+4916	+15.73242188	-3.77050781	-4.27148438	+41.57226563	-46.16455078	-76.48681641	+3820
+1458240616.93980000	+16.43994141	-2.75976563	-0.65478516	+10.43701172	-63.17138672	-92.17529297	+5980	+16.94091797	+0.41748047	-1.39306641	+57.04101563	-64.16015625	-63.85253906	+4936	+15.74560547	-3.74853516	-4.26708984	+41.63818359	-46.23046875	-76.55273438	+3824
+1458240616.94390010	+16.44873047	-2.73339844	-0.62402344	+10.17333984	-63.39111328	-91.88964844	+6000	+16.94970703	+0.43945313	-1.36669922	+57.39257813	-64.22607422	-64.22607422	+4956	+15.75878906	-3.72656250	-4.25390625	+41.74804688	-46.31835938	-76.72851563	+3832
+1458240616.94810010	+16.45312500	-2.70263672	-0.59326172	+9.90966797	-63.61083984	-91.58203125	+6020	+16.95849609	+0.46142578	-1.34033203	+57.83203125	-64.31396484	-64.64355469	+4980	+15.77197266	-3.71337891	-4.24511719	+41.83593750	-46.38427734	-76.92626953	+3836
+1458240616.95230010	+16.45751953	-2.67626953	-0.55810547	+9.66796875	-63.89648438	-91.34033203	+6044	+16.96728516	+0.48779297	-1.30517578	+58.33740234	-64.42382813	-65.17089844	+5000	+15.78076172	-3.70019531	-4.24072266	+41.92382813	-46.42822266	-77.10205078	+3848
+1458240616.95639990	+16.46630859	-2.64111328	-0.51855469	+9.51416016	-64.20410156	-91.12060547	+6068	+16.97607422	+0.50976563	-1.26562500	+58.82080078	-64.53369141	-65.67626953	+5024	+15.78955078	-3.68701172	-4.23193359	+42.03369141	-46.47216797	-77.27783203	+3856
+1458240616.96059990	+16.47070313	-2.60595703	-0.47460938	+9.38232422	-64.48974609	-90.92285156	+6092	+16.98486328	+0.53613281	-1.22607422	+59.41406250	-64.66552734	-66.26953125	+5044	+15.80273438	-3.68261719	-4.22314453	+42.12158203	-46.49414063	-77.51953125	+3872
+1458240616.96479990	+16.48388672	-2.57519531	-0.43505859	+9.27246094	-64.77539063	-90.76904297	+6120	+16.99804688	+0.56689453	-1.18652344	+59.98535156	-64.77539063	-66.86279297	+5068	+15.81152344	-3.67382813	-4.20556641	+42.25341797	-46.53808594	-77.78320313	+3888
+1458240616.97309990	+16.49707031	-2.51806641	-0.36035156	+8.92089844	-65.25878906	-90.32958984	+6172	+17.01562500	+0.61962891	-1.11621094	+61.01806641	-64.97314453	-67.87353516	+5108	+15.83349609	-3.65185547	-4.18359375	+42.49511719	-46.60400391	-78.17871094	+3932
+1458240616.97729990	+16.50146484	-2.49169922	-0.32958984	+8.70117188	-65.47851563	-90.08789063	+6196	+17.02001953	+0.65039063	-1.08544922	+61.54541016	-65.06103516	-68.35693359	+5128	+15.84228516	-3.63427734	-4.17480469	+42.62695313	-46.64794922	-78.35449219	+3956
+1458240616.98140000	+16.50146484	-2.46533203	-0.30322266	+8.48144531	-65.67626953	-89.82421875	+6220	+17.02441406	+0.68115234	-1.05468750	+62.00683594	-65.14892578	-68.79638672	+5148	+15.85107422	-3.62109375	-4.16601563	+42.71484375	-46.69189453	-78.46435547	+3984
+1458240616.98560000	+16.50146484	-2.45214844	-0.27246094	+8.17382813	-65.87402344	-89.53857422	+6240	+17.02880859	+0.70312500	-1.02392578	+62.49023438	-65.23681641	-69.25781250	+5164	+15.85986328	-3.59912109	-4.15722656	+42.82470703	-46.77978516	-78.59619141	+4008
+1458240616.98980000	+16.51025391	-2.43896484	-0.25927734	+7.80029297	-65.98388672	-89.20898438	+6260	+17.03320313	+0.72949219	-1.00195313	+62.90771484	-65.32470703	-69.65332031	+5180	+15.87304688	-3.58154297	-4.13525391	+42.93457031	-46.93359375	-78.77197266	+4036
+1458240616.99390010	+16.51464844	-2.43017578	-0.25048828	+7.42675781	-66.04980469	-88.87939453	+6276	+17.03759766	+0.74707031	-0.97998047	+63.25927734	-65.39062500	-70.00488281	+5196	+15.88623047	-3.55957031	-4.12207031	+43.04443359	-47.08740234	-78.85986328	+4064
+1458240616.99810000	+16.51904297	-2.43457031	-0.24609375	+6.96533203	-66.13769531	-88.52783203	+6288	+17.04199219	+0.76904297	-0.95800781	+63.61083984	-65.47851563	-70.35644531	+5208	+15.89941406	-3.53759766	-4.10449219	+43.15429688	-47.26318359	-78.94775391	+4088
+1458240617.00230000	+16.52343750	-2.43896484	-0.24609375	+6.45996094	-66.13769531	-88.13232422	+6300	+17.04199219	+0.78222656	-0.94482422	+63.89648438	-65.52246094	-70.62011719	+5224	+15.91259766	-3.51123047	-4.08691406	+43.24218750	-47.46093750	-79.01367188	+4112
+1458240617.00640010	+16.52343750	-2.44335938	-0.25488281	+5.91064453	-66.09375000	-87.69287109	+6308	+17.04199219	+0.79980469	-0.93603516	+64.09423828	-65.54443359	-70.79589844	+5232	+15.93017578	-3.48925781	-4.07373047	+43.30810547	-47.61474609	-79.01367188	+4136
+1458240617.01060010	+16.52783203	-2.45654297	-0.26806641	+5.29541016	-66.04980469	-87.23144531	+6320	+17.03759766	+0.81298828	-0.93603516	+64.22607422	-65.54443359	-70.92773438	+5244	+15.94335938	-3.45849609	-4.06494141	+43.37402344	-47.81250000	-78.96972656	+4156
+1458240617.01480010	+16.52783203	-2.46972656	-0.28125000	+4.63623047	-65.98388672	-86.72607422	+6328	+17.03759766	+0.82617188	-0.93164063	+64.33593750	-65.56640625	-71.01562500	+5252	+15.95654297	-3.42773438	-4.05175781	+43.41796875	-48.03222656	-78.92578125	+4172
+1458240617.01889990	+16.52783203	-2.48291016	-0.29443359	+4.02099609	-65.96191406	-86.24267578	+6336	+17.03320313	+0.83496094	-0.93164063	+64.42382813	-65.56640625	-71.10351563	+5264	+15.96533203	-3.40136719	-4.03857422	+43.46191406	-48.25195313	-78.88183594	+4184
+1458240617.02309990	+16.52783203	-2.49609375	-0.29882813	+3.42773438	-65.96191406	-85.78125000	+6344	+17.02880859	+0.84375000	-0.93164063	+64.53369141	-65.58837891	-71.21337891	+5276	+15.97851563	-3.37060547	-4.02099609	+43.50585938	-48.49365234	-78.83789063	+4196
+1458240617.02720000	+16.52783203	-2.50927734	-0.30322266	+2.83447266	-65.96191406	-85.34179688	+6348	+17.02441406	+0.85253906	-0.93164063	+64.64355469	-65.61035156	-71.32324219	+5284	+15.98730469	-3.34423828	-4.00781250	+43.54980469	-48.73535156	-78.81591797	+4204
+1458240617.03559990	+16.53222656	-2.52246094	-0.31201172	+1.73583984	-65.96191406	-84.44091797	+6348	+17.02001953	+0.86572266	-0.92724609	+64.79736328	-65.63232422	-71.49902344	+5308	+16.01367188	-3.29589844	-3.98144531	+43.63769531	-49.17480469	-78.75000000	+4216
+1458240617.03970000	+16.52783203	-2.52685547	-0.30761719	+1.20849609	-66.02783203	-83.97949219	+6348	+17.01562500	+0.87451172	-0.92724609	+64.90722656	-65.65429688	-71.60888672	+5320	+16.02246094	-3.26953125	-3.97265625	+43.65966797	-49.35058594	-78.70605469	+4216
+1458240617.04390000	+16.53222656	-2.52685547	-0.29443359	+0.70312500	-66.13769531	-83.54003906	+6352	+17.01123047	+0.88330078	-0.92285156	+65.03906250	-65.67626953	-71.74072266	+5328	+16.03125000	-3.25195313	-3.96386719	+43.68164063	-49.50439453	-78.68408203	+4216
+1458240617.04810000	+16.53222656	-2.51367188	-0.28125000	+0.24169922	-66.24755859	-83.07861328	+6352	+17.00683594	+0.89208984	-0.91845703	+65.19287109	-65.72021484	-71.89453125	+5344	+16.04003906	-3.23437500	-3.95947266	+43.70361328	-49.65820313	-78.68408203	+4216
+1458240617.05220010	+16.52783203	-2.50048828	-0.25488281	-0.17578125	-66.42333984	-82.66113281	+6360	+17.00683594	+0.90087891	-0.90527344	+65.41259766	-65.78613281	-72.11425781	+5356	+16.04443359	-3.21679688	-3.95068359	+43.74755859	-49.79003906	-78.68408203	+4216
+1458240617.05640010	+16.52783203	-2.48730469	-0.22412109	-0.48339844	-66.66503906	-82.28759766	+6368	+17.00683594	+0.90966797	-0.88769531	+65.67626953	-65.85205078	-72.39990234	+5372	+16.04882813	-3.20361328	-3.93750000	+43.81347656	-49.89990234	-78.77197266	+4216
+1458240617.06060000	+16.52783203	-2.46533203	-0.18457031	-0.76904297	-66.92871094	-81.95800781	+6376	+17.00683594	+0.92285156	-0.87011719	+65.98388672	-65.93994141	-72.72949219	+5384	+16.05322266	-3.19042969	-3.92871094	+43.90136719	-50.00976563	-78.90380859	+4216
+1458240617.06469990	+16.52783203	-2.43896484	-0.14062500	-1.01074219	-67.23632813	-81.62841797	+6392	+17.00683594	+0.93603516	-0.84375000	+66.37939453	-66.02783203	-73.12500000	+5400	+16.05761719	-3.18164063	-3.91552734	+43.98925781	-50.07568359	-79.05761719	+4216
+1458240617.06890010	+16.52783203	-2.41699219	-0.09667969	-1.23046875	-67.50000000	-81.32080078	+6404	+17.00683594	+0.94921875	-0.81738281	+66.77490234	-66.13769531	-73.52050781	+5416	+16.06201172	-3.17285156	-3.90673828	+44.09912109	-50.14160156	-79.21142578	+4220
+1458240617.07310010	+16.52783203	-2.39062500	-0.05712891	-1.49414063	-67.76367188	-80.99121094	+6416	+17.01123047	+0.96679688	-0.78662109	+67.19238281	-66.24755859	-73.95996094	+5432	+16.07080078	-3.16845703	-3.89794922	+44.18701172	-50.18554688	-79.36523438	+4220
+1458240617.07719990	+16.52783203	-2.36865234	-0.01757813	-1.75781250	-67.98339844	-80.61767578	+6432	+17.01123047	+0.98437500	-0.75585938	+67.65380859	-66.40136719	-74.42138672	+5444	+16.07519531	-3.15966797	-3.88916016	+44.29687500	-50.20751953	-79.56298828	+4228
+1458240617.08139990	+16.52783203	-2.34228516	+0.01757813	-1.99951172	-68.24707031	-80.28808594	+6444	+17.01562500	+1.00195313	-0.72070313	+68.15917969	-66.53320313	-74.92675781	+5460	+16.07519531	-3.15527344	-3.87597656	+44.40673828	-50.25146484	-79.76074219	+4236
+1458240617.08559990	+16.52343750	-2.31591797	+0.05712891	-2.26318359	-68.51074219	-79.93652344	+6464	+17.02001953	+1.01953125	-0.68554688	+68.70849609	-66.70898438	-75.49804688	+5472	+16.07958984	-3.14648438	-3.86279297	+44.56054688	-50.29541016	-79.98046875	+4244
+1458240617.09390000	+16.51904297	-2.27197266	+0.13183594	-2.68066406	-68.99414063	-79.38720703	+6496	+17.02441406	+1.05908203	-0.60644531	+69.85107422	-67.08251953	-76.66259766	+5500	+16.08837891	-3.12890625	-3.83203125	+44.89013672	-50.40527344	-80.46386719	+4272
+1458240617.09809990	+16.51904297	-2.25439453	+0.16699219	-2.92236328	-69.21386719	-79.12353516	+6508	+17.02880859	+1.07666016	-0.56250000	+70.46630859	-67.30224609	-77.29980469	+5512	+16.09277344	-3.11572266	-3.81445313	+45.04394531	-50.47119141	-80.68359375	+4288
+1458240617.10220000	+16.51904297	-2.24121094	+0.18896484	-3.18603516	-69.34570313	-78.83789063	+6520	+17.03320313	+1.09423828	-0.52734375	+70.97167969	-67.52197266	-77.82714844	+5524	+16.09716797	-3.10693359	-3.79687500	+45.17578125	-50.55908203	-80.92529297	+4304
+1458240617.10640000	+16.51904297	-2.23242188	+0.19775391	-3.44970703	-69.38964844	-78.57421875	+6528	+17.03320313	+1.11181641	-0.49658203	+71.49902344	-67.74169922	-78.37646484	+5532	+16.10595703	-3.09375000	-3.77929688	+45.30761719	-50.64697266	-81.10107422	+4320
+1458240617.11050010	+16.51464844	-2.23242188	+0.20214844	-3.82324219	-69.43359375	-78.26660156	+6536	+17.03759766	+1.12500000	-0.46582031	+71.96044922	-67.98339844	-78.85986328	+5536	+16.11035156	-3.08056641	-3.76611328	+45.41748047	-50.73486328	-81.23291016	+4336
+1458240617.11470010	+16.51464844	-2.23242188	+0.19775391	-4.19677734	-69.41162109	-77.98095703	+6540	+17.03759766	+1.13378906	-0.44824219	+72.26806641	-68.20312500	-79.21142578	+5544	+16.11914063	-3.06298828	-3.75292969	+45.50537109	-50.86669922	-81.34277344	+4356
+1458240617.11890010	+16.51025391	-2.23681641	+0.19335938	-4.52636719	-69.38964844	-77.71728516	+6544	+17.03320313	+1.14257813	-0.43066406	+72.59765625	-68.44482422	-79.54101563	+5548	+16.12353516	-3.04541016	-3.73535156	+45.57128906	-51.02050781	-81.40869141	+4368
+1458240617.12299990	+16.50585938	-2.24560547	+0.18896484	-4.87792969	-69.36767578	-77.47558594	+6548	+17.03320313	+1.14697266	-0.41748047	+72.83935547	-68.68652344	-79.84863281	+5548	+16.12792969	-3.02783203	-3.72216797	+45.59326172	-51.17431641	-81.43066406	+4384
+1458240617.12719990	+16.50146484	-2.25439453	+0.18017578	-5.22949219	-69.34570313	-77.23388672	+6552	+17.02880859	+1.14697266	-0.40869141	+73.01513672	-68.92822266	-80.09033203	+5552	+16.13232422	-3.01025391	-3.70898438	+45.61523438	-51.32812500	-81.45263672	+4396
+1458240617.13140010	+16.50146484	-2.26318359	+0.16699219	-5.53710938	-69.25781250	-77.03613281	+6556	+17.02880859	+1.14697266	-0.40429688	+73.14697266	-69.16992188	-80.26611328	+5552	+16.14111328	-2.99267578	-3.70019531	+45.63720703	-51.50390625	-81.43066406	+4404
+1458240617.13550000	+16.50146484	-2.27636719	+0.14941406	-5.86669922	-69.16992188	-76.83837891	+6556	+17.02441406	+1.14257813	-0.39990234	+73.23486328	-69.41162109	-80.41992188	+5556	+16.14550781	-2.97509766	-3.68701172	+45.61523438	-51.65771484	-81.38671875	+4412
+1458240617.13969990	+16.50146484	-2.29394531	+0.13183594	-6.21826172	-69.03808594	-76.64062500	+6560	+17.02001953	+1.13818359	-0.39990234	+73.30078125	-69.65332031	-80.52978516	+5556	+16.15429688	-2.96191406	-3.67822266	+45.59326172	-51.81152344	-81.34277344	+4416
+1458240617.14389990	+16.50146484	-2.30712891	+0.10986328	-6.52587891	-68.95019531	-76.46484375	+6556	+17.01562500	+1.12939453	-0.40429688	+73.32275391	-69.89501953	-80.63964844	+5560	+16.15869141	-2.94873047	-3.66943359	+45.54931641	-51.94335938	-81.29882813	+4416
+1458240617.14800000	+16.49707031	-2.32031250	+0.09228516	-6.81152344	-68.86230469	-76.28906250	+6556	+17.01123047	+1.12060547	-0.40869141	+73.34472656	-70.13671875	-80.72753906	+5564	+16.16308594	-2.93115234	-3.66064453	+45.52734375	-52.09716797	-81.23291016	+4416
+1458240617.15640000	+16.49707031	-2.33789063	+0.07031250	-7.31689453	-68.79638672	-76.00341797	+6544	+16.99804688	+1.10742188	-0.39550781	+73.69628906	-70.64208984	-81.21093750	+5576	+16.16748047	-2.90478516	-3.64306641	+45.48339844	-52.38281250	-81.14501953	+4412
+1458240617.16050000	+16.49707031	-2.34228516	+0.06591797	-7.49267578	-68.79638672	-75.91552734	+6536	+16.99365234	+1.10302734	-0.38671875	+74.00390625	-70.92773438	-81.60644531	+5584	+16.17187500	-2.89599609	-3.63427734	+45.46142578	-52.49267578	-81.14501953	+4408
+1458240617.16470000	+16.49707031	-2.34228516	+0.06591797	-7.64648438	-68.84033203	-75.82763672	+6528	+16.99365234	+1.09863281	-0.36474609	+74.42138672	-71.19140625	-82.08984375	+5588	+16.17626953	-2.88720703	-3.62548828	+45.48339844	-52.58056641	-81.16699219	+4404
+1458240617.16890000	+16.50146484	-2.34228516	+0.07470703	-7.75634766	-68.92822266	-75.76171875	+6520	+16.98925781	+1.09423828	-0.34716797	+74.88281250	-71.45507813	-82.61718750	+5600	+16.18066406	-2.87841797	-3.61230469	+45.50537109	-52.66845703	-81.23291016	+4400
+1458240617.17300010	+16.50146484	-2.33349609	+0.08349609	-7.80029297	-69.01611328	-75.71777344	+6516	+16.98925781	+1.09423828	-0.32519531	+75.38818359	-71.71875000	-83.16650391	+5608	+16.18505859	-2.87402344	-3.60351563	+45.54931641	-52.71240234	-81.32080078	+4396
+1458240617.17720010	+16.50146484	-2.32031250	+0.10107422	-7.80029297	-69.14794922	-75.69580078	+6512	+16.98925781	+1.10302734	-0.29882813	+76.02539063	-71.98242188	-83.78173828	+5616	+16.18945313	-2.86962891	-3.59472656	+45.61523438	-52.75634766	-81.43066406	+4392
+1458240617.18129990	+16.50146484	-2.30712891	+0.11865234	-7.80029297	-69.30175781	-75.67382813	+6512	+16.98925781	+1.11181641	-0.26806641	+76.75048828	-72.24609375	-84.52880859	+5628	+16.18945313	-2.86962891	-3.58593750	+45.65917969	-52.75634766	-81.54052734	+4392
+1458240617.18549990	+16.50585938	-2.28955078	+0.14062500	-7.73437500	-69.49951172	-75.67382813	+6512	+16.98925781	+1.12060547	-0.23291016	+77.58544922	-72.50976563	-85.36376953	+5640	+16.18945313	-2.86523438	-3.57714844	+45.74707031	-52.75634766	-81.67236328	+4388
+1458240617.19380000	+16.50585938	-2.24560547	+0.19775391	-7.51464844	-69.93896484	-75.71777344	+6524	+16.98925781	+1.13818359	-0.16259766	+79.32128906	-73.05908203	-87.07763672	+5660	+16.19384766	-2.86083984	-3.55957031	+45.94482422	-52.73437500	-82.02392578	+4392
+1458240617.19800000	+16.51025391	-2.22363281	+0.22851563	-7.38281250	-70.18066406	-75.76171875	+6528	+16.99365234	+1.15136719	-0.12304688	+80.26611328	-73.34472656	-88.00048828	+5672	+16.19384766	-2.86083984	-3.54638672	+46.05468750	-52.71240234	-82.24365234	+4396
+1458240617.20219990	+16.51025391	-2.19726563	+0.25927734	-7.20703125	-70.42236328	-75.84960938	+6536	+16.99804688	+1.16455078	-0.09228516	+81.14501953	-73.58642578	-88.85742188	+5684	+16.19824219	-2.86083984	-3.53759766	+46.18652344	-52.69042969	-82.46337891	+4400
+1458240617.20630000	+16.51025391	-2.17529297	+0.29003906	-6.98730469	-70.66406250	-75.98144531	+6544	+16.99804688	+1.17773438	-0.06591797	+82.04589844	-73.85009766	-89.71435547	+5692	+16.19824219	-2.86083984	-3.52880859	+46.31835938	-52.62451172	-82.70507813	+4404
+1458240617.21050000	+16.51025391	-2.15332031	+0.32080078	-6.78955078	-70.90576172	-76.09130859	+6552	+17.00244141	+1.19091797	-0.03955078	+82.92480469	-74.11376953	-90.54931641	+5700	+16.20263672	-2.86083984	-3.51562500	+46.42822266	-52.60253906	-82.92480469	+4412
+1458240617.21470000	+16.51025391	-2.13574219	+0.34277344	-6.56982422	-71.10351563	-76.24511719	+6560	+17.00244141	+1.19970703	-0.01757813	+83.64990234	-74.39941406	-91.23046875	+5708	+16.20263672	-2.86083984	-3.50683594	+46.53808594	-52.55859375	-83.12255859	+4424
+1458240617.21880010	+16.50585938	-2.11376953	+0.36474609	-6.32812500	-71.32324219	-76.42089844	+6568	+17.00244141	+1.20849609	+0.00000000	+84.48486328	-74.68505859	-92.02148438	+5716	+16.20703125	-2.85644531	-3.49804688	+46.64794922	-52.53662109	-83.34228516	+4436
+1458240617.22300000	+16.50146484	-2.10058594	+0.38671875	-6.10839844	-71.52099609	-76.61865234	+6572	+17.00244141	+1.20849609	+0.01318359	+85.29785156	-74.99267578	-92.83447266	+5720	+16.20703125	-2.85205078	-3.48925781	+46.75781250	-52.51464844	-83.51806641	+4448
+1458240617.22720000	+16.50146484	-2.09619141	+0.39990234	-5.88867188	-71.67480469	-76.86035156	+6576	+17.00244141	+1.20849609	+0.02197266	+85.93505859	-75.27832031	-93.47167969	+5724	+16.21142578	-2.84765625	-3.48046875	+46.82373047	-52.53662109	-83.67187500	+4460
+1458240617.23130010	+16.50146484	-2.09179688	+0.40869141	-5.64697266	-71.80664063	-77.12402344	+6580	+16.99804688	+1.20410156	+0.02636719	+86.59423828	-75.58593750	-94.10888672	+5728	+16.21582031	-2.84326172	-3.47167969	+46.86767578	-52.58056641	-83.78173828	+4472
+1458240617.23970010	+16.49267578	-2.10498047	+0.40429688	-5.20751953	-71.98242188	-77.76123047	+6580	+16.99804688	+1.19091797	+0.02197266	+87.62695313	-76.17919922	-95.14160156	+5736	+16.22460938	-2.83447266	-3.45849609	+46.86767578	-52.69042969	-83.84765625	+4492
+1458240617.24379990	+16.48828125	-2.11816406	+0.39550781	-4.94384766	-72.02636719	-78.13476563	+6580	+16.98925781	+1.18212891	+0.01318359	+88.17626953	-76.50878906	-95.69091797	+5740	+16.22900391	-2.82568359	-3.45410156	+46.82373047	-52.75634766	-83.82568359	+4496
+1458240617.24799990	+16.48388672	-2.13574219	+0.38232422	-4.70214844	-72.04833984	-78.50830078	+6584	+16.98486328	+1.16894531	+0.00439453	+88.68164063	-76.83837891	-96.21826172	+5744	+16.22900391	-2.82128906	-3.45410156	+46.77978516	-52.82226563	-83.78173828	+4504
+1458240617.25219990	+16.47509766	-2.15332031	+0.36914063	-4.43847656	-72.07031250	-78.92578125	+6584	+16.97607422	+1.15136719	-0.00439453	+89.16503906	-77.14599609	-96.76757813	+5748	+16.23339844	-2.80810547	-3.44970703	+46.73583984	-52.88818359	-83.71582031	+4508
+1458240617.25630000	+16.47070313	-2.17529297	+0.35156250	-4.10888672	-72.13623047	-79.45312500	+6580	+16.96728516	+1.12939453	-0.01318359	+89.82421875	-77.49755859	-97.47070313	+5752	+16.23339844	-2.80371094	-3.44531250	+46.71386719	-52.97607422	-83.67187500	+4512
+1458240617.26050000	+16.46630859	-2.19287109	+0.33837891	-3.71337891	-72.18017578	-80.02441406	+6576	+16.95849609	+1.11621094	-0.01757813	+90.57128906	-77.80517578	-98.21777344	+5756	+16.23339844	-2.79492188	-3.44531250	+46.66992188	-53.04199219	-83.64990234	+4512
+1458240617.26460000	+16.46191406	-2.20605469	+0.32519531	-3.25195313	-72.26806641	-80.61767578	+6572	+16.95410156	+1.10742188	-0.02197266	+91.45019531	-78.13476563	-99.09667969	+5760	+16.23779297	-2.78613281	-3.44091797	+46.64794922	-53.12988281	-83.60595703	+4512
+1458240617.26880000	+16.45751953	-2.22802734	+0.31201172	-2.59277344	-72.35595703	-81.47460938	+6568	+16.94531250	+1.09863281	-0.02636719	+92.54882813	-78.44238281	-100.17333984	+5760	+16.23779297	-2.78173828	-3.43652344	+46.60400391	-53.21777344	-83.58398438	+4512
+1458240617.27300000	+16.45312500	-2.23242188	+0.29882813	-1.93359375	-72.44384766	-82.24365234	+6560	+16.94091797	+1.08984375	-0.02197266	+93.69140625	-78.77197266	-101.31591797	+5760	+16.23779297	-2.77294922	-3.43212891	+46.58203125	-53.28369141	-83.56201172	+4508
+1458240617.27710010	+16.44873047	-2.23242188	+0.29882813	-1.20849609	-72.57568359	-83.03466797	+6548	+16.93212891	+1.08105469	-0.02197266	+95.00976563	-79.10156250	-102.61230469	+5760	+16.23779297	-2.76416016	-3.42773438	+46.56005859	-53.34960938	-83.51806641	+4504
+1458240617.28550000	+16.43994141	-2.21044922	+0.32958984	+0.79101563	-73.14697266	-85.07812500	+6536	+16.91455078	+1.07226563	+0.00000000	+98.72314453	-79.78271484	-106.25976563	+5760	+16.23779297	-2.75097656	-3.41455078	+46.56005859	-53.43750000	-83.56201172	+4496
+1458240617.28959990	+16.43554688	-2.18847656	+0.35156250	+1.93359375	-73.41064453	-86.19873047	+6532	+16.91455078	+1.07666016	+0.01757813	+100.87646484	-80.13427734	-108.34716797	+5764	+16.23779297	-2.74218750	-3.41015625	+46.60400391	-53.48144531	-83.62792969	+4492
+1458240617.29380010	+16.43554688	-2.15771484	+0.38232422	+3.47167969	-73.80615234	-87.69287109	+6532	+16.91015625	+1.08105469	+0.03955078	+103.64501953	-80.46386719	-111.07177734	+5764	+16.23779297	-2.73779297	-3.40136719	+46.64794922	-53.48144531	-83.71582031	+4488
+1458240617.29800010	+16.43554688	-2.12695313	+0.41308594	+4.96582031	-74.11376953	-89.09912109	+6532	+16.90576172	+1.08984375	+0.06152344	+106.63330078	-80.79345703	-113.97216797	+5768	+16.23339844	-2.73339844	-3.39257813	+46.69189453	-53.50341797	-83.82568359	+4484
+1458240617.30209990	+16.43115234	-2.09619141	+0.44384766	+6.54785156	-74.44335938	-90.61523438	+6536	+16.90576172	+1.09863281	+0.08789063	+109.75341797	-81.07910156	-117.00439453	+5772	+16.23339844	-2.73339844	-3.38818359	+46.75781250	-53.48144531	-83.95751953	+4480
+1458240617.30629990	+16.42675781	-2.06542969	+0.48339844	+8.21777344	-74.79492188	-92.19726563	+6540	+16.90576172	+1.10302734	+0.10986328	+113.29101563	-81.38671875	-120.52001953	+5772	+16.23339844	-2.72900391	-3.37939453	+46.82373047	-53.43750000	-84.11132813	+4480
+1458240617.31049990	+16.42675781	-2.03906250	+0.51855469	+9.90966797	-75.12451172	-93.84521484	+6544	+16.90576172	+1.11181641	+0.13183594	+116.91650391	-81.67236328	-124.07958984	+5772	+16.23339844	-2.72900391	-3.37500000	+46.88964844	-53.39355469	-84.26513672	+4480
+1458240617.31460000	+16.42675781	-2.01269531	+0.54492188	+11.62353516	-75.34423828	-95.51513672	+6548	+16.90576172	+1.12060547	+0.14941406	+120.52001953	-81.93603516	-127.63916016	+5772	+16.22900391	-2.72460938	-3.36621094	+46.97753906	-53.32763672	-84.39697266	+4480
+1458240617.31880000	+16.42236328	-1.98193359	+0.57128906	+13.51318359	-75.60791016	-97.33886719	+6552	+16.90576172	+1.12500000	+0.17138672	+124.69482422	-82.17773438	-131.85791016	+5772	+16.22460938	-2.72460938	-3.35742188	+47.04345703	-53.26171875	-84.57275391	+4484
+1458240617.32710000	+16.41796875	-1.94238281	+0.62402344	+17.46826172	-76.06933594	-101.22802734	+6552	+16.90576172	+1.13378906	+0.20654297	+133.19824219	-82.50732422	-140.38330078	+5768	+16.21582031	-2.72021484	-3.34423828	+47.15332031	-53.10791016	-84.90234375	+4492
+1458240617.33130000	+16.41796875	-1.92480469	+0.63720703	+19.35791016	-76.17919922	-103.09570313	+6552	+16.91015625	+1.13378906	+0.21533203	+137.41699219	-82.63916016	-144.66796875	+5764	+16.21582031	-2.72021484	-3.33544922	+47.19726563	-53.04199219	-85.05615234	+4500
+1458240617.33540010	+16.41357422	-1.92041016	+0.65039063	+21.09375000	-76.28906250	-104.91943359	+6548	+16.91015625	+1.13378906	+0.22851563	+141.48193359	-82.72705078	-148.82080078	+5760	+16.21142578	-2.71582031	-3.33105469	+47.21923828	-52.95410156	-85.14404297	+4508
+1458240617.33960010	+16.41796875	-1.92480469	+0.65039063	+22.58789063	-76.28906250	-106.47949219	+6540	+16.91015625	+1.12939453	+0.23291016	+145.30517578	-82.81494141	-152.75390625	+5756	+16.20703125	-2.71142578	-3.32666016	+47.19726563	-52.91015625	-85.20996094	+4520
+1458240617.34380010	+16.41357422	-1.92480469	+0.63720703	+24.01611328	-76.24511719	-107.95166016	+6536	+16.90576172	+1.11621094	+0.22851563	+148.82080078	-82.90283203	-156.44531250	+5752	+16.20703125	-2.70703125	-3.32226563	+47.13134766	-52.86621094	-85.18798828	+4528
+1458240617.34789990	+16.41357422	-1.93359375	+0.62841797	+25.29052734	-76.20117188	-109.31396484	+6532	+16.90136719	+1.10742188	+0.22412109	+152.20458984	-82.94677734	-160.00488281	+5748	+16.20263672	-2.69824219	-3.32226563	+47.04345703	-52.82226563	-85.10009766	+4536
+1458240617.35209990	+16.40917969	-1.94677734	+0.61083984	+26.45507813	-76.13525391	-110.61035156	+6528	+16.90136719	+1.09423828	+0.21972656	+155.52246094	-82.96875000	-163.52050781	+5744	+16.19824219	-2.69384766	-3.32226563	+46.93359375	-52.84423828	-84.99023438	+4548
+1458240617.36040000	+16.40478516	-1.97314453	+0.56689453	+28.60839844	-75.91552734	-112.91748047	+6520	+16.88818359	+1.06347656	+0.20214844	+161.52099609	-82.99072266	-169.93652344	+5744	+16.19384766	-2.68066406	-3.32226563	+46.71386719	-52.88818359	-84.74853516	+4560
+1458240617.36459990	+16.40478516	-1.99072266	+0.55371094	+29.61914063	-75.84960938	-114.01611328	+6516	+16.88378906	+1.05029297	+0.19775391	+164.39941406	-82.92480469	-173.01269531	+5740	+16.19384766	-2.67187500	-3.32226563	+46.58203125	-52.93212891	-84.61669922	+4564
+1458240617.36879990	+16.40917969	-2.00390625	+0.52734375	+30.36621094	-75.67382813	-114.82910156	+6512	+16.88378906	+1.03710938	+0.18896484	+166.81640625	-82.92480469	-175.64941406	+5740	+16.19384766	-2.66748047	-3.32226563	+46.47216797	-52.97607422	-84.48486328	+4564
+1458240617.37290000	+16.40917969	-2.02148438	+0.49658203	+31.00341797	-75.52001953	-115.53222656	+6508	+16.87939453	+1.02392578	+0.18017578	+169.21142578	-82.90283203	-178.24218750	+5740	+16.19384766	-2.65869141	-3.32226563	+46.34033203	-53.02001953	-84.33105469	+4568
+1458240617.37710000	+16.40917969	-2.03466797	+0.47900391	+31.75048828	-75.41015625	-116.34521484	+6500	+16.87500000	+1.00634766	+0.17138672	+171.49658203	-82.85888672	+179.25292969	+5736	+16.18945313	-2.64990234	-3.32226563	+46.20849609	-53.06396484	-84.15527344	+4568
+1458240617.38130000	+16.40478516	-2.04785156	+0.45703125	+32.51953125	-75.30029297	-117.11425781	+6492	+16.86621094	+0.99755859	+0.16259766	+173.56201172	-82.81494141	+177.01171875	+5736	+16.18945313	-2.64550781	-3.32226563	+46.07666016	-53.12988281	-83.97949219	+4568
+1458240617.38540010	+16.40039063	-2.04785156	+0.43945313	+33.31054688	-75.19042969	-117.86132813	+6484	+16.86181641	+0.98876953	+0.15380859	+175.67138672	-82.72705078	+174.74853516	+5736	+16.18945313	-2.63671875	-3.32226563	+45.94482422	-53.17382813	-83.80371094	+4564
+1458240617.39380000	+16.40039063	-2.03906250	+0.43066406	+35.31005859	-75.10253906	-119.68505859	+6468	+16.85302734	+0.98437500	+0.15820313	+179.75830078	-82.48535156	+170.37597656	+5732	+16.18066406	-2.61914063	-3.32226563	+45.70312500	-53.26171875	-83.49609375	+4556
+1458240617.39790010	+16.40478516	-2.03027344	+0.42626953	+36.27685547	-75.03662109	-120.52001953	+6460	+16.85302734	+0.98437500	+0.15820313	-178.30810547	-82.35351563	+168.35449219	+5732	+16.18066406	-2.61474609	-3.32226563	+45.59326172	-53.30566406	-83.38623047	+4548
+1458240617.40210010	+16.40917969	-2.01708984	+0.43945313	+37.50732422	-75.03662109	-121.61865234	+6452	+16.85302734	+0.98876953	+0.16259766	-176.50634766	-82.17773438	+166.46484375	+5732	+16.18066406	-2.61035156	-3.32226563	+45.50537109	-53.30566406	-83.29833984	+4544
+1458240617.40630010	+16.40917969	-2.00390625	+0.44824219	+38.67187500	-75.01464844	-122.60742188	+6448	+16.85302734	+0.99316406	+0.17138672	-174.94628906	-82.00195313	+164.83886719	+5732	+16.17626953	-2.60595703	-3.32226563	+45.41748047	-53.30566406	-83.23242188	+4536
+1458240617.41039990	+16.41357422	-1.97753906	+0.46142578	+39.83642578	-74.99267578	-123.57421875	+6444	+16.85742188	+0.99755859	+0.18017578	-173.34228516	-81.82617188	+163.16894531	+5732	+16.17626953	-2.60156250	-3.32226563	+45.35156250	-53.28369141	-83.18847656	+4532
+1458240617.41459990	+16.41357422	-1.95117188	+0.47900391	+41.15478516	-75.01464844	-124.69482422	+6444	+16.85742188	+1.00634766	+0.18896484	-171.76025391	-81.62841797	+161.52099609	+5736	+16.17187500	-2.59716797	-3.32226563	+45.30761719	-53.23974609	-83.14453125	+4524
+1458240617.41870000	+16.41357422	-1.92480469	+0.50097656	+42.56103516	-75.03662109	-125.85937500	+6448	+16.86181641	+1.01953125	+0.19775391	-170.35400391	-81.45263672	+160.04882813	+5736	+16.17187500	-2.59716797	-3.31787109	+45.28564453	-53.19580078	-83.16650391	+4520
+1458240617.42290000	+16.41357422	-1.89843750	+0.52734375	+43.96728516	-75.05859375	-127.02392578	+6448	+16.86181641	+1.02392578	+0.21093750	-168.99169922	-81.23291016	+158.64257813	+5740	+16.16748047	-2.59716797	-3.31787109	+45.26367188	-53.12988281	-83.21044922	+4516
+1458240617.42709990	+16.42236328	-1.87207031	+0.55371094	+45.43945313	-75.10253906	-128.27636719	+6452	+16.86621094	+1.03271484	+0.22412109	-167.71728516	-80.99121094	+157.32421875	+5740	+16.16308594	-2.60156250	-3.31347656	+45.28564453	-53.08593750	-83.25439453	+4516
+1458240617.43540000	+16.42675781	-1.83691406	+0.59765625	+47.76855469	-75.08056641	-130.25390625	+6452	+16.87939453	+1.04589844	+0.25048828	-165.47607422	-80.59570313	+154.97314453	+5744	+16.15869141	-2.60595703	-3.30908203	+45.28564453	-52.95410156	-83.38623047	+4512
+1458240617.43960000	+16.43115234	-1.82373047	+0.61523438	+48.82324219	-75.03662109	-131.17675781	+6448	+16.88378906	+1.04589844	+0.25927734	-164.48730469	-80.39794922	+153.89648438	+5744	+16.15869141	-2.61035156	-3.30468750	+45.28564453	-52.88818359	-83.45214844	+4516
+1458240617.44370010	+16.43115234	-1.81494141	+0.62841797	+49.72412109	-75.01464844	-131.96777344	+6448	+16.88818359	+1.05029297	+0.26367188	-163.60839844	-80.22216797	+152.95166016	+5744	+16.15429688	-2.61474609	-3.30029297	+45.26367188	-52.80029297	-83.51806641	+4520
+1458240617.44790010	+16.43115234	-1.81054688	+0.64599609	+50.62500000	-74.99267578	-132.80273438	+6448	+16.89257813	+1.04589844	+0.27246094	-162.77343750	-80.04638672	+152.02880859	+5740	+16.15429688	-2.61474609	-3.30029297	+45.26367188	-52.73437500	-83.56201172	+4524
+1458240617.45210000	+16.43115234	-1.80615234	+0.65039063	+51.30615234	-74.94873047	-133.41796875	+6444	+16.89257813	+1.04150391	+0.27685547	-161.96044922	-79.89257813	+151.10595703	+5740	+16.14990234	-2.61914063	-3.29589844	+45.24169922	-52.66845703	-83.60595703	+4532
+1458240617.45619990	+16.43115234	-1.81054688	+0.65478516	+51.74560547	-74.90478516	-133.83544922	+6440	+16.89697266	+1.03710938	+0.27685547	-161.19140625	-79.73876953	+150.27099609	+5740	+16.14550781	-2.61914063	-3.29150391	+45.19775391	-52.62451172	-83.60595703	+4536
+1458240617.46040010	+16.42675781	-1.82373047	+0.65478516	+52.14111328	-74.83886719	-134.25292969	+6436	+16.89697266	+1.02832031	+0.28125000	-160.51025391	-79.60693359	+149.47998047	+5736	+16.14550781	-2.62353516	-3.28710938	+45.13183594	-52.58056641	-83.58398438	+4544
+1458240617.46460010	+16.43115234	-1.84130859	+0.64599609	+52.29492188	-74.75097656	-134.47265625	+6436	+16.89697266	+1.01513672	+0.27685547	-159.89501953	-79.47509766	+148.73291016	+5736	+16.14111328	-2.62353516	-3.28710938	+45.04394531	-52.55859375	-83.54003906	+4548
+1458240617.46869990	+16.42675781	-1.86328125	+0.62841797	+52.18505859	-74.64111328	-134.45068359	+6440	+16.89697266	+1.00634766	+0.27246094	-159.32373047	-79.36523438	+148.05175781	+5736	+16.14111328	-2.62353516	-3.28710938	+44.95605469	-52.53662109	-83.43017578	+4556
+1458240617.47709990	+16.42236328	-1.90722656	+0.58447266	+51.76757813	-74.42138672	-134.20898438	+6440	+16.88818359	+0.98437500	+0.25927734	-158.15917969	-79.16748047	+146.71142578	+5732	+16.14111328	-2.61914063	-3.28710938	+44.69238281	-52.53662109	-83.14453125	+4564
+1458240617.48120000	+16.41796875	-1.92480469	+0.55810547	+51.50390625	-74.31152344	-134.03320313	+6440	+16.88378906	+0.97558594	+0.25488281	-157.67578125	-79.07958984	+146.14013672	+5732	+16.13671875	-2.61474609	-3.29150391	+44.56054688	-52.53662109	-82.96875000	+4564
+1458240617.48540000	+16.41796875	-1.94677734	+0.53173828	+51.19628906	-74.20166016	-133.83544922	+6444	+16.87939453	+0.96240234	+0.24609375	-157.17041016	-78.99169922	+145.59082031	+5732	+16.13671875	-2.60595703	-3.29150391	+44.42871094	-52.55859375	-82.79296875	+4568
+1458240617.48950000	+16.41357422	-1.96875000	+0.50976563	+50.91064453	-74.11376953	-133.65966797	+6444	+16.87060547	+0.95361328	+0.24169922	-156.70898438	-78.90380859	+145.04150391	+5732	+16.13671875	-2.60156250	-3.29589844	+44.27490234	-52.58056641	-82.57324219	+4568
+1458240617.49370000	+16.41357422	-1.99072266	+0.48779297	+50.60302734	-74.02587891	-133.43994141	+6440	+16.86621094	+0.94482422	+0.23730469	-156.29150391	-78.79394531	+144.58007813	+5728	+16.13232422	-2.59277344	-3.30029297	+44.09912109	-52.62451172	-82.35351563	+4564
+1458240617.49790000	+16.41357422	-2.00830078	+0.46142578	+50.27343750	-73.93798828	-133.19824219	+6440	+16.86181641	+0.93603516	+0.23291016	-155.87402344	-78.70605469	+144.14062500	+5732	+16.13232422	-2.58837891	-3.30468750	+43.94531250	-52.64648438	-82.13378906	+4560
+1458240617.50620010	+16.40917969	-2.03027344	+0.42187500	+49.89990234	-73.78417969	-132.93457031	+6432	+16.85742188	+0.92724609	+0.22412109	-155.14892578	-78.48632813	+143.37158203	+5732	+16.12792969	-2.57080078	-3.31347656	+43.59375000	-52.69042969	-81.69433594	+4548
+1458240617.51040010	+16.41357422	-2.03466797	+0.40429688	+49.76806641	-73.69628906	-132.82470703	+6428	+16.85302734	+0.92724609	+0.22412109	-154.77539063	-78.37646484	+143.02001953	+5732	+16.12792969	-2.56640625	-3.31787109	+43.43994141	-52.71240234	-81.49658203	+4540
+1458240617.51449990	+16.41357422	-2.03027344	+0.39550781	+49.87792969	-73.67431641	-132.93457031	+6420	+16.85302734	+0.93164063	+0.22412109	-154.42382813	-78.24462891	+142.71240234	+5736	+16.12792969	-2.55761719	-3.31787109	+43.30810547	-52.69042969	-81.32080078	+4532
+1458240617.51869990	+16.41357422	-2.02587891	+0.39990234	+50.09765625	-73.67431641	-133.13232422	+6412	+16.84863281	+0.93164063	+0.22412109	-154.13818359	-78.11279297	+142.44873047	+5736	+16.12353516	-2.55322266	-3.32226563	+43.17626953	-52.69042969	-81.18896484	+4524
+1458240617.52290010	+16.41796875	-2.01708984	+0.40429688	+50.44921875	-73.67431641	-133.46191406	+6408	+16.84863281	+0.93603516	+0.22851563	-153.89648438	-77.95898438	+142.22900391	+5736	+16.11914063	-2.55322266	-3.32226563	+43.08837891	-52.64648438	-81.12304688	+4512
+1458240617.52700000	+16.41796875	-2.00390625	+0.41748047	+50.93261719	-73.69628906	-133.90136719	+6404	+16.84863281	+0.94042969	+0.23291016	-153.63281250	-77.82714844	+142.00927734	+5736	+16.11914063	-2.55322266	-3.32666016	+43.02246094	-52.60253906	-81.10107422	+4504
+1458240617.53119990	+16.42236328	-1.99072266	+0.43066406	+51.35009766	-73.71826172	-134.27490234	+6404	+16.84863281	+0.94482422	+0.23730469	-153.36914063	-77.67333984	+141.81152344	+5736	+16.11474609	-2.55322266	-3.32226563	+43.00048828	-52.58056641	-81.14501953	+4492
+1458240617.53950000	+16.42675781	-1.95556641	+0.46142578	+52.44873047	-73.78417969	-135.24169922	+6400	+16.85742188	+0.95800781	+0.25048828	-152.90771484	-77.34375000	+141.43798828	+5736	+16.11035156	-2.56201172	-3.32226563	+42.97851563	-52.47070313	-81.27685547	+4480
+1458240617.54370000	+16.43115234	-1.93798828	+0.48339844	+53.08593750	-73.82812500	-135.81298828	+6400	+16.85742188	+0.96240234	+0.25927734	-152.70996094	-77.18994141	+141.30615234	+5732	+16.11035156	-2.56640625	-3.31787109	+42.97851563	-52.40478516	-81.34277344	+4476
+1458240617.54790000	+16.43115234	-1.92041016	+0.50537109	+53.76708984	-73.87207031	-136.45019531	+6400	+16.86181641	+0.96679688	+0.26806641	-152.53417969	-77.01416016	+141.17431641	+5732	+16.10595703	-2.57080078	-3.31787109	+42.97851563	-52.33886719	-81.43066406	+4472
+1458240617.55620000	+16.43115234	-1.89404297	+0.54052734	+54.68994141	-73.91601563	-137.28515625	+6400	+16.86181641	+0.97558594	+0.28125000	-152.16064453	-76.68457031	+140.88867188	+5724	+16.10156250	-2.57958984	-3.31347656	+43.00048828	-52.22900391	-81.60644531	+4468
+1458240617.56040000	+16.43115234	-1.88964844	+0.54931641	+54.93164063	-73.93798828	-137.52685547	+6396	+16.86621094	+0.97998047	+0.28564453	-151.98486328	-76.53076172	+140.73486328	+5716	+16.10156250	-2.58398438	-3.30908203	+43.00048828	-52.18505859	-81.69433594	+4472
+1458240617.56870010	+16.43115234	-1.87646484	+0.56689453	+55.50292969	-73.95996094	-138.07617188	+6392	+16.86621094	+0.98437500	+0.29882813	-151.72119141	-76.22314453	+140.51513672	+5708	+16.09716797	-2.59277344	-3.30029297	+43.02246094	-52.09716797	-81.89208984	+4476
+1458240617.57699990	+16.43115234	-1.86767578	+0.58447266	+56.07421875	-73.98193359	-138.69140625	+6388	+16.86621094	+0.97998047	+0.30322266	-151.52343750	-75.93750000	+140.33935547	+5700	+16.09277344	-2.59277344	-3.29589844	+42.97851563	-52.05322266	-81.97998047	+4484
+1458240617.58530000	+16.42675781	-1.86767578	+0.59326172	+56.68945313	-73.98193359	-139.39453125	+6380	+16.85742188	+0.97119141	+0.30322266	-151.36962891	-75.71777344	+140.16357422	+5692	+16.08837891	-2.59277344	-3.29589844	+42.86865234	-52.05322266	-81.91406250	+4492
+1458240617.59369990	+16.42236328	-1.87646484	+0.59326172	+57.01904297	-73.93798828	-139.94384766	+6376	+16.84423828	+0.95800781	+0.29443359	-151.23779297	-75.54199219	+139.98779297	+5688	+16.08837891	-2.58398438	-3.30029297	+42.71484375	-52.11914063	-81.76025391	+4496
+1458240617.60200000	+16.41357422	-1.90283203	+0.57128906	+57.08496094	-73.85009766	-140.27343750	+6376	+16.83544922	+0.94042969	+0.28125000	-151.19384766	-75.38818359	+139.87792969	+5688	+16.08398438	-2.57958984	-3.30029297	+42.53906250	-52.20703125	-81.56250000	+4496
+1458240617.60620000	+16.40917969	-1.92041016	+0.55371094	+56.97509766	-73.78417969	-140.36132813	+6376	+16.83105469	+0.93164063	+0.27246094	-151.23779297	-75.34423828	+139.85595703	+5688	+16.08398438	-2.57519531	-3.30468750	+42.45117188	-52.25097656	-81.45263672	+4496
+1458240617.61030010	+16.40478516	-1.94238281	+0.53173828	+56.82128906	-73.71826172	-140.40527344	+6376	+16.82666016	+0.92285156	+0.26806641	-151.25976563	-75.27832031	+139.85595703	+5688	+16.08398438	-2.56640625	-3.30908203	+42.36328125	-52.29492188	-81.32080078	+4496
+1458240617.61450000	+16.40039063	-1.95996094	+0.50976563	+56.64550781	-73.65234375	-140.38330078	+6376	+16.81787109	+0.91845703	+0.25927734	-151.25976563	-75.23437500	+139.83398438	+5692	+16.08398438	-2.56201172	-3.31347656	+42.25341797	-52.31689453	-81.18896484	+4492
+1458240617.61870000	+16.39160156	-1.98193359	+0.48339844	+56.46972656	-73.58642578	-140.42724609	+6376	+16.81347656	+0.90966797	+0.25048828	-151.28173828	-75.21240234	+139.81201172	+5692	+16.08398438	-2.55761719	-3.31787109	+42.12158203	-52.38281250	-81.03515625	+4492
+1458240617.62280010	+16.38720703	-1.99511719	+0.45703125	+56.38183594	-73.52050781	-140.49316406	+6376	+16.81347656	+0.90527344	+0.23730469	-151.30371094	-75.16845703	+139.79003906	+5696	+16.08398438	-2.55322266	-3.32666016	+42.01171875	-52.42675781	-80.88134766	+4488
+1458240617.63120010	+16.38281250	-2.01269531	+0.42626953	+56.57958984	-73.45458984	-140.93261719	+6372	+16.80908203	+0.89648438	+0.22412109	-151.41357422	-75.08056641	+139.83398438	+5700	+16.07958984	-2.54003906	-3.33984375	+41.81396484	-52.49267578	-80.68359375	+4476
+1458240617.63529990	+16.38281250	-2.01269531	+0.41748047	+56.84326172	-73.41064453	-141.26220703	+6364	+16.80908203	+0.89208984	+0.21972656	-151.50146484	-75.03662109	+139.87792969	+5700	+16.07958984	-2.54003906	-3.34423828	+41.72607422	-52.51464844	-80.61767578	+4468
+1458240617.63949990	+16.38281250	-2.00390625	+0.41308594	+57.26074219	-73.41064453	-141.70166016	+6360	+16.81347656	+0.89208984	+0.21533203	-151.56738281	-74.97070313	+139.94384766	+5700	+16.07958984	-2.54003906	-3.35302734	+41.66015625	-52.51464844	-80.57373047	+4460
+1458240617.64360000	+16.38281250	-1.99072266	+0.41748047	+57.81005859	-73.41064453	-142.22900391	+6356	+16.81347656	+0.89208984	+0.21093750	-151.65527344	-74.90478516	+140.00976563	+5696	+16.07519531	-2.54003906	-3.35742188	+41.61621094	-52.51464844	-80.57373047	+4456
+1458240617.64780000	+16.38720703	-1.97753906	+0.42626953	+58.40332031	-73.43261719	-142.82226563	+6352	+16.81787109	+0.89208984	+0.21093750	-151.72119141	-74.83886719	+140.09765625	+5696	+16.07519531	-2.54003906	-3.36181641	+41.59423828	-52.49267578	-80.61767578	+4448
+1458240617.65200000	+16.38720703	-1.95556641	+0.43505859	+59.08447266	-73.45458984	-143.45947266	+6352	+16.82226563	+0.89648438	+0.21093750	-151.78710938	-74.77294922	+140.16357422	+5692	+16.07519531	-2.54443359	-3.37060547	+41.59423828	-52.47070313	-80.66162109	+4444
+1458240617.66030000	+16.39599609	-1.91162109	+0.47021484	+60.66650391	-73.54248047	-144.90966797	+6352	+16.83105469	+0.90966797	+0.21093750	-151.89697266	-74.59716797	+140.31738281	+5688	+16.07080078	-2.54882813	-3.37500000	+41.61621094	-52.42675781	-80.83740234	+4436
+1458240617.66860010	+16.40478516	-1.86328125	+0.50097656	+62.18261719	-73.60839844	-146.27197266	+6356	+16.83984375	+0.92285156	+0.21533203	-152.00683594	-74.42138672	+140.44921875	+5680	+16.06640625	-2.55761719	-3.38378906	+41.70410156	-52.36083984	-81.12304688	+4432
+1458240617.67700000	+16.41357422	-1.81933594	+0.51855469	+63.32519531	-73.63037109	-147.26074219	+6352	+16.84423828	+0.94042969	+0.21533203	-152.02880859	-74.24560547	+140.55908203	+5668	+16.06640625	-2.56640625	-3.39697266	+41.81396484	-52.27294922	-81.40869141	+4432
+1458240617.68109990	+16.41796875	-1.80175781	+0.51855469	+63.72070313	-73.65234375	-147.61230469	+6348	+16.84863281	+0.94921875	+0.21533203	-152.00683594	-74.17968750	+140.58105469	+5664	+16.06201172	-2.57519531	-3.40576172	+41.85791016	-52.20703125	-81.56250000	+4436
+1458240617.68950010	+16.42236328	-1.78417969	+0.50976563	+64.09423828	-73.67431641	-147.98583984	+6340	+16.84863281	+0.96240234	+0.20654297	-151.91894531	-74.02587891	+140.55908203	+5656	+16.05761719	-2.57519531	-3.42773438	+41.90185547	-52.14111328	-81.76025391	+4440
+1458240617.69779990	+16.42675781	-1.78417969	+0.46582031	+63.74267578	-73.63037109	-147.72216797	+6332	+16.84423828	+0.97558594	+0.18457031	-151.72119141	-73.95996094	+140.38330078	+5644	+16.05322266	-2.56640625	-3.46289063	+41.83593750	-52.14111328	-81.73828125	+4444
+1458240617.70199990	+16.43115234	-1.79296875	+0.43505859	+63.30322266	-73.58642578	-147.34863281	+6332	+16.84423828	+0.97998047	+0.16699219	-151.58935547	-73.93798828	+140.25146484	+5640	+16.05322266	-2.56201172	-3.48486328	+41.74804688	-52.16308594	-81.65039063	+4448
+1458240617.71030000	+16.42675781	-1.81494141	+0.35156250	+62.00683594	-73.49853516	-146.20605469	+6328	+16.83105469	+0.98437500	+0.12304688	-151.28173828	-73.98193359	+139.94384766	+5632	+16.05322266	-2.54003906	-3.52880859	+41.50634766	-52.18505859	-81.29882813	+4448
+1458240617.71450000	+16.42675781	-1.82812500	+0.30322266	+61.21582031	-73.43261719	-145.50292969	+6328	+16.82666016	+0.98876953	+0.09667969	-151.06201172	-74.02587891	+139.74609375	+5632	+16.05322266	-2.52685547	-3.55957031	+41.35253906	-52.18505859	-81.03515625	+4444
+1458240617.71860000	+16.42675781	-1.84130859	+0.25927734	+60.44677734	-73.38867188	-144.84375000	+6324	+16.81787109	+0.98876953	+0.07031250	-150.84228516	-74.06982422	+139.48242188	+5628	+16.04882813	-2.51367188	-3.58593750	+41.19873047	-52.20703125	-80.81542969	+4440
+1458240617.72280000	+16.42675781	-1.85888672	+0.21093750	+59.69970703	-73.32275391	-144.18457031	+6320	+16.81347656	+0.98876953	+0.03515625	-150.57861328	-74.13574219	+139.21875000	+5628	+16.04882813	-2.50048828	-3.61230469	+41.04492188	-52.22900391	-80.57373047	+4432
+1458240617.72690010	+16.42675781	-1.87207031	+0.16259766	+58.93066406	-73.25683594	-143.52539063	+6316	+16.80468750	+0.99316406	+0.00439453	-150.33691406	-74.20166016	+138.93310547	+5628	+16.04443359	-2.48730469	-3.63867188	+40.89111328	-52.25097656	-80.33203125	+4424
+1458240617.73110010	+16.42675781	-1.88085938	+0.10986328	+58.11767578	-73.19091797	-142.77832031	+6312	+16.80029297	+0.99316406	-0.03076172	-150.05126953	-74.28955078	+138.62548828	+5632	+16.04443359	-2.46972656	-3.66943359	+40.73730469	-52.27294922	-80.06835938	+4416
+1458240617.73939990	+16.42675781	-1.89404297	+0.00878906	+56.68945313	-73.05908203	-141.45996094	+6296	+16.79589844	+1.00195313	-0.10546875	-149.45800781	-74.48730469	+137.98828125	+5636	+16.04443359	-2.44335938	-3.73095703	+40.45166016	-52.25097656	-79.60693359	+4396
+1458240617.74359990	+16.43115234	-1.89404297	-0.03076172	+56.20605469	-73.01513672	-140.97656250	+6288	+16.79150391	+1.00634766	-0.14062500	-149.17236328	-74.57519531	+137.70263672	+5640	+16.04003906	-2.42578125	-3.77050781	+40.31982422	-52.20703125	-79.40917969	+4384
+1458240617.74780010	+16.43115234	-1.88085938	-0.06591797	+55.85449219	-73.01513672	-140.62500000	+6280	+16.78710938	+1.01953125	-0.17138672	-148.86474609	-74.64111328	+137.41699219	+5640	+16.03564453	-2.41259766	-3.80566406	+40.20996094	-52.16308594	-79.25537109	+4372
+1458240617.75190000	+16.43554688	-1.86767578	-0.09667969	+55.65673828	-73.01513672	-140.36132813	+6268	+16.78710938	+1.03271484	-0.20214844	-148.55712891	-74.70703125	+137.13134766	+5644	+16.03125000	-2.39501953	-3.83642578	+40.16601563	-52.07519531	-79.14550781	+4360
+1458240617.75609990	+16.44433594	-1.84570313	-0.11865234	+55.59082031	-73.03710938	-140.22949219	+6260	+16.79150391	+1.04589844	-0.23291016	-148.22753906	-74.75097656	+136.82373047	+5644	+16.02685547	-2.38183594	-3.87158203	+40.12207031	-52.00927734	-79.07958984	+4348
+1458240617.76029990	+16.45312500	-1.81933594	-0.14062500	+55.65673828	-73.05908203	-140.18554688	+6248	+16.79150391	+1.06347656	-0.26367188	-147.91992188	-74.79492188	+136.53808594	+5644	+16.02685547	-2.36865234	-3.90673828	+40.14404297	-51.89941406	-79.10156250	+4336
+1458240617.76440000	+16.45751953	-1.78417969	-0.15380859	+55.83251953	-73.10302734	-140.22949219	+6240	+16.79589844	+1.08544922	-0.29003906	-147.65625000	-74.83886719	+136.31835938	+5640	+16.02246094	-2.35986328	-3.93750000	+40.16601563	-51.78955078	-79.14550781	+4324
+1458240617.76860000	+16.46630859	-1.74902344	-0.16699219	+56.07421875	-73.14697266	-140.33935547	+6228	+16.80029297	+1.10742188	-0.31201172	-147.41455078	-74.86083984	+136.12060547	+5640	+16.02246094	-2.34667969	-3.97705078	+40.23193359	-51.63574219	-79.23339844	+4316
+1458240617.77690010	+16.48388672	-1.66552734	-0.18896484	+56.66748047	-73.23486328	-140.60302734	+6212	+16.80908203	+1.16015625	-0.35595703	-146.93115234	-74.88281250	+135.79101563	+5628	+16.01367188	-2.31591797	-4.04736328	+40.38574219	-51.35009766	-79.38720703	+4304
+1458240617.78110000	+16.49267578	-1.61718750	-0.20214844	+57.04101563	-73.27880859	-140.80078125	+6204	+16.81347656	+1.19091797	-0.37792969	-146.68945313	-74.88281250	+135.63720703	+5624	+16.00927734	-2.29833984	-4.08691406	+40.49560547	-51.15234375	-79.47509766	+4304
+1458240617.78530000	+16.50146484	-1.57324219	-0.20654297	+57.45849609	-73.34472656	-141.06445313	+6192	+16.81787109	+1.22167969	-0.39990234	-146.44775391	-74.88281250	+135.50537109	+5616	+16.00048828	-2.27636719	-4.12646484	+40.58349609	-50.97656250	-79.54101563	+4304
+1458240617.78940010	+16.51025391	-1.53369141	-0.22412109	+57.70019531	-73.38867188	-141.15234375	+6184	+16.81787109	+1.25244141	-0.42187500	-146.22802734	-74.90478516	+135.35156250	+5612	+15.99609375	-2.25439453	-4.16601563	+40.64941406	-50.84472656	-79.58496094	+4304
+1458240617.79360010	+16.51904297	-1.48974609	-0.24609375	+57.83203125	-73.38867188	-141.13037109	+6176	+16.81787109	+1.28320313	-0.44824219	-145.98632813	-74.90478516	+135.19775391	+5604	+15.99609375	-2.23242188	-4.20996094	+40.69335938	-50.71289063	-79.58496094	+4304
+1458240617.79769990	+16.52783203	-1.45898438	-0.27246094	+57.83203125	-73.36669922	-141.02050781	+6164	+16.82226563	+1.31396484	-0.47460938	-145.81054688	-74.92675781	+135.08789063	+5600	+15.98730469	-2.20605469	-4.25390625	+40.71533203	-50.58105469	-79.54101563	+4304
+1458240617.80189990	+16.53222656	-1.43261719	-0.31201172	+57.63427734	-73.32275391	-140.75683594	+6152	+16.82226563	+1.34472656	-0.50097656	-145.59082031	-74.97070313	+134.93408203	+5596	+15.98730469	-2.17968750	-4.29345703	+40.69335938	-50.47119141	-79.45312500	+4304
+1458240617.80609990	+16.53662109	-1.40625000	-0.35595703	+57.30468750	-73.25683594	-140.38330078	+6144	+16.81787109	+1.37548828	-0.53613281	-145.37109375	-75.01464844	+134.80224609	+5592	+15.98291016	-2.15332031	-4.34619141	+40.62744141	-50.36132813	-79.25537109	+4308
+1458240617.81020000	+16.54101563	-1.38867188	-0.39990234	+56.90917969	-73.19091797	-139.96582031	+6132	+16.81347656	+1.40185547	-0.57128906	-145.17333984	-75.08056641	+134.64843750	+5588	+15.97412109	-2.11816406	-4.39892578	+40.51757813	-50.25146484	-78.99169922	+4308
+1458240617.81440000	+16.54541016	-1.37548828	-0.45703125	+56.27197266	-73.08105469	-139.32861328	+6120	+16.80468750	+1.42822266	-0.61083984	-144.90966797	-75.16845703	+134.42871094	+5584	+15.96972656	-2.08740234	-4.45166016	+40.38574219	-50.18554688	-78.68408203	+4304
+1458240617.82270000	+16.54541016	-1.36230469	-0.59326172	+54.77783203	-72.81738281	-137.87841797	+6096	+16.78710938	+1.47216797	-0.71191406	-144.29443359	-75.41015625	+133.85742188	+5584	+15.95654297	-2.02587891	-4.54394531	+40.12207031	-50.07568359	-78.13476563	+4288
+1458240617.82690000	+16.54980469	-1.35791016	-0.65917969	+53.98681641	-72.66357422	-137.15332031	+6080	+16.78271484	+1.48974609	-0.76025391	-144.05273438	-75.54199219	+133.57177734	+5580	+15.95214844	-1.99951172	-4.59228516	+39.96826172	-50.05371094	-77.84912109	+4276
+1458240617.83110000	+16.54980469	-1.35791016	-0.73388672	+53.15185547	-72.48779297	-136.36230469	+6064	+16.77392578	+1.50732422	-0.81738281	-143.76708984	-75.67382813	+133.28613281	+5580	+15.94775391	-1.96875000	-4.64501953	+39.79248047	-50.00976563	-77.56347656	+4264
+1458240617.83520010	+16.54980469	-1.34912109	-0.80859375	+52.33886719	-72.29003906	-135.61523438	+6048	+16.76513672	+1.52490234	-0.87011719	-143.48144531	-75.82763672	+133.00048828	+5580	+15.94775391	-1.94238281	-4.69335938	+39.63867188	-49.96582031	-77.25585938	+4248
+1458240617.83940010	+16.54980469	-1.34472656	-0.88330078	+51.59179688	-72.11425781	-134.91210938	+6032	+16.76074219	+1.54248047	-0.92285156	-143.17382813	-75.98144531	+132.69287109	+5580	+15.94335938	-1.91162109	-4.74609375	+39.48486328	-49.89990234	-76.97021484	+4228
+1458240617.84360000	+16.54980469	-1.33593750	-0.95361328	+50.88867188	-71.93847656	-134.23095703	+6012	+16.74316406	+1.58203125	-1.02392578	-142.51464844	-76.28906250	+132.01171875	+5588	+15.93896484	-1.88085938	-4.79443359	+39.37500000	-49.83398438	-76.72851563	+4208
+1458240617.84770010	+16.55419922	-1.32275391	-1.02392578	+50.27343750	-71.76269531	-133.61572266	+5996	+16.73437500	+1.60400391	-1.09423828	-142.09716797	-76.46484375	+131.59423828	+5588	+15.93017578	-1.85449219	-4.84277344	+39.26513672	-49.74609375	-76.50878906	+4184
+1458240617.85190010	+16.55419922	-1.30517578	-1.08544922	+49.81201172	-71.63085938	-133.15429688	+5976	+16.73437500	+1.62597656	-1.14257813	-141.85546875	-76.57470703	+131.35253906	+5584	+15.92578125	-1.82373047	-4.89111328	+39.19921875	-49.68017578	-76.33300781	+4160
+1458240617.85610010	+16.55859375	-1.28759766	-1.13818359	+49.48242188	-71.54296875	-132.82470703	+5956	+16.73437500	+1.64794922	-1.19091797	-141.65771484	-76.68457031	+131.13281250	+5580	+15.92138672	-1.79736328	-4.93066406	+39.17724609	-49.61425781	-76.24511719	+4132
+1458240617.86019990	+16.56298828	-1.25683594	-1.18652344	+49.28466797	-71.43310547	-132.56103516	+5932	+16.73437500	+1.67871094	-1.23486328	-141.41601563	-76.79443359	+130.93505859	+5576	+15.92138672	-1.77099609	-4.97021484	+39.19921875	-49.54833984	-76.24511719	+4104
+1458240617.86439990	+16.56738281	-1.22167969	-1.22607422	+49.30664063	-71.38916016	-132.49511719	+5912	+16.73876953	+1.71386719	-1.26562500	-141.35009766	-76.81640625	+130.91308594	+5572	+15.92138672	-1.74462891	-5.00537109	+39.30908203	-49.46044922	-76.31103516	+4080
+1458240617.87270000	+16.58056641	-1.13378906	-1.28320313	+49.59228516	-71.34521484	-132.56103516	+5868	+16.74755859	+1.79296875	-1.32714844	-140.99853516	-76.92626953	+130.71533203	+5556	+15.92138672	-1.69628906	-5.08007813	+39.59472656	-49.19677734	-76.57470703	+4028
+1458240617.87690000	+16.58935547	-1.07666016	-1.30517578	+49.85595703	-71.36718750	-132.67089844	+5848	+16.75195313	+1.83251953	-1.36230469	-140.82275391	-76.99218750	+130.62744141	+5548	+15.91699219	-1.66992188	-5.11523438	+39.79248047	-49.02099609	-76.70654297	+4008
+1458240617.88100000	+16.59375000	-1.01953125	-1.32275391	+50.22949219	-71.41113281	-132.86865234	+5828	+16.75634766	+1.87207031	-1.39306641	-140.73486328	-77.03613281	+130.60546875	+5540	+15.91259766	-1.63916016	-5.15039063	+40.03417969	-48.86718750	-76.94824219	+3988
+1458240617.88940000	+16.61132813	-0.90527344	-1.34912109	+51.08642578	-71.49902344	-133.39599609	+5788	+16.76953125	+1.95996094	-1.44580078	-140.62500000	-77.08007813	+130.67138672	+5528	+15.90820313	-1.58642578	-5.20751953	+40.56152344	-48.62548828	-77.51953125	+3952
+1458240617.89770010	+16.62451172	-0.78662109	-1.36669922	+52.09716797	-71.60888672	-134.12109375	+5744	+16.77832031	+2.05224609	-1.49414063	-140.64697266	-77.12402344	+130.89111328	+5512	+15.90820313	-1.52490234	-5.26464844	+41.13281250	-48.36181641	-78.09082031	+3924
+1458240617.90190010	+16.63330078	-0.72949219	-1.38427734	+52.47070313	-71.60888672	-134.34082031	+5724	+16.78271484	+2.10058594	-1.52490234	-140.53710938	-77.18994141	+130.91308594	+5504	+15.90820313	-1.49853516	-5.29101563	+41.35253906	-48.22998047	-78.31054688	+3916
+1458240617.91020010	+16.64648438	-0.61962891	-1.43701172	+52.91015625	-71.58691406	-134.53857422	+5688	+16.78271484	+2.18408203	-1.59082031	-140.49316406	-77.32177734	+131.00097656	+5488	+15.90380859	-1.42382813	-5.37011719	+41.72607422	-47.94433594	-78.55224609	+3908
+1458240617.91849990	+16.65087891	-0.53173828	-1.51171875	+52.99804688	-71.45507813	-134.47265625	+5648	+16.77832031	+2.25878906	-1.67431641	-140.42724609	-77.51953125	+131.02294922	+5476	+15.89941406	-1.35351563	-5.44042969	+41.92382813	-47.81250000	-78.61816406	+3896
+1458240617.92269990	+16.65087891	-0.50537109	-1.55126953	+52.97607422	-71.36718750	-134.49462891	+5624	+16.77392578	+2.29394531	-1.70947266	-140.51513672	-77.62939453	+131.13281250	+5468	+15.89062500	-1.31396484	-5.47998047	+41.98974609	-47.76855469	-78.59619141	+3892
+1458240617.92689990	+16.65087891	-0.47900391	-1.59960938	+52.77832031	-71.23535156	-134.31884766	+5600	+16.76953125	+2.32470703	-1.75341797	-140.53710938	-77.73925781	+131.19873047	+5464	+15.89501953	-1.27880859	-5.51513672	+42.01171875	-47.76855469	-78.57421875	+3880
+1458240617.93520000	+16.64208984	-0.43945313	-1.72265625	+52.07519531	-70.88378906	-133.72558594	+5556	+16.75195313	+2.38623047	-1.84570313	-140.55908203	-78.02490234	+131.24267578	+5452	+15.89501953	-1.19091797	-5.61621094	+41.90185547	-47.70263672	-78.20068359	+3860
+1458240617.93940000	+16.64208984	-0.42187500	-1.78857422	+51.72363281	-70.68603516	-133.41796875	+5532	+16.74316406	+2.41259766	-1.89404297	-140.64697266	-78.17871094	+131.33056641	+5448	+15.89062500	-1.15576172	-5.66894531	+41.81396484	-47.65869141	-77.98095703	+3848
+1458240617.94770000	+16.62890625	-0.39550781	-1.91601563	+50.97656250	-70.29052734	-132.82470703	+5484	+16.72558594	+2.46972656	-1.99072266	-140.82275391	-78.50830078	+131.48437500	+5440	+15.88183594	-1.07666016	-5.76562500	+41.63818359	-47.59277344	-77.54150391	+3816
+1458240617.95600010	+16.62011719	-0.36914063	-2.02587891	+50.42724609	-69.98291016	-132.47314453	+5428	+16.70800781	+2.52246094	-2.07421875	-141.13037109	-78.75000000	+131.79199219	+5432	+15.87304688	-1.00195313	-5.84033203	+41.52832031	-47.61474609	-77.27783203	+3772
+1458240617.96020010	+16.61572266	-0.34716797	-2.07861328	+50.27343750	-69.82910156	-132.36328125	+5404	+16.69921875	+2.55761719	-2.11816406	-141.24023438	-78.90380859	+131.92382813	+5432	+15.87304688	-0.97119141	-5.88427734	+41.50634766	-47.59277344	-77.18994141	+3748
+1458240617.96849990	+16.61132813	-0.30322266	-2.16210938	+50.18554688	-69.60937500	-132.36328125	+5348	+16.69042969	+2.62353516	-2.18408203	-141.81152344	-79.07958984	+132.53906250	+5428	+15.86425781	-0.90087891	-5.95458984	+41.57226563	-47.52685547	-77.12402344	+3696
+1458240617.97680000	+16.60693359	-0.21972656	-2.22802734	+50.36132813	-69.47753906	-132.45117188	+5300	+16.68164063	+2.70263672	-2.23681641	-142.40478516	-79.21142578	+133.19824219	+5424	+15.85986328	-0.82617188	-6.02490234	+41.81396484	-47.35107422	-77.18994141	+3648
+1458240617.98099990	+16.60693359	-0.18017578	-2.24121094	+50.69091797	-69.52148438	-132.75878906	+5272	+16.68164063	+2.74218750	-2.25878906	-142.75634766	-79.25537109	+133.61572266	+5420	+15.85107422	-0.79980469	-6.05126953	+42.01171875	-47.26318359	-77.40966797	+3620
+1458240617.98930000	+16.61132813	-0.07470703	-2.24560547	+51.63574219	-69.65332031	-133.52783203	+5220	+16.68164063	+2.83886719	-2.28955078	-143.32763672	-79.27734375	+134.31884766	+5420	+15.85107422	-0.73828125	-6.08642578	+42.53906250	-47.10937500	-77.95898438	+3572
+1458240617.99770000	+16.62011719	+0.04394531	-2.24560547	+52.69042969	-69.82910156	-134.34082031	+5172	+16.69042969	+2.93554688	-2.31152344	-143.96484375	-79.29931641	+135.13183594	+5416	+15.85107422	-0.67675781	-6.11279297	+43.15429688	-46.95556641	-78.61816406	+3532
+1458240618.00180010	+16.62451172	+0.10546875	-2.23681641	+53.30566406	-69.91699219	-134.82421875	+5148	+16.69482422	+2.97949219	-2.32470703	-144.36035156	-79.29931641	+135.59326172	+5416	+15.85107422	-0.64160156	-6.13037109	+43.50585938	-46.82373047	-78.96972656	+3516
+1458240618.01020000	+16.62890625	+0.22412109	-2.22802734	+54.40429688	-70.09277344	-135.70312500	+5100	+16.69921875	+3.07617188	-2.35107422	-144.88769531	-79.34326172	+136.29638672	+5408	+15.85107422	-0.57568359	-6.16552734	+44.12109375	-46.58203125	-79.51904297	+3496
+1458240618.01430010	+16.62890625	+0.28125000	-2.22363281	+54.84375000	-70.15869141	-136.05468750	+5076	+16.69921875	+3.12011719	-2.36425781	-145.15136719	-79.36523438	+136.60400391	+5408	+15.85107422	-0.54052734	-6.17431641	+44.40673828	-46.51611328	-79.82666016	+3484
+1458240618.02270010	+16.63330078	+0.37792969	-2.22363281	+55.67871094	-70.29052734	-136.75781250	+5024	+16.70361328	+3.19921875	-2.39062500	-145.74462891	-79.40917969	+137.30712891	+5404	+15.84667969	-0.47460938	-6.19189453	+44.91210938	-46.38427734	-80.31005859	+3468
+1458240618.02679990	+16.63769531	+0.41748047	-2.23242188	+56.00830078	-70.31250000	-137.04345703	+5000	+16.70361328	+3.23437500	-2.40820313	-146.00830078	-79.45312500	+137.59277344	+5404	+15.85107422	-0.44824219	-6.20068359	+45.08789063	-46.36230469	-80.55175781	+3460
+1458240618.03099990	+16.63769531	+0.45703125	-2.25000000	+56.11816406	-70.29052734	-137.13134766	+4976	+16.70361328	+3.27832031	-2.43017578	-146.07421875	-79.54101563	+137.72460938	+5404	+15.85546875	-0.40869141	-6.22705078	+45.21972656	-46.31835938	-80.57373047	+3460
+1458240618.03510000	+16.63769531	+0.48339844	-2.27636719	+56.09619141	-70.22460938	-137.15332031	+4952	+16.69921875	+3.30468750	-2.45214844	-146.27197266	-79.62890625	+137.92236328	+5400	+15.85546875	-0.37353516	-6.24902344	+45.28564453	-46.27441406	-80.57373047	+3456
+1458240618.03930000	+16.63330078	+0.50097656	-2.30712891	+55.96435547	-70.11474609	-137.06542969	+4928	+16.69482422	+3.33105469	-2.47851563	-146.49169922	-79.73876953	+138.16406250	+5400	+15.85546875	-0.33837891	-6.26660156	+45.32958984	-46.27441406	-80.55175781	+3448
+1458240618.04760000	+16.62451172	+0.52734375	-2.38183594	+55.45898438	-69.87304688	-136.73583984	+4884	+16.67724609	+3.37939453	-2.53564453	-146.88720703	-80.02441406	+138.53759766	+5404	+15.84667969	-0.26806641	-6.32373047	+45.21972656	-46.23046875	-80.20019531	+3436
+1458240618.05180000	+16.62451172	+0.53613281	-2.42138672	+55.17333984	-69.74121094	-136.56005859	+4868	+16.66845703	+3.39697266	-2.56201172	-147.10693359	-80.11230469	+138.69140625	+5408	+15.84667969	-0.23730469	-6.34570313	+45.10986328	-46.27441406	-80.02441406	+3424
+1458240618.05600000	+16.62011719	+0.54492188	-2.46093750	+54.82177734	-69.60937500	-136.29638672	+4852	+16.66406250	+3.41894531	-2.58398438	-147.19482422	-80.24414063	+138.77929688	+5412	+15.84667969	-0.20214844	-6.37207031	+44.97802734	-46.31835938	-79.82666016	+3408
+1458240618.06010010	+16.62011719	+0.54931641	-2.50488281	+54.44824219	-69.45556641	-136.03271484	+4836	+16.65527344	+3.44091797	-2.61035156	-147.30468750	-80.37597656	+138.86718750	+5416	+15.84667969	-0.16699219	-6.39404297	+44.86816406	-46.36230469	-79.62890625	+3392
+1458240618.06850000	+16.61132813	+0.56250000	-2.58398438	+53.74511719	-69.14794922	-135.54931641	+4812	+16.63769531	+3.48925781	-2.65869141	-147.59033203	-80.59570313	+139.15283203	+5428	+15.84228516	-0.09667969	-6.44677734	+44.67041016	-46.38427734	-79.16748047	+3360
+1458240618.07259990	+16.60693359	+0.57568359	-2.62792969	+53.37158203	-68.97216797	-135.21972656	+4808	+16.62890625	+3.51123047	-2.68505859	-147.61230469	-80.77148438	+139.17480469	+5436	+15.84228516	-0.06152344	-6.47753906	+44.53857422	-46.38427734	-78.92578125	+3336
+1458240618.08100010	+16.60253906	+0.60205078	-2.69384766	+52.84423828	-68.75244141	-134.82421875	+4796	+16.61572266	+3.55517578	-2.71142578	-148.00781250	-80.92529297	+139.54833984	+5448	+15.83349609	+0.00439453	-6.51269531	+44.40673828	-46.38427734	-78.59619141	+3292
+1458240618.08929990	+16.60253906	+0.65917969	-2.72900391	+52.66845703	-68.64257813	-134.62646484	+4788	+16.60693359	+3.62109375	-2.72021484	-148.18359375	-80.99121094	+139.83398438	+5468	+15.82910156	+0.07031250	-6.53906250	+44.42871094	-46.34033203	-78.48632813	+3240
+1458240618.09760000	+16.60253906	+0.73388672	-2.73779297	+52.82226563	-68.64257813	-134.62646484	+4780	+16.60693359	+3.69580078	-2.72021484	-148.27148438	-81.03515625	+140.05371094	+5484	+15.82910156	+0.12304688	-6.54785156	+44.67041016	-46.27441406	-78.70605469	+3188
+1458240618.10180000	+16.60693359	+0.78222656	-2.73339844	+53.04199219	-68.68652344	-134.73632813	+4780	+16.60693359	+3.73535156	-2.71142578	-148.40332031	-81.03515625	+140.27343750	+5496	+15.82910156	+0.15380859	-6.54785156	+44.89013672	-46.16455078	-78.88183594	+3164
+1458240618.11010000	+16.60693359	+0.87890625	-2.71142578	+53.56933594	-68.79638672	-135.02197266	+4776	+16.61132813	+3.81445313	-2.70263672	-148.53515625	-81.03515625	+140.58105469	+5516	+15.82910156	+0.21093750	-6.54345703	+45.32958984	-45.98876953	-79.29931641	+3128
+1458240618.11840010	+16.61572266	+0.98876953	-2.66748047	+54.33837891	-69.01611328	-135.50537109	+4776	+16.61132813	+3.89355469	-2.67187500	-148.77685547	-80.94726563	+140.99853516	+5532	+15.82470703	+0.25927734	-6.52587891	+45.81298828	-45.83496094	-79.80468750	+3104
+1458240618.13089990	+16.62011719	+1.14697266	-2.59277344	+55.63476563	-69.32373047	-136.36230469	+4768	+16.62451172	+4.01220703	-2.63671875	-149.08447266	-80.83740234	+141.54785156	+5552	+15.82470703	+0.33398438	-6.49072266	+46.56005859	-45.65917969	-80.66162109	+3116
+1458240618.13930010	+16.62451172	+1.23925781	-2.55322266	+56.33789063	-69.47753906	-136.80175781	+4756	+16.62451172	+4.07812500	-2.62353516	-149.43603516	-80.83740234	+142.00927734	+5556	+15.82910156	+0.38671875	-6.47753906	+46.93359375	-45.54931641	-81.07910156	+3132
+1458240618.14340000	+16.62451172	+1.28320313	-2.54443359	+56.62353516	-69.49951172	-136.97753906	+4748	+16.62451172	+4.11328125	-2.61474609	-149.58984375	-80.83740234	+142.20703125	+5560	+15.82910156	+0.41748047	-6.47753906	+47.08740234	-45.48339844	-81.14501953	+3140
+1458240618.15179990	+16.62011719	+1.34472656	-2.53125000	+56.86523438	-69.52148438	-137.10937500	+4724	+16.61132813	+4.16162109	-2.61035156	-149.96337891	-80.85937500	+142.62451172	+5560	+15.81591797	+0.47021484	-6.48193359	+47.06542969	-45.48339844	-81.10107422	+3160
+1458240618.16010000	+16.61572266	+1.38867188	-2.54443359	+56.77734375	-69.45556641	-136.99951172	+4704	+16.60253906	+4.19677734	-2.60595703	-150.53466797	-80.88134766	+143.17382813	+5564	+15.80712891	+0.53173828	-6.49072266	+46.99951172	-45.54931641	-80.88134766	+3172
+1458240618.16840000	+16.60693359	+1.41503906	-2.57958984	+56.46972656	-69.30175781	-136.73583984	+4688	+16.58935547	+4.23193359	-2.61035156	-151.04003906	-80.94726563	+143.63525391	+5568	+15.81152344	+0.59765625	-6.51269531	+46.82373047	-45.65917969	-80.55175781	+3172
+1458240618.17680000	+16.59375000	+1.43261719	-2.62353516	+55.89843750	-69.10400391	-136.23046875	+4680	+16.56298828	+4.26269531	-2.61914063	-151.50146484	-81.03515625	+144.07470703	+5580	+15.80273438	+0.65478516	-6.53906250	+46.49414063	-45.72509766	-80.00244141	+3152
+1458240618.18510010	+16.58056641	+1.44580078	-2.67187500	+55.30517578	-68.90625000	-135.74707031	+4680	+16.53662109	+4.29345703	-2.61474609	-152.13867188	-81.10107422	+144.68994141	+5596	+15.78515625	+0.71191406	-6.55664063	+46.23046875	-45.81298828	-79.58496094	+3124
+1458240618.18919990	+16.57617188	+1.45019531	-2.68945313	+55.01953125	-68.84033203	-135.54931641	+4680	+16.52783203	+4.30664063	-2.61035156	-152.35839844	-81.10107422	+144.88769531	+5608	+15.78076172	+0.74707031	-6.56542969	+46.14257813	-45.87890625	-79.36523438	+3108
+1458240618.19759990	+16.56298828	+1.46777344	-2.72021484	+54.53613281	-68.73046875	-135.15380859	+4688	+16.51025391	+4.34619141	-2.60156250	-152.66601563	-81.14501953	+145.15136719	+5632	+15.78076172	+0.79980469	-6.56103516	+46.05468750	-46.01074219	-79.18945313	+3068
+1458240618.20590000	+16.55419922	+1.50292969	-2.72900391	+54.36035156	-68.70849609	-135.02197266	+4696	+16.50146484	+4.39013672	-2.57519531	-153.12744141	-81.12304688	+145.63476563	+5664	+15.77636719	+0.85253906	-6.55224609	+46.12060547	-46.05468750	-79.16748047	+3028
+1458240618.21420000	+16.54541016	+1.55126953	-2.71582031	+54.36035156	-68.79638672	-135.00000000	+4708	+16.48828125	+4.44726563	-2.54443359	-153.25927734	-81.07910156	+145.83251953	+5692	+15.76757813	+0.90966797	-6.53466797	+46.29638672	-46.03271484	-79.27734375	+2996
+1458240618.22260000	+16.54101563	+1.61279297	-2.66748047	+54.68994141	-69.01611328	-135.26367188	+4724	+16.48388672	+4.50439453	-2.50048828	-153.41308594	-80.99121094	+146.03027344	+5724	+15.75878906	+0.95361328	-6.49072266	+46.69189453	-46.07666016	-79.73876953	+2984
+1458240618.22670010	+16.53662109	+1.64794922	-2.63671875	+54.99755859	-69.16992188	-135.50537109	+4732	+16.48388672	+4.53515625	-2.47412109	-153.47900391	-80.92529297	+146.14013672	+5740	+15.76318359	+0.97119141	-6.45996094	+46.95556641	-46.09863281	-80.06835938	+2988
+1458240618.23510000	+16.53662109	+1.73144531	-2.55761719	+55.70068359	-69.52148438	-136.05468750	+4748	+16.49267578	+4.60107422	-2.42578125	-153.54492188	-80.79345703	+146.29394531	+5764	+15.76757813	+1.01513672	-6.39843750	+47.50488281	-46.12060547	-80.77148438	+3004
+1458240618.24340010	+16.53222656	+1.81933594	-2.47851563	+56.46972656	-69.85107422	-136.60400391	+4760	+16.49267578	+4.66259766	-2.36425781	-153.76464844	-80.61767578	+146.60156250	+5788	+15.76757813	+1.05908203	-6.34570313	+48.01025391	-46.07666016	-81.40869141	+3032
+1458240618.25169990	+16.52783203	+1.89404297	-2.39941406	+57.12890625	-70.15869141	-137.10937500	+4764	+16.49267578	+4.71533203	-2.30712891	-153.87451172	-80.48583984	+146.75537109	+5808	+15.76318359	+1.10302734	-6.28857422	+48.40576172	-46.14257813	-81.84814453	+3076
+1458240618.25589990	+16.52783203	+1.92919922	-2.36425781	+57.43652344	-70.29052734	-137.30712891	+4764	+16.48828125	+4.74609375	-2.28076172	-153.80859375	-80.41992188	+146.73339844	+5820	+15.76318359	+1.12939453	-6.26220703	+48.58154297	-46.18652344	-82.02392578	+3100
+1458240618.26420000	+16.52343750	+1.98193359	-2.31152344	+57.83203125	-70.46630859	-137.65869141	+4760	+16.48828125	+4.77685547	-2.23242188	-154.05029297	-80.28808594	+146.97509766	+5836	+15.76757813	+1.16015625	-6.21826172	+48.69140625	-46.31835938	-82.28759766	+3140
+1458240618.27250000	+16.51464844	+2.01708984	-2.28955078	+57.78808594	-70.51025391	-137.59277344	+4748	+16.47949219	+4.80761719	-2.18847656	-154.29199219	-80.17822266	+147.21679688	+5852	+15.77197266	+1.20849609	-6.21826172	+48.53759766	-46.36230469	-81.95800781	+3168
+1458240618.28090000	+16.50146484	+2.03027344	-2.28955078	+57.41455078	-70.42236328	-137.28515625	+4736	+16.45751953	+4.83398438	-2.15771484	-154.27001953	-80.11230469	+147.19482422	+5868	+15.75878906	+1.25683594	-6.21826172	+48.29589844	-46.45019531	-81.51855469	+3184
+1458240618.28920010	+16.49267578	+2.02587891	-2.30273438	+56.88720703	-70.31250000	-136.91162109	+4732	+16.43994141	+4.84716797	-2.13134766	-154.24804688	-80.09033203	+147.12890625	+5888	+15.75000000	+1.29638672	-6.21826172	+47.94433594	-46.58203125	-80.99121094	+3188
+1458240618.29340000	+16.48828125	+2.02587891	-2.30712891	+56.62353516	-70.26855469	-136.69189453	+4732	+16.43115234	+4.85156250	-2.12255859	-154.20410156	-80.09033203	+147.06298828	+5896	+15.74560547	+1.31835938	-6.21826172	+47.74658203	-46.64794922	-80.70556641	+3188
+1458240618.30170010	+16.48388672	+2.01708984	-2.32470703	+56.00830078	-70.13671875	-136.23046875	+4740	+16.41357422	+4.86474609	-2.10058594	-154.13818359	-80.09033203	+146.93115234	+5916	+15.74560547	+1.35351563	-6.22705078	+47.32910156	-46.71386719	-80.11230469	+3172
+1458240618.30999990	+16.47509766	+2.00830078	-2.34228516	+55.39306641	-70.02685547	-135.74707031	+4752	+16.40039063	+4.87353516	-2.07861328	-153.94042969	-80.09033203	+146.68945313	+5940	+15.73242188	+1.39746094	-6.23144531	+46.93359375	-46.75781250	-79.54101563	+3144
+1458240618.31839990	+16.46630859	+2.00830078	-2.34667969	+54.88769531	-69.96093750	-135.35156250	+4764	+16.38720703	+4.88232422	-2.05224609	-153.54492188	-80.09033203	+146.25000000	+5964	+15.71923828	+1.43701172	-6.21826172	+46.69189453	-46.80175781	-79.10156250	+3112
+1458240618.32670000	+16.46191406	+2.01708984	-2.32910156	+54.60205078	-70.00488281	-135.13183594	+4780	+16.37841797	+4.89550781	-2.02148438	-153.10546875	-80.06835938	+145.74462891	+5988	+15.71484375	+1.46337891	-6.18750000	+46.66992188	-46.86767578	-79.05761719	+3088
+1458240618.33090000	+16.46191406	+2.02587891	-2.31152344	+54.51416016	-70.07080078	-135.04394531	+4792	+16.37841797	+4.90429688	-1.99951172	-152.88574219	-80.02441406	+145.50292969	+6000	+15.71484375	+1.47656250	-6.16552734	+46.69189453	-46.88964844	-79.14550781	+3080
+1458240618.33920000	+16.46191406	+2.05664063	-2.26757813	+54.51416016	-70.24658203	-135.00000000	+4812	+16.38281250	+4.92626953	-1.94677734	-152.35839844	-79.91455078	+144.97558594	+6024	+15.71923828	+1.49853516	-6.11718750	+46.91162109	-46.91162109	-79.43115234	+3076
+1458240618.34750010	+16.46191406	+2.10498047	-2.19287109	+54.77783203	-70.55419922	-135.13183594	+4836	+16.38720703	+4.95263672	-1.88964844	-151.72119141	-79.80468750	+144.33837891	+6048	+15.71484375	+1.52050781	-6.05566406	+47.24121094	-46.93359375	-79.84863281	+3088
+1458240618.35579990	+16.46630859	+2.17089844	-2.10498047	+55.21728516	-70.92773438	-135.37353516	+4860	+16.39599609	+4.97900391	-1.81933594	-151.12792969	-79.62890625	+143.72314453	+6072	+15.71044922	+1.54248047	-5.98095703	+47.57080078	-46.99951172	-80.33203125	+3120
+1458240618.36420010	+16.46630859	+2.23242188	-2.00390625	+55.78857422	-71.34521484	-135.76904297	+4880	+16.40478516	+5.00537109	-1.74902344	-150.66650391	-79.43115234	+143.28369141	+6088	+15.71923828	+1.55566406	-5.91503906	+47.90039063	-47.06542969	-80.85937500	+3168
+1458240618.36830000	+16.46630859	+2.26318359	-1.95996094	+56.03027344	-71.52099609	-135.92285156	+4884	+16.40478516	+5.01855469	-1.71826172	-150.44677734	-79.36523438	+143.08593750	+6096	+15.71923828	+1.56884766	-5.88867188	+48.03222656	-47.08740234	-81.03515625	+3196
+1458240618.37669990	+16.46630859	+2.31152344	-1.88525391	+56.31591797	-71.80664063	-136.03271484	+4888	+16.40478516	+5.04492188	-1.66552734	-150.05126953	-79.23339844	+142.71240234	+6112	+15.71923828	+1.58642578	-5.84472656	+48.09814453	-47.10937500	-81.14501953	+3248
+1458240618.38500000	+16.45751953	+2.34228516	-1.84130859	+56.27197266	-71.93847656	-135.94482422	+4884	+16.39599609	+5.05810547	-1.62158203	-149.76562500	-79.12353516	+142.38281250	+6120	+15.70605469	+1.61279297	-5.82275391	+47.98828125	-47.15332031	-80.94726563	+3296
+1458240618.38920000	+16.45751953	+2.34667969	-1.83251953	+56.09619141	-71.96044922	-135.79101563	+4880	+16.39160156	+5.05810547	-1.60839844	-149.67773438	-79.12353516	+142.27294922	+6128	+15.70605469	+1.62158203	-5.81835938	+47.83447266	-47.17529297	-80.77148438	+3316
+1458240618.39750000	+16.45312500	+2.34228516	-1.82812500	+55.61279297	-71.93847656	-135.41748047	+4872	+16.37841797	+5.06250000	-1.58203125	-149.52392578	-79.10156250	+142.05322266	+6140	+15.70605469	+1.64355469	-5.82275391	+47.50488281	-47.24121094	-80.31005859	+3344
+1458240618.40580010	+16.44873047	+2.33349609	-1.84570313	+54.99755859	-71.82861328	-134.93408203	+4872	+16.36083984	+5.06689453	-1.57324219	-149.41406250	-79.12353516	+141.89941406	+6152	+15.70166016	+1.66992188	-5.83154297	+47.13134766	-47.26318359	-79.78271484	+3356
+1458240618.41409990	+16.43994141	+2.31591797	-1.86767578	+54.22851563	-71.65283203	-134.31884766	+4876	+16.34765625	+5.06250000	-1.56445313	-149.32617188	-79.16748047	+141.72363281	+6168	+15.69287109	+1.70068359	-5.84472656	+46.71386719	-47.28515625	-79.12353516	+3352
+1458240618.42249990	+16.43994141	+2.30273438	-1.88964844	+53.59130859	-71.52099609	-133.81347656	+4888	+16.33007813	+5.05810547	-1.55566406	-149.19433594	-79.21142578	+141.50390625	+6188	+15.68408203	+1.72705078	-5.85351563	+46.31835938	-47.32910156	-78.55224609	+3336
+1458240618.42660000	+16.43554688	+2.28955078	-1.89843750	+53.28369141	-71.47705078	-133.61572266	+4896	+16.32568359	+5.05810547	-1.54687500	-149.15039063	-79.21142578	+141.41601563	+6200	+15.68408203	+1.74462891	-5.84912109	+46.18652344	-47.35107422	-78.35449219	+3324
+1458240618.43499990	+16.43554688	+2.28076172	-1.91162109	+52.80029297	-71.36718750	-133.24218750	+4912	+16.31689453	+5.05810547	-1.52929688	-149.04052734	-79.21142578	+141.26220703	+6228	+15.68847656	+1.76660156	-5.83593750	+45.98876953	-47.41699219	-78.11279297	+3292
+1458240618.44330000	+16.43554688	+2.28076172	-1.91162109	+52.49267578	-71.34521484	-133.00048828	+4924	+16.31250000	+5.07128906	-1.50292969	-148.88671875	-79.16748047	+141.10839844	+6256	+15.68847656	+1.78417969	-5.81396484	+46.05468750	-47.41699219	-78.13476563	+3264
+1458240618.45160010	+16.43554688	+2.28515625	-1.88964844	+52.40478516	-71.38916016	-132.93457031	+4940	+16.31250000	+5.08447266	-1.46777344	-148.62304688	-79.05761719	+140.82275391	+6288	+15.68847656	+1.80175781	-5.78320313	+46.20849609	-47.41699219	-78.33251953	+3248
+1458240618.46000000	+16.43994141	+2.30712891	-1.85009766	+52.55859375	-71.56494141	-133.06640625	+4960	+16.31250000	+5.11083984	-1.41943359	-148.20556641	-78.90380859	+140.47119141	+6316	+15.69726563	+1.81054688	-5.73486328	+46.47216797	-47.48291016	-78.72802734	+3244
+1458240618.46830010	+16.43994141	+2.33789063	-1.79296875	+52.95410156	-71.80664063	-133.35205078	+4980	+16.32128906	+5.14160156	-1.37109375	-147.83203125	-78.72802734	+140.20751953	+6344	+15.70605469	+1.81494141	-5.67773438	+46.82373047	-47.54882813	-79.23339844	+3256
+1458240618.47659990	+16.43994141	+2.37304688	-1.72705078	+53.43750000	-72.07031250	-133.70361328	+5000	+16.32568359	+5.16796875	-1.31835938	-147.45849609	-78.55224609	+139.92187500	+6368	+15.71044922	+1.82373047	-5.62500000	+47.13134766	-47.59277344	-79.69482422	+3276
+1458240618.48499990	+16.43554688	+2.41259766	-1.64794922	+54.05273438	-72.42187500	-134.16503906	+5012	+16.32568359	+5.18994141	-1.27001953	-146.99707031	-78.37646484	+139.48242188	+6388	+15.71044922	+1.83251953	-5.57226563	+47.43896484	-47.63671875	-80.09033203	+3316
+1458240618.49330000	+16.43554688	+2.44775391	-1.58642578	+54.49218750	-72.68554688	-134.45068359	+5016	+16.32568359	+5.20751953	-1.23925781	-146.57958984	-78.24462891	+139.06494141	+6404	+15.71923828	+1.84130859	-5.52832031	+47.52685547	-47.74658203	-80.28808594	+3360
+1458240618.50160000	+16.43554688	+2.46533203	-1.54687500	+54.62402344	-72.81738281	-134.49462891	+5016	+16.32568359	+5.20751953	-1.21289063	-146.33789063	-78.13476563	+138.73535156	+6412	+15.72363281	+1.84570313	-5.50195313	+47.46093750	-47.83447266	-80.26611328	+3396
+1458240618.50990010	+16.43115234	+2.46972656	-1.53808594	+54.42626953	-72.81738281	-134.27490234	+5004	+16.31689453	+5.19873047	-1.19970703	-146.11816406	-78.09082031	+138.40576172	+6420	+15.72802734	+1.85449219	-5.50634766	+47.21923828	-47.83447266	-79.93652344	+3424
+1458240618.51830010	+16.43115234	+2.46093750	-1.54687500	+53.96484375	-72.72949219	-133.83544922	+4996	+16.31250000	+5.18115234	-1.19531250	-145.87646484	-78.06884766	+137.96630859	+6428	+15.72363281	+1.86767578	-5.51953125	+46.88964844	-47.85644531	-79.43115234	+3440
+1458240618.52239990	+16.42675781	+2.45654297	-1.55566406	+53.70117188	-72.68554688	-133.59375000	+4996	+16.30810547	+5.16796875	-1.19531250	-145.74462891	-78.04687500	+137.74658203	+6432	+15.72363281	+1.87646484	-5.52392578	+46.73583984	-47.87841797	-79.18945313	+3444
+1458240618.53080010	+16.42675781	+2.43896484	-1.58203125	+53.12988281	-72.53173828	-133.08837891	+5000	+16.30371094	+5.15039063	-1.19531250	-145.45898438	-78.02490234	+137.28515625	+6440	+15.72363281	+1.88525391	-5.54150391	+46.27441406	-47.90039063	-78.55224609	+3444
+1458240618.53909990	+16.43115234	+2.42138672	-1.60839844	+52.55859375	-72.35595703	-132.58300781	+5008	+16.29931641	+5.12841797	-1.19970703	-145.10742188	-78.04687500	+136.73583984	+6452	+15.72363281	+1.90283203	-5.56347656	+45.81298828	-47.90039063	-77.87109375	+3428
+1458240618.54740000	+16.43115234	+2.40380859	-1.63476563	+52.03125000	-72.22412109	-132.12158203	+5016	+16.29931641	+5.11523438	-1.19970703	-144.64599609	-78.06884766	+136.14257813	+6464	+15.71484375	+1.92919922	-5.58544922	+45.37353516	-47.87841797	-77.14599609	+3400
+1458240618.55160000	+16.43115234	+2.39941406	-1.64355469	+51.81152344	-72.15820313	-131.92382813	+5020	+16.29492188	+5.11083984	-1.19970703	-144.33837891	-78.04687500	+135.81298828	+6468	+15.71044922	+1.93798828	-5.58984375	+45.28564453	-47.83447266	-76.90429688	+3380
+1458240618.55990000	+16.43115234	+2.39062500	-1.66113281	+51.39404297	-72.04833984	-131.55029297	+5028	+16.29931641	+5.11083984	-1.19531250	-143.61328125	-78.04687500	+135.04394531	+6476	+15.70605469	+1.94677734	-5.58105469	+45.21972656	-47.83447266	-76.81640625	+3348
+1458240618.56820010	+16.43115234	+2.39501953	-1.66113281	+51.17431641	-72.02636719	-131.30859375	+5032	+16.29931641	+5.11962891	-1.18212891	-142.80029297	-78.00292969	+134.27490234	+6484	+15.70605469	+1.95117188	-5.56347656	+45.35156250	-47.83447266	-76.94824219	+3328
+1458240618.57660010	+16.43554688	+2.40380859	-1.64794922	+51.13037109	-72.07031250	-131.22070313	+5040	+16.30810547	+5.14160156	-1.16894531	-141.92138672	-77.95898438	+133.46191406	+6492	+15.71044922	+1.95556641	-5.54150391	+45.54931641	-47.81250000	-77.16796875	+3316
+1458240618.58489990	+16.43554688	+2.42578125	-1.62158203	+51.28417969	-72.18017578	-131.26464844	+5048	+16.31250000	+5.16357422	-1.14697266	-140.99853516	-77.87109375	+132.62695313	+6500	+15.70605469	+1.95996094	-5.52392578	+45.72509766	-47.79052734	-77.40966797	+3312
+1458240618.59320000	+16.43554688	+2.45214844	-1.58642578	+51.54785156	-72.33398438	-131.39648438	+5052	+16.32128906	+5.18994141	-1.12500000	-140.07568359	-77.76123047	+131.77001953	+6504	+15.70605469	+1.95996094	-5.50634766	+45.92285156	-47.81250000	-77.67333984	+3324
+1458240618.60159990	+16.43554688	+2.47851563	-1.55126953	+51.92138672	-72.53173828	-131.61621094	+5056	+16.32568359	+5.20751953	-1.10302734	-139.30664063	-77.67333984	+131.02294922	+6504	+15.71044922	+1.95556641	-5.48437500	+46.12060547	-47.83447266	-77.93701172	+3344
+1458240618.60570000	+16.43554688	+2.49169922	-1.53369141	+52.09716797	-72.61962891	-131.72607422	+5056	+16.33007813	+5.21630859	-1.09423828	-138.97705078	-77.60742188	+130.69335938	+6504	+15.71044922	+1.95556641	-5.47558594	+46.25244141	-47.83447266	-78.09082031	+3356
+1458240618.61410000	+16.43115234	+2.51367188	-1.50292969	+52.38281250	-72.75146484	-131.90185547	+5052	+16.33007813	+5.22509766	-1.07666016	-138.44970703	-77.51953125	+130.07812500	+6500	+15.71484375	+1.95556641	-5.45800781	+46.40625000	-47.85644531	-78.24462891	+3384
+1458240618.62240000	+16.42675781	+2.52246094	-1.48535156	+52.51464844	-72.86132813	-132.01171875	+5048	+16.33007813	+5.22509766	-1.07226563	-138.01025391	-77.45361328	+129.55078125	+6496	+15.71044922	+1.95996094	-5.45800781	+46.45019531	-47.87841797	-78.24462891	+3408
+1458240618.63070010	+16.42675781	+2.52246094	-1.48095703	+52.51464844	-72.90527344	-132.01171875	+5036	+16.32568359	+5.21630859	-1.07226563	-137.74658203	-77.40966797	+129.17724609	+6492	+15.71044922	+1.96435547	-5.45800781	+46.40625000	-47.92236328	-78.13476563	+3432
+1458240618.63490010	+16.42236328	+2.52246094	-1.48095703	+52.44873047	-72.88330078	-131.98974609	+5032	+16.32568359	+5.20751953	-1.07226563	-137.63671875	-77.40966797	+129.02343750	+6492	+15.71044922	+1.96435547	-5.46240234	+46.38427734	-47.92236328	-78.06884766	+3440
+1458240618.64319990	+16.42236328	+2.51367188	-1.48974609	+52.31689453	-72.88330078	-131.90185547	+5024	+16.32128906	+5.19873047	-1.07666016	-137.48291016	-77.38769531	+128.80371094	+6496	+15.71044922	+1.96875000	-5.47119141	+46.29638672	-47.96630859	-77.91503906	+3456
+1458240618.65150000	+16.41796875	+2.50488281	-1.49853516	+52.16308594	-72.83935547	-131.81396484	+5020	+16.31689453	+5.18554688	-1.08105469	-137.37304688	-77.40966797	+128.60595703	+6500	+15.71044922	+1.97314453	-5.47998047	+46.20849609	-47.98828125	-77.71728516	+3464
+1458240618.65990000	+16.41796875	+2.49609375	-1.50732422	+52.00927734	-72.81738281	-131.72607422	+5020	+16.31250000	+5.17675781	-1.08544922	-137.28515625	-77.45361328	+128.49609375	+6508	+15.70605469	+1.98632813	-5.51513672	+45.79101563	-48.16406250	-76.86035156	+3460
+1458240618.66820000	+16.41357422	+2.48730469	-1.51611328	+51.87744141	-72.77343750	-131.63818359	+5016	+16.31250000	+5.17236328	-1.08544922	-137.24121094	-77.47558594	+128.45214844	+6512	+15.70166016	+1.99511719	-5.53710938	+45.52734375	-48.33984375	-76.24511719	+3432
+1458240618.67240000	+16.41357422	+2.48291016	-1.52050781	+51.81152344	-72.75146484	-131.59423828	+5016	+16.30810547	+5.16796875	-1.08544922	-137.21923828	-77.49755859	+128.43017578	+6516	+15.70605469	+1.99072266	-5.54150391	+45.52734375	-48.36181641	-76.15722656	+3412
+1458240618.68070010	+16.40917969	+2.47851563	-1.52490234	+51.70166016	-72.72949219	-131.52832031	+5016	+16.30810547	+5.16796875	-1.08984375	-137.19726563	-77.56347656	+128.45214844	+6520	+15.70605469	+1.98193359	-5.53271484	+45.72509766	-48.36181641	-76.31103516	+3380
+1458240618.68899990	+16.40478516	+2.47412109	-1.52929688	+51.63574219	-72.75146484	-131.48437500	+5016	+16.30810547	+5.17236328	-1.08984375	-137.19726563	-77.62939453	+128.49609375	+6528	+15.71044922	+1.96435547	-5.50634766	+46.05468750	-48.38378906	-76.72851563	+3372
+1458240618.69740010	+16.40039063	+2.47412109	-1.52490234	+51.63574219	-72.77343750	-131.46240234	+5016	+16.31250000	+5.18115234	-1.08984375	-137.17529297	-77.84912109	+128.62792969	+6536	+15.71923828	+1.95556641	-5.48437500	+46.29638672	-48.40576172	-77.03613281	+3372
+1458240618.70569990	+16.39599609	+2.47851563	-1.51171875	+51.72363281	-72.81738281	-131.48437500	+5020	+16.31689453	+5.21191406	-1.08105469	-137.48291016	-78.31054688	+129.26513672	+6544	+15.72802734	+1.93798828	-5.46240234	+46.58203125	-48.38378906	-77.43164063	+3380
+1458240618.71400000	+16.39160156	+2.48291016	-1.49853516	+51.83349609	-72.88330078	-131.50634766	+5020	+16.32568359	+5.24707031	-1.07226563	-138.12011719	-78.90380859	+130.29785156	+6548	+15.73242188	+1.92480469	-5.44921875	+46.86767578	-48.31787109	-77.76123047	+3400
+1458240618.72240000	+16.38720703	+2.49169922	-1.47216797	+51.96533203	-73.01513672	-131.44042969	+5020	+16.33447266	+5.28222656	-1.07226563	-139.43847656	-79.93652344	+132.03369141	+6552	+15.73681641	+1.90722656	-5.42285156	+47.28515625	-48.27392578	-78.20068359	+3432
+1458240618.72650000	+16.38720703	+2.49609375	-1.45898438	+51.96533203	-73.05908203	-131.37451172	+5020	+16.33886719	+5.28222656	-1.06347656	-140.49316406	-80.22216797	+133.17626953	+6548	+15.74121094	+1.89843750	-5.40966797	+47.43896484	-48.25195313	-78.35449219	+3448
+1458240618.73480010	+16.38281250	+2.50048828	-1.43701172	+51.67968750	-73.12500000	-130.84716797	+5016	+16.34326172	+5.29101563	-1.08105469	-142.51464844	-81.29882813	+135.43945313	+6544	+15.75000000	+1.88085938	-5.40087891	+47.63671875	-48.20800781	-78.50830078	+3484
+1458240618.74320010	+16.38281250	+2.48291016	-1.43701172	+50.84472656	-73.12500000	-129.83642578	+5008	+16.34326172	+5.29101563	-1.08544922	-146.25000000	-82.30957031	+139.43847656	+6540	+15.75439453	+1.87207031	-5.40527344	+47.68066406	-48.16406250	-78.37646484	+3504
+1458240618.75149990	+16.38281250	+2.45654297	-1.45458984	+49.41650391	-73.01513672	-128.32031250	+5004	+16.34765625	+5.29101563	-1.09863281	-151.69921875	-83.47412109	+145.17333984	+6540	+15.75000000	+1.87207031	-5.42285156	+47.57080078	-48.14208984	-78.02490234	+3520
+1458240618.75570010	+16.38720703	+2.43457031	-1.47656250	+48.36181641	-72.94921875	-127.24365234	+5008	+16.34765625	+5.29101563	-1.11621094	-155.52246094	-84.24316406	+149.15039063	+6544	+15.74560547	+1.87207031	-5.43164063	+47.48291016	-48.14208984	-77.80517578	+3520
+1458240618.76399990	+16.39160156	+2.39501953	-1.52050781	+46.09863281	-72.79541016	-124.95849609	+5016	+16.35205078	+5.29541016	-1.13378906	-168.50830078	-85.42968750	+162.42187500	+6548	+15.74560547	+1.86328125	-5.44921875	+47.30712891	-48.16406250	-77.45361328	+3508
+1458240618.77230000	+16.40039063	+2.35107422	-1.57763672	+43.11035156	-72.57568359	-122.01416016	+5028	+16.34326172	+5.31738281	-1.17333984	+165.82763672	-86.55029297	-171.43066406	+6564	+15.74560547	+1.85449219	-5.46240234	+47.15332031	-48.18603516	-77.12402344	+3484
+1458240618.78070000	+16.40478516	+2.31152344	-1.61718750	+39.61669922	-72.48779297	-118.52050781	+5040	+16.34765625	+5.34375000	-1.18652344	+131.11083984	-86.41845703	-136.23046875	+6580	+15.73242188	+1.84130859	-5.47998047	+47.08740234	-48.12011719	-76.88232422	+3452
+1458240618.78900000	+16.41357422	+2.28955078	-1.63916016	+35.90332031	-72.48779297	-114.74121094	+5048	+16.36083984	+5.37890625	-1.19970703	+105.71044922	-85.16601563	-110.34667969	+6600	+15.72363281	+1.82373047	-5.48876953	+47.15332031	-48.03222656	-76.94824219	+3416
+1458240618.79730010	+16.42675781	+2.28076172	-1.63476563	+31.17919922	-72.57568359	-109.92919922	+5044	+16.37402344	+5.42285156	-1.20849609	+92.26318359	-83.27636719	-96.39404297	+6616	+15.72363281	+1.79736328	-5.47998047	+47.35107422	-48.01025391	-77.25585938	+3392
+1458240618.80559990	+16.43554688	+2.27636719	-1.60400391	+26.34521484	-72.68554688	-105.00732422	+5036	+16.39160156	+5.46679688	-1.21289063	+85.23193359	-81.10107422	-88.92333984	+6632	+15.72363281	+1.76660156	-5.47119141	+47.63671875	-47.87841797	-77.67333984	+3376
+1458240618.80979990	+16.43554688	+2.27197266	-1.59082031	+23.99414063	-72.66357422	-102.59033203	+5032	+16.40039063	+5.48437500	-1.21728516	+82.88085938	-79.98046875	-86.37451172	+6636	+15.71923828	+1.74902344	-5.46679688	+47.79052734	-47.81250000	-77.87109375	+3372
+1458240618.81810000	+16.43994141	+2.26318359	-1.55566406	+19.05029297	-72.59765625	-97.60253906	+5016	+16.43115234	+5.51074219	-1.23486328	+79.51904297	-77.73925781	-82.77099609	+6644	+15.71044922	+1.71386719	-5.46240234	+48.05419922	-47.61474609	-78.28857422	+3376
+1458240618.82649990	+16.44873047	+2.24121094	-1.52929688	+14.41406250	-72.37792969	-93.05419922	+5000	+16.45751953	+5.53710938	-1.25244141	+77.27783203	-75.52001953	-80.33203125	+6652	+15.70166016	+1.66992188	-5.45361328	+48.33984375	-47.43896484	-78.77197266	+3392
+1458240618.83480000	+16.45312500	+2.20605469	-1.53369141	+10.10742188	-71.85058594	-88.85742188	+4980	+16.47949219	+5.55908203	-1.28759766	+75.82763672	-73.36669922	-78.66210938	+6652	+15.69726563	+1.62597656	-5.45800781	+48.55957031	-47.21923828	-79.10156250	+3416
+1458240618.84310010	+16.44873047	+2.16210938	-1.56884766	+6.43798828	-71.05957031	-85.38574219	+4964	+16.49267578	+5.56347656	-1.36230469	+74.06982422	-71.21337891	-76.72851563	+6656	+15.68847656	+1.58203125	-5.47998047	+48.51562500	-46.95556641	-79.05761719	+3440
+1458240618.85150000	+16.45312500	+2.09179688	-1.63037109	+3.27392578	-70.07080078	-82.57324219	+4960	+16.50146484	+5.55029297	-1.46337891	+72.35595703	-69.12597656	-74.90478516	+6664	+15.66210938	+1.55126953	-5.52832031	+48.25195313	-46.69189453	-78.61816406	+3460
+1458240618.85560010	+16.45312500	+2.06103516	-1.67431641	+1.93359375	-69.49951172	-81.36474609	+4960	+16.50585938	+5.55029297	-1.51611328	+71.78466797	-68.20312500	-74.22363281	+6668	+15.65332031	+1.53808594	-5.55468750	+48.07617188	-46.58203125	-78.33251953	+3468
+1458240618.86400010	+16.46191406	+1.98632813	-1.77099609	-0.04394531	-68.35693359	-79.71679688	+4964	+16.50585938	+5.53710938	-1.65673828	+70.33447266	-66.24755859	-72.55371094	+6680	+15.63574219	+1.51171875	-5.60742188	+47.65869141	-46.36230469	-77.73925781	+3464
+1458240618.87649990	+16.46630859	+1.88525391	-1.95996094	-1.91162109	-66.42333984	-78.35449219	+4980	+16.49707031	+5.51513672	-1.89404297	+68.40087891	-63.56689453	-70.13671875	+6700	+15.60058594	+1.46777344	-5.73046875	+46.82373047	-45.76904297	-76.35498047	+3432
+1458240618.89730000	+16.48388672	+1.77099609	-2.21484375	-2.79052734	-63.87451172	-77.82714844	+5000	+16.48828125	+5.48437500	-2.27197266	+66.29150391	-60.05126953	-67.08251953	+6724	+15.52587891	+1.35791016	-5.91503906	+45.72509766	-44.51660156	-74.70703125	+3320
+1458240618.90560010	+16.48828125	+1.75341797	-2.28076172	-2.54882813	-63.12744141	-78.02490234	+4988	+16.48388672	+5.47558594	-2.39062500	+65.85205078	-58.99658203	-66.33544922	+6716	+15.49072266	+1.30078125	-5.97216797	+45.59326172	-43.83544922	-74.53125000	+3276
+1458240618.91389990	+16.49267578	+1.74023438	-2.32910156	-2.08740234	-62.42431641	-78.35449219	+4972	+16.48828125	+5.47119141	-2.50488281	+65.43457031	-58.02978516	-65.52246094	+6704	+15.45556641	+1.23925781	-6.02490234	+45.57128906	-43.11035156	-74.48730469	+3240
+1458240618.92230010	+16.50146484	+1.73583984	-2.35546875	-1.45019531	-61.89697266	-78.79394531	+4948	+16.49707031	+5.47119141	-2.60156250	+65.30273438	-57.26074219	-65.03906250	+6684	+15.42041016	+1.16015625	-6.06005859	+45.61523438	-42.36328125	-74.70703125	+3220
+1458240618.93059990	+16.51025391	+1.74023438	-2.37304688	-0.52734375	-61.41357422	-79.43115234	+4912	+16.50585938	+5.47558594	-2.70263672	+65.12695313	-56.53564453	-64.51171875	+6652	+15.38964844	+1.07666016	-6.09960938	+45.68115234	-41.59423828	-74.97070313	+3208
+1458240618.93890000	+16.51904297	+1.73144531	-2.39501953	+0.54931641	-60.86425781	-80.26611328	+4872	+16.51025391	+5.46240234	-2.80371094	+64.88525391	-55.78857422	-63.96240234	+6616	+15.35009766	+0.98876953	-6.13916016	+45.70312500	-40.75927734	-75.19042969	+3212
+1458240618.94730000	+16.52783203	+1.72265625	-2.43017578	+1.84570313	-60.11718750	-81.25488281	+4832	+16.51025391	+5.44042969	-2.90478516	+64.66552734	-55.12939453	-63.47900391	+6580	+15.29736328	+0.90527344	-6.18310547	+45.70312500	-39.90234375	-75.25634766	+3216
+1458240618.95560000	+16.53662109	+1.69189453	-2.49609375	+3.25195313	-59.15039063	-82.41943359	+4800	+16.50146484	+5.41406250	-3.04980469	+64.07226563	-54.36035156	-62.57812500	+6548	+15.25341797	+0.82177734	-6.23583984	+45.52734375	-39.13330078	-75.14648438	+3228
+1458240618.96390010	+16.54980469	+1.63476563	-2.58837891	+4.48242188	-58.07373047	-83.56201172	+4776	+16.49267578	+5.35253906	-3.20361328	+63.36914063	-53.56933594	-61.72119141	+6516	+15.20068359	+0.72949219	-6.29296875	+45.21972656	-38.34228516	-74.88281250	+3232
+1458240618.97639990	+16.55859375	+1.52050781	-2.81250000	+6.13037109	-55.74462891	-85.23193359	+4764	+16.46191406	+5.24267578	-3.47607422	+61.87500000	-52.18505859	-59.91943359	+6472	+15.12158203	+0.61083984	-6.40283203	+44.56054688	-37.15576172	-74.00390625	+3212
+1458240618.99309990	+16.57177734	+1.32275391	-3.14648438	+7.77832031	-52.49267578	-87.09960938	+4776	+16.41796875	+5.06689453	-3.86279297	+59.61181641	-50.44921875	-57.23876953	+6412	+15.01611328	+0.45263672	-6.53906250	+43.63769531	-35.70556641	-72.70751953	+3144
+1458240619.00140000	+16.56738281	+1.23486328	-3.30029297	+8.54736328	-50.93261719	-87.91259766	+4780	+16.39599609	+4.97021484	-4.04736328	+58.40332031	-49.65820313	-55.89843750	+6376	+14.95458984	+0.35595703	-6.60937500	+43.15429688	-34.82666016	-72.09228516	+3088
+1458240619.01390000	+16.56298828	+1.12939453	-3.48925781	+9.73388672	-48.82324219	-88.92333984	+4768	+16.36962891	+4.82958984	-4.28466797	+56.73339844	-48.69140625	-53.94287109	+6300	+14.85351563	+0.19775391	-6.70166016	+42.58300781	-33.35449219	-71.27929688	+2996
+1458240619.02220010	+16.55859375	+1.07226563	-3.56835938	+10.61279297	-47.65869141	-89.58251953	+4744	+16.35644531	+4.73730469	-4.39892578	+55.74462891	-48.29589844	-52.84423828	+6240	+14.78320313	+0.07910156	-6.74121094	+42.31933594	-32.38769531	-71.05957031	+2936
+1458240619.03060010	+16.54980469	+1.02832031	-3.61669922	+11.64550781	-46.62597656	-90.24169922	+4708	+16.34765625	+4.64941406	-4.49121094	+54.86572266	-48.03222656	-51.87744141	+6168	+14.71728516	-0.03955078	-6.76757813	+42.18750000	-31.42089844	-70.97167969	+2884
+1458240619.03889990	+16.54101563	+0.98437500	-3.66503906	+12.70019531	-45.54931641	-90.87890625	+4664	+16.33886719	+4.55273438	-4.57031250	+53.96484375	-47.83447266	-50.93261719	+6092	+14.64257813	-0.17578125	-6.79833984	+42.03369141	-30.34423828	-70.92773438	+2844
+1458240619.04720000	+16.52343750	+0.93603516	-3.70458984	+13.73291016	-44.49462891	-91.40625000	+4608	+16.32568359	+4.45166016	-4.62744141	+53.10791016	-47.74658203	-50.00976563	+6012	+14.55468750	-0.30761719	-6.82470703	+41.90185547	-29.26757813	-70.77392578	+2820
+1458240619.05550000	+16.51025391	+0.87890625	-3.74414063	+14.72167969	-43.41796875	-91.84570313	+4556	+16.30810547	+4.34619141	-4.69335938	+52.14111328	-47.63671875	-48.95507813	+5932	+14.47558594	-0.44384766	-6.84228516	+41.72607422	-28.27880859	-70.64208984	+2800
+1458240619.06390000	+16.48828125	+0.78662109	-3.79687500	+15.55664063	-42.25341797	-92.24121094	+4520	+16.28173828	+4.21875000	-4.75927734	+51.08642578	-47.52685547	-47.90039063	+5856	+14.39208984	-0.58886719	-6.85107422	+41.50634766	-27.35595703	-70.53222656	+2788
+1458240619.07220010	+16.46630859	+0.69433594	-3.87597656	+16.30371094	-40.82519531	-92.39501953	+4496	+16.25097656	+4.09130859	-4.84277344	+49.89990234	-47.30712891	-46.60400391	+5780	+14.30419922	-0.71630859	-6.88183594	+41.22070313	-26.41113281	-70.02685547	+2780
+1458240619.08470010	+16.41796875	+0.50537109	-4.04296875	+17.02880859	-38.47412109	-92.30712891	+4468	+16.18505859	+3.85839844	-4.99218750	+47.65869141	-46.84570313	-44.34082031	+5668	+14.17236328	-0.91845703	-6.91259766	+40.60546875	-25.13671875	-69.03808594	+2764
+1458240619.09299990	+16.38720703	+0.36914063	-4.16162109	+17.46826172	-36.84814453	-92.10937500	+4452	+16.13671875	+3.69140625	-5.09326172	+46.01074219	-46.47216797	-42.67089844	+5596	+14.09326172	-1.05029297	-6.92138672	+40.16601563	-24.45556641	-68.35693359	+2740
+1458240619.10550000	+16.33447266	+0.15380859	-4.35498047	+18.06152344	-34.29931641	-91.66992188	+4412	+16.05322266	+3.42773438	-5.24267578	+43.33007813	-45.87890625	-40.01220703	+5476	+13.97021484	-1.25244141	-6.92578125	+39.50683594	-23.35693359	-67.21435547	+2692
+1458240619.11380000	+16.28613281	+0.01757813	-4.47363281	+18.50097656	-32.62939453	-91.31835938	+4380	+15.99609375	+3.23437500	-5.31738281	+41.41845703	-45.50537109	-38.25439453	+5392	+13.88232422	-1.39746094	-6.92578125	+39.08935547	-22.56591797	-66.42333984	+2652
+1458240619.12220000	+16.24218750	-0.10546875	-4.56152344	+19.13818359	-31.22314453	-90.98876953	+4336	+15.95214844	+3.04980469	-5.37011719	+39.59472656	-45.26367188	-36.58447266	+5300	+13.79443359	-1.54687500	-6.91259766	+38.75976563	-21.81884766	-65.80810547	+2608
+1458240619.13050010	+16.18945313	-0.21972656	-4.62744141	+19.88525391	-29.94873047	-90.74707031	+4284	+15.89501953	+2.87402344	-5.40527344	+37.83691406	-45.02197266	-34.95849609	+5200	+13.70214844	-1.69189453	-6.88623047	+38.56201172	-21.02783203	-65.25878906	+2564
+1458240619.13879990	+16.12792969	-0.32080078	-4.67138672	+20.80810547	-28.71826172	-90.54931641	+4228	+15.83789063	+2.69824219	-5.41845703	+36.14501953	-44.82421875	-33.39843750	+5096	+13.59667969	-1.86328125	-6.86865234	+38.36425781	-20.03906250	-64.79736328	+2532
+1458240619.14720010	+16.06201172	-0.40429688	-4.68896484	+21.86279297	-27.68554688	-90.35156250	+4176	+15.78515625	+2.52685547	-5.40527344	+34.54101563	-44.71435547	-31.92626953	+4984	+13.47802734	-2.03027344	-6.84228516	+38.25439453	-19.05029297	-64.29199219	+2508
+1458240619.15549990	+15.99169922	-0.48339844	-4.68896484	+22.96142578	-26.74072266	-90.13183594	+4128	+15.72363281	+2.36865234	-5.38769531	+33.00292969	-44.60449219	-30.43212891	+4872	+13.35937500	-2.19287109	-6.81152344	+38.23242188	-18.06152344	-63.83056641	+2488
+1458240619.15969990	+15.95654297	-0.53173828	-4.68896484	+23.48876953	-26.25732422	-90.04394531	+4108	+15.69287109	+2.28515625	-5.37451172	+32.25585938	-44.51660156	-29.68505859	+4816	+13.29785156	-2.28515625	-6.79833984	+38.18847656	-17.53417969	-63.61083984	+2488
+1458240619.16800000	+15.86865234	-0.61523438	-4.69335938	+24.60937500	-25.24658203	-89.78027344	+4072	+15.61376953	+2.13134766	-5.36132813	+30.78369141	-44.27490234	-28.12500000	+4708	+13.17041016	-2.45214844	-6.75439453	+38.16650391	-16.52343750	-63.06152344	+2484
+1458240619.17630000	+15.78076172	-0.71630859	-4.70214844	+25.55419922	-24.14794922	-89.40673828	+4048	+15.52587891	+1.95556641	-5.34375000	+29.22363281	-43.94531250	-26.54296875	+4600	+13.03417969	-2.63232422	-6.71484375	+38.05664063	-15.49072266	-62.44628906	+2496
+1458240619.18470000	+15.67968750	-0.81738281	-4.72851563	+26.43310547	-22.98339844	-88.81347656	+4032	+15.43798828	+1.78857422	-5.32617188	+27.70751953	-43.50585938	-24.87304688	+4496	+12.90234375	-2.79052734	-6.67529297	+38.05664063	-14.54589844	-61.58935547	+2504
+1458240619.19300010	+15.58300781	-0.93164063	-4.76367188	+27.20214844	-21.75292969	-88.13232422	+4012	+15.33251953	+1.62597656	-5.31738281	+26.16943359	-42.95654297	-23.11523438	+4396	+12.78369141	-2.94433594	-6.60937500	+38.03466797	-13.82080078	-60.79833984	+2508
+1458240619.19709990	+15.53027344	-0.99755859	-4.79003906	+27.50976563	-21.11572266	-87.78076172	+4004	+15.28417969	+1.52490234	-5.31738281	+25.35644531	-42.62695313	-22.28027344	+4348	+12.72216797	-3.02783203	-6.57861328	+37.99072266	-13.44726563	-60.35888672	+2512
+1458240619.20549990	+15.42041016	-1.12500000	-4.83398438	+28.10302734	-19.84130859	-86.92382813	+3984	+15.16992188	+1.34472656	-5.30419922	+23.84033203	-41.92382813	-20.61035156	+4248	+12.60791016	-3.17285156	-6.49951172	+38.01269531	-12.81005859	-59.41406250	+2508
+1458240619.21380000	+15.30615234	-1.26562500	-4.88232422	+28.54248047	-18.56689453	-85.97900391	+3956	+15.05566406	+1.15576172	-5.28662109	+22.34619141	-41.17675781	-18.96240234	+4144	+12.48925781	-3.32666016	-6.42041016	+38.01269531	-12.17285156	-58.44726563	+2500
+1458240619.22210000	+15.19189453	-1.39746094	-4.91748047	+29.09179688	-17.44628906	-85.03417969	+3912	+14.94140625	+0.97998047	-5.26025391	+20.98388672	-40.40771484	-17.35839844	+4044	+12.37060547	-3.46728516	-6.33691406	+38.12255859	-11.64550781	-57.48046875	+2480
+1458240619.22630000	+15.13476563	-1.46337891	-4.92187500	+29.33349609	-16.94091797	-84.59472656	+3888	+14.87988281	+0.88769531	-5.23388672	+20.34667969	-40.10009766	-16.65527344	+3992	+12.31347656	-3.54199219	-6.27978516	+38.16650391	-11.38183594	-57.08496094	+2472
+1458240619.23460010	+15.02050781	-1.58642578	-4.93066406	+29.92675781	-15.99609375	-83.64990234	+3828	+14.77001953	+0.71630859	-5.19433594	+19.13818359	-39.28710938	-15.13916016	+3888	+12.19482422	-3.68701172	-6.18750000	+38.32031250	-10.87646484	-56.14013672	+2444
+1458240619.24300000	+14.89306641	-1.69628906	-4.90869141	+30.58593750	-15.16113281	-82.77099609	+3760	+14.64697266	+0.55810547	-5.12841797	+18.08349609	-38.54003906	-13.73291016	+3792	+12.06298828	-3.81884766	-6.09521484	+38.56201172	-10.28320313	-55.17333984	+2412
+1458240619.24710010	+14.82714844	-1.75341797	-4.89550781	+30.91552734	-14.76562500	-82.35351563	+3728	+14.58984375	+0.47460938	-5.09765625	+17.57812500	-38.16650391	-13.05175781	+3744	+11.99267578	-3.90234375	-6.05126953	+38.62792969	-9.93164063	-54.71191406	+2400
+1458240619.25550010	+14.69531250	-1.85009766	-4.84277344	+31.72851563	-14.10644531	-81.54052734	+3664	+14.46679688	+0.33398438	-5.00976563	+16.67724609	-37.52929688	-11.68945313	+3660	+11.84765625	-4.04736328	-5.95019531	+38.89160156	-9.29443359	-53.81103516	+2380
+1458240619.26379990	+14.55908203	-1.94677734	-4.78125000	+32.58544922	-13.44726563	-80.85937500	+3608	+14.34375000	+0.17578125	-4.91308594	+15.77636719	-36.89208984	-10.41503906	+3584	+11.70263672	-4.20996094	-5.85351563	+39.11132813	-8.50341797	-52.95410156	+2372
+1458240619.26790000	+14.48876953	-1.97753906	-4.75048828	+33.15673828	-13.13964844	-80.44189453	+3580	+14.28222656	+0.10986328	-4.86914063	+15.38085938	-36.49658203	-9.71191406	+3544	+11.62353516	-4.28027344	-5.80957031	+39.26513672	-8.15185547	-52.40478516	+2364
+1458240619.28040000	+14.27343750	-2.10498047	-4.65380859	+34.62890625	-12.17285156	-79.27734375	+3516	+14.08886719	-0.09667969	-4.72851563	+14.12841797	-35.37597656	-7.64648438	+3440	+11.39062500	-4.50878906	-5.66455078	+39.70458984	-6.96533203	-50.86669922	+2368
+1458240619.29290010	+14.05371094	-2.23242188	-4.55273438	+36.16699219	-11.22802734	-78.04687500	+3464	+13.89550781	-0.31640625	-4.57910156	+12.85400391	-34.23339844	-5.60302734	+3348	+11.16650391	-4.73291016	-5.50634766	+40.18798828	-5.88867188	-49.28466797	+2392
+1458240619.30130000	+13.90429688	-2.32910156	-4.49121094	+37.08984375	-10.59082031	-77.21191406	+3432	+13.76367188	-0.46582031	-4.47363281	+11.97509766	-33.44238281	-4.26269531	+3296	+11.02587891	-4.88232422	-5.38769531	+40.53955078	-5.22949219	-48.22998047	+2408
+1458240619.30960010	+13.75488281	-2.42138672	-4.43847656	+37.96875000	-9.97558594	-76.26708984	+3396	+13.62744141	-0.61083984	-4.39013672	+11.09619141	-32.45361328	-2.87841797	+3240	+10.88964844	-5.00976563	-5.27783203	+40.97900391	-4.68017578	-47.06542969	+2416
+1458240619.31789990	+13.60986328	-2.51806641	-4.37255859	+38.78173828	-9.44824219	-75.34423828	+3352	+13.49560547	-0.75585938	-4.28906250	+10.23925781	-31.59667969	-1.56005859	+3192	+10.76660156	-5.13720703	-5.13281250	+41.44042969	-4.28466797	-46.09863281	+2428
+1458240619.32209990	+13.53955078	-2.57080078	-4.34619141	+39.13330078	-9.16259766	-74.88281250	+3332	+13.42529297	-0.83935547	-4.24511719	+9.77783203	-31.11328125	-0.92285156	+3168	+10.70507813	-5.19873047	-5.07128906	+41.70410156	-4.06494141	-45.52734375	+2428
+1458240619.33040000	+13.39453125	-2.66748047	-4.26708984	+39.83642578	-8.70117188	-74.00390625	+3284	+13.29785156	-0.97998047	-4.13525391	+8.96484375	-30.23437500	+0.32958984	+3120	+10.58642578	-5.31738281	-4.92626953	+42.23144531	-3.73535156	-44.62646484	+2424
+1458240619.33880000	+13.25390625	-2.77294922	-4.19677734	+40.45166016	-8.17382813	-73.16894531	+3232	+13.16601563	-1.13378906	-4.03417969	+8.19580078	-29.33349609	+1.45019531	+3080	+10.47656250	-5.44042969	-4.78564453	+42.80273438	-3.36181641	-43.68164063	+2416
+1458240619.34290000	+13.17919922	-2.81250000	-4.15722656	+40.82519531	-7.93212891	-72.68554688	+3200	+13.10009766	-1.19970703	-3.98583984	+7.86621094	-28.78417969	+2.06542969	+3056	+10.41064453	-5.49755859	-4.71533203	+43.06640625	-3.18603516	-43.19824219	+2408
+1458240619.35120010	+13.03417969	-2.90917969	-4.07812500	+41.46240234	-7.40478516	-71.89453125	+3148	+12.96826172	-1.34912109	-3.88037109	+7.18505859	-27.86132813	+3.12011719	+3020	+10.30078125	-5.61181641	-4.57910156	+43.68164063	-2.76855469	-42.25341797	+2392
+1458240619.35960010	+12.88916016	-2.99267578	-4.00341797	+42.18750000	-6.85546875	-71.01562500	+3084	+12.84082031	-1.48095703	-3.78369141	+6.65771484	-26.80664063	+4.17480469	+2976	+10.17333984	-5.73046875	-4.45166016	+44.27490234	-2.28515625	-41.24267578	+2376
+1458240619.36369990	+12.81005859	-3.03662109	-3.95947266	+42.53906250	-6.54785156	-70.66406250	+3060	+12.77929688	-1.54687500	-3.72216797	+6.43798828	-26.36718750	+4.61425781	+2960	+10.11181641	-5.79199219	-4.38574219	+44.58251953	-2.04345703	-40.82519531	+2368
+1458240619.37210010	+12.66064453	-3.10693359	-3.88476563	+43.35205078	-5.88867188	-69.78515625	+3004	+12.65185547	-1.66552734	-3.62988281	+6.13037109	-25.26855469	+5.55908203	+2920	+9.97558594	-5.91064453	-4.27148438	+45.15380859	-1.45019531	-39.72656250	+2352
+1458240619.38039990	+12.50683594	-3.17285156	-3.80126953	+44.18701172	-5.22949219	-68.97216797	+2952	+12.52441406	-1.77978516	-3.52880859	+5.93261719	-24.23583984	+6.41601563	+2880	+9.83935547	-6.03369141	-4.15283203	+45.74707031	-0.85693359	-38.73779297	+2344
+1458240619.39290000	+12.28271484	-3.27832031	-3.68701172	+45.35156250	-4.19677734	-67.76367188	+2888	+12.33544922	-1.94677734	-3.37939453	+5.84472656	-22.65380859	+7.53662109	+2828	+9.64160156	-6.21386719	-3.99023438	+46.64794922	+0.02197266	-37.13378906	+2332
+1458240619.40960000	+11.99267578	-3.41894531	-3.54638672	+46.69189453	-2.76855469	-66.13769531	+2812	+12.08496094	-2.16210938	-3.20361328	+6.06445313	-20.50048828	+8.81103516	+2764	+9.38671875	-6.43798828	-3.77929688	+47.96630859	+1.07666016	-35.00244141	+2320
+1458240619.41790010	+11.85644531	-3.48925781	-3.46289063	+47.24121094	-2.19726563	-65.43457031	+2776	+11.96630859	-2.25878906	-3.11572266	+6.30615234	-19.48974609	+9.38232422	+2732	+9.27246094	-6.54345703	-3.66064453	+48.62548828	+1.47216797	-34.12353516	+2316
+1458240619.42199990	+11.79052734	-3.52880859	-3.42773438	+47.48291016	-1.88964844	-65.08300781	+2760	+11.90478516	-2.31152344	-3.07617188	+6.41601563	-18.96240234	+9.62402344	+2716	+9.21972656	-6.58740234	-3.60791016	+49.04296875	+1.64794922	-33.64013672	+2308
+1458240619.43039990	+11.66308594	-3.60351563	-3.35302734	+47.90039063	-1.34033203	-64.44580078	+2724	+11.78173828	-2.40380859	-2.99267578	+6.72363281	-17.99560547	+10.10742188	+2684	+9.12304688	-6.68847656	-3.48046875	+49.72412109	+1.97753906	-32.91503906	+2296
+1458240619.43870000	+11.54003906	-3.68261719	-3.27832031	+48.25195313	-0.83496094	-63.83056641	+2684	+11.66748047	-2.50048828	-2.91357422	+7.03125000	-17.05078125	+10.52490234	+2652	+9.03955078	-6.76757813	-3.36181641	+50.58105469	+2.21923828	-32.18994141	+2276
+1458240619.44289990	+11.47851563	-3.72216797	-3.23876953	+48.44970703	-0.61523438	-63.56689453	+2660	+11.61035156	-2.54882813	-2.87841797	+7.16308594	-16.61132813	+10.74462891	+2632	+8.98681641	-6.81591797	-3.30029297	+50.88867188	+2.37304688	-31.88232422	+2268
+1458240619.45120000	+11.36425781	-3.79687500	-3.16406250	+48.77929688	-0.17578125	-63.08349609	+2616	+11.49609375	-2.64111328	-2.80371094	+7.42675781	-15.75439453	+11.14013672	+2596	+8.91210938	-6.89062500	-3.18603516	+51.72363281	+2.57080078	-31.22314453	+2240
+1458240619.45950010	+11.25000000	-3.86718750	-3.08935547	+49.13085938	+0.21972656	-62.64404297	+2568	+11.38183594	-2.73339844	-2.72900391	+7.62451172	-14.96337891	+11.51367188	+2556	+8.81982422	-6.97412109	-3.07177734	+52.42675781	+2.83447266	-30.69580078	+2216
+1458240619.46370010	+11.19287109	-3.90234375	-3.05419922	+49.28466797	+0.41748047	-62.46826172	+2544	+11.32910156	-2.77734375	-2.68945313	+7.73437500	-14.61181641	+11.66748047	+2540	+8.78466797	-7.01367188	-3.01904297	+52.82226563	+2.92236328	-30.41015625	+2200
+1458240619.47199990	+11.08300781	-3.97265625	-2.98388672	+49.65820313	+0.81298828	-62.11669922	+2496	+11.22363281	-2.86523438	-2.62353516	+7.84423828	-13.90869141	+12.01904297	+2500	+8.69677734	-7.10156250	-2.91357422	+53.48144531	+3.18603516	-29.88281250	+2176
+1458240619.47620010	+11.03027344	-4.00341797	-2.94873047	+49.83398438	+1.01074219	-61.94091797	+2468	+11.17529297	-2.90917969	-2.58398438	+7.88818359	-13.60107422	+12.17285156	+2480	+8.65283203	-7.13671875	-2.86962891	+53.83300781	+3.29589844	-29.59716797	+2160
+1458240619.48040010	+10.97314453	-4.03417969	-2.91357422	+50.03173828	+1.20849609	-61.80908203	+2444	+11.12255859	-2.95312500	-2.54882813	+7.88818359	-13.29345703	+12.34863281	+2464	+8.60449219	-7.18505859	-2.82568359	+54.07470703	+3.42773438	-29.31152344	+2148
+1458240619.48869990	+10.86767578	-4.09570313	-2.84326172	+50.40527344	+1.58203125	-61.52343750	+2400	+11.02587891	-3.04101563	-2.47851563	+7.95410156	-12.67822266	+12.63427734	+2424	+8.51660156	-7.26416016	-2.74218750	+54.71191406	+3.64746094	-28.71826172	+2116
+1458240619.50950000	+10.60839844	-4.24072266	-2.68945313	+51.24023438	+2.59277344	-60.86425781	+2308	+10.78857422	-3.23876953	-2.32031250	+8.17382813	-11.33789063	+13.24951172	+2340	+8.28369141	-7.47070313	-2.56201172	+55.92041016	+4.21875000	-27.24609375	+2052
+1458240619.51370000	+10.56445313	-4.26708984	-2.65869141	+51.39404297	+2.79052734	-60.75439453	+2292	+10.74902344	-3.27392578	-2.29394531	+8.26171875	-11.07421875	+13.33740234	+2320	+8.23974609	-7.51025391	-2.53125000	+56.16210938	+4.28466797	-26.96044922	+2036
+1458240619.52200010	+10.46777344	-4.31982422	-2.60156250	+51.63574219	+3.16406250	-60.53466797	+2264	+10.66113281	-3.34423828	-2.23242188	+8.50341797	-10.61279297	+13.51318359	+2288	+8.15625000	-7.58496094	-2.46533203	+56.60156250	+4.46044922	-26.43310547	+2012
+1458240619.52620010	+10.42822266	-4.35058594	-2.57519531	+51.74560547	+3.36181641	-60.44677734	+2252	+10.61718750	-3.37939453	-2.20605469	+8.63525391	-10.34912109	+13.57910156	+2272	+8.12109375	-7.62011719	-2.43457031	+56.84326172	+4.52636719	-26.19140625	+2000
+1458240619.53449990	+10.34033203	-4.40771484	-2.52246094	+51.89941406	+3.73535156	-60.27099609	+2224	+10.53369141	-3.44091797	-2.15332031	+9.05273438	-9.93164063	+13.68896484	+2240	+8.04638672	-7.68603516	-2.36425781	+57.28271484	+4.68017578	-25.72998047	+1972
+1458240619.54279990	+10.26123047	-4.46484375	-2.47851563	+52.05322266	+4.08691406	-60.09521484	+2192	+10.45458984	-3.50244141	-2.10937500	+9.49218750	-9.49218750	+13.79882813	+2204	+7.98486328	-7.75195313	-2.29833984	+57.72216797	+4.81201172	-25.33447266	+1940
+1458240619.54699990	+10.22167969	-4.49121094	-2.45214844	+52.11914063	+4.24072266	-60.02929688	+2176	+10.41503906	-3.52880859	-2.08740234	+9.73388672	-9.29443359	+13.84277344	+2188	+7.95849609	-7.77832031	-2.26757813	+58.00781250	+4.85595703	-25.15869141	+1924
+1458240619.55530000	+10.14697266	-4.54394531	-2.40820313	+52.25097656	+4.52636719	-59.91943359	+2144	+10.33593750	-3.58593750	-2.04345703	+10.26123047	-8.92089844	+13.93066406	+2152	+7.90576172	-7.83544922	-2.19726563	+58.46923828	+4.96582031	-24.87304688	+1892
+1458240619.55950000	+10.11181641	-4.57031250	-2.38623047	+52.31689453	+4.68017578	-59.87548828	+2124	+10.30078125	-3.60791016	-2.02148438	+10.54687500	-8.74511719	+13.97460938	+2136	+7.87939453	-7.85742188	-2.16210938	+58.73291016	+5.03173828	-24.74121094	+1876
+1458240619.56780000	+10.04589844	-4.62304688	-2.34667969	+52.40478516	+4.94384766	-59.78759766	+2088	+10.22607422	-3.66064453	-1.98193359	+11.14013672	-8.41552734	+14.04052734	+2100	+7.83105469	-7.91015625	-2.10058594	+59.15039063	+5.11962891	-24.47753906	+1840
+1458240619.57200000	+10.01074219	-4.64941406	-2.32470703	+52.47070313	+5.07568359	-59.74365234	+2064	+10.19091797	-3.68261719	-1.96435547	+11.42578125	-8.26171875	+14.10644531	+2084	+7.80908203	-7.93652344	-2.06982422	+59.39208984	+5.16357422	-24.34570313	+1824
+1458240619.58030010	+9.94482422	-4.69775391	-2.28515625	+52.58056641	+5.31738281	-59.65576172	+2024	+10.12060547	-3.72656250	-1.92919922	+11.99707031	-7.95410156	+14.17236328	+2048	+7.76074219	-7.98925781	-2.01708984	+59.76562500	+5.25146484	-24.03808594	+1788
+1458240619.58450010	+9.91406250	-4.71972656	-2.26757813	+52.64648438	+5.40527344	-59.61181641	+2004	+10.08544922	-3.74853516	-1.91162109	+12.30468750	-7.80029297	+14.21630859	+2032	+7.73437500	-8.01123047	-1.98632813	+59.94140625	+5.29541016	-23.90625000	+1772
+1458240619.59279990	+9.84814453	-4.76367188	-2.22802734	+52.73437500	+5.60302734	-59.56787109	+1968	+10.02392578	-3.78808594	-1.87646484	+12.83203125	-7.53662109	+14.28222656	+1996	+7.68164063	-8.06396484	-1.94238281	+60.22705078	+5.33935547	-23.59863281	+1736
+1458240619.59699990	+9.82177734	-4.78125000	-2.21044922	+52.80029297	+5.71289063	-59.52392578	+1948	+9.99316406	-3.81005859	-1.86328125	+13.11767578	-7.38281250	+14.32617188	+1980	+7.65527344	-8.09033203	-1.92041016	+60.33691406	+5.36132813	-23.44482422	+1720
+1458240619.60529990	+9.76025391	-4.82519531	-2.17089844	+52.86621094	+5.88867188	-59.43603516	+1916	+9.93164063	-3.84960938	-1.83251953	+13.57910156	-7.11914063	+14.39208984	+1948	+7.59375000	-8.14746094	-1.88964844	+60.49072266	+5.38330078	-23.04931641	+1688
+1458240619.60949990	+9.72949219	-4.84277344	-2.15332031	+52.91015625	+5.97656250	-59.41406250	+1900	+9.90527344	-3.86718750	-1.81494141	+13.82080078	-7.00927734	+14.43603516	+1932	+7.56298828	-8.16943359	-1.87207031	+60.55664063	+5.40527344	-22.87353516	+1672
+1458240619.61780000	+9.67675781	-4.88232422	-2.11816406	+52.97607422	+6.10839844	-59.37011719	+1872	+9.84814453	-3.90673828	-1.78417969	+14.19433594	-6.78955078	+14.47998047	+1904	+7.50146484	-8.22656250	-1.84570313	+60.64453125	+5.38330078	-22.50000000	+1644
+1458240619.62610010	+9.62402344	-4.91748047	-2.08300781	+53.04199219	+6.21826172	-59.32617188	+1848	+9.79980469	-3.94189453	-1.75341797	+14.58984375	-6.59179688	+14.54589844	+1876	+7.44433594	-8.27050781	-1.81933594	+60.73242188	+5.38330078	-22.19238281	+1612
+1458240619.63030000	+9.59765625	-4.93505859	-2.06982422	+53.02001953	+6.28417969	-59.30419922	+1840	+9.77343750	-3.96386719	-1.74023438	+14.69970703	-6.48193359	+14.54589844	+1864	+7.41796875	-8.30126953	-1.80615234	+60.75439453	+5.38330078	-22.03857422	+1600
+1458240619.63450000	+9.57568359	-4.95263672	-2.05224609	+53.04199219	+6.35009766	-59.28222656	+1828	+9.75146484	-3.97705078	-1.72705078	+14.85351563	-6.39404297	+14.58984375	+1848	+7.39160156	-8.32324219	-1.79296875	+60.77636719	+5.38330078	-21.90673828	+1584
+1458240619.64280010	+9.52734375	-4.99218750	-2.02148438	+53.04199219	+6.43798828	-59.23828125	+1812	+9.70312500	-4.01660156	-1.69628906	+15.09521484	-6.24023438	+14.63378906	+1824	+7.33886719	-8.36718750	-1.76660156	+60.82031250	+5.36132813	-21.64306641	+1556
+1458240619.64700010	+9.50976563	-5.00537109	-2.00830078	+53.06396484	+6.48193359	-59.21630859	+1804	+9.68554688	-4.02978516	-1.68310547	+15.22705078	-6.17431641	+14.65576172	+1812	+7.31689453	-8.38476563	-1.75341797	+60.86425781	+5.33935547	-21.53320313	+1540
+1458240619.65529990	+9.47021484	-5.04052734	-1.97753906	+53.04199219	+6.52587891	-59.21630859	+1784	+9.64160156	-4.06494141	-1.65673828	+15.40283203	-6.06445313	+14.69970703	+1788	+7.28173828	-8.42431641	-1.71826172	+60.97412109	+5.33935547	-21.40136719	+1512
+1458240619.65940000	+9.44824219	-5.05810547	-1.96435547	+53.04199219	+6.54785156	-59.21630859	+1776	+9.62402344	-4.08251953	-1.64355469	+15.51269531	-6.02050781	+14.72167969	+1776	+7.26855469	-8.43750000	-1.70068359	+61.06201172	+5.33935547	-21.33544922	+1500
+1458240619.66779990	+9.41308594	-5.09326172	-1.93798828	+53.02001953	+6.61376953	-59.17236328	+1756	+9.58886719	-4.11328125	-1.61718750	+15.66650391	-5.91064453	+14.78759766	+1752	+7.23779297	-8.47265625	-1.66552734	+61.19384766	+5.36132813	-21.24755859	+1472
+1458240619.67190000	+9.39550781	-5.10644531	-1.92480469	+53.02001953	+6.63574219	-59.15039063	+1744	+9.57128906	-4.13085938	-1.60839844	+15.73242188	-5.86669922	+14.80957031	+1736	+7.22460938	-8.48583984	-1.64355469	+61.25976563	+5.38330078	-21.20361328	+1460
+1458240619.68030000	+9.36035156	-5.13720703	-1.90283203	+52.99804688	+6.67968750	-59.12841797	+1720	+9.53613281	-4.16162109	-1.58203125	+15.86425781	-5.75683594	+14.89746094	+1712	+7.20263672	-8.51220703	-1.60839844	+61.43554688	+5.38330078	-21.11572266	+1432
+1458240619.68440010	+9.34716797	-5.15039063	-1.88964844	+52.99804688	+6.70166016	-59.10644531	+1708	+9.51855469	-4.17480469	-1.57324219	+15.90820313	-5.71289063	+14.94140625	+1700	+7.18945313	-8.52539063	-1.59082031	+61.50146484	+5.40527344	-21.07177734	+1416
+1458240619.68860010	+9.32958984	-5.16357422	-1.87646484	+52.99804688	+6.70166016	-59.08447266	+1696	+9.50097656	-4.18798828	-1.56005859	+15.97412109	-5.66894531	+14.98535156	+1688	+7.17626953	-8.53857422	-1.57324219	+61.56738281	+5.42724609	-21.00585938	+1404
+1458240619.69689990	+9.29882813	-5.19433594	-1.85449219	+52.95410156	+6.74560547	-59.06250000	+1672	+9.47021484	-4.21435547	-1.53808594	+16.06201172	-5.55908203	+15.05126953	+1664	+7.14990234	-8.56494141	-1.53808594	+61.67724609	+5.44921875	-20.89599609	+1388
+1458240619.70530010	+9.26806641	-5.22070313	-1.83251953	+52.91015625	+6.81152344	-59.01855469	+1644	+9.43945313	-4.24511719	-1.51611328	+16.12792969	-5.47119141	+15.13916016	+1640	+7.11914063	-8.59130859	-1.51611328	+61.72119141	+5.44921875	-20.72021484	+1368
+1458240619.70939990	+9.25048828	-5.23388672	-1.82373047	+52.88818359	+6.83349609	-58.97460938	+1632	+9.42626953	-4.25390625	-1.50732422	+16.14990234	-5.40527344	+15.18310547	+1628	+7.09716797	-8.60449219	-1.50292969	+61.69921875	+5.44921875	-20.63232422	+1364
+1458240619.71779990	+9.22412109	-5.25585938	-1.79736328	+52.84423828	+6.87744141	-58.97460938	+1612	+9.39550781	-4.28466797	-1.48095703	+16.19384766	-5.31738281	+15.27099609	+1608	+7.06201172	-8.63085938	-1.48535156	+61.67724609	+5.42724609	-20.39062500	+1348
+1458240619.72190000	+9.21093750	-5.26904297	-1.78857422	+52.80029297	+6.89941406	-58.95263672	+1600	+9.38232422	-4.29345703	-1.47216797	+16.21582031	-5.27343750	+15.31494141	+1600	+7.03564453	-8.64404297	-1.47216797	+61.61132813	+5.40527344	-20.28076172	+1344
+1458240619.73020010	+9.18017578	-5.29101563	-1.76220703	+52.71240234	+6.96533203	-58.95263672	+1584	+9.35595703	-4.31982422	-1.44580078	+16.19384766	-5.18554688	+15.35888672	+1584	+6.99169922	-8.67480469	-1.45458984	+61.47949219	+5.36132813	-20.06103516	+1332
+1458240619.73440000	+9.16699219	-5.30419922	-1.75341797	+52.66845703	+6.98730469	-58.95263672	+1580	+9.34277344	-4.33300781	-1.43261719	+16.19384766	-5.16357422	+15.40283203	+1576	+6.96972656	-8.68798828	-1.44580078	+61.41357422	+5.33935547	-19.95117188	+1328
+1458240619.74270010	+9.14501953	-5.32177734	-1.72705078	+52.58056641	+7.03125000	-58.95263672	+1568	+9.31640625	-4.35937500	-1.41064453	+16.17187500	-5.11962891	+15.46875000	+1564	+6.92138672	-8.71435547	-1.43261719	+61.23779297	+5.27343750	-19.73144531	+1316
+1458240619.74690010	+9.13183594	-5.33056641	-1.71826172	+52.51464844	+7.05322266	-58.95263672	+1560	+9.30761719	-4.36816406	-1.39746094	+16.14990234	-5.09765625	+15.49072266	+1560	+6.89941406	-8.72753906	-1.42382813	+61.17187500	+5.22949219	-19.62158203	+1308
+1458240619.75519990	+9.10546875	-5.35253906	-1.69189453	+52.40478516	+7.07519531	-58.97460938	+1556	+9.28564453	-4.39453125	-1.37109375	+16.08398438	-5.07568359	+15.55664063	+1548	+6.85986328	-8.74951172	-1.40625000	+61.01806641	+5.18554688	-19.46777344	+1300
+1458240619.75939990	+9.09667969	-5.36132813	-1.67871094	+52.33886719	+7.07519531	-58.97460938	+1552	+9.27685547	-4.40332031	-1.35791016	+16.06201172	-5.05371094	+15.57861328	+1544	+6.84228516	-8.75830078	-1.39306641	+60.95214844	+5.16357422	-19.40185547	+1292
+1458240619.76360010	+9.08349609	-5.37451172	-1.66552734	+52.27294922	+7.09716797	-58.99658203	+1548	+9.26367188	-4.41650391	-1.34472656	+16.04003906	-5.05371094	+15.62255859	+1540	+6.82470703	-8.76708984	-1.37988281	+60.88623047	+5.16357422	-19.33593750	+1292
+1458240619.76770000	+9.07470703	-5.38330078	-1.65673828	+52.20703125	+7.09716797	-58.99658203	+1548	+9.25488281	-4.42968750	-1.33154297	+15.97412109	-5.05371094	+15.64453125	+1536	+6.80712891	-8.77587891	-1.36669922	+60.84228516	+5.14160156	-19.27001953	+1288
+1458240619.77609990	+9.05712891	-5.40527344	-1.63476563	+52.07519531	+7.09716797	-58.97460938	+1540	+9.23730469	-4.44726563	-1.30517578	+15.90820313	-5.03173828	+15.73242188	+1528	+6.78515625	-8.78906250	-1.33593750	+60.79833984	+5.11962891	-19.16015625	+1280
+1458240619.78020000	+9.04833984	-5.41406250	-1.62158203	+52.00927734	+7.09716797	-58.95263672	+1536	+9.22851563	-4.46044922	-1.29638672	+15.84228516	-5.00976563	+15.77636719	+1524	+6.77197266	-8.79345703	-1.32275391	+60.77636719	+5.14160156	-19.11621094	+1280
+1458240619.78440000	+9.03955078	-5.42724609	-1.61279297	+51.94335938	+7.09716797	-58.93066406	+1532	+9.22412109	-4.46923828	-1.28320313	+15.79833984	-4.98779297	+15.82031250	+1516	+6.76318359	-8.79785156	-1.30517578	+60.75439453	+5.14160156	-19.07226563	+1276
+1458240619.79270010	+9.02197266	-5.44921875	-1.59082031	+51.78955078	+7.11914063	-58.90869141	+1524	+9.20654297	-4.49121094	-1.26562500	+15.68847656	-4.96582031	+15.88623047	+1508	+6.74560547	-8.80664063	-1.27441406	+60.73242188	+5.20751953	-18.98437500	+1280
+1458240619.79690000	+9.01318359	-5.45800781	-1.58203125	+51.72363281	+7.11914063	-58.88671875	+1516	+9.20214844	-4.50000000	-1.25683594	+15.64453125	-4.94384766	+15.93017578	+1500	+6.73681641	-8.81103516	-1.25683594	+60.71044922	+5.25146484	-18.91845703	+1280
+1458240619.80110000	+9.00878906	-5.47119141	-1.57324219	+51.65771484	+7.14111328	-58.84277344	+1512	+9.19775391	-4.50878906	-1.24804688	+15.60058594	-4.89990234	+15.97412109	+1496	+6.72802734	-8.81542969	-1.24365234	+60.68847656	+5.29541016	-18.85253906	+1284
+1458240619.80940010	+8.99560547	-5.49316406	-1.56005859	+51.50390625	+7.18505859	-58.77685547	+1496	+9.18896484	-4.53076172	-1.23486328	+15.46875000	-4.81201172	+16.04003906	+1484	+6.71484375	-8.82861328	-1.21289063	+60.62255859	+5.38330078	-18.72070313	+1288
+1458240619.81349990	+8.99121094	-5.50195313	-1.55566406	+51.43798828	+7.20703125	-58.73291016	+1484	+9.18457031	-4.53955078	-1.23046875	+15.42480469	-4.76806641	+16.08398438	+1476	+6.70605469	-8.83300781	-1.20410156	+60.60058594	+5.42724609	-18.63281250	+1292
+1458240619.81769990	+8.98681641	-5.51074219	-1.55126953	+51.35009766	+7.25097656	-58.71093750	+1476	+9.18017578	-4.54833984	-1.23046875	+15.33691406	-4.72412109	+16.10595703	+1468	+6.69726563	-8.83740234	-1.19531250	+60.53466797	+5.49316406	-18.54492188	+1292
+1458240619.82600000	+8.97802734	-5.53271484	-1.54248047	+51.21826172	+7.31689453	-58.64501953	+1456	+9.17578125	-4.56591797	-1.22607422	+15.22705078	-4.61425781	+16.14990234	+1452	+6.67529297	-8.85058594	-1.18212891	+60.38085938	+5.60302734	-18.39111328	+1300
+1458240619.83020000	+8.97363281	-5.54150391	-1.54248047	+51.15234375	+7.33886719	-58.62304688	+1448	+9.17578125	-4.57470703	-1.22167969	+15.16113281	-4.57031250	+16.14990234	+1448	+6.66650391	-8.85937500	-1.17773438	+60.24902344	+5.66894531	-18.30322266	+1300
+1458240619.83439990	+8.97363281	-5.55029297	-1.53808594	+51.06445313	+7.38281250	-58.60107422	+1440	+9.17578125	-4.58349609	-1.22167969	+15.07324219	-4.54833984	+16.17187500	+1440	+6.65771484	-8.86816406	-1.17333984	+60.11718750	+5.73486328	-18.23730469	+1304
+1458240619.83850000	+8.97363281	-5.55908203	-1.53808594	+50.99853516	+7.42675781	-58.57910156	+1432	+9.17578125	-4.59228516	-1.22607422	+15.00732422	-4.48242188	+16.19384766	+1432	+6.64453125	-8.87695313	-1.17333984	+60.00732422	+5.75683594	-18.14941406	+1304
+1458240619.84270000	+8.96923828	-5.56347656	-1.53808594	+50.93261719	+7.47070313	-58.55712891	+1420	+9.17578125	-4.60107422	-1.22607422	+14.96337891	-4.43847656	+16.19384766	+1428	+6.63574219	-8.88574219	-1.17773438	+59.87548828	+5.80078125	-18.06152344	+1304
+1458240619.84690000	+8.96923828	-5.57226563	-1.54248047	+50.86669922	+7.49267578	-58.55712891	+1412	+9.17578125	-4.60986328	-1.22607422	+14.89746094	-4.41650391	+16.19384766	+1420	+6.62695313	-8.89453125	-1.17773438	+59.72167969	+5.84472656	-18.01757813	+1304
+1458240619.85520010	+8.96923828	-5.58544922	-1.54248047	+50.75683594	+7.55859375	-58.53515625	+1400	+9.18017578	-4.62304688	-1.23046875	+14.76562500	-4.35058594	+16.19384766	+1412	+6.61376953	-8.90771484	-1.18212891	+59.50195313	+5.91064453	-17.92968750	+1304
+1458240619.85940000	+8.97363281	-5.58984375	-1.54248047	+50.69091797	+7.58056641	-58.53515625	+1392	+9.18457031	-4.62744141	-1.23486328	+14.69970703	-4.30664063	+16.17187500	+1404	+6.60937500	-8.91650391	-1.18212891	+59.37011719	+5.95458984	-17.90771484	+1300
+1458240619.86350010	+8.97363281	-5.59863281	-1.54687500	+50.62500000	+7.62451172	-58.53515625	+1388	+9.18457031	-4.63623047	-1.23486328	+14.63378906	-4.28466797	+16.17187500	+1400	+6.60498047	-8.92089844	-1.18652344	+59.23828125	+5.97656250	-17.88574219	+1296
+1458240619.86770010	+8.97363281	-5.60742188	-1.54687500	+50.55908203	+7.64648438	-58.53515625	+1384	+9.18896484	-4.64501953	-1.23925781	+14.56787109	-4.26269531	+16.17187500	+1400	+6.60058594	-8.92529297	-1.18652344	+59.15039063	+5.99853516	-17.86376953	+1292
+1458240619.87190010	+8.97802734	-5.61181641	-1.55126953	+50.47119141	+7.69042969	-58.53515625	+1380	+9.19335938	-4.65380859	-1.24365234	+14.50195313	-4.24072266	+16.14990234	+1396	+6.60058594	-8.93408203	-1.19091797	+59.06250000	+6.02050781	-17.86376953	+1288
+1458240619.88019990	+8.98681641	-5.63378906	-1.55566406	+50.25146484	+7.75634766	-58.53515625	+1376	+9.21093750	-4.67138672	-1.25244141	+14.30419922	-4.17480469	+16.12792969	+1392	+6.59619141	-8.93847656	-1.19091797	+58.90869141	+6.08642578	-17.86376953	+1280
+1458240619.88430000	+8.99560547	-5.64697266	-1.56005859	+50.11962891	+7.80029297	-58.53515625	+1376	+9.21972656	-4.68457031	-1.26123047	+14.19433594	-4.15283203	+16.10595703	+1392	+6.59619141	-8.94287109	-1.19531250	+58.86474609	+6.08642578	-17.88574219	+1272
+1458240619.88850000	+9.00439453	-5.66015625	-1.56445313	+50.00976563	+7.82226563	-58.55712891	+1376	+9.22851563	-4.69335938	-1.26562500	+14.08447266	-4.15283203	+16.08398438	+1388	+6.60058594	-8.94726563	-1.19091797	+58.79882813	+6.13037109	-17.90771484	+1268
+1458240619.89680000	+9.03076172	-5.69091797	-1.57324219	+49.70214844	+7.86621094	-58.60107422	+1376	+9.25927734	-4.71972656	-1.27441406	+13.84277344	-4.15283203	+16.01806641	+1388	+6.60498047	-8.95166016	-1.19091797	+58.68896484	+6.17431641	-17.95166016	+1260
+1458240619.90100000	+9.03955078	-5.69970703	-1.57763672	+49.59228516	+7.86621094	-58.62304688	+1372	+9.27246094	-4.72851563	-1.27441406	+13.75488281	-4.17480469	+15.99609375	+1384	+6.60937500	-8.95166016	-1.18652344	+58.64501953	+6.19628906	-17.99560547	+1256
+1458240619.90520000	+9.05273438	-5.70849609	-1.57763672	+49.50439453	+7.86621094	-58.64501953	+1372	+9.28564453	-4.73730469	-1.27880859	+13.68896484	-4.17480469	+15.99609375	+1384	+6.62255859	-8.95605469	-1.18212891	+58.55712891	+6.26220703	-18.08349609	+1256
+1458240619.90930010	+9.06152344	-5.71728516	-1.57763672	+49.41650391	+7.86621094	-58.66699219	+1368	+9.29443359	-4.74169922	-1.27880859	+13.62304688	-4.19677734	+15.99609375	+1380	+6.63134766	-8.96044922	-1.17333984	+58.46923828	+6.30615234	-18.17138672	+1260
+1458240619.91770010	+9.08349609	-5.73046875	-1.57763672	+49.28466797	+7.82226563	-58.73291016	+1364	+9.31201172	-4.75048828	-1.27441406	+13.53515625	-4.26269531	+15.95214844	+1380	+6.66650391	-8.96044922	-1.15136719	+58.33740234	+6.41601563	-18.43505859	+1268
+1458240619.92179990	+9.09228516	-5.73486328	-1.57324219	+49.21875000	+7.82226563	-58.75488281	+1360	+9.32519531	-4.75488281	-1.27441406	+13.49121094	-4.30664063	+15.95214844	+1376	+6.67968750	-8.96044922	-1.13818359	+58.29345703	+6.45996094	-18.56689453	+1276
+1458240619.92600010	+9.10107422	-5.73925781	-1.56884766	+49.15283203	+7.80029297	-58.79882813	+1356	+9.33398438	-4.75927734	-1.27001953	+13.44726563	-4.32861328	+15.90820313	+1376	+6.69287109	-8.96484375	-1.12939453	+58.24951172	+6.50390625	-18.67675781	+1280
+1458240619.93020010	+9.10986328	-5.74365234	-1.56445313	+49.13085938	+7.77832031	-58.84277344	+1352	+9.34277344	-4.76367188	-1.26562500	+13.42529297	-4.37255859	+15.90820313	+1376	+6.70166016	-8.96484375	-1.11621094	+58.20556641	+6.50390625	-18.78662109	+1288
+1458240619.93429990	+9.11865234	-5.74804688	-1.56005859	+49.08691406	+7.77832031	-58.88671875	+1352	+9.34716797	-4.76806641	-1.26123047	+13.40332031	-4.41650391	+15.86425781	+1372	+6.71044922	-8.96484375	-1.10742188	+58.16162109	+6.52587891	-18.87451172	+1292
+1458240619.93849990	+9.12744141	-5.75244141	-1.56005859	+49.04296875	+7.75634766	-58.93066406	+1348	+9.35595703	-4.77246094	-1.26123047	+13.35937500	-4.46044922	+15.86425781	+1372	+6.71923828	-8.96484375	-1.09863281	+58.09570313	+6.50390625	-18.94042969	+1296
+1458240619.94680000	+9.13623047	-5.75683594	-1.54687500	+48.97705078	+7.73437500	-59.04052734	+1344	+9.36914063	-4.77685547	-1.25244141	+13.35937500	-4.52636719	+15.79833984	+1372	+6.72363281	-8.96923828	-1.08984375	+58.00781250	+6.48193359	-19.05029297	+1304
+1458240619.95100000	+9.14062500	-5.75683594	-1.54248047	+48.93310547	+7.73437500	-59.10644531	+1340	+9.37353516	-4.78125000	-1.24804688	+13.33740234	-4.57031250	+15.77636719	+1372	+6.72363281	-8.97363281	-1.08544922	+57.94189453	+6.45996094	-19.09423828	+1304
+1458240619.95520000	+9.14501953	-5.75683594	-1.53808594	+48.93310547	+7.73437500	-59.15039063	+1340	+9.37792969	-4.78125000	-1.24365234	+13.35937500	-4.59228516	+15.73242188	+1372	+6.72363281	-8.97363281	-1.08544922	+57.89794922	+6.45996094	-19.13818359	+1308
+1458240619.95930000	+9.14941406	-5.76123047	-1.53369141	+48.91113281	+7.73437500	-59.21630859	+1340	+9.37792969	-4.78125000	-1.23925781	+13.35937500	-4.61425781	+15.68847656	+1372	+6.72363281	-8.97802734	-1.08105469	+57.83203125	+6.43798828	-19.18212891	+1312
+1458240619.96760010	+9.15380859	-5.76123047	-1.52929688	+48.91113281	+7.75634766	-59.30419922	+1340	+9.38232422	-4.78564453	-1.23486328	+13.35937500	-4.63623047	+15.64453125	+1372	+6.71484375	-8.98242188	-1.08105469	+57.72216797	+6.43798828	-19.22607422	+1316
+1458240619.97180010	+9.15380859	-5.76123047	-1.52490234	+48.91113281	+7.77832031	-59.34814453	+1340	+9.38232422	-4.78564453	-1.23486328	+13.38134766	-4.65820313	+15.60058594	+1372	+6.71044922	-8.98681641	-1.07666016	+57.67822266	+6.41601563	-19.22607422	+1320
+1458240619.97600010	+9.15380859	-5.76123047	-1.52490234	+48.91113281	+7.82226563	-59.39208984	+1344	+9.38232422	-4.79003906	-1.23046875	+13.40332031	-4.63623047	+15.57861328	+1372	+6.70605469	-8.99121094	-1.07666016	+57.63427734	+6.41601563	-19.22607422	+1320
+1458240619.98009990	+9.15380859	-5.76123047	-1.52050781	+48.91113281	+7.84423828	-59.39208984	+1344	+9.38232422	-4.79003906	-1.23046875	+13.42529297	-4.63623047	+15.55664063	+1372	+6.70605469	-8.99121094	-1.07666016	+57.61230469	+6.43798828	-19.24804688	+1320
+1458240619.98429990	+9.14941406	-5.76123047	-1.52050781	+48.93310547	+7.86621094	-59.41406250	+1348	+9.38232422	-4.79003906	-1.23046875	+13.44726563	-4.61425781	+15.53466797	+1372	+6.70166016	-8.99121094	-1.07666016	+57.61230469	+6.43798828	-19.24804688	+1324
+1458240619.99260000	+9.14941406	-5.76123047	-1.52050781	+48.95507813	+7.91015625	-59.43603516	+1352	+9.37792969	-4.78564453	-1.23046875	+13.46923828	-4.57031250	+15.51269531	+1372	+6.69726563	-8.99560547	-1.07666016	+57.59033203	+6.45996094	-19.24804688	+1324
+1458240619.99679990	+9.14501953	-5.76123047	-1.52050781	+48.95507813	+7.95410156	-59.45800781	+1352	+9.37792969	-4.78564453	-1.23046875	+13.49121094	-4.57031250	+15.49072266	+1372	+6.69287109	-8.99560547	-1.07666016	+57.59033203	+6.48193359	-19.24804688	+1324
+1458240620.00099990	+9.14501953	-5.76123047	-1.52050781	+48.97705078	+7.97607422	-59.45800781	+1356	+9.37353516	-4.78564453	-1.23486328	+13.51318359	-4.52636719	+15.49072266	+1372	+6.69287109	-8.99560547	-1.07226563	+57.61230469	+6.50390625	-19.24804688	+1324
+1458240620.00930000	+9.14062500	-5.75683594	-1.52050781	+48.99902344	+8.02001953	-59.45800781	+1360	+9.37353516	-4.78564453	-1.23486328	+13.53515625	-4.50439453	+15.49072266	+1376	+6.69287109	-8.99560547	-1.07226563	+57.61230469	+6.52587891	-19.24804688	+1324
+1458240620.01350000	+9.14062500	-5.75683594	-1.52490234	+49.02099609	+8.04199219	-59.43603516	+1364	+9.36914063	-4.78564453	-1.23486328	+13.53515625	-4.50439453	+15.49072266	+1376	+6.69287109	-8.99560547	-1.07226563	+57.63427734	+6.54785156	-19.24804688	+1324
+1458240620.01760010	+9.14062500	-5.75683594	-1.52490234	+49.02099609	+8.04199219	-59.43603516	+1364	+9.36914063	-4.78564453	-1.23486328	+13.55712891	-4.48242188	+15.49072266	+1376	+6.69287109	-8.99121094	-1.06787109	+57.65625000	+6.54785156	-19.24804688	+1324
+1458240620.02180000	+9.14062500	-5.75683594	-1.52490234	+49.02099609	+8.04199219	-59.43603516	+1368	+9.36914063	-4.78564453	-1.23486328	+13.55712891	-4.48242188	+15.49072266	+1376	+6.69287109	-8.99121094	-1.06787109	+57.65625000	+6.56982422	-19.24804688	+1324
+1458240620.03010010	+9.13623047	-5.75683594	-1.52490234	+49.04296875	+8.08593750	-59.43603516	+1372	+9.36474609	-4.78125000	-1.23486328	+13.60107422	-4.41650391	+15.49072266	+1376	+6.69287109	-8.98681641	-1.05908203	+57.78808594	+6.65771484	-19.22607422	+1328
+1458240620.03430010	+9.13623047	-5.75683594	-1.52490234	+49.06494141	+8.10791016	-59.41406250	+1372	+9.36035156	-4.78125000	-1.23925781	+13.62304688	-4.37255859	+15.49072266	+1376	+6.69287109	-8.98242188	-1.05468750	+57.87597656	+6.74560547	-19.22607422	+1332
+1458240620.03839990	+9.13183594	-5.75683594	-1.52490234	+49.06494141	+8.15185547	-59.41406250	+1372	+9.35595703	-4.77685547	-1.23925781	+13.66699219	-4.30664063	+15.49072266	+1376	+6.69287109	-8.97802734	-1.04589844	+57.96386719	+6.81152344	-19.20410156	+1336
+1458240620.04259990	+9.12304688	-5.75244141	-1.52929688	+49.10888672	+8.23974609	-59.37011719	+1376	+9.34277344	-4.77246094	-1.24365234	+13.75488281	-4.15283203	+15.51269531	+1376	+6.69726563	-8.96044922	-1.02832031	+58.22753906	+6.98730469	-19.18212891	+1344
+1458240620.04679990	+9.11865234	-5.74804688	-1.53369141	+49.15283203	+8.32763672	-59.34814453	+1376	+9.32958984	-4.76806641	-1.24804688	+13.84277344	-4.04296875	+15.53466797	+1376	+6.69726563	-8.95166016	-1.01953125	+58.40332031	+7.11914063	-19.13818359	+1352
+1458240620.05090000	+9.11425781	-5.74804688	-1.53369141	+49.19677734	+8.39355469	-59.32617188	+1372	+9.32080078	-4.75927734	-1.25244141	+13.90869141	-3.95507813	+15.55664063	+1376	+6.69726563	-8.94287109	-1.01074219	+58.51318359	+7.20703125	-19.11621094	+1360
+1458240620.05929990	+9.09228516	-5.73486328	-1.53808594	+49.28466797	+8.61328125	-59.28222656	+1368	+9.30322266	-4.75048828	-1.25683594	+14.04052734	-3.80126953	+15.57861328	+1372	+6.69287109	-8.92529297	-0.99755859	+58.68896484	+7.36083984	-19.02832031	+1372
+1458240620.06340000	+9.08789063	-5.73046875	-1.54248047	+49.32861328	+8.70117188	-59.26025391	+1364	+9.29882813	-4.74609375	-1.25683594	+14.08447266	-3.75732422	+15.57861328	+1368	+6.68847656	-8.92089844	-0.99755859	+58.71093750	+7.36083984	-18.98437500	+1372
+1458240620.06760000	+9.08349609	-5.73046875	-1.54248047	+49.32861328	+8.76708984	-59.26025391	+1360	+9.29443359	-4.74169922	-1.25683594	+14.10644531	-3.73535156	+15.57861328	+1364	+6.67968750	-8.92089844	-0.99755859	+58.71093750	+7.38281250	-18.94042969	+1376
+1458240620.07180000	+9.07470703	-5.72607422	-1.54248047	+49.35058594	+8.81103516	-59.26025391	+1356	+9.29443359	-4.73730469	-1.25683594	+14.12841797	-3.71337891	+15.57861328	+1364	+6.67529297	-8.91650391	-1.00195313	+58.68896484	+7.36083984	-18.89648438	+1380
+1458240620.07590010	+9.07470703	-5.72167969	-1.54248047	+49.35058594	+8.83300781	-59.28222656	+1352	+9.29003906	-4.73730469	-1.25683594	+14.15039063	-3.69140625	+15.57861328	+1360	+6.66650391	-8.91650391	-1.00195313	+58.66699219	+7.36083984	-18.85253906	+1384
+1458240620.08010010	+9.07031250	-5.71728516	-1.53808594	+49.32861328	+8.85498047	-59.30419922	+1348	+9.29003906	-4.73291016	-1.25244141	+14.15039063	-3.69140625	+15.57861328	+1360	+6.66210938	-8.91650391	-1.00634766	+58.62304688	+7.33886719	-18.83056641	+1388
+1458240620.08839990	+9.06591797	-5.71289063	-1.53808594	+49.32861328	+8.87695313	-59.34814453	+1348	+9.28564453	-4.72851563	-1.25244141	+14.17236328	-3.69140625	+15.55664063	+1356	+6.64892578	-8.91210938	-1.01513672	+58.55712891	+7.29492188	-18.76464844	+1392
+1458240620.09260010	+9.06591797	-5.70849609	-1.53369141	+49.30664063	+8.89892578	-59.37011719	+1344	+9.28564453	-4.72851563	-1.25244141	+14.17236328	-3.69140625	+15.55664063	+1356	+6.64013672	-8.91210938	-1.01513672	+58.51318359	+7.29492188	-18.74267578	+1396
+1458240620.09680010	+9.06152344	-5.70849609	-1.53369141	+49.28466797	+8.89892578	-59.37011719	+1344	+9.28564453	-4.72851563	-1.25244141	+14.17236328	-3.69140625	+15.55664063	+1356	+6.63574219	-8.91210938	-1.01953125	+58.46923828	+7.27294922	-18.72070313	+1396
+1458240620.10089990	+9.06152344	-5.70410156	-1.53369141	+49.28466797	+8.89892578	-59.39208984	+1344	+9.28564453	-4.72412109	-1.24804688	+14.17236328	-3.69140625	+15.55664063	+1356	+6.63134766	-8.91210938	-1.01953125	+58.42529297	+7.25097656	-18.69873047	+1396
+1458240620.10509990	+9.06152344	-5.70410156	-1.53369141	+49.26269531	+8.92089844	-59.41406250	+1348	+9.28564453	-4.72412109	-1.24804688	+14.17236328	-3.69140625	+15.55664063	+1356	+6.62695313	-8.90771484	-1.02392578	+58.40332031	+7.22900391	-18.67675781	+1396
+1458240620.10929990	+9.06152344	-5.70410156	-1.52929688	+49.24072266	+8.92089844	-59.41406250	+1348	+9.28564453	-4.72412109	-1.24804688	+14.17236328	-3.69140625	+15.55664063	+1356	+6.62255859	-8.90771484	-1.02392578	+58.38134766	+7.22900391	-18.65478516	+1396
+1458240620.11760000	+9.06152344	-5.69970703	-1.52929688	+49.21875000	+8.92089844	-59.43603516	+1352	+9.28564453	-4.71972656	-1.24804688	+14.17236328	-3.71337891	+15.53466797	+1356	+6.61816406	-8.90332031	-1.02392578	+58.35937500	+7.20703125	-18.65478516	+1392
+1458240620.12170000	+9.06152344	-5.69970703	-1.52929688	+49.19677734	+8.92089844	-59.45800781	+1352	+9.28564453	-4.71972656	-1.24804688	+14.17236328	-3.71337891	+15.53466797	+1356	+6.61816406	-8.90332031	-1.02392578	+58.35937500	+7.20703125	-18.65478516	+1392
+1458240620.12590000	+9.06152344	-5.69970703	-1.52490234	+49.17480469	+8.89892578	-59.45800781	+1352	+9.28564453	-4.71972656	-1.24804688	+14.17236328	-3.71337891	+15.53466797	+1356	+6.61816406	-8.89892578	-1.02392578	+58.35937500	+7.22900391	-18.65478516	+1388
+1458240620.13010000	+9.06152344	-5.69970703	-1.52490234	+49.15283203	+8.89892578	-59.47998047	+1352	+9.28564453	-4.71972656	-1.24365234	+14.17236328	-3.71337891	+15.55664063	+1356	+6.61816406	-8.89453125	-1.01953125	+58.35937500	+7.22900391	-18.67675781	+1388
+1458240620.13420010	+9.06152344	-5.69970703	-1.52490234	+49.15283203	+8.89892578	-59.47998047	+1356	+9.28564453	-4.71972656	-1.24365234	+14.17236328	-3.71337891	+15.55664063	+1356	+6.62255859	-8.89453125	-1.01953125	+58.38134766	+7.25097656	-18.69873047	+1392
+1458240620.14260010	+9.06152344	-5.69970703	-1.52490234	+49.10888672	+8.89892578	-59.47998047	+1356	+9.28564453	-4.71972656	-1.24365234	+14.15039063	-3.73535156	+15.55664063	+1356	+6.62695313	-8.88574219	-1.01074219	+58.42529297	+7.29492188	-18.72070313	+1392
+1458240620.14669990	+9.06152344	-5.69970703	-1.52490234	+49.08691406	+8.89892578	-59.47998047	+1356	+9.28564453	-4.71972656	-1.24365234	+14.15039063	-3.73535156	+15.55664063	+1356	+6.63134766	-8.88574219	-1.00634766	+58.46923828	+7.29492188	-18.74267578	+1396
+1458240620.15089990	+9.06152344	-5.69970703	-1.52490234	+49.08691406	+8.89892578	-59.47998047	+1356	+9.28564453	-4.71972656	-1.24365234	+14.15039063	-3.73535156	+15.55664063	+1356	+6.63574219	-8.88134766	-1.00195313	+58.49121094	+7.31689453	-18.74267578	+1396
+1458240620.15510010	+9.06152344	-5.69970703	-1.52490234	+49.06494141	+8.89892578	-59.47998047	+1352	+9.28564453	-4.71972656	-1.24365234	+14.15039063	-3.73535156	+15.55664063	+1352	+6.63574219	-8.87695313	-1.00195313	+58.51318359	+7.33886719	-18.76464844	+1400
+1458240620.15920000	+9.06152344	-5.69970703	-1.52490234	+49.06494141	+8.89892578	-59.50195313	+1352	+9.28564453	-4.71972656	-1.24365234	+14.15039063	-3.73535156	+15.55664063	+1352	+6.64013672	-8.87695313	-0.99755859	+58.53515625	+7.36083984	-18.78662109	+1400
+1458240620.16759990	+9.06152344	-5.69970703	-1.52490234	+49.02099609	+8.87695313	-59.50195313	+1352	+9.28564453	-4.71972656	-1.24365234	+14.15039063	-3.73535156	+15.55664063	+1352	+6.64453125	-8.87255859	-0.98876953	+58.57910156	+7.40478516	-18.80859375	+1408
+1458240620.17170000	+9.06152344	-5.69970703	-1.52490234	+49.02099609	+8.87695313	-59.50195313	+1348	+9.28564453	-4.71972656	-1.24365234	+14.15039063	-3.73535156	+15.55664063	+1348	+6.64453125	-8.86816406	-0.98876953	+58.57910156	+7.40478516	-18.80859375	+1408
+1458240620.17590000	+9.06152344	-5.70410156	-1.52490234	+48.99902344	+8.87695313	-59.50195313	+1348	+9.28564453	-4.71972656	-1.24365234	+14.12841797	-3.73535156	+15.55664063	+1348	+6.64892578	-8.86816406	-0.98437500	+58.57910156	+7.42675781	-18.83056641	+1408
+1458240620.18420000	+9.06152344	-5.70410156	-1.52490234	+48.99902344	+8.87695313	-59.50195313	+1344	+9.28564453	-4.71972656	-1.24365234	+14.12841797	-3.75732422	+15.55664063	+1348	+6.64453125	-8.86816406	-0.98437500	+58.57910156	+7.42675781	-18.83056641	+1412
+1458240620.18840000	+9.06152344	-5.70410156	-1.52490234	+48.97705078	+8.87695313	-59.50195313	+1344	+9.28564453	-4.71972656	-1.24365234	+14.12841797	-3.75732422	+15.55664063	+1348	+6.64453125	-8.86816406	-0.98437500	+58.55712891	+7.42675781	-18.80859375	+1412
+1458240620.19250010	+9.06152344	-5.70410156	-1.52050781	+48.97705078	+8.87695313	-59.52392578	+1344	+9.28564453	-4.71972656	-1.24365234	+14.12841797	-3.75732422	+15.55664063	+1344	+6.64453125	-8.87255859	-0.98437500	+58.53515625	+7.42675781	-18.80859375	+1412
+1458240620.20090010	+9.06152344	-5.70410156	-1.52050781	+48.95507813	+8.87695313	-59.52392578	+1340	+9.28564453	-4.71972656	-1.23925781	+14.12841797	-3.75732422	+15.55664063	+1344	+6.64013672	-8.87255859	-0.98876953	+58.49121094	+7.42675781	-18.80859375	+1416
+1458240620.20499990	+9.06152344	-5.70410156	-1.52050781	+48.93310547	+8.89892578	-59.52392578	+1340	+9.28564453	-4.71972656	-1.23925781	+14.12841797	-3.75732422	+15.53466797	+1344	+6.64013672	-8.87255859	-0.98876953	+58.46923828	+7.42675781	-18.80859375	+1416
+1458240620.20919990	+9.06591797	-5.70410156	-1.52050781	+48.93310547	+8.89892578	-59.54589844	+1340	+9.28564453	-4.71972656	-1.23925781	+14.12841797	-3.75732422	+15.53466797	+1344	+6.63574219	-8.87695313	-0.98876953	+58.44726563	+7.42675781	-18.78662109	+1416
+1458240620.21339990	+9.06591797	-5.70849609	-1.52050781	+48.91113281	+8.89892578	-59.54589844	+1336	+9.28564453	-4.71972656	-1.23925781	+14.12841797	-3.75732422	+15.53466797	+1340	+6.63574219	-8.87695313	-0.98876953	+58.42529297	+7.42675781	-18.78662109	+1416
+1458240620.21750000	+9.06591797	-5.70849609	-1.52050781	+48.88916016	+8.89892578	-59.56787109	+1336	+9.28564453	-4.71972656	-1.23925781	+14.12841797	-3.75732422	+15.53466797	+1340	+6.63574219	-8.87695313	-0.98876953	+58.42529297	+7.42675781	-18.78662109	+1416
+1458240620.22170000	+9.06591797	-5.70849609	-1.52050781	+48.86718750	+8.89892578	-59.58984375	+1336	+9.28564453	-4.72412109	-1.23925781	+14.12841797	-3.75732422	+15.51269531	+1340	+6.63574219	-8.87695313	-0.98876953	+58.40332031	+7.42675781	-18.78662109	+1416
+1458240620.23000000	+9.06591797	-5.71289063	-1.52050781	+48.82324219	+8.92089844	-59.63378906	+1340	+9.28564453	-4.72412109	-1.23925781	+14.10644531	-3.75732422	+15.49072266	+1340	+6.63134766	-8.87695313	-0.98876953	+58.38134766	+7.42675781	-18.78662109	+1416
+1458240620.23420000	+9.06591797	-5.71289063	-1.51611328	+48.77929688	+8.92089844	-59.65576172	+1340	+9.29003906	-4.72412109	-1.23925781	+14.10644531	-3.75732422	+15.49072266	+1340	+6.63134766	-8.88134766	-0.98876953	+58.38134766	+7.42675781	-18.78662109	+1416
+1458240620.23840000	+9.06591797	-5.71728516	-1.51611328	+48.75732422	+8.94287109	-59.69970703	+1340	+9.29003906	-4.72851563	-1.23925781	+14.10644531	-3.75732422	+15.46875000	+1340	+6.63134766	-8.88134766	-0.98876953	+58.38134766	+7.42675781	-18.78662109	+1416
+1458240620.24250010	+9.06591797	-5.72167969	-1.51611328	+48.71337891	+8.94287109	-59.74365234	+1344	+9.29003906	-4.73291016	-1.23925781	+14.10644531	-3.75732422	+15.42480469	+1340	+6.63134766	-8.88134766	-0.98876953	+58.35937500	+7.42675781	-18.78662109	+1416
+1458240620.24670000	+9.07031250	-5.72607422	-1.51611328	+48.66943359	+8.96484375	-59.78759766	+1344	+9.29443359	-4.73291016	-1.23925781	+14.10644531	-3.77929688	+15.40283203	+1340	+6.63134766	-8.88134766	-0.98876953	+58.35937500	+7.42675781	-18.80859375	+1416
+1458240620.25500010	+9.07031250	-5.73046875	-1.51611328	+48.58154297	+8.98681641	-59.87548828	+1348	+9.29443359	-4.74169922	-1.23925781	+14.08447266	-3.80126953	+15.31494141	+1344	+6.63134766	-8.88574219	-0.98876953	+58.31542969	+7.42675781	-18.83056641	+1416
+1458240620.25920010	+9.07470703	-5.73486328	-1.51171875	+48.53759766	+8.98681641	-59.91943359	+1348	+9.29882813	-4.74609375	-1.23925781	+14.08447266	-3.80126953	+15.29296875	+1344	+6.63134766	-8.88574219	-0.98876953	+58.31542969	+7.44873047	-18.83056641	+1416
+1458240620.26340010	+9.07470703	-5.73925781	-1.51171875	+48.49365234	+9.00878906	-59.96337891	+1348	+9.29882813	-4.75048828	-1.23925781	+14.08447266	-3.82324219	+15.24902344	+1344	+6.63134766	-8.88574219	-0.98437500	+58.29345703	+7.44873047	-18.85253906	+1420
+1458240620.26749990	+9.07910156	-5.74365234	-1.51171875	+48.47167969	+9.03076172	-60.00732422	+1348	+9.30322266	-4.75488281	-1.23925781	+14.08447266	-3.82324219	+15.20507813	+1344	+6.63134766	-8.88574219	-0.98437500	+58.29345703	+7.47070313	-18.89648438	+1420
+1458240620.27169990	+9.07910156	-5.74804688	-1.51171875	+48.42773438	+9.03076172	-60.05126953	+1348	+9.30322266	-4.75927734	-1.23925781	+14.08447266	-3.82324219	+15.18310547	+1344	+6.63134766	-8.89013672	-0.97998047	+58.27148438	+7.49267578	-18.91845703	+1420
+1458240620.28000000	+9.08349609	-5.75683594	-1.51171875	+48.38378906	+9.05273438	-60.11718750	+1344	+9.30761719	-4.76367188	-1.23925781	+14.08447266	-3.84521484	+15.13916016	+1340	+6.63574219	-8.89013672	-0.97119141	+58.27148438	+7.55859375	-19.00634766	+1424
+1458240620.28420000	+9.08349609	-5.75683594	-1.51611328	+48.36181641	+9.07470703	-60.13916016	+1344	+9.30761719	-4.76367188	-1.23925781	+14.08447266	-3.82324219	+15.11718750	+1340	+6.64013672	-8.89453125	-0.96679688	+58.24951172	+7.58056641	-19.02832031	+1424
+1458240620.28830000	+9.08349609	-5.76123047	-1.51611328	+48.36181641	+9.07470703	-60.16113281	+1340	+9.30761719	-4.76806641	-1.24365234	+14.08447266	-3.82324219	+15.09521484	+1340	+6.64013672	-8.89453125	-0.96679688	+58.24951172	+7.62451172	-19.07226563	+1428
+1458240620.29250000	+9.08349609	-5.76123047	-1.51611328	+48.33984375	+9.09667969	-60.16113281	+1340	+9.30761719	-4.76806641	-1.24365234	+14.08447266	-3.82324219	+15.09521484	+1340	+6.64013672	-8.89453125	-0.96240234	+58.24951172	+7.64648438	-19.09423828	+1428
+1458240620.30080010	+9.08349609	-5.76562500	-1.51611328	+48.31787109	+9.11865234	-60.20507813	+1332	+9.30761719	-4.77246094	-1.24365234	+14.08447266	-3.80126953	+15.07324219	+1336	+6.64013672	-8.89892578	-0.95800781	+58.20556641	+7.69042969	-19.11621094	+1432
+1458240620.30500010	+9.08349609	-5.76562500	-1.51611328	+48.31787109	+9.14062500	-60.20507813	+1332	+9.30761719	-4.77246094	-1.24804688	+14.08447266	-3.80126953	+15.05126953	+1336	+6.64013672	-8.90332031	-0.95800781	+58.20556641	+7.69042969	-19.11621094	+1436
+1458240620.30920000	+9.08349609	-5.77001953	-1.51611328	+48.31787109	+9.14062500	-60.20507813	+1328	+9.30761719	-4.77246094	-1.24804688	+14.08447266	-3.77929688	+15.05126953	+1336	+6.63574219	-8.90771484	-0.95800781	+58.18359375	+7.71240234	-19.11621094	+1436
+1458240620.31329990	+9.08349609	-5.77001953	-1.51611328	+48.31787109	+9.16259766	-60.22705078	+1328	+9.30761719	-4.77685547	-1.24804688	+14.08447266	-3.75732422	+15.05126953	+1336	+6.63574219	-8.90771484	-0.95800781	+58.13964844	+7.71240234	-19.09423828	+1436
+1458240620.32170010	+9.07910156	-5.77001953	-1.51611328	+48.29589844	+9.18457031	-60.22705078	+1324	+9.30322266	-4.77685547	-1.25244141	+14.06250000	-3.73535156	+15.02929688	+1332	+6.62695313	-8.91210938	-0.96240234	+58.09570313	+7.73437500	-19.07226563	+1440
+1458240620.32579990	+9.07910156	-5.77001953	-1.51611328	+48.29589844	+9.20654297	-60.22705078	+1324	+9.30322266	-4.77685547	-1.25244141	+14.06250000	-3.73535156	+15.02929688	+1332	+6.62695313	-8.91650391	-0.96240234	+58.07373047	+7.73437500	-19.05029297	+1440
+1458240620.32999990	+9.07910156	-5.77001953	-1.51611328	+48.29589844	+9.22851563	-60.22705078	+1324	+9.30322266	-4.78125000	-1.25244141	+14.06250000	-3.71337891	+15.00732422	+1332	+6.62255859	-8.91650391	-0.96679688	+58.05175781	+7.73437500	-19.02832031	+1444
+1458240620.33419990	+9.07910156	-5.77441406	-1.51611328	+48.29589844	+9.22851563	-60.22705078	+1324	+9.30322266	-4.78125000	-1.25244141	+14.06250000	-3.69140625	+15.00732422	+1332	+6.61816406	-8.92089844	-0.96679688	+58.02978516	+7.73437500	-19.00634766	+1444
+1458240620.33830000	+9.07910156	-5.77441406	-1.52050781	+48.29589844	+9.25048828	-60.24902344	+1324	+9.30322266	-4.78125000	-1.25244141	+14.06250000	-3.69140625	+15.00732422	+1332	+6.61376953	-8.92089844	-0.96679688	+58.00781250	+7.73437500	-18.98437500	+1444
+1458240620.34250000	+9.07910156	-5.77441406	-1.52050781	+48.29589844	+9.27246094	-60.24902344	+1324	+9.30322266	-4.78125000	-1.25683594	+14.06250000	-3.66943359	+15.00732422	+1332	+6.61376953	-8.92089844	-0.97119141	+57.98583984	+7.73437500	-18.96240234	+1444
+1458240620.35080000	+9.07470703	-5.77441406	-1.52050781	+48.29589844	+9.29443359	-60.24902344	+1324	+9.29882813	-4.78125000	-1.25683594	+14.06250000	-3.64746094	+14.98535156	+1332	+6.60937500	-8.92529297	-0.97119141	+57.96386719	+7.75634766	-18.94042969	+1440
+1458240620.35500000	+9.07470703	-5.77441406	-1.52050781	+48.29589844	+9.29443359	-60.24902344	+1324	+9.29882813	-4.78564453	-1.25683594	+14.06250000	-3.64746094	+14.98535156	+1332	+6.60937500	-8.92529297	-0.97119141	+57.96386719	+7.75634766	-18.94042969	+1440
+1458240620.35910010	+9.07470703	-5.77441406	-1.52050781	+48.29589844	+9.31640625	-60.24902344	+1324	+9.29882813	-4.78564453	-1.25683594	+14.06250000	-3.64746094	+14.98535156	+1332	+6.60498047	-8.92529297	-0.97119141	+57.96386719	+7.77832031	-18.91845703	+1440
+1458240620.36330010	+9.07470703	-5.77441406	-1.52050781	+48.29589844	+9.31640625	-60.24902344	+1324	+9.29882813	-4.78564453	-1.25683594	+14.06250000	-3.62548828	+14.98535156	+1332	+6.60498047	-8.92968750	-0.97119141	+57.96386719	+7.77832031	-18.91845703	+1436
+1458240620.36750010	+9.07470703	-5.77441406	-1.52050781	+48.29589844	+9.33837891	-60.24902344	+1328	+9.29882813	-4.78564453	-1.25683594	+14.06250000	-3.62548828	+14.98535156	+1336	+6.60498047	-8.92968750	-0.97119141	+57.96386719	+7.80029297	-18.91845703	+1436
+1458240620.37159990	+9.07470703	-5.77880859	-1.52050781	+48.29589844	+9.33837891	-60.24902344	+1328	+9.29882813	-4.78564453	-1.25683594	+14.06250000	-3.62548828	+14.98535156	+1336	+6.60498047	-8.92968750	-0.96679688	+57.96386719	+7.80029297	-18.91845703	+1436
+1458240620.37579990	+9.07470703	-5.77880859	-1.52050781	+48.29589844	+9.33837891	-60.24902344	+1328	+9.29882813	-4.78564453	-1.26123047	+14.04052734	-3.60351563	+14.96337891	+1336	+6.60498047	-8.92968750	-0.96679688	+57.96386719	+7.82226563	-18.89648438	+1436
+1458240620.38000010	+9.07470703	-5.77880859	-1.52490234	+48.29589844	+9.36035156	-60.24902344	+1328	+9.29882813	-4.78564453	-1.26123047	+14.04052734	-3.60351563	+14.96337891	+1336	+6.60498047	-8.92968750	-0.96679688	+57.98583984	+7.84423828	-18.91845703	+1432
+1458240620.38410000	+9.07031250	-5.77880859	-1.52490234	+48.29589844	+9.36035156	-60.24902344	+1328	+9.29882813	-4.79003906	-1.26123047	+14.04052734	-3.60351563	+14.96337891	+1336	+6.60937500	-8.92968750	-0.96679688	+57.98583984	+7.86621094	-18.91845703	+1432
+1458240620.38829990	+9.07031250	-5.77880859	-1.52490234	+48.29589844	+9.38232422	-60.24902344	+1328	+9.29882813	-4.79003906	-1.26123047	+14.04052734	-3.58154297	+14.96337891	+1332	+6.60937500	-8.92968750	-0.96240234	+58.00781250	+7.86621094	-18.91845703	+1432
+1458240620.39249990	+9.07031250	-5.77880859	-1.52490234	+48.27392578	+9.38232422	-60.24902344	+1328	+9.29882813	-4.79003906	-1.26123047	+14.04052734	-3.58154297	+14.96337891	+1332	+6.60937500	-8.92968750	-0.96240234	+58.00781250	+7.88818359	-18.91845703	+1432
+1458240620.39660000	+9.07031250	-5.78320313	-1.52490234	+48.27392578	+9.40429688	-60.24902344	+1328	+9.29882813	-4.79003906	-1.26123047	+14.04052734	-3.58154297	+14.96337891	+1332	+6.60937500	-8.92968750	-0.95800781	+58.02978516	+7.91015625	-18.91845703	+1432
+1458240620.40080000	+9.07031250	-5.78320313	-1.52490234	+48.27392578	+9.40429688	-60.24902344	+1328	+9.29882813	-4.79003906	-1.26123047	+14.04052734	-3.58154297	+14.96337891	+1332	+6.60937500	-8.92968750	-0.95800781	+58.02978516	+7.93212891	-18.94042969	+1436
+1458240620.40500000	+9.07031250	-5.78320313	-1.52490234	+48.27392578	+9.42626953	-60.24902344	+1328	+9.29882813	-4.79003906	-1.26123047	+14.04052734	-3.55957031	+14.96337891	+1332	+6.61376953	-8.92968750	-0.95361328	+58.05175781	+7.93212891	-18.94042969	+1436
+1458240620.40910010	+9.07031250	-5.78320313	-1.52490234	+48.27392578	+9.42626953	-60.24902344	+1328	+9.29443359	-4.79003906	-1.26562500	+14.04052734	-3.55957031	+14.96337891	+1332	+6.61376953	-8.92968750	-0.95361328	+58.05175781	+7.95410156	-18.94042969	+1436
+1458240620.41330000	+9.07031250	-5.78759766	-1.52929688	+48.27392578	+9.44824219	-60.27099609	+1328	+9.29443359	-4.79443359	-1.26562500	+14.04052734	-3.55957031	+14.96337891	+1332	+6.61376953	-8.92968750	-0.95361328	+58.05175781	+7.95410156	-18.94042969	+1436
+1458240620.41750000	+9.07031250	-5.78759766	-1.52929688	+48.25195313	+9.44824219	-60.27099609	+1328	+9.29443359	-4.79443359	-1.26562500	+14.01855469	-3.53759766	+14.94140625	+1332	+6.61376953	-8.92968750	-0.95361328	+58.07373047	+7.97607422	-18.94042969	+1436
+1458240620.42160010	+9.07031250	-5.78759766	-1.52929688	+48.25195313	+9.47021484	-60.27099609	+1324	+9.29443359	-4.79443359	-1.26562500	+14.01855469	-3.53759766	+14.94140625	+1332	+6.61376953	-8.92968750	-0.95361328	+58.05175781	+7.97607422	-18.94042969	+1436
+1458240620.42580010	+9.07031250	-5.78759766	-1.52929688	+48.25195313	+9.49218750	-60.27099609	+1324	+9.29443359	-4.79443359	-1.26562500	+14.01855469	-3.53759766	+14.94140625	+1332	+6.60937500	-8.92968750	-0.95361328	+58.05175781	+7.99804688	-18.91845703	+1436
+1458240620.42989990	+9.06591797	-5.78759766	-1.52929688	+48.25195313	+9.49218750	-60.29296875	+1324	+9.29443359	-4.79443359	-1.26562500	+14.01855469	-3.51562500	+14.94140625	+1332	+6.60937500	-8.92968750	-0.95361328	+58.05175781	+7.99804688	-18.91845703	+1436
+1458240620.43409990	+9.06591797	-5.79199219	-1.52929688	+48.22998047	+9.51416016	-60.29296875	+1324	+9.29443359	-4.79443359	-1.26562500	+14.01855469	-3.51562500	+14.91943359	+1332	+6.60937500	-8.93408203	-0.95361328	+58.02978516	+7.99804688	-18.91845703	+1436
+1458240620.43829990	+9.06591797	-5.79199219	-1.52929688	+48.22998047	+9.53613281	-60.31494141	+1324	+9.29443359	-4.79882813	-1.27001953	+14.01855469	-3.51562500	+14.91943359	+1332	+6.60498047	-8.93408203	-0.95361328	+58.02978516	+7.99804688	-18.89648438	+1440
+1458240620.44240000	+9.06591797	-5.79199219	-1.52929688	+48.22998047	+9.55810547	-60.31494141	+1324	+9.29443359	-4.79882813	-1.27001953	+13.99658203	-3.49365234	+14.91943359	+1332	+6.60498047	-8.93408203	-0.95361328	+58.00781250	+7.99804688	-18.87451172	+1440
+1458240620.44660000	+9.06591797	-5.79199219	-1.52929688	+48.22998047	+9.58007813	-60.31494141	+1324	+9.29443359	-4.79882813	-1.27001953	+13.99658203	-3.49365234	+14.91943359	+1332	+6.60058594	-8.93847656	-0.95361328	+57.98583984	+7.99804688	-18.87451172	+1440
