# Supplementary material for: A direct effect of perception on action when grasping a cup
Source: Sci Rep. 2018 Jan 9;8:171. doi: 10.1038/s41598-017-18591-5 (PMC5760564; doi:10.1038/s41598-017-18591-5)
Supplement: Supplementary file 6 — Supplementary Information [file 41598_2017_18591_MOESM6_ESM.zip › SciRep_Data/S02instruct/S02_100instruct_Tr80.dat]

+1000000000000.00000000	+0.00000000	+0.00000000	+0.00000000	+0.00000000	+0.00000000	+0.00000000	+0	+0.00000000	+0.00000000	+0.00000000	+0.00000000	+0.00000000	+0.00000000	+0	+0.00000000	+0.00000000	+0.00000000	+0.00000000	+0.00000000	+0.00000000	+0
+1458241441.40949990	+9.69873047	-5.67773438	-0.61083984	+53.65722656	-11.42578125	-63.80859375	+2052	+9.70312500	-4.89990234	-0.28564453	+5.64697266	-20.47851563	+15.22705078	+1668	+7.21142578	-9.17578125	-0.66357422	+58.27148438	-0.10986328	-27.77343750	+1908
+1458241441.41370010	+9.69873047	-5.67773438	-0.61083984	+53.67919922	-11.44775391	-63.80859375	+2052	+9.69873047	-4.89990234	-0.28564453	+5.64697266	-20.47851563	+15.24902344	+1668	+7.21142578	-9.17578125	-0.66357422	+58.29345703	-0.10986328	-27.77343750	+1908
+1458241441.41779990	+9.69873047	-5.67773438	-0.61083984	+53.67919922	-11.46972656	-63.78662109	+2052	+9.69873047	-4.89990234	-0.28564453	+5.62500000	-20.47851563	+15.27099609	+1668	+7.21582031	-9.17578125	-0.65917969	+58.31542969	-0.10986328	-27.79541016	+1908
+1458241441.42199990	+9.69873047	-5.67773438	-0.61083984	+53.70117188	-11.49169922	-63.76464844	+2052	+9.69873047	-4.89550781	-0.28564453	+5.62500000	-20.47851563	+15.27099609	+1668	+7.22021484	-9.17138672	-0.65917969	+58.33740234	-0.10986328	-27.79541016	+1908
+1458241441.42610000	+9.70312500	-5.67773438	-0.61083984	+53.70117188	-11.51367188	-63.74267578	+2052	+9.69873047	-4.89550781	-0.28564453	+5.62500000	-20.47851563	+15.29296875	+1668	+7.22021484	-9.17138672	-0.65478516	+58.35937500	-0.10986328	-27.79541016	+1908
+1458241441.43030000	+9.70312500	-5.67773438	-0.61083984	+53.72314453	-11.53564453	-63.74267578	+2052	+9.69873047	-4.89550781	-0.28564453	+5.62500000	-20.47851563	+15.31494141	+1668	+7.22460938	-9.17138672	-0.65478516	+58.38134766	-0.08789063	-27.81738281	+1908
+1458241441.43450000	+9.70312500	-5.67773438	-0.61083984	+53.72314453	-11.55761719	-63.72070313	+2048	+9.69873047	-4.89550781	-0.28125000	+5.62500000	-20.47851563	+15.33691406	+1668	+7.22460938	-9.17138672	-0.65478516	+58.40332031	-0.08789063	-27.81738281	+1908
+1458241445.88260010	+9.58447266	-5.48437500	-0.53613281	+62.27050781	-18.87451172	-61.01806641	+1872	+9.51855469	-4.75488281	-0.10986328	+4.94384766	-22.52197266	+19.35791016	+1532	+7.30371094	-9.03515625	-0.67236328	+62.92968750	-1.20849609	-24.47753906	+1968
+1458241445.88669990	+9.58447266	-5.48437500	-0.53613281	+62.27050781	-18.87451172	-61.01806641	+1872	+9.51855469	-4.75488281	-0.10986328	+4.94384766	-22.52197266	+19.35791016	+1532	+7.31689453	-9.03076172	-0.66357422	+63.01757813	-1.16455078	-24.52148438	+1972
+1458241445.89510010	+9.58886719	-5.48437500	-0.53613281	+62.27050781	-18.89648438	-61.01806641	+1872	+9.51855469	-4.75488281	-0.10986328	+4.94384766	-22.52197266	+19.35791016	+1532	+7.33007813	-9.02636719	-0.65478516	+63.12744141	-1.12060547	-24.58740234	+1980
+1458241445.89920000	+9.58886719	-5.48437500	-0.53613281	+62.29248047	-18.89648438	-61.01806641	+1872	+9.51855469	-4.75488281	-0.10986328	+4.94384766	-22.52197266	+19.35791016	+1532	+7.33447266	-9.02197266	-0.65478516	+63.17138672	-1.12060547	-24.60937500	+1984
+1458241445.90339990	+9.58886719	-5.48437500	-0.53613281	+62.29248047	-18.89648438	-61.01806641	+1872	+9.51855469	-4.75488281	-0.10986328	+4.92187500	-22.52197266	+19.35791016	+1532	+7.33886719	-9.02197266	-0.65478516	+63.19335938	-1.12060547	-24.60937500	+1988
+1458241445.91170000	+9.58886719	-5.48437500	-0.53613281	+62.29248047	-18.89648438	-61.01806641	+1872	+9.51855469	-4.75488281	-0.10986328	+4.92187500	-22.52197266	+19.35791016	+1532	+7.33447266	-9.02636719	-0.65917969	+63.14941406	-1.14257813	-24.58740234	+1988
+1458241445.91590000	+9.58886719	-5.48437500	-0.53613281	+62.29248047	-18.89648438	-61.01806641	+1872	+9.51855469	-4.75488281	-0.10986328	+4.92187500	-22.52197266	+19.35791016	+1532	+7.33007813	-9.02636719	-0.65917969	+63.12744141	-1.14257813	-24.56542969	+1992
+1458241445.92420010	+9.58886719	-5.48437500	-0.53613281	+62.29248047	-18.89648438	-61.01806641	+1872	+9.51855469	-4.75488281	-0.10986328	+4.92187500	-22.52197266	+19.35791016	+1532	+7.32568359	-9.03076172	-0.66357422	+63.08349609	-1.16455078	-24.54345703	+1992
+1458241445.92840000	+9.58886719	-5.48437500	-0.53613281	+62.29248047	-18.87451172	-61.01806641	+1872	+9.51855469	-4.75488281	-0.10986328	+4.92187500	-22.52197266	+19.35791016	+1532	+7.32568359	-9.03076172	-0.66357422	+63.06152344	-1.18652344	-24.52148438	+1992
+1458241445.93670010	+9.58886719	-5.48437500	-0.53613281	+62.29248047	-18.87451172	-61.01806641	+1872	+9.51855469	-4.75488281	-0.10986328	+4.92187500	-22.54394531	+19.35791016	+1532	+7.32128906	-9.03076172	-0.66796875	+63.03955078	-1.18652344	-24.52148438	+1992
+1458241445.94090010	+9.58886719	-5.48437500	-0.53613281	+62.29248047	-18.87451172	-61.01806641	+1872	+9.51855469	-4.75488281	-0.10986328	+4.92187500	-22.54394531	+19.35791016	+1532	+7.32128906	-9.03076172	-0.66796875	+63.03955078	-1.20849609	-24.49951172	+1992
+1458241445.94499990	+9.58447266	-5.48437500	-0.53613281	+62.29248047	-18.87451172	-61.01806641	+1872	+9.51855469	-4.75488281	-0.10986328	+4.92187500	-22.54394531	+19.35791016	+1532	+7.31689453	-9.03515625	-0.67236328	+63.01757813	-1.20849609	-24.49951172	+1992
+1458241445.94919990	+9.58447266	-5.48437500	-0.53613281	+62.29248047	-18.87451172	-61.01806641	+1872	+9.51855469	-4.75488281	-0.10986328	+4.92187500	-22.54394531	+19.35791016	+1532	+7.31689453	-9.03515625	-0.67236328	+62.99560547	-1.20849609	-24.49951172	+1992
+1458241445.96170000	+9.58447266	-5.48437500	-0.53613281	+62.29248047	-18.87451172	-61.01806641	+1872	+9.51855469	-4.75488281	-0.10986328	+4.92187500	-22.54394531	+19.33593750	+1532	+7.31250000	-9.03955078	-0.67675781	+62.95166016	-1.23046875	-24.47753906	+1988
+1458241445.97000000	+9.58447266	-5.48437500	-0.53613281	+62.29248047	-18.87451172	-61.01806641	+1872	+9.51855469	-4.75488281	-0.10986328	+4.92187500	-22.54394531	+19.33593750	+1532	+7.30810547	-9.03955078	-0.67675781	+62.92968750	-1.23046875	-24.47753906	+1984
+1458241445.97840000	+9.58886719	-5.48437500	-0.53613281	+62.29248047	-18.87451172	-61.01806641	+1872	+9.51855469	-4.75488281	-0.10986328	+4.92187500	-22.54394531	+19.33593750	+1532	+7.31250000	-9.03955078	-0.67675781	+62.95166016	-1.23046875	-24.49951172	+1984
+1458241445.98250010	+9.58886719	-5.48437500	-0.53613281	+62.29248047	-18.87451172	-61.01806641	+1872	+9.51855469	-4.75488281	-0.10986328	+4.92187500	-22.54394531	+19.33593750	+1532	+7.31250000	-9.03955078	-0.67236328	+62.95166016	-1.23046875	-24.49951172	+1980
+1458241445.98670010	+9.58886719	-5.48437500	-0.53613281	+62.29248047	-18.87451172	-61.01806641	+1872	+9.51855469	-4.75488281	-0.10986328	+4.92187500	-22.54394531	+19.33593750	+1532	+7.31250000	-9.03515625	-0.67236328	+62.95166016	-1.23046875	-24.49951172	+1980
+1458241445.99499990	+9.58886719	-5.48437500	-0.53613281	+62.29248047	-18.87451172	-61.01806641	+1872	+9.51855469	-4.75488281	-0.10986328	+4.92187500	-22.54394531	+19.33593750	+1532	+7.31250000	-9.03515625	-0.67236328	+62.97363281	-1.23046875	-24.52148438	+1980
+1458241445.99920010	+9.58886719	-5.48437500	-0.53613281	+62.29248047	-18.87451172	-61.01806641	+1872	+9.51855469	-4.75488281	-0.10986328	+4.92187500	-22.54394531	+19.33593750	+1532	+7.31689453	-9.03515625	-0.67236328	+62.97363281	-1.20849609	-24.52148438	+1980
+1458241446.00749990	+9.58886719	-5.48437500	-0.53613281	+62.29248047	-18.87451172	-61.01806641	+1872	+9.51855469	-4.75488281	-0.10986328	+4.92187500	-22.54394531	+19.35791016	+1532	+7.31689453	-9.03515625	-0.67236328	+62.99560547	-1.20849609	-24.54345703	+1980
+1458241446.01169990	+9.58886719	-5.48437500	-0.53613281	+62.29248047	-18.87451172	-61.01806641	+1872	+9.51855469	-4.75488281	-0.10986328	+4.92187500	-22.54394531	+19.35791016	+1532	+7.31689453	-9.03515625	-0.66796875	+62.99560547	-1.20849609	-24.54345703	+1976
+1458241446.02000000	+9.58886719	-5.48437500	-0.54052734	+62.29248047	-18.87451172	-61.01806641	+1872	+9.51855469	-4.75488281	-0.10986328	+4.92187500	-22.54394531	+19.35791016	+1532	+7.31689453	-9.03515625	-0.66796875	+62.99560547	-1.20849609	-24.54345703	+1976
+1458241446.02420000	+9.58886719	-5.48437500	-0.54052734	+62.29248047	-18.87451172	-61.01806641	+1872	+9.51855469	-4.75488281	-0.10986328	+4.92187500	-22.54394531	+19.33593750	+1532	+7.31689453	-9.03515625	-0.66796875	+62.99560547	-1.20849609	-24.54345703	+1976
+1458241446.03250000	+9.58886719	-5.48437500	-0.54052734	+62.29248047	-18.87451172	-61.01806641	+1872	+9.51855469	-4.75488281	-0.10986328	+4.92187500	-22.54394531	+19.33593750	+1532	+7.31689453	-9.03515625	-0.66796875	+62.99560547	-1.20849609	-24.54345703	+1976
+1458241446.03670000	+9.58886719	-5.48437500	-0.54052734	+62.29248047	-18.87451172	-61.01806641	+1872	+9.51855469	-4.75488281	-0.10986328	+4.92187500	-22.54394531	+19.33593750	+1532	+7.31689453	-9.03515625	-0.66796875	+62.97363281	-1.20849609	-24.54345703	+1976
+1458241446.04500010	+9.58886719	-5.48437500	-0.54052734	+62.29248047	-18.87451172	-61.01806641	+1872	+9.51855469	-4.75488281	-0.10986328	+4.92187500	-22.54394531	+19.33593750	+1532	+7.31250000	-9.03515625	-0.67236328	+62.97363281	-1.20849609	-24.54345703	+1976
+1458241446.04920010	+9.58886719	-5.48437500	-0.54052734	+62.29248047	-18.87451172	-61.01806641	+1872	+9.51855469	-4.75488281	-0.10986328	+4.92187500	-22.54394531	+19.33593750	+1532	+7.31250000	-9.03515625	-0.67236328	+62.95166016	-1.23046875	-24.54345703	+1976
+1458241446.05749990	+9.58886719	-5.48437500	-0.54052734	+62.29248047	-18.87451172	-61.01806641	+1872	+9.51855469	-4.75488281	-0.10986328	+4.92187500	-22.56591797	+19.31396484	+1532	+7.31250000	-9.03955078	-0.67236328	+62.95166016	-1.23046875	-24.52148438	+1972
+1458241446.06580000	+9.58886719	-5.48437500	-0.54052734	+62.29248047	-18.87451172	-61.01806641	+1872	+9.51855469	-4.75488281	-0.10986328	+4.92187500	-22.56591797	+19.31396484	+1532	+7.30810547	-9.03955078	-0.67675781	+62.92968750	-1.23046875	-24.52148438	+1972
+1458241446.07410000	+9.58886719	-5.48437500	-0.54052734	+62.29248047	-18.87451172	-61.01806641	+1868	+9.51855469	-4.75488281	-0.10986328	+4.92187500	-22.56591797	+19.31396484	+1532	+7.30810547	-9.03955078	-0.67675781	+62.90771484	-1.25244141	-24.52148438	+1972
+1458241446.08660010	+9.58886719	-5.48437500	-0.54052734	+62.29248047	-18.85253906	-61.01806641	+1868	+9.51855469	-4.75488281	-0.10986328	+4.92187500	-22.56591797	+19.29199219	+1532	+7.30371094	-9.03955078	-0.67675781	+62.88574219	-1.25244141	-24.52148438	+1968
+1458241446.09080000	+9.58886719	-5.48437500	-0.54052734	+62.29248047	-18.85253906	-61.01806641	+1868	+9.51855469	-4.75488281	-0.10986328	+4.92187500	-22.56591797	+19.29199219	+1532	+7.30810547	-9.03955078	-0.67675781	+62.88574219	-1.25244141	-24.52148438	+1968
+1458241446.09500000	+9.58886719	-5.48437500	-0.54052734	+62.29248047	-18.85253906	-61.01806641	+1868	+9.51855469	-4.75488281	-0.10986328	+4.92187500	-22.56591797	+19.29199219	+1532	+7.30810547	-9.03955078	-0.67675781	+62.90771484	-1.23046875	-24.52148438	+1964
+1458241446.10330010	+9.58886719	-5.48437500	-0.54052734	+62.29248047	-18.85253906	-61.01806641	+1868	+9.51855469	-4.75488281	-0.10986328	+4.92187500	-22.56591797	+19.29199219	+1532	+7.30810547	-9.03955078	-0.67236328	+62.90771484	-1.23046875	-24.52148438	+1964
+1458241446.11159990	+9.58886719	-5.48437500	-0.54052734	+62.29248047	-18.87451172	-61.01806641	+1868	+9.51855469	-4.75488281	-0.10986328	+4.92187500	-22.56591797	+19.29199219	+1532	+7.30810547	-9.03955078	-0.67236328	+62.92968750	-1.23046875	-24.54345703	+1964
+1458241446.11579990	+9.58886719	-5.48437500	-0.54052734	+62.29248047	-18.87451172	-61.01806641	+1868	+9.51855469	-4.75488281	-0.10986328	+4.92187500	-22.56591797	+19.31396484	+1532	+7.30810547	-9.03955078	-0.67236328	+62.92968750	-1.23046875	-24.54345703	+1964
+1458241446.12410000	+9.58886719	-5.48437500	-0.54052734	+62.29248047	-18.87451172	-61.01806641	+1868	+9.51855469	-4.75488281	-0.10986328	+4.92187500	-22.56591797	+19.31396484	+1532	+7.31250000	-9.03955078	-0.67236328	+62.95166016	-1.23046875	-24.54345703	+1964
+1458241446.12830000	+9.58886719	-5.48437500	-0.54052734	+62.29248047	-18.87451172	-61.01806641	+1868	+9.51855469	-4.75488281	-0.10986328	+4.92187500	-22.58789063	+19.31396484	+1532	+7.31250000	-9.03515625	-0.67236328	+62.95166016	-1.20849609	-24.54345703	+1964
+1458241446.13660000	+9.58886719	-5.48437500	-0.54052734	+62.29248047	-18.87451172	-61.01806641	+1868	+9.51855469	-4.75488281	-0.10986328	+4.92187500	-22.58789063	+19.31396484	+1532	+7.31250000	-9.03515625	-0.66796875	+62.97363281	-1.20849609	-24.56542969	+1964
+1458241446.14080000	+9.58886719	-5.48437500	-0.54052734	+62.29248047	-18.87451172	-61.01806641	+1868	+9.51855469	-4.75488281	-0.10986328	+4.92187500	-22.58789063	+19.31396484	+1532	+7.31250000	-9.03515625	-0.66796875	+62.97363281	-1.20849609	-24.56542969	+1964
+1458241446.14490010	+9.58886719	-5.48437500	-0.54052734	+62.27050781	-18.87451172	-61.01806641	+1872	+9.51855469	-4.75488281	-0.10986328	+4.92187500	-22.58789063	+19.31396484	+1532	+7.31250000	-9.03515625	-0.66796875	+62.97363281	-1.20849609	-24.56542969	+1964
+1458241446.15330000	+9.58886719	-5.48437500	-0.54052734	+62.27050781	-18.87451172	-61.01806641	+1872	+9.51855469	-4.75488281	-0.10986328	+4.92187500	-22.58789063	+19.29199219	+1532	+7.31250000	-9.03515625	-0.66796875	+62.95166016	-1.20849609	-24.56542969	+1964
+1458241446.18240000	+9.58886719	-5.48437500	-0.53613281	+62.27050781	-18.85253906	-61.04003906	+1872	+9.51855469	-4.75488281	-0.10546875	+4.92187500	-22.58789063	+19.29199219	+1536	+7.30810547	-9.03955078	-0.67236328	+62.90771484	-1.25244141	-24.52148438	+1960
+1458241446.19080000	+9.58886719	-5.48437500	-0.53613281	+62.27050781	-18.85253906	-61.04003906	+1872	+9.51855469	-4.75488281	-0.10546875	+4.92187500	-22.58789063	+19.29199219	+1536	+7.30810547	-9.03955078	-0.67675781	+62.90771484	-1.25244141	-24.52148438	+1960
+1458241446.19490000	+9.58886719	-5.48437500	-0.53613281	+62.27050781	-18.85253906	-61.04003906	+1872	+9.51855469	-4.75488281	-0.10546875	+4.92187500	-22.58789063	+19.29199219	+1536	+7.30810547	-9.03955078	-0.67675781	+62.90771484	-1.25244141	-24.52148438	+1960
+1458241446.20330000	+9.58886719	-5.48437500	-0.53613281	+62.27050781	-18.85253906	-61.06201172	+1872	+9.51855469	-4.75488281	-0.10546875	+4.92187500	-22.58789063	+19.27001953	+1536	+7.30371094	-9.03955078	-0.67675781	+62.88574219	-1.25244141	-24.52148438	+1956
+1458241446.20740010	+9.58886719	-5.48437500	-0.53613281	+62.27050781	-18.85253906	-61.06201172	+1872	+9.51855469	-4.75488281	-0.10546875	+4.92187500	-22.60986328	+19.27001953	+1536	+7.30371094	-9.03955078	-0.67675781	+62.90771484	-1.25244141	-24.52148438	+1956
+1458241446.21160010	+9.58886719	-5.48437500	-0.53613281	+62.27050781	-18.85253906	-61.06201172	+1872	+9.51855469	-4.75488281	-0.10546875	+4.92187500	-22.60986328	+19.27001953	+1536	+7.30371094	-9.03955078	-0.67675781	+62.90771484	-1.25244141	-24.52148438	+1956
+1458241446.21989990	+9.58886719	-5.48437500	-0.53613281	+62.27050781	-18.85253906	-61.06201172	+1872	+9.51855469	-4.75488281	-0.10546875	+4.92187500	-22.60986328	+19.29199219	+1536	+7.30810547	-9.03955078	-0.67675781	+62.90771484	-1.25244141	-24.52148438	+1956
+1458241446.22410010	+9.58886719	-5.48437500	-0.53613281	+62.27050781	-18.85253906	-61.06201172	+1872	+9.51855469	-4.75488281	-0.10546875	+4.92187500	-22.60986328	+19.29199219	+1536	+7.30810547	-9.03955078	-0.67675781	+62.90771484	-1.25244141	-24.54345703	+1956
+1458241446.23239990	+9.58886719	-5.48437500	-0.53613281	+62.27050781	-18.85253906	-61.06201172	+1872	+9.51855469	-4.75488281	-0.10546875	+4.92187500	-22.60986328	+19.29199219	+1536	+7.30810547	-9.03515625	-0.67236328	+62.92968750	-1.25244141	-24.54345703	+1956
+1458241446.23659990	+9.58886719	-5.48437500	-0.53613281	+62.27050781	-18.85253906	-61.06201172	+1872	+9.51855469	-4.75488281	-0.10546875	+4.92187500	-22.60986328	+19.29199219	+1536	+7.30810547	-9.03515625	-0.67236328	+62.92968750	-1.25244141	-24.54345703	+1956
+1458241446.24490000	+9.58886719	-5.48437500	-0.53613281	+62.27050781	-18.85253906	-61.06201172	+1872	+9.51855469	-4.75488281	-0.10546875	+4.92187500	-22.60986328	+19.29199219	+1536	+7.31250000	-9.03515625	-0.67236328	+62.95166016	-1.25244141	-24.56542969	+1956
+1458241446.24910000	+9.58886719	-5.48437500	-0.53613281	+62.27050781	-18.85253906	-61.06201172	+1872	+9.51855469	-4.75488281	-0.10546875	+4.92187500	-22.60986328	+19.29199219	+1536	+7.31250000	-9.03515625	-0.67236328	+62.95166016	-1.25244141	-24.56542969	+1956
+1458241446.25740000	+9.58886719	-5.48437500	-0.53613281	+62.27050781	-18.85253906	-61.08398438	+1872	+9.51855469	-4.75488281	-0.10546875	+4.92187500	-22.60986328	+19.29199219	+1536	+7.31250000	-9.03515625	-0.66796875	+62.95166016	-1.25244141	-24.56542969	+1956
+1458241446.26160000	+9.58886719	-5.48437500	-0.53613281	+62.29248047	-18.85253906	-61.08398438	+1872	+9.51855469	-4.75488281	-0.10546875	+4.92187500	-22.60986328	+19.29199219	+1536	+7.31250000	-9.03515625	-0.66796875	+62.95166016	-1.25244141	-24.56542969	+1956
+1458241446.26990010	+9.58886719	-5.48437500	-0.53613281	+62.29248047	-18.85253906	-61.08398438	+1872	+9.51855469	-4.75488281	-0.10546875	+4.92187500	-22.63183594	+19.29199219	+1536	+7.31250000	-9.03515625	-0.66796875	+62.95166016	-1.25244141	-24.58740234	+1956
+1458241446.27410010	+9.58886719	-5.48437500	-0.53613281	+62.29248047	-18.85253906	-61.08398438	+1872	+9.51855469	-4.75488281	-0.10546875	+4.92187500	-22.63183594	+19.29199219	+1536	+7.31250000	-9.03515625	-0.66796875	+62.95166016	-1.25244141	-24.58740234	+1956
+1458241446.28239990	+9.58886719	-5.47998047	-0.53613281	+62.29248047	-18.85253906	-61.10595703	+1872	+9.51855469	-4.75488281	-0.10546875	+4.92187500	-22.63183594	+19.29199219	+1536	+7.31250000	-9.03515625	-0.67236328	+62.95166016	-1.25244141	-24.58740234	+1956
+1458241446.28660010	+9.58886719	-5.47998047	-0.53613281	+62.29248047	-18.85253906	-61.10595703	+1872	+9.51855469	-4.75488281	-0.10546875	+4.92187500	-22.63183594	+19.29199219	+1536	+7.31250000	-9.03515625	-0.67236328	+62.92968750	-1.25244141	-24.58740234	+1956
+1458241446.30320000	+9.58886719	-5.47998047	-0.53173828	+62.31445313	-18.85253906	-61.12792969	+1872	+9.51855469	-4.75488281	-0.10546875	+4.92187500	-22.65380859	+19.31396484	+1536	+7.30810547	-9.03515625	-0.67236328	+62.90771484	-1.29638672	-24.56542969	+1956
+1458241446.30740000	+9.58886719	-5.47998047	-0.53173828	+62.31445313	-18.85253906	-61.12792969	+1872	+9.51855469	-4.75488281	-0.10546875	+4.92187500	-22.65380859	+19.31396484	+1536	+7.30810547	-9.03515625	-0.67236328	+62.90771484	-1.29638672	-24.56542969	+1956
+1458241446.31150010	+9.58886719	-5.47998047	-0.53173828	+62.33642578	-18.85253906	-61.14990234	+1872	+9.51855469	-4.75488281	-0.10107422	+4.92187500	-22.65380859	+19.31396484	+1536	+7.30810547	-9.03955078	-0.67675781	+62.88574219	-1.29638672	-24.56542969	+1956
+1458241446.31570010	+9.58886719	-5.47998047	-0.53173828	+62.33642578	-18.85253906	-61.14990234	+1872	+9.51855469	-4.75488281	-0.10107422	+4.92187500	-22.65380859	+19.31396484	+1536	+7.30371094	-9.03955078	-0.67675781	+62.88574219	-1.31835938	-24.56542969	+1956
+1458241446.32399990	+9.58886719	-5.47998047	-0.53173828	+62.35839844	-18.85253906	-61.17187500	+1872	+9.51855469	-4.75488281	-0.10107422	+4.89990234	-22.67578125	+19.33593750	+1536	+7.30371094	-9.03955078	-0.67675781	+62.86376953	-1.31835938	-24.58740234	+1952
+1458241446.32820010	+9.58886719	-5.47998047	-0.53173828	+62.35839844	-18.87451172	-61.17187500	+1872	+9.51855469	-4.75488281	-0.10107422	+4.89990234	-22.67578125	+19.35791016	+1536	+7.30810547	-9.03955078	-0.67675781	+62.86376953	-1.34033203	-24.58740234	+1952
+1458241446.33240010	+9.58886719	-5.47998047	-0.53173828	+62.38037109	-18.87451172	-61.17187500	+1872	+9.51855469	-4.75488281	-0.10107422	+4.89990234	-22.69775391	+19.37988281	+1536	+7.30810547	-9.03955078	-0.67675781	+62.86376953	-1.34033203	-24.60937500	+1952
+1458241446.33649990	+9.58886719	-5.47998047	-0.53173828	+62.38037109	-18.87451172	-61.19384766	+1872	+9.51855469	-4.75048828	-0.09667969	+4.87792969	-22.71972656	+19.44580078	+1540	+7.30810547	-9.03515625	-0.67236328	+62.88574219	-1.34033203	-24.63134766	+1952
+1458241446.34069990	+9.58886719	-5.47558594	-0.53173828	+62.40234375	-18.89648438	-61.19384766	+1872	+9.51855469	-4.75048828	-0.09667969	+4.83398438	-22.74169922	+19.51171875	+1540	+7.31250000	-9.03515625	-0.67236328	+62.88574219	-1.34033203	-24.65332031	+1952
+1458241446.34900000	+9.59326172	-5.47558594	-0.52734375	+62.44628906	-18.94042969	-61.21582031	+1872	+9.51855469	-4.75048828	-0.08789063	+4.74609375	-22.80761719	+19.70947266	+1540	+7.31689453	-9.03515625	-0.66796875	+62.90771484	-1.36230469	-24.69726563	+1956
+1458241446.35320000	+9.59326172	-5.47558594	-0.52734375	+62.49023438	-18.96240234	-61.23779297	+1876	+9.52294922	-4.75048828	-0.08349609	+4.70214844	-22.85156250	+19.81933594	+1540	+7.32128906	-9.03515625	-0.66357422	+62.92968750	-1.36230469	-24.74121094	+1956
+1458241446.35739990	+9.59326172	-5.47558594	-0.52734375	+62.53417969	-19.00634766	-61.25976563	+1876	+9.52294922	-4.75048828	-0.08349609	+4.63623047	-22.87353516	+19.92919922	+1544	+7.32568359	-9.03076172	-0.66357422	+62.92968750	-1.36230469	-24.76318359	+1956
+1458241446.36150000	+9.59765625	-5.47558594	-0.52294922	+62.60009766	-19.05029297	-61.30371094	+1876	+9.52294922	-4.75048828	-0.07910156	+4.54833984	-22.93945313	+20.08300781	+1544	+7.33007813	-9.03076172	-0.65917969	+62.95166016	-1.38427734	-24.82910156	+1960
+1458241446.36980010	+9.60205078	-5.47119141	-0.51855469	+62.75390625	-19.18212891	-61.39160156	+1880	+9.52734375	-4.74609375	-0.07031250	+4.39453125	-23.02734375	+20.32470703	+1544	+7.33886719	-9.02636719	-0.65039063	+62.97363281	-1.45019531	-24.93896484	+1968
+1458241446.37400010	+9.60205078	-5.47119141	-0.51416016	+62.90771484	-19.29199219	-61.47949219	+1880	+9.53173828	-4.74609375	-0.06591797	+4.30664063	-23.07128906	+20.41259766	+1548	+7.34765625	-9.02636719	-0.65039063	+62.97363281	-1.51611328	-25.02685547	+1968
+1458241446.37820010	+9.60644531	-5.47119141	-0.50976563	+63.01757813	-19.37988281	-61.54541016	+1884	+9.53173828	-4.74609375	-0.06152344	+4.24072266	-23.11523438	+20.50048828	+1548	+7.35205078	-9.02197266	-0.64599609	+62.92968750	-1.58203125	-25.09277344	+1972
+1458241446.38649990	+9.61523438	-5.46679688	-0.50097656	+63.25927734	-19.55566406	-61.69921875	+1888	+9.54052734	-4.74169922	-0.05273438	+4.08691406	-23.18115234	+20.65429688	+1552	+7.35644531	-9.02636719	-0.65039063	+62.81982422	-1.75781250	-25.20263672	+1972
+1458241446.39070010	+9.61523438	-5.46240234	-0.49218750	+63.36914063	-19.66552734	-61.76513672	+1892	+9.54052734	-4.74169922	-0.04833984	+3.99902344	-23.22509766	+20.74218750	+1552	+7.35644531	-9.02636719	-0.65478516	+62.70996094	-1.88964844	-25.24658203	+1976
+1458241446.39899990	+9.62402344	-5.45800781	-0.48339844	+63.56689453	-19.84130859	-61.89697266	+1900	+9.54931641	-4.74169922	-0.03955078	+3.84521484	-23.33496094	+20.85205078	+1556	+7.35205078	-9.03076172	-0.66796875	+62.49023438	-2.15332031	-25.31250000	+1976
+1458241446.41150000	+9.63720703	-5.45361328	-0.46582031	+63.80859375	-20.10498047	-62.11669922	+1912	+9.56250000	-4.73730469	-0.02197266	+3.60351563	-23.53271484	+21.02783203	+1568	+7.34326172	-9.03955078	-0.68994141	+62.11669922	-2.59277344	-25.44433594	+1972
+1458241446.41570000	+9.64160156	-5.44921875	-0.46142578	+63.89648438	-20.19287109	-62.18261719	+1916	+9.57128906	-4.73291016	-0.01757813	+3.53759766	-23.64257813	+21.07177734	+1572	+7.34765625	-9.03955078	-0.69873047	+62.02880859	-2.74658203	-25.48828125	+1968
+1458241446.41980000	+9.64599609	-5.44921875	-0.45263672	+63.98437500	-20.30273438	-62.24853516	+1920	+9.57568359	-4.73291016	-0.00878906	+3.44970703	-23.70849609	+21.11572266	+1576	+7.34765625	-9.03955078	-0.70312500	+61.94091797	-2.87841797	-25.57617188	+1964
+1458241446.42820000	+9.65917969	-5.44042969	-0.44384766	+64.13818359	-20.58837891	-62.40234375	+1932	+9.58886719	-4.72851563	+0.00439453	+3.27392578	-23.95019531	+21.22558594	+1588	+7.36523438	-9.03515625	-0.70751953	+61.78710938	-3.20800781	-25.77392578	+1960
+1458241446.43230010	+9.66796875	-5.44042969	-0.43505859	+64.22607422	-20.72021484	-62.49023438	+1936	+9.59765625	-4.72412109	+0.00878906	+3.20800781	-24.06005859	+21.26953125	+1592	+7.37402344	-9.03076172	-0.70751953	+61.76513672	-3.36181641	-25.90576172	+1960
+1458241446.43650010	+9.67675781	-5.43603516	-0.42626953	+64.31396484	-20.91796875	-62.60009766	+1944	+9.60205078	-4.71972656	+0.01757813	+3.12011719	-24.21386719	+21.31347656	+1596	+7.39160156	-9.02197266	-0.70312500	+61.72119141	-3.53759766	-26.08154297	+1960
+1458241446.44070010	+9.68554688	-5.43164063	-0.41748047	+64.42382813	-21.09375000	-62.70996094	+1952	+9.61083984	-4.71533203	+0.02636719	+3.07617188	-24.38964844	+21.35742188	+1604	+7.40917969	-9.01757813	-0.69873047	+61.72119141	-3.66943359	-26.27929688	+1964
+1458241446.44479990	+9.69433594	-5.42724609	-0.41308594	+64.51171875	-21.26953125	-62.79785156	+1960	+9.61962891	-4.71093750	+0.03076172	+3.01025391	-24.52148438	+21.40136719	+1608	+7.42675781	-9.00878906	-0.69433594	+61.72119141	-3.82324219	-26.45507813	+1968
+1458241446.44899990	+9.70751953	-5.42285156	-0.40429688	+64.59960938	-21.48925781	-62.92968750	+1968	+9.62841797	-4.70214844	+0.03955078	+2.98828125	-24.71923828	+21.42333984	+1616	+7.45312500	-9.00000000	-0.68994141	+61.72119141	-4.02099609	-26.69677734	+1972
+1458241446.45310000	+9.72070313	-5.41845703	-0.39550781	+64.70947266	-21.70898438	-63.08349609	+1976	+9.63720703	-4.69775391	+0.04833984	+2.98828125	-24.91699219	+21.44531250	+1620	+7.47509766	-8.99121094	-0.68554688	+61.74316406	-4.17480469	-26.98242188	+1980
+1458241446.45729990	+9.73388672	-5.41406250	-0.39111328	+64.81933594	-21.92871094	-63.19335938	+1984	+9.64599609	-4.68896484	+0.05273438	+2.96630859	-25.07080078	+21.48925781	+1624	+7.49707031	-8.98242188	-0.68554688	+61.76513672	-4.37255859	-27.20214844	+1984
+1458241446.46560000	+9.76464844	-5.40087891	-0.36914063	+65.08300781	-22.39013672	-63.58886719	+2004	+9.66796875	-4.67138672	+0.06591797	+3.07617188	-25.53222656	+21.46728516	+1640	+7.54980469	-8.96044922	-0.68115234	+61.76513672	-4.76806641	-27.83935547	+1996
+1458241446.46980000	+9.78222656	-5.39208984	-0.36914063	+65.19287109	-22.63183594	-63.74267578	+2016	+9.67675781	-4.66259766	+0.07031250	+3.12011719	-25.75195313	+21.48925781	+1644	+7.57617188	-8.95166016	-0.68554688	+61.78710938	-5.00976563	-28.12500000	+2004
+1458241446.47400000	+9.79541016	-5.38769531	-0.36035156	+65.36865234	-22.85156250	-64.05029297	+2028	+9.68554688	-4.64941406	+0.07470703	+3.27392578	-26.03759766	+21.44531250	+1652	+7.59814453	-8.95166016	-0.68994141	+61.76513672	-5.20751953	-28.43261719	+2008
+1458241446.48230000	+9.83056641	-5.37011719	-0.35156250	+65.74218750	-23.29101563	-64.57763672	+2052	+9.70751953	-4.62304688	+0.08349609	+3.55957031	-26.63085938	+21.37939453	+1664	+7.64648438	-8.93847656	-0.70312500	+61.72119141	-5.69091797	-29.20166016	+2020
+1458241446.48650000	+9.84375000	-5.37011719	-0.34277344	+65.91796875	-23.46679688	-64.97314453	+2064	+9.72070313	-4.60986328	+0.08789063	+3.75732422	-27.00439453	+21.26953125	+1668	+7.65966797	-8.94287109	-0.71630859	+61.58935547	-5.93261719	-29.57519531	+2024
+1458241446.49060010	+9.86572266	-5.35693359	-0.33398438	+66.20361328	-23.68652344	-65.41259766	+2080	+9.73388672	-4.59228516	+0.10107422	+3.99902344	-27.44384766	+21.15966797	+1676	+7.68603516	-8.93408203	-0.72070313	+61.56738281	-6.17431641	-30.10253906	+2024
+1458241446.49900010	+9.90087891	-5.34375000	-0.33398438	+66.68701172	-24.06005859	-66.26953125	+2104	+9.76025391	-4.56591797	+0.09667969	+4.48242188	-28.30078125	+20.96191406	+1688	+7.72998047	-8.93847656	-0.76025391	+61.36962891	-6.78955078	-31.00341797	+2028
+1458241446.50309990	+9.92285156	-5.33056641	-0.32080078	+67.03857422	-24.25781250	-66.88476563	+2120	+9.77343750	-4.54394531	+0.10546875	+4.79003906	-28.87207031	+20.78613281	+1696	+7.75634766	-8.93408203	-0.77343750	+61.32568359	-7.05322266	-31.61865234	+2028
+1458241446.51149990	+9.97119141	-5.32177734	-0.32080078	+67.56591797	-24.58740234	-67.98339844	+2144	+9.80859375	-4.51757813	+0.10107422	+5.29541016	-29.88281250	+20.47851563	+1704	+7.80908203	-8.94726563	-0.82177734	+61.06201172	-7.69042969	-32.76123047	+2020
+1458241446.51560000	+9.99755859	-5.30419922	-0.31640625	+67.93945313	-24.76318359	-68.68652344	+2160	+9.83056641	-4.50000000	+0.10546875	+5.60302734	-30.52001953	+20.25878906	+1712	+7.83984375	-8.94287109	-0.83935547	+60.99609375	-7.99804688	-33.44238281	+2016
+1458241446.51979990	+10.03271484	-5.29541016	-0.32080078	+68.29101563	-24.91699219	-69.27978516	+2172	+9.85253906	-4.47802734	+0.09228516	+5.91064453	-31.00341797	+20.12695313	+1720	+7.87939453	-8.94726563	-0.86572266	+60.90820313	-8.32763672	-34.07958984	+2012
+1458241446.52810000	+10.09423828	-5.28662109	-0.32080078	+68.79638672	-25.18066406	-70.72998047	+2196	+9.90087891	-4.45166016	+0.08789063	+6.39404297	-32.32177734	+19.57763672	+1732	+7.94970703	-8.95166016	-0.91406250	+60.64453125	-8.94287109	-35.48583984	+1996
+1458241446.53640010	+10.16894531	-5.27783203	-0.32958984	+69.25781250	-25.42236328	-72.20214844	+2220	+9.95800781	-4.43408203	+0.06152344	+6.81152344	-33.57421875	+19.05029297	+1744	+8.03759766	-8.95605469	-0.96240234	+60.42480469	-9.51416016	-37.00195313	+1980
+1458241446.54060010	+10.21289063	-5.26904297	-0.33837891	+69.49951172	-25.53222656	-72.94921875	+2236	+9.98876953	-4.41210938	+0.05273438	+7.07519531	-34.23339844	+18.72070313	+1756	+8.09033203	-8.95166016	-0.99316406	+60.33691406	-9.79980469	-37.72705078	+1972
+1458241446.54480000	+10.26123047	-5.26025391	-0.34716797	+69.74121094	-25.62011719	-73.67431641	+2252	+10.03271484	-4.39453125	+0.03076172	+7.36083984	-34.80468750	+18.41308594	+1772	+8.14746094	-8.94726563	-1.01074219	+60.29296875	-10.06347656	-38.51806641	+1964
+1458241446.55310010	+10.35351563	-5.26025391	-0.37792969	+69.82910156	-25.77392578	-75.03662109	+2284	+10.10742188	-4.37695313	-0.01318359	+7.66845703	-36.03515625	+17.68798828	+1796	+8.26611328	-8.94287109	-1.06347656	+60.07324219	-10.52490234	-40.03417969	+1952
+1458241446.55730010	+10.41064453	-5.25146484	-0.39111328	+69.96093750	-25.83984375	-75.73974609	+2300	+10.16015625	-4.35498047	-0.04394531	+7.93212891	-36.58447266	+17.29248047	+1812	+8.33642578	-8.93408203	-1.08544922	+60.02929688	-10.72265625	-40.80322266	+1952
+1458241446.56139990	+10.45898438	-5.26025391	-0.41308594	+69.85107422	-25.90576172	-76.37695313	+2316	+10.19970703	-4.35498047	-0.07470703	+7.97607422	-37.13378906	+16.89697266	+1828	+8.39794922	-8.92968750	-1.10742188	+59.89746094	-10.89843750	-41.57226563	+1944
+1458241446.56559990	+10.51611328	-5.25585938	-0.43945313	+69.80712891	-25.92773438	-76.97021484	+2336	+10.25244141	-4.33300781	-0.10986328	+8.19580078	-37.61718750	+16.47949219	+1848	+8.47265625	-8.91650391	-1.14257813	+59.83154297	-11.09619141	-42.20947266	+1948
+1458241446.56979990	+10.58203125	-5.25585938	-0.45703125	+69.80712891	-25.94970703	-77.60742188	+2356	+10.30957031	-4.31542969	-0.14501953	+8.43750000	-38.12255859	+15.99609375	+1868	+8.55175781	-8.90771484	-1.16894531	+59.76562500	-11.20605469	-42.93457031	+1948
+1458241446.57810000	+10.70068359	-5.26025391	-0.52734375	+69.47753906	-25.97167969	-78.61816406	+2400	+10.41943359	-4.28906250	-0.23730469	+8.70117188	-38.93554688	+15.09521484	+1912	+8.70117188	-8.89013672	-1.23046875	+59.52392578	-11.44775391	-44.18701172	+1944
+1458241446.58229990	+10.77099609	-5.25585938	-0.55371094	+69.36767578	-25.94970703	-79.18945313	+2416	+10.48095703	-4.27148438	-0.28125000	+8.96484375	-39.35302734	+14.56787109	+1936	+8.78027344	-8.87695313	-1.26562500	+59.41406250	-11.53564453	-44.78027344	+1944
+1458241446.58640000	+10.83691406	-5.26025391	-0.58886719	+69.10400391	-25.97167969	-79.62890625	+2436	+10.54248047	-4.25830078	-0.33398438	+9.07470703	-39.70458984	+14.10644531	+1956	+8.85498047	-8.86816406	-1.29638672	+59.21630859	-11.62353516	-45.37353516	+1944
+1458241446.59480000	+10.97753906	-5.25585938	-0.66357422	+68.66455078	-25.90576172	-80.50781250	+2480	+10.67871094	-4.20996094	-0.44384766	+9.55810547	-40.34179688	+13.00781250	+2008	+9.01318359	-8.83740234	-1.38427734	+58.86474609	-11.75537109	-46.27441406	+1948
+1458241446.59890010	+11.04785156	-5.25585938	-0.70312500	+68.40087891	-25.88378906	-80.92529297	+2500	+10.74023438	-4.19238281	-0.50537109	+9.71191406	-40.62744141	+12.50244141	+2032	+9.08349609	-8.82861328	-1.42822266	+58.60107422	-11.82128906	-46.75781250	+1952
+1458241446.60310010	+11.12255859	-5.25585938	-0.74707031	+68.11523438	-25.81787109	-81.27685547	+2520	+10.81054688	-4.17041016	-0.56689453	+9.93164063	-40.84716797	+11.95312500	+2060	+9.15820313	-8.81542969	-1.48535156	+58.33740234	-11.86523438	-47.08740234	+1956
+1458241446.61970000	+11.43896484	-5.23388672	-0.88769531	+67.03857422	-25.64208984	-83.03466797	+2592	+11.11816406	-4.06494141	-0.79980469	+11.00830078	-42.03369141	+9.49218750	+2160	+9.43945313	-8.76708984	-1.71386719	+57.06298828	-12.01904297	-48.49365234	+1992
+1458241446.62389990	+11.51806641	-5.22070313	-0.92724609	+66.73095703	-25.62011719	-83.45214844	+2612	+11.19287109	-4.03857422	-0.86132813	+11.22802734	-42.27539063	+8.92089844	+2188	+9.50097656	-8.75830078	-1.77539063	+56.64550781	-12.06298828	-48.80126953	+2008
+1458241446.62809990	+11.59716797	-5.21630859	-0.96679688	+66.37939453	-25.57617188	-83.82568359	+2636	+11.27197266	-4.00781250	-0.92724609	+11.46972656	-42.49511719	+8.32763672	+2212	+9.56689453	-8.74072266	-1.84570313	+56.27197266	-12.10693359	-49.06494141	+2028
+1458241446.63640000	+11.76416016	-5.18994141	-1.02392578	+65.78613281	-25.59814453	-84.81445313	+2684	+11.43896484	-3.94189453	-1.03271484	+12.06298828	-43.19824219	+7.03125000	+2264	+9.70312500	-8.70996094	-1.97314453	+55.48095703	-12.23876953	-49.76806641	+2072
+1458241446.64060000	+11.85205078	-5.18115234	-1.05908203	+65.41259766	-25.59814453	-85.20996094	+2712	+11.52246094	-3.91552734	-1.09863281	+12.30468750	-43.46191406	+6.39404297	+2288	+9.77343750	-8.69238281	-2.04345703	+55.12939453	-12.28271484	-50.07568359	+2100
+1458241446.64470010	+11.93554688	-5.17236328	-1.07666016	+65.08300781	-25.62011719	-85.80322266	+2736	+11.60595703	-3.88476563	-1.14257813	+12.63427734	-43.90136719	+5.64697266	+2312	+9.84814453	-8.67480469	-2.10058594	+54.75585938	-12.34863281	-50.49316406	+2128
+1458241446.64890000	+12.02343750	-5.15478516	-1.11181641	+64.70947266	-25.70800781	-86.19873047	+2764	+11.69384766	-3.84521484	-1.19970703	+12.89794922	-44.18701172	+5.09765625	+2340	+9.91845703	-8.65283203	-2.15771484	+54.36035156	-12.45849609	-50.86669922	+2156
+1458241446.65720010	+12.19482422	-5.13720703	-1.16894531	+63.83056641	-25.81787109	-87.07763672	+2824	+11.86523438	-3.78369141	-1.30957031	+13.42529297	-44.91210938	+3.75732422	+2392	+10.08544922	-8.60009766	-2.27636719	+53.72314453	-12.67822266	-51.67968750	+2220
+1458241446.66140010	+12.28271484	-5.11962891	-1.20410156	+63.39111328	-25.94970703	-87.40722656	+2856	+11.95312500	-3.73974609	-1.36669922	+13.68896484	-45.21972656	+3.25195313	+2420	+10.16455078	-8.56933594	-2.33349609	+53.41552734	-12.83203125	-52.09716797	+2248
+1458241446.66560010	+12.36621094	-5.11083984	-1.24365234	+62.84179688	-26.03759766	-87.69287109	+2888	+12.03662109	-3.70898438	-1.42822266	+13.86474609	-45.48339844	+2.68066406	+2444	+10.25244141	-8.53417969	-2.39941406	+53.15185547	-12.98583984	-52.44873047	+2284
+1458241446.67389990	+12.54199219	-5.08447266	-1.29638672	+61.83105469	-26.32324219	-88.43994141	+2944	+12.21679688	-3.63427734	-1.52050781	+14.39208984	-46.25244141	+1.49414063	+2496	+10.44580078	-8.45947266	-2.47851563	+52.69042969	-13.38134766	-53.48144531	+2336
+1458241446.67800000	+12.63427734	-5.08007813	-1.33593750	+61.19384766	-26.45507813	-88.63769531	+2976	+12.30029297	-3.60351563	-1.58642578	+14.56787109	-46.49414063	+0.96679688	+2520	+10.54687500	-8.41992188	-2.53125000	+52.47070313	-13.57910156	-53.89892578	+2360
+1458241446.68220000	+12.71777344	-5.07568359	-1.36230469	+60.55664063	-26.58691406	-88.98925781	+3004	+12.38818359	-3.57275391	-1.62597656	+14.83154297	-46.88964844	+0.30761719	+2544	+10.64794922	-8.37597656	-2.56640625	+52.29492188	-13.79882813	-54.42626953	+2384
+1458241446.69050000	+12.89794922	-5.05371094	-1.44580078	+59.23828125	-26.91650391	-89.23095703	+3064	+12.56396484	-3.49365234	-1.74462891	+15.22705078	-47.37304688	-0.61523438	+2596	+10.85009766	-8.27929688	-2.65869141	+51.89941406	-14.32617188	-55.21728516	+2420
+1458241446.69470000	+12.98144531	-5.04931641	-1.47216797	+58.53515625	-27.09228516	-89.49462891	+3088	+12.64746094	-3.45849609	-1.78417969	+15.51269531	-47.74658203	-1.25244141	+2620	+10.95556641	-8.23095703	-2.69384766	+51.70166016	-14.61181641	-55.67871094	+2436
+1458241446.69890000	+13.06933594	-5.02734375	-1.50292969	+57.87597656	-27.29003906	-89.60449219	+3120	+12.73535156	-3.41015625	-1.83691406	+15.77636719	-48.01025391	-1.69189453	+2644	+11.05224609	-8.17822266	-2.73339844	+51.50390625	-14.91943359	-56.09619141	+2444
+1458241446.70720010	+13.24511719	-5.01855469	-1.56445313	+56.35986328	-27.64160156	-89.89013672	+3172	+12.90234375	-3.33544922	-1.93359375	+16.28173828	-48.51562500	-2.85644531	+2692	+11.25000000	-8.08593750	-2.82128906	+51.06445313	-15.49072266	-56.86523438	+2460
+1458241446.71140000	+13.33300781	-4.99658203	-1.59521484	+55.70068359	-27.86132813	-89.95605469	+3200	+12.99462891	-3.28271484	-1.98193359	+16.58935547	-48.75732422	-3.33984375	+2720	+11.33789063	-8.03320313	-2.86523438	+50.82275391	-15.82031250	-57.23876953	+2468
+1458241446.71970010	+13.50439453	-4.97900391	-1.64355469	+54.14062500	-28.25683594	-90.13183594	+3252	+13.16162109	-3.20361328	-2.06982422	+17.24853516	-49.24072266	-4.59228516	+2768	+11.51806641	-7.94531250	-2.96630859	+50.22949219	-16.36962891	-57.78808594	+2476
+1458241446.72390010	+13.59228516	-4.94824219	-1.66552734	+53.48144531	-28.49853516	-90.21972656	+3284	+13.24951172	-3.14208984	-2.10937500	+17.68798828	-49.46044922	-5.16357422	+2796	+11.59277344	-7.89697266	-3.02343750	+49.92187500	-16.65527344	-58.02978516	+2484
+1458241446.72799990	+13.68017578	-4.93066406	-1.68750000	+52.73437500	-28.74023438	-90.26367188	+3312	+13.33300781	-3.09814453	-2.15332031	+18.06152344	-49.65820313	-5.80078125	+2820	+11.66748047	-7.85742188	-3.08496094	+49.57031250	-16.89697266	-58.24951172	+2492
+1458241446.73639990	+13.84716797	-4.87792969	-1.69189453	+51.43798828	-29.31152344	-90.59326172	+3380	+13.50439453	-2.98388672	-2.21923828	+19.09423828	-50.16357422	-7.22900391	+2872	+11.80810547	-7.77392578	-3.19482422	+48.84521484	-17.44628906	-58.73291016	+2512
+1458241446.74050000	+13.93066406	-4.85595703	-1.69628906	+50.73486328	-29.61914063	-90.72509766	+3412	+13.58789063	-2.93554688	-2.25439453	+19.59960938	-50.33935547	-7.95410156	+2896	+11.87402344	-7.73876953	-3.26074219	+48.42773438	-17.66601563	-58.90869141	+2528
+1458241446.74470000	+14.00976563	-4.83398438	-1.69189453	+50.03173828	-29.92675781	-90.90087891	+3452	+13.66699219	-2.88281250	-2.27197266	+20.21484375	-50.62500000	-8.85498047	+2920	+11.93994141	-7.69921875	-3.31787109	+48.03222656	-17.88574219	-59.15039063	+2544
+1458241446.74889990	+14.08886719	-4.79003906	-1.68750000	+49.48242188	-30.25634766	-90.98876953	+3492	+13.75488281	-2.81250000	-2.29833984	+20.87402344	-50.84472656	-9.60205078	+2948	+12.00146484	-7.65527344	-3.37500000	+47.65869141	-18.12744141	-59.32617188	+2568
+1458241446.75300000	+14.17236328	-4.76367188	-1.69189453	+48.80126953	-30.58593750	-91.05468750	+3536	+13.83837891	-2.75976563	-2.32470703	+21.46728516	-51.02050781	-10.41503906	+2972	+12.06298828	-7.61572266	-3.44091797	+47.26318359	-18.36914063	-59.50195313	+2596
+1458241446.75720000	+14.24707031	-4.73291016	-1.68310547	+48.09814453	-30.95947266	-91.18652344	+3580	+13.91748047	-2.70263672	-2.33789063	+22.19238281	-51.26220703	-11.38183594	+2996	+12.12451172	-7.57617188	-3.49804688	+46.88964844	-18.61083984	-59.72167969	+2620
+1458241446.76550010	+14.39648438	-4.65820313	-1.65673828	+46.91162109	-31.75048828	-91.40625000	+3680	+14.07128906	-2.57080078	-2.38183594	+23.62060547	-51.54785156	-13.05175781	+3044	+12.24755859	-7.47949219	-3.61230469	+46.23046875	-19.16015625	-60.09521484	+2688
+1458241446.76970010	+14.46679688	-4.63183594	-1.64355469	+46.20849609	-32.14599609	-91.49414063	+3732	+14.14599609	-2.51367188	-2.39501953	+24.38964844	-51.74560547	-14.01855469	+3068	+12.31787109	-7.43554688	-3.65185547	+45.92285156	-19.46777344	-60.44677734	+2720
+1458241446.77379990	+14.54150391	-4.58349609	-1.63476563	+45.65917969	-32.56347656	-91.51611328	+3784	+14.22509766	-2.43896484	-2.41699219	+25.15869141	-51.85546875	-14.85351563	+3092	+12.38818359	-7.37841797	-3.69140625	+45.70312500	-19.84130859	-60.71044922	+2756
+1458241446.77800010	+14.61181641	-4.56152344	-1.63037109	+44.93408203	-32.95898438	-91.53808594	+3832	+14.29980469	-2.38623047	-2.43896484	+25.88378906	-51.94335938	-15.75439453	+3116	+12.46289063	-7.32568359	-3.73535156	+45.46142578	-20.17089844	-60.95214844	+2792
+1458241446.78220010	+14.67773438	-4.53955078	-1.62597656	+44.16503906	-33.35449219	-91.49414063	+3880	+14.37011719	-2.32910156	-2.45214844	+26.69677734	-52.07519531	-16.76513672	+3136	+12.53759766	-7.27734375	-3.76171875	+45.24169922	-20.56640625	-61.32568359	+2824
+1458241446.78629990	+14.74365234	-4.50000000	-1.62597656	+43.50585938	-33.75000000	-91.40625000	+3932	+14.44482422	-2.25878906	-2.46972656	+27.48779297	-52.11914063	-17.60009766	+3160	+12.61669922	-7.21142578	-3.78808594	+45.10986328	-21.00585938	-61.61132813	+2856
+1458241446.79469990	+14.86230469	-4.46923828	-1.63476563	+41.81396484	-34.51904297	-91.09863281	+4016	+14.57226563	-2.14453125	-2.50927734	+28.93798828	-52.18505859	-19.37988281	+3204	+12.78808594	-7.07958984	-3.83203125	+44.84619141	-21.97265625	-62.24853516	+2912
+1458241446.79880000	+14.92382813	-4.43408203	-1.63476563	+41.11083984	-34.93652344	-90.94482422	+4060	+14.63378906	-2.07421875	-2.53125000	+29.68505859	-52.18505859	-20.17089844	+3228	+12.87158203	-7.00488281	-3.84521484	+44.80224609	-22.52197266	-62.55615234	+2932
+1458241446.80720000	+15.03808594	-4.41650391	-1.64355469	+39.37500000	-35.72753906	-90.59326172	+4136	+14.75683594	-1.96875000	-2.56201172	+31.13525391	-52.20703125	-21.97265625	+3268	+13.04736328	-6.87744141	-3.86718750	+44.62646484	-23.59863281	-63.21533203	+2968
+1458241446.81130000	+15.09521484	-4.39013672	-1.64794922	+38.62792969	-36.12304688	-90.37353516	+4176	+14.82275391	-1.90283203	-2.57958984	+31.90429688	-52.20703125	-22.78564453	+3288	+13.13525391	-6.79833984	-3.87158203	+44.62646484	-24.21386719	-63.50097656	+2980
+1458241446.81970000	+15.20068359	-4.37255859	-1.66113281	+36.84814453	-36.87011719	-89.84619141	+4240	+14.93701172	-1.79296875	-2.59716797	+33.35449219	-52.22900391	-24.52148438	+3328	+13.30224609	-6.67529297	-3.89355469	+44.45068359	-25.29052734	-64.00634766	+2984
+1458241446.82380010	+15.24902344	-4.34619141	-1.66113281	+36.12304688	-37.28759766	-89.64843750	+4276	+14.99414063	-1.72705078	-2.61035156	+34.10156250	-52.20703125	-25.31250000	+3348	+13.38134766	-6.60058594	-3.90234375	+44.40673828	-25.86181641	-64.22607422	+2988
+1458241446.83209990	+15.34130859	-4.31542969	-1.65234375	+34.51904297	-38.07861328	-89.20898438	+4340	+15.09960938	-1.61718750	-2.61474609	+35.55175781	-52.25097656	-27.02636719	+3392	+13.52636719	-6.47314453	-3.92431641	+44.18701172	-26.89453125	-64.57763672	+2980
+1458241446.83629990	+15.38964844	-4.28027344	-1.63476563	+33.92578125	-38.56201172	-89.05517578	+4376	+15.15673828	-1.55566406	-2.60595703	+36.36474609	-52.29492188	-27.90527344	+3416	+13.59667969	-6.40283203	-3.93310547	+44.16503906	-27.42187500	-64.79736328	+2976
+1458241446.84050010	+15.43798828	-4.25390625	-1.61718750	+33.26660156	-38.97949219	-88.90136719	+4412	+15.21386719	-1.49853516	-2.59716797	+37.15576172	-52.33886719	-28.82812500	+3440	+13.66259766	-6.35888672	-3.94189453	+44.01123047	-27.83935547	-64.99511719	+2972
+1458241446.84460000	+15.48193359	-4.22753906	-1.59082031	+32.65136719	-39.46289063	-88.81347656	+4452	+15.26660156	-1.44140625	-2.57958984	+37.99072266	-52.42675781	-29.79492188	+3468	+13.71972656	-6.31054688	-3.95947266	+43.85742188	-28.23486328	-65.14892578	+2968
+1458241446.85299990	+15.56542969	-4.14843750	-1.51611328	+31.68457031	-40.49560547	-88.70361328	+4540	+15.37646484	-1.31396484	-2.55322266	+39.61669922	-52.49267578	-31.55273438	+3520	+13.82519531	-6.21386719	-3.99902344	+43.54980469	-28.95996094	-65.39062500	+2972
+1458241446.85710000	+15.60058594	-4.10888672	-1.48095703	+31.17919922	-40.95703125	-88.63769531	+4588	+15.42919922	-1.25244141	-2.53125000	+40.45166016	-52.58056641	-32.49755859	+3548	+13.86914063	-6.16552734	-4.02099609	+43.37402344	-29.24560547	-65.50048828	+2980
+1458241446.86130000	+15.63574219	-4.04736328	-1.43261719	+30.89355469	-41.52832031	-88.68164063	+4640	+15.48193359	-1.18652344	-2.50927734	+41.30859375	-52.62451172	-33.42041016	+3580	+13.91308594	-6.11718750	-4.03857422	+43.26416016	-29.57519531	-65.65429688	+2992
+1458241446.86960010	+15.71044922	-3.96386719	-1.33154297	+30.14648438	-42.64892578	-88.72558594	+4752	+15.57861328	-1.06347656	-2.45214844	+42.97851563	-52.80029297	-35.33203125	+3640	+14.00097656	-6.03369141	-4.07373047	+42.95654297	-30.14648438	-65.98388672	+3028
+1458241446.87380000	+15.74560547	-3.90673828	-1.27441406	+29.90478516	-43.26416016	-88.81347656	+4812	+15.63134766	-0.99755859	-2.42578125	+43.81347656	-52.86621094	-36.23291016	+3668	+14.04492188	-5.98535156	-4.08691406	+42.89062500	-30.43212891	-66.15966797	+3052
+1458241446.87800000	+15.78076172	-3.86279297	-1.21728516	+29.59716797	-43.85742188	-88.85742188	+4872	+15.67968750	-0.94042969	-2.39501953	+44.64843750	-52.91015625	-37.19970703	+3700	+14.08447266	-5.95019531	-4.10449219	+42.75878906	-30.69580078	-66.33544922	+3080
+1458241446.88210010	+15.81152344	-3.81884766	-1.16894531	+29.26757813	-44.36279297	-88.87939453	+4932	+15.72802734	-0.87890625	-2.36865234	+45.43945313	-52.95410156	-38.10058594	+3728	+14.12402344	-5.91064453	-4.11767578	+42.62695313	-30.95947266	-66.55517578	+3112
+1458241446.88630010	+15.84228516	-3.76611328	-1.12060547	+29.02587891	-44.91210938	-88.92333984	+4996	+15.77636719	-0.81298828	-2.34667969	+46.16455078	-52.95410156	-38.91357422	+3756	+14.16796875	-5.86669922	-4.13085938	+42.56103516	-31.24511719	-66.73095703	+3148
+1458241446.89459990	+15.89062500	-3.70458984	-1.03710938	+28.19091797	-45.94482422	-88.83544922	+5112	+15.85107422	-0.71191406	-2.30273438	+47.48291016	-52.97607422	-40.56152344	+3808	+14.26025391	-5.76562500	-4.14404297	+42.47314453	-31.90429688	-67.12646484	+3224
+1458241446.89879990	+15.91699219	-3.66064453	-1.00195313	+27.86132813	-46.45019531	-88.76953125	+5172	+15.89062500	-0.65478516	-2.27636719	+48.20800781	-52.99804688	-41.39648438	+3840	+14.30859375	-5.70849609	-4.14843750	+42.51708984	-32.29980469	-67.32421875	+3264
+1458241446.90300010	+15.93896484	-3.64306641	-0.96679688	+27.39990234	-46.95556641	-88.70361328	+5228	+15.93017578	-0.61083984	-2.25000000	+48.86718750	-53.02001953	-42.25341797	+3864	+14.35693359	-5.65576172	-4.14843750	+42.49511719	-32.67333984	-67.54394531	+3304
+1458241446.90710000	+15.96533203	-3.62988281	-0.94921875	+26.85058594	-47.37304688	-88.52783203	+5276	+15.96533203	-0.56689453	-2.23242188	+49.41650391	-53.02001953	-43.00048828	+3888	+14.41406250	-5.60742188	-4.13964844	+42.53906250	-33.13476563	-67.85156250	+3344
+1458241446.91129990	+15.98730469	-3.60791016	-0.93603516	+26.32324219	-47.76855469	-88.30810547	+5324	+16.00048828	-0.51855469	-2.22363281	+49.96582031	-52.97607422	-43.65966797	+3908	+14.47558594	-5.55029297	-4.13085938	+42.62695313	-33.59619141	-68.09326172	+3384
+1458241446.92380000	+16.04003906	-3.58154297	-0.91845703	+24.52148438	-48.77929688	-87.60498047	+5452	+16.08837891	-0.41748047	-2.19287109	+51.41601563	-52.84423828	-45.72509766	+3972	+14.64257813	-5.37011719	-4.09570313	+42.89062500	-35.09033203	-68.79638672	+3480
+1458241446.92790010	+16.05761719	-3.58154297	-0.91406250	+23.86230469	-49.13085938	-87.34130859	+5488	+16.11474609	-0.38671875	-2.17968750	+51.89941406	-52.82226563	-46.42822266	+3996	+14.69970703	-5.31298828	-4.08251953	+42.95654297	-35.61767578	-69.01611328	+3500
+1458241446.93210010	+16.07080078	-3.58593750	-0.91406250	+23.18115234	-49.41650391	-87.05566406	+5524	+16.14111328	-0.36035156	-2.17089844	+52.29492188	-52.80029297	-47.06542969	+4016	+14.75683594	-5.25585938	-4.06494141	+43.06640625	-36.14501953	-69.25781250	+3524
+1458241446.93630000	+16.08837891	-3.58154297	-0.90966797	+22.63183594	-49.79003906	-86.83593750	+5556	+16.16748047	-0.32958984	-2.15771484	+52.77832031	-52.80029297	-47.72460938	+4036	+14.81396484	-5.18994141	-4.04296875	+43.24218750	-36.69433594	-69.54345703	+3540
+1458241446.94039990	+16.10156250	-3.57275391	-0.90527344	+22.08251953	-50.09765625	-86.63818359	+5588	+16.19384766	-0.30322266	-2.14453125	+53.26171875	-52.80029297	-48.40576172	+4056	+14.86669922	-5.14599609	-4.02099609	+43.33007813	-37.19970703	-69.82910156	+3552
+1458241446.94460010	+16.11474609	-3.56835938	-0.90087891	+21.55517578	-50.40527344	-86.46240234	+5620	+16.21582031	-0.27246094	-2.12695313	+53.76708984	-52.80029297	-49.13085938	+4080	+14.91503906	-5.09765625	-4.00341797	+43.43994141	-37.66113281	-70.13671875	+3560
+1458241446.94880010	+16.13232422	-3.55517578	-0.89208984	+21.13769531	-50.75683594	-86.33056641	+5652	+16.24218750	-0.24169922	-2.11376953	+54.29443359	-52.80029297	-49.83398438	+4104	+14.96337891	-5.04492188	-3.98144531	+43.57177734	-38.14453125	-70.42236328	+3568
+1458241446.95289990	+16.14990234	-3.53759766	-0.88769531	+20.69824219	-51.08642578	-86.19873047	+5684	+16.26855469	-0.21533203	-2.09619141	+54.79980469	-52.80029297	-50.51513672	+4124	+15.01171875	-5.00537109	-3.96386719	+43.65966797	-38.56201172	-70.70800781	+3576
+1458241446.95709990	+16.15869141	-3.52441406	-0.86572266	+20.34667969	-51.45996094	-86.13281250	+5716	+16.28613281	-0.18457031	-2.06982422	+55.34912109	-52.84423828	-51.26220703	+4148	+15.05126953	-4.96142578	-3.95507813	+43.72558594	-38.91357422	-70.90576172	+3580
+1458241446.96129990	+16.17187500	-3.49365234	-0.83496094	+20.17089844	-51.92138672	-86.17675781	+5752	+16.30810547	-0.14941406	-2.03906250	+55.98632813	-52.91015625	-52.05322266	+4176	+15.08203125	-4.91748047	-3.94628906	+43.81347656	-39.26513672	-71.19140625	+3588
+1458241446.96540000	+16.18505859	-3.46289063	-0.79980469	+20.01708984	-52.38281250	-86.24267578	+5788	+16.33447266	-0.10986328	-2.00830078	+56.62353516	-52.97607422	-52.82226563	+4204	+15.11718750	-4.89111328	-3.93750000	+43.85742188	-39.55078125	-71.47705078	+3592
+1458241446.96960000	+16.19824219	-3.43212891	-0.76025391	+19.92919922	-52.86621094	-86.35253906	+5824	+16.35644531	-0.07470703	-1.96435547	+57.32666016	-53.10791016	-53.67919922	+4232	+15.14355469	-4.86035156	-3.92431641	+43.94531250	-39.79248047	-71.80664063	+3596
+1458241446.97379990	+16.21582031	-3.39697266	-0.71191406	+19.90722656	-53.39355469	-86.52832031	+5864	+16.38281250	-0.03076172	-1.92480469	+58.02978516	-53.19580078	-54.49218750	+4264	+15.17431641	-4.82958984	-3.91113281	+44.05517578	-40.05615234	-72.15820313	+3604
+1458241446.97790000	+16.23339844	-3.35302734	-0.66357422	+19.97314453	-53.89892578	-86.72607422	+5904	+16.40917969	+0.00439453	-1.88085938	+58.73291016	-53.30566406	-55.34912109	+4288	+15.20068359	-4.81640625	-3.90234375	+44.12109375	-40.25390625	-72.53173828	+3616
+1458241446.98210000	+16.25097656	-3.30908203	-0.60644531	+20.08300781	-54.44824219	-87.01171875	+5948	+16.43115234	+0.04394531	-1.83251953	+59.50195313	-53.41552734	-56.25000000	+4320	+15.22265625	-4.79882813	-3.89355469	+44.18701172	-40.38574219	-72.88330078	+3632
+1458241446.98630000	+16.26416016	-3.25634766	-0.55371094	+20.23681641	-54.95361328	-87.25341797	+5992	+16.45751953	+0.08789063	-1.78857422	+60.24902344	-53.52539063	-57.08496094	+4348	+15.24462891	-4.77685547	-3.88916016	+44.25292969	-40.51757813	-73.14697266	+3652
+1458241446.99040010	+16.28173828	-3.21679688	-0.49658203	+20.32470703	-55.48095703	-87.47314453	+6032	+16.47949219	+0.12744141	-1.74023438	+60.97412109	-53.63525391	-57.89794922	+4376	+15.26220703	-4.75927734	-3.88916016	+44.27490234	-40.64941406	-73.43261719	+3672
+1458241446.99460010	+16.29052734	-3.18164063	-0.44384766	+20.41259766	-55.98632813	-87.73681641	+6076	+16.50146484	+0.16699219	-1.69189453	+61.67724609	-53.74511719	-58.71093750	+4404	+15.27978516	-4.73730469	-3.88037109	+44.31884766	-40.75927734	-73.71826172	+3700
+1458241447.00289990	+16.31250000	-3.09814453	-0.32958984	+20.72021484	-57.06298828	-88.28613281	+6164	+16.54541016	+0.24609375	-1.59960938	+63.08349609	-53.96484375	-60.29296875	+4456	+15.31494141	-4.69775391	-3.86718750	+44.45068359	-41.02294922	-74.33349609	+3760
+1458241447.01959990	+16.36523438	-2.99267578	-0.17138672	+20.65429688	-58.66699219	-88.87939453	+6312	+16.62011719	+0.36914063	-1.46337891	+65.39062500	-54.25048828	-62.88574219	+4532	+15.41162109	-4.60986328	-3.80126953	+44.82421875	-41.81396484	-75.56396484	+3912
+1458241447.02370000	+16.36962891	-2.97070313	-0.15820313	+20.45654297	-58.90869141	-88.83544922	+6344	+16.63330078	+0.40429688	-1.44580078	+65.83007813	-54.27246094	-63.32519531	+4548	+15.43798828	-4.57910156	-3.79248047	+44.86816406	-42.05566406	-75.71777344	+3952
+1458241447.02790000	+16.37402344	-2.96630859	-0.14941406	+20.14892578	-59.15039063	-88.74755859	+6372	+16.64208984	+0.42187500	-1.42822266	+66.20361328	-54.31640625	-63.76464844	+4564	+15.45996094	-4.53955078	-3.77929688	+44.93408203	-42.34130859	-75.87158203	+3988
+1458241447.03210000	+16.38281250	-2.96630859	-0.14062500	+19.79736328	-59.37011719	-88.63769531	+6392	+16.65087891	+0.44384766	-1.41503906	+66.51123047	-54.36035156	-64.13818359	+4576	+15.49072266	-4.50878906	-3.75292969	+45.02197266	-42.69287109	-76.09130859	+4020
+1458241447.03620000	+16.39160156	-2.96630859	-0.14062500	+19.44580078	-59.56787109	-88.48388672	+6412	+16.65966797	+0.46582031	-1.40625000	+66.81884766	-54.38232422	-64.48974609	+4588	+15.52148438	-4.46923828	-3.73095703	+45.13183594	-43.04443359	-76.26708984	+4052
+1458241447.04460000	+16.40039063	-2.97070313	-0.14941406	+18.63281250	-59.87548828	-88.15429688	+6444	+16.67724609	+0.49658203	-1.39306641	+67.36816406	-54.42626953	-65.17089844	+4612	+15.58300781	-4.39453125	-3.68261719	+45.35156250	-43.74755859	-76.66259766	+4100
+1458241447.04870010	+16.40478516	-2.97070313	-0.16699219	+18.14941406	-59.94140625	-87.84667969	+6460	+16.68603516	+0.50976563	-1.39306641	+67.54394531	-54.42626953	-65.36865234	+4620	+15.61376953	-4.35058594	-3.66064453	+45.43945313	-44.12109375	-76.75048828	+4120
+1458241447.05290010	+16.40917969	-2.97509766	-0.18896484	+17.62207031	-59.98535156	-87.53906250	+6472	+16.69042969	+0.52734375	-1.39746094	+67.71972656	-54.42626953	-65.56640625	+4632	+15.64892578	-4.30664063	-3.64306641	+45.52734375	-44.49462891	-76.83837891	+4132
+1458241447.05710010	+16.40917969	-2.98388672	-0.20214844	+17.13867188	-60.05126953	-87.27539063	+6484	+16.69482422	+0.54492188	-1.39306641	+67.96142578	-54.44824219	-65.85205078	+4644	+15.67089844	-4.26269531	-3.62988281	+45.57128906	-44.80224609	-76.86035156	+4144
+1458241447.06119990	+16.41357422	-2.98388672	-0.21533203	+16.72119141	-60.16113281	-87.05566406	+6492	+16.69482422	+0.55810547	-1.38427734	+68.15917969	-54.47021484	-66.15966797	+4660	+15.69287109	-4.21435547	-3.61669922	+45.63720703	-45.10986328	-76.94824219	+4152
+1458241447.06539990	+16.41796875	-2.97509766	-0.22412109	+16.34765625	-60.27099609	-86.83593750	+6500	+16.69921875	+0.57568359	-1.37548828	+68.37890625	-54.49218750	-66.44531250	+4672	+15.71484375	-4.17919922	-3.60351563	+45.68115234	-45.39550781	-77.03613281	+4156
+1458241447.06950000	+16.42236328	-2.97070313	-0.21972656	+16.08398438	-60.49072266	-86.72607422	+6508	+16.70361328	+0.59326172	-1.36230469	+68.62060547	-54.53613281	-66.77490234	+4688	+15.73242188	-4.13964844	-3.58593750	+45.76904297	-45.68115234	-77.14599609	+4160
+1458241447.07370000	+16.43115234	-2.96191406	-0.20654297	+15.82031250	-60.68847656	-86.59423828	+6516	+16.71240234	+0.60644531	-1.35351563	+68.84033203	-54.55810547	-67.08251953	+4708	+15.75000000	-4.10449219	-3.56396484	+45.87890625	-45.96679688	-77.34375000	+4164
+1458241447.07789990	+16.43554688	-2.94433594	-0.20214844	+15.60058594	-60.84228516	-86.48437500	+6524	+16.72119141	+0.63281250	-1.34033203	+69.10400391	-54.58007813	-67.39013672	+4724	+15.77636719	-4.08251953	-3.54638672	+45.96679688	-46.16455078	-77.54150391	+4172
+1458241447.08200000	+16.43554688	-2.92675781	-0.18017578	+15.51269531	-61.10595703	-86.48437500	+6536	+16.72558594	+0.65478516	-1.31396484	+69.52148438	-54.62402344	-67.87353516	+4744	+15.78955078	-4.05615234	-3.53759766	+46.01074219	-46.29638672	-77.62939453	+4172
+1458241447.08620000	+16.43994141	-2.90039063	-0.15380859	+15.44677734	-61.36962891	-86.50634766	+6552	+16.73437500	+0.67675781	-1.28759766	+69.80712891	-54.64599609	-68.24707031	+4764	+15.79833984	-4.02978516	-3.53320313	+46.07666016	-46.40625000	-77.80517578	+4176
+1458241447.09040000	+16.44873047	-2.86523438	-0.12304688	+15.44677734	-61.61132813	-86.48437500	+6568	+16.74316406	+0.70312500	-1.26123047	+70.15869141	-54.66796875	-68.66455078	+4784	+15.81152344	-4.01220703	-3.52441406	+46.12060547	-46.49414063	-77.95898438	+4180
+1458241447.09450010	+16.45312500	-2.83007813	-0.07910156	+15.55664063	-62.00683594	-86.61621094	+6588	+16.75195313	+0.72949219	-1.22607422	+70.59814453	-54.73388672	-69.16992188	+4808	+15.82031250	-3.99023438	-3.52441406	+46.18652344	-46.53808594	-78.11279297	+4188
+1458241447.09870000	+16.45751953	-2.79492188	-0.02636719	+15.71044922	-62.40234375	-86.74804688	+6612	+16.76074219	+0.75146484	-1.19091797	+70.99365234	-54.77783203	-69.65332031	+4828	+15.82470703	-3.97265625	-3.51562500	+46.27441406	-46.58203125	-78.35449219	+4196
+1458241447.10290000	+16.46630859	-2.75537109	+0.02636719	+15.88623047	-62.79785156	-86.92382813	+6636	+16.76953125	+0.77783203	-1.15136719	+71.43310547	-54.84375000	-70.18066406	+4852	+15.82910156	-3.96386719	-3.50683594	+46.34033203	-46.60400391	-78.61816406	+4204
+1458241447.11120010	+16.47509766	-2.67626953	+0.13623047	+16.32568359	-63.58886719	-87.29736328	+6692	+16.78710938	+0.83935547	-1.07666016	+72.33398438	-54.93164063	-71.16943359	+4904	+15.84667969	-3.94189453	-3.48486328	+46.53808594	-46.66992188	-79.16748047	+4240
+1458241447.11540010	+16.47949219	-2.64111328	+0.18896484	+16.47949219	-63.94042969	-87.47314453	+6716	+16.80029297	+0.86572266	-1.04150391	+72.75146484	-54.97558594	-71.65283203	+4928	+15.85546875	-3.93750000	-3.47607422	+46.62597656	-46.69189453	-79.40917969	+4260
+1458241447.11949990	+16.48388672	-2.60595703	+0.23730469	+16.63330078	-64.24804688	-87.62695313	+6744	+16.80908203	+0.89648438	-1.00634766	+73.16894531	-54.99755859	-72.13623047	+4948	+15.86425781	-3.92871094	-3.46728516	+46.71386719	-46.66992188	-79.65087891	+4288
+1458241447.12369990	+16.48828125	-2.57080078	+0.28125000	+16.80908203	-64.55566406	-87.75878906	+6768	+16.81787109	+0.92285156	-0.97119141	+73.54248047	-55.04150391	-72.57568359	+4972	+15.86865234	-3.91552734	-3.46728516	+46.75781250	-46.66992188	-79.76074219	+4312
+1458241447.12789990	+16.48828125	-2.54443359	+0.32080078	+16.89697266	-64.86328125	-87.86865234	+6792	+16.82226563	+0.94482422	-0.93603516	+73.91601563	-55.06347656	-73.01513672	+4992	+15.86865234	-3.89794922	-3.46289063	+46.82373047	-46.69189453	-79.89257813	+4340
+1458241447.13200000	+16.49267578	-2.51806641	+0.35156250	+16.87500000	-65.08300781	-87.86865234	+6812	+16.83105469	+0.97119141	-0.90966797	+74.24560547	-55.10742188	-73.41064453	+5016	+15.87744141	-3.88476563	-3.44970703	+46.91162109	-46.80175781	-80.11230469	+4372
+1458241447.13620000	+16.49707031	-2.49169922	+0.37792969	+16.85302734	-65.30273438	-87.84667969	+6832	+16.83544922	+0.99316406	-0.88330078	+74.53125000	-55.17333984	-73.74023438	+5036	+15.88623047	-3.86718750	-3.44091797	+46.99951172	-46.88964844	-80.24414063	+4400
+1458241447.14039990	+16.49707031	-2.48291016	+0.40429688	+16.69921875	-65.52246094	-87.82470703	+6848	+16.83984375	+1.01074219	-0.86132813	+74.77294922	-55.21728516	-74.06982422	+5056	+15.89501953	-3.84521484	-3.42773438	+47.08740234	-46.99951172	-80.39794922	+4432
+1458241447.14450000	+16.50146484	-2.47851563	+0.40869141	+16.43554688	-65.56640625	-87.67089844	+6856	+16.84863281	+1.02832031	-0.84814453	+74.94873047	-55.23925781	-74.31152344	+5072	+15.90820313	-3.82763672	-3.41015625	+47.17529297	-47.17529297	-80.57373047	+4460
+1458241447.14870000	+16.50146484	-2.47412109	+0.39990234	+16.12792969	-65.56640625	-87.45117188	+6868	+16.85302734	+1.04150391	-0.83935547	+75.03662109	-55.28320313	-74.46533203	+5084	+15.92578125	-3.81005859	-3.39697266	+47.24121094	-47.30712891	-80.61767578	+4484
+1458241447.15280010	+16.50585938	-2.48291016	+0.38671875	+15.75439453	-65.56640625	-87.23144531	+6872	+16.85302734	+1.05468750	-0.83496094	+75.08056641	-55.30517578	-74.59716797	+5100	+15.93896484	-3.77929688	-3.38818359	+47.28515625	-47.48291016	-80.61767578	+4508
+1458241447.15700010	+16.50585938	-2.48730469	+0.36474609	+15.29296875	-65.50048828	-86.92382813	+6880	+16.85742188	+1.05908203	-0.83496094	+75.05859375	-55.34912109	-74.66308594	+5112	+15.95214844	-3.74853516	-3.38378906	+47.30712891	-47.65869141	-80.57373047	+4528
+1458241447.16120000	+16.50585938	-2.49169922	+0.34277344	+14.85351563	-65.43457031	-86.61621094	+6888	+16.85742188	+1.06347656	-0.83935547	+75.03662109	-55.39306641	-74.72900391	+5124	+15.96533203	-3.72216797	-3.37500000	+47.32910156	-47.83447266	-80.52978516	+4544
+1458241447.16529990	+16.50146484	-2.50048828	+0.31640625	+14.39208984	-65.36865234	-86.28662109	+6892	+16.85742188	+1.06787109	-0.84375000	+74.97070313	-55.43701172	-74.79492188	+5136	+15.97412109	-3.68701172	-3.37060547	+47.32910156	-48.03222656	-80.46386719	+4556
+1458241447.16950010	+16.50585938	-2.50488281	+0.28564453	+13.93066406	-65.25878906	-85.97900391	+6892	+16.85742188	+1.07226563	-0.84814453	+74.88281250	-55.52490234	-74.81689453	+5148	+15.98730469	-3.65625000	-3.35742188	+47.39501953	-48.25195313	-80.44189453	+4564
+1458241447.17370010	+16.51025391	-2.51367188	+0.25927734	+13.49121094	-65.19287109	-85.69335938	+6892	+16.85742188	+1.07226563	-0.85693359	+74.77294922	-55.61279297	-74.81689453	+5160	+16.00048828	-3.62548828	-3.34423828	+47.43896484	-48.47167969	-80.44189453	+4572
+1458241447.17779990	+16.51464844	-2.52246094	+0.23291016	+13.09570313	-65.10498047	-85.45166016	+6892	+16.86181641	+1.07226563	-0.86572266	+74.66308594	-55.70068359	-74.81689453	+5172	+16.01806641	-3.59472656	-3.33105469	+47.48291016	-48.69140625	-80.44189453	+4572
+1458241447.18199990	+16.51464844	-2.52685547	+0.21093750	+12.78808594	-65.06103516	-85.29785156	+6888	+16.86181641	+1.07226563	-0.87011719	+74.55322266	-55.78857422	-74.83886719	+5184	+16.03125000	-3.56396484	-3.32226563	+47.50488281	-48.84521484	-80.39794922	+4572
+1458241447.18619990	+16.51464844	-2.53125000	+0.19335938	+12.48046875	-64.99511719	-85.12207031	+6884	+16.86181641	+1.07226563	-0.87890625	+74.42138672	-55.87646484	-74.83886719	+5192	+16.04443359	-3.53320313	-3.31787109	+47.50488281	-48.99902344	-80.33203125	+4568
+1458241447.19030000	+16.51904297	-2.52685547	+0.17138672	+12.23876953	-64.90722656	-84.94628906	+6880	+16.86621094	+1.07666016	-0.88769531	+74.31152344	-56.00830078	-74.81689453	+5204	+16.05322266	-3.50683594	-3.31347656	+47.50488281	-49.13085938	-80.28808594	+4564
+1458241447.19450000	+16.51904297	-2.51806641	+0.16699219	+12.08496094	-64.92919922	-84.85839844	+6872	+16.86621094	+1.08544922	-0.88769531	+74.26757813	-56.16210938	-74.86083984	+5216	+16.06201172	-3.47607422	-3.31347656	+47.48291016	-49.21875000	-80.20019531	+4556
+1458241447.19870000	+16.52343750	-2.50927734	+0.17138672	+12.04101563	-65.03906250	-84.88037109	+6864	+16.87060547	+1.08984375	-0.87451172	+74.31152344	-56.33789063	-75.03662109	+5232	+16.07080078	-3.45410156	-3.30468750	+47.50488281	-49.30664063	-80.24414063	+4552
+1458241447.20280000	+16.52343750	-2.48730469	+0.18017578	+12.08496094	-65.14892578	-84.92431641	+6860	+16.87500000	+1.09863281	-0.86132813	+74.42138672	-56.55761719	-75.25634766	+5244	+16.07519531	-3.43652344	-3.30029297	+47.54882813	-49.37255859	-80.33203125	+4544
+1458241447.21950010	+16.54541016	-2.39062500	+0.30322266	+12.89794922	-66.02783203	-85.75927734	+6864	+16.90136719	+1.15576172	-0.75146484	+75.30029297	-57.67822266	-76.44287109	+5308	+16.09716797	-3.40136719	-3.26953125	+47.72460938	-49.32861328	-80.94726563	+4524
+1458241447.22359990	+16.54541016	-2.36425781	+0.34277344	+13.20556641	-66.29150391	-86.02294922	+6868	+16.91015625	+1.17773438	-0.71630859	+75.67382813	-58.05175781	-76.86035156	+5324	+16.10156250	-3.39697266	-3.26513672	+47.74658203	-49.24072266	-81.12304688	+4524
+1458241447.22779990	+16.54541016	-2.32910156	+0.38232422	+13.51318359	-66.57714844	-86.30859375	+6876	+16.91894531	+1.19531250	-0.67236328	+76.06933594	-58.44726563	-77.32177734	+5340	+16.09716797	-3.39257813	-3.26074219	+47.79052734	-49.17480469	-81.32080078	+4528
+1458241447.23200010	+16.54541016	-2.29833984	+0.42187500	+13.79882813	-66.84082031	-86.52832031	+6884	+16.92333984	+1.20849609	-0.62841797	+76.44287109	-58.90869141	-77.76123047	+5356	+16.10156250	-3.39257813	-3.25195313	+47.83447266	-49.10888672	-81.56250000	+4536
+1458241447.24029990	+16.55419922	-2.24121094	+0.50976563	+14.45800781	-67.50000000	-87.12158203	+6900	+16.94091797	+1.24365234	-0.52294922	+77.51953125	-59.96337891	-78.94775391	+5388	+16.10156250	-3.38818359	-3.22998047	+47.98828125	-48.97705078	-82.08984375	+4560
+1458241447.24449990	+16.55859375	-2.21484375	+0.54931641	+14.76562500	-67.78564453	-87.42919922	+6908	+16.94970703	+1.25244141	-0.47900391	+77.93701172	-60.53466797	-79.43115234	+5404	+16.10156250	-3.38818359	-3.21679688	+48.05419922	-48.95507813	-82.35351563	+4580
+1458241447.24860000	+16.56298828	-2.19287109	+0.58447266	+15.00732422	-68.00537109	-87.64892578	+6916	+16.95410156	+1.27001953	-0.43505859	+78.46435547	-61.21582031	-80.00244141	+5416	+16.10595703	-3.38378906	-3.20800781	+48.09814453	-48.88916016	-82.52929688	+4600
+1458241447.25280000	+16.56298828	-2.17529297	+0.61083984	+15.18310547	-68.22509766	-87.84667969	+6924	+16.95849609	+1.27441406	-0.39111328	+78.92578125	-61.89697266	-80.50781250	+5428	+16.10595703	-3.37500000	-3.20361328	+48.09814453	-48.86718750	-82.63916016	+4620
+1458241447.25700000	+16.56298828	-2.16210938	+0.62402344	+15.18310547	-68.33496094	-87.86865234	+6928	+16.95849609	+1.27880859	-0.36035156	+79.27734375	-62.55615234	-80.90332031	+5436	+16.10595703	-3.36621094	-3.19921875	+48.09814453	-48.88916016	-82.72705078	+4644
+1458241447.26110010	+16.55859375	-2.14892578	+0.62402344	+15.18310547	-68.42285156	-87.89062500	+6928	+16.95849609	+1.28320313	-0.32080078	+79.84863281	-63.41308594	-81.45263672	+5448	+16.11035156	-3.35302734	-3.19482422	+48.09814453	-48.91113281	-82.77099609	+4664
+1458241447.26530000	+16.55859375	-2.14453125	+0.62402344	+15.09521484	-68.51074219	-87.89062500	+6928	+16.95410156	+1.27001953	-0.28564453	+80.33203125	-64.20410156	-82.02392578	+5456	+16.11035156	-3.33544922	-3.18603516	+48.09814453	-48.95507813	-82.77099609	+4688
+1458241447.26950000	+16.55859375	-2.14892578	+0.61523438	+14.94140625	-68.53271484	-87.80273438	+6928	+16.95410156	+1.25683594	-0.26806641	+80.55175781	-64.97314453	-82.30957031	+5468	+16.11474609	-3.31347656	-3.18164063	+48.07617188	-49.06494141	-82.74902344	+4708
+1458241447.27360010	+16.56298828	-2.14892578	+0.59765625	+14.76562500	-68.55468750	-87.73681641	+6928	+16.94970703	+1.23925781	-0.25488281	+80.85937500	-65.87402344	-82.68310547	+5476	+16.11914063	-3.29150391	-3.17724609	+48.05419922	-49.17480469	-82.68310547	+4724
+1458241447.27780010	+16.56298828	-2.15771484	+0.58007813	+14.58984375	-68.53271484	-87.67089844	+6928	+16.94091797	+1.22167969	-0.24169922	+81.16699219	-66.66503906	-83.01269531	+5484	+16.12792969	-3.26953125	-3.17724609	+48.01025391	-49.30664063	-82.57324219	+4740
+1458241447.28200010	+16.56298828	-2.16650391	+0.54931641	+14.37011719	-68.44482422	-87.56103516	+6928	+16.93212891	+1.20410156	-0.24169922	+81.36474609	-67.41210938	-83.25439453	+5492	+16.13232422	-3.24755859	-3.17724609	+47.94433594	-49.41650391	-82.44140625	+4748
+1458241447.28609990	+16.56298828	-2.17968750	+0.51855469	+14.12841797	-68.35693359	-87.47314453	+6928	+16.92333984	+1.19091797	-0.24169922	+81.62841797	-68.24707031	-83.54003906	+5496	+16.14111328	-3.22558594	-3.17724609	+47.87841797	-49.52636719	-82.28759766	+4756
+1458241447.29029990	+16.55859375	-2.19287109	+0.48339844	+13.88671875	-68.24707031	-87.36328125	+6928	+16.91455078	+1.17333984	-0.24169922	+81.89208984	-68.97216797	-83.82568359	+5504	+16.14550781	-3.19921875	-3.17724609	+47.81250000	-49.63623047	-82.11181641	+4764
+1458241447.29450010	+16.55859375	-2.20166016	+0.44384766	+13.66699219	-68.13720703	-87.27539063	+6928	+16.90136719	+1.15576172	-0.24169922	+82.17773438	-69.69726563	-84.15527344	+5508	+16.15429688	-3.17285156	-3.18164063	+47.74658203	-49.76806641	-81.91406250	+4768
+1458241447.29860000	+16.55859375	-2.21484375	+0.40869141	+13.51318359	-68.07128906	-87.27539063	+6924	+16.89257813	+1.13818359	-0.24169922	+82.57324219	-70.46630859	-84.57275391	+5516	+16.15869141	-3.14648438	-3.18603516	+47.68066406	-49.87792969	-81.73828125	+4764
+1458241447.30279990	+16.55859375	-2.22363281	+0.38232422	+13.44726563	-68.04931641	-87.31933594	+6916	+16.88378906	+1.12500000	-0.23730469	+83.07861328	-71.16943359	-85.07812500	+5520	+16.16308594	-3.12011719	-3.18603516	+47.61474609	-49.98779297	-81.58447266	+4760
+1458241447.30690000	+16.56298828	-2.23242188	+0.36035156	+13.44726563	-68.04931641	-87.47314453	+6908	+16.87939453	+1.11181641	-0.22851563	+83.69384766	-71.82861328	-85.71533203	+5528	+16.16748047	-3.09375000	-3.19042969	+47.57080078	-50.09765625	-81.43066406	+4756
+1458241447.32780000	+16.56738281	-2.21044922	+0.34277344	+14.69970703	-68.66455078	-89.07714844	+6852	+16.85742188	+1.11181641	-0.16259766	+88.26416016	-74.92675781	-90.08789063	+5552	+16.19384766	-3.00585938	-3.19042969	+47.43896484	-50.36132813	-81.16699219	+4696
+1458241447.34030010	+16.57617188	-2.13574219	+0.44824219	+16.61132813	-69.69726563	-90.94482422	+6848	+16.86181641	+1.12500000	-0.06591797	+93.36181641	-76.70654297	-95.09765625	+5576	+16.19824219	-2.98388672	-3.18164063	+47.52685547	-50.31738281	-81.47460938	+4668
+1458241447.34439990	+16.57617188	-2.10937500	+0.48779297	+17.35839844	-70.04882813	-91.62597656	+6848	+16.86621094	+1.13818359	-0.03515625	+95.27343750	-77.25585938	-96.92138672	+5580	+16.20263672	-2.98388672	-3.17285156	+47.57080078	-50.27343750	-81.65039063	+4660
+1458241447.34859990	+16.57617188	-2.08300781	+0.52734375	+18.12744141	-70.40039063	-92.35107422	+6852	+16.87060547	+1.15136719	-0.01757813	+96.98730469	-77.78320313	-98.52539063	+5584	+16.20263672	-2.98828125	-3.16845703	+47.61474609	-50.22949219	-81.80419922	+4660
+1458241447.35279990	+16.58056641	-2.05664063	+0.56689453	+18.85253906	-70.72998047	-93.03222656	+6856	+16.87060547	+1.15576172	+0.00000000	+98.81103516	-78.28857422	-100.26123047	+5588	+16.20263672	-2.98828125	-3.16845703	+47.63671875	-50.16357422	-81.97998047	+4660
+1458241447.35690000	+16.58056641	-2.03027344	+0.60205078	+19.55566406	-71.03759766	-93.71337891	+6860	+16.87500000	+1.16015625	+0.02636719	+100.98632813	-78.81591797	-102.39257813	+5592	+16.20263672	-2.99267578	-3.16406250	+47.65869141	-50.09765625	-82.15576172	+4660
+1458241447.36110000	+16.57617188	-1.99951172	+0.63720703	+20.36865234	-71.34521484	-94.43847656	+6864	+16.87500000	+1.16455078	+0.05273438	+103.29345703	-79.29931641	-104.63378906	+5596	+16.20263672	-2.99267578	-3.15966797	+47.68066406	-50.03173828	-82.33154297	+4668
+1458241447.36529990	+16.57177734	-1.98193359	+0.67236328	+21.11572266	-71.67480469	-95.18554688	+6868	+16.87060547	+1.16015625	+0.07470703	+105.86425781	-79.78271484	-107.13867188	+5596	+16.19824219	-2.99267578	-3.15527344	+47.72460938	-49.98779297	-82.48535156	+4676
+1458241447.36940000	+16.57177734	-1.96435547	+0.69433594	+21.73095703	-71.89453125	-95.75683594	+6872	+16.87500000	+1.16015625	+0.09228516	+108.19335938	-80.22216797	-109.44580078	+5600	+16.19384766	-2.99707031	-3.15087891	+47.72460938	-49.96582031	-82.66113281	+4688
+1458241447.37360000	+16.57177734	-1.94677734	+0.70312500	+22.23632813	-72.07031250	-96.19628906	+6872	+16.87060547	+1.16015625	+0.09667969	+110.30273438	-80.66162109	-111.46728516	+5596	+16.19384766	-2.99707031	-3.14648438	+47.72460938	-49.96582031	-82.79296875	+4704
+1458241447.37770010	+16.57177734	-1.94677734	+0.71191406	+22.60986328	-72.22412109	-96.63574219	+6872	+16.87060547	+1.15576172	+0.10107422	+112.58789063	-81.05712891	-113.68652344	+5596	+16.19824219	-2.99267578	-3.14208984	+47.72460938	-49.96582031	-82.88085938	+4716
+1458241447.38190010	+16.57177734	-1.95117188	+0.70312500	+22.87353516	-72.26806641	-96.94335938	+6868	+16.86181641	+1.14697266	+0.10107422	+114.91699219	-81.43066406	-115.97167969	+5592	+16.19824219	-2.99267578	-3.13769531	+47.68066406	-50.00976563	-82.94677734	+4732
+1458241447.38610010	+16.56738281	-1.95556641	+0.68554688	+23.04931641	-72.26806641	-97.18505859	+6868	+16.85742188	+1.14257813	+0.09667969	+116.76269531	-81.80419922	-117.72949219	+5592	+16.20263672	-2.98388672	-3.13769531	+47.63671875	-50.05371094	-82.92480469	+4748
+1458241447.39019990	+16.56738281	-1.96875000	+0.66357422	+23.13720703	-72.24609375	-97.36083984	+6868	+16.84423828	+1.12939453	+0.08789063	+118.71826172	-82.13378906	-119.66308594	+5592	+16.20263672	-2.97509766	-3.14208984	+47.54882813	-50.11962891	-82.85888672	+4764
+1458241447.39439990	+16.56298828	-1.98632813	+0.63720703	+23.13720703	-72.22412109	-97.47070313	+6868	+16.83544922	+1.11181641	+0.08349609	+120.89355469	-82.41943359	-121.81640625	+5592	+16.20263672	-2.96630859	-3.14648438	+47.46093750	-50.20751953	-82.72705078	+4776
+1458241447.39860010	+16.56298828	-2.00390625	+0.61083984	+23.09326172	-72.18017578	-97.53662109	+6868	+16.82666016	+1.09863281	+0.07470703	+122.84912109	-82.68310547	-123.75000000	+5592	+16.20703125	-2.95312500	-3.14648438	+47.39501953	-50.29541016	-82.63916016	+4788
+1458241447.40269990	+16.55859375	-2.02587891	+0.58007813	+23.00537109	-72.13623047	-97.58056641	+6868	+16.81787109	+1.08544922	+0.07031250	+125.00244141	-82.92480469	-125.85937500	+5588	+16.20703125	-2.93994141	-3.14648438	+47.30712891	-50.40527344	-82.52929688	+4796
+1458241447.40689990	+16.55419922	-2.05224609	+0.54931641	+22.91748047	-72.07031250	-97.66845703	+6864	+16.80468750	+1.07666016	+0.06152344	+127.24365234	-83.10058594	-128.05664063	+5588	+16.21142578	-2.93115234	-3.14648438	+47.24121094	-50.53710938	-82.41943359	+4800
+1458241447.41109990	+16.54980469	-2.07861328	+0.51416016	+22.76367188	-72.00439453	-97.66845703	+6864	+16.79589844	+1.06347656	+0.05273438	+128.80371094	-83.29833984	-129.57275391	+5588	+16.21582031	-2.91796875	-3.14648438	+47.17529297	-50.64697266	-82.30957031	+4804
+1458241447.41520000	+16.54980469	-2.10498047	+0.47900391	+22.60986328	-71.89453125	-97.69042969	+6860	+16.78710938	+1.05468750	+0.03955078	+130.40771484	-83.47412109	-131.11083984	+5588	+16.22021484	-2.90917969	-3.14648438	+47.10937500	-50.77880859	-82.17773438	+4804
+1458241447.41940000	+16.54980469	-2.12695313	+0.45263672	+22.56591797	-71.85058594	-97.82226563	+6852	+16.77832031	+1.04589844	+0.03515625	+132.38525391	-83.58398438	-133.04443359	+5588	+16.22021484	-2.89599609	-3.15087891	+47.02148438	-50.88867188	-82.02392578	+4800
+1458241447.42770000	+16.54101563	-2.16650391	+0.40429688	+22.50000000	-71.76269531	-98.06396484	+6836	+16.76074219	+1.02832031	+0.03076172	+135.85693359	-83.73779297	-136.45019531	+5592	+16.22460938	-2.86962891	-3.15527344	+46.88964844	-51.13037109	-81.78222656	+4792
+1458241447.43190000	+16.53662109	-2.17968750	+0.39550781	+22.63183594	-71.82861328	-98.32763672	+6824	+16.75195313	+1.01953125	+0.03515625	+137.87841797	-83.78173828	-138.44970703	+5592	+16.22900391	-2.85644531	-3.15527344	+46.82373047	-51.24023438	-81.65039063	+4784
+1458241447.44860010	+16.52783203	-2.17968750	+0.43066406	+23.92822266	-72.26806641	-99.88769531	+6780	+16.73437500	+1.02392578	+0.07031250	+145.48095703	-83.71582031	-145.74462891	+5596	+16.23339844	-2.83007813	-3.15966797	+46.73583984	-51.61376953	-81.51855469	+4736
+1458241447.45269990	+16.52783203	-2.16210938	+0.44384766	+24.41162109	-72.37792969	-100.37109375	+6772	+16.73437500	+1.02832031	+0.08349609	+147.39257813	-83.67187500	-147.56835938	+5596	+16.23339844	-2.82568359	-3.15966797	+46.75781250	-51.65771484	-81.56250000	+4724
+1458241447.45689990	+16.52783203	-2.14013672	+0.47021484	+25.00488281	-72.57568359	-100.94238281	+6768	+16.73437500	+1.03710938	+0.09667969	+149.37011719	-83.60595703	-149.45800781	+5592	+16.22900391	-2.82568359	-3.15966797	+46.75781250	-51.67968750	-81.62841797	+4712
+1458241447.46100000	+16.52783203	-2.12255859	+0.50097656	+25.62011719	-72.77343750	-101.53564453	+6764	+16.73437500	+1.04150391	+0.11425781	+151.19384766	-83.54003906	-151.19384766	+5592	+16.22900391	-2.82568359	-3.16406250	+46.77978516	-51.67968750	-81.69433594	+4704
+1458241447.46519990	+16.52783203	-2.09619141	+0.53613281	+26.34521484	-72.99316406	-102.21679688	+6768	+16.72998047	+1.05029297	+0.13183594	+153.14941406	-83.45214844	-153.03955078	+5592	+16.22460938	-2.82568359	-3.16406250	+46.80175781	-51.65771484	-81.76025391	+4696
+1458241447.46939990	+16.52783203	-2.06982422	+0.57128906	+27.07031250	-73.21289063	-102.89794922	+6768	+16.72998047	+1.05468750	+0.14941406	+155.17089844	-83.36425781	-154.97314453	+5588	+16.22460938	-2.83007813	-3.16845703	+46.84570313	-51.63574219	-81.87011719	+4688
+1458241447.47350000	+16.52783203	-2.03906250	+0.60644531	+27.79541016	-73.41064453	-103.57910156	+6772	+16.72998047	+1.06347656	+0.16699219	+157.19238281	-83.25439453	-156.88476563	+5588	+16.22021484	-2.83447266	-3.16845703	+46.88964844	-51.61376953	-82.00195313	+4684
+1458241447.47770000	+16.53222656	-2.01708984	+0.63720703	+28.52050781	-73.60839844	-104.28222656	+6772	+16.72998047	+1.07226563	+0.18457031	+159.30175781	-83.12255859	-158.88427734	+5588	+16.22021484	-2.83447266	-3.16845703	+46.93359375	-51.59179688	-82.13378906	+4680
+1458241447.48190000	+16.53222656	-1.99072266	+0.66796875	+29.24560547	-73.76220703	-104.96337891	+6776	+16.73437500	+1.08105469	+0.20214844	+161.30126953	-83.01269531	-160.77392578	+5584	+16.21582031	-2.83886719	-3.16845703	+46.99951172	-51.56982422	-82.28759766	+4680
+1458241447.48600010	+16.53222656	-1.96875000	+0.69433594	+29.92675781	-73.89404297	-105.66650391	+6780	+16.73437500	+1.08984375	+0.21533203	+163.34472656	-82.88085938	-162.75146484	+5580	+16.21582031	-2.84326172	-3.17285156	+47.04345703	-51.50390625	-82.44140625	+4684
+1458241447.49020000	+16.53222656	-1.95117188	+0.71630859	+30.52001953	-74.00390625	-106.30371094	+6780	+16.72998047	+1.09423828	+0.22851563	+165.38818359	-82.77099609	-164.68505859	+5576	+16.21142578	-2.84765625	-3.17724609	+47.08740234	-51.45996094	-82.59521484	+4688
+1458241447.49440000	+16.53222656	-1.93798828	+0.72949219	+30.93750000	-74.06982422	-106.78710938	+6780	+16.72998047	+1.09423828	+0.23730469	+167.34375000	-82.66113281	-166.59667969	+5572	+16.20703125	-2.84765625	-3.17724609	+47.13134766	-51.41601563	-82.72705078	+4692
+1458241447.49850010	+16.53222656	-1.92919922	+0.73828125	+31.37695313	-74.11376953	-107.31445313	+6780	+16.72558594	+1.09423828	+0.24609375	+169.54101563	-82.50732422	-168.72802734	+5568	+16.20263672	-2.84765625	-3.18164063	+47.15332031	-51.37207031	-82.88085938	+4700
+1458241447.50270010	+16.52783203	-1.93359375	+0.74707031	+31.72851563	-74.15771484	-107.84179688	+6780	+16.72119141	+1.09423828	+0.25488281	+171.65039063	-82.33154297	-170.81542969	+5564	+16.19824219	-2.84765625	-3.18603516	+47.17529297	-51.35009766	-82.99072266	+4708
+1458241447.50690010	+16.52783203	-1.94238281	+0.73828125	+31.86035156	-74.09179688	-108.17138672	+6776	+16.71679688	+1.09423828	+0.25927734	+173.62792969	-82.17773438	-172.77099609	+5560	+16.19824219	-2.84326172	-3.18603516	+47.17529297	-51.37207031	-83.10058594	+4716
+1458241447.51099990	+16.52783203	-1.95996094	+0.71630859	+31.83837891	-73.98193359	-108.41308594	+6780	+16.71240234	+1.08544922	+0.25927734	+175.75927734	-82.02392578	-174.90234375	+5556	+16.19824219	-2.83886719	-3.19042969	+47.15332031	-51.39404297	-83.16650391	+4724
+1458241447.51519990	+16.52343750	-1.97753906	+0.69433594	+31.75048828	-73.82812500	-108.61083984	+6780	+16.70800781	+1.08105469	+0.25488281	+177.71484375	-81.84814453	-176.87988281	+5552	+16.19824219	-2.83447266	-3.19042969	+47.13134766	-51.45996094	-83.16650391	+4728
+1458241447.51939990	+16.52343750	-1.99951172	+0.66357422	+31.61865234	-73.67431641	-108.76464844	+6780	+16.70361328	+1.07226563	+0.25048828	+179.49462891	-81.67236328	-178.72558594	+5548	+16.19824219	-2.82568359	-3.19042969	+47.06542969	-51.52587891	-83.14453125	+4736
+1458241447.52350000	+16.51464844	-2.02587891	+0.63281250	+31.57470703	-73.49853516	-109.05029297	+6780	+16.69482422	+1.05908203	+0.24169922	-178.61572266	-81.45263672	+179.29687500	+5544	+16.19824219	-2.81689453	-3.19482422	+46.97753906	-51.56982422	-83.10058594	+4736
+1458241447.52769990	+16.51025391	-2.05224609	+0.60644531	+31.55273438	-73.36669922	-109.33593750	+6780	+16.68603516	+1.05029297	+0.23730469	-176.90185547	-81.23291016	+177.49511719	+5540	+16.19824219	-2.80810547	-3.19482422	+46.88964844	-51.65771484	-83.03466797	+4740
+1458241447.53180000	+16.50146484	-2.07421875	+0.57128906	+31.46484375	-73.16894531	-109.55566406	+6780	+16.68164063	+1.04150391	+0.23291016	-175.25390625	-81.03515625	+175.78125000	+5536	+16.19824219	-2.79492188	-3.19482422	+46.80175781	-51.74560547	-82.96875000	+4736
+1458241447.53600000	+16.50146484	-2.10058594	+0.53173828	+31.46484375	-72.99316406	-109.90722656	+6780	+16.67285156	+1.03271484	+0.22412109	-173.58398438	-80.77148438	+173.95751953	+5536	+16.19824219	-2.78173828	-3.19482422	+46.73583984	-51.83349609	-82.92480469	+4732
+1458241447.54020000	+16.49707031	-2.12255859	+0.50097656	+31.55273438	-72.79541016	-110.32470703	+6776	+16.66845703	+1.01953125	+0.21533203	-172.08984375	-80.52978516	+172.35351563	+5532	+16.19824219	-2.77294922	-3.19042969	+46.66992188	-51.94335938	-82.90283203	+4724
+1458241447.54430010	+16.48828125	-2.14453125	+0.47900391	+31.81640625	-72.68554688	-110.87402344	+6768	+16.66406250	+1.01513672	+0.21093750	-170.77148438	-80.24414063	+170.90332031	+5532	+16.19824219	-2.76416016	-3.18603516	+46.60400391	-52.03125000	-82.90283203	+4716
+1458241447.54850010	+16.48388672	-2.16210938	+0.45703125	+32.18994141	-72.55371094	-111.55517578	+6764	+16.65966797	+1.00634766	+0.20654297	-169.45312500	-79.95849609	+169.45312500	+5528	+16.19824219	-2.75537109	-3.18603516	+46.53808594	-52.14111328	-82.90283203	+4704
+1458241447.56100010	+16.47070313	-2.15332031	+0.44384766	+34.03564453	-72.42187500	-113.95019531	+6732	+16.65527344	+0.99316406	+0.20214844	-166.15722656	-79.10156250	+165.82763672	+5516	+16.18945313	-2.72900391	-3.17724609	+46.38427734	-52.29492188	-82.99072266	+4664
+1458241447.56520010	+16.46630859	-2.14013672	+0.45263672	+34.93652344	-72.44384766	-114.96093750	+6724	+16.65527344	+0.99755859	+0.20654297	-165.16845703	-78.81591797	+164.75097656	+5512	+16.18505859	-2.72460938	-3.17724609	+46.36230469	-52.31689453	-83.10058594	+4652
+1458241447.56929990	+16.46191406	-2.12255859	+0.46582031	+35.94726563	-72.50976563	-116.08154297	+6720	+16.65527344	+0.99755859	+0.21533203	-164.28955078	-78.48632813	+163.78417969	+5508	+16.18066406	-2.72021484	-3.17285156	+46.36230469	-52.31689453	-83.27636719	+4636
+1458241447.57349990	+16.46191406	-2.10498047	+0.49218750	+37.06787109	-72.59765625	-117.33398438	+6716	+16.65966797	+1.00195313	+0.21972656	-163.43261719	-78.20068359	+162.83935547	+5508	+16.17626953	-2.72021484	-3.16845703	+46.38427734	-52.29492188	-83.49609375	+4624
+1458241447.57769990	+16.46630859	-2.08300781	+0.51855469	+38.29833984	-72.66357422	-118.60839844	+6712	+16.66406250	+1.00195313	+0.22412109	-162.61962891	-77.91503906	+161.96044922	+5504	+16.17626953	-2.72460938	-3.16406250	+46.42822266	-52.25097656	-83.75976563	+4616
+1458241447.58180000	+16.46191406	-2.05664063	+0.54492188	+39.52880859	-72.77343750	-119.90478516	+6708	+16.67285156	+1.00634766	+0.23730469	-161.93847656	-77.60742188	+161.21337891	+5500	+16.17187500	-2.72900391	-3.16406250	+46.47216797	-52.18505859	-84.02343750	+4608
+1458241447.58600000	+16.46191406	-2.02587891	+0.57568359	+40.80322266	-72.86132813	-121.22314453	+6708	+16.67724609	+1.01074219	+0.24169922	-161.30126953	-77.34375000	+160.53222656	+5496	+16.16748047	-2.73339844	-3.16406250	+46.53808594	-52.09716797	-84.30908203	+4604
+1458241447.59019990	+16.46191406	-1.99951172	+0.60205078	+42.05566406	-72.97119141	-122.51953125	+6708	+16.68603516	+1.01074219	+0.25048828	-160.68603516	-77.08007813	+159.87304688	+5496	+16.16308594	-2.73779297	-3.16406250	+46.58203125	-52.00927734	-84.57275391	+4604
+1458241447.59430000	+16.45751953	-1.97314453	+0.62402344	+43.11035156	-73.03710938	-123.57421875	+6708	+16.69042969	+1.01513672	+0.25488281	-160.04882813	-76.83837891	+159.19189453	+5492	+16.15869141	-2.73779297	-3.16845703	+46.62597656	-51.92138672	-84.81445313	+4608
+1458241447.59850000	+16.45751953	-1.94677734	+0.64599609	+44.36279297	-73.12500000	-124.89257813	+6704	+16.69482422	+1.01953125	+0.25488281	-159.45556641	-76.61865234	+158.57666016	+5488	+16.15429688	-2.74218750	-3.16406250	+46.69189453	-51.83349609	-85.12207031	+4612
+1458241447.60270000	+16.45751953	-1.92919922	+0.67236328	+45.59326172	-73.25683594	-126.21093750	+6704	+16.69921875	+1.01953125	+0.25927734	-158.92822266	-76.37695313	+157.96142578	+5484	+16.14550781	-2.74658203	-3.16406250	+46.75781250	-51.76757813	-85.42968750	+4620
+1458241447.60680010	+16.45751953	-1.91162109	+0.68554688	+46.51611328	-73.30078125	-127.19970703	+6700	+16.70361328	+1.01953125	+0.25927734	-158.42285156	-76.17919922	+157.43408203	+5480	+16.14550781	-2.75537109	-3.15966797	+46.80175781	-51.74560547	-85.73730469	+4632
+1458241447.61100010	+16.45751953	-1.89843750	+0.69433594	+47.39501953	-73.34472656	-128.18847656	+6696	+16.70800781	+1.01953125	+0.25927734	-157.98339844	-75.95947266	+156.92871094	+5476	+16.14550781	-2.75976563	-3.15966797	+46.82373047	-51.72363281	-86.00097656	+4644
+1458241447.61509990	+16.45312500	-1.89404297	+0.70312500	+48.22998047	-73.38867188	-129.15527344	+6692	+16.71240234	+1.01513672	+0.25927734	-157.60986328	-75.76171875	+156.48925781	+5472	+16.14111328	-2.75976563	-3.15966797	+46.84570313	-51.72363281	-86.17675781	+4656
+1458241447.61929990	+16.44873047	-1.88964844	+0.68994141	+48.66943359	-73.36669922	-129.72656250	+6688	+16.71240234	+1.01074219	+0.25048828	-157.21435547	-75.60791016	+156.02783203	+5472	+16.14111328	-2.75537109	-3.15966797	+46.82373047	-51.76757813	-86.30859375	+4664
+1458241447.62350010	+16.43994141	-1.88964844	+0.68115234	+49.19677734	-73.36669922	-130.40771484	+6684	+16.71240234	+1.00634766	+0.24169922	-156.86279297	-75.45410156	+155.61035156	+5468	+16.14111328	-2.75097656	-3.16845703	+46.77978516	-51.78955078	-86.37451172	+4680
+1458241447.62760000	+16.43115234	-1.90722656	+0.66796875	+49.59228516	-73.38867188	-131.06689453	+6680	+16.71240234	+0.99755859	+0.23291016	-156.53320313	-75.27832031	+155.21484375	+5468	+16.13671875	-2.74218750	-3.17285156	+46.71386719	-51.85546875	-86.39648438	+4688
+1458241447.63179990	+16.42675781	-1.92919922	+0.63720703	+49.59228516	-73.32275391	-131.33056641	+6680	+16.70800781	+0.99316406	+0.21972656	-156.22558594	-75.14648438	+154.81933594	+5468	+16.13671875	-2.73779297	-3.18164063	+46.62597656	-51.96533203	-86.39648438	+4696
+1458241447.63599990	+16.42236328	-1.94677734	+0.61083984	+49.81201172	-73.30078125	-131.77001953	+6676	+16.70361328	+0.98437500	+0.20654297	-155.98388672	-74.99267578	+154.48974609	+5468	+16.13671875	-2.73339844	-3.18164063	+46.53808594	-52.09716797	-86.41845703	+4700
+1458241447.64010000	+16.41357422	-1.97314453	+0.58447266	+50.00976563	-73.25683594	-132.25341797	+6676	+16.69921875	+0.97119141	+0.19335938	-155.80810547	-74.79492188	+154.20410156	+5464	+16.13671875	-2.72900391	-3.18603516	+46.47216797	-52.25097656	-86.41845703	+4700
+1458241447.64430000	+16.40478516	-1.99951172	+0.54931641	+50.11962891	-73.21289063	-132.62695313	+6672	+16.69482422	+0.95800781	+0.18017578	-155.65429688	-74.61914063	+153.96240234	+5464	+16.14111328	-2.72021484	-3.19482422	+46.36230469	-52.38281250	-86.39648438	+4700
+1458241447.64850000	+16.39599609	-2.02587891	+0.51416016	+50.16357422	-73.14697266	-132.95654297	+6668	+16.68603516	+0.94482422	+0.16699219	-155.54443359	-74.46533203	+153.72070313	+5464	+16.14111328	-2.71142578	-3.20800781	+46.23046875	-52.51464844	-86.30859375	+4700
+1458241447.66100000	+16.36523438	-2.09619141	+0.41308594	+50.55908203	-72.94921875	-134.12109375	+6656	+16.66406250	+0.90527344	+0.11425781	-155.30273438	-73.95996094	+153.14941406	+5460	+16.13671875	-2.68066406	-3.25195313	+45.76904297	-52.86621094	-85.93505859	+4680
+1458241447.66510010	+16.35644531	-2.11816406	+0.38232422	+50.86669922	-72.90527344	-134.64843750	+6648	+16.65527344	+0.89648438	+0.09667969	-155.23681641	-73.78417969	+152.99560547	+5464	+16.13671875	-2.67626953	-3.26513672	+45.65917969	-52.99804688	-85.89111328	+4664
+1458241447.66930010	+16.35205078	-2.13574219	+0.36035156	+51.28417969	-72.90527344	-135.28564453	+6636	+16.64648438	+0.89208984	+0.08349609	-155.23681641	-73.58642578	+152.90771484	+5464	+16.13232422	-2.66748047	-3.28271484	+45.54931641	-53.08593750	-85.82519531	+4652
+1458241447.67350010	+16.35205078	-2.14453125	+0.34716797	+51.48193359	-72.88330078	-135.54931641	+6624	+16.64208984	+0.88330078	+0.07470703	-155.25878906	-73.36669922	+152.81982422	+5468	+16.12792969	-2.66308594	-3.29589844	+45.43945313	-53.19580078	-85.82519531	+4636
+1458241447.67759990	+16.35205078	-2.14013672	+0.32958984	+51.81152344	-72.83935547	-135.96679688	+6608	+16.64208984	+0.87890625	+0.06152344	-155.25878906	-73.16894531	+152.73193359	+5468	+16.13232422	-2.65869141	-3.31347656	+45.35156250	-53.26171875	-85.84716797	+4620
+1458241447.68179990	+16.34765625	-2.13574219	+0.32080078	+52.44873047	-72.83935547	-136.64794922	+6596	+16.63769531	+0.87890625	+0.05273438	-155.28076172	-72.97119141	+152.68798828	+5472	+16.13232422	-2.65429688	-3.33105469	+45.28564453	-53.28369141	-85.89111328	+4604
+1458241447.68590000	+16.34326172	-2.12695313	+0.31640625	+53.23974609	-72.83935547	-137.50488281	+6584	+16.63769531	+0.87451172	+0.04394531	-155.28076172	-72.79541016	+152.57812500	+5472	+16.12792969	-2.65429688	-3.34863281	+45.24169922	-53.28369141	-85.97900391	+4588
+1458241447.69010000	+16.34326172	-2.11816406	+0.31201172	+54.05273438	-72.81738281	-138.36181641	+6568	+16.63769531	+0.87890625	+0.03076172	-155.19287109	-72.64160156	+152.44628906	+5476	+16.12353516	-2.65869141	-3.36181641	+45.21972656	-53.28369141	-86.08886719	+4572
+1458241447.69429990	+16.34326172	-2.10058594	+0.31201172	+54.93164063	-72.83935547	-139.30664063	+6556	+16.64208984	+0.88330078	+0.02197266	-155.17089844	-72.44384766	+152.35839844	+5476	+16.12353516	-2.65429688	-3.37939453	+45.21972656	-53.23974609	-86.22070313	+4560
+1458241447.69840000	+16.34326172	-2.08300781	+0.31640625	+55.96435547	-72.88330078	-140.33935547	+6544	+16.64208984	+0.89208984	+0.01757813	-155.12695313	-72.29003906	+152.29248047	+5476	+16.11914063	-2.65869141	-3.39257813	+45.26367188	-53.19580078	-86.44042969	+4548
+1458241447.70260000	+16.34765625	-2.05664063	+0.32080078	+56.97509766	-72.90527344	-141.32812500	+6532	+16.64648438	+0.90087891	+0.00878906	-155.08300781	-72.11425781	+152.18261719	+5476	+16.11914063	-2.66308594	-3.40576172	+45.35156250	-53.15185547	-86.72607422	+4540
+1458241447.70680000	+16.35644531	-2.02587891	+0.32958984	+58.07373047	-72.94921875	-142.36083984	+6524	+16.65527344	+0.90966797	+0.00439453	-155.01708984	-71.93847656	+152.09472656	+5472	+16.11914063	-2.66748047	-3.41894531	+45.43945313	-53.08593750	-87.01171875	+4532
+1458241447.71090010	+16.36523438	-1.99511719	+0.33837891	+59.01855469	-72.94921875	-143.28369141	+6512	+16.65966797	+0.91845703	-0.00439453	-154.90722656	-71.80664063	+151.94091797	+5468	+16.11914063	-2.67187500	-3.43212891	+45.50537109	-53.02001953	-87.27539063	+4528
+1458241447.71510000	+16.36962891	-1.96875000	+0.34277344	+59.85351563	-72.94921875	-144.07470703	+6504	+16.66845703	+0.92724609	-0.01318359	-154.81933594	-71.69677734	+151.78710938	+5464	+16.11914063	-2.67626953	-3.45410156	+45.54931641	-52.91015625	-87.49511719	+4528
+1458241447.71930000	+16.37841797	-1.94238281	+0.34716797	+60.60058594	-72.94921875	-144.79980469	+6492	+16.67285156	+0.93603516	-0.02636719	-154.70947266	-71.58691406	+151.63330078	+5456	+16.11914063	-2.68066406	-3.47167969	+45.59326172	-52.82226563	-87.69287109	+4528
+1458241447.72340010	+16.38281250	-1.91601563	+0.34277344	+61.17187500	-72.94921875	-145.32714844	+6480	+16.68164063	+0.94482422	-0.03955078	-154.57763672	-71.52099609	+151.45751953	+5448	+16.11914063	-2.68505859	-3.49365234	+45.63720703	-52.71240234	-87.86865234	+4532
+1458241447.72760010	+16.38720703	-1.89843750	+0.33837891	+61.65527344	-72.92724609	-145.81054688	+6468	+16.68603516	+0.95361328	-0.05712891	-154.40185547	-71.45507813	+151.25976563	+5440	+16.11474609	-2.68066406	-3.51562500	+45.65917969	-52.62451172	-88.00048828	+4536
+1458241447.73180010	+16.39599609	-1.88085938	+0.32519531	+61.89697266	-72.90527344	-146.03027344	+6460	+16.69482422	+0.96240234	-0.07910156	-154.20410156	-71.41113281	+151.01806641	+5436	+16.11474609	-2.68066406	-3.54199219	+45.63720703	-52.53662109	-88.06640625	+4540
+1458241447.73589990	+16.40478516	-1.86767578	+0.30761719	+61.96289063	-72.88330078	-146.09619141	+6448	+16.69921875	+0.97119141	-0.10107422	-153.98437500	-71.38916016	+150.77636719	+5432	+16.11474609	-2.67626953	-3.57275391	+45.57128906	-52.47070313	-88.04443359	+4548
+1458241447.74009990	+16.40917969	-1.85888672	+0.28125000	+61.94091797	-72.83935547	-146.09619141	+6440	+16.69921875	+0.97998047	-0.12304688	-153.80859375	-71.36718750	+150.53466797	+5428	+16.11035156	-2.66748047	-3.60351563	+45.46142578	-52.40478516	-87.97851563	+4552
+1458241447.74429990	+16.41796875	-1.85449219	+0.24609375	+61.67724609	-72.75146484	-145.87646484	+6428	+16.70361328	+0.98437500	-0.15380859	-153.56689453	-71.38916016	+150.24902344	+5424	+16.11035156	-2.66748047	-3.63867188	+45.32958984	-52.36083984	-87.89062500	+4556
+1458241447.74840000	+16.42236328	-1.85009766	+0.19775391	+61.19384766	-72.64160156	-145.41503906	+6420	+16.70800781	+0.99316406	-0.18896484	-153.28125000	-71.45507813	+149.94140625	+5420	+16.11474609	-2.65869141	-3.67382813	+45.15380859	-52.29492188	-87.69287109	+4560
+1458241447.75260000	+16.43115234	-1.85009766	+0.14501953	+60.55664063	-72.50976563	-144.82177734	+6412	+16.70800781	+0.99755859	-0.22851563	-152.97363281	-71.52099609	+149.58984375	+5420	+16.11474609	-2.64550781	-3.71777344	+44.95605469	-52.25097656	-87.40722656	+4564
+1458241447.75679990	+16.43554688	-1.85449219	+0.08349609	+59.74365234	-72.35595703	-144.07470703	+6404	+16.70800781	+1.00195313	-0.27246094	-152.64404297	-71.60888672	+149.21630859	+5416	+16.11035156	-2.62792969	-3.76611328	+44.71435547	-52.20703125	-87.05566406	+4564
+1458241447.76090000	+16.43994141	-1.85888672	+0.02197266	+58.97460938	-72.22412109	-143.32763672	+6396	+16.70800781	+1.00634766	-0.32080078	-152.29248047	-71.71875000	+148.84277344	+5416	+16.10595703	-2.61035156	-3.81005859	+44.49462891	-52.14111328	-86.72607422	+4564
+1458241447.76510000	+16.44433594	-1.86767578	-0.03955078	+58.13964844	-72.04833984	-142.53662109	+6392	+16.70361328	+1.01513672	-0.36474609	-151.94091797	-71.82861328	+148.46923828	+5416	+16.10156250	-2.59277344	-3.85839844	+44.23095703	-52.07519531	-86.37451172	+4560
+1458241447.76920010	+16.44873047	-1.87207031	-0.10986328	+57.23876953	-71.87255859	-141.70166016	+6384	+16.70361328	+1.02392578	-0.41748047	-151.52343750	-71.96044922	+148.05175781	+5412	+16.09716797	-2.57519531	-3.91113281	+43.96728516	-52.03125000	-86.00097656	+4552
+1458241447.77340010	+16.45751953	-1.87646484	-0.18457031	+56.38183594	-71.67480469	-140.86669922	+6376	+16.69921875	+1.03271484	-0.47021484	-151.06201172	-72.11425781	+147.61230469	+5412	+16.09716797	-2.55761719	-3.95947266	+43.72558594	-51.96533203	-85.64941406	+4544
+1458241447.77760000	+16.46191406	-1.88085938	-0.25927734	+55.50292969	-71.45507813	-140.03173828	+6368	+16.69921875	+1.04589844	-0.52734375	-150.60058594	-72.26806641	+147.15087891	+5412	+16.09716797	-2.53564453	-4.00781250	+43.48388672	-51.92138672	-85.27587891	+4532
+1458241447.78169990	+16.47070313	-1.88525391	-0.32958984	+54.71191406	-71.21337891	-139.24072266	+6360	+16.69482422	+1.05468750	-0.58007813	-150.16113281	-72.42187500	+146.71142578	+5412	+16.09716797	-2.51367188	-4.06494141	+43.26416016	-51.83349609	-84.88037109	+4520
+1458241447.78590010	+16.47949219	-1.88085938	-0.40429688	+53.94287109	-70.99365234	-138.44970703	+6348	+16.69482422	+1.06787109	-0.63720703	-149.69970703	-72.57568359	+146.27197266	+5416	+16.09716797	-2.48730469	-4.11767578	+43.04443359	-51.72363281	-84.52880859	+4504
+1458241447.79010010	+16.48388672	-1.87646484	-0.47900391	+53.21777344	-70.72998047	-137.68066406	+6340	+16.69482422	+1.08544922	-0.69433594	-149.17236328	-72.75146484	+145.78857422	+5420	+16.09716797	-2.46533203	-4.17480469	+42.84667969	-51.61376953	-84.17724609	+4484
+1458241447.79419990	+16.49707031	-1.86328125	-0.54931641	+52.69042969	-70.51025391	-137.06542969	+6328	+16.69482422	+1.10302734	-0.75146484	-148.66699219	-72.92724609	+145.34912109	+5424	+16.09277344	-2.43457031	-4.22753906	+42.69287109	-51.45996094	-83.84765625	+4468
+1458241447.79839990	+16.50585938	-1.85009766	-0.60644531	+52.31689453	-70.31250000	-136.62597656	+6316	+16.69482422	+1.12060547	-0.80419922	-148.18359375	-73.08105469	+144.90966797	+5428	+16.08837891	-2.41259766	-4.28466797	+42.58300781	-51.30615234	-83.60595703	+4448
+1458241447.80259990	+16.51904297	-1.82812500	-0.65917969	+52.09716797	-70.11474609	-136.29638672	+6304	+16.69482422	+1.14257813	-0.85693359	-147.65625000	-73.23486328	+144.47021484	+5428	+16.08837891	-2.39062500	-4.33740234	+42.49511719	-51.13037109	-83.43017578	+4424
+1458241447.80670000	+16.53222656	-1.79736328	-0.70751953	+52.07519531	-69.93896484	-136.09863281	+6292	+16.69921875	+1.16894531	-0.90527344	-147.19482422	-73.36669922	+144.09667969	+5432	+16.08837891	-2.36425781	-4.38574219	+42.49511719	-50.93261719	-83.29833984	+4404
+1458241447.81090000	+16.54980469	-1.76220703	-0.74707031	+52.11914063	-69.78515625	-135.96679688	+6276	+16.70361328	+1.19531250	-0.95361328	-146.71142578	-73.52050781	+143.72314453	+5432	+16.09277344	-2.34228516	-4.43408203	+42.53906250	-50.71289063	-83.23242188	+4384
+1458241447.81510000	+16.56738281	-1.72265625	-0.78222656	+52.27294922	-69.60937500	-135.90087891	+6264	+16.71240234	+1.22167969	-1.00195313	-146.20605469	-73.67431641	+143.32763672	+5432	+16.09716797	-2.32031250	-4.48242188	+42.62695313	-50.49316406	-83.23242188	+4360
+1458241447.81920000	+16.58935547	-1.67431641	-0.81738281	+52.55859375	-69.45556641	-135.90087891	+6248	+16.71679688	+1.25244141	-1.04589844	-145.72265625	-73.82812500	+142.99804688	+5432	+16.09716797	-2.29394531	-4.53076172	+42.73681641	-50.22949219	-83.23242188	+4344
+1458241447.82340000	+16.60693359	-1.62597656	-0.84375000	+52.91015625	-69.32373047	-135.98876953	+6236	+16.72119141	+1.28320313	-1.08984375	-145.30517578	-73.95996094	+142.71240234	+5424	+16.09716797	-2.27197266	-4.58349609	+42.86865234	-49.94384766	-83.27636719	+4328
+1458241447.82760000	+16.62451172	-1.57324219	-0.86572266	+53.30566406	-69.19189453	-136.12060547	+6220	+16.72998047	+1.31835938	-1.12939453	-144.86572266	-74.09179688	+142.40478516	+5420	+16.09277344	-2.24560547	-4.63183594	+43.02246094	-49.63623047	-83.32031250	+4316
+1458241447.83170010	+16.64208984	-1.51611328	-0.88769531	+53.74511719	-69.06005859	-136.25244141	+6208	+16.73437500	+1.35791016	-1.17333984	-144.40429688	-74.22363281	+142.14111328	+5412	+16.09277344	-2.22363281	-4.67578125	+43.19824219	-49.35058594	-83.38623047	+4304
+1458241447.83590010	+16.65966797	-1.45898438	-0.90966797	+54.20654297	-68.92822266	-136.42822266	+6192	+16.73876953	+1.39306641	-1.21289063	-143.98681641	-74.35546875	+141.87744141	+5404	+16.09277344	-2.19287109	-4.72412109	+43.41796875	-49.04296875	-83.51806641	+4296
+1458241447.83999990	+16.68164063	-1.39746094	-0.93164063	+54.73388672	-68.77441406	-136.64794922	+6176	+16.74316406	+1.43261719	-1.25244141	-143.59130859	-74.48730469	+141.65771484	+5396	+16.08837891	-2.16650391	-4.76806641	+43.65966797	-48.77929688	-83.64990234	+4288
+1458241447.84419990	+16.69921875	-1.34033203	-0.95800781	+55.19531250	-68.62060547	-136.80175781	+6160	+16.74755859	+1.47656250	-1.29638672	-143.17382813	-74.64111328	+141.43798828	+5384	+16.08837891	-2.14453125	-4.80761719	+43.85742188	-48.53759766	-83.78173828	+4280
+1458241447.84840010	+16.71679688	-1.27441406	-0.98876953	+55.63476563	-68.40087891	-136.91162109	+6148	+16.75195313	+1.52050781	-1.34033203	-142.77832031	-74.79492188	+141.21826172	+5376	+16.08837891	-2.09619141	-4.87792969	+44.16503906	-48.09814453	-83.84765625	+4284
+1458241447.85250000	+16.73437500	-1.22167969	-1.02392578	+56.00830078	-68.20312500	-136.99951172	+6132	+16.75195313	+1.56445313	-1.38427734	-142.38281250	-74.94873047	+141.04248047	+5368	+16.08398438	-2.06103516	-4.92626953	+44.31884766	-47.85644531	-83.78173828	+4284
+1458241447.85669990	+16.74755859	-1.16894531	-1.06787109	+56.25000000	-67.93945313	-136.93359375	+6120	+16.75195313	+1.61279297	-1.43261719	-141.98730469	-75.14648438	+140.84472656	+5360	+16.07958984	-2.02587891	-4.97460938	+44.42871094	-47.65869141	-83.71582031	+4280
+1458241447.86089990	+16.75634766	-1.11621094	-1.12060547	+56.42578125	-67.65380859	-136.84570313	+6104	+16.75195313	+1.66113281	-1.48095703	-141.61376953	-75.32226563	+140.69091797	+5352	+16.07519531	-1.99072266	-5.02294922	+44.51660156	-47.46093750	-83.60595703	+4280
+1458241447.86500000	+16.76513672	-1.07226563	-1.17773438	+56.53564453	-67.34619141	-136.75781250	+6092	+16.74316406	+1.70947266	-1.53369141	-141.32812500	-75.52001953	+140.58105469	+5348	+16.06201172	-1.95556641	-5.06689453	+44.60449219	-47.28515625	-83.47412109	+4272
+1458241447.86920000	+16.76953125	-1.03710938	-1.23925781	+56.51367188	-67.01660156	-136.53808594	+6076	+16.73876953	+1.75341797	-1.58642578	-141.02050781	-75.71777344	+140.47119141	+5340	+16.05761719	-1.92480469	-5.10644531	+44.62646484	-47.19726563	-83.36425781	+4264
+1458241447.87340000	+16.77392578	-0.99755859	-1.31396484	+56.44775391	-66.62109375	-136.27441406	+6060	+16.72998047	+1.80175781	-1.64794922	-140.71289063	-75.98144531	+140.36132813	+5336	+16.05761719	-1.88525391	-5.15039063	+44.67041016	-47.08740234	-83.18847656	+4252
+1458241447.87750010	+16.77832031	-0.96679688	-1.39306641	+56.38183594	-66.24755859	-136.03271484	+6040	+16.72119141	+1.85449219	-1.70947266	-140.47119141	-76.24511719	+140.29541016	+5332	+16.05761719	-1.84570313	-5.19433594	+44.69238281	-46.99951172	-83.01269531	+4240
+1458241447.88170000	+16.77832031	-0.94042969	-1.46777344	+56.29394531	-65.83007813	-135.79101563	+6024	+16.70800781	+1.89843750	-1.77099609	-140.29541016	-76.48681641	+140.27343750	+5324	+16.05322266	-1.80615234	-5.24267578	+44.73632813	-46.86767578	-82.79296875	+4224
+1458241447.88590000	+16.77832031	-0.91406250	-1.55566406	+56.14013672	-65.36865234	-135.50537109	+6004	+16.69482422	+1.95117188	-1.84130859	-140.11962891	-76.81640625	+140.29541016	+5324	+16.04882813	-1.76660156	-5.29541016	+44.73632813	-46.71386719	-82.55126953	+4204
+1458241447.89000010	+16.77832031	-0.88769531	-1.63476563	+55.98632813	-64.92919922	-135.24169922	+5984	+16.68164063	+1.99951172	-1.90722656	-140.03173828	-77.12402344	+140.33935547	+5320	+16.04443359	-1.72265625	-5.34375000	+44.73632813	-46.60400391	-82.28759766	+4184
+1458241447.89420010	+16.77392578	-0.86132813	-1.71386719	+55.89843750	-64.51171875	-135.00000000	+5960	+16.66845703	+2.04345703	-1.96875000	-140.07568359	-77.38769531	+140.51513672	+5316	+16.03564453	-1.67431641	-5.39648438	+44.73632813	-46.45019531	-82.00195313	+4160
+1458241447.89840010	+16.76953125	-0.83496094	-1.79736328	+55.85449219	-64.07226563	-134.82421875	+5940	+16.65527344	+2.08740234	-2.03027344	-140.20751953	-77.71728516	+140.77880859	+5312	+16.02685547	-1.63476563	-5.44042969	+44.78027344	-46.34033203	-81.87011719	+4128
+1458241447.90249990	+16.76953125	-0.79980469	-1.87207031	+55.87646484	-63.65478516	-134.69238281	+5916	+16.64208984	+2.13574219	-2.09179688	-140.38330078	-78.00292969	+141.06445313	+5312	+16.02246094	-1.59960938	-5.48437500	+44.84619141	-46.20849609	-81.78222656	+4096
+1458241447.90669990	+16.76953125	-0.76464844	-1.92919922	+56.11816406	-63.30322266	-134.75830078	+5888	+16.63330078	+2.18408203	-2.14453125	-140.66894531	-78.26660156	+141.48193359	+5308	+16.01806641	-1.56005859	-5.52392578	+44.97802734	-46.07666016	-81.71630859	+4064
+1458241447.91090010	+16.77392578	-0.72509766	-1.98193359	+56.35986328	-62.92968750	-134.84619141	+5860	+16.62451172	+2.23242188	-2.20166016	-140.93261719	-78.59619141	+141.85546875	+5308	+16.01367188	-1.52490234	-5.55908203	+45.10986328	-45.92285156	-81.69433594	+4028
+1458241447.91500000	+16.77832031	-0.67675781	-2.03466797	+56.66748047	-62.57812500	-134.91210938	+5836	+16.61572266	+2.28515625	-2.26318359	-141.13037109	-78.92578125	+142.20703125	+5308	+16.01806641	-1.48535156	-5.59863281	+45.28564453	-45.72509766	-81.69433594	+3992
+1458241447.91919990	+16.77832031	-0.62402344	-2.06982422	+57.12890625	-62.29248047	-135.15380859	+5804	+16.61132813	+2.34228516	-2.30273438	-141.61376953	-79.16748047	+142.84423828	+5308	+16.00927734	-1.43701172	-5.64257813	+45.50537109	-45.48339844	-81.65039063	+3960
+1458241447.92330000	+16.78271484	-0.57128906	-2.10058594	+57.61230469	-62.00683594	-135.39550781	+5776	+16.60693359	+2.39062500	-2.34228516	-142.22900391	-79.40917969	+143.59130859	+5304	+16.00048828	-1.40185547	-5.67333984	+45.76904297	-45.21972656	-81.78222656	+3924
+1458241447.92750000	+16.78710938	-0.50537109	-2.12695313	+58.13964844	-61.74316406	-135.63720703	+5748	+16.60253906	+2.44775391	-2.38183594	-142.75634766	-79.65087891	+144.25048828	+5300	+15.99169922	-1.36669922	-5.70849609	+46.05468750	-44.97802734	-81.93603516	+3892
+1458241447.93170000	+16.79589844	-0.43505859	-2.14013672	+58.84277344	-61.54541016	-136.05468750	+5720	+16.59814453	+2.50488281	-2.40820313	-143.39355469	-79.84863281	+145.04150391	+5300	+15.98730469	-1.32714844	-5.72607422	+46.38427734	-44.75830078	-82.13378906	+3860
+1458241447.93580010	+16.80468750	-0.36474609	-2.14453125	+59.56787109	-61.34765625	-136.47216797	+5688	+16.59814453	+2.56201172	-2.43896484	-143.96484375	-80.06835938	+145.76660156	+5300	+15.98291016	-1.29199219	-5.74365234	+46.73583984	-44.56054688	-82.39746094	+3828
+1458241447.94000010	+16.81347656	-0.29003906	-2.14453125	+60.29296875	-61.17187500	-136.88964844	+5660	+16.59814453	+2.62792969	-2.46972656	-144.49218750	-80.28808594	+146.46972656	+5296	+15.98291016	-1.25683594	-5.75683594	+47.10937500	-44.34082031	-82.72705078	+3800
+1458241447.94420000	+16.81787109	-0.21533203	-2.14013672	+61.10595703	-61.01806641	-137.37304688	+5632	+16.59814453	+2.68945313	-2.49169922	-145.10742188	-80.44189453	+147.28271484	+5296	+15.97851563	-1.21728516	-5.77001953	+47.54882813	-44.09912109	-83.05664063	+3772
+1458241447.94829990	+16.82666016	-0.14062500	-2.13574219	+61.80908203	-60.82031250	-137.79052734	+5600	+16.59814453	+2.75537109	-2.51367188	-145.70068359	-80.63964844	+148.05175781	+5296	+15.97412109	-1.18212891	-5.78320313	+47.94433594	-43.83544922	-83.34228516	+3752
+1458241447.95250010	+16.83105469	-0.06591797	-2.13574219	+62.51220703	-60.64453125	-138.16406250	+5572	+16.59375000	+2.81689453	-2.54003906	-146.31591797	-80.83740234	+148.84277344	+5296	+15.96533203	-1.14257813	-5.79638672	+48.31787109	-43.61572266	-83.58398438	+3736
+1458241447.95670010	+16.83544922	+0.00878906	-2.13134766	+63.17138672	-60.44677734	-138.53759766	+5544	+16.59375000	+2.87402344	-2.55761719	-147.01904297	-81.01318359	+149.72167969	+5296	+15.95654297	-1.10302734	-5.80517578	+48.66943359	-43.39599609	-83.82568359	+3724
+1458241447.96079990	+16.83544922	+0.08349609	-2.13134766	+63.83056641	-60.29296875	-138.88916016	+5520	+16.58496094	+2.96191406	-2.57958984	-148.11767578	-81.23291016	+151.06201172	+5300	+15.94775391	-1.05908203	-5.81396484	+49.02099609	-43.19824219	-84.04541016	+3712
+1458241447.96499990	+16.83544922	+0.14501953	-2.13134766	+64.42382813	-60.11718750	-139.21875000	+5492	+16.58056641	+3.01904297	-2.59277344	-148.84277344	-81.38671875	+151.96289063	+5300	+15.93457031	-1.01513672	-5.81835938	+49.37255859	-43.02246094	-84.24316406	+3704
+1458241447.96919990	+16.83544922	+0.21093750	-2.13134766	+64.97314453	-59.94140625	-139.50439453	+5464	+16.57177734	+3.07617188	-2.61035156	-149.39208984	-81.56250000	+152.68798828	+5300	+15.93017578	-0.97998047	-5.81835938	+49.70214844	-42.93457031	-84.52880859	+3696
+1458241447.97330000	+16.83544922	+0.26806641	-2.13574219	+65.45654297	-59.74365234	-139.74609375	+5436	+16.56298828	+3.13769531	-2.63232422	-149.80957031	-81.73828125	+153.32519531	+5304	+15.93457031	-0.93603516	-5.82714844	+49.98779297	-42.82470703	-84.66064453	+3692
+1458241447.97750000	+16.83544922	+0.31640625	-2.14013672	+65.87402344	-59.54589844	-139.96582031	+5408	+16.55419922	+3.18164063	-2.64990234	-150.62255859	-81.91406250	+154.24804688	+5304	+15.92578125	-0.89648438	-5.83154297	+50.22949219	-42.73681641	-84.74853516	+3684
+1458241447.98169990	+16.82666016	+0.36474609	-2.15771484	+66.13769531	-59.30419922	-140.03173828	+5384	+16.54101563	+3.22119141	-2.66308594	-151.56738281	-82.06787109	+155.32470703	+5304	+15.92578125	-0.86132813	-5.84033203	+50.38330078	-42.67089844	-84.83642578	+3680
+1458241447.98580000	+16.82226563	+0.40869141	-2.18408203	+66.35742188	-59.08447266	-140.05371094	+5360	+16.52783203	+3.26513672	-2.68066406	-152.49023438	-82.22167969	+156.37939453	+5304	+15.92138672	-0.81738281	-5.86230469	+50.53710938	-42.56103516	-84.72656250	+3676
+1458241447.99000000	+16.81347656	+0.43945313	-2.21044922	+66.51123047	-58.82080078	-140.05371094	+5336	+16.51464844	+3.30029297	-2.69824219	-153.45703125	-82.39746094	+157.45605469	+5300	+15.91259766	-0.76904297	-5.88427734	+50.62500000	-42.51708984	-84.57275391	+3672
+1458241447.99410010	+16.80468750	+0.47021484	-2.24121094	+66.59912109	-58.57910156	-140.00976563	+5316	+16.50146484	+3.33105469	-2.72021484	-154.31396484	-82.57324219	+158.40087891	+5300	+15.90820313	-0.72509766	-5.89746094	+50.73486328	-42.53906250	-84.46289063	+3664
+1458241447.99830010	+16.79589844	+0.49658203	-2.27197266	+66.68701172	-58.38134766	-139.98779297	+5292	+16.48828125	+3.36621094	-2.73779297	-155.12695313	-82.74902344	+159.34570313	+5300	+15.90820313	-0.67675781	-5.91064453	+50.84472656	-42.58300781	-84.33105469	+3652
+1458241448.00250010	+16.78271484	+0.52294922	-2.29833984	+66.77490234	-58.18359375	-139.96582031	+5268	+16.47070313	+3.40136719	-2.75537109	-156.07177734	-82.90283203	+160.37841797	+5300	+15.90820313	-0.64160156	-5.92382813	+50.88867188	-42.62695313	-84.24316406	+3636
+1458241448.00659990	+16.77392578	+0.54492188	-2.32910156	+66.84082031	-57.96386719	-139.92187500	+5248	+16.45312500	+3.43212891	-2.76855469	-157.08251953	-83.01269531	+161.49902344	+5296	+15.91259766	-0.60644531	-5.93701172	+50.95458984	-42.67089844	-84.15527344	+3612
+1458241448.01079990	+16.76953125	+0.56689453	-2.36425781	+66.88476563	-57.76611328	-139.85595703	+5224	+16.43994141	+3.46289063	-2.78173828	-158.07128906	-83.14453125	+162.61962891	+5296	+15.91259766	-0.57128906	-5.95458984	+50.97656250	-42.71484375	-84.00146484	+3592
+1458241448.01500010	+16.76074219	+0.58886719	-2.39501953	+66.90673828	-57.54638672	-139.76806641	+5204	+16.42675781	+3.48046875	-2.79492188	-159.25781250	-83.27636719	+163.87207031	+5292	+15.91699219	-0.53613281	-5.97216797	+51.02050781	-42.73681641	-83.82568359	+3568
+1458241448.01910000	+16.75195313	+0.61083984	-2.42578125	+66.97265625	-57.37060547	-139.70214844	+5188	+16.41357422	+3.50244141	-2.80371094	-160.57617188	-83.38623047	+165.23437500	+5284	+15.91699219	-0.49658203	-5.98535156	+51.08642578	-42.75878906	-83.67187500	+3544
+1458241448.02329990	+16.74316406	+0.63281250	-2.45214844	+67.06054688	-57.19482422	-139.70214844	+5168	+16.40478516	+3.52880859	-2.81689453	-161.74072266	-83.51806641	+166.53076172	+5280	+15.91699219	-0.46582031	-5.99414063	+51.13037109	-42.78076172	-83.58398438	+3516
+1458241448.02749990	+16.73437500	+0.65478516	-2.47851563	+67.17041016	-57.06298828	-139.70214844	+5152	+16.38720703	+3.55957031	-2.83447266	-162.50976563	-83.67187500	+167.45361328	+5280	+15.91699219	-0.43066406	-6.00732422	+51.19628906	-42.82470703	-83.49609375	+3488
+1458241448.03160000	+16.72998047	+0.68115234	-2.49169922	+67.34619141	-56.95312500	-139.76806641	+5140	+16.37841797	+3.59472656	-2.83447266	-163.25683594	-83.73779297	+168.35449219	+5276	+15.91259766	-0.39550781	-6.01171875	+51.30615234	-42.84667969	-83.40820313	+3460
+1458241448.03580000	+16.72558594	+0.70751953	-2.50048828	+67.56591797	-56.88720703	-139.89990234	+5124	+16.36962891	+3.62988281	-2.83886719	-163.93798828	-83.80371094	+169.21142578	+5272	+15.91259766	-0.37353516	-6.00732422	+51.41601563	-42.89062500	-83.45214844	+3428
+1458241448.04000000	+16.72558594	+0.73828125	-2.50488281	+67.85156250	-56.82128906	-140.05371094	+5108	+16.36083984	+3.66503906	-2.83886719	-164.68505859	-83.86962891	+170.11230469	+5268	+15.91699219	-0.35156250	-6.00732422	+51.56982422	-42.91259766	-83.56201172	+3396
+1458241448.04410000	+16.72119141	+0.77783203	-2.50048828	+68.22509766	-56.79931641	-140.29541016	+5096	+16.35644531	+3.69580078	-2.82568359	-165.52001953	-83.84765625	+171.10107422	+5264	+15.91699219	-0.32519531	-5.99853516	+51.74560547	-42.91259766	-83.69384766	+3368
+1458241448.04830000	+16.72119141	+0.81298828	-2.49169922	+68.59863281	-56.77734375	-140.53710938	+5084	+16.35205078	+3.73095703	-2.82128906	-166.09130859	-83.91357422	+171.87011719	+5264	+15.91699219	-0.30761719	-5.99414063	+51.94335938	-42.86865234	-83.82568359	+3344
+1458241448.05250000	+16.72119141	+0.85253906	-2.47851563	+68.99414063	-56.75537109	-140.77880859	+5072	+16.34765625	+3.77050781	-2.82128906	-166.50878906	-84.00146484	+172.50732422	+5260	+15.92138672	-0.28125000	-5.98974609	+52.14111328	-42.84667969	-83.95751953	+3320
+1458241448.05660010	+16.72119141	+0.89648438	-2.46093750	+69.47753906	-56.75537109	-141.08642578	+5064	+16.34326172	+3.81005859	-2.81250000	-166.86035156	-84.04541016	+173.07861328	+5260	+15.91699219	-0.25488281	-5.98095703	+52.38281250	-42.80273438	-84.11132813	+3300
+1458241448.06080010	+16.72119141	+0.93603516	-2.44335938	+69.91699219	-56.77734375	-141.41601563	+5056	+16.33886719	+3.84521484	-2.80371094	-167.03613281	-84.06738281	+173.45214844	+5260	+15.91259766	-0.22412109	-5.96777344	+52.66845703	-42.75878906	-84.30908203	+3284
+1458241448.06500010	+16.72558594	+0.97998047	-2.41699219	+70.42236328	-56.82128906	-141.76757813	+5048	+16.33886719	+3.88037109	-2.79492188	-167.12402344	-84.11132813	+173.78173828	+5260	+15.90380859	-0.20214844	-5.95458984	+52.91015625	-42.71484375	-84.52880859	+3272
+1458241448.06909990	+16.72558594	+1.02392578	-2.38623047	+70.94970703	-56.86523438	-142.16308594	+5040	+16.33447266	+3.91552734	-2.77734375	-167.16796875	-84.11132813	+174.04541016	+5260	+15.90380859	-0.18457031	-5.93261719	+53.15185547	-42.67089844	-84.79248047	+3264
+1458241448.07329990	+16.72558594	+1.07226563	-2.35546875	+71.47705078	-56.90917969	-142.53662109	+5036	+16.33447266	+3.95068359	-2.75976563	-167.14599609	-84.11132813	+174.24316406	+5264	+15.90380859	-0.16259766	-5.91064453	+53.41552734	-42.64892578	-85.05615234	+3260
+1458241448.08579990	+16.72998047	+1.19970703	-2.27197266	+72.92724609	-56.99707031	-143.52539063	+5012	+16.33007813	+4.04736328	-2.71142578	-167.29980469	-84.19921875	+175.01220703	+5268	+15.90820313	-0.09228516	-5.86230469	+54.16259766	-42.56103516	-85.67138672	+3264
+1458241448.08990000	+16.72558594	+1.23925781	-2.25000000	+73.34472656	-56.99707031	-143.81103516	+5004	+16.33007813	+4.07373047	-2.69824219	-167.25585938	-84.26513672	+175.16601563	+5272	+15.90380859	-0.07031250	-5.85351563	+54.29443359	-42.56103516	-85.69335938	+3268
+1458241448.09410000	+16.72558594	+1.27001953	-2.22802734	+73.69628906	-57.01904297	-144.05273438	+4996	+16.32568359	+4.10009766	-2.68505859	-167.16796875	-84.33105469	+175.27587891	+5272	+15.90380859	-0.04833984	-5.84472656	+54.38232422	-42.58300781	-85.73730469	+3272
+1458241448.09830000	+16.72558594	+1.30078125	-2.21044922	+74.00390625	-57.01904297	-144.25048828	+4988	+16.32128906	+4.12207031	-2.66748047	-167.05810547	-84.35302734	+175.36376953	+5272	+15.90380859	-0.03076172	-5.83593750	+54.44824219	-42.60498047	-85.73730469	+3276
+1458241448.10240010	+16.72119141	+1.32714844	-2.19287109	+74.28955078	-57.01904297	-144.42626953	+4976	+16.31689453	+4.14404297	-2.64990234	-167.01416016	-84.37500000	+175.49560547	+5276	+15.90380859	-0.01318359	-5.82714844	+54.51416016	-42.67089844	-85.71533203	+3280
+1458241448.10660000	+16.71679688	+1.34912109	-2.18408203	+74.50927734	-56.99707031	-144.55810547	+4968	+16.31250000	+4.15722656	-2.63232422	-166.92626953	-84.41894531	+175.56152344	+5280	+15.91259766	+0.00878906	-5.81835938	+54.55810547	-42.78076172	-85.71533203	+3284
+1458241448.11080000	+16.71679688	+1.36669922	-2.17529297	+74.64111328	-56.97509766	-144.64599609	+4960	+16.30810547	+4.17480469	-2.61914063	-166.75048828	-84.48486328	+175.51757813	+5280	+15.92138672	+0.02197266	-5.81396484	+54.55810547	-42.84667969	-85.64941406	+3284
+1458241448.11490010	+16.71240234	+1.37988281	-2.17529297	+74.75097656	-56.93115234	-144.66796875	+4948	+16.30371094	+4.18798828	-2.61035156	-166.55273438	-84.55078125	+175.47363281	+5284	+15.93017578	+0.04394531	-5.81396484	+54.55810547	-42.93457031	-85.53955078	+3284
+1458241448.11910010	+16.71240234	+1.38867188	-2.17529297	+74.79492188	-56.88720703	-144.66796875	+4940	+16.29492188	+4.20117188	-2.60156250	-166.35498047	-84.63867188	+175.42968750	+5284	+15.93457031	+0.06152344	-5.81396484	+54.51416016	-43.04443359	-85.36376953	+3280
+1458241448.12330010	+16.70800781	+1.39746094	-2.17968750	+74.81689453	-56.86523438	-144.66796875	+4932	+16.28613281	+4.20996094	-2.59277344	-166.15722656	-84.70458984	+175.36376953	+5288	+15.93896484	+0.07910156	-5.81396484	+54.49218750	-43.11035156	-85.25390625	+3276
+1458241448.12739990	+16.70361328	+1.40185547	-2.18408203	+74.83886719	-56.82128906	-144.64599609	+4924	+16.27734375	+4.21875000	-2.58398438	-165.87158203	-84.77050781	+175.20996094	+5288	+15.94335938	+0.09667969	-5.81835938	+54.44824219	-43.17626953	-85.10009766	+3268
+1458241448.13159990	+16.70361328	+1.40625000	-2.18847656	+74.81689453	-56.77734375	-144.60205078	+4920	+16.26855469	+4.22753906	-2.57080078	-165.49804688	-84.81445313	+174.92431641	+5292	+15.94775391	+0.11425781	-5.81835938	+54.38232422	-43.28613281	-84.92431641	+3260
+1458241448.13579990	+16.69921875	+1.40625000	-2.19287109	+74.79492188	-56.75537109	-144.58007813	+4916	+16.26416016	+4.23193359	-2.56201172	-165.01464844	-84.85839844	+174.55078125	+5300	+15.95654297	+0.13623047	-5.81835938	+54.31640625	-43.41796875	-84.72656250	+3252
+1458241448.13990000	+16.69921875	+1.40625000	-2.19726563	+74.77294922	-56.73339844	-144.53613281	+4912	+16.25537109	+4.24511719	-2.54443359	-164.44335938	-84.90234375	+174.11132813	+5308	+15.96533203	+0.15820313	-5.81396484	+54.27246094	-43.57177734	-84.55078125	+3240
+1458241448.14410000	+16.69482422	+1.41064453	-2.20166016	+74.75097656	-56.71142578	-144.49218750	+4908	+16.25097656	+4.25390625	-2.53564453	-163.76220703	-84.94628906	+173.54003906	+5316	+15.96972656	+0.18017578	-5.80957031	+54.22851563	-43.70361328	-84.37500000	+3228
+1458241448.14820000	+16.69482422	+1.41064453	-2.20605469	+74.72900391	-56.68945313	-144.47021484	+4908	+16.24218750	+4.26269531	-2.52246094	-162.99316406	-85.01220703	+172.90283203	+5324	+15.98291016	+0.21972656	-5.80517578	+54.16259766	-43.92333984	-84.11132813	+3216
+1458241448.15240000	+16.69482422	+1.41503906	-2.21044922	+74.72900391	-56.68945313	-144.42626953	+4904	+16.23779297	+4.27587891	-2.51806641	-162.11425781	-85.07812500	+172.15576172	+5332	+15.99609375	+0.24609375	-5.80078125	+54.11865234	-44.09912109	-83.89160156	+3200
+1458241448.15660000	+16.69482422	+1.41503906	-2.21044922	+74.72900391	-56.68945313	-144.42626953	+4904	+16.22900391	+4.28906250	-2.50048828	-161.25732422	-85.10009766	+171.43066406	+5340	+16.00048828	+0.27246094	-5.79638672	+54.11865234	-44.20898438	-83.69384766	+3188
+1458241448.16070010	+16.69042969	+1.41943359	-2.21044922	+74.75097656	-56.68945313	-144.40429688	+4904	+16.22900391	+4.30224609	-2.47851563	-160.37841797	-85.10009766	+170.68359375	+5352	+16.00048828	+0.29882813	-5.78320313	+54.11865234	-44.31884766	-83.58398438	+3172
+1458241448.16490010	+16.69042969	+1.42382813	-2.20605469	+74.77294922	-56.68945313	-144.42626953	+4904	+16.22460938	+4.31542969	-2.45654297	-159.43359375	-85.07812500	+169.89257813	+5364	+16.00488281	+0.32080078	-5.77001953	+54.18457031	-44.40673828	-83.54003906	+3160
+1458241448.16910000	+16.69042969	+1.42822266	-2.20166016	+74.83886719	-56.73339844	-144.44824219	+4908	+16.22460938	+4.33300781	-2.43017578	-158.33496094	-85.05615234	+168.90380859	+5376	+16.00927734	+0.33837891	-5.75244141	+54.29443359	-44.47265625	-83.56201172	+3148
+1458241448.17319990	+16.69042969	+1.43701172	-2.19726563	+74.88281250	-56.75537109	-144.47021484	+4908	+16.22460938	+4.33300781	-2.42138672	-158.00537109	-85.05615234	+168.61816406	+5384	+16.00927734	+0.34716797	-5.73486328	+54.38232422	-44.51660156	-83.62792969	+3136
+1458241448.17740010	+16.69042969	+1.44140625	-2.19287109	+74.94873047	-56.77734375	-144.51416016	+4908	+16.22460938	+4.34179688	-2.41259766	-157.56591797	-85.05615234	+168.22265625	+5392	+16.01367188	+0.36035156	-5.71728516	+54.49218750	-44.56054688	-83.73779297	+3128
+1458241448.18160010	+16.69042969	+1.45019531	-2.18408203	+75.05859375	-56.82128906	-144.55810547	+4912	+16.22460938	+4.35058594	-2.39941406	-157.03857422	-85.03417969	+167.78320313	+5400	+16.01367188	+0.36914063	-5.69970703	+54.62402344	-44.56054688	-83.84765625	+3120
+1458241448.18569990	+16.69042969	+1.45898438	-2.17529297	+75.14648438	-56.86523438	-144.62402344	+4916	+16.22900391	+4.35937500	-2.38183594	-156.35742188	-85.01220703	+167.16796875	+5412	+16.01367188	+0.37792969	-5.68212891	+54.73388672	-44.56054688	-83.91357422	+3116
+1458241448.18989990	+16.69042969	+1.46777344	-2.16210938	+75.27832031	-56.90917969	-144.68994141	+4920	+16.22900391	+4.37255859	-2.35986328	-155.61035156	-84.96826172	+166.53076172	+5420	+16.01367188	+0.38671875	-5.66894531	+54.84375000	-44.53857422	-84.00146484	+3116
+1458241448.19409990	+16.69042969	+1.48095703	-2.14892578	+75.38818359	-56.97509766	-144.77783203	+4920	+16.23339844	+4.38574219	-2.33789063	-154.84130859	-84.94628906	+165.87158203	+5428	+16.01367188	+0.39550781	-5.65136719	+54.95361328	-44.53857422	-84.08935547	+3116
+1458241448.19820000	+16.69042969	+1.49853516	-2.12695313	+75.62988281	-57.06298828	-144.90966797	+4928	+16.23779297	+4.39892578	-2.30273438	-153.69873047	-84.85839844	+164.86083984	+5440	+16.01367188	+0.40429688	-5.63378906	+55.08544922	-44.53857422	-84.17724609	+3120
+1458241448.20240000	+16.69042969	+1.51611328	-2.10058594	+75.84960938	-57.17285156	-145.06347656	+4932	+16.23779297	+4.41650391	-2.26318359	-152.68798828	-84.77050781	+163.98193359	+5448	+16.01367188	+0.41308594	-5.61181641	+55.21728516	-44.56054688	-84.28710938	+3132
+1458241448.20660000	+16.69042969	+1.53369141	-2.07421875	+76.09130859	-57.28271484	-145.21728516	+4940	+16.24218750	+4.42968750	-2.22802734	-151.72119141	-84.70458984	+163.12500000	+5460	+16.01367188	+0.42187500	-5.58984375	+55.32714844	-44.58251953	-84.41894531	+3144
+1458241448.21070000	+16.69482422	+1.56884766	-2.03027344	+76.55273438	-57.48046875	-145.52490234	+4948	+16.24658203	+4.45166016	-2.18408203	-150.49072266	-84.59472656	+162.04833984	+5468	+16.01367188	+0.43505859	-5.56787109	+55.45898438	-44.62646484	-84.52880859	+3160
+1458241448.21490000	+16.69482422	+1.59960938	-1.98632813	+76.94824219	-57.65625000	-145.78857422	+4960	+16.24658203	+4.46484375	-2.14453125	-149.50195313	-84.50683594	+161.16943359	+5476	+16.01806641	+0.44384766	-5.54150391	+55.56884766	-44.67041016	-84.59472656	+3176
+1458241448.21910000	+16.69921875	+1.62158203	-1.94677734	+77.27783203	-57.83203125	-146.00830078	+4964	+16.25097656	+4.47363281	-2.10937500	-148.68896484	-84.41894531	+160.46630859	+5484	+16.01806641	+0.45703125	-5.51953125	+55.65673828	-44.73632813	-84.63867188	+3196
+1458241448.22320010	+16.69921875	+1.65234375	-1.89404297	+77.69531250	-58.02978516	-146.27197266	+4976	+16.25097656	+4.48242188	-2.06982422	-147.94189453	-84.33105469	+159.82910156	+5488	+16.02246094	+0.47460938	-5.50195313	+55.72265625	-44.82421875	-84.61669922	+3212
+1458241448.22740010	+16.69921875	+1.67431641	-1.85449219	+78.00292969	-58.20556641	-146.46972656	+4980	+16.24658203	+4.48681641	-2.03466797	-147.32666016	-84.26513672	+159.27978516	+5496	+16.02246094	+0.49218750	-5.48437500	+55.74462891	-44.91210938	-84.55078125	+3228
+1458241448.23149990	+16.69921875	+1.69189453	-1.82373047	+78.20068359	-58.33740234	-146.55761719	+4984	+16.24218750	+4.49121094	-2.00830078	-146.60156250	-84.22119141	+158.66455078	+5500	+16.02685547	+0.50976563	-5.47119141	+55.72265625	-45.04394531	-84.41894531	+3244
+1458241448.23569990	+16.69921875	+1.70507813	-1.79736328	+78.33251953	-58.44726563	-146.62353516	+4988	+16.23779297	+4.49560547	-1.98632813	-145.94238281	-84.17724609	+158.04931641	+5504	+16.03125000	+0.52294922	-5.45800781	+55.65673828	-45.19775391	-84.28710938	+3256
+1458241448.23990010	+16.69921875	+1.70507813	-1.77539063	+78.39843750	-58.55712891	-146.64550781	+4992	+16.22900391	+4.50000000	-1.96875000	-145.30517578	-84.13330078	+157.50000000	+5504	+16.03564453	+0.54052734	-5.44482422	+55.61279297	-45.35156250	-84.13330078	+3268
+1458241448.24400000	+16.69921875	+1.70507813	-1.76660156	+78.39843750	-58.60107422	-146.62353516	+4992	+16.22460938	+4.50000000	-1.94677734	-144.75585938	-84.11132813	+156.99462891	+5508	+16.04443359	+0.55371094	-5.43164063	+55.52490234	-45.50537109	-83.97949219	+3276
+1458241448.24819990	+16.69482422	+1.70068359	-1.76220703	+78.33251953	-58.64501953	-146.55761719	+4992	+16.21582031	+4.50439453	-1.93359375	-144.27246094	-84.08935547	+156.55517578	+5512	+16.05322266	+0.57128906	-5.41845703	+55.43701172	-45.70312500	-83.78173828	+3280
+1458241448.25239990	+16.69482422	+1.70068359	-1.76220703	+78.24462891	-58.66699219	-146.44775391	+4992	+16.21142578	+4.50878906	-1.92041016	-143.76708984	-84.08935547	+156.11572266	+5516	+16.06201172	+0.58886719	-5.40527344	+55.32714844	-45.87890625	-83.54003906	+3276
+1458241448.25650000	+16.69042969	+1.69628906	-1.76220703	+78.13476563	-58.68896484	-146.31591797	+4996	+16.20263672	+4.50878906	-1.91162109	-143.19580078	-84.11132813	+155.58837891	+5520	+16.06640625	+0.60644531	-5.40087891	+55.19531250	-46.03271484	-83.27636719	+3272
+1458241448.26070000	+16.69042969	+1.69189453	-1.76660156	+78.02490234	-58.68896484	-146.22802734	+5000	+16.19384766	+4.50878906	-1.90283203	-142.71240234	-84.11132813	+155.17089844	+5524	+16.07080078	+0.62841797	-5.39648438	+55.04150391	-46.18652344	-82.99072266	+3260
+1458241448.26490000	+16.68603516	+1.68750000	-1.76660156	+77.93701172	-58.71093750	-146.11816406	+5004	+16.18505859	+4.51318359	-1.89404297	-142.20703125	-84.11132813	+154.70947266	+5528	+16.07080078	+0.64160156	-5.38769531	+54.90966797	-46.31835938	-82.77099609	+3248
+1458241448.26900010	+16.68164063	+1.68310547	-1.76660156	+77.87109375	-58.73291016	-146.05224609	+5008	+16.17626953	+4.51318359	-1.88085938	-141.72363281	-84.11132813	+154.27001953	+5536	+16.07519531	+0.65478516	-5.38330078	+54.84375000	-46.42822266	-82.61718750	+3236
+1458241448.27320000	+16.68164063	+1.68310547	-1.76660156	+77.82714844	-58.73291016	-146.00830078	+5016	+16.17187500	+4.51757813	-1.87207031	-141.26220703	-84.11132813	+153.85253906	+5540	+16.07519531	+0.65917969	-5.37011719	+54.77783203	-46.53808594	-82.55126953	+3224
+1458241448.27740000	+16.68164063	+1.68310547	-1.76220703	+77.80517578	-58.75488281	-145.96435547	+5020	+16.16308594	+4.52197266	-1.86328125	-140.80078125	-84.11132813	+153.41308594	+5548	+16.08837891	+0.66796875	-5.35253906	+54.77783203	-46.62597656	-82.57324219	+3208
+1458241448.28150010	+16.68164063	+1.68310547	-1.75781250	+77.82714844	-58.79882813	-145.94238281	+5028	+16.15869141	+4.52636719	-1.85449219	-140.36132813	-84.11132813	+153.03955078	+5556	+16.08837891	+0.67236328	-5.33935547	+54.82177734	-46.62597656	-82.59521484	+3200
+1458241448.28570010	+16.68164063	+1.68750000	-1.74902344	+77.87109375	-58.82080078	-145.98632813	+5032	+16.15869141	+4.52636719	-1.84130859	-140.03173828	-84.11132813	+152.73193359	+5560	+16.08837891	+0.67675781	-5.33056641	+54.86572266	-46.62597656	-82.63916016	+3188
+1458241448.28990010	+16.67724609	+1.69189453	-1.74023438	+77.95898438	-58.86474609	-146.03027344	+5040	+16.15429688	+4.53515625	-1.82812500	-139.68017578	-84.08935547	+152.42431641	+5568	+16.08398438	+0.68115234	-5.32177734	+54.90966797	-46.60400391	-82.68310547	+3180
+1458241448.29399990	+16.67724609	+1.70068359	-1.72265625	+78.06884766	-58.90869141	-146.09619141	+5048	+16.15429688	+4.53955078	-1.81054688	-139.35058594	-84.06738281	+152.13867188	+5576	+16.08398438	+0.68115234	-5.31298828	+54.97558594	-46.56005859	-82.77099609	+3172
+1458241448.29819990	+16.68164063	+1.70947266	-1.70507813	+78.24462891	-58.97460938	-146.22802734	+5060	+16.14990234	+4.54394531	-1.79296875	-139.06494141	-84.04541016	+151.89697266	+5588	+16.07958984	+0.68554688	-5.29980469	+55.04150391	-46.53808594	-82.85888672	+3168
+1458241448.30230000	+16.68164063	+1.72265625	-1.68310547	+78.44238281	-59.04052734	-146.38183594	+5068	+16.15429688	+4.55273438	-1.77539063	-138.80126953	-83.97949219	+151.67724609	+5596	+16.07958984	+0.68115234	-5.28662109	+55.12939453	-46.51611328	-83.01269531	+3164
+1458241448.30650000	+16.68164063	+1.73583984	-1.65673828	+78.68408203	-59.12841797	-146.55761719	+5080	+16.15429688	+4.55712891	-1.75341797	-138.55957031	-83.93554688	+151.45751953	+5604	+16.07958984	+0.68115234	-5.26464844	+55.26123047	-46.51611328	-83.21044922	+3164
+1458241448.31069990	+16.68603516	+1.75341797	-1.62158203	+78.99169922	-59.23828125	-146.79931641	+5088	+16.15869141	+4.56591797	-1.73144531	-138.33984375	-83.86962891	+151.25976563	+5616	+16.07958984	+0.68115234	-5.25146484	+55.37109375	-46.49414063	-83.36425781	+3168
+1458241448.31480000	+16.68603516	+1.77099609	-1.58642578	+79.32128906	-59.34814453	-147.06298828	+5100	+16.15869141	+4.57470703	-1.70507813	-138.12011719	-83.78173828	+151.08398438	+5624	+16.07958984	+0.68115234	-5.23388672	+55.48095703	-46.47216797	-83.51806641	+3172
+1458241448.31900000	+16.69042969	+1.79296875	-1.54687500	+79.65087891	-59.45800781	-147.32666016	+5108	+16.16308594	+4.57910156	-1.68310547	-137.90039063	-83.71582031	+150.88623047	+5636	+16.07958984	+0.68115234	-5.21630859	+55.59082031	-46.45019531	-83.69384766	+3180
+1458241448.32320000	+16.69042969	+1.81494141	-1.50292969	+80.06835938	-59.61181641	-147.65625000	+5120	+16.16748047	+4.58789063	-1.65673828	-137.63671875	-83.62792969	+150.64453125	+5644	+16.07958984	+0.68554688	-5.19433594	+55.72265625	-46.40625000	-83.86962891	+3192
+1458241448.32730010	+16.69042969	+1.83691406	-1.45898438	+80.44189453	-59.74365234	-147.94189453	+5128	+16.16748047	+4.59667969	-1.63037109	-137.35107422	-83.54003906	+150.38085938	+5652	+16.07519531	+0.68554688	-5.17675781	+55.83251953	-46.36230469	-84.02343750	+3208
+1458241448.33150010	+16.69482422	+1.85449219	-1.42382813	+80.72753906	-59.85351563	-148.18359375	+5136	+16.16748047	+4.60107422	-1.60839844	-136.95556641	-83.45214844	+150.02929688	+5660	+16.07519531	+0.68994141	-5.15917969	+55.92041016	-46.36230469	-84.15527344	+3224
+1458241448.33570000	+16.69482422	+1.87207031	-1.38867188	+80.99121094	-59.98535156	-148.40332031	+5140	+16.17187500	+4.60986328	-1.58203125	-136.56005859	-83.34228516	+149.61181641	+5668	+16.07519531	+0.69433594	-5.13281250	+56.03027344	-46.38427734	-84.26513672	+3244
+1458241448.33979990	+16.69482422	+1.88085938	-1.35791016	+81.21093750	-60.09521484	-148.57910156	+5140	+16.17187500	+4.61425781	-1.56005859	-136.16455078	-83.25439453	+149.21630859	+5676	+16.07519531	+0.69873047	-5.11083984	+56.09619141	-46.42822266	-84.33105469	+3268
+1458241448.34400010	+16.69921875	+1.88964844	-1.33593750	+81.32080078	-60.18310547	-148.68896484	+5140	+16.17187500	+4.61425781	-1.53808594	-135.63720703	-83.16650391	+148.66699219	+5680	+16.07519531	+0.70751953	-5.09326172	+56.11816406	-46.49414063	-84.35302734	+3288
+1458241448.34820010	+16.69921875	+1.89404297	-1.32275391	+81.34277344	-60.22705078	-148.71093750	+5140	+16.16748047	+4.61865234	-1.52490234	-135.02197266	-83.10058594	+148.02978516	+5688	+16.07519531	+0.71191406	-5.08447266	+56.07421875	-46.51611328	-84.24316406	+3308
+1458241448.35229990	+16.69482422	+1.89404297	-1.31396484	+81.29882813	-60.27099609	-148.66699219	+5136	+16.16748047	+4.61865234	-1.51611328	-134.31884766	-83.05664063	+147.30468750	+5688	+16.07958984	+0.72509766	-5.08447266	+55.98632813	-46.56005859	-84.06738281	+3324
+1458241448.35649990	+16.69482422	+1.88964844	-1.31396484	+81.14501953	-60.29296875	-148.55712891	+5132	+16.16308594	+4.61865234	-1.50732422	-133.54980469	-82.99072266	+146.49169922	+5692	+16.07958984	+0.73388672	-5.08447266	+55.85449219	-46.62597656	-83.82568359	+3340
+1458241448.36069990	+16.69482422	+1.88525391	-1.31835938	+80.99121094	-60.29296875	-148.42529297	+5128	+16.15869141	+4.61425781	-1.49853516	-132.82470703	-82.94677734	+145.74462891	+5696	+16.07519531	+0.74707031	-5.08447266	+55.72265625	-46.69189453	-83.58398438	+3348
+1458241448.36480000	+16.69482422	+1.88085938	-1.32714844	+80.77148438	-60.29296875	-148.24951172	+5128	+16.14990234	+4.61425781	-1.49414063	-132.05566406	-82.90283203	+144.93164063	+5700	+16.07519531	+0.76025391	-5.08447266	+55.59082031	-46.75781250	-83.29833984	+3360
+1458241448.36900000	+16.69042969	+1.87207031	-1.34033203	+80.50781250	-60.27099609	-148.02978516	+5128	+16.14550781	+4.60986328	-1.49414063	-131.19873047	-82.88085938	+144.00878906	+5704	+16.07519531	+0.77343750	-5.08886719	+55.41503906	-46.84570313	-82.99072266	+3364
+1458241448.37319990	+16.69042969	+1.86767578	-1.34912109	+80.28808594	-60.24902344	-147.85400391	+5128	+16.14111328	+4.60546875	-1.49414063	-130.34179688	-82.85888672	+143.10791016	+5704	+16.07519531	+0.79101563	-5.09326172	+55.17333984	-46.95556641	-82.55126953	+3368
+1458241448.37730000	+16.69042969	+1.85888672	-1.36230469	+80.04638672	-60.22705078	-147.65625000	+5132	+16.13671875	+4.60546875	-1.49414063	-129.41894531	-82.83691406	+142.14111328	+5708	+16.07519531	+0.80859375	-5.09765625	+54.97558594	-47.04345703	-82.19970703	+3368
+1458241448.38150000	+16.68603516	+1.85009766	-1.37548828	+79.78271484	-60.20507813	-147.43652344	+5132	+16.13232422	+4.60107422	-1.49853516	-128.54003906	-82.81494141	+141.19628906	+5712	+16.07519531	+0.82177734	-5.10644531	+54.79980469	-47.10937500	-81.87011719	+3360
+1458241448.38560010	+16.68603516	+1.84570313	-1.38867188	+79.54101563	-60.18310547	-147.26074219	+5136	+16.12792969	+4.59667969	-1.49853516	-127.68310547	-82.79296875	+140.27343750	+5716	+16.07519531	+0.83935547	-5.11523438	+54.58007813	-47.15332031	-81.49658203	+3352
+1458241448.38980010	+16.68603516	+1.83691406	-1.40185547	+79.27734375	-60.16113281	-147.01904297	+5140	+16.12353516	+4.59228516	-1.50292969	-126.76025391	-82.79296875	+139.28466797	+5720	+16.07519531	+0.84814453	-5.11962891	+54.42626953	-47.17529297	-81.23291016	+3336
+1458241448.39400010	+16.68164063	+1.83251953	-1.41503906	+79.01367188	-60.13916016	-146.82128906	+5140	+16.11914063	+4.59228516	-1.50732422	-125.85937500	-82.79296875	+138.36181641	+5724	+16.07080078	+0.86132813	-5.12841797	+54.31640625	-47.17529297	-80.99121094	+3324
+1458241448.39809990	+16.68164063	+1.82812500	-1.42382813	+78.72802734	-60.13916016	-146.57958984	+5144	+16.11474609	+4.59228516	-1.50732422	-125.04638672	-82.77099609	+137.46093750	+5724	+16.06640625	+0.86132813	-5.12402344	+54.27246094	-47.17529297	-80.92529297	+3308
+1458241448.40229990	+16.68164063	+1.82373047	-1.43701172	+78.46435547	-60.11718750	-146.35986328	+5148	+16.11474609	+4.59228516	-1.50732422	-124.29931641	-82.72705078	+136.66992188	+5728	+16.06201172	+0.86572266	-5.11523438	+54.29443359	-47.19726563	-80.96923828	+3296
+1458241448.40650010	+16.67724609	+1.82373047	-1.44140625	+78.26660156	-60.11718750	-146.18408203	+5152	+16.11035156	+4.59228516	-1.50732422	-123.66210938	-82.70507813	+135.96679688	+5732	+16.06201172	+0.86572266	-5.10644531	+54.33837891	-47.15332031	-81.05712891	+3284
+1458241448.41059990	+16.67724609	+1.82373047	-1.44580078	+78.02490234	-60.11718750	-145.98632813	+5152	+16.11474609	+4.59228516	-1.50292969	-123.04687500	-82.66113281	+135.28564453	+5732	+16.06201172	+0.86132813	-5.10205078	+54.38232422	-47.15332031	-81.16699219	+3276
+1458241448.41479990	+16.67724609	+1.82812500	-1.44140625	+77.84912109	-60.13916016	-145.83251953	+5156	+16.11474609	+4.59667969	-1.49853516	-122.51953125	-82.61718750	+134.69238281	+5736	+16.06201172	+0.86132813	-5.09326172	+54.44824219	-47.10937500	-81.29882813	+3268
+1458241448.41899990	+16.67724609	+1.83251953	-1.43701172	+77.71728516	-60.16113281	-145.72265625	+5160	+16.11914063	+4.60107422	-1.48974609	-122.08007813	-82.55126953	+134.20898438	+5740	+16.06201172	+0.85253906	-5.08447266	+54.53613281	-47.04345703	-81.45263672	+3264
+1458241448.42310000	+16.67724609	+1.84570313	-1.42382813	+77.62939453	-60.22705078	-145.65673828	+5164	+16.12353516	+4.60546875	-1.48095703	-121.81640625	-82.48535156	+133.85742188	+5744	+16.06201172	+0.85253906	-5.08007813	+54.60205078	-46.99951172	-81.56250000	+3260
+1458241448.42730000	+16.67724609	+1.85888672	-1.40185547	+77.62939453	-60.27099609	-145.65673828	+5172	+16.12353516	+4.60986328	-1.46777344	-121.70654297	-82.37548828	+133.65966797	+5748	+16.05761719	+0.84814453	-5.07128906	+54.66796875	-46.95556641	-81.71630859	+3260
+1458241448.43150000	+16.67724609	+1.87207031	-1.38427734	+77.65136719	-60.33691406	-145.67871094	+5176	+16.12792969	+4.61425781	-1.45458984	-121.61865234	-82.28759766	+133.48388672	+5752	+16.05322266	+0.84375000	-5.06250000	+54.75585938	-46.91162109	-81.87011719	+3264
+1458241448.43560000	+16.67724609	+1.88964844	-1.35351563	+77.76123047	-60.42480469	-145.78857422	+5184	+16.13232422	+4.62304688	-1.43701172	-121.61865234	-82.17773438	+133.37402344	+5756	+16.04882813	+0.83935547	-5.05371094	+54.86572266	-46.88964844	-82.02392578	+3272
+1458241448.43980000	+16.67724609	+1.90722656	-1.31835938	+77.91503906	-60.51269531	-145.94238281	+5192	+16.13671875	+4.63183594	-1.41943359	-121.70654297	-82.06787109	+133.37402344	+5760	+16.04443359	+0.83496094	-5.04492188	+54.95361328	-46.84570313	-82.22167969	+3280
+1458241448.44400000	+16.67724609	+1.92480469	-1.28759766	+78.06884766	-60.57861328	-146.09619141	+5196	+16.14111328	+4.63623047	-1.40625000	-121.81640625	-81.95800781	+133.37402344	+5764	+16.04443359	+0.83056641	-5.03173828	+55.06347656	-46.82373047	-82.41943359	+3292
+1458241448.44810010	+16.67285156	+1.94238281	-1.25683594	+78.20068359	-60.62255859	-146.25000000	+5200	+16.14550781	+4.64501953	-1.38867188	-121.94824219	-81.82617188	+133.39599609	+5768	+16.04003906	+0.82177734	-5.01416016	+55.23925781	-46.75781250	-82.72705078	+3308
+1458241448.45230010	+16.67285156	+1.95556641	-1.23046875	+78.31054688	-60.66650391	-146.38183594	+5200	+16.14990234	+4.64941406	-1.37548828	-122.12402344	-81.71630859	+133.43994141	+5768	+16.03564453	+0.81738281	-5.00097656	+55.34912109	-46.71386719	-82.92480469	+3324
+1458241448.45639990	+16.67285156	+1.96435547	-1.21289063	+78.31054688	-60.68847656	-146.40380859	+5200	+16.15429688	+4.65380859	-1.36669922	-122.23388672	-81.60644531	+133.43994141	+5768	+16.03125000	+0.81738281	-4.99218750	+55.41503906	-46.69189453	-83.07861328	+3344
+1458241448.46059990	+16.66845703	+1.96875000	-1.20410156	+78.24462891	-60.68847656	-146.38183594	+5196	+16.15429688	+4.65820313	-1.35791016	-122.29980469	-81.51855469	+133.39599609	+5768	+16.02246094	+0.81738281	-4.98339844	+55.45898438	-46.64794922	-83.14453125	+3360
+1458241448.46479990	+16.66406250	+1.96435547	-1.19970703	+78.11279297	-60.66650391	-146.33789063	+5192	+16.14990234	+4.65820313	-1.35351563	-122.38769531	-81.45263672	+133.35205078	+5768	+16.01367188	+0.81738281	-4.98339844	+55.43701172	-46.64794922	-83.12255859	+3376
+1458241448.46890000	+16.65966797	+1.95996094	-1.19970703	+77.89306641	-60.64453125	-146.22802734	+5188	+16.14990234	+4.65380859	-1.34912109	-122.45361328	-81.38671875	+133.28613281	+5768	+16.00927734	+0.82617188	-4.97900391	+55.41503906	-46.69189453	-83.07861328	+3392
+1458241448.47309990	+16.65966797	+1.95556641	-1.20849609	+77.62939453	-60.60058594	-146.05224609	+5188	+16.14550781	+4.65380859	-1.35351563	-122.40966797	-81.34277344	+133.13232422	+5768	+16.00927734	+0.83056641	-4.97900391	+55.37109375	-46.71386719	-82.99072266	+3408
+1458241448.47729990	+16.65966797	+1.94238281	-1.22167969	+77.32177734	-60.53466797	-145.85449219	+5188	+16.14111328	+4.64941406	-1.35351563	-122.34375000	-81.32080078	+132.95654297	+5768	+16.00927734	+0.83496094	-4.97900391	+55.30517578	-46.75781250	-82.88085938	+3416
+1458241448.48140000	+16.65527344	+1.92919922	-1.23925781	+76.92626953	-60.46875000	-145.59082031	+5192	+16.13671875	+4.64501953	-1.36230469	-122.32177734	-81.32080078	+132.80273438	+5772	+16.00927734	+0.83935547	-4.97900391	+55.19531250	-46.80175781	-82.74902344	+3424
+1458241448.48560000	+16.65527344	+1.91601563	-1.26123047	+76.53076172	-60.38085938	-145.32714844	+5192	+16.13232422	+4.64062500	-1.36669922	-122.21191406	-81.32080078	+132.60498047	+5772	+16.00927734	+0.84375000	-4.98339844	+55.12939453	-46.84570313	-82.61718750	+3428
+1458241448.48980000	+16.65087891	+1.89843750	-1.28320313	+76.09130859	-60.29296875	-144.99755859	+5196	+16.12792969	+4.63183594	-1.37548828	-122.05810547	-81.34277344	+132.36328125	+5772	+16.00927734	+0.84814453	-4.98779297	+55.01953125	-46.86767578	-82.46337891	+3432
+1458241448.49390010	+16.65087891	+1.88085938	-1.30957031	+75.60791016	-60.20507813	-144.68994141	+5200	+16.12353516	+4.62304688	-1.37988281	-121.94824219	-81.36474609	+132.16552734	+5776	+16.00927734	+0.85253906	-4.99658203	+54.90966797	-46.88964844	-82.26562500	+3432
+1458241448.49810000	+16.64648438	+1.86328125	-1.33593750	+75.14648438	-60.09521484	-144.38232422	+5208	+16.11914063	+4.61865234	-1.38867188	-121.86035156	-81.38671875	+131.98974609	+5776	+16.00488281	+0.86132813	-5.00097656	+54.73388672	-46.93359375	-82.00195313	+3428
+1458241448.50230000	+16.64648438	+1.84570313	-1.35791016	+74.70703125	-60.00732422	-144.09667969	+5212	+16.11474609	+4.60986328	-1.39306641	-121.72851563	-81.43066406	+131.81396484	+5776	+16.00488281	+0.87011719	-5.00976563	+54.60205078	-46.97753906	-81.76025391	+3420
+1458241448.50640010	+16.64648438	+1.82812500	-1.37988281	+74.26757813	-59.91943359	-143.83300781	+5220	+16.11035156	+4.60546875	-1.39746094	-121.66259766	-81.45263672	+131.70410156	+5780	+16.00048828	+0.87451172	-5.01416016	+54.47021484	-46.99951172	-81.56250000	+3408
+1458241448.51060010	+16.64648438	+1.80615234	-1.40185547	+73.78417969	-59.80957031	-143.54736328	+5224	+16.10595703	+4.60107422	-1.39746094	-121.59667969	-81.47460938	+131.57226563	+5780	+16.00048828	+0.87890625	-5.01855469	+54.27246094	-47.04345703	-81.27685547	+3396
+1458241448.51480010	+16.64648438	+1.79296875	-1.42382813	+73.36669922	-59.72167969	-143.30566406	+5228	+16.10595703	+4.59667969	-1.40185547	-121.48681641	-81.51855469	+131.44042969	+5780	+16.00488281	+0.87890625	-5.01855469	+54.14062500	-47.06542969	-81.10107422	+3376
+1458241448.51889990	+16.64648438	+1.77978516	-1.43701172	+73.03710938	-59.65576172	-143.12988281	+5232	+16.10156250	+4.59228516	-1.40185547	-121.44287109	-81.54052734	+131.39648438	+5780	+16.00048828	+0.87890625	-5.02734375	+54.05273438	-47.02148438	-80.94726563	+3356
+1458241448.52309990	+16.64648438	+1.77099609	-1.44140625	+72.70751953	-59.58984375	-143.02001953	+5232	+16.10156250	+4.58789063	-1.40185547	-121.42089844	-81.56250000	+131.37451172	+5780	+15.99609375	+0.87890625	-5.02734375	+54.00878906	-46.95556641	-80.90332031	+3336
+1458241448.52729990	+16.64648438	+1.76660156	-1.44140625	+72.46582031	-59.54589844	-142.97607422	+5232	+16.10156250	+4.58789063	-1.40185547	-121.39892578	-81.58447266	+131.33056641	+5776	+15.99169922	+0.87011719	-5.02734375	+53.98681641	-46.88964844	-80.90332031	+3320
+1458241448.53140000	+16.64648438	+1.76660156	-1.43261719	+72.35595703	-59.54589844	-142.99804688	+5232	+16.10156250	+4.58789063	-1.39746094	-121.37695313	-81.60644531	+131.35253906	+5776	+15.98730469	+0.86572266	-5.02734375	+54.03076172	-46.80175781	-80.94726563	+3308
+1458241448.53559990	+16.64648438	+1.77539063	-1.41503906	+72.29003906	-59.56787109	-143.15185547	+5232	+16.10156250	+4.58789063	-1.39306641	-121.37695313	-81.60644531	+131.35253906	+5776	+15.98291016	+0.86132813	-5.01855469	+54.07470703	-46.75781250	-81.05712891	+3300
+1458241448.53970000	+16.65087891	+1.78417969	-1.38867188	+72.33398438	-59.61181641	-143.32763672	+5236	+16.10156250	+4.59228516	-1.38867188	-121.39892578	-81.62841797	+131.39648438	+5776	+15.97851563	+0.85253906	-5.00976563	+54.16259766	-46.69189453	-81.21093750	+3292
+1458241448.54390000	+16.65087891	+1.79736328	-1.36230469	+72.42187500	-59.67773438	-143.54736328	+5236	+16.10595703	+4.59228516	-1.38427734	-121.42089844	-81.65039063	+131.44042969	+5776	+15.97851563	+0.84375000	-5.00097656	+54.25048828	-46.60400391	-81.38671875	+3292
+1458241448.54810000	+16.65087891	+1.81933594	-1.32714844	+72.53173828	-59.76562500	-143.81103516	+5240	+16.10595703	+4.59667969	-1.37988281	-121.44287109	-81.67236328	+131.50634766	+5776	+15.97412109	+0.83496094	-4.99218750	+54.33837891	-46.53808594	-81.51855469	+3292
+1458241448.55220010	+16.65087891	+1.83691406	-1.29638672	+72.64160156	-59.85351563	-144.03076172	+5240	+16.10595703	+4.60107422	-1.37548828	-121.46484375	-81.69433594	+131.55029297	+5776	+15.97412109	+0.82617188	-4.98779297	+54.40429688	-46.45019531	-81.62841797	+3292
+1458241448.55640010	+16.65087891	+1.85888672	-1.26123047	+72.72949219	-59.96337891	-144.22851563	+5240	+16.11035156	+4.60546875	-1.37109375	-121.50878906	-81.71630859	+131.63818359	+5776	+15.96972656	+0.81738281	-4.98339844	+54.49218750	-46.34033203	-81.76025391	+3296
+1458241448.56060000	+16.65087891	+1.88525391	-1.22607422	+72.83935547	-60.07324219	-144.42626953	+5236	+16.11035156	+4.61425781	-1.36230469	-121.57470703	-81.80419922	+131.79199219	+5776	+15.96093750	+0.80859375	-4.97460938	+54.62402344	-46.20849609	-81.91406250	+3308
+1458241448.56469990	+16.64648438	+1.89843750	-1.19531250	+72.88330078	-60.20507813	-144.58007813	+5232	+16.11474609	+4.62304688	-1.35351563	-121.66259766	-81.89208984	+131.98974609	+5776	+15.95214844	+0.80419922	-4.96582031	+54.75585938	-46.07666016	-82.06787109	+3320
+1458241448.56890010	+16.65087891	+1.91162109	-1.16894531	+72.81738281	-60.31494141	-144.64599609	+5228	+16.11914063	+4.63183594	-1.34472656	-121.79443359	-82.00195313	+132.23144531	+5780	+15.94775391	+0.79541016	-4.95703125	+54.84375000	-45.98876953	-82.19970703	+3336
+1458241448.57310010	+16.65087891	+1.92480469	-1.15576172	+72.61962891	-60.42480469	-144.55810547	+5220	+16.12353516	+4.65380859	-1.33154297	-122.01416016	-82.28759766	+132.67089844	+5784	+15.94335938	+0.79101563	-4.94824219	+54.97558594	-45.85693359	-82.30957031	+3352
+1458241448.57719990	+16.64648438	+1.92919922	-1.15136719	+72.31201172	-60.49072266	-144.36035156	+5212	+16.12792969	+4.67138672	-1.32275391	-122.29980469	-82.59521484	+133.13232422	+5784	+15.93896484	+0.78222656	-4.93945313	+55.04150391	-45.76904297	-82.33154297	+3368
+1458241448.58139990	+16.64648438	+1.92919922	-1.15136719	+71.91650391	-60.57861328	-144.07470703	+5200	+16.13232422	+4.68457031	-1.31396484	-122.71728516	-82.90283203	+133.70361328	+5784	+15.93896484	+0.77783203	-4.93505859	+55.06347656	-45.70312500	-82.33154297	+3384
+1458241448.58559990	+16.64208984	+1.92919922	-1.16015625	+71.41113281	-60.62255859	-143.65722656	+5192	+16.13671875	+4.69775391	-1.31835938	-123.37646484	-83.51806641	+134.53857422	+5784	+15.93457031	+0.77783203	-4.93945313	+55.06347656	-45.63720703	-82.22167969	+3396
+1458241448.58970000	+16.64208984	+1.91601563	-1.17773438	+70.75195313	-60.66650391	-143.12988281	+5188	+16.13671875	+4.70214844	-1.32714844	-124.10156250	-84.06738281	+135.37353516	+5788	+15.93457031	+0.78222656	-4.94384766	+55.01953125	-45.57128906	-82.02392578	+3408
+1458241448.59390000	+16.64208984	+1.90283203	-1.19531250	+70.00488281	-60.71044922	-142.53662109	+5188	+16.13671875	+4.70654297	-1.33593750	-125.33203125	-84.57275391	+136.66992188	+5788	+15.93017578	+0.78662109	-4.94824219	+54.95361328	-45.52734375	-81.80419922	+3416
+1458241448.59809990	+16.64208984	+1.88525391	-1.21289063	+69.25781250	-60.75439453	-141.89941406	+5188	+16.13232422	+4.70214844	-1.35791016	-127.13378906	-85.27587891	+138.49365234	+5788	+15.93017578	+0.78662109	-4.94824219	+54.95361328	-45.52734375	-81.76025391	+3424
+1458241448.60220000	+16.64208984	+1.86767578	-1.23925781	+68.37890625	-60.79833984	-141.15234375	+5188	+16.13232422	+4.70214844	-1.37988281	-129.63867188	-85.91308594	+140.97656250	+5792	+15.93017578	+0.79101563	-4.94824219	+54.93164063	-45.52734375	-81.67236328	+3428
+1458241448.60640000	+16.64208984	+1.84570313	-1.26123047	+67.47802734	-60.86425781	-140.40527344	+5196	+16.13671875	+4.69775391	-1.39306641	-134.14306641	-86.50634766	+145.43701172	+5792	+15.93017578	+0.79101563	-4.94824219	+54.88769531	-45.52734375	-81.58447266	+3432
+1458241448.61060000	+16.64208984	+1.82373047	-1.29199219	+66.46728516	-60.88623047	-139.50439453	+5200	+16.13671875	+4.68896484	-1.42382813	-141.72363281	-87.31933594	+152.92968750	+5796	+15.93457031	+0.79101563	-4.95263672	+54.84375000	-45.52734375	-81.43066406	+3432
+1458241448.61470010	+16.64648438	+1.80175781	-1.32714844	+65.36865234	-60.90820313	-138.47167969	+5208	+16.13671875	+4.68896484	-1.45019531	-154.84130859	-87.97851563	+166.00341797	+5800	+15.93457031	+0.79541016	-4.95703125	+54.77783203	-45.50537109	-81.25488281	+3432
+1458241448.61890010	+16.64648438	+1.77978516	-1.35351563	+64.29199219	-60.97412109	-137.48291016	+5216	+16.14111328	+4.69335938	-1.46777344	-179.16503906	-88.33007813	-169.69482422	+5800	+15.93896484	+0.79541016	-4.96142578	+54.71191406	-45.48339844	-81.07910156	+3424
+1458241448.62299990	+16.64648438	+1.75341797	-1.38427734	+63.01757813	-61.04003906	-136.27441406	+5224	+16.14550781	+4.68457031	-1.49414063	+139.83398438	-88.22021484	-128.84765625	+5804	+15.93896484	+0.79541016	-4.96582031	+54.60205078	-45.43945313	-80.74951172	+3416
+1458241448.62719990	+16.65087891	+1.73583984	-1.41064453	+61.78710938	-61.10595703	-135.06591797	+5232	+16.14550781	+4.69775391	-1.51611328	+117.66357422	-87.60498047	-106.69921875	+5804	+15.94335938	+0.79980469	-4.97021484	+54.53613281	-45.37353516	-80.46386719	+3404
+1458241448.63140010	+16.65527344	+1.71826172	-1.42382813	+60.66650391	-61.25976563	-133.98925781	+5240	+16.15429688	+4.71093750	-1.52490234	+107.68798828	-86.70410156	-96.74560547	+5804	+15.94335938	+0.79980469	-4.97460938	+54.49218750	-45.30761719	-80.24414063	+3384
+1458241448.63550000	+16.66406250	+1.70507813	-1.43701172	+59.26025391	-61.43554688	-132.53906250	+5244	+16.15869141	+4.71972656	-1.54687500	+100.06347656	-85.69335938	-89.18701172	+5808	+15.93896484	+0.79101563	-4.97460938	+54.42626953	-45.19775391	-80.00244141	+3368
+1458241448.63969990	+16.67285156	+1.70068359	-1.44580078	+58.02978516	-61.58935547	-131.17675781	+5248	+16.16748047	+4.74169922	-1.56005859	+96.10839844	-84.59472656	-85.29785156	+5812	+15.94335938	+0.78222656	-4.97460938	+54.42626953	-45.06591797	-79.91455078	+3348
+1458241448.64389990	+16.67724609	+1.70068359	-1.44140625	+56.93115234	-61.80908203	-129.96826172	+5248	+16.18066406	+4.76367188	-1.56005859	+94.57031250	-83.40820313	-83.78173828	+5812	+15.93896484	+0.76904297	-4.97021484	+54.47021484	-44.91210938	-79.91455078	+3332
+1458241448.64800000	+16.68603516	+1.70507813	-1.43261719	+55.48095703	-62.09472656	-128.32031250	+5248	+16.18945313	+4.79003906	-1.57763672	+92.21923828	-82.13378906	-81.47460938	+5816	+15.93896484	+0.75146484	-4.97021484	+54.51416016	-44.73632813	-79.98046875	+3316
+1458241448.65220000	+16.69482422	+1.70947266	-1.42382813	+54.18457031	-62.29248047	-126.84814453	+5248	+16.19384766	+4.82080078	-1.59082031	+90.76904297	-80.83740234	-80.00244141	+5820	+15.93457031	+0.73828125	-4.96582031	+54.60205078	-44.56054688	-80.09033203	+3304
+1458241448.65640000	+16.70361328	+1.71826172	-1.40185547	+53.04199219	-62.57812500	-125.55175781	+5248	+16.20703125	+4.85156250	-1.59960938	+90.02197266	-79.51904297	-79.27734375	+5824	+15.93017578	+0.72070313	-4.96142578	+54.68994141	-44.36279297	-80.20019531	+3292
+1458241448.66050000	+16.70800781	+1.72265625	-1.37548828	+51.61376953	-62.90771484	-123.90380859	+5248	+16.21142578	+4.87792969	-1.61279297	+89.12109375	-78.15673828	-78.42041016	+5828	+15.92138672	+0.70751953	-4.95703125	+54.77783203	-44.16503906	-80.31005859	+3288
+1458241448.66470000	+16.71240234	+1.73583984	-1.34912109	+50.29541016	-63.14941406	-122.38769531	+5248	+16.22021484	+4.90869141	-1.62597656	+88.46191406	-76.77246094	-77.82714844	+5836	+15.91259766	+0.68554688	-4.95263672	+54.88769531	-43.94531250	-80.46386719	+3284
+1458241448.66890000	+16.72119141	+1.74462891	-1.32275391	+48.99902344	-63.43505859	-120.87158203	+5244	+16.23779297	+4.93505859	-1.63476563	+88.11035156	-75.36621094	-77.54150391	+5840	+15.90380859	+0.66357422	-4.94824219	+54.97558594	-43.72558594	-80.63964844	+3288
+1458241448.67300010	+16.72998047	+1.75341797	-1.30517578	+47.46093750	-63.61083984	-119.17968750	+5240	+16.24218750	+4.96582031	-1.65234375	+87.45117188	-73.91601563	-76.92626953	+5848	+15.89501953	+0.64599609	-4.94384766	+55.04150391	-43.52783203	-80.79345703	+3292
+1458241448.67720010	+16.73876953	+1.74462891	-1.29199219	+45.81298828	-63.76464844	-117.44384766	+5232	+16.25537109	+4.99218750	-1.66992188	+86.96777344	-72.44384766	-76.50878906	+5852	+15.89062500	+0.62402344	-4.93945313	+55.12939453	-43.30810547	-80.96923828	+3300
+1458241448.68140010	+16.74755859	+1.74023438	-1.27880859	+44.14306641	-63.91845703	-115.66406250	+5224	+16.26855469	+5.01416016	-1.69189453	+86.52832031	-70.94970703	-76.17919922	+5860	+15.88183594	+0.59765625	-4.93505859	+55.19531250	-43.08837891	-81.14501953	+3308
+1458241448.68549990	+16.75195313	+1.72265625	-1.27441406	+42.25341797	-63.94042969	-113.77441406	+5216	+16.27294922	+5.04492188	-1.71826172	+86.00097656	-69.43359375	-75.67382813	+5864	+15.87744141	+0.57568359	-4.93066406	+55.26123047	-42.82470703	-81.27685547	+3320
+1458241448.68969990	+16.75634766	+1.70068359	-1.27001953	+40.27587891	-63.94042969	-111.81884766	+5208	+16.28173828	+5.06250000	-1.75341797	+85.36376953	-67.91748047	-75.12451172	+5872	+15.86425781	+0.55371094	-4.93066406	+55.28320313	-42.56103516	-81.32080078	+3332
+1458241448.69380000	+16.76513672	+1.68310547	-1.28320313	+38.27636719	-63.85253906	-109.79736328	+5204	+16.29492188	+5.07568359	-1.78857422	+84.70458984	-66.42333984	-74.59716797	+5880	+15.85546875	+0.53173828	-4.93066406	+55.26123047	-42.34130859	-81.34277344	+3344
+1458241448.69800000	+16.76953125	+1.66113281	-1.30078125	+36.14501953	-63.65478516	-107.73193359	+5200	+16.30371094	+5.09765625	-1.83251953	+84.15527344	-64.90722656	-74.06982422	+5888	+15.85107422	+0.50976563	-4.93066406	+55.19531250	-42.07763672	-81.27685547	+3356
+1458241448.70219990	+16.77832031	+1.62158203	-1.32275391	+34.03564453	-63.41308594	-105.75439453	+5200	+16.30810547	+5.09765625	-1.87207031	+83.54003906	-63.39111328	-73.60839844	+5900	+15.84228516	+0.48779297	-4.93945313	+55.10742188	-41.83593750	-81.14501953	+3368
+1458241448.70630000	+16.79589844	+1.58642578	-1.35351563	+32.03613281	-63.06152344	-103.88671875	+5204	+16.32568359	+5.09326172	-1.92480469	+82.81494141	-61.87500000	-73.08105469	+5908	+15.83789063	+0.47021484	-4.93945313	+54.99755859	-41.66015625	-81.03515625	+3376
+1458241448.71050000	+16.80468750	+1.54248047	-1.39306641	+29.92675781	-62.60009766	-101.99707031	+5212	+16.33007813	+5.11083984	-1.98193359	+82.19970703	-60.33691406	-72.46582031	+5920	+15.83789063	+0.44824219	-4.94384766	+54.82177734	-41.41845703	-80.81542969	+3384
+1458241448.71470000	+16.81787109	+1.49853516	-1.43701172	+27.97119141	-62.09472656	-100.26123047	+5216	+16.33447266	+5.10644531	-2.05224609	+81.43066406	-58.82080078	-71.76269531	+5932	+15.83349609	+0.43066406	-4.95703125	+54.62402344	-41.19873047	-80.50781250	+3384
+1458241448.71880010	+16.83544922	+1.45458984	-1.48535156	+26.19140625	-61.50146484	-98.70117188	+5224	+16.34326172	+5.09326172	-2.12255859	+80.57373047	-57.32666016	-71.01562500	+5948	+15.83349609	+0.41308594	-4.96142578	+54.42626953	-41.00097656	-80.20019531	+3380
+1458241448.72300000	+16.84423828	+1.41064453	-1.53808594	+24.45556641	-60.82031250	-97.18505859	+5236	+16.34765625	+5.09765625	-2.19287109	+80.00244141	-55.87646484	-70.40039063	+5960	+15.82910156	+0.39550781	-4.97900391	+54.14062500	-40.67138672	-79.71679688	+3376
+1458241448.72720000	+16.85742188	+1.36669922	-1.59521484	+22.89550781	-60.13916016	-95.86669922	+5244	+16.34765625	+5.08447266	-2.27197266	+79.23339844	-54.44824219	-69.63134766	+5976	+15.82470703	+0.37792969	-5.00097656	+53.83300781	-40.36376953	-79.23339844	+3368
+1458241448.73130010	+16.87500000	+1.32714844	-1.65234375	+21.57714844	-59.39208984	-94.76806641	+5256	+16.35644531	+5.06250000	-2.35546875	+78.33251953	-53.04199219	-68.79638672	+5996	+15.82031250	+0.36474609	-5.00976563	+53.56933594	-40.07812500	-78.79394531	+3356
+1458241448.73550010	+16.89257813	+1.28759766	-1.70947266	+20.32470703	-58.62304688	-93.75732422	+5272	+16.36523438	+5.05810547	-2.43896484	+77.67333984	-51.72363281	-68.07128906	+6012	+15.81591797	+0.34716797	-5.02734375	+53.19580078	-39.68261719	-78.20068359	+3340
+1458241448.73970010	+16.91015625	+1.25244141	-1.76220703	+19.33593750	-57.85400391	-92.96630859	+5284	+16.37402344	+5.04052734	-2.52246094	+76.94824219	-50.42724609	-67.25830078	+6032	+15.81591797	+0.32519531	-5.04492188	+52.91015625	-39.30908203	-77.78320313	+3320
+1458241448.74379990	+16.93212891	+1.22167969	-1.80175781	+18.54492188	-57.12890625	-92.41699219	+5292	+16.38720703	+5.01855469	-2.61914063	+76.09130859	-49.15283203	-66.37939453	+6052	+15.81152344	+0.30322266	-5.04931641	+52.69042969	-38.93554688	-77.43164063	+3300
+1458241448.74799990	+16.95410156	+1.19531250	-1.84570313	+17.84179688	-56.38183594	-91.86767578	+5300	+16.40039063	+5.01416016	-2.70263672	+75.49804688	-47.94433594	-65.63232422	+6064	+15.80273438	+0.27685547	-5.06689453	+52.36083984	-38.36425781	-76.92626953	+3280
+1458241448.75219990	+16.97607422	+1.17333984	-1.88525391	+17.31445313	-55.63476563	-91.47216797	+5304	+16.40917969	+5.00097656	-2.79492188	+74.83886719	-46.77978516	-64.75341797	+6084	+15.80273438	+0.25048828	-5.08447266	+52.09716797	-37.83691406	-76.53076172	+3260
+1458241448.75630000	+16.99365234	+1.16015625	-1.92480469	+16.96289063	-54.84375000	-91.25244141	+5308	+16.42236328	+4.98779297	-2.88720703	+74.11376953	-45.70312500	-63.87451172	+6096	+15.78515625	+0.22851563	-5.10205078	+51.89941406	-37.26562500	-76.15722656	+3240
+1458241448.76050000	+17.00683594	+1.14697266	-1.95556641	+16.69921875	-54.14062500	-91.05468750	+5312	+16.43994141	+4.97460938	-2.95312500	+73.60839844	-44.73632813	-63.23730469	+6108	+15.76757813	+0.19335938	-5.11523438	+51.65771484	-36.65039063	-75.84960938	+3224
+1458241448.76469990	+17.02001953	+1.13818359	-1.98193359	+16.56738281	-53.43750000	-90.98876953	+5316	+16.45751953	+4.96142578	-3.02343750	+73.05908203	-43.81347656	-62.55615234	+6116	+15.75000000	+0.15380859	-5.12402344	+51.41601563	-36.03515625	-75.60791016	+3208
+1458241448.76880000	+17.03759766	+1.12939453	-1.99511719	+16.52343750	-52.80029297	-91.03271484	+5316	+16.47949219	+4.93945313	-3.09814453	+72.39990234	-42.93457031	-61.76513672	+6124	+15.73681641	+0.11425781	-5.12841797	+51.26220703	-35.39794922	-75.43212891	+3196
+1458241448.77300000	+17.05957031	+1.12500000	-2.00390625	+16.56738281	-52.20703125	-91.12060547	+5312	+16.50585938	+4.93066406	-3.16406250	+71.96044922	-42.16552734	-61.10595703	+6128	+15.71923828	+0.07470703	-5.13720703	+51.04248047	-34.71679688	-75.21240234	+3184
+1458241448.77710010	+17.08154297	+1.12500000	-2.00390625	+16.72119141	-51.65771484	-91.29638672	+5304	+16.52783203	+4.92187500	-3.22558594	+71.52099609	-41.39648438	-60.44677734	+6132	+15.70605469	+0.02197266	-5.15039063	+50.84472656	-33.99169922	-75.05859375	+3176
+1458241448.78130010	+17.09912109	+1.12500000	-2.01269531	+16.94091797	-51.02050781	-91.56005859	+5296	+16.54541016	+4.90869141	-3.28710938	+71.03759766	-40.67138672	-59.74365234	+6128	+15.68847656	-0.02636719	-5.15478516	+50.66894531	-33.24462891	-74.94873047	+3176
+1458241448.78550000	+17.11230469	+1.13378906	-2.01708984	+17.22656250	-50.40527344	-91.77978516	+5288	+16.56738281	+4.89990234	-3.33544922	+70.66406250	-40.03417969	-59.19433594	+6124	+15.67089844	-0.07910156	-5.15917969	+50.49316406	-32.49755859	-74.77294922	+3180
+1458241448.78959990	+17.12988281	+1.12500000	-2.02587891	+17.44628906	-49.79003906	-92.04345703	+5276	+16.58496094	+4.87792969	-3.38378906	+70.22460938	-39.41894531	-58.60107422	+6120	+15.64453125	-0.13183594	-5.16796875	+50.25146484	-31.75048828	-74.57519531	+3188
+1458241448.79380010	+17.14306641	+1.11621094	-2.04345703	+17.66601563	-49.08691406	-92.28515625	+5268	+16.60693359	+4.85156250	-3.43652344	+69.69726563	-38.82568359	-57.94189453	+6116	+15.62255859	-0.18896484	-5.17236328	+50.03173828	-31.02539063	-74.39941406	+3196
+1458241448.79800010	+17.15625000	+1.11621094	-2.04785156	+17.97363281	-48.51562500	-92.57080078	+5260	+16.62890625	+4.82958984	-3.47607422	+69.25781250	-38.32031250	-57.39257813	+6104	+15.60058594	-0.23730469	-5.18115234	+49.83398438	-30.32226563	-74.17968750	+3208
+1458241448.80209990	+17.16943359	+1.09863281	-2.05224609	+18.23730469	-47.96630859	-92.90039063	+5256	+16.64648438	+4.79882813	-3.51562500	+68.79638672	-37.83691406	-56.82128906	+6096	+15.57861328	-0.29443359	-5.18994141	+49.59228516	-29.61914063	-73.98193359	+3224
+1458241448.80629990	+17.18701172	+1.07666016	-2.06982422	+18.47900391	-47.30712891	-93.20800781	+5256	+16.66845703	+4.76367188	-3.57714844	+68.22509766	-37.28759766	-56.14013672	+6092	+15.56542969	-0.35595703	-5.18115234	+49.37255859	-28.98193359	-73.87207031	+3236
+1458241448.81049990	+17.20458984	+1.06787109	-2.08740234	+18.80859375	-46.64794922	-93.49365234	+5256	+16.68603516	+4.73291016	-3.63427734	+67.71972656	-36.78222656	-55.48095703	+6080	+15.55664063	-0.40869141	-5.18554688	+49.19677734	-28.32275391	-73.60839844	+3252
+1458241448.81460000	+17.22216797	+1.03271484	-2.10937500	+19.00634766	-45.96679688	-93.77929688	+5264	+16.70361328	+4.69335938	-3.69580078	+67.17041016	-36.25488281	-54.77783203	+6072	+15.53906250	-0.45703125	-5.18994141	+48.95507813	-27.70751953	-73.27880859	+3268
+1458241448.81880000	+17.23974609	+0.99755859	-2.15332031	+19.18212891	-45.15380859	-94.02099609	+5272	+16.71679688	+4.65380859	-3.76171875	+66.55517578	-35.74951172	-54.03076172	+6060	+15.52587891	-0.51416016	-5.18554688	+48.69140625	-27.13623047	-72.99316406	+3280
+1458241448.82300000	+17.25292969	+0.96679688	-2.20166016	+19.40185547	-44.36279297	-94.24072266	+5280	+16.72558594	+4.60986328	-3.82324219	+65.96191406	-35.24414063	-53.30566406	+6048	+15.51708984	-0.55810547	-5.19433594	+48.49365234	-26.56494141	-72.57568359	+3292
+1458241448.82710000	+17.26171875	+0.91845703	-2.24560547	+19.48974609	-43.57177734	-94.43847656	+5292	+16.73876953	+4.54833984	-3.89355469	+65.25878906	-34.71679688	-52.51464844	+6044	+15.50390625	-0.60205078	-5.19873047	+48.25195313	-26.03759766	-72.13623047	+3300
+1458241448.83130000	+17.27490234	+0.86572266	-2.30712891	+19.51171875	-42.69287109	-94.54833984	+5300	+16.75195313	+4.48681641	-3.97265625	+64.48974609	-34.21142578	-51.67968750	+6036	+15.49951172	-0.64599609	-5.18994141	+48.01025391	-25.59814453	-71.78466797	+3308
+1458241448.83550000	+17.28808594	+0.82177734	-2.36425781	+19.64355469	-41.87988281	-94.65820313	+5308	+16.76074219	+4.42968750	-4.05175781	+63.74267578	-33.70605469	-50.82275391	+6028	+15.49072266	-0.68554688	-5.18994141	+47.81250000	-25.13671875	-71.32324219	+3304
+1458241448.83960010	+17.30126953	+0.76025391	-2.42138672	+19.68750000	-41.06689453	-94.79003906	+5316	+16.76953125	+4.36816406	-4.13085938	+63.03955078	-33.17871094	-49.98779297	+6016	+15.48632813	-0.72949219	-5.18554688	+47.57080078	-24.65332031	-70.88378906	+3300
+1458241448.84380010	+17.31445313	+0.69873047	-2.48291016	+19.73144531	-40.20996094	-94.89990234	+5320	+16.77832031	+4.31103516	-4.20556641	+62.29248047	-32.69531250	-49.13085938	+6008	+15.48193359	-0.77783203	-5.17675781	+47.35107422	-24.23583984	-70.48828125	+3296
+1458241448.84789990	+17.33203125	+0.64599609	-2.54882813	+19.86328125	-39.33105469	-94.98779297	+5324	+16.78710938	+4.24951172	-4.28906250	+61.54541016	-32.16796875	-48.27392578	+5992	+15.48193359	-0.81738281	-5.16796875	+47.13134766	-23.79638672	-70.00488281	+3288
+1458241448.85209990	+17.34082031	+0.58886719	-2.61914063	+19.90722656	-38.43017578	-95.00976563	+5324	+16.79589844	+4.17919922	-4.37255859	+60.77636719	-31.61865234	-47.39501953	+5980	+15.47753906	-0.86132813	-5.16357422	+46.91162109	-23.37890625	-69.54345703	+3276
+1458241448.85630010	+17.34521484	+0.52294922	-2.68505859	+19.90722656	-37.55126953	-94.98779297	+5324	+16.80029297	+4.10888672	-4.43847656	+59.98535156	-31.13525391	-46.53808594	+5964	+15.46875000	-0.90527344	-5.15917969	+46.69189453	-22.91748047	-69.03808594	+3260
+1458241448.86040000	+17.34960938	+0.47021484	-2.74218750	+20.01708984	-36.80419922	-94.96582031	+5324	+16.80468750	+4.03857422	-4.50000000	+59.23828125	-30.69580078	-45.76904297	+5948	+15.45117188	-0.94921875	-5.15039063	+46.49414063	-22.47802734	-68.59863281	+3240
+1458241448.86459990	+17.35400391	+0.41748047	-2.79052734	+20.12695313	-36.03515625	-94.96582031	+5324	+16.80468750	+3.96826172	-4.55712891	+58.51318359	-30.25634766	-44.97802734	+5932	+15.44238281	-1.00195313	-5.14160156	+46.27441406	-22.01660156	-68.18115234	+3224
+1458241448.86879990	+17.35839844	+0.36035156	-2.83447266	+20.23681641	-35.33203125	-94.96582031	+5324	+16.80908203	+3.89794922	-4.60986328	+57.78808594	-29.86083984	-44.23095703	+5912	+15.42480469	-1.05468750	-5.13281250	+46.05468750	-21.53320313	-67.78564453	+3208
+1458241448.87290000	+17.36718750	+0.31640625	-2.86523438	+20.45654297	-34.71679688	-94.98779297	+5316	+16.82226563	+3.82324219	-4.64941406	+57.06298828	-29.53125000	-43.54980469	+5892	+15.41162109	-1.11181641	-5.11523438	+45.83496094	-21.11572266	-67.47802734	+3192
+1458241448.87710000	+17.37597656	+0.26806641	-2.89599609	+20.69824219	-34.12353516	-95.03173828	+5312	+16.83544922	+3.76171875	-4.68017578	+56.42578125	-29.20166016	-42.91259766	+5864	+15.39843750	-1.18212891	-5.09765625	+45.61523438	-20.63232422	-67.21435547	+3180
+1458241448.88130000	+17.37158203	+0.21972656	-2.91357422	+20.91796875	-33.53027344	-95.05371094	+5304	+16.83544922	+3.69580078	-4.70214844	+55.81054688	-28.91601563	-42.31933594	+5836	+15.37646484	-1.24804688	-5.09765625	+45.39550781	-20.03906250	-66.88476563	+3168
+1458241448.88540010	+17.36718750	+0.18457031	-2.91796875	+21.26953125	-33.09082031	-95.09765625	+5288	+16.84423828	+3.62988281	-4.71093750	+55.21728516	-28.67431641	-41.77001953	+5808	+15.35009766	-1.31396484	-5.08886719	+45.19775391	-19.46777344	-66.62109375	+3156
+1458241448.88960000	+17.36279297	+0.15380859	-2.91796875	+21.64306641	-32.65136719	-95.16357422	+5272	+16.84863281	+3.55957031	-4.71972656	+54.62402344	-28.43261719	-41.22070313	+5776	+15.32373047	-1.38867188	-5.08447266	+44.95605469	-18.89648438	-66.37939453	+3152
+1458241448.89380000	+17.35400391	+0.11865234	-2.91796875	+22.01660156	-32.21191406	-95.22949219	+5260	+16.84863281	+3.48925781	-4.72851563	+54.00878906	-28.21289063	-40.67138672	+5748	+15.29296875	-1.46337891	-5.08007813	+44.73632813	-18.28125000	-66.13769531	+3152
+1458241448.89790010	+17.34960938	+0.10107422	-2.89599609	+22.54394531	-31.94824219	-95.33935547	+5252	+16.85742188	+3.41894531	-4.71093750	+53.41552734	-28.14697266	-40.25390625	+5720	+15.25781250	-1.53808594	-5.06689453	+44.53857422	-17.75390625	-65.98388672	+3152
+1458241448.90210010	+17.34082031	+0.06591797	-2.86962891	+23.04931641	-31.68457031	-95.49316406	+5248	+16.86181641	+3.34863281	-4.69335938	+52.86621094	-28.10302734	-39.85839844	+5692	+15.22265625	-1.62158203	-5.05810547	+44.31884766	-17.16064453	-65.85205078	+3160
+1458241448.90630010	+17.33642578	+0.03076172	-2.85205078	+23.53271484	-31.35498047	-95.64697266	+5244	+16.87060547	+3.28271484	-4.67578125	+52.27294922	-28.05908203	-39.39697266	+5664	+15.19189453	-1.70947266	-5.04492188	+44.12109375	-16.58935547	-65.74218750	+3176
+1458241448.91039990	+17.33203125	+0.00878906	-2.83007813	+24.16992188	-31.09130859	-95.80078125	+5244	+16.87939453	+3.21240234	-4.65820313	+51.67968750	-28.05908203	-39.00146484	+5632	+15.16552734	-1.78417969	-5.03173828	+43.94531250	-16.04003906	-65.61035156	+3188
+1458241448.91459990	+17.32763672	-0.02197266	-2.80810547	+24.76318359	-30.80566406	-95.99853516	+5244	+16.88818359	+3.14208984	-4.64062500	+51.04248047	-28.05908203	-38.54003906	+5604	+15.13476563	-1.86767578	-5.01855469	+43.76953125	-15.46875000	-65.47851563	+3208
+1458241448.91880010	+17.31005859	-0.05712891	-2.79052734	+25.33447266	-30.45410156	-96.17431641	+5248	+16.89257813	+3.06298828	-4.62744141	+50.31738281	-28.05908203	-38.01269531	+5572	+15.10400391	-1.95117188	-5.00097656	+43.59375000	-14.89746094	-65.36865234	+3232
+1458241448.92290000	+17.29248047	-0.07470703	-2.77734375	+26.05957031	-30.14648438	-96.30615234	+5252	+16.89697266	+2.98388672	-4.60107422	+49.61425781	-28.16894531	-37.55126953	+5540	+15.06884766	-2.02148438	-4.99218750	+43.48388672	-14.32617188	-65.17089844	+3256
+1458241448.92709990	+17.27490234	-0.11425781	-2.75976563	+26.67480469	-29.81689453	-96.43798828	+5264	+16.89697266	+2.90039063	-4.57910156	+48.80126953	-28.27880859	-37.00195313	+5516	+15.03369141	-2.09619141	-4.98339844	+43.35205078	-13.79882813	-64.95117188	+3280
+1458241448.93120000	+17.26171875	-0.15820313	-2.76416016	+27.29003906	-29.37744141	-96.56982422	+5268	+16.90576172	+2.81250000	-4.57031250	+47.83447266	-28.43261719	-36.29882813	+5484	+15.00732422	-2.17089844	-4.94824219	+43.22021484	-13.38134766	-64.86328125	+3308
+1458241448.93540000	+17.24853516	-0.18017578	-2.76855469	+28.05908203	-28.95996094	-96.63574219	+5272	+16.91455078	+2.72460938	-4.55273438	+46.88964844	-28.67431641	-35.68359375	+5456	+14.98535156	-2.23242188	-4.92187500	+43.15429688	-12.94189453	-64.62158203	+3332
+1458241448.93960000	+17.23535156	-0.23291016	-2.77734375	+28.67431641	-28.49853516	-96.72363281	+5280	+16.91894531	+2.62792969	-4.53515625	+45.83496094	-28.91601563	-34.95849609	+5428	+14.96337891	-2.29833984	-4.89990234	+43.08837891	-12.48046875	-64.40185547	+3356
+1458241448.94370010	+17.22216797	-0.29003906	-2.79931641	+29.26757813	-27.97119141	-96.76757813	+5288	+16.92773438	+2.52246094	-4.53076172	+44.60449219	-29.17968750	-34.07958984	+5400	+14.94580078	-2.36865234	-4.86035156	+43.04443359	-12.12890625	-64.24804688	+3380
+1458241448.94790010	+17.20019531	-0.32080078	-2.83447266	+29.99267578	-27.37792969	-96.70166016	+5292	+16.93652344	+2.42578125	-4.52197266	+43.43994141	-29.53125000	-33.22265625	+5364	+14.92822266	-2.42138672	-4.83398438	+43.04443359	-11.68945313	-63.89648438	+3396
+1458241448.95210000	+17.18261719	-0.38232422	-2.87402344	+30.60791016	-26.74072266	-96.61376953	+5300	+16.94531250	+2.31591797	-4.51318359	+42.07763672	-29.88281250	-32.18994141	+5336	+14.91064453	-2.47412109	-4.80761719	+43.06640625	-11.27197266	-63.54492188	+3408
+1458241448.95619990	+17.15625000	-0.43945313	-2.91796875	+31.20117188	-26.08154297	-96.50390625	+5304	+16.94970703	+2.19726563	-4.51757813	+40.51757813	-30.25634766	-31.00341797	+5304	+14.88867188	-2.52685547	-4.76806641	+43.08837891	-10.92041016	-63.25927734	+3420
+1458241448.96040010	+17.12988281	-0.47460938	-2.96191406	+31.97021484	-25.48828125	-96.32812500	+5300	+16.95410156	+2.08300781	-4.49560547	+39.00146484	-30.82763672	-29.90478516	+5272	+14.87109375	-2.56640625	-4.73291016	+43.15429688	-10.54687500	-62.84179688	+3424
+1458241448.96460010	+17.10351563	-0.53173828	-3.01025391	+32.65136719	-24.87304688	-96.13037109	+5300	+16.94970703	+1.96435547	-4.47363281	+37.37548828	-31.39892578	-28.67431641	+5244	+14.85351563	-2.61914063	-4.70214844	+43.19824219	-10.17333984	-62.42431641	+3428
+1458241448.96869990	+17.07714844	-0.58447266	-3.05419922	+33.31054688	-24.25781250	-95.93261719	+5292	+16.95410156	+1.84130859	-4.45605469	+35.55175781	-32.03613281	-27.24609375	+5212	+14.83593750	-2.66748047	-4.65820313	+43.26416016	-9.84375000	-62.11669922	+3428
+1458241448.97289990	+17.05078125	-0.61962891	-3.10253906	+34.12353516	-23.66455078	-95.66894531	+5280	+16.95849609	+1.72265625	-4.41650391	+33.81591797	-32.82714844	-25.90576172	+5176	+14.81835938	-2.71142578	-4.61865234	+43.39599609	-9.49218750	-61.65527344	+3420
+1458241448.97709990	+17.02441406	-0.66796875	-3.15087891	+34.87060547	-23.07128906	-95.40527344	+5268	+16.95849609	+1.59960938	-4.37695313	+31.92626953	-33.64013672	-24.41162109	+5148	+14.79638672	-2.76416016	-4.58349609	+43.48388672	-9.09667969	-61.23779297	+3412
+1458241448.98120000	+16.98925781	-0.72070313	-3.18603516	+35.59570313	-22.52197266	-95.16357422	+5248	+16.95410156	+1.47216797	-4.33740234	+29.83886719	-34.45312500	-22.76367188	+5116	+14.77441406	-2.81689453	-4.54833984	+43.57177734	-8.67919922	-60.82031250	+3404
+1458241448.98540000	+16.95410156	-0.76025391	-3.21240234	+36.40869141	-22.03857422	-94.87792969	+5228	+16.94970703	+1.33593750	-4.27148438	+27.75146484	-35.41992188	-21.20361328	+5084	+14.74365234	-2.86083984	-4.51757813	+43.72558594	-8.26171875	-60.31494141	+3392
+1458241448.98959990	+16.91894531	-0.78662109	-3.24316406	+37.26562500	-21.57714844	-94.57031250	+5204	+16.93652344	+1.20849609	-4.20556641	+25.57617188	-36.36474609	-19.48974609	+5052	+14.71728516	-2.92236328	-4.49121094	+43.81347656	-7.80029297	-59.83154297	+3380
+1458241448.99370000	+16.87939453	-0.81298828	-3.25634766	+38.07861328	-21.22558594	-94.28466797	+5180	+16.91455078	+1.07666016	-4.12646484	+23.33496094	-37.33154297	-17.73193359	+5020	+14.67773438	-2.97949219	-4.46044922	+43.87939453	-7.33886719	-59.37011719	+3368
+1458241448.99790000	+16.83984375	-0.83935547	-3.26074219	+38.91357422	-20.89599609	-93.99902344	+5152	+16.88818359	+0.94042969	-4.03857422	+21.04980469	-38.29833984	-15.95214844	+4992	+14.63818359	-3.03222656	-4.42968750	+43.98925781	-6.89941406	-58.86474609	+3356
+1458241449.00200010	+16.80029297	-0.86132813	-3.26513672	+39.77050781	-20.58837891	-93.73535156	+5124	+16.85742188	+0.81738281	-3.95507813	+18.74267578	-39.19921875	-14.10644531	+4964	+14.59423828	-3.11132813	-4.40332031	+44.01123047	-6.39404297	-58.40332031	+3352
+1458241449.00620010	+16.75634766	-0.88769531	-3.25195313	+40.58349609	-20.39062500	-93.53759766	+5100	+16.83105469	+0.68994141	-3.85400391	+16.39160156	-40.16601563	-12.21679688	+4936	+14.54589844	-3.18603516	-4.38134766	+44.03320313	-5.88867188	-57.91992188	+3348
+1458241449.01040010	+16.71679688	-0.91845703	-3.23876953	+41.30859375	-20.10498047	-93.29589844	+5076	+16.80029297	+0.56250000	-3.76171875	+13.95263672	-40.93505859	-10.28320313	+4908	+14.49755859	-3.25195313	-4.36376953	+44.12109375	-5.38330078	-57.37060547	+3344
+1458241449.01449990	+16.68164063	-0.93164063	-3.22998047	+42.09960938	-19.86328125	-93.01025391	+5048	+16.76074219	+0.42626953	-3.67382813	+11.53564453	-41.61621094	-8.41552734	+4892	+14.44921875	-3.33544922	-4.34619141	+44.12109375	-4.83398438	-56.82128906	+3348
+1458241449.02290010	+16.58935547	-0.97558594	-3.16845703	+43.35205078	-19.57763672	-92.43896484	+5016	+16.65527344	+0.18457031	-3.48046875	+7.20703125	-42.67089844	-4.92187500	+4856	+14.33056641	-3.49804688	-4.31542969	+44.14306641	-3.75732422	-55.67871094	+3360
+1458241449.03119990	+16.50146484	-1.01953125	-3.10693359	+44.38476563	-19.29199219	-91.77978516	+4988	+16.54101563	-0.03515625	-3.32226563	+3.40576172	-43.19824219	-1.82373047	+4832	+14.21191406	-3.66064453	-4.27587891	+44.14306641	-2.79052734	-54.51416016	+3388
+1458241449.03539990	+16.45312500	-1.05908203	-3.08496094	+44.67041016	-19.02832031	-91.36230469	+4980	+16.48388672	-0.11865234	-3.26074219	+1.77978516	-43.11035156	-0.32958984	+4816	+14.15039063	-3.73095703	-4.25830078	+44.20898438	-2.35107422	-53.87695313	+3400
+1458241449.03950000	+16.40917969	-1.08984375	-3.06738281	+44.95605469	-18.80859375	-90.92285156	+4968	+16.42675781	-0.21972656	-3.21240234	+0.28564453	-42.95654297	+0.94482422	+4804	+14.09326172	-3.80566406	-4.24072266	+44.23095703	-1.91162109	-53.23974609	+3416
+1458241449.04370000	+16.36962891	-1.12500000	-3.03222656	+45.21972656	-18.72070313	-90.57128906	+4960	+16.37402344	-0.31201172	-3.13330078	-0.90087891	-42.97851563	+1.95556641	+4800	+14.03613281	-3.88476563	-4.20996094	+44.25292969	-1.53808594	-52.66845703	+3436
+1458241449.04790000	+16.32568359	-1.17773438	-3.01904297	+45.19775391	-18.39111328	-89.97802734	+4956	+16.31689453	-0.37353516	-3.09814453	-1.84570313	-42.47314453	+3.01025391	+4784	+13.98339844	-3.95507813	-4.18359375	+44.36279297	-1.18652344	-52.00927734	+3448
+1458241449.05200000	+16.27734375	-1.22167969	-3.01464844	+45.19775391	-18.10546875	-89.38476563	+4944	+16.25537109	-0.46142578	-3.07617188	-2.72460938	-41.92382813	+3.80126953	+4772	+13.93066406	-4.01220703	-4.16162109	+44.51660156	-0.87890625	-51.32812500	+3464
+1458241449.06040000	+16.18505859	-1.32714844	-2.98828125	+45.00000000	-17.57812500	-88.13232422	+4928	+16.14111328	-0.58007813	-3.01464844	-3.60351563	-40.84716797	+4.98779297	+4748	+13.83837891	-4.11767578	-4.07373047	+44.84619141	-0.48339844	-50.14160156	+3488
+1458241449.06450010	+16.13671875	-1.38867188	-2.98828125	+44.75830078	-17.27050781	-87.45117188	+4920	+16.08398438	-0.64599609	-3.00146484	-3.91113281	-40.10009766	+5.47119141	+4736	+13.79443359	-4.16162109	-4.03417969	+45.08789063	-0.30761719	-49.52636719	+3492
+1458241449.06870010	+16.09277344	-1.45019531	-2.97949219	+44.53857422	-17.02880859	-86.79199219	+4908	+16.03125000	-0.71191406	-2.97949219	-4.13085938	-39.48486328	+5.86669922	+4728	+13.75927734	-4.20117188	-3.97265625	+45.30761719	-0.24169922	-49.02099609	+3500
+1458241449.07290010	+16.04882813	-1.51611328	-2.97949219	+44.23095703	-16.69921875	-86.06689453	+4896	+15.97851563	-0.75585938	-2.97070313	-4.19677734	-38.69384766	+6.30615234	+4708	+13.72412109	-4.23632813	-3.91552734	+45.63720703	-0.19775391	-48.49365234	+3500
+1458241449.07699990	+16.00927734	-1.57763672	-2.97949219	+43.94531250	-16.36962891	-85.36376953	+4876	+15.92578125	-0.82177734	-2.96191406	-4.28466797	-37.90283203	+6.61376953	+4696	+13.68896484	-4.27587891	-3.85839844	+45.92285156	-0.13183594	-47.96630859	+3500
+1458241449.08119990	+15.96093750	-1.63476563	-2.97070313	+43.65966797	-16.12792969	-84.68261719	+4856	+15.87304688	-0.88330078	-2.93554688	-4.26269531	-37.24365234	+6.83349609	+4684	+13.64941406	-4.31103516	-3.79248047	+46.20849609	-0.10986328	-47.48291016	+3496
+1458241449.08530000	+15.91699219	-1.69628906	-2.96630859	+43.35205078	-15.82031250	-83.95751953	+4832	+15.81591797	-0.92724609	-2.93115234	-4.10888672	-36.38671875	+7.09716797	+4668	+13.61425781	-4.34179688	-3.73535156	+46.53808594	-0.06591797	-46.97753906	+3488
+1458241449.08950000	+15.86425781	-1.75781250	-2.96191406	+43.00048828	-15.51269531	-83.23242188	+4808	+15.75878906	-0.98437500	-2.92675781	-4.04296875	-35.52978516	+7.33886719	+4652	+13.57470703	-4.37255859	-3.67382813	+46.86767578	-0.04394531	-46.45019531	+3476
+1458241449.09780000	+15.77197266	-1.87646484	-2.93115234	+42.42919922	-15.05126953	-81.91406250	+4756	+15.65332031	-1.08984375	-2.88720703	-3.88916016	-34.05761719	+7.88818359	+4620	+13.49560547	-4.42529297	-3.55078125	+47.54882813	-0.04394531	-45.50537109	+3452
+1458241449.10200000	+15.72363281	-1.92919922	-2.91357422	+42.16552734	-14.83154297	-81.29882813	+4724	+15.60058594	-1.13818359	-2.86962891	-3.75732422	-33.35449219	+8.15185547	+4604	+13.44726563	-4.46923828	-3.49365234	+47.81250000	+0.02197266	-45.02197266	+3440
+1458241449.10620000	+15.67529297	-1.97753906	-2.88281250	+41.96777344	-14.65576172	-80.74951172	+4692	+15.54785156	-1.19091797	-2.83007813	-3.66943359	-32.78320313	+8.41552734	+4592	+13.40332031	-4.51318359	-3.43652344	+48.05419922	+0.10986328	-44.58251953	+3428
+1458241449.11030010	+15.62695313	-2.02148438	-2.85205078	+41.79199219	-14.47998047	-80.15625000	+4660	+15.49511719	-1.23486328	-2.79931641	-3.51562500	-32.10205078	+8.67919922	+4572	+13.35058594	-4.55273438	-3.38378906	+48.33984375	+0.17578125	-44.05517578	+3412
+1458241449.11450000	+15.57421875	-2.06982422	-2.82568359	+41.61621094	-14.26025391	-79.56298828	+4628	+15.44238281	-1.27880859	-2.76855469	-3.38378906	-31.44287109	+8.94287109	+4556	+13.29785156	-4.60546875	-3.33984375	+48.53759766	+0.30761719	-43.52783203	+3400
+1458241449.11870000	+15.51269531	-2.11376953	-2.78613281	+41.44042969	-14.08447266	-79.05761719	+4604	+15.38964844	-1.32714844	-2.72900391	-3.27392578	-30.89355469	+9.20654297	+4540	+13.23632813	-4.65820313	-3.30029297	+48.73535156	+0.46142578	-42.95654297	+3384
+1458241449.12280010	+15.45556641	-2.14453125	-2.74658203	+41.37451172	-13.93066406	-78.50830078	+4572	+15.33691406	-1.36230469	-2.68505859	-3.12011719	-30.32226563	+9.49218750	+4524	+13.16601563	-4.70654297	-3.26953125	+48.93310547	+0.61523438	-42.34130859	+3372
+1458241449.13120010	+15.34130859	-2.22363281	-2.66308594	+41.22070313	-13.64501953	-77.54150391	+4528	+15.23144531	-1.44580078	-2.59277344	-2.83447266	-29.31152344	+10.04150391	+4492	+13.02539063	-4.82958984	-3.20800781	+49.19677734	+0.98876953	-41.11083984	+3352
+1458241449.13529990	+15.28417969	-2.24560547	-2.61474609	+41.24267578	-13.53515625	-77.05810547	+4504	+15.17871094	-1.47656250	-2.54003906	-2.65869141	-28.82812500	+10.32714844	+4476	+12.95507813	-4.88671875	-3.18164063	+49.35058594	+1.14257813	-40.49560547	+3344
+1458241449.13949990	+15.22705078	-2.28515625	-2.57080078	+41.22070313	-13.38134766	-76.59667969	+4488	+15.12597656	-1.51171875	-2.49169922	-2.50488281	-28.34472656	+10.56884766	+4460	+12.88037109	-4.95263672	-3.15527344	+49.43847656	+1.34033203	-39.85839844	+3340
+1458241449.14369990	+15.16113281	-2.32031250	-2.52685547	+41.19873047	-13.20556641	-76.15722656	+4472	+15.06884766	-1.55126953	-2.43896484	-2.35107422	-27.90527344	+10.83251953	+4444	+12.80566406	-5.02294922	-3.12890625	+49.50439453	+1.53808594	-39.26513672	+3340
+1458241449.14780000	+15.09960938	-2.34228516	-2.48730469	+41.28662109	-13.05175781	-75.65185547	+4456	+15.01611328	-1.58203125	-2.39501953	-2.17529297	-27.42187500	+11.09619141	+4428	+12.72656250	-5.08007813	-3.10253906	+49.63623047	+1.69189453	-38.62792969	+3336
+1458241449.15200000	+15.03808594	-2.38183594	-2.45214844	+41.28662109	-12.87597656	-75.16845703	+4444	+14.95458984	-1.62158203	-2.35107422	-2.04345703	-26.96044922	+11.35986328	+4416	+12.65625000	-5.14160156	-3.08496094	+49.79003906	+1.84570313	-37.99072266	+3332
+1458241449.15610000	+14.97656250	-2.42138672	-2.41259766	+41.28662109	-12.72216797	-74.72900391	+4436	+14.89746094	-1.66113281	-2.30712891	-1.93359375	-26.49902344	+11.62353516	+4400	+12.58593750	-5.19873047	-3.05859375	+49.92187500	+1.97753906	-37.39746094	+3332
+1458241449.16450000	+14.84912109	-2.48730469	-2.34228516	+41.44042969	-12.45849609	-73.78417969	+4416	+14.77441406	-1.73144531	-2.22802734	-1.62597656	-25.59814453	+12.15087891	+4364	+12.44091797	-5.30419922	-3.00146484	+50.29541016	+2.15332031	-36.27685547	+3328
+1458241449.16860010	+14.79199219	-2.52246094	-2.31152344	+41.48437500	-12.32666016	-73.32275391	+4408	+14.71289063	-1.77099609	-2.18847656	-1.53808594	-25.18066406	+12.43652344	+4348	+12.37939453	-5.35693359	-2.96191406	+50.49316406	+2.19726563	-35.83740234	+3328
+1458241449.17700000	+14.67333984	-2.59716797	-2.25439453	+41.66015625	-12.01904297	-72.35595703	+4384	+14.58984375	-1.84570313	-2.12255859	-1.29638672	-24.25781250	+13.00781250	+4312	+12.26074219	-5.44042969	-2.87402344	+51.02050781	+2.19726563	-35.02441406	+3324
+1458241449.18109990	+14.61181641	-2.64111328	-2.23242188	+41.68212891	-11.88720703	-71.89453125	+4372	+14.52392578	-1.88964844	-2.09619141	-1.23046875	-23.81835938	+13.29345703	+4292	+12.20800781	-5.47998047	-2.82568359	+51.30615234	+2.17529297	-34.67285156	+3320
+1458241449.18530010	+14.55468750	-2.67626953	-2.21044922	+41.79199219	-11.73339844	-71.36718750	+4356	+14.46240234	-1.92480469	-2.06982422	-1.09863281	-23.33496094	+13.62304688	+4272	+12.15527344	-5.51513672	-2.77294922	+51.61376953	+2.15332031	-34.34326172	+3316
+1458241449.19359990	+14.43603516	-2.75976563	-2.16650391	+41.87988281	-11.49169922	-70.40039063	+4316	+14.33056641	-2.01708984	-2.02148438	-0.94482422	-22.45605469	+14.23828125	+4228	+12.06738281	-5.57226563	-2.66748047	+52.36083984	+2.02148438	-33.75000000	+3300
+1458241449.19779990	+14.37890625	-2.79492188	-2.14453125	+42.01171875	-11.42578125	-69.93896484	+4292	+14.26904297	-2.04785156	-1.99511719	-0.81298828	-22.03857422	+14.56787109	+4200	+12.01904297	-5.59863281	-2.61035156	+52.73437500	+1.93359375	-33.53027344	+3288
+1458241449.20199990	+14.32177734	-2.83886719	-2.11816406	+42.09960938	-11.33789063	-69.49951172	+4264	+14.20312500	-2.09619141	-1.96875000	-0.72509766	-21.64306641	+14.85351563	+4176	+11.97509766	-5.62939453	-2.55322266	+53.10791016	+1.84570313	-33.31054688	+3276
+1458241449.20610000	+14.26464844	-2.87841797	-2.09179688	+42.16552734	-11.27197266	-69.08203125	+4240	+14.14160156	-2.13574219	-1.93798828	-0.63720703	-21.29150391	+15.16113281	+4152	+11.93115234	-5.66015625	-2.49169922	+53.45947266	+1.75781250	-33.13476563	+3264
+1458241449.21030000	+14.20751953	-2.91357422	-2.06982422	+42.29736328	-11.20605469	-68.66455078	+4204	+14.08007813	-2.17089844	-1.90722656	-0.50537109	-20.93994141	+15.49072266	+4124	+11.88720703	-5.68652344	-2.43457031	+53.81103516	+1.69189453	-32.95898438	+3248
+1458241449.21450000	+14.15039063	-2.95751953	-2.04345703	+42.38525391	-11.14013672	-68.24707031	+4172	+14.01855469	-2.21484375	-1.88085938	-0.39550781	-20.56640625	+15.77636719	+4096	+11.83886719	-5.72167969	-2.38183594	+54.16259766	+1.62597656	-32.76123047	+3232
+1458241449.22280000	+14.03173828	-3.02783203	-1.98193359	+42.62695313	-11.07421875	-67.52197266	+4104	+13.89111328	-2.28515625	-1.81494141	-0.10986328	-19.97314453	+16.30371094	+4040	+11.74218750	-5.78759766	-2.28515625	+54.79980469	+1.51611328	-32.29980469	+3196
+1458241449.22700000	+13.97460938	-3.06298828	-1.95117188	+42.75878906	-11.07421875	-67.21435547	+4072	+13.82958984	-2.32031250	-1.77978516	+0.02197266	-19.70947266	+16.54541016	+4008	+11.68945313	-5.82275391	-2.24121094	+55.10742188	+1.47216797	-32.08007813	+3176
+1458241449.23110010	+13.91308594	-3.09375000	-1.92041016	+42.91259766	-11.05224609	-66.90673828	+4036	+13.76806641	-2.35546875	-1.74462891	+0.17578125	-19.46777344	+16.76513672	+3980	+11.63671875	-5.85791016	-2.20605469	+55.37109375	+1.40625000	-31.83837891	+3156
+1458241449.23530010	+13.85595703	-3.12451172	-1.88085938	+43.11035156	-11.07421875	-66.64306641	+4000	+13.70654297	-2.38623047	-1.70068359	+0.35156250	-19.29199219	+16.98486328	+3952	+11.57958984	-5.90185547	-2.16650391	+55.61279297	+1.36230469	-31.61865234	+3140
+1458241449.23939990	+13.79443359	-3.15966797	-1.84570313	+43.26416016	-11.05224609	-66.42333984	+3972	+13.64941406	-2.42138672	-1.66113281	+0.52734375	-19.11621094	+17.16064453	+3924	+11.51806641	-5.95019531	-2.13134766	+55.78857422	+1.36230469	-31.39892578	+3124
+1458241449.24359990	+13.73291016	-3.19042969	-1.81054688	+43.39599609	-11.03027344	-66.20361328	+3940	+13.58789063	-2.45654297	-1.62158203	+0.70312500	-18.94042969	+17.29248047	+3896	+11.45214844	-6.00292969	-2.10937500	+55.96435547	+1.34033203	-31.09130859	+3104
+1458241449.24780010	+13.67138672	-3.22119141	-1.77099609	+43.59375000	-11.03027344	-66.00585938	+3912	+13.53076172	-2.48291016	-1.58203125	+0.92285156	-18.78662109	+17.44628906	+3868	+11.38623047	-6.05126953	-2.08740234	+56.09619141	+1.31835938	-30.80566406	+3088
+1458241449.25190000	+13.60986328	-3.25195313	-1.73583984	+43.76953125	-11.00830078	-65.83007813	+3884	+13.46923828	-2.51806641	-1.54248047	+1.09863281	-18.61083984	+17.55615234	+3844	+11.32031250	-6.10400391	-2.06542969	+56.22802734	+1.31835938	-30.52001953	+3072
+1458241449.26029990	+13.48242188	-3.30468750	-1.66992188	+44.14306641	-10.96435547	-65.47851563	+3836	+13.35058594	-2.57958984	-1.46777344	+1.49414063	-18.34716797	+17.77587891	+3792	+11.18408203	-6.20947266	-2.03466797	+56.46972656	+1.27441406	-29.90478516	+3040
+1458241449.26440000	+13.42089844	-3.33544922	-1.63916016	+44.29687500	-10.94238281	-65.34667969	+3816	+13.28906250	-2.61035156	-1.42822266	+1.66992188	-18.23730469	+17.86376953	+3772	+11.11376953	-6.26220703	-2.02148438	+56.57958984	+1.25244141	-29.61914063	+3024
+1458241449.26860000	+13.35937500	-3.36621094	-1.60400391	+44.47265625	-10.92041016	-65.21484375	+3796	+13.23193359	-2.64550781	-1.39306641	+1.82373047	-18.12744141	+17.95166016	+3748	+11.04785156	-6.31494141	-2.00390625	+56.71142578	+1.23046875	-29.35546875	+3008
+1458241449.27690010	+13.24072266	-3.42773438	-1.54687500	+44.80224609	-10.85449219	-64.95117188	+3760	+13.11767578	-2.70703125	-1.32714844	+2.19726563	-17.90771484	+18.08349609	+3704	+10.91601563	-6.41601563	-1.96435547	+56.90917969	+1.18652344	-28.89404297	+2984
+1458241449.28110000	+13.18359375	-3.45849609	-1.52050781	+44.93408203	-10.78857422	-64.79736328	+3744	+13.06494141	-2.74218750	-1.29638672	+2.32910156	-17.77587891	+18.17138672	+3684	+10.85888672	-6.46435547	-1.94677734	+57.04101563	+1.14257813	-28.67431641	+2972
+1458241449.28940010	+13.06494141	-3.52001953	-1.47656250	+45.21972656	-10.70068359	-64.48974609	+3712	+12.94628906	-2.80810547	-1.24365234	+2.65869141	-17.51220703	+18.30322266	+3640	+10.74023438	-6.55224609	-1.90722656	+57.32666016	+1.07666016	-28.27880859	+2944
+1458241449.29360010	+13.01220703	-3.55078125	-1.45898438	+45.35156250	-10.65673828	-64.33593750	+3696	+12.89355469	-2.84326172	-1.22167969	+2.79052734	-17.38037109	+18.41308594	+3616	+10.69189453	-6.58740234	-1.88085938	+57.54638672	+1.03271484	-28.16894531	+2932
+1458241449.29780010	+12.95507813	-3.58154297	-1.44140625	+45.48339844	-10.61279297	-64.18212891	+3676	+12.83642578	-2.87402344	-1.19970703	+2.94433594	-17.24853516	+18.50097656	+3592	+10.63916016	-6.63134766	-1.85009766	+57.70019531	+1.01074219	-28.08105469	+2920
+1458241449.30609990	+12.84960938	-3.65185547	-1.40185547	+45.70312500	-10.54687500	-63.89648438	+3640	+12.73095703	-2.94873047	-1.16015625	+3.16406250	-17.00683594	+18.65478516	+3544	+10.55126953	-6.69287109	-1.78417969	+58.18359375	+0.92285156	-27.94921875	+2888
+1458241449.31020000	+12.80126953	-3.68261719	-1.38867188	+45.81298828	-10.50292969	-63.74267578	+3616	+12.67822266	-2.97949219	-1.14257813	+3.29589844	-16.85302734	+18.74267578	+3520	+10.50732422	-6.72802734	-1.74462891	+58.38134766	+0.92285156	-27.94921875	+2872
+1458241449.31440000	+12.74853516	-3.71777344	-1.37548828	+45.90087891	-10.45898438	-63.61083984	+3592	+12.62548828	-3.01464844	-1.12939453	+3.40576172	-16.72119141	+18.83056641	+3492	+10.47216797	-6.75439453	-1.70947266	+58.64501953	+0.90087891	-27.92724609	+2856
+1458241449.31859990	+12.70019531	-3.75292969	-1.36669922	+45.98876953	-10.41503906	-63.41308594	+3564	+12.57275391	-3.04980469	-1.11621094	+3.51562500	-16.54541016	+18.94042969	+3460	+10.43261719	-6.78076172	-1.67871094	+58.90869141	+0.87890625	-27.90527344	+2836
+1458241449.32270000	+12.65185547	-3.78369141	-1.35351563	+46.07666016	-10.37109375	-63.28125000	+3536	+12.52001953	-3.08056641	-1.10302734	+3.64746094	-16.41357422	+19.02832031	+3432	+10.39306641	-6.81152344	-1.64355469	+59.12841797	+0.85693359	-27.88330078	+2820
+1458241449.32690000	+12.60351563	-3.81884766	-1.34472656	+46.16455078	-10.32714844	-63.12744141	+3504	+12.46728516	-3.11572266	-1.08984375	+3.73535156	-16.30371094	+19.11621094	+3404	+10.35791016	-6.83789063	-1.61279297	+59.37011719	+0.85693359	-27.86132813	+2800
+1458241449.33520010	+12.51123047	-3.88037109	-1.31835938	+46.36230469	-10.26123047	-62.90771484	+3440	+12.36621094	-3.18164063	-1.06787109	+3.95507813	-16.04003906	+19.27001953	+3344	+10.28320313	-6.89501953	-1.55126953	+59.80957031	+0.87890625	-27.83935547	+2760
+1458241449.33940010	+12.46289063	-3.91552734	-1.30517578	+46.45019531	-10.21728516	-62.79785156	+3408	+12.31787109	-3.21240234	-1.05908203	+4.06494141	-15.93017578	+19.31396484	+3312	+10.24365234	-6.93017578	-1.52050781	+60.00732422	+0.90087891	-27.83935547	+2740
+1458241449.34770010	+12.37060547	-3.97705078	-1.29199219	+46.62597656	-10.08544922	-62.57812500	+3340	+12.22119141	-3.27832031	-1.03710938	+4.28466797	-15.66650391	+19.42382813	+3252	+10.16015625	-6.99609375	-1.47656250	+60.33691406	+0.94482422	-27.70751953	+2696
+1458241449.35190010	+12.32666016	-4.00781250	-1.28759766	+46.71386719	-10.01953125	-62.46826172	+3304	+12.17724609	-3.30908203	-1.02832031	+4.39453125	-15.55664063	+19.46777344	+3220	+10.11181641	-7.03125000	-1.45898438	+60.44677734	+0.96679688	-27.64160156	+2672
+1458241449.36019990	+12.22998047	-4.06933594	-1.27441406	+46.88964844	-9.90966797	-62.33642578	+3236	+12.08056641	-3.36621094	-1.01513672	+4.63623047	-15.31494141	+19.51171875	+3160	+10.01513672	-7.11035156	-1.44140625	+60.62255859	+1.01074219	-27.35595703	+2628
+1458241449.36859990	+12.13769531	-4.12646484	-1.25683594	+47.08740234	-9.77783203	-62.22656250	+3180	+11.99267578	-3.42773438	-0.99755859	+4.83398438	-15.11718750	+19.53369141	+3108	+9.91406250	-7.19824219	-1.43261719	+60.71044922	+1.07666016	-27.07031250	+2588
+1458241449.37270000	+12.09375000	-4.15722656	-1.24804688	+47.17529297	-9.71191406	-62.20458984	+3152	+11.94873047	-3.45849609	-0.98876953	+4.92187500	-15.05126953	+19.51171875	+3080	+9.86132813	-7.24218750	-1.42822266	+60.68847656	+1.09863281	-26.91650391	+2568
+1458241449.37690000	+12.04980469	-4.18798828	-1.23925781	+47.26318359	-9.66796875	-62.20458984	+3128	+11.90478516	-3.48925781	-0.97998047	+5.03173828	-14.98535156	+19.48974609	+3056	+9.80859375	-7.28613281	-1.42822266	+60.68847656	+1.14257813	-26.76269531	+2548
+1458241449.38109990	+12.00585938	-4.21875000	-1.23925781	+47.35107422	-9.60205078	-62.13867188	+3104	+11.86523438	-3.51562500	-0.97558594	+5.14160156	-14.87548828	+19.48974609	+3032	+9.75585938	-7.33007813	-1.42822266	+60.66650391	+1.14257813	-26.58691406	+2532
+1458241449.38520000	+11.96191406	-4.24951172	-1.23486328	+47.41699219	-9.53613281	-62.13867188	+3084	+11.82128906	-3.54638672	-0.97119141	+5.20751953	-14.80957031	+19.46777344	+3008	+9.69873047	-7.38281250	-1.43261719	+60.60058594	+1.16455078	-26.43310547	+2516
+1458241449.39350010	+11.87841797	-4.30224609	-1.22167969	+47.59277344	-9.47021484	-62.13867188	+3044	+11.74218750	-3.60351563	-0.95800781	+5.38330078	-14.69970703	+19.44580078	+2964	+9.59765625	-7.46191406	-1.43701172	+60.57861328	+1.16455078	-26.14746094	+2484
+1458241449.39770010	+11.83447266	-4.33300781	-1.21289063	+47.65869141	-9.44824219	-62.16064453	+3028	+11.70263672	-3.63427734	-0.95361328	+5.42724609	-14.69970703	+19.42382813	+2944	+9.54492188	-7.50585938	-1.43261719	+60.51269531	+1.18652344	-26.03759766	+2468
+1458241449.40190010	+11.79492188	-4.35937500	-1.20410156	+47.74658203	-9.44824219	-62.20458984	+3016	+11.66308594	-3.66064453	-0.94482422	+5.51513672	-14.69970703	+19.37988281	+2928	+9.50097656	-7.54541016	-1.43261719	+60.51269531	+1.18652344	-25.97167969	+2448
+1458241449.40599990	+11.75976563	-4.39013672	-1.19970703	+47.81250000	-9.44824219	-62.22656250	+3000	+11.62792969	-3.68701172	-0.94042969	+5.55908203	-14.67773438	+19.37988281	+2904	+9.45703125	-7.58056641	-1.42382813	+60.51269531	+1.16455078	-25.94970703	+2432
+1458241449.41020010	+11.72460938	-4.42089844	-1.19531250	+47.85644531	-9.42626953	-62.27050781	+2988	+11.59277344	-3.71777344	-0.93603516	+5.60302734	-14.67773438	+19.35791016	+2888	+9.41748047	-7.62011719	-1.41503906	+60.46875000	+1.18652344	-25.92773438	+2416
+1458241449.41440010	+11.68945313	-4.44726563	-1.19091797	+47.92236328	-9.47021484	-62.31445313	+2972	+11.55322266	-3.74414063	-0.92724609	+5.64697266	-14.72167969	+19.33593750	+2868	+9.38232422	-7.65087891	-1.40625000	+60.51269531	+1.16455078	-25.94970703	+2400
+1458241449.42269990	+11.61914063	-4.50000000	-1.18212891	+48.05419922	-9.51416016	-62.40234375	+2940	+11.48291016	-3.79687500	-0.91845703	+5.71289063	-14.76562500	+19.35791016	+2828	+9.31640625	-7.71240234	-1.37988281	+60.57861328	+1.14257813	-26.05957031	+2364
+1458241449.43100000	+11.55761719	-4.55273438	-1.16894531	+48.18603516	-9.64599609	-62.51220703	+2904	+11.41699219	-3.84521484	-0.90966797	+5.75683594	-14.89746094	+19.37988281	+2788	+9.26806641	-7.75634766	-1.34912109	+60.77636719	+1.12060547	-26.27929688	+2332
+1458241449.43520000	+11.52685547	-4.57910156	-1.16455078	+48.25195313	-9.71191406	-62.60009766	+2888	+11.38623047	-3.87158203	-0.90527344	+5.77880859	-14.98535156	+19.37988281	+2768	+9.24169922	-7.78271484	-1.32714844	+60.84228516	+1.09863281	-26.43310547	+2316
+1458241449.43940000	+11.49609375	-4.60546875	-1.15576172	+48.33984375	-9.79980469	-62.68798828	+2868	+11.35107422	-3.89794922	-0.90087891	+5.80078125	-15.07324219	+19.37988281	+2744	+9.21972656	-7.80468750	-1.30957031	+60.93017578	+1.09863281	-26.58691406	+2304
+1458241449.44770000	+11.43896484	-4.65380859	-1.14257813	+48.47167969	-9.95361328	-62.84179688	+2824	+11.28955078	-3.94628906	-0.88769531	+5.82275391	-15.27099609	+19.37988281	+2700	+9.17578125	-7.84863281	-1.27001953	+61.08398438	+1.05468750	-26.89453125	+2280
+1458241449.45190000	+11.41259766	-4.67578125	-1.13818359	+48.55957031	-10.04150391	-62.92968750	+2800	+11.25878906	-3.96826172	-0.88330078	+5.84472656	-15.35888672	+19.40185547	+2680	+9.15820313	-7.86621094	-1.24804688	+61.17187500	+1.03271484	-27.04833984	+2268
+1458241449.45600010	+11.38183594	-4.69775391	-1.12939453	+48.64746094	-10.12939453	-62.99560547	+2780	+11.22363281	-3.99023438	-0.87451172	+5.86669922	-15.46875000	+19.40185547	+2656	+9.13623047	-7.88818359	-1.23046875	+61.25976563	+1.01074219	-27.18017578	+2260
+1458241449.46020010	+11.35107422	-4.71972656	-1.12060547	+48.75732422	-10.21728516	-63.10546875	+2756	+11.19287109	-4.01220703	-0.86572266	+5.88867188	-15.55664063	+19.40185547	+2636	+9.11425781	-7.90576172	-1.21728516	+61.34765625	+0.98876953	-27.29003906	+2248
+1458241449.46429990	+11.32470703	-4.73730469	-1.11181641	+48.86718750	-10.32714844	-63.19335938	+2736	+11.16210938	-4.02978516	-0.86132813	+5.91064453	-15.66650391	+19.40185547	+2612	+9.08789063	-7.92773438	-1.20410156	+61.39160156	+0.96679688	-27.42187500	+2240
+1458241449.46849990	+11.29394531	-4.75927734	-1.10302734	+48.95507813	-10.41503906	-63.30322266	+2716	+11.13134766	-4.05175781	-0.84814453	+5.95458984	-15.79833984	+19.37988281	+2592	+9.06152344	-7.95410156	-1.19091797	+61.43554688	+0.92285156	-27.50976563	+2232
+1458241449.47680000	+11.23681641	-4.79443359	-1.08105469	+49.19677734	-10.59082031	-63.52294922	+2680	+11.06982422	-4.08691406	-0.83056641	+6.02050781	-16.01806641	+19.31396484	+2552	+9.00000000	-8.00244141	-1.16894531	+61.43554688	+0.87890625	-27.66357422	+2220
+1458241449.48099990	+11.20605469	-4.81201172	-1.06787109	+49.30664063	-10.67871094	-63.63281250	+2664	+11.03906250	-4.10449219	-0.81738281	+6.06445313	-16.12792969	+19.24804688	+2536	+8.96484375	-8.02880859	-1.16455078	+61.39160156	+0.83496094	-27.68554688	+2212
+1458241449.48519990	+11.17529297	-4.82958984	-1.05468750	+49.43847656	-10.74462891	-63.74267578	+2644	+11.00830078	-4.12207031	-0.80419922	+6.10839844	-16.23779297	+19.20410156	+2516	+8.92968750	-8.05517578	-1.16015625	+61.34765625	+0.76904297	-27.70751953	+2204
+1458241449.49350000	+11.11816406	-4.85595703	-1.03271484	+49.70214844	-10.92041016	-63.98437500	+2612	+10.95117188	-4.15283203	-0.78222656	+6.24023438	-16.45751953	+19.09423828	+2480	+8.85498047	-8.10791016	-1.15576172	+61.25976563	+0.65917969	-27.72949219	+2188
+1458241449.49770000	+11.08740234	-4.86914063	-1.01513672	+49.87792969	-10.98632813	-64.11621094	+2600	+10.92041016	-4.16601563	-0.76904297	+6.30615234	-16.58935547	+19.02832031	+2464	+8.81542969	-8.13427734	-1.15576172	+61.21582031	+0.59326172	-27.72949219	+2180
+1458241449.50600000	+11.02587891	-4.89550781	-0.98437500	+50.16357422	-11.16210938	-64.40185547	+2576	+10.85888672	-4.19677734	-0.73828125	+6.39404297	-16.85302734	+18.85253906	+2436	+8.73632813	-8.18701172	-1.15136719	+61.08398438	+0.46142578	-27.77343750	+2168
+1458241449.51020000	+10.99511719	-4.90869141	-0.97119141	+50.33935547	-11.25000000	-64.53369141	+2564	+10.83251953	-4.20996094	-0.72509766	+6.48193359	-16.98486328	+18.78662109	+2424	+8.69677734	-8.21337891	-1.15136719	+61.01806641	+0.39550781	-27.79541016	+2160
+1458241449.51430010	+10.96875000	-4.91748047	-0.95361328	+50.51513672	-11.33789063	-64.68750000	+2556	+10.80175781	-4.21875000	-0.70751953	+6.54785156	-17.13867188	+18.72070313	+2412	+8.66162109	-8.23535156	-1.14697266	+60.97412109	+0.30761719	-27.81738281	+2152
+1458241449.52270010	+10.90722656	-4.93945313	-0.92285156	+50.84472656	-11.53564453	-64.92919922	+2536	+10.74462891	-4.24072266	-0.68115234	+6.70166016	-17.42431641	+18.56689453	+2388	+8.59130859	-8.27490234	-1.13378906	+60.93017578	+0.15380859	-27.90527344	+2136
+1458241449.53099990	+10.85009766	-4.95703125	-0.88769531	+51.21826172	-11.77734375	-65.23681641	+2524	+10.68310547	-4.26269531	-0.64599609	+6.83349609	-17.75390625	+18.45703125	+2368	+8.53417969	-8.30566406	-1.11181641	+61.01806641	+0.00000000	-28.10302734	+2120
+1458241449.53520010	+10.82373047	-4.96142578	-0.87011719	+51.41601563	-11.90917969	-65.36865234	+2516	+10.65673828	-4.27148438	-0.62841797	+6.92138672	-17.90771484	+18.41308594	+2356	+8.50781250	-8.31884766	-1.09863281	+61.08398438	-0.08789063	-28.21289063	+2112
+1458241449.53930000	+10.79736328	-4.97021484	-0.85253906	+51.61376953	-12.04101563	-65.47851563	+2508	+10.62597656	-4.28027344	-0.61083984	+6.98730469	-18.08349609	+18.36914063	+2344	+8.49023438	-8.33203125	-1.08544922	+61.17187500	-0.17578125	-28.30078125	+2108
+1458241449.54349990	+10.76660156	-4.97900391	-0.83056641	+51.78955078	-12.17285156	-65.63232422	+2500	+10.59521484	-4.28906250	-0.59326172	+7.05322266	-18.28125000	+18.30322266	+2332	+8.46826172	-8.34082031	-1.05908203	+61.28173828	-0.24169922	-28.47656250	+2104
+1458241449.54760000	+10.74023438	-4.98339844	-0.81738281	+51.98730469	-12.30468750	-65.72021484	+2488	+10.56884766	-4.29345703	-0.57568359	+7.14111328	-18.43505859	+18.30322266	+2320	+8.44628906	-8.34960938	-1.03710938	+61.41357422	-0.30761719	-28.63037109	+2100
+1458241449.55600000	+10.68750000	-4.99658203	-0.78222656	+52.36083984	-12.59033203	-65.91796875	+2468	+10.51171875	-4.30664063	-0.54052734	+7.29492188	-18.74267578	+18.28125000	+2292	+8.41552734	-8.35839844	-0.98876953	+61.74316406	-0.41748047	-28.87207031	+2100
+1458241449.56010010	+10.66113281	-5.00097656	-0.76464844	+52.55859375	-12.74414063	-66.00585938	+2456	+10.48095703	-4.31103516	-0.52294922	+7.36083984	-18.89648438	+18.25927734	+2280	+8.40234375	-8.36279297	-0.96679688	+61.91894531	-0.48339844	-29.00390625	+2100
+1458241449.56430010	+10.63476563	-5.00537109	-0.74707031	+52.75634766	-12.87597656	-66.07177734	+2448	+10.45019531	-4.31982422	-0.50537109	+7.40478516	-19.05029297	+18.25927734	+2268	+8.38476563	-8.36718750	-0.94482422	+62.11669922	-0.54931641	-29.04785156	+2100
+1458241449.56850000	+10.61279297	-5.01416016	-0.72509766	+52.95410156	-12.98583984	-66.18164063	+2440	+10.42382813	-4.32421875	-0.48339844	+7.47070313	-19.20410156	+18.21533203	+2252	+8.37158203	-8.37158203	-0.91406250	+62.31445313	-0.54931641	-29.15771484	+2104
+1458241449.57680010	+10.56005859	-5.02294922	-0.69433594	+53.30566406	-13.18359375	-66.29150391	+2428	+10.36669922	-4.33740234	-0.44824219	+7.60253906	-19.44580078	+18.19335938	+2224	+8.33642578	-8.38037109	-0.86572266	+62.66601563	-0.57128906	-29.22363281	+2116
+1458241449.58509990	+10.51171875	-5.03613281	-0.66357422	+53.61328125	-13.27148438	-66.37939453	+2416	+10.31396484	-4.35058594	-0.41748047	+7.69042969	-19.59960938	+18.14941406	+2192	+8.29687500	-8.39794922	-0.81738281	+62.95166016	-0.50537109	-29.15771484	+2132
+1458241449.58929990	+10.48535156	-5.04052734	-0.65478516	+53.78906250	-13.29345703	-66.40136719	+2408	+10.28759766	-4.35498047	-0.40869141	+7.73437500	-19.64355469	+18.10546875	+2176	+8.27050781	-8.40234375	-0.80419922	+63.06152344	-0.46142578	-29.02587891	+2140
+1458241449.59760000	+10.44140625	-5.05810547	-0.63720703	+54.03076172	-13.24951172	-66.44531250	+2396	+10.23925781	-4.36816406	-0.39111328	+7.75634766	-19.66552734	+17.99560547	+2144	+8.22216797	-8.42431641	-0.77783203	+63.23730469	-0.32958984	-28.74023438	+2152
+1458241449.60599990	+10.40185547	-5.06689453	-0.62841797	+54.29443359	-13.07373047	-66.42333984	+2380	+10.20410156	-4.38134766	-0.38232422	+7.84423828	-19.57763672	+17.86376953	+2112	+8.16503906	-8.45068359	-0.76464844	+63.28125000	-0.13183594	-28.25683594	+2168
+1458241449.61010000	+10.37988281	-5.08447266	-0.62402344	+54.29443359	-12.96386719	-66.42333984	+2372	+10.18212891	-4.39892578	-0.37792969	+7.80029297	-19.51171875	+17.77587891	+2096	+8.12988281	-8.46826172	-0.76025391	+63.23730469	+0.00000000	-28.01513672	+2172
+1458241449.61840010	+10.34912109	-5.09326172	-0.63281250	+54.49218750	-12.65625000	-66.31347656	+2352	+10.15576172	-4.41210938	-0.38671875	+7.84423828	-19.24804688	+17.62207031	+2068	+8.07275391	-8.49902344	-0.76025391	+63.17138672	+0.26367188	-27.44384766	+2180
+1458241449.62680010	+10.31396484	-5.11523438	-0.64160156	+54.51416016	-12.30468750	-66.22558594	+2336	+10.12500000	-4.43408203	-0.39550781	+7.75634766	-18.98437500	+17.46826172	+2044	+8.01562500	-8.52978516	-0.76464844	+63.01757813	+0.57128906	-26.87255859	+2188
+1458241449.63509990	+10.29199219	-5.14160156	-0.65478516	+54.51416016	-11.95312500	-66.11572266	+2320	+10.10742188	-4.46044922	-0.41308594	+7.66845703	-18.65478516	+17.31445313	+2028	+7.96728516	-8.56494141	-0.77343750	+62.86376953	+0.87890625	-26.34521484	+2188
+1458241449.63930010	+10.28320313	-5.14599609	-0.66357422	+54.53613281	-11.77734375	-66.04980469	+2312	+10.10302734	-4.46484375	-0.42187500	+7.66845703	-18.50097656	+17.22656250	+2020	+7.94970703	-8.57373047	-0.77343750	+62.81982422	+1.03271484	-26.14746094	+2184
+1458241449.64340000	+10.27880859	-5.15478516	-0.67236328	+54.58007813	-11.62353516	-66.00585938	+2300	+10.09863281	-4.47363281	-0.43505859	+7.64648438	-18.36914063	+17.18261719	+2012	+7.93652344	-8.58691406	-0.77343750	+62.75390625	+1.16455078	-25.94970703	+2184
+1458241449.64759990	+10.27001953	-5.17236328	-0.68115234	+54.49218750	-11.46972656	-65.93994141	+2292	+10.08984375	-4.48681641	-0.44384766	+7.55859375	-18.21533203	+17.11669922	+2004	+7.91894531	-8.60449219	-0.77783203	+62.64404297	+1.29638672	-25.75195313	+2180
+1458241449.65590000	+10.27001953	-5.18115234	-0.69433594	+54.53613281	-11.25000000	-65.85205078	+2268	+10.08984375	-4.50000000	-0.46142578	+7.53662109	-18.01757813	+17.02880859	+1988	+7.91015625	-8.61328125	-0.76904297	+62.64404297	+1.53808594	-25.57617188	+2168
+1458241449.66010000	+10.26562500	-5.19433594	-0.69873047	+54.47021484	-11.16210938	-65.83007813	+2260	+10.08544922	-4.51318359	-0.46582031	+7.44873047	-17.92968750	+16.98486328	+1980	+7.91015625	-8.62207031	-0.76464844	+62.62207031	+1.64794922	-25.51025391	+2164
+1458241449.66840000	+10.27441406	-5.20312500	-0.70312500	+54.47021484	-11.07421875	-65.85205078	+2240	+10.09423828	-4.52197266	-0.47460938	+7.42675781	-17.88574219	+16.89697266	+1960	+7.92333984	-8.62646484	-0.74267578	+62.66601563	+1.82373047	-25.57617188	+2160
+1458241449.67260000	+10.27441406	-5.21630859	-0.70751953	+54.40429688	-11.05224609	-65.87402344	+2232	+10.09423828	-4.52636719	-0.47900391	+7.36083984	-17.88574219	+16.87500000	+1952	+7.93212891	-8.63085938	-0.73388672	+62.66601563	+1.91162109	-25.62011719	+2160
+1458241449.67680000	+10.27880859	-5.22070313	-0.70751953	+54.38232422	-11.05224609	-65.91796875	+2220	+10.09863281	-4.53076172	-0.47900391	+7.31689453	-17.92968750	+16.83105469	+1940	+7.94091797	-8.63085938	-0.71630859	+62.68798828	+1.97753906	-25.72998047	+2160
+1458241449.68510010	+10.29199219	-5.22949219	-0.70312500	+54.31640625	-11.05224609	-66.00585938	+2204	+10.10742188	-4.53955078	-0.47900391	+7.25097656	-17.97363281	+16.78710938	+1920	+7.96289063	-8.62646484	-0.69873047	+62.68798828	+2.02148438	-25.88378906	+2168
+1458241449.68930010	+10.29638672	-5.23388672	-0.70312500	+54.27246094	-11.07421875	-66.04980469	+2200	+10.11181641	-4.53955078	-0.47900391	+7.22900391	-17.99560547	+16.76513672	+1912	+7.97167969	-8.62646484	-0.68994141	+62.68798828	+2.04345703	-25.97167969	+2172
+1458241449.69339990	+10.30078125	-5.23828125	-0.69873047	+54.22851563	-11.09619141	-66.09375000	+2192	+10.11621094	-4.54394531	-0.47900391	+7.18505859	-18.06152344	+16.74316406	+1904	+7.98486328	-8.62646484	-0.67675781	+62.68798828	+2.06542969	-26.08154297	+2176
+1458241449.69759990	+10.30517578	-5.24267578	-0.69873047	+54.20654297	-11.11816406	-66.11572266	+2188	+10.11621094	-4.54394531	-0.47900391	+7.16308594	-18.06152344	+16.72119141	+1892	+7.98925781	-8.62207031	-0.67236328	+62.68798828	+2.04345703	-26.14746094	+2180
+1458241449.70170000	+10.30957031	-5.24267578	-0.69873047	+54.18457031	-11.14013672	-66.15966797	+2184	+10.12060547	-4.54394531	-0.47460938	+7.14111328	-18.08349609	+16.72119141	+1884	+7.99804688	-8.62207031	-0.66357422	+62.66601563	+2.04345703	-26.21337891	+2180
+1458241449.70590000	+10.31396484	-5.24707031	-0.69433594	+54.14062500	-11.14013672	-66.20361328	+2180	+10.12500000	-4.54833984	-0.47460938	+7.11914063	-18.10546875	+16.69921875	+1876	+8.00244141	-8.62207031	-0.65917969	+62.62207031	+2.04345703	-26.27929688	+2188
+1458241449.71420000	+10.33154297	-5.25585938	-0.68554688	+53.94287109	-11.22802734	-66.37939453	+2176	+10.16455078	-4.56591797	-0.46142578	+6.72363281	-18.50097656	+16.50146484	+1864	+8.01123047	-8.62207031	-0.65039063	+62.55615234	+2.02148438	-26.38916016	+2192
+1458241449.71840000	+10.34033203	-5.26464844	-0.68115234	+53.83300781	-11.27197266	-66.48925781	+2176	+10.17773438	-4.57031250	-0.45263672	+6.54785156	-18.65478516	+16.41357422	+1860	+8.01562500	-8.62207031	-0.64599609	+62.49023438	+1.99951172	-26.43310547	+2196
+1458241449.72260000	+10.37988281	-5.28662109	-0.65478516	+53.37158203	-11.42578125	-66.86279297	+2188	+10.21728516	-4.58789063	-0.43945313	+6.13037109	-18.96240234	+16.21582031	+1860	+8.02001953	-8.62207031	-0.64160156	+62.38037109	+1.95556641	-26.49902344	+2200
+1458241449.72670010	+10.39306641	-5.29541016	-0.64160156	+53.08593750	-11.49169922	-67.01660156	+2196	+10.23046875	-4.59228516	-0.43066406	+5.91064453	-19.05029297	+16.14990234	+1860	+8.02441406	-8.62646484	-0.63720703	+62.24853516	+1.88964844	-26.56494141	+2204
+1458241449.73090000	+10.40185547	-5.30419922	-0.63281250	+52.88818359	-11.51367188	-67.12646484	+2204	+10.23925781	-4.60107422	-0.42626953	+5.71289063	-19.13818359	+16.08398438	+1860	+8.02441406	-8.62646484	-0.63720703	+62.11669922	+1.82373047	-26.58691406	+2204
+1458241449.73510000	+10.41064453	-5.30419922	-0.62402344	+52.69042969	-11.55761719	-67.19238281	+2212	+10.25244141	-4.60107422	-0.41748047	+5.58105469	-19.18212891	+16.04003906	+1856	+8.02441406	-8.63085938	-0.63281250	+61.83105469	+1.71386719	-26.60888672	+2208
+1458241449.73920010	+10.41503906	-5.31298828	-0.61962891	+52.47070313	-11.55761719	-67.21435547	+2220	+10.26123047	-4.60986328	-0.41308594	+5.36132813	-19.20410156	+15.99609375	+1856	+8.02001953	-8.63525391	-0.63720703	+61.54541016	+1.62597656	-26.58691406	+2212
+1458241449.74760010	+10.42382813	-5.31738281	-0.61083984	+52.11914063	-11.53564453	-67.21435547	+2232	+10.27441406	-4.61425781	-0.40869141	+5.03173828	-19.20410156	+15.93017578	+1860	+7.99804688	-8.64404297	-0.65039063	+61.01806641	+1.45019531	-26.41113281	+2220
+1458241449.75169990	+10.42382813	-5.32177734	-0.60644531	+51.89941406	-11.51367188	-67.14843750	+2240	+10.27880859	-4.61865234	-0.40869141	+4.81201172	-19.16015625	+15.93017578	+1864	+7.98486328	-8.64843750	-0.65917969	+60.77636719	+1.36230469	-26.25732422	+2224
+1458241449.75589990	+10.41943359	-5.32617188	-0.60644531	+51.67968750	-11.49169922	-67.10449219	+2244	+10.27880859	-4.62304688	-0.40429688	+4.59228516	-19.13818359	+15.90820313	+1868	+7.97167969	-8.65283203	-0.66796875	+60.55664063	+1.31835938	-26.10351563	+2228
+1458241449.76009990	+10.41943359	-5.32177734	-0.60644531	+51.56982422	-11.46972656	-67.03857422	+2252	+10.28759766	-4.61865234	-0.40429688	+4.48242188	-19.05029297	+15.95214844	+1868	+7.95849609	-8.65283203	-0.67675781	+60.38085938	+1.29638672	-25.94970703	+2228
+1458241449.76420000	+10.41943359	-5.32617188	-0.60644531	+51.39404297	-11.44775391	-66.92871094	+2256	+10.28759766	-4.62304688	-0.40869141	+4.28466797	-18.96240234	+15.97412109	+1872	+7.94970703	-8.65283203	-0.68554688	+60.24902344	+1.27441406	-25.75195313	+2228
+1458241449.76840000	+10.41503906	-5.33496094	-0.60644531	+51.17431641	-11.40380859	-66.84082031	+2264	+10.28759766	-4.63183594	-0.40869141	+4.06494141	-18.87451172	+15.99609375	+1876	+7.93212891	-8.65283203	-0.69433594	+60.11718750	+1.27441406	-25.55419922	+2228
+1458241449.77670000	+10.41064453	-5.33496094	-0.61523438	+50.93261719	-11.31591797	-66.57714844	+2272	+10.28759766	-4.63183594	-0.41748047	+3.75732422	-18.58886719	+16.12792969	+1884	+7.91015625	-8.64404297	-0.70312500	+59.96337891	+1.34033203	-25.15869141	+2224
+1458241449.78090000	+10.40625000	-5.33935547	-0.61962891	+50.75683594	-11.27197266	-66.42333984	+2276	+10.27880859	-4.63183594	-0.41748047	+3.58154297	-18.45703125	+16.19384766	+1888	+7.90136719	-8.63964844	-0.70751953	+59.91943359	+1.40625000	-24.93896484	+2220
+1458241449.78500010	+10.40185547	-5.33935547	-0.62402344	+50.64697266	-11.22802734	-66.29150391	+2280	+10.27880859	-4.63183594	-0.42626953	+3.44970703	-18.28125000	+16.28173828	+1892	+7.89257813	-8.63085938	-0.70751953	+59.89746094	+1.51611328	-24.63134766	+2216
+1458241449.78920010	+10.39746094	-5.34375000	-0.63281250	+50.51513672	-11.18408203	-66.11572266	+2284	+10.27441406	-4.63623047	-0.43505859	+3.27392578	-18.10546875	+16.39160156	+1896	+7.88378906	-8.61767578	-0.71191406	+59.89746094	+1.60400391	-24.36767578	+2208
+1458241449.79340000	+10.39306641	-5.34375000	-0.63720703	+50.36132813	-11.14013672	-65.93994141	+2288	+10.26562500	-4.63623047	-0.43945313	+3.09814453	-17.92968750	+16.50146484	+1896	+7.87500000	-8.60888672	-0.71191406	+59.94140625	+1.73583984	-24.12597656	+2204
+1458241449.79749990	+10.38867188	-5.34814453	-0.64599609	+50.25146484	-11.09619141	-65.78613281	+2292	+10.26123047	-4.63623047	-0.44824219	+2.98828125	-17.77587891	+16.56738281	+1896	+7.86621094	-8.59130859	-0.70751953	+60.00732422	+1.91162109	-23.77441406	+2200
+1458241449.80590010	+10.37988281	-5.35253906	-0.65917969	+49.98779297	-10.96435547	-65.43457031	+2296	+10.25244141	-4.64062500	-0.46142578	+2.68066406	-17.40234375	+16.76513672	+1896	+7.85302734	-8.56933594	-0.70312500	+60.11718750	+2.21923828	-23.24707031	+2196
+1458241449.80999990	+10.37109375	-5.35693359	-0.66796875	+49.81201172	-10.89843750	-65.19287109	+2300	+10.24804688	-4.64501953	-0.46582031	+2.52685547	-17.24853516	+16.85302734	+1896	+7.84423828	-8.56054688	-0.69873047	+60.16113281	+2.37304688	-22.98339844	+2192
+1458241449.81419990	+10.36669922	-5.36132813	-0.67675781	+49.65820313	-10.81054688	-64.97314453	+2300	+10.23925781	-4.64501953	-0.47460938	+2.35107422	-17.05078125	+16.96289063	+1896	+7.83544922	-8.55175781	-0.69873047	+60.16113281	+2.52685547	-22.71972656	+2188
+1458241449.81839990	+10.35791016	-5.36572266	-0.68554688	+49.48242188	-10.72265625	-64.75341797	+2304	+10.23486328	-4.64941406	-0.48339844	+2.19726563	-16.85302734	+17.05078125	+1892	+7.82666016	-8.54296875	-0.69873047	+60.18310547	+2.65869141	-22.41210938	+2184
+1458241449.82670000	+10.34033203	-5.37890625	-0.70751953	+49.02099609	-10.50292969	-64.20410156	+2308	+10.22167969	-4.65820313	-0.50097656	+1.80175781	-16.43554688	+17.24853516	+1892	+7.80029297	-8.52978516	-0.70751953	+60.09521484	+2.90039063	-21.84082031	+2180
+1458241449.83090000	+10.33593750	-5.38330078	-0.71630859	+48.84521484	-10.41503906	-64.00634766	+2308	+10.22167969	-4.66259766	-0.50537109	+1.62597656	-16.23779297	+17.31445313	+1888	+7.78710938	-8.52539063	-0.71191406	+60.02929688	+3.01025391	-21.53320313	+2180
+1458241449.83500000	+10.32714844	-5.39208984	-0.72509766	+48.58154297	-10.30517578	-63.76464844	+2308	+10.21289063	-4.66699219	-0.51416016	+1.38427734	-16.01806641	+17.40234375	+1888	+7.76953125	-8.52539063	-0.71630859	+59.94140625	+3.09814453	-21.22558594	+2180
+1458241449.83920000	+10.31835938	-5.39648438	-0.73388672	+48.36181641	-10.19531250	-63.58886719	+2308	+10.20849609	-4.67578125	-0.51855469	+1.16455078	-15.84228516	+17.46826172	+1888	+7.74755859	-8.52539063	-0.72509766	+59.78759766	+3.18603516	-20.93994141	+2180
+1458241449.84340000	+10.31396484	-5.40527344	-0.73828125	+48.16406250	-10.10742188	-63.41308594	+2304	+10.20849609	-4.68017578	-0.52294922	+0.98876953	-15.66650391	+17.51220703	+1884	+7.72558594	-8.52539063	-0.73388672	+59.61181641	+3.25195313	-20.61035156	+2180
+1458241449.84750010	+10.30517578	-5.41406250	-0.74707031	+47.92236328	-9.99755859	-63.25927734	+2304	+10.20410156	-4.68896484	-0.53173828	+0.72509766	-15.49072266	+17.55615234	+1884	+7.70361328	-8.52978516	-0.74707031	+59.41406250	+3.29589844	-20.28076172	+2180
+1458241449.85579990	+10.29199219	-5.42724609	-0.75585938	+47.46093750	-9.82177734	-62.97363281	+2300	+10.19970703	-4.70214844	-0.54052734	+0.30761719	-15.18310547	+17.64404297	+1876	+7.65527344	-8.53857422	-0.77343750	+58.99658203	+3.38378906	-19.66552734	+2180
+1458241449.85999990	+10.28759766	-5.43603516	-0.76025391	+47.21923828	-9.73388672	-62.84179688	+2296	+10.19970703	-4.71093750	-0.54052734	+0.08789063	-15.02929688	+17.66601563	+1876	+7.62890625	-8.54296875	-0.78662109	+58.75488281	+3.40576172	-19.33593750	+2180
+1458241449.86420010	+10.28320313	-5.44042969	-0.76025391	+46.97753906	-9.66796875	-62.73193359	+2292	+10.19970703	-4.71533203	-0.54492188	-0.13183594	-14.89746094	+17.66601563	+1876	+7.60693359	-8.54736328	-0.79980469	+58.53515625	+3.42773438	-19.02832031	+2176
+1458241449.86830000	+10.27441406	-5.44921875	-0.76464844	+46.75781250	-9.58007813	-62.62207031	+2288	+10.19970703	-4.72412109	-0.54931641	-0.35156250	-14.78759766	+17.68798828	+1876	+7.58496094	-8.55175781	-0.80859375	+58.33740234	+3.47167969	-18.76464844	+2172
+1458241449.87249990	+10.27001953	-5.45800781	-0.76904297	+46.53808594	-9.49218750	-62.51220703	+2284	+10.19970703	-4.73291016	-0.54931641	-0.54931641	-14.65576172	+17.70996094	+1876	+7.56298828	-8.55615234	-0.81738281	+58.09570313	+3.51562500	-18.50097656	+2168
+1458241449.88080000	+10.26123047	-5.47558594	-0.77783203	+46.07666016	-9.33837891	-62.29248047	+2276	+10.19531250	-4.75048828	-0.55371094	-0.96679688	-14.43603516	+17.73193359	+1876	+7.52343750	-8.56494141	-0.83496094	+57.72216797	+3.58154297	-17.99560547	+2152
+1458241449.88500000	+10.25683594	-5.48437500	-0.78222656	+45.87890625	-9.25048828	-62.18261719	+2272	+10.19531250	-4.75488281	-0.55810547	-1.14257813	-14.30419922	+17.75390625	+1880	+7.50585938	-8.56933594	-0.84375000	+57.52441406	+3.64746094	-17.75390625	+2144
+1458241449.88920000	+10.25244141	-5.49316406	-0.78222656	+45.65917969	-9.16259766	-62.07275391	+2272	+10.19531250	-4.76367188	-0.56250000	-1.31835938	-14.17236328	+17.77587891	+1884	+7.49707031	-8.56933594	-0.85253906	+57.43652344	+3.69140625	-17.53417969	+2136
+1458241449.89330010	+10.24804688	-5.50195313	-0.79101563	+45.46142578	-9.09667969	-61.94091797	+2268	+10.19091797	-4.77685547	-0.56689453	-1.51611328	-14.06250000	+17.81982422	+1884	+7.48828125	-8.56933594	-0.85253906	+57.34863281	+3.77929688	-17.35839844	+2124
+1458241449.89750000	+10.24365234	-5.50634766	-0.79541016	+45.30761719	-9.00878906	-61.83105469	+2264	+10.19091797	-4.77685547	-0.57128906	-1.62597656	-13.95263672	+17.84179688	+1888	+7.47509766	-8.56933594	-0.84814453	+57.26074219	+3.86718750	-17.18261719	+2112
+1458241449.90170000	+10.24365234	-5.51513672	-0.79980469	+45.15380859	-8.94287109	-61.72119141	+2260	+10.19091797	-4.78564453	-0.57568359	-1.75781250	-13.82080078	+17.86376953	+1888	+7.47070313	-8.56494141	-0.84814453	+57.23876953	+3.95507813	-17.02880859	+2100
+1458241449.90580010	+10.23925781	-5.52392578	-0.80419922	+45.00000000	-8.85498047	-61.61132813	+2256	+10.18652344	-4.79443359	-0.58007813	-1.91162109	-13.71093750	+17.90771484	+1892	+7.46630859	-8.56054688	-0.84375000	+57.23876953	+4.06494141	-16.89697266	+2088
+1458241449.91420010	+10.23486328	-5.53710938	-0.81298828	+44.78027344	-8.70117188	-61.43554688	+2248	+10.18212891	-4.80322266	-0.58886719	-2.08740234	-13.46923828	+17.97363281	+1892	+7.46630859	-8.55175781	-0.83056641	+57.28271484	+4.28466797	-16.69921875	+2072
+1458241449.92249990	+10.23046875	-5.54589844	-0.82617188	+44.60449219	-8.54736328	-61.21582031	+2240	+10.17773438	-4.81201172	-0.60205078	-2.21923828	-13.22753906	+18.03955078	+1892	+7.46630859	-8.53857422	-0.81738281	+57.39257813	+4.50439453	-16.47949219	+2056
+1458241449.92660000	+10.22607422	-5.55029297	-0.83496094	+44.53857422	-8.48144531	-61.12792969	+2236	+10.17333984	-4.81640625	-0.60644531	-2.28515625	-13.11767578	+18.06152344	+1892	+7.47070313	-8.53417969	-0.81298828	+57.48046875	+4.61425781	-16.41357422	+2052
+1458241449.93080000	+10.22607422	-5.55468750	-0.83935547	+44.47265625	-8.39355469	-61.01806641	+2232	+10.16894531	-4.82080078	-0.61523438	-2.32910156	-13.00781250	+18.10546875	+1888	+7.47070313	-8.52978516	-0.80419922	+57.56835938	+4.72412109	-16.34765625	+2048
+1458241449.93499990	+10.22167969	-5.55468750	-0.84375000	+44.45068359	-8.34960938	-60.95214844	+2228	+10.16455078	-4.82080078	-0.61962891	-2.35107422	-12.91992188	+18.12744141	+1884	+7.47070313	-8.52539063	-0.79980469	+57.63427734	+4.81201172	-16.25976563	+2040
+1458241449.94330000	+10.21728516	-5.56347656	-0.85253906	+44.38476563	-8.19580078	-60.82031250	+2220	+10.16015625	-4.82519531	-0.62841797	-2.39501953	-12.72216797	+18.14941406	+1880	+7.47070313	-8.51660156	-0.79101563	+57.76611328	+4.98779297	-16.14990234	+2032
+1458241449.94750000	+10.21728516	-5.56347656	-0.85693359	+44.36279297	-8.12988281	-60.75439453	+2216	+10.15576172	-4.82519531	-0.63281250	-2.41699219	-12.65625000	+18.17138672	+1876	+7.47070313	-8.51660156	-0.78662109	+57.78808594	+5.05371094	-16.06201172	+2028
+1458241449.95160010	+10.21289063	-5.56787109	-0.86132813	+44.36279297	-8.06396484	-60.71044922	+2212	+10.15576172	-4.82958984	-0.63720703	-2.41699219	-12.59033203	+18.17138672	+1872	+7.46630859	-8.51660156	-0.78222656	+57.81005859	+5.11962891	-16.04003906	+2024
+1458241449.95580010	+10.21289063	-5.56787109	-0.86572266	+44.34082031	-7.99804688	-60.64453125	+2204	+10.15136719	-4.82958984	-0.64160156	-2.41699219	-12.50244141	+18.17138672	+1868	+7.46191406	-8.51660156	-0.78662109	+57.83203125	+5.14160156	-15.95214844	+2020
+1458241449.96000000	+10.20849609	-5.56787109	-0.87011719	+44.34082031	-7.93212891	-60.60058594	+2200	+10.14697266	-4.82958984	-0.64599609	-2.41699219	-12.43652344	+18.17138672	+1864	+7.45751953	-8.52099609	-0.79101563	+57.83203125	+5.16357422	-15.86425781	+2016
+1458241449.96409990	+10.20410156	-5.56787109	-0.87451172	+44.31884766	-7.86621094	-60.55664063	+2196	+10.14697266	-4.82958984	-0.65039063	-2.41699219	-12.37060547	+18.14941406	+1860	+7.45312500	-8.52099609	-0.79541016	+57.83203125	+5.18554688	-15.79833984	+2012
+1458241449.97250010	+10.19970703	-5.56787109	-0.88330078	+44.31884766	-7.73437500	-60.51269531	+2184	+10.14257813	-4.82958984	-0.65478516	-2.39501953	-12.26074219	+18.12744141	+1852	+7.43554688	-8.52978516	-0.80419922	+57.78808594	+5.20751953	-15.66650391	+2008
+1458241449.97659990	+10.19531250	-5.57226563	-0.88330078	+44.31884766	-7.66845703	-60.49072266	+2176	+10.13818359	-4.83398438	-0.65917969	-2.39501953	-12.21679688	+18.08349609	+1848	+7.43115234	-8.53417969	-0.80859375	+57.74414063	+5.22949219	-15.62255859	+2004
+1458241449.98079990	+10.19091797	-5.57226563	-0.88769531	+44.31884766	-7.60253906	-60.46875000	+2168	+10.13818359	-4.83398438	-0.65917969	-2.37304688	-12.17285156	+18.06152344	+1848	+7.41796875	-8.54296875	-0.81298828	+57.67822266	+5.22949219	-15.53466797	+2004
+1458241449.98499990	+10.19091797	-5.57226563	-0.88769531	+44.31884766	-7.53662109	-60.44677734	+2164	+10.13378906	-4.83398438	-0.66357422	-2.37304688	-12.10693359	+18.03955078	+1844	+7.41357422	-8.54736328	-0.81738281	+57.63427734	+5.22949219	-15.49072266	+2000
+1458241449.98910000	+10.18652344	-5.57226563	-0.89208984	+44.31884766	-7.47070313	-60.44677734	+2156	+10.13378906	-4.83398438	-0.66357422	-2.35107422	-12.06298828	+17.99560547	+1840	+7.40478516	-8.55175781	-0.82177734	+57.59033203	+5.22949219	-15.42480469	+1996
+1458241449.99749990	+10.17773438	-5.57226563	-0.89648438	+44.31884766	-7.33886719	-60.42480469	+2140	+10.12939453	-4.83398438	-0.66796875	-2.30712891	-11.99707031	+17.92968750	+1840	+7.39160156	-8.56054688	-0.83496094	+57.52441406	+5.22949219	-15.33691406	+1988
+1458241450.00160000	+10.17773438	-5.57226563	-0.90087891	+44.29687500	-7.27294922	-60.42480469	+2136	+10.12939453	-4.83398438	-0.67236328	-2.30712891	-11.95312500	+17.88574219	+1840	+7.38720703	-8.56494141	-0.83935547	+57.50244141	+5.22949219	-15.29296875	+1984
+1458241450.00580000	+10.17333984	-5.57226563	-0.90087891	+44.29687500	-7.20703125	-60.42480469	+2128	+10.12500000	-4.83398438	-0.67236328	-2.28515625	-11.90917969	+17.84179688	+1836	+7.37841797	-8.56494141	-0.84375000	+57.48046875	+5.25146484	-15.24902344	+1980
+1458241450.01410010	+10.16894531	-5.57226563	-0.90527344	+44.29687500	-7.07519531	-60.40283203	+2112	+10.12060547	-4.83398438	-0.67675781	-2.26318359	-11.82128906	+17.77587891	+1840	+7.37402344	-8.57373047	-0.84375000	+57.45849609	+5.27343750	-15.18310547	+1968
+1458241450.01830010	+10.16894531	-5.57226563	-0.90527344	+44.29687500	-7.03125000	-60.40283203	+2108	+10.12060547	-4.83398438	-0.67675781	-2.24121094	-11.79931641	+17.75390625	+1840	+7.36962891	-8.57373047	-0.84814453	+57.45849609	+5.31738281	-15.16113281	+1964
+1458241450.02659990	+10.16455078	-5.57666016	-0.91406250	+44.27490234	-6.89941406	-60.35888672	+2092	+10.11621094	-4.83398438	-0.68554688	-2.21923828	-11.68945313	+17.68798828	+1840	+7.36962891	-8.57373047	-0.84375000	+57.48046875	+5.36132813	-15.13916016	+1952
+1458241450.03490000	+10.16015625	-5.57666016	-0.91845703	+44.27490234	-6.81152344	-60.31494141	+2080	+10.11181641	-4.83398438	-0.68994141	-2.17529297	-11.60156250	+17.66601563	+1840	+7.36962891	-8.56933594	-0.83935547	+57.59033203	+5.47119141	-15.11718750	+1940
+1458241450.04329990	+10.15576172	-5.57666016	-0.92724609	+44.27490234	-6.70166016	-60.24902344	+2068	+10.10742188	-4.83837891	-0.69873047	-2.15332031	-11.46972656	+17.64404297	+1840	+7.37402344	-8.56494141	-0.83056641	+57.70019531	+5.58105469	-15.09521484	+1936
+1458241450.04740000	+10.15576172	-5.58105469	-0.93164063	+44.27490234	-6.63574219	-60.20507813	+2064	+10.10742188	-4.83837891	-0.70312500	-2.15332031	-11.40380859	+17.64404297	+1840	+7.37841797	-8.56494141	-0.82617188	+57.78808594	+5.66894531	-15.09521484	+1932
+1458241450.05580000	+10.15136719	-5.58105469	-0.94042969	+44.25292969	-6.52587891	-60.11718750	+2052	+10.09863281	-4.83837891	-0.71630859	-2.13134766	-11.25000000	+17.64404297	+1836	+7.38720703	-8.55615234	-0.81298828	+57.96386719	+5.82275391	-15.05126953	+1932
+1458241450.05990000	+10.15136719	-5.58105469	-0.94482422	+44.25292969	-6.45996094	-60.05126953	+2048	+10.09423828	-4.83837891	-0.72070313	-2.10937500	-11.16210938	+17.66601563	+1832	+7.39160156	-8.54736328	-0.80859375	+58.09570313	+5.93261719	-15.02929688	+1932
+1458241450.06410000	+10.14697266	-5.58544922	-0.94921875	+44.25292969	-6.39404297	-59.98535156	+2044	+10.08984375	-4.83837891	-0.72509766	-2.10937500	-11.07421875	+17.66601563	+1828	+7.39160156	-8.54296875	-0.80419922	+58.18359375	+6.04248047	-14.98535156	+1932
+1458241450.07240010	+10.13818359	-5.58544922	-0.96240234	+44.25292969	-6.26220703	-59.83154297	+2036	+10.08105469	-4.83837891	-0.73828125	-2.10937500	-10.87646484	+17.66601563	+1820	+7.39160156	-8.53857422	-0.79541016	+58.35937500	+6.24023438	-14.83154297	+1932
+1458241450.07660010	+10.13378906	-5.58544922	-0.96679688	+44.23095703	-6.19628906	-59.76562500	+2032	+10.08105469	-4.83837891	-0.74267578	-2.08740234	-10.76660156	+17.68798828	+1816	+7.38720703	-8.53857422	-0.79101563	+58.40332031	+6.32812500	-14.74365234	+1928
+1458241450.08069990	+10.12939453	-5.58544922	-0.97558594	+44.23095703	-6.10839844	-59.69970703	+2028	+10.07666016	-4.83837891	-0.75146484	-2.08740234	-10.67871094	+17.66601563	+1812	+7.38281250	-8.53857422	-0.79541016	+58.42529297	+6.39404297	-14.63378906	+1928
+1458241450.08489990	+10.12500000	-5.58984375	-0.97998047	+44.20898438	-6.02050781	-59.61181641	+2024	+10.07226563	-4.84277344	-0.75585938	-2.08740234	-10.56884766	+17.66601563	+1808	+7.37402344	-8.53857422	-0.79980469	+58.44726563	+6.45996094	-14.50195313	+1928
+1458241450.08909990	+10.12060547	-5.58984375	-0.98437500	+44.20898438	-5.95458984	-59.52392578	+2020	+10.06787109	-4.84277344	-0.76025391	-2.08740234	-10.45898438	+17.66601563	+1804	+7.36523438	-8.54296875	-0.80419922	+58.42529297	+6.50390625	-14.34814453	+1928
+1458241450.09320000	+10.11181641	-5.58984375	-0.99316406	+44.18701172	-5.86669922	-59.45800781	+2016	+10.06347656	-4.84277344	-0.76464844	-2.08740234	-10.34912109	+17.64404297	+1800	+7.35644531	-8.54736328	-0.80859375	+58.38134766	+6.52587891	-14.19433594	+1932
+1458241450.10159990	+10.10302734	-5.58984375	-1.00195313	+44.16503906	-5.71289063	-59.32617188	+2008	+10.05468750	-4.84277344	-0.77343750	-2.10937500	-10.17333984	+17.60009766	+1796	+7.33007813	-8.55615234	-0.82617188	+58.29345703	+6.59179688	-13.88671875	+1932
+1458241450.10990000	+10.08984375	-5.58984375	-1.00634766	+44.14306641	-5.55908203	-59.21630859	+1996	+10.04589844	-4.84716797	-0.78222656	-2.13134766	-9.99755859	+17.55615234	+1792	+7.30371094	-8.56933594	-0.83935547	+58.16162109	+6.63574219	-13.57910156	+1932
+1458241450.11410000	+10.08544922	-5.59423828	-1.01074219	+44.12109375	-5.47119141	-59.15039063	+1992	+10.04589844	-4.84716797	-0.78222656	-2.15332031	-9.90966797	+17.55615234	+1792	+7.29052734	-8.57373047	-0.84814453	+58.11767578	+6.65771484	-13.42529297	+1928
+1458241450.11820010	+10.08105469	-5.59423828	-1.01513672	+44.09912109	-5.40527344	-59.08447266	+1988	+10.04150391	-4.84716797	-0.78662109	-2.17529297	-9.84375000	+17.53417969	+1792	+7.28173828	-8.57812500	-0.85253906	+58.05175781	+6.70166016	-13.29345703	+1928
+1458241450.12660000	+10.07226563	-5.59423828	-1.01953125	+44.05517578	-5.27343750	-58.95263672	+1976	+10.03710938	-4.85156250	-0.79101563	-2.21923828	-9.68994141	+17.51220703	+1792	+7.25976563	-8.58691406	-0.86572266	+57.98583984	+6.76757813	-13.00781250	+1920
+1458241450.13070010	+10.06787109	-5.59423828	-1.02392578	+44.05517578	-5.20751953	-58.88671875	+1972	+10.03271484	-4.85156250	-0.79541016	-2.24121094	-9.60205078	+17.51220703	+1792	+7.25537109	-8.58691406	-0.87011719	+57.96386719	+6.81152344	-12.89794922	+1912
+1458241450.13490010	+10.06347656	-5.59423828	-1.02832031	+44.03320313	-5.16357422	-58.84277344	+1968	+10.02832031	-4.85156250	-0.79980469	-2.26318359	-9.53613281	+17.51220703	+1792	+7.25097656	-8.58691406	-0.87011719	+57.96386719	+6.85546875	-12.78808594	+1908
+1458241450.13910010	+10.05908203	-5.59863281	-1.03271484	+44.01123047	-5.11962891	-58.77685547	+1964	+10.02832031	-4.85595703	-0.79980469	-2.30712891	-9.47021484	+17.51220703	+1792	+7.24658203	-8.58691406	-0.87011719	+57.98583984	+6.92138672	-12.70019531	+1900
+1458241450.14319990	+10.05908203	-5.59863281	-1.03271484	+43.98925781	-5.07568359	-58.71093750	+1960	+10.02392578	-4.85595703	-0.80419922	-2.32910156	-9.38232422	+17.51220703	+1796	+7.24218750	-8.58691406	-0.86572266	+58.00781250	+6.98730469	-12.61230469	+1892
+1458241450.15159990	+10.05029297	-5.60302734	-1.04589844	+43.96728516	-4.96582031	-58.53515625	+1952	+10.01953125	-4.86035156	-0.81298828	-2.37304688	-9.22851563	+17.57812500	+1796	+7.24218750	-8.57812500	-0.85693359	+58.11767578	+7.16308594	-12.45849609	+1880
+1458241450.15570000	+10.05029297	-5.60302734	-1.05029297	+43.94531250	-4.92187500	-58.44726563	+1944	+10.01513672	-4.86035156	-0.81738281	-2.41699219	-9.14062500	+17.60009766	+1796	+7.24218750	-8.57373047	-0.85253906	+58.18359375	+7.25097656	-12.39257813	+1880
+1458241450.15990000	+10.04589844	-5.60742188	-1.05468750	+43.92333984	-4.87792969	-58.35937500	+1940	+10.01074219	-4.86035156	-0.82177734	-2.43896484	-9.05273438	+17.64404297	+1796	+7.24658203	-8.56933594	-0.84814453	+58.24951172	+7.33886719	-12.32666016	+1876
+1458241450.16400000	+10.04150391	-5.60742188	-1.05908203	+43.92333984	-4.83398438	-58.27148438	+1936	+10.00634766	-4.86035156	-0.82617188	-2.46093750	-8.96484375	+17.66601563	+1792	+7.24658203	-8.56054688	-0.83935547	+58.33740234	+7.42675781	-12.26074219	+1872
+1458241450.16820000	+10.04150391	-5.60742188	-1.06347656	+43.90136719	-4.76806641	-58.18359375	+1928	+10.00195313	-4.86474609	-0.83056641	-2.50488281	-8.85498047	+17.70996094	+1792	+7.24658203	-8.55615234	-0.83496094	+58.42529297	+7.51464844	-12.19482422	+1872
+1458241450.17240000	+10.03710938	-5.61181641	-1.07226563	+43.90136719	-4.72412109	-58.07373047	+1924	+9.99755859	-4.86474609	-0.83935547	-2.52685547	-8.74511719	+17.75390625	+1788	+7.25097656	-8.55175781	-0.83056641	+58.51318359	+7.62451172	-12.12890625	+1868
+1458241450.17650010	+10.03271484	-5.61181641	-1.07666016	+43.90136719	-4.65820313	-57.96386719	+1920	+9.99316406	-4.86474609	-0.84375000	-2.54882813	-8.63525391	+17.79785156	+1784	+7.25097656	-8.54736328	-0.82177734	+58.57910156	+7.73437500	-12.06298828	+1868
+1458241450.18490000	+10.02392578	-5.61181641	-1.09423828	+43.87939453	-4.50439453	-57.74414063	+1908	+9.97998047	-4.86474609	-0.86132813	-2.59277344	-8.37158203	+17.88574219	+1780	+7.24658203	-8.53857422	-0.81738281	+58.73291016	+7.91015625	-11.88720703	+1864
+1458241450.18899990	+10.01953125	-5.61621094	-1.09863281	+43.90136719	-4.41650391	-57.63427734	+1900	+9.97119141	-4.86474609	-0.86572266	-2.59277344	-8.23974609	+17.92968750	+1776	+7.24218750	-8.53857422	-0.81738281	+58.77685547	+7.99804688	-11.77734375	+1860
+1458241450.19320010	+10.01074219	-5.61621094	-1.10742188	+43.90136719	-4.35058594	-57.52441406	+1896	+9.96679688	-4.86474609	-0.87451172	-2.59277344	-8.10791016	+17.97363281	+1772	+7.23779297	-8.53417969	-0.81738281	+58.84277344	+8.06396484	-11.66748047	+1860
+1458241450.20149990	+9.99755859	-5.61181641	-1.12060547	+43.94531250	-4.15283203	-57.30468750	+1884	+9.94921875	-4.86474609	-0.88769531	-2.59277344	-7.82226563	+18.01757813	+1764	+7.22460938	-8.53857422	-0.82177734	+58.88671875	+8.19580078	-11.42578125	+1860
+1458241450.20569990	+9.98876953	-5.61181641	-1.12500000	+43.96728516	-4.06494141	-57.21679688	+1880	+9.94482422	-4.86035156	-0.89208984	-2.57080078	-7.71240234	+18.01757813	+1760	+7.21142578	-8.53857422	-0.82617188	+58.88671875	+8.23974609	-11.29394531	+1860
+1458241450.21400000	+9.97558594	-5.60742188	-1.13818359	+44.01123047	-3.86718750	-57.01904297	+1864	+9.93164063	-4.86035156	-0.90087891	-2.54882813	-7.44873047	+18.03955078	+1752	+7.18945313	-8.54736328	-0.83935547	+58.88671875	+8.30566406	-11.03027344	+1860
+1458241450.21820000	+9.96679688	-5.60742188	-1.14257813	+44.05517578	-3.77929688	-56.93115234	+1856	+9.92285156	-4.86035156	-0.90527344	-2.52685547	-7.33886719	+18.03955078	+1748	+7.18066406	-8.55175781	-0.84375000	+58.86474609	+8.32763672	-10.89843750	+1860
+1458241450.22650000	+9.94921875	-5.60302734	-1.15576172	+44.09912109	-3.62548828	-56.75537109	+1848	+9.91406250	-4.85595703	-0.91406250	-2.50488281	-7.11914063	+18.03955078	+1744	+7.15869141	-8.56054688	-0.86132813	+58.82080078	+8.34960938	-10.63476563	+1856
+1458241450.23070000	+9.94042969	-5.59863281	-1.16015625	+44.14306641	-3.55957031	-56.68945313	+1840	+9.90966797	-4.85156250	-0.91845703	-2.48291016	-7.05322266	+18.03955078	+1740	+7.14550781	-8.56494141	-0.87011719	+58.79882813	+8.34960938	-10.50292969	+1852
+1458241450.23900010	+9.93164063	-5.59423828	-1.16455078	+44.16503906	-3.44970703	-56.57958984	+1836	+9.90087891	-4.84716797	-0.92285156	-2.48291016	-6.92138672	+18.03955078	+1740	+7.13232422	-8.56933594	-0.88330078	+58.75488281	+8.34960938	-10.34912109	+1844
+1458241450.24729990	+9.92285156	-5.59423828	-1.16894531	+44.18701172	-3.40576172	-56.49169922	+1832	+9.89208984	-4.84716797	-0.92724609	-2.48291016	-6.83349609	+18.06152344	+1736	+7.11474609	-8.57373047	-0.89208984	+58.71093750	+8.32763672	-10.21728516	+1836
+1458241450.25149990	+9.91845703	-5.58984375	-1.16894531	+44.18701172	-3.40576172	-56.44775391	+1832	+9.89208984	-4.84277344	-0.92724609	-2.50488281	-6.81152344	+18.08349609	+1736	+7.11474609	-8.57373047	-0.89648438	+58.68896484	+8.30566406	-10.19531250	+1828
+1458241450.25980000	+9.91406250	-5.58544922	-1.17333984	+44.18701172	-3.42773438	-56.40380859	+1824	+9.88769531	-4.84277344	-0.92724609	-2.52685547	-6.81152344	+18.12744141	+1736	+7.11035156	-8.56933594	-0.89648438	+58.68896484	+8.26171875	-10.19531250	+1812
+1458241450.26399990	+9.91406250	-5.58544922	-1.17333984	+44.16503906	-3.44970703	-56.38183594	+1824	+9.88769531	-4.83837891	-0.92724609	-2.54882813	-6.83349609	+18.17138672	+1732	+7.11035156	-8.56933594	-0.90087891	+58.68896484	+8.23974609	-10.21728516	+1808
+1458241450.26819990	+9.91406250	-5.58544922	-1.16894531	+44.16503906	-3.51562500	-56.38183594	+1820	+9.88769531	-4.83837891	-0.92285156	-2.59277344	-6.87744141	+18.19335938	+1732	+7.11474609	-8.56494141	-0.89648438	+58.68896484	+8.19580078	-10.26123047	+1800
+1458241450.27650000	+9.91406250	-5.58105469	-1.16455078	+44.12109375	-3.62548828	-56.40380859	+1812	+9.88330078	-4.83837891	-0.91845703	-2.63671875	-6.96533203	+18.25927734	+1728	+7.11914063	-8.55615234	-0.89648438	+58.68896484	+8.12988281	-10.37109375	+1788
+1458241450.28070000	+9.91845703	-5.58105469	-1.16455078	+44.07714844	-3.69140625	-56.42578125	+1808	+9.88330078	-4.83837891	-0.91406250	-2.68066406	-7.05322266	+18.30322266	+1724	+7.11914063	-8.55175781	-0.89208984	+58.68896484	+8.10791016	-10.43701172	+1784
+1458241450.28480010	+9.91845703	-5.58105469	-1.16015625	+44.05517578	-3.73535156	-56.44775391	+1804	+9.88769531	-4.83837891	-0.91406250	-2.70263672	-7.09716797	+18.34716797	+1724	+7.12353516	-8.54736328	-0.89208984	+58.68896484	+8.06396484	-10.50292969	+1780
+1458241450.29320000	+9.91845703	-5.58105469	-1.15576172	+44.01123047	-3.88916016	-56.49169922	+1792	+9.88769531	-4.83837891	-0.90966797	-2.79052734	-7.25097656	+18.41308594	+1716	+7.13232422	-8.53857422	-0.88769531	+58.68896484	+7.97607422	-10.67871094	+1776
+1458241450.29730010	+9.92285156	-5.58105469	-1.15136719	+43.98925781	-3.95507813	-56.51367188	+1788	+9.88769531	-4.83837891	-0.90527344	-2.81250000	-7.31689453	+18.45703125	+1716	+7.13671875	-8.52978516	-0.88330078	+58.66699219	+7.88818359	-10.81054688	+1772
+1458241450.30150010	+9.92285156	-5.58105469	-1.14697266	+43.96728516	-4.02099609	-56.53564453	+1784	+9.88769531	-4.83837891	-0.90087891	-2.85644531	-7.40478516	+18.47900391	+1712	+7.14111328	-8.52539063	-0.88330078	+58.64501953	+7.80029297	-10.96435547	+1772
+1458241450.30570010	+9.92285156	-5.58105469	-1.14257813	+43.92333984	-4.08691406	-56.57958984	+1776	+9.88769531	-4.83837891	-0.89648438	-2.90039063	-7.51464844	+18.52294922	+1708	+7.14550781	-8.52099609	-0.87890625	+58.62304688	+7.71240234	-11.09619141	+1768
+1458241450.31399990	+9.92285156	-5.58544922	-1.13378906	+43.87939453	-4.28466797	-56.66748047	+1768	+9.88769531	-4.83837891	-0.88330078	-2.98828125	-7.77832031	+18.61083984	+1704	+7.14990234	-8.51220703	-0.87890625	+58.46923828	+7.40478516	-11.55761719	+1764
+1458241450.32230000	+9.92285156	-5.58544922	-1.12060547	+43.81347656	-4.52636719	-56.77734375	+1764	+9.88769531	-4.84277344	-0.86572266	-3.09814453	-8.15185547	+18.74267578	+1696	+7.14111328	-8.51220703	-0.88769531	+58.24951172	+7.07519531	-11.93115234	+1760
+1458241450.32649990	+9.92285156	-5.58544922	-1.11181641	+43.76953125	-4.65820313	-56.84326172	+1760	+9.88330078	-4.84277344	-0.85693359	-3.16406250	-8.34960938	+18.78662109	+1696	+7.13232422	-8.51660156	-0.89648438	+58.11767578	+6.92138672	-12.08496094	+1760
+1458241450.33480000	+9.92285156	-5.58984375	-1.09423828	+43.70361328	-4.96582031	-57.01904297	+1760	+9.87890625	-4.84277344	-0.83496094	-3.25195313	-8.76708984	+18.87451172	+1696	+7.11474609	-8.52978516	-0.91406250	+57.87597656	+6.61376953	-12.37060547	+1764
+1458241450.34310010	+9.91406250	-5.58984375	-1.07666016	+43.65966797	-5.29541016	-57.23876953	+1756	+9.87451172	-4.85156250	-0.81298828	-3.31787109	-9.16259766	+18.91845703	+1696	+7.09277344	-8.54736328	-0.93164063	+57.61230469	+6.30615234	-12.63427734	+1764
+1458241450.34730010	+9.90966797	-5.59423828	-1.06347656	+43.63769531	-5.49316406	-57.37060547	+1760	+9.87011719	-4.85156250	-0.80419922	-3.31787109	-9.38232422	+18.94042969	+1696	+7.07958984	-8.56054688	-0.94042969	+57.45849609	+6.15234375	-12.76611328	+1764
+1458241450.35150000	+9.90527344	-5.59423828	-1.05468750	+43.63769531	-5.66894531	-57.48046875	+1760	+9.86572266	-4.85156250	-0.79541016	-3.31787109	-9.58007813	+18.96240234	+1696	+7.07080078	-8.56933594	-0.94921875	+57.34863281	+5.99853516	-12.91992188	+1760
+1458241450.35560010	+9.90087891	-5.59863281	-1.04589844	+43.63769531	-5.82275391	-57.61230469	+1760	+9.86132813	-4.85595703	-0.78662109	-3.33984375	-9.75585938	+18.98437500	+1700	+7.05761719	-8.58251953	-0.95800781	+57.23876953	+5.84472656	-13.07373047	+1756
+1458241450.35980010	+9.89208984	-5.59863281	-1.03710938	+43.63769531	-6.02050781	-57.74414063	+1764	+9.85693359	-4.86035156	-0.77783203	-3.31787109	-9.97558594	+19.00634766	+1704	+7.04882813	-8.59130859	-0.96679688	+57.10693359	+5.66894531	-13.27148438	+1756
+1458241450.36809990	+9.87890625	-5.60302734	-1.01513672	+43.65966797	-6.37207031	-58.00781250	+1772	+9.84375000	-4.86474609	-0.75585938	-3.31787109	-10.39306641	+19.05029297	+1712	+7.03125000	-8.60888672	-0.97558594	+56.97509766	+5.40527344	-13.64501953	+1744
+1458241450.37649990	+9.86572266	-5.61181641	-0.99316406	+43.72558594	-6.76757813	-58.29345703	+1780	+9.83056641	-4.87353516	-0.73828125	-3.29589844	-10.85449219	+19.09423828	+1720	+7.01806641	-8.62646484	-0.97998047	+56.88720703	+5.16357422	-14.08447266	+1732
+1458241450.38060000	+9.86132813	-5.61621094	-0.98437500	+43.74755859	-6.94335938	-58.42529297	+1784	+9.82177734	-4.88232422	-0.72949219	-3.29589844	-11.05224609	+19.13818359	+1720	+7.01367188	-8.63085938	-0.97558594	+56.86523438	+5.07568359	-14.30419922	+1724
+1458241450.38899990	+9.84375000	-5.62939453	-0.97119141	+43.83544922	-7.29492188	-58.64501953	+1792	+9.80419922	-4.89111328	-0.71630859	-3.25195313	-11.44775391	+19.20410156	+1728	+7.00927734	-8.64404297	-0.97119141	+56.88720703	+4.89990234	-14.69970703	+1712
+1458241450.39310000	+9.83935547	-5.63378906	-0.96240234	+43.85742188	-7.42675781	-58.75488281	+1792	+9.79541016	-4.89550781	-0.70751953	-3.22998047	-11.62353516	+19.24804688	+1728	+7.01367188	-8.64404297	-0.96240234	+56.95312500	+4.85595703	-14.89746094	+1708
+1458241450.39730000	+9.83056641	-5.64257813	-0.95361328	+43.92333984	-7.58056641	-58.84277344	+1796	+9.78222656	-4.90429688	-0.70312500	-3.20800781	-11.79931641	+19.27001953	+1728	+7.01367188	-8.64843750	-0.95800781	+56.99707031	+4.83398438	-15.09521484	+1704
+1458241450.40140010	+9.82617188	-5.64697266	-0.94921875	+43.94531250	-7.71240234	-58.93066406	+1800	+9.77343750	-4.91308594	-0.69873047	-3.18603516	-11.93115234	+19.31396484	+1724	+7.00927734	-8.65283203	-0.95361328	+57.04101563	+4.79003906	-15.24902344	+1700
+1458241450.40560010	+9.81738281	-5.65576172	-0.94482422	+43.98925781	-7.80029297	-58.99658203	+1804	+9.76464844	-4.91748047	-0.69433594	-3.16406250	-12.04101563	+19.31396484	+1724	+7.00927734	-8.65722656	-0.94482422	+57.08496094	+4.81201172	-15.40283203	+1700
+1458241450.40980010	+9.80859375	-5.66455078	-0.94042969	+44.03320313	-7.88818359	-59.06250000	+1808	+9.75585938	-4.92626953	-0.69433594	-3.14208984	-12.12890625	+19.33593750	+1720	+7.00488281	-8.66162109	-0.93603516	+57.12890625	+4.81201172	-15.53466797	+1696
+1458241450.41810010	+9.79541016	-5.68212891	-0.94042969	+44.09912109	-7.99804688	-59.12841797	+1812	+9.73388672	-4.93945313	-0.69433594	-3.07617188	-12.21679688	+19.35791016	+1712	+7.00048828	-8.67480469	-0.92285156	+57.21679688	+4.87792969	-15.71044922	+1696
+1458241450.42639990	+9.77783203	-5.69531250	-0.94042969	+44.16503906	-8.04199219	-59.17236328	+1816	+9.71630859	-4.95263672	-0.69433594	-3.03222656	-12.23876953	+19.35791016	+1700	+6.99169922	-8.68798828	-0.91845703	+57.26074219	+4.92187500	-15.82031250	+1692
+1458241450.43059990	+9.76904297	-5.70410156	-0.94042969	+44.20898438	-8.02001953	-59.17236328	+1816	+9.70751953	-4.96142578	-0.69433594	-2.98828125	-12.26074219	+19.33593750	+1696	+6.98291016	-8.69677734	-0.91406250	+57.28271484	+4.96582031	-15.84228516	+1692
+1458241450.43890000	+9.75146484	-5.71728516	-0.94482422	+44.27490234	-7.97607422	-59.19433594	+1820	+9.68994141	-4.97460938	-0.69873047	-2.92236328	-12.21679688	+19.27001953	+1688	+6.96972656	-8.71435547	-0.91406250	+57.26074219	+5.05371094	-15.82031250	+1692
+1458241450.44730000	+9.73388672	-5.73486328	-0.94921875	+44.31884766	-7.88818359	-59.19433594	+1820	+9.67675781	-4.98779297	-0.70312500	-2.87841797	-12.15087891	+19.20410156	+1680	+6.94335938	-8.73632813	-0.91406250	+57.17285156	+5.14160156	-15.75439453	+1692
+1458241450.45140000	+9.72949219	-5.73925781	-0.94921875	+44.34082031	-7.84423828	-59.19433594	+1820	+9.67236328	-4.99218750	-0.70751953	-2.83447266	-12.10693359	+19.16015625	+1676	+6.93017578	-8.74951172	-0.91845703	+57.10693359	+5.16357422	-15.71044922	+1692
+1458241450.45980000	+9.71630859	-5.75244141	-0.95361328	+44.36279297	-7.75634766	-59.19433594	+1820	+9.66357422	-5.00537109	-0.70751953	-2.81250000	-12.04101563	+19.07226563	+1672	+6.90820313	-8.77148438	-0.92724609	+56.97509766	+5.20751953	-15.57861328	+1692
+1458241450.46810010	+9.70751953	-5.76123047	-0.95800781	+44.40673828	-7.66845703	-59.21630859	+1820	+9.65917969	-5.01416016	-0.71191406	-2.74658203	-11.99707031	+18.98437500	+1668	+6.88183594	-8.79785156	-0.93603516	+56.79931641	+5.25146484	-15.46875000	+1692
+1458241450.47639990	+9.70312500	-5.77441406	-0.95800781	+44.42871094	-7.62451172	-59.26025391	+1816	+9.65478516	-5.02734375	-0.71191406	-2.74658203	-11.97509766	+18.91845703	+1668	+6.86425781	-8.81982422	-0.94482422	+56.60156250	+5.29541016	-15.38085938	+1684
+1458241450.49309990	+9.70312500	-5.78759766	-0.95361328	+44.42871094	-7.58056641	-59.34814453	+1808	+9.66357422	-5.04052734	-0.71191406	-2.74658203	-12.01904297	+18.80859375	+1668	+6.85107422	-8.85498047	-0.94921875	+56.31591797	+5.27343750	-15.38085938	+1664
+1458241450.50140000	+9.70751953	-5.79638672	-0.95361328	+44.42871094	-7.62451172	-59.43603516	+1808	+9.66357422	-5.04931641	-0.71191406	-2.74658203	-12.08496094	+18.78662109	+1668	+6.85986328	-8.86376953	-0.94482422	+56.25000000	+5.27343750	-15.51269531	+1648
+1458241450.51390000	+9.72070313	-5.80957031	-0.94042969	+44.42871094	-7.73437500	-59.58984375	+1808	+9.67675781	-5.05810547	-0.70312500	-2.79052734	-12.21679688	+18.76464844	+1668	+6.89062500	-8.86816406	-0.92285156	+56.25000000	+5.22949219	-15.88623047	+1644
+1458241450.52220010	+9.73828125	-5.81835938	-0.93164063	+44.45068359	-7.86621094	-59.78759766	+1812	+9.69433594	-5.06689453	-0.69873047	-2.83447266	-12.43652344	+18.78662109	+1668	+6.92138672	-8.86816406	-0.90527344	+56.27197266	+5.18554688	-16.25976563	+1652
+1458241450.53060010	+9.76025391	-5.82275391	-0.91845703	+44.45068359	-8.06396484	-59.98535156	+1820	+9.71191406	-5.07128906	-0.68554688	-2.87841797	-12.67822266	+18.80859375	+1664	+6.95654297	-8.86376953	-0.88330078	+56.33789063	+5.11962891	-16.65527344	+1660
+1458241450.53889990	+9.78662109	-5.83154297	-0.89648438	+44.47265625	-8.30566406	-60.27099609	+1836	+9.73388672	-5.08007813	-0.67236328	-2.90039063	-13.05175781	+18.83056641	+1664	+6.99609375	-8.85937500	-0.85693359	+56.40380859	+5.00976563	-17.13867188	+1676
+1458241450.54720000	+9.80419922	-5.83154297	-0.88330078	+44.51660156	-8.48144531	-60.49072266	+1852	+9.75146484	-5.08447266	-0.65917969	-2.92236328	-13.29345703	+18.83056641	+1660	+7.02246094	-8.85937500	-0.84375000	+56.42578125	+4.89990234	-17.51220703	+1688
+1458241450.55550000	+9.81738281	-5.83593750	-0.87451172	+44.53857422	-8.59130859	-60.64453125	+1864	+9.76464844	-5.08447266	-0.65039063	-2.90039063	-13.49121094	+18.83056641	+1656	+7.03564453	-8.86376953	-0.83496094	+56.35986328	+4.76806641	-17.79785156	+1696
+1458241450.56390000	+9.82617188	-5.83154297	-0.86572266	+44.62646484	-8.65722656	-60.77636719	+1880	+9.77343750	-5.08447266	-0.64599609	-2.85644531	-13.64501953	+18.78662109	+1656	+7.04003906	-8.87255859	-0.83496094	+56.29394531	+4.63623047	-17.99560547	+1700
+1458241450.57220010	+9.83056641	-5.82714844	-0.86132813	+44.71435547	-8.70117188	-60.90820313	+1892	+9.77783203	-5.08447266	-0.63720703	-2.79052734	-13.75488281	+18.72070313	+1656	+7.04003906	-8.88134766	-0.83935547	+56.18408203	+4.54833984	-18.14941406	+1708
+1458241450.58049990	+9.83056641	-5.82714844	-0.85693359	+44.78027344	-8.67919922	-60.99609375	+1900	+9.78222656	-5.08447266	-0.63281250	-2.72460938	-13.82080078	+18.63281250	+1656	+7.03125000	-8.89892578	-0.84375000	+56.07421875	+4.46044922	-18.23730469	+1712
+1458241450.58890010	+9.83056641	-5.82714844	-0.85693359	+44.86816406	-8.63525391	-61.04003906	+1908	+9.78222656	-5.08447266	-0.63281250	-2.61474609	-13.84277344	+18.58886719	+1656	+7.01806641	-8.90771484	-0.85253906	+55.98632813	+4.41650391	-18.25927734	+1716
+1458241450.60139990	+9.82617188	-5.82275391	-0.85693359	+45.00000000	-8.56933594	-61.10595703	+1916	+9.77783203	-5.08007813	-0.62841797	-2.48291016	-13.84277344	+18.50097656	+1664	+7.00488281	-8.92089844	-0.86132813	+55.96435547	+4.39453125	-18.28125000	+1720
+1458241450.60970000	+9.82177734	-5.82275391	-0.85693359	+45.08789063	-8.50341797	-61.12792969	+1924	+9.77343750	-5.08007813	-0.63281250	-2.41699219	-13.82080078	+18.45703125	+1668	+7.00048828	-8.92529297	-0.86132813	+55.98632813	+4.43847656	-18.28125000	+1716
+1458241450.62220000	+9.81738281	-5.82275391	-0.86132813	+45.19775391	-8.41552734	-61.12792969	+1928	+9.76904297	-5.08007813	-0.63281250	-2.30712891	-13.75488281	+18.43505859	+1676	+7.00048828	-8.92968750	-0.85693359	+56.11816406	+4.52636719	-18.25927734	+1712
+1458241450.63050010	+9.81298828	-5.82275391	-0.86572266	+45.26367188	-8.37158203	-61.12792969	+1932	+9.76025391	-5.07568359	-0.63720703	-2.21923828	-13.71093750	+18.41308594	+1680	+7.00048828	-8.92529297	-0.84814453	+56.27197266	+4.61425781	-18.23730469	+1708
+1458241450.63879990	+9.80419922	-5.82275391	-0.87011719	+45.39550781	-8.26171875	-61.08398438	+1936	+9.74707031	-5.07128906	-0.64599609	-2.04345703	-13.55712891	+18.41308594	+1684	+7.00488281	-8.92089844	-0.84375000	+56.40380859	+4.68017578	-18.21533203	+1712
+1458241450.64720010	+9.79101563	-5.81835938	-0.88330078	+45.57128906	-8.10791016	-61.01806641	+1936	+9.72509766	-5.07128906	-0.66357422	-1.84570313	-13.29345703	+18.43505859	+1684	+7.00927734	-8.91650391	-0.83496094	+56.57958984	+4.79003906	-18.19335938	+1712
+1458241450.65549990	+9.77783203	-5.81835938	-0.89208984	+45.74707031	-7.97607422	-60.90820313	+1940	+9.70751953	-5.06250000	-0.67675781	-1.69189453	-13.07373047	+18.45703125	+1680	+7.01806641	-8.91210938	-0.82617188	+56.77734375	+4.89990234	-18.14941406	+1716
+1458241450.66380000	+9.76464844	-5.80957031	-0.90527344	+45.90087891	-7.84423828	-60.77636719	+1940	+9.68994141	-5.05810547	-0.68554688	-1.60400391	-12.89794922	+18.50097656	+1672	+7.02246094	-8.89892578	-0.81298828	+57.06298828	+5.05371094	-18.03955078	+1724
+1458241450.67220000	+9.75585938	-5.80517578	-0.90966797	+45.98876953	-7.73437500	-60.68847656	+1936	+9.68115234	-5.05810547	-0.68994141	-1.56005859	-12.76611328	+18.50097656	+1664	+7.02246094	-8.89013672	-0.80419922	+57.37060547	+5.22949219	-17.88574219	+1732
+1458241450.68050000	+9.74707031	-5.80078125	-0.91845703	+46.05468750	-7.62451172	-60.62255859	+1932	+9.66796875	-5.05371094	-0.69433594	-1.51611328	-12.63427734	+18.47900391	+1656	+7.01367188	-8.88134766	-0.79980469	+57.52441406	+5.33935547	-17.68798828	+1736
+1458241450.68880010	+9.73388672	-5.79638672	-0.92285156	+46.07666016	-7.53662109	-60.53466797	+1924	+9.65917969	-5.04931641	-0.69873047	-1.49414063	-12.52441406	+18.45703125	+1648	+6.99609375	-8.88134766	-0.80859375	+57.59033203	+5.38330078	-17.42431641	+1744
+1458241450.70129990	+9.72070313	-5.78759766	-0.92724609	+46.12060547	-7.40478516	-60.46875000	+1912	+9.65039063	-5.04492188	-0.69873047	-1.45019531	-12.39257813	+18.39111328	+1644	+6.96533203	-8.88574219	-0.83056641	+57.54638672	+5.36132813	-17.09472656	+1756
+1458241450.71799990	+9.70312500	-5.77880859	-0.92724609	+46.12060547	-7.27294922	-60.40283203	+1892	+9.63720703	-5.03613281	-0.69873047	-1.42822266	-12.26074219	+18.32519531	+1640	+6.92578125	-8.89453125	-0.85253906	+57.39257813	+5.29541016	-16.76513672	+1756
+1458241450.72630000	+9.69873047	-5.77441406	-0.92724609	+46.12060547	-7.22900391	-60.35888672	+1880	+9.63281250	-5.03173828	-0.69873047	-1.42822266	-12.19482422	+18.30322266	+1644	+6.91259766	-8.89453125	-0.86132813	+57.37060547	+5.27343750	-16.63330078	+1752
+1458241450.73460010	+9.68994141	-5.77001953	-0.92724609	+46.09863281	-7.20703125	-60.31494141	+1872	+9.62841797	-5.03173828	-0.69873047	-1.42822266	-12.17285156	+18.30322266	+1644	+6.90380859	-8.89453125	-0.86132813	+57.37060547	+5.27343750	-16.56738281	+1744
+1458241450.74300000	+9.68994141	-5.77001953	-0.92724609	+46.09863281	-7.18505859	-60.29296875	+1860	+9.62841797	-5.03173828	-0.69433594	-1.45019531	-12.12890625	+18.30322266	+1644	+6.90380859	-8.89013672	-0.86132813	+57.43652344	+5.29541016	-16.54541016	+1736
+1458241450.74710010	+9.68554688	-5.77001953	-0.93164063	+46.07666016	-7.18505859	-60.27099609	+1856	+9.62402344	-5.02734375	-0.69433594	-1.45019531	-12.12890625	+18.32519531	+1644	+6.90820313	-8.88574219	-0.85693359	+57.48046875	+5.31738281	-16.52343750	+1732
+1458241450.75959990	+9.68554688	-5.77001953	-0.93164063	+46.05468750	-7.16308594	-60.20507813	+1844	+9.61962891	-5.02734375	-0.69873047	-1.49414063	-12.06298828	+18.36914063	+1640	+6.91699219	-8.87255859	-0.84814453	+57.65625000	+5.38330078	-16.54541016	+1728
+1458241450.76379990	+9.68554688	-5.77001953	-0.93164063	+46.03271484	-7.16308594	-60.18310547	+1840	+9.61962891	-5.02734375	-0.69873047	-1.49414063	-12.06298828	+18.39111328	+1640	+6.92138672	-8.86816406	-0.84375000	+57.72216797	+5.40527344	-16.56738281	+1728
+1458241450.77210000	+9.68554688	-5.77001953	-0.93603516	+46.01074219	-7.16308594	-60.13916016	+1832	+9.61962891	-5.02734375	-0.69873047	-1.51611328	-12.04101563	+18.41308594	+1632	+6.93017578	-8.85937500	-0.83056641	+57.85400391	+5.47119141	-16.58935547	+1728
+1458241450.78040000	+9.68115234	-5.77001953	-0.93603516	+45.98876953	-7.14111328	-60.09521484	+1828	+9.61523438	-5.02734375	-0.70312500	-1.53808594	-12.01904297	+18.45703125	+1628	+6.93896484	-8.85058594	-0.82177734	+57.96386719	+5.51513672	-16.58935547	+1732
+1458241450.78880000	+9.68115234	-5.77001953	-0.94042969	+45.96679688	-7.14111328	-60.07324219	+1820	+9.61523438	-5.02734375	-0.70312500	-1.53808594	-11.97509766	+18.45703125	+1620	+6.94335938	-8.84619141	-0.81738281	+58.05175781	+5.58105469	-16.58935547	+1732
+1458241450.79710010	+9.68115234	-5.77001953	-0.94042969	+45.94482422	-7.09716797	-60.02929688	+1816	+9.61083984	-5.02734375	-0.70751953	-1.56005859	-11.95312500	+18.45703125	+1612	+6.94775391	-8.84179688	-0.81738281	+58.11767578	+5.62500000	-16.56738281	+1732
+1458241450.80960010	+9.67675781	-5.77001953	-0.94482422	+45.92285156	-7.03125000	-60.00732422	+1812	+9.61083984	-5.02734375	-0.70751953	-1.56005859	-11.88720703	+18.43505859	+1600	+6.93896484	-8.84179688	-0.81738281	+58.11767578	+5.66894531	-16.47949219	+1732
+1458241450.82629990	+9.66796875	-5.77001953	-0.94921875	+45.87890625	-6.89941406	-59.94140625	+1804	+9.60644531	-5.02734375	-0.71191406	-1.53808594	-11.77734375	+18.34716797	+1592	+6.91699219	-8.85058594	-0.83496094	+58.02978516	+5.69091797	-16.25976563	+1736
+1458241450.83460000	+9.66357422	-5.77001953	-0.95361328	+45.87890625	-6.78955078	-59.89746094	+1800	+9.60205078	-5.02734375	-0.71630859	-1.53808594	-11.68945313	+18.30322266	+1592	+6.89941406	-8.85937500	-0.84375000	+57.96386719	+5.71289063	-16.12792969	+1736
+1458241450.83880000	+9.66357422	-5.77001953	-0.95800781	+45.87890625	-6.74560547	-59.89746094	+1800	+9.59765625	-5.02734375	-0.71630859	-1.51611328	-11.64550781	+18.25927734	+1592	+6.89501953	-8.86376953	-0.84814453	+57.91992188	+5.71289063	-16.06201172	+1736
+1458241450.85130000	+9.65478516	-5.77001953	-0.96240234	+45.85693359	-6.56982422	-59.80957031	+1792	+9.59326172	-5.02734375	-0.72509766	-1.49414063	-11.46972656	+18.19335938	+1592	+6.87304688	-8.87255859	-0.86132813	+57.85400391	+5.77880859	-15.82031250	+1732
+1458241450.85960010	+9.65039063	-5.77001953	-0.97119141	+45.83496094	-6.45996094	-59.74365234	+1788	+9.58886719	-5.02734375	-0.72949219	-1.49414063	-11.33789063	+18.14941406	+1596	+6.86425781	-8.87255859	-0.86572266	+57.85400391	+5.84472656	-15.71044922	+1724
+1458241450.86369990	+9.64599609	-5.77001953	-0.97119141	+45.83496094	-6.41601563	-59.69970703	+1784	+9.58886719	-5.02734375	-0.73388672	-1.49414063	-11.27197266	+18.14941406	+1596	+6.85986328	-8.87255859	-0.86572266	+57.87597656	+5.86669922	-15.66650391	+1720
+1458241450.87210010	+9.64160156	-5.77441406	-0.97998047	+45.81298828	-6.32812500	-59.63378906	+1776	+9.58447266	-5.03173828	-0.73828125	-1.49414063	-11.16210938	+18.14941406	+1596	+6.86425781	-8.87255859	-0.86132813	+57.96386719	+5.97656250	-15.57861328	+1712
+1458241450.88039990	+9.64160156	-5.77441406	-0.98437500	+45.79101563	-6.26220703	-59.56787109	+1772	+9.58007813	-5.03173828	-0.74707031	-1.49414063	-11.07421875	+18.14941406	+1596	+6.86865234	-8.86376953	-0.85253906	+58.07373047	+6.08642578	-15.53466797	+1708
+1458241450.88870000	+9.64160156	-5.77880859	-0.98876953	+45.74707031	-6.21826172	-59.47998047	+1764	+9.58007813	-5.03613281	-0.75146484	-1.51611328	-10.98632813	+18.17138672	+1596	+6.87744141	-8.85937500	-0.84375000	+58.20556641	+6.19628906	-15.51269531	+1708
