# Supplementary material for: A direct effect of perception on action when grasping a cup
Source: Sci Rep. 2018 Jan 9;8:171. doi: 10.1038/s41598-017-18591-5 (PMC5760564; doi:10.1038/s41598-017-18591-5)
Supplement: Supplementary file 6 — Supplementary Information [file 41598_2017_18591_MOESM6_ESM.zip › SciRep_Data/S02instruct/S02_100instruct_Tr81.dat]

+1000000000000.00000000	+0.00000000	+0.00000000	+0.00000000	+0.00000000	+0.00000000	+0.00000000	+0	+0.00000000	+0.00000000	+0.00000000	+0.00000000	+0.00000000	+0.00000000	+0	+0.00000000	+0.00000000	+0.00000000	+0.00000000	+0.00000000	+0.00000000	+0
+1458241450.89710000	+9.64160156	-5.78320313	-0.99316406	+45.72509766	-6.17431641	-59.41406250	+1760	+9.57568359	-5.03613281	-0.75585938	-1.53808594	-10.92041016	+18.19335938	+1588	+6.89062500	-8.85058594	-0.83496094	+58.33740234	+6.32812500	-15.46875000	+1712
+1458241450.90540000	+9.63720703	-5.78320313	-0.99755859	+45.68115234	-6.13037109	-59.34814453	+1756	+9.57568359	-5.04052734	-0.76025391	-1.56005859	-10.85449219	+18.21533203	+1584	+6.89501953	-8.84619141	-0.82617188	+58.44726563	+6.43798828	-15.42480469	+1712
+1458241450.93450000	+9.63281250	-5.79199219	-1.01074219	+45.54931641	-5.95458984	-59.19433594	+1740	+9.57128906	-5.04931641	-0.76904297	-1.62597656	-10.67871094	+18.17138672	+1564	+6.88623047	-8.85058594	-0.82617188	+58.44726563	+6.63574219	-15.02929688	+1716
+1458241450.94289990	+9.63281250	-5.79638672	-1.01074219	+45.52734375	-5.88867188	-59.15039063	+1736	+9.57128906	-5.04931641	-0.76904297	-1.64794922	-10.61279297	+18.12744141	+1560	+6.86865234	-8.85937500	-0.83935547	+58.35937500	+6.63574219	-14.87548828	+1716
+1458241450.94700000	+9.62841797	-5.79638672	-1.01513672	+45.50537109	-5.86669922	-59.12841797	+1732	+9.57128906	-5.04931641	-0.76904297	-1.66992188	-10.56884766	+18.10546875	+1556	+6.86425781	-8.86376953	-0.84375000	+58.29345703	+6.63574219	-14.78759766	+1716
+1458241450.95540000	+9.62841797	-5.79638672	-1.01513672	+45.46142578	-5.77880859	-59.08447266	+1728	+9.57128906	-5.05371094	-0.77343750	-1.69189453	-10.50292969	+18.08349609	+1556	+6.84667969	-8.87255859	-0.85253906	+58.20556641	+6.63574219	-14.63378906	+1716
+1458241450.96370010	+9.62402344	-5.80078125	-1.01953125	+45.41748047	-5.69091797	-59.01855469	+1724	+9.56689453	-5.05371094	-0.77783203	-1.71386719	-10.39306641	+18.03955078	+1556	+6.83349609	-8.87695313	-0.86572266	+58.09570313	+6.63574219	-14.45800781	+1712
+1458241454.52880000	+9.66357422	-5.76562500	-0.95361328	+46.51611328	-8.19580078	-57.74414063	+1728	+9.58886719	-5.02734375	-0.68115234	-1.93359375	-11.29394531	+20.03906250	+1572	+6.93017578	-8.84619141	-0.81298828	+58.66699219	+5.97656250	-15.38085938	+1724
+1458241454.53720000	+9.65917969	-5.76562500	-0.94921875	+46.51611328	-8.19580078	-57.74414063	+1728	+9.58886719	-5.02734375	-0.68115234	-1.95556641	-11.29394531	+20.03906250	+1568	+6.93017578	-8.85058594	-0.81738281	+58.64501953	+5.97656250	-15.38085938	+1728
+1458241454.54130010	+9.65917969	-5.76562500	-0.94921875	+46.53808594	-8.19580078	-57.74414063	+1728	+9.58886719	-5.02734375	-0.68115234	-1.95556641	-11.29394531	+20.03906250	+1568	+6.92578125	-8.85058594	-0.81738281	+58.60107422	+5.95458984	-15.35888672	+1728
+1458241454.54970000	+9.65917969	-5.76562500	-0.94921875	+46.53808594	-8.19580078	-57.74414063	+1728	+9.58886719	-5.02734375	-0.68115234	-1.95556641	-11.29394531	+20.01708984	+1568	+6.92138672	-8.85498047	-0.82177734	+58.55712891	+5.93261719	-15.33691406	+1728
+1458241454.55800010	+9.65917969	-5.76123047	-0.94921875	+46.53808594	-8.19580078	-57.74414063	+1728	+9.58886719	-5.02734375	-0.68115234	-1.95556641	-11.29394531	+20.01708984	+1568	+6.91699219	-8.85498047	-0.82617188	+58.53515625	+5.93261719	-15.31494141	+1728
+1458241454.56220010	+9.65917969	-5.76123047	-0.94921875	+46.53808594	-8.19580078	-57.74414063	+1728	+9.58886719	-5.02734375	-0.68115234	-1.95556641	-11.29394531	+20.01708984	+1568	+6.91699219	-8.85937500	-0.82617188	+58.51318359	+5.91064453	-15.31494141	+1728
+1458241454.57049990	+9.65917969	-5.76123047	-0.94921875	+46.53808594	-8.19580078	-57.74414063	+1732	+9.58886719	-5.02734375	-0.67675781	-1.95556641	-11.29394531	+19.99511719	+1568	+6.90820313	-8.85937500	-0.83056641	+58.46923828	+5.88867188	-15.27099609	+1728
+1458241454.57880000	+9.65917969	-5.76123047	-0.94921875	+46.56005859	-8.17382813	-57.74414063	+1732	+9.58447266	-5.02734375	-0.67675781	-1.95556641	-11.29394531	+19.99511719	+1568	+6.90380859	-8.86376953	-0.83496094	+58.40332031	+5.86669922	-15.24902344	+1728
+1458241454.58299990	+9.65917969	-5.76123047	-0.94921875	+46.56005859	-8.17382813	-57.74414063	+1728	+9.58447266	-5.02734375	-0.67675781	-1.95556641	-11.29394531	+19.99511719	+1568	+6.89941406	-8.86816406	-0.83935547	+58.35937500	+5.84472656	-15.20507813	+1728
+1458241454.59130000	+9.65917969	-5.76123047	-0.94921875	+46.56005859	-8.17382813	-57.74414063	+1728	+9.58447266	-5.02734375	-0.67675781	-1.95556641	-11.27197266	+19.99511719	+1572	+6.89062500	-8.87255859	-0.84814453	+58.31542969	+5.82275391	-15.16113281	+1728
+1458241454.59960010	+9.65917969	-5.76123047	-0.94921875	+46.56005859	-8.17382813	-57.74414063	+1728	+9.58447266	-5.02734375	-0.67675781	-1.95556641	-11.27197266	+19.99511719	+1572	+6.89062500	-8.87255859	-0.84814453	+58.31542969	+5.82275391	-15.16113281	+1720
+1458241454.60800000	+9.65917969	-5.76123047	-0.94921875	+46.56005859	-8.17382813	-57.74414063	+1728	+9.58447266	-5.02734375	-0.67675781	-1.95556641	-11.27197266	+19.99511719	+1572	+6.89501953	-8.86816406	-0.84375000	+58.33740234	+5.82275391	-15.18310547	+1720
+1458241454.61209990	+9.65917969	-5.76123047	-0.94921875	+46.56005859	-8.19580078	-57.74414063	+1728	+9.58447266	-5.02734375	-0.67675781	-1.95556641	-11.27197266	+19.99511719	+1576	+6.89501953	-8.86816406	-0.84375000	+58.33740234	+5.82275391	-15.18310547	+1716
+1458241454.62050010	+9.65917969	-5.76123047	-0.94921875	+46.58203125	-8.19580078	-57.74414063	+1728	+9.58447266	-5.02734375	-0.67675781	-1.95556641	-11.27197266	+19.99511719	+1576	+6.89941406	-8.86816406	-0.83935547	+58.35937500	+5.84472656	-15.18310547	+1716
+1458241454.63299990	+9.65917969	-5.76123047	-0.94921875	+46.58203125	-8.19580078	-57.74414063	+1728	+9.58447266	-5.02734375	-0.67675781	-1.95556641	-11.27197266	+20.01708984	+1576	+6.89941406	-8.86376953	-0.83935547	+58.40332031	+5.84472656	-15.20507813	+1712
+1458241454.64130000	+9.65917969	-5.76123047	-0.94921875	+46.58203125	-8.19580078	-57.74414063	+1728	+9.58447266	-5.02734375	-0.67675781	-1.95556641	-11.29394531	+20.01708984	+1576	+6.90380859	-8.86376953	-0.83935547	+58.40332031	+5.86669922	-15.20507813	+1708
+1458241454.65380000	+9.65917969	-5.76123047	-0.94921875	+46.58203125	-8.21777344	-57.72216797	+1728	+9.58447266	-5.02734375	-0.68115234	-1.95556641	-11.29394531	+20.03906250	+1576	+6.90380859	-8.86376953	-0.83935547	+58.42529297	+5.86669922	-15.22705078	+1708
+1458241454.65790010	+9.65917969	-5.76123047	-0.94921875	+46.58203125	-8.21777344	-57.72216797	+1728	+9.58447266	-5.02734375	-0.68115234	-1.95556641	-11.29394531	+20.03906250	+1576	+6.90380859	-8.86376953	-0.83935547	+58.42529297	+5.86669922	-15.22705078	+1704
+1458241454.66630010	+9.65917969	-5.76123047	-0.94921875	+46.58203125	-8.21777344	-57.72216797	+1728	+9.58447266	-5.02734375	-0.67675781	-1.95556641	-11.29394531	+20.03906250	+1576	+6.90380859	-8.86376953	-0.83935547	+58.42529297	+5.86669922	-15.20507813	+1704
+1458241454.67459990	+9.65917969	-5.76123047	-0.94921875	+46.58203125	-8.21777344	-57.72216797	+1728	+9.58447266	-5.02734375	-0.67675781	-1.95556641	-11.29394531	+20.01708984	+1576	+6.90380859	-8.86376953	-0.83935547	+58.40332031	+5.86669922	-15.20507813	+1700
+1458241454.68290000	+9.65917969	-5.76123047	-0.94921875	+46.58203125	-8.19580078	-57.72216797	+1728	+9.58447266	-5.02734375	-0.67675781	-1.95556641	-11.29394531	+20.01708984	+1576	+6.89941406	-8.86376953	-0.83935547	+58.40332031	+5.86669922	-15.20507813	+1700
+1458241454.69129990	+9.65917969	-5.76123047	-0.94921875	+46.58203125	-8.19580078	-57.72216797	+1728	+9.58447266	-5.02734375	-0.67675781	-1.95556641	-11.29394531	+20.01708984	+1576	+6.89941406	-8.86816406	-0.83935547	+58.38134766	+5.86669922	-15.20507813	+1700
+1458241454.69960000	+9.65917969	-5.76123047	-0.94921875	+46.58203125	-8.19580078	-57.72216797	+1728	+9.58447266	-5.02734375	-0.67675781	-1.95556641	-11.29394531	+20.01708984	+1580	+6.89941406	-8.86816406	-0.83935547	+58.38134766	+5.84472656	-15.20507813	+1696
+1458241454.70790000	+9.65917969	-5.76123047	-0.94921875	+46.58203125	-8.19580078	-57.72216797	+1728	+9.58447266	-5.02734375	-0.67675781	-1.95556641	-11.29394531	+20.01708984	+1580	+6.89941406	-8.86816406	-0.83935547	+58.35937500	+5.84472656	-15.18310547	+1696
+1458241454.71630000	+9.65917969	-5.76123047	-0.94921875	+46.58203125	-8.19580078	-57.72216797	+1728	+9.58447266	-5.02734375	-0.67675781	-1.97753906	-11.29394531	+20.01708984	+1580	+6.89941406	-8.86816406	-0.83935547	+58.35937500	+5.86669922	-15.20507813	+1692
+1458241454.72460010	+9.65917969	-5.76123047	-0.94921875	+46.58203125	-8.19580078	-57.72216797	+1728	+9.58447266	-5.02734375	-0.67675781	-1.97753906	-11.29394531	+20.01708984	+1580	+6.89941406	-8.86816406	-0.83935547	+58.35937500	+5.86669922	-15.20507813	+1692
+1458241454.74120000	+9.65917969	-5.76123047	-0.94921875	+46.58203125	-8.21777344	-57.70019531	+1728	+9.58447266	-5.02734375	-0.67675781	-1.97753906	-11.29394531	+20.01708984	+1584	+6.89941406	-8.86376953	-0.83935547	+58.38134766	+5.86669922	-15.22705078	+1688
+1458241454.75370000	+9.65917969	-5.76562500	-0.94921875	+46.58203125	-8.21777344	-57.70019531	+1728	+9.58447266	-5.02734375	-0.67675781	-1.97753906	-11.29394531	+20.01708984	+1584	+6.90380859	-8.86376953	-0.83496094	+58.40332031	+5.88867188	-15.22705078	+1688
+1458241454.76210000	+9.65917969	-5.76562500	-0.94921875	+46.58203125	-8.21777344	-57.70019531	+1728	+9.58447266	-5.02734375	-0.67675781	-1.97753906	-11.29394531	+20.01708984	+1584	+6.90380859	-8.86376953	-0.83496094	+58.42529297	+5.88867188	-15.24902344	+1688
+1458241454.77040000	+9.65917969	-5.76562500	-0.94921875	+46.58203125	-8.21777344	-57.70019531	+1728	+9.58447266	-5.02734375	-0.67675781	-1.97753906	-11.29394531	+20.01708984	+1584	+6.90820313	-8.86376953	-0.83496094	+58.42529297	+5.91064453	-15.24902344	+1688
+1458241454.77460000	+9.65917969	-5.76562500	-0.94921875	+46.58203125	-8.21777344	-57.70019531	+1728	+9.58447266	-5.02734375	-0.67675781	-1.97753906	-11.29394531	+20.01708984	+1584	+6.90820313	-8.86376953	-0.83496094	+58.44726563	+5.91064453	-15.24902344	+1688
+1458241454.78290010	+9.65917969	-5.76562500	-0.94921875	+46.58203125	-8.21777344	-57.70019531	+1728	+9.58447266	-5.02734375	-0.67675781	-1.97753906	-11.29394531	+20.01708984	+1584	+6.90380859	-8.86376953	-0.83496094	+58.42529297	+5.91064453	-15.24902344	+1688
+1458241454.79119990	+9.65917969	-5.76562500	-0.94921875	+46.58203125	-8.21777344	-57.70019531	+1728	+9.58447266	-5.02734375	-0.67675781	-1.97753906	-11.29394531	+20.01708984	+1584	+6.90380859	-8.86376953	-0.83496094	+58.42529297	+5.91064453	-15.24902344	+1688
+1458241454.79950000	+9.65917969	-5.76562500	-0.94921875	+46.58203125	-8.21777344	-57.70019531	+1728	+9.58447266	-5.02734375	-0.67675781	-1.97753906	-11.29394531	+20.01708984	+1584	+6.90380859	-8.86376953	-0.83496094	+58.40332031	+5.88867188	-15.24902344	+1688
+1458241454.80790000	+9.65917969	-5.76562500	-0.94921875	+46.58203125	-8.21777344	-57.70019531	+1728	+9.58447266	-5.02734375	-0.67675781	-1.97753906	-11.29394531	+20.01708984	+1584	+6.90380859	-8.86816406	-0.83935547	+58.40332031	+5.88867188	-15.22705078	+1688
+1458241454.81620000	+9.65917969	-5.76562500	-0.94921875	+46.58203125	-8.21777344	-57.70019531	+1728	+9.58447266	-5.02734375	-0.67675781	-1.97753906	-11.29394531	+20.01708984	+1584	+6.89941406	-8.86816406	-0.83935547	+58.38134766	+5.88867188	-15.22705078	+1688
+1458241454.82450010	+9.65917969	-5.76562500	-0.94921875	+46.58203125	-8.21777344	-57.70019531	+1728	+9.58447266	-5.02734375	-0.67675781	-1.97753906	-11.29394531	+19.99511719	+1584	+6.89941406	-8.86816406	-0.83935547	+58.38134766	+5.88867188	-15.22705078	+1684
+1458241454.82870010	+9.65917969	-5.76562500	-0.94921875	+46.58203125	-8.21777344	-57.70019531	+1728	+9.58447266	-5.02734375	-0.67675781	-1.97753906	-11.29394531	+19.99511719	+1584	+6.89941406	-8.86816406	-0.83935547	+58.38134766	+5.88867188	-15.22705078	+1684
+1458241454.83699990	+9.65917969	-5.76562500	-0.94921875	+46.58203125	-8.21777344	-57.70019531	+1728	+9.58886719	-5.02734375	-0.67675781	-1.97753906	-11.29394531	+20.01708984	+1584	+6.89941406	-8.86816406	-0.83935547	+58.38134766	+5.88867188	-15.22705078	+1684
+1458241454.85369990	+9.65917969	-5.76562500	-0.94921875	+46.60400391	-8.21777344	-57.70019531	+1728	+9.58886719	-5.02734375	-0.67675781	-1.97753906	-11.29394531	+20.01708984	+1584	+6.90380859	-8.86816406	-0.83935547	+58.38134766	+5.88867188	-15.22705078	+1684
+1458241454.86200000	+9.65917969	-5.76562500	-0.94921875	+46.60400391	-8.23974609	-57.70019531	+1728	+9.58886719	-5.02734375	-0.67675781	-1.97753906	-11.29394531	+20.01708984	+1584	+6.90380859	-8.86816406	-0.83496094	+58.40332031	+5.91064453	-15.24902344	+1684
+1458241454.87040000	+9.65917969	-5.76562500	-0.94921875	+46.60400391	-8.23974609	-57.67822266	+1728	+9.58886719	-5.02734375	-0.67675781	-1.97753906	-11.29394531	+20.03906250	+1584	+6.90820313	-8.86376953	-0.83496094	+58.42529297	+5.91064453	-15.24902344	+1684
+1458241454.87870000	+9.65917969	-5.76562500	-0.94921875	+46.60400391	-8.23974609	-57.67822266	+1728	+9.58886719	-5.02734375	-0.67675781	-1.99951172	-11.29394531	+20.03906250	+1584	+6.90820313	-8.86376953	-0.83496094	+58.44726563	+5.91064453	-15.24902344	+1684
+1458241454.88700010	+9.65917969	-5.76562500	-0.95361328	+46.60400391	-8.23974609	-57.67822266	+1728	+9.58886719	-5.03173828	-0.67675781	-1.99951172	-11.29394531	+20.03906250	+1584	+6.90820313	-8.86376953	-0.83496094	+58.44726563	+5.93261719	-15.27099609	+1684
+1458241454.89529990	+9.65917969	-5.76562500	-0.95361328	+46.60400391	-8.26171875	-57.67822266	+1728	+9.58886719	-5.03173828	-0.67675781	-1.99951172	-11.29394531	+20.03906250	+1584	+6.90820313	-8.86376953	-0.83496094	+58.44726563	+5.93261719	-15.24902344	+1688
+1458241454.89949990	+9.65917969	-5.76562500	-0.95361328	+46.60400391	-8.26171875	-57.67822266	+1728	+9.58886719	-5.03173828	-0.67675781	-1.99951172	-11.29394531	+20.03906250	+1584	+6.90820313	-8.86376953	-0.83496094	+58.44726563	+5.93261719	-15.24902344	+1688
+1458241454.90780000	+9.65917969	-5.76562500	-0.95361328	+46.60400391	-8.26171875	-57.65625000	+1728	+9.58886719	-5.03173828	-0.67675781	-1.99951172	-11.29394531	+20.03906250	+1584	+6.90820313	-8.86376953	-0.83496094	+58.44726563	+5.93261719	-15.24902344	+1688
+1458241454.91619990	+9.65917969	-5.76562500	-0.95361328	+46.60400391	-8.26171875	-57.65625000	+1728	+9.58886719	-5.03173828	-0.67675781	-1.99951172	-11.29394531	+20.03906250	+1584	+6.90820313	-8.86376953	-0.83496094	+58.42529297	+5.91064453	-15.24902344	+1688
+1458241454.92450000	+9.65917969	-5.76562500	-0.95361328	+46.60400391	-8.23974609	-57.65625000	+1728	+9.58886719	-5.03173828	-0.67675781	-1.99951172	-11.29394531	+20.03906250	+1584	+6.90380859	-8.86376953	-0.83496094	+58.42529297	+5.91064453	-15.22705078	+1688
+1458241454.93280010	+9.65917969	-5.76562500	-0.95361328	+46.60400391	-8.23974609	-57.65625000	+1728	+9.58886719	-5.03173828	-0.67675781	-1.99951172	-11.29394531	+20.03906250	+1584	+6.90380859	-8.86816406	-0.83496094	+58.40332031	+5.91064453	-15.22705078	+1688
+1458241454.93700000	+9.65917969	-5.76562500	-0.95361328	+46.60400391	-8.23974609	-57.65625000	+1728	+9.58886719	-5.03173828	-0.67675781	-1.99951172	-11.29394531	+20.03906250	+1584	+6.90380859	-8.86816406	-0.83935547	+58.40332031	+5.91064453	-15.22705078	+1688
+1458241454.94530010	+9.65917969	-5.76562500	-0.95361328	+46.60400391	-8.23974609	-57.65625000	+1728	+9.58886719	-5.03173828	-0.67675781	-1.99951172	-11.29394531	+20.03906250	+1584	+6.90380859	-8.86816406	-0.83935547	+58.40332031	+5.91064453	-15.22705078	+1688
+1458241454.95370010	+9.65917969	-5.76562500	-0.95361328	+46.60400391	-8.23974609	-57.65625000	+1728	+9.58886719	-5.03173828	-0.67675781	-1.99951172	-11.29394531	+20.03906250	+1584	+6.90380859	-8.86816406	-0.83935547	+58.38134766	+5.91064453	-15.22705078	+1688
+1458241454.96199990	+9.65478516	-5.76562500	-0.95361328	+46.60400391	-8.23974609	-57.65625000	+1728	+9.58886719	-5.03173828	-0.67675781	-1.99951172	-11.27197266	+20.03906250	+1584	+6.90380859	-8.86816406	-0.83935547	+58.40332031	+5.91064453	-15.22705078	+1684
+1458241454.97030000	+9.65917969	-5.76562500	-0.95361328	+46.60400391	-8.23974609	-57.65625000	+1728	+9.58886719	-5.03173828	-0.67675781	-1.99951172	-11.27197266	+20.03906250	+1584	+6.90380859	-8.86816406	-0.83496094	+58.40332031	+5.91064453	-15.22705078	+1684
+1458241454.97860000	+9.65917969	-5.76562500	-0.95361328	+46.62597656	-8.26171875	-57.63427734	+1728	+9.58886719	-5.03173828	-0.67675781	-1.99951172	-11.27197266	+20.03906250	+1584	+6.90380859	-8.86816406	-0.83496094	+58.42529297	+5.93261719	-15.22705078	+1684
+1458241454.98700000	+9.65917969	-5.76562500	-0.95361328	+46.62597656	-8.26171875	-57.63427734	+1728	+9.58886719	-5.03173828	-0.67675781	-1.99951172	-11.27197266	+20.06103516	+1584	+6.90820313	-8.86376953	-0.83496094	+58.42529297	+5.93261719	-15.22705078	+1684
+1458241454.99110010	+9.65917969	-5.76562500	-0.95361328	+46.62597656	-8.26171875	-57.63427734	+1728	+9.58886719	-5.03173828	-0.67675781	-1.99951172	-11.27197266	+20.06103516	+1584	+6.90820313	-8.86376953	-0.83496094	+58.44726563	+5.93261719	-15.22705078	+1684
+1458241454.99950000	+9.65917969	-5.76562500	-0.95361328	+46.64794922	-8.28369141	-57.61230469	+1728	+9.58447266	-5.03173828	-0.67675781	-1.99951172	-11.29394531	+20.08300781	+1584	+6.90820313	-8.86376953	-0.83496094	+58.44726563	+5.93261719	-15.22705078	+1684
+1458241455.00780010	+9.65917969	-5.76562500	-0.95361328	+46.66992188	-8.28369141	-57.61230469	+1728	+9.58447266	-5.03173828	-0.67675781	-1.99951172	-11.29394531	+20.10498047	+1580	+6.90820313	-8.86376953	-0.83056641	+58.46923828	+5.95458984	-15.22705078	+1684
+1458241455.01609990	+9.65917969	-5.76562500	-0.95361328	+46.71386719	-8.30566406	-57.61230469	+1728	+9.58447266	-5.03173828	-0.67675781	-1.99951172	-11.29394531	+20.12695313	+1580	+6.90820313	-8.86376953	-0.83056641	+58.46923828	+5.95458984	-15.22705078	+1684
+1458241455.02449990	+9.65917969	-5.76562500	-0.95361328	+46.75781250	-8.32763672	-57.61230469	+1728	+9.58447266	-5.02734375	-0.67675781	-1.99951172	-11.29394531	+20.14892578	+1580	+6.90820313	-8.86376953	-0.83496094	+58.46923828	+5.93261719	-15.22705078	+1684
+1458241455.03690000	+9.65478516	-5.76562500	-0.94921875	+46.86767578	-8.37158203	-57.61230469	+1728	+9.58447266	-5.02734375	-0.67236328	-2.02148438	-11.31591797	+20.19287109	+1580	+6.90820313	-8.86376953	-0.83496094	+58.44726563	+5.93261719	-15.22705078	+1688
+1458241455.04530000	+9.65478516	-5.76123047	-0.94921875	+46.93359375	-8.41552734	-57.63427734	+1728	+9.58447266	-5.02734375	-0.67236328	-2.02148438	-11.33789063	+20.23681641	+1580	+6.90820313	-8.86816406	-0.83496094	+58.42529297	+5.91064453	-15.22705078	+1688
+1458241455.05360010	+9.65478516	-5.75683594	-0.94482422	+47.02148438	-8.48144531	-57.63427734	+1728	+9.58447266	-5.02294922	-0.66796875	-2.04345703	-11.35986328	+20.28076172	+1584	+6.90820313	-8.86816406	-0.83935547	+58.42529297	+5.88867188	-15.22705078	+1684
+1458241455.06189990	+9.65917969	-5.75244141	-0.94042969	+47.13134766	-8.56933594	-57.65625000	+1732	+9.58447266	-5.02294922	-0.66357422	-2.06542969	-11.40380859	+20.36865234	+1588	+6.90820313	-8.86816406	-0.83935547	+58.40332031	+5.84472656	-15.22705078	+1684
+1458241455.07030010	+9.66357422	-5.74804688	-0.93603516	+47.21923828	-8.67919922	-57.65625000	+1732	+9.58886719	-5.01855469	-0.65917969	-2.08740234	-11.46972656	+20.50048828	+1592	+6.90820313	-8.86816406	-0.83935547	+58.40332031	+5.77880859	-15.27099609	+1684
+1458241455.07439990	+9.66357422	-5.74804688	-0.93164063	+47.28515625	-8.74511719	-57.67822266	+1736	+9.58886719	-5.01416016	-0.65917969	-2.10937500	-11.49169922	+20.56640625	+1596	+6.91259766	-8.86816406	-0.83935547	+58.40332031	+5.73486328	-15.31494141	+1684
+1458241455.08279990	+9.67236328	-5.73925781	-0.92724609	+47.41699219	-8.92089844	-57.67822266	+1736	+9.59326172	-5.00976563	-0.65039063	-2.17529297	-11.60156250	+20.76416016	+1600	+6.92578125	-8.86376953	-0.83935547	+58.42529297	+5.62500000	-15.42480469	+1688
+1458241455.09110000	+9.67675781	-5.73486328	-0.91845703	+47.54882813	-9.14062500	-57.70019531	+1740	+9.59765625	-5.00097656	-0.64160156	-2.24121094	-11.75537109	+20.98388672	+1600	+6.94335938	-8.85498047	-0.83496094	+58.49121094	+5.44921875	-15.62255859	+1692
+1458241455.09940000	+9.68994141	-5.72607422	-0.90966797	+47.72460938	-9.42626953	-57.74414063	+1748	+9.60644531	-4.99218750	-0.62402344	-2.30712891	-11.99707031	+21.24755859	+1604	+6.97851563	-8.83740234	-0.82617188	+58.64501953	+5.16357422	-15.99609375	+1708
+1458241455.10780000	+9.70312500	-5.71289063	-0.89648438	+47.94433594	-9.79980469	-57.78808594	+1756	+9.61523438	-4.97900391	-0.60644531	-2.35107422	-12.28271484	+21.48925781	+1608	+7.01367188	-8.81982422	-0.82177734	+58.73291016	+4.76806641	-16.41357422	+1716
+1458241455.11190010	+9.70751953	-5.70410156	-0.88769531	+48.05419922	-9.99755859	-57.83203125	+1764	+9.61962891	-4.97021484	-0.59765625	-2.37304688	-12.45849609	+21.62109375	+1608	+7.03125000	-8.81103516	-0.82177734	+58.75488281	+4.57031250	-16.63330078	+1724
+1458241455.12019990	+9.72509766	-5.68212891	-0.87011719	+48.33984375	-10.48095703	-57.94189453	+1776	+9.63281250	-4.95263672	-0.57568359	-2.39501953	-12.81005859	+21.86279297	+1612	+7.05322266	-8.80224609	-0.83935547	+58.71093750	+4.02099609	-17.02880859	+1732
+1458241455.12859990	+9.74267578	-5.65576172	-0.84814453	+48.64746094	-10.98632813	-58.11767578	+1788	+9.65039063	-4.93066406	-0.54931641	-2.39501953	-13.24951172	+22.08251953	+1620	+7.07519531	-8.79345703	-0.85693359	+58.62304688	+3.47167969	-17.44628906	+1736
+1458241455.14940000	+9.80419922	-5.57666016	-0.77343750	+49.61425781	-12.70019531	-58.84277344	+1840	+9.71191406	-4.86035156	-0.47021484	-2.48291016	-14.78759766	+22.74169922	+1660	+7.14111328	-8.77587891	-0.91845703	+58.22753906	+1.84570313	-18.78662109	+1740
+1458241455.15770010	+9.84375000	-5.53710938	-0.74267578	+50.09765625	-13.53515625	-59.26025391	+1864	+9.74707031	-4.82958984	-0.43945313	-2.54882813	-15.55664063	+23.04931641	+1684	+7.18066406	-8.76708984	-0.95361328	+58.09570313	+1.12060547	-19.42382813	+1740
+1458241455.16610000	+9.88330078	-5.49755859	-0.71191406	+50.62500000	-14.37011719	-59.72167969	+1888	+9.78222656	-4.79003906	-0.40869141	-2.57080078	-16.36962891	+23.33496094	+1708	+7.23779297	-8.74511719	-0.97558594	+58.07373047	+0.39550781	-20.28076172	+1740
+1458241455.17020010	+9.90527344	-5.47558594	-0.69433594	+50.91064453	-14.83154297	-60.02929688	+1904	+9.79980469	-4.77685547	-0.39550781	-2.63671875	-16.83105469	+23.42285156	+1716	+7.26855469	-8.74072266	-0.98876953	+58.00781250	+0.06591797	-20.74218750	+1740
+1458241455.17860010	+9.95800781	-5.43603516	-0.67236328	+51.54785156	-15.73242188	-60.53466797	+1928	+9.84814453	-4.73730469	-0.37353516	-2.68066406	-17.75390625	+23.70849609	+1740	+7.35205078	-8.70996094	-1.01074219	+58.09570313	-0.65917969	-21.81884766	+1740
+1458241455.18689990	+10.00634766	-5.39208984	-0.64599609	+52.22900391	-16.61132813	-61.25976563	+1956	+9.89208984	-4.69775391	-0.34277344	-2.74658203	-18.89648438	+23.86230469	+1764	+7.44433594	-8.68359375	-1.02832031	+58.18359375	-1.34033203	-23.07128906	+1740
+1458241455.19520000	+10.06787109	-5.35693359	-0.64160156	+52.93212891	-17.46826172	-61.96289063	+1976	+9.94042969	-4.65820313	-0.33398438	-2.79052734	-19.99511719	+23.97216797	+1776	+7.54541016	-8.65283203	-1.05468750	+58.29345703	-2.04345703	-24.41162109	+1744
+1458241455.20350000	+10.13818359	-5.31298828	-0.63720703	+53.76708984	-18.30322266	-62.75390625	+2004	+10.00195313	-4.60546875	-0.33398438	-2.72460938	-21.11572266	+23.99414063	+1800	+7.66406250	-8.61767578	-1.08105469	+58.46923828	-2.74658203	-25.88378906	+1748
+1458241455.20770000	+10.16455078	-5.30419922	-0.63720703	+54.05273438	-18.67675781	-63.25927734	+2012	+10.03271484	-4.58789063	-0.33398438	-2.70263672	-21.79687500	+23.90625000	+1808	+7.72119141	-8.60888672	-1.09863281	+58.44726563	-3.03222656	-26.67480469	+1748
+1458241455.21600010	+10.24804688	-5.25585938	-0.64599609	+54.88769531	-19.40185547	-64.18212891	+2040	+10.10302734	-4.53076172	-0.35156250	-2.50488281	-22.96142578	+23.70849609	+1832	+7.84863281	-8.56933594	-1.13818359	+58.55712891	-3.73535156	-28.23486328	+1752
+1458241455.22440000	+10.32714844	-5.22949219	-0.66357422	+55.48095703	-19.99511719	-65.30273438	+2064	+10.17333984	-4.47802734	-0.36474609	-2.24121094	-24.34570313	+23.20312500	+1856	+7.96289063	-8.54296875	-1.19091797	+58.46923828	-4.32861328	-29.83886719	+1752
+1458241455.23270010	+10.41943359	-5.20751953	-0.69433594	+55.96435547	-20.50048828	-66.40136719	+2088	+10.25683594	-4.42529297	-0.40869141	-1.86767578	-25.55419922	+22.54394531	+1888	+8.08154297	-8.52099609	-1.25683594	+58.27148438	-4.92187500	-31.37695313	+1752
+1458241455.24099990	+10.52929688	-5.16357422	-0.73388672	+56.49169922	-20.85205078	-67.52197266	+2116	+10.35351563	-4.35937500	-0.46582031	-1.27441406	-26.71875000	+21.68701172	+1928	+8.20019531	-8.49902344	-1.34472656	+57.98583984	-5.47119141	-32.78320313	+1756
+1458241455.26600000	+10.88964844	-5.08447266	-0.90966797	+56.75537109	-21.37939453	-71.01562500	+2216	+10.68310547	-4.13964844	-0.70751953	+1.45019531	-30.08056641	+17.84179688	+2056	+8.54736328	-8.44189453	-1.67431641	+56.46972656	-6.70166016	-36.56250000	+1812
+1458241455.27020000	+10.95556641	-5.08007813	-0.94482422	+56.60156250	-21.44531250	-71.54296875	+2236	+10.74023438	-4.10449219	-0.76025391	+1.99951172	-30.56396484	+17.07275391	+2072	+8.60449219	-8.43750000	-1.73144531	+56.11816406	-6.85546875	-37.17773438	+1828
+1458241455.27850010	+11.10498047	-5.04492188	-1.01953125	+56.40380859	-21.51123047	-72.66357422	+2292	+10.87646484	-4.01660156	-0.87011719	+3.40576172	-31.50878906	+15.35888672	+2120	+8.74511719	-8.40234375	-1.85888672	+55.63476563	-7.11914063	-38.29833984	+1872
+1458241455.28679990	+11.25878906	-5.02294922	-1.10742188	+55.94238281	-21.57714844	-73.56445313	+2348	+11.00390625	-3.92431641	-0.99755859	+4.85595703	-32.27783203	+13.60107422	+2168	+8.89013672	-8.36718750	-1.99072266	+55.06347656	-7.38281250	-39.39697266	+1920
+1458241455.29520010	+11.42138672	-4.99658203	-1.17773438	+55.48095703	-21.75292969	-74.64111328	+2408	+11.15332031	-3.82763672	-1.12060547	+6.45996094	-33.13476563	+11.71142578	+2208	+9.06152344	-8.32324219	-2.08740234	+54.62402344	-7.64648438	-40.80322266	+1964
+1458241455.29930000	+11.50488281	-4.98339844	-1.22607422	+55.17333984	-21.81884766	-75.08056641	+2440	+11.22363281	-3.77929688	-1.19531250	+7.31689453	-33.42041016	+10.76660156	+2232	+9.15380859	-8.29248047	-2.14892578	+54.47021484	-7.77832031	-41.37451172	+1996
+1458241455.30349990	+11.59716797	-4.97021484	-1.25683594	+54.88769531	-21.90673828	-75.67382813	+2468	+11.30712891	-3.72656250	-1.25244141	+8.26171875	-33.92578125	+9.68994141	+2252	+9.25488281	-8.26171875	-2.18847656	+54.33837891	-7.93212891	-42.14355469	+2020
+1458241455.31180000	+11.76855469	-4.94384766	-1.35351563	+54.09667969	-22.10449219	-76.46484375	+2528	+11.46093750	-3.62548828	-1.41064453	+9.95361328	-34.43115234	+7.77832031	+2300	+9.45703125	-8.19580078	-2.29394531	+53.96484375	-8.30566406	-43.46191406	+2064
+1458241455.31600000	+11.86083984	-4.93066406	-1.38427734	+53.70117188	-22.23632813	-77.03613281	+2552	+11.54882813	-3.56835938	-1.46337891	+10.94238281	-34.89257813	+6.67968750	+2316	+9.56689453	-8.15625000	-2.33349609	+53.83300781	-8.50341797	-44.25292969	+2084
+1458241455.32430010	+12.04101563	-4.90429688	-1.48095703	+52.75634766	-22.50000000	-77.80517578	+2608	+11.71142578	-3.46289063	-1.62597656	+12.65625000	-35.33203125	+4.74609375	+2360	+9.77783203	-8.08154297	-2.43017578	+53.45947266	-8.98681641	-45.61523438	+2124
+1458241455.32850000	+12.13769531	-4.89550781	-1.50732422	+52.29492188	-22.67578125	-78.37646484	+2632	+11.79931641	-3.40576172	-1.67871094	+13.68896484	-35.79345703	+3.60351563	+2376	+9.89208984	-8.04199219	-2.46972656	+53.30566406	-9.25048828	-46.38427734	+2140
+1458241455.33680010	+12.32666016	-4.86474609	-1.59082031	+51.24023438	-22.98339844	-79.10156250	+2684	+11.97509766	-3.30029297	-1.83691406	+15.40283203	-36.14501953	+1.64794922	+2416	+10.10302734	-7.95849609	-2.56640625	+52.86621094	-9.79980469	-47.70263672	+2168
+1458241455.34100010	+12.41894531	-4.85595703	-1.61279297	+50.71289063	-23.18115234	-79.67285156	+2704	+12.06738281	-3.24755859	-1.88525391	+16.39160156	-36.56250000	+0.48339844	+2432	+10.20849609	-7.91894531	-2.61035156	+52.62451172	-10.08544922	-48.40576172	+2184
+1458241455.34509990	+12.51562500	-4.82958984	-1.64794922	+50.22949219	-23.40087891	-80.02441406	+2732	+12.15966797	-3.18603516	-1.95996094	+17.24853516	-36.71630859	-0.43945313	+2452	+10.30517578	-7.87939453	-2.66308594	+52.33886719	-10.41503906	-49.02099609	+2192
+1458241455.35760000	+12.80126953	-4.77246094	-1.72705078	+48.60351563	-24.06005859	-81.25488281	+2808	+12.44091797	-3.01464844	-2.14892578	+19.88525391	-37.37548828	-3.51562500	+2504	+10.58642578	-7.76513672	-2.83886719	+51.32812500	-11.29394531	-50.60302734	+2232
+1458241455.36599990	+12.99023438	-4.74609375	-1.76220703	+47.46093750	-24.52148438	-82.15576172	+2864	+12.63427734	-2.90478516	-2.25439453	+21.64306641	-37.83691406	-5.69091797	+2536	+10.76220703	-7.69921875	-2.96630859	+50.49316406	-11.79931641	-51.50390625	+2264
+1458241455.37430000	+13.18359375	-4.69335938	-1.79296875	+46.45019531	-25.04882813	-82.81494141	+2928	+12.83203125	-2.78613281	-2.37744141	+23.22509766	-38.03466797	-7.53662109	+2576	+10.92480469	-7.63330078	-3.10253906	+49.63623047	-12.34863281	-52.20703125	+2304
+1458241455.38260010	+13.37255859	-4.63183594	-1.80175781	+45.46142578	-25.68603516	-83.56201172	+3000	+13.02978516	-2.65869141	-2.46093750	+24.85107422	-38.47412109	-9.51416016	+2612	+11.08300781	-7.56298828	-3.22558594	+48.75732422	-12.85400391	-52.97607422	+2352
+1458241455.39100000	+13.55712891	-4.59667969	-1.81054688	+44.31884766	-26.34521484	-84.24316406	+3084	+13.22314453	-2.54882813	-2.54003906	+26.30126953	-38.89160156	-11.44775391	+2648	+11.24560547	-7.49707031	-3.35302734	+47.90039063	-13.38134766	-53.65722656	+2412
+1458241455.39510010	+13.64941406	-4.55273438	-1.81494141	+43.92333984	-26.71875000	-84.48486328	+3128	+13.32861328	-2.47851563	-2.57958984	+27.00439453	-39.02343750	-12.28271484	+2672	+11.32910156	-7.45312500	-3.40576172	+47.54882813	-13.68896484	-54.00878906	+2440
+1458241455.40350010	+13.82958984	-4.52197266	-1.81494141	+42.71484375	-27.44384766	-85.03417969	+3216	+13.51757813	-2.37304688	-2.64550781	+28.27880859	-39.44091797	-14.10644531	+2708	+11.50048828	-7.37841797	-3.51123047	+46.80175781	-14.26025391	-54.79980469	+2504
+1458241455.40759990	+13.92187500	-4.48242188	-1.81933594	+42.27539063	-27.83935547	-85.18798828	+3268	+13.61865234	-2.30273438	-2.68945313	+28.89404297	-39.57275391	-14.83154297	+2736	+11.59277344	-7.32568359	-3.55517578	+46.53808594	-14.65576172	-55.17333984	+2540
+1458241455.41599990	+14.08886719	-4.45605469	-1.83691406	+40.93505859	-28.60839844	-85.42968750	+3352	+13.79882813	-2.20605469	-2.75097656	+29.88281250	-39.94628906	-16.45751953	+2772	+11.79052734	-7.22900391	-3.63427734	+46.03271484	-15.44677734	-55.98632813	+2600
+1458241455.42010000	+14.17675781	-4.41650391	-1.84570313	+40.45166016	-29.02587891	-85.51757813	+3400	+13.89111328	-2.14013672	-2.78613281	+30.41015625	-40.10009766	-17.16064453	+2800	+11.89160156	-7.16748047	-3.66503906	+45.87890625	-15.90820313	-56.42578125	+2632
+1458241455.42430000	+14.25585938	-4.40771484	-1.85888672	+39.77050781	-29.39941406	-85.58349609	+3444	+13.97900391	-2.09619141	-2.82128906	+30.84960938	-40.27587891	-17.88574219	+2820	+11.99707031	-7.11035156	-3.70019531	+45.70312500	-16.39160156	-56.84326172	+2660
+1458241455.43260000	+14.41406250	-4.36376953	-1.87207031	+38.56201172	-30.25634766	-85.71533203	+3524	+14.15478516	-1.98193359	-2.87402344	+31.72851563	-40.71533203	-19.33593750	+2864	+12.21679688	-6.98291016	-3.73095703	+45.52734375	-17.49023438	-57.91992188	+2700
+1458241455.43680000	+14.49316406	-4.35498047	-1.88085938	+37.88085938	-30.67382813	-85.75927734	+3564	+14.24267578	-1.94238281	-2.90478516	+32.10205078	-40.91308594	-20.06103516	+2884	+12.32666016	-6.92578125	-3.75292969	+45.39550781	-18.01757813	-58.38134766	+2716
+1458241455.44510010	+14.63378906	-4.31103516	-1.90283203	+36.67236328	-31.48681641	-85.82519531	+3640	+14.40966797	-1.84130859	-2.94873047	+32.91503906	-41.33056641	-21.53320313	+2928	+12.53759766	-6.79394531	-3.78808594	+45.24169922	-19.13818359	-59.32617188	+2740
+1458241455.44930010	+14.70849609	-4.29345703	-1.91162109	+36.05712891	-31.90429688	-85.86914063	+3672	+14.48876953	-1.79736328	-2.97509766	+33.26660156	-41.52832031	-22.25830078	+2952	+12.63867188	-6.73681641	-3.81005859	+45.13183594	-19.68750000	-59.76562500	+2748
+1458241455.47429990	+15.09082031	-4.12207031	-1.85888672	+33.39843750	-34.80468750	-86.85791016	+3908	+14.95019531	-1.50292969	-3.00585938	+36.01318359	-43.15429688	-27.04833984	+3100	+13.17041016	-6.39404297	-3.92871094	+44.47265625	-22.69775391	-62.38037109	+2760
+1458241455.48260000	+15.20507813	-4.03857422	-1.80615234	+32.89306641	-35.85937500	-87.42919922	+4004	+15.09521484	-1.38867188	-2.97070313	+37.17773438	-43.81347656	-28.80615234	+3168	+13.30224609	-6.28857422	-3.98583984	+44.18701172	-23.42285156	-63.08349609	+2780
+1458241455.48680000	+15.26220703	-3.99902344	-1.77539063	+32.67333984	-36.40869141	-87.71484375	+4056	+15.16552734	-1.33593750	-2.94873047	+37.72705078	-44.12109375	-29.66308594	+3200	+13.36376953	-6.24902344	-4.02099609	+43.96728516	-23.73046875	-63.41308594	+2792
+1458241455.49510000	+15.36328125	-3.90234375	-1.68750000	+32.43164063	-37.61718750	-88.43994141	+4172	+15.30175781	-1.21289063	-2.89599609	+38.97949219	-44.82421875	-31.42089844	+3276	+13.48681641	-6.15673828	-4.06933594	+43.72558594	-24.38964844	-64.13818359	+2828
+1458241455.49920010	+15.41601563	-3.85839844	-1.64355469	+32.32177734	-38.18847656	-88.81347656	+4232	+15.37646484	-1.16015625	-2.86962891	+39.57275391	-45.15380859	-32.29980469	+3308	+13.53955078	-6.12597656	-4.10009766	+43.54980469	-24.63134766	-64.46777344	+2852
+1458241455.50760010	+15.52148438	-3.75292969	-1.56005859	+32.14599609	-39.33105469	-89.47265625	+4360	+15.50830078	-1.03710938	-2.79931641	+40.91308594	-45.83496094	-34.03564453	+3384	+13.65380859	-6.03808594	-4.14843750	+43.33007813	-25.18066406	-65.12695313	+2916
+1458241455.51169990	+15.56982422	-3.71337891	-1.52050781	+32.01416016	-39.88037109	-89.73632813	+4424	+15.56982422	-0.97998047	-2.76855469	+41.48437500	-46.12060547	-34.84863281	+3420	+13.71093750	-5.99853516	-4.17480469	+43.17626953	-25.46630859	-65.39062500	+2952
+1458241455.52010010	+15.65332031	-3.61669922	-1.45019531	+31.75048828	-40.97900391	-90.19775391	+4552	+15.68408203	-0.86132813	-2.71142578	+42.62695313	-46.69189453	-36.32080078	+3492	+13.82958984	-5.90185547	-4.19677734	+43.08837891	-26.14746094	-66.04980469	+3028
+1458241455.52420000	+15.69726563	-3.58154297	-1.41943359	+31.53076172	-41.50634766	-90.39550781	+4612	+15.74121094	-0.81298828	-2.68505859	+43.13232422	-46.93359375	-37.04589844	+3524	+13.88671875	-5.84912109	-4.20996094	+43.02246094	-26.52099609	-66.33544922	+3068
+1458241455.52839990	+15.73681641	-3.54638672	-1.38867188	+31.31103516	-42.03369141	-90.59326172	+4672	+15.79394531	-0.76464844	-2.65869141	+43.63769531	-47.19726563	-37.77099609	+3556	+13.95263672	-5.80517578	-4.20117188	+43.02246094	-26.96044922	-66.77490234	+3112
+1458241455.53670000	+15.82031250	-3.47607422	-1.34912109	+30.73974609	-42.93457031	-90.65917969	+4780	+15.89941406	-0.66357422	-2.62792969	+44.51660156	-47.54882813	-38.95751953	+3620	+14.09765625	-5.68652344	-4.20117188	+43.11035156	-27.90527344	-67.30224609	+3196
+1458241455.54090000	+15.85546875	-3.44970703	-1.34033203	+30.34423828	-43.35205078	-90.61523438	+4828	+15.94335938	-0.62402344	-2.61035156	+44.93408203	-47.72460938	-39.59472656	+3648	+14.16796875	-5.62939453	-4.18798828	+43.13232422	-28.41064453	-67.65380859	+3236
+1458241455.54920010	+15.92578125	-3.40136719	-1.34033203	+29.44335938	-44.05517578	-90.37353516	+4916	+16.03125000	-0.54052734	-2.59277344	+45.59326172	-47.92236328	-40.60546875	+3704	+14.31738281	-5.49755859	-4.16601563	+43.33007813	-29.50927734	-68.13720703	+3300
+1458241455.55340000	+15.95214844	-3.38378906	-1.34033203	+28.93798828	-44.42871094	-90.28564453	+4952	+16.06640625	-0.50537109	-2.58837891	+45.87890625	-47.98828125	-41.08886719	+3732	+14.39208984	-5.43164063	-4.14404297	+43.41796875	-30.05859375	-68.44482422	+3328
+1458241455.56170010	+16.01367188	-3.33984375	-1.33154297	+28.10302734	-45.19775391	-90.13183594	+5024	+16.14990234	-0.43066406	-2.57958984	+46.53808594	-48.14208984	-42.12158203	+3784	+14.53271484	-5.29541016	-4.10449219	+43.65966797	-31.22314453	-68.97216797	+3372
+1458241455.57419990	+16.10595703	-3.28271484	-1.31835938	+26.82861328	-46.29638672	-89.91210938	+5120	+16.26416016	-0.32958984	-2.53564453	+47.68066406	-48.33984375	-43.90136719	+3864	+14.73486328	-5.11523438	-4.05175781	+43.98925781	-32.78320313	-69.76318359	+3404
+1458241455.59500000	+16.22021484	-3.13330078	-1.18212891	+25.88378906	-48.62548828	-90.61523438	+5292	+16.43554688	-0.10986328	-2.41699219	+50.31738281	-48.73535156	-47.39501953	+4020	+14.97216797	-4.84716797	-4.00781250	+44.42871094	-34.62890625	-71.08154297	+3420
+1458241455.60340000	+16.26855469	-3.04980469	-1.08105469	+25.97167969	-49.74609375	-91.27441406	+5372	+16.50585938	+0.00000000	-2.32910156	+51.74560547	-48.97705078	-49.15283203	+4092	+15.04248047	-4.78564453	-4.00781250	+44.49462891	-35.04638672	-71.71875000	+3432
+1458241455.60750010	+16.29052734	-3.00146484	-1.02832031	+26.05957031	-50.31738281	-91.60400391	+5416	+16.54101563	+0.05273438	-2.28955078	+52.47070313	-49.06494141	-49.98779297	+4128	+15.07763672	-4.74609375	-4.00781250	+44.58251953	-35.24414063	-72.02636719	+3448
+1458241455.61590000	+16.33007813	-2.90917969	-0.91845703	+26.27929688	-51.45996094	-92.35107422	+5508	+16.60253906	+0.16699219	-2.20166016	+53.89892578	-49.26269531	-51.70166016	+4196	+15.13476563	-4.68457031	-4.01220703	+44.67041016	-35.52978516	-72.66357422	+3488
+1458241455.61999990	+16.34765625	-2.85644531	-0.85693359	+26.47705078	-52.07519531	-92.72460938	+5556	+16.63330078	+0.22851563	-2.15771484	+54.64599609	-49.37255859	-52.53662109	+4232	+15.16113281	-4.64501953	-4.01660156	+44.78027344	-35.68359375	-72.94921875	+3516
+1458241455.62840010	+16.39160156	-2.77734375	-0.73388672	+26.71875000	-53.28369141	-93.47167969	+5652	+16.69482422	+0.32958984	-2.06103516	+56.07421875	-49.59228516	-54.27246094	+4300	+15.20947266	-4.59228516	-4.01220703	+44.89013672	-36.01318359	-73.65234375	+3584
+1458241455.63669990	+16.43115234	-2.70263672	-0.64160156	+26.74072266	-54.33837891	-93.95507813	+5744	+16.75634766	+0.42626953	-1.98193359	+57.28271484	-49.72412109	-55.78857422	+4364	+15.27099609	-4.52197266	-4.00781250	+45.04394531	-36.40869141	-74.22363281	+3668
+1458241455.64089990	+16.45312500	-2.67187500	-0.59765625	+26.67480469	-54.84375000	-94.15283203	+5788	+16.77832031	+0.46582031	-1.94677734	+57.78808594	-49.74609375	-56.46972656	+4392	+15.30175781	-4.49560547	-3.99902344	+45.15380859	-36.62841797	-74.57519531	+3712
+1458241455.64500000	+16.46630859	-2.63671875	-0.57128906	+26.52099609	-55.21728516	-94.17480469	+5828	+16.80029297	+0.50976563	-1.92919922	+58.22753906	-49.72412109	-56.97509766	+4420	+15.33691406	-4.45166016	-3.99902344	+45.24169922	-36.84814453	-74.70703125	+3756
+1458241455.65330000	+16.49707031	-2.60595703	-0.53173828	+25.86181641	-55.98632813	-94.02099609	+5900	+16.83984375	+0.56689453	-1.89843750	+58.84277344	-49.68017578	-57.91992188	+4468	+15.40283203	-4.36376953	-3.98583984	+45.39550781	-37.48535156	-75.05859375	+3844
+1458241455.65750000	+16.51025391	-2.59277344	-0.52294922	+25.42236328	-56.29394531	-93.80126953	+5932	+16.86181641	+0.59765625	-1.89404297	+59.10644531	-49.63623047	-58.29345703	+4492	+15.44238281	-4.31542969	-3.97705078	+45.48339844	-37.83691406	-75.14648438	+3884
+1458241455.66580010	+16.54541016	-2.59716797	-0.51416016	+24.32373047	-56.90917969	-93.29589844	+5988	+16.89257813	+0.63281250	-1.88525391	+59.41406250	-49.54833984	-58.97460938	+4532	+15.52148438	-4.22314453	-3.95068359	+45.68115234	-38.62792969	-75.41015625	+3952
+1458241455.67000010	+16.56738281	-2.59277344	-0.51855469	+23.70849609	-57.10693359	-92.92236328	+6012	+16.91015625	+0.65039063	-1.89404297	+59.47998047	-49.43847656	-59.15039063	+4552	+15.56982422	-4.17041016	-3.94189453	+45.76904297	-39.04541016	-75.43212891	+3980
+1458241455.67420010	+16.58056641	-2.59716797	-0.53173828	+23.02734375	-57.30468750	-92.48291016	+6036	+16.92773438	+0.66357422	-1.90722656	+59.47998047	-49.32861328	-59.30419922	+4572	+15.61376953	-4.12646484	-3.93310547	+45.81298828	-39.44091797	-75.43212891	+4000
+1458241455.68249990	+16.59814453	-2.59716797	-0.55810547	+21.62109375	-57.65625000	-91.56005859	+6080	+16.94970703	+0.68554688	-1.92041016	+59.54589844	-49.13085938	-59.67773438	+4612	+15.68847656	-4.02539063	-3.91552734	+45.90087891	-40.20996094	-75.38818359	+4032
+1458241455.69919990	+16.65087891	-2.60595703	-0.58886719	+18.96240234	-58.49121094	-89.78027344	+6152	+17.00244141	+0.75585938	-1.92480469	+59.83154297	-48.95507813	-60.44677734	+4716	+15.82910156	-3.85839844	-3.87597656	+46.03271484	-41.70410156	-75.43212891	+4044
+1458241455.70330000	+16.65966797	-2.60156250	-0.58007813	+18.43505859	-58.75488281	-89.47265625	+6168	+17.02001953	+0.77343750	-1.90722656	+60.02929688	-48.97705078	-60.77636719	+4744	+15.85546875	-3.82324219	-3.87158203	+46.03271484	-41.96777344	-75.45410156	+4040
+1458241455.72000000	+16.69482422	-2.52246094	-0.51416016	+16.94091797	-60.00732422	-88.35205078	+6252	+17.08593750	+0.90527344	-1.78417969	+61.30371094	-49.32861328	-62.40234375	+4880	+15.93017578	-3.73095703	-3.87158203	+45.96679688	-42.71484375	-75.73974609	+4036
+1458241455.72420000	+16.70361328	-2.50048828	-0.48339844	+16.69921875	-60.42480469	-88.17626953	+6280	+17.10351563	+0.94482422	-1.73583984	+61.76513672	-49.50439453	-62.95166016	+4920	+15.94335938	-3.72216797	-3.87158203	+45.96679688	-42.82470703	-75.91552734	+4040
+1458241455.73250010	+16.72558594	-2.44775391	-0.39550781	+16.43554688	-61.34765625	-88.02246094	+6336	+17.14746094	+1.01953125	-1.63476563	+62.66601563	-49.94384766	-64.02832031	+4992	+15.97412109	-3.69580078	-3.87158203	+45.96679688	-43.04443359	-76.31103516	+4060
+1458241455.73659990	+16.73876953	-2.41699219	-0.35156250	+16.39160156	-61.78710938	-88.00048828	+6364	+17.16943359	+1.05468750	-1.57763672	+63.19335938	-50.18554688	-64.62158203	+5028	+15.98730469	-3.69140625	-3.87158203	+45.96679688	-43.11035156	-76.53076172	+4072
+1458241455.74079990	+16.74755859	-2.38183594	-0.31201172	+16.34765625	-62.20458984	-87.95654297	+6392	+17.18701172	+1.09423828	-1.52929688	+63.63281250	-50.44921875	-65.12695313	+5060	+15.99169922	-3.68701172	-3.87597656	+45.92285156	-43.13232422	-76.70654297	+4092
+1458241455.74910000	+16.76074219	-2.32470703	-0.22851563	+16.21582031	-63.06152344	-87.84667969	+6456	+17.21777344	+1.16894531	-1.41943359	+64.66552734	-51.06445313	-66.29150391	+5120	+16.00488281	-3.66064453	-3.88916016	+45.92285156	-43.24218750	-77.01416016	+4144
+1458241455.75330000	+16.76513672	-2.30273438	-0.20214844	+16.04003906	-63.41308594	-87.73681641	+6484	+17.23095703	+1.19531250	-1.38427734	+64.92919922	-51.37207031	-66.62109375	+5148	+16.01806641	-3.64746094	-3.89355469	+45.90087891	-43.35205078	-77.18994141	+4172
+1458241455.76160000	+16.77832031	-2.26757813	-0.13183594	+15.88623047	-64.24804688	-87.69287109	+6536	+17.26171875	+1.23925781	-1.29199219	+65.83007813	-52.20703125	-67.69775391	+5196	+16.03125000	-3.61230469	-3.89794922	+45.90087891	-43.59375000	-77.47558594	+4236
+1458241455.77000000	+16.79589844	-2.24560547	-0.10546875	+15.53466797	-64.79736328	-87.49511719	+6580	+17.28808594	+1.27441406	-1.25244141	+66.26953125	-53.04199219	-68.20312500	+5228	+16.07958984	-3.56835938	-3.89355469	+45.96679688	-44.01123047	-77.73925781	+4300
+1458241455.77410010	+16.80468750	-2.25000000	-0.09667969	+15.27099609	-65.03906250	-87.34130859	+6596	+17.29687500	+1.27441406	-1.23486328	+66.42333984	-53.52539063	-68.44482422	+5240	+16.09716797	-3.53759766	-3.89794922	+45.96679688	-44.25292969	-77.76123047	+4328
+1458241455.77830000	+16.80908203	-2.25439453	-0.10986328	+14.87548828	-65.14892578	-87.09960938	+6612	+17.29687500	+1.27001953	-1.23486328	+66.35742188	-54.00878906	-68.44482422	+5252	+16.11914063	-3.51123047	-3.89355469	+45.96679688	-44.51660156	-77.80517578	+4356
+1458241455.78660010	+16.80908203	-2.27636719	-0.14062500	+14.10644531	-65.41259766	-86.61621094	+6644	+17.29687500	+1.26562500	-1.20849609	+66.66503906	-55.23925781	-68.86230469	+5280	+16.15869141	-3.44091797	-3.88916016	+45.94482422	-45.08789063	-77.71728516	+4396
+1458241455.79080010	+16.81347656	-2.29394531	-0.17138672	+13.62304688	-65.47851563	-86.35253906	+6660	+17.29687500	+1.24804688	-1.22167969	+66.46728516	-55.87646484	-68.73046875	+5292	+16.18066406	-3.40576172	-3.88916016	+45.94482422	-45.41748047	-77.69531250	+4412
+1458241455.79909990	+16.82666016	-2.32031250	-0.21972656	+12.96386719	-65.67626953	-85.93505859	+6680	+17.29248047	+1.23046875	-1.21728516	+66.64306641	-57.37060547	-68.95019531	+5320	+16.23339844	-3.33105469	-3.88476563	+45.94482422	-46.07666016	-77.60742188	+4424
+1458241455.80740000	+16.83544922	-2.35546875	-0.29003906	+12.28271484	-65.78613281	-85.53955078	+6696	+17.27929688	+1.20849609	-1.22607422	+66.62109375	-58.99658203	-68.95019531	+5344	+16.27734375	-3.26953125	-3.88037109	+45.92285156	-46.64794922	-77.51953125	+4420
+1458241455.81160000	+16.83544922	-2.36425781	-0.32080078	+11.95312500	-65.83007813	-85.36376953	+6700	+17.27050781	+1.19970703	-1.22607422	+66.64306641	-59.89746094	-68.99414063	+5356	+16.30371094	-3.23876953	-3.88037109	+45.90087891	-46.93359375	-77.47558594	+4416
+1458241455.83240010	+16.83544922	-2.35107422	-0.37792969	+11.53564453	-66.88476563	-85.23193359	+6696	+17.24414063	+1.15576172	-1.12500000	+67.82958984	-65.12695313	-70.35644531	+5436	+16.36083984	-3.12011719	-3.91113281	+45.70312500	-47.74658203	-77.34375000	+4380
+1458241455.84080000	+16.84423828	-2.30712891	-0.34716797	+12.06298828	-67.58789063	-85.67138672	+6704	+17.23974609	+1.14257813	-1.05908203	+68.79638672	-67.41210938	-71.41113281	+5468	+16.38281250	-3.10693359	-3.92871094	+45.63720703	-47.83447266	-77.54150391	+4368
+1458241455.84489990	+16.84863281	-2.28515625	-0.31640625	+12.43652344	-68.02734375	-86.00097656	+6712	+17.23974609	+1.12939453	-1.01074219	+69.49951172	-68.59863281	-72.20214844	+5484	+16.38720703	-3.10253906	-3.93750000	+45.59326172	-47.85644531	-77.65136719	+4364
+1458241455.85330010	+16.84863281	-2.23242188	-0.25488281	+13.27148438	-68.88427734	-86.79199219	+6732	+17.24414063	+1.12939453	-0.91845703	+71.12548828	-71.01562500	-73.95996094	+5508	+16.39160156	-3.09375000	-3.96386719	+45.52734375	-47.83447266	-77.87109375	+4372
+1458241455.86159990	+16.85302734	-2.17089844	-0.16259766	+14.72167969	-70.00488281	-88.04443359	+6760	+17.24853516	+1.11621094	-0.82177734	+73.41064453	-73.41064453	-76.46484375	+5532	+16.39599609	-3.08935547	-3.97705078	+45.50537109	-47.79052734	-78.24462891	+4388
+1458241455.86579990	+16.86181641	-2.14453125	-0.12744141	+15.49072266	-70.42236328	-88.74755859	+6776	+17.25732422	+1.10742188	-0.77783203	+74.64111328	-74.61914063	-77.80517578	+5540	+16.40478516	-3.09375000	-3.97705078	+45.50537109	-47.81250000	-78.48632813	+4404
+1458241455.87410000	+16.87500000	-2.10937500	-0.05712891	+17.29248047	-71.36718750	-90.50537109	+6800	+17.26171875	+1.08984375	-0.68994141	+77.98095703	-77.01416016	-81.34277344	+5556	+16.41796875	-3.09375000	-3.99023438	+45.43945313	-47.85644531	-78.79394531	+4440
+1458241455.87830000	+16.87939453	-2.09619141	-0.03955078	+18.19335938	-71.69677734	-91.42822266	+6808	+17.26611328	+1.07666016	-0.66357422	+79.56298828	-78.15673828	-83.05664063	+5560	+16.42236328	-3.09375000	-3.99023438	+45.39550781	-47.90039063	-78.94775391	+4460
+1458241455.88660000	+16.87500000	-2.07421875	+0.00878906	+20.47851563	-72.48779297	-93.71337891	+6828	+17.26171875	+1.05468750	-0.61083984	+84.70458984	-80.48583984	-88.41796875	+5564	+16.43115234	-3.07617188	-3.99462891	+45.30761719	-48.03222656	-79.10156250	+4508
+1458241455.89070010	+16.87939453	-2.07861328	+0.00000000	+21.40136719	-72.64160156	-94.65820313	+6832	+17.26611328	+1.03710938	-0.59765625	+87.67089844	-81.60644531	-91.49414063	+5564	+16.43994141	-3.06738281	-3.99023438	+45.24169922	-48.20800781	-79.16748047	+4532
+1458241455.89490010	+16.87939453	-2.08300781	-0.00878906	+22.45605469	-72.86132813	-95.80078125	+6836	+17.25732422	+1.02392578	-0.58007813	+91.88964844	-82.70507813	-95.82275391	+5568	+16.44873047	-3.05419922	-3.99023438	+45.15380859	-48.36181641	-79.14550781	+4552
+1458241455.90319990	+16.88378906	-2.11376953	-0.04394531	+24.74121094	-73.10302734	-98.34960938	+6844	+17.24853516	+0.98437500	-0.56250000	+104.65576172	-84.68261719	-108.83056641	+5568	+16.46630859	-3.02783203	-3.98583984	+44.91210938	-48.77929688	-79.03564453	+4588
+1458241455.90739990	+16.88378906	-2.13134766	-0.07470703	+25.83984375	-73.14697266	-99.64599609	+6852	+17.23974609	+0.96679688	-0.56689453	+114.16992188	-85.53955078	-118.47656250	+5572	+16.47949219	-3.01025391	-3.98144531	+44.80224609	-48.99902344	-78.94775391	+4604
+1458241455.92820000	+16.84423828	-2.21923828	-0.25488281	+31.75048828	-73.03710938	-106.58935547	+6868	+17.17382813	+0.88769531	-0.58447266	-167.84912109	-85.53955078	+163.03710938	+5616	+16.51025391	-2.90478516	-3.97705078	+44.07714844	-50.11962891	-78.20068359	+4636
+1458241455.93240000	+16.84423828	-2.24560547	-0.28564453	+32.98095703	-72.99316406	-108.14941406	+6868	+17.16064453	+0.87011719	-0.58447266	-159.08203125	-84.81445313	+154.11621094	+5624	+16.51904297	-2.88281250	-3.97705078	+43.94531250	-50.33935547	-78.09082031	+4632
+1458241455.94070010	+16.83105469	-2.24560547	-0.32519531	+36.10107422	-72.88330078	-111.70898438	+6856	+17.13867188	+0.85253906	-0.57568359	-149.50195313	-83.16650391	+144.36035156	+5652	+16.53222656	-2.84765625	-3.97265625	+43.70361328	-50.69091797	-77.95898438	+4624
+1458241455.94490000	+16.82666016	-2.25000000	-0.33837891	+37.52929688	-72.81738281	-113.42285156	+6852	+17.12548828	+0.83935547	-0.58007813	-146.35986328	-82.39746094	+141.06445313	+5668	+16.53222656	-2.83447266	-3.97265625	+43.59375000	-50.82275391	-77.95898438	+4616
+1458241455.94910000	+16.82226563	-2.23242188	-0.35156250	+39.02343750	-72.75146484	-115.09277344	+6848	+17.11230469	+0.83496094	-0.58447266	-144.00878906	-81.65039063	+138.62548828	+5684	+16.53662109	-2.82568359	-3.96826172	+43.52783203	-50.91064453	-78.04687500	+4608
+1458241455.95320010	+16.81787109	-2.21484375	-0.32958984	+41.04492188	-72.83935547	-117.29003906	+6848	+17.11230469	+0.83496094	-0.56250000	-143.19580078	-80.77148438	+137.74658203	+5696	+16.53662109	-2.81689453	-3.97265625	+43.46191406	-50.95458984	-78.09082031	+4600
+1458241455.96149990	+16.82226563	-2.17529297	-0.28125000	+44.80224609	-72.90527344	-121.53076172	+6848	+17.11230469	+0.83056641	-0.52294922	-141.67968750	-79.25537109	+136.01074219	+5724	+16.53222656	-2.81250000	-3.97705078	+43.39599609	-50.95458984	-78.48632813	+4584
+1458241455.96569990	+16.82666016	-2.14453125	-0.23291016	+47.17529297	-73.01513672	-124.07958984	+6856	+17.11669922	+0.83496094	-0.49658203	-141.67968750	-78.48632813	+135.94482422	+5736	+16.53662109	-2.81250000	-3.97705078	+43.41796875	-50.93261719	-78.75000000	+4580
+1458241455.96989990	+16.83105469	-2.11816406	-0.19775391	+48.97705078	-73.01513672	-126.07910156	+6856	+17.12109375	+0.83935547	-0.48339844	-141.28417969	-77.87109375	+135.48339844	+5744	+16.53662109	-2.81689453	-3.97265625	+43.48388672	-50.88867188	-79.12353516	+4580
+1458241455.97400000	+16.83544922	-2.08300781	-0.16259766	+50.77880859	-72.99316406	-128.03466797	+6860	+17.12548828	+0.83935547	-0.47021484	-141.10839844	-77.27783203	+135.21972656	+5748	+16.54101563	-2.82128906	-3.96826172	+43.57177734	-50.84472656	-79.54101563	+4580
+1458241455.97820000	+16.83544922	-2.04785156	-0.11865234	+52.69042969	-73.08105469	-130.12207031	+6864	+17.12548828	+0.84375000	-0.44824219	-141.35009766	-76.66259766	+135.37353516	+5752	+16.53662109	-2.83007813	-3.96826172	+43.63769531	-50.75683594	-79.93652344	+4580
+1458241455.98239990	+16.83105469	-2.01708984	-0.07910156	+54.31640625	-73.08105469	-131.92382813	+6872	+17.12548828	+0.84375000	-0.43066406	-141.39404297	-76.11328125	+135.37353516	+5756	+16.53662109	-2.83886719	-3.96386719	+43.74755859	-50.64697266	-80.41992188	+4588
+1458241455.99070000	+16.83544922	-1.96875000	+0.00439453	+57.43652344	-73.21289063	-135.50537109	+6876	+17.13427734	+0.85253906	-0.39550781	-141.72363281	-75.05859375	+135.59326172	+5756	+16.53222656	-2.84326172	-3.95947266	+43.94531250	-50.51513672	-81.25488281	+4604
+1458241455.99490000	+16.83984375	-1.94677734	+0.03955078	+58.68896484	-73.23486328	-136.95556641	+6876	+17.13867188	+0.86132813	-0.38671875	-141.78955078	-74.59716797	+135.63720703	+5752	+16.53222656	-2.83886719	-3.95507813	+44.14306641	-50.47119141	-81.93603516	+4612
+1458241455.99900010	+16.83544922	-1.93798828	+0.07031250	+59.85351563	-73.25683594	-138.40576172	+6872	+17.14306641	+0.86132813	-0.37353516	-142.00927734	-74.13574219	+135.79101563	+5744	+16.52783203	-2.83886719	-3.95068359	+44.27490234	-50.47119141	-82.35351563	+4624
+1458241456.00320010	+16.83544922	-1.92919922	+0.08349609	+60.49072266	-73.25683594	-139.30664063	+6864	+17.13867188	+0.85693359	-0.37353516	-142.20703125	-73.76220703	+135.94482422	+5736	+16.53222656	-2.83886719	-3.94189453	+44.36279297	-50.53710938	-82.74902344	+4636
+1458241456.00740000	+16.82666016	-1.92041016	+0.07910156	+60.79833984	-73.21289063	-139.85595703	+6856	+17.12988281	+0.86132813	-0.37353516	-142.31689453	-73.38867188	+136.03271484	+5728	+16.53662109	-2.83007813	-3.94628906	+44.40673828	-50.58105469	-82.96875000	+4652
+1458241456.01149990	+16.81787109	-1.92919922	+0.07031250	+60.97412109	-73.19091797	-140.36132813	+6848	+17.12548828	+0.85693359	-0.37353516	-142.51464844	-73.03710938	+136.18652344	+5720	+16.53662109	-2.81689453	-3.94628906	+44.42871094	-50.66894531	-83.14453125	+4660
+1458241456.01990010	+16.80029297	-1.95117188	+0.03515625	+60.86425781	-73.19091797	-140.88867188	+6840	+17.09912109	+0.84814453	-0.39990234	-142.80029297	-72.46582031	+136.36230469	+5712	+16.53662109	-2.79492188	-3.96386719	+44.29687500	-50.88867188	-83.29833984	+4680
+1458241456.02399990	+16.78710938	-1.97753906	+0.01318359	+60.75439453	-73.21289063	-141.19628906	+6836	+17.09033203	+0.83935547	-0.41308594	-142.97607422	-72.18017578	+136.51611328	+5708	+16.52783203	-2.77734375	-3.97705078	+44.23095703	-51.04248047	-83.34228516	+4684
+1458241456.03239990	+16.77392578	-2.03027344	-0.07031250	+59.58984375	-73.10302734	-140.73486328	+6832	+17.06835938	+0.83056641	-0.45263672	-143.26171875	-71.74072266	+136.71386719	+5708	+16.53662109	-2.74218750	-3.99902344	+44.01123047	-51.41601563	-83.32031250	+4688
+1458241456.04480000	+16.73876953	-2.10058594	-0.21533203	+57.89794922	-72.94921875	-140.09765625	+6820	+17.02001953	+0.81298828	-0.51416016	-143.85498047	-71.14746094	+137.24121094	+5716	+16.53222656	-2.70263672	-4.05175781	+43.54980469	-51.83349609	-83.16650391	+4668
+1458241456.05320000	+16.72998047	-2.13574219	-0.29882813	+57.08496094	-72.86132813	-139.87792969	+6812	+16.99804688	+0.80419922	-0.55371094	-144.22851563	-70.81787109	+137.57080078	+5732	+16.52783203	-2.66748047	-4.10009766	+43.24218750	-52.05322266	-82.96875000	+4648
+1458241456.05730010	+16.72558594	-2.14892578	-0.33398438	+56.97509766	-72.86132813	-140.05371094	+6804	+16.98925781	+0.80419922	-0.57568359	-144.38232422	-70.68603516	+137.72460938	+5736	+16.51904297	-2.65869141	-4.11767578	+43.13232422	-52.16308594	-82.99072266	+4632
+1458241456.06150010	+16.72558594	-2.14453125	-0.36474609	+56.95312500	-72.83935547	-140.25146484	+6792	+16.98046875	+0.80419922	-0.60205078	-144.47021484	-70.55419922	+137.83447266	+5744	+16.52343750	-2.65429688	-4.13964844	+43.04443359	-52.22900391	-83.05664063	+4620
+1458241456.06979990	+16.72998047	-2.13574219	-0.39990234	+57.48046875	-72.81738281	-141.15234375	+6768	+16.97607422	+0.80859375	-0.62402344	-144.95361328	-70.20263672	+138.31787109	+5752	+16.51904297	-2.64111328	-4.17041016	+43.04443359	-52.27294922	-83.36425781	+4588
+1458241456.07399990	+16.73437500	-2.10937500	-0.41748047	+57.81005859	-72.79541016	-141.54785156	+6756	+16.97167969	+0.82177734	-0.63720703	-145.04150391	-70.07080078	+138.47167969	+5756	+16.52783203	-2.63671875	-4.19238281	+43.11035156	-52.22900391	-83.58398438	+4572
+1458241456.07820010	+16.73876953	-2.08300781	-0.41748047	+58.53515625	-72.81738281	-142.36083984	+6744	+16.97607422	+0.83056641	-0.64599609	-145.23925781	-69.89501953	+138.69140625	+5756	+16.52343750	-2.62792969	-4.21875000	+43.15429688	-52.11914063	-83.75976563	+4560
+1458241456.08229990	+16.74755859	-2.04785156	-0.41308594	+59.34814453	-72.86132813	-143.17382813	+6732	+16.97607422	+0.84375000	-0.66357422	-145.30517578	-69.80712891	+138.80126953	+5756	+16.51464844	-2.62792969	-4.24072266	+43.26416016	-52.00927734	-84.04541016	+4548
+1458241456.09069990	+16.76953125	-1.97753906	-0.39990234	+61.10595703	-72.86132813	-144.95361328	+6712	+16.98925781	+0.87890625	-0.68994141	-145.39306641	-69.56542969	+139.02099609	+5756	+16.51025391	-2.61035156	-4.27587891	+43.59375000	-51.81152344	-84.68261719	+4532
+1458241456.09480000	+16.78271484	-1.93798828	-0.39111328	+61.96289063	-72.86132813	-145.76660156	+6704	+16.99804688	+0.89648438	-0.70312500	-145.41503906	-69.47753906	+139.10888672	+5748	+16.51025391	-2.60595703	-4.29345703	+43.74755859	-51.67968750	-85.01220703	+4524
+1458241456.09900000	+16.79150391	-1.88964844	-0.38671875	+62.86376953	-72.81738281	-146.57958984	+6692	+17.00244141	+0.91845703	-0.72070313	-145.39306641	-69.38964844	+139.15283203	+5740	+16.51464844	-2.59716797	-4.31542969	+43.94531250	-51.54785156	-85.36376953	+4520
+1458241456.10320000	+16.80468750	-1.84570313	-0.38232422	+63.72070313	-72.75146484	-147.34863281	+6680	+17.01123047	+0.94042969	-0.73828125	-145.34912109	-69.32373047	+139.19677734	+5732	+16.51904297	-2.59277344	-4.33300781	+44.16503906	-51.39404297	-85.73730469	+4520
+1458241456.10730000	+16.80908203	-1.81494141	-0.38671875	+64.00634766	-72.68554688	-147.56835938	+6668	+17.01562500	+0.96679688	-0.76464844	-145.15136719	-69.32373047	+139.08691406	+5724	+16.51904297	-2.57519531	-4.35937500	+44.31884766	-51.19628906	-85.91308594	+4528
+1458241456.11150000	+16.81787109	-1.78417969	-0.39550781	+64.37988281	-72.59765625	-147.85400391	+6652	+17.02441406	+0.99316406	-0.79101563	-144.99755859	-69.34570313	+139.02099609	+5716	+16.51025391	-2.55761719	-4.39013672	+44.42871094	-50.99853516	-86.06689453	+4532
+1458241456.11980010	+16.83544922	-1.70947266	-0.43066406	+64.92919922	-72.31201172	-148.24951172	+6632	+17.02880859	+1.05029297	-0.86132813	-144.55810547	-69.47753906	+138.77929688	+5704	+16.50585938	-2.52685547	-4.46044922	+44.51660156	-50.64697266	-86.19873047	+4552
+1458241456.12400010	+16.84423828	-1.67871094	-0.45703125	+65.10498047	-72.15820313	-148.35937500	+6620	+17.03320313	+1.07666016	-0.90087891	-144.31640625	-69.54345703	+138.62548828	+5696	+16.49267578	-2.50488281	-4.50000000	+44.51660156	-50.47119141	-86.17675781	+4560
+1458241456.14899990	+16.89257813	-1.57763672	-0.83935547	+61.98486328	-70.26855469	-145.08544922	+6560	+17.01562500	+1.23046875	-1.25244141	-142.29492188	-70.83984375	+137.04345703	+5672	+16.47509766	-2.35546875	-4.80322266	+43.57177734	-49.59228516	-84.61669922	+4576
+1458241456.15310000	+16.89697266	-1.57324219	-0.92724609	+61.19384766	-69.85107422	-144.29443359	+6548	+17.01123047	+1.26123047	-1.31835938	-141.98730469	-71.12548828	+136.80175781	+5672	+16.46630859	-2.32470703	-4.86474609	+43.35205078	-49.43847656	-84.19921875	+4568
+1458241456.15730000	+16.90576172	-1.57324219	-1.01513672	+60.40283203	-69.41162109	-143.54736328	+6536	+17.00244141	+1.27880859	-1.37988281	-141.72363281	-71.41113281	+136.53808594	+5664	+16.45751953	-2.29394531	-4.92187500	+43.11035156	-49.28466797	-83.82568359	+4552
+1458241456.16560010	+16.92333984	-1.56005859	-1.19531250	+59.04052734	-68.46679688	-142.20703125	+6512	+17.00244141	+1.33593750	-1.51171875	-141.21826172	-72.04833984	+136.14257813	+5664	+16.45312500	-2.23242188	-5.03613281	+42.80273438	-48.93310547	-83.18847656	+4516
+1458241456.16980000	+16.93212891	-1.55126953	-1.29199219	+58.33740234	-67.91748047	-141.52587891	+6496	+17.00244141	+1.35791016	-1.57763672	-140.95458984	-72.37792969	+135.87890625	+5660	+16.44873047	-2.20166016	-5.09326172	+42.67089844	-48.75732422	-82.92480469	+4492
+1458241456.17400000	+16.94531250	-1.53369141	-1.38427734	+57.76611328	-67.39013672	-140.88867188	+6484	+17.00244141	+1.39306641	-1.64794922	-140.62500000	-72.75146484	+135.61523438	+5664	+16.45312500	-2.17089844	-5.15039063	+42.58300781	-48.55957031	-82.68310547	+4468
+1458241456.17810010	+16.95410156	-1.50732422	-1.46777344	+57.43652344	-66.90673828	-140.51513672	+6468	+17.00683594	+1.42822266	-1.70947266	-140.47119141	-73.10302734	+135.52734375	+5664	+16.44433594	-2.13134766	-5.21191406	+42.53906250	-48.27392578	-82.39746094	+4444
+1458241456.18650010	+16.98046875	-1.44140625	-1.60839844	+57.26074219	-65.91796875	-140.16357422	+6436	+17.01123047	+1.50732422	-1.83691406	-140.07568359	-73.85009766	+135.26367188	+5664	+16.42675781	-2.06542969	-5.31738281	+42.58300781	-47.70263672	-82.24365234	+4388
+1458241456.19059990	+16.98925781	-1.39306641	-1.66552734	+57.39257813	-65.50048828	-140.16357422	+6420	+17.02001953	+1.55126953	-1.89404297	-139.94384766	-74.15771484	+135.24169922	+5660	+16.42236328	-2.02587891	-5.37451172	+42.71484375	-47.39501953	-82.19970703	+4360
+1458241456.19479990	+17.01123047	-1.34472656	-1.71386719	+57.65625000	-65.08300781	-140.29541016	+6400	+17.02880859	+1.60400391	-1.95117188	-139.76806641	-74.53125000	+135.17578125	+5656	+16.41357422	-1.99511719	-5.41406250	+42.93457031	-47.10937500	-82.35351563	+4332
+1458241456.19890000	+17.02880859	-1.27441406	-1.75781250	+58.05175781	-64.70947266	-140.44921875	+6384	+17.04199219	+1.65673828	-2.00830078	-139.61425781	-74.86083984	+135.15380859	+5648	+16.41796875	-1.96435547	-5.45361328	+43.19824219	-46.82373047	-82.55126953	+4304
+1458241456.20310000	+17.04199219	-1.20410156	-1.79296875	+58.55712891	-64.35791016	-140.71289063	+6364	+17.05517578	+1.71386719	-2.06103516	-139.54833984	-75.19042969	+135.21972656	+5644	+16.41357422	-1.92919922	-5.49755859	+43.48388672	-46.47216797	-82.74902344	+4280
+1458241456.21140000	+17.07275391	-1.04589844	-1.84570313	+59.72167969	-63.67675781	-141.35009766	+6324	+17.07714844	+1.84130859	-2.17089844	-139.28466797	-75.91552734	+135.30761719	+5636	+16.40039063	-1.85888672	-5.58544922	+44.03320313	-45.72509766	-83.14453125	+4240
+1458241456.21560000	+17.08593750	-0.96679688	-1.87207031	+60.27099609	-63.36914063	-141.61376953	+6300	+17.08154297	+1.90722656	-2.22363281	-139.13085938	-76.26708984	+135.32958984	+5632	+16.38720703	-1.82373047	-5.62939453	+44.31884766	-45.35156250	-83.32031250	+4224
+1458241456.21980000	+17.09912109	-0.87890625	-1.89843750	+60.86425781	-63.06152344	-141.92138672	+6280	+17.08593750	+1.96875000	-2.27197266	-139.04296875	-76.55273438	+135.46142578	+5628	+16.37402344	-1.78417969	-5.67333984	+44.62646484	-44.97802734	-83.51806641	+4212
+1458241456.22390010	+17.11230469	-0.79980469	-1.92041016	+61.43554688	-62.79785156	-142.20703125	+6256	+17.09472656	+2.03466797	-2.32031250	-138.99902344	-76.86035156	+135.59326172	+5624	+16.35644531	-1.74902344	-5.71289063	+44.93408203	-44.62646484	-83.73779297	+4204
+1458241456.23230000	+17.13867188	-0.63720703	-1.98632813	+62.33642578	-62.22656250	-142.51464844	+6208	+17.10351563	+2.16210938	-2.42138672	-138.75732422	-77.49755859	+135.76904297	+5616	+16.34765625	-1.67431641	-5.78759766	+45.52734375	-44.05517578	-84.13330078	+4188
+1458241456.23639990	+17.14746094	-0.56689453	-2.01708984	+62.70996094	-61.96289063	-142.64648438	+6184	+17.10791016	+2.21923828	-2.47412109	-138.86718750	-77.80517578	+136.05468750	+5608	+16.33886719	-1.63916016	-5.82714844	+45.79101563	-43.76953125	-84.28710938	+4184
+1458241456.24480010	+17.15625000	-0.43066406	-2.10937500	+63.17138672	-61.32568359	-142.62451172	+6136	+17.09912109	+2.32910156	-2.57519531	-139.02099609	-78.44238281	+136.58203125	+5596	+16.32128906	-1.56005859	-5.91503906	+46.18652344	-43.24218750	-84.37500000	+4180
+1458241456.25729990	+17.16064453	-0.29443359	-2.28955078	+63.06152344	-60.35888672	-142.07519531	+6052	+17.06835938	+2.48730469	-2.73339844	-139.52636719	-79.36523438	+137.63671875	+5584	+16.29492188	-1.42822266	-6.06005859	+46.56005859	-42.71484375	-84.17724609	+4164
+1458241456.26140000	+17.15625000	-0.25927734	-2.35546875	+62.95166016	-60.02929688	-141.85546875	+6024	+17.05517578	+2.52685547	-2.78173828	-140.00976563	-79.65087891	+138.22998047	+5576	+16.28613281	-1.38427734	-6.10839844	+46.64794922	-42.60498047	-84.06738281	+4152
+1458241456.26970010	+17.14746094	-0.19335938	-2.49169922	+62.70996094	-59.37011719	-141.45996094	+5964	+17.02880859	+2.60595703	-2.88281250	-141.08642578	-80.20019531	+139.50439453	+5560	+16.28613281	-1.29638672	-6.19189453	+46.84570313	-42.49511719	-83.89160156	+4112
+1458241456.27810000	+17.12988281	-0.13183594	-2.62792969	+62.38037109	-58.71093750	-141.02050781	+5904	+16.99804688	+2.69384766	-2.97949219	-142.51464844	-80.72753906	+141.17431641	+5548	+16.28613281	-1.20410156	-6.28417969	+46.99951172	-42.34130859	-83.62792969	+4064
+1458241456.28220010	+17.12109375	-0.10546875	-2.69824219	+62.24853516	-58.38134766	-140.84472656	+5872	+16.98046875	+2.73339844	-3.02343750	-143.48144531	-80.94726563	+142.22900391	+5540	+16.28173828	-1.16015625	-6.32812500	+47.10937500	-42.29736328	-83.56201172	+4036
+1458241456.28640010	+17.10791016	-0.07470703	-2.76416016	+62.16064453	-58.09570313	-140.69091797	+5840	+16.96289063	+2.78173828	-3.06298828	-144.31640625	-81.16699219	+143.19580078	+5536	+16.28173828	-1.11181641	-6.36767578	+47.21923828	-42.27539063	-83.45214844	+4004
+1458241456.29060010	+17.09912109	-0.04394531	-2.82128906	+62.09472656	-57.83203125	-140.60302734	+5808	+16.94531250	+2.83007813	-3.10693359	-145.12939453	-81.34277344	+144.11865234	+5532	+16.27734375	-1.06347656	-6.40283203	+47.37304688	-42.27539063	-83.38623047	+3968
+1458241456.29469990	+17.09472656	-0.01318359	-2.86962891	+62.16064453	-57.61230469	-140.62500000	+5772	+16.93212891	+2.87402344	-3.14648438	-146.18408203	-81.51855469	+145.23925781	+5528	+16.27734375	-1.01513672	-6.42919922	+47.54882813	-42.29736328	-83.45214844	+3924
+1458241456.30310010	+17.07275391	+0.07910156	-2.94433594	+62.57812500	-57.28271484	-140.86669922	+5708	+16.91015625	+2.96630859	-3.21240234	-148.66699219	-81.78222656	+147.87597656	+5520	+16.27734375	-0.93603516	-6.48193359	+48.05419922	-42.23144531	-83.69384766	+3844
+1458241456.30720000	+17.06396484	+0.12744141	-2.96630859	+62.92968750	-57.17285156	-141.08642578	+5672	+16.90136719	+3.01464844	-3.24316406	-150.00732422	-81.87011719	+149.32617188	+5512	+16.27734375	-0.89648438	-6.49951172	+48.33984375	-42.18750000	-83.89160156	+3808
+1458241456.31139990	+17.05957031	+0.18896484	-2.98828125	+63.30322266	-57.06298828	-141.30615234	+5640	+16.88818359	+3.07617188	-3.26953125	-151.06201172	-81.93603516	+150.53466797	+5512	+16.28173828	-0.85253906	-6.51708984	+48.69140625	-42.16552734	-84.13330078	+3768
+1458241456.31559990	+17.05078125	+0.24609375	-2.99707031	+63.74267578	-57.04101563	-141.61376953	+5608	+16.87939453	+3.13769531	-3.28710938	-152.16064453	-81.97998047	+151.78710938	+5508	+16.27734375	-0.80419922	-6.53027344	+49.06494141	-42.09960938	-84.35302734	+3736
+1458241456.32390000	+17.04199219	+0.37792969	-2.98388672	+64.88525391	-57.08496094	-142.47070313	+5544	+16.86181641	+3.25195313	-3.32226563	-154.55566406	-82.02392578	+154.40185547	+5504	+16.26416016	-0.72509766	-6.53906250	+49.87792969	-42.01171875	-85.05615234	+3676
+1458241456.32810000	+17.03759766	+0.44384766	-2.97070313	+65.56640625	-57.15087891	-142.99804688	+5516	+16.85742188	+3.30908203	-3.33105469	-155.85205078	-81.95800781	+155.78613281	+5500	+16.25976563	-0.68994141	-6.53906250	+50.33935547	-41.96777344	-85.45166016	+3652
+1458241456.33220010	+17.03759766	+0.51855469	-2.94873047	+66.29150391	-57.23876953	-143.54736328	+5488	+16.85742188	+3.36181641	-3.33544922	-157.03857422	-81.89208984	+157.08251953	+5496	+16.25976563	-0.65039063	-6.53466797	+50.80078125	-41.94580078	-85.89111328	+3632
+1458241456.33640000	+17.03759766	+0.58447266	-2.92675781	+67.01660156	-57.32666016	-144.09667969	+5460	+16.85742188	+3.41894531	-3.33984375	-158.22509766	-81.82617188	+158.37890625	+5492	+16.26416016	-0.61523438	-6.53027344	+51.28417969	-41.90185547	-86.35253906	+3616
+1458241456.34470010	+17.02880859	+0.72070313	-2.88281250	+68.40087891	-57.52441406	-145.15136719	+5404	+16.84863281	+3.52880859	-3.32666016	-160.62011719	-81.62841797	+161.01562500	+5488	+16.26416016	-0.54052734	-6.52148438	+52.22900391	-41.83593750	-87.18750000	+3604
+1458241456.36139990	+17.01123047	+0.93164063	-2.80810547	+70.68603516	-57.91992188	-147.04101563	+5292	+16.83544922	+3.70898438	-3.30029297	-164.92675781	-81.21093750	+165.65185547	+5484	+16.25097656	-0.39111328	-6.50390625	+53.63525391	-41.90185547	-88.28613281	+3608
+1458241456.36550000	+17.00683594	+0.97119141	-2.79931641	+71.14746094	-57.98583984	-147.43652344	+5260	+16.83105469	+3.73535156	-3.28710938	-166.11328125	-81.07910156	+166.83837891	+5480	+16.25976563	-0.36474609	-6.49511719	+53.92089844	-42.03369141	-88.59375000	+3608
+1458241456.37389990	+16.98925781	+1.03271484	-2.80810547	+71.65283203	-58.05175781	-147.83203125	+5200	+16.81787109	+3.80566406	-3.27392578	-168.04687500	-80.90332031	+168.88183594	+5480	+16.27294922	-0.29443359	-6.51708984	+54.22851563	-42.16552734	-88.65966797	+3612
+1458241456.37800000	+16.98046875	+1.05468750	-2.82128906	+71.80664063	-58.05175781	-147.98583984	+5176	+16.80468750	+3.83203125	-3.26513672	-168.96972656	-80.83740234	+169.84863281	+5480	+16.27734375	-0.25927734	-6.52587891	+54.33837891	-42.27539063	-88.65966797	+3608
+1458241456.39050010	+16.94970703	+1.09863281	-2.86962891	+71.93847656	-58.02978516	-148.18359375	+5108	+16.76953125	+3.89355469	-3.26074219	-171.69433594	-80.72753906	+172.59521484	+5480	+16.27294922	-0.15820313	-6.56542969	+54.36035156	-42.67089844	-88.22021484	+3576
+1458241456.39470010	+16.94531250	+1.11181641	-2.88720703	+71.91650391	-58.00781250	-148.16162109	+5092	+16.76074219	+3.91113281	-3.25634766	-172.52929688	-80.70556641	+173.43017578	+5480	+16.27734375	-0.12744141	-6.57861328	+54.31640625	-42.84667969	-88.04443359	+3556
+1458241456.39890000	+16.93652344	+1.12060547	-2.91357422	+71.85058594	-57.96386719	-148.09570313	+5080	+16.74755859	+3.92871094	-3.26074219	-173.25439453	-80.70556641	+174.15527344	+5480	+16.28173828	-0.09228516	-6.59179688	+54.31640625	-42.97851563	-87.91259766	+3532
+1458241456.40720010	+16.91894531	+1.13818359	-2.94873047	+71.74072266	-57.89794922	-148.02978516	+5056	+16.72119141	+3.96826172	-3.25634766	-174.55078125	-80.70556641	+175.51757813	+5488	+16.28613281	-0.03515625	-6.60498047	+54.31640625	-43.22021484	-87.67089844	+3480
+1458241456.41140010	+16.91015625	+1.14697266	-2.97070313	+71.63085938	-57.85400391	-147.89794922	+5048	+16.70800781	+3.99023438	-3.26074219	-175.12207031	-80.79345703	+176.11083984	+5496	+16.29052734	-0.00878906	-6.61376953	+54.29443359	-43.30810547	-87.51708984	+3452
+1458241456.41549990	+16.90576172	+1.16015625	-2.98388672	+71.58691406	-57.83203125	-147.85400391	+5044	+16.69482422	+4.01220703	-3.25634766	-175.58349609	-80.79345703	+176.59423828	+5500	+16.28173828	+0.02197266	-6.62255859	+54.27246094	-43.39599609	-87.29736328	+3424
+1458241456.41969990	+16.90136719	+1.17333984	-2.99267578	+71.58691406	-57.83203125	-147.81005859	+5036	+16.68603516	+4.02978516	-3.25195313	-176.08886719	-80.83740234	+177.12158203	+5504	+16.27734375	+0.04394531	-6.62695313	+54.27246094	-43.43994141	-87.20947266	+3392
+1458241456.42380000	+16.89257813	+1.19091797	-3.00146484	+71.58691406	-57.83203125	-147.74414063	+5032	+16.67724609	+4.05175781	-3.25195313	-176.46240234	-80.90332031	+177.53906250	+5512	+16.27294922	+0.07031250	-6.62695313	+54.31640625	-43.50585938	-87.16552734	+3360
+1458241456.43220000	+16.88818359	+1.23046875	-2.99267578	+71.78466797	-57.87597656	-147.81005859	+5024	+16.66845703	+4.09570313	-3.21679688	-176.81396484	-80.85937500	+177.97851563	+5528	+16.27294922	+0.11865234	-6.60937500	+54.51416016	-43.61572266	-87.18750000	+3308
+1458241456.43630000	+16.88818359	+1.25244141	-2.98828125	+71.89453125	-57.91992188	-147.85400391	+5024	+16.66845703	+4.12207031	-3.20361328	-176.87988281	-80.88134766	+178.11035156	+5540	+16.27734375	+0.13623047	-6.60058594	+54.64599609	-43.65966797	-87.29736328	+3288
+1458241456.44050000	+16.88818359	+1.27441406	-2.97070313	+72.07031250	-57.96386719	-147.91992188	+5024	+16.66845703	+4.15283203	-3.18164063	-176.87988281	-80.85937500	+178.17626953	+5548	+16.27734375	+0.15820313	-6.58740234	+54.84375000	-43.63769531	-87.40722656	+3268
+1458241456.44880010	+16.88818359	+1.31835938	-2.93994141	+72.39990234	-58.05175781	-148.07373047	+5024	+16.66845703	+4.20996094	-3.14208984	-176.83593750	-80.88134766	+178.30810547	+5568	+16.27734375	+0.19775391	-6.56103516	+55.19531250	-43.59375000	-87.64892578	+3236
+1458241456.45300010	+16.88818359	+1.34912109	-2.92236328	+72.61962891	-58.11767578	-148.18359375	+5024	+16.66845703	+4.23632813	-3.12011719	-176.74804688	-80.85937500	+178.28613281	+5580	+16.27734375	+0.21533203	-6.53906250	+55.39306641	-43.57177734	-87.78076172	+3224
+1458241456.45720010	+16.89257813	+1.37109375	-2.90039063	+72.81738281	-58.18359375	-148.27148438	+5024	+16.67285156	+4.26269531	-3.08935547	-176.63818359	-80.83740234	+178.24218750	+5588	+16.27294922	+0.23730469	-6.51708984	+55.61279297	-43.54980469	-87.97851563	+3220
+1458241456.46970010	+16.89697266	+1.44580078	-2.83007813	+73.47656250	-58.40332031	-148.60107422	+5024	+16.68603516	+4.34179688	-3.00585938	-176.13281250	-80.77148438	+177.93457031	+5616	+16.27734375	+0.28564453	-6.42919922	+56.38183594	-43.46191406	-88.70361328	+3228
+1458241456.47379990	+16.89697266	+1.46777344	-2.80371094	+73.71826172	-58.46923828	-148.71093750	+5024	+16.69042969	+4.36376953	-2.97509766	-175.95703125	-80.77148438	+177.84667969	+5624	+16.28173828	+0.30322266	-6.39843750	+56.64550781	-43.43994141	-88.92333984	+3240
+1458241456.48219990	+16.90136719	+1.52929688	-2.74658203	+74.22363281	-58.64501953	-148.90869141	+5024	+16.69042969	+4.40332031	-2.93554688	-175.71533203	-80.83740234	+177.71484375	+5636	+16.28613281	+0.33398438	-6.35009766	+56.97509766	-43.39599609	-89.16503906	+3264
+1458241456.48630000	+16.90136719	+1.56005859	-2.71582031	+74.46533203	-58.73291016	-149.01855469	+5020	+16.68603516	+4.41650391	-2.91357422	-175.62744141	-80.85937500	+177.67089844	+5640	+16.28173828	+0.35156250	-6.33691406	+57.06298828	-43.37402344	-89.14306641	+3276
+1458241456.49470000	+16.90136719	+1.61718750	-2.66748047	+74.81689453	-58.88671875	-149.01855469	+5016	+16.67724609	+4.43847656	-2.88720703	-175.60546875	-81.01318359	+177.69287109	+5648	+16.28613281	+0.38232422	-6.30615234	+57.12890625	-43.48388672	-89.05517578	+3300
+1458241456.49880000	+16.89697266	+1.63916016	-2.64990234	+74.90478516	-58.93066406	-148.95263672	+5016	+16.66845703	+4.44287109	-2.87402344	-175.60546875	-81.07910156	+177.71484375	+5652	+16.28613281	+0.39550781	-6.29736328	+57.12890625	-43.54980469	-88.96728516	+3308
+1458241456.50300000	+16.89697266	+1.65673828	-2.63671875	+74.92675781	-58.97460938	-148.84277344	+5008	+16.65966797	+4.45166016	-2.86962891	-175.60546875	-81.18896484	+177.75878906	+5656	+16.29052734	+0.40429688	-6.28857422	+57.08496094	-43.63769531	-88.83544922	+3316
+1458241456.50710010	+16.89257813	+1.66992188	-2.62792969	+74.86083984	-58.99658203	-148.68896484	+5004	+16.64648438	+4.45605469	-2.86523438	-175.60546875	-81.27685547	+177.75878906	+5660	+16.29052734	+0.41748047	-6.28857422	+57.04101563	-43.68164063	-88.68164063	+3320
+1458241456.51130010	+16.88818359	+1.67871094	-2.62792969	+74.77294922	-58.99658203	-148.49121094	+5000	+16.63330078	+4.46044922	-2.86523438	-175.64941406	-81.40869141	+177.82470703	+5660	+16.29492188	+0.43066406	-6.28857422	+56.97509766	-43.72558594	-88.48388672	+3324
+1458241456.51550010	+16.88378906	+1.68310547	-2.63232422	+74.59716797	-58.99658203	-148.22753906	+4992	+16.62011719	+4.46044922	-2.86523438	-175.75927734	-81.51855469	+177.93457031	+5664	+16.29052734	+0.44824219	-6.29296875	+56.88720703	-43.79150391	-88.24218750	+3324
+1458241456.51959990	+16.87500000	+1.68750000	-2.64111328	+74.44335938	-58.99658203	-148.00781250	+4992	+16.60693359	+4.46044922	-2.86523438	-175.84716797	-81.62841797	+178.04443359	+5668	+16.29052734	+0.47021484	-6.29736328	+56.75537109	-43.90136719	-87.89062500	+3324
+1458241456.52379990	+16.87060547	+1.68750000	-2.64550781	+74.26757813	-58.99658203	-147.76611328	+4988	+16.59375000	+4.46484375	-2.86083984	-175.95703125	-81.71630859	+178.15429688	+5672	+16.28613281	+0.49218750	-6.30175781	+56.64550781	-44.01123047	-87.56103516	+3320
+1458241456.52800010	+16.86181641	+1.68310547	-2.65429688	+74.09179688	-58.97460938	-147.54638672	+4988	+16.58056641	+4.46484375	-2.85644531	-176.04492188	-81.80419922	+178.26416016	+5676	+16.28613281	+0.51416016	-6.30615234	+56.51367188	-44.12109375	-87.25341797	+3312
+1458241456.53210000	+16.85742188	+1.67871094	-2.66308594	+73.93798828	-58.97460938	-147.34863281	+4988	+16.57177734	+4.46923828	-2.85205078	-176.08886719	-81.87011719	+178.33007813	+5680	+16.28173828	+0.54931641	-6.30615234	+56.29394531	-44.36279297	-86.66015625	+3304
+1458241456.53629990	+16.85302734	+1.67871094	-2.67187500	+73.80615234	-58.97460938	-147.19482422	+4992	+16.55859375	+4.47363281	-2.84326172	-176.11083984	-81.91406250	+178.37402344	+5684	+16.28613281	+0.57568359	-6.30615234	+56.18408203	-44.53857422	-86.30859375	+3288
+1458241456.54049990	+16.84423828	+1.67871094	-2.67626953	+73.71826172	-58.97460938	-147.06298828	+4992	+16.54541016	+4.47802734	-2.83447266	-176.08886719	-81.93603516	+178.39599609	+5692	+16.28173828	+0.59765625	-6.30615234	+56.14013672	-44.62646484	-86.04492188	+3268
+1458241456.54460000	+16.83984375	+1.67871094	-2.67626953	+73.67431641	-58.99658203	-146.99707031	+4996	+16.53662109	+4.48681641	-2.82128906	-176.08886719	-81.93603516	+178.41796875	+5696	+16.27734375	+0.61962891	-6.30175781	+56.14013672	-44.69238281	-85.84716797	+3248
+1458241456.54880000	+16.83105469	+1.68310547	-2.67187500	+73.67431641	-59.01855469	-146.95312500	+5000	+16.52783203	+4.49121094	-2.80371094	-176.04492188	-81.93603516	+178.41796875	+5700	+16.27294922	+0.63720703	-6.29736328	+56.18408203	-44.75830078	-85.75927734	+3228
+1458241456.55300000	+16.82666016	+1.68750000	-2.66748047	+73.71826172	-59.06250000	-146.93115234	+5004	+16.52343750	+4.50439453	-2.78613281	-176.00097656	-81.91406250	+178.43994141	+5708	+16.26855469	+0.65039063	-6.28857422	+56.25000000	-44.78027344	-85.69335938	+3212
+1458241456.55710010	+16.82226563	+1.69189453	-2.65429688	+73.80615234	-59.12841797	-146.99707031	+5012	+16.51904297	+4.51318359	-2.75976563	-175.95703125	-81.82617188	+178.41796875	+5716	+16.26416016	+0.65917969	-6.26660156	+56.35986328	-44.82421875	-85.78125000	+3200
+1458241456.56130000	+16.81787109	+1.70068359	-2.64111328	+73.98193359	-59.19433594	-147.10693359	+5020	+16.51464844	+4.52636719	-2.72900391	-175.82519531	-81.73828125	+178.35205078	+5724	+16.26416016	+0.65917969	-6.24462891	+56.53564453	-44.86816406	-85.97900391	+3192
+1458241456.56550000	+16.80908203	+1.71386719	-2.61914063	+74.20166016	-59.28222656	-147.26074219	+5028	+16.51464844	+4.54394531	-2.69384766	-175.64941406	-81.62841797	+178.22021484	+5732	+16.26416016	+0.66357422	-6.21826172	+56.73339844	-44.89013672	-86.19873047	+3184
+1458241456.56960010	+16.80468750	+1.73144531	-2.58837891	+74.53125000	-59.41406250	-147.52441406	+5040	+16.51904297	+4.55712891	-2.65869141	-175.42968750	-81.47460938	+178.06640625	+5740	+16.26855469	+0.66357422	-6.20068359	+56.86523438	-44.89013672	-86.35253906	+3180
+1458241456.57800010	+16.80029297	+1.77099609	-2.52246094	+75.34423828	-59.67773438	-148.13964844	+5060	+16.51904297	+4.59228516	-2.58398438	-175.05615234	-81.21093750	+177.78076172	+5752	+16.26855469	+0.66357422	-6.16113281	+57.21679688	-44.86816406	-86.74804688	+3180
+1458241456.58209990	+16.79150391	+1.80175781	-2.47412109	+75.95947266	-59.85351563	-148.60107422	+5072	+16.51904297	+4.60986328	-2.54443359	-174.85839844	-81.05712891	+177.67089844	+5760	+16.26855469	+0.66357422	-6.14355469	+57.37060547	-44.86816406	-86.92382813	+3180
+1458241456.58629990	+16.79150391	+1.82812500	-2.42138672	+76.53076172	-60.05126953	-149.08447266	+5084	+16.51904297	+4.62744141	-2.50488281	-174.70458984	-80.92529297	+177.60498047	+5764	+16.26416016	+0.66796875	-6.12158203	+57.52441406	-44.86816406	-87.12158203	+3188
+1458241456.59040000	+16.78710938	+1.85449219	-2.37744141	+77.10205078	-60.20507813	-149.54589844	+5092	+16.52343750	+4.64062500	-2.47412109	-174.52880859	-80.83740234	+177.47314453	+5772	+16.26416016	+0.66796875	-6.09960938	+57.67822266	-44.86816406	-87.31933594	+3200
+1458241456.59460000	+16.78271484	+1.88525391	-2.32031250	+77.80517578	-60.42480469	-150.09521484	+5100	+16.52343750	+4.65380859	-2.44335938	-174.33105469	-80.72753906	+177.29736328	+5776	+16.26416016	+0.66796875	-6.07763672	+57.85400391	-44.89013672	-87.53906250	+3212
+1458241456.59879990	+16.78271484	+1.90722656	-2.27197266	+78.39843750	-60.60058594	-150.60058594	+5108	+16.52343750	+4.66259766	-2.41259766	-174.15527344	-80.61767578	+177.14355469	+5780	+16.26416016	+0.67236328	-6.05566406	+58.02978516	-44.91210938	-87.71484375	+3228
+1458241456.60290000	+16.77832031	+1.92919922	-2.22802734	+78.88183594	-60.73242188	-150.99609375	+5112	+16.52343750	+4.67138672	-2.38623047	-173.95751953	-80.55175781	+176.96777344	+5784	+16.26416016	+0.67236328	-6.03369141	+58.18359375	-44.97802734	-87.91259766	+3248
+1458241456.61130000	+16.76953125	+1.95996094	-2.17529297	+79.49707031	-60.97412109	-151.45751953	+5112	+16.51025391	+4.68896484	-2.34667969	-173.58398438	-80.50781250	+176.66015625	+5788	+16.26855469	+0.68554688	-6.00292969	+58.35937500	-45.06591797	-88.06640625	+3280
+1458241456.61540010	+16.76513672	+1.96435547	-2.16210938	+79.62890625	-61.04003906	-151.54541016	+5108	+16.50146484	+4.68896484	-2.33789063	-173.45214844	-80.52978516	+176.52832031	+5788	+16.26855469	+0.69433594	-5.99414063	+58.35937500	-45.13183594	-88.02246094	+3296
+1458241456.61960010	+16.76074219	+1.96435547	-2.15332031	+79.62890625	-61.08398438	-151.52343750	+5104	+16.49707031	+4.68896484	-2.32910156	-173.32031250	-80.55175781	+176.39648438	+5792	+16.26855469	+0.70312500	-5.98974609	+58.33740234	-45.19775391	-87.93457031	+3312
+1458241456.62380000	+16.75634766	+1.95996094	-2.15332031	+79.58496094	-61.10595703	-151.45751953	+5096	+16.48388672	+4.68896484	-2.32031250	-173.14453125	-80.57373047	+176.22070313	+5792	+16.26416016	+0.71191406	-5.98535156	+58.29345703	-45.28564453	-87.80273438	+3324
+1458241456.62789990	+16.75195313	+1.95556641	-2.15771484	+79.45312500	-61.12792969	-151.32568359	+5096	+16.47509766	+4.68896484	-2.31591797	-172.90283203	-80.61767578	+175.95703125	+5792	+16.26416016	+0.72509766	-5.98535156	+58.22753906	-45.39550781	-87.64892578	+3332
+1458241456.63210010	+16.74755859	+1.94677734	-2.16210938	+79.29931641	-61.12792969	-151.19384766	+5092	+16.46630859	+4.68896484	-2.31591797	-172.68310547	-80.68359375	+175.71533203	+5796	+16.26416016	+0.73828125	-5.98535156	+58.11767578	-45.48339844	-87.42919922	+3340
+1458241456.63630010	+16.74316406	+1.93798828	-2.17529297	+79.10156250	-61.10595703	-150.97412109	+5092	+16.45751953	+4.68896484	-2.32031250	-172.44140625	-80.77148438	+175.47363281	+5796	+16.26855469	+0.75146484	-5.98974609	+57.98583984	-45.59326172	-87.20947266	+3344
+1458241456.64459990	+16.73437500	+1.92041016	-2.19726563	+78.66210938	-61.08398438	-150.57861328	+5096	+16.43994141	+4.68457031	-2.32031250	-172.02392578	-80.90332031	+175.01220703	+5800	+16.26855469	+0.78662109	-6.00292969	+57.63427734	-45.79101563	-86.55029297	+3340
+1458241456.64879990	+16.72998047	+1.91601563	-2.21044922	+78.42041016	-61.04003906	-150.35888672	+5100	+16.43115234	+4.68017578	-2.32031250	-171.80419922	-80.99121094	+174.79248047	+5800	+16.26855469	+0.80419922	-6.01171875	+57.43652344	-45.87890625	-86.19873047	+3328
+1458241456.65290000	+16.72558594	+1.90722656	-2.22363281	+78.17871094	-61.01806641	-150.11718750	+5100	+16.42236328	+4.68017578	-2.32031250	-171.54052734	-81.07910156	+174.50683594	+5804	+16.26416016	+0.82617188	-6.02050781	+57.26074219	-45.94482422	-85.84716797	+3316
+1458241456.65710000	+16.72119141	+1.89843750	-2.23242188	+78.00292969	-60.99609375	-149.96337891	+5104	+16.41796875	+4.68017578	-2.32031250	-171.32080078	-81.16699219	+174.26513672	+5808	+16.25976563	+0.84814453	-6.02490234	+57.04101563	-46.05468750	-85.42968750	+3300
+1458241456.67790010	+16.71240234	+1.88085938	-2.25439453	+77.18994141	-60.93017578	-149.28222656	+5112	+16.40917969	+4.69775391	-2.31152344	-170.09033203	-81.58447266	+173.03466797	+5824	+16.25537109	+0.87890625	-6.00292969	+56.93115234	-45.87890625	-85.18798828	+3204
+1458241456.68210010	+16.71240234	+1.88085938	-2.25439453	+77.01416016	-60.93017578	-149.12841797	+5112	+16.40917969	+4.70654297	-2.30273438	-169.84863281	-81.67236328	+172.79296875	+5832	+16.25537109	+0.87890625	-5.98974609	+56.99707031	-45.81298828	-85.27587891	+3188
+1458241456.68619990	+16.71240234	+1.88525391	-2.24560547	+76.86035156	-60.95214844	-149.01855469	+5116	+16.41357422	+4.71533203	-2.28955078	-169.58496094	-81.71630859	+172.55126953	+5836	+16.24658203	+0.87890625	-5.97656250	+57.08496094	-45.72509766	-85.40771484	+3180
+1458241456.69460010	+16.71240234	+1.90283203	-2.21923828	+76.57470703	-61.04003906	-148.82080078	+5120	+16.42675781	+4.74169922	-2.26757813	-169.03564453	-81.84814453	+172.04589844	+5848	+16.23779297	+0.87890625	-5.95458984	+57.30468750	-45.54931641	-85.71533203	+3172
+1458241456.69870000	+16.71240234	+1.92041016	-2.19726563	+76.48681641	-61.10595703	-148.77685547	+5128	+16.43115234	+4.75048828	-2.25439453	-168.81591797	-81.87011719	+171.82617188	+5852	+16.23339844	+0.87451172	-5.93701172	+57.41455078	-45.46142578	-85.91308594	+3176
+1458241456.70289990	+16.71679688	+1.93798828	-2.17089844	+76.42089844	-61.19384766	-148.75488281	+5132	+16.43994141	+4.76367188	-2.24560547	-168.64013672	-81.91406250	+171.62841797	+5860	+16.23339844	+0.87011719	-5.92382813	+57.56835938	-45.37353516	-86.15478516	+3180
+1458241456.70709990	+16.71679688	+1.96875000	-2.13134766	+76.35498047	-61.32568359	-148.75488281	+5140	+16.44873047	+4.77246094	-2.23242188	-168.44238281	-81.93603516	+171.40869141	+5864	+16.22900391	+0.87011719	-5.90625000	+57.72216797	-45.26367188	-86.39648438	+3192
+1458241456.71120000	+16.72119141	+1.99951172	-2.09619141	+76.33300781	-61.43554688	-148.77685547	+5148	+16.45312500	+4.78125000	-2.21923828	-168.24462891	-81.91406250	+171.18896484	+5868	+16.22460938	+0.86572266	-5.88867188	+57.87597656	-45.17578125	-86.61621094	+3204
+1458241456.71540000	+16.72119141	+2.02148438	-2.06982422	+76.26708984	-61.50146484	-148.73291016	+5148	+16.45751953	+4.79443359	-2.21484375	-168.02490234	-81.95800781	+170.94726563	+5872	+16.21582031	+0.86572266	-5.87109375	+58.00781250	-45.06591797	-86.81396484	+3220
+1458241456.71960000	+16.72119141	+2.05224609	-2.03906250	+76.22314453	-61.56738281	-148.75488281	+5152	+16.45751953	+4.80322266	-2.20605469	-167.76123047	-81.93603516	+170.68359375	+5876	+16.20703125	+0.86572266	-5.84912109	+58.18359375	-44.95605469	-87.05566406	+3240
+1458241456.72370000	+16.71679688	+2.06542969	-2.01708984	+76.15722656	-61.63330078	-148.77685547	+5152	+16.45751953	+4.80761719	-2.19726563	-167.56347656	-81.89208984	+170.39794922	+5880	+16.19824219	+0.86572266	-5.83593750	+58.27148438	-44.86816406	-87.18750000	+3264
+1458241456.72790000	+16.71679688	+2.07861328	-2.00830078	+76.00341797	-61.63330078	-148.73291016	+5148	+16.45751953	+4.80761719	-2.19287109	-167.40966797	-81.89208984	+170.15625000	+5880	+16.19384766	+0.86132813	-5.81835938	+58.33740234	-44.84619141	-87.31933594	+3284
+1458241456.73210000	+16.71679688	+2.08300781	-2.00830078	+75.78369141	-61.61132813	-148.60107422	+5144	+16.45751953	+4.80761719	-2.19287109	-167.25585938	-81.89208984	+169.93652344	+5880	+16.18945313	+0.86572266	-5.81396484	+58.33740234	-44.82421875	-87.34130859	+3308
+1458241456.73620010	+16.71679688	+2.08300781	-2.01269531	+75.52001953	-61.54541016	-148.44726563	+5140	+16.45751953	+4.80761719	-2.19287109	-167.14599609	-81.89208984	+169.73876953	+5884	+16.18945313	+0.86572266	-5.81396484	+58.29345703	-44.82421875	-87.29736328	+3324
+1458241456.74040010	+16.71240234	+2.07861328	-2.02587891	+75.19042969	-61.45751953	-148.22753906	+5136	+16.45751953	+4.80322266	-2.19726563	-167.08007813	-81.89208984	+169.58496094	+5884	+16.18945313	+0.87011719	-5.80957031	+58.24951172	-44.84619141	-87.20947266	+3340
+1458241456.74449990	+16.70800781	+2.06982422	-2.04345703	+74.86083984	-61.34765625	-148.02978516	+5136	+16.45312500	+4.80322266	-2.19726563	-166.99218750	-81.87011719	+169.43115234	+5884	+16.18945313	+0.87451172	-5.81396484	+58.20556641	-44.86816406	-87.12158203	+3356
+1458241456.74869990	+16.70800781	+2.05664063	-2.06542969	+74.44335938	-61.23779297	-147.78808594	+5140	+16.45312500	+4.79882813	-2.20166016	-166.94824219	-81.87011719	+169.29931641	+5888	+16.18945313	+0.87890625	-5.81396484	+58.11767578	-44.89013672	-86.98974609	+3364
+1458241456.75289990	+16.70361328	+2.03466797	-2.09179688	+73.98193359	-61.10595703	-147.52441406	+5144	+16.44873047	+4.79443359	-2.20605469	-166.94824219	-81.87011719	+169.21142578	+5892	+16.18945313	+0.88330078	-5.82275391	+58.00781250	-44.91210938	-86.81396484	+3372
+1458241456.75700000	+16.69921875	+2.01708984	-2.11376953	+73.58642578	-60.97412109	-147.30468750	+5148	+16.44433594	+4.78564453	-2.21484375	-166.94824219	-81.87011719	+169.14550781	+5892	+16.18945313	+0.88769531	-5.82714844	+57.91992188	-44.93408203	-86.68212891	+3376
+1458241456.76120000	+16.69921875	+1.99951172	-2.13574219	+73.21289063	-60.86425781	-147.08496094	+5156	+16.43994141	+4.78125000	-2.21923828	-166.99218750	-81.89208984	+169.07958984	+5896	+16.18945313	+0.89208984	-5.83154297	+57.83203125	-44.97802734	-86.52832031	+3380
+1458241456.76539990	+16.69482422	+1.98632813	-2.15771484	+72.83935547	-60.73242188	-146.90917969	+5160	+16.43994141	+4.77246094	-2.22363281	-167.05810547	-81.87011719	+169.07958984	+5900	+16.19384766	+0.89648438	-5.84033203	+57.72216797	-45.00000000	-86.37451172	+3380
+1458241456.77370000	+16.69482422	+1.95117188	-2.19726563	+72.07031250	-60.51269531	-146.53564453	+5176	+16.43115234	+4.75927734	-2.23681641	-167.27783203	-81.89208984	+169.14550781	+5904	+16.20263672	+0.90966797	-5.85351563	+57.50244141	-45.10986328	-86.02294922	+3364
+1458241456.77790000	+16.69482422	+1.93798828	-2.21484375	+71.74072266	-60.42480469	-146.38183594	+5180	+16.43115234	+4.75048828	-2.24121094	-167.40966797	-81.89208984	+169.23339844	+5908	+16.20263672	+0.91406250	-5.85791016	+57.41455078	-45.13183594	-85.82519531	+3352
+1458241456.78200010	+16.69482422	+1.92041016	-2.22363281	+71.38916016	-60.33691406	-146.27197266	+5184	+16.42675781	+4.74609375	-2.24560547	-167.58544922	-81.89208984	+169.34326172	+5908	+16.20703125	+0.92285156	-5.86669922	+57.32666016	-45.15380859	-85.62744141	+3336
+1458241456.78620000	+16.69482422	+1.91601563	-2.23242188	+71.10351563	-60.27099609	-146.18408203	+5188	+16.42675781	+4.74169922	-2.24560547	-167.78320313	-81.89208984	+169.49707031	+5908	+16.20703125	+0.92285156	-5.87109375	+57.28271484	-45.15380859	-85.53955078	+3316
+1458241456.79040000	+16.69482422	+1.91162109	-2.23242188	+70.92773438	-60.27099609	-146.18408203	+5188	+16.42675781	+4.73730469	-2.24560547	-167.98095703	-81.89208984	+169.67285156	+5912	+16.20703125	+0.92285156	-5.87109375	+57.28271484	-45.10986328	-85.49560547	+3296
+1458241456.79450010	+16.69921875	+1.91162109	-2.22363281	+70.77392578	-60.31494141	-146.25000000	+5188	+16.42675781	+4.73730469	-2.24560547	-168.17871094	-81.89208984	+169.84863281	+5912	+16.20703125	+0.92285156	-5.87109375	+57.32666016	-45.08789063	-85.53955078	+3276
+1458241456.79870010	+16.70361328	+1.92480469	-2.21044922	+70.70800781	-60.40283203	-146.33789063	+5192	+16.43115234	+4.73730469	-2.24121094	-168.37646484	-81.89208984	+170.06835938	+5912	+16.20703125	+0.91845703	-5.86230469	+57.41455078	-45.04394531	-85.67138672	+3260
+1458241456.80290010	+16.70800781	+1.93798828	-2.18408203	+70.68603516	-60.53466797	-146.46972656	+5192	+16.43115234	+4.73730469	-2.23681641	-168.64013672	-81.87011719	+170.33203125	+5912	+16.20703125	+0.90966797	-5.85791016	+57.54638672	-44.97802734	-85.84716797	+3248
+1458241456.80699990	+16.71240234	+1.95996094	-2.15771484	+70.68603516	-60.71044922	-146.62353516	+5196	+16.43115234	+4.73730469	-2.23681641	-168.83789063	-81.87011719	+170.55175781	+5916	+16.20703125	+0.90966797	-5.84912109	+57.61230469	-44.93408203	-85.93505859	+3232
+1458241456.81119990	+16.72119141	+1.98193359	-2.12695313	+70.64208984	-60.88623047	-146.73339844	+5192	+16.43554688	+4.74169922	-2.23242188	-169.07958984	-81.87011719	+170.79345703	+5916	+16.20703125	+0.90527344	-5.84472656	+57.72216797	-44.86816406	-86.04492188	+3224
+1458241456.81530000	+16.72119141	+2.00390625	-2.10058594	+70.55419922	-61.10595703	-146.77734375	+5192	+16.43554688	+4.74609375	-2.22802734	-169.36523438	-81.89208984	+171.14501953	+5916	+16.20263672	+0.89648438	-5.84033203	+57.81005859	-44.80224609	-86.17675781	+3216
+1458241456.81950000	+16.72558594	+2.03027344	-2.06542969	+70.48828125	-61.41357422	-146.86523438	+5188	+16.43994141	+4.75048828	-2.22363281	-169.87060547	-81.89208984	+171.67236328	+5916	+16.20263672	+0.89208984	-5.83593750	+57.91992188	-44.71435547	-86.33056641	+3212
+1458241456.82370000	+16.72558594	+2.05224609	-2.03027344	+70.35644531	-61.69921875	-146.88720703	+5180	+16.44433594	+4.75927734	-2.21484375	-170.46386719	-81.91406250	+172.33154297	+5920	+16.19824219	+0.88330078	-5.82714844	+58.05175781	-44.62646484	-86.50634766	+3208
+1458241456.82780000	+16.72998047	+2.06982422	-1.99511719	+70.18066406	-62.02880859	-146.86523438	+5172	+16.44433594	+4.76367188	-2.21044922	-171.18896484	-81.93603516	+173.12255859	+5920	+16.19384766	+0.87451172	-5.81835938	+58.18359375	-44.53857422	-86.68212891	+3212
+1458241456.83200000	+16.73437500	+2.09619141	-1.96875000	+69.89501953	-62.35839844	-146.66748047	+5164	+16.45751953	+4.79443359	-2.19287109	-174.33105469	-82.08984375	+176.52832031	+5924	+16.18066406	+0.85693359	-5.80078125	+58.53515625	-44.31884766	-87.14355469	+3224
+1458241456.84030010	+16.73876953	+2.10498047	-1.93798828	+68.88427734	-62.95166016	-145.98632813	+5132	+16.47070313	+4.83398438	-2.17089844	+179.60449219	-82.30957031	-176.98974609	+5928	+16.16748047	+0.83056641	-5.77441406	+59.01855469	-44.01123047	-87.71484375	+3260
+1458241456.84450010	+16.73876953	+2.11376953	-1.93798828	+68.15917969	-63.19335938	-145.34912109	+5112	+16.47509766	+4.86474609	-2.16650391	+171.49658203	-82.55126953	-168.55224609	+5928	+16.15869141	+0.81738281	-5.77441406	+59.21630859	-43.81347656	-87.89062500	+3280
+1458241456.84870000	+16.73437500	+2.09619141	-1.94677734	+67.21435547	-63.43505859	-144.55810547	+5096	+16.47509766	+4.87353516	-2.17529297	+166.48681641	-82.66113281	-163.45458984	+5928	+16.14550781	+0.81298828	-5.77880859	+59.28222656	-43.68164063	-87.89062500	+3300
+1458241456.85279990	+16.73437500	+2.07421875	-1.95996094	+66.18164063	-63.69873047	-143.72314453	+5084	+16.47509766	+4.88232422	-2.17529297	+161.67480469	-82.61718750	-158.55468750	+5924	+16.13671875	+0.80859375	-5.78759766	+59.28222656	-43.61572266	-87.80273438	+3320
+1458241456.85700010	+16.73437500	+2.06103516	-1.97753906	+65.12695313	-63.91845703	-142.71240234	+5072	+16.47509766	+4.88232422	-2.20166016	+155.32470703	-82.70507813	-152.13867188	+5928	+16.13232422	+0.80419922	-5.79638672	+59.26025391	-43.59375000	-87.71484375	+3340
+1458241456.86120010	+16.73437500	+2.03466797	-1.99951172	+63.85253906	-64.13818359	-141.56982422	+5068	+16.47070313	+4.88232422	-2.22802734	+148.73291016	-82.63916016	-145.52490234	+5928	+16.13232422	+0.80419922	-5.80517578	+59.23828125	-43.59375000	-87.58300781	+3356
+1458241456.86529990	+16.73876953	+1.99511719	-2.02148438	+62.53417969	-64.35791016	-140.38330078	+5060	+16.47509766	+4.88232422	-2.23242188	+142.97607422	-82.30957031	-139.70214844	+5928	+16.13232422	+0.80419922	-5.81396484	+59.19433594	-43.61572266	-87.45117188	+3368
+1458241456.86949990	+16.74316406	+1.97314453	-2.05664063	+61.10595703	-64.53369141	-138.93310547	+5056	+16.47509766	+4.88232422	-2.25878906	+135.61523438	-82.04589844	-132.31933594	+5932	+16.13232422	+0.80859375	-5.82275391	+59.15039063	-43.61572266	-87.31933594	+3376
+1458241456.87369990	+16.74316406	+1.93359375	-2.09619141	+59.41406250	-64.66552734	-137.24121094	+5060	+16.47509766	+4.88232422	-2.29394531	+128.78173828	-81.60644531	-125.44189453	+5932	+16.13232422	+0.80859375	-5.83593750	+59.08447266	-43.61572266	-87.16552734	+3384
+1458241456.87780000	+16.75195313	+1.89404297	-2.13134766	+57.67822266	-64.86328125	-135.54931641	+5060	+16.47509766	+4.88232422	-2.31152344	+123.22265625	-80.96923828	-119.88281250	+5932	+16.13232422	+0.80859375	-5.84912109	+58.99658203	-43.61572266	-86.94580078	+3388
+1458241456.88620000	+16.76074219	+1.81054688	-2.21923828	+53.21777344	-65.21484375	-130.89111328	+5068	+16.47070313	+4.87353516	-2.38183594	+111.90673828	-79.43115234	-108.50097656	+5944	+16.13232422	+0.80859375	-5.87988281	+58.84277344	-43.63769531	-86.52832031	+3384
+1458241456.89030000	+16.77392578	+1.76660156	-2.24560547	+51.04248047	-65.47851563	-128.67187500	+5072	+16.47509766	+4.87792969	-2.39941406	+108.14941406	-78.46435547	-104.74365234	+5948	+16.13232422	+0.80859375	-5.89306641	+58.75488281	-43.63769531	-86.33056641	+3376
+1458241456.89450000	+16.79150391	+1.70947266	-2.28515625	+47.63671875	-65.74218750	-125.09033203	+5076	+16.47509766	+4.87792969	-2.43457031	+104.12841797	-77.45361328	-100.70068359	+5956	+16.12792969	+0.80419922	-5.91064453	+58.60107422	-43.68164063	-85.97900391	+3368
+1458241456.89860010	+16.80468750	+1.68310547	-2.32031250	+45.02197266	-65.87402344	-122.23388672	+5080	+16.47509766	+4.88671875	-2.46533203	+100.81054688	-76.33300781	-97.33886719	+5960	+16.13232422	+0.79541016	-5.92382813	+58.51318359	-43.68164063	-85.75927734	+3352
+1458241456.90280010	+16.82666016	+1.66113281	-2.32031250	+42.56103516	-66.18164063	-119.57519531	+5076	+16.48828125	+4.89550781	-2.48291016	+98.45947266	-75.16845703	-94.96582031	+5964	+16.13232422	+0.78662109	-5.93261719	+58.46923828	-43.63769531	-85.62744141	+3332
+1458241456.90700010	+16.83984375	+1.63037109	-2.33789063	+39.70458984	-66.24755859	-116.56494141	+5072	+16.49267578	+4.90429688	-2.50927734	+96.08642578	-73.91601563	-92.52685547	+5968	+16.12792969	+0.77343750	-5.94140625	+58.42529297	-43.57177734	-85.51757813	+3316
+1458241456.91109990	+16.85742188	+1.61279297	-2.35986328	+36.71630859	-66.26953125	-113.35693359	+5068	+16.49267578	+4.92626953	-2.53564453	+94.06494141	-72.68554688	-90.41748047	+5976	+16.12792969	+0.75585938	-5.94580078	+58.44726563	-43.48388672	-85.47363281	+3296
+1458241456.91529990	+16.87500000	+1.59960938	-2.34667969	+33.85986328	-66.46728516	-110.28076172	+5060	+16.50585938	+4.94384766	-2.55322266	+92.57080078	-71.41113281	-88.83544922	+5984	+16.12353516	+0.74267578	-5.94580078	+58.46923828	-43.33007813	-85.45166016	+3280
+1458241456.91950010	+16.88818359	+1.57324219	-2.33789063	+30.71777344	-66.46728516	-107.02880859	+5052	+16.51025391	+4.97021484	-2.57519531	+91.07666016	-70.09277344	-87.23144531	+5992	+16.11474609	+0.72509766	-5.94580078	+58.49121094	-43.19824219	-85.51757813	+3264
+1458241456.92360000	+16.90136719	+1.56005859	-2.33349609	+27.64160156	-66.40136719	-103.77685547	+5044	+16.51464844	+4.99658203	-2.59716797	+89.80224609	-68.77441406	-85.86914063	+6000	+16.10595703	+0.70751953	-5.93701172	+58.55712891	-43.02246094	-85.60546875	+3256
+1458241456.92779990	+16.92333984	+1.55566406	-2.31152344	+24.67529297	-66.37939453	-100.61279297	+5036	+16.53662109	+5.02294922	-2.61035156	+88.85742188	-67.43408203	-84.85839844	+6004	+16.09716797	+0.68554688	-5.92822266	+58.62304688	-42.86865234	-85.73730469	+3252
+1458241456.93199990	+16.93652344	+1.53808594	-2.31152344	+21.51123047	-66.04980469	-97.38281250	+5028	+16.54541016	+5.05810547	-2.62792969	+88.00048828	-66.09375000	-83.86962891	+6012	+16.08837891	+0.66357422	-5.92382813	+58.62304688	-42.67089844	-85.80322266	+3248
+1458241456.93610000	+16.94970703	+1.52490234	-2.31152344	+18.61083984	-65.63232422	-94.37255859	+5012	+16.56298828	+5.08886719	-2.64111328	+87.20947266	-64.73144531	-82.99072266	+6016	+16.07958984	+0.64160156	-5.91943359	+58.62304688	-42.42919922	-85.84716797	+3248
+1458241456.94030000	+16.97167969	+1.52490234	-2.29833984	+16.08398438	-65.25878906	-91.66992188	+5000	+16.58496094	+5.11523438	-2.66748047	+86.35253906	-63.34716797	-82.08984375	+6020	+16.07080078	+0.61962891	-5.91503906	+58.64501953	-42.16552734	-85.93505859	+3252
+1458241456.94450000	+16.97607422	+1.51611328	-2.30273438	+13.55712891	-64.62158203	-89.07714844	+4984	+16.59375000	+5.15039063	-2.69384766	+85.69335938	-61.98486328	-81.25488281	+6028	+16.05761719	+0.58886719	-5.91503906	+58.57910156	-41.79199219	-85.89111328	+3260
+1458241456.94860010	+16.98925781	+1.49414063	-2.30712891	+11.29394531	-63.91845703	-86.81396484	+4972	+16.60693359	+5.17236328	-2.72900391	+84.92431641	-60.60058594	-80.41992188	+6032	+16.04003906	+0.56250000	-5.91943359	+58.44726563	-41.44042969	-85.78125000	+3272
+1458241456.95280000	+17.01562500	+1.48095703	-2.31152344	+9.49218750	-63.19335938	-84.99023438	+4960	+16.62890625	+5.18554688	-2.76416016	+84.11132813	-59.26025391	-79.58496094	+6036	+16.02685547	+0.54052734	-5.91503906	+58.33740234	-41.13281250	-85.71533203	+3284
+1458241456.95700000	+17.02441406	+1.46777344	-2.33349609	+7.80029297	-62.29248047	-83.25439453	+4956	+16.64208984	+5.21630859	-2.79931641	+83.54003906	-57.96386719	-78.88183594	+6036	+16.00927734	+0.50976563	-5.92822266	+58.00781250	-40.64941406	-85.36376953	+3300
+1458241456.96110010	+17.04199219	+1.44140625	-2.35107422	+6.41601563	-61.36962891	-81.93603516	+4948	+16.65966797	+5.21630859	-2.83886719	+82.81494141	-56.64550781	-78.17871094	+6040	+15.98730469	+0.48339844	-5.94580078	+57.67822266	-40.20996094	-85.01220703	+3320
+1458241456.98190000	+17.20019531	+1.32714844	-2.61035156	+3.95507813	-55.59082031	-79.80468750	+4952	+16.75634766	+5.16796875	-3.23876953	+78.11279297	-50.27343750	-73.38867188	+6072	+15.95214844	+0.37353516	-6.04248047	+55.50292969	-37.94677734	-82.50732422	+3356
+1458241456.98610000	+17.23095703	+1.29638672	-2.67626953	+4.02099609	-54.31640625	-80.00244141	+4960	+16.77392578	+5.12841797	-3.33544922	+76.99218750	-49.08691406	-72.31201172	+6088	+15.93457031	+0.35156250	-6.08203125	+54.88769531	-37.35351563	-81.78222656	+3356
+1458241456.99029990	+17.27929688	+1.26562500	-2.75537109	+4.32861328	-52.97607422	-80.46386719	+4972	+16.80468750	+5.07568359	-3.45849609	+75.65185547	-47.90039063	-71.05957031	+6104	+15.92578125	+0.32958984	-6.09521484	+54.40429688	-36.84814453	-81.23291016	+3348
+1458241456.99440000	+17.31884766	+1.23925781	-2.83886719	+4.65820313	-51.63574219	-80.90332031	+4988	+16.82666016	+5.04052734	-3.57275391	+74.55322266	-46.80175781	-69.98291016	+6116	+15.92138672	+0.29882813	-6.12158203	+53.81103516	-36.23291016	-80.55175781	+3336
+1458241456.99860000	+17.36279297	+1.20849609	-2.91796875	+5.16357422	-50.31738281	-81.56250000	+5000	+16.85302734	+4.99658203	-3.69580078	+73.38867188	-45.70312500	-68.84033203	+6132	+15.91699219	+0.28125000	-6.14355469	+53.28369141	-35.57373047	-79.93652344	+3320
+1458241457.00280000	+17.41113281	+1.18212891	-3.00585938	+5.84472656	-48.93310547	-82.39746094	+5016	+16.87939453	+4.94384766	-3.82763672	+72.09228516	-44.64843750	-67.58789063	+6152	+15.91259766	+0.25927734	-6.15673828	+52.84423828	-34.93652344	-79.40917969	+3300
+1458241457.00690010	+17.45507813	+1.16015625	-3.08935547	+6.52587891	-47.59277344	-83.18847656	+5032	+16.90576172	+4.89990234	-3.95068359	+70.92773438	-43.63769531	-66.48925781	+6164	+15.90380859	+0.23291016	-6.17871094	+52.27294922	-34.16748047	-78.77197266	+3280
+1458241457.01110010	+17.49902344	+1.13818359	-3.17285156	+7.29492188	-46.23046875	-84.08935547	+5048	+16.93652344	+4.84277344	-4.08251953	+69.67529297	-42.64892578	-65.28076172	+6184	+15.89501953	+0.19775391	-6.20507813	+51.72363281	-33.33251953	-78.17871094	+3252
+1458241457.01530000	+17.53857422	+1.11621094	-3.26074219	+8.12988281	-44.80224609	-85.05615234	+5064	+16.97167969	+4.78125000	-4.20556641	+68.33496094	-41.72607422	-64.11621094	+6200	+15.87744141	+0.16699219	-6.21386719	+51.30615234	-32.49755859	-77.67333984	+3228
+1458241457.01939990	+17.57812500	+1.09863281	-3.32666016	+8.96484375	-43.57177734	-86.00097656	+5080	+17.00683594	+4.71972656	-4.30664063	+67.14843750	-40.95703125	-63.14941406	+6212	+15.85546875	+0.12744141	-6.22705078	+50.80078125	-31.57470703	-77.14599609	+3204
+1458241457.02360010	+17.61328125	+1.08544922	-3.38818359	+9.88769531	-42.36328125	-87.01171875	+5092	+17.04638672	+4.66699219	-4.40771484	+65.98388672	-40.18798828	-62.11669922	+6220	+15.83789063	+0.08349609	-6.24023438	+50.36132813	-30.58593750	-76.70654297	+3180
+1458241457.02780010	+17.65283203	+1.07226563	-3.45410156	+10.81054688	-41.06689453	-88.04443359	+5104	+17.09033203	+4.61865234	-4.51318359	+64.75341797	-39.46289063	-61.06201172	+6232	+15.82470703	+0.04394531	-6.23583984	+50.00976563	-29.64111328	-76.37695313	+3156
+1458241457.03189990	+17.69238281	+1.06347656	-3.50244141	+11.79931641	-39.96826172	-89.03320313	+5112	+17.13867188	+4.56591797	-4.59667969	+63.61083984	-38.86962891	-60.18310547	+6236	+15.80712891	+0.00000000	-6.23583984	+49.63623047	-28.65234375	-76.02539063	+3136
+1458241457.03609990	+17.72753906	+1.05908203	-3.54199219	+12.81005859	-38.82568359	-90.08789063	+5120	+17.18261719	+4.52197266	-4.67578125	+62.53417969	-38.29833984	-59.32617188	+6236	+15.79394531	-0.05712891	-6.24023438	+49.26269531	-27.57568359	-75.76171875	+3112
+1458241457.04029990	+17.75390625	+1.04589844	-3.59472656	+13.75488281	-37.61718750	-91.09863281	+5124	+17.22656250	+4.47363281	-4.74609375	+61.39160156	-37.77099609	-58.44726563	+6236	+15.77197266	-0.11425781	-6.23144531	+48.95507813	-26.49902344	-75.54199219	+3096
+1458241457.04440000	+17.78466797	+1.03710938	-3.62548828	+14.76562500	-36.54052734	-92.08740234	+5124	+17.27929688	+4.42529297	-4.79443359	+60.35888672	-37.39746094	-57.70019531	+6224	+15.74121094	-0.16699219	-6.23583984	+48.60351563	-25.33447266	-75.19042969	+3088
+1458241457.04860000	+17.80664063	+1.03271484	-3.65625000	+15.71044922	-35.41992188	-93.01025391	+5124	+17.32763672	+4.37255859	-4.84277344	+59.28222656	-37.02392578	-56.93115234	+6216	+15.71044922	-0.23730469	-6.24462891	+48.18603516	-24.14794922	-74.83886719	+3084
+1458241457.05270000	+17.82421875	+1.02392578	-3.70019531	+16.54541016	-34.23339844	-93.82324219	+5124	+17.37158203	+4.31542969	-4.89990234	+58.13964844	-36.60644531	-56.07421875	+6208	+15.68408203	-0.30322266	-6.24023438	+47.85644531	-22.98339844	-74.59716797	+3084
+1458241457.05690000	+17.84619141	+1.01953125	-3.72656250	+17.44628906	-33.22265625	-94.63623047	+5116	+17.41992188	+4.25830078	-4.93505859	+57.08496094	-36.34277344	-55.37109375	+6192	+15.65332031	-0.36035156	-6.23583984	+47.57080078	-21.86279297	-74.28955078	+3088
+1458241457.06110000	+17.86376953	+1.00195313	-3.74853516	+18.25927734	-32.21191406	-95.40527344	+5112	+17.46386719	+4.20117188	-4.96582031	+56.09619141	-36.12304688	-54.71191406	+6176	+15.62255859	-0.43066406	-6.23583984	+47.24121094	-20.74218750	-74.00390625	+3096
+1458241457.06520010	+17.88574219	+0.97558594	-3.78369141	+18.96240234	-31.09130859	-96.10839844	+5116	+17.50341797	+4.14404297	-5.01416016	+55.01953125	-35.77148438	-53.89892578	+6160	+15.60498047	-0.50537109	-6.22265625	+46.91162109	-19.68750000	-73.80615234	+3108
+1458241457.07769990	+17.93847656	+0.89208984	-3.92871094	+20.83007813	-27.61962891	-97.80029297	+5144	+17.61328125	+3.93750000	-5.17236328	+51.78955078	-34.82666016	-51.50390625	+6104	+15.53906250	-0.71630859	-6.22705078	+45.94482422	-16.45751953	-72.68554688	+3168
+1458241457.08189990	+17.94726563	+0.86572266	-3.98583984	+21.37939453	-26.45507813	-98.21777344	+5160	+17.63964844	+3.86279297	-5.23388672	+50.73486328	-34.51904297	-50.69091797	+6084	+15.51269531	-0.77783203	-6.23583984	+45.70312500	-15.42480469	-72.20214844	+3188
+1458241457.09019990	+17.97363281	+0.76464844	-4.13525391	+22.12646484	-23.99414063	-98.81103516	+5196	+17.67041016	+3.67382813	-5.38330078	+48.42773438	-33.68408203	-48.86718750	+6048	+15.48193359	-0.90087891	-6.23144531	+45.17578125	-13.60107422	-71.25732422	+3224
+1458241457.09439990	+17.99121094	+0.72070313	-4.21435547	+22.54394531	-22.82958984	-99.05273438	+5208	+17.68798828	+3.59033203	-5.47119141	+47.37304688	-33.31054688	-47.92236328	+6032	+15.47314453	-0.94921875	-6.23144531	+45.02197266	-12.78808594	-70.70800781	+3236
+1458241457.10270000	+18.01318359	+0.60644531	-4.38574219	+23.20312500	-20.34667969	-99.40429688	+5228	+17.70556641	+3.36621094	-5.65576172	+45.02197266	-32.36572266	-46.01074219	+6000	+15.45996094	-1.07666016	-6.21386719	+44.58251953	-11.16210938	-69.74121094	+3252
+1458241457.10690000	+18.02197266	+0.55810547	-4.48681641	+23.62060547	-19.07226563	-99.51416016	+5232	+17.71435547	+3.26074219	-5.75683594	+43.92333984	-31.92626953	-45.02197266	+5980	+15.45556641	-1.12939453	-6.20947266	+44.45068359	-10.39306641	-69.19189453	+3252
+1458241457.11110000	+18.02636719	+0.50097656	-4.58789063	+23.97216797	-17.79785156	-99.55810547	+5232	+17.70996094	+3.14648438	-5.85351563	+42.73681641	-31.48681641	-43.96728516	+5960	+15.45117188	-1.18652344	-6.20068359	+44.31884766	-9.62402344	-68.62060547	+3248
+1458241457.11520000	+18.02636719	+0.43505859	-4.70214844	+24.25781250	-16.43554688	-99.53613281	+5228	+17.69238281	+3.02783203	-5.96337891	+41.52832031	-30.93750000	-42.84667969	+5944	+15.44677734	-1.23925781	-6.19189453	+44.23095703	-8.85498047	-68.09326172	+3240
+1458241457.11940000	+18.02197266	+0.40429688	-4.80322266	+24.80712891	-15.24902344	-99.44824219	+5220	+17.68798828	+2.92236328	-6.04687500	+40.45166016	-30.65185547	-41.83593750	+5916	+15.44238281	-1.27880859	-6.17871094	+44.23095703	-8.15185547	-67.56591797	+3228
+1458241457.12350010	+18.01318359	+0.35595703	-4.89990234	+25.29052734	-14.06250000	-99.38232422	+5212	+17.67919922	+2.80371094	-6.12158203	+39.33105469	-30.36621094	-40.80322266	+5892	+15.43359375	-1.33593750	-6.16552734	+44.18701172	-7.40478516	-67.03857422	+3216
+1458241457.12770010	+18.00000000	+0.30322266	-4.99218750	+25.77392578	-12.89794922	-99.31640625	+5204	+17.66601563	+2.67626953	-6.20068359	+38.10058594	-30.05859375	-39.72656250	+5868	+15.42919922	-1.39306641	-6.14355469	+44.14306641	-6.70166016	-66.62109375	+3204
+1458241457.13190010	+17.99560547	+0.28125000	-5.06689453	+26.47705078	-11.93115234	-99.22851563	+5192	+17.66162109	+2.56201172	-6.26220703	+36.97998047	-29.94873047	-38.69384766	+5836	+15.42480469	-1.44580078	-6.11718750	+44.16503906	-6.02050781	-66.15966797	+3184
+1458241457.13599990	+17.98681641	+0.23730469	-5.13281250	+27.11425781	-10.94238281	-99.14062500	+5176	+17.65722656	+2.45654297	-6.31054688	+35.90332031	-29.86083984	-37.61718750	+5800	+15.42041016	-1.51171875	-6.09521484	+44.14306641	-5.27343750	-65.76416016	+3168
+1458241457.14019990	+17.96044922	+0.18896484	-5.21191406	+27.72949219	-9.86572266	-99.03076172	+5168	+17.63525391	+2.35107422	-6.35009766	+34.73876953	-29.79492188	-36.51855469	+5760	+15.40283203	-1.58203125	-6.08203125	+44.16503906	-4.41650391	-65.34667969	+3152
+1458241457.14439990	+17.93847656	+0.18017578	-5.27343750	+28.67431641	-8.96484375	-98.81103516	+5148	+17.62207031	+2.25000000	-6.35888672	+33.66210938	-29.94873047	-35.48583984	+5716	+15.38085938	-1.64355469	-6.06445313	+44.20898438	-3.64746094	-64.95117188	+3136
+1458241457.14850000	+17.90332031	+0.15380859	-5.33496094	+29.53125000	-8.08593750	-98.59130859	+5128	+17.60888672	+2.15332031	-6.36328125	+32.56347656	-30.14648438	-34.40917969	+5668	+15.35888672	-1.71826172	-6.04687500	+44.20898438	-2.81250000	-64.57763672	+3124
+1458241457.15269990	+17.85937500	+0.12304688	-5.38330078	+30.36621094	-7.22900391	-98.34960938	+5108	+17.59130859	+2.05224609	-6.36328125	+31.37695313	-30.36621094	-33.26660156	+5620	+15.33251953	-1.79296875	-6.03808594	+44.23095703	-1.95556641	-64.18212891	+3112
+1458241457.15689990	+17.82421875	+0.13183594	-5.39208984	+31.53076172	-6.76757813	-98.15185547	+5076	+17.58251953	+1.95996094	-6.33251953	+30.25634766	-30.80566406	-32.21191406	+5572	+15.29736328	-1.86328125	-6.02490234	+44.29687500	-1.14257813	-63.83056641	+3104
+1458241457.16100000	+17.78466797	+0.10546875	-5.39648438	+32.56347656	-6.28417969	-97.97607422	+5052	+17.57812500	+1.87207031	-6.29296875	+29.13574219	-31.31103516	-31.13525391	+5528	+15.26220703	-1.95117188	-6.01171875	+44.27490234	-0.28564453	-63.50097656	+3104
+1458241457.16520000	+17.74511719	+0.07470703	-5.40966797	+33.55224609	-5.73486328	-97.77832031	+5028	+17.56933594	+1.78417969	-6.24902344	+27.94921875	-31.83837891	-30.01464844	+5480	+15.23144531	-2.04785156	-5.99414063	+44.23095703	+0.57128906	-63.19335938	+3108
+1458241457.16940000	+17.70996094	+0.07470703	-5.40527344	+34.78271484	-5.38330078	-97.55859375	+5008	+17.56494141	+1.68750000	-6.19189453	+26.74072266	-32.38769531	-28.91601563	+5436	+15.19189453	-2.13134766	-5.98535156	+44.27490234	+1.40625000	-62.81982422	+3116
+1458241457.17350010	+17.66601563	+0.04833984	-5.40527344	+35.92529297	-5.03173828	-97.33886719	+4992	+17.55175781	+1.60839844	-6.13476563	+25.53222656	-32.93701172	-27.77343750	+5392	+15.15234375	-2.22363281	-5.97656250	+44.27490234	+2.24121094	-62.44628906	+3128
+1458241457.17770000	+17.61328125	+0.02636719	-5.40527344	+37.02392578	-4.61425781	-97.05322266	+4980	+17.52978516	+1.52490234	-6.07763672	+24.30175781	-33.46435547	-26.60888672	+5344	+15.10839844	-2.31591797	-5.96777344	+44.25292969	+3.07617188	-62.05078125	+3144
+1458241457.18190000	+17.56054688	+0.02636719	-5.39648438	+38.29833984	-4.37255859	-96.76757813	+4968	+17.50781250	+1.43701172	-6.01611328	+23.04931641	-33.96972656	-25.48828125	+5296	+15.06005859	-2.39941406	-5.96337891	+44.31884766	+3.86718750	-61.56738281	+3164
+1458241457.18600010	+17.50781250	+0.00439453	-5.38769531	+39.46289063	-4.15283203	-96.45996094	+4960	+17.48583984	+1.34472656	-5.95898438	+21.73095703	-34.45312500	-24.32373047	+5256	+15.01171875	-2.48291016	-5.95898438	+44.36279297	+4.63623047	-61.06201172	+3188
+1458241457.19020010	+17.45947266	-0.02197266	-5.37890625	+40.56152344	-3.95507813	-96.15234375	+4956	+17.46826172	+1.24804688	-5.88867188	+20.41259766	-35.00244141	-23.15917969	+5216	+14.97216797	-2.57519531	-5.93261719	+44.34082031	+5.29541016	-60.66650391	+3212
+1458241457.20269990	+17.33642578	-0.12304688	-5.33935547	+43.46191406	-3.53759766	-95.29541016	+4940	+17.37597656	+0.95800781	-5.74804688	+16.45751953	-35.74951172	-19.88525391	+5092	+14.86669922	-2.81250000	-5.85791016	+44.51660156	+7.00927734	-59.10644531	+3292
+1458241457.20680000	+17.29248047	-0.18896484	-5.35693359	+44.09912109	-3.16406250	-94.89990234	+4940	+17.34082031	+0.86132813	-5.73046875	+15.20507813	-35.59570313	-18.83056641	+5048	+14.84033203	-2.88281250	-5.83593750	+44.67041016	+7.49267578	-58.44726563	+3312
+1458241457.21100000	+17.24414063	-0.21972656	-5.37890625	+44.82421875	-2.85644531	-94.41650391	+4932	+17.29687500	+0.75146484	-5.72167969	+13.95263672	-35.37597656	-17.86376953	+5008	+14.80957031	-2.93994141	-5.80957031	+44.84619141	+7.91015625	-57.76611328	+3328
+1458241457.21519990	+17.20019531	-0.25927734	-5.38330078	+45.43945313	-2.70263672	-93.97705078	+4916	+17.24414063	+0.65039063	-5.68652344	+12.85400391	-35.31005859	-17.00683594	+4972	+14.78759766	-3.00146484	-5.75683594	+44.95605469	+8.21777344	-57.19482422	+3348
+1458241457.21930000	+17.14746094	-0.33398438	-5.39648438	+45.70312500	-2.35107422	-93.51562500	+4908	+17.19140625	+0.54931641	-5.68652344	+11.73339844	-34.82666016	-16.08398438	+4936	+14.76562500	-3.04980469	-5.71289063	+45.15380859	+8.50341797	-56.51367188	+3360
+1458241457.22350000	+17.10791016	-0.38232422	-5.41406250	+46.05468750	-2.04345703	-93.03222656	+4888	+17.13867188	+0.44384766	-5.69091797	+10.67871094	-34.32128906	-15.29296875	+4908	+14.74365234	-3.09814453	-5.66455078	+45.35156250	+8.74511719	-55.81054688	+3368
+1458241457.22770000	+17.07714844	-0.43945313	-5.41845703	+46.29638672	-1.88964844	-92.57080078	+4864	+17.09033203	+0.35156250	-5.66455078	+9.82177734	-34.01367188	-14.63378906	+4876	+14.73046875	-3.14648438	-5.60302734	+45.52734375	+8.89892578	-55.21728516	+3372
+1458241457.23180010	+17.04199219	-0.54052734	-5.43603516	+46.16455078	-1.47216797	-92.13134766	+4844	+17.04638672	+0.26367188	-5.66894531	+9.00878906	-33.33251953	-13.90869141	+4840	+14.71289063	-3.18603516	-5.54150391	+45.76904297	+9.05273438	-54.55810547	+3372
+1458241457.23600010	+17.00683594	-0.58886719	-5.45361328	+46.23046875	-1.12060547	-91.62597656	+4812	+16.99804688	+0.16699219	-5.68212891	+8.23974609	-32.62939453	-13.35937500	+4812	+14.69970703	-3.23437500	-5.48437500	+45.96679688	+9.20654297	-53.92089844	+3372
+1458241457.24020000	+16.96728516	-0.64160156	-5.44482422	+46.23046875	-0.92285156	-91.18652344	+4772	+16.94531250	+0.07470703	-5.66015625	+7.64648438	-32.05810547	-12.89794922	+4784	+14.67773438	-3.27832031	-5.41845703	+46.14257813	+9.33837891	-53.28369141	+3368
+1458241457.24429990	+16.92333984	-0.71630859	-5.44921875	+46.03271484	-0.52734375	-90.65917969	+4736	+16.89697266	+0.00000000	-5.65576172	+7.11914063	-31.28906250	-12.37060547	+4752	+14.65576172	-3.31787109	-5.35693359	+46.38427734	+9.44824219	-52.58056641	+3356
+1458241457.24850010	+16.87939453	-0.77783203	-5.45800781	+45.85693359	-0.17578125	-90.10986328	+4696	+16.84863281	-0.08349609	-5.65576172	+6.59179688	-30.52001953	-11.88720703	+4724	+14.62939453	-3.36621094	-5.29980469	+46.58203125	+9.58007813	-51.89941406	+3344
+1458241457.25270010	+16.84423828	-0.84814453	-5.44042969	+45.61523438	+0.04394531	-89.64843750	+4656	+16.80029297	-0.16259766	-5.62500000	+6.13037109	-29.92675781	-11.44775391	+4696	+14.59863281	-3.41015625	-5.24267578	+46.80175781	+9.71191406	-51.21826172	+3332
+1458241457.25679990	+16.80908203	-0.91845703	-5.41845703	+45.30761719	+0.26367188	-89.18701172	+4616	+16.76074219	-0.22412109	-5.59423828	+5.75683594	-29.26757813	-10.94238281	+4664	+14.56347656	-3.44970703	-5.18994141	+47.02148438	+9.82177734	-50.55908203	+3316
+1458241457.26099990	+16.77392578	-0.97998047	-5.39208984	+45.06591797	+0.48339844	-88.76953125	+4576	+16.71679688	-0.29443359	-5.56787109	+5.40527344	-28.60839844	-10.52490234	+4636	+14.51953125	-3.51123047	-5.13281250	+47.13134766	+9.97558594	-49.94384766	+3308
+1458241457.26519990	+16.72998047	-1.04150391	-5.34814453	+44.82421875	+0.63720703	-88.41796875	+4540	+16.67724609	-0.36035156	-5.51953125	+5.14160156	-28.08105469	-10.15136719	+4612	+14.47998047	-3.57275391	-5.08447266	+47.26318359	+10.15136719	-49.30664063	+3296
+1458241457.26930000	+16.69482422	-1.09423828	-5.30419922	+44.62646484	+0.81298828	-87.97851563	+4504	+16.64648438	-0.40869141	-5.47558594	+4.96582031	-27.50976563	-9.73388672	+4584	+14.43164063	-3.62988281	-5.03613281	+47.41699219	+10.32714844	-48.64746094	+3288
+1458241457.27350000	+16.65087891	-1.15136719	-5.26464844	+44.42871094	+0.98876953	-87.56103516	+4472	+16.61132813	-0.46582031	-5.42724609	+4.74609375	-26.96044922	-9.31640625	+4560	+14.37890625	-3.70898438	-4.99218750	+47.46093750	+10.56884766	-48.01025391	+3284
+1458241457.27760000	+16.60253906	-1.20410156	-5.20312500	+44.18701172	+1.09863281	-87.20947266	+4444	+16.57177734	-0.52294922	-5.36572266	+4.54833984	-26.49902344	-8.92089844	+4540	+14.31738281	-3.78369141	-4.95703125	+47.52685547	+10.83251953	-47.32910156	+3276
+1458241457.28180000	+16.55419922	-1.24804688	-5.14599609	+44.07714844	+1.16455078	-86.77001953	+4424	+16.52783203	-0.56689453	-5.29980469	+4.43847656	-25.99365234	-8.45947266	+4524	+14.25146484	-3.84960938	-4.93066406	+47.61474609	+11.07421875	-46.60400391	+3272
+1458241457.28600000	+16.51025391	-1.30078125	-5.08447266	+43.90136719	+1.25244141	-86.37451172	+4404	+16.48388672	-0.61523438	-5.23828125	+4.28466797	-25.53222656	-8.02001953	+4504	+14.18554688	-3.92871094	-4.90429688	+47.68066406	+11.31591797	-45.90087891	+3272
+1458241457.29010010	+16.46191406	-1.35351563	-5.01416016	+43.74755859	+1.27441406	-86.00097656	+4396	+16.44433594	-0.66357422	-5.16796875	+4.13085938	-25.13671875	-7.55859375	+4492	+14.12402344	-4.00781250	-4.86474609	+47.70263672	+11.53564453	-45.28564453	+3276
+1458241457.29430010	+16.41357422	-1.39306641	-4.95263672	+43.68164063	+1.31835938	-85.58349609	+4384	+16.40917969	-0.69873047	-5.09765625	+4.06494141	-24.71923828	-7.05322266	+4476	+14.05810547	-4.08251953	-4.82958984	+47.76855469	+11.71142578	-44.62646484	+3284
+1458241457.29850010	+16.36523438	-1.44140625	-4.88671875	+43.57177734	+1.36230469	-85.18798828	+4380	+16.36962891	-0.75146484	-5.03173828	+3.93310547	-24.30175781	-6.59179688	+4464	+13.99218750	-4.16601563	-4.79882813	+47.79052734	+11.93115234	-43.96728516	+3292
+1458241457.30259990	+16.31689453	-1.48974609	-4.81201172	+43.46191406	+1.36230469	-84.83642578	+4380	+16.32568359	-0.79980469	-4.95703125	+3.80126953	-23.95019531	-6.10839844	+4456	+13.92626953	-4.24951172	-4.75488281	+47.76855469	+12.10693359	-43.39599609	+3308
+1458241457.30679990	+16.26855469	-1.52929688	-4.75488281	+43.41796875	+1.42822266	-84.33105469	+4380	+16.27734375	-0.83935547	-4.89550781	+3.73535156	-23.46679688	-5.58105469	+4444	+13.86474609	-4.32421875	-4.71533203	+47.83447266	+12.26074219	-42.73681641	+3316
+1458241457.31100010	+16.22021484	-1.58203125	-4.69775391	+43.33007813	+1.49414063	-83.82568359	+4384	+16.22900391	-0.89208984	-4.83398438	+3.60351563	-23.00537109	-5.03173828	+4436	+13.80322266	-4.39013672	-4.68017578	+47.94433594	+12.39257813	-42.05566406	+3328
+1458241457.31510000	+16.16748047	-1.63037109	-4.64062500	+43.22021484	+1.51611328	-83.34228516	+4388	+16.18066406	-0.94042969	-4.76806641	+3.44970703	-22.60986328	-4.48242188	+4428	+13.75048828	-4.46044922	-4.62744141	+47.98828125	+12.41455078	-41.48437500	+3344
+1458241457.31929990	+16.11914063	-1.67431641	-4.58789063	+43.13232422	+1.58203125	-82.79296875	+4392	+16.12792969	-0.97998047	-4.71093750	+3.38378906	-22.12646484	-3.88916016	+4420	+13.69335938	-4.52197266	-4.57910156	+48.09814453	+12.43652344	-40.89111328	+3356
+1458241457.32349990	+16.06640625	-1.73144531	-4.53955078	+43.00048828	+1.62597656	-82.22167969	+4400	+16.07519531	-1.03271484	-4.65820313	+3.22998047	-21.66503906	-3.29589844	+4412	+13.64062500	-4.57031250	-4.52636719	+48.25195313	+12.43652344	-40.29785156	+3364
+1458241457.32760000	+16.02246094	-1.78417969	-4.48242188	+42.86865234	+1.62597656	-81.73828125	+4404	+16.02685547	-1.08984375	-4.59667969	+3.05419922	-21.29150391	-2.70263672	+4404	+13.60107422	-4.62304688	-4.44726563	+48.36181641	+12.32666016	-39.90234375	+3380
+1458241457.33180000	+15.98291016	-1.83691406	-4.44287109	+42.78076172	+1.69189453	-81.10107422	+4404	+15.97851563	-1.13378906	-4.54394531	+2.92236328	-20.78613281	-2.04345703	+4396	+13.56152344	-4.66699219	-4.37695313	+48.53759766	+12.19482422	-39.41894531	+3388
+1458241457.33600000	+15.93896484	-1.89404297	-4.40771484	+42.64892578	+1.77978516	-80.48583984	+4400	+15.92578125	-1.19091797	-4.49560547	+2.74658203	-20.32470703	-1.42822266	+4388	+13.52636719	-4.71093750	-4.30224609	+48.75732422	+12.06298828	-38.93554688	+3392
+1458241457.34010000	+15.89501953	-1.95117188	-4.35937500	+42.49511719	+1.77978516	-79.91455078	+4396	+15.87744141	-1.24365234	-4.44287109	+2.59277344	-19.90722656	-0.81298828	+4380	+13.49121094	-4.75048828	-4.21875000	+48.93310547	+11.90917969	-38.56201172	+3400
+1458241457.34430000	+15.85107422	-2.00830078	-4.32421875	+42.36328125	+1.86767578	-79.25537109	+4388	+15.82470703	-1.29199219	-4.39453125	+2.46093750	-19.40185547	-0.15380859	+4368	+13.45605469	-4.78125000	-4.13964844	+49.15283203	+11.71142578	-38.10058594	+3404
+1458241457.34850000	+15.80273438	-2.06982422	-4.28466797	+42.18750000	+1.91162109	-78.61816406	+4376	+15.77197266	-1.34472656	-4.35058594	+2.32910156	-18.91845703	+0.46142578	+4356	+13.42529297	-4.81201172	-4.06054688	+49.41650391	+11.53564453	-37.68310547	+3400
+1458241457.35260010	+15.75878906	-2.12695313	-4.24072266	+42.01171875	+1.91162109	-78.00292969	+4364	+15.71923828	-1.39746094	-4.29345703	+2.15332031	-18.56689453	+1.09863281	+4344	+13.39453125	-4.83837891	-3.97265625	+49.65820313	+11.31591797	-37.33154297	+3400
+1458241457.35680010	+15.71484375	-2.17968750	-4.19677734	+41.92382813	+1.91162109	-77.38769531	+4344	+15.66650391	-1.44580078	-4.23632813	+2.02148438	-18.17138672	+1.75781250	+4332	+13.35937500	-4.86474609	-3.88476563	+49.92187500	+11.07421875	-36.95800781	+3396
+1458241457.36089990	+15.67089844	-2.23681641	-4.15283203	+41.79199219	+1.88964844	-76.79443359	+4324	+15.61816406	-1.49853516	-4.18359375	+1.86767578	-17.77587891	+2.37304688	+4324	+13.32421875	-4.89550781	-3.80126953	+50.14160156	+10.87646484	-36.60644531	+3392
+1458241457.36509990	+15.62695313	-2.28955078	-4.09130859	+41.68212891	+1.80175781	-76.28906250	+4308	+15.56982422	-1.54687500	-4.11767578	+1.75781250	-17.49023438	+2.94433594	+4312	+13.29345703	-4.93066406	-3.71777344	+50.36132813	+10.67871094	-36.27685547	+3384
+1458241457.36929990	+15.58300781	-2.33789063	-4.03417969	+41.59423828	+1.73583984	-75.73974609	+4284	+15.52587891	-1.59521484	-4.05615234	+1.64794922	-17.18261719	+3.53759766	+4300	+13.25390625	-4.96142578	-3.63867188	+50.60302734	+10.48095703	-35.92529297	+3376
+1458241457.37340000	+15.53906250	-2.39062500	-3.98144531	+41.50634766	+1.69189453	-75.23437500	+4260	+15.47753906	-1.64355469	-3.99462891	+1.56005859	-16.89697266	+4.06494141	+4284	+13.21435547	-5.00097656	-3.56396484	+50.80078125	+10.32714844	-35.57373047	+3368
+1458241457.37760000	+15.48632813	-2.44335938	-3.91992188	+41.39648438	+1.62597656	-74.70703125	+4236	+15.42480469	-1.68750000	-3.92431641	+1.49414063	-16.65527344	+4.61425781	+4272	+13.17041016	-5.04052734	-3.49804688	+50.97656250	+10.19531250	-35.15625000	+3360
+1458241457.38179990	+15.43359375	-2.48291016	-3.85400391	+41.37451172	+1.51611328	-74.24560547	+4212	+15.37207031	-1.72705078	-3.85400391	+1.42822266	-16.41357422	+5.11962891	+4260	+13.11767578	-5.08007813	-3.43652344	+51.17431641	+10.04150391	-34.76074219	+3348
+1458241457.38590000	+15.37646484	-2.52685547	-3.78808594	+41.33056641	+1.40625000	-73.80615234	+4192	+15.32373047	-1.77099609	-3.78369141	+1.36230469	-16.19384766	+5.62500000	+4248	+13.06494141	-5.12841797	-3.37500000	+51.28417969	+9.93164063	-34.36523438	+3340
+1458241457.39010000	+15.32373047	-2.57080078	-3.71777344	+41.28662109	+1.25244141	-73.43261719	+4172	+15.27099609	-1.81494141	-3.70458984	+1.29638672	-16.06201172	+6.08642578	+4236	+13.00781250	-5.18115234	-3.32226563	+51.39404297	+9.79980469	-33.94775391	+3332
+1458241457.39430000	+15.27099609	-2.60156250	-3.63867188	+41.33056641	+1.05468750	-73.08105469	+4156	+15.22265625	-1.85449219	-3.62109375	+1.27441406	-15.97412109	+6.54785156	+4224	+12.95068359	-5.22949219	-3.27392578	+51.50390625	+9.68994141	-33.55224609	+3324
+1458241457.39840010	+15.21386719	-2.64111328	-3.56396484	+41.33056641	+0.90087891	-72.77343750	+4140	+15.17431641	-1.89404297	-3.54199219	+1.25244141	-15.90820313	+6.96533203	+4212	+12.88476563	-5.29541016	-3.22558594	+51.52587891	+9.60205078	-33.15673828	+3320
+1458241457.41090010	+15.03808594	-2.75537109	-3.33544922	+41.37451172	+0.43945313	-71.87255859	+4120	+15.02490234	-2.00830078	-3.30468750	+1.23046875	-15.66650391	+8.10791016	+4184	+12.68261719	-5.47998047	-3.10693359	+51.61376953	+9.31640625	-31.88232422	+3308
+1458241457.41510010	+14.97656250	-2.79052734	-3.26513672	+41.37451172	+0.28564453	-71.58691406	+4120	+14.96777344	-2.04785156	-3.22558594	+1.20849609	-15.62255859	+8.50341797	+4176	+12.61230469	-5.54150391	-3.07177734	+51.63574219	+9.20654297	-31.48681641	+3304
+1458241457.41930010	+14.91503906	-2.81689453	-3.19482422	+41.46240234	+0.10986328	-71.30126953	+4120	+14.91503906	-2.08300781	-3.14648438	+1.20849609	-15.57861328	+8.87695313	+4164	+12.54199219	-5.59863281	-3.03662109	+51.67968750	+9.07470703	-31.09130859	+3304
+1458241457.42339990	+14.85351563	-2.85644531	-3.12451172	+41.48437500	-0.04394531	-71.03759766	+4124	+14.85791016	-2.12695313	-3.07177734	+1.18652344	-15.55664063	+9.22851563	+4156	+12.47607422	-5.65576172	-3.00146484	+51.72363281	+8.94287109	-30.71777344	+3300
+1458241457.42759990	+14.79638672	-2.89599609	-3.05419922	+41.50634766	-0.21972656	-70.81787109	+4132	+14.80517578	-2.16650391	-2.99267578	+1.16455078	-15.53466797	+9.55810547	+4148	+12.41015625	-5.71289063	-2.95312500	+51.74560547	+8.78906250	-30.43212891	+3304
+1458241457.43170000	+14.74365234	-2.92675781	-2.98828125	+41.59423828	-0.35156250	-70.55419922	+4136	+14.75683594	-2.20166016	-2.92236328	+1.18652344	-15.51269531	+9.93164063	+4140	+12.34423828	-5.76562500	-2.90917969	+51.81152344	+8.61328125	-30.16845703	+3304
+1458241457.43590000	+14.68652344	-2.97070313	-2.92236328	+41.59423828	-0.48339844	-70.29052734	+4144	+14.69970703	-2.24560547	-2.85205078	+1.16455078	-15.46875000	+10.23925781	+4132	+12.28710938	-5.81835938	-2.86083984	+51.89941406	+8.43750000	-29.88281250	+3304
+1458241457.44010000	+14.62939453	-3.01464844	-2.86083984	+41.59423828	-0.63720703	-70.04882813	+4152	+14.64257813	-2.28955078	-2.78173828	+1.12060547	-15.44677734	+10.59082031	+4124	+12.22558594	-5.86669922	-2.80810547	+51.98730469	+8.23974609	-29.68505859	+3304
+1458241457.44420000	+14.57226563	-3.04541016	-2.80371094	+41.68212891	-0.74707031	-69.71923828	+4152	+14.58544922	-2.32470703	-2.72021484	+1.14257813	-15.33691406	+10.96435547	+4116	+12.16845703	-5.91064453	-2.75537109	+52.11914063	+8.04199219	-29.48730469	+3304
+1458241457.44840000	+14.51074219	-3.08935547	-2.75097656	+41.70410156	-0.87890625	-69.41162109	+4156	+14.52832031	-2.37304688	-2.65869141	+1.12060547	-15.24902344	+11.31591797	+4108	+12.12011719	-5.94580078	-2.69824219	+52.31689453	+7.82226563	-29.28955078	+3304
+1458241457.45260000	+14.45800781	-3.13330078	-2.69824219	+41.70410156	-1.01074219	-69.12597656	+4156	+14.46679688	-2.41259766	-2.59716797	+1.07666016	-15.20507813	+11.66748047	+4100	+12.07177734	-5.98095703	-2.63232422	+52.53662109	+7.58056641	-29.20166016	+3300
+1458241457.45670010	+14.40527344	-3.16845703	-2.64550781	+41.81396484	-1.14257813	-68.81835938	+4152	+14.40966797	-2.44775391	-2.53564453	+1.14257813	-15.13916016	+12.06298828	+4088	+12.02343750	-6.00732422	-2.56640625	+52.77832031	+7.31689453	-29.11376953	+3300
+1458241457.46090010	+14.34814453	-3.21679688	-2.59716797	+41.83593750	-1.25244141	-68.53271484	+4144	+14.34814453	-2.49169922	-2.47851563	+1.12060547	-15.07324219	+12.39257813	+4076	+11.97949219	-6.03808594	-2.50048828	+53.02001953	+7.09716797	-29.02587891	+3296
+1458241457.46510000	+14.29541016	-3.26074219	-2.54003906	+41.85791016	-1.40625000	-68.26904297	+4136	+14.29101563	-2.53564453	-2.41699219	+1.12060547	-15.02929688	+12.72216797	+4064	+11.93554688	-6.06884766	-2.43017578	+53.23974609	+6.85546875	-29.00390625	+3292
+1458241457.46919990	+14.24267578	-3.29589844	-2.49169922	+41.96777344	-1.56005859	-67.96142578	+4124	+14.22949219	-2.57080078	-2.36425781	+1.18652344	-14.94140625	+13.09570313	+4052	+11.89160156	-6.09521484	-2.35546875	+53.52539063	+6.61376953	-28.98193359	+3284
+1458241457.47340010	+14.18994141	-3.33984375	-2.43896484	+42.03369141	-1.69189453	-67.67578125	+4108	+14.17236328	-2.61035156	-2.31152344	+1.20849609	-14.85351563	+13.42529297	+4040	+11.84765625	-6.12158203	-2.28955078	+53.78906250	+6.37207031	-28.95996094	+3276
+1458241457.47760010	+14.13281250	-3.37939453	-2.39062500	+42.07763672	-1.84570313	-67.39013672	+4088	+14.10644531	-2.64990234	-2.25878906	+1.23046875	-14.76562500	+13.77685547	+4024	+11.80371094	-6.14794922	-2.22363281	+54.05273438	+6.15234375	-28.89404297	+3268
+1458241457.48169990	+14.07568359	-3.41455078	-2.34228516	+42.18750000	-1.99951172	-67.12646484	+4068	+14.04492188	-2.68066406	-2.20166016	+1.31835938	-14.72167969	+14.08447266	+4008	+11.75537109	-6.17431641	-2.16210938	+54.33837891	+5.93261719	-28.85009766	+3256
+1458241457.48589990	+14.01855469	-3.45410156	-2.29394531	+42.27539063	-2.15332031	-66.86279297	+4044	+13.98339844	-2.72021484	-2.14892578	+1.36230469	-14.65576172	+14.39208984	+3992	+11.70703125	-6.20507813	-2.10058594	+54.58007813	+5.71289063	-28.78417969	+3244
+1458241457.49009990	+13.95703125	-3.48925781	-2.24121094	+42.34130859	-2.32910156	-66.62109375	+4020	+13.92187500	-2.75537109	-2.09619141	+1.40625000	-14.61181641	+14.69970703	+3976	+11.66308594	-6.23583984	-2.04785156	+54.84375000	+5.51513672	-28.71826172	+3228
+1458241457.49420000	+13.89990234	-3.52001953	-2.18847656	+42.49511719	-2.50488281	-66.42333984	+3996	+13.86035156	-2.78613281	-2.04345703	+1.49414063	-14.61181641	+14.96337891	+3960	+11.60595703	-6.26660156	-1.99072266	+55.06347656	+5.29541016	-28.65234375	+3216
+1458241457.49840000	+13.84277344	-3.55957031	-2.13574219	+42.58300781	-2.68066406	-66.24755859	+3968	+13.79882813	-2.82128906	-1.99072266	+1.53808594	-14.58984375	+15.20507813	+3944	+11.54882813	-6.30615234	-1.93798828	+55.23925781	+5.11962891	-28.58642578	+3204
+1458241457.50260000	+13.78125000	-3.59472656	-2.08740234	+42.67089844	-2.83447266	-66.07177734	+3944	+13.73730469	-2.85644531	-1.93798828	+1.60400391	-14.56787109	+15.42480469	+3924	+11.49169922	-6.34570313	-1.89843750	+55.39306641	+4.96582031	-28.43261719	+3192
+1458241457.50670000	+13.71972656	-3.62109375	-2.03027344	+42.82470703	-3.01025391	-65.91796875	+3920	+13.67578125	-2.88281250	-1.88525391	+1.71386719	-14.56787109	+15.64453125	+3908	+11.43017578	-6.38964844	-1.86328125	+55.52490234	+4.79003906	-28.27880859	+3176
+1458241457.51090000	+13.65820313	-3.65625000	-1.98193359	+42.93457031	-3.16406250	-65.76416016	+3896	+13.61425781	-2.91796875	-1.83691406	+1.77978516	-14.54589844	+15.84228516	+3888	+11.36425781	-6.43798828	-1.82373047	+55.63476563	+4.63623047	-28.12500000	+3164
+1458241457.51500010	+13.59228516	-3.69140625	-1.93359375	+43.04443359	-3.31787109	-65.61035156	+3872	+13.55273438	-2.95312500	-1.78857422	+1.86767578	-14.54589844	+15.99609375	+3872	+11.29833984	-6.48193359	-1.80175781	+55.74462891	+4.48242188	-27.90527344	+3148
+1458241457.51920010	+13.52636719	-3.71777344	-1.88085938	+43.19824219	-3.47167969	-65.50048828	+3852	+13.49121094	-2.97949219	-1.73583984	+1.97753906	-14.56787109	+16.17187500	+3852	+11.22802734	-6.53027344	-1.77539063	+55.81054688	+4.32861328	-27.68554688	+3136
+1458241457.52749990	+13.39892578	-3.78369141	-1.77978516	+43.41796875	-3.75732422	-65.32470703	+3820	+13.36816406	-3.05419922	-1.63476563	+2.08740234	-14.61181641	+16.39160156	+3820	+11.08740234	-6.64013672	-1.73144531	+55.92041016	+4.04296875	-27.29003906	+3112
+1458241457.53169990	+13.33300781	-3.81005859	-1.73583984	+43.59375000	-3.88916016	-65.23681641	+3804	+13.30664063	-3.08496094	-1.59082031	+2.21923828	-14.63378906	+16.52343750	+3804	+11.01269531	-6.68847656	-1.70507813	+55.94238281	+3.88916016	-27.09228516	+3100
+1458241457.53590010	+13.27148438	-3.84521484	-1.68750000	+43.70361328	-3.99902344	-65.14892578	+3788	+13.24951172	-3.12011719	-1.54248047	+2.28515625	-14.63378906	+16.61132813	+3788	+10.94238281	-6.74560547	-1.68310547	+56.00830078	+3.77929688	-26.87255859	+3092
+1458241457.54000000	+13.20556641	-3.88037109	-1.64355469	+43.81347656	-4.08691406	-65.06103516	+3780	+13.18798828	-3.15527344	-1.49853516	+2.37304688	-14.63378906	+16.69921875	+3768	+10.87207031	-6.79833984	-1.66113281	+56.05224609	+3.64746094	-26.67480469	+3080
+1458241457.54419990	+13.13964844	-3.91113281	-1.60400391	+43.96728516	-4.19677734	-64.95117188	+3768	+13.12646484	-3.18164063	-1.45898438	+2.48291016	-14.61181641	+16.80908203	+3752	+10.79736328	-6.84667969	-1.64355469	+56.07421875	+3.51562500	-26.47705078	+3068
+1458241457.54839990	+13.07812500	-3.94189453	-1.56445313	+44.07714844	-4.28466797	-64.84130859	+3756	+13.06494141	-3.22119141	-1.41943359	+2.54882813	-14.61181641	+16.89697266	+3736	+10.73144531	-6.89501953	-1.62158203	+56.18408203	+3.36181641	-26.27929688	+3056
+1458241457.55250000	+13.01660156	-3.97705078	-1.52490234	+44.18701172	-4.37255859	-64.73144531	+3748	+13.00341797	-3.25634766	-1.37988281	+2.61474609	-14.58984375	+16.98486328	+3716	+10.66992188	-6.93896484	-1.59521484	+56.29394531	+3.22998047	-26.12548828	+3044
+1458241457.55670000	+12.95507813	-4.00781250	-1.48974609	+44.31884766	-4.46044922	-64.59960938	+3736	+12.94628906	-3.28271484	-1.34033203	+2.72460938	-14.58984375	+17.09472656	+3700	+10.60400391	-6.98730469	-1.56445313	+56.38183594	+3.09814453	-26.01562500	+3036
+1458241457.56090000	+12.89355469	-4.04296875	-1.45458984	+44.40673828	-4.54833984	-64.48974609	+3724	+12.88476563	-3.31787109	-1.30517578	+2.81250000	-14.56787109	+17.18261719	+3680	+10.54687500	-7.02246094	-1.53808594	+56.53564453	+2.96630859	-25.88378906	+3020
+1458241457.56500010	+12.83642578	-4.07812500	-1.41943359	+44.49462891	-4.63623047	-64.40185547	+3712	+12.82324219	-3.35302734	-1.26562500	+2.85644531	-14.56787109	+17.27050781	+3660	+10.48974609	-7.06201172	-1.50292969	+56.68945313	+2.83447266	-25.83984375	+3008
+1458241457.56920000	+12.77490234	-4.10888672	-1.38867188	+44.58251953	-4.70214844	-64.27001953	+3700	+12.76611328	-3.38378906	-1.23046875	+2.94433594	-14.54589844	+17.38037109	+3640	+10.43261719	-7.10156250	-1.46337891	+56.82128906	+2.72460938	-25.79589844	+2996
+1458241457.57340000	+12.71777344	-4.14404297	-1.35791016	+44.64843750	-4.79003906	-64.13818359	+3684	+12.70458984	-3.41894531	-1.19970703	+3.01025391	-14.52392578	+17.46826172	+3620	+10.38427734	-7.13232422	-1.42822266	+57.04101563	+2.59277344	-25.75195313	+2980
+1458241457.57750010	+12.66503906	-4.17919922	-1.33154297	+44.73632813	-4.87792969	-63.98437500	+3664	+12.64746094	-3.45410156	-1.16894531	+3.07617188	-14.47998047	+17.57812500	+3596	+10.34033203	-7.16308594	-1.39306641	+57.23876953	+2.46093750	-25.72998047	+2960
+1458241457.58170010	+12.60791016	-4.21435547	-1.30517578	+44.78027344	-4.94384766	-63.87451172	+3644	+12.59033203	-3.48486328	-1.14257813	+3.12011719	-14.47998047	+17.66601563	+3576	+10.28759766	-7.19384766	-1.35351563	+57.41455078	+2.32910156	-25.72998047	+2944
+1458241457.58579990	+12.55078125	-4.24511719	-1.27880859	+44.84619141	-5.05371094	-63.78662109	+3624	+12.53320313	-3.52001953	-1.11181641	+3.14208984	-14.47998047	+17.77587891	+3552	+10.24365234	-7.22021484	-1.31396484	+57.65625000	+2.19726563	-25.75195313	+2924
+1458241457.58999990	+12.49804688	-4.28027344	-1.25244141	+44.89013672	-5.14160156	-63.65478516	+3600	+12.47607422	-3.55078125	-1.08544922	+3.18603516	-14.47998047	+17.86376953	+3528	+10.20410156	-7.24658203	-1.27880859	+57.87597656	+2.06542969	-25.77392578	+2904
+1458241457.59419990	+12.44091797	-4.31542969	-1.22607422	+44.93408203	-5.25146484	-63.61083984	+3576	+12.41894531	-3.58593750	-1.05468750	+3.22998047	-14.52392578	+17.92968750	+3504	+10.15576172	-7.27294922	-1.23925781	+58.05175781	+1.95556641	-25.83984375	+2884
+1458241457.59830000	+12.38818359	-4.34619141	-1.19970703	+44.97802734	-5.33935547	-63.54492188	+3552	+12.36621094	-3.61669922	-1.02392578	+3.25195313	-14.56787109	+17.97363281	+3480	+10.11181641	-7.30371094	-1.19531250	+58.22753906	+1.84570313	-25.90576172	+2864
+1458241457.60250000	+12.33544922	-4.38134766	-1.17773438	+45.02197266	-5.42724609	-63.47900391	+3524	+12.30908203	-3.65185547	-1.00195313	+3.27392578	-14.58984375	+18.03955078	+3456	+10.06787109	-7.33007813	-1.16455078	+58.42529297	+1.71386719	-25.92773438	+2848
+1458241457.62750010	+12.02343750	-4.56591797	-1.03271484	+45.19775391	-5.95458984	-63.47900391	+3372	+11.99707031	-3.84082031	-0.85253906	+3.40576172	-14.96337891	+18.14941406	+3324	+9.76464844	-7.54101563	-1.02392578	+58.93066406	+0.96679688	-26.01562500	+2772
+1458241457.63170000	+11.97070313	-4.59667969	-1.00634766	+45.24169922	-6.04248047	-63.52294922	+3348	+11.94433594	-3.87158203	-0.82617188	+3.44970703	-15.05126953	+18.12744141	+3300	+9.70751953	-7.58056641	-1.01074219	+58.93066406	+0.85693359	-25.99365234	+2764
+1458241457.63579990	+11.92236328	-4.62304688	-0.98437500	+45.28564453	-6.10839844	-63.56689453	+3328	+11.89599609	-3.90234375	-0.79980469	+3.49365234	-15.13916016	+18.08349609	+3280	+9.64599609	-7.62451172	-0.99755859	+58.90869141	+0.74707031	-25.94970703	+2756
+1458241457.64000010	+11.86962891	-4.65380859	-0.96679688	+45.30761719	-6.15234375	-63.58886719	+3308	+11.84765625	-3.93310547	-0.78222656	+3.51562500	-15.18310547	+18.06152344	+3260	+9.58447266	-7.66845703	-0.98876953	+58.86474609	+0.61523438	-25.86181641	+2748
+1458241457.64420010	+11.81689453	-4.68017578	-0.94482422	+45.35156250	-6.19628906	-63.61083984	+3288	+11.79931641	-3.95947266	-0.76025391	+3.58154297	-15.22705078	+18.03955078	+3236	+9.52294922	-7.71240234	-0.98437500	+58.79882813	+0.50537109	-25.75195313	+2736
+1458241457.64829990	+11.76855469	-4.70654297	-0.92724609	+45.37353516	-6.24023438	-63.63281250	+3272	+11.75097656	-3.99023438	-0.74267578	+3.60351563	-15.27099609	+18.01757813	+3216	+9.46142578	-7.75634766	-0.98437500	+58.75488281	+0.39550781	-25.66406250	+2728
+1458241457.65249990	+11.71582031	-4.73730469	-0.90966797	+45.39550781	-6.30615234	-63.65478516	+3256	+11.70263672	-4.01660156	-0.72070313	+3.64746094	-15.31494141	+17.99560547	+3196	+9.39990234	-7.79589844	-0.97998047	+58.73291016	+0.28564453	-25.55419922	+2720
+1458241457.65669990	+11.66308594	-4.76367188	-0.89208984	+45.41748047	-6.35009766	-63.67675781	+3244	+11.65429688	-4.04296875	-0.70312500	+3.71337891	-15.35888672	+17.99560547	+3172	+9.33837891	-7.83984375	-0.97558594	+58.66699219	+0.17578125	-25.44433594	+2712
+1458241457.66080000	+11.61474609	-4.78564453	-0.87451172	+45.46142578	-6.37207031	-63.67675781	+3228	+11.60595703	-4.06933594	-0.68554688	+3.75732422	-15.40283203	+17.97363281	+3152	+9.27685547	-7.87939453	-0.97558594	+58.62304688	+0.08789063	-25.33447266	+2700
+1458241457.66500000	+11.56640625	-4.81201172	-0.85693359	+45.50537109	-6.41601563	-63.69873047	+3216	+11.56201172	-4.10009766	-0.66796875	+3.77929688	-15.42480469	+17.97363281	+3132	+9.21972656	-7.92333984	-0.97119141	+58.57910156	+0.02197266	-25.22460938	+2692
+1458241457.66910000	+11.52246094	-4.83837891	-0.84814453	+45.52734375	-6.43798828	-63.65478516	+3200	+11.51806641	-4.12646484	-0.65478516	+3.82324219	-15.42480469	+17.97363281	+3112	+9.15820313	-7.96289063	-0.96679688	+58.53515625	-0.04394531	-25.13671875	+2684
+1458241457.67330000	+11.47412109	-4.86474609	-0.83496094	+45.54931641	-6.48193359	-63.63281250	+3188	+11.47412109	-4.15283203	-0.64160156	+3.86718750	-15.42480469	+17.99560547	+3088	+9.10546875	-7.99804688	-0.96240234	+58.55712891	-0.08789063	-25.02685547	+2672
+1458241457.67750000	+11.43017578	-4.89111328	-0.82617188	+45.54931641	-6.48193359	-63.56689453	+3172	+11.43017578	-4.17480469	-0.63281250	+3.88916016	-15.40283203	+18.01757813	+3064	+9.05712891	-8.02880859	-0.95361328	+58.57910156	-0.15380859	-24.93896484	+2660
+1458241457.68160010	+11.38183594	-4.91748047	-0.82177734	+45.54931641	-6.50390625	-63.50097656	+3160	+11.38183594	-4.20117188	-0.62402344	+3.91113281	-15.38085938	+18.03955078	+3044	+9.00439453	-8.06396484	-0.94921875	+58.55712891	-0.17578125	-24.87304688	+2652
+1458241457.68580010	+11.33789063	-4.94384766	-0.81298828	+45.57128906	-6.54785156	-63.47900391	+3144	+11.33789063	-4.22314453	-0.61523438	+3.93310547	-15.38085938	+18.08349609	+3020	+8.96044922	-8.09033203	-0.94042969	+58.64501953	-0.21972656	-24.82910156	+2636
+1458241457.69000010	+11.29833984	-4.96582031	-0.80859375	+45.59326172	-6.59179688	-63.41308594	+3128	+11.29833984	-4.24951172	-0.61083984	+3.95507813	-15.33691406	+18.12744141	+3000	+8.91650391	-8.11669922	-0.92724609	+58.71093750	-0.24169922	-24.78515625	+2628
+1458241457.69409990	+11.25878906	-4.99658203	-0.79980469	+45.59326172	-6.63574219	-63.36914063	+3108	+11.25878906	-4.27587891	-0.60205078	+3.95507813	-15.33691406	+18.17138672	+2976	+8.87695313	-8.14306641	-0.91406250	+58.77685547	-0.21972656	-24.78515625	+2616
+1458241457.69829990	+11.21923828	-5.01855469	-0.79541016	+45.59326172	-6.67968750	-63.32519531	+3088	+11.21484375	-4.29785156	-0.59765625	+3.97705078	-15.33691406	+18.21533203	+2956	+8.84179688	-8.16503906	-0.90087891	+58.88671875	-0.21972656	-24.78515625	+2608
+1458241457.70250010	+11.18408203	-5.04492188	-0.79541016	+45.61523438	-6.70166016	-63.23730469	+3068	+11.17968750	-4.31982422	-0.59765625	+3.97705078	-15.29296875	+18.28125000	+2932	+8.80664063	-8.18701172	-0.89208984	+58.99658203	-0.21972656	-24.78515625	+2596
+1458241457.70660000	+11.14453125	-5.07128906	-0.79541016	+45.57128906	-6.72363281	-63.19335938	+3052	+11.13574219	-4.34619141	-0.59326172	+3.97705078	-15.29296875	+18.32519531	+2908	+8.76708984	-8.21337891	-0.87890625	+59.04052734	-0.17578125	-24.80712891	+2588
+1458241457.71079990	+11.10937500	-5.09326172	-0.79541016	+45.57128906	-6.76757813	-63.14941406	+3032	+11.10058594	-4.36816406	-0.59326172	+3.97705078	-15.29296875	+18.36914063	+2884	+8.73632813	-8.23095703	-0.86132813	+59.15039063	-0.15380859	-24.85107422	+2580
+1458241457.71499990	+11.07421875	-5.11962891	-0.79541016	+45.57128906	-6.81152344	-63.06152344	+3016	+11.06542969	-4.39013672	-0.59326172	+3.97705078	-15.24902344	+18.43505859	+2864	+8.70556641	-8.25292969	-0.85693359	+59.26025391	-0.17578125	-24.85107422	+2568
+1458241457.71910000	+11.03906250	-5.14160156	-0.79980469	+45.54931641	-6.85546875	-63.03955078	+3000	+11.02587891	-4.41210938	-0.59326172	+3.97705078	-15.27099609	+18.47900391	+2840	+8.67480469	-8.27490234	-0.85253906	+59.30419922	-0.13183594	-24.85107422	+2560
+1458241457.72330000	+11.00830078	-5.16357422	-0.79980469	+45.54931641	-6.92138672	-63.01757813	+2984	+10.99072266	-4.43408203	-0.59326172	+3.97705078	-15.29296875	+18.50097656	+2820	+8.63964844	-8.29248047	-0.84375000	+59.39208984	-0.13183594	-24.91699219	+2552
+1458241457.72750000	+10.97753906	-5.18554688	-0.79980469	+45.57128906	-6.96533203	-62.99560547	+2968	+10.95556641	-4.45605469	-0.59326172	+3.97705078	-15.29296875	+18.54492188	+2796	+8.61328125	-8.31445313	-0.83935547	+59.45800781	-0.10986328	-24.91699219	+2540
+1458241457.73160000	+10.94238281	-5.20751953	-0.79980469	+45.54931641	-7.00927734	-62.99560547	+2952	+10.92041016	-4.47802734	-0.59326172	+3.95507813	-15.31494141	+18.56689453	+2776	+8.57812500	-8.33642578	-0.83496094	+59.50195313	-0.08789063	-24.93896484	+2532
+1458241457.75239990	+10.78417969	-5.30419922	-0.81298828	+45.61523438	-7.20703125	-62.90771484	+2876	+10.75781250	-4.57470703	-0.60205078	+4.02099609	-15.40283203	+18.67675781	+2668	+8.39794922	-8.45947266	-0.86132813	+59.37011719	-0.10986328	-24.82910156	+2500
+1458241457.75659990	+10.75341797	-5.32177734	-0.81738281	+45.65917969	-7.25097656	-62.92968750	+2860	+10.72705078	-4.59228516	-0.60205078	+4.04296875	-15.42480469	+18.65478516	+2648	+8.35400391	-8.48583984	-0.87011719	+59.30419922	-0.13183594	-24.78515625	+2492
+1458241457.76079990	+10.72265625	-5.33496094	-0.81738281	+45.70312500	-7.29492188	-62.92968750	+2840	+10.69628906	-4.60986328	-0.60205078	+4.08691406	-15.44677734	+18.65478516	+2628	+8.31445313	-8.51660156	-0.88330078	+59.23828125	-0.13183594	-24.71923828	+2484
+1458241457.76490000	+10.69189453	-5.35253906	-0.81738281	+45.72509766	-7.31689453	-62.95166016	+2824	+10.66992188	-4.62304688	-0.60205078	+4.10888672	-15.49072266	+18.65478516	+2604	+8.27050781	-8.54296875	-0.89648438	+59.15039063	-0.15380859	-24.65332031	+2476
+1458241457.76910000	+10.66113281	-5.36572266	-0.81738281	+45.76904297	-7.36083984	-62.95166016	+2808	+10.63916016	-4.64062500	-0.60205078	+4.15283203	-15.49072266	+18.65478516	+2584	+8.23095703	-8.56933594	-0.90527344	+59.06250000	-0.17578125	-24.58740234	+2464
+1458241457.77329990	+10.63037109	-5.37890625	-0.82177734	+45.81298828	-7.38281250	-62.92968750	+2792	+10.60839844	-4.65380859	-0.60205078	+4.19677734	-15.51269531	+18.67675781	+2564	+8.18701172	-8.59570313	-0.91845703	+58.95263672	-0.19775391	-24.52148438	+2456
+1458241457.77740000	+10.60400391	-5.39208984	-0.82177734	+45.85693359	-7.42675781	-62.92968750	+2772	+10.58203125	-4.66699219	-0.60205078	+4.24072266	-15.53466797	+18.67675781	+2544	+8.14746094	-8.62207031	-0.93164063	+58.86474609	-0.21972656	-24.43359375	+2444
+1458241457.78160000	+10.57324219	-5.40527344	-0.82177734	+45.92285156	-7.47070313	-62.92968750	+2752	+10.55126953	-4.68017578	-0.60644531	+4.26269531	-15.53466797	+18.67675781	+2524	+8.10791016	-8.64843750	-0.94921875	+58.77685547	-0.26367188	-24.36767578	+2428
+1458241457.78580000	+10.54248047	-5.41406250	-0.82177734	+45.96679688	-7.51464844	-62.92968750	+2736	+10.52490234	-4.69335938	-0.60644531	+4.32861328	-15.55664063	+18.69873047	+2504	+8.06835938	-8.66601563	-0.96240234	+58.73291016	-0.30761719	-24.27978516	+2416
+1458241457.78990010	+10.51611328	-5.42724609	-0.82177734	+46.03271484	-7.58056641	-62.95166016	+2716	+10.49853516	-4.70214844	-0.60205078	+4.37255859	-15.60058594	+18.72070313	+2484	+8.03320313	-8.68798828	-0.96679688	+58.68896484	-0.30761719	-24.25781250	+2396
+1458241457.79410000	+10.48974609	-5.44042969	-0.82177734	+46.07666016	-7.64648438	-62.92968750	+2700	+10.46777344	-4.71533203	-0.60205078	+4.39453125	-15.62255859	+18.74267578	+2464	+8.00244141	-8.70556641	-0.97558594	+58.66699219	-0.32958984	-24.23583984	+2376
+1458241457.79830000	+10.46337891	-5.44921875	-0.82177734	+46.14257813	-7.71240234	-62.90771484	+2680	+10.44140625	-4.72851563	-0.60205078	+4.43847656	-15.66650391	+18.78662109	+2448	+7.96728516	-8.72314453	-0.97998047	+58.66699219	-0.35156250	-24.19189453	+2360
+1458241457.80240010	+10.43701172	-5.46240234	-0.81738281	+46.18652344	-7.77832031	-62.90771484	+2660	+10.41503906	-4.73730469	-0.59765625	+4.48242188	-15.68847656	+18.80859375	+2428	+7.93652344	-8.74072266	-0.97998047	+58.64501953	-0.35156250	-24.19189453	+2336
+1458241457.80660010	+10.41064453	-5.47119141	-0.82177734	+46.23046875	-7.84423828	-62.84179688	+2644	+10.38867188	-4.75048828	-0.59765625	+4.50439453	-15.71044922	+18.87451172	+2412	+7.91015625	-8.75830078	-0.98437500	+58.64501953	-0.35156250	-24.19189453	+2316
+1458241457.81080010	+10.38867188	-5.47998047	-0.82177734	+46.27441406	-7.93212891	-62.79785156	+2628	+10.36230469	-4.75927734	-0.59765625	+4.54833984	-15.73242188	+18.94042969	+2392	+7.88818359	-8.76708984	-0.98437500	+58.71093750	-0.37353516	-24.19189453	+2296
+1458241457.81489990	+10.36230469	-5.49316406	-0.81738281	+46.34033203	-8.02001953	-62.77587891	+2608	+10.34033203	-4.76806641	-0.59326172	+4.57031250	-15.77636719	+18.98437500	+2376	+7.86621094	-8.77587891	-0.97998047	+58.77685547	-0.37353516	-24.21386719	+2276
+1458241457.81909990	+10.34033203	-5.50195313	-0.81738281	+46.36230469	-8.10791016	-62.73193359	+2592	+10.31396484	-4.77685547	-0.59326172	+4.59228516	-15.79833984	+19.07226563	+2360	+7.84863281	-8.78466797	-0.97558594	+58.84277344	-0.37353516	-24.25781250	+2256
+1458241457.82320000	+10.31835938	-5.51074219	-0.81738281	+46.42822266	-8.19580078	-62.68798828	+2576	+10.28759766	-4.78564453	-0.59326172	+4.61425781	-15.82031250	+19.13818359	+2340	+7.83105469	-8.79345703	-0.97119141	+58.93066406	-0.35156250	-24.27978516	+2236
+1458241457.82740000	+10.29638672	-5.52392578	-0.81738281	+46.47216797	-8.28369141	-62.66601563	+2564	+10.26562500	-4.79443359	-0.58886719	+4.63623047	-15.86425781	+19.20410156	+2324	+7.81347656	-8.79785156	-0.96240234	+59.04052734	-0.32958984	-24.32373047	+2216
+1458241457.83160000	+10.27441406	-5.53271484	-0.81738281	+46.49414063	-8.37158203	-62.60009766	+2548	+10.23925781	-4.80322266	-0.58447266	+4.63623047	-15.88623047	+19.27001953	+2304	+7.79589844	-8.80664063	-0.95361328	+59.12841797	-0.30761719	-24.36767578	+2200
+1458241457.83570000	+10.25244141	-5.54150391	-0.81738281	+46.53808594	-8.45947266	-62.51220703	+2532	+10.21728516	-4.81201172	-0.58447266	+4.65820313	-15.88623047	+19.35791016	+2288	+7.77832031	-8.81542969	-0.94482422	+59.21630859	-0.28564453	-24.36767578	+2184
+1458241457.83990000	+10.23046875	-5.55029297	-0.81738281	+46.58203125	-8.52539063	-62.46826172	+2520	+10.19091797	-4.82080078	-0.58007813	+4.68017578	-15.90820313	+19.42382813	+2272	+7.76074219	-8.81982422	-0.94042969	+59.28222656	-0.26367188	-24.38964844	+2172
+1458241457.84410000	+10.20849609	-5.55908203	-0.81738281	+46.62597656	-8.59130859	-62.40234375	+2504	+10.16894531	-4.82958984	-0.58007813	+4.68017578	-15.90820313	+19.51171875	+2252	+7.74316406	-8.82861328	-0.93164063	+59.37011719	-0.24169922	-24.38964844	+2156
+1458241457.84820010	+10.19091797	-5.56787109	-0.81738281	+46.66992188	-8.63525391	-62.31445313	+2492	+10.14697266	-4.83398438	-0.58007813	+4.68017578	-15.88623047	+19.57763672	+2236	+7.72558594	-8.83740234	-0.92724609	+59.43603516	-0.19775391	-24.36767578	+2144
+1458241457.85240010	+10.16894531	-5.57666016	-0.81738281	+46.71386719	-8.67919922	-62.24853516	+2476	+10.12500000	-4.84277344	-0.57568359	+4.70214844	-15.86425781	+19.64355469	+2216	+7.70800781	-8.84179688	-0.92285156	+59.52392578	-0.17578125	-24.32373047	+2132
+1458241457.85660000	+10.14697266	-5.58544922	-0.81298828	+46.75781250	-8.74511719	-62.20458984	+2464	+10.09863281	-4.85156250	-0.57568359	+4.70214844	-15.86425781	+19.68750000	+2200	+7.69042969	-8.85058594	-0.91845703	+59.58984375	-0.13183594	-24.27978516	+2120
+1458241457.86069990	+10.12500000	-5.59423828	-0.81298828	+46.82373047	-8.74511719	-62.13867188	+2448	+10.07666016	-4.85595703	-0.57128906	+4.70214844	-15.82031250	+19.75341797	+2184	+7.66406250	-8.85937500	-0.91406250	+59.61181641	-0.08789063	-24.21386719	+2108
+1458241457.86490010	+10.10742188	-5.59863281	-0.81298828	+46.86767578	-8.74511719	-62.07275391	+2436	+10.05908203	-4.86474609	-0.57128906	+4.72412109	-15.79833984	+19.77539063	+2168	+7.63769531	-8.87255859	-0.91406250	+59.63378906	-0.06591797	-24.12597656	+2100
+1458241457.86910010	+10.08544922	-5.60742188	-0.81298828	+46.91162109	-8.74511719	-62.00683594	+2420	+10.03710938	-4.87353516	-0.57128906	+4.72412109	-15.75439453	+19.81933594	+2152	+7.61132813	-8.88574219	-0.91406250	+59.61181641	-0.02197266	-24.03808594	+2088
+1458241457.87319990	+10.06347656	-5.61621094	-0.81298828	+46.97753906	-8.74511719	-61.94091797	+2408	+10.01513672	-4.87792969	-0.57128906	+4.72412109	-15.68847656	+19.86328125	+2136	+7.58496094	-8.89453125	-0.91845703	+59.58984375	+0.00000000	-23.90625000	+2080
+1458241457.87739990	+10.04589844	-5.62060547	-0.81738281	+47.02148438	-8.72314453	-61.87500000	+2392	+9.99755859	-4.88232422	-0.57128906	+4.74609375	-15.62255859	+19.88525391	+2124	+7.55419922	-8.90771484	-0.92285156	+59.56787109	+0.02197266	-23.77441406	+2072
+1458241457.88159990	+10.01953125	-5.62939453	-0.81738281	+47.06542969	-8.70117188	-61.83105469	+2380	+9.97558594	-4.89111328	-0.57128906	+4.72412109	-15.55664063	+19.90722656	+2108	+7.52343750	-8.92089844	-0.93164063	+59.50195313	+0.06591797	-23.62060547	+2064
+1458241457.88570000	+10.00195313	-5.63378906	-0.81738281	+47.10937500	-8.67919922	-61.76513672	+2364	+9.95361328	-4.89990234	-0.57128906	+4.72412109	-15.49072266	+19.92919922	+2096	+7.49267578	-8.93408203	-0.93603516	+59.45800781	+0.08789063	-23.46679688	+2056
+1458241457.88990000	+9.98437500	-5.63818359	-0.81738281	+47.17529297	-8.63525391	-61.69921875	+2348	+9.93603516	-4.90429688	-0.57128906	+4.74609375	-15.42480469	+19.92919922	+2084	+7.46630859	-8.94726563	-0.94482422	+59.43603516	+0.10986328	-23.31298828	+2044
+1458241457.89400010	+9.96240234	-5.64257813	-0.81738281	+47.21923828	-8.61328125	-61.65527344	+2336	+9.91845703	-4.91308594	-0.57128906	+4.70214844	-15.35888672	+19.95117188	+2072	+7.43554688	-8.96484375	-0.94921875	+59.34814453	+0.15380859	-23.15917969	+2036
+1458241457.89820000	+9.94482422	-5.65136719	-0.81738281	+47.26318359	-8.56933594	-61.58935547	+2320	+9.90087891	-4.91748047	-0.57128906	+4.72412109	-15.29296875	+19.95117188	+2060	+7.40478516	-8.97802734	-0.95800781	+59.28222656	+0.17578125	-23.00537109	+2024
+1458241457.90240000	+9.92724609	-5.65576172	-0.81738281	+47.30712891	-8.54736328	-61.54541016	+2308	+9.88769531	-4.92626953	-0.57568359	+4.72412109	-15.22705078	+19.95117188	+2048	+7.37402344	-8.99121094	-0.95800781	+59.21630859	+0.21972656	-22.87353516	+2012
+1458241457.90650010	+9.90966797	-5.66455078	-0.82177734	+47.32910156	-8.50341797	-61.47949219	+2292	+9.87011719	-4.93505859	-0.57568359	+4.68017578	-15.13916016	+19.97314453	+2040	+7.34765625	-9.00439453	-0.96240234	+59.15039063	+0.26367188	-22.71972656	+2000
+1458241457.91070010	+9.89208984	-5.66894531	-0.82177734	+47.35107422	-8.48144531	-61.41357422	+2280	+9.85253906	-4.93945313	-0.57568359	+4.65820313	-15.07324219	+19.99511719	+2028	+7.32568359	-9.01318359	-0.97119141	+59.10644531	+0.30761719	-22.54394531	+1988
+1458241457.91490010	+9.87890625	-5.67773438	-0.82177734	+47.39501953	-8.45947266	-61.34765625	+2264	+9.83935547	-4.94824219	-0.58007813	+4.65820313	-14.98535156	+20.01708984	+2020	+7.29931641	-9.02197266	-0.97119141	+59.08447266	+0.35156250	-22.41210938	+1972
+1458241457.91899990	+9.86132813	-5.68652344	-0.82617188	+47.39501953	-8.43750000	-61.28173828	+2252	+9.82177734	-4.95703125	-0.58447266	+4.59228516	-14.91943359	+20.03906250	+2012	+7.28173828	-9.03515625	-0.97558594	+59.06250000	+0.41748047	-22.28027344	+1956
+1458241457.92319990	+9.84814453	-5.69091797	-0.82617188	+47.41699219	-8.43750000	-61.21582031	+2240	+9.80859375	-4.96142578	-0.58447266	+4.57031250	-14.83154297	+20.08300781	+2000	+7.26416016	-9.03955078	-0.97558594	+59.06250000	+0.46142578	-22.12646484	+1940
+1458241457.92740010	+9.83496094	-5.69970703	-0.82617188	+47.46093750	-8.43750000	-61.14990234	+2228	+9.79980469	-4.97021484	-0.58447266	+4.57031250	-14.78759766	+20.10498047	+1992	+7.24658203	-9.04394531	-0.97119141	+59.06250000	+0.54931641	-22.03857422	+1928
+1458241457.93150000	+9.82177734	-5.70849609	-0.83056641	+47.43896484	-8.41552734	-61.06201172	+2216	+9.78662109	-4.97900391	-0.58886719	+4.50439453	-14.72167969	+20.14892578	+1980	+7.23339844	-9.05273438	-0.96240234	+59.08447266	+0.65917969	-21.95068359	+1916
+1458241457.93569990	+9.81298828	-5.71728516	-0.83056641	+47.43896484	-8.41552734	-60.97412109	+2204	+9.77343750	-4.98779297	-0.58886719	+4.48242188	-14.63378906	+20.17089844	+1972	+7.22460938	-9.05712891	-0.95800781	+59.10644531	+0.74707031	-21.81884766	+1900
+1458241457.93989990	+9.79980469	-5.72607422	-0.83496094	+47.46093750	-8.43750000	-60.88623047	+2192	+9.76464844	-4.99218750	-0.59326172	+4.46044922	-14.56787109	+20.21484375	+1960	+7.21582031	-9.06152344	-0.94921875	+59.15039063	+0.83496094	-21.70898438	+1888
+1458241457.94400000	+9.79101563	-5.73925781	-0.83496094	+47.41699219	-8.43750000	-60.79833984	+2180	+9.75146484	-5.00097656	-0.59326172	+4.37255859	-14.50195313	+20.25878906	+1952	+7.20703125	-9.06591797	-0.94482422	+59.17236328	+0.94482422	-21.59912109	+1876
+1458241457.94820000	+9.78222656	-5.74365234	-0.83935547	+47.43896484	-8.45947266	-60.71044922	+2172	+9.74267578	-5.00976563	-0.59765625	+4.35058594	-14.43603516	+20.30273438	+1940	+7.20263672	-9.06591797	-0.93603516	+59.23828125	+1.05468750	-21.46728516	+1864
+1458241457.95240000	+9.77343750	-5.75244141	-0.83935547	+47.43896484	-8.48144531	-60.62255859	+2160	+9.73388672	-5.01416016	-0.59765625	+4.32861328	-14.37011719	+20.34667969	+1928	+7.19824219	-9.06591797	-0.92724609	+59.28222656	+1.16455078	-21.35742188	+1856
+1458241457.95650010	+9.76464844	-5.76562500	-0.84375000	+47.41699219	-8.48144531	-60.53466797	+2152	+9.72509766	-5.02294922	-0.59765625	+4.24072266	-14.32617188	+20.36865234	+1920	+7.19384766	-9.06591797	-0.91845703	+59.32617188	+1.27441406	-21.24755859	+1848
+1458241457.96070000	+9.76025391	-5.77001953	-0.84375000	+47.41699219	-8.50341797	-60.46875000	+2144	+9.72070313	-5.02734375	-0.60205078	+4.21875000	-14.26025391	+20.41259766	+1908	+7.18945313	-9.07031250	-0.90966797	+59.34814453	+1.38427734	-21.13769531	+1840
+1458241457.96490000	+9.75585938	-5.77880859	-0.84375000	+47.41699219	-8.52539063	-60.38085938	+2132	+9.71191406	-5.03613281	-0.60205078	+4.19677734	-14.21630859	+20.43457031	+1896	+7.18505859	-9.07031250	-0.90087891	+59.34814453	+1.49414063	-21.02783203	+1836
+1458241457.96900010	+9.74707031	-5.79199219	-0.84814453	+47.35107422	-8.52539063	-60.31494141	+2128	+9.70751953	-5.04492188	-0.60205078	+4.10888672	-14.17236328	+20.45654297	+1884	+7.18066406	-9.07470703	-0.89648438	+59.34814453	+1.58203125	-20.91796875	+1828
+1458241457.97320010	+9.74267578	-5.79638672	-0.84814453	+47.32910156	-8.54736328	-60.22705078	+2120	+9.70312500	-5.04931641	-0.60205078	+4.06494141	-14.12841797	+20.47851563	+1872	+7.17187500	-9.07910156	-0.88769531	+59.32617188	+1.69189453	-20.80810547	+1824
+1458241457.97729990	+9.73828125	-5.80517578	-0.84814453	+47.32910156	-8.56933594	-60.16113281	+2112	+9.69873047	-5.05810547	-0.60205078	+4.02099609	-14.06250000	+20.50048828	+1864	+7.16748047	-9.07910156	-0.88330078	+59.28222656	+1.75781250	-20.65429688	+1820
+1458241457.98149990	+9.73388672	-5.81396484	-0.84814453	+47.26318359	-8.56933594	-60.11718750	+2104	+9.69433594	-5.06689453	-0.60205078	+3.93310547	-14.04052734	+20.50048828	+1852	+7.15869141	-9.08349609	-0.88330078	+59.23828125	+1.80175781	-20.52246094	+1816
+1458241457.98569990	+9.72949219	-5.81835938	-0.84814453	+47.24121094	-8.56933594	-60.07324219	+2096	+9.68994141	-5.07128906	-0.60205078	+3.86718750	-13.99658203	+20.50048828	+1840	+7.14550781	-9.08789063	-0.88330078	+59.12841797	+1.86767578	-20.39062500	+1812
+1458241457.98980000	+9.72509766	-5.82275391	-0.84814453	+47.21923828	-8.59130859	-60.02929688	+2092	+9.68994141	-5.07568359	-0.60205078	+3.82324219	-13.97460938	+20.50048828	+1832	+7.13671875	-9.09667969	-0.88769531	+59.04052734	+1.91162109	-20.25878906	+1808
+1458241457.99400000	+9.72509766	-5.83154297	-0.84814453	+47.15332031	-8.61328125	-60.00732422	+2084	+9.68554688	-5.08007813	-0.60205078	+3.75732422	-13.95263672	+20.50048828	+1820	+7.12353516	-9.10107422	-0.88769531	+58.93066406	+1.93359375	-20.12695313	+1804
+1458241457.99819990	+9.72070313	-5.83593750	-0.84814453	+47.10937500	-8.61328125	-59.98535156	+2080	+9.68554688	-5.08886719	-0.59765625	+3.69140625	-13.95263672	+20.50048828	+1812	+7.11035156	-9.10986328	-0.88769531	+58.77685547	+1.97753906	-20.01708984	+1800
+1458241458.00230000	+9.72070313	-5.84472656	-0.84814453	+47.06542969	-8.61328125	-59.96337891	+2076	+9.68554688	-5.09326172	-0.59765625	+3.62548828	-13.93066406	+20.47851563	+1804	+7.09716797	-9.11865234	-0.89648438	+58.60107422	+1.97753906	-19.88525391	+1796
+1458241458.00650000	+9.71630859	-5.84912109	-0.84814453	+46.99951172	-8.61328125	-59.94140625	+2068	+9.68554688	-5.09765625	-0.59765625	+3.58154297	-13.90869141	+20.47851563	+1796	+7.08398438	-9.12744141	-0.90087891	+58.46923828	+1.99951172	-19.75341797	+1792
+1458241458.01070000	+9.71630859	-5.85351563	-0.84814453	+46.93359375	-8.61328125	-59.91943359	+2064	+9.68554688	-5.10205078	-0.59765625	+3.51562500	-13.90869141	+20.47851563	+1788	+7.06640625	-9.13183594	-0.90966797	+58.29345703	+1.99951172	-19.64355469	+1788
+1458241458.01480010	+9.71630859	-5.85791016	-0.84375000	+46.86767578	-8.63525391	-59.89746094	+2060	+9.68554688	-5.10644531	-0.59765625	+3.44970703	-13.90869141	+20.45654297	+1784	+7.05322266	-9.14062500	-0.91406250	+58.11767578	+1.97753906	-19.53369141	+1788
+1458241458.01900010	+9.71630859	-5.86230469	-0.84375000	+46.82373047	-8.63525391	-59.89746094	+2056	+9.68554688	-5.10644531	-0.59765625	+3.42773438	-13.90869141	+20.45654297	+1776	+7.04003906	-9.14941406	-0.92285156	+57.96386719	+1.97753906	-19.44580078	+1780
+1458241458.02320000	+9.71630859	-5.86669922	-0.84375000	+46.77978516	-8.65722656	-59.89746094	+2052	+9.68554688	-5.11083984	-0.59765625	+3.38378906	-13.90869141	+20.45654297	+1768	+7.02685547	-9.15380859	-0.92724609	+57.81005859	+1.95556641	-19.35791016	+1776
+1458241458.02729990	+9.71630859	-5.87109375	-0.84375000	+46.71386719	-8.65722656	-59.89746094	+2048	+9.68994141	-5.11083984	-0.59765625	+3.33984375	-13.90869141	+20.45654297	+1764	+7.01367188	-9.16259766	-0.93164063	+57.63427734	+1.95556641	-19.27001953	+1768
+1458241458.03150010	+9.71191406	-5.87548828	-0.83935547	+46.66992188	-8.65722656	-59.89746094	+2044	+9.68994141	-5.11523438	-0.59765625	+3.29589844	-13.90869141	+20.43457031	+1756	+7.00488281	-9.16699219	-0.93603516	+57.50244141	+1.95556641	-19.20410156	+1760
+1458241458.03570010	+9.71191406	-5.87548828	-0.83935547	+46.62597656	-8.67919922	-59.87548828	+2040	+9.68994141	-5.11962891	-0.59765625	+3.25195313	-13.90869141	+20.43457031	+1752	+6.99609375	-9.17138672	-0.94042969	+57.37060547	+1.95556641	-19.13818359	+1752
+1458241458.03979990	+9.71191406	-5.87988281	-0.83935547	+46.56005859	-8.67919922	-59.87548828	+2036	+9.68994141	-5.11962891	-0.59765625	+3.20800781	-13.90869141	+20.43457031	+1748	+6.98730469	-9.17578125	-0.94042969	+57.23876953	+1.97753906	-19.09423828	+1744
+1458241458.04399990	+9.71191406	-5.88427734	-0.83935547	+46.49414063	-8.67919922	-59.87548828	+2036	+9.69433594	-5.13720703	-0.59326172	+2.96630859	-13.90869141	+20.41259766	+1748	+6.98291016	-9.18017578	-0.94042969	+57.12890625	+1.97753906	-19.07226563	+1736
+1458241458.04810000	+9.71191406	-5.89306641	-0.83496094	+46.40625000	-8.70117188	-59.87548828	+2032	+9.69873047	-5.15039063	-0.59326172	+2.74658203	-13.90869141	+20.39062500	+1748	+6.97851563	-9.18017578	-0.94482422	+57.04101563	+1.99951172	-19.02832031	+1724
+1458241458.05230000	+9.71630859	-5.89746094	-0.83496094	+46.31835938	-8.72314453	-59.87548828	+2032	+9.70312500	-5.15917969	-0.58886719	+2.54882813	-13.90869141	+20.36865234	+1748	+6.97412109	-9.18457031	-0.94042969	+56.95312500	+2.02148438	-19.02832031	+1716
+1458241458.05650000	+9.71630859	-5.90625000	-0.83496094	+46.16455078	-8.74511719	-59.85351563	+2032	+9.70751953	-5.18115234	-0.58886719	+2.17529297	-13.93066406	+20.34667969	+1748	+6.96972656	-9.18457031	-0.94042969	+56.90917969	+2.04345703	-19.00634766	+1708
+1458241458.06060000	+9.71630859	-5.91943359	-0.83056641	+46.01074219	-8.76708984	-59.85351563	+2032	+9.71191406	-5.18994141	-0.58447266	+1.97753906	-13.93066406	+20.32470703	+1748	+6.96972656	-9.18457031	-0.93603516	+56.86523438	+2.08740234	-19.00634766	+1700
+1458241458.06480000	+9.71630859	-5.92822266	-0.83056641	+45.87890625	-8.78906250	-59.85351563	+2032	+9.71191406	-5.19873047	-0.58447266	+1.84570313	-13.93066406	+20.32470703	+1748	+6.96972656	-9.18457031	-0.93164063	+56.82128906	+2.13134766	-19.02832031	+1692
+1458241458.06900000	+9.71630859	-5.93701172	-0.82617188	+45.72509766	-8.81103516	-59.83154297	+2036	+9.71191406	-5.20312500	-0.58447266	+1.75781250	-13.90869141	+20.32470703	+1744	+6.96972656	-9.18457031	-0.92285156	+56.79931641	+2.17529297	-19.02832031	+1684
+1458241458.07310010	+9.72070313	-5.95019531	-0.82617188	+45.59326172	-8.83300781	-59.83154297	+2036	+9.71191406	-5.20312500	-0.58447266	+1.66992188	-13.90869141	+20.32470703	+1740	+6.97412109	-9.18017578	-0.91845703	+56.77734375	+2.21923828	-19.05029297	+1680
+1458241458.07730010	+9.72070313	-5.95458984	-0.82617188	+45.48339844	-8.83300781	-59.80957031	+2036	+9.71191406	-5.20751953	-0.58447266	+1.58203125	-13.88671875	+20.32470703	+1740	+6.97412109	-9.18017578	-0.90966797	+56.77734375	+2.28515625	-19.07226563	+1676
+1458241458.08150010	+9.72070313	-5.96337891	-0.82617188	+45.39550781	-8.83300781	-59.78759766	+2036	+9.71191406	-5.21191406	-0.58447266	+1.53808594	-13.86474609	+20.32470703	+1736	+6.97851563	-9.17578125	-0.90527344	+56.77734375	+2.35107422	-19.09423828	+1672
+1458241458.08559990	+9.72070313	-5.96777344	-0.82177734	+45.32958984	-8.83300781	-59.78759766	+2036	+9.71191406	-5.21191406	-0.58447266	+1.49414063	-13.86474609	+20.32470703	+1732	+6.97851563	-9.17138672	-0.89648438	+56.77734375	+2.39501953	-19.11621094	+1668
+1458241458.08979990	+9.71630859	-5.97216797	-0.82177734	+45.26367188	-8.81103516	-59.76562500	+2040	+9.71191406	-5.21191406	-0.58447266	+1.42822266	-13.84277344	+20.30273438	+1728	+6.98291016	-9.17138672	-0.89208984	+56.79931641	+2.46093750	-19.16015625	+1668
+1458241458.09400010	+9.71630859	-5.97656250	-0.82177734	+45.21972656	-8.81103516	-59.76562500	+2040	+9.71191406	-5.21630859	-0.58447266	+1.40625000	-13.84277344	+20.30273438	+1724	+6.98730469	-9.16699219	-0.88330078	+56.82128906	+2.52685547	-19.16015625	+1668
+1458241458.09809990	+9.71630859	-5.97656250	-0.82177734	+45.19775391	-8.78906250	-59.76562500	+2040	+9.71191406	-5.21630859	-0.58447266	+1.36230469	-13.82080078	+20.28076172	+1720	+6.98730469	-9.16259766	-0.87451172	+56.82128906	+2.57080078	-19.20410156	+1664
+1458241458.10229990	+9.71630859	-5.98095703	-0.82177734	+45.15380859	-8.76708984	-59.74365234	+2040	+9.71191406	-5.21630859	-0.58447266	+1.31835938	-13.79882813	+20.25878906	+1716	+6.98730469	-9.16259766	-0.87011719	+56.84326172	+2.63671875	-19.20410156	+1664
+1458241458.10649990	+9.71630859	-5.98095703	-0.82177734	+45.13183594	-8.76708984	-59.74365234	+2040	+9.70751953	-5.21630859	-0.58886719	+1.29638672	-13.77685547	+20.25878906	+1716	+6.98730469	-9.16259766	-0.87011719	+56.84326172	+2.68066406	-19.20410156	+1664
+1458241458.11060000	+9.71630859	-5.98095703	-0.82177734	+45.10986328	-8.74511719	-59.74365234	+2040	+9.70751953	-5.21630859	-0.58886719	+1.27441406	-13.75488281	+20.23681641	+1712	+6.98291016	-9.16259766	-0.86572266	+56.82128906	+2.70263672	-19.20410156	+1660
+1458241458.11480000	+9.71191406	-5.98095703	-0.82617188	+45.08789063	-8.70117188	-59.74365234	+2040	+9.70751953	-5.22070313	-0.58886719	+1.25244141	-13.73291016	+20.21484375	+1708	+6.97851563	-9.16259766	-0.86572266	+56.79931641	+2.74658203	-19.20410156	+1660
+1458241458.11900000	+9.71191406	-5.98095703	-0.82617188	+45.08789063	-8.67919922	-59.74365234	+2040	+9.70751953	-5.22070313	-0.58886719	+1.23046875	-13.71093750	+20.19287109	+1708	+6.97412109	-9.16259766	-0.86572266	+56.77734375	+2.74658203	-19.18212891	+1660
+1458241458.12310000	+9.71191406	-5.98095703	-0.82617188	+45.06591797	-8.65722656	-59.74365234	+2040	+9.70751953	-5.22070313	-0.58886719	+1.23046875	-13.68896484	+20.17089844	+1704	+6.96972656	-9.16259766	-0.86572266	+56.73339844	+2.76855469	-19.16015625	+1660
+1458241458.12730000	+9.70751953	-5.98095703	-0.82617188	+45.06591797	-8.63525391	-59.74365234	+2040	+9.70751953	-5.22070313	-0.58886719	+1.20849609	-13.66699219	+20.12695313	+1700	+6.96533203	-9.16259766	-0.87011719	+56.71142578	+2.76855469	-19.13818359	+1660
+1458241458.13140010	+9.70751953	-5.98095703	-0.82617188	+45.04394531	-8.61328125	-59.74365234	+2040	+9.70312500	-5.22070313	-0.58886719	+1.18652344	-13.64501953	+20.10498047	+1700	+6.96093750	-9.16699219	-0.87451172	+56.66748047	+2.76855469	-19.11621094	+1660
+1458241458.13560010	+9.70751953	-5.98095703	-0.82617188	+45.04394531	-8.59130859	-59.74365234	+2040	+9.70312500	-5.22070313	-0.58886719	+1.18652344	-13.62304688	+20.08300781	+1700	+6.95214844	-9.16699219	-0.87451172	+56.62353516	+2.79052734	-19.07226563	+1660
+1458241458.13980010	+9.70751953	-5.98095703	-0.82617188	+45.04394531	-8.56933594	-59.74365234	+2040	+9.70312500	-5.22070313	-0.59326172	+1.16455078	-13.60107422	+20.03906250	+1696	+6.94775391	-9.17138672	-0.87890625	+56.57958984	+2.79052734	-19.05029297	+1660
+1458241458.14389990	+9.70751953	-5.98095703	-0.82617188	+45.02197266	-8.56933594	-59.74365234	+2040	+9.70312500	-5.22070313	-0.59326172	+1.16455078	-13.57910156	+20.01708984	+1696	+6.93896484	-9.17138672	-0.88330078	+56.53564453	+2.79052734	-19.02832031	+1656
+1458241458.14809990	+9.70312500	-5.98095703	-0.82617188	+45.02197266	-8.54736328	-59.74365234	+2040	+9.70312500	-5.22070313	-0.59326172	+1.16455078	-13.55712891	+19.97314453	+1696	+6.93457031	-9.17578125	-0.88769531	+56.49169922	+2.76855469	-19.00634766	+1656
+1458241458.15229990	+9.70312500	-5.98095703	-0.82617188	+45.02197266	-8.52539063	-59.74365234	+2040	+9.70312500	-5.22070313	-0.59326172	+1.14257813	-13.53515625	+19.95117188	+1696	+6.93017578	-9.17578125	-0.89208984	+56.44775391	+2.76855469	-18.98437500	+1656
+1458241458.15640000	+9.70312500	-5.98095703	-0.83056641	+45.02197266	-8.48144531	-59.74365234	+2040	+9.70312500	-5.22070313	-0.59765625	+1.14257813	-13.49121094	+19.90722656	+1696	+6.92578125	-9.18017578	-0.89208984	+56.42578125	+2.79052734	-18.96240234	+1652
+1458241458.16059990	+9.70312500	-5.98095703	-0.83056641	+45.02197266	-8.45947266	-59.74365234	+2040	+9.70312500	-5.22070313	-0.59765625	+1.14257813	-13.46923828	+19.86328125	+1696	+6.92138672	-9.18017578	-0.89648438	+56.40380859	+2.79052734	-18.94042969	+1648
+1458241458.16479990	+9.70312500	-5.98095703	-0.83056641	+45.00000000	-8.43750000	-59.74365234	+2040	+9.70312500	-5.22070313	-0.59765625	+1.14257813	-13.44726563	+19.84130859	+1696	+6.91699219	-9.18457031	-0.89648438	+56.38183594	+2.79052734	-18.94042969	+1648
+1458241458.16890000	+9.70312500	-5.98095703	-0.83056641	+45.00000000	-8.37158203	-59.76562500	+2036	+9.70312500	-5.22070313	-0.59765625	+1.14257813	-13.40332031	+19.79736328	+1696	+6.91699219	-9.18457031	-0.89648438	+56.38183594	+2.81250000	-18.91845703	+1644
+1458241458.17310000	+9.69873047	-5.98095703	-0.83056641	+45.00000000	-8.32763672	-59.76562500	+2036	+9.70312500	-5.22070313	-0.60205078	+1.14257813	-13.38134766	+19.75341797	+1696	+6.91259766	-9.18457031	-0.89648438	+56.38183594	+2.83447266	-18.94042969	+1640
+1458241458.17730000	+9.69873047	-5.98095703	-0.83056641	+45.00000000	-8.28369141	-59.76562500	+2036	+9.70312500	-5.22070313	-0.60205078	+1.14257813	-13.33740234	+19.70947266	+1696	+6.91259766	-9.18457031	-0.89208984	+56.40380859	+2.85644531	-18.94042969	+1636
+1458241458.18140010	+9.69873047	-5.98095703	-0.83496094	+45.00000000	-8.21777344	-59.76562500	+2036	+9.70312500	-5.22070313	-0.60644531	+1.16455078	-13.31542969	+19.68750000	+1696	+6.91259766	-9.18457031	-0.89208984	+56.40380859	+2.87841797	-18.94042969	+1632
+1458241458.18560000	+9.69873047	-5.98095703	-0.83496094	+44.97802734	-8.17382813	-59.78759766	+2032	+9.69873047	-5.22070313	-0.60644531	+1.16455078	-13.27148438	+19.64355469	+1696	+6.91699219	-9.18457031	-0.88769531	+56.42578125	+2.90039063	-18.96240234	+1628
+1458241458.18980000	+9.69873047	-5.98095703	-0.83496094	+44.97802734	-8.10791016	-59.78759766	+2032	+9.69873047	-5.22070313	-0.61083984	+1.18652344	-13.24951172	+19.59960938	+1696	+6.91699219	-9.18457031	-0.88769531	+56.46972656	+2.94433594	-18.98437500	+1628
+1458241458.19390010	+9.69873047	-5.98095703	-0.83935547	+45.00000000	-8.04199219	-59.80957031	+2032	+9.69873047	-5.22070313	-0.61083984	+1.18652344	-13.22753906	+19.57763672	+1696	+6.92138672	-9.18457031	-0.88330078	+56.49169922	+2.96630859	-18.98437500	+1624
+1458241458.19810010	+9.69873047	-5.98095703	-0.83935547	+45.00000000	-7.97607422	-59.80957031	+2032	+9.69873047	-5.22070313	-0.61523438	+1.20849609	-13.18359375	+19.53369141	+1692	+6.92138672	-9.18017578	-0.87890625	+56.53564453	+2.98828125	-19.00634766	+1624
+1458241458.20230010	+9.69873047	-5.98535156	-0.83935547	+45.00000000	-7.91015625	-59.80957031	+2032	+9.69873047	-5.22070313	-0.61523438	+1.23046875	-13.16162109	+19.48974609	+1692	+6.92578125	-9.18017578	-0.87451172	+56.57958984	+3.03222656	-19.02832031	+1624
+1458241458.20639990	+9.69873047	-5.98535156	-0.84375000	+45.02197266	-7.84423828	-59.83154297	+2028	+9.69873047	-5.22070313	-0.61962891	+1.23046875	-13.11767578	+19.46777344	+1692	+6.93017578	-9.18017578	-0.87011719	+56.62353516	+3.07617188	-19.07226563	+1624
+1458241458.21059990	+9.69873047	-5.98535156	-0.84375000	+45.02197266	-7.77832031	-59.83154297	+2028	+9.69433594	-5.22070313	-0.62402344	+1.25244141	-13.07373047	+19.42382813	+1692	+6.93457031	-9.18017578	-0.86572266	+56.68945313	+3.14208984	-19.09423828	+1624
+1458241458.21470000	+9.69873047	-5.98974609	-0.84814453	+45.04394531	-7.71240234	-59.83154297	+2028	+9.69433594	-5.22070313	-0.62402344	+1.27441406	-13.02978516	+19.37988281	+1692	+6.93896484	-9.17578125	-0.85693359	+56.75537109	+3.20800781	-19.11621094	+1628
+1458241458.21890000	+9.69433594	-5.98974609	-0.84814453	+45.06591797	-7.64648438	-59.83154297	+2028	+9.69433594	-5.22509766	-0.62841797	+1.29638672	-12.98583984	+19.33593750	+1688	+6.94775391	-9.17578125	-0.84814453	+56.84326172	+3.29589844	-19.16015625	+1632
+1458241458.22309990	+9.69433594	-5.98974609	-0.85253906	+45.06591797	-7.55859375	-59.83154297	+2028	+9.68994141	-5.22509766	-0.63281250	+1.31835938	-12.91992188	+19.29199219	+1688	+6.95214844	-9.17578125	-0.83935547	+56.93115234	+3.38378906	-19.18212891	+1632
+1458241458.22720000	+9.69433594	-5.99414063	-0.85693359	+45.08789063	-7.49267578	-59.85351563	+2028	+9.68994141	-5.22509766	-0.63720703	+1.36230469	-12.87597656	+19.24804688	+1688	+6.95654297	-9.17578125	-0.83496094	+56.99707031	+3.47167969	-19.20410156	+1636
+1458241458.23140000	+9.68994141	-5.99414063	-0.86132813	+45.10986328	-7.40478516	-59.85351563	+2028	+9.68994141	-5.22949219	-0.64160156	+1.38427734	-12.81005859	+19.18212891	+1688	+6.95654297	-9.18017578	-0.82617188	+57.10693359	+3.60351563	-19.22607422	+1640
+1458241458.23560000	+9.68994141	-5.99853516	-0.86132813	+45.13183594	-7.31689453	-59.85351563	+2028	+9.68554688	-5.22949219	-0.64599609	+1.42822266	-12.74414063	+19.11621094	+1684	+6.95654297	-9.18457031	-0.82177734	+57.15087891	+3.71337891	-19.22607422	+1640
+1458241458.23970010	+9.68554688	-6.00292969	-0.86572266	+45.15380859	-7.20703125	-59.85351563	+2028	+9.68554688	-5.23388672	-0.65039063	+1.45019531	-12.67822266	+19.05029297	+1684	+6.95654297	-9.18896484	-0.81738281	+57.17285156	+3.80126953	-19.20410156	+1644
+1458241458.24390010	+9.68115234	-6.00292969	-0.87011719	+45.17578125	-7.09716797	-59.85351563	+2028	+9.68115234	-5.23828125	-0.65478516	+1.49414063	-12.59033203	+18.96240234	+1684	+6.94775391	-9.19335938	-0.81738281	+57.19482422	+3.91113281	-19.18212891	+1648
+1458241458.24810000	+9.67675781	-6.00732422	-0.87451172	+45.19775391	-7.00927734	-59.83154297	+2028	+9.67675781	-5.23828125	-0.66357422	+1.51611328	-12.50244141	+18.89648438	+1684	+6.94335938	-9.20214844	-0.81738281	+57.17285156	+3.97705078	-19.11621094	+1648
+1458241458.25219990	+9.67675781	-6.00732422	-0.87890625	+45.21972656	-6.89941406	-59.83154297	+2024	+9.67675781	-5.24267578	-0.66796875	+1.56005859	-12.43652344	+18.80859375	+1684	+6.93457031	-9.21093750	-0.81738281	+57.15087891	+4.04296875	-19.07226563	+1652
+1458241458.25640010	+9.67236328	-6.01171875	-0.88330078	+45.24169922	-6.78955078	-59.83154297	+2024	+9.67236328	-5.24707031	-0.67236328	+1.58203125	-12.34863281	+18.74267578	+1684	+6.92578125	-9.21972656	-0.82177734	+57.10693359	+4.10888672	-19.00634766	+1656
+1458241458.26060010	+9.66796875	-6.01611328	-0.88769531	+45.26367188	-6.70166016	-59.83154297	+2024	+9.67236328	-5.25146484	-0.67675781	+1.60400391	-12.28271484	+18.65478516	+1684	+6.91259766	-9.22851563	-0.82617188	+57.06298828	+4.15283203	-18.91845703	+1656
+1458241458.26469990	+9.66357422	-6.02050781	-0.88769531	+45.28564453	-6.61376953	-59.83154297	+2024	+9.66796875	-5.25585938	-0.67675781	+1.64794922	-12.21679688	+18.58886719	+1684	+6.90380859	-9.23730469	-0.83056641	+56.99707031	+4.19677734	-18.85253906	+1656
+1458241458.26889990	+9.65917969	-6.02490234	-0.89208984	+45.30761719	-6.52587891	-59.83154297	+2020	+9.66796875	-5.26025391	-0.68115234	+1.66992188	-12.15087891	+18.52294922	+1684	+6.89501953	-9.24609375	-0.83496094	+56.95312500	+4.26269531	-18.80859375	+1656
+1458241458.27309990	+9.65478516	-6.02929688	-0.89648438	+45.30761719	-6.43798828	-59.83154297	+2020	+9.66357422	-5.26025391	-0.68554688	+1.69189453	-12.08496094	+18.45703125	+1688	+6.88623047	-9.25488281	-0.83496094	+56.90917969	+4.30664063	-18.74267578	+1656
+1458241458.27720000	+9.65039063	-6.03369141	-0.89648438	+45.32958984	-6.37207031	-59.83154297	+2016	+9.66357422	-5.26464844	-0.68994141	+1.69189453	-12.01904297	+18.41308594	+1688	+6.88183594	-9.25927734	-0.83935547	+56.86523438	+4.35058594	-18.67675781	+1656
+1458241458.28140000	+9.65039063	-6.03369141	-0.90087891	+45.32958984	-6.30615234	-59.83154297	+2016	+9.65917969	-5.26904297	-0.69433594	+1.71386719	-11.97509766	+18.36914063	+1688	+6.87744141	-9.26806641	-0.83935547	+56.84326172	+4.39453125	-18.63281250	+1652
+1458241458.28550000	+9.64599609	-6.03808594	-0.90087891	+45.32958984	-6.24023438	-59.80957031	+2012	+9.65917969	-5.27343750	-0.69433594	+1.73583984	-11.93115234	+18.32519531	+1692	+6.87304688	-9.27246094	-0.83935547	+56.84326172	+4.46044922	-18.58886719	+1648
+1458241458.28970000	+9.64599609	-6.04248047	-0.90527344	+45.35156250	-6.19628906	-59.80957031	+2012	+9.65917969	-5.27783203	-0.69873047	+1.73583984	-11.88720703	+18.28125000	+1692	+6.87304688	-9.27246094	-0.83935547	+56.86523438	+4.50439453	-18.56689453	+1644
+1458241458.29390000	+9.64599609	-6.04687500	-0.90966797	+45.35156250	-6.15234375	-59.80957031	+2008	+9.65478516	-5.27783203	-0.69873047	+1.75781250	-11.84326172	+18.25927734	+1692	+6.87304688	-9.27685547	-0.83496094	+56.88720703	+4.57031250	-18.54492188	+1640
+1458241458.29800010	+9.64160156	-6.05126953	-0.90966797	+45.35156250	-6.10839844	-59.78759766	+2008	+9.65478516	-5.28222656	-0.70312500	+1.75781250	-11.82128906	+18.23730469	+1692	+6.87744141	-9.27685547	-0.83496094	+56.93115234	+4.63623047	-18.52294922	+1640
+1458241458.30220010	+9.64160156	-6.05566406	-0.90966797	+45.35156250	-6.08642578	-59.78759766	+2004	+9.65478516	-5.28662109	-0.70751953	+1.77978516	-11.77734375	+18.21533203	+1692	+6.88183594	-9.27685547	-0.82617188	+56.97509766	+4.70214844	-18.52294922	+1636
+1458241458.30640010	+9.64160156	-6.06005859	-0.91406250	+45.35156250	-6.06445313	-59.76562500	+2000	+9.65478516	-5.28662109	-0.70751953	+1.77978516	-11.75537109	+18.21533203	+1692	+6.88623047	-9.27685547	-0.82177734	+57.01904297	+4.79003906	-18.52294922	+1636
+1458241458.31049990	+9.64160156	-6.06445313	-0.91845703	+45.35156250	-6.02050781	-59.74365234	+2000	+9.65039063	-5.29101563	-0.71191406	+1.77978516	-11.71142578	+18.19335938	+1692	+6.89501953	-9.27685547	-0.81738281	+57.08496094	+4.85595703	-18.52294922	+1640
+1458241458.31469990	+9.64160156	-6.06445313	-0.91845703	+45.35156250	-5.99853516	-59.72167969	+1996	+9.65039063	-5.29541016	-0.71191406	+1.77978516	-11.68945313	+18.19335938	+1692	+6.89941406	-9.27685547	-0.80859375	+57.15087891	+4.92187500	-18.52294922	+1640
+1458241458.31890010	+9.64160156	-6.06884766	-0.92285156	+45.35156250	-5.99853516	-59.69970703	+1996	+9.65039063	-5.29541016	-0.71630859	+1.77978516	-11.66748047	+18.19335938	+1692	+6.90820313	-9.27685547	-0.80419922	+57.21679688	+4.98779297	-18.52294922	+1644
+1458241458.32300000	+9.64160156	-6.07324219	-0.92285156	+45.35156250	-5.97656250	-59.67773438	+1992	+9.65039063	-5.29980469	-0.71630859	+1.77978516	-11.64550781	+18.19335938	+1692	+6.91259766	-9.27685547	-0.79541016	+57.28271484	+5.05371094	-18.54492188	+1648
+1458241458.32719990	+9.64160156	-6.07763672	-0.92724609	+45.35156250	-5.95458984	-59.65576172	+1992	+9.65039063	-5.29980469	-0.72070313	+1.77978516	-11.62353516	+18.17138672	+1688	+6.92138672	-9.27246094	-0.79101563	+57.32666016	+5.09765625	-18.54492188	+1648
+1458241458.33139990	+9.64599609	-6.07763672	-0.92724609	+45.35156250	-5.95458984	-59.65576172	+1992	+9.65039063	-5.30419922	-0.72070313	+1.77978516	-11.60156250	+18.17138672	+1688	+6.92578125	-9.27246094	-0.78662109	+57.39257813	+5.16357422	-18.54492188	+1652
+1458241458.33550000	+9.64599609	-6.08203125	-0.93164063	+45.35156250	-5.93261719	-59.63378906	+1988	+9.65039063	-5.30419922	-0.72509766	+1.77978516	-11.57958984	+18.17138672	+1684	+6.93017578	-9.27246094	-0.77783203	+57.41455078	+5.22949219	-18.54492188	+1656
+1458241458.33970000	+9.64599609	-6.08203125	-0.93164063	+45.35156250	-5.91064453	-59.61181641	+1988	+9.65039063	-5.30859375	-0.72509766	+1.77978516	-11.55761719	+18.17138672	+1684	+6.93457031	-9.27246094	-0.77783203	+57.45849609	+5.27343750	-18.54492188	+1660
+1458241458.34390000	+9.64599609	-6.08642578	-0.93164063	+45.35156250	-5.88867188	-59.58984375	+1984	+9.65039063	-5.30859375	-0.72509766	+1.75781250	-11.53564453	+18.17138672	+1680	+6.93457031	-9.27246094	-0.77343750	+57.45849609	+5.31738281	-18.52294922	+1664
+1458241458.34800000	+9.64599609	-6.08642578	-0.93603516	+45.35156250	-5.88867188	-59.56787109	+1984	+9.65039063	-5.31298828	-0.72949219	+1.75781250	-11.51367188	+18.17138672	+1676	+6.93457031	-9.27685547	-0.77343750	+57.45849609	+5.33935547	-18.50097656	+1664
+1458241458.35220000	+9.64599609	-6.09082031	-0.93603516	+45.35156250	-5.86669922	-59.54589844	+1980	+9.65039063	-5.31298828	-0.72949219	+1.75781250	-11.49169922	+18.14941406	+1676	+6.93457031	-9.27685547	-0.77343750	+57.45849609	+5.36132813	-18.47900391	+1668
+1458241458.35640000	+9.64599609	-6.09082031	-0.94042969	+45.35156250	-5.84472656	-59.52392578	+1980	+9.64599609	-5.31298828	-0.72949219	+1.75781250	-11.46972656	+18.14941406	+1672	+6.93457031	-9.28125000	-0.77343750	+57.43652344	+5.38330078	-18.43505859	+1668
+1458241458.36050010	+9.64599609	-6.09521484	-0.94042969	+45.32958984	-5.82275391	-59.52392578	+1980	+9.64599609	-5.31738281	-0.72949219	+1.75781250	-11.46972656	+18.12744141	+1668	+6.93017578	-9.28125000	-0.77343750	+57.39257813	+5.38330078	-18.41308594	+1672
+1458241458.36470010	+9.64160156	-6.09521484	-0.94042969	+45.32958984	-5.80078125	-59.50195313	+1976	+9.64599609	-5.31738281	-0.72949219	+1.73583984	-11.44775391	+18.12744141	+1668	+6.92578125	-9.28564453	-0.77783203	+57.34863281	+5.38330078	-18.36914063	+1676
+1458241458.36879990	+9.64160156	-6.09521484	-0.94042969	+45.32958984	-5.77880859	-59.50195313	+1976	+9.64599609	-5.32177734	-0.73388672	+1.73583984	-11.42578125	+18.10546875	+1664	+6.92138672	-9.29003906	-0.78222656	+57.30468750	+5.38330078	-18.32519531	+1676
+1458241458.37299990	+9.64160156	-6.09960938	-0.94482422	+45.32958984	-5.75683594	-59.47998047	+1972	+9.64599609	-5.32177734	-0.73388672	+1.73583984	-11.42578125	+18.08349609	+1664	+6.91259766	-9.29443359	-0.78222656	+57.26074219	+5.38330078	-18.28125000	+1680
+1458241458.37719990	+9.64160156	-6.09960938	-0.94482422	+45.32958984	-5.73486328	-59.47998047	+1972	+9.65039063	-5.32617188	-0.73388672	+1.73583984	-11.40380859	+18.06152344	+1660	+6.90820313	-9.29882813	-0.78662109	+57.21679688	+5.38330078	-18.23730469	+1680
+1458241458.38130000	+9.64160156	-6.09960938	-0.94482422	+45.32958984	-5.71289063	-59.45800781	+1968	+9.65039063	-5.32617188	-0.73388672	+1.73583984	-11.38183594	+18.06152344	+1660	+6.90380859	-9.30322266	-0.79101563	+57.17285156	+5.38330078	-18.21533203	+1680
+1458241458.38550000	+9.64160156	-6.10400391	-0.94482422	+45.32958984	-5.69091797	-59.45800781	+1968	+9.65039063	-5.32617188	-0.73388672	+1.73583984	-11.35986328	+18.03955078	+1660	+6.89501953	-9.30761719	-0.79541016	+57.10693359	+5.38330078	-18.17138672	+1684
+1458241458.38969990	+9.63720703	-6.10400391	-0.94482422	+45.32958984	-5.66894531	-59.45800781	+1964	+9.65039063	-5.33056641	-0.73388672	+1.73583984	-11.33789063	+18.01757813	+1660	+6.89062500	-9.31201172	-0.79980469	+57.06298828	+5.38330078	-18.12744141	+1684
+1458241458.39380000	+9.63720703	-6.10400391	-0.94921875	+45.32958984	-5.64697266	-59.43603516	+1960	+9.65039063	-5.33056641	-0.73388672	+1.73583984	-11.31591797	+17.99560547	+1660	+6.88623047	-9.31640625	-0.80419922	+57.01904297	+5.38330078	-18.10546875	+1680
+1458241458.39800000	+9.63720703	-6.10400391	-0.94921875	+45.32958984	-5.62500000	-59.43603516	+1960	+9.65039063	-5.33056641	-0.73388672	+1.73583984	-11.31591797	+17.97363281	+1660	+6.88183594	-9.32080078	-0.80419922	+56.99707031	+5.38330078	-18.06152344	+1680
+1458241458.40220000	+9.63720703	-6.10839844	-0.94921875	+45.32958984	-5.60302734	-59.43603516	+1956	+9.65039063	-5.33496094	-0.73828125	+1.73583984	-11.29394531	+17.95166016	+1660	+6.87744141	-9.32519531	-0.80859375	+56.95312500	+5.38330078	-18.03955078	+1680
+1458241458.40630010	+9.63720703	-6.10839844	-0.94921875	+45.30761719	-5.60302734	-59.43603516	+1956	+9.65039063	-5.33496094	-0.73828125	+1.73583984	-11.27197266	+17.95166016	+1660	+6.87304688	-9.32519531	-0.80859375	+56.93115234	+5.40527344	-18.01757813	+1676
+1458241458.41050000	+9.63720703	-6.10839844	-0.94921875	+45.30761719	-5.58105469	-59.41406250	+1952	+9.65039063	-5.33496094	-0.73828125	+1.75781250	-11.25000000	+17.92968750	+1660	+6.87304688	-9.32958984	-0.80859375	+56.90917969	+5.40527344	-18.01757813	+1672
+1458241458.41470000	+9.63720703	-6.10839844	-0.94921875	+45.30761719	-5.55908203	-59.41406250	+1952	+9.65039063	-5.33496094	-0.73828125	+1.75781250	-11.22802734	+17.92968750	+1660	+6.87304688	-9.32958984	-0.80859375	+56.90917969	+5.42724609	-17.99560547	+1668
+1458241458.41880010	+9.63720703	-6.11279297	-0.94921875	+45.30761719	-5.55908203	-59.39208984	+1948	+9.65039063	-5.33496094	-0.74267578	+1.75781250	-11.20605469	+17.92968750	+1660	+6.87304688	-9.32958984	-0.80859375	+56.93115234	+5.44921875	-17.99560547	+1664
+1458241458.42300010	+9.63720703	-6.11279297	-0.95361328	+45.30761719	-5.53710938	-59.39208984	+1948	+9.64599609	-5.33496094	-0.74267578	+1.75781250	-11.18408203	+17.92968750	+1660	+6.87304688	-9.32958984	-0.80419922	+56.95312500	+5.47119141	-17.99560547	+1664
+1458241458.42720010	+9.63720703	-6.11279297	-0.95361328	+45.32958984	-5.53710938	-59.37011719	+1944	+9.64599609	-5.33496094	-0.74267578	+1.77978516	-11.16210938	+17.92968750	+1660	+6.87744141	-9.32958984	-0.80419922	+56.97509766	+5.49316406	-18.01757813	+1660
+1458241458.43129990	+9.63720703	-6.11279297	-0.95361328	+45.32958984	-5.53710938	-59.37011719	+1944	+9.64599609	-5.33935547	-0.74707031	+1.77978516	-11.16210938	+17.92968750	+1660	+6.87744141	-9.32958984	-0.79980469	+56.99707031	+5.51513672	-18.01757813	+1660
+1458241458.43549990	+9.63720703	-6.11718750	-0.95361328	+45.32958984	-5.51513672	-59.37011719	+1940	+9.64599609	-5.33935547	-0.74707031	+1.77978516	-11.14013672	+17.92968750	+1660	+6.88183594	-9.32958984	-0.79541016	+57.04101563	+5.53710938	-18.03955078	+1660
+1458241458.43960000	+9.63720703	-6.11718750	-0.95361328	+45.32958984	-5.51513672	-59.34814453	+1940	+9.64599609	-5.33935547	-0.74707031	+1.77978516	-11.11816406	+17.92968750	+1656	+6.88623047	-9.32958984	-0.79541016	+57.08496094	+5.58105469	-18.03955078	+1660
+1458241458.44380000	+9.63720703	-6.11718750	-0.95361328	+45.32958984	-5.51513672	-59.34814453	+1940	+9.64599609	-5.33935547	-0.74707031	+1.77978516	-11.09619141	+17.92968750	+1656	+6.89062500	-9.32519531	-0.79101563	+57.12890625	+5.60302734	-18.06152344	+1660
+1458241458.44800000	+9.63720703	-6.11718750	-0.95800781	+45.32958984	-5.51513672	-59.32617188	+1936	+9.64599609	-5.33935547	-0.75146484	+1.80175781	-11.09619141	+17.95166016	+1656	+6.89501953	-9.32519531	-0.78662109	+57.17285156	+5.64697266	-18.08349609	+1660
+1458241458.45210000	+9.63720703	-6.11718750	-0.95800781	+45.32958984	-5.49316406	-59.32617188	+1936	+9.64599609	-5.33935547	-0.75146484	+1.80175781	-11.07421875	+17.95166016	+1652	+6.89941406	-9.32080078	-0.78222656	+57.23876953	+5.66894531	-18.10546875	+1660
+1458241458.45630000	+9.63720703	-6.11718750	-0.95800781	+45.32958984	-5.49316406	-59.30419922	+1936	+9.64599609	-5.33935547	-0.75146484	+1.80175781	-11.07421875	+17.95166016	+1652	+6.90380859	-9.32080078	-0.77783203	+57.28271484	+5.69091797	-18.10546875	+1664
+1458241458.46050000	+9.63720703	-6.12158203	-0.95800781	+45.35156250	-5.49316406	-59.30419922	+1936	+9.64599609	-5.33935547	-0.75146484	+1.80175781	-11.05224609	+17.95166016	+1652	+6.90820313	-9.31640625	-0.77343750	+57.32666016	+5.73486328	-18.12744141	+1664
+1458241458.46460010	+9.63720703	-6.12158203	-0.95800781	+45.35156250	-5.49316406	-59.30419922	+1932	+9.64599609	-5.33935547	-0.75585938	+1.80175781	-11.03027344	+17.95166016	+1648	+6.91259766	-9.31640625	-0.76904297	+57.37060547	+5.75683594	-18.12744141	+1664
+1458241458.46880010	+9.63720703	-6.12158203	-0.95800781	+45.35156250	-5.47119141	-59.28222656	+1932	+9.64599609	-5.33935547	-0.75585938	+1.80175781	-11.03027344	+17.97363281	+1648	+6.91259766	-9.31640625	-0.76904297	+57.41455078	+5.77880859	-18.14941406	+1668
+1458241458.47300000	+9.63720703	-6.12158203	-0.96240234	+45.35156250	-5.47119141	-59.28222656	+1932	+9.64160156	-5.33935547	-0.75585938	+1.82373047	-11.00830078	+17.97363281	+1644	+6.91259766	-9.31640625	-0.76464844	+57.43652344	+5.80078125	-18.14941406	+1668
+1458241458.47709990	+9.63720703	-6.12158203	-0.96240234	+45.37353516	-5.47119141	-59.28222656	+1932	+9.64160156	-5.33935547	-0.75585938	+1.82373047	-11.00830078	+17.97363281	+1644	+6.91259766	-9.31640625	-0.76464844	+57.43652344	+5.82275391	-18.14941406	+1668
+1458241458.48130010	+9.63281250	-6.12158203	-0.96240234	+45.37353516	-5.44921875	-59.26025391	+1932	+9.64160156	-5.33935547	-0.75585938	+1.82373047	-10.98632813	+17.97363281	+1644	+6.91259766	-9.31640625	-0.76464844	+57.45849609	+5.84472656	-18.12744141	+1668
+1458241458.48550010	+9.63281250	-6.12158203	-0.96240234	+45.39550781	-5.44921875	-59.26025391	+1928	+9.64160156	-5.33935547	-0.75585938	+1.82373047	-10.96435547	+17.97363281	+1640	+6.91259766	-9.31640625	-0.76464844	+57.45849609	+5.84472656	-18.12744141	+1668
+1458241458.48959990	+9.63281250	-6.12158203	-0.96240234	+45.39550781	-5.42724609	-59.26025391	+1928	+9.64160156	-5.33935547	-0.75585938	+1.82373047	-10.96435547	+17.95166016	+1640	+6.90820313	-9.32080078	-0.76904297	+57.43652344	+5.84472656	-18.10546875	+1672
+1458241458.49379990	+9.63281250	-6.12158203	-0.96240234	+45.41748047	-5.42724609	-59.26025391	+1928	+9.64160156	-5.33935547	-0.76025391	+1.84570313	-10.94238281	+17.95166016	+1636	+6.90820313	-9.32080078	-0.76904297	+57.43652344	+5.84472656	-18.08349609	+1672
+1458241458.49799990	+9.63281250	-6.12158203	-0.96240234	+45.41748047	-5.40527344	-59.23828125	+1928	+9.63720703	-5.33935547	-0.76025391	+1.84570313	-10.92041016	+17.95166016	+1636	+6.90380859	-9.32519531	-0.77343750	+57.41455078	+5.84472656	-18.06152344	+1672
+1458241458.50210000	+9.63281250	-6.12158203	-0.96240234	+45.43945313	-5.38330078	-59.23828125	+1924	+9.63720703	-5.33935547	-0.76025391	+1.84570313	-10.92041016	+17.95166016	+1636	+6.89941406	-9.32519531	-0.77343750	+57.39257813	+5.84472656	-18.03955078	+1672
+1458241458.50630000	+9.62841797	-6.11718750	-0.96240234	+45.46142578	-5.36132813	-59.23828125	+1924	+9.63720703	-5.33935547	-0.76025391	+1.84570313	-10.89843750	+17.95166016	+1636	+6.89501953	-9.32958984	-0.77783203	+57.37060547	+5.84472656	-18.01757813	+1672
+1458241458.51050000	+9.62841797	-6.11718750	-0.96679688	+45.48339844	-5.36132813	-59.23828125	+1924	+9.63720703	-5.33935547	-0.76025391	+1.84570313	-10.87646484	+17.92968750	+1636	+6.89062500	-9.32958984	-0.77783203	+57.32666016	+5.84472656	-17.99560547	+1676
+1458241458.51460000	+9.62841797	-6.11718750	-0.96679688	+45.48339844	-5.33935547	-59.21630859	+1924	+9.63720703	-5.33935547	-0.76025391	+1.86767578	-10.85449219	+17.92968750	+1636	+6.88623047	-9.33398438	-0.78222656	+57.30468750	+5.84472656	-17.97363281	+1672
+1458241458.51880000	+9.62841797	-6.11718750	-0.96679688	+45.50537109	-5.31738281	-59.21630859	+1920	+9.63281250	-5.33935547	-0.76025391	+1.86767578	-10.85449219	+17.92968750	+1636	+6.88183594	-9.33398438	-0.78662109	+57.28271484	+5.82275391	-17.95166016	+1672
+1458241458.52290010	+9.62402344	-6.11718750	-0.96679688	+45.52734375	-5.31738281	-59.19433594	+1920	+9.63281250	-5.33935547	-0.76025391	+1.86767578	-10.83251953	+17.92968750	+1636	+6.88183594	-9.33837891	-0.78662109	+57.28271484	+5.82275391	-17.90771484	+1672
+1458241458.52710010	+9.62402344	-6.11718750	-0.96679688	+45.54931641	-5.29541016	-59.19433594	+1920	+9.63281250	-5.33935547	-0.76025391	+1.86767578	-10.81054688	+17.92968750	+1636	+6.87744141	-9.33837891	-0.79101563	+57.26074219	+5.82275391	-17.88574219	+1672
+1458241458.53130010	+9.62402344	-6.11718750	-0.96679688	+45.54931641	-5.29541016	-59.17236328	+1916	+9.63281250	-5.33935547	-0.76025391	+1.86767578	-10.78857422	+17.92968750	+1636	+6.87744141	-9.34277344	-0.79101563	+57.26074219	+5.82275391	-17.86376953	+1668
+1458241458.53539990	+9.62402344	-6.11718750	-0.96679688	+45.57128906	-5.29541016	-59.17236328	+1916	+9.63281250	-5.33935547	-0.76464844	+1.86767578	-10.78857422	+17.95166016	+1636	+6.87304688	-9.34277344	-0.79101563	+57.26074219	+5.82275391	-17.86376953	+1668
+1458241458.53959990	+9.61962891	-6.11718750	-0.96679688	+45.59326172	-5.29541016	-59.15039063	+1916	+9.63281250	-5.33935547	-0.76464844	+1.86767578	-10.76660156	+17.95166016	+1640	+6.87304688	-9.34277344	-0.79101563	+57.26074219	+5.82275391	-17.84179688	+1664
+1458241458.54380010	+9.61962891	-6.11718750	-0.97119141	+45.59326172	-5.29541016	-59.12841797	+1912	+9.62841797	-5.33935547	-0.76464844	+1.86767578	-10.76660156	+17.97363281	+1640	+6.87304688	-9.34277344	-0.79101563	+57.26074219	+5.82275391	-17.84179688	+1660
+1458241458.54790000	+9.61962891	-6.11718750	-0.97119141	+45.61523438	-5.29541016	-59.12841797	+1912	+9.62841797	-5.33935547	-0.76464844	+1.86767578	-10.76660156	+17.97363281	+1640	+6.87744141	-9.34277344	-0.79101563	+57.28271484	+5.84472656	-17.84179688	+1660
+1458241458.55209990	+9.61962891	-6.11718750	-0.97119141	+45.61523438	-5.31738281	-59.10644531	+1912	+9.62841797	-5.33935547	-0.76464844	+1.86767578	-10.74462891	+17.99560547	+1640	+6.87744141	-9.33837891	-0.79101563	+57.30468750	+5.84472656	-17.84179688	+1656
+1458241458.55629990	+9.61962891	-6.11718750	-0.97119141	+45.63720703	-5.31738281	-59.08447266	+1912	+9.62841797	-5.33935547	-0.76464844	+1.86767578	-10.74462891	+18.01757813	+1640	+6.88183594	-9.33837891	-0.78662109	+57.34863281	+5.86669922	-17.84179688	+1656
+1458241458.56040000	+9.61962891	-6.11718750	-0.97119141	+45.65917969	-5.33935547	-59.08447266	+1908	+9.62841797	-5.33935547	-0.76464844	+1.86767578	-10.74462891	+18.03955078	+1640	+6.88183594	-9.33837891	-0.78662109	+57.37060547	+5.86669922	-17.86376953	+1656
+1458241458.56460000	+9.61962891	-6.11718750	-0.97119141	+45.65917969	-5.36132813	-59.06250000	+1908	+9.62841797	-5.33935547	-0.76464844	+1.86767578	-10.74462891	+18.03955078	+1636	+6.88623047	-9.33837891	-0.78222656	+57.39257813	+5.88867188	-17.86376953	+1656
+1458241458.56880000	+9.62402344	-6.11718750	-0.97119141	+45.68115234	-5.36132813	-59.06250000	+1908	+9.62841797	-5.33935547	-0.76464844	+1.86767578	-10.74462891	+18.06152344	+1636	+6.89062500	-9.33398438	-0.78222656	+57.43652344	+5.91064453	-17.86376953	+1656
+1458241458.57290010	+9.62402344	-6.11718750	-0.97119141	+45.70312500	-5.38330078	-59.04052734	+1908	+9.62841797	-5.33935547	-0.76464844	+1.86767578	-10.74462891	+18.08349609	+1636	+6.89062500	-9.33398438	-0.77783203	+57.45849609	+5.91064453	-17.88574219	+1656
+1458241458.57710000	+9.62402344	-6.11718750	-0.97119141	+45.70312500	-5.40527344	-59.04052734	+1904	+9.62841797	-5.33935547	-0.76464844	+1.86767578	-10.74462891	+18.10546875	+1636	+6.89501953	-9.33398438	-0.77343750	+57.48046875	+5.93261719	-17.90771484	+1656
+1458241458.58130000	+9.62402344	-6.11718750	-0.97119141	+45.72509766	-5.42724609	-59.01855469	+1904	+9.62841797	-5.33935547	-0.76464844	+1.86767578	-10.74462891	+18.12744141	+1632	+6.89941406	-9.32958984	-0.77343750	+57.52441406	+5.93261719	-17.90771484	+1656
+1458241458.58540010	+9.62402344	-6.11718750	-0.97119141	+45.74707031	-5.44921875	-59.01855469	+1904	+9.62402344	-5.33935547	-0.76464844	+1.88964844	-10.76660156	+18.14941406	+1632	+6.89941406	-9.32958984	-0.76904297	+57.54638672	+5.95458984	-17.90771484	+1656
+1458241458.58960010	+9.62402344	-6.11718750	-0.97119141	+45.76904297	-5.47119141	-58.99658203	+1904	+9.62402344	-5.33935547	-0.76464844	+1.88964844	-10.76660156	+18.17138672	+1632	+6.90380859	-9.32958984	-0.76904297	+57.56835938	+5.95458984	-17.92968750	+1656
+1458241458.59369990	+9.62402344	-6.11718750	-0.97119141	+45.79101563	-5.49316406	-58.99658203	+1904	+9.62402344	-5.33935547	-0.76025391	+1.88964844	-10.76660156	+18.17138672	+1628	+6.90380859	-9.32958984	-0.76904297	+57.59033203	+5.95458984	-17.92968750	+1656
+1458241458.59789990	+9.62402344	-6.11718750	-0.97119141	+45.81298828	-5.49316406	-58.97460938	+1904	+9.62402344	-5.33935547	-0.76025391	+1.88964844	-10.78857422	+18.19335938	+1628	+6.90380859	-9.32958984	-0.76904297	+57.59033203	+5.95458984	-17.92968750	+1656
+1458241458.60209990	+9.62402344	-6.11718750	-0.97119141	+45.83496094	-5.51513672	-58.97460938	+1904	+9.62402344	-5.33496094	-0.76025391	+1.88964844	-10.78857422	+18.21533203	+1628	+6.90380859	-9.32958984	-0.76464844	+57.61230469	+5.95458984	-17.92968750	+1656
+1458241458.60620000	+9.62402344	-6.11718750	-0.96679688	+45.87890625	-5.53710938	-58.97460938	+1904	+9.62402344	-5.33496094	-0.76025391	+1.88964844	-10.78857422	+18.21533203	+1628	+6.90380859	-9.32958984	-0.76464844	+57.61230469	+5.95458984	-17.92968750	+1656
+1458241458.61040000	+9.62402344	-6.11718750	-0.96679688	+45.90087891	-5.53710938	-58.97460938	+1904	+9.62402344	-5.33496094	-0.76025391	+1.88964844	-10.81054688	+18.23730469	+1624	+6.90380859	-9.32958984	-0.76904297	+57.61230469	+5.95458984	-17.92968750	+1656
+1458241458.61459990	+9.62402344	-6.11279297	-0.96679688	+45.92285156	-5.55908203	-58.95263672	+1904	+9.62402344	-5.33496094	-0.75585938	+1.88964844	-10.81054688	+18.23730469	+1624	+6.90380859	-9.32958984	-0.76904297	+57.59033203	+5.93261719	-17.92968750	+1656
+1458241458.61870000	+9.62402344	-6.11279297	-0.96679688	+45.94482422	-5.58105469	-58.95263672	+1904	+9.62402344	-5.33496094	-0.75585938	+1.88964844	-10.81054688	+18.25927734	+1624	+6.90380859	-9.32958984	-0.76904297	+57.59033203	+5.93261719	-17.92968750	+1656
+1458241458.62290000	+9.62402344	-6.11279297	-0.96679688	+45.96679688	-5.58105469	-58.95263672	+1904	+9.62402344	-5.33496094	-0.75585938	+1.88964844	-10.81054688	+18.25927734	+1624	+6.90380859	-9.33398438	-0.76904297	+57.56835938	+5.91064453	-17.92968750	+1656
+1458241458.62710000	+9.62402344	-6.11279297	-0.96679688	+45.98876953	-5.60302734	-58.95263672	+1904	+9.62402344	-5.33496094	-0.75585938	+1.88964844	-10.83251953	+18.25927734	+1624	+6.89941406	-9.33398438	-0.77343750	+57.56835938	+5.91064453	-17.90771484	+1656
+1458241458.63120010	+9.62402344	-6.10839844	-0.96679688	+46.01074219	-5.62500000	-58.95263672	+1904	+9.62402344	-5.33496094	-0.75585938	+1.88964844	-10.83251953	+18.28125000	+1628	+6.89941406	-9.33398438	-0.77343750	+57.54638672	+5.88867188	-17.90771484	+1656
+1458241458.63540010	+9.62402344	-6.10839844	-0.96240234	+46.03271484	-5.62500000	-58.93066406	+1904	+9.62841797	-5.33496094	-0.75585938	+1.88964844	-10.83251953	+18.28125000	+1628	+6.89941406	-9.33398438	-0.77343750	+57.54638672	+5.88867188	-17.90771484	+1656
+1458241458.63960000	+9.62402344	-6.10839844	-0.96240234	+46.05468750	-5.64697266	-58.93066406	+1904	+9.62841797	-5.33496094	-0.75146484	+1.88964844	-10.85449219	+18.28125000	+1628	+6.89501953	-9.33398438	-0.77783203	+57.52441406	+5.86669922	-17.90771484	+1656
+1458241458.64369990	+9.62402344	-6.10839844	-0.96240234	+46.07666016	-5.66894531	-58.93066406	+1904	+9.62841797	-5.33496094	-0.75146484	+1.88964844	-10.85449219	+18.28125000	+1628	+6.89501953	-9.33837891	-0.77783203	+57.50244141	+5.86669922	-17.88574219	+1656
+1458241458.64790010	+9.62402344	-6.10839844	-0.96240234	+46.07666016	-5.69091797	-58.93066406	+1904	+9.62841797	-5.33496094	-0.75146484	+1.88964844	-10.85449219	+18.30322266	+1628	+6.89501953	-9.33837891	-0.77783203	+57.50244141	+5.84472656	-17.88574219	+1656
+1458241458.65210010	+9.62402344	-6.10839844	-0.96240234	+46.09863281	-5.71289063	-58.90869141	+1904	+9.62841797	-5.33496094	-0.75146484	+1.88964844	-10.85449219	+18.30322266	+1632	+6.89062500	-9.33837891	-0.78222656	+57.48046875	+5.84472656	-17.88574219	+1656
+1458241458.65619990	+9.62402344	-6.10839844	-0.96240234	+46.12060547	-5.73486328	-58.90869141	+1904	+9.62841797	-5.33496094	-0.75146484	+1.88964844	-10.87646484	+18.32519531	+1632	+6.89062500	-9.33837891	-0.78222656	+57.48046875	+5.82275391	-17.88574219	+1656
+1458241458.66039990	+9.62402344	-6.10839844	-0.96240234	+46.14257813	-5.75683594	-58.90869141	+1904	+9.62841797	-5.33496094	-0.75146484	+1.88964844	-10.87646484	+18.32519531	+1632	+6.89062500	-9.33837891	-0.78222656	+57.48046875	+5.82275391	-17.88574219	+1652
+1458241458.66459990	+9.62402344	-6.10839844	-0.95800781	+46.16455078	-5.80078125	-58.88671875	+1904	+9.62841797	-5.33496094	-0.75146484	+1.88964844	-10.87646484	+18.34716797	+1632	+6.89062500	-9.33837891	-0.78222656	+57.48046875	+5.82275391	-17.88574219	+1652
+1458241458.66870000	+9.62402344	-6.10839844	-0.95800781	+46.18652344	-5.82275391	-58.88671875	+1904	+9.62841797	-5.33496094	-0.74707031	+1.88964844	-10.89843750	+18.34716797	+1632	+6.89501953	-9.33837891	-0.78222656	+57.48046875	+5.82275391	-17.88574219	+1652
+1458241458.67290000	+9.62402344	-6.10839844	-0.95800781	+46.18652344	-5.86669922	-58.86474609	+1904	+9.62841797	-5.33496094	-0.74707031	+1.86767578	-10.89843750	+18.36914063	+1632	+6.89501953	-9.33837891	-0.77783203	+57.50244141	+5.80078125	-17.90771484	+1652
+1458241458.67700000	+9.62841797	-6.10839844	-0.95800781	+46.20849609	-5.91064453	-58.84277344	+1904	+9.62841797	-5.33496094	-0.74707031	+1.86767578	-10.92041016	+18.39111328	+1632	+6.89501953	-9.33837891	-0.77783203	+57.50244141	+5.82275391	-17.90771484	+1652
+1458241458.68120000	+9.62841797	-6.10839844	-0.95800781	+46.23046875	-5.95458984	-58.82080078	+1904	+9.62841797	-5.33496094	-0.74707031	+1.86767578	-10.92041016	+18.41308594	+1632	+6.89941406	-9.33837891	-0.77783203	+57.52441406	+5.82275391	-17.92968750	+1652
+1458241458.68540000	+9.62841797	-6.10839844	-0.95800781	+46.25244141	-5.99853516	-58.79882813	+1904	+9.62841797	-5.33496094	-0.74707031	+1.86767578	-10.94238281	+18.43505859	+1632	+6.89941406	-9.33837891	-0.77783203	+57.54638672	+5.82275391	-17.92968750	+1652
+1458241458.68950010	+9.63281250	-6.10839844	-0.95800781	+46.27441406	-6.02050781	-58.77685547	+1904	+9.62841797	-5.33496094	-0.74707031	+1.86767578	-10.94238281	+18.45703125	+1632	+6.90380859	-9.33837891	-0.77343750	+57.56835938	+5.82275391	-17.95166016	+1652
+1458241458.69370010	+9.63281250	-6.10839844	-0.95800781	+46.29638672	-6.06445313	-58.75488281	+1904	+9.62841797	-5.33496094	-0.74707031	+1.86767578	-10.96435547	+18.50097656	+1632	+6.90820313	-9.33398438	-0.77343750	+57.59033203	+5.82275391	-17.95166016	+1652
+1458241458.69790010	+9.63281250	-6.10839844	-0.95800781	+46.31835938	-6.10839844	-58.73291016	+1904	+9.62841797	-5.33496094	-0.74267578	+1.84570313	-10.96435547	+18.52294922	+1632	+6.90820313	-9.33398438	-0.76904297	+57.61230469	+5.84472656	-17.97363281	+1656
+1458241458.70199990	+9.63281250	-6.10839844	-0.95800781	+46.34033203	-6.15234375	-58.71093750	+1904	+9.62841797	-5.33496094	-0.74267578	+1.84570313	-10.98632813	+18.54492188	+1632	+6.91259766	-9.33398438	-0.76904297	+57.63427734	+5.84472656	-17.97363281	+1656
+1458241458.70619990	+9.63281250	-6.10839844	-0.95800781	+46.36230469	-6.17431641	-58.68896484	+1904	+9.62841797	-5.33496094	-0.74267578	+1.84570313	-10.98632813	+18.58886719	+1632	+6.91259766	-9.33398438	-0.76464844	+57.65625000	+5.84472656	-17.99560547	+1656
+1458241458.71040010	+9.63281250	-6.10839844	-0.95800781	+46.38427734	-6.19628906	-58.66699219	+1904	+9.62841797	-5.33496094	-0.74267578	+1.84570313	-10.98632813	+18.61083984	+1628	+6.91699219	-9.33398438	-0.76464844	+57.67822266	+5.84472656	-17.99560547	+1656
+1458241458.71450000	+9.63281250	-6.10839844	-0.95800781	+46.40625000	-6.21826172	-58.64501953	+1904	+9.62841797	-5.33496094	-0.74267578	+1.84570313	-11.00830078	+18.63281250	+1628	+6.91699219	-9.32958984	-0.76464844	+57.67822266	+5.86669922	-17.99560547	+1660
+1458241458.71869990	+9.63281250	-6.10839844	-0.95800781	+46.42822266	-6.24023438	-58.64501953	+1908	+9.62841797	-5.33496094	-0.74267578	+1.84570313	-11.00830078	+18.65478516	+1628	+6.92138672	-9.32958984	-0.76464844	+57.70019531	+5.86669922	-17.99560547	+1660
+1458241458.72289990	+9.63281250	-6.10839844	-0.95800781	+46.45019531	-6.26220703	-58.62304688	+1908	+9.62841797	-5.33496094	-0.73828125	+1.84570313	-11.00830078	+18.65478516	+1624	+6.92138672	-9.32958984	-0.76464844	+57.70019531	+5.84472656	-17.99560547	+1660
+1458241458.72700000	+9.63281250	-6.10839844	-0.95800781	+46.45019531	-6.26220703	-58.62304688	+1908	+9.62841797	-5.33496094	-0.73828125	+1.82373047	-11.00830078	+18.67675781	+1624	+6.91699219	-9.33398438	-0.76464844	+57.70019531	+5.84472656	-17.97363281	+1660
+1458241458.73120000	+9.63281250	-6.10839844	-0.95800781	+46.47216797	-6.26220703	-58.62304688	+1908	+9.62841797	-5.33496094	-0.73828125	+1.82373047	-11.00830078	+18.67675781	+1624	+6.91699219	-9.33398438	-0.76464844	+57.67822266	+5.84472656	-17.97363281	+1660
+1458241458.73540000	+9.63281250	-6.10839844	-0.95800781	+46.47216797	-6.28417969	-58.62304688	+1908	+9.62841797	-5.33496094	-0.73828125	+1.82373047	-11.00830078	+18.67675781	+1624	+6.91699219	-9.33398438	-0.76464844	+57.67822266	+5.84472656	-17.97363281	+1660
+1458241458.73950000	+9.62841797	-6.10839844	-0.95800781	+46.49414063	-6.28417969	-58.60107422	+1908	+9.62841797	-5.33496094	-0.73828125	+1.82373047	-11.00830078	+18.67675781	+1624	+6.91259766	-9.33398438	-0.76904297	+57.65625000	+5.82275391	-17.95166016	+1660
+1458241458.74370000	+9.62841797	-6.10839844	-0.95800781	+46.49414063	-6.28417969	-58.60107422	+1912	+9.62841797	-5.33496094	-0.73828125	+1.82373047	-11.00830078	+18.67675781	+1624	+6.91259766	-9.33837891	-0.76904297	+57.65625000	+5.82275391	-17.95166016	+1664
+1458241458.74780010	+9.62841797	-6.10839844	-0.95800781	+46.51611328	-6.28417969	-58.60107422	+1912	+9.62841797	-5.33496094	-0.73828125	+1.82373047	-11.00830078	+18.67675781	+1624	+6.91259766	-9.33837891	-0.76904297	+57.63427734	+5.82275391	-17.92968750	+1664
+1458241458.75200010	+9.62841797	-6.10839844	-0.95800781	+46.51611328	-6.28417969	-58.60107422	+1912	+9.62841797	-5.33496094	-0.73828125	+1.82373047	-11.00830078	+18.67675781	+1624	+6.90820313	-9.33837891	-0.77343750	+57.61230469	+5.80078125	-17.90771484	+1664
+1458241458.75620010	+9.62402344	-6.10839844	-0.95361328	+46.51611328	-6.28417969	-58.62304688	+1912	+9.62841797	-5.33496094	-0.73828125	+1.82373047	-11.00830078	+18.67675781	+1624	+6.90820313	-9.33837891	-0.77343750	+57.61230469	+5.80078125	-17.90771484	+1664
+1458241458.76029990	+9.62402344	-6.10839844	-0.95361328	+46.53808594	-6.28417969	-58.62304688	+1912	+9.62841797	-5.33496094	-0.73828125	+1.82373047	-11.00830078	+18.67675781	+1628	+6.90380859	-9.34277344	-0.77343750	+57.59033203	+5.77880859	-17.88574219	+1664
+1458241458.76449990	+9.62402344	-6.10839844	-0.95361328	+46.53808594	-6.30615234	-58.62304688	+1912	+9.62841797	-5.33496094	-0.73828125	+1.82373047	-11.00830078	+18.67675781	+1628	+6.90380859	-9.34277344	-0.77783203	+57.56835938	+5.77880859	-17.88574219	+1660
+1458241458.76869990	+9.62402344	-6.10839844	-0.95361328	+46.53808594	-6.30615234	-58.62304688	+1912	+9.62841797	-5.33496094	-0.73828125	+1.82373047	-11.00830078	+18.67675781	+1628	+6.90380859	-9.34277344	-0.77783203	+57.56835938	+5.77880859	-17.88574219	+1660
+1458241458.77280000	+9.62402344	-6.10839844	-0.95361328	+46.56005859	-6.30615234	-58.62304688	+1912	+9.62841797	-5.33496094	-0.73388672	+1.82373047	-11.00830078	+18.67675781	+1628	+6.89941406	-9.34277344	-0.77783203	+57.54638672	+5.75683594	-17.86376953	+1660
+1458241458.77700000	+9.62402344	-6.10839844	-0.95361328	+46.56005859	-6.32812500	-58.62304688	+1912	+9.62841797	-5.33496094	-0.73388672	+1.82373047	-11.00830078	+18.67675781	+1628	+6.89941406	-9.34277344	-0.77783203	+57.54638672	+5.75683594	-17.86376953	+1660
+1458241458.78119990	+9.62402344	-6.10839844	-0.95361328	+46.56005859	-6.32812500	-58.62304688	+1912	+9.62841797	-5.33496094	-0.73388672	+1.82373047	-11.00830078	+18.67675781	+1632	+6.89941406	-9.34716797	-0.77783203	+57.54638672	+5.75683594	-17.86376953	+1656
+1458241458.78530000	+9.62402344	-6.10400391	-0.95361328	+46.58203125	-6.35009766	-58.62304688	+1912	+9.62841797	-5.33496094	-0.73388672	+1.82373047	-11.03027344	+18.69873047	+1632	+6.89941406	-9.34716797	-0.77783203	+57.54638672	+5.75683594	-17.86376953	+1656
+1458241458.78950000	+9.62402344	-6.10400391	-0.95361328	+46.60400391	-6.35009766	-58.62304688	+1912	+9.62841797	-5.33496094	-0.73388672	+1.82373047	-11.03027344	+18.69873047	+1632	+6.89941406	-9.34277344	-0.77783203	+57.54638672	+5.75683594	-17.86376953	+1656
+1458241458.79370000	+9.62402344	-6.10400391	-0.94921875	+46.60400391	-6.37207031	-58.62304688	+1912	+9.62841797	-5.33496094	-0.73388672	+1.82373047	-11.03027344	+18.69873047	+1632	+6.89941406	-9.34277344	-0.77783203	+57.54638672	+5.75683594	-17.86376953	+1652
+1458241458.79780010	+9.62402344	-6.10400391	-0.94921875	+46.62597656	-6.39404297	-58.60107422	+1912	+9.62841797	-5.33496094	-0.73388672	+1.82373047	-11.03027344	+18.69873047	+1632	+6.89941406	-9.34277344	-0.77783203	+57.56835938	+5.75683594	-17.86376953	+1652
+1458241458.80200000	+9.62841797	-6.10400391	-0.94921875	+46.62597656	-6.39404297	-58.60107422	+1912	+9.62841797	-5.33056641	-0.73388672	+1.82373047	-11.03027344	+18.72070313	+1632	+6.90380859	-9.34277344	-0.77783203	+57.56835938	+5.75683594	-17.88574219	+1652
+1458241458.80620000	+9.62841797	-6.10400391	-0.94921875	+46.64794922	-6.41601563	-58.60107422	+1912	+9.62841797	-5.33056641	-0.73388672	+1.82373047	-11.03027344	+18.72070313	+1632	+6.90380859	-9.34277344	-0.77343750	+57.59033203	+5.75683594	-17.88574219	+1652
+1458241458.81030010	+9.62841797	-6.10400391	-0.94921875	+46.66992188	-6.43798828	-58.60107422	+1912	+9.62841797	-5.33056641	-0.73388672	+1.82373047	-11.05224609	+18.74267578	+1632	+6.90380859	-9.34277344	-0.77343750	+57.59033203	+5.77880859	-17.88574219	+1652
+1458241458.81450010	+9.62841797	-6.10400391	-0.94921875	+46.69189453	-6.45996094	-58.57910156	+1912	+9.62841797	-5.33056641	-0.73388672	+1.82373047	-11.05224609	+18.74267578	+1632	+6.90380859	-9.34277344	-0.77343750	+57.59033203	+5.77880859	-17.88574219	+1652
+1458241458.81870010	+9.62841797	-6.10400391	-0.94921875	+46.71386719	-6.48193359	-58.57910156	+1912	+9.62841797	-5.33056641	-0.73388672	+1.82373047	-11.05224609	+18.76464844	+1632	+6.90820313	-9.34277344	-0.77343750	+57.61230469	+5.77880859	-17.90771484	+1652
+1458241458.82279990	+9.63281250	-6.10400391	-0.94921875	+46.73583984	-6.50390625	-58.55712891	+1916	+9.62841797	-5.33056641	-0.73388672	+1.82373047	-11.05224609	+18.78662109	+1632	+6.90820313	-9.34277344	-0.76904297	+57.61230469	+5.77880859	-17.90771484	+1652
+1458241458.82699990	+9.63281250	-6.10400391	-0.94921875	+46.75781250	-6.52587891	-58.55712891	+1916	+9.62841797	-5.33056641	-0.73388672	+1.82373047	-11.07421875	+18.80859375	+1632	+6.90820313	-9.33837891	-0.76904297	+57.63427734	+5.77880859	-17.90771484	+1652
+1458241458.83110000	+9.63281250	-6.10400391	-0.94921875	+46.77978516	-6.54785156	-58.53515625	+1916	+9.62841797	-5.33056641	-0.73388672	+1.82373047	-11.07421875	+18.83056641	+1632	+6.90820313	-9.33837891	-0.76904297	+57.63427734	+5.77880859	-17.90771484	+1652
+1458241458.83530000	+9.63281250	-6.10400391	-0.94921875	+46.80175781	-6.56982422	-58.53515625	+1916	+9.62841797	-5.32617188	-0.73388672	+1.82373047	-11.07421875	+18.85253906	+1632	+6.90820313	-9.33837891	-0.76904297	+57.63427734	+5.77880859	-17.92968750	+1652
+1458241458.83950000	+9.63281250	-6.09960938	-0.94921875	+46.82373047	-6.59179688	-58.51318359	+1916	+9.62841797	-5.32617188	-0.73388672	+1.82373047	-11.07421875	+18.85253906	+1628	+6.91259766	-9.33837891	-0.76904297	+57.65625000	+5.77880859	-17.92968750	+1652
+1458241458.84360000	+9.63281250	-6.09960938	-0.94921875	+46.84570313	-6.61376953	-58.51318359	+1916	+9.62841797	-5.32617188	-0.73388672	+1.82373047	-11.07421875	+18.87451172	+1628	+6.91259766	-9.33837891	-0.76904297	+57.65625000	+5.77880859	-17.92968750	+1652
+1458241458.84780000	+9.63281250	-6.09960938	-0.94921875	+46.86767578	-6.61376953	-58.51318359	+1916	+9.62841797	-5.32617188	-0.73388672	+1.82373047	-11.07421875	+18.87451172	+1628	+6.91259766	-9.33837891	-0.76904297	+57.65625000	+5.77880859	-17.92968750	+1652
+1458241458.85200000	+9.63281250	-6.09960938	-0.94921875	+46.86767578	-6.63574219	-58.49121094	+1916	+9.62841797	-5.32617188	-0.72949219	+1.82373047	-11.07421875	+18.89648438	+1628	+6.90820313	-9.33837891	-0.76904297	+57.63427734	+5.77880859	-17.92968750	+1652
+1458241458.85610010	+9.63281250	-6.09960938	-0.94921875	+46.88964844	-6.63574219	-58.49121094	+1916	+9.62841797	-5.32617188	-0.72949219	+1.82373047	-11.07421875	+18.89648438	+1628	+6.90820313	-9.33837891	-0.76904297	+57.63427734	+5.75683594	-17.92968750	+1652
+1458241458.86030010	+9.63281250	-6.09960938	-0.94921875	+46.91162109	-6.63574219	-58.49121094	+1916	+9.62402344	-5.32617188	-0.72949219	+1.82373047	-11.07421875	+18.89648438	+1628	+6.90820313	-9.33837891	-0.76904297	+57.63427734	+5.75683594	-17.92968750	+1652
+1458241458.86450000	+9.63281250	-6.09521484	-0.94921875	+46.93359375	-6.65771484	-58.49121094	+1916	+9.62402344	-5.32617188	-0.72949219	+1.82373047	-11.07421875	+18.89648438	+1628	+6.90820313	-9.34277344	-0.76904297	+57.63427734	+5.75683594	-17.90771484	+1652
+1458241458.86859990	+9.62841797	-6.09521484	-0.94921875	+46.93359375	-6.65771484	-58.49121094	+1916	+9.62402344	-5.32617188	-0.72949219	+1.82373047	-11.07421875	+18.89648438	+1628	+6.90820313	-9.34277344	-0.76904297	+57.61230469	+5.75683594	-17.90771484	+1652
+1458241458.87280010	+9.62841797	-6.09521484	-0.94921875	+46.95556641	-6.65771484	-58.49121094	+1916	+9.62402344	-5.32617188	-0.72949219	+1.82373047	-11.09619141	+18.89648438	+1628	+6.90820313	-9.34277344	-0.76904297	+57.61230469	+5.75683594	-17.90771484	+1652
+1458241458.87700010	+9.62841797	-6.09521484	-0.94482422	+46.95556641	-6.65771484	-58.49121094	+1916	+9.62402344	-5.32177734	-0.72949219	+1.82373047	-11.07421875	+18.89648438	+1628	+6.90380859	-9.34277344	-0.77343750	+57.61230469	+5.73486328	-17.90771484	+1652
+1458241458.88109990	+9.62841797	-6.09521484	-0.94482422	+46.95556641	-6.65771484	-58.46923828	+1916	+9.62402344	-5.32177734	-0.72949219	+1.82373047	-11.07421875	+18.91845703	+1628	+6.90380859	-9.34277344	-0.77343750	+57.59033203	+5.73486328	-17.88574219	+1652
+1458241458.88529990	+9.62841797	-6.09521484	-0.94482422	+46.97753906	-6.67968750	-58.46923828	+1912	+9.62402344	-5.32177734	-0.72949219	+1.82373047	-11.07421875	+18.91845703	+1628	+6.90380859	-9.34277344	-0.77343750	+57.59033203	+5.73486328	-17.88574219	+1652
+1458241458.88949990	+9.62841797	-6.09521484	-0.94482422	+46.97753906	-6.67968750	-58.46923828	+1912	+9.62402344	-5.32177734	-0.72949219	+1.82373047	-11.07421875	+18.91845703	+1628	+6.90380859	-9.34277344	-0.77343750	+57.59033203	+5.71289063	-17.88574219	+1652
+1458241458.89360000	+9.62841797	-6.09521484	-0.94482422	+46.97753906	-6.67968750	-58.46923828	+1912	+9.62402344	-5.32177734	-0.72949219	+1.82373047	-11.07421875	+18.91845703	+1628	+6.90380859	-9.34277344	-0.77343750	+57.59033203	+5.71289063	-17.86376953	+1652
+1458241458.89780000	+9.62841797	-6.09521484	-0.94482422	+46.97753906	-6.70166016	-58.46923828	+1912	+9.62402344	-5.32177734	-0.72949219	+1.80175781	-11.09619141	+18.91845703	+1632	+6.89941406	-9.34277344	-0.77783203	+57.59033203	+5.71289063	-17.86376953	+1648
+1458241458.90190010	+9.62841797	-6.09521484	-0.94482422	+46.99951172	-6.70166016	-58.46923828	+1912	+9.62402344	-5.32617188	-0.72949219	+1.80175781	-11.09619141	+18.91845703	+1632	+6.89941406	-9.34277344	-0.77783203	+57.59033203	+5.71289063	-17.86376953	+1648
+1458241458.90610000	+9.62841797	-6.09521484	-0.94482422	+46.99951172	-6.70166016	-58.46923828	+1912	+9.62402344	-5.32617188	-0.72949219	+1.80175781	-11.09619141	+18.91845703	+1632	+6.89941406	-9.34277344	-0.77783203	+57.59033203	+5.71289063	-17.86376953	+1648
+1458241458.91030000	+9.62841797	-6.09521484	-0.94482422	+46.99951172	-6.72363281	-58.46923828	+1908	+9.62402344	-5.32617188	-0.72949219	+1.80175781	-11.09619141	+18.91845703	+1632	+6.90380859	-9.34277344	-0.77783203	+57.59033203	+5.71289063	-17.86376953	+1648
+1458241458.91440010	+9.62841797	-6.09521484	-0.94482422	+46.99951172	-6.72363281	-58.46923828	+1908	+9.62402344	-5.32617188	-0.72949219	+1.80175781	-11.09619141	+18.91845703	+1632	+6.90380859	-9.34277344	-0.77343750	+57.59033203	+5.71289063	-17.86376953	+1648
+1458241458.91860010	+9.62841797	-6.09521484	-0.94482422	+46.99951172	-6.74560547	-58.44726563	+1908	+9.62402344	-5.32617188	-0.72949219	+1.80175781	-11.09619141	+18.94042969	+1632	+6.90380859	-9.34277344	-0.77343750	+57.61230469	+5.71289063	-17.86376953	+1648
+1458241458.92280010	+9.62841797	-6.09521484	-0.94482422	+46.99951172	-6.74560547	-58.44726563	+1908	+9.62402344	-5.32617188	-0.72949219	+1.80175781	-11.09619141	+18.94042969	+1632	+6.90380859	-9.34277344	-0.77343750	+57.61230469	+5.71289063	-17.86376953	+1648
+1458241458.92689990	+9.62841797	-6.09521484	-0.94482422	+46.99951172	-6.76757813	-58.44726563	+1908	+9.62402344	-5.32617188	-0.72949219	+1.80175781	-11.09619141	+18.94042969	+1632	+6.90380859	-9.34277344	-0.77343750	+57.61230469	+5.71289063	-17.86376953	+1648
+1458241458.93109990	+9.62841797	-6.09960938	-0.94482422	+47.02148438	-6.76757813	-58.44726563	+1908	+9.62402344	-5.32617188	-0.72949219	+1.80175781	-11.09619141	+18.96240234	+1632	+6.90820313	-9.34277344	-0.77343750	+57.63427734	+5.71289063	-17.86376953	+1648
+1458241458.93530010	+9.62841797	-6.09960938	-0.94482422	+47.02148438	-6.78955078	-58.42529297	+1908	+9.62402344	-5.32617188	-0.72949219	+1.80175781	-11.09619141	+18.96240234	+1632	+6.90820313	-9.34277344	-0.77343750	+57.63427734	+5.71289063	-17.86376953	+1648
+1458241458.93940000	+9.62841797	-6.09960938	-0.94482422	+47.02148438	-6.78955078	-58.42529297	+1908	+9.62402344	-5.32617188	-0.72949219	+1.80175781	-11.09619141	+18.96240234	+1632	+6.90820313	-9.34277344	-0.77343750	+57.65625000	+5.71289063	-17.86376953	+1648
+1458241458.94359990	+9.62841797	-6.09960938	-0.94482422	+47.02148438	-6.81152344	-58.42529297	+1908	+9.62402344	-5.32617188	-0.72949219	+1.80175781	-11.09619141	+18.96240234	+1632	+6.90820313	-9.34277344	-0.76904297	+57.65625000	+5.73486328	-17.88574219	+1648
+1458241458.94779990	+9.62841797	-6.09960938	-0.94482422	+47.02148438	-6.81152344	-58.40332031	+1908	+9.62402344	-5.32617188	-0.72949219	+1.80175781	-11.09619141	+18.98437500	+1632	+6.91259766	-9.33837891	-0.76904297	+57.67822266	+5.73486328	-17.88574219	+1648
+1458241458.95190000	+9.63281250	-6.09960938	-0.94482422	+47.02148438	-6.83349609	-58.40332031	+1908	+9.62402344	-5.32617188	-0.72949219	+1.80175781	-11.09619141	+18.98437500	+1628	+6.91259766	-9.33837891	-0.76904297	+57.67822266	+5.73486328	-17.88574219	+1648
+1458241458.95610000	+9.63281250	-6.09960938	-0.94482422	+47.02148438	-6.83349609	-58.38134766	+1908	+9.62402344	-5.32617188	-0.72949219	+1.80175781	-11.09619141	+18.98437500	+1628	+6.91259766	-9.33837891	-0.76904297	+57.70019531	+5.73486328	-17.88574219	+1648
+1458241458.96030000	+9.63281250	-6.09960938	-0.94482422	+47.02148438	-6.85546875	-58.38134766	+1908	+9.62402344	-5.32617188	-0.72949219	+1.80175781	-11.09619141	+18.98437500	+1628	+6.91259766	-9.33837891	-0.76904297	+57.70019531	+5.73486328	-17.88574219	+1648
+1458241458.96440010	+9.62841797	-6.09960938	-0.94482422	+47.04345703	-6.85546875	-58.38134766	+1908	+9.62402344	-5.32617188	-0.72949219	+1.80175781	-11.09619141	+18.98437500	+1628	+6.91259766	-9.33837891	-0.76904297	+57.70019531	+5.73486328	-17.88574219	+1648
+1458241458.96860000	+9.62841797	-6.09960938	-0.94482422	+47.04345703	-6.85546875	-58.35937500	+1908	+9.62402344	-5.32617188	-0.72949219	+1.80175781	-11.09619141	+18.98437500	+1628	+6.91259766	-9.33837891	-0.76904297	+57.70019531	+5.73486328	-17.86376953	+1648
+1458241458.97280000	+9.62841797	-6.09960938	-0.94482422	+47.04345703	-6.85546875	-58.35937500	+1908	+9.62402344	-5.32617188	-0.72949219	+1.80175781	-11.09619141	+18.98437500	+1628	+6.91259766	-9.33837891	-0.76904297	+57.70019531	+5.73486328	-17.86376953	+1648
+1458241458.97690010	+9.62841797	-6.09960938	-0.94482422	+47.04345703	-6.85546875	-58.35937500	+1908	+9.62402344	-5.32617188	-0.72949219	+1.80175781	-11.09619141	+18.98437500	+1624	+6.91259766	-9.33837891	-0.76904297	+57.67822266	+5.73486328	-17.86376953	+1648
+1458241458.98110010	+9.62841797	-6.09960938	-0.94482422	+47.04345703	-6.85546875	-58.33740234	+1908	+9.62402344	-5.32617188	-0.72949219	+1.80175781	-11.09619141	+18.98437500	+1624	+6.91259766	-9.33837891	-0.76904297	+57.67822266	+5.73486328	-17.86376953	+1648
+1458241458.98519990	+9.62841797	-6.09960938	-0.94482422	+47.04345703	-6.85546875	-58.33740234	+1908	+9.62402344	-5.32617188	-0.72949219	+1.80175781	-11.09619141	+18.98437500	+1624	+6.91259766	-9.34277344	-0.76904297	+57.67822266	+5.73486328	-17.84179688	+1652
+1458241458.98939990	+9.62841797	-6.09960938	-0.94482422	+47.04345703	-6.85546875	-58.31542969	+1908	+9.62402344	-5.32617188	-0.72949219	+1.80175781	-11.09619141	+18.98437500	+1624	+6.90820313	-9.34277344	-0.76904297	+57.67822266	+5.73486328	-17.84179688	+1652
+1458241458.99359990	+9.62841797	-6.09960938	-0.94482422	+47.04345703	-6.87744141	-58.31542969	+1908	+9.62402344	-5.32617188	-0.72509766	+1.80175781	-11.09619141	+18.98437500	+1624	+6.90820313	-9.34277344	-0.77343750	+57.65625000	+5.73486328	-17.84179688	+1652
+1458241458.99770000	+9.62841797	-6.09960938	-0.94482422	+47.04345703	-6.87744141	-58.31542969	+1908	+9.62402344	-5.32617188	-0.72509766	+1.80175781	-11.09619141	+18.98437500	+1624	+6.90820313	-9.34277344	-0.77343750	+57.65625000	+5.71289063	-17.81982422	+1648
+1458241459.00190000	+9.62841797	-6.09960938	-0.94482422	+47.06542969	-6.87744141	-58.29345703	+1908	+9.62402344	-5.32617188	-0.72509766	+1.80175781	-11.09619141	+18.98437500	+1624	+6.90820313	-9.34277344	-0.77343750	+57.65625000	+5.71289063	-17.81982422	+1648
+1458241459.00609990	+9.62402344	-6.09960938	-0.94921875	+47.06542969	-6.87744141	-58.29345703	+1908	+9.62402344	-5.32617188	-0.72509766	+1.80175781	-11.09619141	+18.98437500	+1624	+6.90820313	-9.34277344	-0.77343750	+57.65625000	+5.71289063	-17.81982422	+1648
+1458241459.01020000	+9.62402344	-6.09960938	-0.94921875	+47.06542969	-6.87744141	-58.27148438	+1908	+9.62402344	-5.32617188	-0.72509766	+1.80175781	-11.09619141	+18.98437500	+1624	+6.90380859	-9.34277344	-0.77343750	+57.63427734	+5.71289063	-17.81982422	+1648
+1458241459.01440000	+9.62402344	-6.09960938	-0.94921875	+47.06542969	-6.87744141	-58.27148438	+1908	+9.62402344	-5.32617188	-0.72509766	+1.80175781	-11.09619141	+18.98437500	+1624	+6.90380859	-9.34277344	-0.77343750	+57.63427734	+5.71289063	-17.79785156	+1648
+1458241459.01860000	+9.62402344	-6.09960938	-0.94921875	+47.06542969	-6.87744141	-58.24951172	+1908	+9.62402344	-5.32617188	-0.72509766	+1.80175781	-11.09619141	+18.98437500	+1624	+6.90380859	-9.34277344	-0.77343750	+57.63427734	+5.71289063	-17.79785156	+1648
+1458241459.02270010	+9.62402344	-6.09960938	-0.94921875	+47.06542969	-6.87744141	-58.22753906	+1908	+9.62402344	-5.32617188	-0.72509766	+1.80175781	-11.09619141	+18.98437500	+1624	+6.90380859	-9.34277344	-0.77343750	+57.63427734	+5.71289063	-17.79785156	+1648
+1458241459.02690010	+9.62402344	-6.09960938	-0.94921875	+47.06542969	-6.89941406	-58.20556641	+1908	+9.62402344	-5.32617188	-0.72949219	+1.80175781	-11.09619141	+18.98437500	+1624	+6.90380859	-9.34277344	-0.77343750	+57.63427734	+5.71289063	-17.79785156	+1648
+1458241459.03110000	+9.62402344	-6.09960938	-0.94921875	+47.06542969	-6.89941406	-58.18359375	+1912	+9.62402344	-5.32617188	-0.72949219	+1.80175781	-11.09619141	+19.00634766	+1624	+6.90380859	-9.34277344	-0.77343750	+57.63427734	+5.71289063	-17.79785156	+1644
+1458241459.03520010	+9.62402344	-6.09960938	-0.94921875	+47.06542969	-6.92138672	-58.18359375	+1912	+9.62402344	-5.32617188	-0.72949219	+1.80175781	-11.09619141	+19.00634766	+1624	+6.90380859	-9.34277344	-0.77343750	+57.65625000	+5.73486328	-17.79785156	+1644
+1458241459.03940010	+9.62402344	-6.09960938	-0.95361328	+47.08740234	-6.92138672	-58.16162109	+1912	+9.62402344	-5.32617188	-0.72949219	+1.80175781	-11.09619141	+19.00634766	+1624	+6.90820313	-9.34277344	-0.77343750	+57.65625000	+5.73486328	-17.79785156	+1644
+1458241459.04360010	+9.62841797	-6.09960938	-0.95361328	+47.08740234	-6.94335938	-58.11767578	+1912	+9.62402344	-5.32617188	-0.72949219	+1.80175781	-11.09619141	+19.00634766	+1624	+6.90820313	-9.34277344	-0.77343750	+57.65625000	+5.73486328	-17.79785156	+1644
+1458241459.04769990	+9.62841797	-6.09960938	-0.95361328	+47.08740234	-6.96533203	-58.09570313	+1912	+9.62402344	-5.32617188	-0.72949219	+1.80175781	-11.09619141	+19.00634766	+1624	+6.90820313	-9.34277344	-0.77343750	+57.65625000	+5.73486328	-17.79785156	+1644
+1458241459.05189990	+9.62841797	-6.09960938	-0.95361328	+47.08740234	-6.96533203	-58.07373047	+1912	+9.62402344	-5.32617188	-0.72949219	+1.77978516	-11.09619141	+19.02832031	+1624	+6.90820313	-9.34277344	-0.77343750	+57.67822266	+5.73486328	-17.79785156	+1644
+1458241459.05600000	+9.62841797	-6.09960938	-0.95361328	+47.08740234	-6.98730469	-58.05175781	+1912	+9.62402344	-5.32617188	-0.72949219	+1.77978516	-11.07421875	+19.02832031	+1624	+6.90820313	-9.34277344	-0.76904297	+57.67822266	+5.75683594	-17.81982422	+1644
+1458241459.06020000	+9.62841797	-6.09960938	-0.95800781	+47.08740234	-7.00927734	-58.02978516	+1912	+9.62402344	-5.32617188	-0.72949219	+1.77978516	-11.07421875	+19.05029297	+1624	+6.91259766	-9.34277344	-0.76904297	+57.70019531	+5.75683594	-17.81982422	+1644
+1458241459.06440000	+9.62841797	-6.09960938	-0.95800781	+47.10937500	-7.03125000	-58.00781250	+1912	+9.62402344	-5.32617188	-0.72949219	+1.77978516	-11.07421875	+19.05029297	+1624	+6.91259766	-9.34277344	-0.76904297	+57.70019531	+5.75683594	-17.81982422	+1644
+1458241459.06850000	+9.62841797	-6.09960938	-0.95800781	+47.10937500	-7.03125000	-57.98583984	+1912	+9.62402344	-5.32617188	-0.72949219	+1.77978516	-11.07421875	+19.05029297	+1624	+6.91259766	-9.33837891	-0.76904297	+57.72216797	+5.77880859	-17.81982422	+1644
+1458241459.07270000	+9.63281250	-6.09960938	-0.95800781	+47.10937500	-7.05322266	-57.96386719	+1912	+9.62402344	-5.32617188	-0.72949219	+1.77978516	-11.07421875	+19.07226563	+1624	+6.91259766	-9.33837891	-0.76904297	+57.72216797	+5.77880859	-17.81982422	+1648
+1458241459.07690000	+9.63281250	-6.09960938	-0.95800781	+47.10937500	-7.05322266	-57.96386719	+1912	+9.62402344	-5.32617188	-0.72949219	+1.77978516	-11.07421875	+19.07226563	+1620	+6.91699219	-9.33837891	-0.76464844	+57.74414063	+5.80078125	-17.81982422	+1648
+1458241459.08100010	+9.63281250	-6.09960938	-0.95800781	+47.10937500	-7.07519531	-57.94189453	+1912	+9.62402344	-5.32617188	-0.72949219	+1.77978516	-11.07421875	+19.09423828	+1620	+6.91699219	-9.33837891	-0.76464844	+57.74414063	+5.80078125	-17.81982422	+1648
+1458241459.08520010	+9.63281250	-6.09960938	-0.95800781	+47.10937500	-7.07519531	-57.94189453	+1912	+9.62402344	-5.32617188	-0.72949219	+1.77978516	-11.07421875	+19.09423828	+1620	+6.91699219	-9.33837891	-0.76464844	+57.74414063	+5.80078125	-17.81982422	+1648
+1458241459.08940010	+9.63281250	-6.09960938	-0.95800781	+47.13134766	-7.07519531	-57.94189453	+1912	+9.62402344	-5.32617188	-0.72949219	+1.77978516	-11.07421875	+19.09423828	+1620	+6.91699219	-9.33837891	-0.76464844	+57.74414063	+5.80078125	-17.81982422	+1648
+1458241459.09349990	+9.63281250	-6.09960938	-0.95800781	+47.13134766	-7.07519531	-57.94189453	+1912	+9.62402344	-5.32617188	-0.72949219	+1.77978516	-11.07421875	+19.09423828	+1620	+6.91699219	-9.34277344	-0.76464844	+57.72216797	+5.80078125	-17.81982422	+1648
+1458241459.09770010	+9.63281250	-6.09960938	-0.95800781	+47.13134766	-7.07519531	-57.94189453	+1912	+9.62402344	-5.32617188	-0.72949219	+1.77978516	-11.07421875	+19.09423828	+1620	+6.91259766	-9.34277344	-0.76904297	+57.72216797	+5.80078125	-17.79785156	+1648
+1458241459.10190010	+9.63281250	-6.09960938	-0.95800781	+47.13134766	-7.07519531	-57.94189453	+1912	+9.62402344	-5.32617188	-0.72949219	+1.77978516	-11.07421875	+19.09423828	+1620	+6.91259766	-9.34277344	-0.76904297	+57.72216797	+5.80078125	-17.79785156	+1648
+1458241459.10599990	+9.63281250	-6.09960938	-0.95800781	+47.13134766	-7.07519531	-57.94189453	+1908	+9.62402344	-5.32617188	-0.72949219	+1.77978516	-11.07421875	+19.11621094	+1620	+6.91259766	-9.34277344	-0.76904297	+57.70019531	+5.80078125	-17.79785156	+1648
+1458241459.11019990	+9.63281250	-6.09960938	-0.95800781	+47.15332031	-7.07519531	-57.94189453	+1908	+9.62402344	-5.32617188	-0.72949219	+1.77978516	-11.07421875	+19.11621094	+1620	+6.91259766	-9.34277344	-0.76904297	+57.70019531	+5.80078125	-17.79785156	+1648
+1458241459.11439990	+9.63281250	-6.09960938	-0.95800781	+47.15332031	-7.07519531	-57.94189453	+1908	+9.62402344	-5.32617188	-0.72949219	+1.77978516	-11.07421875	+19.11621094	+1620	+6.91259766	-9.34277344	-0.76904297	+57.67822266	+5.80078125	-17.77587891	+1648
+1458241459.11850000	+9.63281250	-6.09960938	-0.95361328	+47.15332031	-7.09716797	-57.94189453	+1908	+9.62402344	-5.32617188	-0.72949219	+1.77978516	-11.07421875	+19.11621094	+1620	+6.90820313	-9.34277344	-0.76904297	+57.67822266	+5.77880859	-17.77587891	+1648
+1458241459.12270000	+9.63281250	-6.09521484	-0.95361328	+47.15332031	-7.09716797	-57.94189453	+1908	+9.62402344	-5.32617188	-0.72949219	+1.77978516	-11.07421875	+19.11621094	+1620	+6.90820313	-9.34716797	-0.77343750	+57.67822266	+5.77880859	-17.77587891	+1648
+1458241459.12690000	+9.63281250	-6.09521484	-0.95361328	+47.15332031	-7.09716797	-57.94189453	+1908	+9.62402344	-5.32617188	-0.72949219	+1.77978516	-11.07421875	+19.11621094	+1624	+6.90820313	-9.34716797	-0.77343750	+57.67822266	+5.77880859	-17.77587891	+1648
+1458241459.13100000	+9.63281250	-6.09521484	-0.95361328	+47.15332031	-7.09716797	-57.94189453	+1908	+9.62402344	-5.32617188	-0.72949219	+1.77978516	-11.07421875	+19.11621094	+1624	+6.90820313	-9.34716797	-0.77343750	+57.65625000	+5.77880859	-17.77587891	+1648
+1458241459.13520000	+9.63281250	-6.09521484	-0.95361328	+47.15332031	-7.09716797	-57.94189453	+1908	+9.62402344	-5.32617188	-0.72949219	+1.77978516	-11.07421875	+19.11621094	+1624	+6.90820313	-9.34716797	-0.77343750	+57.65625000	+5.77880859	-17.75390625	+1648
+1458241459.13930010	+9.63281250	-6.09521484	-0.95361328	+47.15332031	-7.09716797	-57.94189453	+1908	+9.62402344	-5.32617188	-0.72949219	+1.77978516	-11.07421875	+19.11621094	+1624	+6.90820313	-9.34716797	-0.77343750	+57.65625000	+5.77880859	-17.75390625	+1644
+1458241459.14350010	+9.63281250	-6.09521484	-0.95361328	+47.17529297	-7.09716797	-57.94189453	+1908	+9.62402344	-5.32617188	-0.72949219	+1.77978516	-11.05224609	+19.11621094	+1624	+6.90820313	-9.34716797	-0.77343750	+57.65625000	+5.77880859	-17.75390625	+1644
+1458241459.14770010	+9.63281250	-6.09521484	-0.95361328	+47.17529297	-7.09716797	-57.94189453	+1908	+9.62402344	-5.32617188	-0.72949219	+1.77978516	-11.05224609	+19.11621094	+1624	+6.90820313	-9.34716797	-0.77343750	+57.65625000	+5.77880859	-17.75390625	+1644
+1458241459.15179990	+9.63281250	-6.09521484	-0.95361328	+47.17529297	-7.09716797	-57.91992188	+1908	+9.62402344	-5.32617188	-0.72949219	+1.77978516	-11.05224609	+19.11621094	+1624	+6.90820313	-9.34716797	-0.77343750	+57.65625000	+5.77880859	-17.75390625	+1644
+1458241459.15599990	+9.63281250	-6.09521484	-0.95361328	+47.17529297	-7.11914063	-57.91992188	+1904	+9.62402344	-5.32617188	-0.72949219	+1.77978516	-11.07421875	+19.13818359	+1624	+6.90820313	-9.34716797	-0.77343750	+57.65625000	+5.80078125	-17.75390625	+1644
+1458241459.16020010	+9.63281250	-6.09521484	-0.95361328	+47.17529297	-7.11914063	-57.91992188	+1904	+9.62402344	-5.32617188	-0.72949219	+1.77978516	-11.07421875	+19.13818359	+1628	+6.90820313	-9.34716797	-0.77343750	+57.67822266	+5.80078125	-17.75390625	+1644
+1458241459.16430000	+9.63281250	-6.09521484	-0.95361328	+47.17529297	-7.11914063	-57.91992188	+1904	+9.62402344	-5.32617188	-0.72949219	+1.77978516	-11.07421875	+19.13818359	+1628	+6.90820313	-9.34716797	-0.76904297	+57.67822266	+5.80078125	-17.75390625	+1644
+1458241459.16849990	+9.63281250	-6.09960938	-0.95361328	+47.17529297	-7.14111328	-57.91992188	+1904	+9.62402344	-5.32617188	-0.72949219	+1.77978516	-11.07421875	+19.16015625	+1628	+6.91259766	-9.34716797	-0.76904297	+57.67822266	+5.80078125	-17.77587891	+1644
+1458241459.17269990	+9.63281250	-6.09960938	-0.95361328	+47.17529297	-7.14111328	-57.91992188	+1904	+9.62402344	-5.32617188	-0.72949219	+1.77978516	-11.07421875	+19.16015625	+1628	+6.91259766	-9.34716797	-0.76904297	+57.70019531	+5.82275391	-17.77587891	+1644
+1458241459.17680000	+9.63281250	-6.09960938	-0.95361328	+47.17529297	-7.14111328	-57.91992188	+1904	+9.62402344	-5.32617188	-0.72949219	+1.77978516	-11.07421875	+19.18212891	+1628	+6.91259766	-9.34277344	-0.76904297	+57.72216797	+5.82275391	-17.77587891	+1644
+1458241459.18100000	+9.63720703	-6.09960938	-0.95361328	+47.17529297	-7.16308594	-57.89794922	+1904	+9.62402344	-5.32617188	-0.72949219	+1.77978516	-11.07421875	+19.18212891	+1628	+6.91699219	-9.34277344	-0.76464844	+57.72216797	+5.84472656	-17.79785156	+1648
+1458241459.18520000	+9.63720703	-6.09960938	-0.95361328	+47.19726563	-7.16308594	-57.89794922	+1904	+9.62402344	-5.32617188	-0.72509766	+1.77978516	-11.07421875	+19.20410156	+1628	+6.91699219	-9.34277344	-0.76464844	+57.74414063	+5.84472656	-17.79785156	+1648
+1458241459.18930010	+9.63720703	-6.09960938	-0.95361328	+47.19726563	-7.16308594	-57.89794922	+1904	+9.62402344	-5.32617188	-0.72509766	+1.77978516	-11.07421875	+19.20410156	+1624	+6.92138672	-9.34277344	-0.76464844	+57.76611328	+5.84472656	-17.79785156	+1648
+1458241459.19350000	+9.63720703	-6.09960938	-0.95361328	+47.19726563	-7.18505859	-57.89794922	+1904	+9.62402344	-5.32617188	-0.72509766	+1.77978516	-11.09619141	+19.22607422	+1624	+6.92138672	-9.34277344	-0.76025391	+57.76611328	+5.86669922	-17.81982422	+1648
+1458241459.19770000	+9.63720703	-6.09960938	-0.95361328	+47.19726563	-7.18505859	-57.89794922	+1904	+9.62402344	-5.32617188	-0.72509766	+1.77978516	-11.09619141	+19.22607422	+1624	+6.92138672	-9.34277344	-0.76025391	+57.78808594	+5.86669922	-17.81982422	+1652
+1458241459.20180010	+9.63720703	-6.09960938	-0.95361328	+47.19726563	-7.18505859	-57.89794922	+1904	+9.62402344	-5.32617188	-0.72509766	+1.77978516	-11.09619141	+19.22607422	+1624	+6.92578125	-9.34277344	-0.76025391	+57.78808594	+5.86669922	-17.81982422	+1652
+1458241459.20600010	+9.63720703	-6.09960938	-0.95361328	+47.19726563	-7.20703125	-57.89794922	+1904	+9.62402344	-5.32617188	-0.72509766	+1.80175781	-11.09619141	+19.24804688	+1624	+6.92138672	-9.34277344	-0.76025391	+57.78808594	+5.86669922	-17.81982422	+1652
+1458241459.21009990	+9.63720703	-6.09960938	-0.95361328	+47.19726563	-7.20703125	-57.87597656	+1904	+9.62402344	-5.32617188	-0.72509766	+1.80175781	-11.09619141	+19.24804688	+1624	+6.92138672	-9.34277344	-0.76025391	+57.76611328	+5.86669922	-17.81982422	+1652
+1458241459.21429990	+9.63720703	-6.09960938	-0.95361328	+47.19726563	-7.20703125	-57.87597656	+1904	+9.62402344	-5.32617188	-0.72509766	+1.80175781	-11.09619141	+19.24804688	+1624	+6.92138672	-9.34277344	-0.76025391	+57.76611328	+5.86669922	-17.81982422	+1652
+1458241459.21849990	+9.63720703	-6.09960938	-0.95361328	+47.19726563	-7.20703125	-57.87597656	+1904	+9.62402344	-5.32617188	-0.72509766	+1.80175781	-11.09619141	+19.24804688	+1624	+6.92138672	-9.34716797	-0.76025391	+57.74414063	+5.86669922	-17.81982422	+1656
+1458241459.22260000	+9.63720703	-6.09960938	-0.95361328	+47.21923828	-7.20703125	-57.87597656	+1904	+9.62402344	-5.32617188	-0.72509766	+1.80175781	-11.09619141	+19.24804688	+1624	+6.92138672	-9.34716797	-0.76464844	+57.74414063	+5.84472656	-17.79785156	+1656
+1458241459.22680000	+9.63720703	-6.09960938	-0.95361328	+47.21923828	-7.20703125	-57.87597656	+1904	+9.62402344	-5.32617188	-0.72509766	+1.80175781	-11.09619141	+19.24804688	+1624	+6.91699219	-9.34716797	-0.76464844	+57.72216797	+5.84472656	-17.79785156	+1656
+1458241459.23099990	+9.63720703	-6.09960938	-0.95361328	+47.21923828	-7.20703125	-57.87597656	+1904	+9.62402344	-5.32617188	-0.72509766	+1.80175781	-11.09619141	+19.24804688	+1624	+6.91699219	-9.34716797	-0.76464844	+57.72216797	+5.84472656	-17.79785156	+1656
+1458241459.23510000	+9.63720703	-6.09960938	-0.95361328	+47.21923828	-7.20703125	-57.87597656	+1904	+9.62402344	-5.32617188	-0.72509766	+1.80175781	-11.09619141	+19.24804688	+1624	+6.91699219	-9.34716797	-0.76904297	+57.70019531	+5.82275391	-17.77587891	+1656
+1458241459.23930000	+9.63720703	-6.09960938	-0.95361328	+47.21923828	-7.20703125	-57.87597656	+1900	+9.62402344	-5.32617188	-0.72509766	+1.80175781	-11.09619141	+19.24804688	+1628	+6.91259766	-9.35156250	-0.76904297	+57.70019531	+5.82275391	-17.77587891	+1656
+1458241459.24350000	+9.63720703	-6.09960938	-0.95361328	+47.21923828	-7.20703125	-57.87597656	+1900	+9.62402344	-5.32617188	-0.72509766	+1.80175781	-11.09619141	+19.24804688	+1628	+6.91259766	-9.35156250	-0.76904297	+57.67822266	+5.82275391	-17.77587891	+1656
+1458241459.24760010	+9.63281250	-6.09960938	-0.95361328	+47.21923828	-7.20703125	-57.85400391	+1900	+9.62402344	-5.32617188	-0.72509766	+1.80175781	-11.09619141	+19.24804688	+1628	+6.91259766	-9.35156250	-0.76904297	+57.67822266	+5.82275391	-17.75390625	+1656
+1458241459.25180010	+9.63281250	-6.09960938	-0.95361328	+47.21923828	-7.20703125	-57.85400391	+1900	+9.62402344	-5.32617188	-0.72509766	+1.80175781	-11.09619141	+19.24804688	+1628	+6.91259766	-9.35156250	-0.77343750	+57.65625000	+5.80078125	-17.75390625	+1656
+1458241459.25600000	+9.63281250	-6.09960938	-0.95361328	+47.21923828	-7.20703125	-57.85400391	+1900	+9.62841797	-5.32617188	-0.72509766	+1.80175781	-11.09619141	+19.24804688	+1628	+6.91259766	-9.35156250	-0.77343750	+57.65625000	+5.80078125	-17.75390625	+1656
+1458241459.26009990	+9.63281250	-6.09960938	-0.95361328	+47.21923828	-7.20703125	-57.85400391	+1900	+9.62841797	-5.32617188	-0.72509766	+1.80175781	-11.09619141	+19.24804688	+1628	+6.91259766	-9.35156250	-0.77343750	+57.65625000	+5.80078125	-17.75390625	+1656
+1458241459.26430010	+9.63281250	-6.09960938	-0.95361328	+47.21923828	-7.20703125	-57.85400391	+1900	+9.62841797	-5.32617188	-0.72509766	+1.80175781	-11.09619141	+19.24804688	+1628	+6.91259766	-9.35156250	-0.77343750	+57.65625000	+5.80078125	-17.75390625	+1656
+1458241459.26850010	+9.63281250	-6.09960938	-0.95361328	+47.21923828	-7.20703125	-57.85400391	+1900	+9.62841797	-5.32617188	-0.72509766	+1.80175781	-11.09619141	+19.24804688	+1632	+6.91259766	-9.35156250	-0.77343750	+57.65625000	+5.80078125	-17.75390625	+1656
+1458241459.27259990	+9.63281250	-6.09960938	-0.95361328	+47.21923828	-7.22900391	-57.85400391	+1900	+9.62841797	-5.32617188	-0.72509766	+1.80175781	-11.09619141	+19.27001953	+1632	+6.91259766	-9.35156250	-0.77343750	+57.67822266	+5.80078125	-17.75390625	+1656
+1458241459.27679990	+9.63720703	-6.10400391	-0.95361328	+47.21923828	-7.22900391	-57.85400391	+1900	+9.62841797	-5.32617188	-0.72509766	+1.80175781	-11.09619141	+19.27001953	+1632	+6.91259766	-9.35156250	-0.77343750	+57.67822266	+5.80078125	-17.75390625	+1656
+1458241459.28099990	+9.63720703	-6.10400391	-0.95361328	+47.21923828	-7.22900391	-57.83203125	+1900	+9.62841797	-5.32617188	-0.72509766	+1.80175781	-11.09619141	+19.27001953	+1632	+6.91259766	-9.35156250	-0.77343750	+57.67822266	+5.80078125	-17.75390625	+1656
+1458241459.28510000	+9.63720703	-6.10400391	-0.95361328	+47.24121094	-7.22900391	-57.83203125	+1900	+9.62841797	-5.32617188	-0.72509766	+1.80175781	-11.09619141	+19.27001953	+1632	+6.91699219	-9.35156250	-0.76904297	+57.70019531	+5.82275391	-17.75390625	+1656
+1458241459.28930000	+9.63720703	-6.10400391	-0.95361328	+47.24121094	-7.25097656	-57.83203125	+1900	+9.62841797	-5.32617188	-0.72509766	+1.80175781	-11.09619141	+19.27001953	+1632	+6.91699219	-9.35156250	-0.76904297	+57.70019531	+5.82275391	-17.75390625	+1656
+1458241459.29340000	+9.63720703	-6.10400391	-0.95361328	+47.24121094	-7.25097656	-57.83203125	+1900	+9.62841797	-5.32617188	-0.72509766	+1.80175781	-11.09619141	+19.27001953	+1632	+6.91699219	-9.35156250	-0.76904297	+57.72216797	+5.82275391	-17.75390625	+1656
+1458241459.29760000	+9.63720703	-6.10400391	-0.95361328	+47.24121094	-7.25097656	-57.83203125	+1900	+9.62841797	-5.32617188	-0.72509766	+1.80175781	-11.09619141	+19.29199219	+1632	+6.92138672	-9.34716797	-0.76904297	+57.72216797	+5.82275391	-17.77587891	+1656
+1458241459.30180000	+9.63720703	-6.10400391	-0.95361328	+47.24121094	-7.27294922	-57.83203125	+1900	+9.62841797	-5.32617188	-0.72509766	+1.80175781	-11.11816406	+19.29199219	+1632	+6.92138672	-9.34716797	-0.76464844	+57.74414063	+5.84472656	-17.77587891	+1656
+1458241459.30590010	+9.63720703	-6.10400391	-0.95361328	+47.24121094	-7.27294922	-57.81005859	+1900	+9.62841797	-5.32617188	-0.72509766	+1.80175781	-11.11816406	+19.29199219	+1632	+6.92578125	-9.34716797	-0.76464844	+57.76611328	+5.84472656	-17.77587891	+1656
+1458241459.31010010	+9.63720703	-6.10400391	-0.95361328	+47.24121094	-7.29492188	-57.81005859	+1900	+9.62841797	-5.32617188	-0.72509766	+1.80175781	-11.11816406	+19.29199219	+1632	+6.92578125	-9.34716797	-0.76464844	+57.76611328	+5.84472656	-17.77587891	+1656
+1458241459.31430010	+9.63720703	-6.10400391	-0.95361328	+47.24121094	-7.29492188	-57.81005859	+1900	+9.62841797	-5.32617188	-0.72509766	+1.80175781	-11.11816406	+19.29199219	+1632	+6.92578125	-9.34716797	-0.76464844	+57.78808594	+5.84472656	-17.77587891	+1660
+1458241459.31839990	+9.63720703	-6.10400391	-0.95361328	+47.26318359	-7.29492188	-57.81005859	+1900	+9.62841797	-5.32617188	-0.72509766	+1.80175781	-11.11816406	+19.29199219	+1632	+6.92578125	-9.34716797	-0.76464844	+57.78808594	+5.86669922	-17.77587891	+1660
+1458241459.32259990	+9.63720703	-6.10400391	-0.95361328	+47.26318359	-7.31689453	-57.78808594	+1904	+9.62841797	-5.32617188	-0.72509766	+1.80175781	-11.11816406	+19.29199219	+1632	+6.92578125	-9.34716797	-0.76464844	+57.78808594	+5.86669922	-17.77587891	+1660
+1458241459.32680010	+9.63720703	-6.10400391	-0.95361328	+47.26318359	-7.31689453	-57.78808594	+1904	+9.62841797	-5.32617188	-0.72509766	+1.80175781	-11.11816406	+19.29199219	+1632	+6.92578125	-9.34716797	-0.76464844	+57.78808594	+5.84472656	-17.77587891	+1660
+1458241459.33090000	+9.63720703	-6.10400391	-0.95361328	+47.26318359	-7.31689453	-57.78808594	+1904	+9.62841797	-5.32617188	-0.72509766	+1.82373047	-11.11816406	+19.29199219	+1632	+6.92578125	-9.34716797	-0.76464844	+57.78808594	+5.84472656	-17.77587891	+1660
+1458241459.33509990	+9.63720703	-6.10400391	-0.95361328	+47.26318359	-7.31689453	-57.78808594	+1904	+9.62841797	-5.32617188	-0.72509766	+1.82373047	-11.11816406	+19.29199219	+1632	+6.92578125	-9.34716797	-0.76464844	+57.76611328	+5.84472656	-17.77587891	+1660
+1458241459.33929990	+9.63720703	-6.10400391	-0.95361328	+47.28515625	-7.31689453	-57.78808594	+1904	+9.62841797	-5.32617188	-0.72509766	+1.82373047	-11.11816406	+19.29199219	+1632	+6.92578125	-9.34716797	-0.76464844	+57.76611328	+5.84472656	-17.75390625	+1660
+1458241459.34340000	+9.63720703	-6.10400391	-0.95361328	+47.28515625	-7.33886719	-57.78808594	+1904	+9.62841797	-5.32617188	-0.72509766	+1.80175781	-11.11816406	+19.29199219	+1632	+6.92578125	-9.34716797	-0.76464844	+57.76611328	+5.84472656	-17.75390625	+1660
+1458241459.34760000	+9.63720703	-6.09960938	-0.95361328	+47.28515625	-7.33886719	-57.78808594	+1904	+9.62841797	-5.32617188	-0.72509766	+1.80175781	-11.11816406	+19.29199219	+1628	+6.92578125	-9.34716797	-0.76904297	+57.74414063	+5.84472656	-17.75390625	+1660
+1458241459.35180000	+9.63720703	-6.09960938	-0.95361328	+47.28515625	-7.33886719	-57.78808594	+1904	+9.62841797	-5.32617188	-0.72509766	+1.80175781	-11.11816406	+19.29199219	+1628	+6.92138672	-9.35156250	-0.76904297	+57.74414063	+5.84472656	-17.75390625	+1660
+1458241459.35590000	+9.63720703	-6.09960938	-0.95361328	+47.28515625	-7.33886719	-57.76611328	+1904	+9.62841797	-5.32617188	-0.72509766	+1.80175781	-11.11816406	+19.29199219	+1628	+6.92138672	-9.35156250	-0.76904297	+57.74414063	+5.82275391	-17.75390625	+1660
+1458241459.36010000	+9.63720703	-6.09960938	-0.95361328	+47.28515625	-7.33886719	-57.76611328	+1904	+9.62841797	-5.32617188	-0.72509766	+1.80175781	-11.11816406	+19.29199219	+1628	+6.92138672	-9.35156250	-0.76904297	+57.72216797	+5.82275391	-17.73193359	+1660
+1458241459.36420010	+9.63720703	-6.09960938	-0.95361328	+47.28515625	-7.33886719	-57.76611328	+1904	+9.62841797	-5.32617188	-0.72509766	+1.80175781	-11.11816406	+19.29199219	+1628	+6.92138672	-9.35156250	-0.76904297	+57.72216797	+5.82275391	-17.73193359	+1660
+1458241459.36840010	+9.63720703	-6.09960938	-0.95361328	+47.28515625	-7.33886719	-57.76611328	+1904	+9.62841797	-5.32617188	-0.72509766	+1.80175781	-11.11816406	+19.29199219	+1632	+6.92138672	-9.35156250	-0.76904297	+57.72216797	+5.82275391	-17.73193359	+1660
+1458241459.37260010	+9.63720703	-6.09960938	-0.95361328	+47.28515625	-7.33886719	-57.76611328	+1904	+9.62841797	-5.32617188	-0.72509766	+1.80175781	-11.11816406	+19.29199219	+1632	+6.91699219	-9.35156250	-0.76904297	+57.70019531	+5.82275391	-17.73193359	+1660
+1458241459.37669990	+9.63720703	-6.09960938	-0.95361328	+47.30712891	-7.33886719	-57.76611328	+1904	+9.62841797	-5.32617188	-0.72509766	+1.80175781	-11.11816406	+19.29199219	+1632	+6.91699219	-9.35156250	-0.77343750	+57.70019531	+5.82275391	-17.73193359	+1656
+1458241459.38089990	+9.63720703	-6.09960938	-0.95361328	+47.30712891	-7.36083984	-57.76611328	+1904	+9.62841797	-5.32617188	-0.72509766	+1.80175781	-11.11816406	+19.29199219	+1632	+6.91699219	-9.35156250	-0.77343750	+57.70019531	+5.82275391	-17.73193359	+1656
+1458241459.38509990	+9.63720703	-6.09960938	-0.95361328	+47.30712891	-7.36083984	-57.76611328	+1904	+9.62841797	-5.32617188	-0.72509766	+1.80175781	-11.11816406	+19.29199219	+1632	+6.91699219	-9.35156250	-0.77343750	+57.70019531	+5.82275391	-17.73193359	+1656
+1458241459.38920000	+9.63720703	-6.09960938	-0.95361328	+47.30712891	-7.36083984	-57.76611328	+1904	+9.62841797	-5.32617188	-0.72509766	+1.80175781	-11.11816406	+19.29199219	+1632	+6.91699219	-9.35156250	-0.76904297	+57.70019531	+5.82275391	-17.73193359	+1656
+1458241459.39340000	+9.63720703	-6.09960938	-0.95361328	+47.30712891	-7.36083984	-57.76611328	+1904	+9.62841797	-5.32617188	-0.72509766	+1.80175781	-11.11816406	+19.31396484	+1632	+6.92138672	-9.35156250	-0.76904297	+57.70019531	+5.82275391	-17.73193359	+1656
+1458241459.39759990	+9.63720703	-6.09960938	-0.95361328	+47.30712891	-7.38281250	-57.76611328	+1904	+9.62841797	-5.32617188	-0.72509766	+1.80175781	-11.11816406	+19.31396484	+1632	+6.92138672	-9.35156250	-0.76904297	+57.70019531	+5.82275391	-17.73193359	+1656
+1458241459.40170000	+9.63720703	-6.09960938	-0.95361328	+47.30712891	-7.38281250	-57.76611328	+1908	+9.62841797	-5.32617188	-0.72070313	+1.80175781	-11.14013672	+19.31396484	+1632	+6.92138672	-9.35156250	-0.76904297	+57.72216797	+5.82275391	-17.75390625	+1656
+1458241459.40590000	+9.63720703	-6.09960938	-0.95361328	+47.30712891	-7.38281250	-57.76611328	+1908	+9.62841797	-5.32617188	-0.72070313	+1.80175781	-11.14013672	+19.31396484	+1632	+6.92138672	-9.35156250	-0.76904297	+57.72216797	+5.82275391	-17.75390625	+1656
+1458241459.41010000	+9.63720703	-6.09960938	-0.95361328	+47.30712891	-7.40478516	-57.76611328	+1908	+9.62841797	-5.32617188	-0.72070313	+1.80175781	-11.14013672	+19.31396484	+1632	+6.92138672	-9.35156250	-0.76904297	+57.72216797	+5.82275391	-17.75390625	+1656
+1458241459.41420010	+9.63720703	-6.09960938	-0.95361328	+47.30712891	-7.40478516	-57.74414063	+1908	+9.62841797	-5.32617188	-0.72070313	+1.80175781	-11.14013672	+19.31396484	+1628	+6.92138672	-9.35156250	-0.76904297	+57.72216797	+5.82275391	-17.75390625	+1656
+1458241459.41840000	+9.63720703	-6.09960938	-0.95361328	+47.32910156	-7.42675781	-57.74414063	+1908	+9.62841797	-5.32617188	-0.72070313	+1.80175781	-11.14013672	+19.33593750	+1628	+6.92578125	-9.35156250	-0.76464844	+57.74414063	+5.82275391	-17.77587891	+1656
+1458241459.42260000	+9.63720703	-6.09960938	-0.95361328	+47.32910156	-7.42675781	-57.74414063	+1908	+9.62841797	-5.32617188	-0.72070313	+1.80175781	-11.14013672	+19.33593750	+1628	+6.92578125	-9.35156250	-0.76464844	+57.74414063	+5.84472656	-17.77587891	+1656
+1458241459.42670010	+9.64160156	-6.09960938	-0.95361328	+47.32910156	-7.44873047	-57.74414063	+1908	+9.62841797	-5.32617188	-0.72070313	+1.80175781	-11.14013672	+19.33593750	+1628	+6.92578125	-9.34716797	-0.76464844	+57.74414063	+5.84472656	-17.77587891	+1656
+1458241459.43090010	+9.64160156	-6.09960938	-0.95361328	+47.32910156	-7.44873047	-57.74414063	+1908	+9.62841797	-5.32617188	-0.72070313	+1.80175781	-11.16210938	+19.33593750	+1628	+6.92578125	-9.34716797	-0.76464844	+57.76611328	+5.84472656	-17.77587891	+1656
+1458241459.43510010	+9.64160156	-6.09960938	-0.95361328	+47.32910156	-7.47070313	-57.74414063	+1908	+9.62841797	-5.32617188	-0.72070313	+1.80175781	-11.16210938	+19.35791016	+1628	+6.92578125	-9.34716797	-0.76464844	+57.76611328	+5.84472656	-17.79785156	+1660
+1458241459.43919990	+9.64160156	-6.09960938	-0.95361328	+47.35107422	-7.47070313	-57.72216797	+1912	+9.62841797	-5.32617188	-0.72070313	+1.80175781	-11.16210938	+19.35791016	+1628	+6.93017578	-9.34716797	-0.76464844	+57.76611328	+5.84472656	-17.79785156	+1660
+1458241459.44339990	+9.64160156	-6.09960938	-0.95361328	+47.35107422	-7.47070313	-57.72216797	+1912	+9.62841797	-5.32617188	-0.72070313	+1.77978516	-11.16210938	+19.35791016	+1628	+6.93017578	-9.34716797	-0.76464844	+57.76611328	+5.84472656	-17.79785156	+1660
+1458241459.44750000	+9.64160156	-6.09960938	-0.95361328	+47.35107422	-7.49267578	-57.72216797	+1912	+9.62841797	-5.32617188	-0.72070313	+1.77978516	-11.16210938	+19.35791016	+1628	+6.93017578	-9.34716797	-0.76464844	+57.76611328	+5.84472656	-17.79785156	+1660
+1458241459.45170000	+9.64160156	-6.09960938	-0.94921875	+47.35107422	-7.49267578	-57.72216797	+1912	+9.62841797	-5.32617188	-0.72070313	+1.77978516	-11.16210938	+19.35791016	+1628	+6.92578125	-9.34716797	-0.76464844	+57.76611328	+5.84472656	-17.79785156	+1660
+1458241459.45590000	+9.64160156	-6.09960938	-0.94921875	+47.35107422	-7.49267578	-57.72216797	+1912	+9.62841797	-5.32617188	-0.72070313	+1.77978516	-11.16210938	+19.35791016	+1624	+6.92578125	-9.34716797	-0.76464844	+57.76611328	+5.82275391	-17.79785156	+1660
+1458241459.46000000	+9.64160156	-6.09960938	-0.94921875	+47.35107422	-7.49267578	-57.70019531	+1912	+9.62841797	-5.32617188	-0.72070313	+1.77978516	-11.16210938	+19.35791016	+1624	+6.92578125	-9.34716797	-0.76464844	+57.74414063	+5.82275391	-17.79785156	+1660
+1458241459.46420000	+9.64160156	-6.09960938	-0.94921875	+47.37304688	-7.51464844	-57.70019531	+1912	+9.62841797	-5.32617188	-0.72070313	+1.77978516	-11.18408203	+19.37988281	+1624	+6.92578125	-9.35156250	-0.76464844	+57.74414063	+5.82275391	-17.77587891	+1660
+1458241459.46840000	+9.64160156	-6.09960938	-0.94921875	+47.37304688	-7.51464844	-57.70019531	+1912	+9.62841797	-5.32617188	-0.72070313	+1.77978516	-11.18408203	+19.37988281	+1624	+6.92578125	-9.35156250	-0.76464844	+57.74414063	+5.82275391	-17.77587891	+1660
+1458241459.47250010	+9.64160156	-6.09960938	-0.94921875	+47.37304688	-7.51464844	-57.70019531	+1912	+9.62841797	-5.32617188	-0.72070313	+1.77978516	-11.18408203	+19.37988281	+1624	+6.92578125	-9.35156250	-0.76464844	+57.72216797	+5.82275391	-17.77587891	+1660
+1458241459.47670010	+9.64160156	-6.09960938	-0.94921875	+47.37304688	-7.51464844	-57.70019531	+1912	+9.62841797	-5.32617188	-0.72070313	+1.77978516	-11.18408203	+19.37988281	+1624	+6.92578125	-9.35156250	-0.76464844	+57.72216797	+5.82275391	-17.77587891	+1660
+1458241459.48090000	+9.63720703	-6.09960938	-0.94921875	+47.37304688	-7.51464844	-57.70019531	+1912	+9.63281250	-5.32617188	-0.72070313	+1.77978516	-11.18408203	+19.37988281	+1628	+6.92138672	-9.35156250	-0.76904297	+57.72216797	+5.80078125	-17.77587891	+1660
+1458241459.48499990	+9.63720703	-6.09960938	-0.94921875	+47.39501953	-7.51464844	-57.70019531	+1912	+9.63281250	-5.32617188	-0.72070313	+1.77978516	-11.18408203	+19.37988281	+1628	+6.92138672	-9.35156250	-0.76904297	+57.70019531	+5.80078125	-17.77587891	+1660
+1458241459.48920010	+9.63720703	-6.09960938	-0.94921875	+47.39501953	-7.53662109	-57.70019531	+1916	+9.63281250	-5.32617188	-0.71630859	+1.77978516	-11.18408203	+19.37988281	+1628	+6.92138672	-9.35156250	-0.76904297	+57.70019531	+5.80078125	-17.77587891	+1660
+1458241459.49340010	+9.63720703	-6.09960938	-0.94921875	+47.39501953	-7.53662109	-57.70019531	+1916	+9.63281250	-5.32617188	-0.71630859	+1.77978516	-11.18408203	+19.37988281	+1628	+6.92138672	-9.35156250	-0.76904297	+57.70019531	+5.80078125	-17.77587891	+1660
+1458241459.49749990	+9.63720703	-6.09960938	-0.94921875	+47.39501953	-7.53662109	-57.70019531	+1916	+9.63281250	-5.32617188	-0.71630859	+1.77978516	-11.20605469	+19.37988281	+1628	+6.92138672	-9.35156250	-0.76904297	+57.70019531	+5.80078125	-17.77587891	+1660
+1458241459.50169990	+9.63720703	-6.09960938	-0.94921875	+47.39501953	-7.55859375	-57.70019531	+1916	+9.63281250	-5.32617188	-0.71630859	+1.77978516	-11.20605469	+19.37988281	+1628	+6.92138672	-9.35156250	-0.76904297	+57.67822266	+5.80078125	-17.77587891	+1660
+1458241459.50589990	+9.64160156	-6.09960938	-0.94921875	+47.41699219	-7.55859375	-57.70019531	+1916	+9.63281250	-5.32617188	-0.71630859	+1.75781250	-11.20605469	+19.37988281	+1628	+6.92138672	-9.35156250	-0.76904297	+57.67822266	+5.80078125	-17.77587891	+1656
+1458241459.51000000	+9.64160156	-6.09960938	-0.94921875	+47.41699219	-7.58056641	-57.70019531	+1916	+9.63281250	-5.32617188	-0.71630859	+1.75781250	-11.22802734	+19.40185547	+1628	+6.92138672	-9.35156250	-0.76904297	+57.70019531	+5.80078125	-17.77587891	+1656
+1458241459.51420000	+9.64160156	-6.09960938	-0.94921875	+47.41699219	-7.58056641	-57.70019531	+1916	+9.63281250	-5.32617188	-0.71630859	+1.75781250	-11.22802734	+19.40185547	+1628	+6.92138672	-9.35156250	-0.76904297	+57.70019531	+5.80078125	-17.79785156	+1656
+1458241459.51830010	+9.64160156	-6.09960938	-0.94921875	+47.41699219	-7.60253906	-57.67822266	+1916	+9.63281250	-5.32617188	-0.71630859	+1.75781250	-11.22802734	+19.42382813	+1628	+6.92578125	-9.35156250	-0.76464844	+57.70019531	+5.80078125	-17.79785156	+1656
+1458241459.52250000	+9.64160156	-6.09960938	-0.94921875	+47.41699219	-7.62451172	-57.67822266	+1916	+9.63281250	-5.32617188	-0.71630859	+1.75781250	-11.25000000	+19.42382813	+1632	+6.92578125	-9.35156250	-0.76464844	+57.70019531	+5.80078125	-17.79785156	+1656
+1458241459.52670000	+9.64160156	-6.09960938	-0.94921875	+47.43896484	-7.62451172	-57.67822266	+1916	+9.63281250	-5.32617188	-0.71191406	+1.73583984	-11.25000000	+19.44580078	+1632	+6.92578125	-9.35156250	-0.76464844	+57.72216797	+5.80078125	-17.81982422	+1656
+1458241459.53080010	+9.64160156	-6.09960938	-0.94921875	+47.43896484	-7.64648438	-57.67822266	+1920	+9.63281250	-5.32617188	-0.71191406	+1.73583984	-11.27197266	+19.44580078	+1632	+6.93017578	-9.35156250	-0.76464844	+57.72216797	+5.80078125	-17.81982422	+1656
+1458241459.53500010	+9.64160156	-6.09960938	-0.94921875	+47.43896484	-7.66845703	-57.67822266	+1920	+9.63281250	-5.32617188	-0.71191406	+1.73583984	-11.29394531	+19.46777344	+1632	+6.93017578	-9.35156250	-0.76025391	+57.72216797	+5.80078125	-17.84179688	+1660
+1458241459.53920010	+9.64599609	-6.09960938	-0.94921875	+47.43896484	-7.69042969	-57.67822266	+1920	+9.63281250	-5.32617188	-0.71191406	+1.73583984	-11.29394531	+19.48974609	+1628	+6.93017578	-9.35156250	-0.76025391	+57.74414063	+5.80078125	-17.84179688	+1660
