# Supplementary material for: A direct effect of perception on action when grasping a cup
Source: Sci Rep. 2018 Jan 9;8:171. doi: 10.1038/s41598-017-18591-5 (PMC5760564; doi:10.1038/s41598-017-18591-5)
Supplement: Supplementary file 6 — Supplementary Information [file 41598_2017_18591_MOESM6_ESM.zip › SciRep_Data/S02instruct/S02_100instruct_Tr82.dat]

+1000000000000.00000000	+0.00000000	+0.00000000	+0.00000000	+0.00000000	+0.00000000	+0.00000000	+0	+0.00000000	+0.00000000	+0.00000000	+0.00000000	+0.00000000	+0.00000000	+0	+0.00000000	+0.00000000	+0.00000000	+0.00000000	+0.00000000	+0.00000000	+0
+1458241459.54329990	+9.64599609	-6.09960938	-0.94921875	+47.46093750	-7.71240234	-57.67822266	+1920	+9.63281250	-5.32617188	-0.71191406	+1.71386719	-11.31591797	+19.48974609	+1628	+6.93457031	-9.34716797	-0.76025391	+57.76611328	+5.82275391	-17.86376953	+1660
+1458241459.54749990	+9.64599609	-6.09960938	-0.94482422	+47.46093750	-7.73437500	-57.65625000	+1924	+9.63281250	-5.32617188	-0.71191406	+1.71386719	-11.31591797	+19.51171875	+1628	+6.93457031	-9.34716797	-0.75585938	+57.76611328	+5.82275391	-17.88574219	+1660
+1458241459.55170010	+9.64599609	-6.09960938	-0.94482422	+47.46093750	-7.75634766	-57.65625000	+1924	+9.63281250	-5.32617188	-0.71191406	+1.71386719	-11.33789063	+19.53369141	+1628	+6.93896484	-9.34716797	-0.75585938	+57.76611328	+5.82275391	-17.88574219	+1664
+1458241459.55580000	+9.64599609	-6.09960938	-0.94482422	+47.48291016	-7.75634766	-57.65625000	+1924	+9.63281250	-5.32617188	-0.71191406	+1.71386719	-11.33789063	+19.53369141	+1628	+6.93896484	-9.34716797	-0.75585938	+57.78808594	+5.82275391	-17.90771484	+1664
+1458241459.55999990	+9.64599609	-6.09960938	-0.94482422	+47.48291016	-7.77832031	-57.65625000	+1924	+9.63281250	-5.32617188	-0.70751953	+1.69189453	-11.35986328	+19.53369141	+1628	+6.93896484	-9.34716797	-0.75146484	+57.78808594	+5.80078125	-17.90771484	+1664
+1458241459.56419990	+9.64599609	-6.09960938	-0.94482422	+47.48291016	-7.77832031	-57.67822266	+1928	+9.63281250	-5.32617188	-0.70751953	+1.69189453	-11.35986328	+19.55566406	+1628	+6.93896484	-9.34716797	-0.75146484	+57.76611328	+5.80078125	-17.92968750	+1664
+1458241459.56830000	+9.64599609	-6.09960938	-0.94482422	+47.50488281	-7.80029297	-57.67822266	+1928	+9.63720703	-5.32617188	-0.70751953	+1.69189453	-11.38183594	+19.55566406	+1628	+6.93896484	-9.34716797	-0.75585938	+57.76611328	+5.80078125	-17.92968750	+1664
+1458241464.86599990	+9.68554688	-6.09960938	-0.90527344	+48.75732422	-9.75585938	-57.15087891	+2004	+9.66796875	-5.32617188	-0.65039063	+1.16455078	-12.34863281	+20.10498047	+1680	+6.98291016	-9.36914063	-0.73388672	+57.50244141	+5.64697266	-18.32519531	+1716
+1458241464.87019990	+9.68554688	-6.09960938	-0.90527344	+48.75732422	-9.75585938	-57.15087891	+2004	+9.66796875	-5.32617188	-0.65039063	+1.16455078	-12.34863281	+20.10498047	+1680	+6.97851563	-9.36914063	-0.73388672	+57.48046875	+5.62500000	-18.30322266	+1716
+1458241464.87850000	+9.68554688	-6.09960938	-0.90527344	+48.75732422	-9.73388672	-57.15087891	+2000	+9.66796875	-5.32617188	-0.65039063	+1.16455078	-12.32666016	+20.10498047	+1680	+6.96972656	-9.37353516	-0.74267578	+57.39257813	+5.58105469	-18.25927734	+1720
+1458241464.88270000	+9.68554688	-6.09960938	-0.90527344	+48.75732422	-9.73388672	-57.15087891	+2000	+9.66796875	-5.32617188	-0.65039063	+1.16455078	-12.32666016	+20.10498047	+1680	+6.96093750	-9.37792969	-0.75146484	+57.34863281	+5.55908203	-18.21533203	+1720
+1458241464.89100000	+9.68554688	-6.09960938	-0.90527344	+48.75732422	-9.73388672	-57.15087891	+2000	+9.66796875	-5.32617188	-0.65039063	+1.16455078	-12.32666016	+20.08300781	+1680	+6.94775391	-9.38671875	-0.76464844	+57.23876953	+5.49316406	-18.14941406	+1720
+1458241464.89520000	+9.68554688	-6.09960938	-0.90527344	+48.75732422	-9.73388672	-57.15087891	+2000	+9.66796875	-5.32617188	-0.65039063	+1.16455078	-12.32666016	+20.08300781	+1680	+6.94335938	-9.39111328	-0.76904297	+57.17285156	+5.44921875	-18.10546875	+1720
+1458241464.89940000	+9.68554688	-6.09960938	-0.90527344	+48.75732422	-9.73388672	-57.15087891	+2000	+9.66796875	-5.32617188	-0.65039063	+1.16455078	-12.32666016	+20.08300781	+1680	+6.93896484	-9.39111328	-0.77343750	+57.15087891	+5.42724609	-18.08349609	+1716
+1458241464.90770010	+9.68554688	-6.09960938	-0.90527344	+48.75732422	-9.73388672	-57.15087891	+2000	+9.66796875	-5.32617188	-0.65039063	+1.16455078	-12.32666016	+20.08300781	+1684	+6.93896484	-9.39111328	-0.77343750	+57.15087891	+5.40527344	-18.06152344	+1708
+1458241464.91190000	+9.68554688	-6.09960938	-0.90527344	+48.75732422	-9.73388672	-57.15087891	+2000	+9.66796875	-5.32617188	-0.65039063	+1.16455078	-12.32666016	+20.08300781	+1684	+6.94335938	-9.39111328	-0.77343750	+57.17285156	+5.42724609	-18.08349609	+1704
+1458241464.92020010	+9.68554688	-6.09960938	-0.90527344	+48.75732422	-9.73388672	-57.15087891	+2000	+9.66796875	-5.32617188	-0.65039063	+1.16455078	-12.32666016	+20.08300781	+1684	+6.94775391	-9.38671875	-0.76904297	+57.21679688	+5.42724609	-18.10546875	+1700
+1458241464.92440010	+9.68554688	-6.09960938	-0.90527344	+48.75732422	-9.73388672	-57.15087891	+2000	+9.66796875	-5.32617188	-0.65039063	+1.16455078	-12.32666016	+20.10498047	+1684	+6.95214844	-9.38232422	-0.76904297	+57.26074219	+5.44921875	-18.10546875	+1696
+1458241464.92849990	+9.68554688	-6.09960938	-0.90527344	+48.75732422	-9.73388672	-57.15087891	+2000	+9.66796875	-5.32617188	-0.65039063	+1.16455078	-12.32666016	+20.10498047	+1684	+6.95214844	-9.38232422	-0.76904297	+57.26074219	+5.44921875	-18.12744141	+1696
+1458241464.93680000	+9.68554688	-6.09960938	-0.90527344	+48.77929688	-9.75585938	-57.15087891	+2000	+9.66796875	-5.32617188	-0.65039063	+1.16455078	-12.32666016	+20.10498047	+1688	+6.95654297	-9.38232422	-0.76464844	+57.28271484	+5.44921875	-18.12744141	+1692
+1458241464.94100000	+9.68554688	-6.09960938	-0.90527344	+48.77929688	-9.75585938	-57.15087891	+2000	+9.66796875	-5.32617188	-0.65039063	+1.16455078	-12.32666016	+20.10498047	+1688	+6.95654297	-9.38232422	-0.76464844	+57.30468750	+5.47119141	-18.12744141	+1688
+1458241464.94930010	+9.68554688	-6.09960938	-0.90527344	+48.77929688	-9.75585938	-57.15087891	+2000	+9.66796875	-5.32617188	-0.65039063	+1.16455078	-12.32666016	+20.12695313	+1688	+6.95654297	-9.37792969	-0.76025391	+57.32666016	+5.47119141	-18.14941406	+1684
+1458241464.95350000	+9.68554688	-6.09960938	-0.90527344	+48.77929688	-9.75585938	-57.15087891	+2000	+9.66796875	-5.32617188	-0.65039063	+1.16455078	-12.32666016	+20.12695313	+1688	+6.96093750	-9.37792969	-0.76025391	+57.32666016	+5.47119141	-18.14941406	+1684
+1458241464.95770000	+9.68554688	-6.09960938	-0.90527344	+48.77929688	-9.75585938	-57.15087891	+2000	+9.66796875	-5.32617188	-0.65039063	+1.16455078	-12.32666016	+20.12695313	+1688	+6.96093750	-9.37792969	-0.76025391	+57.32666016	+5.47119141	-18.14941406	+1684
+1458241464.96600010	+9.68554688	-6.09960938	-0.90527344	+48.77929688	-9.77783203	-57.15087891	+2000	+9.66796875	-5.32617188	-0.65039063	+1.16455078	-12.32666016	+20.12695313	+1688	+6.96093750	-9.37792969	-0.76025391	+57.34863281	+5.49316406	-18.14941406	+1680
+1458241464.99099990	+9.68554688	-6.09960938	-0.90087891	+48.77929688	-9.77783203	-57.15087891	+1996	+9.66796875	-5.32617188	-0.65039063	+1.16455078	-12.32666016	+20.12695313	+1692	+6.96093750	-9.37792969	-0.76025391	+57.34863281	+5.49316406	-18.14941406	+1672
+1458241464.99519990	+9.68554688	-6.09960938	-0.90087891	+48.80126953	-9.77783203	-57.15087891	+1996	+9.66796875	-5.32617188	-0.65039063	+1.16455078	-12.32666016	+20.12695313	+1692	+6.96093750	-9.37792969	-0.76025391	+57.32666016	+5.49316406	-18.14941406	+1672
+1458241465.00350000	+9.68554688	-6.09960938	-0.90087891	+48.80126953	-9.77783203	-57.15087891	+1996	+9.66796875	-5.32617188	-0.65039063	+1.16455078	-12.32666016	+20.12695313	+1692	+6.95654297	-9.37792969	-0.76025391	+57.32666016	+5.47119141	-18.14941406	+1668
+1458241465.00770000	+9.68554688	-6.09960938	-0.90087891	+48.80126953	-9.77783203	-57.12890625	+1996	+9.66796875	-5.32617188	-0.65039063	+1.16455078	-12.32666016	+20.12695313	+1692	+6.95654297	-9.37792969	-0.76025391	+57.32666016	+5.47119141	-18.12744141	+1668
+1458241465.01600000	+9.68554688	-6.09960938	-0.90527344	+48.80126953	-9.77783203	-57.12890625	+1996	+9.66796875	-5.32617188	-0.65039063	+1.16455078	-12.32666016	+20.12695313	+1692	+6.95654297	-9.38232422	-0.76464844	+57.32666016	+5.47119141	-18.12744141	+1664
+1458241465.02010010	+9.68554688	-6.09960938	-0.90527344	+48.80126953	-9.77783203	-57.12890625	+1996	+9.66796875	-5.32617188	-0.65039063	+1.16455078	-12.32666016	+20.12695313	+1692	+6.95654297	-9.38232422	-0.76025391	+57.32666016	+5.47119141	-18.12744141	+1664
+1458241465.02850010	+9.68554688	-6.09960938	-0.90527344	+48.80126953	-9.79980469	-57.12890625	+1996	+9.66796875	-5.32617188	-0.65039063	+1.16455078	-12.32666016	+20.14892578	+1692	+6.95654297	-9.37792969	-0.76025391	+57.32666016	+5.49316406	-18.14941406	+1660
+1458241465.03259990	+9.68554688	-6.09960938	-0.90527344	+48.80126953	-9.79980469	-57.12890625	+1996	+9.66796875	-5.32617188	-0.65039063	+1.16455078	-12.30468750	+20.14892578	+1696	+6.95654297	-9.37792969	-0.76025391	+57.32666016	+5.49316406	-18.14941406	+1660
+1458241465.04099990	+9.68554688	-6.09960938	-0.90527344	+48.80126953	-9.79980469	-57.10693359	+1996	+9.66796875	-5.32617188	-0.65039063	+1.14257813	-12.30468750	+20.14892578	+1696	+6.96093750	-9.37792969	-0.76025391	+57.34863281	+5.49316406	-18.14941406	+1660
+1458241465.04510000	+9.68554688	-6.09960938	-0.90527344	+48.80126953	-9.82177734	-57.10693359	+1996	+9.66796875	-5.32617188	-0.65039063	+1.14257813	-12.30468750	+20.14892578	+1696	+6.96093750	-9.37792969	-0.76025391	+57.34863281	+5.49316406	-18.14941406	+1660
+1458241465.05349990	+9.68554688	-6.09960938	-0.90527344	+48.82324219	-9.84375000	-57.08496094	+1996	+9.66796875	-5.32617188	-0.65039063	+1.14257813	-12.30468750	+20.17089844	+1696	+6.96093750	-9.37792969	-0.75585938	+57.37060547	+5.51513672	-18.17138672	+1660
+1458241465.05760000	+9.68994141	-6.09960938	-0.90527344	+48.82324219	-9.84375000	-57.08496094	+1996	+9.66796875	-5.32617188	-0.65039063	+1.14257813	-12.32666016	+20.19287109	+1696	+6.96533203	-9.37792969	-0.75585938	+57.39257813	+5.51513672	-18.17138672	+1660
+1458241465.06600000	+9.68994141	-6.09960938	-0.90527344	+48.84521484	-9.86572266	-57.06298828	+1996	+9.66796875	-5.32617188	-0.65039063	+1.14257813	-12.32666016	+20.19287109	+1696	+6.96972656	-9.37353516	-0.75146484	+57.41455078	+5.53710938	-18.19335938	+1664
+1458241465.08680010	+9.68994141	-6.09521484	-0.90527344	+48.86718750	-9.88769531	-57.01904297	+1996	+9.66796875	-5.32617188	-0.65039063	+1.14257813	-12.32666016	+20.23681641	+1692	+6.97412109	-9.37353516	-0.74707031	+57.45849609	+5.55908203	-18.21533203	+1664
+1458241465.09509990	+9.68994141	-6.09521484	-0.90527344	+48.86718750	-9.88769531	-57.01904297	+1996	+9.66796875	-5.32617188	-0.65039063	+1.14257813	-12.30468750	+20.23681641	+1692	+6.96972656	-9.37353516	-0.74707031	+57.45849609	+5.55908203	-18.21533203	+1668
+1458241465.10340000	+9.68994141	-6.09521484	-0.90527344	+48.86718750	-9.88769531	-56.99707031	+1996	+9.66796875	-5.32617188	-0.65039063	+1.14257813	-12.30468750	+20.23681641	+1692	+6.96972656	-9.37353516	-0.75146484	+57.43652344	+5.55908203	-18.21533203	+1668
+1458241465.10760000	+9.68994141	-6.09521484	-0.90527344	+48.86718750	-9.86572266	-56.99707031	+1996	+9.66796875	-5.32617188	-0.65039063	+1.12060547	-12.30468750	+20.23681641	+1692	+6.96972656	-9.37353516	-0.75146484	+57.43652344	+5.55908203	-18.19335938	+1668
+1458241465.11590000	+9.68994141	-6.09521484	-0.90966797	+48.86718750	-9.86572266	-56.99707031	+1996	+9.66796875	-5.32617188	-0.65039063	+1.12060547	-12.30468750	+20.23681641	+1692	+6.96533203	-9.37353516	-0.75146484	+57.41455078	+5.55908203	-18.19335938	+1668
+1458241465.12010000	+9.68994141	-6.09521484	-0.90966797	+48.88916016	-9.86572266	-56.99707031	+1996	+9.66796875	-5.32617188	-0.65039063	+1.12060547	-12.30468750	+20.23681641	+1692	+6.96533203	-9.37353516	-0.75146484	+57.41455078	+5.55908203	-18.19335938	+1668
+1458241465.12430000	+9.68994141	-6.09521484	-0.90966797	+48.88916016	-9.86572266	-56.99707031	+1996	+9.66796875	-5.32617188	-0.65039063	+1.12060547	-12.30468750	+20.23681641	+1692	+6.96533203	-9.37353516	-0.75146484	+57.41455078	+5.55908203	-18.19335938	+1668
+1458241465.12840010	+9.68994141	-6.09521484	-0.90966797	+48.88916016	-9.86572266	-56.99707031	+1996	+9.66357422	-5.32617188	-0.65039063	+1.12060547	-12.30468750	+20.21484375	+1692	+6.96533203	-9.37353516	-0.75146484	+57.39257813	+5.53710938	-18.19335938	+1668
+1458241465.13260010	+9.68994141	-6.09521484	-0.90966797	+48.88916016	-9.86572266	-56.99707031	+1996	+9.66357422	-5.32617188	-0.65039063	+1.12060547	-12.30468750	+20.21484375	+1692	+6.96533203	-9.37353516	-0.75146484	+57.39257813	+5.53710938	-18.17138672	+1668
+1458241465.14089990	+9.68994141	-6.09521484	-0.90966797	+48.88916016	-9.86572266	-56.99707031	+1996	+9.66357422	-5.32617188	-0.65039063	+1.12060547	-12.30468750	+20.23681641	+1692	+6.96533203	-9.37353516	-0.75146484	+57.39257813	+5.53710938	-18.17138672	+1668
+1458241465.14510010	+9.68994141	-6.09521484	-0.90966797	+48.88916016	-9.86572266	-56.99707031	+1996	+9.66357422	-5.32617188	-0.65039063	+1.12060547	-12.30468750	+20.23681641	+1692	+6.96533203	-9.37353516	-0.75146484	+57.39257813	+5.53710938	-18.17138672	+1668
+1458241465.14930010	+9.68994141	-6.09521484	-0.90966797	+48.88916016	-9.86572266	-56.99707031	+1996	+9.66357422	-5.32617188	-0.65039063	+1.12060547	-12.30468750	+20.23681641	+1692	+6.96533203	-9.37353516	-0.75146484	+57.39257813	+5.55908203	-18.19335938	+1668
+1458241465.15339990	+9.68994141	-6.09521484	-0.90966797	+48.86718750	-9.86572266	-56.99707031	+1996	+9.66357422	-5.32617188	-0.65039063	+1.12060547	-12.30468750	+20.23681641	+1692	+6.96533203	-9.37353516	-0.75146484	+57.41455078	+5.55908203	-18.19335938	+1668
+1458241465.15759990	+9.68994141	-6.09521484	-0.90966797	+48.86718750	-9.86572266	-56.99707031	+1996	+9.66357422	-5.32617188	-0.65039063	+1.12060547	-12.30468750	+20.23681641	+1692	+6.96533203	-9.37353516	-0.75146484	+57.41455078	+5.55908203	-18.19335938	+1668
+1458241465.16179990	+9.68994141	-6.09521484	-0.90966797	+48.86718750	-9.88769531	-56.97509766	+1996	+9.66357422	-5.32617188	-0.65039063	+1.12060547	-12.30468750	+20.23681641	+1692	+6.96533203	-9.37353516	-0.75146484	+57.41455078	+5.55908203	-18.19335938	+1668
+1458241465.16590000	+9.68994141	-6.09521484	-0.90966797	+48.86718750	-9.88769531	-56.97509766	+1996	+9.66357422	-5.32617188	-0.65039063	+1.12060547	-12.30468750	+20.23681641	+1692	+6.96533203	-9.37353516	-0.75146484	+57.41455078	+5.55908203	-18.19335938	+1668
+1458241465.17420010	+9.68994141	-6.09521484	-0.90966797	+48.86718750	-9.88769531	-56.97509766	+1996	+9.66357422	-5.32617188	-0.65039063	+1.12060547	-12.30468750	+20.23681641	+1692	+6.96972656	-9.37353516	-0.74707031	+57.43652344	+5.55908203	-18.21533203	+1668
+1458241465.17840000	+9.68994141	-6.09521484	-0.90966797	+48.86718750	-9.88769531	-56.97509766	+1996	+9.66357422	-5.32617188	-0.65039063	+1.12060547	-12.30468750	+20.23681641	+1692	+6.96972656	-9.37353516	-0.74707031	+57.45849609	+5.58105469	-18.21533203	+1668
+1458241465.18260000	+9.68994141	-6.09521484	-0.90966797	+48.86718750	-9.88769531	-56.97509766	+1996	+9.66357422	-5.32617188	-0.65039063	+1.12060547	-12.30468750	+20.23681641	+1692	+6.96972656	-9.36914063	-0.74707031	+57.45849609	+5.58105469	-18.21533203	+1672
+1458241465.19090010	+9.68994141	-6.09521484	-0.90966797	+48.86718750	-9.88769531	-56.97509766	+1996	+9.66357422	-5.32617188	-0.65039063	+1.12060547	-12.30468750	+20.25878906	+1692	+6.97412109	-9.36914063	-0.74267578	+57.48046875	+5.58105469	-18.23730469	+1672
+1458241465.20339990	+9.68994141	-6.09521484	-0.90966797	+48.86718750	-9.90966797	-56.97509766	+1996	+9.66796875	-5.32617188	-0.65039063	+1.12060547	-12.30468750	+20.25878906	+1692	+6.97412109	-9.36914063	-0.74267578	+57.50244141	+5.58105469	-18.23730469	+1672
+1458241465.21589990	+9.68994141	-6.09521484	-0.90966797	+48.86718750	-9.90966797	-56.97509766	+1996	+9.66796875	-5.32617188	-0.65039063	+1.12060547	-12.30468750	+20.25878906	+1692	+6.97412109	-9.36914063	-0.74267578	+57.48046875	+5.58105469	-18.21533203	+1676
+1458241465.22009990	+9.68994141	-6.09521484	-0.90966797	+48.86718750	-9.88769531	-56.97509766	+1996	+9.66796875	-5.32617188	-0.65039063	+1.12060547	-12.30468750	+20.25878906	+1688	+6.97412109	-9.36914063	-0.74707031	+57.48046875	+5.58105469	-18.21533203	+1676
+1458241465.22420000	+9.68994141	-6.09521484	-0.90966797	+48.86718750	-9.88769531	-56.97509766	+1996	+9.66796875	-5.32617188	-0.65039063	+1.12060547	-12.30468750	+20.25878906	+1688	+6.97412109	-9.36914063	-0.74707031	+57.48046875	+5.55908203	-18.21533203	+1676
+1458241465.22840000	+9.68554688	-6.09521484	-0.90966797	+48.86718750	-9.88769531	-56.97509766	+1996	+9.66796875	-5.32617188	-0.65039063	+1.12060547	-12.30468750	+20.23681641	+1688	+6.96972656	-9.36914063	-0.74707031	+57.45849609	+5.55908203	-18.21533203	+1676
+1458241465.23260000	+9.68554688	-6.09521484	-0.90966797	+48.86718750	-9.88769531	-56.97509766	+1996	+9.66796875	-5.32617188	-0.65039063	+1.12060547	-12.30468750	+20.23681641	+1688	+6.96972656	-9.36914063	-0.74707031	+57.45849609	+5.55908203	-18.19335938	+1676
+1458241465.23670010	+9.68554688	-6.09521484	-0.90527344	+48.86718750	-9.88769531	-56.97509766	+1996	+9.66796875	-5.32617188	-0.65039063	+1.12060547	-12.30468750	+20.23681641	+1688	+6.96972656	-9.36914063	-0.74707031	+57.43652344	+5.55908203	-18.19335938	+1676
+1458241465.24499990	+9.68554688	-6.09521484	-0.90527344	+48.86718750	-9.88769531	-56.97509766	+1996	+9.66796875	-5.32617188	-0.65039063	+1.12060547	-12.30468750	+20.23681641	+1688	+6.96972656	-9.36914063	-0.75146484	+57.43652344	+5.55908203	-18.19335938	+1676
+1458241465.24920010	+9.68554688	-6.09521484	-0.90527344	+48.86718750	-9.88769531	-56.97509766	+1996	+9.66796875	-5.32617188	-0.65039063	+1.12060547	-12.30468750	+20.23681641	+1688	+6.96972656	-9.37353516	-0.75146484	+57.41455078	+5.53710938	-18.19335938	+1676
+1458241465.25340010	+9.68554688	-6.09521484	-0.90527344	+48.86718750	-9.88769531	-56.97509766	+1996	+9.66796875	-5.32617188	-0.65039063	+1.09863281	-12.30468750	+20.23681641	+1688	+6.96533203	-9.37353516	-0.75146484	+57.41455078	+5.53710938	-18.19335938	+1676
+1458241465.25749990	+9.68554688	-6.09521484	-0.90527344	+48.86718750	-9.88769531	-56.97509766	+1996	+9.66796875	-5.32617188	-0.65039063	+1.09863281	-12.30468750	+20.23681641	+1688	+6.96533203	-9.37353516	-0.75146484	+57.41455078	+5.53710938	-18.19335938	+1676
+1458241465.26169990	+9.68554688	-6.09521484	-0.90527344	+48.86718750	-9.88769531	-56.97509766	+1996	+9.66796875	-5.32617188	-0.64599609	+1.09863281	-12.30468750	+20.23681641	+1688	+6.96533203	-9.37353516	-0.75146484	+57.41455078	+5.53710938	-18.19335938	+1676
+1458241465.27000000	+9.68554688	-6.09082031	-0.90527344	+48.86718750	-9.88769531	-56.97509766	+1996	+9.66796875	-5.32617188	-0.64599609	+1.09863281	-12.30468750	+20.23681641	+1688	+6.96533203	-9.37353516	-0.75146484	+57.41455078	+5.53710938	-18.19335938	+1676
+1458241465.27420000	+9.68554688	-6.09082031	-0.90527344	+48.86718750	-9.90966797	-56.97509766	+1996	+9.66796875	-5.32617188	-0.64599609	+1.09863281	-12.30468750	+20.23681641	+1688	+6.96972656	-9.36914063	-0.75146484	+57.41455078	+5.53710938	-18.19335938	+1676
+1458241465.27839990	+9.68554688	-6.09082031	-0.90527344	+48.86718750	-9.90966797	-56.97509766	+1996	+9.66796875	-5.32617188	-0.64599609	+1.09863281	-12.30468750	+20.23681641	+1688	+6.96972656	-9.36914063	-0.75146484	+57.41455078	+5.53710938	-18.19335938	+1676
+1458241465.28250000	+9.68554688	-6.09082031	-0.90527344	+48.86718750	-9.90966797	-56.97509766	+1996	+9.66796875	-5.32617188	-0.64599609	+1.09863281	-12.30468750	+20.23681641	+1688	+6.96972656	-9.36914063	-0.75146484	+57.43652344	+5.53710938	-18.19335938	+1676
+1458241465.28670000	+9.68554688	-6.09082031	-0.90527344	+48.86718750	-9.90966797	-56.99707031	+1996	+9.66796875	-5.32617188	-0.64599609	+1.09863281	-12.32666016	+20.23681641	+1688	+6.96972656	-9.36914063	-0.74707031	+57.43652344	+5.53710938	-18.21533203	+1676
+1458241465.29090000	+9.68554688	-6.09082031	-0.90527344	+48.86718750	-9.90966797	-56.99707031	+1996	+9.66796875	-5.32617188	-0.64599609	+1.09863281	-12.32666016	+20.23681641	+1688	+6.96972656	-9.36914063	-0.74707031	+57.43652344	+5.53710938	-18.21533203	+1676
+1458241465.29920010	+9.68554688	-6.09082031	-0.90527344	+48.86718750	-9.93164063	-56.99707031	+1996	+9.66796875	-5.32617188	-0.64599609	+1.09863281	-12.32666016	+20.23681641	+1688	+6.97412109	-9.36914063	-0.74707031	+57.45849609	+5.53710938	-18.21533203	+1676
+1458241465.30340000	+9.68554688	-6.09082031	-0.90527344	+48.86718750	-9.93164063	-56.99707031	+1996	+9.66796875	-5.32617188	-0.64599609	+1.09863281	-12.32666016	+20.25878906	+1688	+6.97412109	-9.36914063	-0.74707031	+57.45849609	+5.53710938	-18.23730469	+1676
+1458241465.31170010	+9.68554688	-6.09082031	-0.90527344	+48.84521484	-9.93164063	-56.99707031	+1996	+9.66796875	-5.32617188	-0.64599609	+1.09863281	-12.32666016	+20.25878906	+1688	+6.97412109	-9.36914063	-0.74267578	+57.48046875	+5.53710938	-18.23730469	+1680
+1458241465.31590010	+9.68554688	-6.09082031	-0.90527344	+48.84521484	-9.93164063	-56.99707031	+1996	+9.66796875	-5.32617188	-0.64599609	+1.09863281	-12.32666016	+20.25878906	+1688	+6.97412109	-9.36474609	-0.74267578	+57.48046875	+5.53710938	-18.23730469	+1680
+1458241465.31999990	+9.68554688	-6.09082031	-0.90527344	+48.84521484	-9.93164063	-56.99707031	+1996	+9.66796875	-5.32617188	-0.64599609	+1.09863281	-12.32666016	+20.25878906	+1684	+6.97412109	-9.36474609	-0.74267578	+57.48046875	+5.53710938	-18.23730469	+1680
+1458241465.32830000	+9.68554688	-6.09082031	-0.90527344	+48.84521484	-9.93164063	-56.99707031	+1996	+9.66796875	-5.32177734	-0.64599609	+1.09863281	-12.32666016	+20.25878906	+1684	+6.97412109	-9.36474609	-0.74267578	+57.48046875	+5.53710938	-18.25927734	+1680
+1458241465.33250000	+9.68554688	-6.09082031	-0.90527344	+48.84521484	-9.93164063	-56.99707031	+1996	+9.66796875	-5.32177734	-0.64599609	+1.09863281	-12.32666016	+20.25878906	+1684	+6.97412109	-9.36474609	-0.74267578	+57.45849609	+5.53710938	-18.25927734	+1680
+1458241465.34080000	+9.68554688	-6.09082031	-0.90527344	+48.84521484	-9.93164063	-56.99707031	+1996	+9.66796875	-5.32177734	-0.64599609	+1.09863281	-12.32666016	+20.25878906	+1684	+6.97412109	-9.36914063	-0.74707031	+57.45849609	+5.51513672	-18.23730469	+1680
+1458241465.34500000	+9.68554688	-6.09082031	-0.90527344	+48.86718750	-9.93164063	-56.99707031	+1996	+9.66796875	-5.32177734	-0.64599609	+1.09863281	-12.32666016	+20.25878906	+1684	+6.97412109	-9.36914063	-0.74707031	+57.43652344	+5.51513672	-18.23730469	+1680
+1458241465.34920000	+9.68554688	-6.09082031	-0.90527344	+48.86718750	-9.93164063	-56.99707031	+1996	+9.66796875	-5.32177734	-0.64599609	+1.09863281	-12.32666016	+20.25878906	+1684	+6.97412109	-9.36914063	-0.74707031	+57.43652344	+5.51513672	-18.23730469	+1680
+1458241465.35330010	+9.68554688	-6.09082031	-0.90527344	+48.86718750	-9.95361328	-56.99707031	+1996	+9.66796875	-5.32177734	-0.64599609	+1.09863281	-12.34863281	+20.25878906	+1684	+6.96972656	-9.36914063	-0.74707031	+57.43652344	+5.49316406	-18.23730469	+1680
+1458241465.35750010	+9.68554688	-6.09082031	-0.90527344	+48.86718750	-9.95361328	-56.99707031	+1996	+9.66796875	-5.32177734	-0.64599609	+1.09863281	-12.34863281	+20.25878906	+1684	+6.96972656	-9.36914063	-0.74707031	+57.41455078	+5.49316406	-18.23730469	+1680
+1458241465.36579990	+9.68554688	-6.09082031	-0.90527344	+48.86718750	-9.95361328	-57.01904297	+2000	+9.66796875	-5.32177734	-0.64599609	+1.09863281	-12.34863281	+20.23681641	+1684	+6.96972656	-9.36914063	-0.75146484	+57.39257813	+5.47119141	-18.23730469	+1680
+1458241465.36999990	+9.68554688	-6.09082031	-0.90087891	+48.86718750	-9.95361328	-57.01904297	+2000	+9.66796875	-5.32177734	-0.64599609	+1.09863281	-12.34863281	+20.25878906	+1684	+6.96533203	-9.36914063	-0.75146484	+57.39257813	+5.44921875	-18.23730469	+1680
+1458241465.37420010	+9.68554688	-6.09082031	-0.90087891	+48.86718750	-9.95361328	-57.01904297	+2000	+9.66796875	-5.32177734	-0.64599609	+1.09863281	-12.34863281	+20.25878906	+1684	+6.96533203	-9.36914063	-0.75146484	+57.37060547	+5.42724609	-18.23730469	+1680
+1458241465.37830000	+9.68554688	-6.09082031	-0.90087891	+48.86718750	-9.95361328	-57.01904297	+2000	+9.66796875	-5.32177734	-0.64599609	+1.09863281	-12.37060547	+20.25878906	+1684	+6.96972656	-9.36914063	-0.75146484	+57.37060547	+5.42724609	-18.25927734	+1676
+1458241465.38249990	+9.68554688	-6.09082031	-0.90087891	+48.86718750	-9.97558594	-57.01904297	+2000	+9.66796875	-5.32177734	-0.64160156	+1.09863281	-12.37060547	+20.25878906	+1684	+6.96972656	-9.36914063	-0.75146484	+57.37060547	+5.40527344	-18.25927734	+1676
+1458241465.39080000	+9.68994141	-6.08642578	-0.90087891	+48.88916016	-9.99755859	-57.01904297	+2000	+9.67236328	-5.32177734	-0.64160156	+1.07666016	-12.41455078	+20.28076172	+1684	+6.97412109	-9.36914063	-0.75146484	+57.39257813	+5.36132813	-18.30322266	+1676
+1458241465.39500000	+9.68994141	-6.08642578	-0.90087891	+48.88916016	-10.01953125	-57.01904297	+2000	+9.67236328	-5.31738281	-0.64160156	+1.05468750	-12.43652344	+20.30273438	+1688	+6.97851563	-9.36474609	-0.75146484	+57.41455078	+5.33935547	-18.32519531	+1676
+1458241465.40750000	+9.69433594	-6.08203125	-0.89648438	+48.95507813	-10.12939453	-57.04101563	+2004	+9.67675781	-5.31298828	-0.63281250	+0.96679688	-12.56835938	+20.41259766	+1688	+6.99609375	-9.35595703	-0.74267578	+57.48046875	+5.25146484	-18.45703125	+1684
+1458241465.41580010	+9.69873047	-6.07763672	-0.88769531	+49.06494141	-10.32714844	-57.06298828	+2008	+9.68554688	-5.30419922	-0.61962891	+0.85693359	-12.72216797	+20.56640625	+1696	+7.01367188	-9.34277344	-0.73388672	+57.56835938	+5.11962891	-18.58886719	+1692
+1458241465.42000010	+9.70312500	-6.07324219	-0.88330078	+49.13085938	-10.45898438	-57.06298828	+2012	+9.68994141	-5.29980469	-0.61523438	+0.79101563	-12.83203125	+20.65429688	+1696	+7.02685547	-9.33837891	-0.73388672	+57.61230469	+5.03173828	-18.67675781	+1696
+1458241465.42829990	+9.71630859	-6.06445313	-0.87011719	+49.35058594	-10.83251953	-57.10693359	+2020	+9.69873047	-5.29101563	-0.59765625	+0.61523438	-13.05175781	+20.83007813	+1704	+7.04443359	-9.32958984	-0.72949219	+57.63427734	+4.79003906	-18.87451172	+1704
+1458241465.43249990	+9.72070313	-6.05566406	-0.86132813	+49.48242188	-11.05224609	-57.12890625	+2028	+9.70312500	-5.28662109	-0.58886719	+0.52734375	-13.16162109	+20.89599609	+1708	+7.05322266	-9.32519531	-0.72949219	+57.61230469	+4.63623047	-18.96240234	+1708
+1458241465.43660000	+9.72949219	-6.05126953	-0.85253906	+49.61425781	-11.22802734	-57.15087891	+2032	+9.70751953	-5.27783203	-0.58007813	+0.46142578	-13.27148438	+20.98388672	+1712	+7.05761719	-9.32080078	-0.73388672	+57.56835938	+4.48242188	-19.02832031	+1712
+1458241465.44080000	+9.73388672	-6.04248047	-0.84375000	+49.76806641	-11.49169922	-57.17285156	+2036	+9.71630859	-5.27343750	-0.57128906	+0.35156250	-13.40332031	+21.04980469	+1716	+7.06201172	-9.32080078	-0.74267578	+57.50244141	+4.26269531	-19.09423828	+1716
+1458241465.44499990	+9.74267578	-6.03369141	-0.83496094	+49.92187500	-11.71142578	-57.21679688	+2040	+9.72070313	-5.26464844	-0.56250000	+0.26367188	-13.51318359	+21.11572266	+1720	+7.06201172	-9.32080078	-0.75146484	+57.41455078	+4.06494141	-19.16015625	+1716
+1458241465.45330000	+9.75146484	-6.01611328	-0.81298828	+50.25146484	-12.15087891	-57.28271484	+2052	+9.73388672	-5.25146484	-0.54052734	+0.04394531	-13.77685547	+21.26953125	+1732	+7.06201172	-9.32080078	-0.76904297	+57.19482422	+3.62548828	-19.29199219	+1716
+1458241465.45750000	+9.76025391	-6.00732422	-0.80419922	+50.40527344	-12.37060547	-57.30468750	+2060	+9.73828125	-5.24267578	-0.53173828	-0.04394531	-13.90869141	+21.35742188	+1740	+7.06201172	-9.32080078	-0.77783203	+57.08496094	+3.42773438	-19.37988281	+1716
+1458241465.46160010	+9.76464844	-5.99853516	-0.79541016	+50.58105469	-12.59033203	-57.34863281	+2064	+9.74707031	-5.23828125	-0.51855469	-0.15380859	-14.06250000	+21.44531250	+1748	+7.06201172	-9.32080078	-0.78662109	+56.97509766	+3.20800781	-19.44580078	+1716
+1458241465.46580000	+9.77343750	-5.99414063	-0.78662109	+50.73486328	-12.85400391	-57.34863281	+2068	+9.75585938	-5.22949219	-0.50976563	-0.30761719	-14.21630859	+21.57714844	+1756	+7.06640625	-9.32080078	-0.79980469	+56.84326172	+2.94433594	-19.51171875	+1716
+1458241465.47000000	+9.78222656	-5.98535156	-0.77783203	+50.88867188	-13.09570313	-57.37060547	+2076	+9.76464844	-5.22070313	-0.49658203	-0.46142578	-14.37011719	+21.68701172	+1764	+7.07080078	-9.32080078	-0.80859375	+56.75537109	+2.72460938	-19.62158203	+1716
+1458241465.47410010	+9.79101563	-5.97216797	-0.76904297	+51.06445313	-13.35937500	-57.37060547	+2084	+9.77343750	-5.21191406	-0.48779297	-0.59326172	-14.54589844	+21.81884766	+1776	+7.07958984	-9.31640625	-0.81298828	+56.68945313	+2.50488281	-19.73144531	+1712
+1458241465.47830010	+9.79980469	-5.96337891	-0.76025391	+51.24023438	-13.66699219	-57.39257813	+2088	+9.78662109	-5.20751953	-0.47460938	-0.79101563	-14.74365234	+21.99462891	+1784	+7.09277344	-9.31201172	-0.82177734	+56.60156250	+2.24121094	-19.86328125	+1712
+1458241465.48659990	+9.82177734	-5.94580078	-0.73828125	+51.59179688	-14.26025391	-57.41455078	+2108	+9.80859375	-5.18554688	-0.44824219	-1.09863281	-15.13916016	+22.30224609	+1808	+7.12353516	-9.29443359	-0.82617188	+56.53564453	+1.80175781	-20.17089844	+1712
+1458241465.49079990	+9.83496094	-5.93701172	-0.72509766	+51.76757813	-14.58984375	-57.39257813	+2116	+9.81738281	-5.17675781	-0.43505859	-1.29638672	-15.33691406	+22.45605469	+1816	+7.14990234	-9.28564453	-0.82617188	+56.53564453	+1.56005859	-20.36865234	+1716
+1458241465.49490000	+9.84814453	-5.92382813	-0.71630859	+51.94335938	-14.89746094	-57.39257813	+2128	+9.83056641	-5.16796875	-0.42187500	-1.47216797	-15.53466797	+22.63183594	+1828	+7.17187500	-9.27685547	-0.82617188	+56.53564453	+1.34033203	-20.58837891	+1716
+1458241465.49910000	+9.86132813	-5.91503906	-0.71191406	+52.11914063	-15.20507813	-57.34863281	+2136	+9.84375000	-5.15478516	-0.41308594	-1.64794922	-15.73242188	+22.82958984	+1836	+7.19824219	-9.26367188	-0.82617188	+56.53564453	+1.09863281	-20.78613281	+1720
+1458241465.50330000	+9.87451172	-5.90625000	-0.70312500	+52.29492188	-15.53466797	-57.34863281	+2148	+9.85693359	-5.14599609	-0.39990234	-1.80175781	-15.95214844	+22.98339844	+1848	+7.22460938	-9.25048828	-0.82617188	+56.53564453	+0.83496094	-21.00585938	+1724
+1458241465.51160000	+9.90527344	-5.87988281	-0.68554688	+52.66845703	-16.14990234	-57.32666016	+2172	+9.88330078	-5.11962891	-0.37353516	-2.10937500	-16.43554688	+23.35693359	+1868	+7.28173828	-9.21972656	-0.82177734	+56.60156250	+0.35156250	-21.48925781	+1736
+1458241465.52830000	+9.97119141	-5.84033203	-0.65478516	+53.37158203	-17.27050781	-57.45849609	+2224	+9.94042969	-5.05810547	-0.32080078	-2.48291016	-17.46826172	+23.95019531	+1920	+7.38720703	-9.16699219	-0.83056641	+56.62353516	-0.61523438	-22.50000000	+1756
+1458241465.53660010	+10.00634766	-5.81396484	-0.64160156	+53.70117188	-17.75390625	-57.50244141	+2252	+9.97119141	-5.02734375	-0.29443359	-2.57080078	-17.99560547	+24.21386719	+1948	+7.43554688	-9.14501953	-0.84375000	+56.53564453	-1.16455078	-23.00537109	+1768
+1458241465.54080010	+10.02392578	-5.80957031	-0.63720703	+53.81103516	-17.97363281	-57.61230469	+2268	+9.98437500	-5.00537109	-0.28125000	-2.52685547	-18.28125000	+24.30175781	+1960	+7.45751953	-9.13623047	-0.85693359	+56.46972656	-1.45019531	-23.24707031	+1772
+1458241465.54489990	+10.04150391	-5.79638672	-0.62841797	+53.96484375	-18.19335938	-57.72216797	+2284	+10.00195313	-4.98779297	-0.26806641	-2.48291016	-18.58886719	+24.38964844	+1976	+7.47509766	-9.12304688	-0.87011719	+56.38183594	-1.73583984	-23.51074219	+1776
+1458241465.54909990	+10.05908203	-5.77880859	-0.62402344	+54.14062500	-18.39111328	-57.78808594	+2296	+10.01513672	-4.97021484	-0.25927734	-2.46093750	-18.85253906	+24.47753906	+1988	+7.49707031	-9.11425781	-0.88769531	+56.29394531	-2.04345703	-23.70849609	+1780
+1458241465.55320000	+10.07666016	-5.77441406	-0.61962891	+54.20654297	-18.58886719	-57.91992188	+2308	+10.03271484	-4.94824219	-0.24609375	-2.37304688	-19.16015625	+24.54345703	+2004	+7.51464844	-9.10986328	-0.90527344	+56.18408203	-2.30712891	-23.95019531	+1780
+1458241465.55740000	+10.09863281	-5.76123047	-0.61523438	+54.29443359	-18.78662109	-58.02978516	+2320	+10.05029297	-4.92626953	-0.23291016	-2.30712891	-19.44580078	+24.58740234	+2016	+7.52783203	-9.10107422	-0.91845703	+56.05224609	-2.59277344	-24.19189453	+1780
+1458241465.56570010	+10.13818359	-5.73925781	-0.61083984	+54.44824219	-19.11621094	-58.22753906	+2344	+10.08544922	-4.88232422	-0.21972656	-2.10937500	-19.97314453	+24.65332031	+2036	+7.55859375	-9.09228516	-0.96679688	+55.74462891	-3.16406250	-24.58740234	+1780
+1458241465.56990000	+10.16015625	-5.72607422	-0.61083984	+54.53613281	-19.27001953	-58.35937500	+2356	+10.10302734	-4.86035156	-0.21093750	-1.97753906	-20.28076172	+24.67529297	+2048	+7.57617188	-9.08349609	-0.98876953	+55.61279297	-3.44970703	-24.82910156	+1776
+1458241465.57410000	+10.18212891	-5.71289063	-0.61083984	+54.60205078	-19.42382813	-58.46923828	+2368	+10.12060547	-4.83398438	-0.20654297	-1.84570313	-20.52246094	+24.69726563	+2056	+7.59375000	-9.07470703	-1.01074219	+55.48095703	-3.73535156	-25.02685547	+1776
+1458241465.57820010	+10.20410156	-5.70410156	-0.61083984	+54.62402344	-19.57763672	-58.62304688	+2380	+10.13818359	-4.81201172	-0.20214844	-1.71386719	-20.83007813	+24.67529297	+2068	+7.61132813	-9.07031250	-1.03271484	+55.30517578	-3.97705078	-25.24658203	+1772
+1458241465.58240010	+10.23046875	-5.69091797	-0.60644531	+54.68994141	-19.70947266	-58.77685547	+2392	+10.15576172	-4.78564453	-0.19335938	-1.56005859	-21.13769531	+24.65332031	+2076	+7.63330078	-9.05712891	-1.05468750	+55.19531250	-4.24072266	-25.48828125	+1768
+1458241465.59069990	+10.28320313	-5.66894531	-0.61523438	+54.75585938	-19.97314453	-59.06250000	+2412	+10.19531250	-4.73730469	-0.19335938	-1.25244141	-21.68701172	+24.58740234	+2092	+7.67724609	-9.03955078	-1.09423828	+54.97558594	-4.68017578	-26.03759766	+1760
+1458241465.59489990	+10.30957031	-5.65136719	-0.61523438	+54.79980469	-20.10498047	-59.23828125	+2420	+10.21289063	-4.71093750	-0.18896484	-1.05468750	-22.03857422	+24.49951172	+2100	+7.70800781	-9.02636719	-1.11181641	+54.90966797	-4.92187500	-26.32324219	+1756
+1458241465.59910010	+10.34033203	-5.64257813	-0.62402344	+54.82177734	-20.23681641	-59.34814453	+2432	+10.23486328	-4.68017578	-0.19335938	-0.87890625	-22.25830078	+24.45556641	+2104	+7.74316406	-9.01318359	-1.12939453	+54.84375000	-5.11962891	-26.63085938	+1752
+1458241465.60320000	+10.36669922	-5.62939453	-0.62841797	+54.82177734	-20.36865234	-59.54589844	+2444	+10.25683594	-4.65820313	-0.19775391	-0.70312500	-22.58789063	+24.32373047	+2108	+7.77392578	-9.00000000	-1.14257813	+54.75585938	-5.29541016	-26.96044922	+1744
+1458241465.61159990	+10.43701172	-5.59863281	-0.63720703	+54.95361328	-20.63232422	-59.91943359	+2468	+10.30078125	-4.59667969	-0.20654297	-0.24169922	-23.18115234	+24.08203125	+2120	+7.86621094	-8.95605469	-1.16894531	+54.82177734	-5.69091797	-27.68554688	+1744
+1458241465.61570000	+10.46777344	-5.58984375	-0.64599609	+54.95361328	-20.76416016	-60.16113281	+2476	+10.32275391	-4.57031250	-0.21093750	-0.02197266	-23.55468750	+23.86230469	+2124	+7.91015625	-8.94287109	-1.17333984	+54.82177734	-5.84472656	-28.12500000	+1740
+1458241465.63240000	+10.62158203	-5.53271484	-0.68115234	+55.08544922	-21.20361328	-61.14990234	+2524	+10.42822266	-4.44726563	-0.25488281	+1.09863281	-24.91699219	+22.82958984	+2148	+8.12109375	-8.85058594	-1.21289063	+54.97558594	-6.43798828	-29.83886719	+1740
+1458241465.64070010	+10.70507813	-5.50634766	-0.70751953	+55.08544922	-21.35742188	-61.67724609	+2552	+10.48974609	-4.38134766	-0.29443359	+1.71386719	-25.53222656	+22.14843750	+2164	+8.23535156	-8.80664063	-1.23925781	+54.99755859	-6.74560547	-30.71777344	+1744
+1458241465.64490010	+10.74902344	-5.49316406	-0.72070313	+55.10742188	-21.42333984	-61.96289063	+2564	+10.52050781	-4.34619141	-0.31201172	+2.08740234	-25.88378906	+21.75292969	+2172	+8.29248047	-8.77587891	-1.25244141	+54.99755859	-6.87744141	-31.13525391	+1748
+1458241465.64899990	+10.79296875	-5.47558594	-0.73828125	+55.12939453	-21.48925781	-62.24853516	+2576	+10.56005859	-4.30664063	-0.33837891	+2.48291016	-26.16943359	+21.37939453	+2184	+8.34960938	-8.75390625	-1.27001953	+55.01953125	-7.03125000	-31.55273438	+1752
+1458241465.65319990	+10.83691406	-5.46679688	-0.75146484	+55.06347656	-21.53320313	-62.57812500	+2588	+10.59082031	-4.28027344	-0.36474609	+2.79052734	-26.52099609	+20.91796875	+2188	+8.40234375	-8.73193359	-1.29199219	+54.93164063	-7.16308594	-31.97021484	+1756
+1458241465.65739990	+10.88085938	-5.44921875	-0.76904297	+55.01953125	-21.53320313	-62.86376953	+2600	+10.63037109	-4.24072266	-0.38671875	+3.22998047	-26.85058594	+20.43457031	+2200	+8.45068359	-8.70996094	-1.31396484	+54.84375000	-7.27294922	-32.34375000	+1756
+1458241465.66150000	+10.93359375	-5.43603516	-0.78662109	+54.99755859	-21.53320313	-63.17138672	+2608	+10.67431641	-4.20117188	-0.41748047	+3.69140625	-27.13623047	+19.95117188	+2212	+8.50341797	-8.68798828	-1.34472656	+54.73388672	-7.40478516	-32.65136719	+1760
+1458241465.66989990	+11.03027344	-5.40966797	-0.82617188	+54.82177734	-21.48925781	-63.74267578	+2628	+10.75341797	-4.13085938	-0.47900391	+4.48242188	-27.70751953	+18.94042969	+2228	+8.59570313	-8.65722656	-1.41064453	+54.33837891	-7.64648438	-33.26660156	+1760
+1458241465.67400000	+11.08300781	-5.38769531	-0.84375000	+54.77783203	-21.46728516	-64.07226563	+2640	+10.80175781	-4.09130859	-0.50976563	+4.96582031	-27.99316406	+18.41308594	+2240	+8.64404297	-8.63525391	-1.45019531	+54.14062500	-7.75634766	-33.53027344	+1764
+1458241465.67820000	+11.13134766	-5.37890625	-0.86572266	+54.62402344	-21.42333984	-64.37988281	+2648	+10.84570313	-4.06054688	-0.54492188	+5.31738281	-28.25683594	+17.88574219	+2244	+8.68798828	-8.62207031	-1.48974609	+53.85498047	-7.86621094	-33.81591797	+1768
+1458241465.68240000	+11.18408203	-5.36572266	-0.88769531	+54.47021484	-21.37939453	-64.64355469	+2656	+10.89404297	-4.02099609	-0.58007813	+5.77880859	-28.49853516	+17.33642578	+2256	+8.73193359	-8.60449219	-1.52929688	+53.59130859	-7.95410156	-34.03564453	+1776
+1458241465.68650010	+11.24121094	-5.35253906	-0.90527344	+54.36035156	-21.31347656	-65.01708984	+2660	+10.94677734	-3.97705078	-0.61083984	+6.28417969	-28.78417969	+16.74316406	+2264	+8.77587891	-8.58251953	-1.57324219	+53.32763672	-8.02001953	-34.29931641	+1784
+1458241465.69490000	+11.35546875	-5.32617188	-0.94921875	+53.98681641	-21.18164063	-65.54443359	+2676	+11.05224609	-3.90673828	-0.68994141	+7.11914063	-29.20166016	+15.64453125	+2284	+8.86376953	-8.55175781	-1.66113281	+52.69042969	-8.15185547	-34.73876953	+1804
+1458241465.69899990	+11.41699219	-5.30859375	-0.97119141	+53.83300781	-21.13769531	-65.87402344	+2692	+11.10937500	-3.86279297	-0.72949219	+7.60253906	-29.46533203	+15.07324219	+2296	+8.91210938	-8.53417969	-1.70068359	+52.40478516	-8.21777344	-34.98046875	+1820
+1458241465.70320010	+11.47412109	-5.29980469	-0.99755859	+53.56933594	-21.07177734	-66.09375000	+2704	+11.16210938	-3.82763672	-0.76904297	+7.99804688	-29.64111328	+14.52392578	+2304	+8.96044922	-8.51660156	-1.74023438	+52.05322266	-8.26171875	-35.22216797	+1832
+1458241465.70729990	+11.53564453	-5.28662109	-1.02392578	+53.32763672	-21.02783203	-66.35742188	+2720	+11.21923828	-3.78808594	-0.81738281	+8.43750000	-29.79492188	+13.95263672	+2320	+9.01318359	-8.49023438	-1.78857422	+51.81152344	-8.32763672	-35.44189453	+1852
+1458241465.71149990	+11.60156250	-5.27343750	-1.04589844	+53.10791016	-21.00585938	-66.66503906	+2736	+11.28076172	-3.74853516	-0.85253906	+8.89892578	-30.03662109	+13.35937500	+2332	+9.07031250	-8.46826172	-1.82373047	+51.56982422	-8.37158203	-35.74951172	+1868
+1458241465.71569990	+11.66308594	-5.26025391	-1.07226563	+52.84423828	-20.98388672	-66.92871094	+2752	+11.33789063	-3.70898438	-0.90087891	+9.31640625	-30.21240234	+12.81005859	+2344	+9.12744141	-8.44189453	-1.85888672	+51.28417969	-8.43750000	-36.05712891	+1884
+1458241465.71980000	+11.72900391	-5.24707031	-1.09863281	+52.53662109	-20.96191406	-67.17041016	+2772	+11.39501953	-3.66943359	-0.94482422	+9.73388672	-30.34423828	+12.26074219	+2356	+9.19335938	-8.41113281	-1.89843750	+51.08642578	-8.50341797	-36.34277344	+1908
+1458241465.73650000	+12.01025391	-5.20312500	-1.20410156	+51.26220703	-21.02783203	-68.15917969	+2844	+11.64990234	-3.50683594	-1.12500000	+11.51367188	-31.11328125	+9.95361328	+2408	+9.49218750	-8.27050781	-2.00390625	+50.49316406	-8.85498047	-37.90283203	+1980
+1458241465.74070000	+12.07617188	-5.18554688	-1.23486328	+50.91064453	-21.07177734	-68.37890625	+2860	+11.71142578	-3.46289063	-1.17773438	+11.95312500	-31.24511719	+9.40429688	+2424	+9.57128906	-8.23535156	-2.03027344	+50.33935547	-8.96484375	-38.32031250	+1996
+1458241465.74480010	+12.15087891	-5.17675781	-1.26562500	+50.51513672	-21.11572266	-68.57666016	+2880	+11.77734375	-3.42333984	-1.22607422	+12.39257813	-31.39892578	+8.83300781	+2436	+9.65478516	-8.19140625	-2.06103516	+50.25146484	-9.11865234	-38.73779297	+2012
+1458241465.74900010	+12.22119141	-5.16357422	-1.28759766	+50.14160156	-21.18164063	-68.86230469	+2892	+11.84326172	-3.37939453	-1.27001953	+12.87597656	-31.64062500	+8.19580078	+2448	+9.74267578	-8.14306641	-2.07861328	+50.20751953	-9.27246094	-39.22119141	+2028
+1458241465.75320010	+12.29589844	-5.14599609	-1.31396484	+49.79003906	-21.26953125	-69.12597656	+2908	+11.90917969	-3.33544922	-1.31396484	+13.35937500	-31.81640625	+7.62451172	+2460	+9.82177734	-8.10351563	-2.10498047	+50.07568359	-9.44824219	-39.68261719	+2040
+1458241465.75729990	+12.36621094	-5.13720703	-1.34033203	+49.37255859	-21.33544922	-69.34570313	+2924	+11.97509766	-3.29150391	-1.36669922	+13.82080078	-31.99218750	+7.03125000	+2472	+9.90527344	-8.05957031	-2.13134766	+49.98779297	-9.60205078	-40.12207031	+2056
+1458241465.76149990	+12.44091797	-5.12402344	-1.36230469	+48.95507813	-21.40136719	-69.63134766	+2936	+12.04101563	-3.25195313	-1.40625000	+14.34814453	-32.23388672	+6.35009766	+2480	+9.99316406	-8.01562500	-2.15771484	+49.87792969	-9.79980469	-40.56152344	+2068
+1458241465.76570010	+12.51123047	-5.10644531	-1.38867188	+48.55957031	-21.48925781	-69.87304688	+2952	+12.10693359	-3.19921875	-1.45458984	+14.87548828	-32.38769531	+5.75683594	+2492	+10.06787109	-7.97607422	-2.18408203	+49.72412109	-9.99755859	-41.00097656	+2076
+1458241465.76979990	+12.58593750	-5.08886719	-1.41503906	+48.14208984	-21.57714844	-70.11474609	+2968	+12.17724609	-3.15527344	-1.50732422	+15.40283203	-32.54150391	+5.09765625	+2504	+10.14697266	-7.93652344	-2.21923828	+49.59228516	-10.21728516	-41.41845703	+2088
+1458241465.77399990	+12.65625000	-5.07128906	-1.43261719	+47.72460938	-21.68701172	-70.42236328	+2984	+12.24316406	-3.11132813	-1.54687500	+15.99609375	-32.78320313	+4.37255859	+2516	+10.23046875	-7.89257813	-2.25439453	+49.43847656	-10.43701172	-41.81396484	+2100
+1458241465.77819990	+12.72656250	-5.04931641	-1.45019531	+47.32910156	-21.81884766	-70.75195313	+3000	+12.31347656	-3.05859375	-1.59082031	+16.58935547	-32.98095703	+3.69140625	+2524	+10.29638672	-7.85302734	-2.29394531	+49.21875000	-10.65673828	-42.18750000	+2112
+1458241465.78230000	+12.80126953	-5.03173828	-1.46777344	+46.88964844	-21.90673828	-71.03759766	+3016	+12.37939453	-3.01025391	-1.63476563	+17.20458984	-33.15673828	+2.94433594	+2536	+10.36669922	-7.81787109	-2.33789063	+48.99902344	-10.85449219	-42.56103516	+2124
+1458241465.78650000	+12.87158203	-5.00976563	-1.47656250	+46.47216797	-22.03857422	-71.43310547	+3032	+12.44531250	-2.96191406	-1.66992188	+17.86376953	-33.42041016	+2.13134766	+2544	+10.43701172	-7.78271484	-2.38183594	+48.75732422	-11.07421875	-42.91259766	+2136
+1458241465.79060010	+12.94189453	-4.98779297	-1.48535156	+46.07666016	-22.17041016	-71.82861328	+3056	+12.51562500	-2.90478516	-1.71386719	+18.56689453	-33.61816406	+1.36230469	+2556	+10.49414063	-7.75195313	-2.42578125	+48.47167969	-11.29394531	-43.28613281	+2148
+1458241465.79480000	+13.01660156	-4.96582031	-1.49414063	+45.63720703	-22.30224609	-72.20214844	+3076	+12.58593750	-2.85644531	-1.75781250	+19.27001953	-33.77197266	+0.52734375	+2568	+10.56005859	-7.72119141	-2.47851563	+48.18603516	-11.51367188	-43.61572266	+2164
+1458241465.79900000	+13.08691406	-4.93945313	-1.49414063	+45.19775391	-22.45605469	-72.61962891	+3100	+12.65185547	-2.80371094	-1.78857422	+20.03906250	-33.99169922	-0.37353516	+2576	+10.62158203	-7.69042969	-2.53125000	+47.90039063	-11.73339844	-43.94531250	+2184
+1458241465.80310010	+13.15722656	-4.91308594	-1.50292969	+44.73632813	-22.63183594	-72.97119141	+3132	+12.72216797	-2.74218750	-1.82812500	+20.83007813	-34.16748047	-1.25244141	+2592	+10.67431641	-7.65966797	-2.58398438	+47.57080078	-11.95312500	-44.27490234	+2204
+1458241465.80730010	+13.22753906	-4.88671875	-1.51171875	+44.23095703	-22.78564453	-73.34472656	+3160	+12.78808594	-2.68945313	-1.87207031	+21.62109375	-34.29931641	-2.15332031	+2604	+10.73583984	-7.62451172	-2.64550781	+47.28515625	-12.19482422	-44.56054688	+2228
+1458241465.81150010	+13.29785156	-4.86035156	-1.50292969	+43.76953125	-23.00537109	-73.80615234	+3196	+12.85839844	-2.63232422	-1.89843750	+22.47802734	-34.54101563	-3.16406250	+2616	+10.79736328	-7.59375000	-2.69384766	+46.99951172	-12.43652344	-44.93408203	+2252
+1458241465.81559990	+13.36816406	-4.82958984	-1.49853516	+43.28613281	-23.24707031	-74.22363281	+3232	+12.92431641	-2.57080078	-1.93359375	+23.37890625	-34.71679688	-4.10888672	+2628	+10.85449219	-7.55859375	-2.74658203	+46.71386719	-12.70019531	-45.32958984	+2276
+1458241465.81979990	+13.44287109	-4.80322266	-1.48974609	+42.75878906	-23.48876953	-74.64111328	+3272	+12.99023438	-2.51367188	-1.97314453	+24.25781250	-34.82666016	-5.09765625	+2644	+10.91601563	-7.52343750	-2.80371094	+46.45019531	-12.96386719	-45.68115234	+2304
+1458241465.82399990	+13.51318359	-4.78125000	-1.48095703	+42.20947266	-23.77441406	-75.10253906	+3316	+13.05615234	-2.45214844	-1.99951172	+25.20263672	-35.02441406	-6.19628906	+2656	+10.98632813	-7.49267578	-2.84765625	+46.20849609	-13.24951172	-46.14257813	+2332
+1458241465.82810000	+13.58349609	-4.74609375	-1.48095703	+41.68212891	-24.01611328	-75.43212891	+3360	+13.12646484	-2.38623047	-2.03906250	+26.19140625	-35.11230469	-7.18505859	+2672	+11.05224609	-7.45312500	-2.89160156	+45.96679688	-13.57910156	-46.56005859	+2360
+1458241465.84480000	+13.86035156	-4.65380859	-1.46777344	+39.08935547	-25.31250000	-76.66259766	+3536	+13.38134766	-2.14013672	-2.18847656	+30.03662109	-35.44189453	-11.33789063	+2736	+11.36425781	-7.25976563	-3.05419922	+45.50537109	-15.13916016	-48.51562500	+2480
+1458241465.84900000	+13.92626953	-4.63183594	-1.46777344	+38.34228516	-25.66406250	-76.94824219	+3576	+13.44287109	-2.07861328	-2.21923828	+31.06933594	-35.55175781	-12.45849609	+2748	+11.45214844	-7.20703125	-3.07177734	+45.48339844	-15.60058594	-49.17480469	+2504
+1458241465.85310010	+13.99658203	-4.60107422	-1.46777344	+37.72705078	-26.03759766	-77.18994141	+3620	+13.50878906	-2.00830078	-2.25878906	+32.03613281	-35.55175781	-13.44726563	+2764	+11.54003906	-7.14550781	-3.09375000	+45.48339844	-16.12792969	-49.81201172	+2524
+1458241465.85730000	+14.06250000	-4.58789063	-1.46777344	+36.95800781	-26.41113281	-77.40966797	+3656	+13.57031250	-1.95117188	-2.30712891	+32.98095703	-35.52978516	-14.47998047	+2780	+11.63232422	-7.08837891	-3.12011719	+45.50537109	-16.63330078	-50.38330078	+2548
+1458241465.86139990	+14.12841797	-4.57470703	-1.47216797	+36.16699219	-26.80664063	-77.62939453	+3692	+13.63183594	-1.88964844	-2.33789063	+33.96972656	-35.59570313	-15.57861328	+2792	+11.72900391	-7.02685547	-3.13769531	+45.52734375	-17.16064453	-51.04248047	+2564
+1458241465.86560010	+14.18994141	-4.54394531	-1.47656250	+35.50781250	-27.18017578	-77.78320313	+3728	+13.69775391	-1.82373047	-2.38623047	+34.89257813	-35.50781250	-16.54541016	+2808	+11.82128906	-6.96093750	-3.15527344	+45.59326172	-17.73193359	-51.67968750	+2580
+1458241465.86980010	+14.25585938	-4.53076172	-1.48535156	+34.73876953	-27.57568359	-77.93701172	+3760	+13.75927734	-1.76660156	-2.43457031	+35.77148438	-35.44189453	-17.51220703	+2820	+11.91357422	-6.89941406	-3.17724609	+45.61523438	-18.28125000	-52.25097656	+2596
+1458241465.87389990	+14.31298828	-4.51318359	-1.49414063	+33.94775391	-27.94921875	-78.06884766	+3788	+13.82080078	-1.70507813	-2.46533203	+36.73828125	-35.46386719	-18.58886719	+2832	+12.00585938	-6.83789063	-3.19482422	+45.68115234	-18.85253906	-52.91015625	+2608
+1458241465.87809990	+14.37451172	-4.47802734	-1.48974609	+33.35449219	-28.41064453	-78.28857422	+3820	+13.88232422	-1.64355469	-2.50927734	+37.59521484	-35.37597656	-19.53369141	+2844	+12.09375000	-6.77197266	-3.20800781	+45.72509766	-19.42382813	-53.52539063	+2616
+1458241465.88229990	+14.43603516	-4.46044922	-1.48974609	+32.67333984	-28.85009766	-78.50830078	+3852	+13.93945313	-1.58203125	-2.55761719	+38.43017578	-35.26611328	-20.50048828	+2856	+12.17724609	-6.71484375	-3.23437500	+45.72509766	-19.95117188	-54.09667969	+2624
+1458241465.88640000	+14.48876953	-4.44287109	-1.48974609	+31.97021484	-29.26757813	-78.72802734	+3880	+14.00537109	-1.52050781	-2.57958984	+39.35302734	-35.28808594	-21.59912109	+2864	+12.26513672	-6.65771484	-3.25195313	+45.74707031	-20.47851563	-54.73388672	+2628
+1458241465.89060000	+14.54589844	-4.40332031	-1.48095703	+31.46484375	-29.77294922	-78.96972656	+3912	+14.06689453	-1.45898438	-2.62353516	+40.16601563	-35.15625000	-22.54394531	+2872	+12.34423828	-6.59179688	-3.26953125	+45.79101563	-21.02783203	-55.30517578	+2632
+1458241465.89479990	+14.60302734	-4.37695313	-1.48095703	+30.89355469	-30.21240234	-79.23339844	+3944	+14.13281250	-1.40185547	-2.66308594	+40.95703125	-35.02441406	-23.51074219	+2884	+12.41894531	-6.54785156	-3.30029297	+45.72509766	-21.48925781	-55.83251953	+2636
+1458241465.89890000	+14.65136719	-4.35058594	-1.46777344	+30.32226563	-30.67382813	-79.51904297	+3976	+14.19433594	-1.34033203	-2.68505859	+41.83593750	-35.02441406	-24.60937500	+2892	+12.49365234	-6.49951172	-3.33105469	+45.65917969	-21.90673828	-56.33789063	+2640
+1458241465.90310000	+14.69970703	-4.30224609	-1.45019531	+29.97070313	-31.22314453	-79.84863281	+4016	+14.26025391	-1.27880859	-2.71582031	+42.62695313	-34.89257813	-25.57617188	+2904	+12.55517578	-6.44238281	-3.36621094	+45.61523438	-22.34619141	-56.79931641	+2648
+1458241465.90730000	+14.74804688	-4.26269531	-1.43261719	+29.55322266	-31.72851563	-80.17822266	+4056	+14.31738281	-1.21728516	-2.74658203	+43.37402344	-34.76074219	-26.54296875	+2912	+12.61669922	-6.40283203	-3.40576172	+45.48339844	-22.69775391	-57.23876953	+2656
+1458241465.91140010	+14.79638672	-4.22753906	-1.41064453	+29.13574219	-32.27783203	-80.55175781	+4096	+14.38330078	-1.15576172	-2.75537109	+44.20898438	-34.78271484	-27.64160156	+2924	+12.67822266	-6.36328125	-3.44091797	+45.37353516	-23.04931641	-57.72216797	+2668
+1458241465.91560010	+14.84033203	-4.17041016	-1.37988281	+28.91601563	-32.87109375	-80.94726563	+4144	+14.44921875	-1.08984375	-2.77294922	+44.97802734	-34.69482422	-28.63037109	+2936	+12.73095703	-6.31494141	-3.47607422	+45.28564453	-23.42285156	-58.18359375	+2680
+1458241465.91980000	+14.88867188	-4.13085938	-1.35351563	+28.63037109	-33.46435547	-81.38671875	+4192	+14.51074219	-1.02832031	-2.79052734	+45.70312500	-34.60693359	-29.61914063	+2948	+12.78369141	-6.27978516	-3.52441406	+45.15380859	-23.70849609	-58.57910156	+2696
+1458241465.92389990	+14.93261719	-4.08691406	-1.31835938	+28.36669922	-34.05761719	-81.82617188	+4240	+14.57666016	-0.96679688	-2.79052734	+46.49414063	-34.62890625	-30.71777344	+2964	+12.84082031	-6.24023438	-3.55957031	+45.04394531	-24.01611328	-59.06250000	+2716
+1458241465.92810010	+14.98095703	-4.02978516	-1.28320313	+28.21289063	-34.67285156	-82.22167969	+4292	+14.63818359	-0.90087891	-2.79931641	+47.21923828	-34.54101563	-31.68457031	+2980	+12.89355469	-6.19628906	-3.59912109	+44.97802734	-24.32373047	-59.47998047	+2740
+1458241465.93230010	+15.02490234	-3.98583984	-1.25244141	+27.99316406	-35.26611328	-82.61718750	+4344	+14.69970703	-0.83935547	-2.81250000	+47.87841797	-34.47509766	-32.65136719	+2996	+12.94628906	-6.16113281	-3.64306641	+44.84619141	-24.58740234	-59.87548828	+2768
+1458241465.93639990	+15.06884766	-3.94189453	-1.22607422	+27.75146484	-35.88134766	-83.01269531	+4396	+14.76123047	-0.77783203	-2.80371094	+48.58154297	-34.49707031	-33.70605469	+3016	+12.99902344	-6.12158203	-3.67382813	+44.78027344	-24.87304688	-60.35888672	+2796
+1458241465.94059990	+15.10839844	-3.88037109	-1.19970703	+27.64160156	-36.47460938	-83.34228516	+4448	+14.82275391	-0.70751953	-2.80810547	+49.24072266	-34.43115234	-34.60693359	+3036	+13.05175781	-6.07324219	-3.71337891	+44.73632813	-25.18066406	-60.75439453	+2832
+1458241465.94470000	+15.14794922	-3.84082031	-1.17333984	+27.42187500	-37.06787109	-83.69384766	+4500	+14.87988281	-0.65039063	-2.81250000	+49.83398438	-34.40917969	-35.52978516	+3056	+13.10449219	-6.02490234	-3.74853516	+44.69238281	-25.48828125	-61.14990234	+2868
+1458241465.94890000	+15.18750000	-3.80126953	-1.14697266	+27.15820313	-37.68310547	-84.02343750	+4552	+14.93701172	-0.59326172	-2.80810547	+50.42724609	-34.45312500	-36.47460938	+3076	+13.16601563	-5.98095703	-3.76611328	+44.71435547	-25.86181641	-61.72119141	+2900
+1458241465.95310000	+15.23144531	-3.74853516	-1.12939453	+26.98242188	-38.27636719	-84.24316406	+4604	+14.99853516	-0.52734375	-2.81689453	+50.99853516	-34.40917969	-37.30957031	+3100	+13.23193359	-5.92382813	-3.78808594	+44.80224609	-26.27929688	-62.20458984	+2936
+1458241465.96560000	+15.35009766	-3.64306641	-1.10302734	+26.05957031	-39.85839844	-84.77050781	+4736	+15.16552734	-0.37353516	-2.83007813	+52.33886719	-34.38720703	-39.70458984	+3156	+13.43847656	-5.75683594	-3.82324219	+45.10986328	-27.59765625	-63.74267578	+3036
+1458241465.96970010	+15.38525391	-3.61669922	-1.10742188	+25.64208984	-40.31982422	-84.81445313	+4772	+15.21826172	-0.32958984	-2.83886719	+52.69042969	-34.36523438	-40.38574219	+3172	+13.50878906	-5.69531250	-3.83642578	+45.24169922	-28.08105469	-64.20410156	+3068
+1458241465.97390010	+15.41601563	-3.59472656	-1.10742188	+25.20263672	-40.80322266	-84.85839844	+4808	+15.26220703	-0.29003906	-2.84765625	+52.99804688	-34.40917969	-41.08886719	+3188	+13.58349609	-5.63378906	-3.83203125	+45.41748047	-28.63037109	-64.77539063	+3096
+1458241465.97810010	+15.45117188	-3.56396484	-1.11621094	+24.82910156	-41.26464844	-84.88037109	+4840	+15.31494141	-0.23730469	-2.86083984	+53.32763672	-34.43115234	-41.68212891	+3208	+13.65820313	-5.55908203	-3.82763672	+45.65917969	-29.20166016	-65.28076172	+3124
+1458241465.98219990	+15.48193359	-3.54638672	-1.12060547	+24.36767578	-41.72607422	-84.88037109	+4872	+15.36328125	-0.20214844	-2.87402344	+53.56933594	-34.45312500	-42.29736328	+3224	+13.73291016	-5.49755859	-3.82763672	+45.81298828	-29.75097656	-65.78613281	+3144
+1458241465.98639990	+15.51269531	-3.52880859	-1.12500000	+23.90625000	-42.18750000	-84.92431641	+4896	+15.41162109	-0.16699219	-2.87841797	+53.81103516	-34.54101563	-42.95654297	+3240	+13.80761719	-5.43603516	-3.81445313	+46.03271484	-30.30029297	-66.37939453	+3164
+1458241465.99060010	+15.54785156	-3.50244141	-1.13378906	+23.51074219	-42.62695313	-84.88037109	+4924	+15.45996094	-0.12304688	-2.88720703	+54.05273438	-34.58496094	-43.50585938	+3256	+13.88232422	-5.36572266	-3.81005859	+46.27441406	-30.89355469	-66.88476563	+3180
+1458241465.99470000	+15.57861328	-3.48486328	-1.14697266	+23.04931641	-43.02246094	-84.85839844	+4948	+15.50830078	-0.09228516	-2.90039063	+54.25048828	-34.65087891	-44.07714844	+3268	+13.95703125	-5.30859375	-3.80566406	+46.42822266	-31.42089844	-67.36816406	+3192
+1458241465.99889990	+15.60498047	-3.46289063	-1.15136719	+22.63183594	-43.46191406	-84.90234375	+4968	+15.55224609	-0.05712891	-2.89599609	+54.47021484	-34.78271484	-44.69238281	+3284	+14.02294922	-5.25146484	-3.80126953	+46.60400391	-31.92626953	-67.87353516	+3200
+1458241466.00309990	+15.63134766	-3.43652344	-1.15136719	+22.28027344	-43.90136719	-84.90234375	+4992	+15.59619141	-0.01757813	-2.89599609	+54.68994141	-34.87060547	-45.26367188	+3304	+14.08886719	-5.18115234	-3.80126953	+46.77978516	-32.43164063	-68.29101563	+3204
+1458241466.00720000	+15.65771484	-3.41015625	-1.15576172	+21.90673828	-44.31884766	-84.90234375	+5012	+15.64453125	+0.01757813	-2.89599609	+54.88769531	-35.00244141	-45.79101563	+3320	+14.15039063	-5.12841797	-3.80566406	+46.91162109	-32.89306641	-68.68652344	+3204
+1458241466.01140000	+15.67968750	-3.38378906	-1.14697266	+21.57714844	-44.80224609	-84.99023438	+5036	+15.68408203	+0.05273438	-2.88281250	+55.12939453	-35.20019531	-46.42822266	+3340	+14.20751953	-5.07128906	-3.80566406	+47.06542969	-33.33251953	-69.10400391	+3204
+1458241466.01550010	+15.70605469	-3.34863281	-1.12939453	+21.37939453	-45.35156250	-85.10009766	+5060	+15.72802734	+0.09667969	-2.86523438	+55.39306641	-35.39794922	-47.04345703	+3360	+14.26464844	-5.01416016	-3.80566406	+47.21923828	-33.77197266	-69.54345703	+3204
+1458241466.01970010	+15.73681641	-3.31347656	-1.11181641	+21.22558594	-45.85693359	-85.25390625	+5084	+15.77636719	+0.13623047	-2.84765625	+55.67871094	-35.59570313	-47.68066406	+3384	+14.31738281	-4.97460938	-3.81005859	+47.30712891	-34.10156250	-69.98291016	+3204
+1458241466.02390000	+15.75878906	-3.27392578	-1.08105469	+21.13769531	-46.42822266	-85.49560547	+5112	+15.82031250	+0.18017578	-2.80810547	+56.00830078	-35.85937500	-48.42773438	+3412	+14.36132813	-4.93505859	-3.81445313	+47.39501953	-34.38720703	-70.42236328	+3204
+1458241466.02800010	+15.78515625	-3.22558594	-1.05029297	+21.13769531	-46.99951172	-85.69335938	+5140	+15.86865234	+0.22412109	-2.77294922	+56.33789063	-36.12304688	-49.10888672	+3440	+14.40087891	-4.88671875	-3.82763672	+47.48291016	-34.67285156	-70.75195313	+3208
+1458241466.03220010	+15.81152344	-3.17724609	-1.01953125	+21.11572266	-47.54882813	-85.91308594	+5172	+15.91259766	+0.27246094	-2.73339844	+56.68945313	-36.40869141	-49.79003906	+3472	+14.44482422	-4.85156250	-3.84521484	+47.52685547	-34.89257813	-71.08154297	+3216
+1458241466.03640010	+15.83349609	-3.12451172	-0.97998047	+21.13769531	-48.14208984	-86.19873047	+5204	+15.95214844	+0.32080078	-2.68505859	+57.08496094	-36.71630859	-50.55908203	+3504	+14.47998047	-4.81201172	-3.85839844	+47.59277344	-35.09033203	-71.43310547	+3228
+1458241466.04049990	+15.85546875	-3.06738281	-0.93603516	+21.26953125	-48.75732422	-86.48437500	+5240	+15.99169922	+0.37792969	-2.63232422	+57.50244141	-37.04589844	-51.28417969	+3536	+14.51513672	-4.76806641	-3.87158203	+47.68066406	-35.31005859	-71.76269531	+3244
+1458241466.05300000	+15.92138672	-2.90039063	-0.79101563	+21.66503906	-50.64697266	-87.38525391	+5352	+16.11474609	+0.53173828	-2.46972656	+58.75488281	-38.05664063	-53.48144531	+3648	+14.61181641	-4.66699219	-3.89794922	+47.90039063	-35.90332031	-72.88330078	+3308
+1458241466.05720000	+15.94335938	-2.85205078	-0.74267578	+21.79687500	-51.26220703	-87.69287109	+5388	+16.15429688	+0.58007813	-2.41699219	+59.15039063	-38.38623047	-54.22851563	+3684	+14.64697266	-4.63623047	-3.90234375	+47.98828125	-36.07910156	-73.23486328	+3340
+1458241466.06139990	+15.96533203	-2.80371094	-0.69433594	+21.95068359	-51.89941406	-88.02246094	+5424	+16.18945313	+0.62402344	-2.35986328	+59.54589844	-38.73779297	-54.93164063	+3720	+14.68212891	-4.60107422	-3.90234375	+48.09814453	-36.27685547	-73.67431641	+3372
+1458241466.06970000	+15.99609375	-2.71582031	-0.61962891	+22.01660156	-52.97607422	-88.43994141	+5496	+16.25537109	+0.71630859	-2.25878906	+60.27099609	-39.39697266	-56.20605469	+3788	+14.75244141	-4.51757813	-3.91552734	+48.33984375	-36.76025391	-74.24560547	+3448
+1458241466.07390000	+16.01367188	-2.68066406	-0.59326172	+21.92871094	-53.50341797	-88.54980469	+5524	+16.28613281	+0.75585938	-2.21484375	+60.53466797	-39.72656250	-56.77734375	+3820	+14.79199219	-4.47802734	-3.90673828	+48.47167969	-37.08984375	-74.64111328	+3488
+1458241466.07800010	+16.02685547	-2.64111328	-0.56689453	+21.86279297	-53.98681641	-88.61572266	+5556	+16.31250000	+0.79541016	-2.17529297	+60.84228516	-40.03417969	-57.32666016	+3852	+14.83593750	-4.42968750	-3.89355469	+48.66943359	-37.44140625	-74.99267578	+3528
+1458241466.08220010	+16.04003906	-2.61914063	-0.54492188	+21.68701172	-54.47021484	-88.65966797	+5580	+16.33886719	+0.82177734	-2.13574219	+61.06201172	-40.36376953	-57.87597656	+3884	+14.87548828	-4.38134766	-3.88476563	+48.84521484	-37.81494141	-75.34423828	+3568
+1458241466.08640000	+16.05761719	-2.60156250	-0.52734375	+21.46728516	-54.95361328	-88.68164063	+5604	+16.36523438	+0.84814453	-2.10937500	+61.21582031	-40.64941406	-58.33740234	+3912	+14.92382813	-4.34179688	-3.86279297	+49.04296875	-38.25439453	-75.78369141	+3604
+1458241466.09050010	+16.07080078	-2.57958984	-0.51416016	+21.18164063	-55.34912109	-88.59375000	+5620	+16.39160156	+0.87890625	-2.08740234	+61.36962891	-40.93505859	-58.73291016	+3940	+14.97216797	-4.28466797	-3.84960938	+49.26269531	-38.69384766	-76.09130859	+3640
+1458241466.09470010	+16.08398438	-2.57519531	-0.50976563	+20.80810547	-55.72265625	-88.50585938	+5636	+16.41796875	+0.89208984	-2.06982422	+61.43554688	-41.22070313	-59.12841797	+3964	+15.02050781	-4.23193359	-3.83203125	+49.46044922	-39.13330078	-76.37695313	+3672
+1458241466.09879990	+16.08837891	-2.56640625	-0.50097656	+20.36865234	-56.11816406	-88.35205078	+5648	+16.43554688	+0.90527344	-2.04345703	+61.50146484	-41.50634766	-59.54589844	+3992	+15.06445313	-4.18359375	-3.81445313	+49.65820313	-39.59472656	-76.68457031	+3700
+1458241466.10299990	+16.09716797	-2.55761719	-0.50537109	+19.90722656	-56.40380859	-88.11035156	+5660	+16.45312500	+0.91845703	-2.02148438	+61.58935547	-41.79199219	-59.91943359	+4016	+15.11279297	-4.12646484	-3.80126953	+49.85595703	-40.07812500	-76.97021484	+3724
+1458241466.10719990	+16.10156250	-2.55322266	-0.51416016	+19.40185547	-56.71142578	-87.82470703	+5668	+16.47070313	+0.92724609	-2.00390625	+61.63330078	-42.09960938	-60.29296875	+4044	+15.15234375	-4.07373047	-3.78369141	+50.05371094	-40.56152344	-77.23388672	+3740
+1458241466.11130000	+16.10595703	-2.54882813	-0.51416016	+18.87451172	-57.06298828	-87.56103516	+5676	+16.48388672	+0.93603516	-1.98193359	+61.65527344	-42.38525391	-60.64453125	+4072	+15.19628906	-4.02099609	-3.76611328	+50.22949219	-41.04492188	-77.51953125	+3756
+1458241466.11550000	+16.11474609	-2.54003906	-0.50976563	+18.43505859	-57.41455078	-87.29736328	+5680	+16.50146484	+0.94921875	-1.96435547	+61.72119141	-42.69287109	-60.99609375	+4104	+15.23583984	-3.96826172	-3.74414063	+50.44921875	-41.55029297	-77.84912109	+3768
+1458241466.11970000	+16.12353516	-2.53564453	-0.50537109	+17.95166016	-57.76611328	-87.03369141	+5688	+16.51904297	+0.95800781	-1.94238281	+61.76513672	-43.00048828	-61.34765625	+4132	+15.27539063	-3.92431641	-3.72216797	+50.64697266	-41.98974609	-78.15673828	+3776
+1458241466.12380000	+16.13232422	-2.53125000	-0.49218750	+17.53417969	-58.20556641	-86.87988281	+5692	+16.53222656	+0.96240234	-1.90722656	+61.87500000	-43.35205078	-61.83105469	+4164	+15.31054688	-3.88037109	-3.70458984	+50.84472656	-42.40722656	-78.48632813	+3784
+1458241466.12800000	+16.13671875	-2.52246094	-0.47900391	+17.09472656	-58.55712891	-86.61621094	+5700	+16.54980469	+0.97119141	-1.87646484	+61.96289063	-43.68164063	-62.22656250	+4200	+15.34570313	-3.83203125	-3.68701172	+50.99853516	-42.82470703	-78.77197266	+3788
+1458241466.13220000	+16.14550781	-2.50927734	-0.46582031	+16.69921875	-58.90869141	-86.35253906	+5708	+16.56298828	+0.98876953	-1.84570313	+62.09472656	-44.01123047	-62.64404297	+4236	+15.38085938	-3.80126953	-3.67822266	+51.10839844	-43.17626953	-79.05761719	+3788
+1458241466.13630010	+16.14550781	-2.49169922	-0.44384766	+16.34765625	-59.32617188	-86.17675781	+5720	+16.57617188	+1.00634766	-1.79736328	+62.31445313	-44.40673828	-63.17138672	+4272	+15.40283203	-3.76611328	-3.66943359	+51.21826172	-43.48388672	-79.29931641	+3788
+1458241466.14050010	+16.14990234	-2.46533203	-0.41308594	+16.08398438	-59.78759766	-86.00097656	+5732	+16.58935547	+1.02392578	-1.74902344	+62.53417969	-44.80224609	-63.69873047	+4312	+15.42480469	-3.73535156	-3.65185547	+51.35009766	-43.79150391	-79.65087891	+3792
+1458241466.14470010	+16.15869141	-2.43896484	-0.38671875	+15.84228516	-60.22705078	-85.82519531	+5748	+16.60693359	+1.04150391	-1.69628906	+62.79785156	-45.19775391	-64.20410156	+4352	+15.44677734	-3.70898438	-3.63867188	+51.48193359	-44.03320313	-80.02441406	+3796
+1458241466.16129990	+16.19824219	-2.31591797	-0.17138672	+15.49072266	-62.46826172	-85.78125000	+5828	+16.68603516	+1.13818359	-1.43701172	+64.24804688	-46.88964844	-66.70898438	+4520	+15.52148438	-3.63867188	-3.58593750	+51.92138672	-44.78027344	-81.54052734	+3844
+1458241466.16549990	+16.20703125	-2.28515625	-0.11865234	+15.40283203	-62.95166016	-85.73730469	+5852	+16.70800781	+1.16894531	-1.37109375	+64.64355469	-47.26318359	-67.30224609	+4560	+15.53906250	-3.62109375	-3.57714844	+51.98730469	-44.89013672	-81.87011719	+3864
+1458241466.16960000	+16.21142578	-2.25439453	-0.07031250	+15.29296875	-63.43505859	-85.67138672	+5872	+16.72558594	+1.19531250	-1.30517578	+65.01708984	-47.65869141	-67.89550781	+4600	+15.55224609	-3.60351563	-3.56835938	+52.07519531	-45.02197266	-82.17773438	+3888
+1458241466.17380000	+16.22021484	-2.21923828	-0.02197266	+15.16113281	-63.91845703	-85.60546875	+5896	+16.74755859	+1.21728516	-1.24365234	+65.39062500	-48.05419922	-68.48876953	+4636	+15.56982422	-3.58593750	-3.55517578	+52.16308594	-45.15380859	-82.52929688	+3916
+1458241466.18210010	+16.23339844	-2.17089844	+0.07910156	+14.85351563	-64.90722656	-85.47363281	+5944	+16.78271484	+1.26123047	-1.12500000	+66.02783203	-48.80126953	-69.54345703	+4704	+15.59619141	-3.55078125	-3.53320313	+52.29492188	-45.41748047	-83.12255859	+3980
+1458241466.18630000	+16.24658203	-2.15332031	+0.12744141	+14.69970703	-65.39062500	-85.42968750	+5964	+16.80908203	+1.27441406	-1.06787109	+66.31347656	-49.15283203	-70.07080078	+4732	+15.61816406	-3.53759766	-3.51123047	+52.42675781	-45.61523438	-83.54003906	+4016
+1458241466.19050000	+16.25537109	-2.13574219	+0.16259766	+14.39208984	-65.74218750	-85.25390625	+5984	+16.83105469	+1.29199219	-1.01953125	+66.51123047	-49.46044922	-70.42236328	+4760	+15.64013672	-3.51562500	-3.49804688	+52.47070313	-45.76904297	-83.73779297	+4052
+1458241466.19460010	+16.25537109	-2.13134766	+0.19775391	+13.97460938	-66.07177734	-85.05615234	+6000	+16.84863281	+1.30078125	-0.97998047	+66.68701172	-49.74609375	-70.77392578	+4788	+15.66210938	-3.49365234	-3.48486328	+52.51464844	-45.96679688	-83.91357422	+4084
+1458241466.19880010	+16.26416016	-2.13134766	+0.21533203	+13.44726563	-66.31347656	-84.72656250	+6012	+16.86621094	+1.30957031	-0.94921875	+66.77490234	-50.00976563	-71.03759766	+4808	+15.68408203	-3.47607422	-3.46289063	+52.58056641	-46.18652344	-84.17724609	+4120
+1458241466.20300010	+16.26416016	-2.12695313	+0.21972656	+12.85400391	-66.48925781	-84.30908203	+6024	+16.87939453	+1.32275391	-0.92285156	+66.81884766	-50.22949219	-71.21337891	+4832	+15.71044922	-3.44970703	-3.44970703	+52.60253906	-46.42822266	-84.24316406	+4152
+1458241466.20709990	+16.26416016	-2.13574219	+0.22412109	+12.17285156	-66.64306641	-83.84765625	+6036	+16.89257813	+1.31396484	-0.90527344	+66.73095703	-50.47119141	-71.36718750	+4852	+15.72802734	-3.41894531	-3.43652344	+52.60253906	-46.66992188	-84.30908203	+4180
+1458241466.21129990	+16.27294922	-2.14453125	+0.22851563	+11.44775391	-66.79687500	-83.36425781	+6044	+16.90576172	+1.30078125	-0.89208984	+66.57714844	-50.69091797	-71.43310547	+4876	+15.75000000	-3.38818359	-3.41455078	+52.64648438	-46.99951172	-84.44091797	+4204
+1458241466.21550010	+16.27734375	-2.15332031	+0.22412109	+10.72265625	-66.92871094	-82.85888672	+6052	+16.91455078	+1.29638672	-0.88330078	+66.42333984	-50.88867188	-71.43310547	+4900	+15.77636719	-3.35742188	-3.39697266	+52.66845703	-47.32910156	-84.48486328	+4228
+1458241466.21960000	+16.27734375	-2.17089844	+0.22412109	+9.93164063	-67.03857422	-82.35351563	+6060	+16.92333984	+1.27880859	-0.87890625	+66.24755859	-51.08642578	-71.45507813	+4924	+15.80273438	-3.33544922	-3.37939453	+52.64648438	-47.61474609	-84.52880859	+4244
+1458241466.22379990	+16.28173828	-2.19287109	+0.21533203	+9.14062500	-67.10449219	-81.84814453	+6068	+16.93212891	+1.26562500	-0.87890625	+66.02783203	-51.26220703	-71.45507813	+4948	+15.82470703	-3.30908203	-3.35302734	+52.66845703	-47.92236328	-84.61669922	+4256
+1458241466.22799990	+16.28613281	-2.21044922	+0.19775391	+8.30566406	-67.08251953	-81.27685547	+6076	+16.94531250	+1.25683594	-0.87451172	+65.87402344	-51.45996094	-71.41113281	+4968	+15.85107422	-3.27832031	-3.33544922	+52.69042969	-48.22998047	-84.61669922	+4264
+1458241466.23210000	+16.28613281	-2.22802734	+0.17578125	+7.49267578	-67.03857422	-80.70556641	+6084	+16.94970703	+1.24804688	-0.87451172	+65.67626953	-51.65771484	-71.38916016	+4992	+15.87744141	-3.25195313	-3.31787109	+52.69042969	-48.49365234	-84.61669922	+4268
+1458241466.23630000	+16.28613281	-2.24121094	+0.16259766	+6.70166016	-67.06054688	-80.17822266	+6088	+16.94970703	+1.23486328	-0.87890625	+65.45654297	-51.85546875	-71.30126953	+5020	+15.89501953	-3.22119141	-3.30908203	+52.62451172	-48.73535156	-84.52880859	+4268
+1458241466.24050000	+16.28613281	-2.25439453	+0.15380859	+5.99853516	-67.12646484	-79.69482422	+6088	+16.95410156	+1.22607422	-0.87011719	+65.39062500	-52.09716797	-71.36718750	+5048	+15.91259766	-3.19921875	-3.29589844	+52.58056641	-48.97705078	-84.50683594	+4264
+1458241466.24460010	+16.29052734	-2.25878906	+0.14941406	+5.38330078	-67.19238281	-79.25537109	+6092	+16.95849609	+1.21728516	-0.86132813	+65.32470703	-52.36083984	-71.41113281	+5076	+15.93017578	-3.17724609	-3.28710938	+52.53662109	-49.17480469	-84.50683594	+4256
+1458241466.24880000	+16.29492188	-2.26318359	+0.14941406	+4.83398438	-67.30224609	-78.88183594	+6092	+16.96289063	+1.20410156	-0.85253906	+65.21484375	-52.66845703	-71.45507813	+5104	+15.94335938	-3.15527344	-3.27832031	+52.51464844	-49.35058594	-84.50683594	+4252
+1458241466.25289990	+16.29931641	-2.26318359	+0.15380859	+4.35058594	-67.45605469	-78.55224609	+6092	+16.97167969	+1.19970703	-0.83496094	+65.30273438	-52.99804688	-71.65283203	+5136	+15.95654297	-3.13769531	-3.26074219	+52.55859375	-49.52636719	-84.66064453	+4248
+1458241466.25710010	+16.30810547	-2.25439453	+0.16259766	+3.95507813	-67.58789063	-78.28857422	+6096	+16.97607422	+1.20410156	-0.80859375	+65.47851563	-53.37158203	-71.91650391	+5164	+15.97851563	-3.13330078	-3.24316406	+52.58056641	-49.63623047	-84.85839844	+4240
+1458241466.26539990	+16.31689453	-2.23681641	+0.20214844	+3.42773438	-68.00537109	-77.98095703	+6108	+16.99365234	+1.22167969	-0.72070313	+66.24755859	-54.36035156	-72.79541016	+5228	+15.99609375	-3.11572266	-3.23876953	+52.51464844	-49.63623047	-85.03417969	+4228
+1458241466.26959990	+16.32568359	-2.21044922	+0.22412109	+3.31787109	-68.24707031	-77.91503906	+6116	+17.00244141	+1.23486328	-0.66796875	+66.75292969	-54.90966797	-73.36669922	+5260	+16.00488281	-3.11132813	-3.23437500	+52.47070313	-49.63623047	-85.16601563	+4228
+1458241466.27379990	+16.33447266	-2.18408203	+0.25927734	+3.27392578	-68.53271484	-77.87109375	+6128	+17.00683594	+1.24804688	-0.62402344	+67.17041016	-55.43701172	-73.78417969	+5292	+16.00927734	-3.10693359	-3.23437500	+52.44873047	-49.57031250	-85.27587891	+4228
+1458241466.27790000	+16.34326172	-2.15332031	+0.29882813	+3.29589844	-68.90625000	-77.89306641	+6144	+17.01123047	+1.26562500	-0.56689453	+67.82958984	-56.03027344	-74.46533203	+5324	+16.01367188	-3.10693359	-3.22998047	+52.49267578	-49.54833984	-85.51757813	+4228
+1458241466.28629990	+16.36083984	-2.10058594	+0.37792969	+3.49365234	-69.58740234	-78.13476563	+6180	+17.02880859	+1.29199219	-0.45263672	+69.12597656	-57.21679688	-75.84960938	+5384	+16.02246094	-3.11572266	-3.20800781	+52.55859375	-49.43847656	-86.13281250	+4248
+1458241466.29460000	+16.38281250	-2.04785156	+0.44824219	+3.86718750	-70.18066406	-78.53027344	+6212	+17.05078125	+1.32275391	-0.32519531	+70.83984375	-58.46923828	-77.58544922	+5440	+16.04003906	-3.12011719	-3.19042969	+52.66845703	-49.30664063	-86.68212891	+4284
+1458241466.29880000	+16.39160156	-2.02587891	+0.47900391	+4.10888672	-70.46630859	-78.81591797	+6228	+17.05517578	+1.33154297	-0.27685547	+71.49902344	-59.06250000	-78.22265625	+5464	+16.04882813	-3.12011719	-3.18603516	+52.69042969	-49.24072266	-86.92382813	+4304
+1458241466.30290010	+16.39599609	-1.99511719	+0.51416016	+4.43847656	-70.77392578	-79.12353516	+6248	+17.05957031	+1.34912109	-0.23291016	+72.29003906	-59.67773438	-78.96972656	+5488	+16.05322266	-3.12011719	-3.18603516	+52.69042969	-49.15283203	-87.09960938	+4328
+1458241466.30710010	+16.40039063	-1.98193359	+0.54492188	+4.68017578	-71.05957031	-79.43115234	+6264	+17.05957031	+1.35351563	-0.18896484	+73.03710938	-60.29296875	-79.73876953	+5508	+16.05761719	-3.11572266	-3.18603516	+52.69042969	-49.10888672	-87.25341797	+4352
+1458241466.31130000	+16.40917969	-1.96875000	+0.55371094	+4.96582031	-71.16943359	-79.78271484	+6276	+17.06396484	+1.35351563	-0.16699219	+73.54248047	-60.88623047	-80.24414063	+5520	+16.06640625	-3.11132813	-3.17285156	+52.73437500	-49.10888672	-87.49511719	+4380
+1458241466.31539990	+16.41357422	-1.95556641	+0.56250000	+5.31738281	-71.32324219	-80.17822266	+6288	+17.06835938	+1.35791016	-0.14941406	+73.93798828	-61.23779297	-80.59570313	+5536	+16.07519531	-3.10253906	-3.16406250	+52.80029297	-49.15283203	-87.67089844	+4408
+1458241466.31960010	+16.41796875	-1.95556641	+0.56689453	+5.64697266	-71.47705078	-80.61767578	+6300	+17.06835938	+1.35791016	-0.13183594	+74.50927734	-61.74316406	-81.12304688	+5552	+16.08398438	-3.09375000	-3.15087891	+52.84423828	-49.19677734	-87.84667969	+4436
+1458241466.32380010	+16.42236328	-1.95556641	+0.56250000	+5.97656250	-71.52099609	-81.10107422	+6308	+17.06835938	+1.35351563	-0.12304688	+74.94873047	-62.29248047	-81.54052734	+5564	+16.09716797	-3.08496094	-3.13769531	+52.88818359	-49.26269531	-88.02246094	+4464
+1458241466.32789990	+16.42675781	-1.95556641	+0.54931641	+6.35009766	-71.54296875	-81.58447266	+6316	+17.06835938	+1.35351563	-0.12304688	+75.56396484	-63.01757813	-82.04589844	+5572	+16.11474609	-3.07177734	-3.13330078	+52.88818359	-49.32861328	-88.04443359	+4488
+1458241466.33209990	+16.43115234	-1.96435547	+0.53613281	+6.72363281	-71.56494141	-82.11181641	+6324	+17.06835938	+1.34472656	-0.11865234	+76.09130859	-63.69873047	-82.48535156	+5584	+16.12792969	-3.04980469	-3.13330078	+52.86621094	-49.43847656	-88.02246094	+4508
+1458241466.33620000	+16.43115234	-1.97314453	+0.50976563	+7.07519531	-71.47705078	-82.63916016	+6332	+17.06396484	+1.33154297	-0.13183594	+76.42089844	-64.35791016	-82.74902344	+5600	+16.13671875	-3.02783203	-3.12890625	+52.82226563	-49.52636719	-87.97851563	+4524
+1458241466.34040000	+16.43115234	-1.98193359	+0.48779297	+7.51464844	-71.47705078	-83.25439453	+6340	+17.05517578	+1.32275391	-0.14941406	+76.97021484	-65.23681641	-83.14453125	+5612	+16.14550781	-3.01025391	-3.12890625	+52.80029297	-49.61425781	-87.93457031	+4540
+1458241466.34460000	+16.43554688	-1.99072266	+0.46582031	+7.97607422	-71.45507813	-83.86962891	+6348	+17.04638672	+1.30957031	-0.16259766	+77.43164063	-66.00585938	-83.47412109	+5628	+16.15429688	-2.98828125	-3.12451172	+52.77832031	-49.72412109	-87.91259766	+4548
+1458241466.34870000	+16.43554688	-1.99951172	+0.43066406	+8.43750000	-71.36718750	-84.50683594	+6356	+17.04199219	+1.29638672	-0.18457031	+77.78320313	-66.75292969	-83.71582031	+5640	+16.16308594	-2.96630859	-3.12011719	+52.75634766	-49.85595703	-87.86865234	+4556
+1458241466.35290000	+16.43994141	-2.01269531	+0.40429688	+8.94287109	-71.36718750	-85.25390625	+6360	+17.03759766	+1.28759766	-0.20214844	+78.37646484	-67.58789063	-84.13330078	+5656	+16.17187500	-2.94873047	-3.11132813	+52.75634766	-49.98779297	-87.86865234	+4560
+1458241466.35710000	+16.44433594	-2.01708984	+0.38232422	+9.55810547	-71.38916016	-86.04492188	+6364	+17.02880859	+1.27880859	-0.21093750	+78.99169922	-68.37890625	-84.61669922	+5668	+16.18505859	-2.92675781	-3.10693359	+52.75634766	-50.09765625	-87.86865234	+4560
+1458241466.36120010	+16.44433594	-2.02148438	+0.36035156	+10.17333984	-71.41113281	-86.81396484	+6364	+17.02001953	+1.26562500	-0.22412109	+79.69482422	-69.16992188	-85.18798828	+5680	+16.19384766	-2.90039063	-3.10693359	+52.73437500	-50.18554688	-87.80273438	+4560
+1458241466.36540010	+16.44873047	-2.02587891	+0.34277344	+10.81054688	-71.45507813	-87.64892578	+6364	+17.01123047	+1.25244141	-0.22851563	+80.39794922	-69.98291016	-85.80322266	+5688	+16.20263672	-2.88281250	-3.10693359	+52.71240234	-50.27343750	-87.78076172	+4556
+1458241466.36960010	+16.45312500	-2.02148438	+0.32519531	+11.51367188	-71.52099609	-88.48388672	+6364	+17.00683594	+1.24365234	-0.23730469	+81.21093750	-70.79589844	-86.48437500	+5696	+16.20703125	-2.86523438	-3.10693359	+52.66845703	-50.31738281	-87.75878906	+4548
+1458241466.37369990	+16.44873047	-2.01708984	+0.31640625	+12.23876953	-71.60888672	-89.36279297	+6364	+17.00244141	+1.23925781	-0.23291016	+82.33154297	-71.60888672	-87.49511719	+5704	+16.21142578	-2.84326172	-3.11132813	+52.62451172	-50.36132813	-87.71484375	+4544
+1458241466.37789990	+16.45312500	-2.00830078	+0.32080078	+13.16162109	-71.85058594	-90.41748047	+6364	+16.99804688	+1.22167969	-0.21972656	+83.62792969	-72.44384766	-88.79150391	+5712	+16.21142578	-2.83447266	-3.11132813	+52.60253906	-50.38330078	-87.78076172	+4536
+1458241466.38210010	+16.45312500	-1.99072266	+0.32958984	+14.21630859	-72.09228516	-91.53808594	+6368	+16.99365234	+1.22607422	-0.20214844	+85.20996094	-73.25683594	-90.26367188	+5720	+16.21582031	-2.82128906	-3.11132813	+52.60253906	-50.40527344	-87.91259766	+4528
+1458241466.38620000	+16.45751953	-1.97314453	+0.35156250	+15.31494141	-72.39990234	-92.72460938	+6372	+16.99804688	+1.23046875	-0.17578125	+87.09960938	-74.02587891	-92.06542969	+5728	+16.22021484	-2.81689453	-3.11132813	+52.62451172	-50.38330078	-88.04443359	+4520
+1458241466.39039990	+16.46191406	-1.94677734	+0.37792969	+16.56738281	-72.75146484	-93.99902344	+6376	+16.99804688	+1.22167969	-0.15380859	+88.87939453	-74.77294922	-93.88916016	+5736	+16.22021484	-2.80810547	-3.11132813	+52.64648438	-50.38330078	-88.22021484	+4516
+1458241466.39459990	+16.46630859	-1.92919922	+0.40429688	+17.86376953	-73.08105469	-95.36132813	+6384	+17.00244141	+1.22607422	-0.13183594	+90.94482422	-75.47607422	-95.93261719	+5744	+16.22460938	-2.80810547	-3.10693359	+52.66845703	-50.33935547	-88.41796875	+4512
+1458241466.39870000	+16.46191406	-1.90722656	+0.43066406	+19.22607422	-73.38867188	-96.76757813	+6388	+17.00683594	+1.23046875	-0.10546875	+93.42773438	-76.13525391	-98.41552734	+5748	+16.22900391	-2.80810547	-3.10693359	+52.66845703	-50.27343750	-88.61572266	+4512
+1458241466.40290000	+16.46191406	-1.87646484	+0.46142578	+20.83007813	-73.74023438	-98.32763672	+6396	+17.00683594	+1.22167969	-0.07470703	+95.99853516	-76.77246094	-101.11816406	+5752	+16.22460938	-2.80810547	-3.11132813	+52.69042969	-50.18554688	-88.81347656	+4512
+1458241466.40700010	+16.46191406	-1.85009766	+0.49658203	+22.47802734	-74.09179688	-99.97558594	+6404	+17.01123047	+1.23046875	-0.03955078	+98.92089844	-77.36572266	-104.08447266	+5756	+16.22460938	-2.81250000	-3.11132813	+52.69042969	-50.09765625	-89.01123047	+4520
+1458241466.41120000	+16.46630859	-1.82812500	+0.52734375	+24.16992188	-74.42138672	-101.66748047	+6412	+17.02001953	+1.24365234	-0.01757813	+101.84326172	-77.91503906	-107.05078125	+5760	+16.22021484	-2.81689453	-3.11132813	+52.69042969	-50.05371094	-89.25292969	+4528
+1458241466.41540000	+16.46630859	-1.79296875	+0.56689453	+26.30126953	-74.79492188	-103.66699219	+6424	+17.02441406	+1.24365234	+0.00439453	+104.94140625	-78.44238281	-110.34667969	+5764	+16.22021484	-2.81689453	-3.10693359	+52.71240234	-50.00976563	-89.45068359	+4540
+1458241466.41950010	+16.46191406	-1.77978516	+0.61083984	+28.45458984	-75.14648438	-105.79833984	+6428	+17.02441406	+1.25244141	+0.03076172	+108.36914063	-78.90380859	-113.90625000	+5768	+16.22021484	-2.82128906	-3.10693359	+52.71240234	-49.96582031	-89.67041016	+4556
+1458241466.42370010	+16.46630859	-1.76660156	+0.63281250	+30.49804688	-75.34423828	-107.81982422	+6432	+17.03320313	+1.26123047	+0.04833984	+111.92871094	-79.32128906	-117.59765625	+5768	+16.22021484	-2.83007813	-3.10253906	+52.71240234	-49.96582031	-89.89013672	+4572
+1458241466.42790010	+16.46630859	-1.74023438	+0.65039063	+32.67333984	-75.49804688	-109.84130859	+6436	+17.03759766	+1.26123047	+0.06591797	+115.55419922	-79.69482422	-121.44287109	+5764	+16.22460938	-2.83007813	-3.09814453	+52.69042969	-49.96582031	-90.00000000	+4588
+1458241466.43199990	+16.46630859	-1.73583984	+0.66357422	+34.78271484	-75.60791016	-111.90673828	+6432	+17.03759766	+1.26562500	+0.07910156	+119.42138672	-80.02441406	-125.52978516	+5760	+16.22460938	-2.82568359	-3.09814453	+52.62451172	-49.98779297	-90.04394531	+4608
+1458241466.43619990	+16.47070313	-1.73583984	+0.66357422	+36.71630859	-75.60791016	-113.81835938	+6428	+17.04199219	+1.26562500	+0.08349609	+123.04687500	-80.35400391	-129.37500000	+5756	+16.22900391	-2.82568359	-3.10253906	+52.53662109	-50.03173828	-90.04394531	+4624
+1458241466.44039990	+16.46630859	-1.71826172	+0.65917969	+38.89160156	-75.60791016	-115.81787109	+6424	+17.03759766	+1.26123047	+0.08349609	+127.08984375	-80.61767578	-133.70361328	+5752	+16.22900391	-2.81689453	-3.10693359	+52.42675781	-50.07568359	-89.95605469	+4644
+1458241466.44450000	+16.46191406	-1.72705078	+0.65917969	+40.95703125	-75.58593750	-117.81738281	+6420	+17.02880859	+1.25683594	+0.08789063	+131.35253906	-80.83740234	-138.20800781	+5748	+16.22900391	-2.80810547	-3.11572266	+52.27294922	-50.16357422	-89.78027344	+4660
+1458241466.44870000	+16.47070313	-1.73583984	+0.64599609	+42.82470703	-75.47607422	-119.61914063	+6416	+17.02880859	+1.25244141	+0.08349609	+135.59326172	-81.05712891	-142.73437500	+5744	+16.23339844	-2.80371094	-3.12011719	+52.11914063	-50.29541016	-89.62646484	+4672
+1458241466.45289990	+16.47070313	-1.74023438	+0.62402344	+44.53857422	-75.30029297	-121.20117188	+6412	+17.02441406	+1.24804688	+0.07031250	+139.83398438	-81.23291016	-147.26074219	+5744	+16.23779297	-2.79492188	-3.12451172	+51.98730469	-50.40527344	-89.47265625	+4684
+1458241466.45700000	+16.47509766	-1.75341797	+0.60205078	+46.16455078	-75.10253906	-122.73925781	+6412	+17.02001953	+1.23486328	+0.05712891	+144.07470703	-81.36474609	-151.80908203	+5744	+16.24218750	-2.78173828	-3.12890625	+51.83349609	-50.53710938	-89.27490234	+4692
+1458241466.46120000	+16.47509766	-1.77099609	+0.57568359	+47.74658203	-74.86083984	-124.23339844	+6408	+17.01562500	+1.21728516	+0.05273438	+148.55712891	-81.38671875	-156.66503906	+5748	+16.24658203	-2.77294922	-3.13330078	+51.65771484	-50.66894531	-89.05517578	+4696
+1458241466.46540000	+16.47070313	-1.78417969	+0.54052734	+48.97705078	-74.55322266	-125.35400391	+6404	+17.01123047	+1.20849609	+0.04394531	+152.92968750	-81.38671875	-161.34521484	+5752	+16.25097656	-2.75976563	-3.13769531	+51.50390625	-50.77880859	-88.83544922	+4700
+1458241466.46950010	+16.47070313	-1.79296875	+0.49658203	+50.09765625	-74.24560547	-126.36474609	+6404	+17.00683594	+1.19091797	+0.03515625	+157.32421875	-81.36474609	-166.04736328	+5760	+16.25537109	-2.74658203	-3.14648438	+51.30615234	-50.91064453	-88.54980469	+4704
+1458241466.47370000	+16.47509766	-1.80175781	+0.47460938	+51.54785156	-74.00390625	-127.68310547	+6396	+16.99804688	+1.17333984	+0.02636719	+161.67480469	-81.25488281	-170.72753906	+5764	+16.25537109	-2.73339844	-3.15527344	+51.10839844	-51.04248047	-88.24218750	+4704
+1458241466.47790000	+16.47509766	-1.81933594	+0.45263672	+52.77832031	-73.74023438	-128.82568359	+6392	+16.99365234	+1.16455078	+0.01318359	+165.80566406	-81.14501953	-175.14404297	+5772	+16.25976563	-2.72021484	-3.16406250	+50.91064453	-51.17431641	-87.93457031	+4700
+1458241466.48200010	+16.47509766	-1.82373047	+0.42626953	+53.96484375	-73.47656250	-129.90234375	+6388	+16.98486328	+1.14697266	+0.00000000	+169.69482422	-81.01318359	-179.31884766	+5780	+16.25976563	-2.70263672	-3.16845703	+50.69091797	-51.30615234	-87.62695313	+4692
+1458241466.48620010	+16.47949219	-1.82812500	+0.41748047	+55.41503906	-73.27880859	-131.19873047	+6380	+16.98486328	+1.12939453	+0.00878906	+173.49609375	-80.63964844	+176.52832031	+5788	+16.26416016	-2.68945313	-3.17724609	+50.49316406	-51.43798828	-87.34130859	+4684
+1458241466.49029990	+16.47949219	-1.84570313	+0.39990234	+56.33789063	-73.01513672	-132.12158203	+6372	+16.98486328	+1.11621094	+0.01318359	+176.94580078	-80.35400391	+172.83691406	+5792	+16.26416016	-2.67626953	-3.17724609	+50.27343750	-51.59179688	-87.01171875	+4676
+1458241466.49449990	+16.48388672	-1.83691406	+0.37792969	+57.32666016	-72.75146484	-132.95654297	+6368	+16.98486328	+1.10742188	+0.01757813	-179.82421875	-80.04638672	+169.38720703	+5796	+16.26855469	-2.65869141	-3.18164063	+50.07568359	-51.72363281	-86.74804688	+4664
+1458241466.49869990	+16.47949219	-1.82812500	+0.38671875	+58.93066406	-72.59765625	-134.42871094	+6360	+16.98925781	+1.10302734	+0.03515625	-176.94580078	-79.58496094	+166.28906250	+5804	+16.26855469	-2.64550781	-3.18603516	+49.89990234	-51.81152344	-86.48437500	+4652
+1458241466.50700000	+16.48388672	-1.80615234	+0.41748047	+61.63330078	-72.29003906	-136.97753906	+6352	+16.98925781	+1.09423828	+0.05712891	-171.89208984	-78.79394531	+160.83984375	+5808	+16.26416016	-2.62353516	-3.19482422	+49.54833984	-51.89941406	-86.06689453	+4628
+1458241466.51120000	+16.48828125	-1.78417969	+0.44384766	+63.23730469	-72.20214844	-138.44970703	+6352	+16.99365234	+1.08984375	+0.08349609	-169.82666016	-78.26660156	+158.57666016	+5812	+16.25976563	-2.61474609	-3.19482422	+49.41650391	-51.89941406	-85.91308594	+4616
+1458241466.51530000	+16.49267578	-1.77539063	+0.47021484	+64.51171875	-72.11425781	-139.72412109	+6348	+16.99365234	+1.08984375	+0.10107422	-167.89306641	-77.82714844	+156.46728516	+5812	+16.25537109	-2.61474609	-3.19042969	+49.32861328	-51.89941406	-85.86914063	+4604
+1458241466.51950000	+16.49267578	-1.75341797	+0.49658203	+65.83007813	-72.00439453	-140.95458984	+6348	+16.99804688	+1.09863281	+0.11865234	-166.15722656	-77.38769531	+154.64355469	+5812	+16.25097656	-2.61035156	-3.18603516	+49.26269531	-51.89941406	-85.86914063	+4596
+1458241466.52370000	+16.49267578	-1.73144531	+0.53173828	+67.36816406	-71.96044922	-142.44873047	+6352	+17.00244141	+1.10742188	+0.14941406	-164.77294922	-76.86035156	+153.12744141	+5816	+16.24658203	-2.61035156	-3.18164063	+49.19677734	-51.85546875	-85.89111328	+4588
+1458241466.52780010	+16.49707031	-1.71386719	+0.56689453	+68.53271484	-71.87255859	-143.56933594	+6356	+17.01123047	+1.12060547	+0.17138672	-163.34472656	-76.46484375	+151.63330078	+5820	+16.24218750	-2.61035156	-3.17724609	+49.15283203	-51.83349609	-85.91308594	+4584
+1458241466.53200010	+16.49707031	-1.69189453	+0.59326172	+69.65332031	-71.80664063	-144.68994141	+6356	+17.01562500	+1.12500000	+0.18896484	-162.13623047	-76.06933594	+150.31494141	+5820	+16.23779297	-2.61035156	-3.17724609	+49.10888672	-51.78955078	-85.93505859	+4580
+1458241466.53620000	+16.50146484	-1.66552734	+0.61962891	+70.72998047	-71.76269531	-145.70068359	+6356	+17.01562500	+1.12500000	+0.20654297	-161.12548828	-75.67382813	+149.19433594	+5820	+16.23339844	-2.61035156	-3.17285156	+49.04296875	-51.74560547	-85.95703125	+4580
+1458241466.54029990	+16.50146484	-1.64794922	+0.64599609	+71.60888672	-71.71875000	-146.60156250	+6360	+17.01123047	+1.12939453	+0.21533203	-160.07080078	-75.34423828	+148.05175781	+5820	+16.22460938	-2.61035156	-3.17285156	+48.99902344	-51.67968750	-85.97900391	+4580
+1458241466.54450010	+16.49707031	-1.63916016	+0.66796875	+72.46582031	-71.69677734	-147.45849609	+6360	+17.01123047	+1.12939453	+0.22412109	-159.16992188	-75.03662109	+147.06298828	+5820	+16.21582031	-2.61035156	-3.17285156	+48.91113281	-51.63574219	-86.00097656	+4584
+1458241466.54870010	+16.50146484	-1.62597656	+0.68115234	+73.08105469	-71.69677734	-148.11767578	+6356	+17.01123047	+1.12939453	+0.23291016	-158.48876953	-74.72900391	+146.27197266	+5820	+16.21142578	-2.61035156	-3.17285156	+48.84521484	-51.59179688	-86.02294922	+4592
+1458241466.55279990	+16.50146484	-1.61718750	+0.68554688	+73.43261719	-71.67480469	-148.51318359	+6352	+17.01123047	+1.13378906	+0.23730469	-157.71972656	-74.46533203	+145.45898438	+5824	+16.20263672	-2.60595703	-3.16845703	+48.73535156	-51.56982422	-86.02294922	+4596
+1458241466.55699990	+16.50146484	-1.62597656	+0.68554688	+73.65234375	-71.65283203	-148.88671875	+6352	+17.01123047	+1.12939453	+0.24169922	-157.14843750	-74.20166016	+144.79980469	+5824	+16.19824219	-2.60595703	-3.16845703	+48.60351563	-51.56982422	-85.97900391	+4604
+1458241466.56110000	+16.50146484	-1.63916016	+0.67236328	+73.54248047	-71.63085938	-148.88671875	+6348	+17.00683594	+1.12500000	+0.23730469	-156.59912109	-74.00390625	+144.16259766	+5824	+16.19384766	-2.60156250	-3.17285156	+48.47167969	-51.56982422	-85.93505859	+4616
+1458241466.56530000	+16.49707031	-1.64794922	+0.64599609	+73.25683594	-71.60888672	-148.71093750	+6352	+16.99804688	+1.12060547	+0.22412109	-155.96191406	-73.87207031	+143.45947266	+5824	+16.18945313	-2.59277344	-3.17724609	+48.25195313	-51.59179688	-85.75927734	+4624
+1458241466.56950000	+16.49267578	-1.66552734	+0.61962891	+72.90527344	-71.58691406	-148.51318359	+6352	+16.98925781	+1.09863281	+0.20654297	-155.50048828	-73.76220703	+142.84423828	+5828	+16.18066406	-2.58398438	-3.19042969	+48.01025391	-51.61376953	-85.56152344	+4636
+1458241466.57360010	+16.48828125	-1.68750000	+0.58886719	+72.37792969	-71.58691406	-148.13964844	+6356	+16.98046875	+1.07666016	+0.19335938	-155.14892578	-73.63037109	+142.31689453	+5836	+16.17626953	-2.57519531	-3.20361328	+47.72460938	-51.65771484	-85.31982422	+4644
+1458241466.57780000	+16.48828125	-1.70507813	+0.55810547	+71.98242188	-71.58691406	-147.85400391	+6360	+16.97607422	+1.05468750	+0.18017578	-154.81933594	-73.47656250	+141.85546875	+5840	+16.17187500	-2.56201172	-3.21679688	+47.43896484	-51.72363281	-85.01220703	+4652
+1458241466.58200000	+16.47949219	-1.73583984	+0.52734375	+71.45507813	-71.58691406	-147.52441406	+6364	+16.96728516	+1.03710938	+0.16699219	-154.51171875	-73.34472656	+141.45996094	+5844	+16.16748047	-2.54882813	-3.22998047	+47.15332031	-51.83349609	-84.70458984	+4656
+1458241466.58610010	+16.47509766	-1.77099609	+0.49218750	+70.86181641	-71.58691406	-147.15087891	+6368	+16.95849609	+1.02392578	+0.14941406	-154.16015625	-73.21289063	+141.02050781	+5848	+16.16748047	-2.53564453	-3.24316406	+46.86767578	-51.92138672	-84.41894531	+4660
+1458241466.59030010	+16.47509766	-1.79736328	+0.45703125	+70.26855469	-71.56494141	-146.71142578	+6372	+16.95410156	+1.01074219	+0.13183594	-153.80859375	-73.12500000	+140.53710938	+5848	+16.16748047	-2.52246094	-3.25634766	+46.56005859	-52.05322266	-84.06738281	+4660
+1458241466.59450010	+16.47070313	-1.82812500	+0.41748047	+69.60937500	-71.56494141	-146.22802734	+6376	+16.94970703	+0.98876953	+0.11425781	-153.52294922	-73.01513672	+140.09765625	+5856	+16.16748047	-2.50927734	-3.26953125	+46.25244141	-52.16308594	-83.73779297	+4656
+1458241466.59859990	+16.46630859	-1.85449219	+0.37792969	+69.01611328	-71.54296875	-145.81054688	+6380	+16.94091797	+0.97119141	+0.09667969	-153.28125000	-72.88330078	+139.72412109	+5860	+16.16748047	-2.50048828	-3.28710938	+45.92285156	-52.25097656	-83.38623047	+4648
+1458241466.60279990	+16.46191406	-1.88085938	+0.34716797	+68.53271484	-71.54296875	-145.48095703	+6384	+16.93652344	+0.94482422	+0.08349609	-153.10546875	-72.77343750	+139.37255859	+5868	+16.16748047	-2.48730469	-3.30468750	+45.61523438	-52.33886719	-83.03466797	+4640
+1458241466.60700010	+16.45751953	-1.89843750	+0.31201172	+68.09326172	-71.54296875	-145.17333984	+6384	+16.92773438	+0.94042969	+0.07031250	-152.81982422	-72.64160156	+138.97705078	+5876	+16.16308594	-2.47412109	-3.32226563	+45.32958984	-52.40478516	-82.70507813	+4632
+1458241466.61110000	+16.45312500	-1.91601563	+0.29003906	+67.85156250	-71.56494141	-145.04150391	+6384	+16.92773438	+0.93164063	+0.06152344	-152.53417969	-72.46582031	+138.62548828	+5880	+16.16308594	-2.46533203	-3.33984375	+45.06591797	-52.44873047	-82.41943359	+4620
+1458241466.61529990	+16.45312500	-1.93359375	+0.27685547	+67.76367188	-71.60888672	-145.08544922	+6380	+16.93212891	+0.92724609	+0.05273438	-152.29248047	-72.31201172	+138.25195313	+5888	+16.16308594	-2.45654297	-3.34863281	+44.84619141	-52.51464844	-82.22167969	+4604
+1458241466.61949990	+16.45751953	-1.93798828	+0.26367188	+67.82958984	-71.63085938	-145.21728516	+6372	+16.93652344	+0.93164063	+0.04394531	-151.96289063	-72.15820313	+137.90039063	+5892	+16.16308594	-2.45214844	-3.36181641	+44.67041016	-52.55859375	-82.08984375	+4588
+1458241466.62360000	+16.45751953	-1.93359375	+0.25927734	+68.04931641	-71.67480469	-145.48095703	+6368	+16.94091797	+0.94042969	+0.04394531	-151.74316406	-71.93847656	+137.61474609	+5896	+16.16308594	-2.44775391	-3.37060547	+44.51660156	-52.55859375	-81.97998047	+4572
+1458241466.62780000	+16.46191406	-1.92919922	+0.25927734	+68.29101563	-71.74072266	-145.76660156	+6360	+16.94531250	+0.94042969	+0.04394531	-151.47949219	-71.78466797	+137.28515625	+5896	+16.15869141	-2.44775391	-3.38378906	+44.38476563	-52.53662109	-81.91406250	+4560
+1458241466.63200000	+16.46630859	-1.91601563	+0.25927734	+68.64257813	-71.78466797	-146.11816406	+6356	+16.95410156	+0.95361328	+0.03515625	-151.17187500	-71.63085938	+136.91162109	+5900	+16.15869141	-2.44775391	-3.39697266	+44.27490234	-52.49267578	-81.87011719	+4544
+1458241466.63610010	+16.47070313	-1.89843750	+0.26367188	+69.06005859	-71.85058594	-146.51367188	+6352	+16.96728516	+0.96679688	+0.03076172	-150.88623047	-71.47705078	+136.58203125	+5904	+16.15869141	-2.44775391	-3.41455078	+44.14306641	-52.42675781	-81.80419922	+4532
+1458241466.64030000	+16.47509766	-1.87646484	+0.27246094	+69.56542969	-71.91650391	-146.99707031	+6352	+16.97607422	+0.97558594	+0.02197266	-150.57861328	-71.36718750	+136.23046875	+5904	+16.15869141	-2.44335938	-3.42773438	+44.05517578	-52.33886719	-81.78222656	+4524
+1458241466.64439990	+16.48388672	-1.85009766	+0.28125000	+70.13671875	-71.98242188	-147.56835938	+6352	+16.98925781	+0.99755859	+0.01318359	-150.22705078	-71.23535156	+135.85693359	+5904	+16.15429688	-2.44335938	-3.44531250	+43.98925781	-52.25097656	-81.78222656	+4516
+1458241466.64860010	+16.49707031	-1.81933594	+0.29003906	+70.68603516	-72.04833984	-148.02978516	+6352	+17.00244141	+1.01513672	+0.00878906	-149.91943359	-71.10351563	+135.54931641	+5900	+16.15429688	-2.44335938	-3.46289063	+43.90136719	-52.16308594	-81.80419922	+4508
+1458241466.65280010	+16.51025391	-1.78417969	+0.29443359	+71.23535156	-72.11425781	-148.53515625	+6352	+17.01562500	+1.03710938	+0.00000000	-149.54589844	-71.01562500	+135.17578125	+5896	+16.14990234	-2.44335938	-3.48046875	+43.83544922	-52.05322266	-81.80419922	+4504
+1458241466.65689990	+16.52343750	-1.75341797	+0.29882813	+71.71875000	-72.18017578	-148.97460938	+6348	+17.02880859	+1.05468750	-0.01318359	-149.28222656	-70.92773438	+134.86816406	+5892	+16.14990234	-2.44335938	-3.50244141	+43.74755859	-51.94335938	-81.82617188	+4500
+1458241466.66109990	+16.53662109	-1.71826172	+0.29003906	+71.98242188	-72.20214844	-149.17236328	+6348	+17.04199219	+1.07226563	-0.03076172	-148.95263672	-70.88378906	+134.51660156	+5888	+16.14990234	-2.44335938	-3.52441406	+43.65966797	-51.81152344	-81.82617188	+4500
+1458241466.66529990	+16.54980469	-1.68310547	+0.27246094	+72.07031250	-72.24609375	-149.17236328	+6352	+17.05517578	+1.08544922	-0.05712891	-148.62304688	-70.90576172	+134.12109375	+5884	+16.14990234	-2.43457031	-3.56396484	+43.52783203	-51.63574219	-81.73828125	+4504
+1458241466.66940000	+16.56298828	-1.65673828	+0.25048828	+71.98242188	-72.24609375	-149.08447266	+6352	+17.06835938	+1.09863281	-0.08349609	-148.27148438	-70.94970703	+133.70361328	+5880	+16.14990234	-2.43017578	-3.60351563	+43.37402344	-51.43798828	-81.62841797	+4508
+1458241466.67360000	+16.58056641	-1.63916016	+0.21093750	+71.54296875	-72.24609375	-148.62304688	+6352	+17.07714844	+1.11181641	-0.12304688	-147.85400391	-71.03759766	+133.22021484	+5876	+16.14990234	-2.42138672	-3.64306641	+43.19824219	-51.28417969	-81.47460938	+4516
+1458241466.67779990	+16.58935547	-1.61718750	+0.15820313	+70.94970703	-72.20214844	-148.02978516	+6356	+17.08593750	+1.12500000	-0.16259766	-147.45849609	-71.12548828	+132.75878906	+5876	+16.14990234	-2.40380859	-3.69140625	+42.97851563	-51.08642578	-81.25488281	+4524
+1458241466.68190000	+16.60253906	-1.61279297	+0.10986328	+70.31250000	-72.18017578	-147.45849609	+6356	+17.09472656	+1.13818359	-0.20214844	-147.10693359	-71.21337891	+132.34130859	+5876	+16.14550781	-2.39062500	-3.74414063	+42.75878906	-50.93261719	-81.01318359	+4532
+1458241466.68610000	+16.61572266	-1.60839844	+0.04394531	+69.41162109	-72.11425781	-146.60156250	+6356	+17.09912109	+1.14257813	-0.25048828	-146.71142578	-71.34521484	+131.85791016	+5872	+16.14990234	-2.37304688	-3.79248047	+42.51708984	-50.80078125	-80.74951172	+4536
+1458241466.69030000	+16.62011719	-1.60839844	+0.01757813	+69.12597656	-72.09228516	-146.31591797	+6348	+17.10351563	+1.15136719	-0.29882813	-146.29394531	-71.49902344	+131.35253906	+5872	+16.15429688	-2.35546875	-3.84521484	+42.25341797	-50.66894531	-80.41992188	+4544
+1458241466.69440010	+16.62451172	-1.61279297	-0.01318359	+68.62060547	-72.04833984	-145.87646484	+6344	+17.11230469	+1.15576172	-0.35156250	-145.92041016	-71.65283203	+130.86914063	+5872	+16.15869141	-2.33349609	-3.90234375	+41.98974609	-50.53710938	-80.04638672	+4544
+1458241466.69860010	+16.62890625	-1.61279297	-0.05712891	+67.96142578	-71.96044922	-145.26123047	+6340	+17.11669922	+1.16015625	-0.41308594	-145.50292969	-71.89453125	+130.29785156	+5872	+16.15869141	-2.31152344	-3.95947266	+41.68212891	-50.40527344	-79.62890625	+4544
+1458241466.70280000	+16.63769531	-1.61718750	-0.11425781	+66.99462891	-71.87255859	-144.38232422	+6340	+17.12109375	+1.16455078	-0.48339844	-145.01953125	-72.15820313	+129.70458984	+5872	+16.16308594	-2.28955078	-4.01660156	+41.39648438	-50.27343750	-79.23339844	+4540
+1458241466.70689990	+16.64648438	-1.62158203	-0.18457031	+65.96191406	-71.74072266	-143.43750000	+6336	+17.12109375	+1.17333984	-0.55371094	-144.47021484	-72.42187500	+129.06738281	+5876	+16.16308594	-2.26318359	-4.07373047	+41.08886719	-50.14160156	-78.81591797	+4536
+1458241466.71110010	+16.65087891	-1.63037109	-0.25488281	+64.88525391	-71.58691406	-142.44873047	+6336	+17.12548828	+1.18212891	-0.62402344	-143.96484375	-72.66357422	+128.45214844	+5880	+16.16748047	-2.24121094	-4.13085938	+40.82519531	-50.03173828	-78.39843750	+4528
+1458241466.71519990	+16.66406250	-1.63916016	-0.35595703	+63.36914063	-71.36718750	-141.06445313	+6340	+17.12548828	+1.19531250	-0.69433594	-143.41552734	-72.92724609	+127.81494141	+5884	+16.16748047	-2.21484375	-4.18798828	+40.53955078	-49.89990234	-78.02490234	+4512
+1458241466.71939990	+16.67724609	-1.64355469	-0.45263672	+62.09472656	-71.14746094	-139.87792969	+6340	+17.12988281	+1.20849609	-0.76025391	-142.91015625	-73.16894531	+127.24365234	+5888	+16.17187500	-2.18847656	-4.24511719	+40.31982422	-49.79003906	-77.67333984	+4496
+1458241466.72359990	+16.68603516	-1.64355469	-0.54052734	+61.01806641	-70.92773438	-138.91113281	+6336	+17.13867188	+1.22167969	-0.82617188	-142.47070313	-73.41064453	+126.76025391	+5892	+16.17187500	-2.16210938	-4.30224609	+40.12207031	-49.63623047	-77.36572266	+4480
+1458241466.72770000	+16.70361328	-1.63916016	-0.64599609	+59.78759766	-70.62011719	-137.76855469	+6332	+17.14746094	+1.23486328	-0.89648438	-141.96533203	-73.69628906	+126.16699219	+5896	+16.17187500	-2.13574219	-4.35937500	+39.90234375	-49.46044922	-77.05810547	+4460
+1458241466.73190000	+16.71679688	-1.62597656	-0.73828125	+58.86474609	-70.35644531	-136.86767578	+6328	+17.15185547	+1.26562500	-0.96679688	-141.30615234	-73.98193359	+125.52978516	+5904	+16.17626953	-2.10937500	-4.42089844	+39.74853516	-49.26269531	-76.79443359	+4440
+1458241466.73610000	+16.72558594	-1.60400391	-0.80859375	+58.27148438	-70.13671875	-136.25244141	+6320	+17.16064453	+1.30078125	-1.02832031	-140.80078125	-74.24560547	+125.04638672	+5908	+16.17626953	-2.07861328	-4.48242188	+39.63867188	-49.02099609	-76.55273438	+4416
+1458241466.74020000	+16.75195313	-1.55126953	-0.90966797	+57.63427734	-69.78515625	-135.50537109	+6320	+17.16943359	+1.33593750	-1.09423828	-140.22949219	-74.50927734	+124.51904297	+5916	+16.17187500	-2.05224609	-4.54394531	+39.57275391	-48.75732422	-76.39892578	+4396
+1458241466.74440000	+16.76953125	-1.49414063	-0.96679688	+57.61230469	-69.60937500	-135.28564453	+6308	+17.17822266	+1.37988281	-1.16015625	-139.59228516	-74.77294922	+123.94775391	+5924	+16.17187500	-2.02587891	-4.59667969	+39.57275391	-48.49365234	-76.33300781	+4372
+1458241466.74860000	+16.79150391	-1.44140625	-1.00634766	+57.74414063	-69.45556641	-135.24169922	+6296	+17.19140625	+1.42382813	-1.21289063	-139.04296875	-74.99267578	+123.50830078	+5932	+16.17187500	-1.99511719	-4.65380859	+39.61669922	-48.20800781	-76.28906250	+4352
+1458241466.75270010	+16.80029297	-1.41503906	-1.02392578	+57.83203125	-69.38964844	-135.21972656	+6276	+17.20898438	+1.46777344	-1.27001953	-138.44970703	-75.23437500	+123.02490234	+5936	+16.17187500	-1.96435547	-4.71093750	+39.70458984	-47.90039063	-76.31103516	+4332
+1458241466.75690010	+16.81787109	-1.36669922	-1.05029297	+57.98583984	-69.25781250	-135.21972656	+6260	+17.22216797	+1.52050781	-1.32275391	-137.90039063	-75.45410156	+122.56347656	+5940	+16.17187500	-1.93798828	-4.76806641	+39.83642578	-47.57080078	-76.35498047	+4312
+1458241466.76110010	+16.83544922	-1.30957031	-1.07666016	+58.22753906	-69.12597656	-135.26367188	+6248	+17.23974609	+1.57324219	-1.37109375	-137.43896484	-75.67382813	+122.27783203	+5944	+16.16748047	-1.90722656	-4.82080078	+40.01220703	-47.21923828	-76.44287109	+4296
+1458241466.76519990	+16.85302734	-1.24365234	-1.10302734	+58.53515625	-68.99414063	-135.32958984	+6232	+17.25292969	+1.62597656	-1.42382813	-136.95556641	-75.93750000	+121.90429688	+5948	+16.16308594	-1.87646484	-4.88232422	+40.20996094	-46.82373047	-76.50878906	+4284
+1458241466.76939990	+16.87060547	-1.17773438	-1.12500000	+58.88671875	-68.84033203	-135.41748047	+6220	+17.26611328	+1.68750000	-1.47656250	-136.38427734	-76.20117188	+121.50878906	+5952	+16.15869141	-1.84130859	-4.94384766	+40.40771484	-46.42822266	-76.57470703	+4276
+1458241466.77360010	+16.89257813	-1.10742188	-1.15576172	+59.17236328	-68.68652344	-135.39550781	+6208	+17.27490234	+1.74462891	-1.53369141	-135.74707031	-76.46484375	+121.04736328	+5956	+16.15429688	-1.80615234	-5.00097656	+40.58349609	-46.07666016	-76.61865234	+4268
+1458241466.77769990	+16.91015625	-1.03271484	-1.19091797	+59.47998047	-68.51074219	-135.41748047	+6196	+17.28369141	+1.80615234	-1.59082031	-135.21972656	-76.70654297	+120.67382813	+5956	+16.14990234	-1.76220703	-5.06250000	+40.82519531	-45.68115234	-76.66259766	+4260
+1458241466.78189990	+16.93212891	-0.96240234	-1.22607422	+59.78759766	-68.33496094	-135.46142578	+6184	+17.29687500	+1.85888672	-1.63916016	-134.80224609	-76.97021484	+120.38818359	+5956	+16.14111328	-1.72705078	-5.11523438	+41.02294922	-45.32958984	-76.72851563	+4256
+1458241466.78609990	+16.94970703	-0.89648438	-1.26562500	+59.98535156	-68.13720703	-135.41748047	+6168	+17.30566406	+1.90722656	-1.69628906	-134.38476563	-77.23388672	+120.10253906	+5956	+16.14111328	-1.69628906	-5.16796875	+41.22070313	-45.04394531	-76.79443359	+4248
+1458241466.79020000	+16.96728516	-0.83056641	-1.31396484	+60.13916016	-67.89550781	-135.30761719	+6156	+17.31884766	+1.96435547	-1.74902344	-133.98925781	-77.47558594	+119.86083984	+5956	+16.14111328	-1.65673828	-5.22070313	+41.39648438	-44.75830078	-76.79443359	+4244
+1458241466.79440000	+16.98046875	-0.77343750	-1.36230469	+60.22705078	-67.65380859	-135.15380859	+6140	+17.32324219	+2.01269531	-1.79736328	-133.76953125	-77.71728516	+119.79492188	+5956	+16.13671875	-1.61279297	-5.27783203	+41.55029297	-44.49462891	-76.75048828	+4236
+1458241466.79850010	+16.99365234	-0.72070313	-1.42382813	+60.11718750	-67.36816406	-134.86816406	+6128	+17.32324219	+2.06542969	-1.86328125	-133.33007813	-78.06884766	+119.50927734	+5956	+16.13671875	-1.57324219	-5.33056641	+41.70410156	-44.23095703	-76.66259766	+4232
+1458241466.80270000	+17.00244141	-0.66796875	-1.49414063	+60.00732422	-67.06054688	-134.53857422	+6116	+17.31445313	+2.11816406	-1.92480469	-133.11035156	-78.35449219	+119.46533203	+5952	+16.13671875	-1.50732422	-5.40087891	+41.90185547	-43.92333984	-76.53076172	+4232
+1458241466.80690000	+17.00683594	-0.62402344	-1.56005859	+59.85351563	-66.77490234	-134.23095703	+6100	+17.31005859	+2.16650391	-1.98193359	-132.93457031	-78.64013672	+119.44335938	+5952	+16.12792969	-1.45898438	-5.45800781	+42.01171875	-43.74755859	-76.35498047	+4220
+1458241466.81100010	+17.01562500	-0.58447266	-1.63476563	+59.61181641	-66.44531250	-133.85742188	+6084	+17.30126953	+2.21044922	-2.04785156	-132.58300781	-78.96972656	+119.22363281	+5952	+16.12792969	-1.41503906	-5.51074219	+42.09960938	-43.61572266	-76.22314453	+4208
+1458241466.81520010	+17.02001953	-0.54492188	-1.71386719	+59.37011719	-66.09375000	-133.48388672	+6068	+17.29248047	+2.25878906	-2.10937500	-132.45117188	-79.23339844	+119.24560547	+5956	+16.13232422	-1.36669922	-5.55468750	+42.18750000	-43.54980469	-76.09130859	+4188
+1458241466.81940010	+17.02001953	-0.50976563	-1.79296875	+59.12841797	-65.76416016	-133.15429688	+6048	+17.28369141	+2.30273438	-2.16650391	-132.53906250	-79.49707031	+119.48730469	+5952	+16.13232422	-1.31835938	-5.60302734	+42.31933594	-43.46191406	-75.98144531	+4168
+1458241466.82349990	+17.01562500	-0.47460938	-1.87646484	+58.88671875	-65.41259766	-132.80273438	+6028	+17.27050781	+2.35107422	-2.22363281	-132.62695313	-79.78271484	+119.72900391	+5952	+16.13671875	-1.27001953	-5.64697266	+42.47314453	-43.37402344	-75.89355469	+4144
+1458241466.82769990	+17.01562500	-0.43505859	-1.95996094	+58.66699219	-65.06103516	-132.47314453	+6012	+17.25732422	+2.39941406	-2.28515625	-132.75878906	-80.06835938	+120.05859375	+5952	+16.14111328	-1.21728516	-5.68652344	+42.64892578	-43.30810547	-75.82763672	+4120
+1458241466.83189990	+17.01123047	-0.39550781	-2.04345703	+58.49121094	-64.70947266	-132.18750000	+5992	+17.24414063	+2.45654297	-2.34228516	-132.89062500	-80.35400391	+120.43212891	+5952	+16.14550781	-1.16455078	-5.72607422	+42.82470703	-43.24218750	-75.73974609	+4092
+1458241466.83600000	+17.00683594	-0.35595703	-2.11816406	+58.40332031	-64.37988281	-131.96777344	+5968	+17.22216797	+2.51367188	-2.39501953	-133.13232422	-80.61767578	+120.91552734	+5956	+16.14111328	-1.10742188	-5.77001953	+43.00048828	-43.15429688	-75.62988281	+4064
+1458241466.84019990	+17.00244141	-0.31201172	-2.18847656	+58.40332031	-64.05029297	-131.87988281	+5948	+17.20458984	+2.56640625	-2.44335938	-133.63769531	-80.83740234	+121.64062500	+5952	+16.13671875	-1.05908203	-5.80957031	+43.19824219	-43.08837891	-75.65185547	+4032
+1458241466.84439990	+16.99365234	-0.25927734	-2.25439453	+58.51318359	-63.76464844	-131.83593750	+5924	+17.18701172	+2.62353516	-2.49169922	-134.14306641	-81.03515625	+122.36572266	+5952	+16.14111328	-1.01074219	-5.84472656	+43.39599609	-43.02246094	-75.69580078	+3996
+1458241466.84850000	+16.98925781	-0.20654297	-2.30712891	+58.73291016	-63.52294922	-131.92382813	+5900	+17.16943359	+2.68066406	-2.52246094	-134.93408203	-81.18896484	+123.39843750	+5952	+16.13671875	-0.96240234	-5.87548828	+43.65966797	-42.95654297	-75.78369141	+3964
+1458241466.85270000	+16.98925781	-0.14501953	-2.35107422	+59.08447266	-63.32519531	-132.09960938	+5872	+17.16064453	+2.73779297	-2.56201172	-135.59326172	-81.36474609	+124.27734375	+5952	+16.13671875	-0.91845703	-5.89306641	+43.96728516	-42.91259766	-75.98144531	+3928
+1458241466.85690000	+16.98486328	-0.07910156	-2.39062500	+59.52392578	-63.12744141	-132.31933594	+5844	+17.14746094	+2.79931641	-2.59716797	-136.27441406	-81.54052734	+125.22216797	+5952	+16.14550781	-0.87890625	-5.91503906	+44.31884766	-42.82470703	-76.24511719	+3892
+1458241466.86100010	+16.98486328	-0.00878906	-2.40820313	+60.16113281	-62.99560547	-132.78076172	+5816	+17.13867188	+2.86523438	-2.61474609	-137.48291016	-81.62841797	+126.71630859	+5948	+16.14111328	-0.83056641	-5.94140625	+44.69238281	-42.69287109	-76.48681641	+3860
+1458241466.86520000	+16.98046875	+0.06591797	-2.42138672	+60.82031250	-62.88574219	-133.24218750	+5784	+17.12988281	+2.93115234	-2.63232422	-138.60351563	-81.71630859	+128.12255859	+5944	+16.14111328	-0.79101563	-5.96337891	+45.08789063	-42.51708984	-76.77246094	+3832
+1458241466.86929990	+16.98046875	+0.14062500	-2.43017578	+61.47949219	-62.77587891	-133.68164063	+5756	+17.12109375	+2.99707031	-2.65429688	-139.52636719	-81.82617188	+129.33105469	+5940	+16.13671875	-0.75585938	-5.98535156	+45.43945313	-42.36328125	-77.05810547	+3800
+1458241466.87350010	+16.98046875	+0.21972656	-2.42578125	+62.31445313	-62.73193359	-134.29687500	+5724	+17.11669922	+3.06298828	-2.65429688	-140.80078125	-81.80419922	+130.86914063	+5936	+16.13232422	-0.71630859	-5.99853516	+45.83496094	-42.20947266	-77.38769531	+3776
+1458241466.87770010	+16.98486328	+0.29882813	-2.41259766	+63.17138672	-62.70996094	-134.95605469	+5696	+17.11230469	+3.12890625	-2.65869141	-141.78955078	-81.87011719	+132.14355469	+5932	+16.12353516	-0.68115234	-6.00732422	+46.25244141	-42.07763672	-77.78320313	+3752
+1458241466.88179990	+16.98486328	+0.37792969	-2.39941406	+64.02832031	-62.68798828	-135.59326172	+5668	+17.10791016	+3.19042969	-2.66748047	-142.80029297	-81.91406250	+133.41796875	+5928	+16.12353516	-0.65039063	-6.01171875	+46.66992188	-41.92382813	-78.20068359	+3728
+1458241466.88599990	+16.98925781	+0.45703125	-2.37304688	+65.01708984	-62.73193359	-136.38427734	+5640	+17.10791016	+3.25195313	-2.66308594	-144.03076172	-81.91406250	+134.89013672	+5924	+16.11914063	-0.61962891	-6.00732422	+47.13134766	-41.81396484	-78.66210938	+3708
+1458241466.89019990	+16.99365234	+0.53613281	-2.35107422	+65.83007813	-62.70996094	-136.97753906	+5612	+17.10351563	+3.31787109	-2.66748047	-144.90966797	-81.97998047	+136.09863281	+5920	+16.12353516	-0.58007813	-6.01611328	+47.54882813	-41.68212891	-79.03564453	+3696
+1458241466.89430000	+16.99365234	+0.60644531	-2.33349609	+66.59912109	-62.68798828	-137.54882813	+5580	+17.10351563	+3.37060547	-2.67187500	-145.78857422	-82.04589844	+137.21923828	+5916	+16.11914063	-0.54931641	-6.02050781	+47.92236328	-41.52832031	-79.36523438	+3680
+1458241466.89850000	+16.99365234	+0.67236328	-2.31152344	+67.36816406	-62.68798828	-138.18603516	+5552	+17.09912109	+3.42773438	-2.66748047	-146.86523438	-82.02392578	+138.53759766	+5912	+16.11474609	-0.52294922	-6.01611328	+48.27392578	-41.41845703	-79.73876953	+3668
+1458241466.90269990	+16.99365234	+0.73388672	-2.29394531	+67.98339844	-62.66601563	-138.62548828	+5524	+17.09472656	+3.48486328	-2.66308594	-147.65625000	-82.06787109	+139.61425781	+5908	+16.11474609	-0.48779297	-6.02490234	+48.62548828	-41.28662109	-79.98046875	+3664
+1458241466.90680000	+16.99365234	+0.79101563	-2.27636719	+68.53271484	-62.64404297	-139.04296875	+5492	+17.08593750	+3.53320313	-2.66308594	-148.38134766	-82.13378906	+140.58105469	+5900	+16.10156250	-0.45263672	-6.02490234	+48.88916016	-41.19873047	-80.15625000	+3656
+1458241466.91100000	+16.99365234	+0.84375000	-2.26318359	+69.01611328	-62.62207031	-139.41650391	+5464	+17.07714844	+3.58154297	-2.66308594	-149.06250000	-82.19970703	+141.50390625	+5900	+16.10156250	-0.41748047	-6.02050781	+49.17480469	-41.17675781	-80.39794922	+3652
+1458241466.91520000	+16.98925781	+0.89208984	-2.26318359	+69.34570313	-62.60009766	-139.61425781	+5432	+17.06835938	+3.62988281	-2.66308594	-149.50195313	-82.28759766	+142.20703125	+5896	+16.10595703	-0.37792969	-6.02050781	+49.43847656	-41.17675781	-80.52978516	+3648
+1458241466.91930010	+16.98486328	+0.92724609	-2.25878906	+69.58740234	-62.55615234	-139.79003906	+5404	+17.05957031	+3.66503906	-2.67187500	-150.18310547	-82.37548828	+143.06396484	+5892	+16.10156250	-0.33837891	-6.02050781	+49.63623047	-41.17675781	-80.59570313	+3640
+1458241466.92350010	+16.98046875	+0.96240234	-2.26757813	+69.74121094	-62.51220703	-139.87792969	+5376	+17.04199219	+3.70019531	-2.67626953	-150.86425781	-82.48535156	+143.96484375	+5888	+16.10156250	-0.30761719	-6.02050781	+49.81201172	-41.22070313	-80.70556641	+3632
+1458241466.92770000	+16.97167969	+0.98876953	-2.28076172	+69.71923828	-62.42431641	-139.81201172	+5352	+17.02880859	+3.73095703	-2.68066406	-151.30371094	-82.59521484	+144.60205078	+5888	+16.10595703	-0.26367188	-6.02929688	+49.96582031	-41.24267578	-80.61767578	+3624
+1458241466.93179990	+16.96289063	+1.01513672	-2.29833984	+69.65332031	-62.33642578	-139.68017578	+5328	+17.01562500	+3.76171875	-2.68945313	-151.76513672	-82.72705078	+145.26123047	+5888	+16.10595703	-0.21972656	-6.04248047	+50.05371094	-41.28662109	-80.48583984	+3612
+1458241466.93600010	+16.95410156	+1.03710938	-2.32031250	+69.47753906	-62.27050781	-139.48242188	+5312	+16.99365234	+3.79248047	-2.69824219	-152.24853516	-82.85888672	+145.98632813	+5888	+16.10595703	-0.18017578	-6.05126953	+50.09765625	-41.33056641	-80.33203125	+3600
+1458241466.94020010	+16.94531250	+1.05468750	-2.34228516	+69.30175781	-62.18261719	-139.28466797	+5292	+16.97607422	+3.81884766	-2.70263672	-152.62207031	-82.96875000	+146.55761719	+5888	+16.10595703	-0.13623047	-6.06005859	+50.18554688	-41.41845703	-80.17822266	+3584
+1458241466.94429990	+16.93212891	+1.07226563	-2.36865234	+69.08203125	-62.11669922	-139.04296875	+5276	+16.95849609	+3.84960938	-2.71142578	-153.06152344	-83.10058594	+147.19482422	+5888	+16.10156250	-0.09228516	-6.06445313	+50.25146484	-41.52832031	-80.00244141	+3564
+1458241466.94849990	+16.91894531	+1.08984375	-2.39501953	+68.84033203	-62.05078125	-138.80126953	+5264	+16.93652344	+3.87597656	-2.71582031	-153.50097656	-83.23242188	+147.85400391	+5892	+16.10156250	-0.04394531	-6.06884766	+50.31738281	-41.66015625	-79.84863281	+3544
+1458241466.95260000	+16.91015625	+1.10302734	-2.41699219	+68.64257813	-62.00683594	-138.60351563	+5252	+16.92333984	+3.89794922	-2.72460938	-153.91845703	-83.36425781	+148.42529297	+5892	+16.10595703	-0.00439453	-6.07324219	+50.38330078	-41.77001953	-79.69482422	+3516
+1458241466.95680000	+16.90136719	+1.12060547	-2.43896484	+68.44482422	-61.96289063	-138.38378906	+5244	+16.90576172	+3.92431641	-2.72900391	-154.37988281	-83.49609375	+149.08447266	+5896	+16.11035156	+0.03076172	-6.07763672	+50.44921875	-41.85791016	-79.56298828	+3488
+1458241466.96100000	+16.88818359	+1.13818359	-2.45654297	+68.24707031	-61.91894531	-138.18603516	+5232	+16.88378906	+3.94628906	-2.73339844	-154.92919922	-83.60595703	+149.83154297	+5900	+16.11035156	+0.06591797	-6.08203125	+50.53710938	-41.92382813	-79.43115234	+3460
+1458241466.96510000	+16.87939453	+1.15136719	-2.47412109	+68.09326172	-61.87500000	-138.01025391	+5228	+16.86621094	+3.97265625	-2.73339844	-155.43457031	-83.71582031	+150.53466797	+5900	+16.11035156	+0.09228516	-6.08203125	+50.58105469	-41.96777344	-79.34326172	+3432
+1458241466.96930000	+16.87060547	+1.17333984	-2.49169922	+67.93945313	-61.87500000	-137.85644531	+5220	+16.84863281	+3.99902344	-2.73779297	-155.83007813	-83.84765625	+151.14990234	+5904	+16.11035156	+0.12304688	-6.08642578	+50.64697266	-42.03369141	-79.23339844	+3404
+1458241466.97350000	+16.86181641	+1.19970703	-2.49609375	+67.91748047	-61.87500000	-137.79052734	+5212	+16.83105469	+4.02978516	-2.73339844	-156.26953125	-83.93554688	+151.80908203	+5904	+16.10595703	+0.16259766	-6.08642578	+50.75683594	-42.05566406	-79.10156250	+3380
+1458241466.97760010	+16.85302734	+1.22167969	-2.49609375	+67.98339844	-61.91894531	-137.83447266	+5204	+16.81787109	+4.06054688	-2.72460938	-156.77490234	-84.00146484	+152.55615234	+5908	+16.10156250	+0.18457031	-6.08642578	+50.86669922	-42.07763672	-79.07958984	+3352
+1458241466.98180010	+16.84423828	+1.25244141	-2.48730469	+68.13720703	-61.98486328	-137.94433594	+5200	+16.80468750	+4.09130859	-2.71142578	-157.23632813	-84.04541016	+153.25927734	+5916	+16.10156250	+0.21093750	-6.07763672	+50.99853516	-42.09960938	-79.10156250	+3324
+1458241466.98600010	+16.83984375	+1.28320313	-2.46972656	+68.37890625	-62.07275391	-138.14208984	+5200	+16.79150391	+4.12207031	-2.69384766	-157.69775391	-84.04541016	+153.94042969	+5920	+16.09716797	+0.23291016	-6.06884766	+51.17431641	-42.12158203	-79.16748047	+3304
+1458241466.99009990	+16.83544922	+1.31835938	-2.44775391	+68.70849609	-62.16064453	-138.40576172	+5200	+16.78271484	+4.15722656	-2.67187500	-158.13720703	-84.06738281	+154.64355469	+5924	+16.09716797	+0.25488281	-6.06005859	+51.35009766	-42.12158203	-79.25537109	+3280
+1458241466.99429990	+16.83105469	+1.35791016	-2.42138672	+69.08203125	-62.29248047	-138.69140625	+5200	+16.77392578	+4.19238281	-2.64990234	-158.46679688	-84.08935547	+155.19287109	+5932	+16.09277344	+0.27246094	-6.04687500	+51.54785156	-42.12158203	-79.36523438	+3264
+1458241466.99850010	+16.82666016	+1.39746094	-2.38623047	+69.54345703	-62.42431641	-139.06494141	+5200	+16.76953125	+4.22753906	-2.62353516	-158.73046875	-84.08935547	+155.72021484	+5936	+16.09277344	+0.29443359	-6.03369141	+51.74560547	-42.07763672	-79.49707031	+3248
+1458241467.00260000	+16.82226563	+1.44580078	-2.35107422	+70.07080078	-62.55615234	-139.46044922	+5200	+16.76074219	+4.26708984	-2.58837891	-159.06005859	-84.04541016	+156.33544922	+5944	+16.08398438	+0.31640625	-6.02050781	+51.98730469	-42.03369141	-79.62890625	+3240
+1458241467.00679990	+16.81787109	+1.48974609	-2.31152344	+70.57617188	-62.70996094	-139.87792969	+5200	+16.75195313	+4.30664063	-2.55761719	-159.21386719	-84.02343750	+156.73095703	+5948	+16.07958984	+0.33398438	-6.00732422	+52.20703125	-41.96777344	-79.76074219	+3232
+1458241467.01099990	+16.81347656	+1.52929688	-2.26757813	+71.12548828	-62.86376953	-140.31738281	+5200	+16.74755859	+4.33740234	-2.52685547	-159.21386719	-84.00146484	+156.95068359	+5956	+16.07080078	+0.35595703	-5.98974609	+52.42675781	-41.92382813	-79.91455078	+3228
+1458241467.01510000	+16.80908203	+1.57324219	-2.22363281	+71.69677734	-63.01757813	-140.77880859	+5200	+16.73876953	+4.37695313	-2.49169922	-159.10400391	-83.95751953	+157.08251953	+5960	+16.06201172	+0.37792969	-5.96337891	+52.71240234	-41.90185547	-80.11230469	+3236
+1458241467.01930000	+16.80468750	+1.61279297	-2.17529297	+72.29003906	-63.19335938	-141.24023438	+5200	+16.73437500	+4.40771484	-2.45654297	-158.99414063	-83.91357422	+157.19238281	+5968	+16.05322266	+0.39990234	-5.94140625	+52.97607422	-41.87988281	-80.28808594	+3244
+1458241467.02340010	+16.80468750	+1.65234375	-2.13574219	+72.83935547	-63.32519531	-141.65771484	+5200	+16.72558594	+4.43847656	-2.42578125	-158.79638672	-83.89160156	+157.21435547	+5972	+16.05322266	+0.41748047	-5.91503906	+53.19580078	-41.87988281	-80.48583984	+3256
+1458241467.02760000	+16.79589844	+1.69189453	-2.10058594	+73.27880859	-63.45703125	-141.96533203	+5196	+16.71679688	+4.47363281	-2.39941406	-158.51074219	-83.89160156	+157.17041016	+5976	+16.04882813	+0.43945313	-5.89746094	+53.39355469	-41.87988281	-80.59570313	+3272
+1458241467.03180000	+16.79150391	+1.72265625	-2.07421875	+73.63037109	-63.56689453	-142.22900391	+5188	+16.70800781	+4.49560547	-2.37304688	-158.26904297	-83.89160156	+157.12646484	+5976	+16.04443359	+0.46142578	-5.88427734	+53.52539063	-41.87988281	-80.59570313	+3284
+1458241467.03590010	+16.78710938	+1.74902344	-2.05224609	+73.89404297	-63.65478516	-142.40478516	+5180	+16.69482422	+4.51757813	-2.35986328	-157.93945313	-83.95751953	+156.95068359	+5976	+16.04003906	+0.48339844	-5.87109375	+53.63525391	-41.92382813	-80.55175781	+3300
+1458241467.04010010	+16.77832031	+1.77099609	-2.03466797	+74.06982422	-63.72070313	-142.47070313	+5172	+16.68164063	+4.53955078	-2.34228516	-157.54394531	-84.00146484	+156.73095703	+5980	+16.03564453	+0.50537109	-5.86230469	+53.67919922	-41.96777344	-80.48583984	+3316
+1458241467.04430010	+16.76953125	+1.78417969	-2.02587891	+74.17968750	-63.78662109	-142.51464844	+5160	+16.66406250	+4.55712891	-2.32910156	-157.19238281	-84.02343750	+156.53320313	+5980	+16.02685547	+0.53173828	-5.85351563	+53.72314453	-42.03369141	-80.35400391	+3332
+1458241467.04839990	+16.76074219	+1.80175781	-2.02148438	+74.20166016	-63.83056641	-142.49267578	+5152	+16.65087891	+4.57470703	-2.31591797	-156.64306641	-84.08935547	+156.13769531	+5984	+16.02685547	+0.55371094	-5.84472656	+53.74511719	-42.14355469	-80.22216797	+3344
+1458241467.05259990	+16.75195313	+1.81054688	-2.02148438	+74.17968750	-63.85253906	-142.42675781	+5140	+16.63330078	+4.59228516	-2.30712891	-156.07177734	-84.13330078	+155.69824219	+5984	+16.02685547	+0.57568359	-5.84033203	+53.72314453	-42.23144531	-80.11230469	+3356
+1458241467.05679990	+16.74316406	+1.81494141	-2.02148438	+74.11376953	-63.87451172	-142.31689453	+5132	+16.61572266	+4.60107422	-2.29833984	-155.56640625	-84.15527344	+155.34667969	+5984	+16.03125000	+0.59326172	-5.83154297	+53.72314453	-42.34130859	-79.95849609	+3368
+1458241467.06090000	+16.73437500	+1.81933594	-2.03027344	+73.98193359	-63.89648438	-142.16308594	+5124	+16.60253906	+4.61425781	-2.28955078	-155.17089844	-84.22119141	+155.06103516	+5988	+16.03125000	+0.61962891	-5.82714844	+53.70117188	-42.45117188	-79.78271484	+3372
+1458241467.06510000	+16.72558594	+1.82373047	-2.03466797	+73.85009766	-63.89648438	-142.00927734	+5116	+16.58496094	+4.62304688	-2.28076172	-154.88525391	-84.28710938	+154.86328125	+5988	+16.03564453	+0.64599609	-5.82275391	+53.65722656	-42.58300781	-79.56298828	+3376
+1458241467.06929990	+16.71679688	+1.82373047	-2.04785156	+73.69628906	-63.89648438	-141.81152344	+5112	+16.56738281	+4.62744141	-2.27636719	-154.55566406	-84.33105469	+154.64355469	+5992	+16.03564453	+0.67236328	-5.81835938	+53.61328125	-42.71484375	-79.34326172	+3376
+1458241467.07340000	+16.70800781	+1.82373047	-2.05664063	+73.49853516	-63.89648438	-141.61376953	+5108	+16.54980469	+4.63623047	-2.26757813	-154.13818359	-84.37500000	+154.31396484	+5992	+16.03564453	+0.69873047	-5.81396484	+53.54736328	-42.84667969	-79.07958984	+3372
+1458241467.07760000	+16.69921875	+1.82373047	-2.06542969	+73.34472656	-63.89648438	-141.45996094	+5104	+16.53662109	+4.64062500	-2.25439453	-153.74267578	-84.39697266	+154.00634766	+5996	+16.03564453	+0.74267578	-5.80078125	+53.48144531	-43.08837891	-78.70605469	+3368
+1458241467.08180000	+16.69042969	+1.82373047	-2.07421875	+73.21289063	-63.91845703	-141.30615234	+5100	+16.51904297	+4.64941406	-2.24121094	-153.34716797	-84.41894531	+153.69873047	+6000	+16.03564453	+0.77783203	-5.78759766	+53.43750000	-43.28613281	-78.50830078	+3356
+1458241467.08590010	+16.68164063	+1.82373047	-2.07861328	+73.10302734	-63.94042969	-141.19628906	+5100	+16.50585938	+4.65380859	-2.22363281	-153.12744141	-84.37500000	+153.54492188	+6008	+16.04003906	+0.80419922	-5.77441406	+53.43750000	-43.46191406	-78.35449219	+3344
+1458241467.09010000	+16.67285156	+1.82373047	-2.08300781	+73.03710938	-63.96240234	-141.10839844	+5100	+16.49707031	+4.66259766	-2.20166016	-153.01757813	-84.33105469	+153.52294922	+6012	+16.04003906	+0.83056641	-5.75683594	+53.45947266	-43.63769531	-78.28857422	+3328
+1458241467.09430000	+16.66845703	+1.82812500	-2.08300781	+72.99316406	-64.00634766	-141.04248047	+5100	+16.48828125	+4.66699219	-2.17529297	-152.95166016	-84.30908203	+153.50097656	+6020	+16.04882813	+0.84814453	-5.73925781	+53.52539063	-43.76953125	-78.28857422	+3312
+1458241467.09840010	+16.65966797	+1.83251953	-2.08300781	+72.99316406	-64.05029297	-141.04248047	+5100	+16.48388672	+4.67578125	-2.15332031	-152.95166016	-84.24316406	+153.58886719	+6024	+16.04882813	+0.86572266	-5.72607422	+53.59130859	-43.83544922	-78.26660156	+3292
+1458241467.10260010	+16.65087891	+1.84130859	-2.07421875	+73.05908203	-64.13818359	-141.08642578	+5100	+16.47509766	+4.68457031	-2.12255859	-153.01757813	-84.19921875	+153.72070313	+6032	+16.04443359	+0.87451172	-5.71289063	+53.67919922	-43.85742188	-78.33251953	+3276
+1458241467.10669990	+16.64648438	+1.85449219	-2.06542969	+73.19091797	-64.22607422	-141.19628906	+5104	+16.47070313	+4.69775391	-2.09619141	-153.03955078	-84.13330078	+153.80859375	+6040	+16.04003906	+0.88330078	-5.69970703	+53.78906250	-43.90136719	-78.44238281	+3260
+1458241467.11089990	+16.63769531	+1.86767578	-2.04785156	+73.41064453	-64.35791016	-141.37207031	+5108	+16.46630859	+4.71093750	-2.06103516	-153.01757813	-84.04541016	+153.87451172	+6044	+16.03564453	+0.89208984	-5.68212891	+53.89892578	-43.92333984	-78.59619141	+3252
+1458241467.11509990	+16.62890625	+1.88964844	-2.01708984	+73.80615234	-64.53369141	-141.72363281	+5116	+16.46191406	+4.72412109	-2.02148438	-153.01757813	-83.91357422	+153.96240234	+6052	+16.03125000	+0.89648438	-5.66894531	+54.00878906	-43.94531250	-78.72802734	+3240
+1458241467.11920000	+16.62451172	+1.91162109	-1.98193359	+74.26757813	-64.70947266	-142.11914063	+5124	+16.45751953	+4.73730469	-1.98193359	-153.10546875	-83.75976563	+154.09423828	+6060	+16.03125000	+0.89648438	-5.65136719	+54.14062500	-43.96728516	-78.94775391	+3236
+1458241467.12340000	+16.62011719	+1.93359375	-1.94238281	+74.79492188	-64.90722656	-142.60253906	+5128	+16.45751953	+4.75048828	-1.94238281	-153.23730469	-83.64990234	+154.31396484	+6064	+16.03125000	+0.89648438	-5.62939453	+54.29443359	-43.98925781	-79.18945313	+3236
+1458241467.12760000	+16.61572266	+1.96875000	-1.89404297	+75.54199219	-65.14892578	-143.26171875	+5136	+16.45751953	+4.76367188	-1.90722656	-153.36914063	-83.54003906	+154.51171875	+6068	+16.02685547	+0.89648438	-5.61621094	+54.40429688	-43.98925781	-79.36523438	+3236
+1458241467.13170000	+16.61572266	+1.99951172	-1.84130859	+76.24511719	-65.39062500	-143.92089844	+5144	+16.45751953	+4.77685547	-1.87646484	-153.47900391	-83.47412109	+154.70947266	+6072	+16.02246094	+0.89648438	-5.59863281	+54.51416016	-43.98925781	-79.54101563	+3240
+1458241467.13590000	+16.61132813	+2.03027344	-1.79296875	+76.92626953	-65.58837891	-144.53613281	+5148	+16.45312500	+4.79003906	-1.85009766	-153.54492188	-83.40820313	+154.84130859	+6076	+16.02246094	+0.90087891	-5.58544922	+54.64599609	-43.98925781	-79.71679688	+3248
+1458241467.14010000	+16.60693359	+2.06103516	-1.74023438	+77.67333984	-65.83007813	-145.21728516	+5152	+16.44873047	+4.80322266	-1.81933594	-153.61083984	-83.32031250	+154.97314453	+6076	+16.01806641	+0.90087891	-5.57226563	+54.77783203	-43.98925781	-79.91455078	+3260
+1458241467.14420010	+16.60253906	+2.08740234	-1.69189453	+78.35449219	-66.02783203	-145.87646484	+5152	+16.44433594	+4.81640625	-1.78857422	-153.69873047	-83.21044922	+155.14892578	+6080	+16.00927734	+0.90527344	-5.55908203	+54.88769531	-43.98925781	-80.06835938	+3272
+1458241467.14840010	+16.59814453	+2.10498047	-1.65234375	+78.90380859	-66.20361328	-146.42578125	+5148	+16.43994141	+4.82519531	-1.76220703	-153.74267578	-83.14453125	+155.23681641	+6084	+16.00488281	+0.90966797	-5.54150391	+54.99755859	-44.03320313	-80.24414063	+3292
+1458241467.15260000	+16.59375000	+2.11816406	-1.62158203	+79.34326172	-66.33544922	-146.86523438	+5144	+16.43554688	+4.83398438	-1.74023438	-153.72070313	-83.10058594	+155.28076172	+6084	+16.00488281	+0.91406250	-5.51953125	+55.10742188	-44.09912109	-80.41992188	+3312
+1458241467.15669990	+16.59375000	+2.12255859	-1.59521484	+79.69482422	-66.46728516	-147.26074219	+5140	+16.43115234	+4.83837891	-1.72265625	-153.80859375	-83.05664063	+155.43457031	+6084	+16.00488281	+0.92285156	-5.50634766	+55.17333984	-44.14306641	-80.50781250	+3332
+1458241467.16090010	+16.58935547	+2.12695313	-1.57763672	+79.91455078	-66.55517578	-147.50244141	+5132	+16.42675781	+4.83837891	-1.70947266	-153.91845703	-83.05664063	+155.56640625	+6084	+16.00488281	+0.92724609	-5.49316406	+55.21728516	-44.23095703	-80.57373047	+3352
+1458241467.16510010	+16.58056641	+2.12695313	-1.57324219	+79.95849609	-66.62109375	-147.59033203	+5120	+16.42236328	+4.84277344	-1.70507813	-154.02832031	-83.07861328	+155.69824219	+6084	+16.00488281	+0.93603516	-5.48437500	+55.21728516	-44.29687500	-80.57373047	+3372
+1458241467.16919990	+16.57617188	+2.12255859	-1.57324219	+79.89257813	-66.66503906	-147.59033203	+5112	+16.41796875	+4.83837891	-1.69628906	-154.13818359	-83.07861328	+155.83007813	+6084	+16.00927734	+0.94921875	-5.47998047	+55.19531250	-44.36279297	-80.48583984	+3388
+1458241467.17339990	+16.56738281	+2.11376953	-1.57763672	+79.76074219	-66.70898438	-147.54638672	+5108	+16.40917969	+4.83398438	-1.69189453	-154.22607422	-83.10058594	+155.93994141	+6084	+16.00927734	+0.96240234	-5.47998047	+55.15136719	-44.45068359	-80.35400391	+3404
+1458241467.17750000	+16.56298828	+2.10498047	-1.58203125	+79.62890625	-66.73095703	-147.48046875	+5100	+16.40478516	+4.83398438	-1.68750000	-154.29199219	-83.10058594	+156.00585938	+6088	+16.01367188	+0.96679688	-5.47558594	+55.10742188	-44.51660156	-80.26611328	+3416
+1458241467.18170000	+16.55859375	+2.09179688	-1.58642578	+79.45312500	-66.77490234	-147.41455078	+5100	+16.39599609	+4.82958984	-1.67871094	-154.35791016	-83.10058594	+156.07177734	+6092	+16.01367188	+0.97998047	-5.47558594	+55.06347656	-44.60449219	-80.17822266	+3424
+1458241467.18590000	+16.55419922	+2.07421875	-1.59521484	+79.23339844	-66.79687500	-147.30468750	+5096	+16.39160156	+4.82080078	-1.67431641	-154.37988281	-83.12255859	+156.09375000	+6096	+16.01806641	+0.98876953	-5.47119141	+55.01953125	-44.71435547	-80.06835938	+3432
+1458241467.19000010	+16.54980469	+2.06103516	-1.60400391	+79.03564453	-66.81884766	-147.19482422	+5096	+16.38720703	+4.81201172	-1.67431641	-154.37988281	-83.14453125	+156.07177734	+6100	+16.02685547	+1.00195313	-5.46679688	+54.95361328	-44.84619141	-79.93652344	+3436
+1458241467.19420000	+16.54541016	+2.04785156	-1.61279297	+78.79394531	-66.81884766	-147.04101563	+5096	+16.38720703	+4.80322266	-1.67431641	-154.33593750	-83.16650391	+156.00585938	+6104	+16.03125000	+1.01513672	-5.46240234	+54.88769531	-44.97802734	-79.80468750	+3440
+1458241467.19840000	+16.54101563	+2.03466797	-1.62597656	+78.55224609	-66.84082031	-146.88720703	+5100	+16.38281250	+4.79443359	-1.67431641	-154.29199219	-83.18847656	+155.91796875	+6108	+16.04003906	+1.02832031	-5.45800781	+54.82177734	-45.08789063	-79.65087891	+3436
+1458241467.20250010	+16.53662109	+2.02587891	-1.63037109	+78.35449219	-66.86279297	-146.77734375	+5100	+16.37841797	+4.78564453	-1.66992188	-154.24804688	-83.18847656	+155.85205078	+6116	+16.05322266	+1.05029297	-5.45361328	+54.71191406	-45.30761719	-79.43115234	+3428
+1458241467.20670010	+16.53222656	+2.01708984	-1.63916016	+78.15673828	-66.86279297	-146.66748047	+5100	+16.37841797	+4.78125000	-1.66552734	-154.11621094	-83.16650391	+155.69824219	+6120	+16.06201172	+1.06787109	-5.44482422	+54.64599609	-45.48339844	-79.25537109	+3420
+1458241467.21090010	+16.53222656	+2.00390625	-1.64355469	+78.00292969	-66.90673828	-146.57958984	+5104	+16.37402344	+4.77246094	-1.65673828	-153.85253906	-83.14453125	+155.41259766	+6128	+16.06640625	+1.08544922	-5.43603516	+54.58007813	-45.61523438	-79.10156250	+3404
+1458241467.21499990	+16.52783203	+1.99511719	-1.64794922	+77.89306641	-66.92871094	-146.53564453	+5104	+16.37402344	+4.76806641	-1.65234375	-153.56689453	-83.10058594	+155.10498047	+6132	+16.07080078	+1.09863281	-5.42285156	+54.55810547	-45.76904297	-79.03564453	+3392
+1458241467.21919990	+16.52783203	+1.99072266	-1.64355469	+77.80517578	-66.95068359	-146.51367188	+5104	+16.36962891	+4.76367188	-1.64355469	-153.19335938	-83.05664063	+154.70947266	+6136	+16.07958984	+1.10302734	-5.40527344	+54.55810547	-45.87890625	-79.10156250	+3376
+1458241467.22340010	+16.52783203	+1.98632813	-1.63916016	+77.78320313	-66.99462891	-146.55761719	+5108	+16.36962891	+4.75927734	-1.63476563	-152.70996094	-82.99072266	+154.22607422	+6144	+16.08398438	+1.10742188	-5.38769531	+54.64599609	-45.92285156	-79.23339844	+3360
+1458241467.22750000	+16.52343750	+1.98632813	-1.63476563	+77.80517578	-67.03857422	-146.62353516	+5108	+16.37402344	+4.75488281	-1.62158203	-152.22656250	-82.92480469	+153.72070313	+6148	+16.08398438	+1.10742188	-5.37451172	+54.68994141	-45.94482422	-79.32128906	+3344
+1458241467.23169990	+16.52783203	+1.98632813	-1.62597656	+77.87109375	-67.06054688	-146.68945313	+5108	+16.37402344	+4.75927734	-1.61279297	-151.63330078	-82.83691406	+153.12744141	+6152	+16.08837891	+1.10302734	-5.36572266	+54.75585938	-45.94482422	-79.43115234	+3332
+1458241467.23589990	+16.52783203	+1.99072266	-1.61718750	+77.95898438	-67.10449219	-146.79931641	+5112	+16.37402344	+4.75927734	-1.59960938	-150.97412109	-82.72705078	+152.46826172	+6156	+16.08837891	+1.09863281	-5.35253906	+54.82177734	-45.90087891	-79.56298828	+3324
+1458241467.24000000	+16.52783203	+1.99511719	-1.59960938	+78.09082031	-67.14843750	-146.93115234	+5112	+16.37402344	+4.76367188	-1.58203125	-150.11718750	-82.57324219	+151.63330078	+6164	+16.08837891	+1.09863281	-5.34375000	+54.86572266	-45.87890625	-79.65087891	+3316
+1458241467.24420000	+16.52783203	+2.00390625	-1.58642578	+78.26660156	-67.17041016	-147.10693359	+5116	+16.37402344	+4.77246094	-1.56005859	-149.21630859	-82.41943359	+150.75439453	+6168	+16.08398438	+1.09423828	-5.33935547	+54.90966797	-45.85693359	-79.73876953	+3312
+1458241467.24840000	+16.53222656	+2.01269531	-1.56884766	+78.46435547	-67.21435547	-147.28271484	+5116	+16.37841797	+4.78125000	-1.54248047	-148.24951172	-82.26562500	+149.83154297	+6176	+16.08398438	+1.08984375	-5.32617188	+54.97558594	-45.83496094	-79.87060547	+3308
+1458241467.25250010	+16.53222656	+2.02148438	-1.55126953	+78.68408203	-67.23632813	-147.48046875	+5120	+16.37841797	+4.79443359	-1.51611328	-146.71142578	-81.97998047	+148.33740234	+6180	+16.08398438	+1.08544922	-5.32177734	+55.01953125	-45.81298828	-79.95849609	+3308
+1458241467.25670000	+16.53662109	+2.03466797	-1.52929688	+78.92578125	-67.28027344	-147.70019531	+5120	+16.38281250	+4.80322266	-1.49414063	-145.39306641	-81.73828125	+147.08496094	+6188	+16.08398438	+1.08105469	-5.30859375	+55.08544922	-45.79101563	-80.09033203	+3312
+1458241467.26079990	+16.54101563	+2.04785156	-1.51171875	+79.16748047	-67.28027344	-147.89794922	+5120	+16.38720703	+4.81640625	-1.47216797	-144.25048828	-81.49658203	+146.00830078	+6192	+16.08398438	+1.07666016	-5.29980469	+55.15136719	-45.74707031	-80.22216797	+3316
+1458241467.26500010	+16.54101563	+2.06103516	-1.48974609	+79.43115234	-67.30224609	-148.13964844	+5124	+16.39160156	+4.83398438	-1.44580078	-142.71240234	-81.16699219	+144.58007813	+6200	+16.08398438	+1.06347656	-5.28222656	+55.28320313	-45.65917969	-80.48583984	+3328
+1458241467.26920010	+16.54541016	+2.07421875	-1.46337891	+79.69482422	-67.30224609	-148.35937500	+5124	+16.39160156	+4.84716797	-1.42382813	-141.52587891	-80.90332031	+143.50341797	+6204	+16.07958984	+1.05468750	-5.26464844	+55.39306641	-45.57128906	-80.68359375	+3340
+1458241467.27329990	+16.54980469	+2.08740234	-1.44580078	+79.87060547	-67.28027344	-148.51318359	+5120	+16.39160156	+4.85595703	-1.41064453	-140.47119141	-80.70556641	+142.55859375	+6204	+16.07958984	+1.04589844	-5.25146484	+55.45898438	-45.52734375	-80.81542969	+3356
+1458241467.27749990	+16.54980469	+2.09619141	-1.42822266	+80.06835938	-67.25830078	-148.68896484	+5120	+16.39160156	+4.86035156	-1.40185547	-139.39453125	-80.48583984	+141.56982422	+6204	+16.08398438	+1.04150391	-5.22949219	+55.54687500	-45.46142578	-80.99121094	+3376
+1458241467.28169990	+16.55419922	+2.10498047	-1.41503906	+80.20019531	-67.21435547	-148.84277344	+5116	+16.39160156	+4.85595703	-1.39746094	-138.60351563	-80.31005859	+140.82275391	+6208	+16.07958984	+1.03710938	-5.21630859	+55.61279297	-45.43945313	-81.05712891	+3396
+1458241467.28580000	+16.55419922	+2.10937500	-1.40185547	+80.26611328	-67.17041016	-148.90869141	+5112	+16.39160156	+4.84716797	-1.39306641	-137.98828125	-80.17822266	+140.22949219	+6208	+16.08837891	+1.03710938	-5.20312500	+55.63476563	-45.46142578	-81.10107422	+3416
+1458241467.29000000	+16.55859375	+2.10937500	-1.39306641	+80.28808594	-67.10449219	-148.97460938	+5108	+16.39160156	+4.83837891	-1.39306641	-137.35107422	-80.06835938	+139.63623047	+6208	+16.09277344	+1.03710938	-5.19873047	+55.63476563	-45.48339844	-81.07910156	+3432
+1458241467.29419990	+16.55859375	+2.10937500	-1.39306641	+80.24414063	-67.03857422	-148.99658203	+5104	+16.38720703	+4.82958984	-1.39746094	-136.84570313	-79.95849609	+139.17480469	+6208	+16.10156250	+1.04150391	-5.19433594	+55.61279297	-45.52734375	-81.01318359	+3444
+1458241467.29830000	+16.55859375	+2.10498047	-1.39306641	+80.13427734	-66.95068359	-148.95263672	+5100	+16.38281250	+4.82080078	-1.39746094	-136.42822266	-79.84863281	+138.84521484	+6208	+16.10595703	+1.04589844	-5.19433594	+55.56884766	-45.57128906	-80.90332031	+3452
+1458241467.30250000	+16.55859375	+2.09619141	-1.39306641	+80.02441406	-66.86279297	-148.90869141	+5096	+16.37402344	+4.81201172	-1.40185547	-136.01074219	-79.78271484	+138.49365234	+6212	+16.11035156	+1.05029297	-5.19433594	+55.54687500	-45.59326172	-80.83740234	+3460
+1458241467.30670000	+16.55859375	+2.08740234	-1.40185547	+79.87060547	-66.77490234	-148.84277344	+5096	+16.36962891	+4.79443359	-1.41064453	-135.61523438	-79.73876953	+138.14208984	+6212	+16.11474609	+1.05468750	-5.19433594	+55.52490234	-45.63720703	-80.74951172	+3464
+1458241467.31080010	+16.55419922	+2.07421875	-1.40625000	+79.69482422	-66.68701172	-148.75488281	+5096	+16.36523438	+4.77685547	-1.41503906	-135.37353516	-79.69482422	+137.92236328	+6216	+16.11474609	+1.05908203	-5.19433594	+55.48095703	-45.68115234	-80.61767578	+3464
+1458241467.31500010	+16.55419922	+2.06103516	-1.41943359	+79.49707031	-66.62109375	-148.68896484	+5096	+16.36083984	+4.75927734	-1.41943359	-135.13183594	-79.65087891	+137.70263672	+6220	+16.12353516	+1.06787109	-5.19433594	+55.43701172	-45.76904297	-80.48583984	+3464
+1458241467.31920000	+16.55419922	+2.04785156	-1.42822266	+79.32128906	-66.53320313	-148.62304688	+5100	+16.35644531	+4.74609375	-1.42382813	-134.95605469	-79.62890625	+137.57080078	+6224	+16.12792969	+1.07226563	-5.19433594	+55.41503906	-45.85693359	-80.35400391	+3464
+1458241467.32329990	+16.54980469	+2.03466797	-1.43701172	+79.16748047	-66.46728516	-148.57910156	+5104	+16.35205078	+4.73291016	-1.42382813	-135.00000000	-79.60693359	+137.68066406	+6228	+16.13232422	+1.07666016	-5.19433594	+55.37109375	-45.92285156	-80.24414063	+3456
+1458241467.32750010	+16.54980469	+2.02148438	-1.44580078	+79.01367188	-66.37939453	-148.53515625	+5108	+16.34765625	+4.72412109	-1.42822266	-134.93408203	-79.62890625	+137.70263672	+6228	+16.14550781	+1.08984375	-5.19873047	+55.32714844	-46.09863281	-80.02441406	+3448
+1458241467.33160000	+16.54541016	+2.00830078	-1.45458984	+78.88183594	-66.31347656	-148.53515625	+5112	+16.34326172	+4.71972656	-1.43261719	-134.82421875	-79.69482422	+137.70263672	+6232	+16.15429688	+1.09423828	-5.19873047	+55.30517578	-46.20849609	-79.87060547	+3432
+1458241467.33579990	+16.54541016	+1.99951172	-1.46337891	+78.79394531	-66.26953125	-148.55712891	+5116	+16.33447266	+4.71972656	-1.42822266	-135.04394531	-79.71679688	+138.07617188	+6232	+16.15869141	+1.09863281	-5.20312500	+55.32714844	-46.25244141	-79.71679688	+3416
+1458241467.33999990	+16.54101563	+1.99072266	-1.46777344	+78.72802734	-66.20361328	-148.60107422	+5116	+16.33447266	+4.71533203	-1.42822266	-135.26367188	-79.78271484	+138.38378906	+6236	+16.15869141	+1.09863281	-5.20751953	+55.37109375	-46.27441406	-79.65087891	+3400
+1458241467.34410000	+16.54101563	+1.98632813	-1.46777344	+78.72802734	-66.18164063	-148.68896484	+5120	+16.33447266	+4.71972656	-1.42382813	-135.54931641	-79.91455078	+138.75732422	+6236	+16.16308594	+1.08984375	-5.20751953	+55.45898438	-46.27441406	-79.69482422	+3384
+1458241467.34830000	+16.53662109	+1.98193359	-1.46777344	+78.81591797	-66.15966797	-148.84277344	+5124	+16.33447266	+4.72412109	-1.41503906	-136.14257813	-80.00244141	+139.48242188	+6240	+16.16308594	+1.08105469	-5.20312500	+55.56884766	-46.25244141	-79.82666016	+3376
+1458241467.35250000	+16.53662109	+1.98632813	-1.45898438	+78.92578125	-66.18164063	-149.01855469	+5124	+16.33886719	+4.72412109	-1.41064453	-136.60400391	-80.15625000	+140.05371094	+6240	+16.16308594	+1.07666016	-5.19873047	+55.65673828	-46.23046875	-79.93652344	+3368
+1458241467.35660000	+16.53662109	+1.99072266	-1.45019531	+79.07958984	-66.18164063	-149.21630859	+5128	+16.33886719	+4.73730469	-1.41064453	-137.19726563	-80.35400391	+140.77880859	+6244	+16.16308594	+1.06347656	-5.19433594	+55.78857422	-46.20849609	-80.11230469	+3364
+1458241467.36080000	+16.53662109	+1.99511719	-1.43701172	+79.27734375	-66.22558594	-149.43603516	+5132	+16.34326172	+4.75048828	-1.39746094	-138.25195313	-80.52978516	+141.98730469	+6248	+16.16748047	+1.05029297	-5.18994141	+55.94238281	-46.14257813	-80.28808594	+3360
+1458241467.36500000	+16.53662109	+2.00830078	-1.42382813	+79.45312500	-66.26953125	-149.61181641	+5136	+16.34765625	+4.76806641	-1.38867188	-139.61425781	-80.88134766	+143.54736328	+6248	+16.16748047	+1.04150391	-5.18994141	+56.05224609	-46.05468750	-80.44189453	+3360
+1458241467.36910010	+16.53662109	+2.01708984	-1.41064453	+79.60693359	-66.33544922	-149.72167969	+5140	+16.35644531	+4.79003906	-1.38427734	-141.15234375	-81.27685547	+145.28320313	+6252	+16.16308594	+1.02832031	-5.18994141	+56.18408203	-45.98876953	-80.57373047	+3364
+1458241467.37330010	+16.53662109	+2.02587891	-1.39746094	+79.76074219	-66.40136719	-149.85351563	+5140	+16.36083984	+4.81201172	-1.37548828	-143.30566406	-81.62841797	+147.61230469	+6252	+16.15869141	+1.01513672	-5.18994141	+56.31591797	-45.87890625	-80.74951172	+3368
+1458241467.37750010	+16.53662109	+2.03466797	-1.38427734	+79.87060547	-66.46728516	-149.91943359	+5144	+16.37402344	+4.84716797	-1.37109375	-148.53515625	-82.55126953	+153.14941406	+6256	+16.15869141	+0.99755859	-5.18994141	+56.51367188	-45.76904297	-80.99121094	+3380
+1458241467.38159990	+16.53662109	+2.04345703	-1.37109375	+79.93652344	-66.55517578	-149.94140625	+5144	+16.38281250	+4.86914063	-1.37109375	-152.81982422	-83.12255859	+157.58789063	+6252	+16.15429688	+0.98437500	-5.18554688	+56.71142578	-45.65917969	-81.23291016	+3396
+1458241467.38579990	+16.53662109	+2.05224609	-1.35351563	+79.95849609	-66.64306641	-149.91943359	+5140	+16.39599609	+4.89111328	-1.35791016	-158.48876953	-83.51806641	+163.36669922	+6252	+16.15429688	+0.96679688	-5.17675781	+56.90917969	-45.57128906	-81.49658203	+3412
+1458241467.39000010	+16.54101563	+2.05664063	-1.34472656	+79.91455078	-66.73095703	-149.83154297	+5140	+16.40478516	+4.91308594	-1.37109375	-165.47607422	-84.17724609	+170.50781250	+6252	+16.15429688	+0.94042969	-5.17236328	+57.15087891	-45.46142578	-81.80419922	+3432
+1458241467.39410000	+16.54101563	+2.06103516	-1.33593750	+79.80468750	-66.81884766	-149.63378906	+5136	+16.40917969	+4.93505859	-1.39306641	-174.48486328	-84.68261719	+179.64843750	+6252	+16.15429688	+0.92724609	-5.16796875	+57.34863281	-45.37353516	-82.02392578	+3452
+1458241467.39829990	+16.54541016	+2.06542969	-1.33154297	+79.60693359	-66.92871094	-149.39208984	+5132	+16.41796875	+4.95703125	-1.39306641	+174.39697266	-84.88037109	-169.07958984	+6248	+16.15429688	+0.91406250	-5.16796875	+57.48046875	-45.30761719	-82.13378906	+3468
+1458241467.40249990	+16.54980469	+2.06542969	-1.32275391	+78.94775391	-67.19238281	-148.55712891	+5128	+16.41357422	+4.97460938	-1.41943359	+160.26855469	-85.10009766	-154.84130859	+6248	+16.15869141	+0.90966797	-5.17675781	+57.59033203	-45.24169922	-82.17773438	+3484
+1458241467.40660000	+16.55419922	+2.06103516	-1.31835938	+78.09082031	-67.45605469	-147.54638672	+5120	+16.41796875	+4.99218750	-1.45019531	+145.52490234	-84.96826172	-139.98779297	+6252	+16.15429688	+0.90087891	-5.18115234	+57.63427734	-45.19775391	-82.13378906	+3496
+1458241467.41080000	+16.55859375	+2.04785156	-1.31835938	+77.08007813	-67.71972656	-146.42578125	+5116	+16.42675781	+5.00976563	-1.46777344	+132.97851563	-84.39697266	-127.35351563	+6248	+16.15429688	+0.89648438	-5.18554688	+57.67822266	-45.19775391	-82.11181641	+3508
+1458241467.41490010	+16.58056641	+2.00390625	-1.34033203	+73.21289063	-68.57666016	-142.09716797	+5116	+16.42675781	+5.03173828	-1.50732422	+120.60791016	-83.62792969	-114.85107422	+6256	+16.15869141	+0.89208984	-5.18994141	+57.70019531	-45.24169922	-82.06787109	+3512
+1458241467.41910000	+16.58935547	+1.95996094	-1.37109375	+70.44433594	-69.01611328	-139.13085938	+5116	+16.42675781	+5.04492188	-1.55126953	+111.33544922	-82.57324219	-105.49072266	+6260	+16.16308594	+0.88769531	-5.18994141	+57.72216797	-45.28564453	-82.04589844	+3516
+1458241467.42330000	+16.60253906	+1.92041016	-1.39746094	+68.00537109	-69.38964844	-136.58203125	+5116	+16.43554688	+5.05810547	-1.57763672	+105.20507813	-81.27685547	-99.29443359	+6260	+16.16748047	+0.88330078	-5.19433594	+57.72216797	-45.32958984	-81.97998047	+3512
+1458241467.42740010	+16.61132813	+1.86328125	-1.44140625	+64.46777344	-69.74121094	-132.93457031	+5120	+16.43115234	+5.07128906	-1.63037109	+99.14062500	-79.82666016	-93.12011719	+6268	+16.17187500	+0.87890625	-5.20312500	+57.74414063	-45.35156250	-81.89208984	+3508
+1458241467.43160010	+16.62011719	+1.82373047	-1.48974609	+61.41357422	-70.00488281	-129.79248047	+5124	+16.43115234	+5.09765625	-1.68750000	+94.72412109	-78.28857422	-88.54980469	+6280	+16.17626953	+0.87451172	-5.21191406	+57.72216797	-45.39550781	-81.73828125	+3496
+1458241467.43580010	+16.62890625	+1.78417969	-1.51611328	+58.49121094	-70.35644531	-126.80419922	+5120	+16.43554688	+5.12402344	-1.73144531	+91.84570313	-76.64062500	-85.58349609	+6288	+16.17626953	+0.87011719	-5.22509766	+57.67822266	-45.41748047	-81.58447266	+3484
+1458241467.43989990	+16.63330078	+1.74462891	-1.54248047	+55.30517578	-70.59814453	-123.55224609	+5120	+16.43554688	+5.14160156	-1.78417969	+89.07714844	-74.88281250	-82.68310547	+6296	+16.17626953	+0.86572266	-5.23828125	+57.65625000	-45.46142578	-81.36474609	+3468
+1458241467.44409990	+16.64208984	+1.70507813	-1.57324219	+51.87744141	-70.81787109	-120.08056641	+5120	+16.43115234	+5.16796875	-1.84130859	+86.92382813	-73.08105469	-80.44189453	+6308	+16.17626953	+0.85693359	-5.24707031	+57.63427734	-45.50537109	-81.21093750	+3452
+1458241467.44829990	+16.65527344	+1.66992188	-1.59082031	+48.47167969	-71.10351563	-116.63085938	+5116	+16.43994141	+5.18554688	-1.88525391	+85.45166016	-71.25732422	-78.94775391	+6320	+16.17626953	+0.84375000	-5.25585938	+57.61230469	-45.50537109	-81.07910156	+3432
+1458241467.45240000	+16.66845703	+1.62597656	-1.61279297	+44.75830078	-71.23535156	-112.85156250	+5116	+16.44433594	+5.20312500	-1.92919922	+84.15527344	-69.41162109	-77.56347656	+6328	+16.17187500	+0.82177734	-5.26464844	+57.61230469	-45.52734375	-80.94726563	+3412
+1458241467.45660000	+16.67724609	+1.59960938	-1.63476563	+41.00097656	-71.30126953	-109.02832031	+5112	+16.44873047	+5.22949219	-1.97314453	+83.12255859	-67.54394531	-76.44287109	+6336	+16.17626953	+0.79980469	-5.26904297	+57.61230469	-45.48339844	-80.90332031	+3392
+1458241467.46079990	+16.69042969	+1.57324219	-1.63037109	+37.48535156	-71.45507813	-105.40283203	+5104	+16.45751953	+5.24707031	-2.01708984	+82.22167969	-65.67626953	-75.56396484	+6344	+16.17187500	+0.77783203	-5.27343750	+57.65625000	-45.41748047	-80.85937500	+3376
+1458241467.46490000	+16.69482422	+1.54687500	-1.63916016	+33.68408203	-71.38916016	-101.53564453	+5096	+16.46630859	+5.26904297	-2.04785156	+81.62841797	-63.83056641	-74.90478516	+6348	+16.16308594	+0.75146484	-5.28662109	+57.63427734	-45.24169922	-80.72753906	+3364
+1458241467.46910000	+16.70361328	+1.52490234	-1.64794922	+30.01464844	-71.23535156	-97.75634766	+5084	+16.46630859	+5.29101563	-2.08300781	+81.05712891	-62.02880859	-74.26757813	+6352	+16.15869141	+0.72070313	-5.30419922	+57.59033203	-45.06591797	-80.59570313	+3352
+1458241467.47330000	+16.71679688	+1.51171875	-1.64355469	+26.69677734	-71.08154297	-94.28466797	+5076	+16.47509766	+5.30419922	-2.12255859	+80.39794922	-60.27099609	-73.63037109	+6352	+16.14550781	+0.68994141	-5.30859375	+57.56835938	-44.91210938	-80.50781250	+3348
+1458241467.47740010	+16.72558594	+1.49414063	-1.64355469	+23.35693359	-70.77392578	-90.81298828	+5064	+16.47949219	+5.33496094	-2.14013672	+80.24414063	-58.64501953	-73.38867188	+6352	+16.12792969	+0.65039063	-5.31738281	+57.48046875	-44.64843750	-80.33203125	+3348
+1458241467.48160000	+16.73437500	+1.47216797	-1.64355469	+20.32470703	-70.40039063	-87.69287109	+5056	+16.48828125	+5.33935547	-2.15332031	+79.91455078	-57.06298828	-73.08105469	+6348	+16.11474609	+0.60644531	-5.33056641	+57.37060547	-44.38476563	-80.22216797	+3352
+1458241467.48569990	+16.75634766	+1.45458984	-1.63037109	+17.77587891	-70.04882813	-84.99023438	+5044	+16.49707031	+5.33056641	-2.19726563	+79.23339844	-55.48095703	-72.44384766	+6344	+16.10595703	+0.56689453	-5.32617188	+57.37060547	-44.16503906	-80.20019531	+3360
+1458241467.48990010	+16.76953125	+1.44140625	-1.63476563	+15.27099609	-69.47753906	-82.35351563	+5036	+16.51025391	+5.34814453	-2.21923828	+79.03564453	-54.07470703	-72.18017578	+6336	+16.09716797	+0.52734375	-5.34814453	+57.15087891	-43.81347656	-79.89257813	+3368
+1458241467.49410010	+16.78271484	+1.42382813	-1.63476563	+13.20556641	-68.88427734	-80.15625000	+5020	+16.51464844	+5.34814453	-2.24560547	+78.72802734	-52.71240234	-71.80664063	+6328	+16.08398438	+0.48779297	-5.37011719	+56.93115234	-43.41796875	-79.54101563	+3380
+1458241467.49819990	+16.80029297	+1.41064453	-1.64355469	+11.62353516	-68.20312500	-78.44238281	+5012	+16.51904297	+5.33935547	-2.30273438	+78.09082031	-51.35009766	-71.10351563	+6320	+16.06640625	+0.44824219	-5.37890625	+56.75537109	-43.08837891	-79.27734375	+3392
+1458241467.50239990	+16.81347656	+1.39746094	-1.66113281	+10.19531250	-67.43408203	-76.83837891	+5004	+16.52343750	+5.35693359	-2.33789063	+77.95898438	-50.20751953	-70.75195313	+6312	+16.05761719	+0.43066406	-5.38769531	+56.62353516	-42.89062500	-79.07958984	+3400
+1458241467.50659990	+16.82666016	+1.37109375	-1.67871094	+9.03076172	-66.64306641	-75.58593750	+4996	+16.51904297	+5.34375000	-2.37744141	+77.54150391	-49.08691406	-70.20263672	+6304	+16.04443359	+0.40869141	-5.40966797	+56.40380859	-42.58300781	-78.72802734	+3408
+1458241467.51070000	+16.84863281	+1.35351563	-1.70947266	+8.30566406	-65.76416016	-74.75097656	+4992	+16.52343750	+5.31738281	-2.46093750	+76.75048828	-47.94433594	-69.19189453	+6304	+16.03125000	+0.38232422	-5.42285156	+56.16210938	-42.27539063	-78.35449219	+3420
+1458241467.51490000	+16.86181641	+1.33154297	-1.74023438	+7.62451172	-64.88525391	-74.00390625	+4992	+16.52343750	+5.31738281	-2.53125000	+76.37695313	-46.99951172	-68.48876953	+6296	+16.00927734	+0.33398438	-5.45361328	+55.65673828	-41.66015625	-77.60742188	+3432
+1458241467.51910000	+16.88378906	+1.30078125	-1.77099609	+7.25097656	-64.05029297	-73.60839844	+4988	+16.52343750	+5.29541016	-2.60156250	+75.84960938	-46.07666016	-67.69775391	+6292	+15.98730469	+0.29882813	-5.48437500	+55.19531250	-41.08886719	-76.92626953	+3444
+1458241467.52320000	+16.90576172	+1.27001953	-1.82812500	+7.20703125	-62.99560547	-73.52050781	+4992	+16.51904297	+5.26464844	-2.70703125	+75.08056641	-45.10986328	-66.62109375	+6296	+15.96972656	+0.26367188	-5.50634766	+54.82177734	-40.58349609	-76.31103516	+3452
+1458241467.52740000	+16.92333984	+1.23925781	-1.88964844	+7.18505859	-61.96289063	-73.47656250	+5000	+16.51464844	+5.25146484	-2.80810547	+74.57519531	-44.25292969	-65.65429688	+6292	+15.94775391	+0.21093750	-5.55468750	+54.07470703	-39.70458984	-75.19042969	+3460
+1458241467.53160000	+16.93652344	+1.21289063	-1.95117188	+7.36083984	-60.90820313	-73.63037109	+5004	+16.51025391	+5.22070313	-2.91357422	+73.95996094	-43.41796875	-64.62158203	+6292	+15.93457031	+0.18457031	-5.58984375	+53.59130859	-39.08935547	-74.37744141	+3460
+1458241467.53570010	+16.94970703	+1.18652344	-2.04345703	+7.80029297	-59.67773438	-74.00390625	+5016	+16.49707031	+5.18554688	-3.03662109	+73.19091797	-42.56103516	-63.39111328	+6296	+15.91259766	+0.16259766	-5.62060547	+53.19580078	-38.49609375	-73.67431641	+3452
+1458241467.53990010	+16.96728516	+1.15576172	-2.11376953	+8.21777344	-58.68896484	-74.42138672	+5024	+16.48388672	+5.16357422	-3.15527344	+72.61962891	-41.81396484	-62.29248047	+6292	+15.89062500	+0.13623047	-5.64697266	+52.75634766	-37.88085938	-72.97119141	+3444
+1458241467.54410000	+16.98486328	+1.12500000	-2.18408203	+8.76708984	-57.70019531	-74.99267578	+5036	+16.47509766	+5.12402344	-3.26953125	+71.98242188	-41.08886719	-61.17187500	+6296	+15.87304688	+0.10546875	-5.66894531	+52.38281250	-37.24365234	-72.31201172	+3428
+1458241467.54819990	+16.99365234	+1.09423828	-2.27197266	+9.44824219	-56.55761719	-75.67382813	+5048	+16.46191406	+5.08447266	-3.39697266	+71.27929688	-40.31982422	-59.96337891	+6300	+15.85546875	+0.07910156	-5.69091797	+52.07519531	-36.60644531	-71.71875000	+3412
+1458241467.55240010	+17.01123047	+1.07226563	-2.33789063	+10.17333984	-55.65673828	-76.35498047	+5060	+16.45751953	+5.04492188	-3.52001953	+70.66406250	-39.61669922	-58.82080078	+6300	+15.84228516	+0.04833984	-5.70410156	+51.74560547	-35.99121094	-71.19140625	+3388
+1458241467.55660010	+17.02880859	+1.05029297	-2.39941406	+11.07421875	-54.75585938	-77.18994141	+5064	+16.44873047	+5.00976563	-3.63427734	+70.09277344	-38.93554688	-57.74414063	+6300	+15.82910156	+0.00878906	-5.71728516	+51.45996094	-35.28808594	-70.75195313	+3368
+1458241467.56069990	+17.03320313	+1.03271484	-2.48291016	+12.10693359	-53.67919922	-78.13476563	+5072	+16.43115234	+4.97460938	-3.74414063	+69.54345703	-38.27636719	-56.68945313	+6296	+15.80712891	-0.02636719	-5.73925781	+51.21826172	-34.51904297	-70.29052734	+3344
+1458241467.56489990	+17.05078125	+1.01953125	-2.54443359	+13.20556641	-52.88818359	-79.07958984	+5076	+16.42236328	+4.93066406	-3.84521484	+69.03808594	-37.66113281	-55.70068359	+6288	+15.78515625	-0.07031250	-5.75244141	+50.99853516	-33.75000000	-69.89501953	+3320
+1458241467.56900000	+17.05957031	+1.01074219	-2.59277344	+14.39208984	-52.11914063	-80.11230469	+5076	+16.41357422	+4.89550781	-3.94189453	+68.55468750	-37.04589844	-54.73388672	+6276	+15.76318359	-0.11865234	-5.76562500	+50.77880859	-32.95898438	-69.58740234	+3296
+1458241467.57320000	+17.05957031	+1.00195313	-2.64550781	+15.62255859	-51.26220703	-81.16699219	+5076	+16.40039063	+4.86035156	-4.02978516	+68.09326172	-36.49658203	-53.78906250	+6260	+15.73242188	-0.16699219	-5.78320313	+50.64697266	-32.08007813	-69.27978516	+3272
+1458241467.57740000	+17.06396484	+1.00634766	-2.66748047	+17.02880859	-50.75683594	-82.26562500	+5068	+16.39160156	+4.81640625	-4.10009766	+67.63183594	-36.01318359	-52.99804688	+6244	+15.70166016	-0.21533203	-5.78320313	+50.53710938	-31.26708984	-69.08203125	+3248
+1458241467.58150010	+17.06835938	+1.01074219	-2.68066406	+18.52294922	-50.22949219	-83.47412109	+5060	+16.38720703	+4.77685547	-4.17041016	+67.23632813	-35.55175781	-52.18505859	+6228	+15.67529297	-0.28564453	-5.78759766	+50.40527344	-30.41015625	-69.01611328	+3228
+1458241467.58570000	+17.06835938	+1.01074219	-2.69824219	+20.03906250	-49.59228516	-84.70458984	+5048	+16.38281250	+4.73730469	-4.21875000	+66.81884766	-35.22216797	-51.48193359	+6200	+15.64013672	-0.35595703	-5.78320313	+50.31738281	-29.50927734	-68.95019531	+3212
+1458241467.58990000	+17.07275391	+1.03271484	-2.70703125	+21.68701172	-49.08691406	-85.89111328	+5040	+16.38720703	+4.69335938	-4.25830078	+66.40136719	-34.89257813	-50.80078125	+6172	+15.60937500	-0.42187500	-5.78320313	+50.22949219	-28.60839844	-68.84033203	+3196
+1458241467.59400010	+17.06835938	+1.04150391	-2.71142578	+23.33496094	-48.53759766	-87.12158203	+5024	+16.39160156	+4.65380859	-4.29785156	+65.93994141	-34.60693359	-50.07568359	+6144	+15.57421875	-0.50097656	-5.78759766	+50.09765625	-27.64160156	-68.77441406	+3188
+1458241467.59820010	+17.06396484	+1.05029297	-2.71582031	+24.98291016	-47.94433594	-88.37402344	+5004	+16.39160156	+4.60546875	-4.32421875	+65.41259766	-34.40917969	-49.37255859	+6108	+15.53027344	-0.58007813	-5.78320313	+50.03173828	-26.65283203	-68.73046875	+3184
+1458241467.60240010	+17.05517578	+1.07666016	-2.71142578	+26.76269531	-47.41699219	-89.56054688	+4988	+16.39160156	+4.55273438	-4.34179688	+64.88525391	-34.23339844	-48.69140625	+6072	+15.48632813	-0.65039063	-5.78320313	+49.96582031	-25.66406250	-68.55468750	+3184
+1458241467.60649990	+17.04199219	+1.08984375	-2.71142578	+28.41064453	-46.82373047	-90.70312500	+4972	+16.39160156	+4.49560547	-4.36816406	+64.18212891	-34.10156250	-47.87841797	+6040	+15.43798828	-0.72949219	-5.78759766	+49.85595703	-24.67529297	-68.40087891	+3192
+1458241467.61069990	+17.03320313	+1.09423828	-2.71142578	+30.03662109	-46.20849609	-91.82373047	+4948	+16.40478516	+4.42968750	-4.38134766	+63.32519531	-34.12353516	-47.02148438	+6004	+15.39843750	-0.80859375	-5.76123047	+49.79003906	-23.79638672	-68.35693359	+3200
+1458241467.61490010	+17.01562500	+1.12060547	-2.71582031	+31.70654297	-45.50537109	-92.79052734	+4932	+16.41796875	+4.36376953	-4.38574219	+62.51220703	-34.21142578	-46.20849609	+5964	+15.35449219	-0.87890625	-5.75683594	+49.72412109	-22.85156250	-68.11523438	+3208
+1458241467.61900000	+17.00244141	+1.12500000	-2.73339844	+33.22265625	-44.73632813	-93.71337891	+4912	+16.43554688	+4.28466797	-4.39892578	+61.50146484	-34.32128906	-45.21972656	+5928	+15.31054688	-0.95800781	-5.75244141	+49.61425781	-21.86279297	-67.85156250	+3220
+1458241467.62319990	+16.98925781	+1.12060547	-2.74218750	+34.71679688	-43.98925781	-94.61425781	+4896	+16.45751953	+4.19677734	-4.40332031	+60.24902344	-34.58496094	-44.14306641	+5888	+15.27099609	-1.04150391	-5.71728516	+49.52636719	-21.00585938	-67.74169922	+3240
+1458241467.62739990	+16.96728516	+1.13818359	-2.77294922	+36.16699219	-43.04443359	-95.27343750	+4884	+16.47949219	+4.11328125	-4.40332031	+59.06250000	-34.87060547	-43.02246094	+5844	+15.23583984	-1.10742188	-5.70849609	+49.48242188	-20.03906250	-67.30224609	+3256
+1458241467.63150000	+16.94970703	+1.12060547	-2.81689453	+37.35351563	-42.01171875	-95.80078125	+4876	+16.50146484	+4.00781250	-4.42089844	+57.56835938	-35.17822266	-41.66015625	+5804	+15.19189453	-1.17333984	-5.70410156	+49.37255859	-19.07226563	-66.81884766	+3272
+1458241467.63570000	+16.92773438	+1.09863281	-2.84765625	+38.49609375	-41.06689453	-96.32812500	+4868	+16.52343750	+3.89794922	-4.43847656	+55.81054688	-35.57373047	-40.10009766	+5764	+15.15673828	-1.24365234	-5.66894531	+49.32861328	-18.25927734	-66.51123047	+3288
+1458241467.63980010	+16.90136719	+1.08984375	-2.90039063	+39.63867188	-39.94628906	-96.61376953	+4860	+16.54101563	+3.78808594	-4.44287109	+54.14062500	-36.07910156	-38.58398438	+5716	+15.12597656	-1.29638672	-5.65136719	+49.32861328	-17.40234375	-65.91796875	+3300
+1458241467.64400010	+16.87500000	+1.05908203	-2.96630859	+40.53955078	-38.78173828	-96.76757813	+4856	+16.55419922	+3.66064453	-4.45166016	+52.16308594	-36.58447266	-36.82617188	+5680	+15.08642578	-1.35351563	-5.63378906	+49.28466797	-16.54541016	-65.32470703	+3308
+1458241467.64820000	+16.85302734	+1.02392578	-3.01904297	+41.41845703	-37.70507813	-96.92138672	+4852	+16.58496094	+3.52441406	-4.46484375	+49.85595703	-37.22167969	-34.84863281	+5640	+15.06445313	-1.41943359	-5.58105469	+49.28466797	-15.84228516	-64.92919922	+3324
+1458241467.65229990	+16.82666016	+1.00195313	-3.08935547	+42.27539063	-36.49658203	-96.85546875	+4848	+16.61132813	+3.39697266	-4.45605469	+47.63671875	-38.01269531	-32.93701172	+5592	+15.04248047	-1.46337891	-5.54589844	+49.35058594	-15.09521484	-64.29199219	+3324
+1458241467.65650010	+16.80468750	+0.94921875	-3.16845703	+42.93457031	-35.24414063	-96.70166016	+4844	+16.63330078	+3.25634766	-4.44287109	+45.17578125	-38.78173828	-30.80566406	+5548	+15.02050781	-1.52490234	-5.51953125	+49.35058594	-14.30419922	-63.67675781	+3328
+1458241467.66070010	+16.77392578	+0.89208984	-3.22998047	+43.57177734	-34.12353516	-96.59179688	+4840	+16.65527344	+3.11132813	-4.43408203	+42.49511719	-39.61669922	-28.49853516	+5496	+14.99414063	-1.59082031	-5.47119141	+49.37255859	-13.57910156	-63.14941406	+3328
+1458241467.66479990	+16.74755859	+0.84375000	-3.30029297	+44.16503906	-32.91503906	-96.30615234	+4832	+16.66845703	+2.97070313	-4.40771484	+39.81445313	-40.47363281	-26.16943359	+5444	+14.97216797	-1.63476563	-5.43164063	+49.48242188	-12.85400391	-62.49023438	+3320
+1458241467.66899990	+16.71679688	+0.79101563	-3.37939453	+44.69238281	-31.70654297	-95.88867188	+4824	+16.66845703	+2.81250000	-4.38134766	+36.91406250	-41.26464844	-23.68652344	+5396	+14.94140625	-1.69628906	-5.39208984	+49.54833984	-12.12890625	-61.85302734	+3316
+1458241467.67319990	+16.68164063	+0.72949219	-3.43652344	+45.13183594	-30.67382813	-95.51513672	+4812	+16.66406250	+2.65429688	-4.34619141	+33.83789063	-42.09960938	-21.04980469	+5348	+14.91503906	-1.75341797	-5.33935547	+49.61425781	-11.46972656	-61.28173828	+3304
+1458241467.67730000	+16.65527344	+0.67675781	-3.48925781	+45.61523438	-29.68505859	-95.07568359	+4800	+16.64648438	+2.48730469	-4.29785156	+30.71777344	-42.86865234	-18.43505859	+5300	+14.88427734	-1.80615234	-5.29101563	+49.72412109	-10.83251953	-60.64453125	+3292
+1458241467.68150000	+16.62451172	+0.61962891	-3.54638672	+46.03271484	-28.69628906	-94.59228516	+4784	+16.62451172	+2.32910156	-4.24951172	+27.53173828	-43.57177734	-15.75439453	+5256	+14.84912109	-1.88085938	-5.24707031	+49.74609375	-10.15136719	-60.02929688	+3280
+1458241467.68569990	+16.58935547	+0.55371094	-3.57714844	+46.38427734	-27.88330078	-94.15283203	+4768	+16.61572266	+2.17529297	-4.17480469	+24.32373047	-44.38476563	-13.02978516	+5212	+14.81396484	-1.95556641	-5.20312500	+49.74609375	-9.47021484	-59.45800781	+3268
+1458241467.68980000	+16.55859375	+0.48339844	-3.61230469	+46.64794922	-27.02636719	-93.64746094	+4748	+16.58935547	+2.02148438	-4.11767578	+21.04980469	-44.86816406	-10.23925781	+5164	+14.77441406	-2.02148438	-5.15917969	+49.81201172	-8.85498047	-58.82080078	+3252
+1458241467.69400000	+16.52783203	+0.43066406	-3.64306641	+46.93359375	-26.23535156	-93.09814453	+4728	+16.55859375	+1.85449219	-4.05615234	+17.86376953	-45.26367188	-7.60253906	+5112	+14.73046875	-2.10937500	-5.11523438	+49.79003906	-8.17382813	-58.20556641	+3240
+1458241467.69820000	+16.49267578	+0.37353516	-3.63867188	+47.17529297	-25.68603516	-92.63671875	+4700	+16.51464844	+1.70507813	-3.95507813	+15.02929688	-45.79101563	-5.22949219	+5068	+14.67773438	-2.19726563	-5.08007813	+49.70214844	-7.47070313	-57.54638672	+3232
+1458241467.70230010	+16.45751953	+0.30761719	-3.63867188	+47.28515625	-25.04882813	-92.08740234	+4676	+16.46191406	+1.56884766	-3.89794922	+12.26074219	-45.74707031	-2.79052734	+5020	+14.61621094	-2.28076172	-5.05810547	+49.68017578	-6.78955078	-56.82128906	+3224
+1458241467.70650010	+16.42236328	+0.25927734	-3.64306641	+47.41699219	-24.47753906	-91.47216797	+4644	+16.40917969	+1.41943359	-3.84521484	+9.66796875	-45.61523438	-0.57128906	+4968	+14.55029297	-2.37304688	-5.03173828	+49.54833984	-6.10839844	-56.07421875	+3216
+1458241467.71070000	+16.38720703	+0.20654297	-3.61230469	+47.54882813	-24.12597656	-90.96679688	+4620	+16.36083984	+1.28759766	-3.74414063	+7.42675781	-45.76904297	+1.36230469	+4928	+14.48876953	-2.46972656	-5.00097656	+49.39453125	-5.49316406	-55.39306641	+3216
+1458241467.71479990	+16.35205078	+0.14062500	-3.58593750	+47.48291016	-23.68652344	-90.39550781	+4600	+16.31250000	+1.17333984	-3.69140625	+5.36132813	-45.35156250	+3.31787109	+4880	+14.41845703	-2.56201172	-4.97460938	+49.28466797	-4.87792969	-54.60205078	+3216
+1458241467.71900010	+16.32128906	+0.07910156	-3.55957031	+47.41699219	-23.29101563	-89.82421875	+4580	+16.26416016	+1.04589844	-3.63867188	+3.51562500	-44.93408203	+4.94384766	+4848	+14.34814453	-2.66308594	-4.95703125	+49.08691406	-4.24072266	-53.81103516	+3224
+1458241467.72309990	+16.28613281	+0.02197266	-3.51123047	+47.35107422	-23.02734375	-89.29687500	+4568	+16.22460938	+0.93603516	-3.54638672	+2.10937500	-44.80224609	+6.26220703	+4824	+14.27783203	-2.76855469	-4.92626953	+48.86718750	-3.66943359	-53.08593750	+3232
+1458241467.72729990	+16.24658203	-0.04833984	-3.48925781	+47.08740234	-22.58789063	-88.57177734	+4556	+16.18066406	+0.85693359	-3.49804688	+0.98876953	-44.09912109	+7.58056641	+4784	+14.20751953	-2.86083984	-4.90429688	+48.71337891	-3.12011719	-52.20703125	+3244
+1458241467.73149990	+16.20703125	-0.10546875	-3.47167969	+46.86767578	-22.14843750	-87.84667969	+4540	+16.13232422	+0.74707031	-3.45849609	-0.02197266	-43.41796875	+8.59130859	+4764	+14.13281250	-2.95751953	-4.88671875	+48.55957031	-2.57080078	-51.35009766	+3252
+1458241467.73560000	+16.16748047	-0.17138672	-3.42333984	+46.60400391	-21.90673828	-87.18750000	+4532	+16.08398438	+0.65039063	-3.38818359	-0.68115234	-42.93457031	+9.31640625	+4744	+14.06689453	-3.05419922	-4.85595703	+48.36181641	-2.13134766	-50.55908203	+3268
+1458241467.73980000	+16.12792969	-0.23291016	-3.38818359	+46.31835938	-21.59912109	-86.44042969	+4528	+16.03564453	+0.57128906	-3.35302734	-1.09863281	-42.09960938	+10.04150391	+4720	+13.99658203	-3.13330078	-4.82958984	+48.25195313	-1.73583984	-49.65820313	+3280
+1458241467.74400000	+16.08398438	-0.30761719	-3.34863281	+45.94482422	-21.29150391	-85.71533203	+4528	+15.98730469	+0.47900391	-3.31787109	-1.49414063	-41.26464844	+10.63476563	+4704	+13.92626953	-3.21679688	-4.80322266	+48.14208984	-1.34033203	-48.77929688	+3292
+1458241467.74810000	+16.04882813	-0.38232422	-3.31787109	+45.57128906	-21.00585938	-84.96826172	+4528	+15.94775391	+0.39111328	-3.27832031	-1.82373047	-40.53955078	+11.16210938	+4684	+13.86914063	-3.30029297	-4.75488281	+48.03222656	-1.09863281	-48.07617188	+3312
+1458241467.75230000	+16.00927734	-0.45263672	-3.29589844	+45.21972656	-20.67626953	-84.15527344	+4524	+15.90380859	+0.31640625	-3.24755859	-2.02148438	-39.68261719	+11.68945313	+4664	+13.81201172	-3.36621094	-4.70214844	+48.03222656	-0.92285156	-47.32910156	+3324
+1458241467.75650000	+15.96972656	-0.54052734	-3.27392578	+44.78027344	-20.32470703	-83.36425781	+4520	+15.85546875	+0.22412109	-3.22119141	-2.21923828	-38.84765625	+12.08496094	+4648	+13.75927734	-3.43212891	-4.65380859	+48.05419922	-0.74707031	-46.60400391	+3332
+1458241467.76060010	+15.92578125	-0.62841797	-3.25634766	+44.31884766	-19.99511719	-82.55126953	+4516	+15.80712891	+0.13183594	-3.19482422	-2.32910156	-38.03466797	+12.41455078	+4636	+13.71093750	-3.50244141	-4.58789063	+48.05419922	-0.65917969	-45.96679688	+3344
+1458241467.76480010	+15.88623047	-0.69433594	-3.23876953	+44.01123047	-19.68750000	-81.71630859	+4508	+15.75439453	+0.05712891	-3.17285156	-2.35107422	-37.15576172	+12.76611328	+4616	+13.66259766	-3.55517578	-4.52636719	+48.14208984	-0.63720703	-45.32958984	+3352
+1458241467.76900010	+15.83789063	-0.78662109	-3.22119141	+43.61572266	-19.40185547	-80.90332031	+4504	+15.70166016	-0.03515625	-3.15527344	-2.43896484	-36.32080078	+13.09570313	+4600	+13.61865234	-3.60791016	-4.46044922	+48.25195313	-0.61523438	-44.69238281	+3356
+1458241467.77309990	+15.79394531	-0.87011719	-3.20361328	+43.19824219	-19.13818359	-80.09033203	+4492	+15.64453125	-0.12304688	-3.13769531	-2.54882813	-35.48583984	+13.46923828	+4584	+13.57910156	-3.65625000	-4.39013672	+48.38378906	-0.65917969	-44.16503906	+3356
+1458241467.77729990	+15.75000000	-0.94482422	-3.17724609	+42.95654297	-18.96240234	-79.34326172	+4480	+15.59179688	-0.20214844	-3.11132813	-2.65869141	-34.76074219	+13.86474609	+4564	+13.53515625	-3.70019531	-4.31103516	+48.55957031	-0.76904297	-43.65966797	+3352
+1458241467.78150010	+15.70605469	-1.03271484	-3.14648438	+42.60498047	-18.78662109	-78.66210938	+4468	+15.53466797	-0.29003906	-3.08056641	-2.79052734	-34.07958984	+14.21630859	+4548	+13.49121094	-3.75292969	-4.23632813	+48.71337891	-0.83496094	-43.19824219	+3352
+1458241467.78559990	+15.66210938	-1.12060547	-3.12451172	+42.29736328	-18.63281250	-77.95898438	+4452	+15.48193359	-0.37792969	-3.05419922	-2.92236328	-33.42041016	+14.61181641	+4532	+13.45166016	-3.80126953	-4.15722656	+48.86718750	-0.94482422	-42.78076172	+3348
+1458241467.78979990	+15.61816406	-1.19091797	-3.09814453	+42.09960938	-18.50097656	-77.25585938	+4428	+15.42919922	-0.45263672	-3.02343750	-3.03222656	-32.80517578	+15.00732422	+4512	+13.41210938	-3.84521484	-4.07812500	+49.06494141	-1.07666016	-42.38525391	+3336
+1458241467.79390000	+15.56982422	-1.27001953	-3.06738281	+41.90185547	-18.34716797	-76.61865234	+4408	+15.37646484	-0.52734375	-2.98828125	-3.12011719	-32.23388672	+15.38085938	+4492	+13.36816406	-3.90234375	-4.00341797	+49.19677734	-1.18652344	-42.03369141	+3332
+1458241467.79810000	+15.51708984	-1.34472656	-3.03222656	+41.68212891	-18.25927734	-76.00341797	+4384	+15.31933594	-0.60205078	-2.94433594	-3.20800781	-31.72851563	+15.77636719	+4476	+13.31982422	-3.95947266	-3.93310547	+49.32861328	-1.25244141	-41.61621094	+3320
+1458241467.80230000	+15.46435547	-1.41064453	-2.98828125	+41.57226563	-18.23730469	-75.43212891	+4360	+15.26220703	-0.67236328	-2.89599609	-3.29589844	-31.28906250	+16.14990234	+4456	+13.26708984	-4.00781250	-3.86718750	+49.48242188	-1.34033203	-41.22070313	+3308
+1458241467.80640010	+15.41162109	-1.48095703	-2.93994141	+41.46240234	-18.19335938	-74.90478516	+4336	+15.20947266	-0.74267578	-2.84326172	-3.38378906	-30.87158203	+16.52343750	+4436	+13.21435547	-4.07373047	-3.80566406	+49.57031250	-1.38427734	-40.82519531	+3296
+1458241467.81060000	+15.35888672	-1.55126953	-2.88720703	+41.35253906	-18.21533203	-74.42138672	+4316	+15.15673828	-0.81298828	-2.78613281	-3.47167969	-30.54199219	+16.91894531	+4420	+13.15722656	-4.13525391	-3.74853516	+49.65820313	-1.42822266	-40.42968750	+3284
+1458241467.81480000	+15.30615234	-1.60839844	-2.83447266	+41.30859375	-18.25927734	-73.95996094	+4292	+15.10400391	-0.87451172	-2.72460938	-3.55957031	-30.23437500	+17.29248047	+4404	+13.09570313	-4.19677734	-3.69140625	+49.74609375	-1.47216797	-40.03417969	+3272
+1458241467.81890010	+15.25341797	-1.67431641	-2.77734375	+41.26464844	-18.25927734	-73.54248047	+4272	+15.05566406	-0.93603516	-2.65869141	-3.58154297	-29.97070313	+17.64404297	+4384	+13.02978516	-4.27587891	-3.63867188	+49.74609375	-1.47216797	-39.63867188	+3264
+1458241467.82310010	+15.19628906	-1.73583984	-2.71582031	+41.22070313	-18.32519531	-73.19091797	+4256	+15.00292969	-0.99316406	-2.58398438	-3.60351563	-29.79492188	+17.97363281	+4372	+12.96386719	-4.35058594	-3.59033203	+49.72412109	-1.42822266	-39.22119141	+3256
+1458241467.82730010	+15.13916016	-1.79296875	-2.64990234	+41.24267578	-18.36914063	-72.79541016	+4240	+14.95458984	-1.04589844	-2.51367188	-3.60351563	-29.57519531	+18.30322266	+4356	+12.88916016	-4.42529297	-3.55078125	+49.72412109	-1.40625000	-38.75976563	+3248
+1458241467.83139990	+15.08203125	-1.85009766	-2.59277344	+41.22070313	-18.39111328	-72.44384766	+4228	+14.90185547	-1.10302734	-2.44335938	-3.60351563	-29.35546875	+18.58886719	+4340	+12.81445313	-4.50439453	-3.51123047	+49.68017578	-1.36230469	-38.29833984	+3240
+1458241467.83559990	+15.01611328	-1.90722656	-2.52685547	+41.22070313	-18.43505859	-72.11425781	+4216	+14.84912109	-1.16015625	-2.36865234	-3.60351563	-29.20166016	+18.87451172	+4328	+12.73974609	-4.58789063	-3.47607422	+49.61425781	-1.31835938	-37.83691406	+3236
+1458241467.83979990	+14.95458984	-1.95996094	-2.46533203	+41.24267578	-18.47900391	-71.78466797	+4212	+14.79199219	-1.21289063	-2.29394531	-3.60351563	-29.02587891	+19.16015625	+4316	+12.66064453	-4.65820313	-3.44091797	+49.61425781	-1.29638672	-37.37548828	+3228
+1458241467.84390000	+14.89306641	-2.01708984	-2.40380859	+41.22070313	-18.52294922	-71.45507813	+4208	+14.73486328	-1.27001953	-2.22363281	-3.64746094	-28.87207031	+19.42382813	+4308	+12.58154297	-4.73730469	-3.40576172	+49.57031250	-1.25244141	-36.89208984	+3228
+1458241467.84809990	+14.83154297	-2.07421875	-2.33789063	+41.19873047	-18.58886719	-71.16943359	+4204	+14.68212891	-1.32714844	-2.15332031	-3.66943359	-28.74023438	+19.68750000	+4296	+12.50683594	-4.81640625	-3.36621094	+49.52636719	-1.23046875	-36.49658203	+3224
+1458241467.85229990	+14.77441406	-2.12695313	-2.28076172	+41.22070313	-18.63281250	-70.83984375	+4200	+14.62939453	-1.37988281	-2.08740234	-3.66943359	-28.56445313	+19.97314453	+4284	+12.43212891	-4.88671875	-3.32666016	+49.52636719	-1.23046875	-36.05712891	+3224
+1458241467.85640000	+14.71289063	-2.18847656	-2.22363281	+41.17675781	-18.65478516	-70.51025391	+4200	+14.57666016	-1.44140625	-2.02587891	-3.71337891	-28.36669922	+20.19287109	+4276	+12.35302734	-4.96142578	-3.29150391	+49.50439453	-1.23046875	-35.66162109	+3224
+1458241467.86060000	+14.65136719	-2.24560547	-2.16210938	+41.13281250	-18.67675781	-70.22460938	+4200	+14.51953125	-1.50292969	-1.95996094	-3.75732422	-28.19091797	+20.41259766	+4264	+12.28271484	-5.03613281	-3.24755859	+49.48242188	-1.25244141	-35.28808594	+3224
+1458241467.86480000	+14.58984375	-2.29833984	-2.11376953	+41.11083984	-18.65478516	-69.85107422	+4196	+14.45800781	-1.55566406	-1.90722656	-3.75732422	-27.92724609	+20.65429688	+4252	+12.20800781	-5.09765625	-3.20361328	+49.52636719	-1.31835938	-34.91455078	+3224
+1458241467.86890010	+14.52392578	-2.35986328	-2.06542969	+41.04492188	-18.65478516	-69.47753906	+4196	+14.39648438	-1.62158203	-1.85449219	-3.82324219	-27.66357422	+20.87402344	+4244	+12.14208984	-5.15917969	-3.16406250	+49.61425781	-1.36230469	-34.54101563	+3220
+1458241467.87310000	+14.46679688	-2.41699219	-2.02148438	+40.95703125	-18.65478516	-69.10400391	+4192	+14.33496094	-1.68750000	-1.80615234	-3.93310547	-27.42187500	+21.13769531	+4232	+12.07617188	-5.21630859	-3.11132813	+49.68017578	-1.45019531	-34.27734375	+3216
+1458241467.87719990	+14.40527344	-2.46972656	-1.98193359	+40.91308594	-18.63281250	-68.70849609	+4188	+14.27343750	-1.74902344	-1.76660156	-3.97705078	-27.11425781	+21.40136719	+4216	+12.01025391	-5.26904297	-3.05419922	+49.83398438	-1.56005859	-34.01367188	+3212
+1458241467.88140010	+14.34375000	-2.53125000	-1.94238281	+40.80322266	-18.61083984	-68.33496094	+4180	+14.21191406	-1.81494141	-1.72265625	-4.08691406	-26.82861328	+21.64306641	+4204	+11.94873047	-5.31738281	-3.00585938	+49.96582031	-1.66992188	-33.72802734	+3208
+1458241467.88560010	+14.28222656	-2.59277344	-1.89843750	+40.69335938	-18.61083984	-67.98339844	+4172	+14.15039063	-1.88525391	-1.68310547	-4.21875000	-26.56494141	+21.88476563	+4188	+11.89160156	-5.36572266	-2.93994141	+50.11962891	-1.77978516	-33.57421875	+3200
+1458241467.88969990	+14.22509766	-2.64990234	-1.86328125	+40.62744141	-18.56689453	-67.56591797	+4160	+14.08886719	-1.94677734	-1.64794922	-4.28466797	-26.21337891	+22.14843750	+4168	+11.83447266	-5.40966797	-2.87841797	+50.31738281	-1.93359375	-33.37646484	+3192
+1458241467.89389990	+14.16357422	-2.71142578	-1.82812500	+40.51757813	-18.52294922	-67.17041016	+4144	+14.02294922	-2.01269531	-1.61718750	-4.37255859	-25.86181641	+22.39013672	+4148	+11.78173828	-5.45800781	-2.82128906	+50.49316406	-2.04345703	-33.15673828	+3180
+1458241467.89809990	+14.10205078	-2.76855469	-1.79296875	+40.38574219	-18.45703125	-66.79687500	+4128	+13.96142578	-2.07861328	-1.58203125	-4.48242188	-25.55419922	+22.60986328	+4128	+11.72460938	-5.50195313	-2.75976563	+50.69091797	-2.15332031	-33.00292969	+3172
+1458241467.90220000	+14.03613281	-2.82568359	-1.76220703	+40.29785156	-18.39111328	-66.35742188	+4108	+13.89550781	-2.13574219	-1.55126953	-4.52636719	-25.20263672	+22.85156250	+4104	+11.66308594	-5.54150391	-2.70263672	+50.88867188	-2.26318359	-32.78320313	+3156
+1458241467.90640000	+13.97460938	-2.88720703	-1.73583984	+40.16601563	-18.30322266	-65.96191406	+4088	+13.82519531	-2.19726563	-1.52050781	-4.61425781	-24.85107422	+23.07128906	+4080	+11.60595703	-5.58544922	-2.64990234	+51.06445313	-2.35107422	-32.56347656	+3140
+1458241467.91059990	+13.91308594	-2.94433594	-1.70068359	+40.05615234	-18.25927734	-65.61035156	+4068	+13.76367188	-2.25878906	-1.48535156	-4.68017578	-24.56542969	+23.29101563	+4056	+11.54882813	-5.62500000	-2.58837891	+51.26220703	-2.41699219	-32.38769531	+3128
+1458241467.91470000	+13.85156250	-2.99707031	-1.66552734	+39.96826172	-18.19335938	-65.23681641	+4040	+13.69775391	-2.31591797	-1.45019531	-4.74609375	-24.23583984	+23.51074219	+4032	+11.48730469	-5.66894531	-2.53564453	+51.45996094	-2.50488281	-32.16796875	+3108
+1458241467.91890000	+13.79003906	-3.05419922	-1.63476563	+39.83642578	-18.08349609	-64.88525391	+4016	+13.63623047	-2.37304688	-1.42382813	-4.79003906	-23.90625000	+23.68652344	+4004	+11.42138672	-5.71728516	-2.48730469	+51.59179688	-2.52685547	-31.92626953	+3092
+1458241467.92310000	+13.72412109	-3.11132813	-1.59960938	+39.74853516	-18.01757813	-64.57763672	+3992	+13.57031250	-2.43017578	-1.38427734	-4.83398438	-23.62060547	+23.84033203	+3980	+11.35546875	-5.77001953	-2.43457031	+51.72363281	-2.54882813	-31.70654297	+3076
+1458241467.92720010	+13.66259766	-3.15966797	-1.56884766	+39.66064453	-17.90771484	-64.22607422	+3964	+13.50878906	-2.48291016	-1.35351563	-4.83398438	-23.31298828	+23.99414063	+3952	+11.28955078	-5.81396484	-2.39062500	+51.83349609	-2.59277344	-31.42089844	+3060
+1458241467.93140010	+13.59667969	-3.21679688	-1.54248047	+39.57275391	-17.77587891	-63.89648438	+3936	+13.44726563	-2.53564453	-1.32275391	-4.83398438	-22.96142578	+24.12597656	+3924	+11.21484375	-5.87109375	-2.34667969	+51.92138672	-2.54882813	-31.11328125	+3044
+1458241467.93560000	+13.53076172	-3.26953125	-1.51171875	+39.48486328	-17.64404297	-63.58886719	+3912	+13.38574219	-2.58398438	-1.28759766	-4.81201172	-22.67578125	+24.23583984	+3900	+11.14453125	-5.92822266	-2.31152344	+51.98730469	-2.50488281	-30.76171875	+3024
+1458241467.93969990	+13.46484375	-3.31787109	-1.48095703	+39.44091797	-17.51220703	-63.30322266	+3888	+13.31982422	-2.62792969	-1.25244141	-4.76806641	-22.36816406	+24.34570313	+3876	+11.06542969	-5.98095703	-2.28076172	+52.03125000	-2.48291016	-30.38818359	+3008
+1458241467.94390010	+13.39892578	-3.37060547	-1.45019531	+39.35302734	-17.35839844	-63.01757813	+3864	+13.25830078	-2.67626953	-1.21728516	-4.74609375	-22.08251953	+24.41162109	+3852	+10.98193359	-6.04248047	-2.25439453	+52.03125000	-2.39501953	-29.99267578	+2992
+1458241467.94810010	+13.33300781	-3.41894531	-1.41943359	+39.28710938	-17.22656250	-62.79785156	+3844	+13.19677734	-2.72900391	-1.18212891	-4.72412109	-21.81884766	+24.45556641	+3828	+10.90722656	-6.10400391	-2.22802734	+52.05322266	-2.30712891	-29.64111328	+2980
+1458241467.95219990	+13.26708984	-3.46289063	-1.38867188	+39.28710938	-17.09472656	-62.55615234	+3820	+13.13525391	-2.77294922	-1.14697266	-4.65820313	-21.53320313	+24.54345703	+3804	+10.82373047	-6.16552734	-2.19726563	+52.03125000	-2.24121094	-29.26757813	+2964
+1458241467.95639990	+13.20117188	-3.51562500	-1.35791016	+39.26513672	-16.91894531	-62.31445313	+3804	+13.07373047	-2.82128906	-1.11621094	-4.63623047	-21.24755859	+24.56542969	+3784	+10.74023438	-6.23144531	-2.17529297	+52.03125000	-2.15332031	-28.85009766	+2952
+1458241467.96050000	+13.13525391	-3.56396484	-1.33154297	+39.22119141	-16.72119141	-62.09472656	+3784	+13.01660156	-2.86962891	-1.08544922	-4.59228516	-20.96191406	+24.56542969	+3760	+10.66113281	-6.29296875	-2.15332031	+52.00927734	-2.04345703	-28.45458984	+2936
+1458241467.96470000	+13.06933594	-3.60351563	-1.30517578	+39.22119141	-16.54541016	-61.85302734	+3768	+12.95507813	-2.90917969	-1.05468750	-4.46044922	-20.65429688	+24.60937500	+3740	+10.57763672	-6.35888672	-2.13134766	+51.96533203	-1.95556641	-28.05908203	+2924
+1458241467.96890000	+13.00341797	-3.65625000	-1.28320313	+39.19921875	-16.34765625	-61.63330078	+3752	+12.89355469	-2.95751953	-1.02832031	-4.41650391	-20.32470703	+24.63134766	+3720	+10.49853516	-6.41601563	-2.11376953	+51.98730469	-1.84570313	-27.64160156	+2912
+1458241467.97300000	+12.94189453	-3.70458984	-1.26123047	+39.15527344	-16.14990234	-61.39160156	+3740	+12.83203125	-3.00585938	-1.00634766	-4.37255859	-20.01708984	+24.65332031	+3700	+10.42382813	-6.47753906	-2.08740234	+52.03125000	-1.75781250	-27.29003906	+2896
+1458241467.97720000	+12.87597656	-3.74414063	-1.23925781	+39.22119141	-15.99609375	-61.19384766	+3724	+12.77050781	-3.04541016	-0.97998047	-4.26269531	-19.73144531	+24.69726563	+3676	+10.34472656	-6.53466797	-2.06542969	+52.03125000	-1.66992188	-26.96044922	+2884
+1458241467.98140000	+12.81445313	-3.78808594	-1.21728516	+39.22119141	-15.79833984	-60.99609375	+3712	+12.70898438	-3.09814453	-0.95361328	-4.21875000	-19.46777344	+24.69726563	+3660	+10.27001953	-6.59179688	-2.04345703	+52.11914063	-1.60400391	-26.60888672	+2872
+1458241467.98550010	+12.75292969	-3.83642578	-1.19970703	+39.24316406	-15.60058594	-60.79833984	+3696	+12.64746094	-3.14648438	-0.93603516	-4.19677734	-19.16015625	+24.74121094	+3640	+10.20410156	-6.64453125	-2.01269531	+52.20703125	-1.51611328	-26.34521484	+2856
+1458241467.98970010	+12.69140625	-3.87597656	-1.17773438	+39.30908203	-15.42480469	-60.60058594	+3680	+12.59033203	-3.19042969	-0.91845703	-4.08691406	-18.87451172	+24.78515625	+3620	+10.13378906	-6.70166016	-1.97753906	+52.25097656	-1.45019531	-26.10351563	+2844
+1458241467.99799990	+12.57275391	-3.97265625	-1.15136719	+39.35302734	-15.07324219	-60.18310547	+3648	+12.47167969	-3.28710938	-0.88769531	-3.95507813	-18.25927734	+24.87304688	+3576	+10.01513672	-6.78955078	-1.91601563	+52.60253906	-1.34033203	-25.64208984	+2812
+1458241468.00219990	+12.51123047	-4.01660156	-1.13818359	+39.41894531	-14.89746094	-60.00732422	+3632	+12.41015625	-3.32666016	-0.87451172	-3.84521484	-17.97363281	+24.93896484	+3552	+9.95361328	-6.84228516	-1.88085938	+52.71240234	-1.27441406	-25.46630859	+2796
+1458241468.01050000	+12.40136719	-4.10888672	-1.11181641	+39.55078125	-14.61181641	-59.63378906	+3588	+12.29150391	-3.41894531	-0.85253906	-3.71337891	-17.42431641	+25.07080078	+3504	+9.85693359	-6.91699219	-1.80615234	+53.21777344	-1.23046875	-25.18066406	+2756
+1458241468.01889990	+12.29150391	-4.19238281	-1.08544922	+39.77050781	-14.39208984	-59.37011719	+3540	+12.17724609	-3.50683594	-0.82617188	-3.49365234	-17.05078125	+25.18066406	+3456	+9.76025391	-7.00048828	-1.72705078	+53.65722656	-1.12060547	-25.00488281	+2720
+1458241468.02300000	+12.23876953	-4.24072266	-1.07226563	+39.85839844	-14.26025391	-59.21630859	+3516	+12.12011719	-3.55078125	-0.82177734	-3.40576172	-16.80908203	+25.22460938	+3428	+9.71630859	-7.04003906	-1.69189453	+53.92089844	-1.09863281	-24.91699219	+2696
+1458241468.03130010	+12.13769531	-4.32421875	-1.04589844	+40.12207031	-14.06250000	-59.04052734	+3460	+12.01025391	-3.63427734	-0.79980469	-3.16406250	-16.45751953	+25.29052734	+3372	+9.62402344	-7.12353516	-1.61279297	+54.33837891	-1.01074219	-24.82910156	+2656
+1458241468.03550000	+12.08935547	-4.36376953	-1.04150391	+40.27587891	-13.93066406	-58.90869141	+3432	+11.95751953	-3.67382813	-0.79541016	-3.03222656	-16.23779297	+25.33447266	+3344	+9.58447266	-7.16308594	-1.58203125	+54.58007813	-0.96679688	-24.74121094	+2632
+1458241468.03970000	+12.03662109	-4.40771484	-1.02832031	+40.42968750	-13.86474609	-58.88671875	+3404	+11.90478516	-3.71337891	-0.78222656	-2.90039063	-16.12792969	+25.31250000	+3320	+9.53613281	-7.21582031	-1.55126953	+54.71191406	-0.90087891	-24.67529297	+2612
+1458241468.04800010	+11.93994141	-4.48242188	-1.01074219	+40.80322266	-13.64501953	-58.82080078	+3344	+11.80371094	-3.78808594	-0.76464844	-2.61474609	-15.86425781	+25.26855469	+3268	+9.45263672	-7.29931641	-1.49414063	+55.12939453	-0.81298828	-24.54345703	+2564
+1458241468.05220010	+11.88720703	-4.52197266	-0.99755859	+40.97900391	-13.55712891	-58.84277344	+3316	+11.75537109	-3.82763672	-0.75146484	-2.48291016	-15.77636719	+25.20263672	+3244	+9.40429688	-7.35644531	-1.46777344	+55.19531250	-0.72509766	-24.49951172	+2548
+1458241468.05629990	+11.84326172	-4.56152344	-0.98437500	+41.19873047	-13.44726563	-58.86474609	+3288	+11.70703125	-3.86718750	-0.74267578	-2.30712891	-15.68847656	+25.13671875	+3220	+9.35595703	-7.40478516	-1.44140625	+55.32714844	-0.65917969	-24.43359375	+2528
+1458241468.06049990	+11.79931641	-4.59667969	-0.97998047	+41.39648438	-13.29345703	-58.84277344	+3260	+11.66308594	-3.90234375	-0.73828125	-2.15332031	-15.55664063	+25.04882813	+3192	+9.30761719	-7.45751953	-1.42822266	+55.43701172	-0.59326172	-24.30175781	+2504
+1458241468.06469990	+11.74658203	-4.63623047	-0.97119141	+41.59423828	-13.18359375	-58.88671875	+3236	+11.61474609	-3.94189453	-0.72949219	-2.02148438	-15.44677734	+24.96093750	+3168	+9.25488281	-7.51464844	-1.41064453	+55.43701172	-0.48339844	-24.19189453	+2488
+1458241468.07300000	+11.66308594	-4.70654297	-0.95800781	+42.05566406	-12.89794922	-58.93066406	+3188	+11.53125000	-4.01220703	-0.71630859	-1.69189453	-15.20507813	+24.74121094	+3120	+9.15820313	-7.62451172	-1.38427734	+55.59082031	-0.35156250	-23.92822266	+2448
+1458241468.07719990	+11.61474609	-4.74609375	-0.94921875	+42.25341797	-12.74414063	-58.99658203	+3172	+11.48730469	-4.05175781	-0.70751953	-1.56005859	-15.11718750	+24.60937500	+3100	+9.10546875	-7.68603516	-1.37548828	+55.56884766	-0.24169922	-23.79638672	+2436
+1458241468.08130000	+11.57080078	-4.77685547	-0.94482422	+42.47314453	-12.61230469	-59.04052734	+3152	+11.44335938	-4.08251953	-0.69873047	-1.40625000	-15.02929688	+24.49951172	+3076	+9.05273438	-7.73876953	-1.36230469	+55.59082031	-0.15380859	-23.64257813	+2420
+1458241468.08550000	+11.53125000	-4.81201172	-0.93603516	+42.69287109	-12.45849609	-59.06250000	+3132	+11.40820313	-4.11767578	-0.69433594	-1.25244141	-14.91943359	+24.36767578	+3052	+9.00439453	-7.79150391	-1.35351563	+55.63476563	-0.06591797	-23.51074219	+2404
+1458241468.08970000	+11.48730469	-4.85156250	-0.93164063	+42.86865234	-12.28271484	-59.10644531	+3116	+11.36425781	-4.15722656	-0.68994141	-1.16455078	-14.78759766	+24.25781250	+3032	+8.95605469	-7.85302734	-1.34033203	+55.61279297	+0.04394531	-23.40087891	+2388
+1458241468.09380010	+11.44775391	-4.88232422	-0.92724609	+43.08837891	-12.12890625	-59.12841797	+3100	+11.32910156	-4.19238281	-0.68554688	-1.03271484	-14.67773438	+24.14794922	+3008	+8.90771484	-7.90576172	-1.33154297	+55.63476563	+0.13183594	-23.26904297	+2376
+1458241468.10220000	+11.37304688	-4.95703125	-0.92285156	+43.43994141	-11.84326172	-59.12841797	+3072	+11.25439453	-4.26269531	-0.68115234	-0.83496094	-14.39208984	+23.97216797	+2968	+8.81982422	-8.01562500	-1.30957031	+55.65673828	+0.32958984	-23.02734375	+2344
+1458241468.10630010	+11.33349609	-4.98779297	-0.92285156	+43.63769531	-11.71142578	-59.12841797	+3056	+11.21484375	-4.29345703	-0.68115234	-0.72509766	-14.28222656	+23.88427734	+2948	+8.78027344	-8.05957031	-1.30078125	+55.74462891	+0.39550781	-22.91748047	+2328
+1458241468.11050010	+11.30273438	-5.01855469	-0.91845703	+43.83544922	-11.57958984	-59.12841797	+3044	+11.18408203	-4.32421875	-0.67675781	-0.61523438	-14.17236328	+23.81835938	+2928	+8.74511719	-8.10351563	-1.28320313	+55.83251953	+0.48339844	-22.85156250	+2316
+1458241468.11459990	+11.26318359	-5.05371094	-0.91845703	+43.96728516	-11.44775391	-59.12841797	+3032	+11.14892578	-4.36376953	-0.67675781	-0.57128906	-14.04052734	+23.77441406	+2908	+8.71435547	-8.14746094	-1.26123047	+55.87646484	+0.59326172	-22.82958984	+2304
+1458241468.11879990	+11.23242188	-5.08447266	-0.91406250	+44.14306641	-11.33789063	-59.10644531	+3016	+11.11376953	-4.39453125	-0.67675781	-0.48339844	-13.95263672	+23.73046875	+2888	+8.68359375	-8.18701172	-1.24365234	+56.00830078	+0.70312500	-22.80761719	+2292
+1458241468.12299990	+11.20166016	-5.11962891	-0.91406250	+44.31884766	-11.25000000	-59.10644531	+3000	+11.08300781	-4.42529297	-0.67675781	-0.39550781	-13.84277344	+23.68652344	+2868	+8.65283203	-8.22656250	-1.22167969	+56.11816406	+0.79101563	-22.80761719	+2280
+1458241468.13130000	+11.14013672	-5.18554688	-0.90966797	+44.56054688	-11.07421875	-59.04052734	+2968	+11.01708984	-4.48681641	-0.67675781	-0.30761719	-13.62304688	+23.66455078	+2828	+8.60449219	-8.30126953	-1.17333984	+56.33789063	+0.98876953	-22.82958984	+2260
+1458241468.13550000	+11.11376953	-5.21630859	-0.90966797	+44.69238281	-11.00830078	-59.01855469	+2948	+10.98632813	-4.51318359	-0.67675781	-0.24169922	-13.51318359	+23.66455078	+2808	+8.58691406	-8.33642578	-1.14697266	+56.49169922	+1.07666016	-22.85156250	+2252
+1458241468.14380000	+11.05664063	-5.27783203	-0.90527344	+44.89013672	-10.87646484	-58.95263672	+2920	+10.92480469	-4.57031250	-0.67675781	-0.17578125	-13.35937500	+23.64257813	+2768	+8.54296875	-8.40234375	-1.09863281	+56.73339844	+1.25244141	-22.93945313	+2236
+1458241468.14800000	+11.03466797	-5.30859375	-0.90087891	+45.02197266	-10.85449219	-58.93066406	+2908	+10.89843750	-4.59667969	-0.67236328	-0.10986328	-13.29345703	+23.62060547	+2748	+8.52539063	-8.43310547	-1.07226563	+56.86523438	+1.34033203	-23.00537109	+2232
+1458241468.15210010	+11.00830078	-5.33935547	-0.89648438	+45.08789063	-10.81054688	-58.93066406	+2896	+10.87207031	-4.63183594	-0.66796875	-0.13183594	-13.24951172	+23.62060547	+2728	+8.50781250	-8.46386719	-1.04589844	+56.97509766	+1.42822266	-23.04931641	+2228
+1458241468.15630010	+10.98193359	-5.37011719	-0.89208984	+45.17578125	-10.76660156	-58.90869141	+2884	+10.84570313	-4.65380859	-0.66796875	-0.08789063	-13.18359375	+23.59863281	+2712	+8.48583984	-8.49902344	-1.01953125	+57.04101563	+1.51611328	-23.11523438	+2224
+1458241468.16459990	+10.93359375	-5.42724609	-0.88330078	+45.30761719	-10.65673828	-58.90869141	+2868	+10.79296875	-4.71093750	-0.65917969	-0.04394531	-13.09570313	+23.55468750	+2676	+8.44189453	-8.56054688	-0.97998047	+57.17285156	+1.64794922	-23.11523438	+2220
+1458241468.16880010	+10.90722656	-5.45361328	-0.87890625	+45.37353516	-10.61279297	-58.88671875	+2860	+10.77099609	-4.73291016	-0.65917969	-0.02197266	-13.05175781	+23.51074219	+2660	+8.41552734	-8.59570313	-0.95800781	+57.17285156	+1.71386719	-23.11523438	+2216
+1458241468.17300010	+10.88525391	-5.47558594	-0.87011719	+45.46142578	-10.59082031	-58.88671875	+2852	+10.74902344	-4.75488281	-0.65478516	+0.02197266	-12.98583984	+23.46679688	+2644	+8.38476563	-8.63085938	-0.94482422	+57.19482422	+1.75781250	-23.07128906	+2216
+1458241468.17709990	+10.85888672	-5.50634766	-0.86132813	+45.46142578	-10.54687500	-58.93066406	+2848	+10.72265625	-4.78564453	-0.64599609	+0.00000000	-12.98583984	+23.40087891	+2632	+8.35839844	-8.66162109	-0.93164063	+57.19482422	+1.82373047	-23.02734375	+2212
+1458241468.18129990	+10.83691406	-5.53271484	-0.85693359	+45.52734375	-10.48095703	-58.97460938	+2840	+10.70068359	-4.80761719	-0.64160156	+0.00000000	-12.98583984	+23.31298828	+2616	+8.32324219	-8.69677734	-0.92285156	+57.12890625	+1.86767578	-22.96142578	+2212
+1458241468.18540000	+10.81054688	-5.55468750	-0.84814453	+45.57128906	-10.43701172	-58.99658203	+2836	+10.67871094	-4.82958984	-0.63720703	+0.02197266	-12.94189453	+23.22509766	+2604	+8.29248047	-8.73632813	-0.91406250	+57.06298828	+1.91162109	-22.87353516	+2212
+1458241468.19380000	+10.76220703	-5.60742188	-0.83496094	+45.59326172	-10.30517578	-59.10644531	+2828	+10.63476563	-4.88232422	-0.62402344	-0.02197266	-12.91992188	+23.00537109	+2580	+8.21777344	-8.81103516	-0.90087891	+56.84326172	+2.02148438	-22.69775391	+2208
+1458241468.19790010	+10.74023438	-5.62939453	-0.83056641	+45.61523438	-10.23925781	-59.12841797	+2820	+10.61718750	-4.90429688	-0.61962891	-0.02197266	-12.85400391	+22.91748047	+2564	+8.18261719	-8.84619141	-0.90087891	+56.71142578	+2.04345703	-22.54394531	+2204
+1458241468.20210000	+10.71386719	-5.65576172	-0.82617188	+45.59326172	-10.15136719	-59.17236328	+2816	+10.59521484	-4.93066406	-0.61962891	-0.06591797	-12.83203125	+22.78564453	+2556	+8.14306641	-8.88134766	-0.90087891	+56.60156250	+2.10937500	-22.43408203	+2196
+1458241468.20630000	+10.69189453	-5.67773438	-0.81738281	+45.59326172	-10.08544922	-59.23828125	+2812	+10.57324219	-4.95263672	-0.61523438	-0.06591797	-12.83203125	+22.65380859	+2544	+8.10791016	-8.91650391	-0.90087891	+56.46972656	+2.15332031	-22.32421875	+2192
+1458241468.21040010	+10.66992188	-5.69970703	-0.81738281	+45.59326172	-10.01953125	-59.28222656	+2804	+10.55566406	-4.97460938	-0.61523438	-0.08789063	-12.81005859	+22.54394531	+2532	+8.07275391	-8.94726563	-0.90087891	+56.35986328	+2.19726563	-22.21435547	+2184
+1458241468.21460010	+10.64794922	-5.72607422	-0.81298828	+45.57128906	-9.93164063	-59.34814453	+2800	+10.53808594	-4.99658203	-0.61083984	-0.15380859	-12.78808594	+22.41210938	+2520	+8.04199219	-8.98242188	-0.90087891	+56.25000000	+2.26318359	-22.10449219	+2176
+1458241468.21880010	+10.63037109	-5.74804688	-0.80859375	+45.54931641	-9.86572266	-59.43603516	+2796	+10.52050781	-5.01855469	-0.61083984	-0.19775391	-12.78808594	+22.30224609	+2512	+8.00683594	-9.01318359	-0.89648438	+56.14013672	+2.32910156	-22.03857422	+2168
+1458241468.22289990	+10.60839844	-5.77001953	-0.80859375	+45.52734375	-9.79980469	-59.47998047	+2792	+10.50292969	-5.04052734	-0.61083984	-0.24169922	-12.76611328	+22.19238281	+2500	+7.97607422	-9.03955078	-0.89648438	+56.03027344	+2.37304688	-21.97265625	+2156
+1458241468.23130010	+10.57324219	-5.81835938	-0.81298828	+45.46142578	-9.66796875	-59.54589844	+2780	+10.46777344	-5.08447266	-0.61523438	-0.32958984	-12.72216797	+21.99462891	+2484	+7.92773438	-9.09228516	-0.88769531	+55.89843750	+2.54882813	-21.90673828	+2136
+1458241468.23540000	+10.55566406	-5.84033203	-0.81298828	+45.41748047	-9.62402344	-59.56787109	+2776	+10.45019531	-5.10644531	-0.62402344	-0.37353516	-12.70019531	+21.92871094	+2476	+7.90576172	-9.11425781	-0.88330078	+55.87646484	+2.61474609	-21.88476563	+2124
+1458241468.23959990	+10.53808594	-5.86230469	-0.81738281	+45.39550781	-9.58007813	-59.61181641	+2768	+10.43261719	-5.12402344	-0.62841797	-0.41748047	-12.67822266	+21.86279297	+2464	+7.88818359	-9.13623047	-0.87451172	+55.87646484	+2.70263672	-21.88476563	+2112
+1458241468.24790000	+10.50732422	-5.90185547	-0.82177734	+45.32958984	-9.53613281	-59.69970703	+2760	+10.39746094	-5.16357422	-0.63720703	-0.52734375	-12.70019531	+21.75292969	+2452	+7.85742188	-9.16699219	-0.85693359	+55.94238281	+2.87841797	-21.97265625	+2092
+1458241468.25630000	+10.47656250	-5.94140625	-0.82617188	+45.30761719	-9.51416016	-59.74365234	+2752	+10.36669922	-5.19873047	-0.64599609	-0.59326172	-12.72216797	+21.66503906	+2436	+7.83984375	-9.19775391	-0.83056641	+56.03027344	+3.09814453	-22.14843750	+2072
+1458241468.26040010	+10.46337891	-5.95898438	-0.83056641	+45.28564453	-9.51416016	-59.78759766	+2748	+10.34912109	-5.21630859	-0.65039063	-0.63720703	-12.74414063	+21.62109375	+2428	+7.82666016	-9.21093750	-0.82177734	+56.09619141	+3.18603516	-22.21435547	+2064
+1458241468.26869990	+10.43261719	-5.99414063	-0.83496094	+45.28564453	-9.51416016	-59.80957031	+2736	+10.31835938	-5.24267578	-0.65917969	-0.65917969	-12.78808594	+21.57714844	+2416	+7.80908203	-9.23291016	-0.80419922	+56.22802734	+3.33984375	-22.36816406	+2044
+1458241468.27290010	+10.41503906	-6.00732422	-0.83935547	+45.26367188	-9.51416016	-59.83154297	+2736	+10.29638672	-5.26025391	-0.66357422	-0.70312500	-12.81005859	+21.53320313	+2408	+7.80029297	-9.24609375	-0.79541016	+56.31591797	+3.40576172	-22.43408203	+2036
+1458241468.28119990	+10.38427734	-6.03808594	-0.83935547	+45.30761719	-9.51416016	-59.91943359	+2728	+10.26123047	-5.28662109	-0.66357422	-0.68115234	-12.91992188	+21.44531250	+2396	+7.77392578	-9.27246094	-0.77783203	+56.42578125	+3.53759766	-22.58789063	+2024
+1458241468.28539990	+10.36669922	-6.05126953	-0.83935547	+45.30761719	-9.51416016	-59.98535156	+2724	+10.24365234	-5.29980469	-0.66357422	-0.68115234	-12.96386719	+21.37939453	+2388	+7.75634766	-9.28564453	-0.77343750	+56.46972656	+3.60351563	-22.63183594	+2020
+1458241468.29370000	+10.33154297	-6.07763672	-0.83496094	+45.37353516	-9.47021484	-60.07324219	+2716	+10.20410156	-5.32177734	-0.66357422	-0.61523438	-13.07373047	+21.24755859	+2372	+7.71240234	-9.32080078	-0.76464844	+56.46972656	+3.69140625	-22.69775391	+2012
+1458241468.29790000	+10.30517578	-6.08642578	-0.83935547	+45.37353516	-9.42626953	-60.09521484	+2712	+10.18212891	-5.33496094	-0.65917969	-0.59326172	-13.09570313	+21.15966797	+2364	+7.68603516	-9.33837891	-0.76904297	+56.44775391	+3.71337891	-22.67578125	+2008
+1458241468.30620000	+10.26123047	-6.10839844	-0.83496094	+45.43945313	-9.33837891	-60.22705078	+2700	+10.14257813	-5.35253906	-0.65917969	-0.50537109	-13.18359375	+20.98388672	+2352	+7.62890625	-9.37792969	-0.77343750	+56.38183594	+3.73535156	-22.58789063	+2000
+1458241468.31460000	+10.21728516	-6.12597656	-0.82617188	+45.52734375	-9.20654297	-60.38085938	+2692	+10.09423828	-5.37451172	-0.65039063	-0.39550781	-13.29345703	+20.76416016	+2336	+7.56298828	-9.41748047	-0.78222656	+56.27197266	+3.77929688	-22.50000000	+1992
+1458241468.31870010	+10.19091797	-6.13916016	-0.82617188	+45.52734375	-9.14062500	-60.44677734	+2684	+10.07226563	-5.38330078	-0.64599609	-0.35156250	-13.31542969	+20.65429688	+2328	+7.52783203	-9.44384766	-0.79101563	+56.20605469	+3.80126953	-22.39013672	+1988
+1458241468.32290010	+10.16894531	-6.15234375	-0.82177734	+45.54931641	-9.03076172	-60.49072266	+2680	+10.05029297	-5.39648438	-0.64599609	-0.30761719	-13.33740234	+20.54443359	+2320	+7.49267578	-9.46582031	-0.79101563	+56.11816406	+3.84521484	-22.32421875	+1984
+1458241468.33119990	+10.11621094	-6.17431641	-0.81738281	+45.59326172	-8.83300781	-60.57861328	+2664	+10.00634766	-5.41845703	-0.64160156	-0.19775391	-13.31542969	+20.32470703	+2304	+7.42236328	-9.50976563	-0.79980469	+56.00830078	+3.91113281	-22.10449219	+1968
+1458241468.33950000	+10.06787109	-6.19189453	-0.81738281	+45.63720703	-8.59130859	-60.62255859	+2648	+9.95800781	-5.43603516	-0.64160156	-0.08789063	-13.29345703	+20.12695313	+2288	+7.35644531	-9.54931641	-0.80419922	+55.94238281	+4.02099609	-21.90673828	+1948
+1458241468.34789990	+10.01953125	-6.21826172	-0.81738281	+45.65917969	-8.34960938	-60.68847656	+2632	+9.90966797	-5.46240234	-0.64160156	+0.00000000	-13.20556641	+19.95117188	+2276	+7.29492188	-9.58007813	-0.79980469	+55.96435547	+4.21875000	-21.68701172	+1928
+1458241468.35620000	+9.97558594	-6.24462891	-0.82177734	+45.65917969	-8.08593750	-60.66650391	+2620	+9.86572266	-5.48437500	-0.65039063	+0.06591797	-13.07373047	+19.81933594	+2260	+7.25097656	-9.61083984	-0.78662109	+56.03027344	+4.46044922	-21.46728516	+1908
+1458241468.36040000	+9.95361328	-6.26220703	-0.82617188	+45.65917969	-7.93212891	-60.62255859	+2612	+9.84375000	-5.49755859	-0.65478516	+0.08789063	-12.98583984	+19.75341797	+2256	+7.22900391	-9.62402344	-0.77343750	+56.09619141	+4.61425781	-21.35742188	+1900
+1458241468.36870000	+9.90966797	-6.29296875	-0.83935547	+45.63720703	-7.64648438	-60.49072266	+2600	+9.79980469	-5.52832031	-0.66796875	+0.13183594	-12.74414063	+19.66552734	+2240	+7.19384766	-9.65039063	-0.75146484	+56.29394531	+4.96582031	-21.13769531	+1880
+1458241468.37700010	+9.87011719	-6.32373047	-0.84814453	+45.59326172	-7.33886719	-60.38085938	+2584	+9.76025391	-5.55468750	-0.67675781	+0.13183594	-12.50244141	+19.59960938	+2224	+7.16748047	-9.67236328	-0.72509766	+56.51367188	+5.36132813	-20.89599609	+1864
+1458241468.38120010	+9.85253906	-6.34130859	-0.85693359	+45.59326172	-7.18505859	-60.29296875	+2580	+9.74267578	-5.57226563	-0.68554688	+0.15380859	-12.37060547	+19.55566406	+2216	+7.14990234	-9.68115234	-0.71191406	+56.62353516	+5.58105469	-20.76416016	+1860
+1458241468.38949990	+9.81738281	-6.37646484	-0.87011719	+45.52734375	-6.85546875	-60.11718750	+2568	+9.70312500	-5.60302734	-0.70312500	+0.13183594	-12.06298828	+19.48974609	+2196	+7.12353516	-9.70312500	-0.68554688	+56.82128906	+6.04248047	-20.50048828	+1848
+1458241468.39790010	+9.78222656	-6.41162109	-0.89208984	+45.48339844	-6.50390625	-59.89746094	+2552	+9.67236328	-5.62939453	-0.72070313	+0.17578125	-11.71142578	+19.42382813	+2176	+7.09716797	-9.72509766	-0.66357422	+56.97509766	+6.48193359	-20.17089844	+1840
+1458241468.40200000	+9.76464844	-6.42919922	-0.90087891	+45.43945313	-6.30615234	-59.78759766	+2544	+9.65478516	-5.65136719	-0.72949219	+0.10986328	-11.53564453	+19.37988281	+2168	+7.07958984	-9.73828125	-0.65478516	+57.01904297	+6.67968750	-19.99511719	+1836
+1458241468.41039990	+9.73388672	-6.45996094	-0.91845703	+45.39550781	-5.95458984	-59.56787109	+2528	+9.62402344	-5.67773438	-0.75146484	+0.13183594	-11.16210938	+19.31396484	+2148	+7.04003906	-9.76464844	-0.65039063	+57.06298828	+7.07519531	-19.59960938	+1828
+1458241468.41870000	+9.70312500	-6.49511719	-0.93603516	+45.28564453	-5.58105469	-59.39208984	+2512	+9.59326172	-5.70849609	-0.76904297	+0.06591797	-10.81054688	+19.18212891	+2128	+6.99609375	-9.79980469	-0.64599609	+56.97509766	+7.44873047	-19.22607422	+1820
+1458241468.42700000	+9.67236328	-6.52587891	-0.95361328	+45.17578125	-5.18554688	-59.19433594	+2492	+9.56689453	-5.73925781	-0.78662109	+0.00000000	-10.43701172	+19.05029297	+2108	+6.94335938	-9.83496094	-0.65478516	+56.82128906	+7.75634766	-18.76464844	+1816
+1458241468.43530010	+9.64599609	-6.54785156	-0.97119141	+45.10986328	-4.83398438	-58.99658203	+2468	+9.54931641	-5.76123047	-0.80419922	-0.02197266	-10.08544922	+18.91845703	+2084	+6.89062500	-9.87011719	-0.66796875	+56.62353516	+7.99804688	-18.32519531	+1804
+1458241468.44370010	+9.62402344	-6.57421875	-0.98437500	+44.93408203	-4.48242188	-58.86474609	+2444	+9.52734375	-5.78320313	-0.81738281	-0.13183594	-9.75585938	+18.76464844	+2068	+6.84228516	-9.90087891	-0.68554688	+56.40380859	+8.21777344	-17.88574219	+1792
+1458241468.44779990	+9.61523438	-6.58300781	-0.99316406	+44.89013672	-4.32861328	-58.79882813	+2432	+9.52294922	-5.79199219	-0.82177734	-0.15380859	-9.62402344	+18.69873047	+2056	+6.82031250	-9.91406250	-0.68994141	+56.27197266	+8.32763672	-17.70996094	+1784
+1458241468.45619990	+9.59765625	-6.60498047	-1.00195313	+44.71435547	-4.06494141	-58.68896484	+2408	+9.50976563	-5.81396484	-0.83496094	-0.30761719	-9.36035156	+18.58886719	+2036	+6.78515625	-9.94042969	-0.70312500	+56.05224609	+8.52539063	-17.38037109	+1764
+1458241468.46450000	+9.58886719	-6.61816406	-1.01513672	+44.56054688	-3.84521484	-58.57910156	+2380	+9.50537109	-5.83154297	-0.84375000	-0.43945313	-9.18457031	+18.52294922	+2016	+6.75878906	-9.95800781	-0.71191406	+55.85449219	+8.65722656	-17.13867188	+1736
+1458241468.46869990	+9.58447266	-6.62695313	-1.01953125	+44.47265625	-3.75732422	-58.53515625	+2368	+9.50537109	-5.83593750	-0.84814453	-0.50537109	-9.11865234	+18.47900391	+2008	+6.75000000	-9.95800781	-0.71191406	+55.78857422	+8.72314453	-17.05078125	+1724
+1458241468.47700000	+9.58447266	-6.64013672	-1.02392578	+44.31884766	-3.62548828	-58.49121094	+2340	+9.50537109	-5.84912109	-0.84814453	-0.65917969	-9.05273438	+18.45703125	+1988	+6.74560547	-9.96240234	-0.71191406	+55.70068359	+8.81103516	-16.94091797	+1692
+1458241468.48530010	+9.58447266	-6.64892578	-1.02392578	+44.16503906	-3.55957031	-58.44726563	+2316	+9.50537109	-5.85351563	-0.84814453	-0.79101563	-9.00878906	+18.45703125	+1972	+6.74560547	-9.96240234	-0.70312500	+55.63476563	+8.92089844	-16.91894531	+1668
+1458241468.49359990	+9.58886719	-6.65332031	-1.02392578	+44.05517578	-3.53759766	-58.42529297	+2292	+9.50537109	-5.85791016	-0.84814453	-0.87890625	-9.00878906	+18.47900391	+1952	+6.75439453	-9.95800781	-0.68994141	+55.63476563	+8.98681641	-16.94091797	+1648
+1458241468.50200010	+9.59326172	-6.66210938	-1.01953125	+43.92333984	-3.53759766	-58.42529297	+2272	+9.50976563	-5.86230469	-0.84814453	-0.98876953	-9.03076172	+18.50097656	+1936	+6.76318359	-9.94921875	-0.68115234	+55.61279297	+9.03076172	-16.98486328	+1636
+1458241468.50609990	+9.59326172	-6.66210938	-1.01953125	+43.87939453	-3.53759766	-58.40332031	+2264	+9.50976563	-5.86230469	-0.84814453	-1.03271484	-9.03076172	+18.50097656	+1932	+6.76757813	-9.94482422	-0.67675781	+55.61279297	+9.03076172	-17.00683594	+1628
+1458241468.51449990	+9.60205078	-6.67089844	-1.01513672	+43.70361328	-3.60351563	-58.40332031	+2248	+9.52294922	-5.87109375	-0.83935547	-1.29638672	-9.14062500	+18.58886719	+1920	+6.78076172	-9.94042969	-0.66796875	+55.59082031	+9.03076172	-17.07275391	+1620
+1458241468.52280000	+9.61083984	-6.67529297	-1.00195313	+43.46191406	-3.71337891	-58.40332031	+2240	+9.53613281	-5.87988281	-0.82617188	-1.71386719	-9.29443359	+18.74267578	+1912	+6.78515625	-9.93164063	-0.65917969	+55.54687500	+9.03076172	-17.13867188	+1612
+1458241468.53110000	+9.63281250	-6.69287109	-0.97998047	+42.91259766	-4.02099609	-58.38134766	+2240	+9.56689453	-5.89306641	-0.79541016	-2.50488281	-9.62402344	+19.05029297	+1916	+6.79394531	-9.92285156	-0.65039063	+55.48095703	+8.98681641	-17.20458984	+1608
+1458241468.54360010	+9.65039063	-6.70605469	-0.94482422	+42.29736328	-4.39453125	-58.35937500	+2244	+9.58007813	-5.89746094	-0.77783203	-3.03222656	-9.82177734	+19.20410156	+1924	+6.79394531	-9.90527344	-0.64599609	+55.17333984	+8.83300781	-17.29248047	+1600
+1458241468.55200000	+9.65478516	-6.71044922	-0.93603516	+42.03369141	-4.52636719	-58.33740234	+2248	+9.58886719	-5.90185547	-0.76464844	-3.33984375	-9.90966797	+19.27001953	+1932	+6.78076172	-9.90087891	-0.65039063	+54.77783203	+8.63525391	-17.27050781	+1596
+1458241468.56030010	+9.65917969	-6.71484375	-0.92285156	+41.72607422	-4.61425781	-58.31542969	+2256	+9.59765625	-5.91064453	-0.75585938	-3.66943359	-9.97558594	+19.29199219	+1936	+6.75878906	-9.90087891	-0.66796875	+54.31640625	+8.43750000	-17.20458984	+1596
+1458241468.56859990	+9.65478516	-6.72363281	-0.91845703	+41.46240234	-4.68017578	-58.29345703	+2260	+9.60205078	-5.91943359	-0.74707031	-3.95507813	-10.04150391	+19.31396484	+1944	+6.72802734	-9.90966797	-0.68994141	+53.85498047	+8.21777344	-17.05078125	+1600
+1458241468.57690000	+9.65478516	-6.73242188	-0.90966797	+41.19873047	-4.74609375	-58.27148438	+2264	+9.60644531	-5.92382813	-0.73828125	-4.21875000	-10.06347656	+19.33593750	+1956	+6.69726563	-9.91406250	-0.70751953	+53.45947266	+8.08593750	-16.87500000	+1596
+1458241468.58530000	+9.65039063	-6.74560547	-0.90527344	+40.91308594	-4.76806641	-58.22753906	+2272	+9.61083984	-5.94140625	-0.73388672	-4.54833984	-10.06347656	+19.33593750	+1964	+6.67089844	-9.91845703	-0.72070313	+53.10791016	+7.99804688	-16.72119141	+1592
+1458241468.59360000	+9.64599609	-6.75878906	-0.90087891	+40.67138672	-4.76806641	-58.18359375	+2276	+9.61083984	-5.95458984	-0.72949219	-4.81201172	-10.06347656	+19.35791016	+1976	+6.65332031	-9.92285156	-0.72509766	+52.86621094	+7.99804688	-16.56738281	+1580
+1458241468.60190010	+9.64599609	-6.77636719	-0.90087891	+40.38574219	-4.76806641	-58.09570313	+2280	+9.61083984	-5.96777344	-0.72949219	-5.07568359	-9.99755859	+19.37988281	+1984	+6.64013672	-9.92285156	-0.72070313	+52.71240234	+8.04199219	-16.43554688	+1568
+1458241468.61030010	+9.63720703	-6.79394531	-0.90087891	+40.12207031	-4.72412109	-58.00781250	+2284	+9.60644531	-5.98535156	-0.73388672	-5.38330078	-9.90966797	+19.40185547	+1992	+6.63574219	-9.91845703	-0.71630859	+52.62451172	+8.15185547	-16.28173828	+1560
+1458241468.62280010	+9.62841797	-6.82470703	-0.90527344	+39.72656250	-4.63623047	-57.85400391	+2296	+9.60205078	-6.01171875	-0.74267578	-5.80078125	-9.73388672	+19.42382813	+2004	+6.62695313	-9.90966797	-0.69873047	+52.58056641	+8.39355469	-16.06201172	+1548
+1458241468.63529990	+9.61962891	-6.85107422	-0.91845703	+39.35302734	-4.46044922	-57.63427734	+2304	+9.59326172	-6.03369141	-0.75585938	-6.15234375	-9.44824219	+19.44580078	+2016	+6.62255859	-9.90087891	-0.67675781	+52.55859375	+8.74511719	-15.77636719	+1544
+1458241468.64360000	+9.61083984	-6.86865234	-0.92724609	+39.15527344	-4.32861328	-57.48046875	+2312	+9.58447266	-6.04687500	-0.76464844	-6.37207031	-9.22851563	+19.42382813	+2024	+6.60937500	-9.89648438	-0.67236328	+52.53662109	+9.00878906	-15.51269531	+1540
+1458241468.65190010	+9.59765625	-6.88623047	-0.93603516	+38.93554688	-4.13085938	-57.34863281	+2316	+9.57128906	-6.06445313	-0.77783203	-6.56982422	-9.00878906	+19.37988281	+2032	+6.58740234	-9.89648438	-0.67236328	+52.49267578	+9.25048828	-15.22705078	+1540
+1458241468.66020010	+9.58886719	-6.90380859	-0.94482422	+38.73779297	-3.91113281	-57.19482422	+2320	+9.56250000	-6.07763672	-0.79101563	-6.72363281	-8.72314453	+19.31396484	+2036	+6.56103516	-9.90527344	-0.67236328	+52.38281250	+9.47021484	-14.91943359	+1540
+1458241468.66860010	+9.57568359	-6.91699219	-0.95800781	+38.56201172	-3.64746094	-57.01904297	+2320	+9.55371094	-6.08642578	-0.80419922	-6.85546875	-8.48144531	+19.20410156	+2040	+6.53027344	-9.91845703	-0.68554688	+52.22900391	+9.64599609	-14.56787109	+1544
+1458241468.67689990	+9.55810547	-6.93017578	-0.97558594	+38.38623047	-3.31787109	-56.86523438	+2320	+9.54052734	-6.09960938	-0.81738281	-6.94335938	-8.19580078	+19.07226563	+2040	+6.49511719	-9.92724609	-0.70312500	+52.09716797	+9.82177734	-14.23828125	+1544
+1458241468.68520000	+9.54052734	-6.93896484	-0.98876953	+38.23242188	-2.98828125	-56.73339844	+2316	+9.53173828	-6.10839844	-0.83056641	-7.00927734	-7.93212891	+18.89648438	+2040	+6.45996094	-9.94482422	-0.71630859	+51.96533203	+9.95361328	-13.95263672	+1544
+1458241468.69359990	+9.52294922	-6.94775391	-1.00634766	+38.10058594	-2.57080078	-56.57958984	+2312	+9.52294922	-6.11718750	-0.84375000	-7.05322266	-7.64648438	+18.69873047	+2036	+6.43359375	-9.95361328	-0.72949219	+51.87744141	+10.08544922	-13.71093750	+1540
+1458241468.70190000	+9.50976563	-6.95654297	-1.02392578	+37.96875000	-2.17529297	-56.44775391	+2300	+9.50976563	-6.12158203	-0.85693359	-7.09716797	-7.36083984	+18.47900391	+2032	+6.41162109	-9.96679688	-0.74267578	+51.83349609	+10.19531250	-13.53515625	+1532
+1458241468.71020010	+9.49658203	-6.96093750	-1.04150391	+37.88085938	-1.82373047	-56.35986328	+2288	+9.50097656	-6.12597656	-0.87011719	-7.07519531	-7.14111328	+18.25927734	+2028	+6.39843750	-9.97119141	-0.74707031	+51.83349609	+10.30517578	-13.42529297	+1520
+1458241468.71860000	+9.48779297	-6.96093750	-1.05029297	+37.79296875	-1.49414063	-56.29394531	+2272	+9.49658203	-6.13037109	-0.88330078	-7.07519531	-6.96533203	+18.01757813	+2024	+6.39404297	-9.97119141	-0.74707031	+51.89941406	+10.39306641	-13.38134766	+1504
+1458241468.72690010	+9.48339844	-6.96533203	-1.05908203	+37.72705078	-1.25244141	-56.25000000	+2256	+9.49218750	-6.13476563	-0.89208984	-7.05322266	-6.85546875	+17.84179688	+2016	+6.39843750	-9.96679688	-0.73828125	+52.00927734	+10.50292969	-13.40332031	+1492
+1458241468.73519990	+9.48339844	-6.96533203	-1.06787109	+37.68310547	-1.03271484	-56.25000000	+2236	+9.48779297	-6.13476563	-0.90087891	-7.00927734	-6.78955078	+17.70996094	+2004	+6.40722656	-9.96240234	-0.72949219	+52.16308594	+10.59082031	-13.44726563	+1488
+1458241468.74350000	+9.48779297	-6.96533203	-1.07226563	+37.61718750	-0.87890625	-56.22802734	+2220	+9.48779297	-6.13476563	-0.90527344	-6.98730469	-6.76757813	+17.57812500	+1992	+6.41601563	-9.95361328	-0.72070313	+52.29492188	+10.65673828	-13.51318359	+1484
+1458241468.75190000	+9.48779297	-6.96533203	-1.07226563	+37.55126953	-0.74707031	-56.25000000	+2208	+9.48779297	-6.13476563	-0.90966797	-6.96533203	-6.76757813	+17.49023438	+1980	+6.42919922	-9.94921875	-0.71191406	+52.42675781	+10.70068359	-13.60107422	+1480
+1458241468.76020000	+9.49218750	-6.96533203	-1.07666016	+37.46337891	-0.59326172	-56.25000000	+2196	+9.48779297	-6.13476563	-0.91406250	-6.94335938	-6.76757813	+17.38037109	+1968	+6.43798828	-9.94042969	-0.70312500	+52.53662109	+10.76660156	-13.68896484	+1480
+1458241468.77270010	+9.49658203	-6.96533203	-1.08105469	+37.35351563	-0.41748047	-56.27197266	+2180	+9.49218750	-6.13476563	-0.91845703	-6.87744141	-6.76757813	+17.24853516	+1952	+6.45117188	-9.93603516	-0.69433594	+52.66845703	+10.81054688	-13.79882813	+1480
+1458241468.77690010	+9.49658203	-6.96533203	-1.08105469	+37.33154297	-0.35156250	-56.29394531	+2176	+9.49218750	-6.13476563	-0.92285156	-6.85546875	-6.76757813	+17.20458984	+1948	+6.45556641	-9.93603516	-0.69433594	+52.69042969	+10.83251953	-13.84277344	+1480
+1458241468.78520010	+9.49658203	-6.96533203	-1.08544922	+37.26562500	-0.19775391	-56.31591797	+2168	+9.49658203	-6.13476563	-0.92724609	-6.81152344	-6.74560547	+17.07275391	+1936	+6.45996094	-9.93164063	-0.68994141	+52.75634766	+10.85449219	-13.90869141	+1480
+1458241468.79349990	+9.49218750	-6.96533203	-1.08544922	+37.19970703	-0.04394531	-56.33789063	+2160	+9.49658203	-6.13476563	-0.92724609	-6.76757813	-6.72363281	+16.94091797	+1924	+6.45996094	-9.93164063	-0.68994141	+52.77832031	+10.87646484	-13.95263672	+1476
+1458241468.80180000	+9.49218750	-6.96093750	-1.08984375	+37.13378906	+0.13183594	-56.35986328	+2152	+9.49658203	-6.13037109	-0.93164063	-6.67968750	-6.67968750	+16.78710938	+1916	+6.45996094	-9.93603516	-0.68994141	+52.80029297	+10.87646484	-13.99658203	+1472
+1458241468.81020000	+9.48779297	-6.96093750	-1.09423828	+37.08984375	+0.30761719	-56.40380859	+2144	+9.49658203	-6.13037109	-0.93603516	-6.61376953	-6.63574219	+16.63330078	+1904	+6.45556641	-9.94042969	-0.69873047	+52.80029297	+10.85449219	-14.01855469	+1472
+1458241468.81850000	+9.48339844	-6.95654297	-1.09863281	+37.04589844	+0.48339844	-56.42578125	+2136	+9.49658203	-6.12597656	-0.94042969	-6.54785156	-6.56982422	+16.50146484	+1896	+6.44677734	-9.94921875	-0.70312500	+52.77832031	+10.85449219	-14.06250000	+1472
+1458241468.82680010	+9.47900391	-6.95654297	-1.09863281	+37.02392578	+0.63720703	-56.44775391	+2124	+9.49658203	-6.12597656	-0.94042969	-6.45996094	-6.52587891	+16.36962891	+1888	+6.43359375	-9.95361328	-0.71191406	+52.75634766	+10.83251953	-14.06250000	+1468
+1458241468.83929990	+9.47460938	-6.95214844	-1.10302734	+37.02392578	+0.83496094	-56.49169922	+2108	+9.49218750	-6.12158203	-0.94921875	-6.35009766	-6.43798828	+16.25976563	+1876	+6.42919922	-9.95800781	-0.72070313	+52.82226563	+10.81054688	-14.12841797	+1460
+1458241468.84770010	+9.47460938	-6.94775391	-1.10742188	+37.02392578	+0.92285156	-56.49169922	+2100	+9.49218750	-6.12158203	-0.94921875	-6.30615234	-6.41601563	+16.21582031	+1868	+6.43798828	-9.95800781	-0.72070313	+52.93212891	+10.81054688	-14.17236328	+1456
+1458241468.85180000	+9.47460938	-6.94775391	-1.10742188	+37.02392578	+0.94482422	-56.51367188	+2096	+9.49218750	-6.11718750	-0.95361328	-6.28417969	-6.41601563	+16.19384766	+1868	+6.44238281	-9.95800781	-0.71630859	+52.97607422	+10.83251953	-14.21630859	+1456
+1458241468.86019990	+9.47460938	-6.94775391	-1.10742188	+37.02392578	+1.01074219	-56.53564453	+2084	+9.49218750	-6.11718750	-0.95361328	-6.24023438	-6.41601563	+16.19384766	+1860	+6.45556641	-9.94921875	-0.70751953	+53.10791016	+10.85449219	-14.30419922	+1456
+1458241468.86850000	+9.47900391	-6.94775391	-1.10742188	+37.02392578	+1.03271484	-56.53564453	+2080	+9.49218750	-6.11718750	-0.95800781	-6.21826172	-6.41601563	+16.19384766	+1852	+6.46875000	-9.94482422	-0.70312500	+53.23974609	+10.87646484	-14.39208984	+1456
+1458241468.87680010	+9.47900391	-6.94775391	-1.10742188	+37.02392578	+1.05468750	-56.55761719	+2072	+9.49218750	-6.11718750	-0.95800781	-6.19628906	-6.43798828	+16.19384766	+1848	+6.48193359	-9.94042969	-0.69433594	+53.34960938	+10.89843750	-14.47998047	+1460
+1458241468.88930010	+9.48339844	-6.94775391	-1.10742188	+37.00195313	+1.05468750	-56.57958984	+2068	+9.49658203	-6.11718750	-0.95800781	-6.17431641	-6.48193359	+16.21582031	+1840	+6.49951172	-9.93164063	-0.68115234	+53.45947266	+10.89843750	-14.61181641	+1468
+1458241468.89759990	+9.48779297	-6.94775391	-1.10742188	+37.00195313	+1.05468750	-56.60156250	+2064	+9.49658203	-6.11718750	-0.95361328	-6.17431641	-6.50390625	+16.21582031	+1832	+6.50830078	-9.93164063	-0.67675781	+53.50341797	+10.87646484	-14.69970703	+1468
+1458241468.90599990	+9.48779297	-6.95214844	-1.10302734	+36.97998047	+1.05468750	-56.62353516	+2064	+9.49658203	-6.11718750	-0.95361328	-6.15234375	-6.52587891	+16.21582031	+1828	+6.51269531	-9.93164063	-0.67236328	+53.50341797	+10.85449219	-14.76562500	+1472
+1458241468.91430000	+9.48779297	-6.95214844	-1.10302734	+36.97998047	+1.05468750	-56.64550781	+2060	+9.49658203	-6.11718750	-0.95361328	-6.15234375	-6.54785156	+16.21582031	+1824	+6.51269531	-9.93164063	-0.67236328	+53.45947266	+10.78857422	-14.80957031	+1472
+1458241468.91849990	+9.48779297	-6.95214844	-1.09863281	+36.95800781	+1.05468750	-56.66748047	+2060	+9.49658203	-6.11718750	-0.94921875	-6.15234375	-6.56982422	+16.19384766	+1824	+6.51269531	-9.93603516	-0.67675781	+53.41552734	+10.74462891	-14.83154297	+1472
+1458241468.92680000	+9.49218750	-6.95214844	-1.09863281	+36.95800781	+1.05468750	-56.71142578	+2060	+9.50097656	-6.11718750	-0.94921875	-6.15234375	-6.59179688	+16.19384766	+1820	+6.50390625	-9.94042969	-0.68115234	+53.32763672	+10.65673828	-14.85351563	+1472
+1458241468.93100000	+9.49218750	-6.95214844	-1.09423828	+36.93603516	+1.03271484	-56.73339844	+2060	+9.50097656	-6.11718750	-0.94482422	-6.15234375	-6.61376953	+16.19384766	+1820	+6.50390625	-9.94482422	-0.68554688	+53.26171875	+10.61279297	-14.85351563	+1472
+1458241468.93510010	+9.49218750	-6.95214844	-1.09423828	+36.91406250	+1.03271484	-56.75537109	+2060	+9.50097656	-6.11718750	-0.94482422	-6.15234375	-6.63574219	+16.17187500	+1820	+6.49951172	-9.94921875	-0.68994141	+53.19580078	+10.54687500	-14.87548828	+1472
+1458241468.94759990	+9.49218750	-6.95214844	-1.08544922	+36.87011719	+1.01074219	-56.84326172	+2064	+9.50537109	-6.12158203	-0.93603516	-6.13037109	-6.72363281	+16.14990234	+1824	+6.48632813	-9.96679688	-0.70312500	+52.97607422	+10.37109375	-14.87548828	+1472
+1458241468.95590000	+9.49658203	-6.95214844	-1.08105469	+36.82617188	+0.98876953	-56.90917969	+2064	+9.50976563	-6.12158203	-0.93164063	-6.10839844	-6.81152344	+16.14990234	+1828	+6.48193359	-9.97119141	-0.70751953	+52.84423828	+10.26123047	-14.91943359	+1468
+1458241468.96009990	+9.49658203	-6.95654297	-1.07666016	+36.82617188	+0.96679688	-56.93115234	+2068	+9.50976563	-6.12597656	-0.92724609	-6.10839844	-6.85546875	+16.14990234	+1828	+6.47753906	-9.97558594	-0.70751953	+52.80029297	+10.21728516	-14.94140625	+1464
+1458241468.96429990	+9.49658203	-6.95654297	-1.07666016	+36.80419922	+0.94482422	-56.95312500	+2068	+9.51416016	-6.12597656	-0.92285156	-6.10839844	-6.89941406	+16.17187500	+1832	+6.48193359	-9.97558594	-0.70751953	+52.77832031	+10.19531250	-14.96337891	+1460
+1458241468.97260000	+9.50097656	-6.96093750	-1.07226563	+36.76025391	+0.90087891	-56.99707031	+2068	+9.51416016	-6.13037109	-0.91845703	-6.08642578	-6.96533203	+16.21582031	+1836	+6.48632813	-9.97558594	-0.70312500	+52.75634766	+10.15136719	-15.00732422	+1456
+1458241468.97680000	+9.50097656	-6.96093750	-1.07226563	+36.76025391	+0.87890625	-57.01904297	+2072	+9.51855469	-6.13037109	-0.91845703	-6.08642578	-7.00927734	+16.23779297	+1840	+6.49072266	-9.97119141	-0.70312500	+52.77832031	+10.15136719	-15.02929688	+1452
+1458241468.98510000	+9.50537109	-6.96533203	-1.06787109	+36.73828125	+0.83496094	-57.04101563	+2076	+9.51855469	-6.13476563	-0.91406250	-6.08642578	-7.07519531	+16.30371094	+1844	+6.49951172	-9.96679688	-0.69433594	+52.82226563	+10.15136719	-15.09521484	+1452
+1458241468.99340010	+9.50976563	-6.96533203	-1.06347656	+36.73828125	+0.79101563	-57.08496094	+2080	+9.52294922	-6.13476563	-0.91406250	-6.06445313	-7.11914063	+16.34765625	+1848	+6.51269531	-9.96240234	-0.68554688	+52.88818359	+10.15136719	-15.16113281	+1452
+1458241468.99760010	+9.51416016	-6.96533203	-1.06347656	+36.73828125	+0.76904297	-57.08496094	+2080	+9.52294922	-6.13476563	-0.90966797	-6.06445313	-7.14111328	+16.39160156	+1848	+6.51708984	-9.96240234	-0.68115234	+52.93212891	+10.17333984	-15.20507813	+1456
+1458241469.00589990	+9.51416016	-6.96972656	-1.05908203	+36.73828125	+0.72509766	-57.10693359	+2084	+9.52294922	-6.13476563	-0.90966797	-6.04248047	-7.16308594	+16.43554688	+1848	+6.52587891	-9.95361328	-0.67236328	+52.97607422	+10.17333984	-15.24902344	+1456
+1458241469.01430010	+9.51855469	-6.96972656	-1.05908203	+36.73828125	+0.70312500	-57.15087891	+2088	+9.52294922	-6.13476563	-0.90966797	-6.02050781	-7.20703125	+16.45751953	+1852	+6.53466797	-9.95361328	-0.66796875	+53.04199219	+10.17333984	-15.29296875	+1460
+1458241469.01840000	+9.51855469	-6.96972656	-1.05468750	+36.76025391	+0.68115234	-57.15087891	+2092	+9.52294922	-6.13476563	-0.90966797	-6.02050781	-7.20703125	+16.47949219	+1852	+6.53466797	-9.94921875	-0.66796875	+53.04199219	+10.17333984	-15.29296875	+1460
+1458241469.02679990	+9.51855469	-6.96972656	-1.05468750	+36.76025391	+0.65917969	-57.17285156	+2096	+9.52294922	-6.13476563	-0.90966797	-5.97656250	-7.22900391	+16.47949219	+1856	+6.53906250	-9.94921875	-0.66357422	+53.04199219	+10.15136719	-15.31494141	+1460
+1458241469.03510000	+9.51855469	-6.96972656	-1.05029297	+36.78222656	+0.63720703	-57.19482422	+2100	+9.52294922	-6.13476563	-0.90527344	-5.95458984	-7.25097656	+16.47949219	+1856	+6.53466797	-9.95361328	-0.66796875	+53.04199219	+10.12939453	-15.31494141	+1460
+1458241469.03920010	+9.51855469	-6.96972656	-1.05029297	+36.78222656	+0.63720703	-57.19482422	+2100	+9.52294922	-6.13476563	-0.90527344	-5.93261719	-7.25097656	+16.47949219	+1856	+6.53466797	-9.95361328	-0.66796875	+53.02001953	+10.12939453	-15.31494141	+1460
+1458241469.05170010	+9.51855469	-6.96533203	-1.05029297	+36.78222656	+0.63720703	-57.21679688	+2104	+9.52294922	-6.13037109	-0.90527344	-5.91064453	-7.27294922	+16.45751953	+1860	+6.52587891	-9.95361328	-0.67236328	+52.97607422	+10.06347656	-15.29296875	+1460
+1458241469.06010010	+9.51855469	-6.96533203	-1.05029297	+36.80419922	+0.61523438	-57.23876953	+2108	+9.52294922	-6.13037109	-0.90527344	-5.86669922	-7.27294922	+16.43554688	+1860	+6.52148438	-9.95800781	-0.67675781	+52.93212891	+10.04150391	-15.27099609	+1460
+1458241469.06419990	+9.51855469	-6.96533203	-1.05029297	+36.80419922	+0.61523438	-57.23876953	+2108	+9.52294922	-6.13037109	-0.90087891	-5.84472656	-7.27294922	+16.43554688	+1860	+6.52148438	-9.96240234	-0.68115234	+52.91015625	+9.99755859	-15.27099609	+1464
+1458241469.07259990	+9.51416016	-6.96533203	-1.04589844	+36.80419922	+0.61523438	-57.26074219	+2112	+9.52294922	-6.13037109	-0.90087891	-5.82275391	-7.29492188	+16.41357422	+1864	+6.51269531	-9.96240234	-0.68554688	+52.86621094	+9.95361328	-15.27099609	+1460
+1458241469.08090000	+9.51416016	-6.96533203	-1.04589844	+36.82617188	+0.59326172	-57.28271484	+2112	+9.52294922	-6.12597656	-0.90087891	-5.77880859	-7.31689453	+16.39160156	+1864	+6.50830078	-9.96679688	-0.68994141	+52.82226563	+9.88769531	-15.27099609	+1460
+1458241469.08509990	+9.51416016	-6.96093750	-1.04589844	+36.82617188	+0.59326172	-57.28271484	+2112	+9.52294922	-6.12597656	-0.90087891	-5.75683594	-7.33886719	+16.39160156	+1868	+6.50830078	-9.96679688	-0.69433594	+52.82226563	+9.86572266	-15.27099609	+1460
+1458241469.09340000	+9.51416016	-6.96093750	-1.04589844	+36.82617188	+0.57128906	-57.32666016	+2116	+9.52294922	-6.12597656	-0.89648438	-5.69091797	-7.40478516	+16.34765625	+1868	+6.50830078	-9.96679688	-0.69433594	+52.84423828	+9.82177734	-15.31494141	+1456
+1458241469.09760000	+9.51855469	-6.96093750	-1.04150391	+36.84814453	+0.57128906	-57.34863281	+2116	+9.52294922	-6.12158203	-0.89648438	-5.64697266	-7.42675781	+16.34765625	+1872	+6.51269531	-9.96679688	-0.68994141	+52.86621094	+9.82177734	-15.33691406	+1456
+1458241469.10170010	+9.51855469	-6.95654297	-1.04150391	+36.84814453	+0.54931641	-57.37060547	+2116	+9.52294922	-6.12158203	-0.89648438	-5.62500000	-7.47070313	+16.32568359	+1872	+6.51269531	-9.96679688	-0.68994141	+52.88818359	+9.79980469	-15.35888672	+1456
+1458241469.10999990	+9.51855469	-6.95654297	-1.04150391	+36.87011719	+0.50537109	-57.41455078	+2120	+9.52294922	-6.12158203	-0.89208984	-5.53710938	-7.53662109	+16.30371094	+1872	+6.52148438	-9.96240234	-0.68554688	+52.95410156	+9.79980469	-15.42480469	+1456
+1458241469.11420010	+9.52294922	-6.95654297	-1.03710938	+36.87011719	+0.48339844	-57.45849609	+2120	+9.52294922	-6.12158203	-0.89208984	-5.51513672	-7.58056641	+16.30371094	+1876	+6.52587891	-9.95800781	-0.68115234	+52.99804688	+9.79980469	-15.46875000	+1460
+1458241469.12249990	+9.52294922	-6.95214844	-1.03710938	+36.89208984	+0.43945313	-57.50244141	+2120	+9.52294922	-6.11718750	-0.88769531	-5.42724609	-7.66845703	+16.25976563	+1876	+6.53466797	-9.95361328	-0.67675781	+53.06396484	+9.82177734	-15.53466797	+1460
+1458241469.12669990	+9.52734375	-6.95214844	-1.03271484	+36.91406250	+0.41748047	-57.54638672	+2124	+9.52734375	-6.11718750	-0.88769531	-5.40527344	-7.71240234	+16.23779297	+1876	+6.53906250	-9.95361328	-0.67236328	+53.10791016	+9.82177734	-15.55664063	+1464
+1458241469.13500000	+9.52734375	-6.94775391	-1.03271484	+36.93603516	+0.37353516	-57.61230469	+2124	+9.52734375	-6.11718750	-0.88769531	-5.31738281	-7.77832031	+16.21582031	+1876	+6.54345703	-9.94921875	-0.66796875	+53.15185547	+9.84375000	-15.60058594	+1468
+1458241469.13920000	+9.53173828	-6.94775391	-1.03271484	+36.95800781	+0.35156250	-57.63427734	+2128	+9.52734375	-6.11279297	-0.88769531	-5.29541016	-7.80029297	+16.17187500	+1876	+6.54785156	-9.94921875	-0.66796875	+53.17382813	+9.84375000	-15.64453125	+1468
+1458241469.14750000	+9.53173828	-6.94335938	-1.02832031	+36.95800781	+0.32958984	-57.70019531	+2128	+9.52734375	-6.11279297	-0.88769531	-5.20751953	-7.84423828	+16.10595703	+1876	+6.54785156	-9.94921875	-0.66357422	+53.21777344	+9.84375000	-15.66650391	+1468
+1458241469.15590000	+9.53173828	-6.93896484	-1.02832031	+36.97998047	+0.32958984	-57.78808594	+2132	+9.52734375	-6.10839844	-0.88769531	-5.14160156	-7.86621094	+16.04003906	+1876	+6.54785156	-9.94921875	-0.66357422	+53.21777344	+9.82177734	-15.71044922	+1468
+1458241469.16000010	+9.53173828	-6.93896484	-1.02392578	+36.97998047	+0.32958984	-57.81005859	+2132	+9.52734375	-6.10839844	-0.88769531	-5.09765625	-7.88818359	+15.99609375	+1876	+6.54785156	-9.94921875	-0.66796875	+53.21777344	+9.82177734	-15.71044922	+1468
+1458241469.16840000	+9.53173828	-6.93457031	-1.02392578	+36.97998047	+0.32958984	-57.87597656	+2136	+9.52734375	-6.10400391	-0.88769531	-5.03173828	-7.88818359	+15.90820313	+1880	+6.54345703	-9.95361328	-0.66796875	+53.19580078	+9.77783203	-15.71044922	+1472
+1458241469.17670010	+9.52734375	-6.93457031	-1.02392578	+37.00195313	+0.32958984	-57.91992188	+2136	+9.52294922	-6.09960938	-0.88769531	-4.96582031	-7.88818359	+15.84228516	+1880	+6.53906250	-9.95361328	-0.67675781	+53.17382813	+9.75585938	-15.71044922	+1472
+1458241469.18090010	+9.52734375	-6.93457031	-1.02392578	+37.00195313	+0.35156250	-57.94189453	+2136	+9.52294922	-6.09960938	-0.88769531	-4.94384766	-7.91015625	+15.82031250	+1880	+6.53466797	-9.95800781	-0.68115234	+53.15185547	+9.73388672	-15.71044922	+1472
+1458241469.18919990	+9.52294922	-6.93017578	-1.02392578	+37.00195313	+0.35156250	-57.98583984	+2132	+9.52294922	-6.09960938	-0.88769531	-4.89990234	-7.91015625	+15.75439453	+1884	+6.52587891	-9.96240234	-0.68554688	+53.10791016	+9.68994141	-15.71044922	+1472
+1458241469.19330000	+9.52294922	-6.93017578	-1.02392578	+37.00195313	+0.37353516	-58.00781250	+2132	+9.52294922	-6.09960938	-0.88769531	-4.87792969	-7.91015625	+15.75439453	+1884	+6.52148438	-9.96240234	-0.68554688	+53.10791016	+9.68994141	-15.71044922	+1472
+1458241469.19750000	+9.52294922	-6.93017578	-1.02392578	+37.00195313	+0.37353516	-58.02978516	+2132	+9.52294922	-6.09521484	-0.88769531	-4.85595703	-7.91015625	+15.73242188	+1884	+6.52148438	-9.96679688	-0.68994141	+53.08593750	+9.66796875	-15.73242188	+1472
+1458241469.20170000	+9.52294922	-6.93017578	-1.02392578	+37.02392578	+0.37353516	-58.02978516	+2132	+9.52294922	-6.09521484	-0.88769531	-4.83398438	-7.93212891	+15.73242188	+1884	+6.52148438	-9.96679688	-0.68994141	+53.08593750	+9.66796875	-15.73242188	+1468
+1458241469.20580010	+9.52294922	-6.93017578	-1.01953125	+37.02392578	+0.37353516	-58.05175781	+2132	+9.52294922	-6.09521484	-0.88769531	-4.81201172	-7.93212891	+15.73242188	+1888	+6.52148438	-9.96679688	-0.68994141	+53.10791016	+9.66796875	-15.75439453	+1468
+1458241469.21000000	+9.52294922	-6.92578125	-1.01953125	+37.02392578	+0.37353516	-58.07373047	+2128	+9.52294922	-6.09521484	-0.88769531	-4.81201172	-7.93212891	+15.73242188	+1888	+6.52148438	-9.96679688	-0.68994141	+53.12988281	+9.66796875	-15.77636719	+1464
+1458241469.21830010	+9.52294922	-6.92578125	-1.01953125	+37.04589844	+0.35156250	-58.09570313	+2128	+9.52294922	-6.09521484	-0.88769531	-4.79003906	-7.95410156	+15.75439453	+1888	+6.52587891	-9.96240234	-0.68554688	+53.19580078	+9.66796875	-15.82031250	+1464
+1458241469.22250010	+9.52294922	-6.92578125	-1.01953125	+37.04589844	+0.35156250	-58.09570313	+2128	+9.52294922	-6.09521484	-0.88769531	-4.76806641	-7.95410156	+15.77636719	+1888	+6.53027344	-9.95800781	-0.68115234	+53.23974609	+9.68994141	-15.84228516	+1464
+1458241469.23079990	+9.52734375	-6.92578125	-1.01953125	+37.06787109	+0.32958984	-58.09570313	+2128	+9.52294922	-6.09521484	-0.88769531	-4.76806641	-7.97607422	+15.79833984	+1888	+6.53906250	-9.95800781	-0.67675781	+53.30566406	+9.71191406	-15.88623047	+1464
+1458241469.23920010	+9.52734375	-6.92578125	-1.01953125	+37.06787109	+0.30761719	-58.11767578	+2128	+9.52294922	-6.09082031	-0.88769531	-4.74609375	-7.97607422	+15.84228516	+1884	+6.54345703	-9.95361328	-0.67236328	+53.37158203	+9.73388672	-15.90820313	+1468
+1458241469.24330000	+9.52734375	-6.92578125	-1.01953125	+37.08984375	+0.30761719	-58.11767578	+2128	+9.52294922	-6.09082031	-0.88769531	-4.74609375	-7.97607422	+15.86425781	+1884	+6.54785156	-9.94921875	-0.67236328	+53.39355469	+9.73388672	-15.93017578	+1468
+1458241469.24749990	+9.52734375	-6.92578125	-1.01953125	+37.08984375	+0.30761719	-58.11767578	+2128	+9.52294922	-6.09082031	-0.88769531	-4.74609375	-7.97607422	+15.88623047	+1884	+6.54785156	-9.94921875	-0.66796875	+53.41552734	+9.75585938	-15.93017578	+1468
+1458241469.25580000	+9.52734375	-6.92138672	-1.01953125	+37.11181641	+0.28564453	-58.11767578	+2128	+9.52294922	-6.09082031	-0.88769531	-4.74609375	-7.99804688	+15.93017578	+1884	+6.55224609	-9.94921875	-0.66357422	+53.45947266	+9.75585938	-15.95214844	+1468
+1458241469.26410010	+9.52734375	-6.92138672	-1.01953125	+37.13378906	+0.26367188	-58.11767578	+2128	+9.52294922	-6.09082031	-0.88769531	-4.72412109	-7.97607422	+15.97412109	+1880	+6.55664063	-9.94482422	-0.66357422	+53.50341797	+9.77783203	-15.97412109	+1468
+1458241469.27250000	+9.52734375	-6.92138672	-1.01953125	+37.13378906	+0.26367188	-58.11767578	+2132	+9.52294922	-6.08642578	-0.88769531	-4.70214844	-7.97607422	+15.99609375	+1880	+6.55664063	-9.94482422	-0.66357422	+53.50341797	+9.77783203	-15.97412109	+1468
+1458241469.27659990	+9.52734375	-6.92138672	-1.02392578	+37.15576172	+0.26367188	-58.11767578	+2132	+9.52294922	-6.08642578	-0.88769531	-4.70214844	-7.97607422	+16.01806641	+1876	+6.55664063	-9.94482422	-0.66357422	+53.52539063	+9.77783203	-15.97412109	+1468
+1458241469.28500010	+9.52734375	-6.91699219	-1.02392578	+37.17773438	+0.26367188	-58.11767578	+2132	+9.52294922	-6.08642578	-0.88769531	-4.68017578	-7.97607422	+16.04003906	+1876	+6.55664063	-9.94482422	-0.66357422	+53.52539063	+9.75585938	-15.95214844	+1468
+1458241469.28909990	+9.52734375	-6.91699219	-1.02392578	+37.17773438	+0.26367188	-58.11767578	+2132	+9.51855469	-6.08642578	-0.88769531	-4.68017578	-7.97607422	+16.04003906	+1876	+6.55224609	-9.94482422	-0.66796875	+53.50341797	+9.75585938	-15.95214844	+1468
+1458241469.29329990	+9.52734375	-6.91699219	-1.02392578	+37.19970703	+0.26367188	-58.11767578	+2132	+9.51855469	-6.08203125	-0.88330078	-4.65820313	-7.95410156	+16.04003906	+1876	+6.55224609	-9.94482422	-0.66796875	+53.50341797	+9.75585938	-15.95214844	+1468
+1458241469.29749990	+9.52734375	-6.91699219	-1.02392578	+37.19970703	+0.28564453	-58.11767578	+2132	+9.51855469	-6.08203125	-0.88330078	-4.65820313	-7.95410156	+16.04003906	+1876	+6.55224609	-9.94482422	-0.66796875	+53.50341797	+9.73388672	-15.95214844	+1468
+1458241469.30580000	+9.52294922	-6.91259766	-1.02392578	+37.22167969	+0.28564453	-58.11767578	+2132	+9.51855469	-6.08203125	-0.88330078	-4.63623047	-7.95410156	+16.06201172	+1876	+6.54785156	-9.94921875	-0.67236328	+53.48144531	+9.71191406	-15.93017578	+1468
+1458241469.30999990	+9.52294922	-6.91259766	-1.02392578	+37.22167969	+0.28564453	-58.11767578	+2132	+9.51855469	-6.07763672	-0.88330078	-4.63623047	-7.95410156	+16.06201172	+1876	+6.54345703	-9.94921875	-0.67236328	+53.48144531	+9.71191406	-15.90820313	+1464
+1458241469.31410000	+9.52294922	-6.91259766	-1.02392578	+37.24365234	+0.28564453	-58.11767578	+2132	+9.51855469	-6.07763672	-0.88330078	-4.61425781	-7.93212891	+16.08398438	+1876	+6.54345703	-9.94921875	-0.67675781	+53.45947266	+9.68994141	-15.90820313	+1464
+1458241469.31830000	+9.52294922	-6.90820313	-1.02392578	+37.26562500	+0.28564453	-58.11767578	+2132	+9.51855469	-6.07763672	-0.87890625	-4.61425781	-7.95410156	+16.08398438	+1876	+6.54345703	-9.94921875	-0.67675781	+53.45947266	+9.68994141	-15.90820313	+1464
+1458241469.32250000	+9.52294922	-6.90820313	-1.02392578	+37.26562500	+0.28564453	-58.11767578	+2132	+9.51855469	-6.07763672	-0.87890625	-4.61425781	-7.95410156	+16.10595703	+1876	+6.53906250	-9.94921875	-0.67675781	+53.45947266	+9.66796875	-15.88623047	+1464
+1458241469.32660010	+9.52294922	-6.90820313	-1.02392578	+37.28759766	+0.26367188	-58.11767578	+2132	+9.51855469	-6.07324219	-0.87890625	-4.59228516	-7.95410156	+16.12792969	+1876	+6.53906250	-9.94921875	-0.67675781	+53.45947266	+9.66796875	-15.88623047	+1464
+1458241469.33500000	+9.52294922	-6.90820313	-1.02392578	+37.30957031	+0.26367188	-58.11767578	+2128	+9.51855469	-6.07324219	-0.87890625	-4.59228516	-7.95410156	+16.17187500	+1876	+6.53906250	-9.94921875	-0.67675781	+53.48144531	+9.64599609	-15.90820313	+1460
+1458241469.33909990	+9.52294922	-6.90820313	-1.02392578	+37.30957031	+0.24169922	-58.11767578	+2128	+9.51855469	-6.07324219	-0.87890625	-4.59228516	-7.95410156	+16.19384766	+1876	+6.54345703	-9.94921875	-0.67675781	+53.50341797	+9.64599609	-15.90820313	+1460
+1458241469.34330010	+9.52294922	-6.90380859	-1.02392578	+37.33154297	+0.21972656	-58.11767578	+2128	+9.51855469	-6.07324219	-0.87890625	-4.59228516	-7.97607422	+16.23779297	+1876	+6.54345703	-9.94921875	-0.67675781	+53.52539063	+9.64599609	-15.93017578	+1460
+1458241469.34740000	+9.52294922	-6.90380859	-1.02392578	+37.33154297	+0.21972656	-58.09570313	+2128	+9.51855469	-6.06884766	-0.87451172	-4.59228516	-7.97607422	+16.28173828	+1876	+6.54345703	-9.94482422	-0.67236328	+53.54736328	+9.64599609	-15.95214844	+1460
+1458241469.35579990	+9.52734375	-6.90380859	-1.01953125	+37.35351563	+0.17578125	-58.09570313	+2128	+9.51855469	-6.06884766	-0.87451172	-4.59228516	-8.02001953	+16.34765625	+1876	+6.54785156	-9.94482422	-0.67236328	+53.56933594	+9.64599609	-15.97412109	+1460
+1458241469.35990000	+9.52734375	-6.90380859	-1.01953125	+37.35351563	+0.15380859	-58.09570313	+2128	+9.51855469	-6.06884766	-0.87451172	-4.59228516	-8.02001953	+16.39160156	+1876	+6.55224609	-9.94042969	-0.66796875	+53.59130859	+9.64599609	-15.97412109	+1460
+1458241469.36410000	+9.52734375	-6.90380859	-1.01953125	+37.37548828	+0.13183594	-58.09570313	+2128	+9.52294922	-6.06884766	-0.87451172	-4.61425781	-8.04199219	+16.45751953	+1876	+6.55224609	-9.94042969	-0.66796875	+53.61328125	+9.64599609	-15.99609375	+1460
+1458241469.36830000	+9.52734375	-6.90380859	-1.01953125	+37.37548828	+0.10986328	-58.09570313	+2132	+9.52294922	-6.06445313	-0.87451172	-4.61425781	-8.06396484	+16.50146484	+1876	+6.55664063	-9.94042969	-0.66796875	+53.61328125	+9.64599609	-15.99609375	+1460
+1458241469.37240000	+9.52734375	-6.89941406	-1.01953125	+37.37548828	+0.08789063	-58.07373047	+2132	+9.52294922	-6.06445313	-0.87011719	-4.61425781	-8.08593750	+16.54541016	+1876	+6.55664063	-9.93603516	-0.66796875	+53.63525391	+9.64599609	-16.01806641	+1460
+1458241469.38080000	+9.53173828	-6.89941406	-1.01953125	+37.39746094	+0.02197266	-58.07373047	+2132	+9.52294922	-6.06445313	-0.87011719	-4.63623047	-8.12988281	+16.61132813	+1876	+6.56103516	-9.93603516	-0.66357422	+53.65722656	+9.62402344	-16.04003906	+1460
+1458241469.38490010	+9.53173828	-6.89941406	-1.01513672	+37.39746094	+0.00000000	-58.07373047	+2136	+9.52734375	-6.06005859	-0.86572266	-4.63623047	-8.15185547	+16.63330078	+1876	+6.56103516	-9.93164063	-0.66357422	+53.67919922	+9.60205078	-16.04003906	+1460
+1458241469.38910010	+9.53173828	-6.89941406	-1.01513672	+37.41943359	-0.02197266	-58.07373047	+2136	+9.52734375	-6.06005859	-0.86572266	-4.63623047	-8.17382813	+16.65527344	+1876	+6.56103516	-9.93164063	-0.66357422	+53.67919922	+9.60205078	-16.06201172	+1460
+1458241469.39330010	+9.53173828	-6.89501953	-1.01513672	+37.41943359	-0.06591797	-58.07373047	+2136	+9.52734375	-6.06005859	-0.86132813	-4.65820313	-8.19580078	+16.67724609	+1876	+6.56542969	-9.93164063	-0.66357422	+53.67919922	+9.55810547	-16.06201172	+1460
+1458241469.39739990	+9.53613281	-6.89501953	-1.01074219	+37.41943359	-0.08789063	-58.07373047	+2136	+9.52734375	-6.06005859	-0.86132813	-4.65820313	-8.19580078	+16.69921875	+1876	+6.56542969	-9.93164063	-0.66357422	+53.67919922	+9.53613281	-16.08398438	+1460
+1458241469.40580010	+9.53613281	-6.89062500	-1.01074219	+37.44140625	-0.15380859	-58.05175781	+2140	+9.53173828	-6.05566406	-0.85693359	-4.68017578	-8.23974609	+16.72119141	+1880	+6.56103516	-9.92724609	-0.66796875	+53.65722656	+9.47021484	-16.08398438	+1464
+1458241469.40990000	+9.53613281	-6.89062500	-1.00634766	+37.44140625	-0.17578125	-58.05175781	+2140	+9.53173828	-6.05566406	-0.85253906	-4.68017578	-8.26171875	+16.72119141	+1880	+6.56103516	-9.92724609	-0.67236328	+53.63525391	+9.40429688	-16.08398438	+1464
+1458241469.41409990	+9.53613281	-6.88623047	-1.00634766	+37.44140625	-0.21972656	-58.05175781	+2144	+9.53173828	-6.05566406	-0.85253906	-4.70214844	-8.26171875	+16.74316406	+1880	+6.55664063	-9.93164063	-0.67675781	+53.59130859	+9.36035156	-16.06201172	+1464
+1458241469.42240000	+9.53613281	-6.88623047	-1.00195313	+37.44140625	-0.28564453	-58.05175781	+2144	+9.53173828	-6.05566406	-0.84375000	-4.70214844	-8.30566406	+16.74316406	+1884	+6.55224609	-9.93164063	-0.68115234	+53.50341797	+9.22851563	-16.04003906	+1464
+1458241469.43070010	+9.54052734	-6.88183594	-0.99755859	+37.44140625	-0.35156250	-58.02978516	+2144	+9.53613281	-6.05126953	-0.84375000	-4.72412109	-8.32763672	+16.76513672	+1888	+6.54345703	-9.93164063	-0.68994141	+53.41552734	+9.09667969	-16.01806641	+1464
+1458241469.43490000	+9.54052734	-6.88183594	-0.99755859	+37.44140625	-0.37353516	-58.02978516	+2148	+9.53613281	-6.05126953	-0.83935547	-4.74609375	-8.32763672	+16.78710938	+1892	+6.54345703	-9.93164063	-0.69433594	+53.37158203	+9.05273438	-16.01806641	+1464
+1458241469.43910000	+9.54052734	-6.88183594	-0.99755859	+37.44140625	-0.41748047	-58.00781250	+2148	+9.53613281	-6.05126953	-0.83935547	-4.76806641	-8.34960938	+16.80908203	+1892	+6.54345703	-9.93164063	-0.69433594	+53.34960938	+9.00878906	-15.99609375	+1460
+1458241469.44740010	+9.54052734	-6.88183594	-0.99316406	+37.41943359	-0.50537109	-57.98583984	+2148	+9.54052734	-6.05126953	-0.83496094	-4.79003906	-8.37158203	+16.85302734	+1896	+6.54345703	-9.93164063	-0.69873047	+53.32763672	+8.94287109	-15.99609375	+1456
+1458241469.45160010	+9.54052734	-6.88183594	-0.99316406	+37.41943359	-0.54931641	-57.96386719	+2148	+9.54052734	-6.05126953	-0.83496094	-4.81201172	-8.39355469	+16.89697266	+1900	+6.54345703	-9.92724609	-0.69433594	+53.32763672	+8.92089844	-15.99609375	+1456
+1458241469.45569990	+9.54492188	-6.88183594	-0.98876953	+37.41943359	-0.57128906	-57.94189453	+2148	+9.54052734	-6.05126953	-0.83056641	-4.83398438	-8.39355469	+16.94091797	+1900	+6.54785156	-9.92724609	-0.69433594	+53.32763672	+8.92089844	-15.99609375	+1456
+1458241469.46409990	+9.54931641	-6.88183594	-0.98876953	+37.39746094	-0.65917969	-57.89794922	+2152	+9.54052734	-6.05566406	-0.83056641	-4.87792969	-8.41552734	+17.02880859	+1904	+6.55664063	-9.91845703	-0.68994141	+53.37158203	+8.92089844	-16.01806641	+1456
+1458241469.46820000	+9.54931641	-6.88183594	-0.98876953	+37.39746094	-0.70312500	-57.85400391	+2152	+9.54052734	-6.05566406	-0.83056641	-4.89990234	-8.41552734	+17.07275391	+1904	+6.56103516	-9.91845703	-0.68554688	+53.39355469	+8.92089844	-16.04003906	+1460
+1458241469.47659990	+9.55371094	-6.88623047	-0.98876953	+37.37548828	-0.79101563	-57.81005859	+2156	+9.54492188	-6.05566406	-0.83056641	-4.94384766	-8.41552734	+17.18261719	+1908	+6.56982422	-9.90966797	-0.67675781	+53.45947266	+8.94287109	-16.04003906	+1464
+1458241469.48070000	+9.55371094	-6.88623047	-0.98876953	+37.37548828	-0.83496094	-57.78808594	+2156	+9.54492188	-6.05566406	-0.83056641	-4.96582031	-8.43750000	+17.22656250	+1908	+6.57421875	-9.90966797	-0.67236328	+53.48144531	+8.94287109	-16.06201172	+1464
+1458241469.48910000	+9.55810547	-6.89062500	-0.98437500	+37.37548828	-0.90087891	-57.72216797	+2160	+9.54492188	-6.06005859	-0.83056641	-5.00976563	-8.43750000	+17.31445313	+1912	+6.58300781	-9.90087891	-0.66796875	+53.54736328	+8.96484375	-16.06201172	+1468
+1458241469.49320010	+9.55810547	-6.89062500	-0.98437500	+37.37548828	-0.92285156	-57.70019531	+2160	+9.54492188	-6.06005859	-0.83056641	-5.03173828	-8.43750000	+17.35839844	+1912	+6.58300781	-9.90087891	-0.66357422	+53.54736328	+8.98681641	-16.08398438	+1472
+1458241469.49740000	+9.55810547	-6.89062500	-0.98437500	+37.37548828	-0.94482422	-57.67822266	+2164	+9.54492188	-6.06005859	-0.83056641	-5.03173828	-8.43750000	+17.38037109	+1916	+6.58740234	-9.90087891	-0.66357422	+53.56933594	+8.98681641	-16.06201172	+1472
+1458241469.50149990	+9.56250000	-6.89062500	-0.98437500	+37.37548828	-0.96679688	-57.67822266	+2164	+9.54492188	-6.06005859	-0.82617188	-5.05371094	-8.43750000	+17.40234375	+1916	+6.58740234	-9.89648438	-0.66357422	+53.56933594	+8.98681641	-16.06201172	+1476
+1458241469.50990010	+9.56250000	-6.89062500	-0.98437500	+37.37548828	-0.98876953	-57.65625000	+2168	+9.54492188	-6.06445313	-0.82617188	-5.05371094	-8.43750000	+17.42431641	+1920	+6.58740234	-9.90087891	-0.66357422	+53.54736328	+8.96484375	-16.04003906	+1476
+1458241469.51399990	+9.55810547	-6.89501953	-0.98437500	+37.37548828	-1.01074219	-57.63427734	+2168	+9.54492188	-6.06445313	-0.82617188	-5.05371094	-8.43750000	+17.42431641	+1920	+6.58740234	-9.90087891	-0.66357422	+53.52539063	+8.96484375	-16.01806641	+1480
+1458241469.51819990	+9.55810547	-6.89501953	-0.98437500	+37.37548828	-1.01074219	-57.63427734	+2172	+9.54492188	-6.06445313	-0.82617188	-5.05371094	-8.43750000	+17.42431641	+1920	+6.58300781	-9.90087891	-0.66796875	+53.50341797	+8.96484375	-16.01806641	+1480
+1458241469.52239990	+9.55810547	-6.89501953	-0.98437500	+37.37548828	-1.01074219	-57.63427734	+2172	+9.54492188	-6.06445313	-0.82617188	-5.05371094	-8.41552734	+17.42431641	+1920	+6.57861328	-9.90087891	-0.66796875	+53.45947266	+8.94287109	-15.99609375	+1484
+1458241469.52650000	+9.55810547	-6.89501953	-0.98437500	+37.37548828	-1.01074219	-57.63427734	+2172	+9.54492188	-6.06445313	-0.82617188	-5.05371094	-8.41552734	+17.42431641	+1924	+6.57861328	-9.90527344	-0.67236328	+53.45947266	+8.94287109	-15.97412109	+1484
+1458241469.53490000	+9.55810547	-6.89062500	-0.98437500	+37.37548828	-1.01074219	-57.63427734	+2176	+9.54492188	-6.06445313	-0.82177734	-5.05371094	-8.41552734	+17.42431641	+1924	+6.57421875	-9.90966797	-0.67236328	+53.39355469	+8.92089844	-15.95214844	+1484
+1458241469.54320000	+9.55810547	-6.89062500	-0.98437500	+37.39746094	-1.03271484	-57.63427734	+2176	+9.54492188	-6.06445313	-0.82177734	-5.03173828	-8.41552734	+17.40234375	+1924	+6.56982422	-9.90966797	-0.67675781	+53.37158203	+8.89892578	-15.93017578	+1488
+1458241469.54740000	+9.55371094	-6.89062500	-0.98437500	+37.39746094	-1.03271484	-57.63427734	+2176	+9.54492188	-6.06445313	-0.82177734	-5.03173828	-8.41552734	+17.40234375	+1928	+6.56542969	-9.90966797	-0.68115234	+53.34960938	+8.87695313	-15.93017578	+1488
+1458241469.55570010	+9.55371094	-6.89062500	-0.97998047	+37.39746094	-1.03271484	-57.63427734	+2176	+9.54492188	-6.06445313	-0.82177734	-5.03173828	-8.41552734	+17.40234375	+1928	+6.56542969	-9.91406250	-0.68115234	+53.32763672	+8.87695313	-15.90820313	+1484
+1458241469.55990000	+9.55371094	-6.89062500	-0.97998047	+37.39746094	-1.03271484	-57.63427734	+2176	+9.54492188	-6.06445313	-0.82177734	-5.03173828	-8.41552734	+17.40234375	+1932	+6.56103516	-9.91406250	-0.68554688	+53.30566406	+8.85498047	-15.88623047	+1484
+1458241469.56399990	+9.55371094	-6.89062500	-0.97998047	+37.39746094	-1.03271484	-57.63427734	+2176	+9.54492188	-6.06005859	-0.82177734	-5.03173828	-8.41552734	+17.40234375	+1932	+6.56103516	-9.91406250	-0.68554688	+53.30566406	+8.85498047	-15.88623047	+1484
+1458241469.56820010	+9.55371094	-6.89062500	-0.97998047	+37.41943359	-1.03271484	-57.63427734	+2180	+9.54492188	-6.06005859	-0.82177734	-5.03173828	-8.41552734	+17.40234375	+1932	+6.56103516	-9.91406250	-0.68554688	+53.28369141	+8.85498047	-15.88623047	+1484
+1458241469.57649990	+9.55371094	-6.89062500	-0.97998047	+37.41943359	-1.05468750	-57.63427734	+2180	+9.54492188	-6.06005859	-0.82177734	-5.03173828	-8.41552734	+17.42431641	+1936	+6.56103516	-9.91406250	-0.68554688	+53.28369141	+8.85498047	-15.88623047	+1480
+1458241469.58069990	+9.55371094	-6.89062500	-0.97998047	+37.41943359	-1.05468750	-57.63427734	+2180	+9.54492188	-6.06005859	-0.82177734	-5.03173828	-8.41552734	+17.42431641	+1936	+6.56103516	-9.91406250	-0.68554688	+53.28369141	+8.85498047	-15.88623047	+1480
+1458241469.58900000	+9.55371094	-6.89062500	-0.97998047	+37.44140625	-1.07666016	-57.63427734	+2180	+9.54492188	-6.06005859	-0.82177734	-5.00976563	-8.41552734	+17.44628906	+1936	+6.56103516	-9.91406250	-0.68554688	+53.30566406	+8.85498047	-15.88623047	+1480
+1458241469.59320000	+9.55371094	-6.88623047	-0.97998047	+37.44140625	-1.07666016	-57.63427734	+2180	+9.54492188	-6.06005859	-0.82177734	-5.00976563	-8.43750000	+17.44628906	+1940	+6.56542969	-9.91406250	-0.68554688	+53.30566406	+8.85498047	-15.88623047	+1480
+1458241469.59730010	+9.55810547	-6.88623047	-0.97998047	+37.46337891	-1.07666016	-57.63427734	+2184	+9.54492188	-6.06005859	-0.82177734	-5.00976563	-8.43750000	+17.46826172	+1940	+6.56542969	-9.91406250	-0.68115234	+53.32763672	+8.85498047	-15.90820313	+1480
+1458241469.60150000	+9.55810547	-6.88623047	-0.97998047	+37.46337891	-1.09863281	-57.63427734	+2184	+9.54492188	-6.06005859	-0.82177734	-5.00976563	-8.43750000	+17.46826172	+1940	+6.56542969	-9.91406250	-0.68115234	+53.32763672	+8.85498047	-15.90820313	+1480
+1458241469.60980010	+9.55810547	-6.88623047	-0.97998047	+37.48535156	-1.12060547	-57.63427734	+2184	+9.54492188	-6.06005859	-0.82177734	-5.00976563	-8.43750000	+17.49023438	+1940	+6.56982422	-9.91406250	-0.68115234	+53.34960938	+8.87695313	-15.90820313	+1480
+1458241469.61820010	+9.55810547	-6.88623047	-0.97998047	+37.50732422	-1.14257813	-57.63427734	+2188	+9.54492188	-6.06005859	-0.82177734	-4.98779297	-8.43750000	+17.53417969	+1940	+6.56982422	-9.91406250	-0.68115234	+53.37158203	+8.87695313	-15.93017578	+1480
+1458241469.62229990	+9.55810547	-6.88623047	-0.97998047	+37.52929688	-1.16455078	-57.63427734	+2188	+9.54492188	-6.06005859	-0.82177734	-4.98779297	-8.43750000	+17.53417969	+1940	+6.56982422	-9.91406250	-0.67675781	+53.37158203	+8.87695313	-15.93017578	+1476
+1458241469.63070010	+9.55810547	-6.88623047	-0.97558594	+37.55126953	-1.18652344	-57.61230469	+2192	+9.54492188	-6.06005859	-0.82177734	-4.98779297	-8.43750000	+17.57812500	+1940	+6.56982422	-9.90966797	-0.67675781	+53.37158203	+8.87695313	-15.93017578	+1476
+1458241469.63899990	+9.55810547	-6.88183594	-0.97558594	+37.59521484	-1.20849609	-57.61230469	+2192	+9.54492188	-6.05566406	-0.82177734	-4.96582031	-8.43750000	+17.57812500	+1940	+6.56982422	-9.91406250	-0.67675781	+53.39355469	+8.87695313	-15.93017578	+1476
+1458241469.64730000	+9.55810547	-6.88183594	-0.97558594	+37.61718750	-1.20849609	-57.61230469	+2192	+9.54492188	-6.05566406	-0.82177734	-4.94384766	-8.43750000	+17.60009766	+1940	+6.56982422	-9.91406250	-0.67675781	+53.37158203	+8.87695313	-15.93017578	+1476
+1458241469.65150000	+9.55810547	-6.88183594	-0.97558594	+37.61718750	-1.20849609	-57.59033203	+2196	+9.54492188	-6.05566406	-0.82177734	-4.94384766	-8.43750000	+17.60009766	+1940	+6.56982422	-9.91406250	-0.68115234	+53.37158203	+8.87695313	-15.90820313	+1476
+1458241469.65980010	+9.55371094	-6.88183594	-0.97558594	+37.63916016	-1.23046875	-57.59033203	+2196	+9.54492188	-6.05566406	-0.82177734	-4.92187500	-8.41552734	+17.60009766	+1936	+6.56982422	-9.91406250	-0.68115234	+53.37158203	+8.87695313	-15.90820313	+1476
+1458241469.66400000	+9.55371094	-6.88183594	-0.97558594	+37.66113281	-1.23046875	-57.59033203	+2196	+9.54492188	-6.05566406	-0.82177734	-4.92187500	-8.41552734	+17.60009766	+1936	+6.56982422	-9.91406250	-0.68115234	+53.37158203	+8.87695313	-15.90820313	+1476
+1458241469.67230010	+9.55371094	-6.87744141	-0.97558594	+37.68310547	-1.23046875	-57.56835938	+2196	+9.54492188	-6.05126953	-0.82177734	-4.92187500	-8.39355469	+17.60009766	+1936	+6.56542969	-9.91406250	-0.68115234	+53.34960938	+8.85498047	-15.88623047	+1476
+1458241469.67650010	+9.55371094	-6.87744141	-0.97998047	+37.68310547	-1.25244141	-57.54638672	+2196	+9.54492188	-6.05126953	-0.82177734	-4.92187500	-8.39355469	+17.60009766	+1936	+6.56542969	-9.91406250	-0.68554688	+53.34960938	+8.85498047	-15.88623047	+1472
+1458241469.68059990	+9.55371094	-6.87744141	-0.97998047	+37.68310547	-1.25244141	-57.54638672	+2196	+9.54492188	-6.05126953	-0.82177734	-4.89990234	-8.39355469	+17.60009766	+1936	+6.56542969	-9.91845703	-0.68554688	+53.34960938	+8.85498047	-15.88623047	+1472
+1458241469.68479990	+9.54931641	-6.87744141	-0.97998047	+37.70507813	-1.25244141	-57.54638672	+2196	+9.54492188	-6.05126953	-0.82177734	-4.89990234	-8.39355469	+17.60009766	+1936	+6.56542969	-9.91845703	-0.68554688	+53.34960938	+8.85498047	-15.86425781	+1472
+1458241469.68899990	+9.54931641	-6.87744141	-0.97998047	+37.70507813	-1.27441406	-57.52441406	+2196	+9.54492188	-6.05126953	-0.82177734	-4.89990234	-8.39355469	+17.62207031	+1936	+6.56542969	-9.91845703	-0.68554688	+53.34960938	+8.85498047	-15.86425781	+1472
+1458241469.69730000	+9.55371094	-6.87744141	-0.97998047	+37.72705078	-1.27441406	-57.50244141	+2196	+9.54492188	-6.05126953	-0.82177734	-4.89990234	-8.37158203	+17.64404297	+1936	+6.56542969	-9.91845703	-0.68554688	+53.34960938	+8.85498047	-15.86425781	+1472
+1458241469.70149990	+9.55371094	-6.87744141	-0.97998047	+37.72705078	-1.29638672	-57.50244141	+2196	+9.54492188	-6.05126953	-0.82177734	-4.89990234	-8.37158203	+17.64404297	+1936	+6.56542969	-9.91845703	-0.68554688	+53.37158203	+8.85498047	-15.86425781	+1468
+1458241469.70560000	+9.55371094	-6.87744141	-0.97998047	+37.72705078	-1.31835938	-57.50244141	+2196	+9.54492188	-6.05126953	-0.82177734	-4.92187500	-8.37158203	+17.66601563	+1936	+6.56542969	-9.91406250	-0.68554688	+53.37158203	+8.85498047	-15.86425781	+1468
+1458241469.70980000	+9.55371094	-6.87744141	-0.97998047	+37.74902344	-1.31835938	-57.48046875	+2196	+9.54492188	-6.05126953	-0.82177734	-4.92187500	-8.39355469	+17.66601563	+1936	+6.56542969	-9.91406250	-0.68554688	+53.37158203	+8.85498047	-15.86425781	+1468
+1458241469.71400000	+9.55371094	-6.87744141	-0.97998047	+37.74902344	-1.34033203	-57.48046875	+2196	+9.54492188	-6.05126953	-0.82177734	-4.92187500	-8.39355469	+17.68798828	+1936	+6.56542969	-9.91406250	-0.68554688	+53.39355469	+8.85498047	-15.86425781	+1468
+1458241469.72230010	+9.55371094	-6.87744141	-0.97558594	+37.77099609	-1.38427734	-57.45849609	+2196	+9.54492188	-6.05126953	-0.82177734	-4.92187500	-8.39355469	+17.70996094	+1936	+6.56982422	-9.91406250	-0.68115234	+53.41552734	+8.87695313	-15.88623047	+1468
+1458241469.72650000	+9.55810547	-6.87744141	-0.97558594	+37.77099609	-1.38427734	-57.45849609	+2200	+9.54492188	-6.05126953	-0.82177734	-4.92187500	-8.39355469	+17.73193359	+1932	+6.56982422	-9.91406250	-0.68115234	+53.41552734	+8.87695313	-15.88623047	+1468
+1458241469.73060010	+9.55810547	-6.87744141	-0.97558594	+37.79296875	-1.40625000	-57.45849609	+2200	+9.54492188	-6.05126953	-0.82177734	-4.92187500	-8.39355469	+17.75390625	+1932	+6.56982422	-9.91406250	-0.68115234	+53.43750000	+8.87695313	-15.88623047	+1468
+1458241469.73480010	+9.55810547	-6.87744141	-0.97558594	+37.79296875	-1.42822266	-57.45849609	+2200	+9.54492188	-6.05126953	-0.82177734	-4.92187500	-8.39355469	+17.77587891	+1932	+6.57421875	-9.91406250	-0.68115234	+53.43750000	+8.87695313	-15.88623047	+1468
+1458241469.73889990	+9.55810547	-6.87744141	-0.97558594	+37.79296875	-1.45019531	-57.43652344	+2200	+9.54492188	-6.05126953	-0.82177734	-4.92187500	-8.41552734	+17.77587891	+1932	+6.57421875	-9.90966797	-0.68115234	+53.45947266	+8.87695313	-15.88623047	+1472
+1458241469.74309990	+9.55810547	-6.87744141	-0.97558594	+37.81494141	-1.45019531	-57.43652344	+2200	+9.54492188	-6.05126953	-0.82177734	-4.92187500	-8.41552734	+17.79785156	+1932	+6.57421875	-9.90966797	-0.67675781	+53.45947266	+8.87695313	-15.88623047	+1472
+1458241469.75140000	+9.55810547	-6.87744141	-0.97558594	+37.81494141	-1.47216797	-57.43652344	+2204	+9.54492188	-6.05126953	-0.81738281	-4.92187500	-8.41552734	+17.81982422	+1932	+6.57421875	-9.90966797	-0.67675781	+53.45947266	+8.87695313	-15.90820313	+1472
+1458241469.75560000	+9.55810547	-6.87744141	-0.97119141	+37.83691406	-1.49414063	-57.43652344	+2204	+9.54492188	-6.05126953	-0.81738281	-4.92187500	-8.41552734	+17.81982422	+1932	+6.57421875	-9.90966797	-0.67675781	+53.45947266	+8.87695313	-15.88623047	+1472
+1458241469.75980000	+9.55810547	-6.87744141	-0.97119141	+37.83691406	-1.49414063	-57.43652344	+2204	+9.54492188	-6.05126953	-0.81738281	-4.92187500	-8.41552734	+17.81982422	+1932	+6.57421875	-9.90966797	-0.67675781	+53.45947266	+8.87695313	-15.88623047	+1472
+1458241469.76390000	+9.55810547	-6.87744141	-0.97119141	+37.83691406	-1.49414063	-57.43652344	+2204	+9.54492188	-6.05126953	-0.81738281	-4.92187500	-8.41552734	+17.81982422	+1932	+6.57421875	-9.90966797	-0.67675781	+53.45947266	+8.87695313	-15.88623047	+1472
+1458241469.77230000	+9.55810547	-6.87304688	-0.97119141	+37.83691406	-1.51611328	-57.41455078	+2204	+9.54492188	-6.05126953	-0.81738281	-4.92187500	-8.41552734	+17.81982422	+1932	+6.57421875	-9.91406250	-0.68115234	+53.45947266	+8.85498047	-15.88623047	+1472
+1458241469.77640010	+9.55810547	-6.87304688	-0.97119141	+37.83691406	-1.51611328	-57.41455078	+2204	+9.54492188	-6.05126953	-0.81738281	-4.92187500	-8.41552734	+17.79785156	+1932	+6.57421875	-9.91406250	-0.68115234	+53.43750000	+8.85498047	-15.88623047	+1472
+1458241469.78060010	+9.55810547	-6.87304688	-0.97119141	+37.83691406	-1.51611328	-57.41455078	+2204	+9.54492188	-6.05126953	-0.81738281	-4.92187500	-8.43750000	+17.79785156	+1932	+6.56982422	-9.91406250	-0.68115234	+53.43750000	+8.85498047	-15.88623047	+1472
+1458241469.78480010	+9.55810547	-6.87304688	-0.97119141	+37.83691406	-1.51611328	-57.43652344	+2204	+9.54492188	-6.05126953	-0.81738281	-4.92187500	-8.43750000	+17.79785156	+1932	+6.56982422	-9.91406250	-0.68115234	+53.43750000	+8.85498047	-15.86425781	+1472
+1458241469.78889990	+9.55371094	-6.87304688	-0.97119141	+37.83691406	-1.51611328	-57.43652344	+2204	+9.54492188	-6.05126953	-0.81738281	-4.92187500	-8.43750000	+17.79785156	+1932	+6.56982422	-9.91406250	-0.68115234	+53.41552734	+8.83300781	-15.86425781	+1472
+1458241469.79310010	+9.55371094	-6.87304688	-0.97119141	+37.83691406	-1.51611328	-57.43652344	+2204	+9.54492188	-6.05126953	-0.81738281	-4.92187500	-8.43750000	+17.79785156	+1932	+6.56982422	-9.91406250	-0.68115234	+53.41552734	+8.83300781	-15.86425781	+1472
+1458241469.80139990	+9.55371094	-6.87304688	-0.97119141	+37.85888672	-1.53808594	-57.43652344	+2204	+9.54492188	-6.05126953	-0.81298828	-4.89990234	-8.43750000	+17.79785156	+1932	+6.56542969	-9.91845703	-0.68554688	+53.39355469	+8.83300781	-15.86425781	+1472
+1458241469.80559990	+9.55371094	-6.87304688	-0.97119141	+37.85888672	-1.53808594	-57.43652344	+2204	+9.54492188	-6.05126953	-0.81298828	-4.89990234	-8.43750000	+17.79785156	+1932	+6.56542969	-9.91845703	-0.68554688	+53.39355469	+8.81103516	-15.86425781	+1472
+1458241469.80970000	+9.55810547	-6.87304688	-0.97119141	+37.85888672	-1.53808594	-57.43652344	+2204	+9.54492188	-6.05126953	-0.81298828	-4.89990234	-8.43750000	+17.79785156	+1932	+6.56542969	-9.91845703	-0.68554688	+53.39355469	+8.81103516	-15.86425781	+1472
+1458241469.81390000	+9.55810547	-6.87304688	-0.97119141	+37.85888672	-1.53808594	-57.43652344	+2204	+9.54492188	-6.05126953	-0.81298828	-4.89990234	-8.43750000	+17.79785156	+1932	+6.56542969	-9.91845703	-0.68554688	+53.39355469	+8.81103516	-15.86425781	+1472
+1458241469.81810000	+9.55810547	-6.87304688	-0.96679688	+37.85888672	-1.56005859	-57.43652344	+2204	+9.54492188	-6.05126953	-0.81298828	-4.89990234	-8.43750000	+17.79785156	+1932	+6.56982422	-9.91845703	-0.68554688	+53.39355469	+8.81103516	-15.86425781	+1472
+1458241469.82640000	+9.55810547	-6.87304688	-0.96679688	+37.88085938	-1.58203125	-57.43652344	+2204	+9.54492188	-6.05126953	-0.81298828	-4.89990234	-8.45947266	+17.81982422	+1932	+6.56982422	-9.91845703	-0.68115234	+53.41552734	+8.81103516	-15.88623047	+1472
+1458241469.83060000	+9.55810547	-6.87304688	-0.96679688	+37.88085938	-1.58203125	-57.41455078	+2204	+9.54492188	-6.05126953	-0.81298828	-4.89990234	-8.45947266	+17.81982422	+1932	+6.57421875	-9.91845703	-0.68115234	+53.41552734	+8.81103516	-15.90820313	+1472
+1458241469.83470010	+9.55810547	-6.87304688	-0.96679688	+37.88085938	-1.60400391	-57.41455078	+2204	+9.54492188	-6.05126953	-0.81298828	-4.89990234	-8.45947266	+17.81982422	+1932	+6.57421875	-9.91845703	-0.68115234	+53.43750000	+8.83300781	-15.90820313	+1472
+1458241469.83890010	+9.56250000	-6.87304688	-0.96679688	+37.90283203	-1.62597656	-57.41455078	+2204	+9.54492188	-6.05126953	-0.81298828	-4.89990234	-8.48144531	+17.84179688	+1932	+6.57861328	-9.91406250	-0.67675781	+53.43750000	+8.83300781	-15.93017578	+1476
+1458241469.84310010	+9.56250000	-6.87304688	-0.96679688	+37.90283203	-1.62597656	-57.41455078	+2204	+9.54931641	-6.05126953	-0.81298828	-4.87792969	-8.48144531	+17.86376953	+1932	+6.57861328	-9.91406250	-0.67675781	+53.45947266	+8.83300781	-15.93017578	+1476
+1458241469.85139990	+9.56250000	-6.87304688	-0.96679688	+37.92480469	-1.66992188	-57.41455078	+2208	+9.54931641	-6.05126953	-0.81298828	-4.87792969	-8.50341797	+17.88574219	+1936	+6.58740234	-9.91406250	-0.67236328	+53.50341797	+8.85498047	-15.97412109	+1480
+1458241469.85560010	+9.56689453	-6.87304688	-0.96679688	+37.94677734	-1.69189453	-57.41455078	+2208	+9.54931641	-6.05126953	-0.81298828	-4.87792969	-8.52539063	+17.90771484	+1936	+6.58740234	-9.91406250	-0.66796875	+53.52539063	+8.85498047	-15.97412109	+1480
+1458241469.85970000	+9.56689453	-6.87304688	-0.96679688	+37.94677734	-1.71386719	-57.41455078	+2212	+9.54931641	-6.05126953	-0.80859375	-4.85595703	-8.52539063	+17.90771484	+1936	+6.59179688	-9.91406250	-0.66796875	+53.54736328	+8.85498047	-15.99609375	+1484
+1458241469.86389990	+9.56689453	-6.87304688	-0.96679688	+37.96875000	-1.73583984	-57.39257813	+2212	+9.54931641	-6.05126953	-0.80859375	-4.85595703	-8.54736328	+17.92968750	+1936	+6.59619141	-9.91406250	-0.66357422	+53.54736328	+8.85498047	-16.01806641	+1484
+1458241469.87220000	+9.56689453	-6.87304688	-0.96679688	+37.99072266	-1.75781250	-57.39257813	+2212	+9.54931641	-6.05126953	-0.80859375	-4.83398438	-8.56933594	+17.95166016	+1936	+6.59619141	-9.91406250	-0.66357422	+53.56933594	+8.85498047	-16.01806641	+1484
