# Supplementary material for: A direct effect of perception on action when grasping a cup
Source: Sci Rep. 2018 Jan 9;8:171. doi: 10.1038/s41598-017-18591-5 (PMC5760564; doi:10.1038/s41598-017-18591-5)
Supplement: Supplementary file 6 — Supplementary Information [file 41598_2017_18591_MOESM6_ESM.zip › SciRep_Data/S02instruct/S02_100instruct_Tr83.dat]

+1000000000000.00000000	+0.00000000	+0.00000000	+0.00000000	+0.00000000	+0.00000000	+0.00000000	+0	+0.00000000	+0.00000000	+0.00000000	+0.00000000	+0.00000000	+0.00000000	+0	+0.00000000	+0.00000000	+0.00000000	+0.00000000	+0.00000000	+0.00000000	+0
+1458241469.87640000	+9.56689453	-6.87304688	-0.96679688	+37.99072266	-1.77978516	-57.39257813	+2216	+9.55371094	-6.05126953	-0.80859375	-4.83398438	-8.56933594	+17.95166016	+1940	+6.59619141	-9.91406250	-0.66796875	+53.54736328	+8.83300781	-16.01806641	+1484
+1458241469.88060000	+9.56689453	-6.87304688	-0.96679688	+38.01269531	-1.77978516	-57.39257813	+2216	+9.55371094	-6.05126953	-0.80859375	-4.81201172	-8.59130859	+17.95166016	+1940	+6.59619141	-9.91845703	-0.66796875	+53.52539063	+8.83300781	-16.01806641	+1484
+1458241469.88890000	+9.56689453	-6.87304688	-0.96240234	+38.01269531	-1.80175781	-57.41455078	+2216	+9.55371094	-6.05126953	-0.80419922	-4.81201172	-8.59130859	+17.95166016	+1940	+6.59179688	-9.92285156	-0.67236328	+53.48144531	+8.78906250	-15.99609375	+1484
+1458241469.89720010	+9.56689453	-6.87304688	-0.96240234	+38.03466797	-1.82373047	-57.41455078	+2220	+9.55371094	-6.05126953	-0.80419922	-4.79003906	-8.61328125	+17.92968750	+1940	+6.58740234	-9.92724609	-0.67675781	+53.43750000	+8.76708984	-15.97412109	+1484
+1458241469.90140010	+9.56689453	-6.87304688	-0.96240234	+38.03466797	-1.82373047	-57.43652344	+2220	+9.55371094	-6.05126953	-0.80419922	-4.79003906	-8.61328125	+17.92968750	+1944	+6.58300781	-9.92724609	-0.68115234	+53.41552734	+8.74511719	-15.97412109	+1484
+1458241469.90969990	+9.56689453	-6.87304688	-0.95800781	+38.03466797	-1.84570313	-57.43652344	+2220	+9.55371094	-6.05126953	-0.80419922	-4.76806641	-8.63525391	+17.90771484	+1944	+6.57861328	-9.93164063	-0.68554688	+53.37158203	+8.70117188	-15.97412109	+1484
+1458241469.91389990	+9.56689453	-6.87304688	-0.95800781	+38.05664063	-1.84570313	-57.45849609	+2220	+9.55371094	-6.05126953	-0.79980469	-4.76806641	-8.63525391	+17.90771484	+1944	+6.57861328	-9.93603516	-0.68554688	+53.34960938	+8.67919922	-15.97412109	+1484
+1458241473.94549990	+9.62402344	-6.82910156	-0.89648438	+41.87988281	-6.17431641	-55.76660156	+2316	+9.57128906	-6.01611328	-0.71191406	-3.95507813	-10.26123047	+18.74267578	+2060	+6.71484375	-9.98437500	-0.61523438	+54.20654297	+8.67919922	-16.76513672	+1496
+1458241473.94960000	+9.62402344	-6.82910156	-0.89648438	+41.87988281	-6.17431641	-55.76660156	+2316	+9.57128906	-6.01611328	-0.71191406	-3.95507813	-10.26123047	+18.74267578	+2060	+6.71484375	-9.98437500	-0.61523438	+54.20654297	+8.67919922	-16.76513672	+1496
+1458241473.95380000	+9.62402344	-6.82910156	-0.89648438	+41.87988281	-6.17431641	-55.76660156	+2316	+9.57128906	-6.01611328	-0.71191406	-3.95507813	-10.26123047	+18.74267578	+2060	+6.71044922	-9.98437500	-0.61962891	+54.18457031	+8.65722656	-16.74316406	+1500
+1458241473.95799990	+9.62402344	-6.82910156	-0.89648438	+41.87988281	-6.17431641	-55.76660156	+2316	+9.57128906	-6.01611328	-0.71191406	-3.95507813	-10.26123047	+18.74267578	+2060	+6.71044922	-9.98876953	-0.61962891	+54.16259766	+8.65722656	-16.74316406	+1500
+1458241473.96210000	+9.62402344	-6.82910156	-0.89648438	+41.87988281	-6.15234375	-55.76660156	+2316	+9.57128906	-6.01611328	-0.71191406	-3.95507813	-10.26123047	+18.74267578	+2060	+6.70605469	-9.98876953	-0.62402344	+54.14062500	+8.63525391	-16.72119141	+1500
+1458241473.96630000	+9.61962891	-6.82910156	-0.89648438	+41.87988281	-6.15234375	-55.76660156	+2316	+9.57128906	-6.01611328	-0.71191406	-3.95507813	-10.26123047	+18.72070313	+2060	+6.70166016	-9.99316406	-0.62402344	+54.11865234	+8.63525391	-16.69921875	+1504
+1458241473.97050000	+9.61962891	-6.82910156	-0.89648438	+41.87988281	-6.15234375	-55.76660156	+2316	+9.57128906	-6.01611328	-0.71191406	-3.95507813	-10.26123047	+18.72070313	+2060	+6.70166016	-9.99316406	-0.62841797	+54.09667969	+8.61328125	-16.69921875	+1504
+1458241473.97460010	+9.61962891	-6.82910156	-0.89648438	+41.85791016	-6.15234375	-55.76660156	+2316	+9.57128906	-6.01611328	-0.71191406	-3.95507813	-10.26123047	+18.72070313	+2060	+6.69726563	-9.99316406	-0.62841797	+54.07470703	+8.61328125	-16.67724609	+1504
+1458241473.97880010	+9.61962891	-6.82910156	-0.89648438	+41.85791016	-6.15234375	-55.76660156	+2316	+9.57128906	-6.01611328	-0.71191406	-3.95507813	-10.26123047	+18.72070313	+2060	+6.69726563	-9.99755859	-0.63281250	+54.05273438	+8.59130859	-16.67724609	+1504
+1458241473.98709990	+9.61962891	-6.82910156	-0.89648438	+41.85791016	-6.13037109	-55.76660156	+2316	+9.57128906	-6.01611328	-0.71191406	-3.95507813	-10.26123047	+18.69873047	+2060	+6.68847656	-9.99755859	-0.63720703	+54.00878906	+8.56933594	-16.63330078	+1504
+1458241473.99130010	+9.61962891	-6.82910156	-0.89648438	+41.85791016	-6.13037109	-55.76660156	+2316	+9.57128906	-6.01611328	-0.71191406	-3.95507813	-10.26123047	+18.69873047	+2060	+6.68408203	-10.00195313	-0.64160156	+53.96484375	+8.54736328	-16.61132813	+1504
+1458241473.99540000	+9.61962891	-6.82910156	-0.89648438	+41.85791016	-6.13037109	-55.76660156	+2316	+9.57128906	-6.01611328	-0.71191406	-3.95507813	-10.26123047	+18.69873047	+2060	+6.68408203	-10.00634766	-0.64599609	+53.94287109	+8.54736328	-16.61132813	+1504
+1458241473.99959990	+9.61962891	-6.82910156	-0.89648438	+41.85791016	-6.13037109	-55.76660156	+2316	+9.57128906	-6.01611328	-0.71191406	-3.95507813	-10.26123047	+18.67675781	+2060	+6.67529297	-10.01074219	-0.65039063	+53.89892578	+8.52539063	-16.56738281	+1504
+1458241474.00379990	+9.61962891	-6.82910156	-0.89648438	+41.85791016	-6.13037109	-55.76660156	+2316	+9.57128906	-6.01611328	-0.71191406	-3.93310547	-10.26123047	+18.67675781	+2060	+6.67089844	-10.01074219	-0.65478516	+53.85498047	+8.50341797	-16.54541016	+1504
+1458241474.00790000	+9.61962891	-6.82910156	-0.89648438	+41.85791016	-6.13037109	-55.76660156	+2316	+9.57128906	-6.01611328	-0.71191406	-3.93310547	-10.26123047	+18.67675781	+2060	+6.66650391	-10.01513672	-0.65917969	+53.83300781	+8.48144531	-16.52343750	+1500
+1458241474.01210000	+9.61962891	-6.82910156	-0.89648438	+41.85791016	-6.13037109	-55.78857422	+2316	+9.57128906	-6.01611328	-0.71191406	-3.93310547	-10.26123047	+18.65478516	+2060	+6.66650391	-10.01513672	-0.65917969	+53.81103516	+8.48144531	-16.52343750	+1500
+1458241474.01630000	+9.61962891	-6.82910156	-0.89648438	+41.85791016	-6.13037109	-55.78857422	+2316	+9.57128906	-6.01611328	-0.71191406	-3.93310547	-10.26123047	+18.65478516	+2060	+6.66650391	-10.01513672	-0.65917969	+53.81103516	+8.48144531	-16.52343750	+1496
+1458241474.02040000	+9.61962891	-6.82910156	-0.89648438	+41.85791016	-6.13037109	-55.78857422	+2316	+9.57128906	-6.01611328	-0.71191406	-3.93310547	-10.26123047	+18.65478516	+2060	+6.66650391	-10.01513672	-0.65478516	+53.83300781	+8.50341797	-16.54541016	+1492
+1458241474.02460000	+9.61962891	-6.82910156	-0.89648438	+41.85791016	-6.13037109	-55.78857422	+2316	+9.57128906	-6.01611328	-0.71191406	-3.93310547	-10.26123047	+18.65478516	+2060	+6.67089844	-10.01513672	-0.65478516	+53.83300781	+8.50341797	-16.54541016	+1492
+1458241474.03290010	+9.61962891	-6.82910156	-0.89648438	+41.85791016	-6.13037109	-55.78857422	+2316	+9.57128906	-6.01611328	-0.71191406	-3.93310547	-10.26123047	+18.67675781	+2060	+6.67529297	-10.01074219	-0.65039063	+53.87695313	+8.52539063	-16.56738281	+1488
+1458241474.03710010	+9.61962891	-6.82910156	-0.89648438	+41.85791016	-6.13037109	-55.78857422	+2316	+9.57128906	-6.01611328	-0.71191406	-3.93310547	-10.26123047	+18.67675781	+2060	+6.67529297	-10.01074219	-0.65039063	+53.87695313	+8.54736328	-16.56738281	+1484
+1458241474.04539990	+9.61962891	-6.82910156	-0.89648438	+41.87988281	-6.13037109	-55.76660156	+2316	+9.57128906	-6.01611328	-0.71191406	-3.93310547	-10.26123047	+18.67675781	+2060	+6.67968750	-10.01074219	-0.65039063	+53.89892578	+8.54736328	-16.58935547	+1484
+1458241474.04959990	+9.61962891	-6.82910156	-0.89648438	+41.87988281	-6.13037109	-55.76660156	+2316	+9.57128906	-6.01611328	-0.71191406	-3.93310547	-10.26123047	+18.67675781	+2060	+6.67968750	-10.01074219	-0.64599609	+53.92089844	+8.54736328	-16.58935547	+1480
+1458241474.05790000	+9.61962891	-6.82910156	-0.89648438	+41.87988281	-6.13037109	-55.76660156	+2316	+9.57128906	-6.01611328	-0.71191406	-3.93310547	-10.26123047	+18.67675781	+2060	+6.67968750	-10.01074219	-0.64599609	+53.92089844	+8.56933594	-16.58935547	+1480
+1458241474.06209990	+9.61962891	-6.82910156	-0.89648438	+41.87988281	-6.15234375	-55.76660156	+2316	+9.57128906	-6.01611328	-0.71191406	-3.93310547	-10.26123047	+18.67675781	+2060	+6.67968750	-10.00634766	-0.64599609	+53.94287109	+8.56933594	-16.58935547	+1480
+1458241474.06620000	+9.61962891	-6.82910156	-0.89648438	+41.87988281	-6.15234375	-55.76660156	+2316	+9.57128906	-6.01611328	-0.71191406	-3.93310547	-10.26123047	+18.67675781	+2060	+6.68408203	-10.00634766	-0.64599609	+53.94287109	+8.56933594	-16.58935547	+1476
+1458241474.07460000	+9.61962891	-6.82910156	-0.89648438	+41.87988281	-6.15234375	-55.76660156	+2316	+9.57128906	-6.01611328	-0.71191406	-3.93310547	-10.26123047	+18.67675781	+2060	+6.68408203	-10.00634766	-0.64599609	+53.94287109	+8.56933594	-16.58935547	+1476
+1458241474.07870010	+9.61962891	-6.82910156	-0.89648438	+41.87988281	-6.15234375	-55.76660156	+2312	+9.57128906	-6.01611328	-0.71191406	-3.93310547	-10.26123047	+18.67675781	+2060	+6.68408203	-10.00634766	-0.64599609	+53.94287109	+8.56933594	-16.58935547	+1472
+1458241474.08290000	+9.61962891	-6.82910156	-0.89648438	+41.87988281	-6.15234375	-55.76660156	+2312	+9.57128906	-6.01611328	-0.71191406	-3.93310547	-10.26123047	+18.67675781	+2060	+6.68408203	-10.00634766	-0.64599609	+53.94287109	+8.56933594	-16.58935547	+1472
+1458241474.09120010	+9.61962891	-6.82910156	-0.89648438	+41.87988281	-6.13037109	-55.76660156	+2312	+9.57128906	-6.01611328	-0.71191406	-3.93310547	-10.26123047	+18.67675781	+2060	+6.67968750	-10.01074219	-0.64599609	+53.92089844	+8.56933594	-16.58935547	+1472
+1458241474.09540010	+9.61962891	-6.82910156	-0.89648438	+41.87988281	-6.13037109	-55.76660156	+2312	+9.57128906	-6.01611328	-0.71191406	-3.93310547	-10.23925781	+18.67675781	+2060	+6.67968750	-10.01074219	-0.64599609	+53.92089844	+8.56933594	-16.58935547	+1472
+1458241474.10369990	+9.61962891	-6.82910156	-0.89648438	+41.87988281	-6.13037109	-55.76660156	+2312	+9.57128906	-6.01611328	-0.71191406	-3.93310547	-10.23925781	+18.67675781	+2060	+6.67968750	-10.01074219	-0.64599609	+53.89892578	+8.56933594	-16.56738281	+1468
+1458241474.11209990	+9.61962891	-6.82910156	-0.89648438	+41.87988281	-6.13037109	-55.76660156	+2312	+9.57128906	-6.01611328	-0.71191406	-3.93310547	-10.23925781	+18.65478516	+2060	+6.67529297	-10.01074219	-0.64599609	+53.89892578	+8.56933594	-16.56738281	+1468
+1458241474.11620000	+9.61962891	-6.82910156	-0.89648438	+41.87988281	-6.13037109	-55.76660156	+2312	+9.57128906	-6.01611328	-0.71191406	-3.93310547	-10.23925781	+18.65478516	+2060	+6.67529297	-10.01074219	-0.65039063	+53.89892578	+8.56933594	-16.56738281	+1468
+1458241474.12040000	+9.61962891	-6.82910156	-0.89648438	+41.87988281	-6.13037109	-55.76660156	+2312	+9.57128906	-6.01611328	-0.71191406	-3.93310547	-10.23925781	+18.65478516	+2060	+6.67529297	-10.01074219	-0.65039063	+53.87695313	+8.56933594	-16.56738281	+1464
+1458241474.12459990	+9.61962891	-6.82910156	-0.89648438	+41.87988281	-6.13037109	-55.76660156	+2312	+9.57128906	-6.01611328	-0.71191406	-3.93310547	-10.23925781	+18.65478516	+2060	+6.67529297	-10.01074219	-0.65039063	+53.87695313	+8.56933594	-16.54541016	+1464
+1458241474.13290000	+9.61962891	-6.82910156	-0.89648438	+41.87988281	-6.13037109	-55.76660156	+2312	+9.57128906	-6.01611328	-0.71191406	-3.93310547	-10.23925781	+18.65478516	+2060	+6.67529297	-10.01074219	-0.65039063	+53.87695313	+8.56933594	-16.54541016	+1460
+1458241474.13700010	+9.61962891	-6.82910156	-0.89648438	+41.87988281	-6.13037109	-55.76660156	+2312	+9.57128906	-6.01611328	-0.71191406	-3.93310547	-10.23925781	+18.65478516	+2060	+6.67529297	-10.01074219	-0.65039063	+53.87695313	+8.56933594	-16.54541016	+1460
+1458241474.14120010	+9.61962891	-6.82910156	-0.89648438	+41.87988281	-6.13037109	-55.76660156	+2312	+9.57128906	-6.01611328	-0.71191406	-3.93310547	-10.23925781	+18.65478516	+2060	+6.67529297	-10.01074219	-0.65039063	+53.87695313	+8.56933594	-16.54541016	+1460
+1458241474.14949990	+9.61962891	-6.82910156	-0.89648438	+41.87988281	-6.13037109	-55.76660156	+2312	+9.57128906	-6.01611328	-0.71191406	-3.93310547	-10.23925781	+18.65478516	+2060	+6.67529297	-10.01074219	-0.64599609	+53.89892578	+8.56933594	-16.54541016	+1460
+1458241474.15790010	+9.61962891	-6.82910156	-0.89648438	+41.87988281	-6.13037109	-55.76660156	+2312	+9.57128906	-6.01611328	-0.71191406	-3.93310547	-10.21728516	+18.65478516	+2060	+6.67968750	-10.01074219	-0.64599609	+53.92089844	+8.56933594	-16.56738281	+1460
+1458241474.16199990	+9.61962891	-6.82910156	-0.89648438	+41.87988281	-6.13037109	-55.76660156	+2312	+9.57128906	-6.01611328	-0.71630859	-3.93310547	-10.21728516	+18.65478516	+2060	+6.67968750	-10.01074219	-0.64599609	+53.92089844	+8.59130859	-16.56738281	+1460
+1458241474.17039990	+9.61962891	-6.83349609	-0.89648438	+41.87988281	-6.13037109	-55.74462891	+2312	+9.57128906	-6.01611328	-0.71630859	-3.95507813	-10.21728516	+18.65478516	+2060	+6.67968750	-10.00634766	-0.64160156	+53.94287109	+8.59130859	-16.56738281	+1460
+1458241474.17450000	+9.61962891	-6.83349609	-0.89648438	+41.87988281	-6.13037109	-55.74462891	+2312	+9.57128906	-6.01611328	-0.71630859	-3.95507813	-10.21728516	+18.65478516	+2060	+6.68408203	-10.00634766	-0.64160156	+53.96484375	+8.61328125	-16.56738281	+1460
+1458241474.17870000	+9.61962891	-6.83349609	-0.89648438	+41.87988281	-6.13037109	-55.74462891	+2312	+9.57128906	-6.01611328	-0.71630859	-3.95507813	-10.21728516	+18.65478516	+2060	+6.68408203	-10.00634766	-0.64160156	+53.96484375	+8.61328125	-16.58935547	+1460
+1458241474.18700000	+9.61962891	-6.83349609	-0.89648438	+41.87988281	-6.13037109	-55.74462891	+2312	+9.57128906	-6.01611328	-0.71630859	-3.95507813	-10.21728516	+18.65478516	+2060	+6.68408203	-10.00634766	-0.64160156	+53.98681641	+8.61328125	-16.58935547	+1460
+1458241474.19120000	+9.61962891	-6.83349609	-0.89648438	+41.87988281	-6.13037109	-55.74462891	+2312	+9.57128906	-6.01611328	-0.71630859	-3.95507813	-10.21728516	+18.65478516	+2060	+6.68408203	-10.00634766	-0.63720703	+53.98681641	+8.63525391	-16.58935547	+1460
+1458241474.19540000	+9.61962891	-6.83349609	-0.89648438	+41.87988281	-6.10839844	-55.74462891	+2312	+9.57128906	-6.01611328	-0.71630859	-3.95507813	-10.21728516	+18.65478516	+2060	+6.68408203	-10.00634766	-0.63720703	+53.98681641	+8.63525391	-16.58935547	+1460
+1458241474.20370010	+9.61962891	-6.83349609	-0.89648438	+41.87988281	-6.10839844	-55.74462891	+2312	+9.57128906	-6.01611328	-0.71630859	-3.95507813	-10.21728516	+18.65478516	+2060	+6.68408203	-10.00634766	-0.64160156	+53.98681641	+8.63525391	-16.58935547	+1460
+1458241474.20790000	+9.61962891	-6.83349609	-0.89648438	+41.87988281	-6.10839844	-55.74462891	+2312	+9.56689453	-6.01611328	-0.71630859	-3.95507813	-10.21728516	+18.65478516	+2060	+6.68408203	-10.00634766	-0.64160156	+53.98681641	+8.63525391	-16.58935547	+1460
+1458241474.21199990	+9.61962891	-6.83349609	-0.89648438	+41.87988281	-6.10839844	-55.74462891	+2312	+9.56689453	-6.01611328	-0.71630859	-3.95507813	-10.21728516	+18.65478516	+2060	+6.68408203	-10.00634766	-0.64160156	+53.96484375	+8.63525391	-16.58935547	+1460
+1458241474.22030000	+9.61962891	-6.83349609	-0.89648438	+41.87988281	-6.10839844	-55.74462891	+2312	+9.56689453	-6.01611328	-0.71630859	-3.95507813	-10.21728516	+18.63281250	+2060	+6.67968750	-10.00634766	-0.64160156	+53.96484375	+8.63525391	-16.56738281	+1460
+1458241474.22449990	+9.61962891	-6.83349609	-0.89648438	+41.87988281	-6.10839844	-55.74462891	+2308	+9.56689453	-6.01611328	-0.71630859	-3.95507813	-10.19531250	+18.63281250	+2060	+6.67968750	-10.00634766	-0.64160156	+53.94287109	+8.61328125	-16.56738281	+1460
+1458241474.22869990	+9.61962891	-6.83349609	-0.90087891	+41.87988281	-6.08642578	-55.74462891	+2308	+9.56689453	-6.01611328	-0.71630859	-3.95507813	-10.19531250	+18.63281250	+2060	+6.67968750	-10.00634766	-0.64160156	+53.94287109	+8.61328125	-16.56738281	+1460
+1458241474.23700000	+9.61523438	-6.83349609	-0.90087891	+41.87988281	-6.08642578	-55.74462891	+2308	+9.56689453	-6.01611328	-0.71630859	-3.95507813	-10.19531250	+18.63281250	+2060	+6.67968750	-10.01074219	-0.64599609	+53.94287109	+8.61328125	-16.56738281	+1460
+1458241474.25370000	+9.61523438	-6.83349609	-0.90087891	+41.87988281	-6.08642578	-55.74462891	+2308	+9.56689453	-6.01611328	-0.71630859	-3.95507813	-10.19531250	+18.61083984	+2060	+6.67529297	-10.01074219	-0.64599609	+53.92089844	+8.61328125	-16.54541016	+1456
+1458241474.25780010	+9.61523438	-6.83349609	-0.90087891	+41.87988281	-6.08642578	-55.74462891	+2308	+9.56689453	-6.01611328	-0.71630859	-3.95507813	-10.19531250	+18.61083984	+2060	+6.67529297	-10.01074219	-0.64599609	+53.92089844	+8.61328125	-16.54541016	+1456
+1458241474.26200010	+9.61523438	-6.83349609	-0.90087891	+41.87988281	-6.08642578	-55.74462891	+2308	+9.56689453	-6.01611328	-0.71630859	-3.95507813	-10.19531250	+18.61083984	+2060	+6.67529297	-10.01074219	-0.64599609	+53.92089844	+8.63525391	-16.56738281	+1456
+1458241474.26620010	+9.61523438	-6.83349609	-0.90087891	+41.87988281	-6.08642578	-55.74462891	+2308	+9.56689453	-6.01611328	-0.71630859	-3.95507813	-10.19531250	+18.61083984	+2056	+6.67529297	-10.00634766	-0.64599609	+53.94287109	+8.63525391	-16.56738281	+1456
+1458241474.27029990	+9.61523438	-6.83349609	-0.90087891	+41.87988281	-6.08642578	-55.74462891	+2308	+9.56689453	-6.01611328	-0.71630859	-3.95507813	-10.19531250	+18.61083984	+2056	+6.67968750	-10.00634766	-0.64599609	+53.94287109	+8.63525391	-16.56738281	+1456
+1458241474.27449990	+9.61523438	-6.83349609	-0.90087891	+41.87988281	-6.08642578	-55.74462891	+2308	+9.56689453	-6.02050781	-0.71630859	-3.95507813	-10.17333984	+18.61083984	+2056	+6.67968750	-10.00634766	-0.64160156	+53.94287109	+8.63525391	-16.56738281	+1456
+1458241474.27870010	+9.61962891	-6.83349609	-0.90087891	+41.87988281	-6.08642578	-55.74462891	+2308	+9.56689453	-6.02050781	-0.71630859	-3.95507813	-10.17333984	+18.61083984	+2056	+6.67968750	-10.00634766	-0.64160156	+53.96484375	+8.63525391	-16.56738281	+1456
+1458241474.28699990	+9.61962891	-6.83349609	-0.90087891	+41.87988281	-6.08642578	-55.74462891	+2308	+9.56689453	-6.02050781	-0.71630859	-3.95507813	-10.17333984	+18.61083984	+2056	+6.68408203	-10.00634766	-0.64160156	+53.96484375	+8.65722656	-16.58935547	+1456
+1458241474.29119990	+9.61962891	-6.83349609	-0.90087891	+41.85791016	-6.08642578	-55.74462891	+2308	+9.56689453	-6.02050781	-0.71630859	-3.95507813	-10.17333984	+18.61083984	+2056	+6.68408203	-10.00634766	-0.64160156	+53.98681641	+8.65722656	-16.58935547	+1460
+1458241474.29530000	+9.61962891	-6.83349609	-0.90087891	+41.85791016	-6.08642578	-55.74462891	+2308	+9.56689453	-6.02050781	-0.71630859	-3.97705078	-10.17333984	+18.61083984	+2056	+6.68408203	-10.00634766	-0.63720703	+53.98681641	+8.65722656	-16.58935547	+1460
+1458241474.29950000	+9.61962891	-6.83349609	-0.90087891	+41.85791016	-6.08642578	-55.74462891	+2308	+9.57128906	-6.02050781	-0.72070313	-3.97705078	-10.17333984	+18.63281250	+2056	+6.68408203	-10.00634766	-0.63720703	+53.98681641	+8.67919922	-16.58935547	+1460
+1458241474.30360010	+9.61962891	-6.83349609	-0.90087891	+41.85791016	-6.08642578	-55.74462891	+2308	+9.57128906	-6.02050781	-0.72070313	-3.97705078	-10.17333984	+18.63281250	+2056	+6.68408203	-10.00195313	-0.63720703	+53.98681641	+8.67919922	-16.61132813	+1460
+1458241474.30780010	+9.61962891	-6.83349609	-0.90087891	+41.85791016	-6.08642578	-55.74462891	+2308	+9.57128906	-6.02050781	-0.72070313	-3.97705078	-10.17333984	+18.63281250	+2056	+6.68408203	-10.00195313	-0.63720703	+53.98681641	+8.67919922	-16.61132813	+1460
+1458241474.31200000	+9.61962891	-6.83349609	-0.90087891	+41.85791016	-6.08642578	-55.74462891	+2308	+9.57128906	-6.02050781	-0.72070313	-3.97705078	-10.17333984	+18.61083984	+2056	+6.68408203	-10.00195313	-0.63720703	+53.98681641	+8.67919922	-16.61132813	+1460
+1458241474.31609990	+9.61962891	-6.83349609	-0.90087891	+41.85791016	-6.08642578	-55.74462891	+2308	+9.57128906	-6.02050781	-0.72070313	-3.97705078	-10.17333984	+18.61083984	+2056	+6.68408203	-10.00195313	-0.63720703	+53.98681641	+8.67919922	-16.61132813	+1460
+1458241474.32030010	+9.61962891	-6.83349609	-0.90087891	+41.85791016	-6.08642578	-55.74462891	+2308	+9.57128906	-6.02050781	-0.72070313	-3.97705078	-10.17333984	+18.61083984	+2056	+6.68408203	-10.00634766	-0.63720703	+53.98681641	+8.67919922	-16.61132813	+1460
+1458241474.32450010	+9.61962891	-6.83349609	-0.90087891	+41.85791016	-6.06445313	-55.74462891	+2308	+9.57128906	-6.02050781	-0.72070313	-3.97705078	-10.17333984	+18.61083984	+2056	+6.68408203	-10.00634766	-0.63720703	+53.98681641	+8.67919922	-16.61132813	+1460
+1458241474.32859990	+9.61962891	-6.83349609	-0.90087891	+41.85791016	-6.06445313	-55.74462891	+2308	+9.57128906	-6.02050781	-0.72070313	-3.95507813	-10.17333984	+18.61083984	+2056	+6.68408203	-10.00634766	-0.63720703	+53.98681641	+8.67919922	-16.61132813	+1460
+1458241474.33279990	+9.61962891	-6.83349609	-0.90087891	+41.85791016	-6.06445313	-55.74462891	+2308	+9.57128906	-6.02050781	-0.72070313	-3.95507813	-10.17333984	+18.61083984	+2056	+6.68408203	-10.00634766	-0.63720703	+53.96484375	+8.67919922	-16.61132813	+1464
+1458241474.33699990	+9.61962891	-6.83349609	-0.90087891	+41.85791016	-6.06445313	-55.74462891	+2308	+9.57128906	-6.02050781	-0.72070313	-3.95507813	-10.17333984	+18.61083984	+2056	+6.68408203	-10.00634766	-0.63720703	+53.96484375	+8.67919922	-16.61132813	+1464
+1458241474.34110000	+9.61962891	-6.83349609	-0.90087891	+41.85791016	-6.06445313	-55.76660156	+2308	+9.57128906	-6.02050781	-0.72070313	-3.95507813	-10.17333984	+18.61083984	+2056	+6.67968750	-10.00634766	-0.63720703	+53.94287109	+8.67919922	-16.61132813	+1464
+1458241474.34530000	+9.61962891	-6.83349609	-0.90087891	+41.83593750	-6.06445313	-55.76660156	+2308	+9.57128906	-6.02050781	-0.72070313	-3.95507813	-10.17333984	+18.58886719	+2052	+6.67968750	-10.00634766	-0.63720703	+53.94287109	+8.67919922	-16.61132813	+1464
+1458241474.34949990	+9.61962891	-6.83349609	-0.90087891	+41.83593750	-6.06445313	-55.76660156	+2308	+9.57128906	-6.02050781	-0.72070313	-3.95507813	-10.17333984	+18.58886719	+2052	+6.67968750	-10.00634766	-0.64160156	+53.94287109	+8.67919922	-16.58935547	+1464
+1458241474.35360000	+9.61523438	-6.83349609	-0.90087891	+41.83593750	-6.04248047	-55.76660156	+2308	+9.57128906	-6.02050781	-0.72070313	-3.95507813	-10.17333984	+18.58886719	+2052	+6.67968750	-10.01074219	-0.64160156	+53.92089844	+8.65722656	-16.58935547	+1464
+1458241474.35780000	+9.61523438	-6.83349609	-0.90087891	+41.83593750	-6.04248047	-55.76660156	+2308	+9.57128906	-6.02050781	-0.72070313	-3.95507813	-10.17333984	+18.58886719	+2052	+6.67968750	-10.01074219	-0.64160156	+53.92089844	+8.65722656	-16.58935547	+1464
+1458241474.36200000	+9.61523438	-6.83349609	-0.90087891	+41.83593750	-6.04248047	-55.76660156	+2308	+9.57128906	-6.02050781	-0.72070313	-3.95507813	-10.17333984	+18.56689453	+2052	+6.67529297	-10.01074219	-0.64160156	+53.92089844	+8.65722656	-16.58935547	+1464
+1458241474.36610010	+9.61523438	-6.83349609	-0.90087891	+41.83593750	-6.04248047	-55.76660156	+2308	+9.57128906	-6.02050781	-0.72070313	-3.95507813	-10.17333984	+18.56689453	+2052	+6.67529297	-10.01074219	-0.64160156	+53.89892578	+8.65722656	-16.58935547	+1460
+1458241474.37030010	+9.61523438	-6.83349609	-0.90087891	+41.83593750	-6.04248047	-55.76660156	+2308	+9.57128906	-6.02050781	-0.72070313	-3.95507813	-10.17333984	+18.56689453	+2052	+6.67529297	-10.01074219	-0.64160156	+53.89892578	+8.65722656	-16.58935547	+1460
+1458241474.37439990	+9.61962891	-6.83789063	-0.90087891	+41.83593750	-6.04248047	-55.76660156	+2308	+9.57128906	-6.02050781	-0.72070313	-3.95507813	-10.17333984	+18.56689453	+2052	+6.67529297	-10.01074219	-0.64160156	+53.89892578	+8.65722656	-16.58935547	+1460
+1458241474.37859990	+9.61962891	-6.83789063	-0.90087891	+41.83593750	-6.04248047	-55.78857422	+2308	+9.57128906	-6.02050781	-0.72070313	-3.95507813	-10.17333984	+18.56689453	+2052	+6.67968750	-10.01074219	-0.64160156	+53.89892578	+8.65722656	-16.61132813	+1460
+1458241474.38280010	+9.61962891	-6.83789063	-0.90087891	+41.83593750	-6.04248047	-55.78857422	+2308	+9.57128906	-6.02050781	-0.72070313	-3.95507813	-10.19531250	+18.56689453	+2052	+6.67968750	-10.01074219	-0.64160156	+53.92089844	+8.67919922	-16.61132813	+1460
+1458241474.38689990	+9.61962891	-6.83789063	-0.90087891	+41.83593750	-6.04248047	-55.78857422	+2308	+9.57128906	-6.02050781	-0.72070313	-3.95507813	-10.19531250	+18.56689453	+2052	+6.67968750	-10.01074219	-0.64160156	+53.92089844	+8.67919922	-16.61132813	+1460
+1458241474.39109990	+9.61962891	-6.83789063	-0.90087891	+41.83593750	-6.06445313	-55.78857422	+2308	+9.57128906	-6.02490234	-0.72070313	-3.95507813	-10.19531250	+18.56689453	+2052	+6.67968750	-10.01074219	-0.64160156	+53.92089844	+8.67919922	-16.61132813	+1460
+1458241474.39529990	+9.61962891	-6.83789063	-0.90087891	+41.83593750	-6.06445313	-55.78857422	+2308	+9.57128906	-6.02490234	-0.72070313	-3.95507813	-10.19531250	+18.56689453	+2052	+6.67968750	-10.01074219	-0.63720703	+53.92089844	+8.67919922	-16.63330078	+1460
+1458241474.39940000	+9.61962891	-6.83789063	-0.90087891	+41.83593750	-6.06445313	-55.81054688	+2308	+9.57128906	-6.02490234	-0.72070313	-3.95507813	-10.21728516	+18.56689453	+2056	+6.68408203	-10.01074219	-0.63720703	+53.94287109	+8.67919922	-16.63330078	+1460
+1458241474.40360000	+9.62402344	-6.83789063	-0.90087891	+41.85791016	-6.08642578	-55.81054688	+2308	+9.57128906	-6.02490234	-0.72070313	-3.95507813	-10.21728516	+18.56689453	+2056	+6.68408203	-10.01074219	-0.63720703	+53.94287109	+8.67919922	-16.65527344	+1460
+1458241474.40780000	+9.62402344	-6.83789063	-0.90087891	+41.85791016	-6.08642578	-55.81054688	+2308	+9.57128906	-6.02490234	-0.72070313	-3.95507813	-10.21728516	+18.58886719	+2056	+6.68847656	-10.00634766	-0.63281250	+53.96484375	+8.67919922	-16.67724609	+1464
+1458241474.41190000	+9.62402344	-6.83789063	-0.90087891	+41.85791016	-6.10839844	-55.83251953	+2308	+9.57128906	-6.02490234	-0.72070313	-3.95507813	-10.23925781	+18.58886719	+2056	+6.69287109	-10.00634766	-0.63281250	+53.98681641	+8.70117188	-16.69921875	+1464
+1458241474.41610000	+9.62402344	-6.83789063	-0.89648438	+41.85791016	-6.10839844	-55.83251953	+2308	+9.57128906	-6.02490234	-0.71630859	-3.93310547	-10.23925781	+18.58886719	+2056	+6.69287109	-10.00634766	-0.62841797	+54.00878906	+8.67919922	-16.72119141	+1468
+1458241474.42030000	+9.62402344	-6.83789063	-0.89648438	+41.85791016	-6.13037109	-55.83251953	+2308	+9.57128906	-6.02490234	-0.71630859	-3.93310547	-10.26123047	+18.58886719	+2056	+6.69726563	-10.00634766	-0.62841797	+54.00878906	+8.67919922	-16.74316406	+1468
+1458241474.42440010	+9.62841797	-6.83789063	-0.89648438	+41.87988281	-6.15234375	-55.85449219	+2308	+9.57568359	-6.02490234	-0.71630859	-3.93310547	-10.28320313	+18.61083984	+2060	+6.70166016	-10.00195313	-0.62841797	+54.00878906	+8.67919922	-16.76513672	+1468
+1458241474.42860010	+9.62841797	-6.83789063	-0.89648438	+41.87988281	-6.15234375	-55.85449219	+2312	+9.57568359	-6.02050781	-0.71630859	-3.93310547	-10.28320313	+18.61083984	+2060	+6.70166016	-10.00195313	-0.62841797	+54.00878906	+8.65722656	-16.78710938	+1468
+1458241474.43280010	+9.62841797	-6.83789063	-0.89208984	+41.87988281	-6.17431641	-55.87646484	+2312	+9.57568359	-6.02050781	-0.71630859	-3.93310547	-10.30517578	+18.61083984	+2060	+6.70166016	-10.00195313	-0.62841797	+54.00878906	+8.61328125	-16.80908203	+1472
+1458241474.43689990	+9.62841797	-6.83789063	-0.89208984	+41.87988281	-6.19628906	-55.87646484	+2312	+9.57568359	-6.02050781	-0.71630859	-3.93310547	-10.32714844	+18.61083984	+2064	+6.70166016	-10.00634766	-0.62841797	+53.98681641	+8.59130859	-16.83105469	+1472
+1458241474.44109990	+9.62841797	-6.83349609	-0.89208984	+41.90185547	-6.21826172	-55.89843750	+2316	+9.57568359	-6.02050781	-0.71191406	-3.91113281	-10.34912109	+18.61083984	+2064	+6.70166016	-10.00634766	-0.63281250	+53.96484375	+8.52539063	-16.85302734	+1472
+1458241474.44530010	+9.62841797	-6.83349609	-0.88769531	+41.90185547	-6.24023438	-55.89843750	+2316	+9.58007813	-6.01611328	-0.71191406	-3.91113281	-10.37109375	+18.61083984	+2064	+6.70166016	-10.00634766	-0.63281250	+53.94287109	+8.48144531	-16.87500000	+1472
+1458241474.44939990	+9.63281250	-6.83349609	-0.88769531	+41.90185547	-6.26220703	-55.92041016	+2316	+9.58007813	-6.01611328	-0.70751953	-3.91113281	-10.39306641	+18.61083984	+2068	+6.69726563	-10.00634766	-0.63720703	+53.89892578	+8.41552734	-16.87500000	+1472
+1458241474.45359990	+9.63281250	-6.82910156	-0.88769531	+41.92382813	-6.28417969	-55.94238281	+2320	+9.58007813	-6.01611328	-0.70751953	-3.91113281	-10.43701172	+18.61083984	+2068	+6.69726563	-10.01074219	-0.64160156	+53.85498047	+8.34960938	-16.89697266	+1476
+1458241474.45770000	+9.63281250	-6.82910156	-0.88330078	+41.92382813	-6.32812500	-55.94238281	+2320	+9.58447266	-6.01171875	-0.70312500	-3.91113281	-10.45898438	+18.61083984	+2072	+6.69287109	-10.01074219	-0.64599609	+53.81103516	+8.28369141	-16.91894531	+1476
+1458241474.46190000	+9.63281250	-6.82470703	-0.88330078	+41.94580078	-6.35009766	-55.96435547	+2324	+9.58447266	-6.01171875	-0.69873047	-3.91113281	-10.52490234	+18.61083984	+2076	+6.69287109	-10.01074219	-0.65039063	+53.74511719	+8.17382813	-16.96289063	+1476
+1458241474.46610000	+9.63281250	-6.82470703	-0.87890625	+41.96777344	-6.39404297	-55.98632813	+2324	+9.58447266	-6.00732422	-0.69873047	-3.91113281	-10.56884766	+18.61083984	+2076	+6.68847656	-10.01513672	-0.65478516	+53.70117188	+8.06396484	-16.98486328	+1476
+1458241474.47020010	+9.63720703	-6.82031250	-0.87451172	+41.96777344	-6.43798828	-55.98632813	+2328	+9.58886719	-6.00292969	-0.69433594	-3.91113281	-10.63476563	+18.61083984	+2080	+6.68847656	-10.01513672	-0.65917969	+53.65722656	+7.95410156	-17.02880859	+1472
+1458241474.47440000	+9.63720703	-6.81591797	-0.87451172	+41.98974609	-6.50390625	-56.03027344	+2328	+9.59326172	-5.99853516	-0.68554688	-3.91113281	-10.72265625	+18.61083984	+2084	+6.69287109	-10.01074219	-0.66357422	+53.61328125	+7.82226563	-17.11669922	+1472
+1458241474.47860000	+9.63720703	-6.81152344	-0.87011719	+42.03369141	-6.59179688	-56.05224609	+2332	+9.59326172	-5.99414063	-0.68115234	-3.91113281	-10.83251953	+18.63281250	+2088	+6.69287109	-10.01074219	-0.66796875	+53.61328125	+7.69042969	-17.18261719	+1472
+1458241474.48270010	+9.64160156	-6.80712891	-0.86572266	+42.05566406	-6.65771484	-56.07421875	+2336	+9.59765625	-5.98974609	-0.67236328	-3.93310547	-10.92041016	+18.65478516	+2092	+6.70166016	-10.00634766	-0.66796875	+53.61328125	+7.58056641	-17.29248047	+1468
+1458241474.48690010	+9.64599609	-6.80273438	-0.85693359	+42.09960938	-6.78955078	-56.11816406	+2340	+9.60205078	-5.98535156	-0.66357422	-3.95507813	-11.07421875	+18.69873047	+2096	+6.71044922	-10.00195313	-0.66357422	+53.61328125	+7.44873047	-17.42431641	+1472
+1458241474.49110010	+9.65039063	-6.79833984	-0.85253906	+42.16552734	-6.92138672	-56.14013672	+2344	+9.61083984	-5.97656250	-0.65478516	-3.95507813	-11.20605469	+18.74267578	+2104	+6.72363281	-9.99316406	-0.65917969	+53.65722656	+7.31689453	-17.55615234	+1472
+1458241474.49519990	+9.65478516	-6.78955078	-0.84814453	+42.20947266	-7.05322266	-56.16210938	+2348	+9.61523438	-5.97216797	-0.65039063	-3.97705078	-11.33789063	+18.78662109	+2108	+6.73681641	-9.98437500	-0.65478516	+53.72314453	+7.20703125	-17.68798828	+1476
+1458241474.49939990	+9.66357422	-6.78076172	-0.83935547	+42.29736328	-7.25097656	-56.20605469	+2356	+9.61962891	-5.95898438	-0.64160156	-3.99902344	-11.51367188	+18.85253906	+2116	+6.75439453	-9.97558594	-0.65039063	+53.81103516	+7.09716797	-17.86376953	+1484
+1458241474.50359990	+9.67236328	-6.77197266	-0.83056641	+42.38525391	-7.44873047	-56.25000000	+2364	+9.62402344	-5.95458984	-0.63281250	-4.02099609	-11.66748047	+18.91845703	+2124	+6.77197266	-9.96679688	-0.64599609	+53.87695313	+6.96533203	-18.01757813	+1488
+1458241474.50770000	+9.67675781	-6.76318359	-0.82177734	+42.47314453	-7.62451172	-56.29394531	+2372	+9.62841797	-5.94580078	-0.62841797	-4.04296875	-11.79931641	+18.98437500	+2128	+6.78955078	-9.95800781	-0.63720703	+53.96484375	+6.85546875	-18.17138672	+1496
+1458241474.51189990	+9.68554688	-6.75439453	-0.81298828	+42.58300781	-7.86621094	-56.33789063	+2380	+9.63720703	-5.93701172	-0.61962891	-4.06494141	-11.95312500	+19.07226563	+2136	+6.80712891	-9.94482422	-0.63281250	+54.05273438	+6.74560547	-18.34716797	+1504
+1458241474.51609990	+9.69433594	-6.74560547	-0.80419922	+42.71484375	-8.08593750	-56.38183594	+2392	+9.64160156	-5.92822266	-0.61523438	-4.08691406	-12.08496094	+19.13818359	+2144	+6.82470703	-9.93603516	-0.62402344	+54.14062500	+6.63574219	-18.52294922	+1508
+1458241474.52020000	+9.70312500	-6.73681641	-0.79541016	+42.82470703	-8.28369141	-56.42578125	+2400	+9.64599609	-5.91943359	-0.60644531	-4.08691406	-12.21679688	+19.20410156	+2152	+6.84228516	-9.93164063	-0.61962891	+54.18457031	+6.50390625	-18.67675781	+1516
+1458241474.52440000	+9.71191406	-6.72802734	-0.79101563	+42.95654297	-8.50341797	-56.44775391	+2408	+9.65039063	-5.91064453	-0.60205078	-4.08691406	-12.32666016	+19.27001953	+2160	+6.85546875	-9.92285156	-0.61962891	+54.25048828	+6.35009766	-18.83056641	+1520
+1458241474.52850010	+9.71630859	-6.71484375	-0.78222656	+43.08837891	-8.70117188	-56.44775391	+2416	+9.65478516	-5.90185547	-0.59765625	-4.08691406	-12.43652344	+19.33593750	+2168	+6.86865234	-9.91845703	-0.61962891	+54.27246094	+6.21826172	-18.98437500	+1524
+1458241474.53270010	+9.72509766	-6.70605469	-0.77783203	+43.22021484	-8.89892578	-56.46972656	+2424	+9.65917969	-5.89306641	-0.59326172	-4.08691406	-12.54638672	+19.37988281	+2176	+6.87744141	-9.91845703	-0.61962891	+54.29443359	+6.04248047	-19.11621094	+1528
+1458241474.53690000	+9.72949219	-6.69726563	-0.76904297	+43.39599609	-9.09667969	-56.49169922	+2436	+9.66357422	-5.88427734	-0.58886719	-4.06494141	-12.65625000	+19.44580078	+2184	+6.88623047	-9.91406250	-0.62841797	+54.29443359	+5.86669922	-19.24804688	+1532
+1458241474.54099990	+9.73828125	-6.68408203	-0.76464844	+43.54980469	-9.29443359	-56.51367188	+2444	+9.66796875	-5.87548828	-0.58007813	-4.06494141	-12.76611328	+19.48974609	+2192	+6.89062500	-9.91406250	-0.63281250	+54.27246094	+5.69091797	-19.37988281	+1536
+1458241474.54520010	+9.74267578	-6.67529297	-0.75585938	+43.72558594	-9.49218750	-56.53564453	+2452	+9.67236328	-5.86669922	-0.57568359	-4.04296875	-12.89794922	+19.53369141	+2200	+6.89941406	-9.91845703	-0.64160156	+54.25048828	+5.49316406	-19.48974609	+1536
+1458241474.54940010	+9.74707031	-6.66210938	-0.75146484	+43.90136719	-9.68994141	-56.53564453	+2460	+9.68115234	-5.85791016	-0.56689453	-4.04296875	-13.02978516	+19.59960938	+2208	+6.89941406	-9.91845703	-0.65478516	+54.20654297	+5.29541016	-19.62158203	+1536
+1458241474.55349990	+9.75585938	-6.65332031	-0.74267578	+44.07714844	-9.90966797	-56.55761719	+2472	+9.68554688	-5.84912109	-0.56250000	-4.04296875	-13.13964844	+19.66552734	+2216	+6.90380859	-9.92285156	-0.66357422	+54.14062500	+5.09765625	-19.75341797	+1540
+1458241474.55769990	+9.76025391	-6.64013672	-0.73828125	+44.29687500	-10.12939453	-56.55761719	+2480	+9.68994141	-5.83593750	-0.55371094	-4.02099609	-13.27148438	+19.73144531	+2224	+6.90820313	-9.92724609	-0.67675781	+54.09667969	+4.85595703	-19.86328125	+1540
+1458241474.56189990	+9.76904297	-6.62695313	-0.73388672	+44.51660156	-10.37109375	-56.55761719	+2488	+9.69873047	-5.82714844	-0.54492188	-4.02099609	-13.42529297	+19.79736328	+2232	+6.91259766	-9.93164063	-0.69433594	+54.03076172	+4.61425781	-20.01708984	+1536
+1458241474.56600000	+9.77343750	-6.60937500	-0.72509766	+44.75830078	-10.61279297	-56.55761719	+2496	+9.70312500	-5.81396484	-0.53613281	-4.02099609	-13.57910156	+19.88525391	+2240	+6.92138672	-9.93603516	-0.70751953	+53.98681641	+4.37255859	-20.17089844	+1536
+1458241474.57020000	+9.78222656	-6.59619141	-0.72070313	+45.02197266	-10.87646484	-56.57958984	+2504	+9.71191406	-5.80517578	-0.52734375	-4.02099609	-13.75488281	+19.97314453	+2248	+6.93457031	-9.93603516	-0.72070313	+53.98681641	+4.13085938	-20.34667969	+1536
+1458241474.57439990	+9.79541016	-6.57861328	-0.71191406	+45.30761719	-11.20605469	-56.60156250	+2512	+9.72070313	-5.79199219	-0.51855469	-4.04296875	-13.97460938	+20.08300781	+2256	+6.94775391	-9.94042969	-0.73828125	+53.94287109	+3.84521484	-20.56640625	+1532
+1458241474.57850000	+9.80419922	-6.56103516	-0.70312500	+45.61523438	-11.51367188	-56.64550781	+2524	+9.73388672	-5.77880859	-0.50537109	-4.06494141	-14.19433594	+20.19287109	+2264	+6.96533203	-9.94042969	-0.74707031	+53.96484375	+3.62548828	-20.83007813	+1532
+1458241474.58270000	+9.82177734	-6.54345703	-0.69433594	+45.92285156	-11.82128906	-56.66748047	+2532	+9.74267578	-5.76562500	-0.49658203	-4.08691406	-14.41406250	+20.34667969	+2272	+6.98291016	-9.93603516	-0.76025391	+53.98681641	+3.36181641	-21.07177734	+1528
+1458241474.58690000	+9.83496094	-6.52587891	-0.68994141	+46.27441406	-12.19482422	-56.68945313	+2540	+9.76025391	-5.75244141	-0.48339844	-4.15283203	-14.69970703	+20.52246094	+2280	+7.00488281	-9.94042969	-0.76904297	+54.00878906	+3.12011719	-21.35742188	+1528
+1458241474.59100010	+9.85253906	-6.50830078	-0.68115234	+46.64794922	-12.56835938	-56.75537109	+2552	+9.77343750	-5.73486328	-0.47460938	-4.17480469	-14.96337891	+20.67626953	+2292	+7.04003906	-9.93164063	-0.77783203	+54.09667969	+2.87841797	-21.70898438	+1524
+1458241474.59520010	+9.87011719	-6.48632813	-0.67675781	+47.02148438	-12.91992188	-56.77734375	+2564	+9.79101563	-5.71728516	-0.46582031	-4.19677734	-15.22705078	+20.87402344	+2300	+7.07519531	-9.92285156	-0.78222656	+54.20654297	+2.61474609	-22.03857422	+1528
+1458241474.59940000	+9.89208984	-6.46875000	-0.66796875	+47.43896484	-13.35937500	-56.86523438	+2576	+9.80859375	-5.69970703	-0.45263672	-4.30664063	-15.60058594	+21.09375000	+2312	+7.11035156	-9.91845703	-0.79101563	+54.29443359	+2.39501953	-22.41210938	+1524
+1458241474.60349990	+9.91406250	-6.44677734	-0.65917969	+47.85644531	-13.75488281	-56.95312500	+2588	+9.82617188	-5.67773438	-0.43945313	-4.35058594	-15.93017578	+21.26953125	+2324	+7.15429688	-9.90527344	-0.79101563	+54.44824219	+2.13134766	-22.85156250	+1528
+1458241474.60770010	+9.93603516	-6.42919922	-0.65917969	+48.25195313	-14.12841797	-57.01904297	+2600	+9.84814453	-5.66015625	-0.43505859	-4.37255859	-16.21582031	+21.46728516	+2336	+7.20263672	-9.89648438	-0.79541016	+54.60205078	+1.88964844	-23.29101563	+1528
+1458241474.61180000	+9.96240234	-6.40722656	-0.65039063	+48.71337891	-14.54589844	-57.12890625	+2616	+9.86572266	-5.64697266	-0.42626953	-4.46044922	-16.56738281	+21.64306641	+2348	+7.25097656	-9.88769531	-0.79541016	+54.75585938	+1.64794922	-23.75244141	+1532
+1458241474.61599990	+9.98876953	-6.38525391	-0.64599609	+49.19677734	-14.91943359	-57.23876953	+2628	+9.89208984	-5.62060547	-0.41748047	-4.46044922	-16.91894531	+21.79687500	+2360	+7.30371094	-9.87011719	-0.79541016	+54.88769531	+1.40625000	-24.25781250	+1536
+1458241474.62019990	+10.01513672	-6.36328125	-0.64599609	+49.65820313	-15.27099609	-57.30468750	+2644	+9.91845703	-5.59863281	-0.41748047	-4.43847656	-17.20458984	+21.95068359	+2372	+7.35644531	-9.85693359	-0.79541016	+55.04150391	+1.14257813	-24.74121094	+1544
+1458241474.62430000	+10.04150391	-6.34570313	-0.64599609	+50.09765625	-15.62255859	-57.43652344	+2656	+9.94042969	-5.58105469	-0.40869141	-4.50439453	-17.55615234	+22.06054688	+2384	+7.40917969	-9.84814453	-0.79980469	+55.15136719	+0.90087891	-25.22460938	+1548
+1458241474.62850000	+10.07226563	-6.32373047	-0.64160156	+50.60302734	-15.95214844	-57.56835938	+2672	+9.96679688	-5.55468750	-0.40429688	-4.48242188	-17.90771484	+22.17041016	+2400	+7.46630859	-9.83056641	-0.79980469	+55.28320313	+0.63720703	-25.72998047	+1556
+1458241474.63270000	+10.10302734	-6.30175781	-0.64599609	+51.08642578	-16.25976563	-57.65625000	+2688	+9.99755859	-5.52832031	-0.40429688	-4.43847656	-18.17138672	+22.28027344	+2412	+7.51904297	-9.81298828	-0.80859375	+55.41503906	+0.37353516	-26.21337891	+1560
+1458241474.63680010	+10.13378906	-6.28857422	-0.64599609	+51.45996094	-16.54541016	-57.83203125	+2700	+10.02392578	-5.51074219	-0.39990234	-4.46044922	-18.54492188	+22.32421875	+2424	+7.57617188	-9.79980469	-0.81298828	+55.50292969	+0.13183594	-26.69677734	+1568
+1458241474.64100000	+10.16455078	-6.26220703	-0.65039063	+51.92138672	-16.78710938	-57.94189453	+2712	+10.05908203	-5.47998047	-0.39550781	-4.39453125	-18.85253906	+22.36816406	+2440	+7.62890625	-9.78662109	-0.82177734	+55.52490234	-0.08789063	-27.13623047	+1576
+1458241474.64520000	+10.19970703	-6.24023438	-0.65478516	+52.40478516	-17.00683594	-58.05175781	+2728	+10.09423828	-5.45361328	-0.39990234	-4.32861328	-19.09423828	+22.36816406	+2452	+7.67724609	-9.76904297	-0.83496094	+55.54687500	-0.32958984	-27.55371094	+1584
+1458241474.64930010	+10.23486328	-6.23144531	-0.65917969	+52.71240234	-17.18261719	-58.18359375	+2740	+10.12939453	-5.43164063	-0.40429688	-4.30664063	-19.37988281	+22.32421875	+2464	+7.72998047	-9.76025391	-0.84375000	+55.54687500	-0.54931641	-27.97119141	+1588
+1458241474.65350010	+10.27001953	-6.20507813	-0.66796875	+53.10791016	-17.33642578	-58.27148438	+2756	+10.16894531	-5.40087891	-0.40429688	-4.19677734	-19.62158203	+22.25830078	+2476	+7.77392578	-9.74707031	-0.86572266	+55.45898438	-0.74707031	-28.27880859	+1596
+1458241474.65770010	+10.31396484	-6.18310547	-0.67675781	+53.52539063	-17.46826172	-58.35937500	+2772	+10.20849609	-5.36572266	-0.41308594	-4.06494141	-19.81933594	+22.17041016	+2492	+7.81787109	-9.73388672	-0.88769531	+55.34912109	-0.94482422	-28.54248047	+1604
+1458241474.66179990	+10.34912109	-6.17871094	-0.68994141	+53.70117188	-17.57812500	-58.44726563	+2780	+10.24804688	-5.34375000	-0.42187500	-4.04296875	-20.01708984	+22.06054688	+2504	+7.86181641	-9.72509766	-0.90966797	+55.21728516	-1.14257813	-28.80615234	+1608
+1458241474.66599990	+10.39306641	-6.15234375	-0.70312500	+53.96484375	-17.64404297	-58.49121094	+2792	+10.29199219	-5.30859375	-0.43505859	-3.93310547	-20.17089844	+21.92871094	+2516	+7.90136719	-9.71191406	-0.94482422	+55.06347656	-1.31835938	-28.93798828	+1612
+1458241474.67020010	+10.44140625	-6.13037109	-0.72070313	+54.27246094	-17.66601563	-58.53515625	+2804	+10.34033203	-5.27343750	-0.44824219	-3.80126953	-20.28076172	+21.77490234	+2528	+7.94531250	-9.69873047	-0.97119141	+54.88769531	-1.45019531	-29.11376953	+1616
+1458241474.67430000	+10.48095703	-6.12597656	-0.73828125	+54.33837891	-17.68798828	-58.60107422	+2812	+10.38427734	-5.25146484	-0.46142578	-3.77929688	-20.41259766	+21.59912109	+2540	+7.98486328	-9.68994141	-0.99755859	+54.68994141	-1.56005859	-29.28955078	+1620
+1458241474.67849990	+10.52929688	-6.10839844	-0.76025391	+54.49218750	-17.66601563	-58.57910156	+2824	+10.43261719	-5.21630859	-0.47900391	-3.66943359	-20.47851563	+21.42333984	+2552	+8.02880859	-9.67675781	-1.03271484	+54.44824219	-1.64794922	-29.31152344	+1624
+1458241474.68260000	+10.58642578	-6.08642578	-0.77783203	+54.66796875	-17.62207031	-58.60107422	+2832	+10.48974609	-5.18115234	-0.50097656	-3.55957031	-20.54443359	+21.20361328	+2564	+8.06835938	-9.65917969	-1.06347656	+54.22851563	-1.71386719	-29.37744141	+1624
+1458241474.68680000	+10.63476563	-6.08642578	-0.80419922	+54.60205078	-17.55615234	-58.55712891	+2836	+10.53808594	-5.15039063	-0.52294922	-3.51562500	-20.58837891	+21.00585938	+2572	+8.11230469	-9.64599609	-1.09423828	+53.96484375	-1.75781250	-29.44335938	+1624
+1458241474.69100000	+10.69189453	-6.06445313	-0.83056641	+54.64599609	-17.49023438	-58.49121094	+2844	+10.59521484	-5.11523438	-0.54492188	-3.42773438	-20.58837891	+20.78613281	+2580	+8.16064453	-9.62402344	-1.12939453	+53.72314453	-1.82373047	-29.39941406	+1632
+1458241474.69510010	+10.74902344	-6.04687500	-0.85693359	+54.68994141	-17.40234375	-58.46923828	+2848	+10.65234375	-5.07568359	-0.57128906	-3.31787109	-20.61035156	+20.58837891	+2588	+8.21337891	-9.60205078	-1.16015625	+53.50341797	-1.84570313	-29.42138672	+1640
+1458241474.69930010	+10.80615234	-6.03808594	-0.88330078	+54.55810547	-17.31445313	-58.38134766	+2852	+10.70507813	-5.04492188	-0.59765625	-3.29589844	-20.63232422	+20.34667969	+2596	+8.26611328	-9.58007813	-1.19091797	+53.26171875	-1.84570313	-29.44335938	+1648
+1458241474.70350000	+10.86767578	-6.02050781	-0.91406250	+54.49218750	-17.20458984	-58.31542969	+2860	+10.76660156	-5.00537109	-0.62402344	-3.20800781	-20.65429688	+20.10498047	+2604	+8.32763672	-9.54931641	-1.22167969	+53.06396484	-1.86767578	-29.44335938	+1664
+1458241474.70760010	+10.93359375	-6.00292969	-0.94042969	+54.44824219	-17.11669922	-58.27148438	+2860	+10.82812500	-4.96582031	-0.65039063	-3.12011719	-20.67626953	+19.88525391	+2612	+8.38916016	-9.51855469	-1.23925781	+52.88818359	-1.86767578	-29.53125000	+1676
+1458241474.71180010	+10.99951172	-5.99414063	-0.96679688	+54.25048828	-17.02880859	-58.20556641	+2864	+10.88964844	-4.92626953	-0.68115234	-3.03222656	-20.74218750	+19.62158203	+2624	+8.45507813	-9.48779297	-1.25683594	+52.66845703	-1.84570313	-29.61914063	+1688
+1458241474.71600010	+11.06982422	-5.97656250	-0.99755859	+54.09667969	-16.94091797	-58.11767578	+2868	+10.95117188	-4.88671875	-0.70751953	-2.92236328	-20.80810547	+19.37988281	+2632	+8.53417969	-9.44384766	-1.27441406	+52.53662109	-1.84570313	-29.72900391	+1704
+1458241474.72009990	+11.14013672	-5.95458984	-1.01953125	+53.94287109	-16.87500000	-58.09570313	+2872	+11.01708984	-4.84716797	-0.73388672	-2.81250000	-20.85205078	+19.11621094	+2644	+8.60888672	-9.39990234	-1.28759766	+52.38281250	-1.86767578	-29.88281250	+1720
+1458241474.72429990	+11.21484375	-5.94140625	-1.05029297	+53.67919922	-16.80908203	-58.02978516	+2872	+11.08300781	-4.79882813	-0.76464844	-2.63671875	-20.93994141	+18.85253906	+2656	+8.68359375	-9.36035156	-1.30078125	+52.20703125	-1.88964844	-30.01464844	+1736
+1458241474.72849990	+11.28515625	-5.92382813	-1.07666016	+53.45947266	-16.76513672	-57.96386719	+2880	+11.14892578	-4.75488281	-0.79541016	-2.48291016	-21.04980469	+18.58886719	+2668	+8.77148438	-9.30761719	-1.31396484	+52.09716797	-1.95556641	-30.21240234	+1752
+1458241474.73260000	+11.36425781	-5.89746094	-1.09423828	+53.23974609	-16.74316406	-57.98583984	+2884	+11.21484375	-4.71093750	-0.82177734	-2.30712891	-21.15966797	+18.32519531	+2680	+8.85937500	-9.25488281	-1.31835938	+52.00927734	-2.04345703	-30.43212891	+1772
+1458241474.73680000	+11.43896484	-5.87988281	-1.11181641	+52.97607422	-16.72119141	-57.96386719	+2888	+11.28076172	-4.65820313	-0.84375000	-2.04345703	-21.35742188	+18.01757813	+2692	+8.94287109	-9.20654297	-1.32714844	+51.85546875	-2.13134766	-30.67382813	+1788
+1458241474.74099990	+11.51806641	-5.85791016	-1.13378906	+52.69042969	-16.69921875	-57.96386719	+2892	+11.35107422	-4.60986328	-0.86572266	-1.80175781	-21.55517578	+17.68798828	+2704	+9.03076172	-9.14941406	-1.33154297	+51.72363281	-2.21923828	-30.95947266	+1804
+1458241474.74510000	+11.59277344	-5.83593750	-1.14257813	+52.40478516	-16.72119141	-58.02978516	+2896	+11.41699219	-4.55712891	-0.88769531	-1.53808594	-21.75292969	+17.35839844	+2716	+9.11865234	-9.09228516	-1.33593750	+51.61376953	-2.37304688	-31.22314453	+1820
+1458241474.74930000	+11.67187500	-5.80957031	-1.15576172	+52.09716797	-16.74316406	-58.05175781	+2900	+11.48730469	-4.49560547	-0.91406250	-1.16455078	-21.97265625	+17.02880859	+2732	+9.20214844	-9.03515625	-1.34472656	+51.41601563	-2.50488281	-31.48681641	+1836
+1458241474.75350000	+11.75097656	-5.78320313	-1.17333984	+51.76757813	-16.76513672	-58.07373047	+2904	+11.55761719	-4.44287109	-0.94042969	-0.81298828	-22.14843750	+16.69921875	+2744	+9.29003906	-8.97802734	-1.34912109	+51.26220703	-2.65869141	-31.79443359	+1852
+1458241474.75760010	+11.82568359	-5.75244141	-1.17773438	+51.43798828	-16.80908203	-58.16162109	+2908	+11.62792969	-4.38574219	-0.95800781	-0.41748047	-22.39013672	+16.32568359	+2756	+9.37353516	-8.91650391	-1.36230469	+51.08642578	-2.87841797	-32.01416016	+1872
+1458241474.76180010	+11.90478516	-5.71728516	-1.18212891	+51.13037109	-16.87500000	-58.20556641	+2916	+11.69824219	-4.31542969	-0.97558594	+0.04394531	-22.65380859	+15.97412109	+2772	+9.44824219	-8.85498047	-1.37988281	+50.86669922	-3.07617188	-32.25585938	+1888
+1458241474.76589990	+11.98388672	-5.68652344	-1.19091797	+50.77880859	-16.89697266	-58.27148438	+2924	+11.76855469	-4.25390625	-0.99755859	+0.50537109	-22.87353516	+15.57861328	+2784	+9.52734375	-8.79785156	-1.39306641	+50.62500000	-3.29589844	-32.49755859	+1904
+1458241474.77010010	+12.05419922	-5.65136719	-1.19091797	+50.42724609	-16.96289063	-58.35937500	+2936	+11.83447266	-4.19238281	-1.00634766	+0.96679688	-23.20312500	+15.16113281	+2796	+9.60205078	-8.74072266	-1.41503906	+50.38330078	-3.53759766	-32.69531250	+1924
+1458241474.77430010	+12.12890625	-5.60742188	-1.19091797	+50.14160156	-17.00683594	-58.44726563	+2948	+11.90478516	-4.11767578	-1.01953125	+1.53808594	-23.46679688	+14.76562500	+2808	+9.66796875	-8.68359375	-1.43701172	+50.07568359	-3.75732422	-32.91503906	+1940
+1458241474.77839990	+12.20361328	-5.57666016	-1.19531250	+49.79003906	-17.05078125	-58.53515625	+2960	+11.97509766	-4.05175781	-1.03710938	+2.04345703	-23.68652344	+14.37011719	+2820	+9.73388672	-8.63085938	-1.46337891	+49.79003906	-3.99902344	-33.09082031	+1956
+1458241474.78259990	+12.27392578	-5.53710938	-1.18652344	+49.43847656	-17.09472656	-58.64501953	+2980	+12.04101563	-3.98144531	-1.04150391	+2.59277344	-24.01611328	+13.93066406	+2828	+9.79541016	-8.57373047	-1.48974609	+49.46044922	-4.24072266	-33.24462891	+1976
+1458241474.78679990	+12.34423828	-5.48876953	-1.18652344	+49.15283203	-17.13867188	-58.71093750	+3000	+12.11132813	-3.90234375	-1.05468750	+3.18603516	-24.25781250	+13.55712891	+2840	+9.84814453	-8.52099609	-1.52050781	+49.08691406	-4.48242188	-33.35449219	+1996
+1458241474.79090000	+12.41455078	-5.44482422	-1.18212891	+48.80126953	-17.16064453	-58.75488281	+3024	+12.18164063	-3.83203125	-1.06787109	+3.75732422	-24.47753906	+13.16162109	+2852	+9.90966797	-8.46826172	-1.55566406	+48.75732422	-4.70214844	-33.42041016	+2020
+1458241474.79510000	+12.48046875	-5.39648438	-1.17773438	+48.44970703	-17.18261719	-58.84277344	+3048	+12.24316406	-3.75732422	-1.06787109	+4.32861328	-24.80712891	+12.74414063	+2860	+9.96679688	-8.41113281	-1.59082031	+48.42773438	-4.94384766	-33.50830078	+2044
+1458241474.79930000	+12.55078125	-5.33935547	-1.17333984	+48.16406250	-17.22656250	-58.86474609	+3080	+12.31347656	-3.67382813	-1.07226563	+4.94384766	-25.04882813	+12.39257813	+2872	+10.01953125	-8.35400391	-1.62597656	+48.05419922	-5.18554688	-33.59619141	+2068
+1458241474.80340000	+12.61669922	-5.29101563	-1.17333984	+47.81250000	-17.22656250	-58.88671875	+3108	+12.37500000	-3.59912109	-1.08105469	+5.51513672	-25.26855469	+12.01904297	+2884	+10.07226563	-8.29248047	-1.66113281	+47.74658203	-5.42724609	-33.61816406	+2096
+1458241474.80760000	+12.68261719	-5.24267578	-1.16015625	+47.46093750	-17.24853516	-58.97460938	+3140	+12.43652344	-3.52441406	-1.07226563	+6.08642578	-25.59814453	+11.62353516	+2896	+10.12939453	-8.23535156	-1.68750000	+47.43896484	-5.64697266	-33.72802734	+2120
+1458241474.81180000	+12.74853516	-5.18554688	-1.15576172	+47.17529297	-17.27050781	-58.97460938	+3176	+12.50244141	-3.44091797	-1.07666016	+6.70166016	-25.79589844	+11.31591797	+2904	+10.18652344	-8.16943359	-1.71826172	+47.10937500	-5.88867188	-33.79394531	+2148
+1458241474.81590010	+12.81445313	-5.13281250	-1.15136719	+46.80175781	-17.27050781	-58.93066406	+3208	+12.56396484	-3.36181641	-1.08105469	+7.25097656	-25.99365234	+11.00830078	+2916	+10.24804688	-8.10791016	-1.74902344	+46.84570313	-6.13037109	-33.79394531	+2176
+1458241474.82010010	+12.87597656	-5.08447266	-1.14257813	+46.42822266	-17.27050781	-58.95263672	+3244	+12.62109375	-3.28271484	-1.07226563	+7.82226563	-26.27929688	+10.67871094	+2928	+10.30517578	-8.04199219	-1.77099609	+46.58203125	-6.35009766	-33.90380859	+2204
+1458241474.82430010	+12.93750000	-5.02294922	-1.13818359	+46.09863281	-17.27050781	-58.82080078	+3280	+12.68261719	-3.19482422	-1.07666016	+8.41552734	-26.45507813	+10.43701172	+2940	+10.36669922	-7.97167969	-1.79296875	+46.34033203	-6.61376953	-33.94775391	+2228
+1458241474.82839990	+13.00341797	-4.96582031	-1.13818359	+45.70312500	-17.27050781	-58.71093750	+3316	+12.73974609	-3.11572266	-1.07666016	+8.96484375	-26.60888672	+10.19531250	+2952	+10.43261719	-7.89257813	-1.81494141	+46.16455078	-6.85546875	-33.94775391	+2260
+1458241474.83260010	+13.06494141	-4.91308594	-1.13378906	+45.30761719	-17.29248047	-58.62304688	+3348	+12.79687500	-3.03662109	-1.06787109	+9.49218750	-26.89453125	+9.93164063	+2964	+10.50292969	-7.81347656	-1.82373047	+46.03271484	-7.11914063	-34.05761719	+2288
+1458241474.83670000	+13.13085938	-4.84716797	-1.12939453	+44.97802734	-17.27050781	-58.44726563	+3384	+12.85400391	-2.94873047	-1.06347656	+10.06347656	-27.02636719	+9.77783203	+2976	+10.57324219	-7.72998047	-1.82812500	+45.90087891	-7.38281250	-34.16748047	+2312
+1458241474.84089990	+13.19238281	-4.79882813	-1.12939453	+44.56054688	-17.27050781	-58.27148438	+3412	+12.90673828	-2.86962891	-1.06347656	+10.56884766	-27.15820313	+9.60205078	+2984	+10.64355469	-7.64208984	-1.84130859	+45.83496094	-7.64648438	-34.21142578	+2340
+1458241474.84509990	+13.25390625	-4.74609375	-1.12500000	+44.14306641	-17.27050781	-58.13964844	+3444	+12.96386719	-2.79052734	-1.05468750	+11.09619141	-27.37792969	+9.40429688	+2992	+10.71826172	-7.55419922	-1.83691406	+45.76904297	-7.93212891	-34.36523438	+2364
+1458241474.84920000	+13.31542969	-4.68017578	-1.12060547	+43.79150391	-17.24853516	-57.89794922	+3472	+13.01660156	-2.70703125	-1.05029297	+11.62353516	-27.48779297	+9.31640625	+3004	+10.78857422	-7.46630859	-1.83251953	+45.70312500	-8.21777344	-34.47509766	+2388
+1458241474.85340000	+13.38134766	-4.62744141	-1.12060547	+43.39599609	-17.22656250	-57.65625000	+3496	+13.07373047	-2.62792969	-1.05029297	+12.08496094	-27.57568359	+9.22851563	+3008	+10.86328125	-7.37402344	-1.83251953	+45.65917969	-8.48144531	-34.51904297	+2412
+1458241474.85760000	+13.43847656	-4.57470703	-1.12060547	+42.97851563	-17.20458984	-57.39257813	+3520	+13.12207031	-2.54443359	-1.03710938	+12.56835938	-27.77343750	+9.09667969	+3020	+10.93798828	-7.28173828	-1.83251953	+45.63720703	-8.74511719	-34.58496094	+2432
+1458241474.86170010	+13.50000000	-4.50878906	-1.12500000	+42.64892578	-17.16064453	-57.10693359	+3544	+13.17480469	-2.46093750	-1.03271484	+13.02978516	-27.83935547	+9.05273438	+3028	+11.00390625	-7.18945313	-1.82812500	+45.57128906	-9.00878906	-34.62890625	+2452
+1458241474.86590000	+13.56152344	-4.45166016	-1.12500000	+42.27539063	-17.13867188	-56.82128906	+3564	+13.22314453	-2.38183594	-1.02832031	+13.46923828	-27.92724609	+9.00878906	+3032	+11.07421875	-7.09716797	-1.82812500	+45.52734375	-9.25048828	-34.65087891	+2468
+1458241474.87010000	+13.61425781	-4.39453125	-1.12500000	+41.87988281	-17.11669922	-56.55761719	+3580	+13.27148438	-2.29833984	-1.01513672	+13.90869141	-28.05908203	+8.94287109	+3040	+11.14453125	-7.00488281	-1.82373047	+45.50537109	-9.51416016	-34.69482422	+2484
+1458241474.87420010	+13.67138672	-4.32861328	-1.11621094	+41.61621094	-17.09472656	-56.31591797	+3600	+13.31982422	-2.21923828	-1.00634766	+14.30419922	-28.14697266	+8.92089844	+3044	+11.20605469	-6.91259766	-1.81933594	+45.46142578	-9.75585938	-34.67285156	+2500
+1458241474.87840010	+13.72851563	-4.27148438	-1.11181641	+41.26464844	-17.07275391	-56.09619141	+3620	+13.37255859	-2.14013672	-0.99755859	+14.67773438	-28.21289063	+8.89892578	+3048	+11.26318359	-6.82910156	-1.82373047	+45.32958984	-9.95361328	-34.62890625	+2512
+1458241474.88260010	+13.78125000	-4.21435547	-1.11181641	+40.89111328	-17.00683594	-55.81054688	+3636	+13.41650391	-2.06103516	-0.97998047	+15.07324219	-28.34472656	+8.87695313	+3056	+11.32031250	-6.74560547	-1.82812500	+45.21972656	-10.15136719	-34.56298828	+2524
+1458241474.88669990	+13.83398438	-4.14843750	-1.10742188	+40.67138672	-16.96289063	-55.59082031	+3652	+13.46484375	-1.98193359	-0.96679688	+15.42480469	-28.43261719	+8.85498047	+3064	+11.36865234	-6.66650391	-1.83691406	+45.04394531	-10.30517578	-34.43115234	+2532
+1458241474.89089990	+13.88671875	-4.09130859	-1.09863281	+40.36376953	-16.94091797	-55.34912109	+3668	+13.51318359	-1.90283203	-0.94921875	+15.75439453	-28.49853516	+8.85498047	+3068	+11.41699219	-6.59179688	-1.85009766	+44.84619141	-10.45898438	-34.27734375	+2544
+1458241474.89510010	+13.93066406	-4.02978516	-1.09863281	+40.05615234	-16.87500000	-55.08544922	+3688	+13.55712891	-1.82373047	-0.93603516	+16.10595703	-28.58642578	+8.83300781	+3076	+11.46093750	-6.51708984	-1.86767578	+44.64843750	-10.59082031	-34.05761719	+2556
+1458241474.89920000	+13.97460938	-3.96386719	-1.08984375	+39.85839844	-16.87500000	-54.90966797	+3708	+13.60107422	-1.74462891	-0.91406250	+16.43554688	-28.67431641	+8.78906250	+3084	+11.49609375	-6.44238281	-1.88964844	+44.40673828	-10.70068359	-33.83789063	+2572
+1458241474.90339990	+14.01855469	-3.90234375	-1.07666016	+39.59472656	-16.87500000	-54.73388672	+3728	+13.64501953	-1.66992188	-0.89648438	+16.72119141	-28.76220703	+8.74511719	+3092	+11.53125000	-6.38085938	-1.91162109	+44.14306641	-10.78857422	-33.59619141	+2584
+1458241474.90759990	+14.06250000	-3.84521484	-1.07226563	+39.33105469	-16.83105469	-54.55810547	+3752	+13.68457031	-1.59521484	-0.87451172	+17.02880859	-28.89404297	+8.72314453	+3104	+11.56640625	-6.31494141	-1.93359375	+43.85742188	-10.85449219	-33.37646484	+2596
+1458241474.91170000	+14.10644531	-3.77490234	-1.05908203	+39.15527344	-16.83105469	-54.42626953	+3776	+13.72851563	-1.51611328	-0.85253906	+17.31445313	-29.00390625	+8.67919922	+3112	+11.59277344	-6.25341797	-1.95556641	+43.57177734	-10.94238281	-33.09082031	+2608
+1458241474.91590000	+14.14599609	-3.71777344	-1.04589844	+38.91357422	-16.83105469	-54.29443359	+3800	+13.76806641	-1.44140625	-0.83056641	+17.60009766	-29.11376953	+8.63525391	+3124	+11.62792969	-6.19189453	-1.98193359	+43.26416016	-10.98632813	-32.82714844	+2624
+1458241474.92000010	+14.18554688	-3.66503906	-1.03710938	+38.64990234	-16.83105469	-54.11865234	+3824	+13.80761719	-1.37109375	-0.80419922	+17.86376953	-29.22363281	+8.59130859	+3136	+11.65429688	-6.13476563	-2.00830078	+42.97851563	-11.05224609	-32.54150391	+2640
+1458241474.92420010	+14.22949219	-3.59912109	-1.02392578	+38.47412109	-16.83105469	-53.94287109	+3852	+13.84716797	-1.29199219	-0.78222656	+18.17138672	-29.33349609	+8.52539063	+3148	+11.68505859	-6.07324219	-2.03027344	+42.69287109	-11.09619141	-32.27783203	+2652
+1458241474.92840000	+14.26464844	-3.53759766	-1.01513672	+38.27636719	-16.87500000	-53.78906250	+3880	+13.88232422	-1.22167969	-0.75585938	+18.43505859	-29.44335938	+8.48144531	+3160	+11.71582031	-6.00732422	-2.05224609	+42.42919922	-11.16210938	-32.01416016	+2672
+1458241474.93249990	+14.30419922	-3.48046875	-1.00195313	+38.05664063	-16.89697266	-53.61328125	+3908	+13.91748047	-1.14697266	-0.73388672	+18.67675781	-29.55322266	+8.45947266	+3176	+11.74658203	-5.94580078	-2.06982422	+42.20947266	-11.25000000	-31.79443359	+2684
+1458241474.93670010	+14.34375000	-3.41015625	-0.98876953	+37.92480469	-16.96289063	-53.45947266	+3940	+13.95263672	-1.07226563	-0.70751953	+18.96240234	-29.70703125	+8.41552734	+3188	+11.77734375	-5.87988281	-2.08740234	+41.98974609	-11.33789063	-31.57470703	+2700
+1458241474.94090010	+14.37890625	-3.35742188	-0.97119141	+37.70507813	-17.05078125	-53.32763672	+3968	+13.98339844	-1.00634766	-0.68115234	+19.20410156	-29.83886719	+8.37158203	+3200	+11.81250000	-5.81396484	-2.10058594	+41.81396484	-11.44775391	-31.37695313	+2716
+1458241474.94499990	+14.41845703	-3.30468750	-0.95800781	+37.48535156	-17.11669922	-53.15185547	+3996	+14.01855469	-0.94042969	-0.65478516	+19.42382813	-29.99267578	+8.34960938	+3212	+11.85205078	-5.74365234	-2.10058594	+41.66015625	-11.60156250	-31.26708984	+2728
+1458241474.94919990	+14.46240234	-3.23876953	-0.94921875	+37.37548828	-17.18261719	-52.97607422	+4024	+14.04931641	-0.86572266	-0.63281250	+19.68750000	-30.12451172	+8.32763672	+3228	+11.89160156	-5.67333984	-2.09619141	+41.57226563	-11.77734375	-31.15722656	+2744
+1458241474.95339990	+14.50195313	-3.18603516	-0.93603516	+37.17773438	-17.29248047	-52.77832031	+4048	+14.08007813	-0.79980469	-0.60644531	+19.90722656	-30.25634766	+8.32763672	+3240	+11.93115234	-5.59423828	-2.09619141	+41.50634766	-11.97509766	-31.04736328	+2760
+1458241474.95750000	+14.53710938	-3.12890625	-0.92724609	+36.95800781	-17.38037109	-52.53662109	+4072	+14.11083984	-0.73388672	-0.58447266	+20.12695313	-30.36621094	+8.34960938	+3248	+11.97509766	-5.51513672	-2.08740234	+41.46240234	-12.17285156	-30.95947266	+2772
+1458241474.96170000	+14.57226563	-3.07177734	-0.91406250	+36.82617188	-17.49023438	-52.33886719	+4092	+14.13720703	-0.66357422	-0.56250000	+20.34667969	-30.47607422	+8.37158203	+3260	+12.01904297	-5.43603516	-2.07421875	+41.46240234	-12.39257813	-30.89355469	+2788
+1458241474.96589990	+14.60742188	-3.01464844	-0.90087891	+36.67236328	-17.62207031	-52.11914063	+4112	+14.16796875	-0.60205078	-0.54052734	+20.54443359	-30.60791016	+8.41552734	+3272	+12.06298828	-5.35253906	-2.06542969	+41.50634766	-12.65625000	-30.82763672	+2804
+1458241474.97000000	+14.64697266	-2.95751953	-0.89648438	+36.49658203	-17.70996094	-51.85546875	+4128	+14.19433594	-0.54052734	-0.51855469	+20.69824219	-30.73974609	+8.45947266	+3280	+12.10693359	-5.26904297	-2.04345703	+41.55029297	-12.91992188	-30.82763672	+2816
+1458241474.97420000	+14.68212891	-2.89160156	-0.88330078	+36.38671875	-17.86376953	-51.65771484	+4144	+14.22070313	-0.47460938	-0.49218750	+20.89599609	-30.87158203	+8.52539063	+3288	+12.15087891	-5.18115234	-2.02587891	+41.61621094	-13.18359375	-30.78369141	+2832
+1458241474.97840000	+14.72167969	-2.84326172	-0.87011719	+36.18896484	-17.99560547	-51.43798828	+4152	+14.24267578	-0.41308594	-0.47021484	+21.04980469	-31.00341797	+8.59130859	+3296	+12.19042969	-5.10205078	-2.00390625	+41.63818359	-13.44726563	-30.76171875	+2844
+1458241474.98250010	+14.75244141	-2.79931641	-0.85693359	+35.99121094	-18.12744141	-51.21826172	+4160	+14.26904297	-0.35595703	-0.44384766	+21.20361328	-31.13525391	+8.65722656	+3300	+12.23437500	-5.02294922	-1.98632813	+41.66015625	-13.71093750	-30.71777344	+2852
+1458241474.98670010	+14.78320313	-2.74218750	-0.84375000	+35.85937500	-18.28125000	-50.99853516	+4168	+14.29541016	-0.29443359	-0.42187500	+21.33544922	-31.24511719	+8.72314453	+3308	+12.26953125	-4.93945313	-1.96875000	+41.70410156	-13.95263672	-30.67382813	+2860
+1458241474.99079990	+14.81835938	-2.69384766	-0.83056641	+35.70556641	-18.41308594	-50.77880859	+4176	+14.32177734	-0.23730469	-0.40429688	+21.46728516	-31.35498047	+8.83300781	+3312	+12.30908203	-4.86914063	-1.95117188	+41.70410156	-14.21630859	-30.60791016	+2868
+1458241474.99499990	+14.84472656	-2.64111328	-0.82617188	+35.52978516	-18.50097656	-50.51513672	+4180	+14.34375000	-0.17578125	-0.37792969	+21.57714844	-31.46484375	+8.92089844	+3316	+12.34423828	-4.79003906	-1.93798828	+41.70410156	-14.41406250	-30.52001953	+2872
+1458241474.99920010	+14.87109375	-2.58398438	-0.81298828	+35.39794922	-18.63281250	-50.33935547	+4188	+14.36572266	-0.12304688	-0.35595703	+21.66503906	-31.59667969	+9.00878906	+3324	+12.37500000	-4.71972656	-1.93359375	+41.68212891	-14.61181641	-30.38818359	+2876
+1458241475.00330000	+14.89746094	-2.54003906	-0.79980469	+35.22216797	-18.76464844	-50.18554688	+4192	+14.38769531	-0.06591797	-0.32958984	+21.73095703	-31.72851563	+9.09667969	+3328	+12.40136719	-4.65820313	-1.92480469	+41.59423828	-14.78759766	-30.25634766	+2876
+1458241475.00749990	+14.92382813	-2.49609375	-0.78662109	+35.04638672	-18.89648438	-50.00976563	+4196	+14.40966797	-0.01318359	-0.30322266	+21.79687500	-31.86035156	+9.16259766	+3332	+12.43212891	-4.60107422	-1.92480469	+41.48437500	-14.91943359	-30.12451172	+2876
+1458241475.01580000	+14.97216797	-2.40380859	-0.74707031	+34.76074219	-19.20410156	-49.76806641	+4212	+14.45800781	+0.08789063	-0.24609375	+21.88476563	-32.10205078	+9.31640625	+3344	+12.47607422	-4.49560547	-1.92480469	+41.15478516	-15.16113281	-29.79492188	+2868
+1458241475.02000000	+14.99414063	-2.36425781	-0.73388672	+34.56298828	-19.31396484	-49.63623047	+4220	+14.48437500	+0.14062500	-0.21972656	+21.90673828	-32.21191406	+9.38232422	+3352	+12.49365234	-4.45605469	-1.93359375	+40.95703125	-15.20507813	-29.57519531	+2868
+1458241475.02420000	+15.01171875	-2.32031250	-0.71191406	+34.43115234	-19.44580078	-49.52636719	+4232	+14.50634766	+0.18457031	-0.19335938	+21.88476563	-32.34375000	+9.47021484	+3360	+12.51123047	-4.41210938	-1.94677734	+40.71533203	-15.24902344	-29.35546875	+2868
+1458241475.02830000	+15.03369141	-2.28076172	-0.69433594	+34.25537109	-19.57763672	-49.41650391	+4244	+14.52832031	+0.23291016	-0.16259766	+21.81884766	-32.45361328	+9.55810547	+3368	+12.52441406	-4.37255859	-1.95996094	+40.47363281	-15.27099609	-29.11376953	+2868
+1458241475.03250000	+15.05126953	-2.23681641	-0.67675781	+34.07958984	-19.70947266	-49.30664063	+4256	+14.55468750	+0.27685547	-0.13623047	+21.77490234	-32.58544922	+9.64599609	+3376	+12.54199219	-4.33300781	-1.97314453	+40.23193359	-15.29296875	-28.87207031	+2868
+1458241475.03670000	+15.07324219	-2.19287109	-0.65478516	+33.96972656	-19.86328125	-49.24072266	+4272	+14.57666016	+0.32080078	-0.10107422	+21.66503906	-32.73925781	+9.73388672	+3388	+12.55517578	-4.29345703	-1.98632813	+39.99023438	-15.31494141	-28.65234375	+2868
+1458241475.04080010	+15.09082031	-2.16210938	-0.63281250	+33.79394531	-20.03906250	-49.17480469	+4288	+14.59863281	+0.36035156	-0.06591797	+21.51123047	-32.91503906	+9.84375000	+3400	+12.56835938	-4.25830078	-2.00390625	+39.72656250	-15.31494141	-28.41064453	+2868
+1458241475.04500010	+15.11279297	-2.12695313	-0.60644531	+33.61816406	-20.21484375	-49.10888672	+4308	+14.62500000	+0.39990234	-0.03515625	+21.35742188	-33.06884766	+9.97558594	+3412	+12.58593750	-4.22753906	-2.01269531	+39.46289063	-15.33691406	-28.23486328	+2868
+1458241475.04920010	+15.13037109	-2.08740234	-0.58447266	+33.48632813	-20.39062500	-49.02099609	+4328	+14.64697266	+0.43066406	-0.00439453	+21.07177734	-33.22265625	+10.15136719	+3424	+12.59912109	-4.19238281	-2.02148438	+39.22119141	-15.35888672	-28.03710938	+2868
+1458241475.05329990	+15.15234375	-2.05224609	-0.55810547	+33.31054688	-20.58837891	-48.91113281	+4352	+14.67333984	+0.46582031	+0.02636719	+20.76416016	-33.35449219	+10.34912109	+3436	+12.61669922	-4.15283203	-2.03027344	+38.97949219	-15.38085938	-27.81738281	+2868
+1458241475.05749990	+15.16992188	-2.02148438	-0.54052734	+33.13476563	-20.72021484	-48.77929688	+4372	+14.69970703	+0.50097656	+0.05712891	+20.43457031	-33.50830078	+10.61279297	+3448	+12.63867188	-4.11767578	-2.03027344	+38.78173828	-15.42480469	-27.66357422	+2868
+1458241475.06170010	+15.19189453	-1.98193359	-0.52294922	+33.02490234	-20.87402344	-48.64746094	+4392	+14.72167969	+0.52734375	+0.08789063	+19.95117188	-33.68408203	+10.87646484	+3460	+12.65625000	-4.07373047	-2.03466797	+38.60595703	-15.46875000	-27.46582031	+2868
+1458241475.06580000	+15.20947266	-1.95556641	-0.50537109	+32.84912109	-21.07177734	-48.49365234	+4412	+14.74804688	+0.55371094	+0.11865234	+19.42382813	-33.83789063	+11.22802734	+3476	+12.67382813	-4.02539063	-2.03906250	+38.45214844	-15.51269531	-27.29003906	+2872
+1458241475.07410000	+15.25341797	-1.88525391	-0.47021484	+32.58544922	-21.48925781	-48.14208984	+4452	+14.80517578	+0.59765625	+0.18017578	+18.12744141	-34.18945313	+12.08496094	+3508	+12.71777344	-3.92431641	-2.01708984	+38.25439453	-15.75439453	-27.04833984	+2880
+1458241475.07830000	+15.27539063	-1.85888672	-0.45263672	+32.47558594	-21.73095703	-47.98828125	+4464	+14.83154297	+0.61523438	+0.21093750	+17.35839844	-34.34326172	+12.56835938	+3524	+12.74414063	-3.87158203	-2.00390625	+38.16650391	-15.88623047	-26.93847656	+2884
+1458241475.08250000	+15.30175781	-1.82812500	-0.44384766	+32.29980469	-21.88476563	-47.72460938	+4476	+14.86230469	+0.63720703	+0.23291016	+16.56738281	-34.45312500	+13.13964844	+3540	+12.76611328	-3.82324219	-1.98632813	+38.10058594	-16.01806641	-26.85058594	+2892
+1458241475.08660010	+15.32373047	-1.79296875	-0.43945313	+32.23388672	-22.10449219	-47.52685547	+4488	+14.88867188	+0.64599609	+0.25488281	+15.62255859	-34.56298828	+13.73291016	+3552	+12.79248047	-3.76611328	-1.96875000	+38.03466797	-16.17187500	-26.74072266	+2896
+1458241475.09080000	+15.34570313	-1.76660156	-0.43066406	+32.10205078	-22.34619141	-47.28515625	+4496	+14.91503906	+0.65478516	+0.27246094	+14.63378906	-34.62890625	+14.37011719	+3564	+12.81445313	-3.70898438	-1.94677734	+38.01269531	-16.32568359	-26.63085938	+2904
+1458241475.09500000	+15.36767578	-1.74023438	-0.43505859	+31.92626953	-22.47802734	-46.95556641	+4500	+14.94580078	+0.66796875	+0.29003906	+13.62304688	-34.65087891	+15.05126953	+3580	+12.84082031	-3.65185547	-1.93359375	+37.96875000	-16.45751953	-26.49902344	+2908
+1458241475.09910010	+15.38525391	-1.70507813	-0.43066406	+31.92626953	-22.80761719	-46.77978516	+4504	+14.97216797	+0.67675781	+0.30761719	+12.52441406	-34.73876953	+15.75439453	+3596	+12.86279297	-3.59472656	-1.91601563	+37.92480469	-16.58935547	-26.38916016	+2912
+1458241475.10330010	+15.40722656	-1.67431641	-0.41748047	+31.90429688	-23.13720703	-46.60400391	+4508	+15.00292969	+0.68115234	+0.32519531	+11.38183594	-34.76074219	+16.47949219	+3608	+12.88476563	-3.54199219	-1.89843750	+37.85888672	-16.72119141	-26.27929688	+2916
+1458241475.10750010	+15.42919922	-1.64794922	-0.42187500	+31.81640625	-23.35693359	-46.31835938	+4504	+15.03369141	+0.68554688	+0.33837891	+10.23925781	-34.76074219	+17.20458984	+3624	+12.90673828	-3.48925781	-1.88525391	+37.81494141	-16.85302734	-26.16943359	+2916
+1458241475.11159990	+15.45117188	-1.61718750	-0.41748047	+31.83837891	-23.75244141	-46.18652344	+4504	+15.06005859	+0.68554688	+0.35595703	+9.00878906	-34.80468750	+17.95166016	+3640	+12.92871094	-3.43652344	-1.86767578	+37.74902344	-16.98486328	-26.05957031	+2920
+1458241475.11579990	+15.47314453	-1.59521484	-0.40429688	+31.81640625	-24.14794922	-46.07666016	+4500	+15.09521484	+0.68994141	+0.36914063	+7.80029297	-34.78271484	+18.69873047	+3656	+12.94628906	-3.39697266	-1.85009766	+37.59521484	-17.09472656	-25.94970703	+2920
+1458241475.11999990	+15.48632813	-1.57324219	-0.41308594	+31.75048828	-24.41162109	-45.87890625	+4496	+15.12597656	+0.68994141	+0.37792969	+6.54785156	-34.71679688	+19.42382813	+3668	+12.96826172	-3.35742188	-1.85009766	+37.46337891	-17.11669922	-25.77392578	+2916
+1458241475.12410000	+15.49951172	-1.54248047	-0.40429688	+31.83837891	-24.87304688	-45.85693359	+4496	+15.15234375	+0.68554688	+0.39550781	+5.22949219	-34.73876953	+20.17089844	+3684	+12.98144531	-3.32226563	-1.84570313	+37.28759766	-17.13867188	-25.64208984	+2912
+1458241475.12830000	+15.51708984	-1.52490234	-0.38671875	+31.88232422	-25.35644531	-45.85693359	+4492	+15.18310547	+0.68554688	+0.40869141	+3.88916016	-34.69482422	+20.93994141	+3704	+12.99462891	-3.29150391	-1.84570313	+37.08984375	-17.16064453	-25.48828125	+2908
+1458241475.13249990	+15.53027344	-1.50732422	-0.39111328	+31.86035156	-25.72998047	-45.79101563	+4488	+15.21386719	+0.68554688	+0.42626953	+2.52685547	-34.67285156	+21.70898438	+3720	+13.01220703	-3.26513672	-1.85449219	+36.89208984	-17.11669922	-25.31250000	+2904
+1458241475.13660000	+15.54345703	-1.48095703	-0.37353516	+32.01416016	-26.34521484	-45.90087891	+4492	+15.24462891	+0.67675781	+0.45703125	+1.01074219	-34.76074219	+22.54394531	+3744	+13.02539063	-3.23876953	-1.86328125	+36.65039063	-17.09472656	-25.15869141	+2900
+1458241475.14490010	+15.56542969	-1.45019531	-0.33398438	+32.25585938	-27.48779297	-46.20849609	+4496	+15.31054688	+0.66796875	+0.50976563	-2.04345703	-34.80468750	+24.25781250	+3788	+13.05175781	-3.21240234	-1.88085938	+36.05712891	-16.98486328	-24.87304688	+2888
+1458241475.14910010	+15.57861328	-1.42822266	-0.31201172	+32.49755859	-28.12500000	-46.45019531	+4508	+15.33691406	+0.65039063	+0.54492188	-3.80126953	-34.89257813	+25.18066406	+3816	+13.06494141	-3.19921875	-1.89404297	+35.77148438	-16.89697266	-24.74121094	+2884
+1458241475.15330000	+15.59179688	-1.41503906	-0.28125000	+32.67333984	-28.78417969	-46.73583984	+4516	+15.37207031	+0.63720703	+0.57568359	-5.55908203	-34.89257813	+26.16943359	+3840	+13.07812500	-3.19042969	-1.90722656	+35.46386719	-16.80908203	-24.60937500	+2880
+1458241475.15739990	+15.60058594	-1.40185547	-0.27246094	+32.82714844	-29.33349609	-46.93359375	+4524	+15.40283203	+0.62841797	+0.60644531	-7.38281250	-34.82666016	+27.24609375	+3868	+13.08691406	-3.18164063	-1.92480469	+35.15625000	-16.67724609	-24.47753906	+2876
+1458241475.16160010	+15.60937500	-1.38427734	-0.25048828	+33.13476563	-30.01464844	-47.24121094	+4540	+15.42919922	+0.60644531	+0.64599609	-9.40429688	-34.82666016	+28.34472656	+3896	+13.10009766	-3.17285156	-1.94238281	+34.89257813	-16.54541016	-24.32373047	+2872
+1458241475.16580010	+15.61816406	-1.36669922	-0.22851563	+33.44238281	-30.69580078	-47.57080078	+4556	+15.45996094	+0.58886719	+0.67236328	-11.44775391	-34.69482422	+29.53125000	+3928	+13.10888672	-3.15966797	-1.95996094	+34.60693359	-16.43554688	-24.16992188	+2872
+1458241475.16989990	+15.63134766	-1.34912109	-0.21093750	+33.72802734	-31.37695313	-47.85644531	+4572	+15.49072266	+0.57568359	+0.69873047	-13.53515625	-34.47509766	+30.76171875	+3956	+13.12646484	-3.15087891	-1.96875000	+34.36523438	-16.34765625	-24.08203125	+2868
+1458241475.17409990	+15.64453125	-1.32714844	-0.19335938	+34.07958984	-32.03613281	-48.16406250	+4588	+15.51708984	+0.55371094	+0.72949219	-15.73242188	-34.32128906	+32.03613281	+3984	+13.13964844	-3.13330078	-1.97753906	+34.14550781	-16.28173828	-23.97216797	+2864
+1458241475.17829990	+15.65771484	-1.31396484	-0.17578125	+34.43115234	-32.69531250	-48.47167969	+4604	+15.54785156	+0.52734375	+0.75585938	-17.97363281	-34.01367188	+33.33251953	+4016	+13.15283203	-3.12011719	-1.98632813	+33.92578125	-16.19384766	-23.86230469	+2860
+1458241475.18240000	+15.67529297	-1.30078125	-0.15820313	+34.78271484	-33.33251953	-48.80126953	+4620	+15.57421875	+0.50097656	+0.76464844	-20.23681641	-33.55224609	+34.58496094	+4044	+13.17041016	-3.10693359	-1.98632813	+33.70605469	-16.12792969	-23.79638672	+2860
+1458241475.18660000	+15.68847656	-1.27880859	-0.15820313	+35.11230469	-33.83789063	-48.99902344	+4636	+15.59619141	+0.47021484	+0.77783203	-22.47802734	-33.11279297	+35.88134766	+4072	+13.18359375	-3.08496094	-1.98632813	+33.55224609	-16.08398438	-23.70849609	+2856
+1458241475.19080000	+15.70166016	-1.26123047	-0.16259766	+35.41992188	-34.34326172	-49.15283203	+4648	+15.62255859	+0.44384766	+0.77783203	-24.74121094	-32.51953125	+37.11181641	+4100	+13.20117188	-3.05419922	-1.98632813	+33.44238281	-16.01806641	-23.59863281	+2856
+1458241475.19490000	+15.71923828	-1.24365234	-0.16259766	+35.74951172	-34.91455078	-49.35058594	+4660	+15.64453125	+0.41308594	+0.76464844	-26.93847656	-31.79443359	+38.25439453	+4128	+13.21875000	-3.02783203	-1.98193359	+33.35449219	-16.01806641	-23.51074219	+2860
+1458241475.19910000	+15.73242188	-1.22607422	-0.17578125	+36.01318359	-35.33203125	-49.37255859	+4672	+15.65771484	+0.39550781	+0.76025391	-29.04785156	-31.15722656	+39.44091797	+4156	+13.23632813	-2.99267578	-1.97314453	+33.31054688	-16.01806641	-23.40087891	+2864
+1458241475.20330000	+15.74560547	-1.20849609	-0.19775391	+36.25488281	-35.72753906	-49.39453125	+4684	+15.67529297	+0.35595703	+0.74267578	-31.20117188	-30.41015625	+40.51757813	+4188	+13.25390625	-2.95751953	-1.96875000	+33.24462891	-15.99609375	-23.29101563	+2868
+1458241475.21160010	+15.78076172	-1.17333984	-0.21093750	+36.78222656	-36.54052734	-49.43847656	+4696	+15.71044922	+0.29003906	+0.70751953	-35.37597656	-28.85009766	+42.51708984	+4248	+13.29345703	-2.88720703	-1.92919922	+33.20068359	-16.12792969	-23.18115234	+2880
+1458241475.21580000	+15.79833984	-1.15576172	-0.23730469	+36.97998047	-36.80419922	-49.35058594	+4700	+15.72802734	+0.25048828	+0.68994141	-37.41943359	-28.05908203	+43.43994141	+4276	+13.31542969	-2.85205078	-1.91162109	+33.17871094	-16.17187500	-23.11523438	+2888
+1458241475.21989990	+15.81152344	-1.14257813	-0.24169922	+37.24365234	-37.15576172	-49.37255859	+4700	+15.74121094	+0.21533203	+0.66357422	-39.41894531	-27.22412109	+44.27490234	+4308	+13.33300781	-2.82128906	-1.89843750	+33.15673828	-16.17187500	-23.02734375	+2892
+1458241475.22410010	+15.82470703	-1.12500000	-0.26806641	+37.39746094	-37.30957031	-49.17480469	+4704	+15.75439453	+0.18896484	+0.64599609	-41.28662109	-26.47705078	+45.15380859	+4336	+13.35058594	-2.78173828	-1.88964844	+33.15673828	-16.19384766	-22.93945313	+2900
+1458241475.22820000	+15.83789063	-1.10302734	-0.29882813	+37.57324219	-37.46337891	-48.97705078	+4704	+15.76318359	+0.15820313	+0.62402344	-43.15429688	-25.66406250	+45.92285156	+4368	+13.36376953	-2.75097656	-1.87646484	+33.13476563	-16.23779297	-22.85156250	+2904
+1458241475.23239990	+15.85107422	-1.08105469	-0.30761719	+37.81494141	-37.72705078	-48.93310547	+4700	+15.77636719	+0.11865234	+0.59765625	-45.02197266	-24.82910156	+46.64794922	+4396	+13.38134766	-2.72021484	-1.86767578	+33.11279297	-16.23779297	-22.76367188	+2912
+1458241475.24070000	+15.87304688	-1.04150391	-0.32958984	+38.32031250	-38.10058594	-48.71337891	+4692	+15.79833984	+0.06591797	+0.58007813	-48.58154297	-23.35693359	+48.22998047	+4448	+13.41650391	-2.67187500	-1.84130859	+33.04687500	-16.34765625	-22.69775391	+2920
+1458241475.24910000	+15.89501953	-0.99755859	-0.32958984	+38.95751953	-38.47412109	-48.71337891	+4680	+15.82910156	+0.00878906	+0.57568359	-52.03125000	-21.88476563	+49.76806641	+4496	+13.44287109	-2.64111328	-1.84130859	+32.87109375	-16.28173828	-22.56591797	+2920
+1458241475.25740000	+15.91259766	-0.94042969	-0.32519531	+39.72656250	-38.75976563	-48.77929688	+4672	+15.85107422	-0.05273438	+0.57128906	-55.34912109	-20.36865234	+51.15234375	+4536	+13.46484375	-2.62792969	-1.85449219	+32.56347656	-16.19384766	-22.45605469	+2920
+1458241475.26570010	+15.92138672	-0.89648438	-0.30761719	+40.36376953	-39.04541016	-48.91113281	+4668	+15.86425781	-0.08349609	+0.58007813	-58.24951172	-18.85253906	+52.58056641	+4576	+13.48681641	-2.62792969	-1.87646484	+32.21191406	-16.10595703	-22.41210938	+2916
+1458241475.27410010	+15.92578125	-0.85693359	-0.27685547	+41.04492188	-39.37500000	-49.15283203	+4672	+15.88183594	-0.12744141	+0.60205078	-61.06201172	-17.33642578	+53.98681641	+4612	+13.50439453	-2.62792969	-1.90722656	+31.83837891	-16.01806641	-22.34619141	+2916
+1458241475.27819990	+15.93017578	-0.83496094	-0.26367188	+41.35253906	-39.50683594	-49.26269531	+4676	+15.89062500	-0.15380859	+0.61083984	-62.42431641	-16.56738281	+54.64599609	+4632	+13.50878906	-2.63671875	-1.91601563	+31.61865234	-16.01806641	-22.36816406	+2912
+1458241475.29070000	+15.93896484	-0.78662109	-0.21533203	+42.05566406	-39.81445313	-49.52636719	+4696	+15.90380859	-0.21972656	+0.63720703	-66.07177734	-14.28222656	+56.51367188	+4680	+13.53515625	-2.64550781	-1.95996094	+30.98144531	-16.01806641	-22.36816406	+2912
+1458241475.29900000	+15.94335938	-0.76025391	-0.19335938	+42.29736328	-39.92431641	-49.57031250	+4708	+15.89941406	-0.26367188	+0.64599609	-68.31298828	-12.78808594	+57.63427734	+4708	+13.54833984	-2.64111328	-1.98193359	+30.58593750	-16.12792969	-22.39013672	+2908
+1458241475.30740000	+15.94335938	-0.74267578	-0.18017578	+42.31933594	-39.94628906	-49.48242188	+4720	+15.89941406	-0.32958984	+0.64599609	-70.51025391	-11.35986328	+58.62304688	+4740	+13.56152344	-2.61474609	-1.98193359	+30.30029297	-16.41357422	-22.45605469	+2908
+1458241475.31570010	+15.94775391	-0.73828125	-0.17138672	+42.18750000	-39.90234375	-49.32861328	+4728	+15.89501953	-0.37792969	+0.64160156	-72.46582031	-10.01953125	+59.54589844	+4768	+13.58349609	-2.58398438	-1.96435547	+30.08056641	-16.83105469	-22.56591797	+2912
+1458241475.32399990	+15.95214844	-0.73388672	-0.17138672	+41.98974609	-39.79248047	-49.13085938	+4736	+15.88623047	-0.43945313	+0.62402344	-74.39941406	-8.81103516	+60.29296875	+4796	+13.60107422	-2.54443359	-1.94238281	+29.88281250	-17.33642578	-22.67578125	+2920
+1458241475.33240010	+15.95654297	-0.72949219	-0.17138672	+41.70410156	-39.66064453	-48.86718750	+4740	+15.87744141	-0.50097656	+0.60205078	-76.26708984	-7.71240234	+60.93017578	+4828	+13.62304688	-2.49169922	-1.91162109	+29.77294922	-17.86376953	-22.78564453	+2932
+1458241475.34069990	+15.96972656	-0.72949219	-0.18457031	+40.86914063	-39.17724609	-48.16406250	+4740	+15.86865234	-0.55371094	+0.57568359	-78.00292969	-6.70166016	+61.52343750	+4860	+13.63623047	-2.44335938	-1.88085938	+29.64111328	-18.43505859	-22.85156250	+2944
+1458241475.34489990	+15.97412109	-0.72949219	-0.18896484	+40.47363281	-38.95751953	-47.83447266	+4740	+15.86865234	-0.58447266	+0.57568359	-78.90380859	-6.26220703	+61.85302734	+4872	+13.64941406	-2.42138672	-1.86328125	+29.55322266	-18.69873047	-22.91748047	+2948
+1458241475.35320000	+16.00927734	-0.73828125	-0.20214844	+38.67187500	-37.90283203	-46.51611328	+4728	+15.86425781	-0.63281250	+0.56250000	-80.50781250	-5.42724609	+62.38037109	+4896	+13.66699219	-2.38623047	-1.83251953	+29.33349609	-19.20410156	-22.98339844	+2956
+1458241475.36150000	+16.02246094	-0.75146484	-0.21533203	+37.72705078	-37.30957031	-45.90087891	+4720	+15.85546875	-0.68554688	+0.55371094	-82.13378906	-4.63623047	+62.88574219	+4920	+13.67578125	-2.36425781	-1.82812500	+29.02587891	-19.51171875	-22.93945313	+2956
+1458241475.36990000	+16.03125000	-0.76464844	-0.21533203	+37.00195313	-36.93603516	-45.48339844	+4712	+15.85546875	-0.72070313	+0.55810547	-83.62792969	-3.84521484	+63.39111328	+4940	+13.68457031	-2.35986328	-1.83691406	+28.58642578	-19.68750000	-22.87353516	+2956
+1458241475.38229990	+16.04443359	-0.78662109	-0.18457031	+36.21093750	-36.71630859	-45.13183594	+4712	+15.85546875	-0.76025391	+0.58447266	-85.75927734	-2.63671875	+64.22607422	+4972	+13.68896484	-2.38623047	-1.87646484	+27.70751953	-19.75341797	-22.69775391	+2960
+1458241475.39070010	+16.05322266	-0.79980469	-0.16699219	+35.85937500	-36.69433594	-44.91210938	+4720	+15.85546875	-0.78662109	+0.60205078	-87.14355469	-1.75781250	+64.64355469	+4992	+13.69335938	-2.42138672	-1.92041016	+27.04833984	-19.59960938	-22.47802734	+2968
+1458241475.39479990	+16.05322266	-0.81298828	-0.17138672	+35.55175781	-36.62841797	-44.64843750	+4728	+15.85546875	-0.79541016	+0.60644531	-87.82470703	-1.27441406	+64.84130859	+4996	+13.69335938	-2.43896484	-1.94677734	+26.71875000	-19.51171875	-22.36816406	+2972
+1458241475.40319990	+16.05322266	-0.82177734	-0.15820313	+35.31005859	-36.78222656	-44.38476563	+4748	+15.85107422	-0.81738281	+0.61962891	-89.20898438	-0.28564453	+65.21484375	+5012	+13.68896484	-2.47412109	-1.99951172	+26.08154297	-19.27001953	-22.10449219	+2976
+1458241475.41150000	+16.06201172	-0.83496094	-0.15820313	+35.04638672	-36.97998047	-43.96728516	+4772	+15.84667969	-0.84814453	+0.63720703	-90.65917969	+0.79101563	+65.58837891	+5024	+13.68896484	-2.50488281	-2.03027344	+25.53222656	-19.16015625	-21.90673828	+2976
+1458241475.41980000	+16.07080078	-0.85693359	-0.16259766	+34.78271484	-37.30957031	-43.48388672	+4804	+15.84667969	-0.87890625	+0.64160156	-92.13134766	+1.95556641	+65.83007813	+5036	+13.69335938	-2.54003906	-2.05664063	+25.02685547	-19.05029297	-21.73095703	+2972
+1458241475.42820000	+16.07958984	-0.87011719	-0.18017578	+34.67285156	-37.61718750	-43.00048828	+4832	+15.83349609	-0.92285156	+0.63281250	-93.82324219	+3.16406250	+66.00585938	+5048	+13.69775391	-2.54882813	-2.07421875	+24.71923828	-18.94042969	-21.51123047	+2964
+1458241475.43650010	+16.08837891	-0.88330078	-0.21093750	+34.51904297	-38.05664063	-42.36328125	+4860	+15.82031250	-0.96679688	+0.61083984	-95.58105469	+4.50439453	+66.07177734	+5064	+13.70654297	-2.54443359	-2.06542969	+24.60937500	-19.02832031	-21.40136719	+2956
+1458241475.44479990	+16.09716797	-0.89648438	-0.23291016	+34.45312500	-38.64990234	-41.70410156	+4884	+15.80712891	-1.02832031	+0.58886719	-97.44873047	+5.86669922	+66.09375000	+5080	+13.71533203	-2.54003906	-2.03906250	+24.54345703	-19.18212891	-21.33544922	+2952
+1458241475.45310000	+16.11035156	-0.91845703	-0.27685547	+34.43115234	-39.59472656	-40.78125000	+4900	+15.79394531	-1.09423828	+0.56250000	-99.42626953	+7.29492188	+66.09375000	+5092	+13.72851563	-2.52685547	-2.00830078	+24.60937500	-19.33593750	-21.29150391	+2956
+1458241475.46149990	+16.12353516	-0.94921875	-0.32519531	+34.47509766	-40.60546875	-39.94628906	+4912	+15.77636719	-1.14697266	+0.52294922	-101.35986328	+8.74511719	+65.93994141	+5108	+13.74169922	-2.51367188	-1.98193359	+24.69726563	-19.46777344	-21.24755859	+2964
+1458241475.46980000	+16.12353516	-0.95800781	-0.35595703	+34.71679688	-41.39648438	-39.55078125	+4912	+15.76318359	-1.21728516	+0.48779297	-103.38134766	+10.19531250	+65.76416016	+5120	+13.75048828	-2.50048828	-1.95556641	+24.80712891	-19.59960938	-21.24755859	+2972
+1458241475.48650000	+16.14550781	-0.99755859	-0.38671875	+35.22216797	-42.47314453	-39.52880859	+4896	+15.73681641	-1.30517578	+0.42626953	-106.87500000	+13.11767578	+65.36865234	+5124	+13.77246094	-2.50927734	-1.92041016	+24.87304688	-19.70947266	-21.24755859	+2992
+1458241475.49480010	+16.14990234	-1.01953125	-0.40429688	+35.52978516	-42.71484375	-39.79248047	+4892	+15.72802734	-1.34912109	+0.39550781	-108.50097656	+14.52392578	+65.06103516	+5124	+13.78564453	-2.53125000	-1.92041016	+24.78515625	-19.59960938	-21.22558594	+3004
+1458241475.50309990	+16.15429688	-1.04150391	-0.41308594	+35.74951172	-42.75878906	-40.12207031	+4892	+15.71044922	-1.37109375	+0.35595703	-109.90722656	+15.88623047	+64.64355469	+5120	+13.79003906	-2.57519531	-1.93798828	+24.60937500	-19.37988281	-21.18164063	+3020
+1458241475.51149990	+16.16308594	-1.05908203	-0.40869141	+36.05712891	-42.73681641	-40.58349609	+4896	+15.71044922	-1.38867188	+0.33398438	-111.20361328	+17.24853516	+64.29199219	+5108	+13.79443359	-2.63671875	-1.96875000	+24.30175781	-19.02832031	-21.13769531	+3040
+1458241475.52399990	+16.17626953	-1.09863281	-0.41748047	+36.32080078	-42.53906250	-41.19873047	+4916	+15.69287109	-1.42382813	+0.28564453	-113.04931641	+19.09423828	+63.50097656	+5096	+13.80322266	-2.74658203	-2.02587891	+23.77441406	-18.41308594	-21.07177734	+3068
+1458241475.52810000	+16.17626953	-1.11181641	-0.42187500	+36.40869141	-42.42919922	-41.39648438	+4924	+15.68847656	-1.44140625	+0.25927734	-113.68652344	+19.66552734	+63.14941406	+5096	+13.80322266	-2.78173828	-2.04785156	+23.64257813	-18.21533203	-21.04980469	+3080
+1458241475.53640010	+16.18066406	-1.12939453	-0.43505859	+36.58447266	-42.25341797	-41.72607422	+4944	+15.68408203	-1.46777344	+0.22412109	-114.87304688	+20.83007813	+62.49023438	+5092	+13.79882813	-2.84326172	-2.07861328	+23.40087891	-17.84179688	-21.02783203	+3088
+1458241475.54480000	+16.18505859	-1.15576172	-0.44824219	+36.73828125	-42.09960938	-42.03369141	+4972	+15.67968750	-1.51611328	+0.18457031	-116.10351563	+21.88476563	+61.78710938	+5092	+13.79882813	-2.88720703	-2.09179688	+23.29101563	-17.60009766	-21.07177734	+3092
+1458241475.55310010	+16.19824219	-1.18212891	-0.47021484	+36.89208984	-41.94580078	-42.27539063	+5000	+15.67089844	-1.56445313	+0.13183594	-117.35595703	+22.82958984	+60.84228516	+5088	+13.80322266	-2.91796875	-2.07861328	+23.35693359	-17.51220703	-21.15966797	+3096
+1458241475.56139990	+16.20263672	-1.21289063	-0.50537109	+37.02392578	-41.81396484	-42.42919922	+5028	+15.65771484	-1.62158203	+0.07910156	-118.65234375	+23.73046875	+59.80957031	+5088	+13.80761719	-2.93115234	-2.06103516	+23.53271484	-17.46826172	-21.26953125	+3096
+1458241475.56979990	+16.20703125	-1.24365234	-0.54931641	+37.15576172	-41.79199219	-42.47314453	+5056	+15.65332031	-1.68750000	+0.02197266	-119.99267578	+24.56542969	+58.64501953	+5088	+13.81201172	-2.93115234	-2.03466797	+23.77441406	-17.44628906	-21.35742188	+3100
+1458241475.57810000	+16.21142578	-1.27880859	-0.60205078	+37.33154297	-41.87988281	-42.49511719	+5072	+15.64453125	-1.74462891	-0.03955078	-121.28906250	+25.29052734	+57.23876953	+5084	+13.81201172	-2.93115234	-1.99951172	+24.08203125	-17.46826172	-21.48925781	+3112
+1458241475.59060000	+16.22021484	-1.33593750	-0.68994141	+37.52929688	-42.12158203	-42.40722656	+5088	+15.63134766	-1.83691406	-0.14062500	-123.26660156	+26.19140625	+54.84375000	+5076	+13.82080078	-2.93554688	-1.94677734	+24.54345703	-17.40234375	-21.68701172	+3132
+1458241475.59890010	+16.21582031	-1.37109375	-0.74707031	+37.68310547	-42.34130859	-42.36328125	+5088	+15.61816406	-1.88085938	-0.18896484	-124.43115234	+26.78466797	+53.19580078	+5060	+13.81201172	-2.94873047	-1.92480469	+24.82910156	-17.18261719	-21.73095703	+3144
+1458241475.60719990	+16.20703125	-1.40625000	-0.78662109	+37.85888672	-42.53906250	-42.42919922	+5084	+15.60937500	-1.92480469	-0.24169922	-125.50781250	+27.26806641	+51.48193359	+5044	+13.80761719	-2.98388672	-1.92041016	+24.96093750	-16.83105469	-21.73095703	+3160
+1458241475.61560010	+16.20703125	-1.44580078	-0.82177734	+38.01269531	-42.67089844	-42.53906250	+5076	+15.60058594	-1.95117188	-0.29003906	-126.47460938	+27.66357422	+49.68017578	+5028	+13.79443359	-3.04541016	-1.92919922	+24.91699219	-16.28173828	-21.66503906	+3184
+1458241475.62389990	+16.20263672	-1.48535156	-0.84375000	+38.18847656	-42.73681641	-42.75878906	+5076	+15.58740234	-1.96875000	-0.31640625	-127.30957031	+28.01513672	+48.03222656	+5008	+13.77685547	-3.12890625	-1.97314453	+24.74121094	-15.51269531	-21.48925781	+3216
+1458241475.63220000	+16.18945313	-1.52490234	-0.87011719	+38.32031250	-42.73681641	-42.91259766	+5080	+15.57421875	-1.98632813	-0.35156250	-128.07861328	+28.27880859	+46.36230469	+4996	+13.75488281	-3.20800781	-2.02148438	+24.52148438	-14.74365234	-21.29150391	+3240
+1458241475.63640000	+16.18945313	-1.54248047	-0.87890625	+38.38623047	-42.71484375	-42.97851563	+5084	+15.56982422	-1.99072266	-0.36035156	-128.36425781	+28.45458984	+45.65917969	+4992	+13.74609375	-3.24755859	-2.04345703	+24.43359375	-14.37011719	-21.15966797	+3252
+1458241475.64470010	+16.18505859	-1.58203125	-0.89648438	+38.49609375	-42.64892578	-43.13232422	+5096	+15.56103516	-2.01269531	-0.38232422	-129.02343750	+28.67431641	+44.23095703	+4984	+13.72412109	-3.33105469	-2.09179688	+24.19189453	-13.62304688	-20.93994141	+3272
+1458241475.65310000	+16.18066406	-1.61718750	-0.91845703	+38.58398438	-42.53906250	-43.19824219	+5112	+15.54785156	-2.03466797	-0.40869141	-129.61669922	+28.87207031	+42.93457031	+4980	+13.70654297	-3.40576172	-2.13134766	+24.06005859	-12.91992188	-20.72021484	+3284
+1458241475.66140010	+16.18066406	-1.66552734	-0.95361328	+38.58398438	-42.40722656	-43.15429688	+5136	+15.53906250	-2.06542969	-0.45263672	-130.25390625	+28.98193359	+41.57226563	+4984	+13.68896484	-3.46289063	-2.16650391	+24.01611328	-12.28271484	-20.47851563	+3288
+1458241475.66969990	+16.17626953	-1.70507813	-0.99316406	+38.56201172	-42.31933594	-42.97851563	+5156	+15.53027344	-2.10937500	-0.50097656	-130.97900391	+29.06982422	+40.27587891	+4992	+13.67578125	-3.49804688	-2.18408203	+24.16992188	-11.79931641	-20.28076172	+3280
+1458241475.68220000	+16.17626953	-1.77099609	-1.07666016	+38.54003906	-42.27539063	-42.60498047	+5180	+15.52148438	-2.18847656	-0.59765625	-132.09960938	+29.13574219	+38.47412109	+4996	+13.66699219	-3.53320313	-2.17089844	+24.54345703	-11.33789063	-20.12695313	+3268
+1458241475.69050000	+16.17626953	-1.81933594	-1.14697266	+38.51806641	-42.31933594	-42.25341797	+5192	+15.51269531	-2.25000000	-0.66357422	-132.91259766	+29.20166016	+37.37548828	+5000	+13.66699219	-3.54199219	-2.15771484	+24.91699219	-11.11816406	-20.06103516	+3264
+1458241475.71140000	+16.16308594	-1.93798828	-1.35351563	+38.54003906	-42.73681641	-41.48437500	+5180	+15.49951172	-2.40820313	-0.85693359	-134.89013672	+29.24560547	+34.95849609	+4984	+13.66259766	-3.57714844	-2.12255859	+25.77392578	-10.65673828	-19.99511719	+3268
+1458241475.71970010	+16.16308594	-1.98632813	-1.42382813	+38.67187500	-43.00048828	-41.46240234	+5164	+15.49511719	-2.46972656	-0.92285156	-135.61523438	+29.26757813	+34.21142578	+4972	+13.66699219	-3.61669922	-2.12255859	+25.94970703	-10.41503906	-19.99511719	+3280
+1458241475.72799990	+16.15429688	-2.04785156	-1.48535156	+38.82568359	-43.35205078	-41.63818359	+5152	+15.49072266	-2.51806641	-0.97119141	-136.14257813	+29.33349609	+33.72802734	+4952	+13.66259766	-3.67382813	-2.14013672	+25.97167969	-10.08544922	-19.99511719	+3296
+1458241475.73639990	+16.14550781	-2.10058594	-1.52490234	+39.11132813	-43.76953125	-42.07763672	+5136	+15.48632813	-2.55322266	-1.00195313	-136.53808594	+29.44335938	+33.35449219	+4932	+13.65380859	-3.74414063	-2.18408203	+25.90576172	-9.64599609	-19.97314453	+3316
+1458241475.74050000	+16.14550781	-2.13134766	-1.53369141	+39.28710938	-44.01123047	-42.38525391	+5128	+15.48193359	-2.57519531	-1.01513672	-136.69189453	+29.53125000	+33.22265625	+4924	+13.64941406	-3.79248047	-2.20605469	+25.79589844	-9.44824219	-19.97314453	+3324
+1458241475.74889990	+16.14990234	-2.19726563	-1.54248047	+39.68261719	-44.51660156	-43.11035156	+5120	+15.47753906	-2.60595703	-1.03271484	-136.97753906	+29.68505859	+33.00292969	+4908	+13.64062500	-3.89355469	-2.26318359	+25.55419922	-8.96484375	-19.95117188	+3348
+1458241475.75720000	+16.15429688	-2.25000000	-1.55566406	+40.12207031	-44.95605469	-43.81347656	+5120	+15.47314453	-2.64111328	-1.05029297	-137.24121094	+29.83886719	+32.80517578	+4896	+13.63183594	-3.99462891	-2.32470703	+25.29052734	-8.45947266	-19.92919922	+3368
+1458241475.76550010	+16.14550781	-2.30273438	-1.56884766	+40.51757813	-45.37353516	-44.49462891	+5128	+15.46435547	-2.66748047	-1.05908203	-137.39501953	+29.99267578	+32.67333984	+4888	+13.62304688	-4.08691406	-2.39062500	+25.07080078	-8.02001953	-19.90722656	+3384
+1458241475.77379990	+16.15429688	-2.35546875	-1.56445313	+40.97900391	-45.90087891	-45.24169922	+5140	+15.45996094	-2.69824219	-1.07226563	-137.54882813	+30.19042969	+32.51953125	+4888	+13.61425781	-4.17041016	-2.44335938	+24.91699219	-7.69042969	-19.95117188	+3388
+1458241475.78220010	+16.15869141	-2.40380859	-1.57324219	+41.39648438	-46.34033203	-45.87890625	+5152	+15.45996094	-2.73339844	-1.08544922	-137.72460938	+30.36621094	+32.36572266	+4892	+13.60986328	-4.24511719	-2.48291016	+24.82910156	-7.47070313	-20.01708984	+3388
+1458241475.79049990	+16.15869141	-2.44775391	-1.62158203	+41.57226563	-46.58203125	-46.09863281	+5172	+15.45556641	-2.78173828	-1.10742188	-137.92236328	+30.54199219	+32.16796875	+4900	+13.61425781	-4.29345703	-2.50488281	+24.93896484	-7.36083984	-20.12695313	+3380
+1458241475.79880000	+16.15869141	-2.49169922	-1.66113281	+41.72607422	-46.86767578	-46.29638672	+5188	+15.45117188	-2.83447266	-1.14697266	-138.18603516	+30.69580078	+31.88232422	+4912	+13.61865234	-4.31982422	-2.50927734	+25.13671875	-7.40478516	-20.25878906	+3372
+1458241475.80720000	+16.15429688	-2.53564453	-1.70507813	+41.83593750	-47.13134766	-46.45019531	+5200	+15.44677734	-2.90478516	-1.19091797	-138.47167969	+30.82763672	+31.57470703	+4928	+13.62744141	-4.33300781	-2.50488281	+25.42236328	-7.55859375	-20.43457031	+3360
+1458241475.81550000	+16.15869141	-2.58837891	-1.75781250	+41.85791016	-47.30712891	-46.47216797	+5208	+15.44677734	-2.98828125	-1.25244141	-138.82324219	+30.91552734	+31.17919922	+4940	+13.64501953	-4.34619141	-2.48291016	+25.72998047	-7.77832031	-20.65429688	+3356
+1458241475.82380010	+16.15429688	-2.64111328	-1.81494141	+41.85791016	-47.41699219	-46.49414063	+5212	+15.44238281	-3.07177734	-1.31396484	-139.08691406	+30.93750000	+30.82763672	+4952	+13.65820313	-4.36376953	-2.46972656	+25.99365234	-7.95410156	-20.85205078	+3356
+1458241475.83220010	+16.14550781	-2.68945313	-1.86767578	+41.87988281	-47.50488281	-46.51611328	+5212	+15.43798828	-3.14648438	-1.36669922	-139.28466797	+30.95947266	+30.56396484	+4960	+13.67578125	-4.38134766	-2.46093750	+26.27929688	-8.15185547	-21.02783203	+3356
+1458241475.84050010	+16.14550781	-2.74658203	-1.89843750	+42.01171875	-47.63671875	-46.73583984	+5204	+15.43359375	-3.21679688	-1.41503906	-139.37255859	+31.00341797	+30.36621094	+4960	+13.68457031	-4.42089844	-2.46093750	+26.36718750	-8.28369141	-21.20361328	+3360
+1458241475.84879990	+16.14550781	-2.80371094	-1.92041016	+42.20947266	-47.74658203	-47.10937500	+5196	+15.43359375	-3.27392578	-1.43701172	-139.32861328	+31.11328125	+30.36621094	+4956	+13.68896484	-4.49121094	-2.47851563	+26.32324219	-8.26171875	-21.37939453	+3372
+1458241475.85710000	+16.15429688	-2.86083984	-1.94238281	+42.47314453	-47.76855469	-47.48291016	+5192	+15.43798828	-3.31787109	-1.44140625	-139.13085938	+31.24511719	+30.45410156	+4952	+13.68896484	-4.57910156	-2.51806641	+26.14746094	-8.17382813	-21.51123047	+3388
+1458241475.86550000	+16.15429688	-2.91357422	-1.95117188	+42.78076172	-47.79052734	-47.94433594	+5188	+15.43798828	-3.35302734	-1.44140625	-138.93310547	+31.37695313	+30.58593750	+4948	+13.67578125	-4.68457031	-2.57958984	+25.83984375	-7.88818359	-21.55517578	+3408
+1458241475.87380000	+16.16308594	-2.96191406	-1.94677734	+43.15429688	-47.85644531	-48.49365234	+5188	+15.44238281	-3.39257813	-1.43261719	-138.66943359	+31.59667969	+30.80566406	+4952	+13.66699219	-4.79003906	-2.64111328	+25.51025391	-7.64648438	-21.59912109	+3424
+1458241475.88210010	+16.17187500	-3.01464844	-1.94677734	+43.54980469	-47.87841797	-49.06494141	+5196	+15.45117188	-3.42333984	-1.41943359	-138.33984375	+31.79443359	+31.06933594	+4956	+13.65820313	-4.90869141	-2.70703125	+25.13671875	-7.36083984	-21.68701172	+3440
+1458241475.89050010	+16.18066406	-3.06298828	-1.95556641	+43.81347656	-47.83447266	-49.41650391	+5212	+15.45996094	-3.46289063	-1.41503906	-138.09814453	+31.92626953	+31.24511719	+4968	+13.64501953	-5.00976563	-2.76855469	+24.85107422	-7.05322266	-21.73095703	+3452
+1458241475.89879990	+16.18505859	-3.11572266	-1.97314453	+44.01123047	-47.81250000	-49.70214844	+5232	+15.46435547	-3.50683594	-1.42382813	-137.94433594	+32.01416016	+31.31103516	+4980	+13.64062500	-5.09765625	-2.82128906	+24.63134766	-6.85546875	-21.77490234	+3456
+1458241475.90710000	+16.18945313	-3.17285156	-1.99072266	+44.12109375	-47.81250000	-49.89990234	+5256	+15.47314453	-3.56396484	-1.44140625	-137.85644531	+32.05810547	+31.33300781	+4996	+13.64062500	-5.15917969	-2.84765625	+24.56542969	-6.78955078	-21.88476563	+3452
+1458241475.91129990	+16.18945313	-3.19921875	-2.00830078	+44.09912109	-47.81250000	-49.92187500	+5268	+15.47753906	-3.59912109	-1.45458984	-137.83447266	+32.05810547	+31.28906250	+5004	+13.64941406	-5.18554688	-2.84765625	+24.58740234	-6.85546875	-21.97265625	+3448
+1458241475.91960000	+16.19824219	-3.26513672	-2.05224609	+43.96728516	-47.76855469	-49.83398438	+5292	+15.48632813	-3.66943359	-1.49414063	-137.87841797	+31.99218750	+31.15722656	+5024	+13.66699219	-5.22509766	-2.84326172	+24.71923828	-6.96533203	-22.19238281	+3444
+1458241475.92790010	+16.20263672	-3.33984375	-2.10937500	+43.68164063	-47.72460938	-49.61425781	+5316	+15.48632813	-3.75732422	-1.55566406	-138.05419922	+31.86035156	+30.87158203	+5044	+13.68896484	-5.24707031	-2.83007813	+24.93896484	-7.14111328	-22.39013672	+3440
+1458241475.93630000	+16.20703125	-3.41455078	-2.17089844	+43.35205078	-47.68066406	-49.39453125	+5332	+15.49072266	-3.84960938	-1.61718750	-138.25195313	+31.72851563	+30.60791016	+5060	+13.71533203	-5.26904297	-2.80371094	+25.15869141	-7.40478516	-22.65380859	+3436
+1458241475.94460010	+16.21582031	-3.50244141	-2.23242188	+43.04443359	-47.63671875	-49.26269531	+5344	+15.50390625	-3.93310547	-1.67431641	-138.33984375	+31.59667969	+30.36621094	+5072	+13.74609375	-5.29980469	-2.77734375	+25.37841797	-7.62451172	-22.93945313	+3440
+1458241475.95289990	+16.23339844	-3.59472656	-2.29833984	+42.69287109	-47.57080078	-49.15283203	+5348	+15.51269531	-4.02539063	-1.73144531	-138.47167969	+31.46484375	+30.12451172	+5080	+13.76806641	-5.34375000	-2.75537109	+25.46630859	-7.80029297	-23.24707031	+3448
+1458241475.95709990	+16.24218750	-3.63427734	-2.32470703	+42.58300781	-47.50488281	-49.13085938	+5348	+15.51708984	-4.07373047	-1.75781250	-138.51562500	+31.37695313	+30.03662109	+5084	+13.78125000	-5.37011719	-2.76416016	+25.48828125	-7.80029297	-23.33496094	+3448
+1458241475.96540000	+16.25537109	-3.72656250	-2.37744141	+42.38525391	-47.35107422	-49.26269531	+5348	+15.52587891	-4.16162109	-1.80615234	-138.47167969	+31.26708984	+29.90478516	+5088	+13.79003906	-5.45800781	-2.79492188	+25.31250000	-7.69042969	-23.55468750	+3464
+1458241475.96960000	+16.26416016	-3.77050781	-2.39501953	+42.36328125	-47.28515625	-49.43847656	+5348	+15.53906250	-4.19677734	-1.82373047	-138.40576172	+31.24511719	+29.88281250	+5088	+13.79443359	-5.50195313	-2.82128906	+25.20263672	-7.58056641	-23.62060547	+3468
+1458241475.97790000	+16.29052734	-3.86279297	-2.42578125	+42.36328125	-47.08740234	-49.83398438	+5348	+15.56542969	-4.27148438	-1.85009766	-138.20800781	+31.20117188	+29.97070313	+5092	+13.79003906	-5.63378906	-2.87841797	+24.71923828	-7.29492188	-23.84033203	+3488
+1458241475.98630000	+16.31689453	-3.95947266	-2.45654297	+42.40722656	-46.77978516	-50.29541016	+5352	+15.59179688	-4.34619141	-1.87207031	-137.98828125	+31.11328125	+30.08056641	+5100	+13.77685547	-5.78320313	-2.97509766	+24.12597656	-6.78955078	-23.95019531	+3516
+1458241475.99869990	+16.36083984	-4.09130859	-2.50488281	+42.45117188	-46.23046875	-50.93261719	+5376	+15.63134766	-4.46484375	-1.91162109	-137.61474609	+30.98144531	+30.27832031	+5124	+13.75488281	-6.02050781	-3.13330078	+23.13720703	-5.99853516	-24.08203125	+3552
+1458241476.00289990	+16.36962891	-4.14404297	-2.52246094	+42.42919922	-46.01074219	-51.15234375	+5392	+15.64892578	-4.50000000	-1.92480469	-137.46093750	+30.91552734	+30.36621094	+5132	+13.74169922	-6.09960938	-3.19042969	+22.80761719	-5.71289063	-24.14794922	+3560
+1458241476.01120000	+16.40478516	-4.25830078	-2.56201172	+42.31933594	-45.54931641	-51.52587891	+5424	+15.68847656	-4.58789063	-1.95117188	-137.21923828	+30.78369141	+30.56396484	+5156	+13.73291016	-6.26220703	-3.27832031	+22.14843750	-5.29541016	-24.36767578	+3576
+1458241476.01959990	+16.43994141	-4.37255859	-2.61035156	+42.09960938	-45.04394531	-51.74560547	+5464	+15.72363281	-4.69335938	-1.98632813	-137.06542969	+30.56396484	+30.71777344	+5188	+13.73730469	-6.39843750	-3.35302734	+21.62109375	-4.96582031	-24.60937500	+3580
+1458241476.02790000	+16.46630859	-4.49560547	-2.68066406	+41.66015625	-44.45068359	-51.74560547	+5508	+15.75439453	-4.81201172	-2.04785156	-137.06542969	+30.25634766	+30.76171875	+5220	+13.75048828	-6.51269531	-3.41894531	+21.20361328	-4.74609375	-24.87304688	+3580
+1458241476.03620000	+16.49707031	-4.64062500	-2.75976563	+41.11083984	-43.92333984	-51.72363281	+5548	+15.79394531	-4.94824219	-2.10937500	-137.13134766	+29.97070313	+30.80566406	+5256	+13.78125000	-6.60498047	-3.43652344	+20.93994141	-4.79003906	-25.26855469	+3568
+1458241476.04460000	+16.53222656	-4.79003906	-2.83886719	+40.56152344	-43.37402344	-51.70166016	+5584	+15.83349609	-5.09765625	-2.17968750	-137.26318359	+29.64111328	+30.89355469	+5288	+13.82519531	-6.68408203	-3.44091797	+20.76416016	-4.96582031	-25.75195313	+3552
+1458241476.05290010	+16.57617188	-4.95703125	-2.93115234	+39.90234375	-42.73681641	-51.67968750	+5612	+15.87304688	-5.25585938	-2.25878906	-137.48291016	+29.24560547	+30.95947266	+5316	+13.88232422	-6.75878906	-3.42773438	+20.63232422	-5.22949219	-26.25732422	+3544
+1458241476.06119990	+16.61132813	-5.11962891	-3.03222656	+39.30908203	-42.03369141	-51.70166016	+5628	+15.91259766	-5.41845703	-2.35107422	-137.72460938	+28.85009766	+30.98144531	+5340	+13.93505859	-6.82910156	-3.43212891	+20.47851563	-5.42724609	-26.74072266	+3528
+1458241476.06960010	+16.65527344	-5.28222656	-3.13330078	+38.80371094	-41.28662109	-51.83349609	+5632	+15.95654297	-5.58105469	-2.42578125	-137.94433594	+28.49853516	+31.13525391	+5360	+13.99218750	-6.90820313	-3.43652344	+20.30273438	-5.66894531	-27.24609375	+3520
+1458241476.07789990	+16.71240234	-5.45361328	-3.22558594	+38.49609375	-40.47363281	-52.29492188	+5624	+16.00488281	-5.74804688	-2.48730469	-138.09814453	+28.21289063	+31.42089844	+5372	+14.03613281	-7.01806641	-3.44970703	+19.92919922	-5.86669922	-27.79541016	+3516
+1458241476.08620000	+16.76513672	-5.61181641	-3.31347656	+38.36425781	-39.52880859	-52.88818359	+5616	+16.05322266	-5.90185547	-2.54882813	-138.20800781	+27.90527344	+31.70654297	+5380	+14.06689453	-7.15429688	-3.51123047	+19.42382813	-5.75683594	-28.21289063	+3524
+1458241476.09450010	+16.82226563	-5.75683594	-3.40136719	+38.34228516	-38.49609375	-53.59130859	+5604	+16.10595703	-6.04687500	-2.60156250	-138.25195313	+27.66357422	+32.05810547	+5388	+14.08447266	-7.32128906	-3.59912109	+18.76464844	-5.51513672	-28.58642578	+3540
+1458241476.10290000	+16.87060547	-5.90625000	-3.48046875	+38.45214844	-37.41943359	-54.49218750	+5600	+16.16308594	-6.18750000	-2.63232422	-138.25195313	+27.48779297	+32.51953125	+5400	+14.07568359	-7.51464844	-3.71777344	+17.92968750	-5.11962891	-28.91601563	+3560
+1458241476.11120010	+16.94091797	-6.04687500	-3.54638672	+38.64990234	-36.38671875	-55.50292969	+5600	+16.22900391	-6.32373047	-2.64990234	-138.18603516	+27.35595703	+33.04687500	+5412	+14.06689453	-7.72119141	-3.84521484	+17.02880859	-4.68017578	-29.26757813	+3580
+1458241476.11949990	+17.00244141	-6.19189453	-3.60351563	+38.86962891	-35.35400391	-56.51367188	+5612	+16.29492188	-6.45996094	-2.67626953	-138.16406250	+27.15820313	+33.46435547	+5428	+14.05810547	-7.93652344	-3.98144531	+16.14990234	-4.13085938	-29.59716797	+3600
+1458241476.12789990	+17.05517578	-6.34130859	-3.67822266	+38.89160156	-34.27734375	-57.30468750	+5636	+16.35644531	-6.60498047	-2.72021484	-138.29589844	+26.93847656	+33.77197266	+5452	+14.04492188	-8.13867188	-4.12646484	+15.35888672	-3.58154297	-29.88281250	+3616
+1458241476.13620000	+17.11230469	-6.49951172	-3.74414063	+38.84765625	-33.42041016	-58.07373047	+5668	+16.42236328	-6.75878906	-2.75097656	-138.38378906	+26.78466797	+34.14550781	+5472	+14.05371094	-8.33203125	-4.23193359	+14.65576172	-3.29589844	-30.25634766	+3616
+1458241476.14450000	+17.16943359	-6.67089844	-3.81005859	+38.69384766	-32.62939453	-58.79882813	+5700	+16.48828125	-6.92578125	-2.80371094	-138.55957031	+26.54296875	+34.36523438	+5496	+14.07568359	-8.49462891	-4.31542969	+14.10644531	-3.09814453	-30.67382813	+3608
+1458241476.14870000	+17.20019531	-6.75878906	-3.86279297	+38.51806641	-32.18994141	-58.95263672	+5716	+16.51904297	-7.00927734	-2.85205078	-138.75732422	+26.36718750	+34.32128906	+5508	+14.10205078	-8.56494141	-4.34179688	+13.93066406	-3.07617188	-30.89355469	+3596
+1458241476.15700010	+17.25732422	-6.95654297	-3.96826172	+38.03466797	-31.48681641	-59.28222656	+5736	+16.57177734	-7.20703125	-2.95312500	-139.19677734	+26.03759766	+34.23339844	+5532	+14.15917969	-8.67480469	-4.37255859	+13.68896484	-3.20800781	-31.35498047	+3568
+1458241476.16529990	+17.30126953	-7.15429688	-4.07812500	+37.48535156	-30.84960938	-59.50195313	+5740	+16.62011719	-7.40478516	-3.05859375	-139.65820313	+25.72998047	+34.10156250	+5548	+14.22949219	-8.77148438	-4.39013672	+13.53515625	-3.47167969	-31.79443359	+3536
+1458241476.17370010	+17.34960938	-7.35644531	-4.18359375	+36.91406250	-30.32226563	-59.72167969	+5724	+16.67285156	-7.60693359	-3.18164063	-140.09765625	+25.44433594	+33.92578125	+5552	+14.31298828	-8.85498047	-4.38134766	+13.46923828	-3.86718750	-32.29980469	+3500
+1458241476.18199990	+17.40234375	-7.57177734	-4.29785156	+36.32080078	-29.72900391	-59.91943359	+5688	+16.72119141	-7.81787109	-3.31347656	-140.60302734	+25.09277344	+33.66210938	+5548	+14.39648438	-8.94726563	-4.37695313	+13.35937500	-4.24072266	-32.80517578	+3464
+1458241476.19030000	+17.45947266	-7.78271484	-4.42089844	+35.74951172	-29.13574219	-60.11718750	+5640	+16.76953125	-8.02441406	-3.45849609	-141.06445313	+24.74121094	+33.42041016	+5536	+14.47558594	-9.05712891	-4.37695313	+13.18359375	-4.59228516	-33.33251953	+3436
+1458241476.20280000	+17.52099609	-8.06835938	-4.55712891	+35.17822266	-28.32275391	-60.64453125	+5544	+16.83984375	-8.30126953	-3.61669922	-141.48193359	+24.41162109	+33.33251953	+5496	+14.54150391	-9.25927734	-4.47363281	+12.65625000	-4.61425781	-33.96972656	+3412
+1458241476.21120000	+17.57373047	-8.24853516	-4.62744141	+34.98046875	-27.75146484	-61.23779297	+5480	+16.90136719	-8.48144531	-3.71337891	-141.63574219	+24.23583984	+33.42041016	+5460	+14.56347656	-9.43505859	-4.57470703	+12.15087891	-4.37255859	-34.40917969	+3404
+1458241476.21950010	+17.63525391	-8.41552734	-4.70654297	+34.91455078	-27.04833984	-61.83105469	+5424	+16.96728516	-8.63964844	-3.79687500	-141.70166016	+24.03808594	+33.55224609	+5416	+14.55468750	-9.65917969	-4.71093750	+11.40380859	-3.91113281	-34.87060547	+3408
+1458241476.22779990	+17.69677734	-8.55615234	-4.76806641	+35.00244141	-26.43310547	-62.51220703	+5380	+17.02880859	-8.77587891	-3.85839844	-141.65771484	+23.88427734	+33.79394531	+5376	+14.52392578	-9.88769531	-4.89111328	+10.63476563	-3.20800781	-35.24414063	+3412
+1458241476.23610000	+17.75830078	-8.69238281	-4.80761719	+35.17822266	-25.88378906	-63.32519531	+5348	+17.10351563	-8.91650391	-3.91113281	-141.59179688	+23.79638672	+34.12353516	+5336	+14.49316406	-10.12060547	-5.07568359	+9.93164063	-2.48291016	-35.66162109	+3416
+1458241476.24449990	+17.82421875	-8.83740234	-4.84716797	+35.35400391	-25.31250000	-64.16015625	+5340	+17.17382813	-9.06152344	-3.96386719	-141.50390625	+23.64257813	+34.49707031	+5300	+14.45361328	-10.35791016	-5.24267578	+9.18457031	-1.80175781	-36.18896484	+3420
+1458241476.25280000	+17.89892578	-8.97802734	-4.92626953	+35.46386719	-24.74121094	-64.73144531	+5344	+17.24414063	-9.20654297	-4.03417969	-141.50390625	+23.46679688	+34.80468750	+5264	+14.44042969	-10.56445313	-5.39648438	+8.61328125	-1.25244141	-36.71630859	+3412
+1458241476.26110010	+17.95605469	-9.13183594	-5.01416016	+35.46386719	-24.21386719	-65.23681641	+5360	+17.29687500	-9.36474609	-4.11328125	-141.61376953	+23.24707031	+35.02441406	+5232	+14.44482422	-10.75781250	-5.51953125	+8.15185547	-0.87890625	-37.26562500	+3396
+1458241476.26950000	+18.00878906	-9.32519531	-5.09326172	+35.31005859	-23.90625000	-65.76416016	+5368	+17.34521484	-9.53613281	-4.20996094	-141.78955078	+23.04931641	+35.24414063	+5204	+14.47119141	-10.89404297	-5.59423828	+7.88818359	-0.83496094	-37.83691406	+3360
+1458241476.29029990	+18.11425781	-9.86572266	-5.47998047	+34.18945313	-22.91748047	-65.98388672	+5328	+17.42431641	-10.05908203	-4.54833984	-142.84423828	+22.17041016	+35.48583984	+5124	+14.68212891	-11.15332031	-5.61181641	+7.77832031	-1.66992188	-39.46289063	+3224
+1458241476.29860000	+18.14501953	-10.10742188	-5.62060547	+33.66210938	-22.67578125	-66.11572266	+5268	+17.43310547	-10.28759766	-4.70214844	-143.41552734	+21.81884766	+35.55175781	+5080	+14.78320313	-11.22363281	-5.59863281	+7.84423828	-2.15332031	-40.05615234	+3156
+1458241476.30690000	+18.18017578	-10.33154297	-5.77441406	+33.24462891	-22.36816406	-66.18164063	+5184	+17.44189453	-10.50292969	-4.85595703	-143.94287109	+21.40136719	+35.68359375	+5032	+14.87988281	-11.30712891	-5.59863281	+7.91015625	-2.52685547	-40.67138672	+3096
+1458241476.31530000	+18.22412109	-10.55566406	-5.95458984	+32.78320313	-21.95068359	-66.18164063	+5080	+17.45947266	-10.70947266	-5.01416016	-144.38232422	+20.98388672	+35.81542969	+4968	+14.96777344	-11.43017578	-5.60742188	+7.82226563	-2.79052734	-41.35253906	+3044
+1458241476.31940010	+18.22851563	-10.65234375	-6.02490234	+32.60742188	-21.73095703	-66.22558594	+5028	+17.45947266	-10.81054688	-5.08447266	-144.60205078	+20.78613281	+35.90332031	+4936	+14.99414063	-11.49169922	-5.65136719	+7.77832031	-2.70263672	-41.61621094	+3024
+1458241476.32780000	+18.28564453	-10.82373047	-6.12158203	+32.56347656	-21.37939453	-66.59912109	+4908	+17.49023438	-10.97753906	-5.21191406	-144.88769531	+20.45654297	+36.18896484	+4864	+15.02050781	-11.65869141	-5.76123047	+7.47070313	-2.39501953	-42.14355469	+2988
+1458241476.33610010	+18.34277344	-10.96875000	-6.18310547	+32.67333984	-21.04980469	-67.12646484	+4792	+17.53417969	-11.11816406	-5.29101563	-144.95361328	+20.25878906	+36.67236328	+4780	+15.01171875	-11.84326172	-5.91943359	+7.09716797	-1.80175781	-42.69287109	+2960
+1458241476.34439990	+18.40429688	-11.08740234	-6.25781250	+32.93701172	-20.52246094	-67.67578125	+4696	+17.59130859	-11.23681641	-5.36572266	-144.88769531	+19.99511719	+37.19970703	+4696	+14.96777344	-12.08935547	-6.09960938	+6.52587891	-0.98876953	-43.35205078	+2940
+1458241476.35279990	+18.48339844	-11.19287109	-6.31054688	+33.31054688	-19.99511719	-68.33496094	+4620	+17.67041016	-11.33789063	-5.43164063	-144.71191406	+19.77539063	+37.77099609	+4612	+14.91064453	-12.33544922	-6.31054688	+5.93261719	-0.04394531	-43.98925781	+2920
+1458241476.35690000	+18.51416016	-11.23242188	-6.32812500	+33.50830078	-19.75341797	-68.68652344	+4592	+17.70556641	-11.38623047	-5.46240234	-144.60205078	+19.66552734	+38.07861328	+4568	+14.87109375	-12.45849609	-6.42480469	+5.62500000	+0.46142578	-44.27490234	+2916
+1458241476.36529990	+18.56689453	-11.31152344	-6.34570313	+33.92578125	-19.31396484	-69.45556641	+4552	+17.77587891	-11.48291016	-5.51513672	-144.44824219	+19.46777344	+38.69384766	+4496	+14.79638672	-12.67382813	-6.64453125	+5.14160156	+1.42822266	-44.86816406	+2912
+1458241476.37360000	+18.64160156	-11.41699219	-6.40722656	+34.23339844	-18.83056641	-70.13671875	+4532	+17.85498047	-11.58398438	-5.58544922	-144.20654297	+19.22607422	+39.37500000	+4428	+14.75683594	-12.88916016	-6.79833984	+4.68017578	+2.02148438	-45.63720703	+2904
+1458241476.38190010	+18.67236328	-11.56640625	-6.51269531	+34.25537109	-18.21533203	-70.70800781	+4536	+17.91210938	-11.72900391	-5.67773438	-144.16259766	+18.83056641	+39.99023438	+4372	+14.72607422	-13.08691406	-6.91699219	+4.24072266	+2.41699219	-46.51611328	+2892
+1458241476.39439990	+18.69873047	-11.82568359	-6.75000000	+33.92578125	-17.40234375	-71.10351563	+4536	+17.95166016	-11.98828125	-5.90185547	-144.49218750	+18.06152344	+40.56152344	+4304	+14.80517578	-13.26269531	-7.01367188	+4.13085938	+2.28515625	-47.59277344	+2836
+1458241476.39860010	+18.69433594	-11.93554688	-6.84667969	+33.68408203	-17.13867188	-71.21337891	+4532	+17.95166016	-12.08496094	-5.98535156	-144.62402344	+17.75390625	+40.80322266	+4280	+14.85791016	-13.31103516	-7.00927734	+4.13085938	+2.02148438	-48.01025391	+2812
+1458241476.40689990	+18.67675781	-12.18603516	-7.05322266	+33.13476563	-16.56738281	-71.47705078	+4508	+17.94287109	-12.31347656	-6.15234375	-144.99755859	+17.11669922	+41.30859375	+4232	+14.95898438	-13.39892578	-6.97851563	+4.10888672	+1.40625000	-48.97705078	+2760
+1458241476.41520000	+18.67236328	-12.45410156	-7.29931641	+32.51953125	-15.95214844	-71.63085938	+4452	+17.92968750	-12.54199219	-6.35888672	-145.37109375	+16.34765625	+41.66015625	+4180	+15.10400391	-13.48242188	-6.94335938	+4.17480469	+0.65917969	-49.85595703	+2692
+1458241476.42360000	+18.63720703	-12.72656250	-7.52343750	+31.90429688	-15.31494141	-71.87255859	+4368	+17.89453125	-12.76611328	-6.55664063	-145.78857422	+15.51269531	+42.03369141	+4120	+15.23144531	-13.55712891	-6.92578125	+4.24072266	+0.04394531	-50.69091797	+2620
+1458241476.43190000	+18.62402344	-12.97265625	-7.72119141	+31.46484375	-14.78759766	-72.26806641	+4252	+17.87255859	-12.97265625	-6.72802734	-146.07421875	+14.76562500	+42.51708984	+4052	+15.34570313	-13.63183594	-6.92138672	+4.28466797	-0.48339844	-51.50390625	+2544
+1458241476.43610000	+18.63720703	-13.08691406	-7.77832031	+31.39892578	-14.61181641	-72.70751953	+4180	+17.88134766	-13.06054688	-6.79833984	-146.07421875	+14.45800781	+42.84667969	+4012	+15.38525391	-13.68896484	-6.93017578	+4.19677734	-0.70312500	-51.98730469	+2508
+1458241476.44440010	+18.65917969	-13.29785156	-7.89697266	+31.35498047	-14.04052734	-73.52050781	+4036	+17.89453125	-13.21875000	-6.91699219	-146.05224609	+13.77685547	+43.54980469	+3932	+15.42041016	-13.84277344	-7.00927734	+3.95507813	-0.59326172	-52.91015625	+2452
+1458241476.45269990	+18.72070313	-13.44726563	-7.99804688	+31.59667969	-13.49121094	-74.42138672	+3888	+17.93847656	-13.34619141	-7.01806641	-145.89843750	+13.16162109	+44.20898438	+3844	+15.42041016	-14.03173828	-7.14550781	+3.62548828	-0.15380859	-53.81103516	+2412
+1458241476.46100000	+18.78662109	-13.54394531	-8.01123047	+32.08007813	-13.00781250	-75.52001953	+3756	+17.98242188	-13.43408203	-7.06201172	-145.67871094	+12.70019531	+45.00000000	+3764	+15.34130859	-14.21630859	-7.34765625	+3.18603516	+0.70312500	-54.55810547	+2384
+1458241476.46519990	+18.83056641	-13.57910156	-8.00244141	+32.40966797	-12.81005859	-76.15722656	+3704	+18.01757813	-13.46923828	-7.07519531	-145.50292969	+12.54638672	+45.46142578	+3724	+15.28417969	-14.33056641	-7.45312500	+2.87841797	+1.20849609	-54.99755859	+2380
+1458241476.47350000	+18.92285156	-13.63623047	-8.00683594	+33.09082031	-12.41455078	-77.34375000	+3620	+18.10107422	-13.54394531	-7.08837891	-145.15136719	+12.28271484	+46.40625000	+3652	+15.16992188	-14.53271484	-7.68164063	+2.41699219	+2.28515625	-55.83251953	+2372
+1458241476.48190000	+19.01513672	-13.67138672	-8.01562500	+33.81591797	-11.88720703	-78.46435547	+3568	+18.16699219	-13.60986328	-7.11914063	-144.90966797	+11.93115234	+47.24121094	+3588	+15.04248047	-14.75244141	-7.90136719	+1.88964844	+3.44970703	-56.66748047	+2392
+1458241476.49020000	+19.08105469	-13.72412109	-8.05517578	+34.29931641	-11.35986328	-79.34326172	+3544	+18.20654297	-13.70654297	-7.18066406	-144.88769531	+11.55761719	+47.87841797	+3540	+14.93701172	-14.92822266	-8.12109375	+1.47216797	+4.46044922	-57.30468750	+2424
+1458241476.50690010	+19.12500000	-13.90869141	-8.23095703	+34.76074219	-10.37109375	-80.83740234	+3552	+18.22412109	-13.95703125	-7.40478516	-145.19531250	+10.65673828	+48.84521484	+3472	+14.87109375	-15.21386719	-8.34521484	+0.83496094	+5.20751953	-58.79882813	+2484
+1458241476.51099990	+19.11621094	-13.99658203	-8.33203125	+34.62890625	-10.06347656	-80.96923828	+3556	+18.21533203	-14.03613281	-7.50146484	-145.37109375	+10.32714844	+48.95507813	+3460	+14.91943359	-15.26220703	-8.35400391	+0.83496094	+5.05371094	-59.15039063	+2480
+1458241476.51939990	+19.06787109	-14.20312500	-8.54296875	+34.21142578	-9.38232422	-81.21093750	+3556	+18.15380859	-14.23828125	-7.71240234	-145.92041016	+9.49218750	+49.06494141	+3432	+15.02490234	-15.35009766	-8.35400391	+0.72509766	+4.63623047	-59.87548828	+2460
+1458241476.52350000	+19.03710938	-14.31298828	-8.66601563	+33.96972656	-9.05273438	-81.27685547	+3544	+18.11425781	-14.33496094	-7.82666016	-146.22802734	+9.07470703	+49.08691406	+3420	+15.09082031	-15.38964844	-8.34960938	+0.70312500	+4.35058594	-60.16113281	+2444
+1458241476.53189990	+18.95361328	-14.59423828	-8.87695313	+33.26660156	-8.48144531	-81.60644531	+3500	+18.03955078	-14.55029297	-8.05517578	-146.77734375	+8.28369141	+49.15283203	+3380	+15.25781250	-15.44238281	-8.29248047	+0.70312500	+3.44970703	-60.82031250	+2392
+1458241476.53600000	+18.92285156	-14.73486328	-8.98242188	+32.95898438	-8.21777344	-81.80419922	+3460	+18.01318359	-14.65136719	-8.16064453	-146.97509766	+7.88818359	+49.24072266	+3356	+15.35009766	-15.46435547	-8.24414063	+0.74707031	+2.92236328	-61.25976563	+2356
+1458241476.54430010	+18.86132813	-14.99414063	-9.20214844	+32.40966797	-7.53662109	-82.11181641	+3360	+17.95166016	-14.84912109	-8.35839844	-147.37060547	+7.00927734	+49.48242188	+3300	+15.51708984	-15.52587891	-8.18261719	+0.81298828	+2.10937500	-62.02880859	+2296
+1458241476.54850010	+18.83935547	-15.13037109	-9.29443359	+32.12402344	-7.20703125	-82.35351563	+3300	+17.92529297	-14.94580078	-8.44189453	-147.56835938	+6.61376953	+49.59228516	+3268	+15.58740234	-15.56103516	-8.17382813	+0.81298828	+1.80175781	-62.38037109	+2264
+1458241476.55679990	+18.79101563	-15.38964844	-9.46142578	+31.61865234	-6.54785156	-82.83691406	+3160	+17.88574219	-15.12158203	-8.59570313	-147.87597656	+5.88867188	+49.89990234	+3200	+15.67968750	-15.64453125	-8.20898438	+0.70312500	+1.51611328	-62.95166016	+2200
+1458241476.56100010	+18.78662109	-15.48193359	-9.49218750	+31.53076172	-6.30615234	-83.23242188	+3080	+17.88134766	-15.18750000	-8.63964844	-147.94189453	+5.60302734	+50.11962891	+3160	+15.69287109	-15.68408203	-8.22656250	+0.61523438	+1.47216797	-63.36914063	+2168
+1458241476.56929990	+18.80859375	-15.61376953	-9.53613281	+31.59667969	-5.84472656	-84.02343750	+2932	+17.89453125	-15.27978516	-8.69677734	-147.91992188	+5.16357422	+50.71289063	+3084	+15.70605469	-15.79394531	-8.31445313	+0.52734375	+1.71386719	-64.13818359	+2116
+1458241476.57349990	+18.84375000	-15.66210938	-9.52294922	+31.72851563	-5.69091797	-84.57275391	+2864	+17.92529297	-15.31494141	-8.70117188	-147.83203125	+5.00976563	+51.06445313	+3048	+15.67529297	-15.85546875	-8.37158203	+0.39550781	+1.97753906	-64.57763672	+2092
+1458241476.59850000	+19.08105469	-15.67529297	-9.36474609	+33.15673828	-4.39453125	-87.29736328	+2676	+18.16259766	-15.35888672	-8.67919922	-147.06298828	+4.19677734	+53.06396484	+2908	+15.21826172	-16.28613281	-9.02197266	-0.70312500	+5.82275391	-66.55517578	+2088
+1458241476.60680010	+19.17333984	-15.63134766	-9.31640625	+33.77197266	-4.02099609	-88.13232422	+2700	+18.23291016	-15.37207031	-8.67919922	-146.82128906	+3.93310547	+53.67919922	+2884	+15.05126953	-16.41357422	-9.21093750	-1.07666016	+7.05322266	-67.28027344	+2152
+1458241476.61100010	+19.20849609	-15.63134766	-9.34277344	+33.96972656	-3.73535156	-88.37402344	+2716	+18.27685547	-15.39404297	-8.68359375	-146.75537109	+3.80126953	+53.98681641	+2876	+14.99853516	-16.47509766	-9.31201172	-1.20849609	+7.58056641	-67.50000000	+2192
+1458241476.61929990	+19.24365234	-15.69726563	-9.38671875	+34.12353516	-3.18603516	-88.96728516	+2752	+18.33837891	-15.44677734	-8.74951172	-146.66748047	+3.33984375	+54.38232422	+2860	+14.88867188	-16.60693359	-9.45703125	-1.66992188	+8.43750000	-68.11523438	+2272
+1458241476.62350010	+19.24365234	-15.74121094	-9.43945313	+34.07958984	-2.92236328	-89.03320313	+2776	+18.34716797	-15.47753906	-8.82421875	-146.68945313	+3.05419922	+54.42626953	+2856	+14.87988281	-16.65527344	-9.51855469	-1.75781250	+8.70117188	-68.29101563	+2304
+1458241476.63179990	+19.23486328	-15.90380859	-9.57568359	+33.81591797	-2.46093750	-89.31884766	+2816	+18.32958984	-15.61816406	-8.96923828	-146.99707031	+2.41699219	+54.58007813	+2852	+14.93701172	-16.72998047	-9.51855469	-1.93359375	+8.39355469	-68.97216797	+2336
+1458241476.63599990	+19.21728516	-15.98730469	-9.68115234	+33.64013672	-2.21923828	-89.34082031	+2828	+18.30761719	-15.67968750	-9.04394531	-147.15087891	+2.08740234	+54.62402344	+2844	+15.00292969	-16.77392578	-9.50097656	-1.97753906	+8.08593750	-69.23583984	+2340
+1458241476.64430000	+19.16015625	-16.23339844	-9.92285156	+33.15673828	-1.51611328	-89.40673828	+2836	+18.26367188	-15.85107422	-9.22412109	-147.52441406	+1.31835938	+54.68994141	+2840	+15.14355469	-16.87500000	-9.42626953	-2.21923828	+7.27294922	-69.93896484	+2324
+1458241476.64850000	+19.12500000	-16.37841797	-10.07666016	+32.82714844	-1.14257813	-89.34082031	+2828	+18.25048828	-15.94775391	-9.32958984	-147.72216797	+0.92285156	+54.68994141	+2832	+15.24902344	-16.91894531	-9.37792969	-2.26318359	+6.76757813	-70.22460938	+2308
+1458241476.65680000	+19.02832031	-16.66845703	-10.36230469	+32.08007813	-0.46142578	-89.23095703	+2792	+18.19335938	-16.12792969	-9.53613281	-148.18359375	+0.04394531	+54.66796875	+2816	+15.43798828	-16.98486328	-9.28125000	-2.35107422	+5.69091797	-70.68603516	+2264
+1458241476.66100000	+18.98437500	-16.78710938	-10.47656250	+31.79443359	-0.19775391	-89.25292969	+2772	+18.15380859	-16.20263672	-9.62402344	-148.40332031	-0.35156250	+54.62402344	+2808	+15.50830078	-17.01562500	-9.22851563	-2.46093750	+5.20751953	-70.94970703	+2236
+1458241476.66930010	+18.91406250	-17.01562500	-10.68750000	+31.26708984	+0.30761719	-89.31884766	+2724	+18.07031250	-16.37402344	-9.78222656	-148.90869141	-1.07666016	+54.66796875	+2796	+15.64453125	-17.07714844	-9.15380859	-2.63671875	+4.30664063	-71.38916016	+2176
+1458241476.67759990	+18.88330078	-17.19140625	-10.86767578	+30.98144531	+0.83496094	-89.49462891	+2672	+18.05273438	-16.49267578	-9.92285156	-149.19433594	-1.64794922	+54.77783203	+2776	+15.74121094	-17.18261719	-9.10986328	-2.90039063	+3.77929688	-71.98242188	+2108
+1458241476.68179990	+18.86132813	-17.25292969	-10.92919922	+30.84960938	+1.12060547	-89.58251953	+2644	+18.04394531	-16.53662109	-9.95800781	-149.32617188	-1.93359375	+54.88769531	+2760	+15.74560547	-17.20458984	-9.14941406	-3.01025391	+3.88916016	-72.09228516	+2076
+1458241476.69010000	+18.87011719	-17.30126953	-10.99072266	+30.80566406	+1.51611328	-89.82421875	+2580	+18.06152344	-16.58935547	-10.00195313	-149.52392578	-2.30712891	+55.12939453	+2724	+15.70605469	-17.28808594	-9.22851563	-3.33984375	+4.28466797	-72.50976563	+2020
+1458241476.69429990	+18.87890625	-17.30566406	-10.98193359	+30.82763672	+1.64794922	-90.00000000	+2548	+18.07031250	-16.61132813	-10.00634766	-149.65576172	-2.46093750	+55.30517578	+2704	+15.65771484	-17.30566406	-9.31201172	-3.44970703	+4.72412109	-72.59765625	+2000
+1458241476.70680000	+18.99755859	-17.20019531	-10.84570313	+31.33300781	+1.91162109	-90.87890625	+2488	+18.11425781	-16.63330078	-9.97119141	-149.85351563	-2.70263672	+55.87646484	+2644	+15.44677734	-17.40673828	-9.56689453	-3.91113281	+6.41601563	-73.27880859	+1952
+1458241476.71090010	+19.05029297	-17.16064453	-10.80615234	+31.55273438	+1.99951172	-91.16455078	+2476	+18.15380859	-16.62890625	-9.95800781	-149.87548828	-2.74658203	+56.11816406	+2628	+15.35888672	-17.45068359	-9.68115234	-4.04296875	+7.14111328	-73.52050781	+1952
+1458241476.71930000	+19.14697266	-17.08593750	-10.70947266	+31.90429688	+2.24121094	-91.77978516	+2460	+18.24169922	-16.61572266	-9.90966797	-149.89746094	-2.85644531	+56.62353516	+2596	+15.17871094	-17.52539063	-9.91406250	-4.32861328	+8.65722656	-73.93798828	+1976
+1458241476.72760010	+19.21728516	-17.01123047	-10.61718750	+32.21191406	+2.43896484	-92.35107422	+2476	+18.29003906	-16.62890625	-9.85253906	-150.05126953	-3.01025391	+57.17285156	+2572	+14.98095703	-17.54296875	-10.16015625	-4.52636719	+10.17333984	-74.15771484	+2056
+1458241476.73180010	+19.26123047	-16.99365234	-10.56884766	+32.34375000	+2.50488281	-92.70263672	+2492	+18.30761719	-16.64648438	-9.84814453	-150.16113281	-3.12011719	+57.41455078	+2556	+14.92822266	-17.57812500	-10.23486328	-4.63623047	+10.63476563	-74.42138672	+2100
+1458241476.74009990	+19.33154297	-17.01123047	-10.49853516	+32.43164063	+2.65869141	-93.40576172	+2536	+18.33837891	-16.69042969	-9.86132813	-150.35888672	-3.38378906	+57.94189453	+2528	+14.87548828	-17.61767578	-10.35351563	-4.68017578	+11.16210938	-74.83886719	+2184
+1458241476.74429990	+19.35791016	-17.04199219	-10.50292969	+32.43164063	+2.81250000	-93.71337891	+2548	+18.34716797	-16.72558594	-9.88330078	-150.44677734	-3.58154297	+58.18359375	+2516	+14.87988281	-17.67041016	-10.36230469	-4.79003906	+11.11816406	-75.23437500	+2220
+1458241476.74840000	+19.35351563	-17.09472656	-10.55566406	+32.32177734	+3.05419922	-93.88916016	+2568	+18.34716797	-16.76953125	-9.90966797	-150.57861328	-3.82324219	+58.44726563	+2504	+14.91503906	-17.70117188	-10.37988281	-4.79003906	+11.00830078	-75.38818359	+2244
+1458241476.75679990	+19.30078125	-17.28808594	-10.70068359	+31.86035156	+3.51562500	-94.19677734	+2592	+18.32519531	-16.88378906	-9.99316406	-150.93017578	-4.39453125	+58.95263672	+2488	+15.02490234	-17.74951172	-10.36230469	-4.83398438	+10.34912109	-75.80566406	+2284
+1458241476.76090000	+19.25683594	-17.41552734	-10.78857422	+31.53076172	+3.77929688	-94.32861328	+2596	+18.29003906	-16.94531250	-10.06347656	-151.14990234	-4.76806641	+59.10644531	+2480	+15.09082031	-17.77587891	-10.33593750	-4.83398438	+9.97558594	-75.95947266	+2292
+1458241476.76510000	+19.21289063	-17.55175781	-10.87646484	+31.15722656	+3.99902344	-94.50439453	+2588	+18.24169922	-17.02001953	-10.13818359	-151.36962891	-5.14160156	+59.26025391	+2476	+15.16992188	-17.79785156	-10.28759766	-4.87792969	+9.40429688	-76.15722656	+2292
+1458241476.77340010	+19.10742188	-17.83300781	-11.12695313	+30.43212891	+4.50439453	-94.72412109	+2580	+18.14941406	-17.17382813	-10.30078125	-151.80908203	-5.91064453	+59.61181641	+2456	+15.35009766	-17.87255859	-10.16894531	-5.00976563	+8.06396484	-76.70654297	+2264
+1458241476.77760000	+19.04150391	-17.97363281	-11.27197266	+30.08056641	+4.83398438	-94.79003906	+2576	+18.11425781	-17.24414063	-10.38427734	-151.98486328	-6.32812500	+59.78759766	+2448	+15.43798828	-17.92089844	-10.11621094	-5.07568359	+7.42675781	-76.99218750	+2240
+1458241476.78590010	+18.89648438	-18.25488281	-11.54003906	+29.33349609	+5.51513672	-94.94384766	+2568	+18.03076172	-17.38476563	-10.52490234	-152.31445313	-7.14111328	+60.16113281	+2432	+15.59179688	-18.00000000	-10.02832031	-5.27343750	+6.26220703	-77.47558594	+2176
+1458241476.79010010	+18.84375000	-18.36474609	-11.68066406	+29.04785156	+5.82275391	-94.94384766	+2560	+17.99121094	-17.44189453	-10.59960938	-152.46826172	-7.51464844	+60.27099609	+2428	+15.66210938	-18.04833984	-9.99755859	-5.38330078	+5.75683594	-77.69531250	+2144
+1458241476.80259990	+18.74707031	-18.54931641	-11.88720703	+28.52050781	+6.43798828	-95.27343750	+2492	+17.92089844	-17.55615234	-10.74462891	-152.81982422	-8.30566406	+60.75439453	+2400	+15.72802734	-18.15380859	-9.96679688	-5.77880859	+4.98779297	-78.44238281	+2028
+1458241476.81090000	+18.75146484	-18.58886719	-11.89599609	+28.43261719	+6.78955078	-95.73486328	+2428	+17.94726563	-17.61328125	-10.75781250	-152.86376953	-8.63525391	+61.28173828	+2376	+15.68408203	-18.21533203	-10.02832031	-5.97656250	+5.14160156	-79.05761719	+1956
+1458241476.81510000	+18.78222656	-18.56689453	-11.90039063	+28.54248047	+6.98730469	-95.93261719	+2400	+17.97802734	-17.61767578	-10.76220703	-152.84179688	-8.74511719	+61.52343750	+2364	+15.64892578	-18.25048828	-10.08105469	-6.02050781	+5.44921875	-79.38720703	+1932
+1458241476.82340000	+18.85693359	-18.48339844	-11.81689453	+28.78417969	+7.27294922	-96.39404297	+2360	+18.05273438	-17.61767578	-10.73144531	-152.77587891	-8.87695313	+62.05078125	+2344	+15.53027344	-18.28564453	-10.23486328	-6.02050781	+6.45996094	-79.87060547	+1904
+1458241476.82760000	+18.90527344	-18.42626953	-11.75097656	+28.89404297	+7.36083984	-96.67968750	+2344	+18.09667969	-17.60888672	-10.70947266	-152.73193359	-8.87695313	+62.31445313	+2340	+15.44677734	-18.30322266	-10.30957031	-6.08642578	+7.03125000	-80.15625000	+1900
+1458241476.83590010	+19.01074219	-18.30322266	-11.58837891	+29.22363281	+7.49267578	-97.38281250	+2316	+18.19775391	-17.56494141	-10.66992188	-152.53417969	-8.85498047	+62.81982422	+2328	+15.24902344	-18.31640625	-10.46337891	-6.19628906	+8.26171875	-80.81542969	+1904
+1458241476.84419990	+19.13378906	-18.17138672	-11.39501953	+29.61914063	+7.64648438	-98.23974609	+2304	+18.30322266	-17.53857422	-10.61718750	-152.35839844	-8.85498047	+63.45703125	+2324	+15.07324219	-18.32080078	-10.60400391	-6.17431641	+9.49218750	-81.58447266	+1952
+1458241476.84840010	+19.19970703	-18.11865234	-11.29833984	+29.79492188	+7.75634766	-98.70117188	+2316	+18.34716797	-17.53857422	-10.59082031	-152.31445313	-8.87695313	+63.76464844	+2328	+14.99414063	-18.33398438	-10.69628906	-6.13037109	+10.19531250	-81.93603516	+1996
+1458241476.85250000	+19.26562500	-18.07470703	-11.20605469	+29.92675781	+7.82226563	-99.18457031	+2336	+18.39111328	-17.54736328	-10.56884766	-152.31445313	-8.89892578	+64.07226563	+2328	+14.93701172	-18.33398438	-10.75341797	-6.08642578	+10.61279297	-82.22167969	+2044
+1458241476.86089990	+19.35791016	-17.99121094	-11.11376953	+30.16845703	+8.06396484	-99.86572266	+2392	+18.43505859	-17.55175781	-10.59082031	-152.31445313	-9.07470703	+64.46777344	+2320	+14.87548828	-18.36914063	-10.80175781	-6.15234375	+10.96435547	-82.83691406	+2136
+1458241476.86500000	+19.35791016	-18.00439453	-11.07861328	+30.08056641	+8.21777344	-100.23925781	+2420	+18.43945313	-17.56933594	-10.60400391	-152.35839844	-9.20654297	+64.68750000	+2316	+14.86669922	-18.36914063	-10.79296875	-6.17431641	+10.87646484	-83.12255859	+2180
+1458241476.87340000	+19.34033203	-18.13623047	-11.10498047	+29.70703125	+8.59130859	-100.92041016	+2468	+18.43945313	-17.64404297	-10.65234375	-152.53417969	-9.47021484	+65.14892578	+2312	+14.97216797	-18.45263672	-10.71386719	-6.24023438	+10.10742188	-83.93554688	+2248
+1458241476.87750010	+19.32275391	-18.22851563	-11.15332031	+29.46533203	+8.83300781	-101.20605469	+2488	+18.42187500	-17.70117188	-10.68750000	-152.66601563	-9.68994141	+65.39062500	+2308	+15.05566406	-18.49218750	-10.66992188	-6.19628906	+9.60205078	-84.28710938	+2268
+1458241476.88590000	+19.24365234	-18.44384766	-11.34667969	+28.91601563	+9.44824219	-101.51367188	+2512	+18.36035156	-17.83300781	-10.80175781	-152.99560547	-10.26123047	+65.72021484	+2308	+15.23144531	-18.60205078	-10.56884766	-6.26220703	+8.45947266	-84.88037109	+2268
+1458241476.89000010	+19.16455078	-18.59326172	-11.46533203	+28.47656250	+9.79980469	-101.60156250	+2512	+18.32080078	-17.90771484	-10.86767578	-153.19335938	-10.56884766	+65.85205078	+2304	+15.31933594	-18.65478516	-10.52490234	-6.35009766	+7.84423828	-85.10009766	+2256
+1458241476.91090010	+18.73828125	-19.34472656	-12.07617188	+26.32324219	+11.60156250	-102.30468750	+2444	+18.12744141	-18.25048828	-11.16650391	-154.02832031	-11.99707031	+66.64306641	+2292	+15.72363281	-18.92285156	-10.29638672	-6.87744141	+4.70214844	-86.28662109	+2132
+1458241476.91500000	+18.69873047	-19.44580078	-12.18164063	+26.08154297	+11.95312500	-102.48046875	+2424	+18.10546875	-18.31201172	-11.21044922	-154.18212891	-12.28271484	+66.84082031	+2292	+15.78076172	-18.98437500	-10.28759766	-7.00927734	+4.32861328	-86.52832031	+2100
+1458241476.92750000	+18.61962891	-19.56884766	-12.34423828	+25.68603516	+12.85400391	-102.96386719	+2356	+18.05273438	-18.43945313	-11.29394531	-154.59960938	-12.94189453	+67.34619141	+2284	+15.80273438	-19.05468750	-10.33593750	-7.29492188	+4.17480469	-87.01171875	+2004
+1458241476.93580010	+18.67675781	-19.55126953	-12.26953125	+25.68603516	+13.07373047	-103.71093750	+2312	+18.07910156	-18.49658203	-11.26318359	-154.79736328	-13.07373047	+67.89550781	+2272	+15.75000000	-19.05908203	-10.40625000	-7.31689453	+4.61425781	-87.36328125	+1956
+1458241476.94000010	+18.75146484	-19.48974609	-12.19921875	+25.86181641	+13.13964844	-104.12841797	+2304	+18.10986328	-18.50537109	-11.22802734	-154.86328125	-13.07373047	+68.22509766	+2268	+15.71044922	-19.06347656	-10.45019531	-7.31689453	+4.98779297	-87.62695313	+1936
+1458241476.94829990	+18.92285156	-19.33593750	-12.03662109	+26.32324219	+13.22753906	-104.94140625	+2292	+18.19775391	-18.51855469	-11.14892578	-154.92919922	-13.07373047	+68.86230469	+2260	+15.58740234	-19.05908203	-10.55126953	-7.29492188	+5.97656250	-88.11035156	+1916
+1458241476.95250010	+19.01074219	-19.24804688	-11.95751953	+26.56494141	+13.24951172	-105.33691406	+2288	+18.24609375	-18.51855469	-11.10937500	-154.95117188	-13.02978516	+69.14794922	+2252	+15.51708984	-19.05029297	-10.61279297	-7.29492188	+6.54785156	-88.30810547	+1912
+1458241476.96079990	+19.19531250	-19.05908203	-11.75537109	+27.02636719	+13.20556641	-106.21582031	+2288	+18.33398438	-18.51416016	-11.00830078	-155.03906250	-12.89794922	+69.76318359	+2240	+15.34570313	-19.00195313	-10.77099609	-7.20703125	+7.95410156	-88.63769531	+1920
+1458241476.96499990	+19.29199219	-18.97119141	-11.62792969	+27.24609375	+13.09570313	-106.72119141	+2304	+18.38232422	-18.50976563	-10.94677734	-155.08300781	-12.76611328	+70.11474609	+2236	+15.24902344	-18.97119141	-10.83691406	-7.18505859	+8.61328125	-88.81347656	+1932
+1458241476.97330000	+19.48535156	-18.80859375	-11.41699219	+27.68554688	+12.91992188	-107.68798828	+2356	+18.48339844	-18.49218750	-10.83691406	-155.08300781	-12.52441406	+70.75195313	+2224	+15.09960938	-18.95800781	-10.93359375	-7.14111328	+9.64599609	-89.34082031	+1988
+1458241476.97750000	+19.56005859	-18.76464844	-11.33349609	+27.79541016	+12.89794922	-108.14941406	+2384	+18.53613281	-18.48779297	-10.79296875	-155.08300781	-12.41455078	+71.08154297	+2220	+15.04248047	-18.94921875	-10.96435547	-7.14111328	+9.99755859	-89.56054688	+2028
+1458241476.98580000	+19.64355469	-18.73388672	-11.27197266	+27.83935547	+13.00781250	-108.76464844	+2428	+18.60205078	-18.48779297	-10.74023438	-155.10498047	-12.37060547	+71.58691406	+2200	+15.01611328	-18.98437500	-11.01269531	-7.16308594	+10.30517578	-89.95605469	+2112
+1458241476.99000000	+19.64355469	-18.77783203	-11.28515625	+27.68554688	+13.13964844	-108.96240234	+2440	+18.61083984	-18.50537109	-10.73144531	-155.19287109	-12.39257813	+71.82861328	+2184	+15.03808594	-19.00195313	-11.02148438	-7.16308594	+10.19531250	-90.06591797	+2144
+1458241476.99830010	+19.59082031	-18.89648438	-11.39062500	+27.22412109	+13.46923828	-109.13818359	+2460	+18.59326172	-18.55810547	-10.74023438	-155.43457031	-12.54638672	+72.15820313	+2156	+15.13476563	-19.07226563	-10.98193359	-7.25097656	+9.55810547	-90.37353516	+2180
+1458241477.00250010	+19.53808594	-18.98876953	-11.45654297	+26.91650391	+13.68896484	-109.20410156	+2464	+18.56689453	-18.59326172	-10.75341797	-155.58837891	-12.65625000	+72.31201172	+2140	+15.19189453	-19.11181641	-10.94677734	-7.29492188	+9.14062500	-90.54931641	+2184
+1458241477.00659990	+19.47216797	-19.09863281	-11.54882813	+26.56494141	+13.95263672	-109.24804688	+2460	+18.53613281	-18.63281250	-10.78417969	-155.72021484	-12.83203125	+72.42187500	+2128	+15.26220703	-19.17333984	-10.89404297	-7.38281250	+8.59130859	-90.79101563	+2180
+1458241477.04000000	+18.69433594	-20.14453125	-12.55517578	+23.31298828	+16.87500000	-108.98437500	+2360	+18.12744141	-19.04150391	-11.21484375	-157.10449219	-15.18310547	+72.90527344	+2108	+15.80712891	-19.69189453	-10.58642578	-8.48144531	+4.26269531	-92.24121094	+2016
+1458241477.04410000	+18.65478516	-20.21484375	-12.60351563	+23.09326172	+17.11669922	-109.13818359	+2336	+18.10546875	-19.06787109	-11.24560547	-157.19238281	-15.40283203	+73.03710938	+2108	+15.82910156	-19.72705078	-10.57763672	-8.52539063	+4.10888672	-92.46093750	+1992
+1458241477.05250000	+18.65917969	-20.28076172	-12.63427734	+22.91748047	+17.44628906	-109.55566406	+2284	+18.10546875	-19.09863281	-11.26757813	-157.28027344	-15.71044922	+73.32275391	+2096	+15.82470703	-19.76220703	-10.60400391	-8.54736328	+4.24072266	-92.83447266	+1940
+1458241477.05660010	+18.68554688	-20.28076172	-12.59912109	+22.87353516	+17.53417969	-109.84130859	+2264	+18.12304688	-19.10742188	-11.25439453	-157.30224609	-15.77636719	+73.52050781	+2092	+15.79394531	-19.75341797	-10.64355469	-8.52539063	+4.54833984	-92.94433594	+1924
+1458241477.06500010	+18.79101563	-20.20166016	-12.44091797	+23.00537109	+17.42431641	-110.47851563	+2248	+18.18896484	-19.09863281	-11.20166016	-157.30224609	-15.73242188	+73.91601563	+2088	+15.72802734	-19.71826172	-10.68310547	-8.43750000	+5.09765625	-93.20800781	+1892
+1458241477.06909990	+18.87011719	-20.13134766	-12.32666016	+23.13720703	+17.29248047	-110.89599609	+2248	+18.24169922	-19.08105469	-11.15771484	-157.28027344	-15.62255859	+74.15771484	+2084	+15.68408203	-19.69189453	-10.70507813	-8.37158203	+5.44921875	-93.38378906	+1880
+1458241477.07740000	+19.04589844	-19.99511719	-12.11132813	+23.46679688	+16.91894531	-111.64306641	+2252	+18.35595703	-19.03710938	-11.06982422	-157.12646484	-15.38085938	+74.61914063	+2076	+15.59619141	-19.63476563	-10.75781250	-8.19580078	+6.19628906	-93.66943359	+1868
+1458241477.08160000	+19.15136719	-19.91162109	-11.98828125	+23.68652344	+16.72119141	-112.06054688	+2260	+18.41748047	-19.00195313	-11.01708984	-157.03857422	-15.22705078	+74.86083984	+2072	+15.54345703	-19.60400391	-10.78857422	-8.10791016	+6.63574219	-93.82324219	+1868
+1458241477.08990000	+19.33593750	-19.75341797	-11.74218750	+24.03808594	+16.30371094	-112.82958984	+2284	+18.52294922	-18.95361328	-10.92919922	-156.92871094	-14.96337891	+75.25634766	+2060	+15.36328125	-19.48095703	-10.91162109	-7.88818359	+8.10791016	-94.10888672	+1908
+1458241477.09410000	+19.41503906	-19.68310547	-11.62353516	+24.16992188	+16.08398438	-113.22509766	+2304	+18.57128906	-18.93164063	-10.88964844	-156.86279297	-14.83154297	+75.43212891	+2056	+15.29296875	-19.44140625	-10.94677734	-7.84423828	+8.61328125	-94.21875000	+1940
+1458241477.09830000	+19.48974609	-19.62158203	-11.50488281	+24.27978516	+15.86425781	-113.62060547	+2328	+18.61083984	-18.91406250	-10.85449219	-156.84082031	-14.72167969	+75.58593750	+2048	+15.21386719	-19.39306641	-10.99072266	-7.77832031	+9.16259766	-94.30664063	+1988
+1458241477.10240010	+19.55126953	-19.57324219	-11.39501953	+24.34570313	+15.68847656	-113.97216797	+2356	+18.64599609	-18.90527344	-10.82373047	-156.81884766	-14.63378906	+75.71777344	+2044	+15.16113281	-19.35791016	-10.99951172	-7.77832031	+9.42626953	-94.39453125	+2044
+1458241477.11080000	+19.63476563	-19.53808594	-11.28515625	+24.38964844	+15.49072266	-114.43359375	+2396	+18.69433594	-18.89208984	-10.79296875	-156.81884766	-14.50195313	+75.91552734	+2028	+15.16992188	-19.38427734	-10.98193359	-7.80029297	+9.31640625	-94.63623047	+2152
+1458241477.11490010	+19.63916016	-19.56884766	-11.27636719	+24.27978516	+15.49072266	-114.58740234	+2412	+18.70312500	-18.90087891	-10.79296875	-156.84082031	-14.52392578	+75.98144531	+2020	+15.20507813	-19.41064453	-10.97314453	-7.84423828	+9.07470703	-94.65820313	+2192
+1458241477.11910010	+19.62597656	-19.61718750	-11.28955078	+24.10400391	+15.57861328	-114.67529297	+2420	+18.70312500	-18.91406250	-10.80175781	-156.88476563	-14.56787109	+76.00341797	+2012	+15.25341797	-19.45458984	-10.95117188	-7.93212891	+8.72314453	-94.70214844	+2220
+1458241477.12330010	+19.59521484	-19.66992188	-11.32031250	+23.90625000	+15.66650391	-114.69726563	+2432	+18.69433594	-18.93164063	-10.82373047	-156.92871094	-14.63378906	+76.00341797	+2008	+15.28417969	-19.48095703	-10.93798828	-7.99804688	+8.52539063	-94.70214844	+2240
+1458241477.13159990	+19.49414063	-19.81933594	-11.42578125	+23.44482422	+15.97412109	-114.60937500	+2440	+18.65478516	-18.98876953	-10.87646484	-157.10449219	-14.83154297	+75.93750000	+2000	+15.36767578	-19.55126953	-10.88525391	-8.15185547	+7.84423828	-94.70214844	+2256
+1458241477.13990000	+19.40625000	-19.95117188	-11.53564453	+23.07128906	+16.23779297	-114.49951172	+2424	+18.61523438	-19.05029297	-10.92041016	-157.28027344	-15.02929688	+75.89355469	+1988	+15.42919922	-19.60400391	-10.84570313	-8.28369141	+7.36083984	-94.74609375	+2248
+1458241477.15660000	+19.18652344	-20.29394531	-11.85644531	+22.19238281	+16.98486328	-114.14794922	+2388	+18.52294922	-19.19531250	-11.02148438	-157.65380859	-15.49072266	+75.80566406	+1984	+15.71044922	-19.85888672	-10.64794922	-8.89892578	+5.03173828	-94.83398438	+2192
+1458241477.16070010	+19.11621094	-20.39941406	-11.95312500	+21.92871094	+17.20458984	-114.03808594	+2384	+18.50097656	-19.23046875	-11.04345703	-157.74169922	-15.60058594	+75.80566406	+1988	+15.81591797	-19.97314453	-10.53369141	-9.27246094	+3.95507813	-94.89990234	+2172
+1458241477.16490010	+19.06347656	-20.47412109	-12.03222656	+21.73095703	+17.35839844	-113.95019531	+2372	+18.48339844	-19.26123047	-11.05664063	-157.82958984	-15.68847656	+75.80566406	+1992	+15.87304688	-20.03906250	-10.46777344	-9.51416016	+3.38378906	-94.94384766	+2140
+1458241477.16910000	+19.03271484	-20.52685547	-12.08056641	+21.59912109	+17.44628906	-113.92822266	+2356	+18.47021484	-19.28759766	-11.05664063	-157.91748047	-15.73242188	+75.84960938	+1996	+15.89501953	-20.06103516	-10.43701172	-9.62402344	+3.16406250	-94.96582031	+2104
+1458241477.17319990	+19.02832031	-20.56201172	-12.10253906	+21.53320313	+17.46826172	-113.95019531	+2336	+18.46582031	-19.30957031	-11.05224609	-157.98339844	-15.75439453	+75.89355469	+2004	+15.89941406	-20.05664063	-10.41503906	-9.62402344	+3.12011719	-95.05371094	+2064
+1458241477.18160010	+19.06787109	-20.55322266	-12.08056641	+21.53320313	+17.33642578	-114.08203125	+2304	+18.47460938	-19.33593750	-11.02587891	-158.07128906	-15.73242188	+76.02539063	+2016	+15.87744141	-20.01269531	-10.42382813	-9.44824219	+3.60351563	-95.22949219	+2000
+1458241477.18569990	+19.08984375	-20.53125000	-12.05419922	+21.57714844	+17.27050781	-114.14794922	+2288	+18.48339844	-19.33593750	-11.01269531	-158.09326172	-15.68847656	+76.06933594	+2020	+15.86425781	-19.99511719	-10.43261719	-9.40429688	+3.75732422	-95.25146484	+1972
+1458241477.18989990	+19.12500000	-20.49609375	-12.02343750	+21.64306641	+17.16064453	-114.19189453	+2276	+18.49218750	-19.33593750	-10.99951172	-158.09326172	-15.64453125	+76.11328125	+2028	+15.84667969	-19.97753906	-10.44140625	-9.36035156	+3.95507813	-95.27343750	+1952
+1458241477.19409990	+19.16455078	-20.45214844	-11.97509766	+21.75292969	+17.02880859	-114.27978516	+2272	+18.50537109	-19.33154297	-10.97753906	-158.11523438	-15.57861328	+76.15722656	+2036	+15.82470703	-19.95117188	-10.45458984	-9.29443359	+4.21875000	-95.29541016	+1932
+1458241477.20240000	+19.20410156	-20.40380859	-11.92236328	+21.84082031	+16.87500000	-114.36767578	+2244	+18.52294922	-19.31835938	-10.94677734	-158.11523438	-15.49072266	+76.22314453	+2044	+15.81152344	-19.93798828	-10.46337891	-9.27246094	+4.32861328	-95.29541016	+1896
+1458241477.20660000	+19.23046875	-20.37744141	-11.89160156	+21.88476563	+16.78710938	-114.41162109	+2236	+18.53613281	-19.30957031	-10.93359375	-158.11523438	-15.42480469	+76.24511719	+2048	+15.80273438	-19.93359375	-10.46777344	-9.27246094	+4.41650391	-95.29541016	+1876
+1458241477.21070000	+19.24804688	-20.35546875	-11.86083984	+21.95068359	+16.72119141	-114.45556641	+2224	+18.54492188	-19.30517578	-10.91601563	-158.09326172	-15.35888672	+76.26708984	+2052	+15.75878906	-19.88525391	-10.49853516	-9.16259766	+4.85595703	-95.29541016	+1872
+1458241477.21490000	+19.27441406	-20.32910156	-11.83447266	+21.99462891	+16.65527344	-114.49951172	+2216	+18.55371094	-19.29638672	-10.90283203	-158.09326172	-15.31494141	+76.28906250	+2052	+15.71484375	-19.84130859	-10.53369141	-9.07470703	+5.29541016	-95.29541016	+1872
+1458241477.22320010	+19.34912109	-20.23681641	-11.73779297	+22.19238281	+16.39160156	-114.63134766	+2204	+18.58447266	-19.27441406	-10.86767578	-158.09326172	-15.16113281	+76.31103516	+2056	+15.51708984	-19.67871094	-10.69189453	-8.85498047	+7.14111328	-95.07568359	+1916
+1458241477.22740010	+19.39746094	-20.17968750	-11.68066406	+22.32421875	+16.23779297	-114.69726563	+2204	+18.59765625	-19.26562500	-10.84570313	-158.09326172	-15.07324219	+76.31103516	+2056	+15.41601563	-19.59521484	-10.77099609	-8.81103516	+7.91015625	-94.85595703	+1956
+1458241477.23569990	+19.47656250	-20.08740234	-11.59277344	+22.50000000	+15.95214844	-114.76318359	+2196	+18.62402344	-19.24365234	-10.80175781	-158.13720703	-14.87548828	+76.26708984	+2052	+15.37207031	-19.56005859	-10.82373047	-8.81103516	+8.26171875	-94.63623047	+2020
+1458241477.24400000	+19.50732422	-20.05664063	-11.57080078	+22.56591797	+15.82031250	-114.71923828	+2176	+18.63720703	-19.23046875	-10.77099609	-158.18115234	-14.76562500	+76.15722656	+2044	+15.43798828	-19.59521484	-10.80175781	-8.89892578	+7.80029297	-94.48242188	+2052
+1458241477.25239990	+19.48974609	-20.08740234	-11.62353516	+22.47802734	+15.86425781	-114.56542969	+2156	+18.62402344	-19.23925781	-10.77978516	-158.24707031	-14.76562500	+75.91552734	+2036	+15.48632813	-19.62597656	-10.77978516	-8.94287109	+7.49267578	-94.41650391	+2060
+1458241477.25650000	+19.46777344	-20.11816406	-11.67187500	+22.41210938	+15.95214844	-114.45556641	+2152	+18.60644531	-19.24804688	-10.79736328	-158.29101563	-14.80957031	+75.78369141	+2032	+15.52148438	-19.64355469	-10.76660156	-8.98681641	+7.22900391	-94.35058594	+2064
+1458241477.26490000	+19.44580078	-20.14453125	-11.71142578	+22.34619141	+15.99609375	-114.36767578	+2136	+18.56689453	-19.26562500	-10.83691406	-158.37890625	-14.91943359	+75.52001953	+2036	+15.53466797	-19.65673828	-10.75781250	-9.00878906	+7.11914063	-94.32861328	+2056
+1458241477.26900010	+19.43261719	-20.16210938	-11.73339844	+22.30224609	+16.04003906	-114.32373047	+2128	+18.54052734	-19.27441406	-10.85888672	-158.42285156	-14.98535156	+75.38818359	+2036	+15.54345703	-19.66113281	-10.75341797	-9.03076172	+7.05322266	-94.32861328	+2052
+1458241477.27740000	+19.41503906	-20.18847656	-11.75976563	+22.23632813	+16.08398438	-114.25781250	+2112	+18.50537109	-19.28320313	-10.90722656	-158.44482422	-15.09521484	+75.12451172	+2044	+15.67529297	-19.73144531	-10.66992188	-9.16259766	+5.99853516	-94.13085938	+2040
+1458241477.28150010	+19.40185547	-20.19726563	-11.77294922	+22.21435547	+16.10595703	-114.21386719	+2104	+18.48779297	-19.28320313	-10.92919922	-158.44482422	-15.13916016	+75.01464844	+2048	+15.72363281	-19.75341797	-10.63916016	-9.22851563	+5.58105469	-94.02099609	+2024
+1458241477.28570010	+19.38867188	-20.21923828	-11.79931641	+22.17041016	+16.12792969	-114.16992188	+2100	+18.47460938	-19.28320313	-10.94677734	-158.42285156	-15.16113281	+74.88281250	+2048	+15.82910156	-19.81494141	-10.55126953	-9.44824219	+4.54833984	-93.71337891	+2012
+1458241477.28990010	+19.37109375	-20.23242188	-11.82568359	+22.12646484	+16.14990234	-114.10400391	+2092	+18.46142578	-19.27880859	-10.96435547	-158.42285156	-15.18310547	+74.77294922	+2052	+15.88183594	-19.84130859	-10.51611328	-9.55810547	+4.06494141	-93.49365234	+1992
+1458241477.29399990	+19.35791016	-20.24560547	-11.83886719	+22.08251953	+16.17187500	-114.06005859	+2084	+18.45263672	-19.27001953	-10.97314453	-158.40087891	-15.16113281	+74.68505859	+2056	+15.88623047	-19.82812500	-10.51611328	-9.58007813	+3.97705078	-93.25195313	+1960
+1458241477.30240010	+19.34033203	-20.24560547	-11.86523438	+22.03857422	+16.12792969	-113.92822266	+2068	+18.44824219	-19.23925781	-10.98632813	-158.33496094	-15.09521484	+74.46533203	+2060	+15.82470703	-19.74902344	-10.53808594	-9.47021484	+4.39453125	-93.05419922	+1904
+1458241477.30650000	+19.34033203	-20.23242188	-11.85644531	+22.06054688	+16.06201172	-113.88427734	+2056	+18.45703125	-19.21728516	-10.98632813	-158.29101563	-15.00732422	+74.35546875	+2060	+15.77197266	-19.69628906	-10.56884766	-9.36035156	+4.81201172	-92.96630859	+1888
+1458241477.31069990	+19.34912109	-20.21484375	-11.84765625	+22.08251953	+15.99609375	-113.86230469	+2048	+18.47021484	-19.19091797	-10.97753906	-158.22509766	-14.87548828	+74.26757813	+2060	+15.75439453	-19.67871094	-10.58203125	-9.33837891	+4.96582031	-92.94433594	+1864
+1458241477.31480000	+19.35791016	-20.19287109	-11.82568359	+22.12646484	+15.93017578	-113.86230469	+2040	+18.48779297	-19.16455078	-10.95996094	-158.13720703	-14.74365234	+74.17968750	+2060	+15.72802734	-19.65673828	-10.59960938	-9.27246094	+5.20751953	-92.90039063	+1848
+1458241477.31900000	+19.37548828	-20.16210938	-11.80371094	+22.17041016	+15.84228516	-113.86230469	+2036	+18.50976563	-19.13378906	-10.94238281	-158.07128906	-14.61181641	+74.09179688	+2060	+15.69287109	-19.62597656	-10.62597656	-9.22851563	+5.49316406	-92.87841797	+1836
+1458241477.32320000	+19.39306641	-20.12255859	-11.77734375	+22.23632813	+15.75439453	-113.84033203	+2028	+18.54492188	-19.08544922	-10.91162109	-157.93945313	-14.41406250	+74.00390625	+2056	+15.67529297	-19.61279297	-10.63916016	-9.20654297	+5.66894531	-92.83447266	+1824
+1458241477.32730010	+19.41503906	-20.08300781	-11.74658203	+22.32421875	+15.64453125	-113.84033203	+2024	+18.58447266	-19.04150391	-10.88085938	-157.82958984	-14.19433594	+73.91601563	+2052	+15.65332031	-19.59082031	-10.65673828	-9.16259766	+5.84472656	-92.79052734	+1816
+1458241477.33570000	+19.49414063	-19.93359375	-11.62792969	+22.60986328	+15.22705078	-113.84033203	+2024	+18.66796875	-18.94921875	-10.79736328	-157.58789063	-13.68896484	+73.71826172	+2040	+15.54785156	-19.49414063	-10.74023438	-8.98681641	+6.76757813	-92.57080078	+1824
+1458241477.33979990	+19.55126953	-19.82812500	-11.54443359	+22.80761719	+14.94140625	-113.86230469	+2028	+18.70751953	-18.90966797	-10.75341797	-157.45605469	-13.44726563	+73.63037109	+2040	+15.47314453	-19.42382813	-10.79296875	-8.87695313	+7.36083984	-92.39501953	+1844
+1458241477.34400010	+19.60400391	-19.73583984	-11.47412109	+23.02734375	+14.69970703	-113.84033203	+2032	+18.74267578	-18.87011719	-10.72265625	-157.34619141	-13.27148438	+73.52050781	+2040	+15.41601563	-19.37109375	-10.82373047	-8.78906250	+7.80029297	-92.26318359	+1872
+1458241477.34820010	+19.68310547	-19.58642578	-11.38183594	+23.33496094	+14.30419922	-113.77441406	+2048	+18.76464844	-18.84375000	-10.70947266	-157.23632813	-13.13964844	+73.34472656	+2040	+15.35009766	-19.30078125	-10.88085938	-8.70117188	+8.37158203	-91.95556641	+1912
+1458241477.35649990	+19.76220703	-19.44140625	-11.30712891	+23.64257813	+13.82080078	-113.48876953	+2068	+18.76904297	-18.82177734	-10.71826172	-157.14843750	-13.02978516	+72.97119141	+2040	+15.32812500	-19.24804688	-10.90283203	-8.65722656	+8.52539063	-91.47216797	+1984
+1458241477.36069990	+19.75781250	-19.41503906	-11.32031250	+23.68652344	+13.68896484	-113.24707031	+2068	+18.75585938	-18.80859375	-10.73583984	-157.12646484	-13.00781250	+72.72949219	+2040	+15.35009766	-19.24365234	-10.89404297	-8.65722656	+8.37158203	-91.27441406	+2016
+1458241477.36480000	+19.73583984	-19.41943359	-11.35986328	+23.62060547	+13.60107422	-112.98339844	+2064	+18.73388672	-18.81298828	-10.75341797	-157.12646484	-13.02978516	+72.48779297	+2044	+15.38964844	-19.24365234	-10.86767578	-8.67919922	+8.04199219	-91.09863281	+2040
+1458241477.36900000	+19.70068359	-19.45458984	-11.41699219	+23.53271484	+13.55712891	-112.71972656	+2060	+18.70312500	-18.82177734	-10.78417969	-157.12646484	-13.02978516	+72.22412109	+2048	+15.45117188	-19.25244141	-10.82812500	-8.70117188	+7.58056641	-90.90087891	+2052
+1458241477.37319990	+19.66113281	-19.49414063	-11.47851563	+23.40087891	+13.53515625	-112.47802734	+2052	+18.66796875	-18.83935547	-10.81933594	-157.17041016	-13.07373047	+71.96044922	+2056	+15.48632813	-19.26562500	-10.79736328	-8.74511719	+7.25097656	-90.81298828	+2060
+1458241477.37730000	+19.61279297	-19.54687500	-11.55761719	+23.26904297	+13.55712891	-112.17041016	+2048	+18.62841797	-18.86132813	-10.85888672	-157.21435547	-13.13964844	+71.67480469	+2068	+15.53027344	-19.28320313	-10.76660156	-8.78906250	+6.89941406	-90.70312500	+2060
+1458241477.38150000	+19.55126953	-19.60400391	-11.64111328	+23.09326172	+13.62304688	-111.86279297	+2044	+18.58007813	-18.88330078	-10.90722656	-157.28027344	-13.22753906	+71.36718750	+2076	+15.56982422	-19.29638672	-10.73583984	-8.85498047	+6.54785156	-90.54931641	+2056
+1458241477.38560010	+19.49853516	-19.65673828	-11.72460938	+22.96142578	+13.66699219	-111.55517578	+2040	+18.53613281	-18.89648438	-10.95996094	-157.30224609	-13.29345703	+71.03759766	+2084	+15.63134766	-19.31396484	-10.68750000	-8.96484375	+5.97656250	-90.28564453	+2048
+1458241477.38980010	+19.44580078	-19.70947266	-11.81250000	+22.80761719	+13.73291016	-111.20361328	+2036	+18.49218750	-18.90087891	-11.01269531	-157.32421875	-13.33740234	+70.66406250	+2092	+15.68847656	-19.33154297	-10.65234375	-9.07470703	+5.49316406	-90.00000000	+2032
+1458241477.39400010	+19.37988281	-19.76220703	-11.88720703	+22.60986328	+13.75488281	-110.85205078	+2032	+18.45703125	-18.90527344	-11.05224609	-157.34619141	-13.33740234	+70.31250000	+2100	+15.73681641	-19.33593750	-10.62158203	-9.18457031	+5.05371094	-89.64843750	+2012
+1458241477.39809990	+19.31835938	-19.81054688	-11.95751953	+22.43408203	+13.71093750	-110.45654297	+2028	+18.42187500	-18.90527344	-11.08740234	-157.32421875	-13.27148438	+69.89501953	+2108	+15.81591797	-19.33154297	-10.54687500	-9.40429688	+4.17480469	-88.96728516	+1992
+1458241477.40229990	+19.26562500	-19.82812500	-12.02343750	+22.32421875	+13.66699219	-110.03906250	+2024	+18.39550781	-18.89208984	-11.11816406	-157.32421875	-13.20556641	+69.49951172	+2112	+15.85546875	-19.32275391	-10.51611328	-9.51416016	+3.75732422	-88.43994141	+1964
+1458241477.40650010	+19.23046875	-19.83251953	-12.05859375	+22.23632813	+13.55712891	-109.68750000	+2012	+18.37353516	-18.87890625	-11.13134766	-157.30224609	-13.09570313	+69.14794922	+2116	+15.85986328	-19.28759766	-10.50732422	-9.55810547	+3.66943359	-88.00048828	+1928
+1458241477.41059990	+19.20410156	-19.81494141	-12.08496094	+22.21435547	+13.40332031	-109.24804688	+2000	+18.37353516	-18.85693359	-11.14013672	-157.23632813	-12.89794922	+68.77441406	+2120	+15.84228516	-19.25244141	-10.50732422	-9.60205078	+3.75732422	-87.64892578	+1896
+1458241477.41479990	+19.19531250	-19.76660156	-12.09375000	+22.25830078	+13.22753906	-108.83056641	+1992	+18.38671875	-18.81738281	-11.13574219	-157.12646484	-12.67822266	+68.40087891	+2128	+15.81152344	-19.21289063	-10.53808594	-9.58007813	+4.10888672	-87.31933594	+1868
+1458241477.41899990	+19.19970703	-19.70507813	-12.07177734	+22.32421875	+13.02978516	-108.47900391	+1984	+18.41308594	-18.76025391	-11.12255859	-156.99462891	-12.41455078	+68.04931641	+2132	+15.75878906	-19.16015625	-10.60400391	-9.51416016	+4.68017578	-86.96777344	+1852
+1458241477.42310000	+19.22607422	-19.59960938	-12.01904297	+22.47802734	+12.72216797	-108.08349609	+1984	+18.44824219	-18.67675781	-11.09619141	-156.81884766	-12.04101563	+67.63183594	+2140	+15.71044922	-19.10742188	-10.65673828	-9.44824219	+5.18554688	-86.68212891	+1836
+1458241477.42730000	+19.27001953	-19.47656250	-11.93994141	+22.67578125	+12.37060547	-107.75390625	+1988	+18.48779297	-18.59326172	-11.05664063	-156.66503906	-11.66748047	+67.28027344	+2148	+15.64892578	-19.05029297	-10.72265625	-9.36035156	+5.77880859	-86.37451172	+1824
+1458241477.43150000	+19.32714844	-19.34472656	-11.84326172	+22.91748047	+11.95312500	-107.51220703	+2000	+18.53613281	-18.51855469	-11.00390625	-156.48925781	-11.27197266	+66.99462891	+2152	+15.57861328	-18.98876953	-10.77978516	-9.27246094	+6.39404297	-86.06689453	+1820
+1458241477.43560000	+19.41064453	-19.16894531	-11.70703125	+23.26904297	+11.40380859	-107.27050781	+2020	+18.59765625	-18.43945313	-10.92919922	-156.31347656	-10.78857422	+66.75292969	+2164	+15.50830078	-18.93164063	-10.82373047	-9.18457031	+6.98730469	-85.80322266	+1820
+1458241477.43980000	+19.49414063	-19.00195313	-11.57080078	+23.62060547	+10.89843750	-107.07275391	+2048	+18.66357422	-18.36474609	-10.85009766	-156.11572266	-10.34912109	+66.55517578	+2168	+15.43359375	-18.87451172	-10.86767578	-9.11865234	+7.58056641	-85.56152344	+1828
+1458241477.44400000	+19.58203125	-18.83935547	-11.45214844	+24.01611328	+10.45898438	-106.91894531	+2092	+18.71630859	-18.28564453	-10.78857422	-155.91796875	-9.95361328	+66.33544922	+2168	+15.35888672	-18.82177734	-10.91601563	-9.05273438	+8.19580078	-85.31982422	+1848
+1458241477.44810010	+19.67431641	-18.67675781	-11.34667969	+24.43359375	+10.06347656	-106.69921875	+2144	+18.77343750	-18.20214844	-10.73144531	-155.74218750	-9.55810547	+66.04980469	+2172	+15.28417969	-18.76904297	-10.98632813	-8.96484375	+8.89892578	-84.96826172	+1888
+1458241477.45230010	+19.74902344	-18.55371094	-11.25000000	+24.76318359	+9.66796875	-106.50146484	+2200	+18.81738281	-18.14062500	-10.67871094	-155.61035156	-9.18457031	+65.80810547	+2176	+15.21826172	-18.71630859	-11.04345703	-8.89892578	+9.47021484	-84.59472656	+1932
+1458241477.45650010	+19.81054688	-18.45263672	-11.17968750	+25.00488281	+9.31640625	-106.28173828	+2256	+18.84814453	-18.07910156	-10.64355469	-155.50048828	-8.87695313	+65.50048828	+2176	+15.16992188	-18.67236328	-11.08300781	-8.87695313	+9.88769531	-84.26513672	+1980
+1458241477.46059990	+19.84570313	-18.36914063	-11.13134766	+25.18066406	+9.03076172	-106.01806641	+2308	+18.85693359	-18.03076172	-10.62597656	-155.43457031	-8.61328125	+65.19287109	+2172	+15.13476563	-18.62402344	-11.11816406	-8.78906250	+10.21728516	-83.82568359	+2032
+1458241477.46479990	+19.85888672	-18.33398438	-11.08300781	+25.22460938	+8.70117188	-105.79833984	+2352	+18.85253906	-18.00878906	-10.61279297	-155.45654297	-8.39355469	+64.88525391	+2168	+15.12158203	-18.56689453	-11.12255859	-8.72314453	+10.30517578	-83.40820313	+2080
+1458241477.46890000	+19.87646484	-18.32080078	-11.08300781	+25.26855469	+8.43750000	-105.53466797	+2384	+18.83496094	-18.00000000	-10.61279297	-155.47851563	-8.19580078	+64.55566406	+2160	+15.14355469	-18.54492188	-11.08740234	-8.70117188	+10.12939453	-83.12255859	+2124
+1458241477.47309990	+19.87646484	-18.33398438	-11.11816406	+25.24658203	+8.26171875	-105.24902344	+2408	+18.81738281	-18.00439453	-10.61718750	-155.52246094	-8.06396484	+64.27001953	+2152	+15.19628906	-18.53173828	-11.04785156	-8.65722656	+9.82177734	-82.85888672	+2164
+1458241477.47729990	+19.85009766	-18.37353516	-11.17968750	+25.15869141	+8.17382813	-104.89746094	+2424	+18.79101563	-18.00878906	-10.63037109	-155.58837891	-7.95410156	+63.94042969	+2148	+15.26220703	-18.51855469	-10.99072266	-8.63525391	+9.36035156	-82.55126953	+2196
+1458241477.48140000	+19.80175781	-18.42626953	-11.25878906	+25.00488281	+8.15185547	-104.47998047	+2436	+18.75146484	-18.00439453	-10.67871094	-155.63232422	-7.93212891	+63.52294922	+2144	+15.34130859	-18.50976563	-10.92919922	-8.61328125	+8.85498047	-82.26562500	+2216
+1458241477.48560000	+19.74023438	-18.48339844	-11.35107422	+24.80712891	+8.19580078	-104.01855469	+2436	+18.69873047	-18.00439453	-10.74023438	-155.69824219	-7.97607422	+63.03955078	+2144	+15.42480469	-18.49658203	-10.87646484	-8.59130859	+8.30566406	-81.87011719	+2224
+1458241477.48980000	+19.66552734	-18.54931641	-11.44335938	+24.56542969	+8.19580078	-103.55712891	+2436	+18.63281250	-18.01757813	-10.81494141	-155.83007813	-8.02001953	+62.55615234	+2148	+15.51269531	-18.48339844	-10.81933594	-8.59130859	+7.71240234	-81.45263672	+2224
+1458241477.49390010	+19.58203125	-18.62402344	-11.54882813	+24.27978516	+8.17382813	-103.05175781	+2436	+18.56689453	-18.03515625	-10.87646484	-155.98388672	-8.06396484	+62.07275391	+2152	+15.59619141	-18.46582031	-10.75781250	-8.61328125	+7.11914063	-80.99121094	+2216
+1458241477.49810000	+19.50292969	-18.69433594	-11.64111328	+23.99414063	+8.10791016	-102.59033203	+2428	+18.50537109	-18.05273438	-10.92480469	-156.11572266	-8.06396484	+61.65527344	+2156	+15.70166016	-18.43505859	-10.64794922	-8.63525391	+6.24023438	-80.44189453	+2208
+1458241477.50230000	+19.41943359	-18.76025391	-11.73339844	+23.70849609	+8.06396484	-102.12890625	+2424	+18.44824219	-18.05712891	-10.97314453	-156.18164063	-8.06396484	+61.21582031	+2160	+15.78515625	-18.40429688	-10.55566406	-8.63525391	+5.58105469	-80.00244141	+2196
+1458241477.50640010	+19.33154297	-18.81738281	-11.81250000	+23.46679688	+8.04199219	-101.68945313	+2412	+18.39550781	-18.05273438	-11.02148438	-156.22558594	-8.08593750	+60.77636719	+2164	+15.85546875	-18.36914063	-10.48974609	-8.61328125	+5.03173828	-79.58496094	+2180
+1458241477.51060010	+19.25244141	-18.86572266	-11.88720703	+23.22509766	+7.97607422	-101.22802734	+2400	+18.35156250	-18.04394531	-11.07421875	-156.24755859	-8.08593750	+60.31494141	+2164	+15.91699219	-18.33837891	-10.41943359	-8.63525391	+4.52636719	-79.16748047	+2160
+1458241477.51480010	+19.17773438	-18.88769531	-11.96630859	+23.04931641	+7.97607422	-100.74462891	+2384	+18.31640625	-18.02197266	-11.12695313	-156.22558594	-8.08593750	+59.85351563	+2168	+15.96533203	-18.32958984	-10.39746094	-8.63525391	+4.28466797	-78.75000000	+2140
+1458241477.51889990	+19.10302734	-18.89208984	-12.01904297	+22.89550781	+7.97607422	-100.23925781	+2364	+18.28125000	-17.99560547	-11.14892578	-156.24755859	-8.04199219	+59.43603516	+2164	+15.96533203	-18.26806641	-10.40625000	-8.54736328	+4.35058594	-78.22265625	+2120
+1458241477.52309990	+19.04150391	-18.87011719	-12.03662109	+22.80761719	+7.93212891	-99.79980469	+2336	+18.26367188	-17.96044922	-11.14892578	-156.24755859	-7.91015625	+59.08447266	+2160	+15.94335938	-18.21533203	-10.40185547	-8.48144531	+4.48242188	-77.87109375	+2092
+1458241477.52729990	+19.00195313	-18.80859375	-12.03222656	+22.80761719	+7.80029297	-99.40429688	+2304	+18.25927734	-17.90771484	-11.13574219	-156.18164063	-7.73437500	+58.73291016	+2156	+15.90820313	-18.17138672	-10.41503906	-8.41552734	+4.74609375	-77.54150391	+2068
+1458241477.53140000	+18.97998047	-18.73828125	-11.99707031	+22.85156250	+7.62451172	-99.09667969	+2268	+18.26806641	-17.85498047	-11.10058594	-156.09375000	-7.51464844	+58.46923828	+2156	+15.85986328	-18.11425781	-10.45019531	-8.28369141	+5.16357422	-77.16796875	+2048
+1458241477.53559990	+18.99755859	-18.63720703	-11.91357422	+23.00537109	+7.33886719	-98.92089844	+2244	+18.29443359	-17.78466797	-11.04345703	-155.91796875	-7.20703125	+58.22753906	+2156	+15.80273438	-18.06591797	-10.47216797	-8.19580078	+5.53710938	-76.99218750	+2024
+1458241477.53979990	+19.03271484	-18.51416016	-11.83007813	+23.24707031	+7.07519531	-98.74511719	+2228	+18.32519531	-17.70117188	-10.97753906	-155.74218750	-6.89941406	+58.00781250	+2160	+15.73681641	-18.02197266	-10.50732422	-8.06396484	+6.06445313	-76.81640625	+2012
+1458241477.54390000	+19.07666016	-18.37353516	-11.73339844	+23.59863281	+6.83349609	-98.61328125	+2220	+18.36035156	-17.60888672	-10.90722656	-155.52246094	-6.56982422	+57.81005859	+2164	+15.65332031	-17.96923828	-10.56445313	-7.91015625	+6.72363281	-76.57470703	+2004
+1458241477.54810000	+19.12939453	-18.21972656	-11.62792969	+23.99414063	+6.61376953	-98.43750000	+2216	+18.40869141	-17.50781250	-10.82812500	-155.28076172	-6.21826172	+57.61230469	+2168	+15.57861328	-17.92529297	-10.62158203	-7.77832031	+7.33886719	-76.35498047	+2000
+1458241477.55220010	+19.18652344	-18.05273438	-11.52246094	+24.41162109	+6.37207031	-98.28369141	+2216	+18.45703125	-17.41113281	-10.74023438	-155.06103516	-5.84472656	+57.45849609	+2172	+15.49511719	-17.87695313	-10.68750000	-7.64648438	+8.02001953	-76.09130859	+2000
+1458241477.55640010	+19.24365234	-17.88574219	-11.42138672	+24.82910156	+6.10839844	-98.10791016	+2228	+18.50097656	-17.31445313	-10.64355469	-154.84130859	-5.47119141	+57.32666016	+2180	+15.39843750	-17.82421875	-10.75341797	-7.53662109	+8.72314453	-75.82763672	+2008
+1458241477.56060000	+19.32275391	-17.69238281	-11.30273438	+25.33447266	+5.77880859	-97.97607422	+2260	+18.53613281	-17.20458984	-10.53369141	-154.62158203	-5.05371094	+57.19482422	+2188	+15.28857422	-17.75830078	-10.81494141	-7.38281250	+9.49218750	-75.49804688	+2028
+1458241477.56469990	+19.40185547	-17.51220703	-11.17529297	+25.81787109	+5.38330078	-97.91015625	+2300	+18.57128906	-17.10791016	-10.42822266	-154.37988281	-4.68017578	+57.08496094	+2204	+15.18750000	-17.68359375	-10.85888672	-7.22900391	+10.10742188	-75.21240234	+2056
+1458241477.56890010	+19.48974609	-17.34082031	-11.06103516	+26.34521484	+5.00976563	-97.84423828	+2352	+18.60205078	-17.01562500	-10.35351563	-154.13818359	-4.37255859	+56.90917969	+2216	+15.10839844	-17.63525391	-10.88525391	-7.14111328	+10.52490234	-75.01464844	+2088
+1458241477.57310010	+19.56884766	-17.17822266	-10.96435547	+26.80664063	+4.63623047	-97.73437500	+2408	+18.62841797	-16.92333984	-10.29638672	-153.89648438	-4.08691406	+56.71142578	+2232	+15.06005859	-17.58251953	-10.90283203	-6.96533203	+10.83251953	-74.75097656	+2124
+1458241477.57719990	+19.61718750	-17.05957031	-10.88525391	+27.15820313	+4.37255859	-97.62451172	+2456	+18.64599609	-16.85302734	-10.23925781	-153.72070313	-3.84521484	+56.53564453	+2244	+15.01611328	-17.52099609	-10.91162109	-6.83349609	+11.07421875	-74.48730469	+2164
+1458241477.58139990	+19.65234375	-16.95849609	-10.86328125	+27.44384766	+4.19677734	-97.38281250	+2500	+18.64599609	-16.78271484	-10.20849609	-153.54492188	-3.69140625	+56.29394531	+2252	+14.99853516	-17.48583984	-10.88964844	-6.74560547	+11.14013672	-74.33349609	+2200
+1458241477.58559990	+19.66113281	-16.88818359	-10.89404297	+27.57568359	+4.13085938	-96.96533203	+2536	+18.62841797	-16.72558594	-10.19091797	-153.43505859	-3.58154297	+56.03027344	+2260	+15.00732422	-17.44628906	-10.87646484	-6.61376953	+11.11816406	-74.00390625	+2236
+1458241477.58970000	+19.64794922	-16.85742188	-10.92919922	+27.57568359	+4.02099609	-96.59179688	+2564	+18.60205078	-16.69482422	-10.17333984	-153.39111328	-3.49365234	+55.76660156	+2264	+15.03369141	-17.38476563	-10.84130859	-6.45996094	+10.89843750	-73.67431641	+2272
+1458241477.59390000	+19.62158203	-16.83984375	-10.96875000	+27.50976563	+3.91113281	-96.21826172	+2580	+18.57128906	-16.66845703	-10.18652344	-153.36914063	-3.47167969	+55.43701172	+2268	+15.07763672	-17.33642578	-10.77099609	-6.35009766	+10.48095703	-73.38867188	+2300
+1458241477.59809990	+19.58203125	-16.83544922	-11.01269531	+27.37792969	+3.80126953	-95.82275391	+2588	+18.53173828	-16.64648438	-10.20849609	-153.34716797	-3.47167969	+55.10742188	+2268	+15.13916016	-17.28369141	-10.69628906	-6.19628906	+9.99755859	-73.08105469	+2324
+1458241477.60220000	+19.52050781	-16.85302734	-11.06542969	+27.15820313	+3.73535156	-95.44921875	+2592	+18.49218750	-16.62451172	-10.23046875	-153.32519531	-3.47167969	+54.75585938	+2268	+15.20507813	-17.22216797	-10.60839844	-6.06445313	+9.42626953	-72.77343750	+2336
+1458241477.60640000	+19.46337891	-16.88818359	-11.13134766	+26.93847656	+3.69140625	-95.03173828	+2588	+18.45263672	-16.61132813	-10.26123047	-153.32519531	-3.49365234	+54.42626953	+2272	+15.28417969	-17.17822266	-10.50732422	-5.95458984	+8.78906250	-72.50976563	+2336
+1458241477.61060000	+19.40185547	-16.93212891	-11.21484375	+26.67480469	+3.69140625	-94.61425781	+2576	+18.41748047	-16.60253906	-10.29638672	-153.30322266	-3.51562500	+54.09667969	+2268	+15.38525391	-17.12109375	-10.40185547	-5.77880859	+8.06396484	-72.18017578	+2328
+1458241477.61470010	+19.33154297	-16.98046875	-11.30712891	+26.41113281	+3.75732422	-94.15283203	+2556	+18.38232422	-16.59375000	-10.33593750	-153.32519531	-3.58154297	+53.74511719	+2268	+15.48632813	-17.07275391	-10.30957031	-5.62500000	+7.40478516	-71.82861328	+2308
+1458241477.61890010	+19.25244141	-17.02441406	-11.38623047	+26.10351563	+3.82324219	-93.69140625	+2532	+18.33398438	-16.58056641	-10.37548828	-153.34716797	-3.66943359	+53.34960938	+2268	+15.56542969	-17.00683594	-10.22607422	-5.42724609	+6.87744141	-71.41113281	+2284
+1458241477.62299990	+19.17333984	-17.05517578	-11.45214844	+25.81787109	+3.84521484	-93.22998047	+2500	+18.28564453	-16.55859375	-10.41943359	-153.34716797	-3.73535156	+52.93212891	+2268	+15.64892578	-16.91894531	-10.12939453	-5.20751953	+6.26220703	-70.90576172	+2268
+1458241477.62719990	+19.10302734	-17.07275391	-11.50927734	+25.57617188	+3.82324219	-92.76855469	+2464	+18.24169922	-16.52343750	-10.45458984	-153.30322266	-3.77929688	+52.49267578	+2264	+15.71044922	-16.84863281	-10.04589844	-5.00976563	+5.77880859	-70.46630859	+2240
+1458241477.63140010	+19.04150391	-17.08593750	-11.54443359	+25.35644531	+3.77929688	-92.35107422	+2420	+18.20654297	-16.49267578	-10.47216797	-153.28125000	-3.75732422	+52.14111328	+2260	+15.75878906	-16.76074219	-9.99755859	-4.79003906	+5.44921875	-70.00488281	+2208
+1458241477.63550000	+18.99316406	-17.07275391	-11.54882813	+25.24658203	+3.64746094	-92.02148438	+2372	+18.18896484	-16.44873047	-10.47656250	-153.21533203	-3.64746094	+51.83349609	+2256	+15.78955078	-16.67724609	-9.92285156	-4.59228516	+5.07568359	-69.67529297	+2176
+1458241477.63969990	+18.96240234	-17.02880859	-11.54882813	+25.26855469	+3.55957031	-91.66992188	+2328	+18.18457031	-16.38720703	-10.47216797	-153.08349609	-3.55957031	+51.52587891	+2252	+15.80712891	-16.63769531	-9.89208984	-4.41650391	+5.05371094	-69.38964844	+2140
+1458241477.64389990	+18.94482422	-16.96728516	-11.52685547	+25.31250000	+3.44970703	-91.38427734	+2284	+18.18457031	-16.31250000	-10.45019531	-152.92968750	-3.44970703	+51.28417969	+2252	+15.79394531	-16.56738281	-9.90087891	-4.17480469	+5.25146484	-69.03808594	+2108
+1458241477.64800000	+18.94921875	-16.87939453	-11.48291016	+25.48828125	+3.31787109	-91.09863281	+2248	+18.19335938	-16.22460938	-10.42382813	-152.70996094	-3.29589844	+50.99853516	+2256	+15.76318359	-16.51464844	-9.90527344	-4.02099609	+5.49316406	-68.77441406	+2072
+1458241477.65220000	+18.97998047	-16.75634766	-11.43457031	+25.77392578	+3.14208984	-90.81298828	+2224	+18.20654297	-16.12792969	-10.38867188	-152.49023438	-3.12011719	+50.71289063	+2256	+15.73681641	-16.47949219	-9.92285156	-3.82324219	+5.82275391	-68.48876953	+2044
+1458241477.65640000	+19.00634766	-16.61132813	-11.37304688	+26.10351563	+2.96630859	-90.50537109	+2204	+18.21533203	-16.02246094	-10.34472656	-152.27050781	-2.94433594	+50.44921875	+2264	+15.67089844	-16.40039063	-9.97558594	-3.58154297	+6.35009766	-68.07128906	+2020
+1458241477.66050000	+19.04150391	-16.41357422	-11.27636719	+26.56494141	+2.70263672	-90.21972656	+2200	+18.23291016	-15.89501953	-10.28320313	-151.98486328	-2.70263672	+50.20751953	+2276	+15.59179688	-16.33447266	-10.01953125	-3.38378906	+6.89941406	-67.74169922	+1996
+1458241477.66470000	+19.08105469	-16.22460938	-11.16650391	+27.00439453	+2.43896484	-90.00000000	+2212	+18.25488281	-15.76757813	-10.21289063	-151.69921875	-2.43896484	+49.98779297	+2292	+15.49951172	-16.28173828	-10.06787109	-3.25195313	+7.47070313	-67.45605469	+1972
+1458241477.66890000	+19.12060547	-16.04443359	-11.06103516	+27.46582031	+2.15332031	-89.82421875	+2232	+18.29003906	-15.64892578	-10.13378906	-151.41357422	-2.13134766	+49.87792969	+2312	+15.41162109	-16.24218750	-10.10742188	-3.14208984	+8.02001953	-67.19238281	+1956
+1458241477.67300010	+19.18212891	-15.84228516	-10.94677734	+27.99316406	+1.80175781	-89.67041016	+2272	+18.33837891	-15.52148438	-10.04150391	-151.06201172	-1.77978516	+49.79003906	+2336	+15.33251953	-16.19824219	-10.14697266	-3.01025391	+8.54736328	-66.92871094	+1948
+1458241477.67720010	+19.23486328	-15.64453125	-10.84570313	+28.52050781	+1.56005859	-89.49462891	+2316	+18.37792969	-15.40283203	-9.95361328	-150.75439453	-1.51611328	+49.70214844	+2356	+15.25341797	-16.15429688	-10.19531250	-2.85644531	+9.11865234	-66.66503906	+1952
+1458241477.68140010	+19.28320313	-15.44238281	-10.75781250	+29.04785156	+1.36230469	-89.29687500	+2372	+18.40429688	-15.27099609	-9.88769531	-150.44677734	-1.29638672	+49.52636719	+2372	+15.16992188	-16.11474609	-10.23486328	-2.74658203	+9.66796875	-66.37939453	+1972
+1458241477.68549990	+19.31396484	-15.23583984	-10.69628906	+29.50927734	+1.23046875	-88.92333984	+2432	+18.41748047	-15.13916016	-9.83056641	-150.16113281	-1.12060547	+49.28466797	+2392	+15.09521484	-16.05322266	-10.28759766	-2.54882813	+10.21728516	-65.91796875	+2000
+1458241477.68969990	+19.32275391	-15.09082031	-10.62597656	+29.75097656	+1.03271484	-88.63769531	+2492	+18.42187500	-15.03808594	-9.78222656	-149.96337891	-0.98876953	+49.06494141	+2408	+15.02929688	-15.97412109	-10.30517578	-2.39501953	+10.54687500	-65.52246094	+2028
+1458241477.69390010	+19.31835938	-14.95898438	-10.57763672	+29.92675781	+0.85693359	-88.30810547	+2548	+18.42187500	-14.94580078	-9.74267578	-149.80957031	-0.85693359	+48.80126953	+2420	+14.98095703	-15.92138672	-10.30078125	-2.32910156	+10.70068359	-65.23681641	+2056
+1458241477.69800000	+19.30078125	-14.83593750	-10.54248047	+30.03662109	+0.70312500	-87.93457031	+2604	+18.41308594	-14.85351563	-9.70751953	-149.65576172	-0.74707031	+48.58154297	+2436	+14.95898438	-15.84667969	-10.29638672	-2.15332031	+10.78857422	-64.79736328	+2092
+1458241477.70219990	+19.26562500	-14.75683594	-10.50292969	+30.01464844	+0.57128906	-87.64892578	+2656	+18.40429688	-14.78320313	-9.66357422	-149.56787109	-0.65917969	+48.38378906	+2452	+14.93701172	-15.75439453	-10.27880859	-1.99951172	+10.78857422	-64.40185547	+2124
+1458241477.70630000	+19.24804688	-14.68652344	-10.48974609	+30.01464844	+0.48339844	-87.36328125	+2704	+18.38671875	-14.70849609	-9.65917969	-149.45800781	-0.63720703	+48.12011719	+2464	+14.95019531	-15.71484375	-10.21289063	-1.95556641	+10.52490234	-64.18212891	+2156
+1458241477.71050000	+19.21289063	-14.65136719	-10.52490234	+29.86083984	+0.50537109	-86.87988281	+2740	+18.36035156	-14.64257813	-9.67236328	-149.39208984	-0.65917969	+47.76855469	+2472	+15.00292969	-15.64453125	-10.15576172	-1.77978516	+10.19531250	-63.80859375	+2184
+1458241477.71470000	+19.16894531	-14.63378906	-10.56445313	+29.61914063	+0.54931641	-86.37451172	+2768	+18.32519531	-14.59863281	-9.68994141	-149.41406250	-0.79101563	+47.41699219	+2476	+15.05566406	-15.55224609	-10.08544922	-1.58203125	+9.77783203	-63.43505859	+2208
+1458241477.71880010	+19.11181641	-14.62060547	-10.59960938	+29.28955078	+0.57128906	-85.86914063	+2788	+18.27246094	-14.54589844	-9.71630859	-149.43603516	-0.94482422	+46.99951172	+2480	+15.09960938	-15.45996094	-10.00195313	-1.45019531	+9.33837891	-63.06152344	+2224
+1458241477.72300000	+19.05468750	-14.61621094	-10.65234375	+28.91601563	+0.59326172	-85.27587891	+2804	+18.20214844	-14.49755859	-9.74707031	-149.52392578	-1.14257813	+46.49414063	+2484	+15.16113281	-15.34570313	-9.92724609	-1.20849609	+8.87695313	-62.53417969	+2232
+1458241477.72720000	+18.98876953	-14.62939453	-10.69189453	+28.45458984	+0.57128906	-84.74853516	+2804	+18.14062500	-14.46240234	-9.78222656	-149.61181641	-1.29638672	+46.03271484	+2488	+15.21386719	-15.23144531	-9.83935547	-1.03271484	+8.34960938	-62.05078125	+2228
+1458241477.73130010	+18.92724609	-14.64257813	-10.71826172	+27.99316406	+0.52734375	-84.26513672	+2796	+18.08349609	-14.43603516	-9.80859375	-149.74365234	-1.45019531	+45.61523438	+2488	+15.26660156	-15.12597656	-9.75146484	-0.90087891	+7.77832031	-61.58935547	+2216
+1458241477.73550010	+18.87890625	-14.66015625	-10.73583984	+27.50976563	+0.43945313	-83.80371094	+2768	+18.05273438	-14.39648438	-9.82617188	-149.76562500	-1.53808594	+45.24169922	+2488	+15.32812500	-15.01611328	-9.65478516	-0.72509766	+7.18505859	-61.17187500	+2208
+1458241477.73970010	+18.84375000	-14.65136719	-10.76660156	+27.15820313	+0.43945313	-83.29833984	+2732	+18.01757813	-14.33496094	-9.84375000	-149.76562500	-1.64794922	+44.84619141	+2488	+15.38525391	-14.91943359	-9.56689453	-0.57128906	+6.70166016	-60.75439453	+2192
+1458241477.74379990	+18.80859375	-14.64257813	-10.77978516	+26.76269531	+0.39550781	-82.83691406	+2692	+17.98242188	-14.26904297	-9.83056641	-149.76562500	-1.75781250	+44.51660156	+2488	+15.42041016	-14.80957031	-9.49218750	-0.39550781	+6.32812500	-60.27099609	+2176
+1458241477.74799990	+18.78662109	-14.62939453	-10.79736328	+26.34521484	+0.35156250	-82.26562500	+2640	+17.94726563	-14.19873047	-9.83056641	-149.78759766	-1.86767578	+44.05517578	+2488	+15.45556641	-14.69531250	-9.42187500	-0.21972656	+5.95458984	-59.80957031	+2164
+1458241477.75219990	+18.76904297	-14.58984375	-10.81933594	+25.99365234	+0.32958984	-81.69433594	+2588	+17.91650391	-14.13281250	-9.84375000	-149.76562500	-1.99951172	+43.54980469	+2488	+15.49072266	-14.60742188	-9.35156250	-0.08789063	+5.66894531	-59.34814453	+2148
+1458241477.75630000	+18.72949219	-14.54589844	-10.80175781	+25.57617188	+0.28564453	-81.10107422	+2536	+17.88574219	-14.07568359	-9.82177734	-149.80957031	-2.08740234	+43.13232422	+2484	+15.48632813	-14.47558594	-9.33398438	+0.13183594	+5.60302734	-58.71093750	+2132
+1458241477.76050000	+18.71191406	-14.46679688	-10.74462891	+25.22460938	+0.13183594	-80.59570313	+2492	+17.88134766	-13.99218750	-9.78222656	-149.69970703	-2.08740234	+42.73681641	+2488	+15.45556641	-14.37011719	-9.31201172	+0.21972656	+5.60302734	-58.22753906	+2112
+1458241477.76469990	+18.70751953	-14.35253906	-10.70947266	+25.07080078	+0.04394531	-80.06835938	+2456	+17.88574219	-13.87792969	-9.73828125	-149.54589844	-2.02148438	+42.36328125	+2500	+15.41601563	-14.29980469	-9.29443359	+0.24169922	+5.71289063	-57.78808594	+2088
+1458241477.76880000	+18.70751953	-14.23388672	-10.63916016	+24.91699219	-0.06591797	-79.60693359	+2432	+17.89892578	-13.76806641	-9.65478516	-149.37011719	-1.91162109	+42.12158203	+2516	+15.36767578	-14.21630859	-9.30322266	+0.30761719	+5.91064453	-57.28271484	+2064
+1458241477.77300000	+18.72949219	-14.10205078	-10.55566406	+24.87304688	-0.21972656	-79.21142578	+2420	+17.92529297	-13.64941406	-9.57128906	-149.12841797	-1.75781250	+41.85791016	+2536	+15.31494141	-14.15039063	-9.30322266	+0.32958984	+6.10839844	-56.90917969	+2044
+1458241477.77710010	+18.74707031	-13.94824219	-10.48535156	+24.87304688	-0.26367188	-78.75000000	+2416	+17.94726563	-13.52636719	-9.49658203	-148.88671875	-1.66992188	+41.57226563	+2560	+15.25781250	-14.10205078	-9.31640625	+0.35156250	+6.45996094	-56.53564453	+2024
+1458241477.78130010	+18.73828125	-13.78564453	-10.41503906	+24.85107422	-0.30761719	-78.22265625	+2424	+17.96484375	-13.39892578	-9.41748047	-148.62304688	-1.58203125	+41.26464844	+2584	+15.18310547	-14.03173828	-9.36035156	+0.39550781	+6.96533203	-56.05224609	+2016
+1458241477.78550000	+18.73388672	-13.62304688	-10.35351563	+24.80712891	-0.30761719	-77.65136719	+2444	+17.98242188	-13.26269531	-9.34716797	-148.33740234	-1.49414063	+40.89111328	+2608	+15.09521484	-13.96582031	-9.41308594	+0.41748047	+7.51464844	-55.54687500	+2016
+1458241477.78959990	+18.72509766	-13.45166016	-10.29199219	+24.80712891	-0.32958984	-77.05810547	+2472	+18.00000000	-13.13964844	-9.28125000	-148.05175781	-1.38427734	+40.49560547	+2636	+15.00292969	-13.90869141	-9.45703125	+0.39550781	+8.04199219	-55.08544922	+2020
+1458241477.79380010	+18.71191406	-13.28027344	-10.21728516	+24.80712891	-0.32958984	-76.50878906	+2512	+18.01318359	-13.01660156	-9.21093750	-147.76611328	-1.29638672	+40.12207031	+2664	+14.91064453	-13.85595703	-9.50537109	+0.37353516	+8.54736328	-54.60205078	+2028
+1458241477.79800010	+18.70312500	-13.10449219	-10.13818359	+24.85107422	-0.37353516	-76.00341797	+2564	+18.03076172	-12.88476563	-9.12744141	-147.43652344	-1.16455078	+39.85839844	+2700	+14.82714844	-13.79882813	-9.54052734	+0.37353516	+9.00878906	-54.16259766	+2048
+1458241477.80209990	+18.69433594	-12.94189453	-10.05468750	+24.87304688	-0.41748047	-75.54199219	+2624	+18.03955078	-12.76171875	-9.03515625	-147.12890625	-1.03271484	+39.63867188	+2736	+14.73925781	-13.73291016	-9.58447266	+0.39550781	+9.49218750	-53.72314453	+2072
+1458241477.80629990	+18.69873047	-12.78808594	-9.99316406	+24.91699219	-0.46142578	-75.08056641	+2688	+18.06152344	-12.64306641	-8.96923828	-146.77734375	-0.92285156	+39.37500000	+2772	+14.67773438	-13.68896484	-9.59326172	+0.37353516	+9.82177734	-53.41552734	+2096
+1458241477.81049990	+18.68554688	-12.65625000	-9.96679688	+24.85107422	-0.39550781	-74.44335938	+2752	+18.06152344	-12.52880859	-8.91650391	-146.49169922	-0.87890625	+39.06738281	+2804	+14.63378906	-13.62744141	-9.60644531	+0.43945313	+10.10742188	-52.97607422	+2120
+1458241477.81460000	+18.65917969	-12.53759766	-9.94482422	+24.71923828	-0.32958984	-73.82812500	+2812	+18.05712891	-12.44091797	-8.87255859	-146.25000000	-0.85693359	+38.73779297	+2836	+14.59423828	-13.55273438	-9.61083984	+0.52734375	+10.34912109	-52.55859375	+2152
+1458241477.81880000	+18.63281250	-12.42333984	-9.92724609	+24.58740234	-0.24169922	-73.21289063	+2872	+18.03955078	-12.34863281	-8.86376953	-146.00830078	-0.90087891	+38.29833984	+2860	+14.56347656	-13.49560547	-9.59326172	+0.57128906	+10.45898438	-52.22900391	+2176
+1458241477.82300000	+18.59326172	-12.31347656	-9.94042969	+24.41162109	-0.08789063	-72.42187500	+2936	+18.01757813	-12.26074219	-8.85498047	-145.78857422	-0.96679688	+37.85888672	+2892	+14.55029297	-13.41210938	-9.57568359	+0.72509766	+10.52490234	-51.74560547	+2204
+1458241477.82710000	+18.55371094	-12.23876953	-9.94042969	+24.14794922	-0.02197266	-71.71875000	+2984	+17.99121094	-12.19482422	-8.83740234	-145.63476563	-0.96679688	+37.50732422	+2912	+14.55029297	-13.29785156	-9.54052734	+0.92285156	+10.43701172	-51.28417969	+2228
+1458241477.83130000	+18.53613281	-12.18164063	-9.93603516	+23.90625000	-0.04394531	-71.10351563	+3024	+17.96923828	-12.12890625	-8.82861328	-145.48095703	-0.98876953	+37.11181641	+2932	+14.57226563	-13.21435547	-9.47021484	+1.05468750	+10.12939453	-50.97656250	+2256
+1458241477.83550000	+18.51855469	-12.12890625	-9.94482422	+23.62060547	+0.00000000	-70.42236328	+3052	+17.93847656	-12.07177734	-8.81542969	-145.32714844	-1.01074219	+36.82617188	+2948	+14.61181641	-13.11767578	-9.38671875	+1.29638672	+9.75585938	-50.64697266	+2280
+1458241477.83960010	+18.49218750	-12.08496094	-9.94921875	+23.31298828	+0.00000000	-69.78515625	+3072	+17.90771484	-12.01025391	-8.79785156	-145.17333984	-1.03271484	+36.56250000	+2964	+14.65576172	-13.00781250	-9.30322266	+1.56005859	+9.38232422	-50.31738281	+2300
+1458241477.84380010	+18.47021484	-12.04101563	-9.96240234	+23.02734375	+0.02197266	-69.14794922	+3084	+17.87695313	-11.94873047	-8.81103516	-144.99755859	-1.09863281	+36.21093750	+2980	+14.70410156	-12.90673828	-9.21093750	+1.80175781	+8.94287109	-50.03173828	+2316
+1458241477.84800000	+18.44384766	-11.99707031	-9.99755859	+22.71972656	+0.10986328	-68.33496094	+3088	+17.84179688	-11.89160156	-8.84179688	-144.86572266	-1.18652344	+35.77148438	+2996	+14.75683594	-12.80126953	-9.11865234	+2.08740234	+8.50341797	-49.70214844	+2324
+1458241477.85209990	+18.41748047	-11.95751953	-10.03271484	+22.43408203	+0.19775391	-67.54394531	+3076	+17.80224609	-11.83447266	-8.87255859	-144.73388672	-1.27441406	+35.33203125	+3008	+14.80957031	-12.68701172	-9.02636719	+2.37304688	+8.04199219	-49.35058594	+2328
+1458241477.85630010	+18.38671875	-11.91357422	-10.04589844	+22.14843750	+0.24169922	-66.77490234	+3060	+17.75390625	-11.78173828	-8.88134766	-144.64599609	-1.31835938	+34.91455078	+3016	+14.85351563	-12.55957031	-8.95166016	+2.70263672	+7.64648438	-48.95507813	+2328
+1458241477.86040000	+18.36474609	-11.85644531	-10.04150391	+21.95068359	+0.24169922	-66.07177734	+3036	+17.71875000	-11.71582031	-8.87255859	-144.47021484	-1.34033203	+34.58496094	+3024	+14.88867188	-12.43652344	-8.87255859	+3.01025391	+7.27294922	-48.62548828	+2328
+1458241477.86459990	+18.34716797	-11.79492188	-10.03271484	+21.75292969	+0.19775391	-65.39062500	+3008	+17.68798828	-11.63671875	-8.85937500	-144.27246094	-1.27441406	+34.32128906	+3036	+14.92822266	-12.32666016	-8.79785156	+3.31787109	+6.89941406	-48.31787109	+2324
+1458241477.86879990	+18.33398438	-11.73339844	-10.01953125	+21.59912109	+0.15380859	-64.70947266	+2972	+17.66162109	-11.55761719	-8.84619141	-144.07470703	-1.20849609	+34.03564453	+3048	+14.96337891	-12.21240234	-8.73193359	+3.66943359	+6.59179688	-47.96630859	+2320
+1458241477.87290000	+18.32080078	-11.66748047	-9.99316406	+21.46728516	+0.06591797	-64.11621094	+2936	+17.64404297	-11.47851563	-8.83300781	-143.83300781	-1.14257813	+33.79394531	+3056	+14.98095703	-12.11572266	-8.66601563	+3.91113281	+6.32812500	-47.72460938	+2316
+1458241477.87710000	+18.30761719	-11.58837891	-9.98437500	+21.42333984	+0.13183594	-63.45703125	+2904	+17.62207031	-11.38623047	-8.82861328	-143.56933594	-1.12060547	+33.50830078	+3068	+14.98974609	-12.04980469	-8.61767578	+4.10888672	+6.19628906	-47.50488281	+2304
+1458241477.88130000	+18.27246094	-11.48730469	-9.95361328	+21.42333984	+0.21972656	-62.81982422	+2876	+17.59570313	-11.29394531	-8.79785156	-143.34960938	-1.05468750	+33.26660156	+3080	+14.97656250	-11.95312500	-8.60449219	+4.37255859	+6.26220703	-47.15332031	+2296
+1458241477.88540010	+18.25048828	-11.38183594	-9.91406250	+21.48925781	+0.26367188	-62.20458984	+2852	+17.57812500	-11.19287109	-8.76708984	-143.04199219	-0.96679688	+32.98095703	+3096	+14.95019531	-11.87841797	-8.60009766	+4.57031250	+6.39404297	-46.86767578	+2284
+1458241477.88960000	+18.23730469	-11.25878906	-9.88330078	+21.62109375	+0.32958984	-61.56738281	+2836	+17.56933594	-11.07421875	-8.73193359	-142.71240234	-0.81298828	+32.71728516	+3112	+14.91943359	-11.82128906	-8.60009766	+4.72412109	+6.54785156	-46.58203125	+2272
+1458241477.89380000	+18.21093750	-11.14013672	-9.83935547	+21.75292969	+0.39550781	-60.95214844	+2828	+17.56933594	-10.96435547	-8.68359375	-142.40478516	-0.63720703	+32.49755859	+3136	+14.87988281	-11.75097656	-8.62207031	+4.94384766	+6.85546875	-46.23046875	+2264
+1458241477.89790010	+18.18896484	-11.02148438	-9.77783203	+21.90673828	+0.41748047	-60.49072266	+2832	+17.56933594	-10.85449219	-8.61328125	-142.05322266	-0.43945313	+32.43164063	+3168	+14.82714844	-11.69384766	-8.63964844	+5.07568359	+7.16308594	-45.98876953	+2256
+1458241477.90210010	+18.15820313	-10.89843750	-9.71630859	+22.06054688	+0.48339844	-60.05126953	+2844	+17.57373047	-10.73583984	-8.53857422	-141.70166016	-0.21972656	+32.38769531	+3200	+14.76562500	-11.65429688	-8.66162109	+5.16357422	+7.51464844	-45.76904297	+2248
+1458241477.90630010	+18.14062500	-10.77539063	-9.65039063	+22.30224609	+0.54931641	-59.65576172	+2868	+17.57812500	-10.61718750	-8.47265625	-141.32812500	-0.02197266	+32.34375000	+3236	+14.70410156	-11.61474609	-8.67919922	+5.22949219	+7.84423828	-45.57128906	+2248
+1458241477.91039990	+18.12304688	-10.66113281	-9.58886719	+22.50000000	+0.65917969	-59.26025391	+2900	+17.58251953	-10.49853516	-8.41552734	-140.97656250	+0.15380859	+32.18994141	+3268	+14.65136719	-11.57958984	-8.69677734	+5.31738281	+8.17382813	-45.35156250	+2248
+1458241477.91459990	+18.10107422	-10.53369141	-9.53613281	+22.74169922	+0.81298828	-58.82080078	+2936	+17.58691406	-10.38867188	-8.36718750	-140.60302734	+0.30761719	+32.01416016	+3300	+14.59423828	-11.54003906	-8.71435547	+5.40527344	+8.54736328	-45.10986328	+2256
+1458241477.91880010	+18.07470703	-10.41064453	-9.48779297	+23.00537109	+0.98876953	-58.40332031	+2980	+17.59130859	-10.27880859	-8.31445313	-140.27343750	+0.48339844	+31.86035156	+3336	+14.53271484	-11.50048828	-8.74072266	+5.49316406	+8.92089844	-44.86816406	+2268
+1458241477.92290000	+18.04833984	-10.29638672	-9.45263672	+23.20312500	+1.23046875	-57.94189453	+3028	+17.59130859	-10.17333984	-8.25292969	-139.98779297	+0.65917969	+31.75048828	+3376	+14.48437500	-11.44775391	-8.76708984	+5.64697266	+9.29443359	-44.58251953	+2288
+1458241477.92709990	+18.01757813	-10.18212891	-9.40869141	+23.40087891	+1.38427734	-57.52441406	+3076	+17.58691406	-10.07226563	-8.19140625	-139.70214844	+0.87890625	+31.66259766	+3416	+14.43603516	-11.38623047	-8.78027344	+5.80078125	+9.53613281	-44.29687500	+2304
+1458241477.93120000	+18.00878906	-10.08105469	-9.35595703	+23.59863281	+1.47216797	-57.19482422	+3132	+17.59130859	-9.97119141	-8.13427734	-139.39453125	+1.09863281	+31.59667969	+3456	+14.40527344	-11.33789063	-8.75830078	+5.91064453	+9.62402344	-44.14306641	+2320
+1458241477.93540000	+18.00000000	-9.98437500	-9.30761719	+23.77441406	+1.60400391	-56.84326172	+3188	+17.58691406	-9.87451172	-8.08593750	-139.13085938	+1.27441406	+31.48681641	+3492	+14.39208984	-11.28076172	-8.73193359	+6.06445313	+9.62402344	-43.94531250	+2336
+1458241477.93960000	+17.98242188	-9.89648438	-9.25927734	+23.90625000	+1.71386719	-56.51367188	+3240	+17.58251953	-9.79980469	-8.03759766	-138.91113281	+1.40625000	+31.42089844	+3524	+14.37890625	-11.20166016	-8.70117188	+6.26220703	+9.62402344	-43.74755859	+2356
+1458241477.94370010	+17.97802734	-9.80859375	-9.22851563	+24.10400391	+1.86767578	-56.20605469	+3292	+17.56933594	-9.72509766	-8.01123047	-138.71337891	+1.51611328	+31.26708984	+3556	+14.37890625	-11.14013672	-8.64404297	+6.39404297	+9.44824219	-43.63769531	+2380
+1458241477.94790010	+17.97363281	-9.72949219	-9.22851563	+24.23583984	+2.10937500	-55.72265625	+3336	+17.55615234	-9.65917969	-7.99804688	-138.55957031	+1.58203125	+31.00341797	+3584	+14.39648438	-11.06103516	-8.59130859	+6.63574219	+9.25048828	-43.41796875	+2404
+1458241477.95210000	+17.96923828	-9.65039063	-9.22851563	+24.34570313	+2.32910156	-55.21728516	+3372	+17.53417969	-9.59765625	-7.98486328	-138.44970703	+1.69189453	+30.78369141	+3608	+14.42285156	-10.96435547	-8.53417969	+6.94335938	+8.98681641	-43.17626953	+2428
+1458241477.95619990	+17.96044922	-9.57128906	-9.21533203	+24.45556641	+2.50488281	-54.75585938	+3400	+17.51660156	-9.54052734	-7.97167969	-138.33984375	+1.77978516	+30.54199219	+3628	+14.44921875	-10.87207031	-8.46386719	+7.18505859	+8.65722656	-42.95654297	+2448
+1458241477.96040010	+17.95166016	-9.49658203	-9.20654297	+24.54345703	+2.68066406	-54.29443359	+3420	+17.49023438	-9.48779297	-7.95410156	-138.25195313	+1.86767578	+30.36621094	+3648	+14.48437500	-10.77539063	-8.38916016	+7.49267578	+8.30566406	-42.75878906	+2468
+1458241477.96460010	+17.93847656	-9.43066406	-9.18896484	+24.60937500	+2.83447266	-53.87695313	+3436	+17.46826172	-9.43945313	-7.93212891	-138.20800781	+1.97753906	+30.21240234	+3664	+14.51953125	-10.66552734	-8.31005859	+7.82226563	+7.91015625	-42.53906250	+2484
+1458241477.96869990	+17.93847656	-9.36474609	-9.16699219	+24.69726563	+2.96630859	-53.50341797	+3444	+17.44628906	-9.39550781	-7.91894531	-138.12011719	+2.08740234	+30.05859375	+3680	+14.56347656	-10.56445313	-8.21337891	+8.10791016	+7.42675781	-42.38525391	+2500
+1458241477.97289990	+17.94726563	-9.30322266	-9.14941406	+24.80712891	+3.09814453	-53.10791016	+3444	+17.42871094	-9.34716797	-7.91015625	-138.03222656	+2.17529297	+29.86083984	+3692	+14.60302734	-10.46777344	-8.12109375	+8.39355469	+6.96533203	-42.23144531	+2512
+1458241477.97709990	+17.95166016	-9.22851563	-9.13623047	+24.93896484	+3.25195313	-52.71240234	+3440	+17.41552734	-9.29443359	-7.90576172	-137.94433594	+2.24121094	+29.64111328	+3700	+14.64257813	-10.37548828	-8.03320313	+8.65722656	+6.54785156	-42.07763672	+2516
+1458241477.98120000	+17.94287109	-9.14941406	-9.12304688	+25.07080078	+3.47167969	-52.27294922	+3428	+17.39355469	-9.24609375	-7.89257813	-137.85644531	+2.32910156	+29.42138672	+3712	+14.67333984	-10.27880859	-7.96728516	+8.94287109	+6.26220703	-41.85791016	+2520
+1458241477.98540000	+17.92968750	-9.07470703	-9.10546875	+25.20263672	+3.66943359	-51.87744141	+3412	+17.37158203	-9.19775391	-7.88378906	-137.79052734	+2.39501953	+29.20166016	+3716	+14.69531250	-10.18652344	-7.90576172	+9.20654297	+5.99853516	-41.66015625	+2524
+1458241477.98959990	+17.91650391	-9.00000000	-9.09228516	+25.33447266	+3.91113281	-51.48193359	+3396	+17.34960938	-9.13623047	-7.86621094	-137.70263672	+2.48291016	+29.00390625	+3724	+14.71728516	-10.10742188	-7.84863281	+9.44824219	+5.75683594	-41.46240234	+2524
+1458241477.99370000	+17.89453125	-8.92089844	-9.07031250	+25.46630859	+4.15283203	-51.08642578	+3376	+17.32763672	-9.07910156	-7.83984375	-137.61474609	+2.59277344	+28.85009766	+3732	+14.72607422	-10.01513672	-7.80468750	+9.73388672	+5.60302734	-41.19873047	+2520
+1458241477.99790000	+17.87255859	-8.84179688	-9.02197266	+25.62011719	+4.30664063	-50.84472656	+3360	+17.31884766	-9.00878906	-7.79589844	-137.46093750	+2.76855469	+28.74023438	+3744	+14.71728516	-9.94042969	-7.76074219	+9.90966797	+5.51513672	-41.04492188	+2516
+1458241478.00210000	+17.85498047	-8.75390625	-8.97802734	+25.81787109	+4.48242188	-50.60302734	+3348	+17.31005859	-8.92529297	-7.76074219	-137.21923828	+2.92236328	+28.63037109	+3756	+14.70410156	-9.88769531	-7.72119141	+10.01953125	+5.47119141	-40.91308594	+2508
+1458241478.00620010	+17.83300781	-8.66601563	-8.93408203	+26.01562500	+4.68017578	-50.38330078	+3340	+17.31005859	-8.84619141	-7.70800781	-136.99951172	+3.09814453	+28.56445313	+3772	+14.68652344	-9.82617188	-7.70361328	+10.17333984	+5.53710938	-40.73730469	+2500
+1458241478.01040010	+17.81542969	-8.58251953	-8.88574219	+26.21337891	+4.85595703	-50.18554688	+3336	+17.31005859	-8.76708984	-7.65527344	-136.80175781	+3.25195313	+28.49853516	+3788	+14.66015625	-9.78222656	-7.69042969	+10.26123047	+5.64697266	-40.58349609	+2492
+1458241478.01449990	+17.79345703	-8.48583984	-8.84619141	+26.47705078	+5.09765625	-49.98779297	+3336	+17.31005859	-8.67480469	-7.60693359	-136.53808594	+3.40576172	+28.41064453	+3808	+14.63378906	-9.75146484	-7.68603516	+10.30517578	+5.82275391	-40.42968750	+2480
+1458241478.01869990	+17.75830078	-8.38476563	-8.80224609	+26.71875000	+5.36132813	-49.74609375	+3344	+17.30566406	-8.57812500	-7.54541016	-136.29638672	+3.58154297	+28.36669922	+3828	+14.59423828	-9.71191406	-7.70361328	+10.39306641	+6.10839844	-40.18798828	+2472
+1458241478.02290010	+17.72314453	-8.29248047	-8.75390625	+26.93847656	+5.58105469	-49.57031250	+3360	+17.30126953	-8.48144531	-7.47949219	-136.01074219	+3.75732422	+28.30078125	+3856	+14.55029297	-9.67675781	-7.71679688	+10.45898438	+6.39404297	-39.99023438	+2472
+1458241478.02700000	+17.68798828	-8.20019531	-8.69677734	+27.15820313	+5.73486328	-49.43847656	+3384	+17.29687500	-8.38476563	-7.41357422	-135.72509766	+3.97705078	+28.27880859	+3880	+14.50634766	-9.63281250	-7.72998047	+10.52490234	+6.65771484	-39.79248047	+2472
+1458241478.03119990	+17.65283203	-8.11230469	-8.64404297	+27.33398438	+5.86669922	-49.30664063	+3412	+17.30126953	-8.28808594	-7.33886719	-135.46142578	+4.21875000	+28.30078125	+3908	+14.46240234	-9.59765625	-7.73437500	+10.56884766	+6.87744141	-39.63867188	+2472
+1458241478.03539990	+17.62207031	-8.02441406	-8.59130859	+27.53173828	+5.97656250	-49.15283203	+3448	+17.31005859	-8.19580078	-7.25976563	-135.17578125	+4.46044922	+28.34472656	+3940	+14.42724609	-9.55810547	-7.73876953	+10.63476563	+7.09716797	-39.44091797	+2476
+1458241478.03950000	+17.59570313	-7.92773438	-8.53857422	+27.77343750	+6.06445313	-48.99902344	+3492	+17.31884766	-8.09912109	-7.18066406	-134.89013672	+4.70214844	+28.38867188	+3968	+14.38769531	-9.51855469	-7.74316406	+10.70068359	+7.29492188	-39.26513672	+2484
+1458241478.04370000	+17.57812500	-7.83984375	-8.48144531	+27.99316406	+6.06445313	-48.91113281	+3540	+17.32324219	-8.00244141	-7.11035156	-134.58251953	+4.92187500	+28.43261719	+4000	+14.36132813	-9.48339844	-7.73437500	+10.74462891	+7.42675781	-39.13330078	+2496
+1458241478.04790000	+17.56494141	-7.74755859	-8.43310547	+28.25683594	+6.10839844	-48.71337891	+3592	+17.32763672	-7.91455078	-7.04882813	-134.31884766	+5.09765625	+28.38867188	+4028	+14.34375000	-9.44384766	-7.72558594	+10.85449219	+7.53662109	-38.93554688	+2504
+1458241478.05200000	+17.55175781	-7.66845703	-8.37597656	+28.43261719	+6.04248047	-48.55957031	+3644	+17.32763672	-7.83544922	-6.98291016	-134.12109375	+5.31738281	+28.36669922	+4056	+14.33056641	-9.37792969	-7.71240234	+11.03027344	+7.60253906	-38.71582031	+2520
+1458241478.05620000	+17.53857422	-7.58935547	-8.33203125	+28.58642578	+6.02050781	-48.36181641	+3692	+17.31884766	-7.75634766	-6.93457031	-133.92333984	+5.49316406	+28.30078125	+4080	+14.31738281	-9.32080078	-7.68164063	+11.14013672	+7.55859375	-38.54003906	+2536
+1458241478.06040000	+17.51660156	-7.51025391	-8.29687500	+28.80615234	+5.97656250	-48.09814453	+3740	+17.31445313	-7.67724609	-6.89062500	-133.74755859	+5.69091797	+28.19091797	+4104	+14.31738281	-9.25048828	-7.65087891	+11.33789063	+7.49267578	-38.32031250	+2556
+1458241478.06450010	+17.50341797	-7.43115234	-8.25292969	+28.95996094	+5.80078125	-47.83447266	+3784	+17.30566406	-7.60693359	-6.84228516	-133.59375000	+5.88867188	+28.12500000	+4124	+14.32177734	-9.16259766	-7.61132813	+11.57958984	+7.38281250	-38.07861328	+2576
+1458241478.06870010	+17.50781250	-7.36962891	-8.20019531	+29.09179688	+5.53710938	-47.65869141	+3824	+17.30126953	-7.54541016	-6.80273438	-133.43994141	+6.08642578	+28.05908203	+4144	+14.33935547	-9.08789063	-7.54101563	+11.75537109	+7.07519531	-37.96875000	+2600
+1458241478.07290010	+17.51660156	-7.29492188	-8.16064453	+29.28955078	+5.29541016	-47.39501953	+3860	+17.29248047	-7.48828125	-6.77197266	-133.35205078	+6.24023438	+27.92724609	+4156	+14.36572266	-9.00439453	-7.46630859	+12.01904297	+6.72363281	-37.83691406	+2628
+1458241478.07699990	+17.52099609	-7.22900391	-8.12109375	+29.48730469	+5.05371094	-47.10937500	+3888	+17.27929688	-7.43554688	-6.74560547	-133.26416016	+6.37207031	+27.79541016	+4168	+14.39648438	-8.91650391	-7.39160156	+12.30468750	+6.37207031	-37.68310547	+2656
+1458241478.08119990	+17.52978516	-7.16308594	-8.09033203	+29.66308594	+4.81201172	-46.82373047	+3904	+17.26171875	-7.37841797	-6.73242188	-133.17626953	+6.45996094	+27.59765625	+4176	+14.42724609	-8.82421875	-7.31689453	+12.56835938	+6.04248047	-37.52929688	+2680
+1458241478.08530000	+17.53417969	-7.08837891	-8.05957031	+29.88281250	+4.59228516	-46.51611328	+3916	+17.23974609	-7.32128906	-6.72802734	-133.11035156	+6.54785156	+27.31201172	+4184	+14.45800781	-8.73193359	-7.24218750	+12.87597656	+5.69091797	-37.35351563	+2700
+1458241478.08950000	+17.53857422	-7.02685547	-8.02441406	+30.05859375	+4.30664063	-46.23046875	+3920	+17.21777344	-7.27294922	-6.72363281	-133.06640625	+6.63574219	+27.07031250	+4188	+14.48876953	-8.63525391	-7.17187500	+13.18359375	+5.33935547	-37.15576172	+2720
+1458241478.09369990	+17.53857422	-6.96093750	-7.99365234	+30.19042969	+4.02099609	-45.90087891	+3916	+17.19580078	-7.22900391	-6.71044922	-133.04443359	+6.74560547	+26.82861328	+4188	+14.51513672	-8.53417969	-7.09716797	+13.51318359	+4.98779297	-36.97998047	+2736
+1458241478.09780000	+17.53417969	-6.89501953	-7.95410156	+30.36621094	+3.71337891	-45.61523438	+3908	+17.17382813	-7.18066406	-6.69287109	-133.00048828	+6.85546875	+26.65283203	+4188	+14.53710938	-8.43750000	-7.01806641	+13.79882813	+4.63623047	-36.82617188	+2752
+1458241478.10200000	+17.52978516	-6.82470703	-7.92333984	+30.58593750	+3.47167969	-45.30761719	+3896	+17.14746094	-7.12353516	-6.67529297	-132.93457031	+6.96533203	+26.43310547	+4188	+14.55468750	-8.35400391	-6.94335938	+14.08447266	+4.30664063	-36.71630859	+2768
+1458241478.10620000	+17.52978516	-6.75439453	-7.88818359	+30.80566406	+3.22998047	-45.04394531	+3880	+17.12988281	-7.06640625	-6.65332031	-132.82470703	+7.07519531	+26.27929688	+4188	+14.57666016	-8.27050781	-6.87744141	+14.37011719	+4.02099609	-36.58447266	+2780
+1458241478.11030010	+17.53417969	-6.67968750	-7.84863281	+31.04736328	+2.96630859	-44.82421875	+3864	+17.12109375	-7.00488281	-6.62695313	-132.69287109	+7.20703125	+26.12548828	+4192	+14.59423828	-8.19580078	-6.81591797	+14.61181641	+3.75732422	-36.47460938	+2792
+1458241478.11450000	+17.53417969	-6.60498047	-7.80908203	+31.31103516	+2.74658203	-44.62646484	+3844	+17.10351563	-6.94335938	-6.60058594	-132.56103516	+7.29492188	+25.94970703	+4192	+14.60742188	-8.13427734	-6.75439453	+14.80957031	+3.53759766	-36.38671875	+2800
+1458241478.11870000	+17.51220703	-6.52587891	-7.77392578	+31.57470703	+2.57080078	-44.36279297	+3828	+17.08593750	-6.88183594	-6.56542969	-132.42919922	+7.40478516	+25.81787109	+4196	+14.60302734	-8.06396484	-6.72363281	+15.05126953	+3.49365234	-36.21093750	+2804
+1458241478.12280010	+17.49462891	-6.45117188	-7.72558594	+31.81640625	+2.37304688	-44.20898438	+3816	+17.06835938	-6.81152344	-6.52587891	-132.25341797	+7.53662109	+25.72998047	+4204	+14.58544922	-7.99804688	-6.69726563	+15.24902344	+3.49365234	-36.03515625	+2808
+1458241478.12700010	+17.47265625	-6.36767578	-7.67724609	+32.10205078	+2.19726563	-44.03320313	+3808	+17.05957031	-6.73242188	-6.47753906	-132.03369141	+7.71240234	+25.64208984	+4212	+14.57226563	-7.95410156	-6.67089844	+15.35888672	+3.49365234	-35.88134766	+2808
+1458241478.13120010	+17.45068359	-6.28417969	-7.62890625	+32.36572266	+2.04345703	-43.85742188	+3804	+17.05078125	-6.65332031	-6.41162109	-131.79199219	+7.93212891	+25.66406250	+4228	+14.55468750	-7.90576172	-6.65332031	+15.51269531	+3.51562500	-35.70556641	+2804
+1458241478.13529990	+17.42871094	-6.20507813	-7.57177734	+32.65136719	+1.82373047	-43.76953125	+3804	+17.04638672	-6.56982422	-6.33251953	-131.50634766	+8.19580078	+25.75195313	+4248	+14.52832031	-7.86621094	-6.63574219	+15.60058594	+3.58154297	-35.61767578	+2800
+1458241478.13949990	+17.41113281	-6.11718750	-7.51904297	+32.98095703	+1.66992188	-43.70361328	+3812	+17.04638672	-6.48193359	-6.25341797	-131.19873047	+8.41552734	+25.86181641	+4272	+14.50634766	-7.83544922	-6.61816406	+15.68847656	+3.64746094	-35.50781250	+2800
+1458241478.14369990	+17.38476563	-6.02929688	-7.46191406	+33.31054688	+1.49414063	-43.61572266	+3828	+17.04199219	-6.39843750	-6.17431641	-130.89111328	+8.65722656	+25.97167969	+4296	+14.47558594	-7.80029297	-6.60498047	+15.75439453	+3.77929688	-35.39794922	+2800
+1458241478.14780000	+17.36279297	-5.94580078	-7.40917969	+33.61816406	+1.36230469	-43.52783203	+3848	+17.04638672	-6.31054688	-6.09960938	-130.58349609	+8.87695313	+26.05957031	+4324	+14.44921875	-7.76953125	-6.60058594	+15.84228516	+3.91113281	-35.22216797	+2804
+1458241478.15200000	+17.34082031	-5.86230469	-7.35205078	+33.92578125	+1.20849609	-43.43994141	+3872	+17.04638672	-6.22705078	-6.02490234	-130.27587891	+9.11865234	+26.12548828	+4348	+14.42724609	-7.73437500	-6.59619141	+15.93017578	+4.04296875	-35.04638672	+2808
+1458241478.15619990	+17.31445313	-5.77880859	-7.29052734	+34.21142578	+1.03271484	-43.37402344	+3904	+17.03759766	-6.14355469	-5.94580078	-129.99023438	+9.36035156	+26.21337891	+4376	+14.39648438	-7.69921875	-6.58740234	+16.01806641	+4.15283203	-34.87060547	+2816
+1458241478.16030000	+17.28808594	-5.69970703	-7.23339844	+34.47509766	+0.87890625	-43.28613281	+3936	+17.02880859	-6.06445313	-5.86669922	-129.72656250	+9.58007813	+26.30126953	+4404	+14.37011719	-7.65966797	-6.57421875	+16.12792969	+4.26269531	-34.69482422	+2824
+1458241478.16450000	+17.26611328	-5.61621094	-7.17187500	+34.76074219	+0.65917969	-43.19824219	+3976	+17.02001953	-5.97656250	-5.78759766	-129.44091797	+9.86572266	+26.38916016	+4440	+14.34375000	-7.61132813	-6.56103516	+16.25976563	+4.32861328	-34.49707031	+2836
+1458241478.16860010	+17.24853516	-5.53710938	-7.11474609	+35.04638672	+0.43945313	-43.13232422	+4016	+17.02001953	-5.89746094	-5.70849609	-129.13330078	+10.15136719	+26.52099609	+4472	+14.33056641	-7.57177734	-6.52587891	+16.36962891	+4.28466797	-34.38720703	+2848
+1458241478.17280010	+17.23535156	-5.45800781	-7.06201172	+35.31005859	+0.24169922	-43.04443359	+4056	+17.02001953	-5.81835938	-5.63818359	-128.86962891	+10.41503906	+26.58691406	+4500	+14.32177734	-7.52343750	-6.49072266	+16.52343750	+4.21875000	-34.23339844	+2864
+1458241478.17700000	+17.21777344	-5.38330078	-7.00927734	+35.57373047	+0.04394531	-42.95654297	+4092	+17.01562500	-5.75244141	-5.56787109	-128.64990234	+10.63476563	+26.65283203	+4524	+14.31738281	-7.46630859	-6.45556641	+16.72119141	+4.13085938	-34.07958984	+2880
+1458241478.18109990	+17.20898438	-5.31298828	-6.95214844	+35.81542969	-0.17578125	-42.91259766	+4132	+17.00244141	-5.68652344	-5.51513672	-128.45214844	+10.81054688	+26.63085938	+4548	+14.31738281	-7.41357422	-6.40722656	+16.85302734	+3.95507813	-33.96972656	+2900
+1458241478.18530010	+17.20019531	-5.24707031	-6.90380859	+36.03515625	-0.35156250	-42.78076172	+4168	+16.98486328	-5.62500000	-5.47998047	-128.32031250	+10.96435547	+26.49902344	+4564	+14.32177734	-7.35205078	-6.35449219	+17.09472656	+3.75732422	-33.79394531	+2924
+1458241478.18950010	+17.19140625	-5.17675781	-6.85986328	+36.23291016	-0.57128906	-42.62695313	+4196	+16.96728516	-5.56787109	-5.44482422	-128.18847656	+11.11816406	+26.34521484	+4580	+14.33056641	-7.26855469	-6.29736328	+17.38037109	+3.51562500	-33.57421875	+2944
+1458241478.19359990	+17.18701172	-5.11083984	-6.81152344	+36.45263672	-0.81298828	-42.49511719	+4224	+16.95410156	-5.51074219	-5.40966797	-128.07861328	+11.31591797	+26.23535156	+4596	+14.34375000	-7.19384766	-6.23144531	+17.64404297	+3.18603516	-33.44238281	+2968
+1458241478.19779990	+17.17822266	-5.04492188	-6.75878906	+36.62841797	-1.05468750	-42.38525391	+4248	+16.93652344	-5.45361328	-5.37011719	-127.94677734	+11.49169922	+26.14746094	+4608	+14.36132813	-7.11474609	-6.16113281	+17.92968750	+2.85644531	-33.28857422	+2988
+1458241478.20199990	+17.16943359	-4.98339844	-6.71044922	+36.80419922	-1.27441406	-42.27539063	+4264	+16.91894531	-5.40087891	-5.33056641	-127.83691406	+11.66748047	+26.05957031	+4620	+14.37451172	-7.03125000	-6.09082031	+18.23730469	+2.50488281	-33.15673828	+3008
+1458241478.21030000	+17.17382813	-4.86474609	-6.61376953	+37.13378906	-1.73583984	-42.09960938	+4288	+16.88818359	-5.29980469	-5.27783203	-127.66113281	+11.95312500	+25.77392578	+4632	+14.41406250	-6.87744141	-5.92822266	+18.80859375	+1.71386719	-32.95898438	+3048
+1458241478.21450000	+17.17382813	-4.80761719	-6.56982422	+37.30957031	-1.91162109	-41.98974609	+4292	+16.87060547	-5.24707031	-5.26025391	-127.55126953	+12.04101563	+25.57617188	+4632	+14.43603516	-6.79833984	-5.85351563	+19.11621094	+1.34033203	-32.82714844	+3064
+1458241478.21860000	+17.16943359	-4.74609375	-6.52148438	+37.48535156	-2.10937500	-41.90185547	+4292	+16.84863281	-5.19433594	-5.23388672	-127.46337891	+12.17285156	+25.40039063	+4636	+14.44921875	-6.71484375	-5.78320313	+19.42382813	+1.01074219	-32.67333984	+3076
+1458241478.22280000	+17.16503906	-4.68457031	-6.47314453	+37.66113281	-2.28515625	-41.81396484	+4292	+16.83105469	-5.14599609	-5.20312500	-127.37548828	+12.30468750	+25.26855469	+4636	+14.45800781	-6.63574219	-5.72167969	+19.70947266	+0.72509766	-32.54150391	+3088
+1458241478.22700000	+17.16064453	-4.62304688	-6.42041016	+37.83691406	-2.48291016	-41.70410156	+4288	+16.81347656	-5.08447266	-5.17236328	-127.24365234	+12.48046875	+25.15869141	+4644	+14.46679688	-6.56542969	-5.65576172	+19.97314453	+0.43945313	-32.40966797	+3096
+1458241478.23110010	+17.14746094	-4.56152344	-6.36767578	+38.01269531	-2.65869141	-41.59423828	+4284	+16.80029297	-5.02294922	-5.13281250	-127.08984375	+12.67822266	+25.07080078	+4648	+14.47119141	-6.49511719	-5.59863281	+20.23681641	+0.19775391	-32.27783203	+3104
+1458241478.23939990	+17.12988281	-4.43847656	-6.25341797	+38.38623047	-3.01025391	-41.57226563	+4276	+16.77392578	-4.89111328	-5.04492188	-126.71630859	+13.02978516	+24.98291016	+4656	+14.46679688	-6.38085938	-5.49316406	+20.61035156	-0.15380859	-32.03613281	+3112
+1458241478.24359990	+17.11669922	-4.37695313	-6.19189453	+38.58398438	-3.16406250	-41.57226563	+4276	+16.75634766	-4.82519531	-4.98779297	-126.49658203	+13.22753906	+25.00488281	+4668	+14.45800781	-6.32812500	-5.45800781	+20.78613281	-0.24169922	-31.88232422	+3112
+1458241478.24780010	+17.10791016	-4.31542969	-6.13037109	+38.80371094	-3.29589844	-41.57226563	+4276	+16.74316406	-4.75488281	-4.93066406	-126.29882813	+13.42529297	+24.98291016	+4676	+14.44921875	-6.28417969	-5.42724609	+20.93994141	-0.26367188	-31.72851563	+3112
+1458241478.25190000	+17.09912109	-4.24511719	-6.06884766	+39.04541016	-3.42773438	-41.57226563	+4280	+16.73437500	-4.68017578	-4.87792969	-126.05712891	+13.64501953	+24.96093750	+4692	+14.43603516	-6.24902344	-5.39648438	+21.02783203	-0.28564453	-31.57470703	+3108
+1458241478.26029990	+17.05078125	-4.10449219	-5.94140625	+39.50683594	-3.64746094	-41.52832031	+4296	+16.71240234	-4.53076172	-4.74169922	-125.57373047	+14.10644531	+25.02685547	+4724	+14.39208984	-6.17871094	-5.36132813	+21.22558594	-0.10986328	-31.20117188	+3104
+1458241478.26440000	+17.02441406	-4.03857422	-5.87988281	+39.74853516	-3.75732422	-41.50634766	+4312	+16.69921875	-4.45605469	-4.67578125	-125.33203125	+14.34814453	+25.04882813	+4740	+14.37011719	-6.14794922	-5.34814453	+21.26953125	-0.02197266	-31.00341797	+3100
+1458241478.27280000	+16.98925781	-3.91113281	-5.74365234	+40.18798828	-4.06494141	-41.57226563	+4352	+16.68164063	-4.30664063	-4.53076172	-124.84863281	+14.87548828	+25.11474609	+4776	+14.33056641	-6.09082031	-5.30419922	+21.40136719	+0.06591797	-30.67382813	+3104
+1458241478.28110000	+16.95410156	-3.77490234	-5.60742188	+40.67138672	-4.30664063	-41.63818359	+4404	+16.65966797	-4.17480469	-4.39453125	-124.43115234	+15.33691406	+25.15869141	+4812	+14.29541016	-6.03369141	-5.26464844	+21.53320313	+0.19775391	-30.32226563	+3108
+1458241478.28530000	+16.93212891	-3.70898438	-5.55029297	+40.91308594	-4.37255859	-41.55029297	+4432	+16.64648438	-4.11767578	-4.33300781	-124.27734375	+15.53466797	+25.09277344	+4828	+14.28222656	-6.00292969	-5.23828125	+21.59912109	+0.24169922	-30.12451172	+3116
+1458241478.28940010	+16.91015625	-3.64746094	-5.49755859	+41.11083984	-4.46044922	-41.48437500	+4460	+16.63769531	-4.05615234	-4.27587891	-124.14550781	+15.75439453	+25.00488281	+4844	+14.26464844	-5.96337891	-5.21191406	+21.70898438	+0.24169922	-29.92675781	+3124
+1458241478.29780010	+16.87500000	-3.53320313	-5.38769531	+41.48437500	-4.70214844	-41.33056641	+4516	+16.61132813	-3.94628906	-4.16601563	-123.90380859	+16.14990234	+24.85107422	+4868	+14.25146484	-5.87988281	-5.12841797	+21.92871094	+0.04394531	-29.61914063	+3152
+1458241478.30189990	+16.85742188	-3.47607422	-5.33496094	+41.66015625	-4.83398438	-41.26464844	+4540	+16.59375000	-3.90234375	-4.11328125	-123.83789063	+16.34765625	+24.76318359	+4880	+14.24267578	-5.81835938	-5.08447266	+22.12646484	-0.06591797	-29.44335938	+3168
+1458241478.31030010	+16.84863281	-3.37939453	-5.22949219	+41.94580078	-5.14160156	-41.15478516	+4584	+16.57177734	-3.82763672	-4.02099609	-123.77197266	+16.67724609	+24.54345703	+4892	+14.25585938	-5.71289063	-4.95263672	+22.47802734	-0.57128906	-29.28955078	+3204
+1458241478.31440000	+16.83984375	-3.33105469	-5.18554688	+42.07763672	-5.25146484	-41.04492188	+4596	+16.55419922	-3.79687500	-3.97705078	-123.77197266	+16.83105469	+24.43359375	+4896	+14.26025391	-5.64697266	-4.88232422	+22.71972656	-0.87890625	-29.20166016	+3228
+1458241478.32270000	+16.82226563	-3.23876953	-5.10205078	+42.29736328	-5.47119141	-40.80322266	+4608	+16.52343750	-3.73535156	-3.91552734	-123.81591797	+17.05078125	+24.10400391	+4896	+14.27343750	-5.52392578	-4.74169922	+23.15917969	-1.47216797	-29.02587891	+3264
+1458241478.32690000	+16.81347656	-3.19042969	-5.06689453	+42.40722656	-5.60302734	-40.67138672	+4608	+16.50585938	-3.70458984	-3.88916016	-123.83789063	+17.16064453	+23.92822266	+4892	+14.27783203	-5.45361328	-4.67138672	+23.42285156	-1.77978516	-28.93798828	+3284
+1458241478.33110000	+16.81347656	-3.14648438	-5.02294922	+42.51708984	-5.77880859	-40.56152344	+4608	+16.48828125	-3.67382813	-3.85400391	-123.83789063	+17.29248047	+23.79638672	+4892	+14.29101563	-5.38330078	-4.60107422	+23.70849609	-2.13134766	-28.87207031	+3304
+1458241478.33520010	+16.80908203	-3.11132813	-4.97021484	+42.56103516	-5.97656250	-40.51757813	+4600	+16.47509766	-3.64746094	-3.81445313	-123.81591797	+17.42431641	+23.75244141	+4888	+14.29541016	-5.31738281	-4.52636719	+23.95019531	-2.48291016	-28.85009766	+3320
+1458241478.33940010	+16.80029297	-3.07177734	-4.92187500	+42.64892578	-6.13037109	-40.49560547	+4588	+16.46191406	-3.62109375	-3.77490234	-123.77197266	+17.55615234	+23.73046875	+4888	+14.30419922	-5.26025391	-4.45166016	+24.16992188	-2.83447266	-28.82812500	+3336
+1458241478.34770010	+16.78710938	-2.99267578	-4.82080078	+42.78076172	-6.41601563	-40.42968750	+4560	+16.43554688	-3.56835938	-3.70019531	-123.75000000	+17.75390625	+23.62060547	+4880	+14.31298828	-5.15039063	-4.32421875	+24.56542969	-3.38378906	-28.76220703	+3360
+1458241478.35610010	+16.76953125	-2.91357422	-4.73291016	+42.95654297	-6.67968750	-40.34179688	+4528	+16.40917969	-3.49365234	-3.62548828	-123.57421875	+17.97363281	+23.55468750	+4880	+14.31298828	-5.05371094	-4.22753906	+24.91699219	-3.80126953	-28.63037109	+3376
+1458241478.36019990	+16.75634766	-2.87402344	-4.67578125	+43.02246094	-6.83349609	-40.36376953	+4516	+16.39599609	-3.45410156	-3.57275391	-123.46435547	+18.08349609	+23.59863281	+4884	+14.29980469	-5.01416016	-4.18798828	+25.00488281	-3.93310547	-28.56445313	+3376
+1458241478.36439990	+16.74316406	-2.83447266	-4.62304688	+43.11035156	-6.96533203	-40.38574219	+4504	+16.38281250	-3.41455078	-3.52441406	-123.31054688	+18.23730469	+23.66455078	+4888	+14.29101563	-4.98779297	-4.15283203	+25.04882813	-4.04296875	-28.52050781	+3376
+1458241478.37270000	+16.71679688	-2.76416016	-4.50878906	+43.26416016	-7.27294922	-40.51757813	+4488	+16.36962891	-3.32666016	-3.39697266	-122.95898438	+18.56689453	+23.95019531	+4904	+14.26904297	-4.93945313	-4.09570313	+25.11474609	-4.17480469	-28.38867188	+3376
+1458241478.37690000	+16.70361328	-2.72900391	-4.45166016	+43.33007813	-7.36083984	-40.60546875	+4484	+16.36083984	-3.28271484	-3.33544922	-122.73925781	+18.72070313	+24.10400391	+4916	+14.26025391	-4.92626953	-4.07373047	+25.07080078	-4.19677734	-28.34472656	+3372
+1458241478.38109990	+16.68603516	-2.68945313	-4.39453125	+43.41796875	-7.47070313	-40.69335938	+4484	+16.35644531	-3.23437500	-3.26953125	-122.51953125	+18.87451172	+24.23583984	+4928	+14.24267578	-4.91748047	-4.05615234	+25.02685547	-4.17480469	-28.25683594	+3364
+1458241478.38940000	+16.65087891	-2.61914063	-4.28906250	+43.59375000	-7.64648438	-40.78125000	+4500	+16.33886719	-3.14648438	-3.15527344	-122.14599609	+19.13818359	+24.43359375	+4956	+14.20751953	-4.89550781	-4.03417969	+24.93896484	-4.08691406	-28.03710938	+3356
+1458241478.39770010	+16.62011719	-2.54882813	-4.17919922	+43.72558594	-7.84423828	-40.86914063	+4528	+16.32128906	-3.05419922	-3.02783203	-121.75048828	+19.46777344	+24.74121094	+4988	+14.18115234	-4.87353516	-4.00781250	+24.82910156	-4.06494141	-27.86132813	+3352
+1458241478.40190010	+16.60253906	-2.51806641	-4.12646484	+43.79150391	-7.93212891	-40.93505859	+4548	+16.31250000	-3.01464844	-2.96191406	-121.55273438	+19.62158203	+24.89501953	+5008	+14.16357422	-4.86035156	-3.99023438	+24.78515625	-4.04296875	-27.77343750	+3348
+1458241478.41020010	+16.58496094	-2.45654297	-4.02099609	+43.92333984	-8.15185547	-41.06689453	+4592	+16.30371094	-2.94433594	-2.85205078	-121.24511719	+19.90722656	+25.11474609	+5036	+14.15039063	-4.83398438	-3.93310547	+24.74121094	-4.19677734	-27.66357422	+3356
+1458241478.41849990	+16.57177734	-2.39062500	-3.92431641	+44.05517578	-8.34960938	-41.11083984	+4636	+16.29492188	-2.87841797	-2.75537109	-121.00341797	+20.14892578	+25.22460938	+5060	+14.13720703	-4.78125000	-3.87158203	+24.82910156	-4.39453125	-27.53173828	+3364
+1458241478.42689990	+16.54980469	-2.33349609	-3.84082031	+44.12109375	-8.52539063	-40.97900391	+4680	+16.26855469	-2.82568359	-2.68066406	-120.89355469	+20.36865234	+25.20263672	+5080	+14.13720703	-4.70654297	-3.78808594	+25.07080078	-4.74609375	-27.37792969	+3388
+1458241478.43100000	+16.54980469	-2.30712891	-3.80126953	+44.16503906	-8.65722656	-40.93505859	+4696	+16.25976563	-2.80810547	-2.64550781	-120.87158203	+20.47851563	+25.18066406	+5084	+14.14160156	-4.66699219	-3.72656250	+25.22460938	-5.00976563	-27.37792969	+3400
+1458241478.43520000	+16.54980469	-2.28076172	-3.75732422	+44.18701172	-8.78906250	-40.89111328	+4708	+16.25097656	-2.78613281	-2.60595703	-120.82763672	+20.58837891	+25.18066406	+5088	+14.14599609	-4.61865234	-3.66943359	+25.40039063	-5.29541016	-27.33398438	+3416
+1458241478.43940000	+16.54541016	-2.25439453	-3.71777344	+44.23095703	-8.92089844	-40.82519531	+4716	+16.24218750	-2.76855469	-2.57080078	-120.78369141	+20.69824219	+25.15869141	+5092	+14.15039063	-4.57031250	-3.61230469	+25.59814453	-5.55908203	-27.29003906	+3428
+1458241478.44350000	+16.54980469	-2.22802734	-3.67382813	+44.27490234	-9.09667969	-40.80322266	+4724	+16.23779297	-2.74658203	-2.54003906	-120.73974609	+20.80810547	+25.11474609	+5092	+14.15478516	-4.52197266	-3.55078125	+25.81787109	-5.86669922	-27.26806641	+3444
+1458241478.44770000	+16.54980469	-2.19726563	-3.63427734	+44.31884766	-9.22851563	-40.71533203	+4724	+16.22900391	-2.72900391	-2.51806641	-120.73974609	+20.87402344	+25.02685547	+5088	+14.16357422	-4.47363281	-3.48925781	+26.01562500	-6.17431641	-27.24609375	+3460
+1458241478.45600010	+16.54980469	-2.14013672	-3.56396484	+44.38476563	-9.47021484	-40.47363281	+4720	+16.20703125	-2.69384766	-2.46533203	-120.71777344	+21.07177734	+24.85107422	+5080	+14.17236328	-4.37255859	-3.37060547	+26.47705078	-6.70166016	-27.13623047	+3488
+1458241478.46020010	+16.54101563	-2.11376953	-3.52880859	+44.40673828	-9.58007813	-40.36376953	+4712	+16.18945313	-2.67626953	-2.43896484	-120.71777344	+21.15966797	+24.78515625	+5076	+14.17675781	-4.32421875	-3.32226563	+26.67480469	-6.94335938	-27.09228516	+3496
+1458241478.46849990	+16.53222656	-2.05664063	-3.45849609	+44.49462891	-9.86572266	-40.20996094	+4692	+16.17187500	-2.64111328	-2.37744141	-120.65185547	+21.35742188	+24.67529297	+5068	+14.17675781	-4.23632813	-3.22119141	+27.07031250	-7.38281250	-26.96044922	+3516
+1458241478.47270010	+16.53222656	-2.02587891	-3.41015625	+44.58251953	-10.06347656	-40.18798828	+4680	+16.16748047	-2.61914063	-2.34667969	-120.58593750	+21.48925781	+24.65332031	+5064	+14.17675781	-4.19677734	-3.17724609	+27.20214844	-7.58056641	-26.91650391	+3524
+1458241478.47680000	+16.52783203	-1.99951172	-3.36181641	+44.64843750	-10.23925781	-40.20996094	+4668	+16.16308594	-2.59277344	-2.31591797	-120.47607422	+21.57714844	+24.63134766	+5060	+14.17236328	-4.17480469	-3.13330078	+27.26806641	-7.71240234	-26.89453125	+3528
+1458241478.48519990	+16.50585938	-1.95117188	-3.28710938	+44.75830078	-10.43701172	-40.12207031	+4644	+16.14111328	-2.54003906	-2.24560547	-120.25634766	+21.77490234	+24.65332031	+5052	+14.15917969	-4.13964844	-3.09375000	+27.35595703	-7.75634766	-26.69677734	+3524
+1458241478.48930000	+16.49707031	-1.92480469	-3.25195313	+44.82421875	-10.54687500	-40.12207031	+4636	+16.13232422	-2.51367188	-2.20605469	-120.16845703	+21.86279297	+24.65332031	+5052	+14.15039063	-4.13085938	-3.07617188	+27.31201172	-7.77832031	-26.58691406	+3524
+1458241478.49350000	+16.48388672	-1.89843750	-3.21679688	+44.89013672	-10.63476563	-40.10009766	+4628	+16.12353516	-2.49169922	-2.17089844	-120.05859375	+21.95068359	+24.65332031	+5052	+14.13720703	-4.12207031	-3.07177734	+27.29003906	-7.73437500	-26.45507813	+3520
+1458241478.49770000	+16.47070313	-1.87207031	-3.16845703	+44.97802734	-10.78857422	-40.14404297	+4624	+16.11474609	-2.46093750	-2.13134766	-119.90478516	+22.08251953	+24.76318359	+5056	+14.12402344	-4.11767578	-3.06298828	+27.22412109	-7.69042969	-26.36718750	+3512
+1458241478.50180010	+16.45312500	-1.85009766	-3.12451172	+45.04394531	-10.92041016	-40.23193359	+4620	+16.11035156	-2.43017578	-2.08740234	-119.72900391	+22.17041016	+24.85107422	+5060	+14.11083984	-4.12207031	-3.05419922	+27.11425781	-7.62451172	-26.27929688	+3508
+1458241478.50600000	+16.43994141	-1.82812500	-3.07617188	+45.10986328	-11.05224609	-40.29785156	+4624	+16.10595703	-2.39941406	-2.04345703	-119.53125000	+22.28027344	+24.96093750	+5064	+14.09765625	-4.12646484	-3.04980469	+27.02636719	-7.55859375	-26.21337891	+3508
+1458241478.51430010	+16.41796875	-1.79296875	-2.98828125	+45.24169922	-11.29394531	-40.47363281	+4632	+16.09716797	-2.34228516	-1.95556641	-119.17968750	+22.50000000	+25.20263672	+5080	+14.07568359	-4.13525391	-3.04101563	+26.82861328	-7.42675781	-26.05957031	+3500
+1458241478.51850010	+16.40917969	-1.77539063	-2.95312500	+45.28564453	-11.35986328	-40.51757813	+4640	+16.08837891	-2.31591797	-1.91601563	-119.04785156	+22.56591797	+25.26855469	+5084	+14.06250000	-4.13964844	-3.04101563	+26.74072266	-7.33886719	-25.97167969	+3496
+1458241478.52679990	+16.37841797	-1.74023438	-2.89160156	+45.35156250	-11.49169922	-40.56152344	+4664	+16.07080078	-2.26757813	-1.83691406	-118.76220703	+22.76367188	+25.48828125	+5100	+14.04052734	-4.13964844	-3.03222656	+26.63085938	-7.22900391	-25.81787109	+3488
+1458241478.53099990	+16.36962891	-1.72265625	-2.85644531	+45.39550781	-11.62353516	-40.60546875	+4676	+16.07080078	-2.24560547	-1.80615234	-118.63037109	+22.82958984	+25.53222656	+5104	+14.03173828	-4.13085938	-3.01904297	+26.58691406	-7.25097656	-25.77392578	+3484
+1458241478.53930000	+16.35205078	-1.68750000	-2.78173828	+45.52734375	-11.86523438	-40.67138672	+4708	+16.05761719	-2.20605469	-1.74462891	-118.38867188	+23.00537109	+25.72998047	+5116	+14.01855469	-4.10449219	-2.97949219	+26.67480469	-7.38281250	-25.75195313	+3484
+1458241478.54349990	+16.35205078	-1.67871094	-2.75537109	+45.54931641	-11.97509766	-40.67138672	+4720	+16.05322266	-2.18847656	-1.71826172	-118.27880859	+23.07128906	+25.79589844	+5116	+14.01855469	-4.09130859	-2.94873047	+26.71875000	-7.51464844	-25.77392578	+3488
+1458241478.55180000	+16.35205078	-1.64355469	-2.72021484	+45.61523438	-12.10693359	-40.53955078	+4740	+16.04003906	-2.17089844	-1.67431641	-118.21289063	+23.20312500	+25.83984375	+5116	+14.01855469	-4.03417969	-2.88281250	+26.98242188	-7.80029297	-25.75195313	+3496
+1458241478.55600000	+16.34765625	-1.62158203	-2.70263672	+45.68115234	-12.19482422	-40.47363281	+4744	+16.03125000	-2.16210938	-1.66552734	-118.21289063	+23.22509766	+25.77392578	+5108	+14.02294922	-4.00341797	-2.85205078	+27.15820313	-7.97607422	-25.72998047	+3500
+1458241478.56430010	+16.33886719	-1.58203125	-2.67187500	+45.81298828	-12.37060547	-40.27587891	+4748	+16.01367188	-2.14453125	-1.65234375	-118.21289063	+23.29101563	+25.70800781	+5092	+14.02294922	-3.92431641	-2.76855469	+27.57568359	-8.39355469	-25.75195313	+3512
+1458241478.57259990	+16.34326172	-1.53808594	-2.63671875	+45.92285156	-12.56835938	-40.14404297	+4744	+16.00488281	-2.12695313	-1.63037109	-118.14697266	+23.42285156	+25.68603516	+5076	+14.03173828	-3.84082031	-2.68505859	+28.01513672	-8.87695313	-25.81787109	+3524
+1458241478.57680010	+16.34765625	-1.52050781	-2.61914063	+45.98876953	-12.65625000	-40.10009766	+4736	+16.00048828	-2.12255859	-1.61718750	-118.14697266	+23.46679688	+25.66406250	+5064	+14.03173828	-3.80566406	-2.64111328	+28.21289063	-9.09667969	-25.86181641	+3528
+1458241478.58509990	+16.34326172	-1.48095703	-2.59716797	+46.12060547	-12.78808594	-39.94628906	+4716	+15.98291016	-2.11816406	-1.60400391	-118.19091797	+23.53271484	+25.59814453	+5040	+14.03613281	-3.73974609	-2.57519531	+28.56445313	-9.42626953	-25.86181641	+3532
+1458241478.59349990	+16.33447266	-1.44580078	-2.57080078	+46.23046875	-12.87597656	-39.83642578	+4692	+15.96972656	-2.09619141	-1.58642578	-118.12500000	+23.59863281	+25.53222656	+5016	+14.03613281	-3.68701172	-2.52685547	+28.85009766	-9.66796875	-25.83984375	+3532
+1458241478.59760000	+16.32568359	-1.42822266	-2.54443359	+46.29638672	-12.98583984	-39.88037109	+4680	+15.96533203	-2.08740234	-1.56884766	-118.08105469	+23.66455078	+25.57617188	+5008	+14.02734375	-3.66943359	-2.50927734	+28.91601563	-9.73388672	-25.83984375	+3528
+1458241478.60599990	+16.30810547	-1.40185547	-2.49169922	+46.38427734	-13.11767578	-40.01220703	+4664	+15.95214844	-2.05664063	-1.52050781	-117.88330078	+23.79638672	+25.72998047	+4996	+14.01855469	-3.65625000	-2.48730469	+28.93798828	-9.82177734	-25.81787109	+3512
+1458241478.61430000	+16.29931641	-1.37988281	-2.43896484	+46.47216797	-13.27148438	-40.20996094	+4652	+15.94335938	-2.02587891	-1.46337891	-117.64160156	+23.95019531	+25.99365234	+4988	+14.00976563	-3.66064453	-2.48291016	+28.85009766	-9.79980469	-25.79589844	+3496
+1458241478.62260010	+16.26855469	-1.36669922	-2.39062500	+46.53808594	-13.33740234	-40.38574219	+4648	+15.93017578	-1.99511719	-1.40625000	-117.39990234	+24.10400391	+26.23535156	+4988	+13.99218750	-3.67382813	-2.49169922	+28.69628906	-9.68994141	-25.70800781	+3484
+1458241478.62680010	+16.25537109	-1.35351563	-2.36865234	+46.56005859	-13.38134766	-40.49560547	+4648	+15.92578125	-1.97314453	-1.37988281	-117.24609375	+24.16992188	+26.34521484	+4992	+13.98339844	-3.67822266	-2.50048828	+28.58642578	-9.62402344	-25.66406250	+3480
+1458241478.63509990	+16.24658203	-1.34033203	-2.33349609	+46.60400391	-13.46923828	-40.64941406	+4656	+15.91699219	-1.92919922	-1.31396484	-116.89453125	+24.36767578	+26.67480469	+5000	+13.96582031	-3.69580078	-2.51367188	+28.41064453	-9.51416016	-25.59814453	+3468
+1458241478.64340000	+16.23779297	-1.33593750	-2.30712891	+46.64794922	-13.53515625	-40.75927734	+4664	+15.90820313	-1.89404297	-1.24365234	-116.58691406	+24.56542969	+27.07031250	+5008	+13.95263672	-3.70898438	-2.52246094	+28.23486328	-9.44824219	-25.55419922	+3456
+1458241478.65179990	+16.22900391	-1.32275391	-2.28076172	+46.66992188	-13.60107422	-40.89111328	+4680	+15.89501953	-1.86328125	-1.18652344	-116.36718750	+24.69726563	+27.33398438	+5012	+13.93945313	-3.71337891	-2.52246094	+28.12500000	-9.42626953	-25.53222656	+3440
+1458241478.66010000	+16.22460938	-1.30957031	-2.25000000	+46.71386719	-13.68896484	-41.00097656	+4696	+15.88623047	-1.83251953	-1.15136719	-116.19140625	+24.80712891	+27.48779297	+5016	+13.93066406	-3.70898438	-2.51367188	+28.08105469	-9.49218750	-25.48828125	+3428
+1458241478.66840000	+16.21582031	-1.28759766	-2.21923828	+46.75781250	-13.82080078	-41.08886719	+4716	+15.87304688	-1.81933594	-1.12060547	-116.12548828	+24.96093750	+27.64160156	+5012	+13.92626953	-3.68261719	-2.49169922	+28.14697266	-9.66796875	-25.48828125	+3420
+1458241478.67680000	+16.21582031	-1.26123047	-2.18408203	+46.80175781	-13.99658203	-41.15478516	+4732	+15.86865234	-1.81494141	-1.09423828	-116.14746094	+25.09277344	+27.75146484	+5004	+13.92626953	-3.63867188	-2.44335938	+28.32275391	-10.01953125	-25.53222656	+3420
+1458241478.68510010	+16.21582031	-1.23486328	-2.15332031	+46.82373047	-14.15039063	-41.15478516	+4740	+15.85986328	-1.80615234	-1.08544922	-116.19140625	+25.15869141	+27.77343750	+4992	+13.92626953	-3.57714844	-2.37744141	+28.58642578	-10.48095703	-25.57617188	+3428
+1458241478.69339990	+16.22021484	-1.20849609	-2.13134766	+46.82373047	-14.30419922	-41.06689453	+4740	+15.85107422	-1.80615234	-1.08105469	-116.27929688	+25.24658203	+27.70751953	+4980	+13.93505859	-3.50244141	-2.31591797	+28.89404297	-10.94238281	-25.59814453	+3440
+1458241478.70170000	+16.22460938	-1.17773438	-2.10498047	+46.82373047	-14.52392578	-40.97900391	+4728	+15.84667969	-1.81054688	-1.07666016	-116.38916016	+25.33447266	+27.68554688	+4964	+13.93505859	-3.43212891	-2.24560547	+29.20166016	-11.40380859	-25.64208984	+3448
+1458241478.70590000	+16.22900391	-1.16455078	-2.09179688	+46.82373047	-14.61181641	-40.95703125	+4720	+15.84667969	-1.81054688	-1.07226563	-116.43310547	+25.40039063	+27.70751953	+4956	+13.93945313	-3.40576172	-2.21923828	+29.31152344	-11.60156250	-25.66406250	+3448
+1458241478.71420000	+16.22900391	-1.14697266	-2.06542969	+46.75781250	-14.80957031	-40.89111328	+4692	+15.84228516	-1.80615234	-1.05468750	-116.49902344	+25.51025391	+27.75146484	+4940	+13.93945313	-3.36621094	-2.17529297	+29.44335938	-11.90917969	-25.70800781	+3448
+1458241478.71840000	+16.22900391	-1.13818359	-2.05224609	+46.71386719	-14.89746094	-40.86914063	+4680	+15.84228516	-1.80175781	-1.04589844	-116.49902344	+25.55419922	+27.75146484	+4932	+13.93945313	-3.35302734	-2.16210938	+29.44335938	-11.99707031	-25.68603516	+3444
+1458241478.72670010	+16.22021484	-1.12500000	-2.02587891	+46.64794922	-15.07324219	-40.84716797	+4648	+15.83789063	-1.78857422	-1.02832031	-116.49902344	+25.68603516	+27.79541016	+4920	+13.93505859	-3.34423828	-2.15771484	+29.35546875	-12.06298828	-25.64208984	+3428
+1458241478.73090000	+16.21582031	-1.11621094	-2.01269531	+46.62597656	-15.16113281	-40.86914063	+4636	+15.83349609	-1.77978516	-1.01513672	-116.47705078	+25.77392578	+27.86132813	+4916	+13.93066406	-3.34423828	-2.15771484	+29.28955078	-12.04101563	-25.59814453	+3420
+1458241478.73920010	+16.20703125	-1.10742188	-1.97314453	+46.56005859	-15.35888672	-40.97900391	+4616	+15.82910156	-1.75781250	-0.96679688	-116.36718750	+25.97167969	+28.08105469	+4912	+13.92187500	-3.35302734	-2.16210938	+29.09179688	-12.01904297	-25.55419922	+3408
+1458241478.74340010	+16.19824219	-1.10742188	-1.95117188	+46.53808594	-15.44677734	-41.06689453	+4608	+15.82910156	-1.74462891	-0.94482422	-116.25732422	+26.05957031	+28.19091797	+4912	+13.91748047	-3.36621094	-2.17089844	+28.95996094	-11.97509766	-25.53222656	+3404
+1458241478.75169990	+16.18945313	-1.10302734	-1.91162109	+46.47216797	-15.62255859	-41.22070313	+4596	+15.82470703	-1.70947266	-0.89648438	-116.05957031	+26.27929688	+28.43261719	+4912	+13.90869141	-3.38378906	-2.17968750	+28.74023438	-11.88720703	-25.51025391	+3396
+1458241478.75589990	+16.18066406	-1.09863281	-1.88964844	+46.45019531	-15.71044922	-41.30859375	+4596	+15.82031250	-1.69189453	-0.87451172	-115.94970703	+26.36718750	+28.52050781	+4916	+13.90429688	-3.39257813	-2.18847656	+28.60839844	-11.84326172	-25.46630859	+3392
+1458241478.76420000	+16.16748047	-1.08984375	-1.85009766	+46.42822266	-15.90820313	-41.48437500	+4600	+15.81152344	-1.66552734	-0.82617188	-115.77392578	+26.56494141	+28.74023438	+4920	+13.89550781	-3.41015625	-2.20605469	+28.41064453	-11.75537109	-25.40039063	+3384
+1458241478.76840000	+16.16308594	-1.08544922	-1.82812500	+46.42822266	-15.99609375	-41.57226563	+4604	+15.81152344	-1.64794922	-0.80419922	-115.68603516	+26.65283203	+28.85009766	+4924	+13.89111328	-3.41455078	-2.21044922	+28.30078125	-11.73339844	-25.37841797	+3380
+1458241478.77670000	+16.15869141	-1.07666016	-1.78857422	+46.40625000	-16.17187500	-41.72607422	+4620	+15.81152344	-1.62597656	-0.76464844	-115.48828125	+26.85058594	+29.04785156	+4928	+13.88671875	-3.42333984	-2.21484375	+28.16894531	-11.71142578	-25.35644531	+3368
+1458241478.78500010	+16.15869141	-1.06787109	-1.75781250	+46.38427734	-16.34765625	-41.83593750	+4632	+15.80712891	-1.60839844	-0.73828125	-115.42236328	+26.98242188	+29.11376953	+4932	+13.88232422	-3.41894531	-2.21044922	+28.05908203	-11.77734375	-25.33447266	+3356
+1458241478.78920010	+16.15869141	-1.06347656	-1.74462891	+46.38427734	-16.43554688	-41.85791016	+4640	+15.80712891	-1.60400391	-0.73388672	-115.42236328	+27.04833984	+29.11376953	+4932	+13.88232422	-3.41455078	-2.20605469	+28.03710938	-11.82128906	-25.33447266	+3352
+1458241478.79749990	+16.16308594	-1.04589844	-1.72705078	+46.38427734	-16.56738281	-41.87988281	+4652	+15.80712891	-1.59960938	-0.72509766	-115.46630859	+27.15820313	+29.09179688	+4928	+13.88671875	-3.38818359	-2.18408203	+28.08105469	-11.99707031	-25.31250000	+3352
+1458241478.80590010	+16.16748047	-1.03710938	-1.70947266	+46.36230469	-16.72119141	-41.85791016	+4660	+15.80712891	-1.60400391	-0.71630859	-115.53222656	+27.26806641	+29.09179688	+4924	+13.89111328	-3.35302734	-2.14892578	+28.19091797	-12.26074219	-25.31250000	+3356
+1458241478.81419990	+16.17626953	-1.02392578	-1.69628906	+46.34033203	-16.83105469	-41.81396484	+4664	+15.80712891	-1.60839844	-0.71191406	-115.59814453	+27.35595703	+29.06982422	+4916	+13.90429688	-3.30029297	-2.09619141	+28.41064453	-12.67822266	-25.35644531	+3368
+1458241478.81839990	+16.18066406	-1.01953125	-1.69189453	+46.34033203	-16.89697266	-41.79199219	+4660	+15.80712891	-1.61279297	-0.70751953	-115.64208984	+27.37792969	+29.02587891	+4912	+13.90869141	-3.27832031	-2.06982422	+28.52050781	-12.85400391	-25.35644531	+3372
+1458241478.82670000	+16.18945313	-1.00634766	-1.67431641	+46.31835938	-17.05078125	-41.74804688	+4656	+15.80712891	-1.62158203	-0.70751953	-115.75195313	+27.44384766	+28.95996094	+4904	+13.91748047	-3.22558594	-2.02148438	+28.74023438	-13.22753906	-25.33447266	+3380
+1458241478.83500000	+16.19824219	-0.99755859	-1.66113281	+46.29638672	-17.20458984	-41.70410156	+4644	+15.80712891	-1.62597656	-0.69873047	-115.81787109	+27.53173828	+28.93798828	+4896	+13.92626953	-3.18164063	-1.98632813	+28.91601563	-13.51318359	-25.33447266	+3388
+1458241478.83920000	+16.20263672	-0.99316406	-1.65234375	+46.29638672	-17.29248047	-41.70410156	+4636	+15.80712891	-1.62597656	-0.69433594	-115.83984375	+27.59765625	+28.95996094	+4892	+13.93066406	-3.17285156	-1.96875000	+28.93798828	-13.64501953	-25.33447266	+3388
+1458241478.84750010	+16.20263672	-0.97998047	-1.63037109	+46.29638672	-17.46826172	-41.74804688	+4624	+15.80273438	-1.63037109	-0.67675781	-115.83984375	+27.68554688	+29.00390625	+4888	+13.93066406	-3.16845703	-1.95556641	+28.91601563	-13.75488281	-25.31250000	+3380
+1458241478.85170010	+16.20703125	-0.97558594	-1.61279297	+46.29638672	-17.57812500	-41.79199219	+4620	+15.80273438	-1.62597656	-0.66357422	-115.83984375	+27.75146484	+29.04785156	+4884	+13.93066406	-3.16845703	-1.95117188	+28.85009766	-13.75488281	-25.29052734	+3376
+1458241478.85999990	+16.20263672	-0.96679688	-1.58642578	+46.31835938	-17.77587891	-41.87988281	+4612	+15.80273438	-1.62158203	-0.63720703	-115.75195313	+27.88330078	+29.15771484	+4884	+13.93066406	-3.18164063	-1.95996094	+28.74023438	-13.71093750	-25.22460938	+3372
+1458241478.86420010	+16.20263672	-0.96240234	-1.57324219	+46.34033203	-17.86376953	-41.92382813	+4608	+15.80273438	-1.61279297	-0.61962891	-115.70800781	+27.97119141	+29.22363281	+4884	+13.92626953	-3.18603516	-1.96435547	+28.65234375	-13.68896484	-25.20263672	+3372
+1458241478.86830000	+16.19824219	-0.95800781	-1.55566406	+46.34033203	-17.97363281	-41.98974609	+4608	+15.80273438	-1.60400391	-0.59765625	-115.62011719	+28.05908203	+29.31152344	+4888	+13.92626953	-3.19482422	-1.97314453	+28.56445313	-13.64501953	-25.18066406	+3368
+1458241478.87669990	+16.19384766	-0.94921875	-1.52490234	+46.36230469	-18.19335938	-42.14355469	+4612	+15.79833984	-1.58642578	-0.55371094	-115.40039063	+28.25683594	+29.55322266	+4896	+13.92187500	-3.20800781	-1.98193359	+28.43261719	-13.60107422	-25.13671875	+3364
+1458241478.88080000	+16.19384766	-0.94482422	-1.51171875	+46.38427734	-18.28125000	-42.23144531	+4616	+15.79833984	-1.57763672	-0.53173828	-115.31250000	+28.34472656	+29.64111328	+4900	+13.92187500	-3.21679688	-1.98632813	+28.36669922	-13.55712891	-25.13671875	+3364
+1458241478.88920000	+16.18505859	-0.93603516	-1.48095703	+46.42822266	-18.47900391	-42.38525391	+4628	+15.79833984	-1.56445313	-0.48779297	-115.11474609	+28.54248047	+29.81689453	+4912	+13.91748047	-3.22998047	-1.99951172	+28.23486328	-13.49121094	-25.09277344	+3360
+1458241478.89750000	+16.18066406	-0.92724609	-1.45458984	+46.45019531	-18.67675781	-42.49511719	+4644	+15.79833984	-1.54687500	-0.45263672	-114.96093750	+28.74023438	+29.94873047	+4920	+13.91748047	-3.24316406	-2.00830078	+28.10302734	-13.46923828	-25.07080078	+3356
+1458241478.90170000	+16.18066406	-0.92285156	-1.44140625	+46.45019531	-18.76464844	-42.53906250	+4652	+15.79833984	-1.54248047	-0.43945313	-114.89501953	+28.82812500	+29.99267578	+4924	+13.91308594	-3.24316406	-2.00830078	+28.05908203	-13.46923828	-25.04882813	+3356
+1458241478.90580010	+16.17626953	-0.91845703	-1.42822266	+46.45019531	-18.85253906	-42.60498047	+4660	+15.79833984	-1.53808594	-0.42626953	-114.87304688	+28.91601563	+30.01464844	+4924	+13.91308594	-3.24755859	-2.00830078	+28.01513672	-13.46923828	-25.04882813	+3352
+1458241478.91420010	+16.18066406	-0.91406250	-1.40625000	+46.47216797	-19.07226563	-42.67089844	+4676	+15.80273438	-1.54248047	-0.41308594	-114.85107422	+29.06982422	+29.99267578	+4924	+13.91748047	-3.24316406	-1.99951172	+27.99316406	-13.55712891	-25.02685547	+3348
+1458241478.92249990	+16.18066406	-0.90966797	-1.38427734	+46.45019531	-19.24804688	-42.71484375	+4692	+15.80273438	-1.55126953	-0.40869141	-114.89501953	+29.17968750	+29.90478516	+4924	+13.92187500	-3.22998047	-1.98193359	+28.01513672	-13.73291016	-25.04882813	+3348
+1458241478.92670010	+16.18066406	-0.90527344	-1.37988281	+46.45019531	-19.33593750	-42.73681641	+4696	+15.80273438	-1.55566406	-0.41308594	-114.93896484	+29.22363281	+29.83886719	+4920	+13.92187500	-3.22119141	-1.96875000	+28.05908203	-13.84277344	-25.04882813	+3352
+1458241478.93499990	+16.18505859	-0.90087891	-1.36230469	+46.45019531	-19.53369141	-42.73681641	+4700	+15.80273438	-1.56445313	-0.41308594	-115.02685547	+29.31152344	+29.68505859	+4916	+13.93066406	-3.18603516	-1.93359375	+28.21289063	-14.15039063	-25.09277344	+3360
+1458241478.93910000	+16.18945313	-0.90087891	-1.34912109	+46.45019531	-19.64355469	-42.75878906	+4700	+15.79833984	-1.57324219	-0.41748047	-115.07080078	+29.35546875	+29.61914063	+4912	+13.93505859	-3.16845703	-1.90722656	+28.32275391	-14.34814453	-25.11474609	+3364
+1458241478.94750000	+16.19384766	-0.90087891	-1.33154297	+46.45019531	-19.84130859	-42.80273438	+4696	+15.79833984	-1.58642578	-0.41308594	-115.15869141	+29.46533203	+29.50927734	+4904	+13.94384766	-3.12011719	-1.85449219	+28.58642578	-14.80957031	-25.20263672	+3380
+1458241478.95580010	+16.19824219	-0.89648438	-1.30957031	+46.49414063	-20.06103516	-42.84667969	+4688	+15.79394531	-1.59521484	-0.40869141	-115.15869141	+29.53125000	+29.37744141	+4892	+13.95263672	-3.07617188	-1.80175781	+28.80615234	-15.22705078	-25.24658203	+3396
