# Supplementary material for: A direct effect of perception on action when grasping a cup
Source: Sci Rep. 2018 Jan 9;8:171. doi: 10.1038/s41598-017-18591-5 (PMC5760564; doi:10.1038/s41598-017-18591-5)
Supplement: Supplementary file 6 — Supplementary Information [file 41598_2017_18591_MOESM6_ESM.zip › SciRep_Data/S02instruct/S02_100instruct_Tr84.dat]

+1000000000000.00000000	+0.00000000	+0.00000000	+0.00000000	+0.00000000	+0.00000000	+0.00000000	+0	+0.00000000	+0.00000000	+0.00000000	+0.00000000	+0.00000000	+0.00000000	+0	+0.00000000	+0.00000000	+0.00000000	+0.00000000	+0.00000000	+0.00000000	+0
+1458241478.96409990	+16.19824219	-0.89208984	-1.28759766	+46.53808594	-20.25878906	-42.93457031	+4676	+15.78955078	-1.59082031	-0.38671875	-115.04882813	+29.61914063	+29.31152344	+4880	+13.95703125	-3.04541016	-1.76660156	+28.95996094	-15.53466797	-25.26855469	+3404
+1458241478.96830010	+16.19384766	-0.89208984	-1.27441406	+46.56005859	-20.34667969	-42.97851563	+4668	+15.78515625	-1.58642578	-0.37353516	-114.96093750	+29.66308594	+29.28955078	+4876	+13.95703125	-3.04101563	-1.75781250	+28.95996094	-15.62255859	-25.26855469	+3404
+1458241478.97659990	+16.18945313	-0.88769531	-1.24804688	+46.62597656	-20.56640625	-43.11035156	+4660	+15.78515625	-1.58203125	-0.36474609	-114.89501953	+29.70703125	+29.28955078	+4864	+13.95263672	-3.04101563	-1.75341797	+28.91601563	-15.66650391	-25.24658203	+3400
+1458241478.98079990	+16.18945313	-0.88769531	-1.23486328	+46.66992188	-20.65429688	-43.19824219	+4656	+15.78076172	-1.57324219	-0.35595703	-114.82910156	+29.70703125	+29.28955078	+4860	+13.94824219	-3.04980469	-1.75781250	+28.82812500	-15.64453125	-25.20263672	+3400
+1458241478.98910000	+16.18066406	-0.88330078	-1.20849609	+46.75781250	-20.83007813	-43.35205078	+4652	+15.77636719	-1.55566406	-0.32519531	-114.58740234	+29.77294922	+29.31152344	+4856	+13.94384766	-3.06298828	-1.76660156	+28.69628906	-15.55664063	-25.15869141	+3400
+1458241478.99749990	+16.16748047	-0.87890625	-1.18652344	+46.86767578	-21.02783203	-43.52783203	+4652	+15.76757813	-1.52929688	-0.29003906	-114.27978516	+29.83886719	+29.31152344	+4860	+13.93505859	-3.08056641	-1.78417969	+28.56445313	-15.44677734	-25.09277344	+3400
+1458241479.00580000	+16.15429688	-0.87451172	-1.16015625	+46.95556641	-21.22558594	-43.70361328	+4656	+15.75878906	-1.50292969	-0.25048828	-113.90625000	+29.92675781	+29.31152344	+4864	+13.92626953	-3.09375000	-1.79736328	+28.45458984	-15.33691406	-25.02685547	+3396
+1458241486.10270000	+9.64599609	-5.04931641	-0.34277344	+54.36035156	-16.56738281	-64.73144531	+1728	+9.46582031	-4.36816406	+0.00439453	+9.05273438	-23.99414063	+16.32568359	+1428	+7.26855469	-8.38916016	-0.78662109	+60.62255859	-2.17529297	-27.11425781	+1896
+1458241486.11110000	+9.64160156	-5.04931641	-0.34277344	+54.36035156	-16.56738281	-64.73144531	+1728	+9.46582031	-4.36816406	+0.00439453	+9.05273438	-23.99414063	+16.32568359	+1428	+7.25537109	-8.39355469	-0.79101563	+60.53466797	-2.19726563	-27.07031250	+1896
+1458241486.11940000	+9.64160156	-5.04931641	-0.34277344	+54.36035156	-16.56738281	-64.73144531	+1728	+9.46582031	-4.36816406	+0.00439453	+9.05273438	-23.99414063	+16.32568359	+1432	+7.25097656	-8.39794922	-0.79541016	+60.46875000	-2.21923828	-27.02636719	+1896
+1458241486.12770010	+9.64160156	-5.04931641	-0.34277344	+54.36035156	-16.56738281	-64.73144531	+1724	+9.46582031	-4.36816406	+0.00439453	+9.05273438	-23.99414063	+16.30371094	+1432	+7.25097656	-8.39794922	-0.79541016	+60.46875000	-2.21923828	-27.02636719	+1888
+1458241486.13599990	+9.64160156	-5.04931641	-0.34277344	+54.36035156	-16.56738281	-64.70947266	+1724	+9.46582031	-4.36816406	+0.00439453	+9.05273438	-23.99414063	+16.32568359	+1432	+7.25537109	-8.39794922	-0.79541016	+60.49072266	-2.19726563	-27.02636719	+1884
+1458241486.14019990	+9.64160156	-5.04931641	-0.34277344	+54.36035156	-16.56738281	-64.70947266	+1724	+9.46582031	-4.36816406	+0.00439453	+9.05273438	-23.99414063	+16.32568359	+1432	+7.25537109	-8.39355469	-0.79541016	+60.51269531	-2.19726563	-27.04833984	+1884
+1458241486.14850000	+9.64160156	-5.04931641	-0.34277344	+54.36035156	-16.56738281	-64.70947266	+1724	+9.46582031	-4.36816406	+0.00439453	+9.05273438	-23.97216797	+16.32568359	+1436	+7.25976563	-8.39355469	-0.79101563	+60.53466797	-2.19726563	-27.04833984	+1880
+1458241486.15269990	+9.64160156	-5.05371094	-0.34277344	+54.36035156	-16.56738281	-64.70947266	+1724	+9.46582031	-4.36816406	+0.00439453	+9.05273438	-23.97216797	+16.32568359	+1436	+7.25976563	-8.39355469	-0.79101563	+60.53466797	-2.19726563	-27.04833984	+1880
+1458241486.16100000	+9.64599609	-5.05371094	-0.34277344	+54.36035156	-16.58935547	-64.68750000	+1724	+9.46582031	-4.36816406	+0.00439453	+9.05273438	-23.97216797	+16.34765625	+1436	+7.26416016	-8.39355469	-0.79101563	+60.55664063	-2.17529297	-27.07031250	+1880
+1458241486.16940000	+9.64599609	-5.05371094	-0.34277344	+54.36035156	-16.58935547	-64.68750000	+1724	+9.46582031	-4.36816406	+0.00439453	+9.03076172	-23.97216797	+16.34765625	+1432	+7.26416016	-8.38916016	-0.78662109	+60.57861328	-2.17529297	-27.07031250	+1880
+1458241486.17770000	+9.64599609	-5.05371094	-0.34277344	+54.36035156	-16.58935547	-64.66552734	+1724	+9.47021484	-4.36816406	+0.00439453	+9.03076172	-23.97216797	+16.36962891	+1432	+7.26855469	-8.38916016	-0.78662109	+60.60058594	-2.17529297	-27.09228516	+1876
+1458241486.18600010	+9.64599609	-5.05371094	-0.34277344	+54.36035156	-16.58935547	-64.66552734	+1724	+9.47021484	-4.36816406	+0.00439453	+9.03076172	-23.97216797	+16.36962891	+1432	+7.26855469	-8.38916016	-0.78662109	+60.62255859	-2.17529297	-27.07031250	+1876
+1458241486.19020010	+9.64599609	-5.05371094	-0.34277344	+54.36035156	-16.58935547	-64.66552734	+1724	+9.47021484	-4.36816406	+0.00439453	+9.03076172	-23.97216797	+16.36962891	+1432	+7.26855469	-8.38916016	-0.78662109	+60.62255859	-2.17529297	-27.07031250	+1876
+1458241486.19849990	+9.64599609	-5.05371094	-0.34277344	+54.36035156	-16.58935547	-64.66552734	+1724	+9.47021484	-4.36816406	+0.00439453	+9.03076172	-23.97216797	+16.36962891	+1432	+7.26855469	-8.38916016	-0.78662109	+60.60058594	-2.17529297	-27.07031250	+1876
+1458241486.20680000	+9.64599609	-5.05371094	-0.34277344	+54.36035156	-16.58935547	-64.64355469	+1724	+9.47021484	-4.36816406	+0.00439453	+9.03076172	-23.97216797	+16.36962891	+1432	+7.26855469	-8.38916016	-0.78662109	+60.60058594	-2.17529297	-27.04833984	+1876
+1458241486.21100000	+9.64599609	-5.05371094	-0.34277344	+54.36035156	-16.58935547	-64.64355469	+1724	+9.47021484	-4.36816406	+0.00439453	+9.03076172	-23.97216797	+16.34765625	+1432	+7.26416016	-8.38916016	-0.78662109	+60.60058594	-2.17529297	-27.04833984	+1876
+1458241486.22350000	+9.64599609	-5.05371094	-0.34277344	+54.36035156	-16.58935547	-64.62158203	+1724	+9.47021484	-4.36816406	+0.00439453	+9.03076172	-23.97216797	+16.34765625	+1432	+7.26416016	-8.38916016	-0.79101563	+60.57861328	-2.17529297	-27.02636719	+1872
+1458241486.23180010	+9.64599609	-5.05371094	-0.34716797	+54.36035156	-16.58935547	-64.62158203	+1724	+9.47021484	-4.36816406	+0.00439453	+9.03076172	-23.97216797	+16.34765625	+1432	+7.26416016	-8.39355469	-0.79101563	+60.55664063	-2.17529297	-27.02636719	+1872
+1458241486.24850010	+9.64599609	-5.05371094	-0.34716797	+54.33837891	-16.58935547	-64.59960938	+1724	+9.47021484	-4.36816406	+0.00439453	+9.03076172	-23.95019531	+16.34765625	+1432	+7.26416016	-8.39355469	-0.79101563	+60.55664063	-2.17529297	-27.02636719	+1868
+1458241486.25679990	+9.64599609	-5.05371094	-0.34716797	+54.33837891	-16.58935547	-64.57763672	+1724	+9.47021484	-4.36816406	+0.00000000	+9.03076172	-23.95019531	+16.34765625	+1436	+7.26416016	-8.39355469	-0.79101563	+60.55664063	-2.17529297	-27.02636719	+1868
+1458241486.26519990	+9.64599609	-5.05371094	-0.34716797	+54.33837891	-16.58935547	-64.57763672	+1724	+9.47021484	-4.36816406	+0.00000000	+9.03076172	-23.95019531	+16.36962891	+1436	+7.26416016	-8.38916016	-0.79101563	+60.57861328	-2.17529297	-27.02636719	+1868
+1458241486.27350000	+9.64599609	-5.05371094	-0.34716797	+54.33837891	-16.61132813	-64.55566406	+1724	+9.47021484	-4.36816406	+0.00000000	+9.00878906	-23.95019531	+16.36962891	+1436	+7.26416016	-8.38916016	-0.78662109	+60.57861328	-2.15332031	-27.04833984	+1868
+1458241486.28180000	+9.64599609	-5.05371094	-0.34716797	+54.33837891	-16.61132813	-64.53369141	+1724	+9.47021484	-4.36816406	+0.00000000	+9.00878906	-23.95019531	+16.36962891	+1436	+7.26855469	-8.38916016	-0.78662109	+60.60058594	-2.15332031	-27.04833984	+1868
+1458241486.29010010	+9.64599609	-5.05371094	-0.34716797	+54.33837891	-16.61132813	-64.53369141	+1724	+9.47021484	-4.36816406	+0.00000000	+9.00878906	-23.95019531	+16.36962891	+1436	+7.26855469	-8.38916016	-0.78662109	+60.60058594	-2.15332031	-27.04833984	+1868
+1458241486.29850010	+9.64599609	-5.05371094	-0.34716797	+54.31640625	-16.61132813	-64.51171875	+1724	+9.47021484	-4.36816406	+0.00000000	+9.00878906	-23.95019531	+16.39160156	+1436	+7.26855469	-8.38916016	-0.78222656	+60.62255859	-2.15332031	-27.07031250	+1868
+1458241486.31100010	+9.64599609	-5.05371094	-0.34716797	+54.31640625	-16.63330078	-64.48974609	+1728	+9.47021484	-4.36816406	+0.00000000	+9.00878906	-23.95019531	+16.39160156	+1432	+7.26855469	-8.38916016	-0.78222656	+60.62255859	-2.15332031	-27.07031250	+1872
+1458241486.34850000	+9.64599609	-5.05371094	-0.34716797	+54.31640625	-16.61132813	-64.44580078	+1728	+9.47021484	-4.36816406	+0.00000000	+9.00878906	-23.95019531	+16.36962891	+1432	+7.26416016	-8.39355469	-0.78662109	+60.55664063	-2.15332031	-27.02636719	+1872
+1458241486.35680010	+9.64599609	-5.05371094	-0.34716797	+54.31640625	-16.61132813	-64.44580078	+1728	+9.47021484	-4.36816406	+0.00000000	+9.00878906	-23.92822266	+16.36962891	+1436	+7.26416016	-8.39355469	-0.78662109	+60.55664063	-2.15332031	-27.02636719	+1872
+1458241486.36509990	+9.64599609	-5.05371094	-0.34716797	+54.31640625	-16.61132813	-64.44580078	+1728	+9.47021484	-4.36816406	+0.00000000	+9.00878906	-23.92822266	+16.36962891	+1436	+7.25976563	-8.39355469	-0.78662109	+60.53466797	-2.15332031	-27.02636719	+1872
+1458241486.36929990	+9.64599609	-5.05371094	-0.34716797	+54.31640625	-16.63330078	-64.44580078	+1728	+9.47021484	-4.36816406	+0.00000000	+9.00878906	-23.92822266	+16.36962891	+1436	+7.26416016	-8.39355469	-0.78662109	+60.53466797	-2.15332031	-27.02636719	+1872
+1458241486.37760000	+9.64599609	-5.05371094	-0.34716797	+54.31640625	-16.63330078	-64.42382813	+1728	+9.47021484	-4.36816406	+0.00000000	+9.00878906	-23.92822266	+16.36962891	+1436	+7.26416016	-8.39355469	-0.78662109	+60.55664063	-2.15332031	-27.02636719	+1872
+1458241486.38590000	+9.64599609	-5.05371094	-0.34716797	+54.31640625	-16.63330078	-64.42382813	+1728	+9.47021484	-4.36816406	+0.00000000	+9.00878906	-23.92822266	+16.36962891	+1436	+7.26416016	-8.38916016	-0.78662109	+60.55664063	-2.15332031	-27.02636719	+1872
+1458241486.39430000	+9.64599609	-5.05371094	-0.34716797	+54.31640625	-16.63330078	-64.42382813	+1728	+9.47021484	-4.36816406	+0.00000000	+8.98681641	-23.92822266	+16.36962891	+1436	+7.26416016	-8.38916016	-0.78662109	+60.57861328	-2.15332031	-27.04833984	+1872
+1458241486.40260000	+9.64599609	-5.05371094	-0.34716797	+54.31640625	-16.65527344	-64.42382813	+1728	+9.47021484	-4.36816406	+0.00000000	+8.98681641	-23.95019531	+16.39160156	+1432	+7.26855469	-8.38916016	-0.78222656	+60.57861328	-2.13134766	-27.04833984	+1876
+1458241486.41090010	+9.64599609	-5.05371094	-0.34716797	+54.31640625	-16.65527344	-64.40185547	+1728	+9.47021484	-4.36816406	+0.00000000	+8.98681641	-23.95019531	+16.39160156	+1432	+7.26855469	-8.38916016	-0.78222656	+60.60058594	-2.13134766	-27.04833984	+1876
+1458241486.41510010	+9.64599609	-5.05371094	-0.34716797	+54.31640625	-16.65527344	-64.40185547	+1728	+9.47021484	-4.36816406	+0.00000000	+8.98681641	-23.95019531	+16.39160156	+1432	+7.26855469	-8.38916016	-0.78222656	+60.60058594	-2.13134766	-27.07031250	+1876
+1458241486.42339990	+9.64599609	-5.05371094	-0.34716797	+54.31640625	-16.65527344	-64.40185547	+1728	+9.47021484	-4.36816406	+0.00000000	+8.98681641	-23.95019531	+16.39160156	+1432	+7.26855469	-8.38916016	-0.78222656	+60.62255859	-2.13134766	-27.07031250	+1880
+1458241486.43179990	+9.64599609	-5.05371094	-0.34716797	+54.31640625	-16.65527344	-64.40185547	+1728	+9.47021484	-4.36816406	+0.00000000	+8.98681641	-23.95019531	+16.39160156	+1432	+7.26855469	-8.38916016	-0.78222656	+60.62255859	-2.13134766	-27.04833984	+1880
+1458241486.44010000	+9.64599609	-5.05371094	-0.34716797	+54.31640625	-16.65527344	-64.40185547	+1728	+9.47021484	-4.36816406	+0.00000000	+8.98681641	-23.95019531	+16.39160156	+1432	+7.26855469	-8.38916016	-0.78222656	+60.60058594	-2.13134766	-27.04833984	+1880
+1458241486.45670010	+9.64599609	-5.05371094	-0.34716797	+54.31640625	-16.65527344	-64.40185547	+1728	+9.47021484	-4.36816406	+0.00000000	+8.98681641	-23.95019531	+16.36962891	+1428	+7.26416016	-8.38916016	-0.78222656	+60.57861328	-2.15332031	-27.02636719	+1880
+1458241486.48169990	+9.64599609	-5.05371094	-0.34716797	+54.31640625	-16.65527344	-64.42382813	+1728	+9.47021484	-4.36816406	+0.00439453	+8.98681641	-23.95019531	+16.36962891	+1432	+7.26416016	-8.39355469	-0.78662109	+60.53466797	-2.15332031	-27.02636719	+1880
+1458241486.49009990	+9.64599609	-5.05371094	-0.34716797	+54.31640625	-16.65527344	-64.42382813	+1728	+9.47021484	-4.36816406	+0.00439453	+8.98681641	-23.95019531	+16.36962891	+1432	+7.26416016	-8.39355469	-0.78662109	+60.53466797	-2.15332031	-27.02636719	+1880
+1458241486.49840000	+9.64599609	-5.05371094	-0.34716797	+54.31640625	-16.65527344	-64.42382813	+1728	+9.47021484	-4.36816406	+0.00439453	+8.98681641	-23.95019531	+16.36962891	+1432	+7.26416016	-8.38916016	-0.78662109	+60.55664063	-2.15332031	-27.02636719	+1876
+1458241486.50260000	+9.64599609	-5.05371094	-0.34716797	+54.31640625	-16.65527344	-64.42382813	+1728	+9.47021484	-4.36816406	+0.00000000	+8.98681641	-23.95019531	+16.36962891	+1432	+7.26416016	-8.38916016	-0.78662109	+60.55664063	-2.15332031	-27.02636719	+1876
+1458241486.51090000	+9.64599609	-5.05371094	-0.34716797	+54.31640625	-16.65527344	-64.42382813	+1728	+9.47021484	-4.36816406	+0.00000000	+8.98681641	-23.95019531	+16.36962891	+1432	+7.26416016	-8.38916016	-0.78222656	+60.55664063	-2.15332031	-27.04833984	+1876
+1458241486.51920010	+9.64599609	-5.05371094	-0.34716797	+54.29443359	-16.65527344	-64.40185547	+1728	+9.47021484	-4.36816406	+0.00000000	+8.98681641	-23.95019531	+16.36962891	+1432	+7.26855469	-8.38916016	-0.78222656	+60.57861328	-2.15332031	-27.04833984	+1880
+1458241486.52749990	+9.64599609	-5.05371094	-0.34716797	+54.29443359	-16.67724609	-64.40185547	+1728	+9.47021484	-4.36816406	+0.00000000	+8.98681641	-23.95019531	+16.39160156	+1428	+7.26855469	-8.38916016	-0.78222656	+60.60058594	-2.15332031	-27.04833984	+1880
+1458241486.53590010	+9.64599609	-5.05371094	-0.34716797	+54.29443359	-16.67724609	-64.40185547	+1728	+9.47021484	-4.36816406	+0.00000000	+8.98681641	-23.95019531	+16.39160156	+1428	+7.26855469	-8.38916016	-0.78222656	+60.60058594	-2.15332031	-27.07031250	+1880
+1458241486.54419990	+9.64599609	-5.05371094	-0.34716797	+54.29443359	-16.67724609	-64.40185547	+1728	+9.47021484	-4.36816406	+0.00000000	+8.98681641	-23.95019531	+16.39160156	+1428	+7.26855469	-8.38916016	-0.78222656	+60.60058594	-2.15332031	-27.07031250	+1880
+1458241486.55250000	+9.64599609	-5.05371094	-0.34716797	+54.29443359	-16.67724609	-64.40185547	+1728	+9.47021484	-4.36816406	+0.00000000	+8.98681641	-23.95019531	+16.39160156	+1428	+7.26855469	-8.38916016	-0.78222656	+60.60058594	-2.15332031	-27.07031250	+1880
+1458241486.55670000	+9.64599609	-5.05371094	-0.34716797	+54.29443359	-16.67724609	-64.42382813	+1728	+9.47021484	-4.36816406	+0.00000000	+8.98681641	-23.95019531	+16.39160156	+1428	+7.26855469	-8.38916016	-0.78222656	+60.60058594	-2.15332031	-27.07031250	+1880
+1458241486.56500010	+9.64599609	-5.05371094	-0.34716797	+54.29443359	-16.67724609	-64.42382813	+1728	+9.47021484	-4.36816406	+0.00000000	+8.98681641	-23.95019531	+16.36962891	+1428	+7.26855469	-8.38916016	-0.78222656	+60.57861328	-2.17529297	-27.07031250	+1880
+1458241486.57340000	+9.64599609	-5.05371094	-0.34716797	+54.29443359	-16.67724609	-64.42382813	+1728	+9.47021484	-4.36816406	+0.00000000	+8.98681641	-23.95019531	+16.36962891	+1428	+7.26416016	-8.38916016	-0.78222656	+60.57861328	-2.17529297	-27.04833984	+1880
+1458241486.58170010	+9.64599609	-5.05371094	-0.34716797	+54.29443359	-16.65527344	-64.42382813	+1728	+9.47021484	-4.36816406	+0.00439453	+8.98681641	-23.95019531	+16.36962891	+1428	+7.26416016	-8.38916016	-0.78222656	+60.55664063	-2.17529297	-27.04833984	+1884
+1458241486.58999990	+9.64599609	-5.05371094	-0.34716797	+54.29443359	-16.65527344	-64.42382813	+1728	+9.47021484	-4.36816406	+0.00439453	+8.98681641	-23.97216797	+16.36962891	+1428	+7.26416016	-8.38916016	-0.78662109	+60.55664063	-2.17529297	-27.04833984	+1884
+1458241486.60250000	+9.64599609	-5.05371094	-0.34277344	+54.29443359	-16.65527344	-64.44580078	+1728	+9.47021484	-4.36816406	+0.00439453	+8.98681641	-23.97216797	+16.34765625	+1428	+7.26416016	-8.38916016	-0.78662109	+60.53466797	-2.19726563	-27.04833984	+1880
+1458241486.61080000	+9.64599609	-5.05371094	-0.34277344	+54.29443359	-16.67724609	-64.44580078	+1728	+9.47021484	-4.36816406	+0.00439453	+8.98681641	-23.97216797	+16.34765625	+1428	+7.26416016	-8.38916016	-0.78662109	+60.53466797	-2.19726563	-27.04833984	+1880
+1458241486.61500000	+9.64599609	-5.05371094	-0.34277344	+54.29443359	-16.67724609	-64.44580078	+1728	+9.47021484	-4.36816406	+0.00439453	+8.98681641	-23.97216797	+16.34765625	+1428	+7.26416016	-8.38916016	-0.78662109	+60.53466797	-2.19726563	-27.04833984	+1880
+1458241486.62330010	+9.64599609	-5.05371094	-0.34277344	+54.31640625	-16.67724609	-64.46777344	+1728	+9.47021484	-4.36816406	+0.00439453	+8.98681641	-23.97216797	+16.34765625	+1428	+7.26416016	-8.38916016	-0.78662109	+60.55664063	-2.19726563	-27.07031250	+1880
+1458241486.63170000	+9.64599609	-5.05371094	-0.34277344	+54.31640625	-16.67724609	-64.46777344	+1728	+9.47021484	-4.36816406	+0.00439453	+8.98681641	-23.99414063	+16.36962891	+1428	+7.26855469	-8.38916016	-0.78222656	+60.57861328	-2.19726563	-27.09228516	+1884
+1458241486.64000010	+9.64599609	-5.05371094	-0.34277344	+54.31640625	-16.67724609	-64.46777344	+1728	+9.47021484	-4.36816406	+0.00439453	+8.98681641	-23.99414063	+16.36962891	+1428	+7.26855469	-8.38476563	-0.78222656	+60.57861328	-2.19726563	-27.09228516	+1884
+1458241486.64420010	+9.64599609	-5.05371094	-0.34277344	+54.31640625	-16.69921875	-64.46777344	+1728	+9.47021484	-4.36816406	+0.00439453	+8.98681641	-23.99414063	+16.36962891	+1428	+7.26855469	-8.38476563	-0.78222656	+60.60058594	-2.19726563	-27.11425781	+1884
+1458241486.65249990	+9.64599609	-5.05371094	-0.34277344	+54.31640625	-16.69921875	-64.46777344	+1728	+9.47021484	-4.36816406	+0.00439453	+8.98681641	-23.99414063	+16.36962891	+1428	+7.27294922	-8.38476563	-0.77783203	+60.62255859	-2.21923828	-27.13623047	+1888
+1458241486.66080000	+9.64599609	-5.05371094	-0.34277344	+54.31640625	-16.69921875	-64.48974609	+1728	+9.47021484	-4.36816406	+0.00439453	+8.98681641	-24.01611328	+16.36962891	+1428	+7.27734375	-8.38037109	-0.77783203	+60.64453125	-2.24121094	-27.18017578	+1888
+1458241486.66910000	+9.65039063	-5.05371094	-0.34277344	+54.31640625	-16.69921875	-64.48974609	+1732	+9.47460938	-4.36816406	+0.00439453	+8.98681641	-24.01611328	+16.36962891	+1428	+7.27734375	-8.38037109	-0.77783203	+60.62255859	-2.26318359	-27.20214844	+1888
+1458241486.67750000	+9.65039063	-5.05371094	-0.34277344	+54.31640625	-16.72119141	-64.48974609	+1732	+9.47460938	-4.36816406	+0.00439453	+8.96484375	-24.03808594	+16.36962891	+1428	+7.27734375	-8.38037109	-0.78222656	+60.60058594	-2.32910156	-27.20214844	+1888
+1458241486.68160010	+9.65039063	-5.05371094	-0.33837891	+54.31640625	-16.72119141	-64.51171875	+1732	+9.47460938	-4.36816406	+0.00878906	+8.96484375	-24.03808594	+16.36962891	+1428	+7.27734375	-8.38037109	-0.78222656	+60.57861328	-2.35107422	-27.20214844	+1892
+1458241486.69409990	+9.65039063	-5.05371094	-0.33837891	+54.31640625	-16.72119141	-64.51171875	+1732	+9.47460938	-4.36816406	+0.00878906	+8.94287109	-24.08203125	+16.36962891	+1428	+7.27294922	-8.38476563	-0.79101563	+60.46875000	-2.46093750	-27.20214844	+1892
+1458241486.69829990	+9.65039063	-5.04931641	-0.33837891	+54.31640625	-16.74316406	-64.53369141	+1732	+9.47460938	-4.36376953	+0.01318359	+8.94287109	-24.08203125	+16.36962891	+1432	+7.26855469	-8.38476563	-0.79541016	+60.42480469	-2.50488281	-27.20214844	+1892
+1458241486.70660000	+9.65039063	-5.04931641	-0.33398438	+54.31640625	-16.76513672	-64.53369141	+1736	+9.47900391	-4.36376953	+0.01757813	+8.92089844	-24.12597656	+16.39160156	+1432	+7.26855469	-8.38476563	-0.79980469	+60.35888672	-2.59277344	-27.22412109	+1888
+1458241486.71499990	+9.65039063	-5.04931641	-0.33398438	+54.33837891	-16.78710938	-64.55566406	+1736	+9.48339844	-4.35937500	+0.02197266	+8.87695313	-24.16992188	+16.41357422	+1436	+7.26855469	-8.38476563	-0.79980469	+60.33691406	-2.68066406	-27.26806641	+1884
+1458241486.72330000	+9.65478516	-5.04492188	-0.32958984	+54.33837891	-16.83105469	-64.57763672	+1740	+9.48779297	-4.35498047	+0.02636719	+8.78906250	-24.23583984	+16.45751953	+1444	+7.27734375	-8.37597656	-0.79980469	+60.35888672	-2.79052734	-27.33398438	+1884
+1458241486.73160000	+9.65917969	-5.04052734	-0.32958984	+54.38232422	-16.89697266	-64.57763672	+1740	+9.49218750	-4.35058594	+0.03076172	+8.70117188	-24.32373047	+16.52343750	+1448	+7.29492188	-8.36718750	-0.79541016	+60.44677734	-2.87841797	-27.44384766	+1888
+1458241486.74000000	+9.65917969	-5.03613281	-0.32519531	+54.42626953	-16.98486328	-64.59960938	+1744	+9.49658203	-4.34179688	+0.03515625	+8.61328125	-24.41162109	+16.63330078	+1452	+7.31689453	-8.35400391	-0.79101563	+60.57861328	-2.98828125	-27.59765625	+1896
+1458241486.74410010	+9.66357422	-5.03613281	-0.32519531	+54.47021484	-17.02880859	-64.59960938	+1744	+9.50097656	-4.33300781	+0.03955078	+8.54736328	-24.45556641	+16.67724609	+1452	+7.33007813	-8.34521484	-0.78662109	+60.66650391	-3.07617188	-27.70751953	+1900
+1458241486.75239990	+9.66796875	-5.02734375	-0.32080078	+54.58007813	-17.13867188	-64.59960938	+1748	+9.50537109	-4.31982422	+0.04394531	+8.41552734	-24.58740234	+16.78710938	+1456	+7.35644531	-8.33203125	-0.78222656	+60.84228516	-3.22998047	-27.90527344	+1912
+1458241486.76079990	+9.67236328	-5.01855469	-0.31640625	+54.77783203	-17.31445313	-64.62158203	+1752	+9.50976563	-4.30664063	+0.04833984	+8.23974609	-24.76318359	+16.87500000	+1460	+7.39160156	-8.31884766	-0.78222656	+61.06201172	-3.42773438	-28.21289063	+1924
+1458241486.78160000	+9.69433594	-4.97021484	-0.30761719	+56.00830078	-17.97363281	-64.73144531	+1768	+9.53173828	-4.24951172	+0.06152344	+7.75634766	-25.37841797	+16.91894531	+1472	+7.45312500	-8.30566406	-0.81298828	+61.30371094	-4.17480469	-29.04785156	+1940
+1458241486.79410000	+9.71630859	-4.91308594	-0.30322266	+57.76611328	-18.50097656	-64.88525391	+1780	+9.55371094	-4.20556641	+0.07031250	+7.49267578	-25.92773438	+16.76513672	+1484	+7.48828125	-8.31005859	-0.84814453	+61.32568359	-4.68017578	-29.70703125	+1940
+1458241486.79830000	+9.72509766	-4.89550781	-0.30322266	+58.49121094	-18.63281250	-64.95117188	+1784	+9.56250000	-4.18798828	+0.07470703	+7.42675781	-26.12548828	+16.67724609	+1492	+7.50146484	-8.31005859	-0.85693359	+61.34765625	-4.83398438	-29.97070313	+1940
+1458241486.80660010	+9.74267578	-4.86035156	-0.31640625	+60.00732422	-18.85253906	-65.03906250	+1792	+9.58007813	-4.15283203	+0.07031250	+7.29492188	-26.49902344	+16.50146484	+1504	+7.52783203	-8.31445313	-0.87890625	+61.30371094	-5.11962891	-30.45410156	+1936
+1458241486.81489990	+9.76464844	-4.82519531	-0.33398438	+61.32568359	-18.98437500	-65.08300781	+1800	+9.60644531	-4.11328125	+0.06152344	+7.29492188	-26.85058594	+16.30371094	+1516	+7.57177734	-8.30566406	-0.90087891	+61.36962891	-5.42724609	-31.02539063	+1932
+1458241486.82320000	+9.79101563	-4.80322266	-0.35595703	+62.51220703	-19.09423828	-65.12695313	+1804	+9.63281250	-4.06933594	+0.04833984	+7.36083984	-27.24609375	+15.97412109	+1532	+7.62011719	-8.30566406	-0.91845703	+61.39160156	-5.69091797	-31.59667969	+1928
+1458241486.83160000	+9.82617188	-4.79443359	-0.38232422	+63.45703125	-19.20410156	-65.12695313	+1808	+9.66796875	-4.02978516	+0.02636719	+7.44873047	-27.53173828	+15.68847656	+1552	+7.68164063	-8.29687500	-0.92724609	+61.43554688	-5.88867188	-32.25585938	+1928
+1458241486.83570000	+9.84814453	-4.78125000	-0.39550781	+63.91845703	-19.27001953	-65.10498047	+1812	+9.68554688	-4.00781250	+0.01757813	+7.55859375	-27.66357422	+15.51269531	+1560	+7.71679688	-8.29248047	-0.93603516	+61.47949219	-5.99853516	-32.51953125	+1928
+1458241486.84410000	+9.89648438	-4.77246094	-0.43066406	+64.57763672	-19.35791016	-65.03906250	+1812	+9.72949219	-3.96386719	-0.01757813	+7.73437500	-27.83935547	+15.13916016	+1576	+7.79589844	-8.28369141	-0.94042969	+61.50146484	-6.15234375	-33.09082031	+1932
+1458241486.85240010	+9.96240234	-4.75048828	-0.46582031	+65.21484375	-19.44580078	-64.95117188	+1820	+9.78222656	-3.91113281	-0.05712891	+8.10791016	-27.97119141	+14.72167969	+1600	+7.87939453	-8.26611328	-0.95361328	+61.52343750	-6.26220703	-33.55224609	+1940
+1458241486.86069990	+10.02392578	-4.75488281	-0.50537109	+65.39062500	-19.48974609	-64.88525391	+1824	+9.83056641	-3.86279297	-0.10107422	+8.41552734	-28.08105469	+14.23828125	+1616	+7.96289063	-8.25292969	-0.97119141	+61.43554688	-6.32812500	-33.96972656	+1948
+1458241486.86910010	+10.11181641	-4.75488281	-0.55810547	+65.45654297	-19.48974609	-64.79736328	+1828	+9.89648438	-3.81884766	-0.15820313	+8.74511719	-28.08105469	+13.73291016	+1636	+8.05078125	-8.24414063	-0.98437500	+61.25976563	-6.37207031	-34.34326172	+1956
+1458241486.87739990	+10.20849609	-4.74609375	-0.60644531	+65.47851563	-19.44580078	-64.68750000	+1840	+9.97558594	-3.76611328	-0.21533203	+9.25048828	-28.08105469	+13.16162109	+1660	+8.13867188	-8.23095703	-1.01513672	+60.97412109	-6.39404297	-34.54101563	+1968
+1458241486.88570000	+10.30078125	-4.75488281	-0.65917969	+65.12695313	-19.33593750	-64.66552734	+1848	+10.05029297	-3.72216797	-0.28125000	+9.62402344	-28.05908203	+12.54638672	+1680	+8.22216797	-8.22216797	-1.05468750	+60.51269531	-6.39404297	-34.69482422	+1976
+1458241486.89410000	+10.40625000	-4.75927734	-0.70751953	+64.73144531	-19.20410156	-64.68750000	+1860	+10.14257813	-3.67822266	-0.34716797	+10.01953125	-28.05908203	+11.88720703	+1700	+8.30126953	-8.22216797	-1.10302734	+59.94140625	-6.43798828	-34.80468750	+1976
+1458241486.90240000	+10.52490234	-4.75927734	-0.75585938	+64.33593750	-19.05029297	-64.81933594	+1880	+10.24804688	-3.62548828	-0.41308594	+10.48095703	-28.10302734	+11.20605469	+1728	+8.38037109	-8.21337891	-1.15576172	+59.28222656	-6.45996094	-34.89257813	+1976
+1458241486.91070010	+10.64355469	-4.76806641	-0.80419922	+63.72070313	-18.89648438	-64.95117188	+1904	+10.35351563	-3.58593750	-0.48339844	+10.83251953	-28.14697266	+10.54687500	+1752	+8.45947266	-8.21337891	-1.21289063	+58.51318359	-6.52587891	-34.95849609	+1972
+1458241486.91490010	+10.70507813	-4.76806641	-0.82177734	+63.41308594	-18.85253906	-65.06103516	+1920	+10.41503906	-3.55957031	-0.50976563	+11.03027344	-28.27880859	+10.19531250	+1768	+8.50341797	-8.20898438	-1.24365234	+58.13964844	-6.59179688	-35.02441406	+1972
+1458241486.92319990	+10.83691406	-4.77246094	-0.86572266	+62.70996094	-18.74267578	-65.34667969	+1956	+10.53369141	-3.52001953	-0.58007813	+11.31591797	-28.38867188	+9.58007813	+1796	+8.59130859	-8.20019531	-1.30517578	+57.34863281	-6.70166016	-35.13427734	+1964
+1458241486.93150000	+10.97314453	-4.77246094	-0.89208984	+62.00683594	-18.72070313	-65.72021484	+1996	+10.66113281	-3.47607422	-0.63281250	+11.57958984	-28.69628906	+8.98681641	+1824	+8.69238281	-8.18701172	-1.35351563	+56.57958984	-6.83349609	-35.37597656	+1960
+1458241486.93989990	+11.11376953	-4.77685547	-0.92285156	+61.19384766	-18.74267578	-66.11572266	+2040	+10.79736328	-3.43212891	-0.68554688	+11.82128906	-29.02587891	+8.41552734	+1852	+8.80664063	-8.16064453	-1.40185547	+55.89843750	-7.00927734	-35.68359375	+1964
+1458241486.94400000	+11.18408203	-4.77246094	-0.93603516	+60.77636719	-18.76464844	-66.26953125	+2064	+10.86767578	-3.41015625	-0.71630859	+11.93115234	-29.15771484	+8.19580078	+1868	+8.86816406	-8.14746094	-1.42382813	+55.52490234	-7.11914063	-35.85937500	+1968
+1458241486.95240000	+11.33349609	-4.77685547	-0.95800781	+59.85351563	-18.89648438	-66.66503906	+2112	+11.00830078	-3.37060547	-0.76025391	+12.04101563	-29.57519531	+7.73437500	+1892	+9.00878906	-8.10351563	-1.45898438	+54.99755859	-7.38281250	-36.29882813	+1984
+1458241486.96070000	+11.48730469	-4.77246094	-0.97998047	+58.95263672	-19.07226563	-66.97265625	+2160	+11.15332031	-3.32226563	-0.80859375	+12.12890625	-29.94873047	+7.42675781	+1920	+9.15380859	-8.05517578	-1.48095703	+54.47021484	-7.66845703	-36.84814453	+1996
+1458241486.96490000	+11.56201172	-4.77685547	-0.97998047	+58.44726563	-19.18212891	-67.21435547	+2180	+11.22363281	-3.30468750	-0.82177734	+12.17285156	-30.23437500	+7.22900391	+1932	+9.23291016	-8.02880859	-1.48974609	+54.25048828	-7.84423828	-37.15576172	+2000
+1458241486.97729990	+11.79052734	-4.77246094	-1.00195313	+56.88720703	-19.55566406	-67.60986328	+2248	+11.45214844	-3.23437500	-0.87890625	+12.17285156	-30.93750000	+6.81152344	+1972	+9.47021484	-7.94091797	-1.52050781	+53.52539063	-8.39355469	-38.10058594	+2020
+1458241486.99400000	+12.10253906	-4.74609375	-1.00195313	+54.77783203	-20.14892578	-68.13720703	+2348	+11.75976563	-3.13769531	-0.92724609	+12.06298828	-32.03613281	+6.32812500	+2032	+9.78222656	-7.81347656	-1.56884766	+52.47070313	-9.29443359	-39.39697266	+2044
+1458241487.00230000	+12.25195313	-4.74609375	-0.99755859	+53.54736328	-20.41259766	-68.40087891	+2404	+11.91796875	-3.09375000	-0.94482422	+11.93115234	-32.60742188	+6.02050781	+2060	+9.92285156	-7.76074219	-1.60839844	+51.76757813	-9.75585938	-39.94628906	+2056
+1458241487.01070000	+12.40576172	-4.72851563	-0.99316406	+52.40478516	-20.67626953	-68.62060547	+2468	+12.08056641	-3.04541016	-0.96240234	+11.79931641	-33.20068359	+5.75683594	+2096	+10.05468750	-7.70800781	-1.66113281	+50.97656250	-10.21728516	-40.40771484	+2076
+1458241487.01900010	+12.55078125	-4.70214844	-0.97558594	+51.26220703	-20.93994141	-68.90625000	+2544	+12.23876953	-2.99267578	-0.96240234	+11.64550781	-33.85986328	+5.44921875	+2140	+10.17773438	-7.65966797	-1.71826172	+50.09765625	-10.67871094	-40.78125000	+2100
+1458241487.02320000	+12.62548828	-4.69775391	-0.96679688	+50.64697266	-21.07177734	-69.03808594	+2584	+12.32226563	-2.97070313	-0.96679688	+11.53564453	-34.14550781	+5.29541016	+2160	+10.23486328	-7.63769531	-1.75781250	+49.63623047	-10.87646484	-40.91308594	+2116
+1458241487.03150010	+12.77050781	-4.67138672	-0.94921875	+49.46044922	-21.31347656	-69.27978516	+2672	+12.48486328	-2.91357422	-0.96679688	+11.33789063	-34.80468750	+4.98779297	+2212	+10.34912109	-7.58935547	-1.81494141	+48.69140625	-11.29394531	-41.24267578	+2152
+1458241487.03979990	+12.91113281	-4.65820313	-0.92724609	+48.14208984	-21.53320313	-69.47753906	+2768	+12.64746094	-2.87841797	-0.96240234	+11.00830078	-35.39794922	+4.68017578	+2264	+10.46337891	-7.54541016	-1.88525391	+47.70263672	-11.62353516	-41.44042969	+2192
+1458241487.04819990	+13.05175781	-4.62744141	-0.91406250	+46.86767578	-21.73095703	-69.49951172	+2868	+12.81445313	-2.82568359	-0.97558594	+10.67871094	-35.79345703	+4.52636719	+2320	+10.57763672	-7.48828125	-1.95996094	+46.77978516	-11.93115234	-41.46240234	+2240
+1458241487.05650000	+13.19677734	-4.59667969	-0.90087891	+45.57128906	-21.88476563	-69.41162109	+2972	+12.97705078	-2.77294922	-0.97558594	+10.28320313	-36.18896484	+4.43847656	+2384	+10.70507813	-7.41796875	-2.00390625	+45.96679688	-12.23876953	-41.59423828	+2288
+1458241487.06060000	+13.26708984	-4.58789063	-0.90527344	+44.82421875	-21.95068359	-69.27978516	+3020	+13.05615234	-2.75537109	-0.98437500	+9.99755859	-36.25488281	+4.43847656	+2412	+10.76660156	-7.38281250	-2.03906250	+45.54931641	-12.32666016	-41.48437500	+2312
+1458241487.06900000	+13.41210938	-4.56152344	-0.90527344	+43.41796875	-22.01660156	-68.92822266	+3120	+13.21875000	-2.70703125	-0.99316406	+9.47021484	-36.38671875	+4.50439453	+2480	+10.90283203	-7.29492188	-2.05664063	+44.86816406	-12.56835938	-41.55029297	+2352
+1458241487.07730010	+13.55273438	-4.55273438	-0.92285156	+41.81396484	-21.99462891	-68.31298828	+3212	+13.37695313	-2.67626953	-1.01513672	+8.76708984	-36.29882813	+4.70214844	+2540	+11.04785156	-7.19824219	-2.08300781	+44.25292969	-12.70019531	-41.33056641	+2388
+1458241487.08979990	+13.75927734	-4.51757813	-0.97998047	+39.50683594	-21.73095703	-66.97265625	+3344	+13.60546875	-2.60595703	-1.06787109	+7.60253906	-35.68359375	+5.33935547	+2640	+11.26318359	-7.02246094	-2.11376953	+43.46191406	-12.78808594	-40.69335938	+2432
+1458241487.09809990	+13.90429688	-4.48681641	-1.03271484	+38.05664063	-21.42333984	-65.87402344	+3428	+13.76367188	-2.54882813	-1.11181641	+6.81152344	-35.00244141	+5.97656250	+2708	+11.39941406	-6.89941406	-2.13574219	+42.93457031	-12.74414063	-39.96826172	+2452
+1458241487.10229990	+13.97021484	-4.47802734	-1.05908203	+37.24365234	-21.22558594	-65.32470703	+3468	+13.82958984	-2.52685547	-1.12500000	+6.32812500	-34.71679688	+6.26220703	+2736	+11.46093750	-6.83789063	-2.14013672	+42.64892578	-12.63427734	-39.63867188	+2456
+1458241487.11060000	+14.10644531	-4.43847656	-1.12060547	+35.88134766	-20.74218750	-64.09423828	+3544	+13.97460938	-2.46533203	-1.17333984	+5.42724609	-33.79394531	+7.03125000	+2804	+11.57958984	-6.71923828	-2.17089844	+42.07763672	-12.39257813	-38.60595703	+2468
+1458241487.11900000	+14.22949219	-4.38574219	-1.18212891	+34.58496094	-20.19287109	-62.86376953	+3620	+14.11083984	-2.39941406	-1.21289063	+4.46044922	-32.91503906	+7.86621094	+2872	+11.67626953	-6.59179688	-2.21484375	+41.46240234	-11.97509766	-37.44140625	+2480
+1458241487.12730000	+14.34375000	-4.35058594	-1.23925781	+33.26660156	-19.57763672	-61.65527344	+3692	+14.23828125	-2.33349609	-1.24804688	+3.42773438	-31.97021484	+8.72314453	+2940	+11.75537109	-6.49951172	-2.26757813	+40.67138672	-11.42578125	-36.14501953	+2492
+1458241487.13560010	+14.46679688	-4.28466797	-1.28759766	+32.23388672	-18.98437500	-60.55664063	+3768	+14.37011719	-2.25878906	-1.27001953	+2.46093750	-31.06933594	+9.62402344	+3004	+11.82128906	-6.40283203	-2.33349609	+39.85839844	-10.78857422	-34.71679688	+2508
+1458241487.13980010	+14.51513672	-4.25830078	-1.31835938	+31.66259766	-18.61083984	-59.96337891	+3808	+14.42285156	-2.21923828	-1.28759766	+1.91162109	-30.54199219	+10.08544922	+3040	+11.85205078	-6.36328125	-2.36865234	+39.44091797	-10.41503906	-33.99169922	+2516
+1458241487.14809990	+14.61621094	-4.18359375	-1.36669922	+30.80566406	-17.97363281	-58.86474609	+3892	+14.54150391	-2.13134766	-1.30517578	+0.94482422	-29.64111328	+11.00830078	+3112	+11.90478516	-6.27539063	-2.44775391	+38.64990234	-9.64599609	-32.49755859	+2540
+1458241487.15640000	+14.71289063	-4.10449219	-1.41064453	+30.01464844	-17.35839844	-57.83203125	+3980	+14.64697266	-2.03466797	-1.32275391	+0.00000000	-28.74023438	+11.95312500	+3184	+11.95312500	-6.18310547	-2.51806641	+37.90283203	-8.89892578	-31.09130859	+2564
+1458241487.16059990	+14.76123047	-4.06933594	-1.42822266	+29.61914063	-17.11669922	-57.37060547	+4020	+14.69531250	-1.99511719	-1.32275391	-0.48339844	-28.36669922	+12.41455078	+3220	+11.97949219	-6.13916016	-2.54882813	+37.59521484	-8.54736328	-30.43212891	+2576
+1458241487.16890000	+14.85791016	-3.99023438	-1.47216797	+28.95996094	-16.50146484	-56.38183594	+4108	+14.79199219	-1.88964844	-1.33593750	-1.31835938	-27.48779297	+13.31542969	+3292	+12.03662109	-6.04248047	-2.59716797	+37.02392578	-7.91015625	-29.22363281	+2600
+1458241487.17730000	+14.94580078	-3.91552734	-1.52050781	+28.27880859	-15.97412109	-55.32714844	+4192	+14.87548828	-1.80175781	-1.35351563	-2.19726563	-26.58691406	+14.23828125	+3360	+12.10253906	-5.93261719	-2.63232422	+36.65039063	-7.38281250	-28.12500000	+2620
+1458241487.18560000	+15.02929688	-3.82324219	-1.55566406	+27.77343750	-15.55664063	-54.36035156	+4276	+14.95019531	-1.69189453	-1.35791016	-2.79052734	-25.88378906	+15.13916016	+3428	+12.17285156	-5.80517578	-2.64550781	+36.45263672	-7.00927734	-27.18017578	+2644
+1458241487.19390010	+15.11718750	-3.73535156	-1.59521484	+27.33398438	-15.18310547	-53.37158203	+4344	+15.02490234	-1.57763672	-1.37548828	-3.29589844	-25.11474609	+16.06201172	+3496	+12.26074219	-5.66455078	-2.63671875	+36.40869141	-6.81152344	-26.43310547	+2668
+1458241487.20639990	+15.24462891	-3.60351563	-1.65673828	+26.67480469	-14.69970703	-51.89941406	+4420	+15.11718750	-1.41943359	-1.38867188	-3.86718750	-24.08203125	+17.33642578	+3580	+12.38818359	-5.43603516	-2.60156250	+36.54052734	-6.67968750	-25.46630859	+2704
+1458241487.21059990	+15.28417969	-3.56396484	-1.66992188	+26.47705078	-14.58984375	-51.43798828	+4440	+15.14794922	-1.37109375	-1.38867188	-4.02099609	-23.77441406	+17.75390625	+3608	+12.42773438	-5.36132813	-2.58398438	+36.60644531	-6.67968750	-25.15869141	+2716
+1458241487.21890000	+15.35449219	-3.46728516	-1.70068359	+26.12548828	-14.39208984	-50.51513672	+4468	+15.19628906	-1.25683594	-1.39746094	-4.13085938	-23.15917969	+18.54492188	+3660	+12.50683594	-5.20751953	-2.56201172	+36.71630859	-6.63574219	-24.56542969	+2736
+1458241487.22720000	+15.42041016	-3.37939453	-1.72265625	+25.77392578	-14.23828125	-49.68017578	+4484	+15.24902344	-1.15136719	-1.39306641	-4.21875000	-22.65380859	+19.24804688	+3708	+12.58154297	-5.06689453	-2.53564453	+36.80419922	-6.63574219	-23.99414063	+2756
+1458241487.23560000	+15.49511719	-3.29589844	-1.72705078	+25.48828125	-14.23828125	-48.99902344	+4488	+15.30615234	-1.04150391	-1.37109375	-4.10888672	-22.30224609	+19.88525391	+3760	+12.64306641	-4.93945313	-2.51806641	+36.76025391	-6.63574219	-23.46679688	+2772
+1458241487.24390010	+15.53906250	-3.21240234	-1.72705078	+25.13671875	-14.21630859	-48.40576172	+4500	+15.34570313	-0.93603516	-1.34033203	-3.93310547	-21.99462891	+20.39062500	+3808	+12.69140625	-4.83398438	-2.52685547	+36.60644531	-6.45996094	-22.80761719	+2780
+1458241487.24810000	+15.56542969	-3.17285156	-1.72265625	+24.98291016	-14.23828125	-48.14208984	+4508	+15.37207031	-0.88330078	-1.31835938	-3.82324219	-21.90673828	+20.63232422	+3836	+12.71337891	-4.79003906	-2.53125000	+36.45263672	-6.39404297	-22.50000000	+2784
+1458241487.25640010	+15.60937500	-3.08496094	-1.70507813	+24.71923828	-14.34814453	-47.70263672	+4536	+15.42480469	-0.77343750	-1.27441406	-3.53759766	-21.79687500	+21.02783203	+3888	+12.75292969	-4.70654297	-2.55761719	+36.12304688	-6.19628906	-21.84082031	+2792
+1458241487.26469990	+15.65771484	-3.01464844	-1.66992188	+24.41162109	-14.54589844	-47.39501953	+4572	+15.47314453	-0.68115234	-1.21728516	-3.25195313	-21.79687500	+21.33544922	+3944	+12.79248047	-4.64062500	-2.57958984	+35.72753906	-6.02050781	-21.26953125	+2796
+1458241487.27309990	+15.70166016	-2.94433594	-1.62158203	+24.12597656	-14.80957031	-47.15332031	+4620	+15.52587891	-0.58886719	-1.14697266	-2.94433594	-21.95068359	+21.59912109	+4000	+12.82763672	-4.58349609	-2.60156250	+35.28808594	-5.88867188	-20.76416016	+2804
+1458241487.28140000	+15.74121094	-2.86962891	-1.58642578	+23.86230469	-15.05126953	-46.91162109	+4680	+15.56982422	-0.49658203	-1.08544922	-2.65869141	-22.03857422	+21.84082031	+4056	+12.86718750	-4.52636719	-2.63232422	+34.87060547	-5.73486328	-20.23681641	+2812
+1458241487.28559990	+15.75878906	-2.83447266	-1.56445313	+23.70849609	-15.20507813	-46.80175781	+4712	+15.59179688	-0.45703125	-1.05468750	-2.54882813	-22.14843750	+21.95068359	+4084	+12.88476563	-4.49121094	-2.64111328	+34.69482422	-5.71289063	-20.01708984	+2816
+1458241487.29390000	+15.81152344	-2.76855469	-1.52050781	+23.44482422	-15.55664063	-46.56005859	+4780	+15.64453125	-0.37792969	-0.99316406	-2.35107422	-22.32421875	+22.21435547	+4132	+12.93310547	-4.42089844	-2.63671875	+34.43115234	-5.80078125	-19.68750000	+2824
+1458241487.31049990	+15.90820313	-2.65869141	-1.45019531	+22.78564453	-16.17187500	-45.94482422	+4900	+15.73242188	-0.24609375	-0.87890625	-2.28515625	-22.65380859	+22.82958984	+4216	+13.04736328	-4.23632813	-2.58837891	+34.18945313	-6.26220703	-19.27001953	+2856
+1458241487.31469990	+15.93457031	-2.63232422	-1.44140625	+22.58789063	-16.30371094	-45.70312500	+4924	+15.75439453	-0.21972656	-0.86132813	-2.30712891	-22.65380859	+23.02734375	+4232	+13.07812500	-4.18359375	-2.57080078	+34.18945313	-6.43798828	-19.18212891	+2864
+1458241487.32300000	+15.98291016	-2.57958984	-1.41503906	+22.23632813	-16.61132813	-45.28564453	+4968	+15.78955078	-0.16699219	-0.82617188	-2.43896484	-22.71972656	+23.42285156	+4264	+13.13964844	-4.07373047	-2.52246094	+34.23339844	-6.83349609	-19.05029297	+2892
+1458241487.32719990	+16.01367188	-2.56201172	-1.40625000	+22.01660156	-16.78710938	-45.06591797	+4988	+15.81152344	-0.14062500	-0.80419922	-2.52685547	-22.74169922	+23.62060547	+4280	+13.17041016	-4.01660156	-2.49169922	+34.27734375	-7.07519531	-19.02832031	+2904
+1458241487.33139990	+16.04443359	-2.54003906	-1.39306641	+21.81884766	-16.91894531	-44.82421875	+5000	+15.83349609	-0.11865234	-0.78662109	-2.61474609	-22.80761719	+23.84033203	+4296	+13.20556641	-3.95507813	-2.45654297	+34.32128906	-7.31689453	-18.98437500	+2920
+1458241487.33970000	+16.09277344	-2.50048828	-1.37548828	+21.42333984	-17.13867188	-44.38476563	+5024	+15.87744141	-0.08349609	-0.74707031	-2.85644531	-22.85156250	+24.23583984	+4320	+13.26269531	-3.85839844	-2.40380859	+34.32128906	-7.69042969	-18.87451172	+2948
+1458241487.34390000	+16.11474609	-2.47851563	-1.36669922	+21.24755859	-17.27050781	-44.18701172	+5032	+15.89501953	-0.06152344	-0.72949219	-2.94433594	-22.87353516	+24.41162109	+4336	+13.28906250	-3.81005859	-2.38183594	+34.32128906	-7.86621094	-18.80859375	+2960
+1458241487.35220000	+16.15869141	-2.44335938	-1.34472656	+20.85205078	-17.49023438	-43.76953125	+5048	+15.93457031	-0.02197266	-0.69873047	-3.14208984	-22.93945313	+24.76318359	+4364	+13.34179688	-3.72216797	-2.35107422	+34.23339844	-8.17382813	-18.63281250	+2980
+1458241487.36050010	+16.19824219	-2.41259766	-1.29638672	+20.47851563	-17.90771484	-43.57177734	+5072	+15.97851563	+0.01318359	-0.63720703	-3.36181641	-23.24707031	+25.07080078	+4396	+13.38574219	-3.66064453	-2.32031250	+33.99169922	-8.43750000	-18.50097656	+2996
+1458241487.36470010	+16.22021484	-2.40380859	-1.27441406	+20.28076172	-18.08349609	-43.50585938	+5080	+16.00048828	+0.02636719	-0.60644531	-3.44970703	-23.37890625	+25.18066406	+4412	+13.40771484	-3.63867188	-2.32031250	+33.81591797	-8.45947266	-18.39111328	+3000
+1458241487.37299990	+16.25976563	-2.37744141	-1.21728516	+19.95117188	-18.50097656	-43.46191406	+5112	+16.04882813	+0.06152344	-0.54052734	-3.60351563	-23.77441406	+25.37841797	+4452	+13.44726563	-3.61230469	-2.32031250	+33.39843750	-8.54736328	-18.21533203	+3008
+1458241487.37719990	+16.26855469	-2.35986328	-1.19531250	+19.79736328	-18.65478516	-43.46191406	+5132	+16.07080078	+0.07910156	-0.51416016	-3.64746094	-23.90625000	+25.42236328	+4472	+13.46484375	-3.60351563	-2.33789063	+33.13476563	-8.50341797	-18.08349609	+3008
+1458241487.38550000	+16.29052734	-2.33349609	-1.12500000	+19.53369141	-19.18212891	-43.59375000	+5180	+16.11035156	+0.10986328	-0.43945313	-3.77929688	-24.43359375	+25.51025391	+4512	+13.49560547	-3.59472656	-2.36865234	+32.60742188	-8.48144531	-17.90771484	+3016
+1458241487.40220000	+16.34765625	-2.30712891	-0.98876953	+18.96240234	-20.28076172	-44.03320313	+5308	+16.19824219	+0.15820313	-0.29882813	-4.06494141	-25.48828125	+25.59814453	+4600	+13.56591797	-3.59472656	-2.42138672	+31.53076172	-8.48144531	-17.70996094	+3024
+1458241487.41050000	+16.37402344	-2.28515625	-0.93164063	+18.72070313	-20.78613281	-44.20898438	+5380	+16.23779297	+0.18017578	-0.25048828	-4.15283203	-25.92773438	+25.55419922	+4644	+13.60986328	-3.58154297	-2.43896484	+31.11328125	-8.56933594	-17.70996094	+3028
+1458241487.41470000	+16.38720703	-2.27636719	-0.91406250	+18.58886719	-20.96191406	-44.23095703	+5416	+16.25976563	+0.19335938	-0.23730469	-4.19677734	-26.08154297	+25.55419922	+4664	+13.63183594	-3.57275391	-2.44335938	+30.93750000	-8.65722656	-17.73193359	+3028
+1458241487.41880010	+16.40039063	-2.26318359	-0.89648438	+18.50097656	-21.20361328	-44.29687500	+5456	+16.27734375	+0.20654297	-0.21533203	-4.24072266	-26.30126953	+25.55419922	+4684	+13.65380859	-3.55517578	-2.43896484	+30.80566406	-8.78906250	-17.77587891	+3032
+1458241487.42720010	+16.43115234	-2.26318359	-0.85693359	+18.14941406	-21.70898438	-44.36279297	+5524	+16.31250000	+0.21093750	-0.18017578	-4.48242188	-26.74072266	+25.59814453	+4728	+13.69775391	-3.51123047	-2.41699219	+30.62988281	-9.14062500	-17.95166016	+3048
+1458241487.43129990	+16.44873047	-2.25878906	-0.84375000	+18.01757813	-21.92871094	-44.34082031	+5552	+16.33007813	+0.21533203	-0.17138672	-4.59228516	-26.87255859	+25.62011719	+4744	+13.72412109	-3.48486328	-2.39941406	+30.60791016	-9.40429688	-18.06152344	+3060
+1458241487.43969990	+16.48828125	-2.25439453	-0.83056641	+17.68798828	-22.25830078	-44.29687500	+5604	+16.36523438	+0.22412109	-0.15820313	-4.79003906	-27.13623047	+25.62011719	+4784	+13.77685547	-3.43212891	-2.35107422	+30.54199219	-9.93164063	-18.30322266	+3088
+1458241487.44380000	+16.50585938	-2.24560547	-0.83056641	+17.57812500	-22.39013672	-44.23095703	+5628	+16.37841797	+0.22851563	-0.15380859	-4.85595703	-27.26806641	+25.59814453	+4804	+13.80322266	-3.40136719	-2.32910156	+30.54199219	-10.19531250	-18.43505859	+3104
+1458241487.45210000	+16.54101563	-2.24560547	-0.82617188	+17.24853516	-22.69775391	-44.07714844	+5660	+16.40917969	+0.23291016	-0.14941406	-5.05371094	-27.48779297	+25.68603516	+4840	+13.85156250	-3.32666016	-2.27636719	+30.62988281	-10.78857422	-18.67675781	+3144
+1458241487.45630000	+16.55859375	-2.24560547	-0.81738281	+17.09472656	-22.91748047	-44.03320313	+5676	+16.42236328	+0.23291016	-0.14062500	-5.20751953	-27.64160156	+25.72998047	+4860	+13.87792969	-3.28710938	-2.24560547	+30.69580078	-11.09619141	-18.78662109	+3164
+1458241487.46460010	+16.59375000	-2.24560547	-0.79101563	+16.80908203	-23.33496094	-44.01123047	+5696	+16.45312500	+0.22851563	-0.11865234	-5.51513672	-28.01513672	+25.79589844	+4896	+13.92626953	-3.23437500	-2.19287109	+30.67382813	-11.64550781	-19.02832031	+3200
+1458241487.46880010	+16.61132813	-2.24121094	-0.77783203	+16.69921875	-23.53271484	-44.01123047	+5708	+16.47070313	+0.22412109	-0.10546875	-5.66894531	-28.14697266	+25.81787109	+4916	+13.94824219	-3.20800781	-2.17089844	+30.65185547	-11.88720703	-19.11621094	+3216
+1458241487.47709990	+16.63769531	-2.23242188	-0.75146484	+16.52343750	-23.90625000	-44.03320313	+5732	+16.50146484	+0.24169922	-0.08349609	-5.86669922	-28.45458984	+25.88378906	+4956	+13.98779297	-3.17285156	-2.14892578	+30.54199219	-12.23876953	-19.24804688	+3244
+1458241487.48130010	+16.64648438	-2.22363281	-0.72509766	+16.47949219	-24.14794922	-44.09912109	+5744	+16.51464844	+0.23730469	-0.06591797	-6.08642578	-28.65234375	+25.92773438	+4976	+14.00097656	-3.15527344	-2.14453125	+30.45410156	-12.37060547	-19.27001953	+3252
+1458241487.48959990	+16.66406250	-2.21923828	-0.66357422	+16.36962891	-24.71923828	-44.29687500	+5780	+16.54541016	+0.24609375	-0.01757813	-6.50390625	-29.13574219	+26.12548828	+5016	+14.03173828	-3.15087891	-2.15332031	+30.12451172	-12.52441406	-19.29199219	+3272
+1458241487.49379990	+16.66845703	-2.21044922	-0.62402344	+16.36962891	-25.07080078	-44.40673828	+5804	+16.55859375	+0.23730469	+0.01318359	-6.89941406	-29.39941406	+26.23535156	+5040	+14.04492188	-3.14648438	-2.16210938	+29.97070313	-12.54638672	-19.29199219	+3280
+1458241487.50210000	+16.68164063	-2.19726563	-0.54492188	+16.36962891	-25.68603516	-44.75830078	+5860	+16.59375000	+0.25048828	+0.07910156	-7.53662109	-29.94873047	+26.56494141	+5084	+14.06689453	-3.17285156	-2.19287109	+29.44335938	-12.54638672	-19.27001953	+3296
+1458241487.51050000	+16.68603516	-2.17968750	-0.47900391	+16.45751953	-26.16943359	-45.04394531	+5928	+16.62890625	+0.25048828	+0.14501953	-8.50341797	-30.41015625	+27.02636719	+5132	+14.08886719	-3.19921875	-2.23242188	+28.95996094	-12.48046875	-19.20410156	+3312
+1458241487.51460000	+16.68603516	-2.17089844	-0.44824219	+16.45751953	-26.43310547	-45.15380859	+5964	+16.64208984	+0.25927734	+0.18017578	-9.00878906	-30.60791016	+27.37792969	+5156	+14.09765625	-3.20800781	-2.25000000	+28.71826172	-12.41455078	-19.18212891	+3320
+1458241487.52290010	+16.68603516	-2.15771484	-0.38232422	+16.54541016	-26.98242188	-45.39550781	+6040	+16.66406250	+0.23730469	+0.24609375	-10.56884766	-31.04736328	+28.16894531	+5208	+14.11523438	-3.22558594	-2.28955078	+28.27880859	-12.34863281	-19.13818359	+3328
+1458241487.52710010	+16.69482422	-2.14892578	-0.35156250	+16.56738281	-27.26806641	-45.50537109	+6084	+16.67724609	+0.23291016	+0.28564453	-11.38183594	-31.24511719	+28.69628906	+5232	+14.12402344	-3.23876953	-2.29394531	+28.05908203	-12.39257813	-19.16015625	+3332
+1458241487.53539990	+16.70361328	-2.13574219	-0.31640625	+16.69921875	-27.53173828	-45.57128906	+6160	+16.70361328	+0.20654297	+0.34277344	-13.29345703	-31.46484375	+29.79492188	+5288	+14.15039063	-3.23876953	-2.29833984	+27.79541016	-12.52441406	-19.20410156	+3332
+1458241487.53959990	+16.70800781	-2.13134766	-0.30322266	+16.69921875	-27.66357422	-45.57128906	+6192	+16.71240234	+0.20214844	+0.36474609	-14.26025391	-31.48681641	+30.38818359	+5312	+14.15917969	-3.23437500	-2.28955078	+27.66357422	-12.63427734	-19.24804688	+3336
+1458241487.54380010	+16.71679688	-2.12255859	-0.30761719	+16.72119141	-27.64160156	-45.48339844	+6224	+16.72119141	+0.18017578	+0.38232422	-15.35888672	-31.46484375	+31.00341797	+5340	+14.17236328	-3.22558594	-2.28076172	+27.61962891	-12.76611328	-19.29199219	+3340
+1458241487.55209990	+16.72558594	-2.10937500	-0.31640625	+16.74316406	-27.70751953	-45.26367188	+6276	+16.72998047	+0.14062500	+0.40429688	-17.62207031	-31.26708984	+32.34375000	+5392	+14.19873047	-3.17724609	-2.24560547	+27.68554688	-13.13964844	-19.40185547	+3360
+1458241487.55629990	+16.72998047	-2.10498047	-0.31640625	+16.76513672	-27.72949219	-45.15380859	+6296	+16.72998047	+0.11425781	+0.41308594	-18.83056641	-31.13525391	+33.02490234	+5416	+14.21191406	-3.14648438	-2.21484375	+27.77343750	-13.38134766	-19.48974609	+3376
+1458241487.56460000	+16.74316406	-2.09619141	-0.31640625	+16.78710938	-27.77343750	-44.91210938	+6324	+16.73437500	+0.07031250	+0.42626953	-21.20361328	-30.76171875	+34.38720703	+5468	+14.23828125	-3.08935547	-2.15332031	+27.94921875	-13.88671875	-19.66552734	+3404
+1458241487.56880000	+16.75195313	-2.09179688	-0.32519531	+16.80908203	-27.70751953	-44.80224609	+6336	+16.73876953	+0.04833984	+0.42626953	-22.36816406	-30.54199219	+35.02441406	+5496	+14.25585938	-3.05859375	-2.12255859	+28.08105469	-14.12841797	-19.75341797	+3424
+1458241487.57710000	+16.76513672	-2.06982422	-0.34716797	+16.89697266	-27.53173828	-44.47265625	+6348	+16.73876953	+0.00439453	+0.42187500	-24.65332031	-29.99267578	+36.25488281	+5544	+14.28222656	-2.99267578	-2.06542969	+28.36669922	-14.58984375	-19.90722656	+3456
+1458241487.58130000	+16.76953125	-2.06103516	-0.35595703	+16.94091797	-27.46582031	-44.36279297	+6348	+16.73437500	-0.01757813	+0.42626953	-25.79589844	-29.75097656	+36.89208984	+5568	+14.29101563	-2.95751953	-2.04345703	+28.49853516	-14.74365234	-19.92919922	+3468
+1458241487.58960010	+16.77832031	-2.03906250	-0.36474609	+17.02880859	-27.33398438	-44.12109375	+6344	+16.72998047	-0.06152344	+0.43066406	-28.08105469	-29.17968750	+38.10058594	+5616	+14.30859375	-2.90478516	-2.00390625	+28.69628906	-15.05126953	-20.01708984	+3496
+1458241487.61459990	+16.80029297	-1.93798828	-0.34277344	+17.81982422	-27.04833984	-43.76953125	+6320	+16.74316406	-0.14501953	+0.50097656	-34.62890625	-27.64160156	+41.66015625	+5732	+14.33496094	-2.87841797	-2.00830078	+28.58642578	-15.09521484	-19.99511719	+3528
+1458241487.61870000	+16.80029297	-1.91601563	-0.33398438	+18.03955078	-27.00439453	-43.76953125	+6320	+16.73876953	-0.16259766	+0.52294922	-35.77148438	-27.42187500	+42.31933594	+5752	+14.33496094	-2.88281250	-2.02587891	+28.49853516	-15.00732422	-19.95117188	+3532
+1458241487.62710000	+16.79589844	-1.87646484	-0.30322266	+18.47900391	-26.98242188	-43.83544922	+6328	+16.74755859	-0.18457031	+0.55810547	-37.99072266	-26.87255859	+43.57177734	+5788	+14.33496094	-2.90917969	-2.06103516	+28.23486328	-14.78759766	-19.86328125	+3544
+1458241487.63120010	+16.79589844	-1.85009766	-0.28564453	+18.76464844	-26.98242188	-43.87939453	+6336	+16.75195313	-0.19775391	+0.58007813	-39.11132813	-26.58691406	+44.20898438	+5804	+14.33496094	-2.92236328	-2.07861328	+28.12500000	-14.69970703	-19.84130859	+3548
+1458241487.63540010	+16.79589844	-1.82812500	-0.26367188	+19.02832031	-27.00439453	-43.94531250	+6344	+16.75634766	-0.21533203	+0.59326172	-40.23193359	-26.23535156	+44.80224609	+5820	+14.33056641	-2.93554688	-2.09619141	+27.99316406	-14.58984375	-19.79736328	+3552
+1458241487.63960000	+16.79589844	-1.80615234	-0.25048828	+19.31396484	-26.98242188	-43.98925781	+6356	+16.76074219	-0.22851563	+0.60644531	-41.35253906	-25.88378906	+45.37353516	+5836	+14.33056641	-2.95312500	-2.11376953	+27.86132813	-14.45800781	-19.77539063	+3556
+1458241487.64790010	+16.79150391	-1.75781250	-0.21972656	+19.97314453	-26.91650391	-44.09912109	+6388	+16.75195313	-0.26806641	+0.63720703	-43.59375000	-25.15869141	+46.56005859	+5872	+14.33056641	-2.97509766	-2.14453125	+27.66357422	-14.23828125	-19.66552734	+3560
+1458241487.65210010	+16.79150391	-1.73583984	-0.20654297	+20.25878906	-26.91650391	-44.12109375	+6400	+16.75634766	-0.29003906	+0.64599609	-44.71435547	-24.71923828	+47.13134766	+5888	+14.33056641	-2.98388672	-2.15771484	+27.57568359	-14.17236328	-19.64355469	+3560
+1458241487.66039990	+16.78710938	-1.69628906	-0.17578125	+20.89599609	-26.93847656	-44.14306641	+6428	+16.74755859	-0.34716797	+0.65917969	-46.95556641	-23.86230469	+48.25195313	+5920	+14.33056641	-2.98388672	-2.16650391	+27.53173828	-14.10644531	-19.62158203	+3552
+1458241487.66459990	+16.79150391	-1.68310547	-0.16699219	+21.15966797	-26.96044922	-44.14306641	+6440	+16.75195313	-0.38232422	+0.66357422	-48.07617188	-23.35693359	+48.73535156	+5936	+14.33056641	-2.97949219	-2.16210938	+27.53173828	-14.12841797	-19.62158203	+3552
+1458241487.67290000	+16.80029297	-1.65234375	-0.16259766	+21.62109375	-26.82861328	-44.03320313	+6448	+16.74755859	-0.44384766	+0.65478516	-50.14160156	-22.32421875	+49.65820313	+5964	+14.33935547	-2.96191406	-2.14453125	+27.61962891	-14.23828125	-19.64355469	+3552
+1458241487.67700000	+16.80468750	-1.64355469	-0.17138672	+21.81884766	-26.71875000	-43.92333984	+6452	+16.74316406	-0.47900391	+0.64599609	-51.19628906	-21.79687500	+50.07568359	+5984	+14.34375000	-2.94873047	-2.13134766	+27.70751953	-14.30419922	-19.66552734	+3556
+1458241487.68120000	+16.80908203	-1.63037109	-0.17578125	+22.03857422	-26.65283203	-43.81347656	+6448	+16.73437500	-0.50976563	+0.64160156	-52.14111328	-21.26953125	+50.51513672	+5996	+14.34375000	-2.93994141	-2.12255859	+27.77343750	-14.39208984	-19.66552734	+3556
+1458241487.68950010	+16.81347656	-1.59960938	-0.18896484	+22.45605469	-26.54296875	-43.63769531	+6436	+16.71679688	-0.59326172	+0.62402344	-54.16259766	-20.17089844	+51.30615234	+6032	+14.35253906	-2.90478516	-2.09179688	+27.97119141	-14.56787109	-19.70947266	+3564
+1458241487.69370010	+16.81787109	-1.58642578	-0.18896484	+22.65380859	-26.52099609	-43.54980469	+6424	+16.71240234	-0.62402344	+0.61962891	-55.06347656	-19.64355469	+51.70166016	+6044	+14.35693359	-2.88720703	-2.07421875	+28.08105469	-14.67773438	-19.73144531	+3568
+1458241487.70199990	+16.82226563	-1.56884766	-0.20214844	+23.00537109	-26.36718750	-43.41796875	+6392	+16.70361328	-0.69873047	+0.61083984	-56.88720703	-18.61083984	+52.44873047	+6072	+14.37011719	-2.85205078	-2.03906250	+28.30078125	-14.91943359	-19.77539063	+3580
+1458241487.71040010	+16.83105469	-1.54248047	-0.21972656	+23.40087891	-26.16943359	-43.30810547	+6360	+16.69042969	-0.76025391	+0.60205078	-58.51318359	-17.55615234	+53.12988281	+6096	+14.37890625	-2.80371094	-1.99072266	+28.58642578	-15.24902344	-19.84130859	+3596
+1458241487.71450000	+16.82666016	-1.52929688	-0.23291016	+23.62060547	-26.05957031	-43.24218750	+6344	+16.68164063	-0.79541016	+0.60644531	-59.34814453	-17.05078125	+53.50341797	+6112	+14.38769531	-2.78173828	-1.96875000	+28.69628906	-15.38085938	-19.84130859	+3600
+1458241487.72289990	+16.81787109	-1.50292969	-0.23291016	+24.08203125	-26.01562500	-43.33007813	+6308	+16.66406250	-0.85253906	+0.63720703	-60.95214844	-16.12792969	+54.36035156	+6140	+14.39648438	-2.73779297	-1.92480469	+28.91601563	-15.66650391	-19.86328125	+3616
+1458241487.73120000	+16.81347656	-1.47216797	-0.21093750	+24.56542969	-26.03759766	-43.52783203	+6284	+16.66406250	-0.90527344	+0.68554688	-62.53417969	-15.22705078	+55.28320313	+6168	+14.40087891	-2.72021484	-1.90283203	+28.93798828	-15.77636719	-19.84130859	+3620
+1458241487.73540000	+16.80908203	-1.46337891	-0.20214844	+24.78515625	-26.01562500	-43.63769531	+6272	+16.66406250	-0.92724609	+0.70751953	-63.25927734	-14.74365234	+55.72265625	+6180	+14.40527344	-2.72460938	-1.90283203	+28.89404297	-15.79833984	-19.81933594	+3620
+1458241487.74370000	+16.79589844	-1.44140625	-0.18457031	+25.22460938	-25.92773438	-43.90136719	+6256	+16.65527344	-0.97119141	+0.76025391	-64.70947266	-13.79882813	+56.62353516	+6208	+14.40087891	-2.73779297	-1.91162109	+28.71826172	-15.73242188	-19.75341797	+3620
+1458241487.74790000	+16.78710938	-1.42822266	-0.18017578	+25.46630859	-25.90576172	-44.03320313	+6252	+16.65087891	-0.99316406	+0.78662109	-65.45654297	-13.29345703	+57.06298828	+6224	+14.40087891	-2.74658203	-1.92041016	+28.63037109	-15.66650391	-19.70947266	+3624
+1458241487.75620010	+16.77392578	-1.39746094	-0.14501953	+25.92773438	-25.90576172	-44.34082031	+6256	+16.64208984	-1.04150391	+0.83935547	-66.90673828	-12.28271484	+57.98583984	+6248	+14.40087891	-2.76855469	-1.93798828	+28.43261719	-15.55664063	-19.64355469	+3628
+1458241487.76029990	+16.76953125	-1.38427734	-0.12744141	+26.12548828	-25.88378906	-44.49462891	+6256	+16.63769531	-1.05908203	+0.87011719	-67.58789063	-11.77734375	+58.46923828	+6260	+14.39648438	-2.77734375	-1.94238281	+28.34472656	-15.51269531	-19.62158203	+3628
+1458241487.76869990	+16.76074219	-1.36230469	-0.09228516	+26.47705078	-25.83984375	-44.80224609	+6264	+16.62890625	-1.10302734	+0.90527344	-68.92822266	-10.70068359	+59.21630859	+6276	+14.39648438	-2.79931641	-1.95996094	+28.16894531	-15.40283203	-19.57763672	+3628
+1458241487.77280000	+16.76074219	-1.34912109	-0.07910156	+26.60888672	-25.72998047	-44.86816406	+6268	+16.62451172	-1.12500000	+0.91406250	-69.58740234	-10.15136719	+59.52392578	+6284	+14.39648438	-2.80810547	-1.96875000	+28.08105469	-15.33691406	-19.55566406	+3628
+1458241487.78119990	+16.75634766	-1.32714844	-0.07031250	+26.82861328	-25.42236328	-44.97802734	+6272	+16.60693359	-1.16455078	+0.91845703	-70.86181641	-9.03076172	+60.05126953	+6300	+14.39648438	-2.83007813	-1.98193359	+27.90527344	-15.27099609	-19.53369141	+3628
+1458241487.78530000	+16.75195313	-1.31396484	-0.07470703	+26.89453125	-25.22460938	-44.97802734	+6276	+16.59375000	-1.19091797	+0.91845703	-71.52099609	-8.48144531	+60.33691406	+6308	+14.40087891	-2.83007813	-1.98632813	+27.83935547	-15.24902344	-19.53369141	+3624
+1458241487.79370000	+16.75634766	-1.28759766	-0.07470703	+27.02636719	-24.85107422	-44.91210938	+6272	+16.57617188	-1.24365234	+0.89648438	-72.79541016	-7.33886719	+60.68847656	+6324	+14.40527344	-2.83007813	-1.98632813	+27.79541016	-15.29296875	-19.53369141	+3620
+1458241487.82279990	+16.78710938	-1.22607422	-0.19335938	+27.04833984	-22.45605469	-43.98925781	+6188	+16.51904297	-1.38867188	+0.75146484	-77.01416016	-3.49365234	+61.41357422	+6392	+14.43603516	-2.72460938	-1.88525391	+28.16894531	-16.10595703	-19.70947266	+3652
+1458241487.83110000	+16.79589844	-1.21728516	-0.21972656	+27.07031250	-21.84082031	-43.72558594	+6144	+16.51464844	-1.41943359	+0.72070313	-78.17871094	-2.39501953	+61.65527344	+6408	+14.44921875	-2.68945313	-1.84570313	+28.30078125	-16.39160156	-19.75341797	+3664
+1458241487.83530000	+16.80468750	-1.21289063	-0.22851563	+27.09228516	-21.53320313	-43.63769531	+6124	+16.51464844	-1.42822266	+0.70751953	-78.75000000	-1.84570313	+61.74316406	+6412	+14.45361328	-2.67187500	-1.82812500	+28.32275391	-16.50146484	-19.77539063	+3672
+1458241487.84360000	+16.80029297	-1.21289063	-0.24609375	+27.15820313	-20.93994141	-43.48388672	+6084	+16.51025391	-1.44580078	+0.68994141	-79.84863281	-0.74707031	+62.05078125	+6424	+14.45800781	-2.65869141	-1.80615234	+28.27880859	-16.63330078	-19.77539063	+3680
+1458241487.84780000	+16.79150391	-1.21289063	-0.25488281	+27.18017578	-20.65429688	-43.41796875	+6068	+16.51025391	-1.45019531	+0.68115234	-80.37597656	-0.17578125	+62.18261719	+6424	+14.45800781	-2.66308594	-1.80175781	+28.21289063	-16.65527344	-19.75341797	+3680
+1458241487.85610010	+16.78271484	-1.21289063	-0.25048828	+27.29003906	-20.23681641	-43.35205078	+6044	+16.51025391	-1.45898438	+0.68554688	-81.43066406	+0.94482422	+62.57812500	+6428	+14.46240234	-2.67626953	-1.81054688	+27.99316406	-16.56738281	-19.68750000	+3684
+1458241487.86030010	+16.78271484	-1.21289063	-0.24169922	+27.35595703	-20.08300781	-43.37402344	+6036	+16.51025391	-1.45458984	+0.68994141	-81.89208984	+1.51611328	+62.77587891	+6432	+14.46240234	-2.68945313	-1.81933594	+27.83935547	-16.47949219	-19.64355469	+3688
+1458241487.86859990	+16.77832031	-1.21289063	-0.22412109	+27.55371094	-19.70947266	-43.39599609	+6036	+16.51904297	-1.44580078	+0.70312500	-82.83691406	+2.61474609	+63.14941406	+6432	+14.46240234	-2.72900391	-1.84570313	+27.46582031	-16.25976563	-19.55566406	+3700
+1458241487.87280010	+16.77392578	-1.21289063	-0.21972656	+27.66357422	-19.51171875	-43.37402344	+6040	+16.51904297	-1.44140625	+0.70312500	-83.34228516	+3.16406250	+63.25927734	+6432	+14.45800781	-2.74658203	-1.85888672	+27.29003906	-16.10595703	-19.48974609	+3704
+1458241487.88109990	+16.76074219	-1.20849609	-0.22851563	+27.86132813	-19.00634766	-43.26416016	+6052	+16.51464844	-1.43261719	+0.70312500	-84.33105469	+4.26269531	+63.45703125	+6428	+14.45800781	-2.79492188	-1.89843750	+26.87255859	-15.77636719	-19.37988281	+3712
+1458241487.88529990	+16.75634766	-1.19970703	-0.23291016	+27.99316406	-18.80859375	-43.19824219	+6064	+16.50585938	-1.43261719	+0.69873047	-84.83642578	+4.83398438	+63.52294922	+6428	+14.45800781	-2.81689453	-1.91601563	+26.69677734	-15.60058594	-19.31396484	+3716
+1458241487.89360000	+16.76513672	-1.18212891	-0.24169922	+28.30078125	-18.39111328	-42.97851563	+6088	+16.50146484	-1.42822266	+0.68554688	-85.86914063	+5.88867188	+63.58886719	+6420	+14.45800781	-2.85205078	-1.94677734	+26.38916016	-15.27099609	-19.22607422	+3720
+1458241487.89780000	+16.76513672	-1.17333984	-0.25048828	+28.45458984	-18.14941406	-42.84667969	+6100	+16.50146484	-1.42822266	+0.67236328	-86.44042969	+6.39404297	+63.56689453	+6420	+14.45800781	-2.86523438	-1.95996094	+26.27929688	-15.13916016	-19.20410156	+3716
+1458241487.90200000	+16.76953125	-1.16455078	-0.27246094	+28.58642578	-17.84179688	-42.67089844	+6112	+16.50146484	-1.43261719	+0.65478516	-86.98974609	+6.89941406	+63.45703125	+6420	+14.45800781	-2.87402344	-1.96435547	+26.21337891	-15.02929688	-19.18212891	+3712
+1458241487.90610000	+16.77832031	-1.15576172	-0.29882813	+28.76220703	-17.46826172	-42.45117188	+6124	+16.49707031	-1.43701172	+0.62402344	-87.56103516	+7.40478516	+63.28125000	+6420	+14.46240234	-2.87402344	-1.96435547	+26.19140625	-14.96337891	-19.18212891	+3708
+1458241487.91440010	+16.79150391	-1.12939453	-0.36914063	+29.04785156	-16.76513672	-41.85791016	+6140	+16.48828125	-1.46777344	+0.55810547	-88.85742188	+8.39355469	+62.84179688	+6424	+14.46679688	-2.86962891	-1.95556641	+26.23535156	-14.85351563	-19.18212891	+3700
+1458241487.91860010	+16.79589844	-1.11621094	-0.39990234	+29.22363281	-16.47949219	-41.57226563	+6140	+16.47509766	-1.48095703	+0.52734375	-89.42871094	+8.85498047	+62.64404297	+6424	+14.46679688	-2.86083984	-1.95117188	+26.30126953	-14.83154297	-19.18212891	+3700
+1458241487.93109990	+16.82666016	-1.08984375	-0.49218750	+29.70703125	-15.57861328	-40.71533203	+6120	+16.46630859	-1.52929688	+0.42626953	-91.25244141	+10.15136719	+61.91894531	+6428	+14.47558594	-2.82128906	-1.91601563	+26.58691406	-14.85351563	-19.20410156	+3704
+1458241487.93530010	+16.83984375	-1.08544922	-0.52294922	+29.86083984	-15.29296875	-40.45166016	+6108	+16.46630859	-1.55126953	+0.38232422	-91.86767578	+10.54687500	+61.58935547	+6432	+14.47998047	-2.80810547	-1.89843750	+26.69677734	-14.87548828	-19.22607422	+3704
+1458241487.94359990	+16.85302734	-1.08105469	-0.58886719	+30.10253906	-14.72167969	-39.88037109	+6072	+16.45751953	-1.58642578	+0.31640625	-93.01025391	+11.29394531	+61.06201172	+6428	+14.48437500	-2.78173828	-1.87207031	+26.91650391	-14.89746094	-19.24804688	+3712
+1458241487.94779990	+16.86181641	-1.07666016	-0.61523438	+30.23437500	-14.47998047	-39.61669922	+6052	+16.45312500	-1.60839844	+0.28564453	-93.55957031	+11.66748047	+60.77636719	+6428	+14.48876953	-2.77294922	-1.85888672	+27.02636719	-14.89746094	-19.27001953	+3716
+1458241487.95190000	+16.86181641	-1.07226563	-0.64599609	+30.38818359	-14.26025391	-39.33105469	+6032	+16.44873047	-1.62597656	+0.25927734	-94.10888672	+12.01904297	+60.55664063	+6424	+14.49316406	-2.75976563	-1.84570313	+27.13623047	-14.87548828	-19.24804688	+3720
+1458241487.95610000	+16.86621094	-1.07226563	-0.65917969	+30.49804688	-14.15039063	-39.15527344	+6004	+16.44873047	-1.63916016	+0.24169922	-94.57031250	+12.37060547	+60.35888672	+6416	+14.49316406	-2.75097656	-1.83691406	+27.22412109	-14.80957031	-19.24804688	+3720
+1458241487.96030000	+16.87060547	-1.08105469	-0.66796875	+30.60791016	-14.04052734	-39.02343750	+5984	+16.44873047	-1.64794922	+0.21972656	-95.00976563	+12.70019531	+60.16113281	+6412	+14.49316406	-2.74658203	-1.83251953	+27.29003906	-14.74365234	-19.22607422	+3724
+1458241487.96440010	+16.87060547	-1.08544922	-0.68115234	+30.69580078	-13.90869141	-38.86962891	+5964	+16.44873047	-1.65673828	+0.21093750	-95.42724609	+13.00781250	+60.00732422	+6404	+14.49316406	-2.74658203	-1.82812500	+27.31201172	-14.65576172	-19.20410156	+3724
+1458241487.97280000	+16.87500000	-1.09863281	-0.69873047	+30.89355469	-13.68896484	-38.60595703	+5932	+16.45312500	-1.65673828	+0.18896484	-96.13037109	+13.64501953	+59.67773438	+6384	+14.49316406	-2.76416016	-1.83691406	+27.26806641	-14.41406250	-19.16015625	+3728
+1458241487.97690010	+16.86621094	-1.10302734	-0.71191406	+31.00341797	-13.53515625	-38.47412109	+5920	+16.45312500	-1.66113281	+0.18457031	-96.48193359	+13.95263672	+59.54589844	+6376	+14.49316406	-2.78173828	-1.84570313	+27.18017578	-14.23828125	-19.11621094	+3732
+1458241487.98110010	+16.85742188	-1.11181641	-0.72070313	+31.09130859	-13.46923828	-38.36425781	+5912	+16.45312500	-1.65673828	+0.18457031	-96.76757813	+14.23828125	+59.43603516	+6368	+14.49316406	-2.80371094	-1.86328125	+27.09228516	-14.06250000	-19.07226563	+3736
+1458241487.98519990	+16.84863281	-1.11621094	-0.72509766	+31.17919922	-13.40332031	-38.25439453	+5908	+16.45312500	-1.65673828	+0.18457031	-97.03125000	+14.52392578	+59.32617188	+6356	+14.49316406	-2.82128906	-1.88525391	+26.98242188	-13.84277344	-19.00634766	+3740
+1458241487.98939990	+16.84423828	-1.12500000	-0.72949219	+31.26708984	-13.35937500	-38.16650391	+5908	+16.45751953	-1.65234375	+0.18457031	-97.31689453	+14.80957031	+59.23828125	+6348	+14.48876953	-2.84765625	-1.90722656	+26.85058594	-13.62304688	-18.94042969	+3748
+1458241487.99359990	+16.83984375	-1.12939453	-0.73388672	+31.35498047	-13.29345703	-38.07861328	+5908	+16.45751953	-1.64355469	+0.18896484	-97.49267578	+15.09521484	+59.15039063	+6340	+14.48876953	-2.86962891	-1.92480469	+26.71875000	-13.42529297	-18.87451172	+3752
+1458241488.00190000	+16.83105469	-1.14697266	-0.73828125	+31.50878906	-13.20556641	-37.90283203	+5920	+16.46191406	-1.63476563	+0.18896484	-97.93212891	+15.57861328	+58.95263672	+6324	+14.48437500	-2.92236328	-1.96875000	+26.43310547	-13.02978516	-18.78662109	+3756
+1458241488.00609990	+16.82226563	-1.15576172	-0.74707031	+31.55273438	-13.07373047	-37.74902344	+5932	+16.46191406	-1.62158203	+0.18896484	-98.06396484	+15.82031250	+58.86474609	+6316	+14.48437500	-2.99707031	-2.01269531	+26.08154297	-12.56835938	-18.67675781	+3768
+1458241488.01020000	+16.81787109	-1.15576172	-0.76025391	+31.64062500	-12.98583984	-37.57324219	+5948	+16.46630859	-1.62597656	+0.19335938	-98.28369141	+16.01806641	+58.75488281	+6308	+14.47998047	-3.01025391	-2.03466797	+26.01562500	-12.39257813	-18.63281250	+3768
+1458241488.01440000	+16.81347656	-1.15576172	-0.77343750	+31.72851563	-12.85400391	-37.39746094	+5960	+16.46630859	-1.63037109	+0.18017578	-98.52539063	+16.21582031	+58.57910156	+6304	+14.47998047	-3.02343750	-2.04785156	+25.97167969	-12.28271484	-18.58886719	+3764
+1458241488.02270010	+16.80908203	-1.16015625	-0.80419922	+31.86035156	-12.63427734	-37.02392578	+5984	+16.46191406	-1.63037109	+0.16699219	-98.85498047	+16.54541016	+58.35937500	+6292	+14.47998047	-3.02783203	-2.06103516	+26.03759766	-12.17285156	-18.56689453	+3748
+1458241488.03940010	+16.83105469	-1.16455078	-0.84375000	+32.10205078	-12.28271484	-36.25488281	+6000	+16.47070313	-1.67431641	+0.10107422	-99.64599609	+16.96289063	+57.67822266	+6276	+14.49316406	-2.99707031	-2.00390625	+26.38916016	-12.45849609	-18.65478516	+3748
+1458241488.04360010	+16.83984375	-1.16455078	-0.86132813	+32.12402344	-12.15087891	-36.05712891	+6000	+16.47070313	-1.68310547	+0.07470703	-99.82177734	+17.02880859	+57.48046875	+6272	+14.49755859	-2.98828125	-1.99511719	+26.49902344	-12.50244141	-18.65478516	+3748
+1458241488.04769990	+16.84423828	-1.16015625	-0.88330078	+32.18994141	-12.01904297	-35.81542969	+5996	+16.46630859	-1.70068359	+0.05273438	-100.04150391	+17.09472656	+57.30468750	+6272	+14.49755859	-2.97070313	-1.98193359	+26.63085938	-12.59033203	-18.67675781	+3752
+1458241488.05189990	+16.84863281	-1.15136719	-0.90087891	+32.25585938	-11.88720703	-35.59570313	+5992	+16.46630859	-1.72265625	+0.02636719	-100.26123047	+17.13867188	+57.08496094	+6272	+14.50195313	-2.95312500	-1.96875000	+26.76269531	-12.67822266	-18.69873047	+3756
+1458241488.05609990	+16.85742188	-1.15136719	-0.90966797	+32.27783203	-11.82128906	-35.46386719	+5980	+16.46191406	-1.73583984	+0.00439453	-100.43701172	+17.16064453	+56.93115234	+6268	+14.50195313	-2.93994141	-1.95556641	+26.87255859	-12.74414063	-18.69873047	+3760
+1458241488.06020000	+16.86621094	-1.15136719	-0.91845703	+32.29980469	-11.73339844	-35.33203125	+5964	+16.45751953	-1.74902344	-0.01318359	-100.59082031	+17.20458984	+56.77734375	+6268	+14.50634766	-2.93115234	-1.93798828	+26.98242188	-12.83203125	-18.72070313	+3764
+1458241488.06440000	+16.87060547	-1.15136719	-0.92724609	+32.32177734	-11.66748047	-35.20019531	+5944	+16.45751953	-1.76220703	-0.03076172	-100.74462891	+17.22656250	+56.66748047	+6264	+14.50634766	-2.91796875	-1.92480469	+27.09228516	-12.91992188	-18.74267578	+3768
+1458241488.06850000	+16.87939453	-1.15576172	-0.93164063	+32.32177734	-11.62353516	-35.11230469	+5928	+16.46191406	-1.77099609	-0.04394531	-100.85449219	+17.24853516	+56.55761719	+6260	+14.50634766	-2.91357422	-1.91601563	+27.18017578	-12.96386719	-18.76464844	+3772
+1458241488.07270000	+16.88818359	-1.16015625	-0.93164063	+32.32177734	-11.55761719	-35.02441406	+5908	+16.46191406	-1.77978516	-0.06152344	-100.98632813	+17.24853516	+56.40380859	+6260	+14.50634766	-2.90917969	-1.90722656	+27.22412109	-13.00781250	-18.76464844	+3776
+1458241488.07690000	+16.88818359	-1.16455078	-0.94482422	+32.32177734	-11.42578125	-34.93652344	+5892	+16.45751953	-1.79296875	-0.07470703	-101.11816406	+17.27050781	+56.29394531	+6256	+14.50634766	-2.90478516	-1.90283203	+27.26806641	-13.00781250	-18.76464844	+3776
+1458241488.08100010	+16.88818359	-1.16894531	-0.95361328	+32.32177734	-11.35986328	-34.89257813	+5872	+16.45312500	-1.79736328	-0.08349609	-101.18408203	+17.27050781	+56.25000000	+6252	+14.50634766	-2.90917969	-1.90283203	+27.26806641	-12.98583984	-18.74267578	+3780
+1458241488.08520010	+16.88818359	-1.17333984	-0.96240234	+32.29980469	-11.29394531	-34.84863281	+5860	+16.45312500	-1.79736328	-0.09228516	-101.25000000	+17.27050781	+56.16210938	+6248	+14.50634766	-2.91357422	-1.90722656	+27.24609375	-12.94189453	-18.72070313	+3780
+1458241488.08940010	+16.88378906	-1.17773438	-0.97119141	+32.27783203	-11.22802734	-34.84863281	+5844	+16.44873047	-1.79736328	-0.09228516	-101.27197266	+17.29248047	+56.14013672	+6244	+14.50195313	-2.92675781	-1.92041016	+27.18017578	-12.85400391	-18.67675781	+3784
+1458241488.09770010	+16.87500000	-1.19531250	-0.96240234	+32.23388672	-11.20605469	-34.93652344	+5824	+16.45312500	-1.79296875	-0.08349609	-101.29394531	+17.31445313	+56.16210938	+6240	+14.49755859	-2.95751953	-1.94238281	+27.02636719	-12.67822266	-18.61083984	+3792
+1458241488.10190010	+16.87060547	-1.21289063	-0.96240234	+32.16796875	-11.18408203	-34.98046875	+5820	+16.45312500	-1.78857422	-0.07910156	-101.29394531	+17.31445313	+56.16210938	+6236	+14.49316406	-2.97949219	-1.95996094	+26.89453125	-12.54638672	-18.56689453	+3796
+1458241488.10599990	+16.87060547	-1.22167969	-0.96240234	+32.14599609	-11.16210938	-35.00244141	+5816	+16.45312500	-1.78857422	-0.07470703	-101.29394531	+17.31445313	+56.16210938	+6232	+14.48876953	-3.01025391	-1.98193359	+26.74072266	-12.37060547	-18.52294922	+3804
+1458241488.11019990	+16.86621094	-1.23046875	-0.96679688	+32.10205078	-11.11816406	-35.02441406	+5816	+16.45312500	-1.78417969	-0.07470703	-101.29394531	+17.29248047	+56.16210938	+6232	+14.48437500	-3.03662109	-2.00830078	+26.56494141	-12.17285156	-18.45703125	+3808
+1458241488.11439990	+16.86181641	-1.24365234	-0.97119141	+32.05810547	-11.05224609	-35.04638672	+5816	+16.45312500	-1.78417969	-0.07031250	-101.29394531	+17.29248047	+56.16210938	+6228	+14.47558594	-3.06738281	-2.03466797	+26.41113281	-11.97509766	-18.39111328	+3812
+1458241488.11850000	+16.85742188	-1.25244141	-0.97558594	+32.03613281	-10.98632813	-35.06835938	+5820	+16.45312500	-1.77978516	-0.06591797	-101.29394531	+17.27050781	+56.16210938	+6228	+14.46679688	-3.11572266	-2.07421875	+26.14746094	-11.66748047	-18.30322266	+3820
+1458241488.12270000	+16.84863281	-1.26562500	-0.97998047	+32.01416016	-10.94238281	-35.09033203	+5828	+16.44873047	-1.77978516	-0.06152344	-101.27197266	+17.24853516	+56.16210938	+6228	+14.46240234	-3.15087891	-2.10937500	+25.94970703	-11.40380859	-18.23730469	+3828
+1458241488.12690000	+16.84423828	-1.27441406	-0.98437500	+31.97021484	-10.92041016	-35.11230469	+5832	+16.44873047	-1.77978516	-0.05712891	-101.27197266	+17.20458984	+56.16210938	+6228	+14.45361328	-3.18603516	-2.13574219	+25.79589844	-11.20605469	-18.19335938	+3828
+1458241488.13100000	+16.83984375	-1.28759766	-0.98876953	+31.92626953	-10.87646484	-35.13427734	+5840	+16.44873047	-1.78417969	-0.05712891	-101.27197266	+17.18261719	+56.16210938	+6224	+14.44921875	-3.22119141	-2.16210938	+25.64208984	-10.96435547	-18.14941406	+3828
+1458241488.13520000	+16.83984375	-1.29638672	-0.99316406	+31.90429688	-10.81054688	-35.11230469	+5852	+16.45312500	-1.78417969	-0.05273438	-101.29394531	+17.13867188	+56.14013672	+6224	+14.44482422	-3.24316406	-2.17968750	+25.57617188	-10.81054688	-18.12744141	+3824
+1458241488.13930010	+16.83984375	-1.30957031	-1.00195313	+31.88232422	-10.76660156	-35.11230469	+5860	+16.45312500	-1.78857422	-0.05712891	-101.31591797	+17.09472656	+56.11816406	+6224	+14.44042969	-3.26074219	-2.18847656	+25.55419922	-10.70068359	-18.10546875	+3816
+1458241488.14350010	+16.83544922	-1.32275391	-1.01513672	+31.83837891	-10.65673828	-35.04638672	+5872	+16.45312500	-1.79296875	-0.05712891	-101.33789063	+17.05078125	+56.07421875	+6228	+14.44042969	-3.26953125	-2.18847656	+25.57617188	-10.63476563	-18.08349609	+3812
+1458241488.14770010	+16.83544922	-1.33593750	-1.03271484	+31.81640625	-10.54687500	-34.98046875	+5880	+16.44873047	-1.80175781	-0.06152344	-101.35986328	+17.00683594	+56.00830078	+6228	+14.44042969	-3.26953125	-2.19287109	+25.64208984	-10.56884766	-18.08349609	+3800
+1458241488.15179990	+16.83544922	-1.34472656	-1.05029297	+31.81640625	-10.43701172	-34.87060547	+5888	+16.44873047	-1.81054688	-0.06591797	-101.38183594	+16.94091797	+55.96435547	+6232	+14.44042969	-3.26953125	-2.18408203	+25.75195313	-10.56884766	-18.08349609	+3792
+1458241488.15599990	+16.83984375	-1.35351563	-1.07226563	+31.81640625	-10.32714844	-34.73876953	+5896	+16.44873047	-1.81933594	-0.07470703	-101.42578125	+16.85302734	+55.87646484	+6232	+14.44042969	-3.26074219	-2.17529297	+25.86181641	-10.56884766	-18.10546875	+3788
+1458241488.16020010	+16.83984375	-1.36230469	-1.09423828	+31.83837891	-10.19531250	-34.60693359	+5900	+16.44873047	-1.83251953	-0.08349609	-101.49169922	+16.76513672	+55.76660156	+6236	+14.44042969	-3.25634766	-2.16210938	+26.01562500	-10.59082031	-18.12744141	+3788
+1458241488.16430000	+16.84863281	-1.37109375	-1.11181641	+31.83837891	-10.10742188	-34.45312500	+5900	+16.44873047	-1.84570313	-0.09667969	-101.53564453	+16.67724609	+55.67871094	+6240	+14.44482422	-3.24755859	-2.14453125	+26.16943359	-10.63476563	-18.14941406	+3784
+1458241488.16849990	+16.85742188	-1.37988281	-1.13818359	+31.88232422	-9.97558594	-34.25537109	+5896	+16.44873047	-1.87646484	-0.11865234	-101.64550781	+16.47949219	+55.43701172	+6248	+14.44482422	-3.23876953	-2.12695313	+26.34521484	-10.70068359	-18.19335938	+3788
+1458241488.17269990	+16.86621094	-1.38867188	-1.16455078	+31.92626953	-9.84375000	-34.05761719	+5888	+16.44873047	-1.90283203	-0.14501953	-101.73339844	+16.28173828	+55.19531250	+6256	+14.44921875	-3.22998047	-2.10498047	+26.52099609	-10.74462891	-18.23730469	+3788
+1458241488.17680000	+16.87060547	-1.39306641	-1.19091797	+31.97021484	-9.68994141	-33.85986328	+5876	+16.45312500	-1.92919922	-0.16699219	-101.79931641	+16.10595703	+54.97558594	+6264	+14.44921875	-3.21679688	-2.09179688	+26.71875000	-10.74462891	-18.25927734	+3792
+1458241488.18100000	+16.87939453	-1.40185547	-1.21728516	+32.01416016	-9.55810547	-33.66210938	+5864	+16.45312500	-1.97314453	-0.21093750	-101.90917969	+15.77636719	+54.58007813	+6276	+14.44921875	-3.20800781	-2.07861328	+26.91650391	-10.74462891	-18.28125000	+3792
+1458241488.18520000	+16.88818359	-1.40625000	-1.23486328	+32.08007813	-9.47021484	-33.50830078	+5848	+16.45312500	-2.00390625	-0.24609375	-101.93115234	+15.53466797	+54.29443359	+6284	+14.44921875	-3.20800781	-2.06982422	+27.07031250	-10.74462891	-18.28125000	+3796
+1458241488.18930010	+16.89257813	-1.40625000	-1.25244141	+32.16796875	-9.38232422	-33.39843750	+5828	+16.45312500	-2.02587891	-0.26806641	-101.93115234	+15.33691406	+54.07470703	+6284	+14.45361328	-3.20361328	-2.06542969	+27.20214844	-10.70068359	-18.30322266	+3796
+1458241488.19350000	+16.89697266	-1.41064453	-1.26562500	+32.23388672	-9.33837891	-33.35449219	+5808	+16.45751953	-2.04345703	-0.29443359	-101.86523438	+15.11718750	+53.87695313	+6288	+14.45361328	-3.20800781	-2.06103516	+27.31201172	-10.63476563	-18.32519531	+3796
+1458241488.19770000	+16.90576172	-1.41943359	-1.27880859	+32.27783203	-9.29443359	-33.33251953	+5788	+16.46191406	-2.05664063	-0.30761719	-101.77734375	+14.91943359	+53.74511719	+6288	+14.44921875	-3.22558594	-2.06103516	+27.35595703	-10.54687500	-18.34716797	+3800
+1458241488.20180010	+16.91015625	-1.43261719	-1.28759766	+32.32177734	-9.20654297	-33.35449219	+5772	+16.47070313	-2.06542969	-0.32080078	-101.66748047	+14.74365234	+53.63525391	+6288	+14.44921875	-3.24755859	-2.07861328	+27.35595703	-10.37109375	-18.30322266	+3808
+1458241488.20600010	+16.91015625	-1.45019531	-1.29199219	+32.32177734	-9.18457031	-33.42041016	+5756	+16.47509766	-2.06982422	-0.32958984	-101.49169922	+14.54589844	+53.52539063	+6284	+14.44482422	-3.27392578	-2.10498047	+27.31201172	-10.15136719	-18.28125000	+3816
+1458241488.21020010	+16.91455078	-1.46777344	-1.29199219	+32.34375000	-9.18457031	-33.53027344	+5744	+16.47949219	-2.06982422	-0.33837891	-101.29394531	+14.37011719	+53.45947266	+6284	+14.44482422	-3.30908203	-2.12695313	+27.24609375	-9.95361328	-18.25927734	+3824
+1458241488.21429990	+16.91455078	-1.48095703	-1.30517578	+32.36572266	-9.09667969	-33.61816406	+5736	+16.47949219	-2.06982422	-0.34716797	-101.11816406	+14.19433594	+53.34960938	+6284	+14.44042969	-3.34423828	-2.16210938	+27.18017578	-9.66796875	-18.19335938	+3836
+1458241488.21849990	+16.91015625	-1.49853516	-1.31396484	+32.40966797	-9.03076172	-33.75000000	+5732	+16.48388672	-2.06982422	-0.35156250	-100.89843750	+14.01855469	+53.30566406	+6280	+14.43603516	-3.37939453	-2.20166016	+27.07031250	-9.40429688	-18.14941406	+3844
+1458241488.22260000	+16.90576172	-1.51611328	-1.32275391	+32.43164063	-8.96484375	-33.92578125	+5732	+16.48388672	-2.07421875	-0.35595703	-100.70068359	+13.84277344	+53.28369141	+6284	+14.43164063	-3.42333984	-2.24121094	+26.93847656	-9.11865234	-18.10546875	+3852
+1458241488.22680000	+16.90136719	-1.53369141	-1.33593750	+32.43164063	-8.89892578	-34.10156250	+5736	+16.49267578	-2.07421875	-0.35595703	-100.50292969	+13.66699219	+53.26171875	+6284	+14.42724609	-3.47167969	-2.27636719	+26.80664063	-8.83300781	-18.06152344	+3860
+1458241488.23099990	+16.89697266	-1.56005859	-1.34912109	+32.47558594	-8.81103516	-34.34326172	+5744	+16.50146484	-2.07421875	-0.35595703	-100.23925781	+13.49121094	+53.28369141	+6284	+14.42285156	-3.51562500	-2.31152344	+26.69677734	-8.59130859	-18.06152344	+3864
+1458241488.23510000	+16.89257813	-1.58642578	-1.36230469	+32.49755859	-8.72314453	-34.56298828	+5756	+16.50585938	-2.07861328	-0.35595703	-100.04150391	+13.31542969	+53.26171875	+6288	+14.41845703	-3.56396484	-2.34667969	+26.56494141	-8.34960938	-18.06152344	+3868
+1458241488.23930000	+16.88818359	-1.61279297	-1.37988281	+32.49755859	-8.59130859	-34.76074219	+5772	+16.51464844	-2.08300781	-0.36914063	-99.84375000	+13.11767578	+53.17382813	+6292	+14.41845703	-3.61230469	-2.38623047	+26.43310547	-8.06396484	-18.03955078	+3872
+1458241488.24350000	+16.88378906	-1.65673828	-1.41064453	+32.49755859	-8.39355469	-35.02441406	+5796	+16.51464844	-2.08740234	-0.38232422	-99.64599609	+12.94189453	+53.12988281	+6296	+14.41406250	-3.65625000	-2.42138672	+26.32324219	-7.82226563	-18.03955078	+3876
+1458241488.24760010	+16.87500000	-1.67871094	-1.44140625	+32.54150391	-8.26171875	-35.20019531	+5816	+16.51904297	-2.10498047	-0.39111328	-99.51416016	+12.78808594	+53.10791016	+6304	+14.40966797	-3.69140625	-2.45654297	+26.27929688	-7.60253906	-18.03955078	+3876
+1458241488.25180010	+16.87060547	-1.70068359	-1.46777344	+32.60742188	-8.12988281	-35.35400391	+5836	+16.52783203	-2.11816406	-0.40869141	-99.38232422	+12.61230469	+53.02001953	+6312	+14.40966797	-3.72656250	-2.48291016	+26.23535156	-7.44873047	-18.06152344	+3872
+1458241488.25600000	+16.86621094	-1.71386719	-1.51171875	+32.69531250	-7.93212891	-35.44189453	+5856	+16.53222656	-2.13574219	-0.42626953	-99.25048828	+12.45849609	+52.97607422	+6320	+14.41406250	-3.75732422	-2.49609375	+26.23535156	-7.36083984	-18.14941406	+3868
+1458241488.26009990	+16.86621094	-1.73583984	-1.55126953	+32.73925781	-7.75634766	-35.48583984	+5876	+16.53662109	-2.16210938	-0.43945313	-99.16259766	+12.30468750	+52.95410156	+6328	+14.41406250	-3.78369141	-2.51367188	+26.25732422	-7.25097656	-18.21533203	+3864
+1458241488.26430010	+16.87500000	-1.76220703	-1.57763672	+32.78320313	-7.71240234	-35.57373047	+5888	+16.54541016	-2.19287109	-0.47021484	-99.11865234	+12.12890625	+52.80029297	+6340	+14.41845703	-3.81005859	-2.51806641	+26.30126953	-7.20703125	-18.34716797	+3856
+1458241488.26850010	+16.88818359	-1.78857422	-1.60839844	+32.82714844	-7.60253906	-35.59570313	+5900	+16.55419922	-2.22363281	-0.50537109	-99.05273438	+11.95312500	+52.66845703	+6352	+14.42724609	-3.83203125	-2.51806641	+26.36718750	-7.20703125	-18.47900391	+3852
+1458241488.27259990	+16.89697266	-1.81054688	-1.63916016	+32.87109375	-7.51464844	-35.59570313	+5908	+16.56298828	-2.25878906	-0.54052734	-99.03076172	+11.77734375	+52.51464844	+6364	+14.43603516	-3.84082031	-2.51367188	+26.49902344	-7.22900391	-18.58886719	+3844
+1458241488.27679990	+16.91015625	-1.82812500	-1.67871094	+32.93701172	-7.38281250	-35.55175781	+5912	+16.56738281	-2.29394531	-0.58447266	-98.98681641	+11.60156250	+52.29492188	+6376	+14.44921875	-3.85400391	-2.51367188	+26.65283203	-7.25097656	-18.72070313	+3840
+1458241488.28099990	+16.92333984	-1.85449219	-1.71386719	+32.98095703	-7.25097656	-35.52978516	+5912	+16.57177734	-2.32470703	-0.62402344	-98.94287109	+11.40380859	+52.18505859	+6384	+14.45800781	-3.86718750	-2.50927734	+26.76269531	-7.27294922	-18.87451172	+3840
+1458241488.28510000	+16.93212891	-1.87207031	-1.75341797	+33.02490234	-7.16308594	-35.48583984	+5908	+16.57617188	-2.37304688	-0.65917969	-98.94287109	+11.20605469	+52.05322266	+6396	+14.46679688	-3.87158203	-2.50927734	+26.91650391	-7.33886719	-19.00634766	+3836
+1458241488.28930000	+16.95410156	-1.88964844	-1.78417969	+33.09082031	-7.11914063	-35.48583984	+5900	+16.58935547	-2.42138672	-0.70312500	-98.94287109	+10.98632813	+51.89941406	+6408	+14.47998047	-3.87597656	-2.50488281	+27.09228516	-7.38281250	-19.16015625	+3836
+1458241488.29340000	+16.96728516	-1.91162109	-1.81054688	+33.13476563	-7.09716797	-35.48583984	+5888	+16.59375000	-2.46093750	-0.74267578	-98.87695313	+10.76660156	+51.76757813	+6416	+14.49316406	-3.88916016	-2.49609375	+27.22412109	-7.47070313	-19.35791016	+3836
+1458241488.29760000	+16.98925781	-1.94677734	-1.83691406	+33.11279297	-7.05322266	-35.55175781	+5880	+16.60253906	-2.50488281	-0.78222656	-98.78906250	+10.50292969	+51.63574219	+6424	+14.50634766	-3.90673828	-2.48730469	+27.33398438	-7.53662109	-19.55566406	+3840
+1458241488.30180000	+17.01562500	-1.98193359	-1.87207031	+33.11279297	-6.96533203	-35.57373047	+5868	+16.61572266	-2.54882813	-0.82617188	-98.72314453	+10.21728516	+51.48193359	+6436	+14.51953125	-3.92431641	-2.49169922	+27.44384766	-7.51464844	-19.70947266	+3844
+1458241488.30590010	+17.03320313	-2.02148438	-1.90283203	+33.02490234	-6.89941406	-35.66162109	+5856	+16.62451172	-2.58398438	-0.86132813	-98.54736328	+9.90966797	+51.41601563	+6440	+14.53271484	-3.95068359	-2.50488281	+27.48779297	-7.49267578	-19.88525391	+3852
+1458241488.31010010	+17.05517578	-2.05664063	-1.93359375	+33.00292969	-6.85546875	-35.74951172	+5844	+16.63769531	-2.62792969	-0.89648438	-98.41552734	+9.58007813	+51.35009766	+6452	+14.54150391	-3.98144531	-2.51367188	+27.50976563	-7.49267578	-20.03906250	+3860
+1458241488.31430010	+17.06835938	-2.09179688	-1.97753906	+32.95898438	-6.70166016	-35.79345703	+5836	+16.65087891	-2.67626953	-0.92724609	-98.23974609	+9.18457031	+51.30615234	+6460	+14.55468750	-4.01220703	-2.54003906	+27.50976563	-7.38281250	-20.12695313	+3872
+1458241488.31839990	+17.07275391	-2.13134766	-2.00830078	+32.89306641	-6.67968750	-35.96923828	+5828	+16.65966797	-2.71142578	-0.94482422	-97.97607422	+8.78906250	+51.39404297	+6468	+14.55908203	-4.05615234	-2.57080078	+27.44384766	-7.27294922	-20.28076172	+3884
+1458241488.32259990	+17.08154297	-2.17968750	-2.03906250	+32.78320313	-6.63574219	-36.16699219	+5824	+16.67285156	-2.75537109	-0.95800781	-97.71240234	+8.34960938	+51.48193359	+6476	+14.56787109	-4.11328125	-2.60156250	+27.29003906	-7.14111328	-20.45654297	+3900
+1458241488.32680010	+17.09912109	-2.23242188	-2.06982422	+32.67333984	-6.56982422	-36.38671875	+5820	+16.69482422	-2.79931641	-0.97119141	-97.44873047	+7.86621094	+51.56982422	+6488	+14.57666016	-4.17480469	-2.64111328	+27.15820313	-6.96533203	-20.61035156	+3916
+1458241488.33090000	+17.11230469	-2.28515625	-2.09619141	+32.54150391	-6.52587891	-36.65039063	+5824	+16.71240234	-2.83447266	-0.97558594	-97.05322266	+7.36083984	+51.74560547	+6492	+14.58105469	-4.24072266	-2.68505859	+26.96044922	-6.76757813	-20.74218750	+3936
+1458241488.33509990	+17.12548828	-2.35107422	-2.12255859	+32.38769531	-6.48193359	-36.93603516	+5828	+16.73437500	-2.87402344	-0.97998047	-96.67968750	+6.78955078	+51.87744141	+6504	+14.58544922	-4.31542969	-2.73339844	+26.71875000	-6.54785156	-20.89599609	+3956
+1458241488.33929990	+17.13427734	-2.41259766	-2.16210938	+32.23388672	-6.37207031	-37.19970703	+5840	+16.76074219	-2.91796875	-0.97998047	-96.28417969	+6.19628906	+52.03125000	+6516	+14.58984375	-4.39892578	-2.79052734	+26.47705078	-6.28417969	-21.00585938	+3976
+1458241488.34340000	+17.13867188	-2.47851563	-2.19287109	+32.03613281	-6.28417969	-37.48535156	+5856	+16.78271484	-2.95312500	-0.97119141	-95.82275391	+5.55908203	+52.25097656	+6532	+14.58984375	-4.48242188	-2.85205078	+26.16943359	-5.99853516	-21.13769531	+3996
+1458241488.34760000	+17.14306641	-2.53564453	-2.22363281	+31.88232422	-6.24023438	-37.79296875	+5876	+16.80468750	-2.99707031	-0.96679688	-95.40527344	+4.92187500	+52.44873047	+6552	+14.58984375	-4.56591797	-2.90917969	+25.90576172	-5.73486328	-21.26953125	+4012
+1458241488.35180000	+17.15185547	-2.59277344	-2.25000000	+31.75048828	-6.21826172	-38.10058594	+5896	+16.83544922	-3.04541016	-0.95800781	-94.96582031	+4.21875000	+52.64648438	+6568	+14.59423828	-4.64501953	-2.96630859	+25.64208984	-5.51513672	-21.42333984	+4028
+1458241488.35590000	+17.16064453	-2.64990234	-2.27636719	+31.61865234	-6.19628906	-38.43017578	+5920	+16.85302734	-3.08935547	-0.94482422	-94.48242188	+3.51562500	+52.88818359	+6588	+14.59423828	-4.72851563	-3.02343750	+25.35644531	-5.27343750	-21.59912109	+4044
+1458241488.36010000	+17.16943359	-2.71582031	-2.30273438	+31.42089844	-6.17431641	-38.78173828	+5948	+16.87939453	-3.13330078	-0.93603516	-93.99902344	+2.76855469	+53.08593750	+6612	+14.59863281	-4.81201172	-3.08056641	+25.11474609	-5.03173828	-21.77490234	+4056
+1458241488.36430000	+17.19140625	-2.79052734	-2.31591797	+31.24511719	-6.24023438	-39.15527344	+5976	+16.91455078	-3.17724609	-0.93164063	-93.51562500	+2.02148438	+53.26171875	+6636	+14.60742188	-4.89550781	-3.12451172	+24.87304688	-4.87792969	-21.99462891	+4068
+1458241488.36840010	+17.21337891	-2.86083984	-2.34667969	+31.04736328	-6.17431641	-39.44091797	+6012	+16.94091797	-3.22998047	-0.93164063	-93.03222656	+1.27441406	+53.32763672	+6656	+14.61621094	-4.97900391	-3.16845703	+24.63134766	-4.70214844	-22.19238281	+4080
+1458241488.37260010	+17.23095703	-2.92236328	-2.37744141	+30.89355469	-6.13037109	-39.68261719	+6044	+16.97607422	-3.27832031	-0.94042969	-92.57080078	+0.52734375	+53.37158203	+6680	+14.62939453	-5.04492188	-3.21679688	+24.47753906	-4.54833984	-22.39013672	+4084
+1458241488.37669990	+17.25292969	-2.98388672	-2.40380859	+30.73974609	-6.10839844	-39.96826172	+6076	+17.00683594	-3.33105469	-0.95800781	-92.06542969	-0.19775391	+53.37158203	+6708	+14.64257813	-5.11083984	-3.24755859	+24.32373047	-4.48242188	-22.60986328	+4088
+1458241488.38089990	+17.27050781	-3.04980469	-2.43896484	+30.56396484	-6.06445313	-40.18798828	+6112	+17.02880859	-3.38818359	-0.97119141	-91.62597656	-0.96679688	+53.34960938	+6740	+14.65576172	-5.17675781	-3.27392578	+24.19189453	-4.46044922	-22.87353516	+4088
+1458241488.38509990	+17.28808594	-3.11132813	-2.46972656	+30.41015625	-6.04248047	-40.38574219	+6144	+17.05078125	-3.44531250	-0.99316406	-91.18652344	-1.69189453	+53.30566406	+6772	+14.67333984	-5.22070313	-3.30029297	+24.16992188	-4.43847656	-23.09326172	+4088
+1458241488.38920000	+17.32324219	-3.17285156	-2.49169922	+30.25634766	-6.13037109	-40.64941406	+6168	+17.08154297	-3.50683594	-1.01953125	-90.72509766	-2.41699219	+53.23974609	+6804	+14.69970703	-5.26464844	-3.30029297	+24.12597656	-4.52636719	-23.42285156	+4084
+1458241488.39340000	+17.36279297	-3.23876953	-2.52246094	+30.08056641	-6.13037109	-40.80322266	+6192	+17.10351563	-3.58154297	-1.05029297	-90.35156250	-3.12011719	+53.10791016	+6836	+14.73046875	-5.31298828	-3.30908203	+24.10400391	-4.61425781	-23.68652344	+4080
+1458241488.39759990	+17.39794922	-3.30908203	-2.55761719	+29.88281250	-6.08642578	-40.95703125	+6212	+17.13427734	-3.64306641	-1.08984375	-89.89013672	-3.84521484	+52.88818359	+6872	+14.75683594	-5.35253906	-3.31347656	+24.10400391	-4.70214844	-23.97216797	+4076
+1458241488.40170000	+17.43310547	-3.38378906	-2.59716797	+29.68505859	-6.06445313	-41.11083984	+6228	+17.16503906	-3.70458984	-1.13378906	-89.42871094	-4.54833984	+52.69042969	+6908	+14.78759766	-5.39648438	-3.31347656	+24.10400391	-4.81201172	-24.25781250	+4076
+1458241488.40590000	+17.46386719	-3.45849609	-2.64550781	+29.44335938	-5.95458984	-41.22070313	+6244	+17.18701172	-3.77929688	-1.18212891	-89.05517578	-5.22949219	+52.38281250	+6948	+14.81835938	-5.44042969	-3.31347656	+24.08203125	-4.92187500	-24.56542969	+4072
+1458241488.41010000	+17.49902344	-3.52441406	-2.69384766	+29.26757813	-5.86669922	-41.30859375	+6256	+17.21337891	-3.85400391	-1.23486328	-88.63769531	-5.88867188	+52.07519531	+6988	+14.84912109	-5.47998047	-3.30908203	+24.10400391	-5.05371094	-24.85107422	+4072
+1458241488.41420010	+17.53857422	-3.59033203	-2.74218750	+29.06982422	-5.77880859	-41.39648438	+6264	+17.23974609	-3.92431641	-1.28320313	-88.19824219	-6.56982422	+51.78955078	+7028	+14.88427734	-5.51513672	-3.30908203	+24.14794922	-5.16357422	-25.13671875	+4068
+1458241488.41840000	+17.56933594	-3.66503906	-2.78613281	+28.85009766	-5.73486328	-41.52832031	+6264	+17.25732422	-4.00781250	-1.32714844	-87.84667969	-7.25097656	+51.52587891	+7068	+14.91503906	-5.55908203	-3.31347656	+24.12597656	-5.25146484	-25.40039063	+4064
+1458241488.42260000	+17.60449219	-3.74414063	-2.83007813	+28.60839844	-5.69091797	-41.66015625	+6268	+17.28369141	-4.07812500	-1.37548828	-87.40722656	-7.93212891	+51.24023438	+7108	+14.94140625	-5.61181641	-3.32226563	+24.06005859	-5.29541016	-25.68603516	+4068
+1458241488.42670010	+17.63525391	-3.82324219	-2.87402344	+28.36669922	-5.64697266	-41.83593750	+6264	+17.31445313	-4.15283203	-1.40625000	-86.96777344	-8.63525391	+51.02050781	+7144	+14.97216797	-5.66455078	-3.33544922	+23.99414063	-5.31738281	-25.94970703	+4068
+1458241488.43090010	+17.66601563	-3.90673828	-2.91796875	+28.12500000	-5.60302734	-41.98974609	+6260	+17.34521484	-4.23632813	-1.44580078	-86.59423828	-9.33837891	+50.73486328	+7184	+14.99853516	-5.73046875	-3.35302734	+23.86230469	-5.29541016	-26.21337891	+4072
+1458241488.43510010	+17.70117188	-3.99462891	-2.96630859	+27.86132813	-5.47119141	-42.16552734	+6260	+17.37597656	-4.30664063	-1.48974609	-86.13281250	-10.01953125	+50.40527344	+7224	+15.02050781	-5.80957031	-3.37060547	+23.66455078	-5.25146484	-26.49902344	+4080
+1458241488.43919990	+17.72753906	-4.08251953	-3.01464844	+27.61962891	-5.33935547	-42.34130859	+6260	+17.40673828	-4.37255859	-1.52050781	-85.62744141	-10.70068359	+50.11962891	+7260	+15.03808594	-5.88427734	-3.41455078	+23.46679688	-5.09765625	-26.69677734	+4092
+1458241488.44339990	+17.74951172	-4.17041016	-3.05419922	+27.35595703	-5.27343750	-42.60498047	+6260	+17.43750000	-4.44726563	-1.55126953	-85.25390625	-11.40380859	+49.87792969	+7300	+15.05126953	-5.97216797	-3.46289063	+23.20312500	-4.87792969	-26.89453125	+4108
+1458241488.44750000	+17.77148438	-4.25390625	-3.09375000	+27.13623047	-5.20751953	-42.86865234	+6264	+17.47265625	-4.50878906	-1.57763672	-84.77050781	-12.08496094	+49.65820313	+7340	+15.06005859	-6.06884766	-3.51562500	+22.89550781	-4.63623047	-27.09228516	+4124
+1458241488.45170000	+17.79345703	-4.33300781	-3.12451172	+26.91650391	-5.18554688	-43.15429688	+6272	+17.50781250	-4.57470703	-1.58642578	-84.28710938	-12.78808594	+49.52636719	+7372	+15.07324219	-6.16992188	-3.57714844	+22.60986328	-4.35058594	-27.29003906	+4136
+1458241488.45590000	+17.81103516	-4.42089844	-3.15087891	+26.67480469	-5.20751953	-43.46191406	+6284	+17.54736328	-4.64941406	-1.59082031	-83.91357422	-13.51318359	+49.39453125	+7408	+15.07324219	-6.27539063	-3.64746094	+22.25830078	-4.02099609	-27.46582031	+4156
+1458241488.46000000	+17.82861328	-4.51318359	-3.17285156	+26.43310547	-5.18554688	-43.81347656	+6300	+17.59130859	-4.70214844	-1.59521484	-83.43017578	-14.19433594	+49.24072266	+7440	+15.07763672	-6.38964844	-3.71777344	+21.86279297	-3.66943359	-27.68554688	+4172
+1458241488.46420000	+17.85058594	-4.60546875	-3.19482422	+26.16943359	-5.18554688	-44.18701172	+6320	+17.63525391	-4.75488281	-1.60400391	-82.94677734	-14.85351563	+49.10888672	+7476	+15.07324219	-6.50830078	-3.78808594	+21.44531250	-3.31787109	-27.88330078	+4192
+1458241488.46840000	+17.87255859	-4.69775391	-3.22119141	+25.94970703	-5.16357422	-44.51660156	+6348	+17.68359375	-4.82958984	-1.61279297	-82.59521484	-15.51269531	+48.93310547	+7512	+15.07324219	-6.62255859	-3.86279297	+21.07177734	-2.94433594	-28.05908203	+4208
+1458241488.47250010	+17.89892578	-4.78125000	-3.25195313	+25.77392578	-5.14160156	-44.82421875	+6376	+17.73193359	-4.88232422	-1.62158203	-82.17773438	-16.12792969	+48.80126953	+7540	+15.06884766	-6.73681641	-3.93750000	+20.69824219	-2.57080078	-28.21289063	+4224
+1458241488.47670010	+17.92089844	-4.86035156	-3.27392578	+25.62011719	-5.14160156	-45.13183594	+6408	+17.77587891	-4.93945313	-1.62597656	-81.76025391	-16.72119141	+48.69140625	+7572	+15.06884766	-6.84667969	-4.01220703	+20.34667969	-2.21923828	-28.38867188	+4240
+1458241488.48090000	+17.94287109	-4.94824219	-3.30468750	+25.40039063	-5.11962891	-45.41748047	+6444	+17.81982422	-5.00976563	-1.63476563	-81.47460938	-17.29248047	+48.55957031	+7608	+15.06884766	-6.95654297	-4.09130859	+19.99511719	-1.84570313	-28.54248047	+4256
+1458241488.48499990	+17.95605469	-5.02734375	-3.33105469	+25.18066406	-5.14160156	-45.70312500	+6484	+17.86816406	-5.06689453	-1.64355469	-81.14501953	-17.84179688	+48.47167969	+7636	+15.06884766	-7.05322266	-4.17041016	+19.70947266	-1.49414063	-28.69628906	+4268
+1458241488.48920010	+17.98681641	-5.11523438	-3.35302734	+24.98291016	-5.25146484	-46.01074219	+6524	+17.91650391	-5.12402344	-1.65673828	-80.81542969	-18.32519531	+48.36181641	+7660	+15.07324219	-7.15429688	-4.22314453	+19.40185547	-1.27441406	-28.91601563	+4272
+1458241488.49340010	+18.01757813	-5.19873047	-3.38818359	+24.78515625	-5.25146484	-46.20849609	+6564	+17.96484375	-5.19873047	-1.67871094	-80.57373047	-18.83056641	+48.20800781	+7692	+15.08642578	-7.24218750	-4.27148438	+19.16015625	-1.09863281	-29.13574219	+4276
+1458241488.49749990	+18.04833984	-5.28662109	-3.42333984	+24.58740234	-5.25146484	-46.40625000	+6600	+18.01318359	-5.27343750	-1.70068359	-80.35400391	-19.29199219	+48.03222656	+7716	+15.09960938	-7.31689453	-4.31982422	+18.98437500	-0.92285156	-29.33349609	+4276
+1458241488.50169990	+18.09228516	-5.37451172	-3.46289063	+24.38964844	-5.27343750	-46.62597656	+6636	+18.05712891	-5.35253906	-1.74023438	-80.13427734	-19.68750000	+47.79052734	+7744	+15.11718750	-7.39599609	-4.34619141	+18.78662109	-0.85693359	-29.59716797	+4272
+1458241488.50589990	+18.13183594	-5.46679688	-3.52441406	+24.14794922	-5.14160156	-46.69189453	+6672	+18.09228516	-5.44042969	-1.78857422	-79.98046875	-20.06103516	+47.48291016	+7776	+15.14794922	-7.46191406	-4.37255859	+18.67675781	-0.83496094	-29.81689453	+4268
+1458241488.51000000	+18.17138672	-5.55908203	-3.58593750	+23.90625000	-5.09765625	-46.75781250	+6700	+18.13183594	-5.52832031	-1.84130859	-79.82666016	-20.41259766	+47.19726563	+7808	+15.17871094	-7.51464844	-4.39453125	+18.61083984	-0.83496094	-30.01464844	+4256
+1458241488.51420000	+18.20654297	-5.64697266	-3.64306641	+23.66455078	-5.07568359	-46.84570313	+6724	+18.17138672	-5.61621094	-1.89404297	-79.65087891	-20.78613281	+46.91162109	+7832	+15.21386719	-7.56738281	-4.40332031	+18.54492188	-0.90087891	-30.25634766	+4244
+1458241488.51840000	+18.24609375	-5.73925781	-3.70019531	+23.40087891	-5.05371094	-46.91162109	+6740	+18.20654297	-5.71289063	-1.95117188	-79.49707031	-21.11572266	+46.58203125	+7860	+15.25341797	-7.61572266	-4.41210938	+18.50097656	-0.98876953	-30.49804688	+4232
+1458241488.52250000	+18.28125000	-5.83154297	-3.75732422	+23.13720703	-5.00976563	-46.97753906	+6748	+18.23730469	-5.80957031	-2.01269531	-79.34326172	-21.46728516	+46.20849609	+7884	+15.29296875	-7.65527344	-4.41650391	+18.47900391	-1.09863281	-30.73974609	+4216
+1458241488.52670000	+18.32958984	-5.93261719	-3.81005859	+22.89550781	-5.03173828	-47.08740234	+6752	+18.27246094	-5.90625000	-2.08740234	-79.16748047	-21.77490234	+45.76904297	+7908	+15.33691406	-7.69921875	-4.41210938	+18.45703125	-1.25244141	-31.04736328	+4204
+1458241488.53080010	+18.38232422	-6.03808594	-3.87158203	+22.58789063	-4.98779297	-47.19726563	+6744	+18.30322266	-6.00732422	-2.16210938	-78.99169922	-22.10449219	+45.35156250	+7932	+15.38525391	-7.73876953	-4.40332031	+18.45703125	-1.42822266	-31.33300781	+4192
+1458241488.53500010	+18.43505859	-6.13916016	-3.93750000	+22.32421875	-4.87792969	-47.28515625	+6736	+18.33398438	-6.10839844	-2.24121094	-78.79394531	-22.43408203	+44.86816406	+7956	+15.43359375	-7.79150391	-4.39892578	+18.43505859	-1.58203125	-31.64062500	+4176
+1458241488.53920010	+18.47460938	-6.24023438	-3.99902344	+22.03857422	-4.76806641	-47.39501953	+6720	+18.36474609	-6.21386719	-2.30273438	-78.59619141	-22.82958984	+44.47265625	+7976	+15.47753906	-7.83544922	-4.40332031	+18.41308594	-1.66992188	-31.88232422	+4160
+1458241488.54329990	+18.51416016	-6.34570313	-4.06494141	+21.75292969	-4.63623047	-47.50488281	+6700	+18.39550781	-6.32373047	-2.37304688	-78.39843750	-23.20312500	+43.98925781	+8000	+15.51708984	-7.89257813	-4.41650391	+18.32519531	-1.71386719	-32.14599609	+4148
+1458241488.54749990	+18.55371094	-6.44238281	-4.13085938	+21.46728516	-4.50439453	-47.61474609	+6680	+18.42626953	-6.41162109	-2.44335938	-78.11279297	-23.55468750	+43.52783203	+8016	+15.55664063	-7.95410156	-4.42529297	+18.23730469	-1.77978516	-32.40966797	+4136
+1458241488.55170010	+18.58447266	-6.53906250	-4.18359375	+21.22558594	-4.43847656	-47.79052734	+6648	+18.45703125	-6.50390625	-2.50048828	-77.82714844	-23.92822266	+43.13232422	+8028	+15.59179688	-8.01123047	-4.45605469	+18.14941406	-1.73583984	-32.62939453	+4124
+1458241488.55580000	+18.61962891	-6.64013672	-4.21435547	+20.96191406	-4.48242188	-48.07617188	+6616	+18.49658203	-6.59619141	-2.54882813	-77.56347656	-24.36767578	+42.78076172	+8036	+15.61376953	-8.08154297	-4.48681641	+17.97363281	-1.66992188	-32.89306641	+4116
+1458241488.55999990	+18.65917969	-6.73681641	-4.24951172	+20.76416016	-4.39453125	-48.40576172	+6588	+18.54492188	-6.67089844	-2.60156250	-77.18994141	-24.80712891	+42.38525391	+8040	+15.64013672	-8.17382813	-4.52197266	+17.73193359	-1.53808594	-33.17871094	+4108
+1458241488.56419990	+18.69433594	-6.83349609	-4.29345703	+20.56640625	-4.26269531	-48.73535156	+6560	+18.58886719	-6.74560547	-2.63671875	-76.83837891	-25.26855469	+42.07763672	+8044	+15.65771484	-8.26611328	-4.57910156	+17.49023438	-1.34033203	-33.44238281	+4108
+1458241488.56830000	+18.72949219	-6.93017578	-4.34179688	+20.34667969	-4.10888672	-49.04296875	+6536	+18.63281250	-6.82910156	-2.67626953	-76.53076172	-25.70800781	+41.70410156	+8048	+15.67089844	-8.37158203	-4.64062500	+17.18261719	-1.07666016	-33.66210938	+4108
+1458241488.57250000	+18.76464844	-7.02246094	-4.39013672	+20.19287109	-3.93310547	-49.37255859	+6512	+18.68554688	-6.89062500	-2.71582031	-76.13525391	-26.14746094	+41.37451172	+8048	+15.67968750	-8.49023438	-4.70654297	+16.83105469	-0.76904297	-33.92578125	+4108
+1458241488.57670000	+18.78222656	-7.10595703	-4.43847656	+20.01708984	-3.73535156	-49.65820313	+6496	+18.73828125	-6.95654297	-2.73339844	-75.76171875	-26.60888672	+41.15478516	+8044	+15.67529297	-8.60449219	-4.79003906	+16.47949219	-0.39550781	-34.12353516	+4112
+1458241488.58080010	+18.79541016	-7.18505859	-4.47363281	+19.86328125	-3.58154297	-50.03173828	+6488	+18.79541016	-7.02685547	-2.75097656	-75.47607422	-27.09228516	+40.86914063	+8040	+15.66650391	-8.72753906	-4.87792969	+16.08398438	+0.04394531	-34.32128906	+4116
+1458241488.58500000	+18.80859375	-7.25976563	-4.50878906	+19.73144531	-3.47167969	-50.38330078	+6484	+18.85693359	-7.07958984	-2.76855469	-75.10253906	-27.53173828	+40.67138672	+8032	+15.65771484	-8.84619141	-4.97021484	+15.68847656	+0.46142578	-34.51904297	+4124
+1458241488.58920000	+18.83056641	-7.33886719	-4.53955078	+19.64355469	-3.38378906	-50.80078125	+6480	+18.91406250	-7.13232422	-2.79052734	-74.75097656	-27.92724609	+40.45166016	+8024	+15.64892578	-8.96923828	-5.05810547	+15.27099609	+0.85693359	-34.76074219	+4128
+1458241488.59330010	+18.86132813	-7.41796875	-4.57470703	+19.51171875	-3.25195313	-51.19628906	+6480	+18.97119141	-7.19384766	-2.81250000	-74.46533203	-28.34472656	+40.20996094	+8016	+15.64453125	-9.08789063	-5.14160156	+14.89746094	+1.23046875	-35.00244141	+4132
+1458241488.59750010	+18.89208984	-7.50585938	-4.61425781	+19.42382813	-3.09814453	-51.61376953	+6488	+19.02832031	-7.25537109	-2.83886719	-74.13574219	-28.76220703	+39.94628906	+8012	+15.63574219	-9.21533203	-5.22949219	+14.52392578	+1.64794922	-35.24414063	+4136
+1458241488.60159990	+18.92285156	-7.58935547	-4.65820313	+19.29199219	-2.92236328	-52.00927734	+6496	+19.08984375	-7.31689453	-2.86523438	-73.82812500	-29.15771484	+39.70458984	+8004	+15.62695313	-9.34277344	-5.30419922	+14.10644531	+1.99951172	-35.55175781	+4144
+1458241488.60579990	+18.94921875	-7.67724609	-4.72412109	+19.16015625	-2.63671875	-52.22900391	+6516	+19.14697266	-7.39599609	-2.90478516	-73.58642578	-29.53125000	+39.35302734	+8004	+15.63134766	-9.46142578	-5.38330078	+13.75488281	+2.35107422	-35.77148438	+4144
+1458241488.60999990	+18.96679688	-7.75634766	-4.79003906	+19.02832031	-2.43896484	-52.47070313	+6532	+19.19531250	-7.47509766	-2.93554688	-73.41064453	-29.86083984	+39.08935547	+8004	+15.63134766	-9.55371094	-5.45800781	+13.46923828	+2.65869141	-35.96923828	+4144
+1458241488.61410000	+18.99316406	-7.83984375	-4.84716797	+18.87451172	-2.28515625	-52.69042969	+6548	+19.23925781	-7.55419922	-2.98388672	-73.23486328	-30.14648438	+38.75976563	+8000	+15.63574219	-9.65917969	-5.51074219	+13.13964844	+2.85644531	-36.23291016	+4140
+1458241488.61830000	+19.02392578	-7.92773438	-4.90869141	+18.69873047	-2.13134766	-52.95410156	+6560	+19.27880859	-7.64648438	-3.03662109	-73.10302734	-30.43212891	+38.43017578	+8000	+15.65771484	-9.74707031	-5.55468750	+12.91992188	+3.01025391	-36.51855469	+4132
+1458241488.62249990	+19.05908203	-8.02441406	-4.96582031	+18.50097656	-2.02148438	-53.21777344	+6568	+19.31396484	-7.74316406	-3.08935547	-72.99316406	-30.71777344	+38.07861328	+8000	+15.67529297	-9.81738281	-5.59863281	+12.74414063	+3.12011719	-36.78222656	+4116
+1458241488.62660000	+19.11621094	-8.13427734	-5.01416016	+18.32519531	-1.97753906	-53.54736328	+6568	+19.34912109	-7.84863281	-3.16406250	-72.86132813	-30.95947266	+37.63916016	+8000	+15.71044922	-9.89648438	-5.60302734	+12.52441406	+3.05419922	-37.17773438	+4104
+1458241488.63080000	+19.17773438	-8.25292969	-5.09326172	+18.10546875	-1.75781250	-53.72314453	+6564	+19.38427734	-7.96289063	-3.25195313	-72.72949219	-31.13525391	+37.11181641	+8004	+15.75878906	-9.95800781	-5.60742188	+12.43652344	+2.96630859	-37.48535156	+4084
+1458241488.63500000	+19.23046875	-8.36279297	-5.18115234	+17.88574219	-1.56005859	-53.85498047	+6552	+19.40625000	-8.09033203	-3.34423828	-72.66357422	-31.31103516	+36.58447266	+8004	+15.80712891	-10.01074219	-5.61181641	+12.34863281	+2.87841797	-37.81494141	+4060
+1458241488.63910010	+19.27880859	-8.47705078	-5.26025391	+17.64404297	-1.36230469	-54.00878906	+6532	+19.42382813	-8.21777344	-3.43212891	-72.64160156	-31.50878906	+36.07910156	+8004	+15.85986328	-10.06787109	-5.60302734	+12.26074219	+2.74658203	-38.14453125	+4040
+1458241488.64330010	+19.32275391	-8.59570313	-5.33935547	+17.35839844	-1.16455078	-54.16259766	+6508	+19.43701172	-8.35839844	-3.52441406	-72.64160156	-31.66259766	+35.52978516	+8008	+15.91699219	-10.12500000	-5.59863281	+12.17285156	+2.63671875	-38.47412109	+4016
+1458241488.64750000	+19.36669922	-8.71435547	-5.41845703	+17.05078125	-1.03271484	-54.33837891	+6472	+19.45458984	-8.48144531	-3.61230469	-72.61962891	-31.83837891	+35.06835938	+8000	+15.97412109	-10.16455078	-5.59423828	+12.12890625	+2.46093750	-38.78173828	+3988
+1458241488.65159990	+19.41943359	-8.83740234	-5.48437500	+16.76513672	-0.92285156	-54.53613281	+6424	+19.46777344	-8.60449219	-3.71777344	-72.57568359	-31.94824219	+34.54101563	+7992	+16.03125000	-10.20410156	-5.58544922	+12.08496094	+2.28515625	-39.08935547	+3956
+1458241488.65580010	+19.47216797	-8.96044922	-5.54150391	+16.47949219	-0.87890625	-54.82177734	+6368	+19.48535156	-8.73193359	-3.81884766	-72.55371094	-32.12402344	+34.03564453	+7984	+16.08837891	-10.24365234	-5.56787109	+12.04101563	+2.10937500	-39.46289063	+3928
+1458241488.66000010	+19.52929688	-9.07910156	-5.61181641	+16.23779297	-0.72509766	-55.10742188	+6304	+19.50292969	-8.85058594	-3.91992188	-72.46582031	-32.27783203	+33.50830078	+7968	+16.14111328	-10.29638672	-5.55908203	+11.97509766	+1.95556641	-39.83642578	+3900
+1458241488.66409990	+19.58203125	-9.19775391	-5.66894531	+16.01806641	-0.59326172	-55.43701172	+6236	+19.52929688	-8.97363281	-4.00341797	-72.44384766	-32.49755859	+33.06884766	+7952	+16.19824219	-10.34472656	-5.55908203	+11.90917969	+1.86767578	-40.18798828	+3876
+1458241488.66829990	+19.63476563	-9.32080078	-5.73486328	+15.75439453	-0.41748047	-55.74462891	+6164	+19.55566406	-9.10546875	-4.09570313	-72.39990234	-32.69531250	+32.56347656	+7932	+16.24658203	-10.41064453	-5.57226563	+11.77734375	+1.84570313	-40.53955078	+3852
+1458241488.67249990	+19.68310547	-9.43945313	-5.80078125	+15.49072266	-0.19775391	-56.07421875	+6092	+19.59521484	-9.20214844	-4.18359375	-72.29003906	-32.84912109	+32.16796875	+7904	+16.29492188	-10.49414063	-5.58544922	+11.57958984	+1.84570313	-40.89111328	+3832
+1458241488.67660000	+19.69628906	-9.54492188	-5.87109375	+15.22705078	+0.06591797	-56.33789063	+6024	+19.61718750	-9.29443359	-4.26269531	-72.20214844	-33.02490234	+31.79443359	+7876	+16.31689453	-10.56884766	-5.64257813	+11.40380859	+2.06542969	-41.13281250	+3812
+1458241488.68080000	+19.71386719	-9.64160156	-5.91064453	+15.00732422	+0.19775391	-56.77734375	+5952	+19.65234375	-9.38232422	-4.31982422	-72.13623047	-33.28857422	+31.50878906	+7844	+16.32568359	-10.66113281	-5.69970703	+11.09619141	+2.30712891	-41.44042969	+3796
+1458241488.68490000	+19.74023438	-9.73388672	-5.95458984	+14.85351563	+0.37353516	-57.23876953	+5884	+19.70068359	-9.44824219	-4.38134766	-71.96044922	-33.55224609	+31.24511719	+7808	+16.33007813	-10.77099609	-5.76123047	+10.74462891	+2.57080078	-41.77001953	+3784
+1458241488.68910000	+19.77099609	-9.82177734	-5.98535156	+14.72167969	+0.50537109	-57.74414063	+5820	+19.76660156	-9.52294922	-4.41650391	-71.82861328	-33.88183594	+31.06933594	+7768	+16.32568359	-10.87646484	-5.84472656	+10.41503906	+2.92236328	-42.07763672	+3776
+1458241488.69330000	+19.79736328	-9.91406250	-6.01611328	+14.56787109	+0.65917969	-58.27148438	+5764	+19.84130859	-9.59326172	-4.46044922	-71.67480469	-34.21142578	+30.89355469	+7724	+16.31250000	-10.99072266	-5.92822266	+10.04150391	+3.31787109	-42.38525391	+3764
+1458241488.69740010	+19.82373047	-10.00195313	-6.05566406	+14.41406250	+0.92285156	-58.79882813	+5716	+19.91162109	-9.65039063	-4.50000000	-71.47705078	-34.51904297	+30.69580078	+7680	+16.29492188	-11.13574219	-6.02490234	+9.58007813	+3.82324219	-42.73681641	+3760
+1458241488.70160010	+19.83251953	-10.08984375	-6.09960938	+14.26025391	+1.23046875	-59.30419922	+5680	+19.97314453	-9.70751953	-4.52636719	-71.32324219	-34.84863281	+30.56396484	+7640	+16.26855469	-11.27636719	-6.13037109	+9.11865234	+4.37255859	-43.04443359	+3756
+1458241488.70580010	+19.84570313	-10.16455078	-6.15234375	+14.12841797	+1.56005859	-59.74365234	+5656	+20.03466797	-9.76904297	-4.56152344	-71.19140625	-35.15625000	+30.36621094	+7596	+16.24218750	-11.42138672	-6.25341797	+8.63525391	+4.98779297	-43.30810547	+3752
+1458241488.70989990	+19.85449219	-10.24365234	-6.20068359	+13.99658203	+1.82373047	-60.18310547	+5640	+20.10498047	-9.83056641	-4.59228516	-71.08154297	-35.44189453	+30.21240234	+7556	+16.21142578	-11.56201172	-6.37207031	+8.17382813	+5.53710938	-43.57177734	+3752
+1458241488.71409990	+19.86328125	-10.31835938	-6.24902344	+13.84277344	+2.08740234	-60.64453125	+5632	+20.17089844	-9.89208984	-4.62304688	-70.94970703	-35.77148438	+30.03662109	+7512	+16.17626953	-11.69824219	-6.48632813	+7.66845703	+6.10839844	-43.83544922	+3756
+1458241488.71830010	+19.87207031	-10.40185547	-6.29296875	+13.68896484	+2.35107422	-61.10595703	+5632	+20.23681641	-9.95361328	-4.64941406	-70.83984375	-36.10107422	+29.90478516	+7468	+16.14111328	-11.82568359	-6.60058594	+7.25097656	+6.65771484	-44.09912109	+3756
+1458241488.72240000	+19.88085938	-10.48535156	-6.33251953	+13.51318359	+2.61474609	-61.58935547	+5640	+20.29394531	-10.02832031	-4.67578125	-70.75195313	-36.47460938	+29.70703125	+7428	+16.10156250	-11.93994141	-6.71484375	+6.83349609	+7.20703125	-44.38476563	+3764
+1458241488.72659990	+19.90722656	-10.58203125	-6.37646484	+13.35937500	+2.81250000	-62.13867188	+5652	+20.35546875	-10.11181641	-4.71533203	-70.68603516	-36.80419922	+29.48730469	+7392	+16.08398438	-12.07617188	-6.78955078	+6.37207031	+7.60253906	-44.80224609	+3768
+1458241488.73079990	+19.93798828	-10.67871094	-6.45117188	+13.16162109	+3.18603516	-62.49023438	+5668	+20.41259766	-10.20849609	-4.77246094	-70.64208984	-37.06787109	+29.15771484	+7356	+16.09277344	-12.19482422	-6.86865234	+6.06445313	+7.93212891	-45.10986328	+3764
+1458241488.73490000	+19.96435547	-10.78417969	-6.52148438	+12.91992188	+3.49365234	-62.84179688	+5684	+20.45654297	-10.32714844	-4.83398438	-70.68603516	-37.35351563	+28.82812500	+7320	+16.10595703	-12.28710938	-6.93896484	+5.77880859	+8.21777344	-45.41748047	+3756
+1458241488.73910000	+19.99951172	-10.89843750	-6.60937500	+12.65625000	+3.82324219	-63.17138672	+5696	+20.48291016	-10.44580078	-4.91748047	-70.68603516	-37.55126953	+28.36669922	+7288	+16.11914063	-12.38818359	-6.98291016	+5.40527344	+8.37158203	-45.76904297	+3748
+1458241488.74330000	+20.03027344	-11.01708984	-6.71484375	+12.39257813	+4.19677734	-63.43505859	+5708	+20.50048828	-10.57324219	-5.00537109	-70.70800781	-37.77099609	+27.88330078	+7256	+16.15429688	-12.47167969	-7.02246094	+5.18554688	+8.48144531	-46.05468750	+3732
+1458241488.74740000	+20.06103516	-11.14453125	-6.80712891	+12.08496094	+4.46044922	-63.69873047	+5708	+20.50927734	-10.71386719	-5.09326172	-70.77392578	-38.01269531	+27.39990234	+7224	+16.19824219	-12.52001953	-7.05322266	+5.03173828	+8.45947266	-46.34033203	+3704
+1458241488.75160000	+20.10498047	-11.27636719	-6.88623047	+11.77734375	+4.63623047	-64.02832031	+5700	+20.52246094	-10.86767578	-5.19873047	-70.86181641	-38.23242188	+26.85058594	+7192	+16.25976563	-12.58154297	-7.04443359	+4.83398438	+8.28369141	-46.73583984	+3684
+1458241488.75570010	+20.15332031	-11.41699219	-6.96972656	+11.44775391	+4.87792969	-64.35791016	+5676	+20.53125000	-11.02148438	-5.30419922	-70.92773438	-38.45214844	+26.32324219	+7156	+16.33886719	-12.62548828	-7.02685547	+4.74609375	+8.02001953	-47.15332031	+3656
+1458241488.75990010	+20.20166016	-11.55322266	-7.05322266	+11.09619141	+5.07568359	-64.68750000	+5644	+20.53564453	-11.17529297	-5.41406250	-70.97167969	-38.69384766	+25.75195313	+7124	+16.41796875	-12.66943359	-7.00488281	+4.63623047	+7.73437500	-47.57080078	+3628
+1458241488.76410010	+20.26318359	-11.69824219	-7.14990234	+10.76660156	+5.27343750	-65.01708984	+5596	+20.53125000	-11.32910156	-5.53710938	-71.01562500	-38.91357422	+25.15869141	+7092	+16.50146484	-12.71777344	-6.97412109	+4.50439453	+7.40478516	-48.01025391	+3596
+1458241488.76819990	+20.32910156	-11.84326172	-7.25537109	+10.41503906	+5.51513672	-65.30273438	+5536	+20.53564453	-11.49609375	-5.66894531	-71.08154297	-39.11132813	+24.49951172	+7056	+16.59375000	-12.76171875	-6.94775391	+4.41650391	+7.07519531	-48.40576172	+3560
+1458241488.77239990	+20.38623047	-11.99267578	-7.36523438	+10.06347656	+5.75683594	-65.61035156	+5464	+20.53564453	-11.65869141	-5.80078125	-71.10351563	-39.33105469	+23.84033203	+7020	+16.69042969	-12.81005859	-6.91259766	+4.30664063	+6.67968750	-48.82324219	+3524
+1458241488.77659990	+20.42138672	-12.12890625	-7.46191406	+9.68994141	+6.02050781	-65.89599609	+5380	+20.52685547	-11.81689453	-5.91943359	-71.12548828	-39.57275391	+23.20312500	+6980	+16.76513672	-12.84521484	-6.90380859	+4.24072266	+6.39404297	-49.15283203	+3484
+1458241488.78070000	+20.45654297	-12.26513672	-7.54101563	+9.33837891	+6.19628906	-66.29150391	+5288	+20.52246094	-11.96191406	-6.02929688	-71.10351563	-39.85839844	+22.60986328	+6936	+16.83105469	-12.88916016	-6.89062500	+4.06494141	+6.13037109	-49.57031250	+3444
+1458241488.78490000	+20.50048828	-12.38818359	-7.61572266	+9.00878906	+6.37207031	-66.70898438	+5184	+20.52685547	-12.08056641	-6.13916016	-70.99365234	-40.12207031	+22.03857422	+6888	+16.88818359	-12.95507813	-6.87304688	+3.84521484	+5.86669922	-50.00976563	+3404
+1458241488.78909990	+20.53125000	-12.51562500	-7.67724609	+8.67919922	+6.50390625	-67.14843750	+5076	+20.54443359	-12.20800781	-6.21826172	-70.97167969	-40.49560547	+21.59912109	+6836	+16.94531250	-13.01660156	-6.88623047	+3.64746094	+5.71289063	-50.42724609	+3356
+1458241488.79320000	+20.57519531	-12.63427734	-7.71679688	+8.34960938	+6.54785156	-67.67578125	+4960	+20.57958984	-12.33105469	-6.28857422	-70.94970703	-40.89111328	+21.20361328	+6776	+16.98486328	-13.09130859	-6.89501953	+3.36181641	+5.55908203	-50.91064453	+3316
+1458241488.79740000	+20.61474609	-12.74414063	-7.78271484	+8.06396484	+6.81152344	-68.22509766	+4848	+20.63232422	-12.42333984	-6.36767578	-70.77392578	-41.28662109	+20.74218750	+6716	+17.02441406	-13.20996094	-6.92138672	+3.01025391	+5.55908203	-51.43798828	+3276
+1458241488.80160000	+20.62353516	-12.84521484	-7.83544922	+7.75634766	+7.09716797	-68.75244141	+4748	+20.68066406	-12.50244141	-6.41162109	-70.59814453	-41.72607422	+20.34667969	+6652	+17.02441406	-13.30664063	-6.99169922	+2.70263672	+5.80078125	-51.81152344	+3244
+1458241488.80570010	+20.63671875	-12.92871094	-7.87939453	+7.49267578	+7.33886719	-69.30175781	+4648	+20.73339844	-12.57714844	-6.46435547	-70.37841797	-42.12158203	+19.92919922	+6588	+17.00244141	-13.42529297	-7.07958984	+2.21923828	+6.13037109	-52.25097656	+3216
+1458241488.80990000	+20.65429688	-13.00781250	-7.92773438	+7.25097656	+7.62451172	-69.85107422	+4560	+20.79492188	-12.63867188	-6.51708984	-70.13671875	-42.49511719	+19.53369141	+6520	+16.97607422	-13.56591797	-7.17187500	+1.71386719	+6.50390625	-52.71240234	+3188
+1458241488.81410000	+20.63232422	-13.07812500	-7.96289063	+6.96533203	+7.93212891	-70.37841797	+4484	+20.85644531	-12.69580078	-6.52587891	-69.98291016	-42.97851563	+19.29199219	+6456	+16.93212891	-13.69775391	-7.28613281	+1.23046875	+7.00927734	-53.10791016	+3164
+1458241488.81820010	+20.61914063	-13.13964844	-7.97607422	+6.67968750	+8.12988281	-70.99365234	+4424	+20.93115234	-12.74853516	-6.52148438	-69.82910156	-43.50585938	+19.11621094	+6392	+16.88378906	-13.82958984	-7.40039063	+0.74707031	+7.51464844	-53.59130859	+3140
+1458241488.82240010	+20.60156250	-13.20117188	-7.98486328	+6.41601563	+8.37158203	-71.65283203	+4376	+21.01025391	-12.78369141	-6.51269531	-69.60937500	-44.05517578	+18.91845703	+6332	+16.82666016	-13.97021484	-7.51904297	+0.24169922	+8.10791016	-54.07470703	+3124
+1458241488.82660010	+20.60595703	-13.27587891	-7.98486328	+6.15234375	+8.52539063	-72.35595703	+4352	+21.09814453	-12.81884766	-6.50390625	-69.43359375	-44.58251953	+18.74267578	+6272	+16.76513672	-14.11083984	-7.63769531	-0.28564453	+8.70117188	-54.58007813	+3112
+1458241488.83069990	+20.61914063	-13.33740234	-8.00244141	+5.91064453	+8.74511719	-72.94921875	+4332	+21.19042969	-12.85839844	-6.50830078	-69.23583984	-45.04394531	+18.50097656	+6212	+16.71240234	-14.24267578	-7.76953125	-0.74707031	+9.31640625	-55.01953125	+3104
+1458241488.83489990	+20.62353516	-13.41210938	-8.02880859	+5.62500000	+9.05273438	-73.54248047	+4332	+21.27832031	-12.91113281	-6.51708984	-69.03808594	-45.50537109	+18.21533203	+6152	+16.65527344	-14.37890625	-7.89697266	-1.25244141	+9.95361328	-55.48095703	+3108
+1458241488.83900000	+20.60595703	-13.47802734	-8.06396484	+5.31738281	+9.42626953	-74.09179688	+4348	+21.34863281	-12.96386719	-6.53466797	-68.86230469	-45.92285156	+17.88574219	+6092	+16.58935547	-14.51074219	-8.00683594	-1.75781250	+10.52490234	-55.96435547	+3112
+1458241488.84320000	+20.57519531	-13.54833984	-8.12548828	+4.98779297	+9.88769531	-74.55322266	+4380	+21.40136719	-13.02099609	-6.56103516	-68.66455078	-46.29638672	+17.51220703	+6040	+16.54541016	-14.62500000	-8.12548828	-2.15332031	+11.09619141	-56.33789063	+3124
+1458241488.84740000	+20.55761719	-13.63183594	-8.15625000	+4.61425781	+10.08544922	-75.03662109	+4416	+21.43652344	-13.10009766	-6.57421875	-68.64257813	-46.69189453	+17.20458984	+5988	+16.50146484	-14.70410156	-8.22656250	-2.52685547	+11.55761719	-56.71142578	+3132
+1458241488.85150000	+20.58398438	-13.74169922	-8.19140625	+4.24072266	+10.19531250	-75.60791016	+4452	+21.47167969	-13.18798828	-6.62255859	-68.57666016	-47.04345703	+16.78710938	+5944	+16.48388672	-14.81396484	-8.28808594	-2.96630859	+11.77734375	-57.21679688	+3136
+1458241488.85570000	+20.61474609	-13.85595703	-8.24414063	+3.86718750	+10.37109375	-76.06933594	+4484	+21.51562500	-13.27587891	-6.66650391	-68.48876953	-47.41699219	+16.41357422	+5896	+16.49707031	-14.88867188	-8.34082031	-3.20800781	+11.90917969	-57.63427734	+3132
+1458241488.85990000	+20.64111328	-13.98339844	-8.28369141	+3.44970703	+10.48095703	-76.57470703	+4516	+21.54199219	-13.39453125	-6.71044922	-68.48876953	-47.81250000	+15.97412109	+5852	+16.51025391	-14.94140625	-8.37158203	-3.44970703	+11.93115234	-58.07373047	+3124
+1458241488.86400010	+20.69384766	-14.12841797	-8.33642578	+3.05419922	+10.56884766	-77.12402344	+4536	+21.55517578	-13.51757813	-6.81152344	-68.40087891	-48.05419922	+15.38085938	+5812	+16.54541016	-15.02050781	-8.34960938	-3.80126953	+11.71142578	-58.62304688	+3120
+1458241488.86820010	+20.74658203	-14.28222656	-8.43310547	+2.61474609	+10.83251953	-77.51953125	+4548	+21.54638672	-13.65820313	-6.93457031	-68.31298828	-48.22998047	+14.67773438	+5780	+16.61572266	-15.07324219	-8.33203125	-3.97705078	+11.44775391	-59.01855469	+3108
+1458241488.87240000	+20.80371094	-14.45361328	-8.51220703	+2.13134766	+10.94238281	-77.91503906	+4544	+21.51562500	-13.81640625	-7.05322266	-68.31298828	-48.42773438	+13.95263672	+5752	+16.69042969	-15.11718750	-8.30126953	-4.17480469	+11.05224609	-59.41406250	+3088
+1458241488.87649990	+20.85205078	-14.62060547	-8.61767578	+1.66992188	+11.11816406	-78.26660156	+4520	+21.47167969	-13.97460938	-7.18945313	-68.22509766	-48.58154297	+13.16162109	+5724	+16.76513672	-15.16113281	-8.26611328	-4.39453125	+10.63476563	-59.78759766	+3064
+1458241488.88070010	+20.89599609	-14.78759766	-8.71875000	+1.20849609	+11.25000000	-78.64013672	+4480	+21.43652344	-14.11962891	-7.32128906	-68.11523438	-48.75732422	+12.39257813	+5692	+16.85302734	-15.18750000	-8.22216797	-4.48242188	+10.15136719	-60.16113281	+3036
+1458241488.88490010	+20.94433594	-14.97216797	-8.80224609	+0.68115234	+11.29394531	-79.07958984	+4424	+21.39257813	-14.27783203	-7.43994141	-68.09326172	-48.99902344	+11.68945313	+5660	+16.94091797	-15.20507813	-8.16943359	-4.59228516	+9.62402344	-60.53466797	+3000
+1458241488.88899990	+21.00585938	-15.16552734	-8.86376953	+0.15380859	+11.22802734	-79.56298828	+4344	+21.34423828	-14.44042969	-7.58935547	-68.02734375	-49.15283203	+10.87646484	+5628	+17.03759766	-15.23144531	-8.10351563	-4.70214844	+9.00878906	-60.93017578	+2968
+1458241488.89319990	+21.08496094	-15.34130859	-8.91210938	-0.24169922	+11.09619141	-80.11230469	+4248	+21.30468750	-14.58984375	-7.73437500	-67.91748047	-49.37255859	+10.10742188	+5588	+17.12988281	-15.26220703	-8.03759766	-4.87792969	+8.39355469	-61.34765625	+2932
+1458241488.89739990	+21.15527344	-15.50830078	-8.97802734	-0.65917969	+11.14013672	-80.66162109	+4152	+21.26513672	-14.73925781	-7.88818359	-67.69775391	-49.54833984	+9.25048828	+5548	+17.22216797	-15.32373047	-7.98046875	-5.07568359	+7.86621094	-61.78710938	+2900
+1458241488.90150000	+21.19042969	-15.65771484	-9.05273438	-1.05468750	+11.27197266	-81.14501953	+4056	+21.21240234	-14.89306641	-8.00683594	-67.54394531	-49.83398438	+8.43750000	+5504	+17.28369141	-15.36328125	-7.96728516	-5.22949219	+7.53662109	-62.13867188	+2864
+1458241488.90570000	+21.22558594	-15.80712891	-9.11865234	-1.49414063	+11.38183594	-81.67236328	+3964	+21.17285156	-15.03369141	-8.12109375	-67.34619141	-50.07568359	+7.62451172	+5460	+17.33203125	-15.42041016	-7.94970703	-5.49316406	+7.22900391	-62.55615234	+2832
+1458241488.90990000	+21.23876953	-15.95654297	-9.18457031	-1.95556641	+11.55761719	-82.24365234	+3876	+21.14648438	-15.14355469	-8.23974609	-67.08251953	-50.31738281	+6.87744141	+5412	+17.38037109	-15.49951172	-7.94970703	-5.75683594	+7.00927734	-62.97363281	+2800
+1458241488.91400000	+21.21679688	-16.09277344	-9.23291016	-2.50488281	+11.73339844	-82.79296875	+3784	+21.12451172	-15.24462891	-8.33203125	-66.81884766	-50.62500000	+6.17431641	+5356	+17.39355469	-15.53906250	-8.01562500	-5.91064453	+7.09716797	-63.30322266	+2772
+1458241488.91820000	+21.21679688	-16.18505859	-9.22412109	-2.83447266	+11.66748047	-83.51806641	+3692	+21.13769531	-15.31494141	-8.39794922	-66.46728516	-51.02050781	+5.58105469	+5296	+17.37597656	-15.60937500	-8.05957031	-6.24023438	+7.18505859	-63.85253906	+2744
+1458241488.92230010	+21.20800781	-16.24658203	-9.23291016	-3.12011719	+11.79931641	-84.28710938	+3596	+21.15087891	-15.38964844	-8.45947266	-66.09375000	-51.41601563	+4.96582031	+5232	+17.34960938	-15.71923828	-8.12548828	-6.63574219	+7.40478516	-64.46777344	+2728
+1458241488.92650010	+21.19921875	-16.31250000	-9.21093750	-3.42773438	+11.88720703	-85.05615234	+3512	+21.18164063	-15.47314453	-8.47705078	-65.87402344	-51.96533203	+4.50439453	+5168	+17.31005859	-15.81591797	-8.21777344	-6.94335938	+7.77832031	-65.06103516	+2712
+1458241488.93070010	+21.19921875	-16.35644531	-9.18017578	-3.69140625	+11.88720703	-85.84716797	+3436	+21.22119141	-15.55224609	-8.48144531	-65.61035156	-52.51464844	+4.08691406	+5104	+17.26171875	-15.93457031	-8.30566406	-7.36083984	+8.15185547	-65.76416016	+2696
+1458241488.93479990	+21.18164063	-16.41357422	-9.16259766	-3.97705078	+12.06298828	-86.68212891	+3364	+21.29150391	-15.57861328	-8.50341797	-65.17089844	-53.02001953	+3.64746094	+5036	+17.20898438	-16.07080078	-8.41552734	-7.77832031	+8.70117188	-66.51123047	+2684
+1458241488.93899990	+21.12011719	-16.44433594	-9.15820313	-4.30664063	+12.34863281	-87.45117188	+3304	+21.35742188	-15.60058594	-8.48144531	-64.75341797	-53.61328125	+3.29589844	+4984	+17.11669922	-16.17626953	-8.55615234	-8.17382813	+9.44824219	-67.12646484	+2676
+1458241488.94320010	+21.06298828	-16.46191406	-9.14501953	-4.54833984	+12.61230469	-88.22021484	+3264	+21.43212891	-15.60937500	-8.45947266	-64.35791016	-54.14062500	+2.96630859	+4932	+17.01123047	-16.27294922	-8.69238281	-8.54736328	+10.19531250	-67.80761719	+2672
+1458241488.94730000	+21.01025391	-16.46191406	-9.11865234	-4.76806641	+12.72216797	-88.98925781	+3244	+21.50683594	-15.63134766	-8.41992188	-64.02832031	-54.73388672	+2.68066406	+4884	+16.90136719	-16.36523438	-8.81103516	-8.92089844	+10.85449219	-68.48876953	+2676
+1458241488.95149990	+20.97949219	-16.47070313	-9.07470703	-5.00976563	+12.72216797	-89.78027344	+3248	+21.59033203	-15.66210938	-8.38476563	-63.74267578	-55.34912109	+2.43896484	+4840	+16.81787109	-16.47070313	-8.92089844	-9.27246094	+11.42578125	-69.23583984	+2688
+1458241488.95569990	+20.95312500	-16.47070313	-9.02197266	-5.18554688	+12.72216797	-90.57128906	+3268	+21.66503906	-15.68408203	-8.34521484	-63.47900391	-55.96435547	+2.26318359	+4796	+16.75195313	-16.55859375	-9.02197266	-9.51416016	+11.95312500	-69.98291016	+2708
+1458241488.95980000	+20.93115234	-16.49267578	-8.97363281	-5.38330078	+12.70019531	-91.38427734	+3312	+21.74414063	-15.71484375	-8.29687500	-63.21533203	-56.62353516	+2.08740234	+4756	+16.68164063	-16.63330078	-9.11865234	-9.79980469	+12.48046875	-70.75195313	+2736
+1458241488.96400000	+20.93554688	-16.51904297	-8.94287109	-5.51513672	+12.70019531	-92.21923828	+3364	+21.82324219	-15.74121094	-8.25292969	-62.95166016	-57.30468750	+1.91162109	+4720	+16.62451172	-16.73876953	-9.16259766	-10.17333984	+12.76611328	-71.58691406	+2768
+1458241488.96820000	+20.92675781	-16.56298828	-8.97363281	-5.73486328	+12.94189453	-92.81250000	+3424	+21.88476563	-15.77636719	-8.23095703	-62.70996094	-57.81005859	+1.64794922	+4680	+16.59814453	-16.80908203	-9.22851563	-10.37109375	+13.07373047	-72.15820313	+2800
+1458241488.97230010	+20.92236328	-16.63769531	-8.98242188	-5.99853516	+12.98583984	-93.40576172	+3480	+21.93310547	-15.83349609	-8.20458984	-62.51220703	-58.38134766	+1.38427734	+4644	+16.58056641	-16.86621094	-9.25927734	-10.56884766	+13.13964844	-72.70751953	+2832
+1458241488.97650000	+20.92236328	-16.70361328	-9.00439453	-6.24023438	+13.07373047	-93.99902344	+3536	+21.96826172	-15.89062500	-8.21777344	-62.27050781	-58.84277344	+0.98876953	+4608	+16.58056641	-16.94970703	-9.25488281	-10.85449219	+13.00781250	-73.34472656	+2864
+1458241488.98070000	+20.90478516	-16.79150391	-9.05712891	-6.59179688	+13.27148438	-94.48242188	+3588	+21.98144531	-15.95214844	-8.24853516	-62.00683594	-59.19433594	+0.54931641	+4576	+16.62011719	-17.00244141	-9.26367188	-10.92041016	+12.85400391	-73.74023438	+2888
+1458241488.98480010	+20.91357422	-16.90136719	-9.09228516	-6.89941406	+13.27148438	-94.98779297	+3628	+21.96386719	-16.06201172	-8.26611328	-61.96289063	-59.63378906	+0.15380859	+4548	+16.65966797	-17.02001953	-9.24169922	-11.05224609	+12.50244141	-74.13574219	+2904
+1458241488.98900010	+20.96191406	-17.02880859	-9.14062500	-7.16308594	+13.20556641	-95.55908203	+3648	+21.93310547	-16.18945313	-8.31445313	-61.94091797	-60.00732422	-0.30761719	+4524	+16.74755859	-17.09033203	-9.16259766	-11.25000000	+11.82128906	-74.70703125	+2916
+1458241488.99309990	+21.01464844	-17.16064453	-9.22412109	-7.42675781	+13.27148438	-95.95458984	+3648	+21.89794922	-16.32128906	-8.37597656	-61.89697266	-60.31494141	-0.79101563	+4504	+16.86181641	-17.13867188	-9.09667969	-11.31591797	+11.11816406	-75.05859375	+2920
+1458241488.99729990	+21.04980469	-17.33203125	-9.31640625	-7.80029297	+13.42529297	-96.37207031	+3632	+21.85400391	-16.45751953	-8.45507813	-61.78710938	-60.60058594	-1.38427734	+4480	+16.97607422	-17.19580078	-9.02636719	-11.40380859	+10.43701172	-75.38818359	+2904
+1458241489.00149990	+21.07617188	-17.51220703	-9.40869141	-8.21777344	+13.55712891	-96.81152344	+3596	+21.79687500	-16.58935547	-8.55615234	-61.58935547	-60.79833984	-2.08740234	+4460	+17.07275391	-17.24853516	-8.95166016	-11.57958984	+9.73388672	-75.65185547	+2884
+1458241489.00560000	+21.10253906	-17.68359375	-9.50976563	-8.61328125	+13.73291016	-97.20703125	+3540	+21.72656250	-16.72998047	-8.68359375	-61.36962891	-60.86425781	-2.87841797	+4444	+17.16943359	-17.29687500	-8.89013672	-11.73339844	+9.07470703	-75.80566406	+2856
+1458241489.00980000	+21.13769531	-17.85058594	-9.61083984	-8.98681641	+13.88671875	-97.58056641	+3468	+21.63867188	-16.88818359	-8.81542969	-61.21582031	-60.93017578	-3.71337891	+4424	+17.25732422	-17.34960938	-8.82421875	-11.93115234	+8.37158203	-75.93750000	+2828
+1458241489.01399990	+21.15527344	-18.01318359	-9.71630859	-9.40429688	+14.04052734	-97.91015625	+3400	+21.54199219	-17.05517578	-8.93408203	-61.08398438	-61.04003906	-4.52636719	+4404	+17.34082031	-17.39355469	-8.77587891	-12.12890625	+7.75634766	-76.04736328	+2800
+1458241489.01810000	+21.17724609	-18.14062500	-9.80419922	-9.68994141	+14.12841797	-98.21777344	+3320	+21.45849609	-17.20898438	-9.03955078	-60.97412109	-61.14990234	-5.27343750	+4376	+17.41992188	-17.43750000	-8.71435547	-12.30468750	+7.07519531	-76.24511719	+2772
+1458241489.02230000	+21.19042969	-18.27685547	-9.90087891	-10.01953125	+14.30419922	-98.56933594	+3248	+21.37939453	-17.34082031	-9.14941406	-60.77636719	-61.28173828	-6.04248047	+4344	+17.49462891	-17.49023438	-8.68359375	-12.48046875	+6.59179688	-76.46484375	+2744
+1458241489.02650000	+21.20800781	-18.43066406	-9.97119141	-10.39306641	+14.39208984	-98.94287109	+3176	+21.31787109	-17.47265625	-9.24609375	-60.55664063	-61.43554688	-6.76757813	+4304	+17.53857422	-17.51660156	-8.66162109	-12.65625000	+6.24023438	-76.59667969	+2716
+1458241489.03060010	+21.24755859	-18.54931641	-10.01513672	-10.61279297	+14.34814453	-99.33837891	+3104	+21.27832031	-17.58691406	-9.33398438	-60.33691406	-61.61132813	-7.42675781	+4260	+17.56054688	-17.56933594	-8.63085938	-12.94189453	+5.91064453	-76.88232422	+2688
+1458241489.03480010	+21.26953125	-18.65039063	-10.06787109	-10.87646484	+14.45800781	-99.79980469	+3036	+21.25634766	-17.67041016	-9.43505859	-59.89746094	-61.69921875	-8.21777344	+4212	+17.58691406	-17.66601563	-8.63085938	-13.22753906	+5.75683594	-77.18994141	+2676
+1458241489.03900000	+21.24755859	-18.73388672	-10.10302734	-11.22802734	+14.63378906	-100.19531250	+2976	+21.24316406	-17.74951172	-9.48339844	-59.47998047	-61.94091797	-8.96484375	+4164	+17.56933594	-17.70996094	-8.67919922	-13.40332031	+5.88867188	-77.40966797	+2660
+1458241489.04310010	+21.22998047	-18.77343750	-10.10742188	-11.44775391	+14.69970703	-100.56884766	+2920	+21.24316406	-17.81103516	-9.49658203	-59.08447266	-62.18261719	-9.58007813	+4108	+17.53857422	-17.76269531	-8.70996094	-13.64501953	+5.99853516	-77.76123047	+2644
+1458241489.04730010	+21.21240234	-18.79541016	-10.10742188	-11.64550781	+14.76562500	-100.94238281	+2864	+21.26074219	-17.84619141	-9.49658203	-58.68896484	-62.49023438	-10.10742188	+4056	+17.50341797	-17.82421875	-8.75830078	-13.88671875	+6.24023438	-78.17871094	+2632
+1458241489.05150010	+21.19042969	-18.80419922	-10.09863281	-11.84326172	+14.80957031	-101.33789063	+2820	+21.29150391	-17.87695313	-9.48339844	-58.35937500	-62.84179688	-10.54687500	+4004	+17.45068359	-17.86816406	-8.82861328	-14.06250000	+6.61376953	-78.59619141	+2624
+1458241489.05559990	+21.18164063	-18.78662109	-10.06347656	-11.90917969	+14.76562500	-101.71142578	+2780	+21.34423828	-17.88134766	-9.44824219	-58.05175781	-63.23730469	-10.83251953	+3960	+17.38916016	-17.91210938	-8.87695313	-14.26025391	+6.94335938	-79.12353516	+2616
+1458241489.05979990	+21.16406250	-18.76025391	-10.01953125	-11.99707031	+14.72167969	-102.15087891	+2748	+21.41455078	-17.86816406	-9.40869141	-57.59033203	-63.67675781	-11.20605469	+3924	+17.32324219	-17.96484375	-8.94287109	-14.45800781	+7.38281250	-79.69482422	+2612
+1458241489.06399990	+21.14208984	-18.73828125	-9.95800781	-12.10693359	+14.65576172	-102.65625000	+2724	+21.49804688	-17.85058594	-9.34277344	-57.08496094	-64.18212891	-11.57958984	+3900	+17.24853516	-18.02197266	-9.01318359	-14.63378906	+7.88818359	-80.28808594	+2616
+1458241489.06810000	+21.12451172	-18.72070313	-9.89648438	-12.21679688	+14.56787109	-103.11767578	+2716	+21.58593750	-17.82421875	-9.27685547	-56.60156250	-64.64355469	-11.90917969	+3876	+17.16943359	-18.07470703	-9.10107422	-14.83154297	+8.48144531	-80.85937500	+2628
+1458241489.07230000	+21.10693359	-18.70312500	-9.82617188	-12.34863281	+14.45800781	-103.60107422	+2720	+21.67822266	-17.81103516	-9.19775391	-56.14013672	-65.17089844	-12.21679688	+3860	+17.08593750	-18.12304688	-9.18457031	-15.02929688	+9.03076172	-81.38671875	+2644
+1458241489.07640000	+21.08056641	-18.66357422	-9.76464844	-12.45849609	+14.39208984	-104.04052734	+2736	+21.76171875	-17.78906250	-9.12744141	-55.70068359	-65.65429688	-12.52441406	+3844	+17.00683594	-18.16699219	-9.25927734	-15.22705078	+9.55810547	-81.93603516	+2668
+1458241489.08060000	+21.04101563	-18.61523438	-9.72070313	-12.56835938	+14.37011719	-104.43603516	+2768	+21.83642578	-17.76269531	-9.05712891	-55.28320313	-66.11572266	-12.81005859	+3832	+16.92333984	-18.19335938	-9.34277344	-15.33691406	+10.10742188	-82.44140625	+2704
+1458241489.08480000	+21.01025391	-18.57568359	-9.66796875	-12.65625000	+14.28222656	-104.80957031	+2816	+21.90673828	-17.74072266	-8.97802734	-54.95361328	-66.62109375	-13.00781250	+3820	+16.85302734	-18.19775391	-9.39550781	-15.42480469	+10.45898438	-82.90283203	+2744
+1458241489.08890010	+21.01025391	-18.54931641	-9.60644531	-12.65625000	+14.10644531	-105.22705078	+2872	+21.97265625	-17.72314453	-8.93408203	-54.58007813	-67.06054688	-13.27148438	+3804	+16.81787109	-18.23291016	-9.41308594	-15.55664063	+10.56884766	-83.43017578	+2784
+1458241489.09310010	+21.01904297	-18.55371094	-9.56250000	-12.74414063	+13.93066406	-105.66650391	+2932	+22.03417969	-17.71435547	-8.91210938	-54.18457031	-67.43408203	-13.57910156	+3788	+16.81787109	-18.25927734	-9.44384766	-15.60058594	+10.67871094	-83.75976563	+2824
+1458241489.09730010	+21.03222656	-18.59326172	-9.51855469	-12.89794922	+13.75488281	-106.12792969	+2992	+22.07373047	-17.74072266	-8.90771484	-53.74511719	-67.78564453	-14.08447266	+3764	+16.81347656	-18.28564453	-9.44384766	-15.71044922	+10.59082031	-84.06738281	+2856
+1458241489.10139990	+21.04541016	-18.64599609	-9.49658203	-13.05175781	+13.60107422	-106.56738281	+3052	+22.09570313	-17.78027344	-8.91650391	-53.21777344	-68.09326172	-14.72167969	+3740	+16.83984375	-18.34277344	-9.41308594	-15.84228516	+10.30517578	-84.46289063	+2896
+1458241489.10560010	+21.04980469	-18.72949219	-9.51416016	-13.31542969	+13.60107422	-106.94091797	+3100	+22.09130859	-17.83300781	-8.94287109	-52.66845703	-68.29101563	-15.44677734	+3720	+16.88818359	-18.38671875	-9.40429688	-15.90820313	+10.06347656	-84.59472656	+2920
+1458241489.10980010	+21.05859375	-18.82617188	-9.55371094	-13.55712891	+13.60107422	-107.24853516	+3140	+22.07812500	-17.90771484	-8.97363281	-52.20703125	-68.48876953	-16.10595703	+3704	+16.94091797	-18.41748047	-9.37792969	-15.99609375	+9.68994141	-84.70458984	+2932
+1458241489.11389990	+21.08496094	-18.94042969	-9.60205078	-13.79882813	+13.60107422	-107.51220703	+3160	+22.03857422	-17.98242188	-9.04394531	-51.74560547	-68.57666016	-16.85302734	+3688	+17.00244141	-18.45703125	-9.33398438	-16.10595703	+9.18457031	-84.81445313	+2936
+1458241489.11809990	+21.11572266	-19.05029297	-9.65039063	-13.97460938	+13.57910156	-107.79785156	+3160	+21.99023438	-18.06591797	-9.13623047	-51.30615234	-68.59863281	-17.60009766	+3672	+17.05957031	-18.48339844	-9.29443359	-16.17187500	+8.76708984	-84.88037109	+2928
+1458241489.12229990	+21.14648438	-19.18212891	-9.69873047	-14.21630859	+13.55712891	-108.10546875	+3144	+21.91552734	-18.16259766	-9.24169922	-50.80078125	-68.57666016	-18.50097656	+3656	+17.12109375	-18.51416016	-9.23291016	-16.25976563	+8.19580078	-84.96826172	+2912
+1458241489.12640000	+21.17724609	-19.33154297	-9.75146484	-14.45800781	+13.51318359	-108.45703125	+3120	+21.83642578	-18.28125000	-9.34277344	-50.22949219	-68.57666016	-19.48974609	+3644	+17.19580078	-18.55810547	-9.16259766	-16.39160156	+7.53662109	-85.07812500	+2892
+1458241489.13060000	+21.20361328	-19.50292969	-9.81298828	-14.74365234	+13.51318359	-108.78662109	+3088	+21.75732422	-18.40429688	-9.44384766	-49.65820313	-68.57666016	-20.52246094	+3628	+17.26611328	-18.61083984	-9.09667969	-16.54541016	+6.89941406	-85.16601563	+2868
+1458241489.13480000	+21.23437500	-19.66992188	-9.89648438	-15.02929688	+13.57910156	-109.09423828	+3060	+21.67822266	-18.53173828	-9.54931641	-49.04296875	-68.57666016	-21.59912109	+3616	+17.34082031	-18.67236328	-9.04833984	-16.72119141	+6.35009766	-85.20996094	+2840
+1458241489.13890000	+21.24755859	-19.82812500	-9.98437500	-15.31494141	+13.73291016	-109.35791016	+3028	+21.58593750	-18.65917969	-9.64599609	-48.44970703	-68.55468750	-22.65380859	+3604	+17.39355469	-18.71630859	-9.01318359	-16.87500000	+5.91064453	-85.20996094	+2812
+1458241489.14310000	+21.27392578	-19.96435547	-10.08105469	-15.53466797	+13.86474609	-109.62158203	+2992	+21.49365234	-18.77783203	-9.73388672	-47.90039063	-68.53271484	-23.64257813	+3588	+17.43310547	-18.75585938	-8.98242188	-17.05078125	+5.51513672	-85.27587891	+2780
+1458241489.14720010	+21.28271484	-20.08300781	-10.16455078	-15.71044922	+14.01855469	-109.88525391	+2952	+21.41015625	-18.87011719	-9.80859375	-47.41699219	-68.53271484	-24.49951172	+3572	+17.46826172	-18.79980469	-8.95605469	-17.22656250	+5.18554688	-85.36376953	+2748
+1458241489.15140010	+21.28710938	-20.18408203	-10.22607422	-15.93017578	+14.12841797	-110.12695313	+2908	+21.33984375	-18.96240234	-9.86572266	-46.97753906	-68.59863281	-25.26855469	+3552	+17.48583984	-18.83056641	-8.93847656	-17.35839844	+4.92187500	-85.45166016	+2716
+1458241489.15560010	+21.28710938	-20.25439453	-10.24804688	-16.04003906	+14.10644531	-110.39062500	+2860	+21.29150391	-19.04150391	-9.89648438	-46.53808594	-68.75244141	-25.94970703	+3528	+17.49023438	-18.85693359	-8.90771484	-17.53417969	+4.65820313	-85.64941406	+2680
+1458241489.15969990	+21.28710938	-20.29833984	-10.26562500	-16.12792969	+14.17236328	-110.72021484	+2808	+21.25634766	-19.10302734	-9.92285156	-46.05468750	-68.90625000	-26.63085938	+3504	+17.49023438	-18.90087891	-8.90332031	-17.66601563	+4.57031250	-85.93505859	+2652
+1458241489.16389990	+21.27392578	-20.32470703	-10.27441406	-16.21582031	+14.21630859	-111.02783203	+2764	+21.23876953	-19.16455078	-9.90966797	-45.57128906	-69.21386719	-27.26806641	+3480	+17.47705078	-18.92285156	-8.92529297	-17.73193359	+4.70214844	-86.22070313	+2624
+1458241489.16810010	+21.26953125	-20.32910156	-10.27001953	-16.25976563	+14.26025391	-111.26953125	+2716	+21.24755859	-19.19970703	-9.87011719	-45.19775391	-69.54345703	-27.72949219	+3456	+17.45068359	-18.94482422	-8.96044922	-17.77587891	+4.89990234	-86.50634766	+2600
+1458241489.17220000	+21.26513672	-20.31152344	-10.26562500	-16.28173828	+14.30419922	-111.51123047	+2676	+21.28710938	-19.21289063	-9.81738281	-44.86816406	-69.91699219	-27.99316406	+3440	+17.41992188	-18.97119141	-9.00878906	-17.84179688	+5.20751953	-86.83593750	+2584
+1458241489.17639990	+21.25195313	-20.28076172	-10.24804688	-16.30371094	+14.34814453	-111.75292969	+2640	+21.34423828	-19.19970703	-9.75146484	-44.60449219	-70.33447266	-28.12500000	+3432	+17.37158203	-18.98437500	-9.06591797	-17.86376953	+5.64697266	-87.16552734	+2572
+1458241489.18059990	+21.23437500	-20.23242188	-10.22607422	-16.28173828	+14.34814453	-111.92871094	+2608	+21.39697266	-19.17773438	-9.68994141	-44.40673828	-70.68603516	-28.14697266	+3424	+17.31445313	-18.98437500	-9.11865234	-17.88574219	+6.06445313	-87.49511719	+2560
+1458241489.18470000	+21.21679688	-20.17529297	-10.18652344	-16.25976563	+14.32617188	-112.14843750	+2584	+21.45849609	-19.14697266	-9.61523438	-44.25292969	-71.10351563	-28.10302734	+3420	+17.25292969	-18.97998047	-9.17138672	-17.86376953	+6.52587891	-87.89062500	+2552
+1458241489.18890000	+21.19482422	-20.11376953	-10.13378906	-16.23779297	+14.26025391	-112.39013672	+2560	+21.53320313	-19.10742188	-9.52294922	-44.12109375	-71.58691406	-27.99316406	+3416	+17.19140625	-18.97998047	-9.22412109	-17.86376953	+6.98730469	-88.28613281	+2544
+1458241489.19310000	+21.17724609	-20.06103516	-10.07666016	-16.21582031	+14.17236328	-112.60986328	+2544	+21.61669922	-19.06787109	-9.43945313	-44.03320313	-72.04833984	-27.83935547	+3416	+17.11669922	-18.97998047	-9.29882813	-17.81982422	+7.60253906	-88.81347656	+2548
+1458241489.19720010	+21.16406250	-19.99951172	-10.01513672	-16.19384766	+14.08447266	-112.82958984	+2532	+21.70898438	-19.02832031	-9.34716797	-43.96728516	-72.53173828	-27.64160156	+3420	+17.04199219	-18.97998047	-9.37353516	-17.81982422	+8.21777344	-89.29687500	+2556
+1458241489.20140000	+21.15527344	-19.93359375	-9.95800781	-16.14990234	+13.97460938	-113.07128906	+2532	+21.80566406	-18.97998047	-9.26367188	-43.92333984	-72.99316406	-27.39990234	+3424	+16.96728516	-18.98876953	-9.44384766	-17.84179688	+8.78906250	-89.73632813	+2572
+1458241489.20560000	+21.14648438	-19.87207031	-9.91406250	-16.12792969	+13.95263672	-113.29101563	+2536	+21.89355469	-18.93164063	-9.20214844	-43.94531250	-73.36669922	-27.11425781	+3424	+16.87500000	-18.98876953	-9.55371094	-17.84179688	+9.62402344	-90.17578125	+2612
+1458241489.21390010	+21.12890625	-19.77539063	-9.83496094	-16.12792969	+13.84277344	-113.70849609	+2556	+22.04736328	-18.85253906	-9.09667969	-44.14306641	-74.02587891	-26.45507813	+3416	+16.77392578	-18.99316406	-9.64160156	-17.92968750	+10.23925781	-90.70312500	+2688
+1458241489.22219990	+21.10253906	-19.73583984	-9.79101563	-16.23779297	+13.77685547	-114.06005859	+2596	+22.13085938	-18.81738281	-9.05712891	-44.20898438	-74.46533203	-26.14746094	+3388	+16.78271484	-19.01513672	-9.63281250	-17.95166016	+10.10742188	-90.94482422	+2752
+1458241489.22639990	+21.10693359	-19.74462891	-9.78222656	-16.28173828	+13.75488281	-114.23583984	+2612	+22.14404297	-18.83056641	-9.06152344	-44.18701172	-74.59716797	-26.19140625	+3368	+16.82226563	-19.05029297	-9.59326172	-18.01757813	+9.73388672	-91.09863281	+2784
+1458241489.23470000	+21.13769531	-19.81494141	-9.81738281	-16.41357422	+13.79882813	-114.54345703	+2632	+22.12646484	-18.89648438	-9.13623047	-44.09912109	-74.66308594	-26.45507813	+3340	+16.91015625	-19.12500000	-9.54052734	-18.14941406	+9.11865234	-91.05468750	+2816
+1458241489.25140000	+21.19482422	-20.07421875	-10.03710938	-16.83105469	+14.28222656	-114.93896484	+2596	+21.91992188	-19.13818359	-9.43066406	-43.48388672	-74.17968750	-27.97119141	+3312	+17.09033203	-19.24804688	-9.38671875	-18.45703125	+7.62451172	-90.74707031	+2808
+1458241489.25970010	+21.24316406	-20.23681641	-10.15576172	-17.00683594	+14.47998047	-115.13671875	+2556	+21.74853516	-19.30517578	-9.60644531	-43.17626953	-73.80615234	-28.95996094	+3308	+17.19140625	-19.30957031	-9.28564453	-18.61083984	+6.72363281	-90.57128906	+2784
+1458241489.26799990	+21.29150391	-20.40820313	-10.28759766	-17.16064453	+14.72167969	-115.33447266	+2512	+21.55517578	-19.48535156	-9.78662109	-42.82470703	-73.38867188	-30.05859375	+3316	+17.30126953	-19.39746094	-9.14941406	-18.89648438	+5.58105469	-90.32958984	+2756
+1458241489.27640010	+21.33105469	-20.55322266	-10.41503906	-17.29248047	+15.00732422	-115.53222656	+2472	+21.39257813	-19.62597656	-9.94482422	-42.69287109	-73.03710938	-30.80566406	+3320	+17.39355469	-19.47216797	-9.04833984	-19.16015625	+4.72412109	-90.06591797	+2716
+1458241489.28469990	+21.33105469	-20.62353516	-10.47656250	-17.38037109	+15.16113281	-115.64208984	+2428	+21.27832031	-19.70947266	-10.01513672	-42.78076172	-72.92724609	-31.13525391	+3308	+17.41552734	-19.49414063	-8.99560547	-19.24804688	+4.39453125	-90.06591797	+2664
+1458241489.29300000	+21.31347656	-20.62792969	-10.46337891	-17.44628906	+15.13916016	-115.70800781	+2380	+21.22119141	-19.74902344	-10.01513672	-43.11035156	-72.99316406	-31.04736328	+3284	+17.38916016	-19.48974609	-8.99121094	-19.22607422	+4.50439453	-90.21972656	+2608
+1458241489.30130000	+21.28710938	-20.57519531	-10.40625000	-17.44628906	+15.07324219	-115.79589844	+2344	+21.23437500	-19.72705078	-9.97119141	-43.61572266	-73.21289063	-30.54199219	+3256	+17.34082031	-19.47216797	-9.03076172	-19.18212891	+4.94384766	-90.48339844	+2560
+1458241489.30550000	+21.27392578	-20.55322266	-10.39306641	-17.44628906	+15.07324219	-115.79589844	+2328	+21.25195313	-19.70947266	-9.94921875	-43.79150391	-73.30078125	-30.32226563	+3244	+17.33203125	-19.46777344	-9.03515625	-19.18212891	+5.03173828	-90.52734375	+2540
+1458241489.31380010	+21.23437500	-20.49609375	-10.34912109	-17.49023438	+15.02929688	-115.77392578	+2300	+21.30029297	-19.66113281	-9.87890625	-44.31884766	-73.54248047	-29.66308594	+3228	+17.30566406	-19.45898438	-9.06152344	-19.13818359	+5.25146484	-90.59326172	+2500
+1458241489.32220010	+21.20800781	-20.45654297	-10.30957031	-17.51220703	+14.98535156	-115.77392578	+2276	+21.34423828	-19.62158203	-9.82617188	-44.78027344	-73.71826172	-29.06982422	+3208	+17.25292969	-19.42822266	-9.11425781	-19.07226563	+5.75683594	-90.79101563	+2468
+1458241489.33049990	+21.15966797	-20.38623047	-10.23925781	-17.55615234	+14.89746094	-115.77392578	+2260	+21.39257813	-19.57763672	-9.76904297	-45.28564453	-73.91601563	-28.41064453	+3188	+17.09033203	-19.34472656	-9.25927734	-18.94042969	+7.20703125	-91.29638672	+2476
+1458241489.33880000	+21.10253906	-20.30273438	-10.16015625	-17.62207031	+14.80957031	-115.75195313	+2256	+21.44091797	-19.54248047	-9.72070313	-45.81298828	-74.11376953	-27.72949219	+3172	+16.91015625	-19.26562500	-9.41748047	-18.91845703	+8.65722656	-91.64794922	+2524
+1458241489.35130000	+20.99267578	-20.20605469	-10.01953125	-17.92968750	+14.65576172	-115.70800781	+2288	+21.50683594	-19.48095703	-9.66357422	-46.88964844	-74.33349609	-26.43310547	+3148	+16.87939453	-19.21728516	-9.47460938	-18.91845703	+9.03076172	-91.47216797	+2608
+1458241489.35970000	+20.99267578	-20.23681641	-9.97558594	-18.08349609	+14.54589844	-115.72998047	+2320	+21.52001953	-19.46337891	-9.64599609	-47.63671875	-74.42138672	-25.62011719	+3124	+16.94091797	-19.23486328	-9.41748047	-18.94042969	+8.52539063	-91.29638672	+2628
+1458241489.36800000	+21.01904297	-20.29394531	-9.97558594	-18.19335938	+14.50195313	-115.75195313	+2336	+21.50683594	-19.46337891	-9.65917969	-48.18603516	-74.42138672	-25.04882813	+3104	+16.99365234	-19.25244141	-9.36914063	-18.98437500	+8.10791016	-91.14257813	+2624
+1458241489.37630010	+21.04980469	-20.35546875	-9.99755859	-18.25927734	+14.50195313	-115.77392578	+2344	+21.47607422	-19.47656250	-9.68994141	-48.66943359	-74.37744141	-24.63134766	+3088	+17.01123047	-19.26123047	-9.35595703	-19.00634766	+7.97607422	-91.07666016	+2612
+1458241489.38879990	+21.06738281	-20.39062500	-10.01074219	-18.28125000	+14.50195313	-115.77392578	+2340	+21.40576172	-19.50292969	-9.74707031	-49.41650391	-74.22363281	-23.99414063	+3076	+17.07275391	-19.27880859	-9.30761719	-19.05029297	+7.51464844	-90.87890625	+2588
+1458241489.39710000	+21.08496094	-20.41259766	-10.01953125	-18.28125000	+14.50195313	-115.75195313	+2332	+21.35302734	-19.52490234	-9.78222656	-50.09765625	-74.13574219	-23.42285156	+3068	+17.33642578	-19.35351563	-9.07031250	-19.27001953	+5.40527344	-89.84619141	+2588
+1458241489.40549990	+21.10693359	-20.43457031	-10.03271484	-18.28125000	+14.47998047	-115.72998047	+2324	+21.31347656	-19.52490234	-9.79980469	-50.86669922	-74.04785156	-22.69775391	+3064	+17.45068359	-19.34912109	-8.97802734	-19.29199219	+4.68017578	-89.18701172	+2568
+1458241489.41380000	+21.13769531	-20.45214844	-10.04150391	-18.25927734	+14.47998047	-115.64208984	+2312	+21.30468750	-19.49853516	-9.78662109	-51.89941406	-74.02587891	-21.62109375	+3056	+17.45507813	-19.28320313	-8.98681641	-19.09423828	+4.94384766	-89.01123047	+2540
+1458241489.42210010	+21.16406250	-20.43457031	-10.03271484	-18.17138672	+14.43603516	-115.51025391	+2308	+21.33105469	-19.43701172	-9.73388672	-53.30566406	-74.06982422	-20.08300781	+3060	+17.39794922	-19.22607422	-9.01757813	-18.94042969	+5.40527344	-89.09912109	+2516
+1458241489.42630000	+21.16845703	-20.41259766	-10.01953125	-18.12744141	+14.39208984	-115.42236328	+2308	+21.35742188	-19.39746094	-9.69433594	-54.03076172	-74.11376953	-19.22607422	+3064	+17.35400391	-19.19531250	-9.04394531	-18.85253906	+5.77880859	-89.20898438	+2508
+1458241489.43460010	+21.16845703	-20.36425781	-9.99316406	-18.03955078	+14.37011719	-115.29052734	+2308	+21.45849609	-19.29199219	-9.58007813	-55.74462891	-74.26757813	-17.18261719	+3084	+17.32763672	-19.17773438	-9.06591797	-18.80859375	+6.04248047	-89.27490234	+2488
+1458241489.44709990	+21.14208984	-20.23681641	-9.93603516	-17.90771484	+14.37011719	-114.98291016	+2320	+21.65625000	-19.08105469	-9.36474609	-58.73291016	-74.44335938	-13.46923828	+3132	+17.25732422	-19.12500000	-9.12304688	-18.69873047	+6.67968750	-89.38476563	+2476
+1458241489.45540000	+21.11132813	-20.08740234	-9.87011719	-17.68798828	+14.32617188	-114.58740234	+2356	+21.78369141	-18.94042969	-9.21533203	-61.01806641	-74.48730469	-10.74462891	+3164	+17.14306641	-19.03271484	-9.21093750	-18.47900391	+7.69042969	-89.47265625	+2492
+1458241489.46380000	+21.08496094	-19.92919922	-9.80419922	-17.44628906	+14.34814453	-114.12597656	+2412	+21.88037109	-18.83496094	-9.10107422	-62.90771484	-74.44335938	-8.48144531	+3184	+17.02880859	-18.93164063	-9.28564453	-18.30322266	+8.61328125	-89.42871094	+2528
+1458241489.46790000	+21.06738281	-19.85449219	-9.79541016	-17.31445313	+14.43603516	-113.84033203	+2444	+21.90673828	-18.79980469	-9.07470703	-63.58886719	-74.35546875	-7.66845703	+3188	+17.01123047	-18.89208984	-9.30761719	-18.19335938	+8.89892578	-89.23095703	+2548
+1458241489.47630000	+21.09375000	-19.78857422	-9.82617188	-17.09472656	+14.61181641	-113.26904297	+2512	+21.89794922	-18.79980469	-9.07910156	-64.53369141	-74.04785156	-6.76757813	+3192	+17.06396484	-18.83935547	-9.28125000	-18.03955078	+8.70117188	-88.61572266	+2576
+1458241489.48460010	+21.15527344	-19.79736328	-9.88769531	-16.87500000	+14.74365234	-112.82958984	+2560	+21.79687500	-18.83935547	-9.14941406	-65.06103516	-73.58642578	-6.54785156	+3200	+17.14306641	-18.80859375	-9.21972656	-17.95166016	+8.19580078	-88.06640625	+2592
+1458241489.48880000	+21.19482422	-19.81933594	-9.92285156	-16.80908203	+14.78759766	-112.60986328	+2572	+21.73095703	-18.86572266	-9.20214844	-65.25878906	-73.32275391	-6.52587891	+3208	+17.20019531	-18.79541016	-9.17138672	-17.90771484	+7.80029297	-87.73681641	+2592
+1458241489.49710010	+21.26953125	-19.86767578	-9.99316406	-16.65527344	+14.85351563	-112.25830078	+2584	+21.61230469	-18.91406250	-9.31201172	-65.50048828	-72.79541016	-6.61376953	+3216	+17.31445313	-18.77343750	-9.07031250	-17.86376953	+6.98730469	-87.05566406	+2584
+1458241489.50539990	+21.33984375	-19.91601563	-10.07666016	-16.54541016	+14.98535156	-111.86279297	+2584	+21.48046875	-18.96679688	-9.43945313	-65.69824219	-72.18017578	-6.81152344	+3224	+17.45947266	-18.71630859	-8.92089844	-17.84179688	+5.88867188	-85.86914063	+2572
+1458241489.51379990	+21.39697266	-19.94677734	-10.13818359	-16.45751953	+15.11718750	-111.37939453	+2572	+21.33984375	-19.00195313	-9.55810547	-66.15966797	-71.47705078	-6.76757813	+3224	+17.57373047	-18.61962891	-8.81103516	-17.75390625	+5.14160156	-84.57275391	+2548
+1458241489.52210000	+21.43652344	-19.92480469	-10.15136719	-16.28173828	+15.11718750	-110.67626953	+2544	+21.22119141	-18.97998047	-9.64599609	-67.08251953	-70.70800781	-6.10839844	+3212	+17.59130859	-18.49218750	-8.73632813	-17.70996094	+4.96582031	-83.47412109	+2504
+1458241489.53040000	+21.42773438	-19.80615234	-10.12500000	-16.08398438	+15.18310547	-109.84130859	+2516	+21.18164063	-18.89648438	-9.65917969	-68.51074219	-70.00488281	-4.65820313	+3180	+17.52099609	-18.40429688	-8.76708984	-17.62207031	+5.58105469	-82.96875000	+2456
+1458241489.53870010	+21.37500000	-19.60839844	-10.07226563	-15.79833984	+15.35888672	-108.87451172	+2492	+21.22119141	-18.77343750	-9.59326172	-70.37841797	-69.38964844	-2.59277344	+3160	+17.40673828	-18.31201172	-8.87255859	-17.51220703	+6.76757813	-82.59521484	+2428
+1458241489.54290010	+21.32226563	-19.45458984	-10.01953125	-15.60058594	+15.49072266	-108.23730469	+2488	+21.26074219	-18.67675781	-9.50976563	-71.71875000	-69.01611328	-1.05468750	+3156	+17.33642578	-18.25927734	-8.93847656	-17.46826172	+7.42675781	-82.39746094	+2416
+1458241489.55539990	+21.12890625	-18.93603516	-9.80419922	-14.96337891	+15.66650391	-106.28173828	+2496	+21.48486328	-18.29003906	-9.18017578	-76.20117188	-67.96142578	+4.57031250	+3188	+17.11230469	-18.10986328	-9.14062500	-17.29248047	+9.51416016	-81.69433594	+2404
+1458241489.56789990	+20.97949219	-18.44384766	-9.65917969	-14.08447266	+16.12792969	-104.39208984	+2640	+21.74414063	-17.91650391	-8.83300781	-80.35400391	-66.77490234	+9.95361328	+3244	+16.91015625	-17.96044922	-9.31640625	-17.11669922	+11.46972656	-80.66162109	+2484
+1458241489.57620000	+20.94873047	-18.25488281	-9.61523438	-13.64501953	+16.32568359	-103.07373047	+2780	+21.84521484	-17.73193359	-8.69238281	-82.57324219	-65.67626953	+12.72216797	+3268	+16.87060547	-17.83740234	-9.36914063	-16.85302734	+12.19482422	-79.58496094	+2564
+1458241489.58040000	+20.95312500	-18.19775391	-9.60644531	-13.51318359	+16.39160156	-102.43652344	+2844	+21.84521484	-17.63964844	-8.67041016	-83.45214844	-64.97314453	+13.75488281	+3272	+16.88378906	-17.77148438	-9.38232422	-16.69921875	+12.39257813	-78.81591797	+2608
+1458241489.58870010	+21.00585938	-18.14941406	-9.59765625	-13.18359375	+16.30371094	-101.18408203	+2940	+21.81445313	-17.52099609	-8.67919922	-84.83642578	-63.61083984	+15.27099609	+3276	+16.95849609	-17.64404297	-9.28125000	-16.45751953	+12.01904297	-77.43164063	+2676
+1458241489.59710000	+21.10693359	-18.13623047	-9.65917969	-12.78808594	+16.43554688	-99.90966797	+2964	+21.76611328	-17.44628906	-8.78027344	-85.69335938	-62.09472656	+16.08398438	+3284	+17.14306641	-17.49023438	-9.08789063	-15.99609375	+11.09619141	-75.80566406	+2716
+1458241489.60540010	+21.22558594	-18.16259766	-9.75146484	-12.45849609	+16.63330078	-98.48144531	+2920	+21.62548828	-17.41113281	-8.92089844	-86.26464844	-60.42480469	+16.23779297	+3292	+17.31884766	-17.28808594	-8.89892578	-15.51269531	+10.26123047	-73.82812500	+2716
+1458241489.60949990	+21.28271484	-18.18017578	-9.79980469	-12.30468750	+16.69921875	-97.69042969	+2892	+21.54638672	-17.39355469	-9.00439453	-86.50634766	-59.52392578	+16.23779297	+3300	+17.40234375	-17.19580078	-8.81103516	-15.29296875	+9.84375000	-72.86132813	+2712
+1458241489.61789990	+21.38378906	-18.15820313	-9.86572266	-11.84326172	+16.74316406	-95.97656250	+2824	+21.41015625	-17.33203125	-9.14501953	-87.18750000	-57.72216797	+16.47949219	+3300	+17.52539063	-16.98925781	-8.60449219	-14.85351563	+8.98681641	-71.10351563	+2696
+1458241489.62620000	+21.44970703	-18.06152344	-9.92285156	-11.25000000	+17.00683594	-94.35058594	+2756	+21.32226563	-17.24414063	-9.22851563	-87.91259766	-56.03027344	+16.98486328	+3296	+17.59130859	-16.81347656	-8.45947266	-14.45800781	+8.63525391	-69.60937500	+2672
+1458241489.63450000	+21.50244141	-17.88574219	-9.97119141	-10.43701172	+17.38037109	-92.65869141	+2696	+21.28271484	-17.11669922	-9.26806641	-88.59375000	-54.29443359	+17.60009766	+3292	+17.62646484	-16.67724609	-8.36718750	-14.12841797	+8.67919922	-68.26904297	+2640
+1458241489.64290000	+21.44091797	-17.60449219	-9.96679688	-9.66796875	+17.86376953	-90.92285156	+2648	+21.26074219	-16.94091797	-9.20214844	-89.47265625	-52.66845703	+18.54492188	+3292	+17.53857422	-16.52783203	-8.41992188	-13.77685547	+9.60205078	-67.01660156	+2604
+1458241489.65120010	+21.33105469	-17.26611328	-9.91406250	-8.81103516	+18.30322266	-89.31884766	+2604	+21.31787109	-16.68603516	-9.05273438	-90.50537109	-51.15234375	+20.10498047	+3320	+17.41992188	-16.43994141	-8.51660156	-13.51318359	+10.78857422	-65.98388672	+2564
+1458241489.65949990	+21.19921875	-16.83984375	-9.79101563	-7.71240234	+18.65478516	-87.84667969	+2572	+21.43212891	-16.38281250	-8.85058594	-91.45019531	-49.70214844	+21.86279297	+3368	+17.27490234	-16.36083984	-8.61328125	-13.24951172	+12.08496094	-65.19287109	+2520
+1458241489.66790010	+21.04541016	-16.44433594	-9.70751953	-6.74560547	+19.22607422	-86.48437500	+2608	+21.51562500	-16.08398438	-8.63964844	-92.19726563	-48.33984375	+23.33496094	+3420	+17.10351563	-16.29052734	-8.77148438	-12.98583984	+13.75488281	-64.27001953	+2504
+1458241489.67619990	+20.89160156	-16.08837891	-9.61523438	-5.84472656	+19.57763672	-85.05615234	+2716	+21.57714844	-15.78515625	-8.46386719	-92.92236328	-46.86767578	+24.69726563	+3476	+16.95410156	-16.20263672	-8.92529297	-12.63427734	+15.24902344	-63.17138672	+2528
+1458241489.68039990	+20.80810547	-15.88183594	-9.56689453	-5.31738281	+19.79736328	-84.24316406	+2800	+21.59912109	-15.61816406	-8.38476563	-93.22998047	-46.07666016	+25.35644531	+3508	+16.88818359	-16.14111328	-8.98242188	-12.37060547	+15.90820313	-62.60009766	+2548
+1458241489.68870000	+20.72021484	-15.56103516	-9.44824219	-4.28466797	+19.81933594	-82.83691406	+2996	+21.61230469	-15.35449219	-8.25292969	-93.82324219	-44.67041016	+26.45507813	+3572	+16.78271484	-16.01806641	-9.01318359	-11.99707031	+16.67724609	-61.54541016	+2596
+1458241489.69280000	+20.70263672	-15.44238281	-9.42187500	-3.88916016	+19.95117188	-82.13378906	+3092	+21.60351563	-15.23144531	-8.23095703	-93.99902344	-43.90136719	+26.76269531	+3596	+16.78710938	-15.93017578	-9.00878906	-11.57958984	+16.91894531	-60.84228516	+2628
+1458241489.69700000	+20.68945313	-15.34130859	-9.39111328	-3.47167969	+19.97314453	-81.43066406	+3184	+21.58593750	-15.13037109	-8.21337891	-94.15283203	-43.13232422	+26.98242188	+3616	+16.78710938	-15.82031250	-8.99121094	-11.20605469	+17.07275391	-60.13916016	+2652
+1458241489.70120000	+20.68505859	-15.24462891	-9.38232422	-3.05419922	+20.03906250	-80.70556641	+3268	+21.55078125	-15.02929688	-8.22656250	-94.26269531	-42.34130859	+27.09228516	+3640	+16.80468750	-15.74121094	-8.91650391	-10.94238281	+16.94091797	-59.52392578	+2676
+1458241489.70530010	+20.68505859	-15.15234375	-9.41748047	-2.61474609	+20.25878906	-79.80468750	+3340	+21.50244141	-14.92822266	-8.24853516	-94.35058594	-41.48437500	+27.09228516	+3668	+16.85302734	-15.62695313	-8.85058594	-10.45898438	+16.80908203	-58.68896484	+2700
+1458241489.71370010	+20.73339844	-15.00292969	-9.42626953	-1.75781250	+20.19287109	-78.02490234	+3424	+21.37500000	-14.79638672	-8.31445313	-94.65820313	-39.81445313	+27.07031250	+3708	+16.97167969	-15.35449219	-8.64843750	-9.49218750	+16.12792969	-57.06298828	+2732
+1458241489.71779990	+20.77294922	-14.93261719	-9.40869141	-1.31835938	+20.06103516	-77.18994141	+3440	+21.30468750	-14.71728516	-8.36718750	-94.72412109	-38.95751953	+26.98242188	+3732	+17.03759766	-15.20947266	-8.52978516	-8.94287109	+15.66650391	-56.27197266	+2744
+1458241489.72199990	+20.79492188	-14.87109375	-9.39111328	-0.96679688	+19.95117188	-76.42089844	+3440	+21.23437500	-14.64697266	-8.42431641	-94.72412109	-38.12255859	+26.80664063	+3752	+17.09472656	-15.06445313	-8.40673828	-8.43750000	+15.24902344	-55.50292969	+2744
+1458241489.73029990	+20.86962891	-14.74365234	-9.38671875	-0.13183594	+19.77539063	-74.81689453	+3384	+21.12890625	-14.51953125	-8.46386719	-94.85595703	-36.56250000	+26.74072266	+3780	+17.23095703	-14.77001953	-8.12988281	-7.33886719	+14.23828125	-54.05273438	+2756
+1458241489.73869990	+20.91357422	-14.58105469	-9.40429688	+0.72509766	+19.79736328	-73.10302734	+3284	+21.02343750	-14.37451172	-8.50341797	-94.87792969	-34.98046875	+26.58691406	+3808	+17.36279297	-14.46679688	-7.90136719	-6.06445313	+13.49121094	-52.49267578	+2772
+1458241489.74700000	+20.93994141	-14.37890625	-9.36035156	+1.62597656	+19.62158203	-71.52099609	+3164	+20.92236328	-14.18994141	-8.52099609	-94.76806641	-33.35449219	+26.41113281	+3844	+17.41552734	-14.22509766	-7.71679688	-5.11962891	+13.00781250	-51.15234375	+2788
+1458241489.75530000	+20.91357422	-14.12841797	-9.21972656	+2.54882813	+19.20410156	-70.15869141	+3052	+20.87841797	-13.99658203	-8.38916016	-94.76806641	-32.01416016	+26.80664063	+3892	+17.41552734	-13.99218750	-7.60693359	-4.15283203	+12.91992188	-49.96582031	+2796
+1458241489.76360010	+20.83886719	-13.84277344	-9.09667969	+3.51562500	+19.20410156	-69.06005859	+2980	+20.89160156	-13.71972656	-8.19140625	-94.48242188	-30.78369141	+27.39990234	+3972	+17.36718750	-13.86474609	-7.57617188	-3.40576172	+13.31542969	-48.95507813	+2792
+1458241489.77200010	+20.76416016	-13.51757813	-8.98681641	+4.61425781	+19.20410156	-67.85156250	+2960	+20.93994141	-13.42089844	-7.97607422	-94.08691406	-29.50927734	+27.97119141	+4064	+17.26611328	-13.79003906	-7.61132813	-2.87841797	+14.04052734	-47.96630859	+2784
+1458241489.78029990	+20.63232422	-13.16162109	-8.81982422	+5.71289063	+19.13818359	-66.70898438	+3012	+20.96630859	-13.10009766	-7.69921875	-93.64746094	-28.34472656	+28.67431641	+4176	+17.11230469	-13.70214844	-7.69921875	-2.37304688	+15.02929688	-46.93359375	+2784
+1458241489.78860000	+20.50488281	-12.82324219	-8.62207031	+6.76757813	+18.91845703	-65.78613281	+3140	+21.01464844	-12.76171875	-7.38720703	-93.20800781	-27.22412109	+29.68505859	+4308	+16.95410156	-13.64941406	-7.77392578	-1.95556641	+15.97412109	-45.98876953	+2792
+1458241489.79699990	+20.39941406	-12.50244141	-8.46386719	+7.86621094	+18.80859375	-64.73144531	+3320	+21.06298828	-12.44091797	-7.10156250	-92.70263672	-26.10351563	+30.49804688	+4436	+16.82666016	-13.56591797	-7.83984375	-1.38427734	+16.80908203	-44.91210938	+2808
+1458241489.80110000	+20.34228516	-12.34863281	-8.39355469	+8.37158203	+18.76464844	-64.20410156	+3424	+21.07177734	-12.28710938	-6.97851563	-92.46093750	-25.53222656	+30.82763672	+4496	+16.76074219	-13.53076172	-7.83984375	-1.18652344	+17.09472656	-44.42871094	+2820
+1458241489.80950000	+20.26318359	-12.07617188	-8.31005859	+9.38232422	+18.78662109	-62.81982422	+3632	+21.05419922	-12.02343750	-6.78515625	-92.06542969	-24.21386719	+31.22314453	+4600	+16.68603516	-13.37255859	-7.83984375	-0.35156250	+17.55615234	-43.06640625	+2852
+1458241489.81360010	+20.24560547	-11.95312500	-8.23535156	+9.82177734	+18.54492188	-62.22656250	+3736	+21.03222656	-11.90478516	-6.71484375	-91.93359375	-23.44482422	+31.37695313	+4644	+16.66845703	-13.29785156	-7.78271484	+0.00000000	+17.46826172	-42.49511719	+2872
+1458241489.82200000	+20.21044922	-11.71582031	-8.11669922	+10.81054688	+18.21533203	-60.77636719	+3924	+20.93994141	-11.69384766	-6.57861328	-91.80175781	-22.01660156	+31.68457031	+4728	+16.68603516	-13.05175781	-7.64648438	+1.14257813	+17.16064453	-41.15478516	+2920
+1458241489.83030010	+20.23681641	-11.53564453	-8.02001953	+11.71142578	+17.79785156	-59.32617188	+4064	+20.84765625	-11.54882813	-6.50830078	-91.84570313	-20.47851563	+31.75048828	+4792	+16.75634766	-12.79248047	-7.40039063	+2.30712891	+16.34765625	-39.90234375	+2984
+1458241489.83859990	+20.26318359	-11.34228516	-7.93212891	+12.61230469	+17.33642578	-57.72216797	+4148	+20.71142578	-11.43457031	-6.49072266	-92.02148438	-18.78662109	+31.50878906	+4836	+16.83984375	-12.48486328	-7.13232422	+3.64746094	+15.40283203	-38.56201172	+3044
+1458241489.84690000	+20.28515625	-11.12695313	-7.83105469	+13.62304688	+16.80908203	-56.00830078	+4184	+20.55761719	-11.29833984	-6.45556641	-92.21923828	-17.07275391	+31.46484375	+4888	+16.93652344	-12.13769531	-6.85546875	+5.16357422	+14.34814453	-37.17773438	+3108
+1458241489.85529990	+20.30273438	-10.91601563	-7.68603516	+14.54589844	+16.12792969	-54.49218750	+4188	+20.44775391	-11.15332031	-6.36767578	-92.39501953	-15.40283203	+31.66259766	+4944	+17.02001953	-11.79492188	-6.58300781	+6.65771484	+13.31542969	-35.88134766	+3188
+1458241489.86780000	+20.28515625	-10.56445313	-7.44873047	+15.93017578	+15.11718750	-52.40478516	+4156	+20.28955078	-10.92041016	-6.20947266	-92.54882813	-13.09570313	+31.86035156	+5028	+17.05517578	-11.37744141	-6.25341797	+8.48144531	+12.23876953	-34.05761719	+3304
+1458241489.87610010	+20.21484375	-10.31835938	-7.30810547	+16.83105469	+14.76562500	-51.08642578	+4140	+20.23242188	-10.66552734	-6.06445313	-92.26318359	-11.49169922	+32.16796875	+5108	+17.03759766	-11.16210938	-6.12597656	+9.55810547	+11.95312500	-32.76123047	+3364
+1458241489.88439990	+20.10937500	-10.02832031	-7.11474609	+17.81982422	+14.26025391	-49.98779297	+4164	+20.19287109	-10.37988281	-5.85351563	-91.82373047	-10.04150391	+32.76123047	+5212	+16.94970703	-11.02587891	-6.07763672	+10.17333984	+12.08496094	-31.48681641	+3396
+1458241489.89280010	+19.98193359	-9.76464844	-6.91699219	+18.67675781	+13.75488281	-49.08691406	+4228	+20.18847656	-10.09423828	-5.59423828	-91.31835938	-8.72314453	+33.50830078	+5328	+16.83544922	-10.93798828	-6.06884766	+10.63476563	+12.41455078	-30.21240234	+3420
+1458241489.90109990	+19.82373047	-9.52734375	-6.74121094	+19.37988281	+13.55712891	-48.31787109	+4328	+20.17529297	-9.78662109	-5.37011719	-90.70312500	-7.40478516	+33.99169922	+5448	+16.69921875	-10.90722656	-6.09521484	+10.85449219	+12.96386719	-28.98193359	+3440
+1458241489.90940000	+19.67431641	-9.25048828	-6.60058594	+20.36865234	+13.38134766	-47.28515625	+4480	+20.15771484	-9.47460938	-5.13720703	-90.06591797	-6.08642578	+34.54101563	+5580	+16.56738281	-10.85888672	-6.15234375	+11.20605469	+13.57910156	-27.57568359	+3456
+1458241489.91770010	+19.52929688	-8.98242188	-6.46435547	+21.35742188	+13.18359375	-46.29638672	+4664	+20.14013672	-9.17578125	-4.91748047	-89.47265625	-4.76806641	+35.09033203	+5720	+16.45312500	-10.80175781	-6.15673828	+11.57958984	+13.97460938	-26.30126953	+3468
+1458241489.92610000	+19.42382813	-8.74511719	-6.29736328	+22.25830078	+12.74414063	-45.52734375	+4872	+20.08740234	-8.94726563	-4.71972656	-89.14306641	-3.49365234	+35.48583984	+5852	+16.35644531	-10.72705078	-6.11279297	+11.95312500	+14.15039063	-25.18066406	+3476
+1458241489.93440010	+19.35351563	-8.53417969	-6.17431641	+23.13720703	+12.41455078	-44.45068359	+5064	+20.03027344	-8.74511719	-4.56591797	-88.90136719	-2.17529297	+35.70556641	+5972	+16.32568359	-10.58642578	-6.00732422	+12.63427734	+13.97460938	-24.08203125	+3504
+1458241489.94269990	+19.31396484	-8.31884766	-6.07324219	+24.10400391	+12.04101563	-43.28613281	+5244	+19.94677734	-8.55615234	-4.44726563	-88.72558594	-0.79101563	+35.79345703	+6088	+16.32128906	-10.40185547	-5.82714844	+13.51318359	+13.42529297	-23.13720703	+3552
+1458241489.95110010	+19.33154297	-8.07714844	-5.92382813	+25.24658203	+11.20605469	-42.23144531	+5392	+19.84130859	-8.42871094	-4.34619141	-88.76953125	+0.59326172	+35.88134766	+6188	+16.36083984	-10.13818359	-5.59863281	+14.65576172	+12.52441406	-22.28027344	+3624
+1458241489.95939990	+19.35791016	-7.88818359	-5.74804688	+26.03759766	+10.39306641	-41.33056641	+5496	+19.72265625	-8.31884766	-4.27587891	-88.87939453	+1.93359375	+35.85937500	+6276	+16.40917969	-9.87890625	-5.32177734	+15.79833984	+11.44775391	-21.66503906	+3704
+1458241489.96770000	+19.38427734	-7.70361328	-5.58105469	+26.82861328	+9.55810547	-40.40771484	+5560	+19.61279297	-8.20458984	-4.18359375	-88.92333984	+3.20800781	+35.88134766	+6364	+16.46191406	-9.61083984	-5.03613281	+16.96289063	+10.32714844	-21.09375000	+3796
+1458241489.97610000	+19.39746094	-7.48828125	-5.43164063	+27.75146484	+8.76708984	-39.39697266	+5592	+19.49853516	-8.07714844	-4.10009766	-88.85742188	+4.52636719	+35.88134766	+6452	+16.51464844	-9.33398438	-4.78564453	+18.25927734	+9.29443359	-20.45654297	+3896
+1458241489.98440000	+19.38427734	-7.29492188	-5.25146484	+28.52050781	+7.95410156	-38.64990234	+5604	+19.37988281	-7.94970703	-4.02539063	-88.76953125	+5.73486328	+35.85937500	+6540	+16.52343750	-9.10546875	-4.57470703	+19.27001953	+8.45947266	-19.84130859	+3992
+1458241489.99270010	+19.34912109	-7.11035156	-5.06689453	+29.17968750	+7.18505859	-38.03466797	+5608	+19.29638672	-7.81347656	-3.89355469	-88.52783203	+6.78955078	+36.16699219	+6640	+16.51464844	-8.92529297	-4.41210938	+20.08300781	+7.86621094	-19.22607422	+4076
+1458241490.00099990	+19.27001953	-6.94335938	-4.92187500	+29.77294922	+6.81152344	-37.39746094	+5616	+19.24365234	-7.62011719	-3.73974609	-87.93457031	+7.73437500	+36.49658203	+6756	+16.47070313	-8.83740234	-4.31542969	+20.50048828	+7.58056641	-18.52294922	+4136
+1458241490.00939990	+19.15576172	-6.78076172	-4.79003906	+30.34423828	+6.48193359	-36.82617188	+5652	+19.19970703	-7.42675781	-3.56396484	-87.29736328	+8.56933594	+36.93603516	+6880	+16.40478516	-8.78906250	-4.28906250	+20.76416016	+7.60253906	-17.66601563	+4168
+1458241490.01770000	+19.03271484	-6.63134766	-4.66259766	+30.84960938	+6.21826172	-36.34277344	+5712	+19.15576172	-7.23779297	-3.37939453	-86.63818359	+9.29443359	+37.46337891	+7000	+16.31689453	-8.76708984	-4.30224609	+20.87402344	+7.77832031	-16.78710938	+4188
+1458241490.02600000	+18.90527344	-6.50390625	-4.53515625	+31.24511719	+5.97656250	-35.96923828	+5808	+19.14257813	-7.04003906	-3.15966797	-85.82519531	+9.86572266	+38.18847656	+7128	+16.22460938	-8.78466797	-4.31103516	+20.76416016	+7.91015625	-16.04003906	+4208
+1458241490.03020000	+18.84814453	-6.44677734	-4.47802734	+31.42089844	+5.86669922	-35.79345703	+5864	+19.13818359	-6.94775391	-3.03662109	-85.40771484	+10.08544922	+38.58398438	+7196	+16.18505859	-8.79345703	-4.30664063	+20.72021484	+7.95410156	-15.71044922	+4216
+1458241490.04690000	+18.63720703	-6.21386719	-4.25830078	+32.16796875	+5.42724609	-34.98046875	+6144	+19.06347656	-6.63574219	-2.64550781	-84.17724609	+11.05224609	+39.70458984	+7428	+16.05761719	-8.73193359	-4.27148438	+20.93994141	+7.91015625	-14.41406250	+4224
+1458241490.05520010	+18.59326172	-6.10839844	-4.11767578	+32.54150391	+4.89990234	-34.71679688	+6292	+19.01953125	-6.52587891	-2.46972656	-83.71582031	+11.53564453	+40.27587891	+7532	+16.03564453	-8.64843750	-4.14404297	+21.24755859	+7.36083984	-14.12841797	+4252
+1458241490.06349990	+18.57128906	-6.00292969	-3.96826172	+32.93701172	+4.26269531	-34.47509766	+6432	+18.95800781	-6.43359375	-2.31591797	-83.38623047	+11.97509766	+40.67138672	+7628	+16.03125000	-8.50781250	-3.98144531	+21.81884766	+6.63574219	-13.99658203	+4304
+1458241490.07600000	+18.57128906	-5.81396484	-3.77490234	+33.68408203	+3.38378906	-33.85986328	+6584	+18.83496094	-6.32373047	-2.18408203	-83.07861328	+12.85400391	+40.84716797	+7752	+16.07080078	-8.21777344	-3.67822266	+23.09326172	+5.29541016	-13.88671875	+4408
+1458241490.08430000	+18.56689453	-5.67773438	-3.66064453	+34.23339844	+2.79052734	-33.37646484	+6644	+18.73388672	-6.26220703	-2.13134766	-82.94677734	+13.49121094	+40.86914063	+7836	+16.09716797	-8.00244141	-3.45410156	+24.06005859	+4.30664063	-13.93066406	+4492
+1458241490.09270000	+18.59326172	-5.54589844	-3.52441406	+34.76074219	+2.08740234	-33.06884766	+6680	+18.65917969	-6.20507813	-2.06103516	-82.77099609	+14.01855469	+41.02294922	+7916	+16.12792969	-7.78710938	-3.23437500	+25.04882813	+3.31787109	-14.01855469	+4580
+1458241490.09680010	+18.60205078	-5.48437500	-3.45410156	+35.00244141	+1.77978516	-32.95898438	+6688	+18.62402344	-6.16552734	-2.02148438	-82.63916016	+14.28222656	+41.08886719	+7956	+16.14111328	-7.69921875	-3.12890625	+25.46630859	+2.87841797	-14.06250000	+4628
+1458241490.10520010	+18.58007813	-5.35693359	-3.34863281	+35.48583984	+1.36230469	-32.60742188	+6688	+18.54052734	-6.07763672	-1.97314453	-82.37548828	+14.76562500	+41.06689453	+8036	+16.14111328	-7.53222656	-2.98828125	+26.23535156	+2.28515625	-13.95263672	+4704
+1458241490.11350010	+18.54492188	-5.22070313	-3.27392578	+36.03515625	+1.12060547	-32.16796875	+6680	+18.47460938	-5.97216797	-1.90283203	-81.97998047	+15.20507813	+41.19873047	+8120	+16.13232422	-7.41357422	-2.88720703	+26.78466797	+1.86767578	-13.77685547	+4772
+1458241490.12179990	+18.48339844	-5.11962891	-3.17724609	+36.34277344	+0.81298828	-32.10205078	+6680	+18.43066406	-5.86669922	-1.78417969	-81.47460938	+15.42480469	+41.61621094	+8212	+16.09277344	-7.36083984	-2.83447266	+26.96044922	+1.66992188	-13.49121094	+4816
+1458241490.13019990	+18.42187500	-5.03613281	-3.06738281	+36.60644531	+0.54931641	-32.14599609	+6696	+18.39550781	-5.74804688	-1.63916016	-80.88134766	+15.51269531	+42.14355469	+8300	+16.04003906	-7.34326172	-2.83886719	+26.96044922	+1.71386719	-13.05175781	+4840
+1458241490.13850000	+18.34277344	-4.96142578	-2.97949219	+36.84814453	+0.50537109	-32.14599609	+6736	+18.36474609	-5.60742188	-1.49853516	-80.20019531	+15.57861328	+42.60498047	+8392	+15.97851563	-7.36962891	-2.86962891	+26.74072266	+1.91162109	-12.52441406	+4864
+1458241490.15100000	+18.20654297	-4.86474609	-2.87402344	+37.04589844	+0.43945313	-32.18994141	+6840	+18.32519531	-5.41845703	-1.27880859	-79.25537109	+15.62255859	+43.39599609	+8524	+15.88183594	-7.40039063	-2.93554688	+26.45507813	+2.19726563	-11.75537109	+4892
+1458241490.15930010	+18.13183594	-4.80761719	-2.77734375	+37.15576172	+0.24169922	-32.36572266	+6936	+18.29443359	-5.30419922	-1.13818359	-78.66210938	+15.60058594	+43.98925781	+8608	+15.83349609	-7.40039063	-2.95312500	+26.32324219	+2.26318359	-11.33789063	+4892
+1458241490.16759990	+18.08349609	-4.75048828	-2.68945313	+37.28759766	+0.10986328	-32.45361328	+7048	+18.25927734	-5.18994141	-1.04150391	-78.15673828	+15.71044922	+44.27490234	+8684	+15.78955078	-7.38720703	-2.93554688	+26.27929688	+2.17529297	-11.05224609	+4888
+1458241490.17600010	+18.04394531	-4.66259766	-2.63232422	+37.55126953	-0.02197266	-32.34375000	+7152	+18.21093750	-5.10644531	-0.98437500	-77.84912109	+15.97412109	+44.38476563	+8744	+15.77636719	-7.29492188	-2.89160156	+26.65283203	+1.95556641	-10.81054688	+4900
+1458241490.18429990	+18.01757813	-4.57470703	-2.58398438	+37.81494141	-0.17578125	-32.14599609	+7248	+18.15380859	-5.03173828	-0.94921875	-77.58544922	+16.28173828	+44.47265625	+8804	+15.77636719	-7.16308594	-2.79052734	+27.20214844	+1.49414063	-10.81054688	+4928
+1458241490.19260000	+18.03076172	-4.48242188	-2.50488281	+38.12255859	-0.52734375	-32.05810547	+7324	+18.10546875	-4.96582031	-0.94042969	-77.38769531	+16.65527344	+44.45068359	+8852	+15.78955078	-7.00927734	-2.63671875	+27.88330078	+0.76904297	-11.03027344	+4980
+1458241490.19680000	+18.03955078	-4.42529297	-2.46972656	+38.32031250	-0.65917969	-31.97021484	+7352	+18.07470703	-4.93945313	-0.94482422	-77.36572266	+16.85302734	+44.36279297	+8876	+15.79833984	-6.92578125	-2.55322266	+28.25683594	+0.43945313	-11.14013672	+5008
+1458241490.20510010	+18.04833984	-4.31542969	-2.42578125	+38.69384766	-0.81298828	-31.68457031	+7384	+18.01757813	-4.89550781	-0.96240234	-77.34375000	+17.24853516	+44.12109375	+8924	+15.81591797	-6.75878906	-2.40820313	+29.02587891	-0.17578125	-11.31591797	+5068
+1458241490.21350000	+18.05712891	-4.20996094	-2.39062500	+39.04541016	-0.94482422	-31.33300781	+7388	+17.96044922	-4.84716797	-0.97558594	-77.29980469	+17.68798828	+43.94531250	+8964	+15.83789063	-6.57861328	-2.26318359	+29.83886719	-0.83496094	-11.51367188	+5136
+1458241490.22180010	+18.05712891	-4.11328125	-2.32470703	+39.30908203	-1.23046875	-31.24511719	+7380	+17.91650391	-4.80322266	-0.96679688	-77.23388672	+17.95166016	+43.94531250	+9000	+15.84228516	-6.44238281	-2.13134766	+30.41015625	-1.40625000	-11.75537109	+5200
+1458241490.23009990	+18.05712891	-4.02539063	-2.25878906	+39.55078125	-1.45019531	-31.22314453	+7356	+17.88574219	-4.75048828	-0.93603516	-77.08007813	+18.12744141	+44.01123047	+9040	+15.83789063	-6.34570313	-2.05224609	+30.71777344	-1.73583984	-11.77734375	+5252
+1458241490.23840000	+18.03515625	-3.95507813	-2.20605469	+39.66064453	-1.47216797	-31.15722656	+7332	+17.85937500	-4.68896484	-0.89648438	-76.92626953	+18.21533203	+44.09912109	+9080	+15.82470703	-6.29296875	-2.02148438	+30.82763672	-1.86767578	-11.60156250	+5292
+1458241490.24679990	+17.98681641	-3.89794922	-2.14892578	+39.63867188	-1.53808594	-31.26708984	+7320	+17.82861328	-4.61865234	-0.82617188	-76.68457031	+18.21533203	+44.36279297	+9128	+15.78955078	-6.27978516	-2.03906250	+30.62988281	-1.80175781	-11.29394531	+5312
+1458241490.25090000	+17.96484375	-3.87158203	-2.12255859	+39.63867188	-1.56005859	-31.31103516	+7324	+17.82421875	-4.57470703	-0.78222656	-76.48681641	+18.19335938	+44.53857422	+9152	+15.77636719	-6.27978516	-2.06103516	+30.49804688	-1.73583984	-11.11816406	+5320
+1458241490.26340010	+17.88574219	-3.81445313	-2.00390625	+39.48486328	-1.77978516	-31.75048828	+7356	+17.81103516	-4.43408203	-0.61083984	-75.82763672	+17.88574219	+45.32958984	+9236	+15.70166016	-6.32373047	-2.14013672	+29.79492188	-1.42822266	-10.50292969	+5348
+1458241490.27180000	+17.84179688	-3.77490234	-1.95117188	+39.39697266	-1.80175781	-31.88232422	+7400	+17.79785156	-4.34179688	-0.50976563	-75.43212891	+17.75390625	+45.72509766	+9288	+15.66650391	-6.33691406	-2.19287109	+29.42138672	-1.25244141	-10.08544922	+5352
+1458241490.28010010	+17.79345703	-3.73095703	-1.90722656	+39.30908203	-1.82373047	-31.99218750	+7456	+17.77587891	-4.25390625	-0.42187500	-75.05859375	+17.66601563	+46.07666016	+9340	+15.63134766	-6.33251953	-2.23242188	+29.13574219	-1.14257813	-9.71191406	+5348
+1458241490.28839990	+17.75830078	-3.66943359	-1.85009766	+39.30908203	-2.04345703	-32.14599609	+7528	+17.75830078	-4.16162109	-0.33837891	-74.66308594	+17.57812500	+46.45019531	+9384	+15.60498047	-6.29296875	-2.23681641	+29.00390625	-1.23046875	-9.49218750	+5340
+1458241490.29259990	+17.74951172	-3.63867188	-1.81933594	+39.33105469	-2.15332031	-32.16796875	+7564	+17.75390625	-4.12207031	-0.30761719	-74.48730469	+17.55615234	+46.60400391	+9404	+15.60058594	-6.26220703	-2.21484375	+29.02587891	-1.38427734	-9.49218750	+5340
+1458241490.30090000	+17.74511719	-3.56396484	-1.76220703	+39.44091797	-2.37304688	-32.23388672	+7628	+17.73632813	-4.06494141	-0.25927734	-74.28955078	+17.57812500	+46.80175781	+9436	+15.60058594	-6.16113281	-2.14892578	+29.31152344	-1.75781250	-9.53613281	+5352
+1458241490.30920000	+17.74951172	-3.47607422	-1.71386719	+39.59472656	-2.54882813	-32.14599609	+7680	+17.70996094	-4.01660156	-0.26367188	-74.22363281	+17.79785156	+46.71386719	+9456	+15.61816406	-6.02490234	-2.05224609	+29.79492188	-2.26318359	-9.66796875	+5380
+1458241490.31760000	+17.76708984	-3.37060547	-1.66552734	+39.83642578	-2.85644531	-32.03613281	+7716	+17.68798828	-3.97705078	-0.27246094	-74.17968750	+18.01757813	+46.66992188	+9472	+15.63574219	-5.86230469	-1.93359375	+30.41015625	-2.90039063	-9.88769531	+5424
+1458241490.32590010	+17.78906250	-3.27392578	-1.59960938	+40.03417969	-3.22998047	-31.99218750	+7732	+17.67041016	-3.94189453	-0.26806641	-74.11376953	+18.19335938	+46.69189453	+9484	+15.64892578	-5.69970703	-1.80175781	+31.02539063	-3.53759766	-10.19531250	+5476
+1458241490.33419990	+17.81982422	-3.18164063	-1.52929688	+40.20996094	-3.58154297	-31.97021484	+7724	+17.65283203	-3.91113281	-0.27685547	-74.09179688	+18.39111328	+46.66992188	+9492	+15.67089844	-5.55029297	-1.66113281	+31.61865234	-4.19677734	-10.52490234	+5536
+1458241490.35089990	+17.84179688	-3.03222656	-1.43701172	+40.31982422	-3.99902344	-31.79443359	+7668	+17.61767578	-3.82763672	-0.26806641	-73.91601563	+18.67675781	+46.73583984	+9508	+15.67529297	-5.30859375	-1.52929688	+32.36572266	-4.89990234	-10.59082031	+5632
+1458241490.35920000	+17.83300781	-2.98388672	-1.36669922	+40.23193359	-4.28466797	-31.92626953	+7632	+17.60449219	-3.77050781	-0.21972656	-73.67431641	+18.65478516	+47.04345703	+9524	+15.65771484	-5.25146484	-1.50732422	+32.32177734	-5.07568359	-10.45898438	+5668
+1458241490.36760000	+17.81542969	-2.95751953	-1.31835938	+40.03417969	-4.37255859	-32.03613281	+7604	+17.59570313	-3.70898438	-0.14941406	-73.36669922	+18.54492188	+47.43896484	+9540	+15.64453125	-5.22949219	-1.53808594	+32.08007813	-4.96582031	-10.12939453	+5692
+1458241490.37170000	+17.80664063	-2.94433594	-1.30078125	+39.92431641	-4.39453125	-32.05810547	+7596	+17.59130859	-3.66943359	-0.11425781	-73.19091797	+18.47900391	+47.61474609	+9548	+15.63574219	-5.22949219	-1.56005859	+31.90429688	-4.87792969	-9.93164063	+5700
+1458241490.38000010	+17.76708984	-2.90917969	-1.27441406	+39.70458984	-4.37255859	-32.10205078	+7592	+17.58251953	-3.59033203	-0.03515625	-72.77343750	+18.28125000	+48.03222656	+9572	+15.60937500	-5.22949219	-1.64355469	+31.50878906	-4.57031250	-9.38232422	+5712
+1458241490.38840010	+17.72753906	-2.87841797	-1.23486328	+39.48486328	-4.43847656	-32.23388672	+7612	+17.58251953	-3.50244141	+0.06591797	-72.33398438	+17.99560547	+48.55957031	+9596	+15.58740234	-5.23828125	-1.71826172	+31.09130859	-4.28466797	-8.87695313	+5720
+1458241490.39669990	+17.70117188	-2.84326172	-1.19531250	+39.30908203	-4.46044922	-32.36572266	+7644	+17.58251953	-3.41894531	+0.16259766	-71.89453125	+17.73193359	+49.02099609	+9616	+15.57861328	-5.23828125	-1.77539063	+30.76171875	-4.04296875	-8.50341797	+5712
+1458241490.40500000	+17.67919922	-2.80371094	-1.16894531	+39.15527344	-4.39453125	-32.38769531	+7692	+17.58691406	-3.33984375	+0.23291016	-71.54296875	+17.51220703	+49.30664063	+9632	+15.56982422	-5.22509766	-1.82373047	+30.54199219	-3.82324219	-8.17382813	+5700
+1458241490.40920000	+17.67041016	-2.77734375	-1.16455078	+39.13330078	-4.35058594	-32.34375000	+7716	+17.58691406	-3.30029297	+0.25927734	-71.38916016	+17.42431641	+49.39453125	+9640	+15.56982422	-5.19873047	-1.84130859	+30.54199219	-3.71337891	-7.99804688	+5696
+1458241490.41750000	+17.66601563	-2.71142578	-1.14697266	+39.13330078	-4.35058594	-32.23388672	+7768	+17.58691406	-3.23437500	+0.29443359	-71.16943359	+17.35839844	+49.46044922	+9644	+15.57421875	-5.12841797	-1.83251953	+30.67382813	-3.77929688	-7.86621094	+5684
+1458241490.42590000	+17.67919922	-2.64990234	-1.12060547	+39.22119141	-4.43847656	-32.14599609	+7812	+17.58691406	-3.19042969	+0.30761719	-71.05957031	+17.33642578	+49.46044922	+9640	+15.58300781	-5.02294922	-1.78417969	+31.00341797	-3.97705078	-7.93212891	+5684
+1458241490.43420000	+17.70996094	-2.58398438	-1.10742188	+39.35302734	-4.43847656	-31.94824219	+7836	+17.58691406	-3.15527344	+0.29882813	-70.99365234	+17.40234375	+49.28466797	+9628	+15.60058594	-4.89550781	-1.68750000	+31.55273438	-4.32861328	-8.15185547	+5708
+1458241490.44250010	+17.74072266	-2.50488281	-1.09863281	+39.50683594	-4.43847656	-31.66259766	+7840	+17.58251953	-3.12451172	+0.27246094	-70.99365234	+17.53417969	+49.04296875	+9616	+15.61816406	-4.76367188	-1.59521484	+32.12402344	-4.68017578	-8.32763672	+5736
+1458241490.45919990	+17.80664063	-2.35546875	-1.07666016	+39.88037109	-4.50439453	-31.22314453	+7788	+17.56933594	-3.08056641	+0.21972656	-70.99365234	+17.79785156	+48.64746094	+9584	+15.64453125	-4.50439453	-1.41064453	+33.22265625	-5.40527344	-8.74511719	+5812
+1458241490.47170000	+17.84179688	-2.25878906	-1.04589844	+40.05615234	-4.52636719	-31.06933594	+7720	+17.56494141	-3.04541016	+0.19775391	-70.90576172	+17.92968750	+48.40576172	+9552	+15.64892578	-4.38134766	-1.34033203	+33.61816406	-5.64697266	-8.78906250	+5860
+1458241490.48000000	+17.83740234	-2.20166016	-1.04589844	+40.12207031	-4.43847656	-30.93750000	+7672	+17.56494141	-3.00585938	+0.18896484	-70.77392578	+17.97363281	+48.31787109	+9532	+15.64453125	-4.33300781	-1.36669922	+33.66210938	-5.47119141	-8.50341797	+5876
+1458241490.48420000	+17.82861328	-2.17968750	-1.04589844	+40.14404297	-4.39453125	-30.93750000	+7648	+17.56494141	-2.98388672	+0.19335938	-70.68603516	+17.95166016	+48.33984375	+9524	+15.64013672	-4.32421875	-1.38427734	+33.55224609	-5.36132813	-8.32763672	+5880
+1458241490.49250010	+17.81542969	-2.13574219	-1.02832031	+40.14404297	-4.37255859	-31.02539063	+7616	+17.56933594	-2.92675781	+0.21972656	-70.42236328	+17.88574219	+48.42773438	+9508	+15.63134766	-4.31982422	-1.44140625	+33.33251953	-5.09765625	-7.95410156	+5884
+1458241490.50079990	+17.79785156	-2.10058594	-1.00195313	+40.10009766	-4.35058594	-31.17919922	+7596	+17.57373047	-2.86083984	+0.25488281	-70.11474609	+17.77587891	+48.53759766	+9500	+15.61816406	-4.35498047	-1.51171875	+32.87109375	-4.74609375	-7.53662109	+5884
+1458241490.50920010	+17.76708984	-2.06982422	-0.99755859	+40.01220703	-4.21875000	-31.22314453	+7588	+17.59130859	-2.77294922	+0.29882813	-69.67529297	+17.62207031	+48.69140625	+9492	+15.61376953	-4.37255859	-1.58203125	+32.58544922	-4.43847656	-7.16308594	+5872
+1458241490.51749990	+17.74072266	-2.03466797	-0.99316406	+39.94628906	-4.10888672	-31.26708984	+7596	+17.60449219	-2.68505859	+0.34716797	-69.23583984	+17.44628906	+48.88916016	+9488	+15.60498047	-4.37695313	-1.64794922	+32.32177734	-4.15283203	-6.76757813	+5844
+1458241490.52580000	+17.72314453	-2.00390625	-0.97558594	+39.90234375	-4.10888672	-31.37695313	+7612	+17.61767578	-2.60156250	+0.39990234	-68.84033203	+17.29248047	+49.10888672	+9484	+15.59619141	-4.38134766	-1.69189453	+32.05810547	-3.97705078	-6.50390625	+5808
+1458241490.53420000	+17.72314453	-1.96875000	-0.94921875	+39.88037109	-4.15283203	-31.44287109	+7632	+17.63964844	-2.53125000	+0.43505859	-68.51074219	+17.24853516	+49.19677734	+9472	+15.59619141	-4.35498047	-1.69628906	+32.05810547	-3.97705078	-6.39404297	+5768
+1458241490.53830000	+17.72314453	-1.94677734	-0.94042969	+39.85839844	-4.15283203	-31.44287109	+7640	+17.64843750	-2.50048828	+0.43945313	-68.37890625	+17.24853516	+49.19677734	+9464	+15.60058594	-4.32861328	-1.68750000	+32.10205078	-4.04296875	-6.37207031	+5752
+1458241490.54660010	+17.72753906	-1.89843750	-0.93164063	+39.90234375	-4.15283203	-31.31103516	+7648	+17.65722656	-2.45654297	+0.43505859	-68.20312500	+17.33642578	+49.13085938	+9444	+15.60498047	-4.24511719	-1.64794922	+32.40966797	-4.26269531	-6.41601563	+5728
+1458241490.55909990	+17.76269531	-1.81054688	-0.90087891	+40.07812500	-4.39453125	-31.15722656	+7640	+17.65722656	-2.40820313	+0.40429688	-68.04931641	+17.60009766	+48.95507813	+9408	+15.62695313	-4.06494141	-1.52490234	+33.22265625	-4.94384766	-6.70166016	+5724
+1458241490.56750010	+17.78466797	-1.74902344	-0.86132813	+40.20996094	-4.61425781	-31.04736328	+7620	+17.65722656	-2.38623047	+0.38232422	-68.00537109	+17.77587891	+48.84521484	+9380	+15.64013672	-3.93310547	-1.42382813	+33.85986328	-5.44921875	-6.94335938	+5736
+1458241490.57579990	+17.80664063	-1.68310547	-0.84375000	+40.34179688	-4.76806641	-30.82763672	+7580	+17.65283203	-2.36425781	+0.34716797	-67.98339844	+17.99560547	+48.69140625	+9356	+15.65332031	-3.81005859	-1.34472656	+34.47509766	-5.84472656	-7.11914063	+5752
+1458241490.58410000	+17.81982422	-1.61718750	-0.83056641	+40.47363281	-4.92187500	-30.62988281	+7532	+17.64843750	-2.34667969	+0.31201172	-67.96142578	+18.19335938	+48.55957031	+9328	+15.65332031	-3.71337891	-1.29638672	+34.87060547	-6.13037109	-7.14111328	+5764
+1458241490.59250000	+17.81982422	-1.56005859	-0.79980469	+40.56152344	-5.18554688	-30.56396484	+7480	+17.63964844	-2.32910156	+0.29003906	-67.91748047	+18.36914063	+48.51562500	+9300	+15.65771484	-3.63867188	-1.27880859	+35.13427734	-6.24023438	-7.07519531	+5768
+1458241490.60080000	+17.81103516	-1.52490234	-0.76464844	+40.53955078	-5.40527344	-30.60791016	+7432	+17.63525391	-2.30273438	+0.28125000	-67.82958984	+18.47900391	+48.55957031	+9272	+15.65332031	-3.62548828	-1.29638672	+35.04638672	-6.21826172	-6.85546875	+5764
+1458241490.60910010	+17.78466797	-1.49853516	-0.75146484	+40.47363281	-5.47119141	-30.60791016	+7392	+17.63085938	-2.26757813	+0.28564453	-67.69775391	+18.56689453	+48.64746094	+9244	+15.64013672	-3.63867188	-1.34912109	+34.80468750	-6.02050781	-6.52587891	+5756
+1458241490.61739990	+17.75390625	-1.48095703	-0.74267578	+40.36376953	-5.53710938	-30.62988281	+7364	+17.62646484	-2.22363281	+0.31201172	-67.52197266	+18.56689453	+48.88916016	+9220	+15.62695313	-3.65625000	-1.42382813	+34.49707031	-5.71289063	-6.13037109	+5752
+1458241490.62159990	+17.73632813	-1.47656250	-0.73388672	+40.29785156	-5.62500000	-30.69580078	+7356	+17.62646484	-2.20166016	+0.33837891	-67.39013672	+18.50097656	+49.08691406	+9208	+15.61816406	-3.67382813	-1.46337891	+34.29931641	-5.55908203	-5.93261719	+5744
+1458241490.62990000	+17.70556641	-1.46337891	-0.70312500	+40.16601563	-5.77880859	-30.89355469	+7352	+17.62646484	-2.14892578	+0.40869141	-67.10449219	+18.36914063	+49.57031250	+9192	+15.60058594	-3.70898438	-1.53369141	+33.92578125	-5.29541016	-5.58105469	+5724
+1458241490.63829990	+17.67480469	-1.45898438	-0.68115234	+40.03417969	-5.86669922	-31.02539063	+7356	+17.63085938	-2.09619141	+0.48779297	-66.84082031	+18.23730469	+50.00976563	+9176	+15.58740234	-3.74414063	-1.59082031	+33.57421875	-5.09765625	-5.27343750	+5696
+1458241490.64660000	+17.64404297	-1.45019531	-0.67675781	+39.92431641	-5.88867188	-31.06933594	+7372	+17.62207031	-2.04785156	+0.55810547	-66.59912109	+18.12744141	+50.44921875	+9156	+15.57421875	-3.75732422	-1.65234375	+33.33251953	-4.87792969	-4.94384766	+5656
+1458241490.65490010	+17.63085938	-1.42382813	-0.66796875	+39.90234375	-5.97656250	-31.11328125	+7392	+17.61767578	-2.01708984	+0.60205078	-66.46728516	+18.12744141	+50.73486328	+9128	+15.56103516	-3.74414063	-1.67431641	+33.28857422	-4.87792969	-4.79003906	+5608
+1458241490.66330000	+17.62646484	-1.39746094	-0.65039063	+39.94628906	-6.13037109	-31.13525391	+7404	+17.60888672	-1.99951172	+0.62841797	-66.40136719	+18.19335938	+50.93261719	+9096	+15.54785156	-3.70458984	-1.65234375	+33.39843750	-5.07568359	-4.81201172	+5564
+1458241490.67580010	+17.63525391	-1.34472656	-0.64160156	+40.05615234	-6.26220703	-30.93750000	+7408	+17.58691406	-1.99072266	+0.60644531	-66.40136719	+18.50097656	+50.86669922	+9044	+15.54345703	-3.59033203	-1.55566406	+33.96972656	-5.66894531	-5.05371094	+5536
+1458241490.68409990	+17.63964844	-1.29638672	-0.65039063	+40.18798828	-6.32812500	-30.69580078	+7396	+17.56933594	-1.99072266	+0.57128906	-66.44531250	+18.74267578	+50.77880859	+9012	+15.53466797	-3.47167969	-1.46337891	+34.58496094	-6.21826172	-5.31738281	+5536
+1458241490.69240000	+17.65283203	-1.23925781	-0.64599609	+40.36376953	-6.50390625	-30.49804688	+7364	+17.55175781	-1.99072266	+0.54052734	-66.44531250	+18.96240234	+50.69091797	+8984	+15.52587891	-3.36181641	-1.36230469	+35.17822266	-6.81152344	-5.64697266	+5548
+1458241490.70070000	+17.65722656	-1.19970703	-0.63281250	+40.45166016	-6.65771484	-30.32226563	+7320	+17.54296875	-1.98632813	+0.50976563	-66.44531250	+19.13818359	+50.64697266	+8952	+15.52148438	-3.29150391	-1.28320313	+35.57373047	-7.22900391	-5.88867188	+5556
+1458241490.70910000	+17.65283203	-1.16894531	-0.63281250	+40.51757813	-6.74560547	-30.12451172	+7264	+17.52539063	-1.98193359	+0.48779297	-66.40136719	+19.31396484	+50.58105469	+8920	+15.50830078	-3.24316406	-1.24804688	+35.81542969	-7.42675781	-5.93261719	+5552
+1458241490.71740010	+17.64404297	-1.13818359	-0.63720703	+40.56152344	-6.83349609	-29.99267578	+7212	+17.51220703	-1.96435547	+0.47460938	-66.24755859	+19.40185547	+50.60302734	+8892	+15.49072266	-3.21679688	-1.25683594	+35.90332031	-7.42675781	-5.82275391	+5540
+1458241490.72160010	+17.63525391	-1.13378906	-0.62841797	+40.53955078	-6.89941406	-29.99267578	+7184	+17.50341797	-1.95556641	+0.47900391	-66.15966797	+19.40185547	+50.66894531	+8876	+15.47753906	-3.22998047	-1.26562500	+35.79345703	-7.42675781	-5.75683594	+5536
+1458241490.72989990	+17.60888672	-1.13378906	-0.60644531	+40.45166016	-7.05322266	-30.10253906	+7140	+17.49462891	-1.93359375	+0.50537109	-65.91796875	+19.31396484	+50.93261719	+8848	+15.46875000	-3.24316406	-1.29199219	+35.63964844	-7.31689453	-5.62500000	+5520
+1458241490.73819990	+17.58251953	-1.14697266	-0.58447266	+40.29785156	-7.18505859	-30.21240234	+7112	+17.49023438	-1.90283203	+0.54931641	-65.58837891	+19.20410156	+51.19628906	+8824	+15.46435547	-3.26513672	-1.31396484	+35.48583984	-7.22900391	-5.49316406	+5500
+1458241490.74659990	+17.55175781	-1.15576172	-0.56689453	+40.16601563	-7.27294922	-30.34423828	+7100	+17.47705078	-1.86767578	+0.59765625	-65.23681641	+19.00634766	+51.50390625	+8800	+15.45117188	-3.29150391	-1.35351563	+35.31005859	-7.09716797	-5.31738281	+5484
+1458241490.75910000	+17.50341797	-1.17333984	-0.52734375	+39.96826172	-7.58056641	-30.58593750	+7104	+17.46386719	-1.81933594	+0.70312500	-64.59960938	+18.61083984	+52.20703125	+8768	+15.43359375	-3.33984375	-1.42382813	+34.93652344	-6.83349609	-4.96582031	+5448
+1458241490.77150010	+17.46826172	-1.19091797	-0.47900391	+39.81445313	-7.91015625	-30.78369141	+7124	+17.44628906	-1.78417969	+0.76904297	-64.05029297	+18.39111328	+52.64648438	+8724	+15.40722656	-3.39697266	-1.49414063	+34.54101563	-6.61376953	-4.59228516	+5400
+1458241490.77990010	+17.45068359	-1.18212891	-0.45263672	+39.77050781	-8.12988281	-30.76171875	+7136	+17.42871094	-1.76660156	+0.78662109	-63.67675781	+18.32519531	+52.82226563	+8692	+15.38525391	-3.41015625	-1.52050781	+34.40917969	-6.61376953	-4.41650391	+5356
+1458241490.78819990	+17.43310547	-1.16455078	-0.43505859	+39.81445313	-8.37158203	-30.67382813	+7144	+17.40673828	-1.76220703	+0.79541016	-63.36914063	+18.28125000	+52.99804688	+8652	+15.36767578	-3.39257813	-1.52050781	+34.49707031	-6.74560547	-4.35058594	+5312
+1458241490.79650000	+17.43750000	-1.13818359	-0.40869141	+39.88037109	-8.63525391	-30.52001953	+7136	+17.38916016	-1.75781250	+0.77783203	-62.99560547	+18.30322266	+53.04199219	+8612	+15.34570313	-3.33105469	-1.46337891	+34.84863281	-7.16308594	-4.46044922	+5284
+1458241490.80489990	+17.44189453	-1.11181641	-0.39550781	+39.96826172	-8.83300781	-30.30029297	+7116	+17.36718750	-1.76660156	+0.73828125	-62.66601563	+18.34716797	+52.99804688	+8580	+15.32812500	-3.25634766	-1.38867188	+35.31005859	-7.64648438	-4.65820313	+5268
+1458241490.81320000	+17.44189453	-1.08105469	-0.39550781	+40.05615234	-8.96484375	-30.03662109	+7080	+17.34082031	-1.77539063	+0.69873047	-62.24853516	+18.34716797	+52.97607422	+8544	+15.31054688	-3.17285156	-1.31396484	+35.83740234	-8.12988281	-4.85595703	+5264
+1458241490.82150010	+17.43750000	-1.04589844	-0.38671875	+40.14404297	-9.16259766	-29.79492188	+7032	+17.31445313	-1.77978516	+0.69433594	-61.58935547	+18.12744141	+53.21777344	+8504	+15.29296875	-3.09814453	-1.24365234	+36.29882813	-8.54736328	-5.03173828	+5264
+1458241490.82990000	+17.43310547	-1.03271484	-0.36914063	+40.16601563	-9.33837891	-29.70703125	+6976	+17.29687500	-1.78857422	+0.69873047	-60.88623047	+17.77587891	+53.45947266	+8460	+15.27099609	-3.05859375	-1.20410156	+36.51855469	-8.81103516	-5.09765625	+5252
+1458241490.83820010	+17.41992188	-1.02392578	-0.35595703	+40.14404297	-9.44824219	-29.64111328	+6916	+17.28808594	-1.78857422	+0.71191406	-60.11718750	+17.31445313	+53.67919922	+8424	+15.25341797	-3.05419922	-1.19531250	+36.51855469	-8.92089844	-5.03173828	+5236
+1458241490.86730000	+17.31445313	-1.04589844	-0.29882813	+39.90234375	-9.79980469	-29.99267578	+6788	+17.24414063	-1.70068359	+0.96679688	-56.05224609	+13.99658203	+55.34912109	+8340	+15.16992188	-3.19042969	-1.36669922	+35.59570313	-8.34960938	-4.04296875	+5168
+1458241490.87570000	+17.28369141	-1.05468750	-0.29443359	+39.83642578	-9.77783203	-30.10253906	+6776	+17.23535156	-1.66992188	+1.02392578	-54.75585938	+12.94189453	+55.59082031	+8316	+15.14794922	-3.23437500	-1.42382813	+35.31005859	-8.10791016	-3.71337891	+5136
+1458241490.88400010	+17.24853516	-1.05908203	-0.29443359	+39.74853516	-9.75585938	-30.19042969	+6776	+17.21777344	-1.62597656	+1.09423828	-53.21777344	+11.64550781	+55.94238281	+8300	+15.12158203	-3.27392578	-1.48095703	+35.09033203	-7.88818359	-3.40576172	+5096
+1458241490.89229990	+17.23095703	-1.05908203	-0.29003906	+39.68261719	-9.75585938	-30.25634766	+6780	+17.20458984	-1.59082031	+1.13378906	-51.63574219	+10.39306641	+56.07421875	+8280	+15.09521484	-3.29150391	-1.50292969	+34.98046875	-7.82226563	-3.22998047	+5044
+1458241490.89650010	+17.22656250	-1.05908203	-0.29003906	+39.63867188	-9.73388672	-30.25634766	+6780	+17.20458984	-1.58203125	+1.15576172	-50.86669922	+9.73388672	+56.11816406	+8268	+15.08203125	-3.29150391	-1.50732422	+35.00244141	-7.80029297	-3.16406250	+5016
+1458241490.90479990	+17.21777344	-1.05468750	-0.29882813	+39.50683594	-9.62402344	-30.19042969	+6784	+17.20019531	-1.54687500	+1.16015625	-49.13085938	+8.45947266	+55.98632813	+8248	+15.06005859	-3.27392578	-1.48535156	+35.17822266	-7.91015625	-3.14208984	+4964
+1458241490.91319990	+17.22216797	-1.04589844	-0.32519531	+39.35302734	-9.44824219	-29.97070313	+6780	+17.18701172	-1.52929688	+1.16015625	-47.37304688	+7.18505859	+55.78857422	+8224	+15.03808594	-3.22558594	-1.44140625	+35.55175781	-8.08593750	-3.20800781	+4932
+1458241490.91730000	+17.22216797	-1.04589844	-0.33398438	+39.24316406	-9.36035156	-29.88281250	+6772	+17.17822266	-1.49853516	+1.16894531	-46.29638672	+6.39404297	+55.78857422	+8212	+15.02490234	-3.19042969	-1.40185547	+35.81542969	-8.23974609	-3.29589844	+4920
+1458241490.92560010	+17.23535156	-1.03710938	-0.35156250	+39.04541016	-9.20654297	-29.68505859	+6748	+17.17382813	-1.48095703	+1.17773438	-44.31884766	+4.83398438	+55.59082031	+8192	+15.00292969	-3.12890625	-1.32714844	+36.29882813	-8.50341797	-3.47167969	+4908
+1458241490.92980000	+17.23974609	-1.03710938	-0.35595703	+38.89160156	-9.11865234	-29.57519531	+6732	+17.17382813	-1.45458984	+1.19091797	-43.22021484	+3.97705078	+55.48095703	+8180	+14.99414063	-3.09375000	-1.28320313	+36.56250000	-8.65722656	-3.58154297	+4908
+1458241490.93810010	+17.25292969	-1.03710938	-0.37353516	+38.58398438	-8.89892578	-29.33349609	+6692	+17.17822266	-1.41943359	+1.19531250	-41.02294922	+2.37304688	+55.06347656	+8160	+14.98095703	-3.04541016	-1.21728516	+36.95800781	-8.83300781	-3.73535156	+4900
+1458241490.94650010	+17.25732422	-1.04150391	-0.40429688	+38.18847656	-8.59130859	-29.09179688	+6648	+17.17382813	-1.36230469	+1.19970703	-38.69384766	+0.68115234	+54.62402344	+8136	+14.95898438	-3.01904297	-1.18212891	+37.19970703	-8.85498047	-3.75732422	+4888
+1458241490.95059990	+17.25292969	-1.04589844	-0.41748047	+37.99072266	-8.43750000	-28.98193359	+6624	+17.17382813	-1.33154297	+1.21289063	-37.48535156	-0.24169922	+54.40429688	+8124	+14.95019531	-3.01025391	-1.17773438	+37.26562500	-8.78906250	-3.71337891	+4880
+1458241490.96310000	+17.23535156	-1.07226563	-0.43505859	+37.30957031	-8.04199219	-28.89404297	+6560	+17.18701172	-1.23925781	+1.27441406	-34.07958984	-2.96630859	+53.59130859	+8092	+14.91943359	-3.03662109	-1.20410156	+37.15576172	-8.43750000	-3.44970703	+4856
+1458241490.97149990	+17.22216797	-1.10302734	-0.45263672	+36.84814453	-7.73437500	-28.89404297	+6532	+17.19140625	-1.17773438	+1.27880859	-31.92626953	-4.41650391	+52.77832031	+8064	+14.90185547	-3.08056641	-1.25244141	+36.91406250	-8.04199219	-3.14208984	+4840
+1458241490.98400000	+17.17822266	-1.14257813	-0.49218750	+36.18896484	-7.25097656	-28.82812500	+6520	+17.19140625	-1.07666016	+1.30957031	-28.85009766	-6.56982422	+51.63574219	+8020	+14.86230469	-3.15527344	-1.36230469	+36.49658203	-7.27294922	-2.52685547	+4808
+1458241490.98810010	+17.16503906	-1.15576172	-0.50097656	+35.99121094	-7.14111328	-28.85009766	+6524	+17.19580078	-1.03710938	+1.32714844	-27.83935547	-7.31689453	+51.28417969	+8008	+14.84912109	-3.18164063	-1.40185547	+36.34277344	-7.03125000	-2.30712891	+4796
+1458241490.99650000	+17.14306641	-1.18212891	-0.50976563	+35.63964844	-6.94335938	-28.87207031	+6532	+17.19140625	-0.99755859	+1.32275391	-26.23535156	-8.21777344	+50.42724609	+7976	+14.82714844	-3.22998047	-1.46337891	+36.07910156	-6.59179688	-1.95556641	+4760
+1458241491.00480010	+17.12548828	-1.21289063	-0.52734375	+35.33203125	-6.74560547	-28.78417969	+6556	+17.18701172	-0.95800781	+1.32275391	-24.71923828	-9.07470703	+49.61425781	+7948	+14.80078125	-3.27392578	-1.51611328	+35.88134766	-6.17431641	-1.62597656	+4712
+1458241491.00889990	+17.11669922	-1.21728516	-0.54052734	+35.24414063	-6.63574219	-28.65234375	+6568	+17.18261719	-0.93603516	+1.30517578	-23.99414063	-9.33837891	+49.21875000	+7932	+14.79199219	-3.28271484	-1.53808594	+35.85937500	-5.99853516	-1.49414063	+4688
+1458241491.01729990	+17.10351563	-1.21289063	-0.57128906	+35.20019531	-6.48193359	-28.36669922	+6588	+17.17382813	-0.90966797	+1.29199219	-22.76367188	-9.88769531	+48.58154297	+7900	+14.76562500	-3.28710938	-1.55126953	+35.92529297	-5.77880859	-1.31835938	+4632
+1458241491.02140000	+17.09472656	-1.21289063	-0.58447266	+35.20019531	-6.43798828	-28.21289063	+6596	+17.16064453	-0.90087891	+1.27441406	-22.21435547	-10.04150391	+48.27392578	+7884	+14.75244141	-3.28271484	-1.54687500	+36.01318359	-5.71289063	-1.27441406	+4600
+1458241491.02979990	+17.09472656	-1.20849609	-0.60644531	+35.24414063	-6.45996094	-27.81738281	+6608	+17.15185547	-0.89208984	+1.24804688	-21.26953125	-10.30517578	+47.72460938	+7848	+14.73046875	-3.26074219	-1.50732422	+36.29882813	-5.75683594	-1.34033203	+4560
+1458241491.03390000	+17.09912109	-1.19970703	-0.61523438	+35.35400391	-6.50390625	-27.59765625	+6608	+17.14306641	-0.88330078	+1.22607422	-20.83007813	-10.32714844	+47.46093750	+7828	+14.72167969	-3.24316406	-1.48095703	+36.49658203	-5.82275391	-1.40625000	+4544
+1458241491.04230000	+17.09472656	-1.16894531	-0.65039063	+35.66162109	-6.63574219	-26.91650391	+6604	+17.12548828	-0.88330078	+1.19531250	-20.03906250	-10.41503906	+47.04345703	+7788	+14.69970703	-3.19482422	-1.41943359	+36.93603516	-5.93261719	-1.53808594	+4528
+1458241491.05060010	+17.09472656	-1.13378906	-0.68994141	+36.10107422	-6.92138672	-26.12548828	+6584	+17.10351563	-0.87011719	+1.15576172	-19.31396484	-10.37109375	+46.71386719	+7748	+14.68212891	-3.14648438	-1.35791016	+37.41943359	-6.08642578	-1.66992188	+4520
+1458241491.05480000	+17.09033203	-1.09423828	-0.70751953	+36.58447266	-7.36083984	-25.48828125	+6568	+17.09472656	-0.87451172	+1.13818359	-19.09423828	-10.34912109	+46.60400391	+7724	+14.67333984	-3.12451172	-1.32714844	+37.66113281	-6.15234375	-1.71386719	+4520
+1458241491.07970000	+17.04199219	-0.98876953	-0.76464844	+38.29833984	-10.10742188	-22.71972656	+6384	+17.04638672	-0.84375000	+1.07226563	-17.64404297	-10.23925781	+46.12060547	+7596	+14.60742188	-3.10693359	-1.27441406	+38.21044922	-5.88867188	-1.34033203	+4500
+1458241491.09220000	+16.99804688	-0.96240234	-0.77343750	+38.97949219	-12.26074219	-21.22558594	+6288	+17.02880859	-0.82617188	+1.08105469	-17.13867188	-10.39306641	+46.03271484	+7544	+14.57226563	-3.16406250	-1.33154297	+37.99072266	-5.38330078	-0.74707031	+4484
+1458241491.10060000	+16.95849609	-0.94482422	-0.77783203	+39.35302734	-13.88671875	-20.08300781	+6232	+17.03320313	-0.81738281	+1.09423828	-16.89697266	-10.50292969	+45.98876953	+7516	+14.54589844	-3.22119141	-1.37988281	+37.70507813	-4.96582031	-0.28564453	+4472
+1458241491.10470010	+16.93652344	-0.94042969	-0.78662109	+39.48486328	-14.74365234	-19.51171875	+6208	+17.02880859	-0.82177734	+1.09863281	-16.83105469	-10.50292969	+45.96679688	+7500	+14.53271484	-3.25195313	-1.40625000	+37.57324219	-4.72412109	-0.04394531	+4464
+1458241491.11310010	+16.88818359	-0.91845703	-0.79980469	+39.72656250	-16.54541016	-18.28125000	+6160	+17.02441406	-0.81298828	+1.10302734	-16.61132813	-10.52490234	+45.92285156	+7480	+14.50634766	-3.30029297	-1.46337891	+37.35351563	-4.26269531	+0.41748047	+4436
