# Supplementary material for: A direct effect of perception on action when grasping a cup
Source: Sci Rep. 2018 Jan 9;8:171. doi: 10.1038/s41598-017-18591-5 (PMC5760564; doi:10.1038/s41598-017-18591-5)
Supplement: Supplementary file 6 — Supplementary Information [file 41598_2017_18591_MOESM6_ESM.zip › SciRep_Data/S02instruct/S02_100instruct_Tr85.dat]

+1000000000000.00000000	+0.00000000	+0.00000000	+0.00000000	+0.00000000	+0.00000000	+0.00000000	+0	+0.00000000	+0.00000000	+0.00000000	+0.00000000	+0.00000000	+0.00000000	+0	+0.00000000	+0.00000000	+0.00000000	+0.00000000	+0.00000000	+0.00000000	+0
+1458241491.12140010	+16.83544922	-0.90087891	-0.78662109	+39.88037109	-18.58886719	-17.22656250	+6116	+17.01562500	-0.81738281	+1.12500000	-16.52343750	-10.61279297	+45.92285156	+7460	+14.47998047	-3.34423828	-1.50292969	+37.17773438	-3.86718750	+0.83496094	+4396
+1458241491.12560010	+16.81787109	-0.89208984	-0.77783203	+39.94628906	-19.59960938	-16.69921875	+6096	+17.01562500	-0.82177734	+1.13378906	-16.47949219	-10.67871094	+45.94482422	+7452	+14.47119141	-3.35742188	-1.51171875	+37.11181641	-3.71337891	+0.96679688	+4376
+1458241491.13389990	+16.77832031	-0.87451172	-0.76904297	+39.96826172	-21.55517578	-15.66650391	+6052	+17.01562500	-0.83496094	+1.13378906	-16.39160156	-10.52490234	+45.92285156	+7432	+14.45361328	-3.37500000	-1.50732422	+37.13378906	-3.53759766	+1.09863281	+4324
+1458241491.13809990	+16.75634766	-0.86132813	-0.77343750	+39.99023438	-22.43408203	-15.16113281	+6028	+17.01123047	-0.83496094	+1.12939453	-16.34765625	-10.41503906	+45.92285156	+7424	+14.44482422	-3.37060547	-1.49853516	+37.19970703	-3.44970703	+1.16455078	+4300
+1458241491.14640000	+16.70361328	-0.83935547	-0.76904297	+39.99023438	-24.21386719	-14.34814453	+5980	+16.99365234	-0.83935547	+1.10302734	-16.23779297	-10.12939453	+45.90087891	+7408	+14.42724609	-3.34863281	-1.47216797	+37.44140625	-3.36181641	+1.16455078	+4260
+1458241491.15470000	+16.66845703	-0.81738281	-0.74267578	+40.05615234	-25.86181641	-13.82080078	+5928	+16.98486328	-0.84375000	+1.08105469	-16.14990234	-9.88769531	+45.92285156	+7388	+14.41406250	-3.30908203	-1.42382813	+37.79296875	-3.42773438	+1.01074219	+4240
+1458241491.15890000	+16.65087891	-0.80859375	-0.72949219	+40.07812500	-26.58691406	-13.62304688	+5904	+16.98046875	-0.84814453	+1.06787109	-16.12792969	-9.73388672	+45.92285156	+7380	+14.40966797	-3.28710938	-1.38867188	+37.96875000	-3.49365234	+0.90087891	+4236
+1458241497.38120010	+9.79980469	-5.95019531	-0.72509766	+38.29833984	-4.85595703	-61.21582031	+2184	+9.77783203	-5.16796875	-0.39990234	-0.68115234	-14.34814453	+16.85302734	+1864	+6.93896484	-8.90332031	-0.85693359	+53.89892578	+2.28515625	-19.29199219	+1724
+1458241497.38540010	+9.79980469	-5.95019531	-0.72509766	+38.29833984	-4.85595703	-61.23779297	+2184	+9.77783203	-5.16796875	-0.39990234	-0.68115234	-14.34814453	+16.83105469	+1864	+6.93457031	-8.90771484	-0.86132813	+53.87695313	+2.26318359	-19.27001953	+1724
+1458241497.38949990	+9.79980469	-5.95019531	-0.72509766	+38.32031250	-4.85595703	-61.23779297	+2184	+9.77783203	-5.16796875	-0.39990234	-0.68115234	-14.34814453	+16.83105469	+1864	+6.93017578	-8.91210938	-0.86132813	+53.83300781	+2.26318359	-19.24804688	+1724
+1458241497.39369990	+9.79980469	-5.95019531	-0.72509766	+38.32031250	-4.85595703	-61.21582031	+2184	+9.77783203	-5.16796875	-0.39990234	-0.68115234	-14.34814453	+16.83105469	+1864	+6.92578125	-8.91210938	-0.86572266	+53.81103516	+2.24121094	-19.22607422	+1720
+1458241497.39790010	+9.79980469	-5.95019531	-0.72509766	+38.32031250	-4.85595703	-61.21582031	+2184	+9.77783203	-5.16796875	-0.39990234	-0.68115234	-14.34814453	+16.83105469	+1864	+6.92578125	-8.91210938	-0.86572266	+53.81103516	+2.24121094	-19.22607422	+1716
+1458241497.40200000	+9.79980469	-5.95019531	-0.72509766	+38.32031250	-4.85595703	-61.21582031	+2180	+9.77783203	-5.16796875	-0.39990234	-0.68115234	-14.34814453	+16.83105469	+1864	+6.93017578	-8.91210938	-0.86132813	+53.81103516	+2.24121094	-19.24804688	+1712
+1458241497.40619990	+9.79980469	-5.95019531	-0.72509766	+38.34228516	-4.85595703	-61.21582031	+2180	+9.77783203	-5.16796875	-0.39990234	-0.68115234	-14.34814453	+16.83105469	+1864	+6.93017578	-8.91210938	-0.86132813	+53.83300781	+2.24121094	-19.27001953	+1712
+1458241497.41039990	+9.79980469	-5.95019531	-0.72509766	+38.34228516	-4.87792969	-61.21582031	+2180	+9.77783203	-5.16796875	-0.39990234	-0.68115234	-14.34814453	+16.83105469	+1864	+6.93457031	-8.90771484	-0.85693359	+53.85498047	+2.26318359	-19.27001953	+1712
+1458241497.41450000	+9.79980469	-5.95019531	-0.72509766	+38.34228516	-4.87792969	-61.19384766	+2180	+9.77783203	-5.16796875	-0.39990234	-0.68115234	-14.34814453	+16.83105469	+1864	+6.93457031	-8.90771484	-0.85693359	+53.87695313	+2.26318359	-19.29199219	+1708
+1458241497.41870000	+9.79980469	-5.95019531	-0.72509766	+38.34228516	-4.87792969	-61.19384766	+2180	+9.77783203	-5.16796875	-0.39990234	-0.68115234	-14.34814453	+16.85302734	+1864	+6.93896484	-8.90771484	-0.85693359	+53.87695313	+2.26318359	-19.29199219	+1708
+1458241497.42280010	+9.80419922	-5.95019531	-0.72509766	+38.34228516	-4.87792969	-61.19384766	+2180	+9.77783203	-5.16796875	-0.39990234	-0.68115234	-14.34814453	+16.85302734	+1864	+6.93896484	-8.90771484	-0.85253906	+53.89892578	+2.26318359	-19.31396484	+1708
+1458241497.42700000	+9.80419922	-5.95019531	-0.72509766	+38.34228516	-4.87792969	-61.19384766	+2180	+9.77783203	-5.16796875	-0.39990234	-0.68115234	-14.37011719	+16.85302734	+1864	+6.93896484	-8.90332031	-0.85253906	+53.92089844	+2.28515625	-19.31396484	+1704
+1458241497.43120000	+9.80419922	-5.95019531	-0.72509766	+38.34228516	-4.89990234	-61.19384766	+2180	+9.77783203	-5.16796875	-0.39990234	-0.68115234	-14.37011719	+16.87500000	+1864	+6.94335938	-8.90332031	-0.85253906	+53.92089844	+2.28515625	-19.31396484	+1704
+1458241497.43530010	+9.80419922	-5.95019531	-0.72509766	+38.34228516	-4.89990234	-61.17187500	+2180	+9.77783203	-5.16796875	-0.39990234	-0.68115234	-14.37011719	+16.87500000	+1864	+6.94335938	-8.90332031	-0.84814453	+53.94287109	+2.28515625	-19.33593750	+1704
+1458241497.43950010	+9.80419922	-5.95019531	-0.72509766	+38.34228516	-4.89990234	-61.17187500	+2180	+9.77783203	-5.16796875	-0.39990234	-0.68115234	-14.37011719	+16.87500000	+1864	+6.94775391	-8.90332031	-0.84814453	+53.96484375	+2.28515625	-19.35791016	+1704
+1458241497.44370010	+9.80419922	-5.95019531	-0.72509766	+38.34228516	-4.92187500	-61.17187500	+2180	+9.77783203	-5.16796875	-0.39990234	-0.68115234	-14.37011719	+16.87500000	+1864	+6.94775391	-8.89892578	-0.84375000	+53.98681641	+2.30712891	-19.35791016	+1704
+1458241497.44779990	+9.80419922	-5.95019531	-0.72509766	+38.36425781	-4.92187500	-61.14990234	+2176	+9.77783203	-5.16796875	-0.39990234	-0.68115234	-14.37011719	+16.89697266	+1864	+6.95214844	-8.89892578	-0.84375000	+54.00878906	+2.30712891	-19.37988281	+1704
+1458241497.45199990	+9.80419922	-5.95019531	-0.72509766	+38.36425781	-4.92187500	-61.14990234	+2180	+9.77783203	-5.16796875	-0.39990234	-0.70312500	-14.37011719	+16.89697266	+1860	+6.95214844	-8.89453125	-0.83935547	+54.05273438	+2.30712891	-19.37988281	+1704
+1458241497.45619990	+9.80419922	-5.95019531	-0.72509766	+38.36425781	-4.94384766	-61.14990234	+2180	+9.77783203	-5.16796875	-0.39990234	-0.70312500	-14.37011719	+16.89697266	+1860	+6.95654297	-8.89453125	-0.83935547	+54.07470703	+2.32910156	-19.40185547	+1704
+1458241497.46030000	+9.80419922	-5.95019531	-0.72509766	+38.36425781	-4.94384766	-61.14990234	+2180	+9.77783203	-5.16796875	-0.39990234	-0.70312500	-14.37011719	+16.89697266	+1860	+6.95654297	-8.89453125	-0.83935547	+54.07470703	+2.32910156	-19.40185547	+1704
+1458241497.46450000	+9.80419922	-5.95019531	-0.72509766	+38.36425781	-4.94384766	-61.14990234	+2180	+9.77783203	-5.16796875	-0.39990234	-0.70312500	-14.37011719	+16.91894531	+1860	+6.95654297	-8.89453125	-0.83935547	+54.07470703	+2.32910156	-19.40185547	+1704
+1458241497.46869990	+9.80419922	-5.95019531	-0.72509766	+38.36425781	-4.94384766	-61.12792969	+2180	+9.77783203	-5.16796875	-0.39990234	-0.70312500	-14.37011719	+16.91894531	+1860	+6.95654297	-8.89453125	-0.83935547	+54.07470703	+2.32910156	-19.40185547	+1704
+1458241497.47280000	+9.80419922	-5.95019531	-0.72509766	+38.38623047	-4.94384766	-61.12792969	+2180	+9.77783203	-5.16796875	-0.39990234	-0.70312500	-14.34814453	+16.91894531	+1860	+6.95654297	-8.89453125	-0.83935547	+54.07470703	+2.30712891	-19.37988281	+1704
+1458241497.47700000	+9.80419922	-5.95019531	-0.72509766	+38.38623047	-4.94384766	-61.12792969	+2180	+9.77783203	-5.16796875	-0.39990234	-0.70312500	-14.34814453	+16.89697266	+1860	+6.95654297	-8.89453125	-0.83935547	+54.07470703	+2.30712891	-19.37988281	+1704
+1458241497.48120000	+9.80419922	-5.95019531	-0.72509766	+38.38623047	-4.94384766	-61.12792969	+2180	+9.77783203	-5.16796875	-0.39990234	-0.70312500	-14.34814453	+16.89697266	+1860	+6.95214844	-8.89453125	-0.83935547	+54.05273438	+2.30712891	-19.37988281	+1704
+1458241497.48530010	+9.80419922	-5.95019531	-0.72509766	+38.38623047	-4.94384766	-61.12792969	+2180	+9.77783203	-5.16796875	-0.39990234	-0.70312500	-14.34814453	+16.89697266	+1860	+6.95214844	-8.89453125	-0.84375000	+54.05273438	+2.30712891	-19.35791016	+1700
+1458241497.48950000	+9.80419922	-5.95019531	-0.72509766	+38.38623047	-4.94384766	-61.12792969	+2176	+9.77783203	-5.16796875	-0.39990234	-0.70312500	-14.34814453	+16.89697266	+1860	+6.95214844	-8.89453125	-0.84375000	+54.05273438	+2.30712891	-19.35791016	+1700
+1458241497.49370000	+9.80419922	-5.94580078	-0.72509766	+38.38623047	-4.94384766	-61.12792969	+2176	+9.77783203	-5.16796875	-0.39990234	-0.70312500	-14.34814453	+16.89697266	+1860	+6.95214844	-8.89453125	-0.84375000	+54.05273438	+2.30712891	-19.35791016	+1700
+1458241497.49780010	+9.80419922	-5.94580078	-0.72509766	+38.38623047	-4.94384766	-61.12792969	+2176	+9.77783203	-5.16796875	-0.39990234	-0.70312500	-14.34814453	+16.89697266	+1860	+6.95214844	-8.89453125	-0.84375000	+54.03076172	+2.28515625	-19.35791016	+1700
+1458241497.50200010	+9.80419922	-5.94580078	-0.72509766	+38.38623047	-4.94384766	-61.12792969	+2176	+9.77783203	-5.16796875	-0.39990234	-0.70312500	-14.34814453	+16.89697266	+1860	+6.95214844	-8.89453125	-0.84375000	+54.03076172	+2.28515625	-19.33593750	+1700
+1458241497.50609990	+9.80419922	-5.94580078	-0.72509766	+38.38623047	-4.94384766	-61.12792969	+2176	+9.77783203	-5.16796875	-0.39990234	-0.70312500	-14.34814453	+16.89697266	+1860	+6.95214844	-8.89453125	-0.84375000	+54.03076172	+2.28515625	-19.33593750	+1700
+1458241497.51029990	+9.80419922	-5.94580078	-0.72509766	+38.38623047	-4.94384766	-61.12792969	+2176	+9.77783203	-5.16796875	-0.39990234	-0.70312500	-14.34814453	+16.89697266	+1860	+6.94775391	-8.89892578	-0.84375000	+54.03076172	+2.28515625	-19.33593750	+1700
+1458241497.51449990	+9.79980469	-5.94580078	-0.72509766	+38.40820313	-4.94384766	-61.12792969	+2176	+9.77783203	-5.16796875	-0.39990234	-0.70312500	-14.34814453	+16.89697266	+1856	+6.94775391	-8.89892578	-0.84375000	+54.03076172	+2.28515625	-19.33593750	+1696
+1458241497.51860000	+9.79980469	-5.94580078	-0.72509766	+38.40820313	-4.94384766	-61.12792969	+2176	+9.77783203	-5.16796875	-0.39990234	-0.70312500	-14.34814453	+16.89697266	+1856	+6.94775391	-8.89892578	-0.84375000	+54.03076172	+2.28515625	-19.33593750	+1696
+1458241497.52280000	+9.79980469	-5.94580078	-0.72509766	+38.40820313	-4.94384766	-61.12792969	+2176	+9.77783203	-5.16796875	-0.39990234	-0.70312500	-14.34814453	+16.89697266	+1856	+6.94775391	-8.89892578	-0.84375000	+54.03076172	+2.28515625	-19.33593750	+1696
+1458241497.52700000	+9.79980469	-5.95019531	-0.72509766	+38.40820313	-4.94384766	-61.12792969	+2176	+9.77783203	-5.16796875	-0.39990234	-0.70312500	-14.34814453	+16.89697266	+1856	+6.94775391	-8.89892578	-0.84375000	+54.03076172	+2.28515625	-19.33593750	+1696
+1458241497.53110000	+9.79980469	-5.95019531	-0.72509766	+38.40820313	-4.94384766	-61.12792969	+2176	+9.77783203	-5.16796875	-0.39990234	-0.70312500	-14.34814453	+16.89697266	+1856	+6.94775391	-8.89892578	-0.84375000	+54.03076172	+2.28515625	-19.33593750	+1696
+1458241497.53530000	+9.79980469	-5.95019531	-0.72509766	+38.40820313	-4.94384766	-61.10595703	+2176	+9.77783203	-5.16796875	-0.39990234	-0.70312500	-14.34814453	+16.89697266	+1856	+6.95214844	-8.89453125	-0.84375000	+54.03076172	+2.28515625	-19.33593750	+1696
+1458241497.53950000	+9.79980469	-5.95019531	-0.72509766	+38.40820313	-4.94384766	-61.10595703	+2176	+9.77783203	-5.16796875	-0.39990234	-0.70312500	-14.34814453	+16.91894531	+1856	+6.95214844	-8.89453125	-0.84375000	+54.03076172	+2.28515625	-19.33593750	+1696
+1458241497.54360010	+9.79980469	-5.95019531	-0.72509766	+38.40820313	-4.96582031	-61.10595703	+2176	+9.77783203	-5.16796875	-0.39990234	-0.70312500	-14.34814453	+16.91894531	+1856	+6.95214844	-8.89453125	-0.84375000	+54.03076172	+2.28515625	-19.33593750	+1696
+1458241497.54780010	+9.80419922	-5.95019531	-0.72509766	+38.40820313	-4.96582031	-61.10595703	+2176	+9.77783203	-5.16796875	-0.39990234	-0.70312500	-14.34814453	+16.91894531	+1856	+6.95214844	-8.89453125	-0.84375000	+54.05273438	+2.30712891	-19.35791016	+1696
+1458241497.55200000	+9.80419922	-5.95019531	-0.72509766	+38.40820313	-4.96582031	-61.08398438	+2176	+9.77783203	-5.16796875	-0.39990234	-0.70312500	-14.34814453	+16.91894531	+1856	+6.95214844	-8.89453125	-0.84375000	+54.05273438	+2.30712891	-19.35791016	+1696
+1458241497.55609990	+9.80419922	-5.95019531	-0.72509766	+38.40820313	-4.96582031	-61.08398438	+2176	+9.77783203	-5.16796875	-0.40429688	-0.70312500	-14.34814453	+16.91894531	+1856	+6.95214844	-8.89453125	-0.83935547	+54.05273438	+2.30712891	-19.35791016	+1696
+1458241497.56030010	+9.80419922	-5.95019531	-0.72509766	+38.40820313	-4.98779297	-61.06201172	+2176	+9.77783203	-5.16796875	-0.40429688	-0.70312500	-14.34814453	+16.94091797	+1856	+6.95654297	-8.89453125	-0.83935547	+54.07470703	+2.30712891	-19.35791016	+1696
+1458241497.56450010	+9.80419922	-5.95019531	-0.72509766	+38.40820313	-4.98779297	-61.06201172	+2176	+9.77783203	-5.16796875	-0.40429688	-0.70312500	-14.34814453	+16.94091797	+1856	+6.95654297	-8.89453125	-0.83935547	+54.07470703	+2.30712891	-19.35791016	+1696
+1458241497.56859990	+9.80419922	-5.95019531	-0.72509766	+38.40820313	-4.98779297	-61.04003906	+2176	+9.77783203	-5.16796875	-0.40429688	-0.70312500	-14.32617188	+16.94091797	+1856	+6.95654297	-8.89453125	-0.83935547	+54.07470703	+2.30712891	-19.35791016	+1696
+1458241497.57279990	+9.80419922	-5.95019531	-0.72509766	+38.40820313	-4.98779297	-61.04003906	+2176	+9.77783203	-5.16796875	-0.40429688	-0.72509766	-14.32617188	+16.96289063	+1856	+6.95654297	-8.89013672	-0.83935547	+54.09667969	+2.30712891	-19.35791016	+1696
+1458241497.57690000	+9.80419922	-5.95019531	-0.72509766	+38.40820313	-5.00976563	-61.01806641	+2176	+9.77783203	-5.16796875	-0.40429688	-0.72509766	-14.32617188	+16.96289063	+1860	+6.95654297	-8.89013672	-0.83935547	+54.09667969	+2.30712891	-19.35791016	+1696
+1458241497.58110000	+9.80419922	-5.95019531	-0.72509766	+38.40820313	-5.00976563	-61.01806641	+2176	+9.77783203	-5.16796875	-0.40429688	-0.72509766	-14.32617188	+16.96289063	+1860	+6.95654297	-8.89013672	-0.83935547	+54.09667969	+2.30712891	-19.35791016	+1696
+1458241497.58530000	+9.80419922	-5.95019531	-0.72509766	+38.40820313	-5.00976563	-60.99609375	+2180	+9.77783203	-5.16796875	-0.40429688	-0.72509766	-14.32617188	+16.96289063	+1860	+6.95654297	-8.89013672	-0.83935547	+54.09667969	+2.30712891	-19.35791016	+1696
+1458241497.59360000	+9.79980469	-5.95019531	-0.72509766	+38.40820313	-5.00976563	-60.99609375	+2180	+9.77343750	-5.16796875	-0.40429688	-0.72509766	-14.32617188	+16.96289063	+1860	+6.95654297	-8.89013672	-0.83935547	+54.07470703	+2.30712891	-19.33593750	+1696
+1458241497.59780000	+9.79980469	-5.95019531	-0.72949219	+38.40820313	-5.00976563	-60.97412109	+2180	+9.77343750	-5.16796875	-0.40429688	-0.72509766	-14.32617188	+16.96289063	+1860	+6.95214844	-8.89453125	-0.83935547	+54.07470703	+2.30712891	-19.33593750	+1696
+1458241497.60190010	+9.79980469	-5.95019531	-0.72949219	+38.40820313	-5.00976563	-60.97412109	+2180	+9.77343750	-5.16796875	-0.39990234	-0.72509766	-14.32617188	+16.96289063	+1860	+6.95214844	-8.89453125	-0.83935547	+54.05273438	+2.30712891	-19.31396484	+1696
+1458241497.60610010	+9.79980469	-5.94580078	-0.72949219	+38.40820313	-5.00976563	-60.97412109	+2180	+9.77343750	-5.16796875	-0.39990234	-0.72509766	-14.32617188	+16.96289063	+1860	+6.95214844	-8.89453125	-0.84375000	+54.05273438	+2.28515625	-19.31396484	+1696
+1458241497.61030010	+9.79980469	-5.94580078	-0.72949219	+38.40820313	-5.00976563	-60.97412109	+2180	+9.77343750	-5.16796875	-0.39990234	-0.72509766	-14.32617188	+16.96289063	+1860	+6.95214844	-8.89453125	-0.84375000	+54.05273438	+2.28515625	-19.31396484	+1692
+1458241497.61439990	+9.79980469	-5.94580078	-0.72949219	+38.43017578	-5.00976563	-60.95214844	+2180	+9.77343750	-5.16796875	-0.39990234	-0.72509766	-14.32617188	+16.96289063	+1860	+6.94775391	-8.89453125	-0.84375000	+54.03076172	+2.28515625	-19.29199219	+1692
+1458241497.61859990	+9.79980469	-5.94580078	-0.72949219	+38.43017578	-5.00976563	-60.95214844	+2180	+9.77343750	-5.16357422	-0.39990234	-0.72509766	-14.32617188	+16.96289063	+1860	+6.94775391	-8.89453125	-0.84375000	+54.03076172	+2.28515625	-19.29199219	+1692
+1458241497.62280010	+9.79980469	-5.94580078	-0.72949219	+38.43017578	-5.00976563	-60.95214844	+2180	+9.77343750	-5.16357422	-0.39990234	-0.72509766	-14.32617188	+16.96289063	+1860	+6.94775391	-8.89453125	-0.84814453	+54.00878906	+2.28515625	-19.29199219	+1692
+1458241497.62690000	+9.79980469	-5.94580078	-0.72949219	+38.43017578	-5.00976563	-60.95214844	+2180	+9.77343750	-5.16357422	-0.39990234	-0.72509766	-14.32617188	+16.96289063	+1860	+6.94775391	-8.89453125	-0.84814453	+54.00878906	+2.28515625	-19.27001953	+1692
+1458241497.63109990	+9.79980469	-5.94580078	-0.72949219	+38.43017578	-5.00976563	-60.95214844	+2180	+9.77343750	-5.16357422	-0.39990234	-0.72509766	-14.32617188	+16.94091797	+1860	+6.94335938	-8.89453125	-0.84814453	+54.00878906	+2.28515625	-19.27001953	+1692
+1458241497.63529990	+9.79980469	-5.94580078	-0.72949219	+38.43017578	-5.00976563	-60.93017578	+2180	+9.77343750	-5.16357422	-0.39990234	-0.72509766	-14.32617188	+16.94091797	+1860	+6.94335938	-8.89453125	-0.84814453	+54.00878906	+2.26318359	-19.27001953	+1692
+1458241497.63940000	+9.79980469	-5.94580078	-0.72949219	+38.43017578	-5.00976563	-60.93017578	+2180	+9.77343750	-5.16357422	-0.39990234	-0.72509766	-14.32617188	+16.96289063	+1860	+6.94335938	-8.89453125	-0.84814453	+54.00878906	+2.28515625	-19.24804688	+1692
+1458241497.64360000	+9.79980469	-5.94580078	-0.72949219	+38.45214844	-5.00976563	-60.93017578	+2180	+9.77343750	-5.16357422	-0.39990234	-0.70312500	-14.32617188	+16.96289063	+1860	+6.94335938	-8.89453125	-0.84814453	+54.00878906	+2.28515625	-19.24804688	+1688
+1458241497.64780000	+9.79980469	-5.94580078	-0.72949219	+38.45214844	-5.00976563	-60.93017578	+2180	+9.77343750	-5.16357422	-0.39990234	-0.70312500	-14.32617188	+16.96289063	+1860	+6.94335938	-8.89453125	-0.84814453	+54.00878906	+2.28515625	-19.24804688	+1688
+1458241497.65190010	+9.79980469	-5.94580078	-0.72949219	+38.45214844	-5.00976563	-60.90820313	+2180	+9.77343750	-5.16357422	-0.39990234	-0.70312500	-14.32617188	+16.96289063	+1860	+6.94335938	-8.89453125	-0.84814453	+54.00878906	+2.28515625	-19.24804688	+1688
+1458241497.65610000	+9.79980469	-5.94580078	-0.72949219	+38.45214844	-5.00976563	-60.90820313	+2180	+9.77343750	-5.16357422	-0.39990234	-0.70312500	-14.32617188	+16.96289063	+1860	+6.94775391	-8.89453125	-0.84814453	+54.03076172	+2.28515625	-19.27001953	+1688
+1458241497.66020010	+9.79980469	-5.94580078	-0.72949219	+38.45214844	-5.00976563	-60.90820313	+2180	+9.77343750	-5.16357422	-0.39990234	-0.70312500	-14.32617188	+16.96289063	+1860	+6.94775391	-8.89453125	-0.84814453	+54.03076172	+2.28515625	-19.27001953	+1688
+1458241497.66440010	+9.79980469	-5.94580078	-0.72949219	+38.45214844	-5.00976563	-60.90820313	+2180	+9.77343750	-5.16357422	-0.39990234	-0.70312500	-14.32617188	+16.96289063	+1860	+6.94775391	-8.89453125	-0.84375000	+54.05273438	+2.28515625	-19.27001953	+1688
+1458241497.66860010	+9.79980469	-5.94580078	-0.72949219	+38.47412109	-5.00976563	-60.88623047	+2180	+9.77343750	-5.16357422	-0.39990234	-0.70312500	-14.32617188	+16.96289063	+1860	+6.94775391	-8.89453125	-0.84375000	+54.05273438	+2.30712891	-19.27001953	+1688
+1458241497.67269990	+9.79980469	-5.94580078	-0.72949219	+38.47412109	-5.03173828	-60.88623047	+2180	+9.77343750	-5.16357422	-0.39990234	-0.70312500	-14.32617188	+16.98486328	+1860	+6.94775391	-8.89453125	-0.84375000	+54.05273438	+2.30712891	-19.27001953	+1688
+1458241497.67689990	+9.79980469	-5.94580078	-0.72949219	+38.47412109	-5.03173828	-60.88623047	+2180	+9.77343750	-5.16357422	-0.39990234	-0.70312500	-14.32617188	+16.98486328	+1860	+6.95214844	-8.89453125	-0.84375000	+54.07470703	+2.30712891	-19.27001953	+1688
+1458241497.68109990	+9.79980469	-5.94580078	-0.72949219	+38.47412109	-5.03173828	-60.88623047	+2180	+9.77343750	-5.16357422	-0.39990234	-0.70312500	-14.32617188	+16.98486328	+1860	+6.95214844	-8.89013672	-0.84375000	+54.07470703	+2.30712891	-19.27001953	+1688
+1458241497.68520000	+9.79980469	-5.94580078	-0.73388672	+38.47412109	-5.03173828	-60.88623047	+2180	+9.77343750	-5.16357422	-0.39990234	-0.70312500	-14.32617188	+16.98486328	+1860	+6.95214844	-8.89013672	-0.84375000	+54.09667969	+2.30712891	-19.29199219	+1688
+1458241497.68940000	+9.79980469	-5.94580078	-0.73388672	+38.49609375	-5.03173828	-60.86425781	+2180	+9.77343750	-5.16357422	-0.40429688	-0.70312500	-14.30419922	+16.98486328	+1860	+6.95214844	-8.89013672	-0.83935547	+54.09667969	+2.30712891	-19.29199219	+1688
+1458241497.69359990	+9.79980469	-5.94580078	-0.73388672	+38.49609375	-5.03173828	-60.86425781	+2180	+9.77343750	-5.16357422	-0.40429688	-0.70312500	-14.30419922	+16.98486328	+1860	+6.95214844	-8.89013672	-0.83935547	+54.11865234	+2.32910156	-19.29199219	+1688
+1458241497.69770000	+9.79980469	-5.94580078	-0.73388672	+38.49609375	-5.03173828	-60.86425781	+2180	+9.77343750	-5.16357422	-0.40429688	-0.70312500	-14.30419922	+16.98486328	+1860	+6.95214844	-8.89013672	-0.83935547	+54.11865234	+2.32910156	-19.29199219	+1688
+1458241497.70190000	+9.79980469	-5.94580078	-0.73388672	+38.49609375	-5.03173828	-60.86425781	+2180	+9.77343750	-5.16357422	-0.40429688	-0.70312500	-14.30419922	+16.98486328	+1864	+6.95214844	-8.89013672	-0.83935547	+54.11865234	+2.32910156	-19.29199219	+1688
+1458241497.70610000	+9.79980469	-5.94580078	-0.73388672	+38.49609375	-5.03173828	-60.86425781	+2180	+9.77343750	-5.16357422	-0.40429688	-0.70312500	-14.30419922	+16.98486328	+1864	+6.95214844	-8.89013672	-0.83935547	+54.11865234	+2.32910156	-19.27001953	+1688
+1458241497.71020010	+9.79980469	-5.94580078	-0.73388672	+38.51806641	-5.03173828	-60.86425781	+2180	+9.77343750	-5.16357422	-0.40429688	-0.68115234	-14.30419922	+16.98486328	+1864	+6.95214844	-8.89013672	-0.83935547	+54.11865234	+2.32910156	-19.27001953	+1688
+1458241497.71440010	+9.79980469	-5.94580078	-0.73388672	+38.51806641	-5.03173828	-60.86425781	+2180	+9.77343750	-5.16357422	-0.40429688	-0.68115234	-14.30419922	+16.98486328	+1864	+6.95214844	-8.89013672	-0.83935547	+54.11865234	+2.32910156	-19.27001953	+1688
+1458241497.71860000	+9.79980469	-5.94140625	-0.73388672	+38.51806641	-5.03173828	-60.86425781	+2180	+9.77343750	-5.16357422	-0.40429688	-0.68115234	-14.30419922	+16.96289063	+1864	+6.95214844	-8.89013672	-0.84375000	+54.11865234	+2.32910156	-19.27001953	+1688
+1458241497.72270010	+9.79980469	-5.94140625	-0.73388672	+38.51806641	-5.03173828	-60.86425781	+2180	+9.77343750	-5.16357422	-0.39990234	-0.68115234	-14.30419922	+16.96289063	+1864	+6.95214844	-8.89453125	-0.84375000	+54.09667969	+2.32910156	-19.24804688	+1688
+1458241497.72690010	+9.79980469	-5.94140625	-0.72949219	+38.51806641	-5.00976563	-60.86425781	+2180	+9.77343750	-5.16357422	-0.39990234	-0.68115234	-14.30419922	+16.96289063	+1864	+6.95214844	-8.89453125	-0.84375000	+54.09667969	+2.32910156	-19.24804688	+1688
+1458241497.73099990	+9.79980469	-5.94140625	-0.72949219	+38.51806641	-5.00976563	-60.88623047	+2180	+9.77343750	-5.16357422	-0.39990234	-0.68115234	-14.30419922	+16.94091797	+1864	+6.94775391	-8.89453125	-0.84375000	+54.09667969	+2.32910156	-19.24804688	+1688
+1458241497.73519990	+9.79980469	-5.94140625	-0.72949219	+38.51806641	-5.00976563	-60.88623047	+2180	+9.77343750	-5.16357422	-0.39990234	-0.68115234	-14.30419922	+16.94091797	+1864	+6.94775391	-8.89453125	-0.84375000	+54.07470703	+2.32910156	-19.24804688	+1688
+1458241497.73939990	+9.79980469	-5.94140625	-0.72949219	+38.54003906	-5.00976563	-60.88623047	+2180	+9.77343750	-5.16357422	-0.39990234	-0.68115234	-14.30419922	+16.94091797	+1864	+6.94775391	-8.89453125	-0.84375000	+54.07470703	+2.32910156	-19.22607422	+1688
+1458241497.74350000	+9.79541016	-5.94140625	-0.72949219	+38.54003906	-5.00976563	-60.88623047	+2180	+9.77343750	-5.16357422	-0.39990234	-0.68115234	-14.30419922	+16.91894531	+1864	+6.94775391	-8.89453125	-0.84814453	+54.07470703	+2.30712891	-19.22607422	+1688
+1458241497.74770000	+9.79541016	-5.94140625	-0.72949219	+38.54003906	-5.00976563	-60.88623047	+2180	+9.77343750	-5.16357422	-0.39990234	-0.65917969	-14.30419922	+16.91894531	+1864	+6.94335938	-8.89453125	-0.84814453	+54.07470703	+2.30712891	-19.20410156	+1688
+1458241497.75190000	+9.79541016	-5.94140625	-0.72949219	+38.54003906	-5.00976563	-60.88623047	+2180	+9.76904297	-5.16357422	-0.39990234	-0.65917969	-14.30419922	+16.91894531	+1864	+6.94335938	-8.89453125	-0.84814453	+54.05273438	+2.30712891	-19.20410156	+1688
+1458241497.75600000	+9.79541016	-5.94140625	-0.72949219	+38.54003906	-5.00976563	-60.88623047	+2176	+9.76904297	-5.16357422	-0.39990234	-0.65917969	-14.28222656	+16.91894531	+1864	+6.94335938	-8.89892578	-0.84814453	+54.05273438	+2.30712891	-19.20410156	+1688
+1458241497.76020000	+9.79541016	-5.94140625	-0.72949219	+38.54003906	-5.00976563	-60.88623047	+2176	+9.76904297	-5.16357422	-0.39990234	-0.65917969	-14.28222656	+16.91894531	+1864	+6.94335938	-8.89892578	-0.84814453	+54.05273438	+2.32910156	-19.20410156	+1688
+1458241497.76440000	+9.79541016	-5.94140625	-0.72949219	+38.54003906	-5.00976563	-60.88623047	+2176	+9.76904297	-5.16357422	-0.39990234	-0.65917969	-14.28222656	+16.91894531	+1864	+6.94335938	-8.89892578	-0.84814453	+54.07470703	+2.32910156	-19.20410156	+1684
+1458241497.76850010	+9.79541016	-5.94140625	-0.73388672	+38.54003906	-5.00976563	-60.88623047	+2176	+9.76904297	-5.16357422	-0.40429688	-0.65917969	-14.28222656	+16.91894531	+1864	+6.94335938	-8.89453125	-0.84814453	+54.07470703	+2.32910156	-19.20410156	+1684
+1458241497.77270010	+9.79541016	-5.94140625	-0.73388672	+38.54003906	-5.00976563	-60.88623047	+2176	+9.76904297	-5.16357422	-0.40429688	-0.65917969	-14.28222656	+16.91894531	+1864	+6.94775391	-8.89453125	-0.84814453	+54.07470703	+2.32910156	-19.20410156	+1684
+1458241497.77690010	+9.79541016	-5.94140625	-0.73388672	+38.54003906	-5.00976563	-60.86425781	+2176	+9.76904297	-5.16357422	-0.40429688	-0.65917969	-14.28222656	+16.91894531	+1864	+6.94775391	-8.89453125	-0.84814453	+54.09667969	+2.32910156	-19.20410156	+1684
+1458241497.78099990	+9.79541016	-5.94140625	-0.73388672	+38.54003906	-5.00976563	-60.86425781	+2176	+9.76904297	-5.16357422	-0.40429688	-0.65917969	-14.28222656	+16.91894531	+1864	+6.94775391	-8.89453125	-0.84375000	+54.09667969	+2.32910156	-19.20410156	+1684
+1458241497.78520010	+9.79541016	-5.94140625	-0.73388672	+38.54003906	-5.00976563	-60.86425781	+2176	+9.76904297	-5.16357422	-0.40429688	-0.65917969	-14.26025391	+16.94091797	+1864	+6.94775391	-8.89453125	-0.84375000	+54.11865234	+2.32910156	-19.20410156	+1684
+1458241497.78940010	+9.79541016	-5.94140625	-0.73388672	+38.54003906	-5.00976563	-60.86425781	+2176	+9.76904297	-5.16357422	-0.40429688	-0.65917969	-14.26025391	+16.94091797	+1864	+6.94775391	-8.89453125	-0.84375000	+54.11865234	+2.35107422	-19.22607422	+1688
+1458241497.79349990	+9.79541016	-5.94140625	-0.73388672	+38.54003906	-5.00976563	-60.86425781	+2176	+9.76904297	-5.16357422	-0.40429688	-0.65917969	-14.26025391	+16.94091797	+1860	+6.95214844	-8.89453125	-0.84375000	+54.11865234	+2.35107422	-19.22607422	+1688
+1458241497.79769990	+9.79541016	-5.94140625	-0.73388672	+38.54003906	-5.00976563	-60.86425781	+2176	+9.76904297	-5.16357422	-0.40429688	-0.65917969	-14.26025391	+16.94091797	+1860	+6.95214844	-8.89453125	-0.84375000	+54.14062500	+2.35107422	-19.22607422	+1688
+1458241497.80189990	+9.79541016	-5.94140625	-0.73388672	+38.54003906	-5.00976563	-60.86425781	+2176	+9.76904297	-5.16357422	-0.40429688	-0.65917969	-14.26025391	+16.94091797	+1860	+6.95214844	-8.89013672	-0.83935547	+54.14062500	+2.35107422	-19.22607422	+1688
+1458241497.80600000	+9.79541016	-5.94140625	-0.73388672	+38.54003906	-5.00976563	-60.86425781	+2176	+9.76904297	-5.16357422	-0.40429688	-0.65917969	-14.26025391	+16.94091797	+1860	+6.95214844	-8.89013672	-0.83935547	+54.16259766	+2.35107422	-19.22607422	+1688
+1458241497.81020000	+9.79541016	-5.94140625	-0.73388672	+38.54003906	-5.00976563	-60.86425781	+2176	+9.76904297	-5.16357422	-0.40429688	-0.65917969	-14.26025391	+16.96289063	+1860	+6.95214844	-8.89013672	-0.83935547	+54.16259766	+2.35107422	-19.24804688	+1688
+1458241497.81430010	+9.79541016	-5.94140625	-0.73388672	+38.54003906	-5.00976563	-60.86425781	+2176	+9.76904297	-5.16357422	-0.40429688	-0.65917969	-14.26025391	+16.96289063	+1860	+6.95214844	-8.89013672	-0.83935547	+54.16259766	+2.35107422	-19.24804688	+1688
+1458241497.81850000	+9.79541016	-5.94140625	-0.73388672	+38.54003906	-5.00976563	-60.86425781	+2176	+9.76904297	-5.16357422	-0.40429688	-0.65917969	-14.26025391	+16.96289063	+1860	+6.95214844	-8.89013672	-0.83935547	+54.18457031	+2.37304688	-19.24804688	+1688
+1458241497.82270000	+9.79541016	-5.94140625	-0.73388672	+38.54003906	-5.00976563	-60.86425781	+2176	+9.76904297	-5.16357422	-0.40429688	-0.65917969	-14.26025391	+16.94091797	+1860	+6.95214844	-8.89013672	-0.83935547	+54.18457031	+2.37304688	-19.24804688	+1688
+1458241497.82680010	+9.79541016	-5.94140625	-0.73388672	+38.54003906	-5.00976563	-60.86425781	+2176	+9.76904297	-5.15917969	-0.40429688	-0.65917969	-14.26025391	+16.94091797	+1860	+6.95214844	-8.89013672	-0.83935547	+54.16259766	+2.35107422	-19.24804688	+1688
+1458241497.83100010	+9.79541016	-5.94140625	-0.73388672	+38.54003906	-5.00976563	-60.86425781	+2176	+9.76904297	-5.15917969	-0.40429688	-0.63720703	-14.26025391	+16.94091797	+1860	+6.95214844	-8.89013672	-0.83935547	+54.16259766	+2.35107422	-19.24804688	+1688
+1458241497.83520010	+9.79541016	-5.94140625	-0.73388672	+38.54003906	-5.00976563	-60.86425781	+2176	+9.76904297	-5.15917969	-0.40429688	-0.63720703	-14.26025391	+16.94091797	+1860	+6.95214844	-8.89013672	-0.83935547	+54.16259766	+2.35107422	-19.24804688	+1688
+1458241497.83929990	+9.79541016	-5.94140625	-0.73388672	+38.54003906	-5.00976563	-60.86425781	+2176	+9.76904297	-5.15917969	-0.40429688	-0.63720703	-14.26025391	+16.94091797	+1860	+6.95214844	-8.89013672	-0.83935547	+54.16259766	+2.35107422	-19.22607422	+1688
+1458241497.84349990	+9.79541016	-5.94140625	-0.73388672	+38.54003906	-5.00976563	-60.86425781	+2176	+9.76904297	-5.15917969	-0.40429688	-0.63720703	-14.26025391	+16.94091797	+1860	+6.95214844	-8.89013672	-0.83935547	+54.16259766	+2.35107422	-19.22607422	+1688
+1458241497.84770010	+9.79541016	-5.94140625	-0.73388672	+38.54003906	-5.00976563	-60.86425781	+2176	+9.76904297	-5.15917969	-0.40429688	-0.63720703	-14.26025391	+16.94091797	+1860	+6.95214844	-8.89453125	-0.84375000	+54.14062500	+2.35107422	-19.22607422	+1688
+1458241497.85180000	+9.79541016	-5.94140625	-0.73388672	+38.54003906	-5.00976563	-60.86425781	+2176	+9.76904297	-5.15917969	-0.40429688	-0.63720703	-14.26025391	+16.94091797	+1860	+6.95214844	-8.89453125	-0.84375000	+54.14062500	+2.35107422	-19.22607422	+1688
+1458241497.85599990	+9.79541016	-5.94140625	-0.73388672	+38.54003906	-4.98779297	-60.86425781	+2176	+9.76904297	-5.15917969	-0.40429688	-0.63720703	-14.26025391	+16.91894531	+1860	+6.94775391	-8.89453125	-0.84375000	+54.14062500	+2.35107422	-19.22607422	+1688
+1458241497.86019990	+9.79541016	-5.94140625	-0.73388672	+38.54003906	-4.98779297	-60.86425781	+2176	+9.76904297	-5.15917969	-0.40429688	-0.63720703	-14.26025391	+16.91894531	+1860	+6.94775391	-8.89453125	-0.84375000	+54.11865234	+2.32910156	-19.22607422	+1688
+1458241497.86430000	+9.79541016	-5.94140625	-0.73388672	+38.54003906	-4.98779297	-60.88623047	+2176	+9.76904297	-5.15917969	-0.40429688	-0.63720703	-14.26025391	+16.91894531	+1860	+6.94775391	-8.89453125	-0.84375000	+54.11865234	+2.32910156	-19.22607422	+1688
+1458241497.86850000	+9.79541016	-5.94140625	-0.73388672	+38.54003906	-4.98779297	-60.88623047	+2176	+9.76904297	-5.15917969	-0.40429688	-0.63720703	-14.26025391	+16.91894531	+1860	+6.94775391	-8.89453125	-0.84375000	+54.11865234	+2.32910156	-19.22607422	+1688
+1458241497.87270000	+9.79541016	-5.94140625	-0.73388672	+38.54003906	-4.98779297	-60.88623047	+2176	+9.76904297	-5.15917969	-0.40429688	-0.61523438	-14.26025391	+16.91894531	+1860	+6.94775391	-8.89453125	-0.84375000	+54.11865234	+2.32910156	-19.20410156	+1688
+1458241497.87680010	+9.79541016	-5.94140625	-0.73388672	+38.54003906	-4.98779297	-60.88623047	+2176	+9.76904297	-5.15917969	-0.40429688	-0.61523438	-14.26025391	+16.91894531	+1860	+6.94775391	-8.89453125	-0.84814453	+54.11865234	+2.32910156	-19.22607422	+1688
+1458241497.88100000	+9.79541016	-5.94140625	-0.73388672	+38.54003906	-4.98779297	-60.88623047	+2176	+9.76904297	-5.15917969	-0.40429688	-0.61523438	-14.26025391	+16.91894531	+1860	+6.94775391	-8.89453125	-0.84814453	+54.11865234	+2.32910156	-19.22607422	+1688
+1458241497.88509990	+9.79541016	-5.94140625	-0.73388672	+38.54003906	-5.00976563	-60.88623047	+2176	+9.76904297	-5.15917969	-0.40429688	-0.61523438	-14.26025391	+16.91894531	+1856	+6.94775391	-8.89453125	-0.84814453	+54.11865234	+2.30712891	-19.22607422	+1688
+1458241497.88930010	+9.79541016	-5.94140625	-0.72949219	+38.54003906	-5.00976563	-60.88623047	+2176	+9.76904297	-5.15917969	-0.40429688	-0.61523438	-14.26025391	+16.91894531	+1856	+6.94775391	-8.89453125	-0.84375000	+54.11865234	+2.30712891	-19.22607422	+1688
+1458241497.89350010	+9.79541016	-5.94140625	-0.72949219	+38.54003906	-5.00976563	-60.88623047	+2176	+9.76904297	-5.15917969	-0.40429688	-0.61523438	-14.26025391	+16.91894531	+1856	+6.94775391	-8.89453125	-0.84375000	+54.11865234	+2.30712891	-19.22607422	+1688
+1458241497.89759990	+9.79541016	-5.94140625	-0.72949219	+38.54003906	-5.00976563	-60.88623047	+2176	+9.76904297	-5.15917969	-0.40429688	-0.61523438	-14.26025391	+16.91894531	+1856	+6.94775391	-8.89453125	-0.84375000	+54.11865234	+2.30712891	-19.22607422	+1688
+1458241497.90179990	+9.79541016	-5.94140625	-0.72949219	+38.54003906	-5.00976563	-60.88623047	+2176	+9.76904297	-5.15917969	-0.40429688	-0.61523438	-14.28222656	+16.91894531	+1856	+6.95214844	-8.89453125	-0.84375000	+54.14062500	+2.30712891	-19.24804688	+1688
+1458241497.90599990	+9.79541016	-5.94140625	-0.72949219	+38.54003906	-5.00976563	-60.88623047	+2176	+9.76904297	-5.15917969	-0.40429688	-0.61523438	-14.28222656	+16.91894531	+1856	+6.95214844	-8.89453125	-0.84375000	+54.14062500	+2.30712891	-19.24804688	+1688
+1458241497.91010000	+9.79541016	-5.94140625	-0.72949219	+38.54003906	-5.03173828	-60.88623047	+2176	+9.76904297	-5.15917969	-0.40429688	-0.63720703	-14.28222656	+16.94091797	+1856	+6.95214844	-8.89013672	-0.84375000	+54.14062500	+2.30712891	-19.24804688	+1688
+1458241497.91430000	+9.79980469	-5.94140625	-0.72949219	+38.54003906	-5.03173828	-60.88623047	+2176	+9.76904297	-5.15917969	-0.40429688	-0.63720703	-14.28222656	+16.94091797	+1856	+6.95654297	-8.89013672	-0.84375000	+54.16259766	+2.30712891	-19.27001953	+1688
+1458241497.91849990	+9.79980469	-5.94140625	-0.72949219	+38.54003906	-5.03173828	-60.88623047	+2176	+9.77343750	-5.15917969	-0.40429688	-0.63720703	-14.28222656	+16.94091797	+1860	+6.95654297	-8.89013672	-0.83935547	+54.16259766	+2.28515625	-19.29199219	+1688
+1458241497.92260000	+9.79980469	-5.94140625	-0.72949219	+38.54003906	-5.03173828	-60.88623047	+2176	+9.77343750	-5.15917969	-0.40429688	-0.63720703	-14.28222656	+16.94091797	+1860	+6.95654297	-8.89013672	-0.83935547	+54.18457031	+2.28515625	-19.29199219	+1688
+1458241497.92680000	+9.79980469	-5.94140625	-0.72949219	+38.54003906	-5.05371094	-60.88623047	+2176	+9.77343750	-5.15917969	-0.40429688	-0.63720703	-14.30419922	+16.96289063	+1860	+6.96093750	-8.88574219	-0.83935547	+54.18457031	+2.26318359	-19.31396484	+1688
+1458241497.93100000	+9.79980469	-5.94140625	-0.72949219	+38.54003906	-5.07568359	-60.86425781	+2176	+9.77343750	-5.15917969	-0.40429688	-0.63720703	-14.30419922	+16.96289063	+1860	+6.96533203	-8.88574219	-0.83935547	+54.20654297	+2.24121094	-19.33593750	+1692
+1458241497.93510010	+9.79980469	-5.94140625	-0.72949219	+38.51806641	-5.09765625	-60.86425781	+2176	+9.77343750	-5.15478516	-0.39990234	-0.65917969	-14.30419922	+16.98486328	+1860	+6.96533203	-8.88134766	-0.83935547	+54.20654297	+2.19726563	-19.35791016	+1692
+1458241497.93930010	+9.80419922	-5.93701172	-0.72509766	+38.51806641	-5.11962891	-60.86425781	+2176	+9.77343750	-5.15478516	-0.39990234	-0.65917969	-14.32617188	+17.00683594	+1860	+6.96972656	-8.88134766	-0.83935547	+54.20654297	+2.15332031	-19.37988281	+1692
+1458241497.94350000	+9.80419922	-5.93701172	-0.72509766	+38.51806641	-5.14160156	-60.84228516	+2180	+9.77783203	-5.15478516	-0.39990234	-0.68115234	-14.34814453	+17.02880859	+1864	+6.96972656	-8.87695313	-0.83935547	+54.18457031	+2.08740234	-19.37988281	+1692
+1458241497.94759990	+9.80859375	-5.93701172	-0.72070313	+38.51806641	-5.18554688	-60.82031250	+2180	+9.77783203	-5.15478516	-0.39550781	-0.70312500	-14.37011719	+17.05078125	+1864	+6.96972656	-8.87695313	-0.84375000	+54.16259766	+2.04345703	-19.37988281	+1692
+1458241497.95180010	+9.80859375	-5.93261719	-0.72070313	+38.49609375	-5.22949219	-60.79833984	+2180	+9.78222656	-5.15039063	-0.39111328	-0.74707031	-14.39208984	+17.09472656	+1868	+6.96972656	-8.87695313	-0.84814453	+54.11865234	+1.95556641	-19.37988281	+1692
+1458241497.95600010	+9.81298828	-5.92822266	-0.71630859	+38.49609375	-5.27343750	-60.77636719	+2184	+9.78662109	-5.14599609	-0.39111328	-0.79101563	-14.43603516	+17.11669922	+1868	+6.96972656	-8.87695313	-0.85253906	+54.07470703	+1.86767578	-19.37988281	+1696
+1458241497.96009990	+9.81298828	-5.92822266	-0.71630859	+38.47412109	-5.31738281	-60.75439453	+2184	+9.78662109	-5.14599609	-0.38671875	-0.81298828	-14.45800781	+17.16064453	+1872	+6.96533203	-8.87695313	-0.86132813	+54.03076172	+1.77978516	-19.35791016	+1696
+1458241497.96429990	+9.81298828	-5.92382813	-0.71191406	+38.45214844	-5.36132813	-60.68847656	+2188	+9.79101563	-5.14160156	-0.38232422	-0.87890625	-14.47998047	+17.22656250	+1872	+6.96533203	-8.87695313	-0.86572266	+53.94287109	+1.69189453	-19.33593750	+1696
+1458241497.96840000	+9.81738281	-5.91943359	-0.71191406	+38.45214844	-5.40527344	-60.64453125	+2188	+9.79541016	-5.13720703	-0.37792969	-0.92285156	-14.50195313	+17.27050781	+1876	+6.96093750	-8.87695313	-0.87451172	+53.89892578	+1.60400391	-19.31396484	+1696
+1458241497.97260000	+9.81738281	-5.91503906	-0.70751953	+38.43017578	-5.44921875	-60.60058594	+2188	+9.79980469	-5.13720703	-0.37353516	-0.96679688	-14.50195313	+17.33642578	+1880	+6.96093750	-8.87255859	-0.87890625	+53.83300781	+1.51611328	-19.29199219	+1692
+1458241497.97680000	+9.82177734	-5.91064453	-0.70751953	+38.43017578	-5.51513672	-60.53466797	+2192	+9.79980469	-5.13281250	-0.36914063	-1.03271484	-14.52392578	+17.40234375	+1880	+6.95654297	-8.87255859	-0.88769531	+53.78906250	+1.42822266	-19.27001953	+1692
+1458241497.98090000	+9.82177734	-5.90625000	-0.70312500	+38.40820313	-5.55908203	-60.46875000	+2192	+9.80419922	-5.12841797	-0.36474609	-1.07666016	-14.52392578	+17.46826172	+1884	+6.96093750	-8.86816406	-0.89208984	+53.76708984	+1.36230469	-19.24804688	+1692
+1458241497.98510000	+9.82617188	-5.90185547	-0.70312500	+38.38623047	-5.60302734	-60.40283203	+2192	+9.80859375	-5.12841797	-0.36474609	-1.14257813	-14.54589844	+17.53417969	+1888	+6.96093750	-8.86816406	-0.89648438	+53.74511719	+1.29638672	-19.24804688	+1688
+1458241497.98930000	+9.82617188	-5.89746094	-0.70312500	+38.38623047	-5.66894531	-60.33691406	+2192	+9.80859375	-5.12402344	-0.36035156	-1.18652344	-14.54589844	+17.62207031	+1888	+6.96533203	-8.86376953	-0.89648438	+53.74511719	+1.23046875	-19.24804688	+1688
+1458241497.99340010	+9.83056641	-5.89746094	-0.69873047	+38.36425781	-5.73486328	-60.24902344	+2196	+9.81298828	-5.12402344	-0.36035156	-1.25244141	-14.54589844	+17.70996094	+1892	+6.96972656	-8.85937500	-0.90087891	+53.74511719	+1.18652344	-19.27001953	+1684
+1458241497.99760010	+9.83496094	-5.89306641	-0.69873047	+38.36425781	-5.80078125	-60.16113281	+2196	+9.81298828	-5.11962891	-0.35595703	-1.29638672	-14.54589844	+17.81982422	+1892	+6.97412109	-8.85058594	-0.90087891	+53.76708984	+1.12060547	-19.29199219	+1684
+1458241498.00180010	+9.83935547	-5.88867188	-0.69873047	+38.34228516	-5.86669922	-60.07324219	+2196	+9.81738281	-5.11523438	-0.35595703	-1.34033203	-14.54589844	+17.92968750	+1892	+6.98291016	-8.84619141	-0.90087891	+53.81103516	+1.07666016	-19.31396484	+1684
+1458241498.00589990	+9.84375000	-5.88427734	-0.69873047	+38.34228516	-5.95458984	-59.98535156	+2196	+9.81738281	-5.11523438	-0.35595703	-1.40625000	-14.52392578	+18.03955078	+1892	+6.99169922	-8.83740234	-0.89648438	+53.85498047	+1.03271484	-19.33593750	+1684
+1458241498.01009990	+9.84814453	-5.87988281	-0.69873047	+38.34228516	-6.02050781	-59.87548828	+2200	+9.82177734	-5.11083984	-0.35595703	-1.45019531	-14.54589844	+18.14941406	+1896	+7.00048828	-8.83300781	-0.89648438	+53.89892578	+0.96679688	-19.37988281	+1684
+1458241498.01430010	+9.85253906	-5.87988281	-0.69873047	+38.34228516	-6.13037109	-59.78759766	+2200	+9.82177734	-5.10644531	-0.35156250	-1.51611328	-14.54589844	+18.30322266	+1896	+7.00927734	-8.82421875	-0.89648438	+53.96484375	+0.92285156	-19.42382813	+1684
+1458241498.01840000	+9.85693359	-5.87548828	-0.69873047	+38.36425781	-6.21826172	-59.69970703	+2204	+9.82617188	-5.10205078	-0.35156250	-1.56005859	-14.56787109	+18.43505859	+1900	+7.02246094	-8.81542969	-0.89208984	+54.03076172	+0.85693359	-19.46777344	+1688
+1458241498.02259990	+9.86132813	-5.87109375	-0.69873047	+38.36425781	-6.32812500	-59.58984375	+2208	+9.83056641	-5.09765625	-0.34716797	-1.60400391	-14.58984375	+18.56689453	+1904	+7.03125000	-8.80664063	-0.89208984	+54.07470703	+0.79101563	-19.51171875	+1688
+1458241498.02679990	+9.86572266	-5.86669922	-0.69873047	+38.38623047	-6.43798828	-59.47998047	+2208	+9.83496094	-5.09326172	-0.34716797	-1.66992188	-14.61181641	+18.72070313	+1908	+7.04443359	-8.79785156	-0.89208984	+54.11865234	+0.72509766	-19.55566406	+1692
+1458241498.03090000	+9.87011719	-5.85791016	-0.69433594	+38.40820313	-6.56982422	-59.39208984	+2212	+9.83935547	-5.08886719	-0.34277344	-1.71386719	-14.63378906	+18.85253906	+1908	+7.05322266	-8.78906250	-0.89208984	+54.16259766	+0.63720703	-19.62158203	+1692
+1458241498.03510000	+9.87451172	-5.85351563	-0.69433594	+38.45214844	-6.70166016	-59.28222656	+2216	+9.84375000	-5.08007813	-0.34277344	-1.73583984	-14.67773438	+19.00634766	+1916	+7.06201172	-8.78466797	-0.89648438	+54.20654297	+0.54931641	-19.66552734	+1696
+1458241498.03920010	+9.88330078	-5.84472656	-0.69433594	+38.47412109	-6.85546875	-59.19433594	+2220	+9.84814453	-5.07128906	-0.33837891	-1.77978516	-14.72167969	+19.16015625	+1920	+7.07519531	-8.77587891	-0.90527344	+54.22851563	+0.41748047	-19.70947266	+1700
+1458241498.04340000	+9.88769531	-5.83593750	-0.68994141	+38.54003906	-7.00927734	-59.12841797	+2224	+9.85253906	-5.06250000	-0.33398438	-1.82373047	-14.80957031	+19.29199219	+1924	+7.08398438	-8.77148438	-0.91406250	+54.22851563	+0.28564453	-19.77539063	+1700
+1458241498.04760000	+9.89208984	-5.82714844	-0.68994141	+38.60595703	-7.20703125	-59.04052734	+2228	+9.85693359	-5.05371094	-0.32958984	-1.84570313	-14.87548828	+19.44580078	+1928	+7.09277344	-8.76708984	-0.92285156	+54.22851563	+0.15380859	-19.84130859	+1704
+1458241498.05170010	+9.90087891	-5.81396484	-0.68554688	+38.69384766	-7.40478516	-58.99658203	+2236	+9.86572266	-5.04931641	-0.32080078	-1.88964844	-15.00732422	+19.59960938	+1936	+7.10156250	-8.76269531	-0.93603516	+54.20654297	-0.02197266	-19.90722656	+1704
+1458241498.05590010	+9.90966797	-5.80517578	-0.68115234	+38.78173828	-7.62451172	-58.95263672	+2240	+9.87451172	-5.03613281	-0.31201172	-1.88964844	-15.16113281	+19.73144531	+1944	+7.11035156	-8.75830078	-0.94921875	+54.16259766	-0.19775391	-20.01708984	+1704
+1458241498.06010010	+9.91845703	-5.79199219	-0.67675781	+38.89160156	-7.84423828	-58.90869141	+2244	+9.88330078	-5.02734375	-0.30761719	-1.91162109	-15.29296875	+19.86328125	+1948	+7.11914063	-8.75830078	-0.96679688	+54.11865234	-0.39550781	-20.08300781	+1704
+1458241498.06419990	+9.92724609	-5.77880859	-0.67236328	+39.02343750	-8.10791016	-58.88671875	+2252	+9.89208984	-5.01855469	-0.29882813	-1.95556641	-15.49072266	+19.99511719	+1952	+7.12792969	-8.75830078	-0.98876953	+54.03076172	-0.68115234	-20.21484375	+1704
+1458241498.06839990	+9.94042969	-5.76562500	-0.66796875	+39.17724609	-8.39355469	-58.88671875	+2256	+9.90527344	-5.00537109	-0.29003906	-1.97753906	-15.71044922	+20.12695313	+1960	+7.14111328	-8.75390625	-1.00634766	+53.98681641	-0.90087891	-20.39062500	+1704
+1458241498.07259990	+9.95361328	-5.75244141	-0.66357422	+39.35302734	-8.70117188	-58.86474609	+2264	+9.91845703	-4.98779297	-0.28564453	-1.97753906	-15.93017578	+20.28076172	+1968	+7.15869141	-8.74951172	-1.02832031	+53.96484375	-1.16455078	-20.54443359	+1704
+1458241498.07670000	+9.96679688	-5.73486328	-0.65478516	+39.55078125	-9.07470703	-58.90869141	+2272	+9.93164063	-4.97900391	-0.27246094	-2.04345703	-16.23779297	+20.39062500	+1976	+7.17626953	-8.75390625	-1.05029297	+53.87695313	-1.45019531	-20.76416016	+1700
+1458241498.08090000	+9.97998047	-5.71728516	-0.64599609	+39.79248047	-9.44824219	-58.97460938	+2280	+9.94482422	-4.96142578	-0.25927734	-2.08740234	-16.56738281	+20.50048828	+1984	+7.19824219	-8.74511719	-1.06347656	+53.87695313	-1.69189453	-21.04980469	+1696
+1458241498.08509990	+10.00195313	-5.69970703	-0.64160156	+40.03417969	-9.84375000	-59.01855469	+2284	+9.96240234	-4.94824219	-0.25488281	-2.10937500	-16.87500000	+20.65429688	+1988	+7.22021484	-8.74072266	-1.08105469	+53.87695313	-1.97753906	-21.33544922	+1692
+1458241498.08920000	+10.02392578	-5.67773438	-0.63281250	+40.36376953	-10.32714844	-59.12841797	+2292	+9.98437500	-4.93505859	-0.24169922	-2.19726563	-17.33642578	+20.76416016	+1996	+7.24658203	-8.74072266	-1.09863281	+53.83300781	-2.19726563	-21.64306641	+1688
+1458241498.09340000	+10.04589844	-5.66015625	-0.62402344	+40.69335938	-10.76660156	-59.23828125	+2304	+10.00195313	-4.91308594	-0.22851563	-2.21923828	-17.75390625	+20.85205078	+2004	+7.27734375	-8.73193359	-1.10742188	+53.87695313	-2.46093750	-22.03857422	+1684
+1458241498.09760000	+10.06787109	-5.64257813	-0.62402344	+41.02294922	-11.20605469	-59.32617188	+2312	+10.02392578	-4.89550781	-0.22851563	-2.24121094	-18.10546875	+20.98388672	+2012	+7.31689453	-8.72314453	-1.12500000	+53.94287109	-2.76855469	-22.39013672	+1680
+1458241498.10170010	+10.09863281	-5.61621094	-0.61523438	+41.48437500	-11.79931641	-59.50195313	+2320	+10.04150391	-4.88232422	-0.21972656	-2.35107422	-18.52294922	+21.04980469	+2016	+7.34765625	-8.72314453	-1.14257813	+53.92089844	-3.01025391	-22.80761719	+1676
+1458241498.10590000	+10.12500000	-5.59423828	-0.60644531	+41.92382813	-12.30468750	-59.69970703	+2332	+10.06347656	-4.86035156	-0.20654297	-2.39501953	-19.00634766	+21.11572266	+2024	+7.39160156	-8.70996094	-1.15136719	+54.03076172	-3.29589844	-23.31298828	+1676
+1458241498.11010000	+10.15136719	-5.57666016	-0.60644531	+42.31933594	-12.74414063	-59.80957031	+2340	+10.08984375	-4.84277344	-0.21093750	-2.43896484	-19.37988281	+21.20361328	+2032	+7.44433594	-8.69677734	-1.16455078	+54.16259766	-3.58154297	-23.79638672	+1672
+1458241498.11420010	+10.18212891	-5.55908203	-0.60644531	+42.78076172	-13.20556641	-60.02929688	+2352	+10.11181641	-4.82519531	-0.20654297	-2.50488281	-19.90722656	+21.22558594	+2040	+7.48828125	-8.69238281	-1.17333984	+54.20654297	-3.82324219	-24.34570313	+1668
+1458241498.11840010	+10.21289063	-5.53710938	-0.60205078	+43.30810547	-13.66699219	-60.27099609	+2364	+10.13818359	-4.80322266	-0.19775391	-2.48291016	-20.41259766	+21.22558594	+2048	+7.54101563	-8.67480469	-1.18212891	+54.33837891	-4.06494141	-24.93896484	+1668
+1458241498.12249990	+10.24365234	-5.51513672	-0.60644531	+43.81347656	-14.08447266	-60.42480469	+2376	+10.16894531	-4.78125000	-0.20214844	-2.48291016	-20.83007813	+21.24755859	+2060	+7.59814453	-8.66162109	-1.19531250	+54.47021484	-4.32861328	-25.48828125	+1668
+1458241498.12669990	+10.27441406	-5.50195313	-0.61083984	+44.23095703	-14.50195313	-60.68847656	+2384	+10.19531250	-4.76367188	-0.20214844	-2.52685547	-21.33544922	+21.20361328	+2064	+7.65087891	-8.65283203	-1.20849609	+54.51416016	-4.57031250	-26.10351563	+1664
+1458241498.13089990	+10.30957031	-5.47998047	-0.61083984	+44.78027344	-14.94140625	-60.97412109	+2396	+10.22607422	-4.73730469	-0.20214844	-2.46093750	-21.86279297	+21.13769531	+2072	+7.70800781	-8.63525391	-1.22167969	+54.62402344	-4.81201172	-26.71875000	+1668
+1458241498.13500000	+10.34912109	-5.45361328	-0.62402344	+45.32958984	-15.33691406	-61.19384766	+2408	+10.26123047	-4.71093750	-0.21972656	-2.41699219	-22.25830078	+21.09375000	+2084	+7.76953125	-8.62207031	-1.23925781	+54.73388672	-5.07568359	-27.29003906	+1668
+1458241498.13920000	+10.37988281	-5.44482422	-0.63281250	+45.72509766	-15.71044922	-61.54541016	+2416	+10.29199219	-4.68896484	-0.22412109	-2.35107422	-22.80761719	+20.93994141	+2092	+7.82666016	-8.61328125	-1.25683594	+54.75585938	-5.29541016	-27.92724609	+1668
+1458241498.14340000	+10.41943359	-5.42285156	-0.63720703	+46.25244141	-16.10595703	-61.89697266	+2432	+10.32714844	-4.65820313	-0.22851563	-2.21923828	-23.33496094	+20.78613281	+2104	+7.88818359	-8.59570313	-1.27441406	+54.84375000	-5.51513672	-28.54248047	+1668
+1458241498.14750000	+10.46777344	-5.39648438	-0.65478516	+46.75781250	-16.45751953	-62.18261719	+2444	+10.36669922	-4.63183594	-0.25048828	-2.08740234	-23.75244141	+20.61035156	+2116	+7.94970703	-8.57812500	-1.29638672	+54.90966797	-5.75683594	-29.15771484	+1672
+1458241498.15170000	+10.50292969	-5.39648438	-0.66796875	+47.04345703	-16.78710938	-62.60009766	+2452	+10.40185547	-4.60546875	-0.25927734	-1.88964844	-24.32373047	+20.34667969	+2128	+8.00683594	-8.57373047	-1.31835938	+54.86572266	-5.95458984	-29.79492188	+1668
+1458241498.15590000	+10.55126953	-5.37011719	-0.68115234	+47.50488281	-17.09472656	-62.99560547	+2464	+10.44140625	-4.57031250	-0.27246094	-1.62597656	-24.87304688	+20.03906250	+2140	+8.06835938	-8.56054688	-1.34472656	+54.84375000	-6.17431641	-30.41015625	+1668
+1458241498.16000010	+10.60400391	-5.34375000	-0.69873047	+47.96630859	-17.40234375	-63.36914063	+2480	+10.48974609	-4.53515625	-0.29882813	-1.34033203	-25.29052734	+19.75341797	+2160	+8.12988281	-8.54736328	-1.37988281	+54.79980469	-6.39404297	-30.98144531	+1668
+1458241498.16420010	+10.64794922	-5.34375000	-0.71630859	+48.07617188	-17.66601563	-63.83056641	+2484	+10.52929688	-4.50439453	-0.31640625	-1.05468750	-25.86181641	+19.35791016	+2172	+8.18261719	-8.53857422	-1.41503906	+54.64599609	-6.61376953	-31.57470703	+1668
+1458241498.16840000	+10.70068359	-5.32177734	-0.73388672	+48.36181641	-17.95166016	-64.31396484	+2492	+10.57324219	-4.46923828	-0.33837891	-0.70312500	-26.41113281	+18.94042969	+2188	+8.23974609	-8.52539063	-1.45458984	+54.55810547	-6.81152344	-32.14599609	+1676
+1458241498.17249990	+10.75781250	-5.29980469	-0.75585938	+48.66943359	-18.23730469	-64.77539063	+2500	+10.62597656	-4.42968750	-0.36914063	-0.30761719	-26.87255859	+18.52294922	+2208	+8.30126953	-8.51220703	-1.49414063	+54.44824219	-7.05322266	-32.71728516	+1684
+1458241498.17670010	+10.81054688	-5.29541016	-0.77343750	+48.71337891	-18.47900391	-65.30273438	+2504	+10.66992188	-4.39453125	-0.39111328	+0.10986328	-27.46582031	+17.99560547	+2224	+8.35839844	-8.50781250	-1.53808594	+54.25048828	-7.27294922	-33.33251953	+1688
+1458241498.18090010	+10.86767578	-5.27783203	-0.79541016	+48.84521484	-18.72070313	-65.83007813	+2512	+10.72265625	-4.35058594	-0.41748047	+0.61523438	-28.03710938	+17.44628906	+2240	+8.41552734	-8.49462891	-1.58642578	+54.07470703	-7.47070313	-33.88183594	+1700
+1458241498.18499990	+10.92919922	-5.25146484	-0.81298828	+49.04296875	-18.98437500	-66.40136719	+2520	+10.77978516	-4.30664063	-0.45263672	+1.16455078	-28.56445313	+16.87500000	+2260	+8.47705078	-8.48144531	-1.63476563	+53.92089844	-7.71240234	-34.49707031	+1712
+1458241498.18919990	+10.99072266	-5.25146484	-0.83056641	+48.93310547	-19.22607422	-66.97265625	+2528	+10.82812500	-4.27148438	-0.47900391	+1.66992188	-29.15771484	+16.23779297	+2276	+8.53417969	-8.47705078	-1.67871094	+53.63525391	-7.91015625	-35.11230469	+1724
+1458241498.19330000	+11.05664063	-5.23388672	-0.85253906	+48.93310547	-19.42382813	-67.52197266	+2540	+10.88525391	-4.22314453	-0.51416016	+2.26318359	-29.72900391	+15.55664063	+2296	+8.59570313	-8.45947266	-1.73144531	+53.43750000	-8.12988281	-35.68359375	+1744
+1458241498.19750000	+11.12255859	-5.21191406	-0.87011719	+48.95507813	-19.68750000	-68.15917969	+2556	+10.94677734	-4.17480469	-0.54931641	+2.92236328	-30.27832031	+14.87548828	+2312	+8.66601563	-8.44628906	-1.78417969	+53.26171875	-8.34960938	-36.29882813	+1764
+1458241498.20170000	+11.18847656	-5.20751953	-0.89208984	+48.77929688	-19.90722656	-68.73046875	+2572	+11.00390625	-4.13525391	-0.58886719	+3.53759766	-30.84960938	+14.15039063	+2328	+8.72753906	-8.43750000	-1.83251953	+52.97607422	-8.59130859	-36.93603516	+1780
+1458241498.20580010	+11.25878906	-5.18994141	-0.91845703	+48.64746094	-20.12695313	-69.25781250	+2592	+11.06103516	-4.08691406	-0.62841797	+4.21875000	-31.39892578	+13.40332031	+2348	+8.79785156	-8.41113281	-1.89404297	+52.80029297	-8.81103516	-37.50732422	+1808
+1458241498.21000000	+11.32910156	-5.17236328	-0.93164063	+48.55957031	-20.39062500	-69.93896484	+2608	+11.12695313	-4.03417969	-0.66796875	+4.96582031	-31.99218750	+12.59033203	+2364	+8.87695313	-8.38916016	-1.93798828	+52.64648438	-9.05273438	-38.21044922	+1832
+1458241498.21420000	+11.39941406	-5.15917969	-0.95361328	+48.31787109	-20.63232422	-70.48828125	+2628	+11.18847656	-3.99023438	-0.71191406	+5.64697266	-32.54150391	+11.79931641	+2380	+8.95166016	-8.37158203	-1.98632813	+52.40478516	-9.27246094	-38.91357422	+1852
+1458241498.21830010	+11.47412109	-5.14599609	-0.97998047	+48.07617188	-20.83007813	-71.01562500	+2652	+11.25000000	-3.94189453	-0.76025391	+6.41601563	-33.02490234	+10.98632813	+2400	+9.03076172	-8.34521484	-2.04345703	+52.25097656	-9.51416016	-39.50683594	+1884
+1458241498.22250010	+11.55322266	-5.13281250	-0.99316406	+47.87841797	-21.09375000	-71.67480469	+2672	+11.32031250	-3.88476563	-0.79980469	+7.25097656	-33.61816406	+10.08544922	+2416	+9.11865234	-8.31884766	-2.08300781	+52.14111328	-9.73388672	-40.25390625	+1908
+1458241498.22670010	+11.62792969	-5.11962891	-1.01953125	+47.54882813	-21.33544922	-72.13623047	+2696	+11.38623047	-3.84082031	-0.85253906	+7.95410156	-34.07958984	+9.27246094	+2432	+9.20214844	-8.29248047	-2.12255859	+51.94335938	-9.99755859	-40.97900391	+1928
+1458241498.23079990	+11.70263672	-5.10644531	-1.05468750	+47.19726563	-21.53320313	-72.57568359	+2720	+11.45214844	-3.78808594	-0.90966797	+8.74511719	-34.47509766	+8.39355469	+2448	+9.29882813	-8.25732422	-2.17968750	+51.85546875	-10.23925781	-41.57226563	+1960
+1458241498.23499990	+11.78613281	-5.08886719	-1.07226563	+46.86767578	-21.77490234	-73.14697266	+2740	+11.52685547	-3.73535156	-0.94921875	+9.62402344	-35.02441406	+7.44873047	+2464	+9.39550781	-8.21777344	-2.21484375	+51.76757813	-10.50292969	-42.31933594	+1984
+1458241498.23920010	+11.86083984	-5.07568359	-1.10302734	+46.47216797	-22.01660156	-73.56445313	+2764	+11.59716797	-3.69140625	-1.01074219	+10.34912109	-35.39794922	+6.61376953	+2476	+9.48779297	-8.18261719	-2.25439453	+51.61376953	-10.78857422	-43.02246094	+2004
+1458241498.24330000	+11.94433594	-5.06250000	-1.13818359	+46.05468750	-22.21435547	-73.93798828	+2788	+11.66748047	-3.63867188	-1.07226563	+11.14013672	-35.70556641	+5.73486328	+2496	+9.58886719	-8.14306641	-2.31152344	+51.50390625	-11.03027344	-43.59375000	+2028
+1458241498.24749990	+12.02783203	-5.04931641	-1.15576172	+45.63720703	-22.45605469	-74.46533203	+2808	+11.75097656	-3.58154297	-1.11621094	+12.06298828	-36.21093750	+4.72412109	+2508	+9.68994141	-8.10351563	-2.34228516	+51.43798828	-11.29394531	-44.34082031	+2048
+1458241498.25169990	+12.10693359	-5.03613281	-1.18652344	+45.19775391	-22.69775391	-74.83886719	+2832	+11.82128906	-3.53320313	-1.17773438	+12.76611328	-36.49658203	+3.86718750	+2524	+9.78662109	-8.06396484	-2.37744141	+51.30615234	-11.57958984	-45.02197266	+2064
+1458241498.25580000	+12.19042969	-5.02294922	-1.22607422	+44.67041016	-22.87353516	-75.14648438	+2856	+11.90039063	-3.48486328	-1.24804688	+13.53515625	-36.73828125	+2.96630859	+2540	+9.88769531	-8.02441406	-2.43017578	+51.15234375	-11.84326172	-45.54931641	+2084
+1458241498.26000000	+12.27392578	-5.00976563	-1.24804688	+44.18701172	-23.09326172	-75.60791016	+2876	+11.98388672	-3.42773438	-1.28759766	+14.45800781	-37.17773438	+1.91162109	+2552	+9.98876953	-7.98046875	-2.46972656	+51.02050781	-12.08496094	-46.18652344	+2100
+1458241498.26420000	+12.35742188	-4.98779297	-1.27880859	+43.72558594	-23.31298828	-75.93750000	+2900	+12.06298828	-3.37939453	-1.35351563	+15.16113281	-37.39746094	+1.05468750	+2568	+10.08544922	-7.94091797	-2.50927734	+50.82275391	-12.37060547	-46.75781250	+2112
+1458241498.26830010	+12.44531250	-4.97460938	-1.31396484	+43.19824219	-23.51074219	-76.24511719	+2924	+12.14208984	-3.33105469	-1.42382813	+15.88623047	-37.57324219	+0.15380859	+2588	+10.18212891	-7.90136719	-2.56640625	+50.62500000	-12.63427734	-47.24121094	+2132
+1458241498.27250000	+12.52880859	-4.96142578	-1.33593750	+42.67089844	-23.75244141	-76.68457031	+2944	+12.22998047	-3.27392578	-1.46777344	+16.76513672	-37.96875000	-0.92285156	+2600	+10.27880859	-7.85742188	-2.61035156	+50.44921875	-12.89794922	-47.79052734	+2144
+1458241498.27659990	+12.61230469	-4.93505859	-1.36230469	+42.23144531	-24.01611328	-77.05810547	+2968	+12.31347656	-3.22558594	-1.52490234	+17.46826172	-38.16650391	-1.82373047	+2616	+10.36669922	-7.81787109	-2.65869141	+50.18554688	-13.16162109	-48.31787109	+2156
+1458241498.28080010	+12.70019531	-4.91748047	-1.38867188	+41.70410156	-24.21386719	-77.40966797	+2992	+12.39697266	-3.17285156	-1.59521484	+18.17138672	-38.32031250	-2.74658203	+2632	+10.45019531	-7.78271484	-2.72021484	+49.89990234	-13.38134766	-48.73535156	+2172
+1458241498.28500010	+12.78369141	-4.89990234	-1.40625000	+41.19873047	-24.47753906	-77.84912109	+3016	+12.48925781	-3.12011719	-1.63037109	+19.02832031	-38.73779297	-3.86718750	+2648	+10.53808594	-7.74755859	-2.77294922	+49.61425781	-13.60107422	-49.21875000	+2188
+1458241498.28909990	+12.86718750	-4.86914063	-1.42822266	+40.80322266	-24.74121094	-78.24462891	+3044	+12.57714844	-3.06298828	-1.68310547	+19.73144531	-38.91357422	-4.76806641	+2664	+10.61718750	-7.71240234	-2.83007813	+49.28466797	-13.82080078	-49.68017578	+2204
+1458241498.29329990	+12.95507813	-4.84716797	-1.45019531	+40.31982422	-24.98291016	-78.61816406	+3072	+12.66503906	-3.01464844	-1.74462891	+20.41259766	-39.08935547	-5.73486328	+2680	+10.70068359	-7.68164063	-2.89599609	+48.95507813	-14.01855469	-50.05371094	+2224
+1458241498.29749990	+13.03417969	-4.82519531	-1.46337891	+39.81445313	-25.29052734	-79.10156250	+3100	+12.75292969	-2.96630859	-1.77539063	+21.18164063	-39.46289063	-6.85546875	+2696	+10.77978516	-7.64648438	-2.95312500	+48.62548828	-14.19433594	-50.47119141	+2244
+1458241498.30160000	+13.11767578	-4.78564453	-1.47656250	+39.50683594	-25.59814453	-79.51904297	+3132	+12.84521484	-2.90478516	-1.82812500	+21.86279297	-39.66064453	-7.77832031	+2716	+10.85449219	-7.61132813	-3.01904297	+48.27392578	-14.41406250	-50.88867188	+2268
+1458241498.30580000	+13.20117188	-4.75927734	-1.48974609	+39.06738281	-25.90576172	-79.95849609	+3164	+12.93310547	-2.85644531	-1.88085938	+22.50000000	-39.83642578	-8.74511719	+2736	+10.92919922	-7.57617188	-3.08935547	+47.92236328	-14.58984375	-51.24023438	+2296
+1458241498.30999990	+13.28027344	-4.73730469	-1.49853516	+38.60595703	-26.23535156	-80.44189453	+3200	+13.02099609	-2.80810547	-1.90722656	+23.22509766	-40.25390625	-9.84375000	+2752	+11.00830078	-7.54541016	-3.14208984	+47.59277344	-14.76562500	-51.72363281	+2320
+1458241498.31410000	+13.36376953	-4.68896484	-1.51171875	+38.32031250	-26.58691406	-80.88134766	+3236	+13.11328125	-2.74658203	-1.94677734	+23.90625000	-40.47363281	-10.74462891	+2772	+11.08300781	-7.50585938	-3.19921875	+47.30712891	-14.98535156	-52.16308594	+2352
+1458241498.31830000	+13.44287109	-4.66259766	-1.52490234	+37.92480469	-26.89453125	-81.32080078	+3276	+13.20117188	-2.69824219	-1.99511719	+24.49951172	-40.69335938	-11.68945313	+2792	+11.16210938	-7.47070313	-3.26953125	+46.97753906	-15.13916016	-52.53662109	+2384
+1458241498.32250000	+13.52197266	-4.63623047	-1.53369141	+37.50732422	-27.22412109	-81.80419922	+3312	+13.28906250	-2.64990234	-2.01708984	+25.15869141	-41.08886719	-12.76611328	+2808	+11.24560547	-7.43994141	-3.31787109	+46.71386719	-15.31494141	-53.06396484	+2416
+1458241498.32660010	+13.60107422	-4.58789063	-1.54687500	+37.24365234	-27.57568359	-82.22167969	+3356	+13.38134766	-2.58398438	-2.06103516	+25.75195313	-41.28662109	-13.60107422	+2832	+11.32470703	-7.39160156	-3.37060547	+46.49414063	-15.53466797	-53.48144531	+2448
+1458241498.33080010	+13.68017578	-4.56152344	-1.56445313	+36.84814453	-27.90527344	-82.63916016	+3396	+13.46923828	-2.54003906	-2.10498047	+26.23535156	-41.46240234	-14.45800781	+2852	+11.41259766	-7.34765625	-3.43212891	+46.25244141	-15.75439453	-53.87695313	+2484
+1458241498.33500000	+13.75488281	-4.53515625	-1.57763672	+36.43066406	-28.25683594	-83.07861328	+3436	+13.55273438	-2.49609375	-2.13134766	+26.80664063	-41.81396484	-15.44677734	+2872	+11.50048828	-7.30810547	-3.46728516	+46.07666016	-15.99609375	-54.44824219	+2516
+1458241498.33909990	+13.83398438	-4.49121094	-1.59521484	+36.14501953	-28.60839844	-83.43017578	+3484	+13.64062500	-2.43457031	-2.17529297	+27.33398438	-41.98974609	-16.19384766	+2900	+11.59277344	-7.25097656	-3.50683594	+45.94482422	-16.28173828	-54.90966797	+2548
+1458241498.34330010	+13.90869141	-4.46484375	-1.62158203	+35.72753906	-28.91601563	-83.75976563	+3524	+13.71972656	-2.39062500	-2.21923828	+27.75146484	-42.16552734	-16.98486328	+2920	+11.68505859	-7.19824219	-3.55957031	+45.81298828	-16.54541016	-55.30517578	+2580
+1458241498.34740000	+13.98339844	-4.43847656	-1.63916016	+35.31005859	-29.24560547	-84.15527344	+3564	+13.80322266	-2.34667969	-2.24560547	+28.23486328	-42.49511719	-17.88574219	+2940	+11.78613281	-7.14550781	-3.57714844	+45.74707031	-16.85302734	-55.92041016	+2608
+1458241498.35159990	+14.05810547	-4.39892578	-1.66552734	+35.00244141	-29.55322266	-84.44091797	+3608	+13.88671875	-2.28515625	-2.28955078	+28.65234375	-42.64892578	-18.52294922	+2964	+11.89160156	-7.07958984	-3.60791016	+45.74707031	-17.20458984	-56.40380859	+2632
+1458241498.35579990	+14.13281250	-4.37695313	-1.69628906	+34.56298828	-29.83886719	-84.72656250	+3644	+13.97021484	-2.25000000	-2.34228516	+28.98193359	-42.75878906	-19.20410156	+2988	+11.99267578	-7.02685547	-3.64306641	+45.65917969	-17.51220703	-56.84326172	+2656
+1458241498.35990000	+14.20312500	-4.35498047	-1.71826172	+34.12353516	-30.16845703	-85.07812500	+3676	+14.04492188	-2.20605469	-2.36865234	+29.37744141	-43.00048828	-20.01708984	+3008	+12.09375000	-6.96972656	-3.66064453	+45.61523438	-17.86376953	-57.37060547	+2672
+1458241498.36410000	+14.27783203	-4.31982422	-1.74462891	+33.77197266	-30.47607422	-85.31982422	+3716	+14.12841797	-2.15332031	-2.41699219	+29.75097656	-43.08837891	-20.61035156	+3036	+12.19482422	-6.89501953	-3.68261719	+45.63720703	-18.23730469	-57.81005859	+2688
+1458241498.36830000	+14.34814453	-4.29345703	-1.77539063	+33.33251953	-30.73974609	-85.56152344	+3748	+14.20312500	-2.10937500	-2.46533203	+30.03662109	-43.17626953	-21.22558594	+3056	+12.30029297	-6.83789063	-3.71337891	+45.59326172	-18.58886719	-58.20556641	+2700
+1458241498.37240000	+14.41845703	-4.27148438	-1.79736328	+32.91503906	-31.06933594	-85.86914063	+3780	+14.27783203	-2.06982422	-2.49169922	+30.38818359	-43.39599609	-21.95068359	+3076	+12.40136719	-6.77636719	-3.72656250	+45.57128906	-18.94042969	-58.68896484	+2708
+1458241498.37660000	+14.48876953	-4.23193359	-1.82373047	+32.58544922	-31.39892578	-86.08886719	+3812	+14.35693359	-2.01269531	-2.53125000	+30.76171875	-43.50585938	-22.52197266	+3100	+12.49804688	-6.70166016	-3.74853516	+45.59326172	-19.35791016	-59.08447266	+2716
+1458241498.38080000	+14.55908203	-4.20556641	-1.85009766	+32.16796875	-31.68457031	-86.30859375	+3844	+14.43164063	-1.96875000	-2.57519531	+31.04736328	-43.59375000	-23.13720703	+3124	+12.59472656	-6.64892578	-3.77490234	+45.52734375	-19.68750000	-59.45800781	+2716
+1458241498.38490010	+14.62500000	-4.17919922	-1.85888672	+31.79443359	-32.05810547	-86.66015625	+3868	+14.50634766	-1.92480469	-2.59716797	+31.44287109	-43.81347656	-23.86230469	+3144	+12.68701172	-6.58740234	-3.79687500	+45.46142578	-19.99511719	-59.83154297	+2716
+1458241498.38910010	+14.69531250	-4.13525391	-1.87207031	+31.53076172	-32.43164063	-86.92382813	+3896	+14.58544922	-1.87207031	-2.62792969	+31.81640625	-43.92333984	-24.45556641	+3164	+12.77490234	-6.52148438	-3.81884766	+45.43945313	-20.36865234	-60.18310547	+2720
+1458241498.39330010	+14.76562500	-4.10449219	-1.88964844	+31.20117188	-32.76123047	-87.20947266	+3924	+14.66015625	-1.82373047	-2.65869141	+32.14599609	-44.01123047	-25.09277344	+3188	+12.86279297	-6.47314453	-3.84960938	+45.32958984	-20.65429688	-60.49072266	+2720
+1458241498.39739990	+14.82275391	-4.06933594	-1.88525391	+30.89355469	-33.17871094	-87.56103516	+3952	+14.73046875	-1.77539063	-2.67187500	+32.56347656	-44.20898438	-25.83984375	+3204	+12.93750000	-6.42041016	-3.88476563	+45.17578125	-20.89599609	-60.73242188	+2720
+1458241498.40159990	+14.88867188	-4.01660156	-1.88525391	+30.71777344	-33.59619141	-87.84667969	+3984	+14.80517578	-1.71386719	-2.68505859	+33.02490234	-44.38476563	-26.52099609	+3228	+13.00781250	-6.35888672	-3.91992188	+45.08789063	-21.15966797	-60.99609375	+2724
+1458241498.40580010	+14.95019531	-3.97265625	-1.88964844	+30.47607422	-34.01367188	-88.15429688	+4016	+14.87548828	-1.65673828	-2.69824219	+33.46435547	-44.53857422	-27.22412109	+3248	+13.07812500	-6.31494141	-3.95947266	+44.91210938	-21.37939453	-61.23779297	+2728
+1458241498.40990000	+15.00732422	-3.92431641	-1.87207031	+30.25634766	-34.49707031	-88.52783203	+4052	+14.94580078	-1.60400391	-2.69824219	+33.94775391	-44.78027344	-28.03710938	+3276	+13.13964844	-6.27099609	-3.99902344	+44.75830078	-21.59912109	-61.47949219	+2736
+1458241498.41409990	+15.06884766	-3.86279297	-1.85449219	+30.19042969	-35.02441406	-88.90136719	+4092	+15.02050781	-1.53369141	-2.69824219	+34.49707031	-45.00000000	-28.76220703	+3300	+13.20117188	-6.21386719	-4.03417969	+44.64843750	-21.81884766	-61.72119141	+2748
+1458241498.41829990	+15.13037109	-3.81884766	-1.83691406	+30.03662109	-35.52978516	-89.27490234	+4132	+15.09521484	-1.47656250	-2.69384766	+35.02441406	-45.19775391	-29.55322266	+3328	+13.25830078	-6.17871094	-4.07373047	+44.45068359	-22.01660156	-61.96289063	+2760
+1458241498.42240000	+15.18310547	-3.77050781	-1.80615234	+29.90478516	-36.07910156	-89.69238281	+4176	+15.16113281	-1.41943359	-2.68066406	+35.57373047	-45.46142578	-30.43212891	+3356	+13.31103516	-6.13916016	-4.11328125	+44.25292969	-22.17041016	-62.20458984	+2780
+1458241498.42660000	+15.24023438	-3.70458984	-1.78417969	+29.83886719	-36.60644531	-90.00000000	+4220	+15.23144531	-1.34472656	-2.67626953	+36.16699219	-45.68115234	-31.20117188	+3388	+13.36376953	-6.08642578	-4.15283203	+44.16503906	-22.36816406	-62.40234375	+2804
+1458241498.43070010	+15.29296875	-3.65625000	-1.76220703	+29.68505859	-37.13378906	-90.32958984	+4264	+15.29736328	-1.28759766	-2.66748047	+36.71630859	-45.90087891	-31.99218750	+3416	+13.41650391	-6.04687500	-4.19677734	+44.01123047	-22.56591797	-62.62207031	+2832
+1458241498.43490000	+15.33691406	-3.60791016	-1.74023438	+29.50927734	-37.68310547	-90.63720703	+4312	+15.35888672	-1.23046875	-2.64990234	+37.24365234	-46.14257813	-32.82714844	+3444	+13.46923828	-6.00292969	-4.22753906	+43.87939453	-22.76367188	-62.88574219	+2860
+1458241498.43910000	+15.38525391	-3.54638672	-1.71826172	+29.44335938	-38.21044922	-90.90087891	+4360	+15.42041016	-1.15576172	-2.64111328	+37.85888672	-46.36230469	-33.59619141	+3480	+13.52197266	-5.94580078	-4.26269531	+43.81347656	-23.02734375	-63.10546875	+2896
+1458241498.44320010	+15.42919922	-3.50244141	-1.69628906	+29.24560547	-38.75976563	-91.18652344	+4408	+15.48193359	-1.10302734	-2.62792969	+38.40820313	-46.58203125	-34.40917969	+3508	+13.57470703	-5.89746094	-4.29345703	+43.72558594	-23.26904297	-63.34716797	+2932
+1458241498.44740010	+15.47314453	-3.46289063	-1.66992188	+29.04785156	-39.35302734	-91.47216797	+4452	+15.53906250	-1.04589844	-2.61035156	+38.93554688	-46.80175781	-35.22216797	+3540	+13.63623047	-5.85351563	-4.31103516	+43.65966797	-23.57666016	-63.72070313	+2964
+1458241498.45160010	+15.52148438	-3.41455078	-1.65234375	+28.87207031	-39.90234375	-91.62597656	+4500	+15.59619141	-0.97998047	-2.60595703	+39.50683594	-46.97753906	-35.92529297	+3572	+13.70214844	-5.79638672	-4.32421875	+43.68164063	-23.95019531	-64.00634766	+3004
+1458241498.45569990	+15.56542969	-3.38378906	-1.63476563	+28.60839844	-40.40771484	-91.80175781	+4540	+15.65332031	-0.93164063	-2.59716797	+39.99023438	-47.15332031	-36.67236328	+3600	+13.76367188	-5.73925781	-4.34179688	+43.70361328	-24.30175781	-64.31396484	+3040
+1458241498.45989990	+15.60498047	-3.35302734	-1.62597656	+28.27880859	-40.91308594	-91.95556641	+4580	+15.70166016	-0.88330078	-2.59277344	+40.45166016	-47.30712891	-37.41943359	+3624	+13.83398438	-5.68652344	-4.34179688	+43.72558594	-24.71923828	-64.70947266	+3080
+1458241498.46409990	+15.64453125	-3.31347656	-1.62597656	+27.97119141	-41.33056641	-91.95556641	+4620	+15.75000000	-0.82177734	-2.60156250	+40.89111328	-47.37304688	-37.99072266	+3652	+13.90869141	-5.61621094	-4.34619141	+43.83544922	-25.18066406	-64.99511719	+3120
+1458241498.46820000	+15.67968750	-3.29150391	-1.63037109	+27.55371094	-41.77001953	-91.95556641	+4652	+15.79833984	-0.78662109	-2.60595703	+41.22070313	-47.46093750	-38.58398438	+3676	+13.97900391	-5.55468750	-4.35058594	+43.92333984	-25.68603516	-65.30273438	+3152
+1458241498.47240000	+15.71484375	-3.27392578	-1.63037109	+27.09228516	-42.23144531	-91.95556641	+4684	+15.83789063	-0.74707031	-2.61035156	+41.59423828	-47.54882813	-39.19921875	+3700	+14.05371094	-5.48876953	-4.34179688	+44.01123047	-26.21337891	-65.67626953	+3184
+1458241498.47659990	+15.75000000	-3.24316406	-1.63037109	+26.71875000	-42.69287109	-91.93359375	+4716	+15.88183594	-0.69873047	-2.61474609	+41.98974609	-47.63671875	-39.79248047	+3728	+14.13281250	-5.41406250	-4.33300781	+44.18701172	-26.80664063	-66.00585938	+3216
+1458241498.48070000	+15.78515625	-3.22558594	-1.63476563	+26.27929688	-43.15429688	-91.88964844	+4744	+15.92578125	-0.65917969	-2.61914063	+42.36328125	-47.72460938	-40.38574219	+3752	+14.20751953	-5.35253906	-4.32421875	+44.29687500	-27.35595703	-66.35742188	+3240
+1458241498.48490000	+15.82031250	-3.21240234	-1.62597656	+25.83984375	-43.65966797	-91.91162109	+4772	+15.96093750	-0.62402344	-2.61914063	+42.73681641	-47.81250000	-41.02294922	+3772	+14.28662109	-5.29101563	-4.30664063	+44.42871094	-27.92724609	-66.73095703	+3264
+1458241498.48910000	+15.85986328	-3.19042969	-1.62597656	+25.40039063	-44.09912109	-91.84570313	+4796	+16.00488281	-0.58007813	-2.62792969	+43.06640625	-47.83447266	-41.50634766	+3796	+14.37011719	-5.21630859	-4.29345703	+44.62646484	-28.54248047	-67.06054688	+3284
+1458241498.49320010	+15.89501953	-3.17285156	-1.62597656	+24.93896484	-44.51660156	-91.75781250	+4816	+16.04443359	-0.54492188	-2.64111328	+43.37402344	-47.85644531	-42.01171875	+3820	+14.44482422	-5.15917969	-4.28027344	+44.73632813	-29.11376953	-67.34619141	+3296
+1458241498.49740000	+15.92138672	-3.15527344	-1.62158203	+24.45556641	-44.97802734	-91.69189453	+4840	+16.07958984	-0.50976563	-2.64111328	+43.74755859	-47.92236328	-42.60498047	+3840	+14.51513672	-5.09326172	-4.27587891	+44.82421875	-29.61914063	-67.60986328	+3304
+1458241498.50160000	+15.95214844	-3.12890625	-1.61279297	+24.08203125	-45.46142578	-91.60400391	+4864	+16.11474609	-0.46142578	-2.63671875	+44.16503906	-47.98828125	-43.17626953	+3864	+14.57666016	-5.01855469	-4.26708984	+44.97802734	-30.16845703	-67.82958984	+3308
+1458241498.50570010	+15.97851563	-3.10693359	-1.60400391	+23.62060547	-45.94482422	-91.51611328	+4884	+16.15429688	-0.42187500	-2.63671875	+44.58251953	-48.03222656	-43.74755859	+3888	+14.64257813	-4.96582031	-4.26708984	+45.04394531	-30.69580078	-68.07128906	+3312
+1458241498.50990010	+16.00488281	-3.08935547	-1.57763672	+23.22509766	-46.56005859	-91.51611328	+4912	+16.18945313	-0.37792969	-2.61914063	+45.06591797	-48.16406250	-44.40673828	+3912	+14.69970703	-4.91308594	-4.26269531	+45.10986328	-31.15722656	-68.29101563	+3308
+1458241498.51399990	+16.03564453	-3.06298828	-1.54248047	+22.89550781	-47.19726563	-91.51611328	+4936	+16.22900391	-0.32958984	-2.60156250	+45.59326172	-48.27392578	-45.08789063	+3936	+14.75244141	-4.85595703	-4.25830078	+45.21972656	-31.66259766	-68.57666016	+3312
+1458241498.51819990	+16.06640625	-3.03222656	-1.50732422	+22.58789063	-47.79052734	-91.51611328	+4964	+16.26855469	-0.27685547	-2.57958984	+46.16455078	-48.40576172	-45.79101563	+3964	+14.80517578	-4.81640625	-4.25390625	+45.26367188	-32.08007813	-68.88427734	+3308
+1458241498.52239990	+16.08837891	-3.00146484	-1.46337891	+22.32421875	-48.47167969	-91.56005859	+4996	+16.30371094	-0.21972656	-2.54443359	+46.80175781	-48.55957031	-46.58203125	+3992	+14.84472656	-4.77685547	-4.26269531	+45.28564453	-32.43164063	-69.08203125	+3308
+1458241498.52650000	+16.11474609	-2.96191406	-1.41943359	+22.06054688	-49.13085938	-91.53808594	+5028	+16.34326172	-0.15820313	-2.51367188	+47.48291016	-48.69140625	-47.30712891	+4020	+14.88427734	-4.72851563	-4.26708984	+45.32958984	-32.78320313	-69.32373047	+3312
+1458241498.53070000	+16.14111328	-2.93115234	-1.37548828	+21.75292969	-49.76806641	-91.49414063	+5060	+16.38281250	-0.09667969	-2.47851563	+48.16406250	-48.80126953	-48.05419922	+4048	+14.92382813	-4.70214844	-4.27587891	+45.30761719	-33.11279297	-69.54345703	+3316
+1458241498.53490000	+16.15429688	-2.89599609	-1.32275391	+21.44531250	-50.44921875	-91.47216797	+5096	+16.41357422	-0.03515625	-2.43896484	+48.86718750	-48.95507813	-48.84521484	+4076	+14.95019531	-4.66699219	-4.28906250	+45.28564453	-33.37646484	-69.74121094	+3328
+1458241498.53900000	+16.17187500	-2.85205078	-1.26562500	+21.26953125	-51.19628906	-91.47216797	+5136	+16.44873047	+0.03076172	-2.39501953	+49.65820313	-49.13085938	-49.68017578	+4108	+14.97656250	-4.63183594	-4.29345703	+45.32958984	-33.70605469	-70.02685547	+3344
+1458241498.54320000	+16.18945313	-2.81689453	-1.20410156	+21.04980469	-51.94335938	-91.47216797	+5176	+16.48388672	+0.08789063	-2.34667969	+50.40527344	-49.28466797	-50.55908203	+4140	+15.00292969	-4.60546875	-4.30224609	+45.35156250	-33.99169922	-70.33447266	+3360
+1458241498.54740000	+16.21142578	-2.78173828	-1.13818359	+20.83007813	-52.71240234	-91.47216797	+5220	+16.52343750	+0.14941406	-2.29394531	+51.19628906	-49.48242188	-51.45996094	+4168	+15.03369141	-4.57910156	-4.30224609	+45.37353516	-34.29931641	-70.68603516	+3384
+1458241498.55150010	+16.23339844	-2.74218750	-1.08105469	+20.61035156	-53.41552734	-91.38427734	+5264	+16.55859375	+0.21533203	-2.24121094	+51.98730469	-49.65820313	-52.29492188	+4200	+15.06445313	-4.54833984	-4.30224609	+45.43945313	-34.60693359	-71.01562500	+3412
+1458241498.55570010	+16.24658203	-2.70703125	-1.02392578	+20.32470703	-54.09667969	-91.31835938	+5304	+16.59375000	+0.27246094	-2.19287109	+52.73437500	-49.81201172	-53.12988281	+4228	+15.09521484	-4.52636719	-4.30224609	+45.48339844	-34.91455078	-71.36718750	+3444
+1458241498.55990000	+16.25976563	-2.67626953	-0.97558594	+20.01708984	-54.73388672	-91.18652344	+5348	+16.62011719	+0.32519531	-2.14892578	+53.41552734	-49.94384766	-53.92089844	+4256	+15.12158203	-4.50439453	-4.29785156	+45.50537109	-35.22216797	-71.76269531	+3480
+1458241498.56399990	+16.26855469	-2.63671875	-0.93164063	+19.73144531	-55.32714844	-91.01074219	+5392	+16.64648438	+0.38232422	-2.10498047	+54.11865234	-50.05371094	-54.66796875	+4288	+15.15673828	-4.46923828	-4.29785156	+45.59326172	-35.55175781	-72.04833984	+3520
+1458241498.56820010	+16.28173828	-2.61474609	-0.89208984	+19.33593750	-55.94238281	-90.79101563	+5432	+16.67285156	+0.42187500	-2.06542969	+54.71191406	-50.18554688	-55.39306641	+4312	+15.18750000	-4.43408203	-4.29785156	+45.68115234	-35.92529297	-72.35595703	+3560
+1458241498.57240010	+16.29492188	-2.59277344	-0.85253906	+18.91845703	-56.49169922	-90.57128906	+5468	+16.69482422	+0.46142578	-2.03466797	+55.21728516	-50.29541016	-56.03027344	+4336	+15.22265625	-4.39892578	-4.28027344	+45.81298828	-36.34277344	-72.77343750	+3604
+1458241498.57649990	+16.30371094	-2.56640625	-0.81738281	+18.54492188	-57.06298828	-90.32958984	+5508	+16.72119141	+0.50097656	-2.00390625	+55.74462891	-50.40527344	-56.66748047	+4364	+15.26660156	-4.35498047	-4.26708984	+45.98876953	-36.80419922	-73.12500000	+3644
+1458241498.58069990	+16.31250000	-2.55761719	-0.78222656	+18.06152344	-57.59033203	-90.06591797	+5544	+16.73876953	+0.52294922	-1.97314453	+56.16210938	-50.53710938	-57.30468750	+4384	+15.30175781	-4.31542969	-4.25390625	+46.12060547	-37.24365234	-73.45458984	+3684
+1458241498.58480000	+16.32568359	-2.55322266	-0.76464844	+17.53417969	-58.02978516	-89.75830078	+5576	+16.76074219	+0.54492188	-1.94677734	+56.51367188	-50.64697266	-57.85400391	+4408	+15.35009766	-4.27587891	-4.22314453	+46.34033203	-37.77099609	-73.93798828	+3724
+1458241498.58900000	+16.33886719	-2.54003906	-0.75585938	+16.98486328	-58.40332031	-89.31884766	+5604	+16.77832031	+0.57128906	-1.92919922	+56.86523438	-50.73486328	-58.31542969	+4428	+15.40283203	-4.22753906	-4.20117188	+46.53808594	-38.29833984	-74.22363281	+3760
+1458241498.59320000	+16.34765625	-2.54003906	-0.75146484	+16.34765625	-58.73291016	-88.90136719	+5628	+16.80029297	+0.58447266	-1.91601563	+57.12890625	-50.82275391	-58.75488281	+4448	+15.45117188	-4.18359375	-4.18359375	+46.69189453	-38.80371094	-74.50927734	+3792
+1458241498.59730010	+16.35644531	-2.54443359	-0.75146484	+15.73242188	-59.04052734	-88.50585938	+5648	+16.80908203	+0.60205078	-1.91162109	+57.30468750	-50.88867188	-59.10644531	+4468	+15.49511719	-4.13525391	-4.16162109	+46.86767578	-39.30908203	-74.79492188	+3816
+1458241498.60150000	+16.36083984	-2.54003906	-0.74707031	+15.16113281	-59.39208984	-88.13232422	+5672	+16.82226563	+0.61523438	-1.90283203	+57.50244141	-50.97656250	-59.47998047	+4488	+15.54345703	-4.07812500	-4.14404297	+47.06542969	-39.81445313	-75.01464844	+3840
+1458241498.60570000	+16.36523438	-2.54443359	-0.74267578	+14.54589844	-59.72167969	-87.73681641	+5692	+16.83105469	+0.61962891	-1.89843750	+57.65625000	-51.06445313	-59.83154297	+4508	+15.58300781	-4.02978516	-4.12646484	+47.24121094	-40.34179688	-75.25634766	+3856
+1458241498.60980010	+16.37402344	-2.54882813	-0.73828125	+13.90869141	-60.05126953	-87.31933594	+5708	+16.83984375	+0.62841797	-1.88525391	+57.83203125	-51.19628906	-60.24902344	+4528	+15.62695313	-3.97705078	-4.10009766	+47.46093750	-40.86914063	-75.54199219	+3868
+1458241498.61400010	+16.38720703	-2.54882813	-0.73388672	+13.31542969	-60.38085938	-86.90185547	+5724	+16.85742188	+0.63720703	-1.87207031	+58.07373047	-51.32812500	-60.64453125	+4548	+15.67089844	-3.92431641	-4.07373047	+47.68066406	-41.41845703	-75.80566406	+3876
+1458241498.61820010	+16.39599609	-2.54882813	-0.72949219	+12.76611328	-60.66650391	-86.50634766	+5736	+16.87060547	+0.65039063	-1.85888672	+58.31542969	-51.45996094	-61.06201172	+4568	+15.71484375	-3.88476563	-4.05175781	+47.85644531	-41.87988281	-76.06933594	+3880
+1458241498.62229990	+16.40039063	-2.54882813	-0.72949219	+12.21679688	-60.97412109	-86.15478516	+5748	+16.87939453	+0.66357422	-1.84130859	+58.57910156	-51.61376953	-61.50146484	+4592	+15.75000000	-3.84521484	-4.03417969	+48.01025391	-42.27539063	-76.28906250	+3884
+1458241498.62649990	+16.40917969	-2.54443359	-0.72509766	+11.73339844	-61.28173828	-85.78125000	+5764	+16.89257813	+0.68115234	-1.82373047	+58.84277344	-51.76757813	-61.94091797	+4616	+15.78076172	-3.80566406	-4.02099609	+48.18603516	-42.69287109	-76.50878906	+3884
+1458241498.63070010	+16.41796875	-2.53564453	-0.72070313	+11.25000000	-61.56738281	-85.40771484	+5776	+16.90576172	+0.69873047	-1.80615234	+59.15039063	-51.92138672	-62.38037109	+4640	+15.82031250	-3.77490234	-4.00341797	+48.31787109	-43.04443359	-76.75048828	+3884
+1458241498.63480000	+16.41796875	-2.52246094	-0.70312500	+10.83251953	-61.96289063	-85.12207031	+5792	+16.91015625	+0.72070313	-1.77099609	+59.56787109	-52.14111328	-62.92968750	+4668	+15.83789063	-3.73974609	-3.99902344	+48.42773438	-43.33007813	-76.88232422	+3880
+1458241498.63899990	+16.42236328	-2.50927734	-0.67236328	+10.50292969	-62.42431641	-84.83642578	+5808	+16.92333984	+0.74707031	-1.73144531	+60.05126953	-52.36083984	-63.56689453	+4696	+15.85546875	-3.70458984	-3.99023438	+48.60351563	-43.61572266	-77.14599609	+3880
+1458241498.64319990	+16.43115234	-2.48730469	-0.64160156	+10.19531250	-62.88574219	-84.59472656	+5828	+16.93652344	+0.77343750	-1.68750000	+60.55664063	-52.58056641	-64.18212891	+4724	+15.87744141	-3.69140625	-3.98144531	+48.71337891	-43.83544922	-77.43164063	+3880
+1458241498.64730000	+16.43994141	-2.46533203	-0.60644531	+9.93164063	-63.36914063	-84.37500000	+5852	+16.94970703	+0.80419922	-1.63476563	+61.14990234	-52.86621094	-64.95117188	+4756	+15.89501953	-3.67382813	-3.97265625	+48.84521484	-44.05517578	-77.73925781	+3884
+1458241498.65150000	+16.44873047	-2.43457031	-0.56689453	+9.68994141	-63.85253906	-84.13330078	+5872	+16.96728516	+0.83496094	-1.57324219	+61.80908203	-53.15185547	-65.69824219	+4788	+15.91259766	-3.66064453	-3.95507813	+48.99902344	-44.25292969	-78.09082031	+3892
+1458241498.65570000	+16.45312500	-2.40820313	-0.53173828	+9.49218750	-64.29199219	-83.93554688	+5896	+16.98046875	+0.87451172	-1.51611328	+62.51220703	-53.43750000	-66.48925781	+4820	+15.93017578	-3.65625000	-3.94189453	+49.13085938	-44.40673828	-78.46435547	+3904
+1458241498.65980010	+16.45751953	-2.38183594	-0.48339844	+9.36035156	-64.84130859	-83.80371094	+5924	+16.99365234	+0.91406250	-1.45019531	+63.23730469	-53.70117188	-67.28027344	+4852	+15.94335938	-3.64746094	-3.93750000	+49.26269531	-44.49462891	-78.79394531	+3920
+1458241498.66400000	+16.46191406	-2.35546875	-0.43505859	+9.20654297	-65.34667969	-83.64990234	+5952	+17.00244141	+0.95361328	-1.39306641	+63.94042969	-53.96484375	-68.04931641	+4884	+15.95214844	-3.63427734	-3.93310547	+49.39453125	-44.60449219	-79.07958984	+3940
+1458241498.66810010	+16.46630859	-2.32910156	-0.38232422	+9.03076172	-65.85205078	-83.45214844	+5980	+17.01123047	+0.98437500	-1.33154297	+64.57763672	-54.22851563	-68.79638672	+4912	+15.96093750	-3.62548828	-3.92871094	+49.50439453	-44.69238281	-79.38720703	+3960
+1458241498.67230010	+16.47070313	-2.30273438	-0.33398438	+8.83300781	-66.37939453	-83.27636719	+6008	+17.02441406	+1.01074219	-1.27001953	+65.23681641	-54.51416016	-69.58740234	+4940	+15.97412109	-3.62109375	-3.91552734	+49.65820313	-44.84619141	-79.73876953	+3988
+1458241498.67650010	+16.47509766	-2.27197266	-0.28564453	+8.65722656	-66.86279297	-83.05664063	+6036	+17.03320313	+1.04150391	-1.20410156	+65.96191406	-54.79980469	-70.40039063	+4968	+15.98730469	-3.61230469	-3.90234375	+49.81201172	-44.97802734	-80.09033203	+4020
+1458241498.68059990	+16.47509766	-2.25439453	-0.23730469	+8.43750000	-67.36816406	-82.85888672	+6064	+17.04638672	+1.06787109	-1.13818359	+66.68701172	-55.08544922	-71.23535156	+4996	+15.99609375	-3.60351563	-3.88916016	+49.96582031	-45.10986328	-80.41992188	+4052
+1458241498.68479990	+16.48388672	-2.24121094	-0.19335938	+8.23974609	-67.80761719	-82.70507813	+6092	+17.05517578	+1.09863281	-1.08544922	+67.28027344	-55.32714844	-71.91650391	+5024	+16.01806641	-3.59472656	-3.86718750	+50.16357422	-45.30761719	-80.85937500	+4092
+1458241498.68899990	+16.48388672	-2.22363281	-0.15820313	+7.99804688	-68.15917969	-82.46337891	+6112	+17.05957031	+1.12500000	-1.05029297	+67.74169922	-55.52490234	-72.39990234	+5048	+16.04003906	-3.57714844	-3.85839844	+50.31738281	-45.48339844	-81.10107422	+4128
+1458241498.69310000	+16.48828125	-2.21484375	-0.13183594	+7.69042969	-68.48876953	-82.22167969	+6132	+17.06835938	+1.14257813	-1.01513672	+68.20312500	-55.72265625	-72.94921875	+5068	+16.05761719	-3.55517578	-3.84082031	+50.47119141	-45.68115234	-81.34277344	+4164
+1458241498.69730000	+16.48828125	-2.21044922	-0.10986328	+7.33886719	-68.75244141	-81.95800781	+6152	+17.06835938	+1.15136719	-0.98437500	+68.53271484	-55.92041016	-73.36669922	+5084	+16.07519531	-3.53759766	-3.82324219	+50.62500000	-45.90087891	-81.60644531	+4204
+1458241498.70149990	+16.48828125	-2.20166016	-0.09667969	+6.98730469	-68.97216797	-81.62841797	+6168	+17.07275391	+1.16455078	-0.96679688	+68.84033203	-56.07421875	-73.74023438	+5104	+16.09716797	-3.51123047	-3.81884766	+50.71289063	-46.12060547	-81.71630859	+4236
+1458241498.70560000	+16.48828125	-2.21044922	-0.08349609	+6.52587891	-69.16992188	-81.27685547	+6184	+17.07275391	+1.16894531	-0.94482422	+69.12597656	-56.29394531	-74.11376953	+5120	+16.11474609	-3.48046875	-3.81005859	+50.82275391	-46.38427734	-81.78222656	+4268
+1458241498.70980000	+16.49267578	-2.21484375	-0.08349609	+6.08642578	-69.30175781	-80.94726563	+6196	+17.07275391	+1.16894531	-0.93164063	+69.30175781	-56.49169922	-74.42138672	+5136	+16.13671875	-3.44970703	-3.78808594	+50.95458984	-46.73583984	-81.95800781	+4296
+1458241498.71400000	+16.49707031	-2.21923828	-0.09228516	+5.64697266	-69.38964844	-80.59570313	+6208	+17.07275391	+1.16894531	-0.92285156	+69.45556641	-56.66748047	-74.64111328	+5152	+16.16308594	-3.41455078	-3.77050781	+51.06445313	-47.06542969	-82.04589844	+4320
+1458241498.71810010	+16.49707031	-2.22802734	-0.10107422	+5.27343750	-69.45556641	-80.33203125	+6220	+17.07275391	+1.16894531	-0.91845703	+69.63134766	-56.86523438	-74.88281250	+5168	+16.18505859	-3.37939453	-3.75732422	+51.15234375	-47.35107422	-82.11181641	+4336
+1458241498.72230010	+16.50146484	-2.23242188	-0.10986328	+4.98779297	-69.49951172	-80.15625000	+6228	+17.07275391	+1.16894531	-0.91845703	+69.69726563	-57.06298828	-75.01464844	+5184	+16.20703125	-3.34863281	-3.74414063	+51.26220703	-47.63671875	-82.19970703	+4352
+1458241498.72650000	+16.50146484	-2.23681641	-0.12304688	+4.65820313	-69.49951172	-79.91455078	+6236	+17.06835938	+1.16894531	-0.92724609	+69.76318359	-57.23876953	-75.10253906	+5200	+16.22900391	-3.31347656	-3.73535156	+51.30615234	-47.90039063	-82.17773438	+4364
+1458241498.73060010	+16.51025391	-2.24121094	-0.14501953	+4.37255859	-69.47753906	-79.71679688	+6244	+17.06396484	+1.16455078	-0.93603516	+69.74121094	-57.43652344	-75.14648438	+5216	+16.25097656	-3.27832031	-3.72656250	+51.32812500	-48.16406250	-82.13378906	+4368
+1458241498.73480010	+16.51025391	-2.24560547	-0.16259766	+4.17480469	-69.45556641	-79.58496094	+6252	+17.05957031	+1.15576172	-0.94921875	+69.74121094	-57.65625000	-75.21240234	+5236	+16.26416016	-3.24316406	-3.72216797	+51.35009766	-48.40576172	-82.04589844	+4372
+1458241498.73889990	+16.51464844	-2.24560547	-0.17138672	+4.06494141	-69.49951172	-79.54101563	+6256	+17.05957031	+1.15136719	-0.94921875	+69.85107422	-57.91992188	-75.36621094	+5252	+16.27294922	-3.21679688	-3.71337891	+51.35009766	-48.60351563	-82.04589844	+4368
+1458241498.74309990	+16.51464844	-2.24121094	-0.18457031	+4.04296875	-69.52148438	-79.56298828	+6260	+17.05517578	+1.14697266	-0.94921875	+70.00488281	-58.20556641	-75.54199219	+5268	+16.28613281	-3.19042969	-3.70898438	+51.37207031	-48.77929688	-82.04589844	+4368
+1458241498.74729990	+16.51904297	-2.23242188	-0.18457031	+4.13085938	-69.60937500	-79.69482422	+6264	+17.05078125	+1.14697266	-0.94482422	+70.13671875	-58.53515625	-75.71777344	+5284	+16.29931641	-3.16406250	-3.70019531	+51.39404297	-48.93310547	-82.06787109	+4364
+1458241498.75140000	+16.52783203	-2.22363281	-0.18017578	+4.28466797	-69.76318359	-79.84863281	+6264	+17.05078125	+1.14697266	-0.94482422	+70.33447266	-58.90869141	-75.89355469	+5300	+16.30810547	-3.14648438	-3.69140625	+51.41601563	-49.06494141	-82.15576172	+4360
+1458241498.75560000	+16.53662109	-2.20605469	-0.17578125	+4.59228516	-69.87304688	-80.13427734	+6268	+17.05078125	+1.15136719	-0.94042969	+70.53222656	-59.28222656	-76.04736328	+5316	+16.32128906	-3.13330078	-3.68261719	+51.43798828	-49.15283203	-82.26562500	+4352
+1458241498.75980000	+16.54101563	-2.18408203	-0.15820313	+5.05371094	-70.07080078	-80.57373047	+6276	+17.05078125	+1.15576172	-0.93164063	+70.81787109	-59.72167969	-76.31103516	+5336	+16.33007813	-3.12011719	-3.67822266	+51.45996094	-49.17480469	-82.33154297	+4348
+1458241498.76390000	+16.54980469	-2.16210938	-0.13623047	+5.53710938	-70.31250000	-81.03515625	+6284	+17.05078125	+1.16015625	-0.90527344	+71.25732422	-60.20507813	-76.72851563	+5352	+16.33007813	-3.11132813	-3.67382813	+51.45996094	-49.17480469	-82.44140625	+4344
+1458241498.76810000	+16.55419922	-2.13574219	-0.10986328	+6.10839844	-70.55419922	-81.54052734	+6296	+17.05517578	+1.16894531	-0.87451172	+71.78466797	-60.73242188	-77.21191406	+5372	+16.33447266	-3.10693359	-3.66943359	+51.48193359	-49.15283203	-82.57324219	+4344
+1458241498.77230000	+16.55859375	-2.10937500	-0.07910156	+6.76757813	-70.81787109	-82.15576172	+6308	+17.05517578	+1.17773438	-0.84375000	+72.35595703	-61.30371094	-77.73925781	+5392	+16.33886719	-3.09814453	-3.66943359	+51.48193359	-49.08691406	-82.70507813	+4344
+1458241498.77640010	+16.56298828	-2.08300781	-0.04394531	+7.44873047	-71.12548828	-82.77099609	+6316	+17.05957031	+1.19091797	-0.79980469	+73.10302734	-61.94091797	-78.42041016	+5412	+16.33886719	-3.09814453	-3.66503906	+51.52587891	-49.04296875	-82.88085938	+4348
+1458241498.78060010	+16.57177734	-2.05224609	-0.00439453	+8.28369141	-71.47705078	-83.54003906	+6328	+17.06396484	+1.19970703	-0.75146484	+73.87207031	-62.60009766	-79.10156250	+5432	+16.33886719	-3.09814453	-3.65625000	+51.54785156	-48.95507813	-83.10058594	+4352
+1458241498.78480010	+16.58496094	-2.02148438	+0.03955078	+9.22851563	-71.82861328	-84.41894531	+6344	+17.07275391	+1.21289063	-0.70751953	+74.64111328	-63.25927734	-79.80468750	+5452	+16.33886719	-3.10253906	-3.64746094	+51.59179688	-48.88916016	-83.38623047	+4364
+1458241498.78889990	+16.59375000	-1.99072266	+0.07910156	+10.19531250	-72.13623047	-85.29785156	+6356	+17.07714844	+1.22607422	-0.65917969	+75.56396484	-64.02832031	-80.61767578	+5468	+16.33886719	-3.10693359	-3.63427734	+51.65771484	-48.80126953	-83.67187500	+4380
+1458241498.79310010	+16.60253906	-1.95996094	+0.12304688	+11.20605469	-72.46582031	-86.24267578	+6372	+17.08154297	+1.23486328	-0.61083984	+76.46484375	-64.73144531	-81.43066406	+5484	+16.34326172	-3.10693359	-3.62109375	+51.74560547	-48.71337891	-83.93554688	+4396
+1458241498.79730010	+16.61132813	-1.92919922	+0.15380859	+12.26074219	-72.72949219	-87.23144531	+6384	+17.08593750	+1.23925781	-0.56689453	+77.34375000	-65.41259766	-82.24365234	+5500	+16.34765625	-3.10693359	-3.61230469	+51.78955078	-48.60351563	-84.17724609	+4420
+1458241498.80139990	+16.61572266	-1.89843750	+0.18896484	+13.40332031	-73.01513672	-88.30810547	+6396	+17.09033203	+1.24804688	-0.51416016	+78.44238281	-66.13769531	-83.23242188	+5516	+16.34765625	-3.10693359	-3.60791016	+51.83349609	-48.51562500	-84.37500000	+4444
+1458241498.80559990	+16.62011719	-1.87646484	+0.22412109	+14.45800781	-73.30078125	-89.38476563	+6408	+17.09033203	+1.24804688	-0.46582031	+79.49707031	-66.79687500	-84.22119141	+5528	+16.34326172	-3.10253906	-3.60351563	+51.85546875	-48.42773438	-84.52880859	+4468
+1458241498.80979990	+16.62451172	-1.85888672	+0.24169922	+15.42480469	-73.47656250	-90.32958984	+6416	+17.08593750	+1.25244141	-0.43505859	+80.35400391	-67.43408203	-84.99023438	+5540	+16.34765625	-3.10253906	-3.59033203	+51.87744141	-48.40576172	-84.74853516	+4496
+1458241498.81390000	+16.63330078	-1.83691406	+0.25927734	+16.45751953	-73.65234375	-91.34033203	+6424	+17.08154297	+1.25244141	-0.40869141	+81.21093750	-68.07128906	-85.73730469	+5552	+16.35205078	-3.09375000	-3.57714844	+51.92138672	-48.40576172	-84.90234375	+4524
+1458241498.81810000	+16.63769531	-1.82812500	+0.27246094	+17.38037109	-73.82812500	-92.32910156	+6424	+17.07714844	+1.24365234	-0.38671875	+82.00195313	-68.64257813	-86.50634766	+5560	+16.35644531	-3.08935547	-3.56396484	+51.98730469	-48.42773438	-85.05615234	+4556
+1458241498.82220010	+16.64208984	-1.82373047	+0.27246094	+18.17138672	-73.89404297	-93.16406250	+6428	+17.07275391	+1.23486328	-0.37353516	+82.77099609	-69.12597656	-87.20947266	+5568	+16.36083984	-3.08056641	-3.55517578	+52.00927734	-48.47167969	-85.18798828	+4584
+1458241498.82640000	+16.64208984	-1.81933594	+0.25927734	+18.85253906	-73.89404297	-93.93310547	+6428	+17.06835938	+1.21728516	-0.36474609	+83.34228516	-69.60937500	-87.78076172	+5576	+16.36962891	-3.06738281	-3.55078125	+52.00927734	-48.53759766	-85.18798828	+4608
+1458241498.83060000	+16.64208984	-1.82373047	+0.24169922	+19.35791016	-73.87207031	-94.54833984	+6432	+17.05517578	+1.20849609	-0.36035156	+83.95751953	-70.02685547	-88.35205078	+5580	+16.38281250	-3.04980469	-3.54638672	+51.98730469	-48.60351563	-85.16601563	+4632
+1458241498.83470010	+16.63769531	-1.83251953	+0.21533203	+19.68750000	-73.80615234	-94.98779297	+6436	+17.04199219	+1.20410156	-0.36474609	+84.52880859	-70.37841797	-88.87939453	+5584	+16.39160156	-3.03222656	-3.55078125	+51.92138672	-48.71337891	-85.07812500	+4652
+1458241498.83890010	+16.63330078	-1.83691406	+0.18896484	+19.99511719	-73.74023438	-95.42724609	+6436	+17.02880859	+1.19531250	-0.37353516	+84.92431641	-70.70800781	-89.23095703	+5592	+16.39599609	-3.01904297	-3.55078125	+51.87744141	-48.80126953	-85.01220703	+4664
+1458241498.84310010	+16.62890625	-1.85449219	+0.15820313	+20.21484375	-73.67431641	-95.82275391	+6440	+17.01562500	+1.18212891	-0.38232422	+85.31982422	-70.99365234	-89.60449219	+5600	+16.40039063	-3.00146484	-3.55078125	+51.83349609	-48.91113281	-84.92431641	+4680
+1458241498.84719990	+16.62890625	-1.87646484	+0.13183594	+20.39062500	-73.65234375	-96.21826172	+6444	+17.00683594	+1.17333984	-0.38671875	+85.89111328	-71.27929688	-90.15380859	+5604	+16.40917969	-2.98388672	-3.55078125	+51.76757813	-49.04296875	-84.85839844	+4688
+1458241498.85139990	+16.62890625	-1.88964844	+0.10546875	+20.50048828	-73.58642578	-96.48193359	+6444	+16.99804688	+1.16015625	-0.39550781	+86.15478516	-71.49902344	-90.41748047	+5612	+16.41796875	-2.96630859	-3.55078125	+51.74560547	-49.17480469	-84.79248047	+4692
+1458241498.85560010	+16.62890625	-1.90722656	+0.07470703	+20.58837891	-73.52050781	-96.70166016	+6444	+16.98925781	+1.15136719	-0.40869141	+86.46240234	-71.71875000	-90.70312500	+5616	+16.43115234	-2.94873047	-3.54638672	+51.70166016	-49.32861328	-84.72656250	+4696
+1458241498.85970000	+16.62451172	-1.91601563	+0.05273438	+20.69824219	-73.49853516	-96.96533203	+6440	+16.98046875	+1.14697266	-0.41308594	+86.96777344	-71.89453125	-91.18652344	+5620	+16.43994141	-2.93554688	-3.54638672	+51.63574219	-49.43847656	-84.63867188	+4692
+1458241498.86389990	+16.62011719	-1.92919922	+0.02636719	+20.72021484	-73.45458984	-97.11914063	+6440	+16.97167969	+1.14257813	-0.42187500	+87.18750000	-72.02636719	-91.40625000	+5620	+16.44433594	-2.91796875	-3.55078125	+51.59179688	-49.54833984	-84.55078125	+4692
+1458241498.86809990	+16.61572266	-1.93798828	+0.00439453	+20.69824219	-73.41064453	-97.20703125	+6436	+16.96289063	+1.14257813	-0.43505859	+87.42919922	-72.15820313	-91.60400391	+5624	+16.45312500	-2.90478516	-3.55517578	+51.52587891	-49.65820313	-84.48486328	+4684
+1458241498.87220000	+16.61132813	-1.94677734	-0.00439453	+20.85205078	-73.49853516	-97.44873047	+6432	+16.95849609	+1.14697266	-0.43505859	+87.97851563	-72.29003906	-92.08740234	+5624	+16.46191406	-2.89599609	-3.55957031	+51.45996094	-49.74609375	-84.41894531	+4676
+1458241498.87640000	+16.61132813	-1.94677734	+0.00000000	+21.04980469	-73.58642578	-97.73437500	+6428	+16.95410156	+1.14697266	-0.43066406	+88.43994141	-72.39990234	-92.52685547	+5624	+16.46191406	-2.88281250	-3.55517578	+51.43798828	-49.83398438	-84.41894531	+4668
+1458241498.88060000	+16.61572266	-1.94238281	+0.00439453	+21.37939453	-73.71826172	-98.08593750	+6420	+16.94970703	+1.15576172	-0.42187500	+88.96728516	-72.50976563	-93.01025391	+5628	+16.46630859	-2.87841797	-3.55078125	+51.43798828	-49.89990234	-84.48486328	+4656
+1458241498.88470010	+16.62011719	-1.93359375	+0.02636719	+21.86279297	-73.93798828	-98.59130859	+6420	+16.94970703	+1.16015625	-0.40869141	+89.71435547	-72.61962891	-93.71337891	+5632	+16.47070313	-2.87841797	-3.54638672	+51.45996094	-49.94384766	-84.59472656	+4648
+1458241498.88890000	+16.62011719	-1.92041016	+0.04394531	+22.28027344	-74.13574219	-98.96484375	+6420	+16.95410156	+1.16455078	-0.39550781	+90.24169922	-72.70751953	-94.24072266	+5632	+16.47509766	-2.87402344	-3.54199219	+51.50390625	-49.96582031	-84.72656250	+4640
+1458241498.89299990	+16.62890625	-1.90283203	+0.07031250	+22.74169922	-74.33349609	-99.40429688	+6420	+16.95849609	+1.17333984	-0.37792969	+90.83496094	-72.79541016	-94.79003906	+5636	+16.48388672	-2.87841797	-3.53759766	+51.52587891	-49.96582031	-84.88037109	+4632
+1458241498.89720010	+16.62890625	-1.88525391	+0.09667969	+23.31298828	-74.55322266	-99.88769531	+6420	+16.96289063	+1.18212891	-0.36035156	+91.56005859	-72.88330078	-95.42724609	+5636	+16.48388672	-2.88281250	-3.53320313	+51.56982422	-49.96582031	-85.03417969	+4628
+1458241498.90140010	+16.63330078	-1.86767578	+0.12744141	+23.81835938	-74.77294922	-100.34912109	+6424	+16.96289063	+1.19531250	-0.34277344	+92.15332031	-72.94921875	-95.97656250	+5640	+16.48388672	-2.88720703	-3.52880859	+51.63574219	-49.92187500	-85.20996094	+4624
+1458241498.90549990	+16.63330078	-1.84570313	+0.15820313	+24.38964844	-74.99267578	-100.87646484	+6428	+16.96289063	+1.20849609	-0.32519531	+92.83447266	-73.01513672	-96.56982422	+5640	+16.47949219	-2.89160156	-3.52001953	+51.70166016	-49.89990234	-85.42968750	+4624
+1458241498.90969990	+16.63769531	-1.82812500	+0.19775391	+25.04882813	-75.27832031	-101.46972656	+6436	+16.96728516	+1.22167969	-0.30322266	+93.53759766	-73.10302734	-97.20703125	+5644	+16.47949219	-2.89599609	-3.51562500	+51.78955078	-49.85595703	-85.64941406	+4628
+1458241498.91389990	+16.63769531	-1.80615234	+0.23291016	+25.70800781	-75.54199219	-102.04101563	+6440	+16.97167969	+1.23486328	-0.28564453	+94.21875000	-73.16894531	-97.80029297	+5648	+16.47949219	-2.90039063	-3.50683594	+51.87744141	-49.83398438	-85.89111328	+4636
+1458241498.91800000	+16.64208984	-1.78857422	+0.27246094	+26.41113281	-75.80566406	-102.70019531	+6448	+16.97167969	+1.24804688	-0.26367188	+94.94384766	-73.23486328	-98.48144531	+5648	+16.47509766	-2.90478516	-3.49365234	+51.98730469	-49.79003906	-86.15478516	+4644
+1458241498.92220000	+16.64648438	-1.76660156	+0.30761719	+27.07031250	-76.04736328	-103.29345703	+6452	+16.97607422	+1.25683594	-0.24609375	+95.64697266	-73.32275391	-99.11865234	+5652	+16.47509766	-2.90917969	-3.48486328	+52.07519531	-49.76806641	-86.41845703	+4660
+1458241498.92639990	+16.64648438	-1.75341797	+0.33398438	+27.55371094	-76.22314453	-103.77685547	+6456	+16.97607422	+1.27001953	-0.22851563	+96.28417969	-73.41064453	-99.66796875	+5652	+16.47509766	-2.91357422	-3.47607422	+52.18505859	-49.74609375	-86.66015625	+4672
+1458241498.93050000	+16.64648438	-1.74462891	+0.36035156	+27.97119141	-76.39892578	-104.19433594	+6460	+16.98046875	+1.27880859	-0.21533203	+96.87744141	-73.47656250	-100.19531250	+5652	+16.47070313	-2.91357422	-3.47167969	+52.25097656	-49.72412109	-86.83593750	+4688
+1458241498.93470000	+16.64648438	-1.74023438	+0.37353516	+28.23486328	-76.50878906	-104.47998047	+6460	+16.97607422	+1.28759766	-0.20654297	+97.40478516	-73.56445313	-100.63476563	+5652	+16.47070313	-2.90917969	-3.46728516	+52.31689453	-49.72412109	-86.96777344	+4704
+1458241498.93890000	+16.64208984	-1.73583984	+0.38232422	+28.38867188	-76.61865234	-104.67773438	+6464	+16.97607422	+1.29199219	-0.20214844	+97.93212891	-73.65234375	-101.09619141	+5652	+16.47070313	-2.90478516	-3.46728516	+52.33886719	-49.74609375	-87.03369141	+4724
+1458241498.94300010	+16.63769531	-1.74023438	+0.38671875	+28.45458984	-76.70654297	-104.83154297	+6464	+16.97167969	+1.29638672	-0.19335938	+98.45947266	-73.74023438	-101.53564453	+5652	+16.46630859	-2.89599609	-3.46728516	+52.33886719	-49.81201172	-87.07763672	+4740
+1458241498.94720010	+16.63330078	-1.74902344	+0.38671875	+28.36669922	-76.75048828	-104.85351563	+6464	+16.96289063	+1.30078125	-0.19335938	+98.89892578	-73.82812500	-101.93115234	+5652	+16.46630859	-2.88720703	-3.46289063	+52.36083984	-49.89990234	-87.12158203	+4756
+1458241498.95140000	+16.62890625	-1.76220703	+0.37792969	+28.14697266	-76.77246094	-104.74365234	+6464	+16.95849609	+1.29638672	-0.19775391	+99.33837891	-73.95996094	-102.30468750	+5648	+16.47070313	-2.87841797	-3.46289063	+52.33886719	-49.98779297	-87.09960938	+4772
+1458241498.95549990	+16.62451172	-1.77978516	+0.36035156	+27.83935547	-76.75048828	-104.58984375	+6468	+16.95410156	+1.29638672	-0.20214844	+99.73388672	-74.06982422	-102.63427734	+5652	+16.47070313	-2.86523438	-3.46728516	+52.31689453	-50.09765625	-87.05566406	+4784
+1458241498.95970010	+16.62011719	-1.80175781	+0.33837891	+27.42187500	-76.70654297	-104.34814453	+6472	+16.94531250	+1.29199219	-0.21093750	+100.06347656	-74.15771484	-102.91992188	+5652	+16.47509766	-2.85205078	-3.46728516	+52.27294922	-50.20751953	-86.96777344	+4796
+1458241498.96390010	+16.61572266	-1.82373047	+0.31201172	+26.91650391	-76.61865234	-104.04052734	+6480	+16.93652344	+1.28320313	-0.22851563	+100.34912109	-74.28955078	-103.16162109	+5652	+16.47949219	-2.83886719	-3.47167969	+52.22900391	-50.29541016	-86.87988281	+4804
+1458241498.96799990	+16.61132813	-1.84570313	+0.28125000	+26.34521484	-76.50878906	-103.66699219	+6484	+16.92333984	+1.27441406	-0.24169922	+100.56884766	-74.39941406	-103.33740234	+5656	+16.48388672	-2.82568359	-3.47607422	+52.18505859	-50.40527344	-86.77001953	+4808
+1458241498.97219990	+16.60253906	-1.86767578	+0.25048828	+25.79589844	-76.42089844	-103.29345703	+6488	+16.91455078	+1.26562500	-0.25927734	+100.81054688	-74.50927734	-103.53515625	+5656	+16.48828125	-2.81250000	-3.48046875	+52.11914063	-50.53710938	-86.66015625	+4812
+1458241498.97630000	+16.59814453	-1.89404297	+0.21972656	+25.22460938	-76.33300781	-102.94189453	+6492	+16.90576172	+1.25244141	-0.27246094	+101.14013672	-74.61914063	-103.82080078	+5660	+16.48828125	-2.79492188	-3.48486328	+52.07519531	-50.64697266	-86.57226563	+4812
+1458241498.98050000	+16.59375000	-1.91601563	+0.19335938	+24.74121094	-76.24511719	-102.65625000	+6492	+16.89257813	+1.24365234	-0.28125000	+101.49169922	-74.72900391	-104.17236328	+5660	+16.49267578	-2.78173828	-3.48486328	+52.03125000	-50.77880859	-86.48437500	+4812
+1458241498.98470000	+16.58935547	-1.93359375	+0.16699219	+24.38964844	-76.20117188	-102.45849609	+6492	+16.88818359	+1.23925781	-0.29003906	+101.95312500	-74.81689453	-104.58984375	+5660	+16.49707031	-2.76855469	-3.48925781	+51.98730469	-50.88867188	-86.41845703	+4808
+1458241498.98880000	+16.58496094	-1.95117188	+0.14501953	+24.03808594	-76.15722656	-102.30468750	+6492	+16.87939453	+1.23046875	-0.29882813	+102.32666016	-74.92675781	-104.94140625	+5660	+16.50585938	-2.75537109	-3.48925781	+51.94335938	-51.02050781	-86.37451172	+4800
+1458241498.99300000	+16.58496094	-1.95996094	+0.12744141	+23.79638672	-76.11328125	-102.21679688	+6488	+16.87500000	+1.22607422	-0.30761719	+102.70019531	-75.01464844	-105.24902344	+5656	+16.51025391	-2.74658203	-3.48925781	+51.92138672	-51.13037109	-86.35253906	+4792
+1458241498.99720000	+16.58056641	-1.96435547	+0.11865234	+23.70849609	-76.11328125	-102.23876953	+6480	+16.87060547	+1.22607422	-0.30761719	+103.24951172	-75.05859375	-105.77636719	+5652	+16.51464844	-2.73339844	-3.48925781	+51.89941406	-51.19628906	-86.33056641	+4784
+1458241499.00130010	+16.58056641	-1.96435547	+0.11865234	+23.77441406	-76.17919922	-102.39257813	+6472	+16.87060547	+1.22167969	-0.29882813	+103.86474609	-75.10253906	-106.34765625	+5652	+16.51904297	-2.72900391	-3.49365234	+51.89941406	-51.26220703	-86.35253906	+4776
+1458241499.00550010	+16.58056641	-1.95556641	+0.12304688	+23.95019531	-76.26708984	-102.61230469	+6464	+16.86621094	+1.22607422	-0.29003906	+104.56787109	-75.14648438	-107.00683594	+5648	+16.51904297	-2.72460938	-3.48925781	+51.92138672	-51.28417969	-86.41845703	+4764
+1458241499.00970010	+16.58056641	-1.94238281	+0.13623047	+24.25781250	-76.39892578	-102.91992188	+6460	+16.86621094	+1.23046875	-0.27685547	+105.35888672	-75.14648438	-107.73193359	+5648	+16.51904297	-2.72021484	-3.48925781	+51.94335938	-51.30615234	-86.52832031	+4756
+1458241499.01379990	+16.58496094	-1.92480469	+0.15820313	+24.67529297	-76.57470703	-103.33740234	+6456	+16.86621094	+1.23486328	-0.26367188	+106.04003906	-75.16845703	-108.36914063	+5644	+16.52343750	-2.72460938	-3.48486328	+52.00927734	-51.32812500	-86.70410156	+4744
+1458241499.01799990	+16.58496094	-1.90722656	+0.18457031	+25.20263672	-76.77246094	-103.86474609	+6456	+16.87060547	+1.24365234	-0.24609375	+106.74316406	-75.16845703	-109.00634766	+5644	+16.52343750	-2.72900391	-3.48046875	+52.07519531	-51.32812500	-86.90185547	+4740
+1458241499.02220010	+16.58496094	-1.88525391	+0.21093750	+25.79589844	-76.99218750	-104.41406250	+6456	+16.87060547	+1.25244141	-0.22851563	+107.53417969	-75.12451172	-109.73144531	+5644	+16.52343750	-2.73339844	-3.47607422	+52.16308594	-51.28417969	-87.14355469	+4736
+1458241499.02630000	+16.58496094	-1.85888672	+0.24609375	+26.45507813	-77.21191406	-105.02929688	+6456	+16.87500000	+1.26123047	-0.21093750	+108.21533203	-75.10253906	-110.36865234	+5640	+16.52343750	-2.73779297	-3.47167969	+52.27294922	-51.26220703	-87.38525391	+4736
+1458241499.03049990	+16.58496094	-1.83691406	+0.27685547	+27.11425781	-77.43164063	-105.62255859	+6460	+16.87500000	+1.27001953	-0.18896484	+108.94042969	-75.05859375	-111.02783203	+5640	+16.52343750	-2.74658203	-3.46728516	+52.36083984	-51.19628906	-87.62695313	+4736
+1458241499.03469990	+16.58496094	-1.81494141	+0.30322266	+27.64160156	-77.65136719	-106.10595703	+6460	+16.87500000	+1.27880859	-0.17138672	+109.62158203	-74.99267578	-111.64306641	+5640	+16.51904297	-2.75537109	-3.46728516	+52.47070313	-51.15234375	-87.89062500	+4740
+1458241499.03880000	+16.58496094	-1.79296875	+0.33398438	+28.27880859	-77.87109375	-106.67724609	+6460	+16.87500000	+1.28320313	-0.15380859	+110.23681641	-74.92675781	-112.19238281	+5640	+16.51904297	-2.76416016	-3.46289063	+52.60253906	-51.10839844	-88.22021484	+4748
+1458241499.04300000	+16.58056641	-1.77539063	+0.36474609	+28.89404297	-78.11279297	-107.22656250	+6460	+16.87500000	+1.29199219	-0.13623047	+110.85205078	-74.86083984	-112.74169922	+5640	+16.51025391	-2.77294922	-3.45410156	+52.73437500	-51.08642578	-88.52783203	+4756
+1458241499.04710010	+16.57617188	-1.76220703	+0.38232422	+29.31152344	-78.31054688	-107.62207031	+6460	+16.87500000	+1.30078125	-0.12304688	+111.40136719	-74.79492188	-113.22509766	+5636	+16.51025391	-2.78173828	-3.44970703	+52.86621094	-51.08642578	-88.83544922	+4768
+1458241499.05130000	+16.57177734	-1.75341797	+0.39990234	+29.68505859	-78.50830078	-107.97363281	+6460	+16.87500000	+1.30517578	-0.10986328	+111.90673828	-74.70703125	-113.66455078	+5636	+16.51025391	-2.78613281	-3.44091797	+53.02001953	-51.08642578	-89.16503906	+4784
+1458241499.05550000	+16.56738281	-1.74902344	+0.41748047	+29.97070313	-78.70605469	-108.28125000	+6456	+16.87060547	+1.30957031	-0.10107422	+112.36816406	-74.64111328	-114.08203125	+5636	+16.50585938	-2.79052734	-3.43652344	+53.12988281	-51.15234375	-89.45068359	+4796
+1458241499.05960010	+16.55859375	-1.75341797	+0.41748047	+29.94873047	-78.81591797	-108.32519531	+6452	+16.86621094	+1.31396484	-0.09667969	+112.74169922	-74.55322266	-114.38964844	+5632	+16.50585938	-2.79492188	-3.43212891	+53.23974609	-51.21826172	-89.67041016	+4812
+1458241499.06380010	+16.55419922	-1.76220703	+0.40869141	+29.83886719	-78.90380859	-108.25927734	+6448	+16.86181641	+1.31396484	-0.09228516	+113.18115234	-74.46533203	-114.76318359	+5628	+16.50585938	-2.79492188	-3.43212891	+53.32763672	-51.30615234	-89.82421875	+4828
+1458241499.06800010	+16.54541016	-1.77539063	+0.39550781	+29.57519531	-78.96972656	-108.10546875	+6448	+16.85302734	+1.31396484	-0.09228516	+113.59863281	-74.39941406	-115.11474609	+5624	+16.50585938	-2.78613281	-3.43212891	+53.37158203	-51.43798828	-89.91210938	+4840
+1458241499.07209990	+16.53662109	-1.79296875	+0.37792969	+29.15771484	-79.01367188	-107.79785156	+6448	+16.84423828	+1.30957031	-0.09228516	+113.90625000	-74.33349609	-115.37841797	+5624	+16.50585938	-2.78173828	-3.43212891	+53.39355469	-51.59179688	-89.95605469	+4848
+1458241499.07629990	+16.52783203	-1.81933594	+0.35595703	+28.67431641	-79.07958984	-107.49023438	+6448	+16.83105469	+1.30517578	-0.10107422	+114.36767578	-74.28955078	-115.75195313	+5620	+16.50585938	-2.77734375	-3.43652344	+53.41552734	-51.74560547	-90.00000000	+4856
+1458241499.08049990	+16.51464844	-1.84570313	+0.33398438	+28.30078125	-79.14550781	-107.29248047	+6448	+16.81787109	+1.29638672	-0.10986328	+114.82910156	-74.24560547	-116.16943359	+5616	+16.50585938	-2.77294922	-3.43652344	+53.45947266	-51.92138672	-90.04394531	+4864
+1458241499.08460000	+16.50585938	-1.86767578	+0.31201172	+27.97119141	-79.18945313	-107.13867188	+6444	+16.80468750	+1.28320313	-0.12304688	+115.24658203	-74.24560547	-116.54296875	+5616	+16.50585938	-2.76416016	-3.43652344	+53.48144531	-52.11914063	-90.08789063	+4868
+1458241499.08880000	+16.49707031	-1.89843750	+0.28125000	+27.50976563	-79.23339844	-106.94091797	+6444	+16.79150391	+1.27001953	-0.14062500	+115.99365234	-74.28955078	-117.20214844	+5612	+16.51025391	-2.75097656	-3.43652344	+53.52539063	-52.31689453	-90.10986328	+4868
+1458241499.09299990	+16.48828125	-1.92041016	+0.25488281	+27.18017578	-79.23339844	-106.80908203	+6440	+16.77392578	+1.25683594	-0.15820313	+116.78466797	-74.35546875	-117.90527344	+5612	+16.51464844	-2.74218750	-3.43652344	+53.54736328	-52.51464844	-90.10986328	+4864
+1458241499.09710000	+16.47949219	-1.93798828	+0.22851563	+27.07031250	-79.25537109	-106.85302734	+6436	+16.76074219	+1.24365234	-0.17578125	+117.61962891	-74.46533203	-118.67431641	+5608	+16.51464844	-2.72900391	-3.44091797	+53.56933594	-52.69042969	-90.10986328	+4860
+1458241499.10130000	+16.47070313	-1.96435547	+0.20654297	+27.00439453	-79.27734375	-107.07275391	+6428	+16.74316406	+1.22607422	-0.18896484	+119.00390625	-74.61914063	-120.01464844	+5600	+16.51464844	-2.72021484	-3.44531250	+53.56933594	-52.88818359	-90.13183594	+4852
+1458241499.10550000	+16.46191406	-1.97314453	+0.18896484	+27.11425781	-79.32128906	-107.38037109	+6420	+16.72558594	+1.21728516	-0.19335938	+120.47607422	-74.79492188	-121.39892578	+5592	+16.51464844	-2.71142578	-3.44531250	+53.61328125	-53.04199219	-90.15380859	+4844
+1458241499.10960010	+16.45312500	-1.98193359	+0.18896484	+27.64160156	-79.43115234	-108.08349609	+6408	+16.71679688	+1.21289063	-0.20214844	+121.99218750	-74.99267578	-122.84912109	+5584	+16.51464844	-2.69824219	-3.44970703	+53.65722656	-53.19580078	-90.19775391	+4832
+1458241499.11380000	+16.44873047	-1.98632813	+0.19335938	+28.36669922	-79.58496094	-109.00634766	+6396	+16.70800781	+1.19970703	-0.20214844	+124.03564453	-75.21240234	-124.91455078	+5576	+16.51464844	-2.68505859	-3.44531250	+53.72314453	-53.34960938	-90.28564453	+4820
+1458241499.11800000	+16.44873047	-1.96875000	+0.20214844	+29.35546875	-79.69482422	-110.08300781	+6384	+16.70361328	+1.19970703	-0.19775391	+126.12304688	-75.41015625	-126.97998047	+5564	+16.51464844	-2.68066406	-3.44531250	+53.78906250	-53.45947266	-90.41748047	+4804
+1458241499.12210010	+16.44433594	-1.95117188	+0.21972656	+30.71777344	-79.82666016	-111.51123047	+6376	+16.69921875	+1.20849609	-0.18896484	+128.34228516	-75.58593750	-129.19921875	+5556	+16.51025391	-2.67626953	-3.44091797	+53.89892578	-53.52539063	-90.61523438	+4792
+1458241499.12630010	+16.43994141	-1.94677734	+0.22412109	+31.06933594	-79.84863281	-111.88476563	+6364	+16.69921875	+1.20410156	-0.17138672	+130.78125000	-75.73974609	-131.77001953	+5548	+16.51025391	-2.67626953	-3.43652344	+53.98681641	-53.56933594	-90.81298828	+4780
+1458241499.13039990	+16.43994141	-1.93798828	+0.23291016	+31.61865234	-79.89257813	-112.47802734	+6356	+16.69482422	+1.21289063	-0.15820313	+133.22021484	-75.87158203	-134.27490234	+5544	+16.51025391	-2.67626953	-3.43212891	+54.09667969	-53.56933594	-91.01074219	+4768
+1458241499.13459990	+16.43994141	-1.92480469	+0.24169922	+32.43164063	-79.95849609	-113.31298828	+6348	+16.69921875	+1.22607422	-0.14062500	+135.72509766	-75.95947266	-136.84570313	+5540	+16.50585938	-2.67626953	-3.42773438	+54.18457031	-53.54736328	-91.23046875	+4760
+1458241499.13879990	+16.43554688	-1.90722656	+0.25927734	+33.66210938	-80.06835938	-114.58740234	+6340	+16.69921875	+1.22167969	-0.11865234	+138.07617188	-76.04736328	-139.48242188	+5532	+16.50146484	-2.67626953	-3.42333984	+54.27246094	-53.50341797	-91.42822266	+4752
+1458241499.14290000	+16.43554688	-1.88964844	+0.28125000	+35.09033203	-80.17822266	-116.03759766	+6336	+16.69921875	+1.23486328	-0.10107422	+140.42724609	-76.09130859	-142.05322266	+5528	+16.49267578	-2.68066406	-3.41894531	+54.33837891	-53.45947266	-91.64794922	+4748
+1458241499.14710000	+16.43115234	-1.86328125	+0.30761719	+36.69433594	-80.31005859	-117.66357422	+6336	+16.70800781	+1.24804688	-0.08349609	+142.80029297	-76.11328125	-144.64599609	+5524	+16.48828125	-2.68505859	-3.41015625	+54.44824219	-53.39355469	-91.91162109	+4748
+1458241499.15130000	+16.42675781	-1.82812500	+0.34277344	+39.08935547	-80.44189453	-120.01464844	+6336	+16.71679688	+1.24804688	-0.07031250	+144.88769531	-76.15722656	-147.08496094	+5520	+16.47070313	-2.69824219	-3.37939453	+54.75585938	-53.21777344	-92.72460938	+4760
+1458241499.15540000	+16.42675781	-1.80175781	+0.37792969	+41.35253906	-80.57373047	-122.27783203	+6336	+16.72119141	+1.25683594	-0.05712891	+146.82128906	-76.17919922	-149.34814453	+5516	+16.46191406	-2.71142578	-3.36621094	+54.79980469	-53.10791016	-92.98828125	+4772
+1458241499.15960000	+16.42236328	-1.77978516	+0.40429688	+43.39599609	-80.63964844	-124.32128906	+6336	+16.72998047	+1.26123047	-0.03515625	+148.79882813	-76.13525391	-151.67724609	+5516	+16.46191406	-2.72460938	-3.35742188	+54.79980469	-53.04199219	-93.20800781	+4784
+1458241499.16380000	+16.42236328	-1.75341797	+0.43066406	+45.54931641	-80.68359375	-126.43066406	+6336	+16.73437500	+1.26123047	-0.02197266	+150.51269531	-76.13525391	-153.78662109	+5512	+16.45751953	-2.72900391	-3.35742188	+54.73388672	-52.95410156	-93.16406250	+4800
+1458241499.16790010	+16.41796875	-1.74023438	+0.45263672	+47.37304688	-80.70556641	-128.25439453	+6332	+16.73876953	+1.26123047	-0.01318359	+152.02880859	-76.13525391	-155.74218750	+5508	+16.44433594	-2.72460938	-3.36181641	+54.64599609	-52.91015625	-93.12011719	+4812
+1458241499.17210010	+16.41357422	-1.73583984	+0.46582031	+48.88916016	-80.68359375	-129.79248047	+6328	+16.74755859	+1.25683594	-0.00878906	+153.47900391	-76.13525391	-157.63183594	+5508	+16.43994141	-2.72021484	-3.35302734	+54.55810547	-52.93212891	-93.12011719	+4824
+1458241499.17630000	+16.40917969	-1.72705078	+0.47460938	+50.20751953	-80.63964844	-131.06689453	+6324	+16.75195313	+1.25244141	-0.00878906	+154.81933594	-76.20117188	-159.41162109	+5504	+16.43994141	-2.71142578	-3.35302734	+54.49218750	-52.95410156	-93.01025391	+4836
+1458241499.18039990	+16.40478516	-1.72705078	+0.47900391	+51.43798828	-80.57373047	-132.27539063	+6320	+16.75634766	+1.23925781	-0.01318359	+155.98388672	-76.28906250	-161.01562500	+5504	+16.43115234	-2.71142578	-3.35302734	+54.33837891	-52.99804688	-92.87841797	+4844
+1458241499.18460010	+16.40478516	-1.73583984	+0.47460938	+52.40478516	-80.48583984	-133.24218750	+6316	+16.76074219	+1.22607422	-0.00878906	+157.28027344	-76.26708984	-162.77343750	+5504	+16.43554688	-2.71142578	-3.35302734	+54.20654297	-53.08593750	-92.76855469	+4852
+1458241499.18880010	+16.40039063	-1.74462891	+0.47021484	+52.99804688	-80.37597656	-133.83544922	+6312	+16.76513672	+1.22607422	-0.00439453	+158.59863281	-76.31103516	-164.44335938	+5500	+16.43554688	-2.71142578	-3.35302734	+54.16259766	-53.10791016	-92.72460938	+4860
+1458241499.19289990	+16.40039063	-1.75781250	+0.45703125	+53.48144531	-80.24414063	-134.31884766	+6308	+16.76953125	+1.20849609	-0.00439453	+159.78515625	-76.35498047	-166.04736328	+5500	+16.43554688	-2.70703125	-3.35302734	+54.09667969	-53.12988281	-92.63671875	+4864
+1458241499.19709990	+16.40039063	-1.77539063	+0.43505859	+53.83300781	-80.06835938	-134.69238281	+6308	+16.76953125	+1.18652344	-0.00878906	+160.92773438	-76.42089844	-167.60742188	+5500	+16.43554688	-2.70263672	-3.35742188	+53.98681641	-53.17382813	-92.50488281	+4868
+1458241499.20120000	+16.39599609	-1.79296875	+0.41308594	+54.07470703	-79.89257813	-134.93408203	+6308	+16.77392578	+1.17333984	-0.01757813	+162.11425781	-76.50878906	-169.10156250	+5500	+16.43554688	-2.69824219	-3.36181641	+53.92089844	-53.19580078	-92.37304688	+4872
+1458241499.20540000	+16.39599609	-1.81054688	+0.39111328	+54.29443359	-79.69482422	-135.10986328	+6308	+16.77392578	+1.15576172	-0.03076172	+163.36669922	-76.61865234	-170.70556641	+5500	+16.43554688	-2.69384766	-3.36621094	+53.81103516	-53.23974609	-92.21923828	+4876
+1458241499.20960000	+16.39160156	-1.82812500	+0.36474609	+54.58007813	-79.49707031	-135.37353516	+6304	+16.77392578	+1.13378906	-0.03076172	+164.77294922	-76.66259766	-172.46337891	+5500	+16.43554688	-2.68945313	-3.37060547	+53.67919922	-53.28369141	-92.06542969	+4876
+1458241499.21370010	+16.39160156	-1.84570313	+0.33837891	+54.95361328	-79.25537109	-135.70312500	+6304	+16.77392578	+1.12939453	-0.03076172	+166.26708984	-76.66259766	-174.17724609	+5500	+16.43554688	-2.68066406	-3.37500000	+53.45947266	-53.39355469	-91.73583984	+4876
+1458241499.21790000	+16.38720703	-1.86328125	+0.31640625	+55.37109375	-79.01367188	-136.07666016	+6304	+16.77392578	+1.11621094	-0.03076172	+167.80517578	-76.68457031	-175.95703125	+5500	+16.43554688	-2.67187500	-3.38378906	+53.23974609	-53.48144531	-91.42822266	+4872
+1458241499.22210000	+16.38720703	-1.88085938	+0.29003906	+55.83251953	-78.77197266	-136.47216797	+6300	+16.77392578	+1.09863281	-0.03076172	+169.34326172	-76.66259766	-177.78076172	+5500	+16.43554688	-2.66308594	-3.38818359	+52.99804688	-53.56933594	-91.09863281	+4868
+1458241499.22620010	+16.38720703	-1.90283203	+0.26367188	+56.40380859	-78.42041016	-137.02148438	+6300	+16.77832031	+1.08984375	-0.03076172	+170.85937500	-76.68457031	-179.45068359	+5500	+16.43115234	-2.64111328	-3.40136719	+52.49267578	-53.72314453	-90.39550781	+4860
+1458241499.23040010	+16.38720703	-1.91601563	+0.23730469	+56.99707031	-78.11279297	-137.48291016	+6296	+16.77832031	+1.08105469	-0.03076172	+172.46337891	-76.68457031	+178.76953125	+5500	+16.42675781	-2.62792969	-3.41455078	+52.05322266	-53.85498047	-89.80224609	+4848
+1458241499.23460010	+16.38720703	-1.91601563	+0.22412109	+57.81005859	-77.87109375	-138.18603516	+6288	+16.77832031	+1.07666016	-0.02636719	+174.08935547	-76.64062500	+176.96777344	+5500	+16.42236328	-2.61474609	-3.42773438	+51.67968750	-53.92089844	-89.27490234	+4836
+1458241499.23869990	+16.38720703	-1.91601563	+0.21972656	+59.04052734	-77.60742188	-139.28466797	+6280	+16.78271484	+1.06787109	-0.02197266	+175.58349609	-76.57470703	+175.31982422	+5500	+16.40917969	-2.60156250	-3.43652344	+51.26220703	-53.96484375	-88.74755859	+4820
+1458241499.24289990	+16.38720703	-1.90722656	+0.21972656	+60.33691406	-77.38769531	-140.40527344	+6272	+16.78271484	+1.06787109	-0.01757813	+177.16552734	-76.53076172	+173.60595703	+5496	+16.39599609	-2.59277344	-3.44091797	+50.97656250	-53.96484375	-88.41796875	+4800
+1458241499.24710010	+16.38720703	-1.89404297	+0.23291016	+61.72119141	-77.21191406	-141.65771484	+6268	+16.78710938	+1.06787109	-0.00878906	+178.72558594	-76.37695313	+171.93603516	+5496	+16.38720703	-2.59277344	-3.44531250	+50.75683594	-53.92089844	-88.17626953	+4784
+1458241499.25120000	+16.38720703	-1.88525391	+0.25048828	+63.21533203	-77.05810547	-143.02001953	+6268	+16.79150391	+1.07226563	+0.00439453	-179.82421875	-76.26708984	+170.41992188	+5500	+16.37841797	-2.59277344	-3.44531250	+50.62500000	-53.87695313	-88.04443359	+4768
+1458241499.25539990	+16.39160156	-1.86767578	+0.27246094	+64.75341797	-76.90429688	-144.42626953	+6264	+16.79589844	+1.07666016	+0.01757813	-178.43994141	-76.15722656	+168.94775391	+5500	+16.36962891	-2.59716797	-3.44970703	+50.49316406	-53.81103516	-87.95654297	+4752
+1458241499.25959990	+16.39160156	-1.85009766	+0.29443359	+66.24755859	-76.75048828	-145.76660156	+6264	+16.80029297	+1.08105469	+0.03076172	-177.16552734	-76.02539063	+167.60742188	+5500	+16.36083984	-2.60156250	-3.44970703	+50.36132813	-53.70117188	-87.91259766	+4740
+1458241499.26370000	+16.39160156	-1.82812500	+0.32080078	+67.76367188	-76.64062500	-147.12890625	+6268	+16.80468750	+1.08105469	+0.03515625	-176.08886719	-75.93750000	+166.46484375	+5496	+16.35644531	-2.60595703	-3.44970703	+50.29541016	-53.61328125	-87.89062500	+4732
+1458241499.26790000	+16.39160156	-1.80615234	+0.34716797	+69.34570313	-76.55273438	-148.55712891	+6268	+16.80908203	+1.08544922	+0.04394531	-175.01220703	-75.84960938	+165.32226563	+5496	+16.34765625	-2.61035156	-3.44970703	+50.22949219	-53.50341797	-87.86865234	+4724
+1458241499.27210000	+16.39160156	-1.78417969	+0.37353516	+70.77392578	-76.46484375	-149.85351563	+6268	+16.80908203	+1.08984375	+0.05273438	-174.00146484	-75.71777344	+164.26757813	+5496	+16.33886719	-2.61474609	-3.44970703	+50.16357422	-53.41552734	-87.86865234	+4720
+1458241499.27620010	+16.39160156	-1.76220703	+0.39990234	+72.22412109	-76.42089844	-151.14990234	+6272	+16.81347656	+1.09423828	+0.06591797	-173.16650391	-75.58593750	+163.36669922	+5496	+16.33007813	-2.61474609	-3.44970703	+50.09765625	-53.34960938	-87.86865234	+4716
+1458241499.28040000	+16.38720703	-1.74902344	+0.42626953	+73.71826172	-76.35498047	-152.55615234	+6272	+16.81347656	+1.09423828	+0.07910156	-172.37548828	-75.43212891	+162.53173828	+5496	+16.32128906	-2.61914063	-3.44531250	+50.05371094	-53.26171875	-87.89062500	+4716
+1458241499.28449990	+16.38720703	-1.73583984	+0.44384766	+74.99267578	-76.28906250	-153.72070313	+6268	+16.81347656	+1.09423828	+0.08789063	-171.67236328	-75.32226563	+161.76269531	+5496	+16.31689453	-2.62792969	-3.44531250	+50.00976563	-53.21777344	-87.91259766	+4716
+1458241499.28870010	+16.38720703	-1.72265625	+0.45703125	+76.15722656	-76.24511719	-154.77539063	+6264	+16.81787109	+1.09423828	+0.09228516	-171.10107422	-75.23437500	+161.12548828	+5492	+16.31250000	-2.62792969	-3.44091797	+49.94384766	-53.15185547	-87.91259766	+4716
+1458241499.29290010	+16.38720703	-1.71826172	+0.47021484	+77.27783203	-76.20117188	-155.83007813	+6260	+16.81787109	+1.08984375	+0.09667969	-170.55175781	-75.14648438	+160.53222656	+5492	+16.30810547	-2.63232422	-3.44091797	+49.85595703	-53.10791016	-87.86865234	+4716
+1458241499.29699990	+16.38281250	-1.71386719	+0.47021484	+78.09082031	-76.15722656	-156.55517578	+6252	+16.81787109	+1.08544922	+0.09667969	-170.09033203	-75.08056641	+159.98291016	+5488	+16.30810547	-2.63671875	-3.44531250	+49.76806641	-53.08593750	-87.82470703	+4720
+1458241499.30119990	+16.37841797	-1.70947266	+0.46582031	+78.83789063	-76.13525391	-157.25830078	+6244	+16.81787109	+1.08105469	+0.09667969	-169.73876953	-74.99267578	+159.56542969	+5488	+16.30371094	-2.63671875	-3.44531250	+49.63623047	-53.06396484	-87.73681641	+4720
+1458241499.30539990	+16.37402344	-1.71826172	+0.45703125	+79.51904297	-76.11328125	-157.91748047	+6240	+16.81347656	+1.07666016	+0.09667969	-169.38720703	-74.90478516	+159.16992188	+5484	+16.29931641	-2.63671875	-3.44970703	+49.52636719	-53.08593750	-87.62695313	+4724
+1458241499.30950000	+16.36962891	-1.73144531	+0.44384766	+79.98046875	-76.09130859	-158.40087891	+6232	+16.80908203	+1.06787109	+0.09228516	-169.05761719	-74.83886719	+158.77441406	+5484	+16.29492188	-2.63232422	-3.45410156	+49.37255859	-53.10791016	-87.47314453	+4724
+1458241499.31370000	+16.36523438	-1.74462891	+0.42187500	+80.35400391	-76.06933594	-158.79638672	+6232	+16.80468750	+1.05908203	+0.08349609	-168.79394531	-74.77294922	+158.42285156	+5488	+16.29492188	-2.62792969	-3.46289063	+49.19677734	-53.12988281	-87.31933594	+4724
+1458241499.31789990	+16.36523438	-1.76220703	+0.39550781	+80.66162109	-76.04736328	-159.12597656	+6228	+16.80029297	+1.05029297	+0.07910156	-168.53027344	-74.70703125	+158.11523438	+5488	+16.29052734	-2.62353516	-3.46728516	+49.02099609	-53.19580078	-87.12158203	+4724
+1458241499.32200000	+16.36083984	-1.78417969	+0.36474609	+80.81542969	-76.02539063	-159.32373047	+6224	+16.79150391	+1.04150391	+0.06591797	-168.31054688	-74.66308594	+157.80761719	+5488	+16.29052734	-2.61914063	-3.48046875	+48.82324219	-53.23974609	-86.90185547	+4724
+1458241499.32620000	+16.35644531	-1.80615234	+0.32958984	+80.83740234	-75.98144531	-159.41162109	+6224	+16.78710938	+1.03271484	+0.05273438	-168.11279297	-74.64111328	+157.52197266	+5492	+16.29492188	-2.61474609	-3.48925781	+48.62548828	-53.30566406	-86.66015625	+4720
+1458241499.33040000	+16.35205078	-1.82812500	+0.29003906	+80.77148438	-75.93750000	-159.41162109	+6224	+16.78271484	+1.02392578	+0.03515625	-167.91503906	-74.61914063	+157.25830078	+5496	+16.29492188	-2.61035156	-3.50244141	+48.40576172	-53.37158203	-86.41845703	+4716
+1458241499.33450010	+16.34765625	-1.85009766	+0.25048828	+80.70556641	-75.89355469	-159.41162109	+6224	+16.77832031	+1.01074219	+0.01757813	-167.71728516	-74.59716797	+156.99462891	+5496	+16.29492188	-2.60156250	-3.52001953	+48.16406250	-53.41552734	-86.11083984	+4708
+1458241499.33870010	+16.34326172	-1.87207031	+0.21093750	+80.66162109	-75.84960938	-159.45556641	+6224	+16.77392578	+1.00195313	+0.00000000	-167.56347656	-74.59716797	+156.75292969	+5500	+16.29052734	-2.59277344	-3.53759766	+47.90039063	-53.48144531	-85.80322266	+4700
+1458241499.34290000	+16.34326172	-1.88964844	+0.17138672	+80.66162109	-75.78369141	-159.47753906	+6224	+16.76513672	+0.99316406	-0.02197266	-167.38769531	-74.57519531	+156.53320313	+5504	+16.29052734	-2.58837891	-3.55957031	+47.63671875	-53.52539063	-85.51757813	+4692
+1458241499.34699990	+16.34326172	-1.90283203	+0.14062500	+80.85937500	-75.71777344	-159.71923828	+6220	+16.76074219	+0.98876953	-0.04394531	-167.23388672	-74.55322266	+156.29150391	+5512	+16.29052734	-2.57958984	-3.58154297	+47.39501953	-53.56933594	-85.25390625	+4680
+1458241499.35120010	+16.34765625	-1.91601563	+0.11425781	+81.01318359	-75.65185547	-159.91699219	+6216	+16.75634766	+0.98437500	-0.06591797	-167.05810547	-74.55322266	+156.07177734	+5516	+16.28613281	-2.57519531	-3.59912109	+47.17529297	-53.59130859	-85.01220703	+4668
+1458241499.35529990	+16.34765625	-1.91601563	+0.08349609	+81.18896484	-75.58593750	-160.07080078	+6212	+16.75634766	+0.97998047	-0.09228516	-166.88232422	-74.57519531	+155.85205078	+5520	+16.29052734	-2.57080078	-3.62109375	+46.97753906	-53.59130859	-84.81445313	+4652
+1458241499.35949990	+16.35205078	-1.90722656	+0.06152344	+81.58447266	-75.47607422	-160.42236328	+6208	+16.75634766	+0.97558594	-0.11865234	-166.72851563	-74.57519531	+155.65429688	+5528	+16.29052734	-2.56640625	-3.64306641	+46.82373047	-53.54736328	-84.63867188	+4640
+1458241499.36369990	+16.35644531	-1.90283203	+0.04394531	+81.97998047	-75.38818359	-160.77392578	+6200	+16.76074219	+0.97558594	-0.14501953	-166.59667969	-74.59716797	+155.45654297	+5532	+16.29052734	-2.56640625	-3.66503906	+46.69189453	-53.50341797	-84.52880859	+4628
+1458241499.36780000	+16.36523438	-1.88964844	+0.03076172	+82.41943359	-75.30029297	-161.14746094	+6196	+16.76074219	+0.97998047	-0.16699219	-166.44287109	-74.61914063	+155.28076172	+5536	+16.29052734	-2.56640625	-3.68261719	+46.58203125	-53.43750000	-84.46289063	+4612
+1458241499.37200000	+16.37402344	-1.87646484	+0.02197266	+83.10058594	-75.19042969	-161.74072266	+6192	+16.76513672	+0.98437500	-0.18896484	-166.31103516	-74.64111328	+155.12695313	+5540	+16.29052734	-2.56640625	-3.70019531	+46.49414063	-53.34960938	-84.39697266	+4600
+1458241499.37620000	+16.38720703	-1.85888672	+0.01757813	+83.73779297	-75.10253906	-162.31201172	+6184	+16.77392578	+0.99316406	-0.21093750	-166.17919922	-74.64111328	+154.99511719	+5544	+16.28613281	-2.57080078	-3.71777344	+46.42822266	-53.28369141	-84.39697266	+4588
+1458241499.38030000	+16.39599609	-1.83251953	+0.01757813	+84.46289063	-74.99267578	-162.88330078	+6180	+16.78271484	+1.00634766	-0.23291016	-166.04736328	-74.66308594	+154.86328125	+5544	+16.28613281	-2.57080078	-3.73095703	+46.38427734	-53.17382813	-84.37500000	+4580
+1458241499.38450000	+16.41357422	-1.80615234	+0.01757813	+85.16601563	-74.88281250	-163.45458984	+6176	+16.79150391	+1.01953125	-0.25048828	-165.91552734	-74.68505859	+154.75341797	+5544	+16.28613281	-2.57519531	-3.74853516	+46.36230469	-53.08593750	-84.41894531	+4568
+1458241499.38870000	+16.42675781	-1.77978516	+0.00878906	+85.69335938	-74.75097656	-163.82812500	+6172	+16.82666016	+1.06347656	-0.30761719	-165.41015625	-74.79492188	+154.31396484	+5556	+16.28613281	-2.57519531	-3.76611328	+46.34033203	-52.95410156	-84.44091797	+4564
+1458241499.39280010	+16.43994141	-1.74902344	+0.00439453	+86.13281250	-74.61914063	-164.13574219	+6168	+16.84423828	+1.08984375	-0.34277344	-165.16845703	-74.86083984	+154.13818359	+5556	+16.28613281	-2.57958984	-3.78808594	+46.31835938	-52.82226563	-84.46289063	+4556
+1458241499.39700010	+16.45751953	-1.72265625	-0.00439453	+86.55029297	-74.48730469	-164.39941406	+6160	+16.85742188	+1.11181641	-0.36914063	-164.99267578	-74.94873047	+154.02832031	+5556	+16.28613281	-2.57958984	-3.80566406	+46.29638672	-52.66845703	-84.50683594	+4552
+1458241499.40120010	+16.47070313	-1.70068359	-0.01757813	+86.81396484	-74.35546875	-164.53125000	+6156	+16.86621094	+1.13378906	-0.39111328	-164.81689453	-75.01464844	+153.91845703	+5556	+16.28613281	-2.58398438	-3.84960938	+46.23046875	-52.33886719	-84.55078125	+4556
+1458241499.40529990	+16.48388672	-1.67431641	-0.03076172	+87.01171875	-74.22363281	-164.59716797	+6152	+16.87939453	+1.16015625	-0.41748047	-164.61914063	-75.10253906	+153.76464844	+5556	+16.28173828	-2.58398438	-3.88916016	+46.16455078	-52.03125000	-84.55078125	+4556
+1458241499.40949990	+16.50146484	-1.65234375	-0.05273438	+87.03369141	-74.06982422	-164.48730469	+6144	+16.89257813	+1.18212891	-0.45263672	-164.33349609	-75.25634766	+153.54492188	+5556	+16.28173828	-2.57958984	-3.92871094	+46.12060547	-51.76757813	-84.52880859	+4560
+1458241499.41370010	+16.51464844	-1.63037109	-0.07910156	+86.83593750	-73.93798828	-164.15771484	+6140	+16.90136719	+1.20410156	-0.49218750	-164.04785156	-75.41015625	+153.32519531	+5556	+16.28173828	-2.57080078	-3.99462891	+45.98876953	-51.37207031	-84.41894531	+4568
+1458241499.41779990	+16.53222656	-1.61279297	-0.11425781	+86.50634766	-73.78417969	-163.69628906	+6136	+16.91015625	+1.22607422	-0.53173828	-163.78417969	-75.58593750	+153.10546875	+5560	+16.28173828	-2.56201172	-4.05175781	+45.85693359	-51.06445313	-84.26513672	+4576
+1458241499.42199990	+16.54980469	-1.59960938	-0.15820313	+85.97900391	-73.63037109	-163.05908203	+6132	+16.91894531	+1.24365234	-0.57568359	-163.47656250	-75.80566406	+152.84179688	+5560	+16.28173828	-2.54882813	-4.10009766	+45.72509766	-50.80078125	-84.06738281	+4584
+1458241499.42619990	+16.56298828	-1.59082031	-0.21093750	+85.18798828	-73.45458984	-162.18017578	+6128	+16.92333984	+1.26123047	-0.62402344	-163.14697266	-76.00341797	+152.55615234	+5564	+16.28613281	-2.53125000	-4.15722656	+45.54931641	-50.58105469	-83.78173828	+4588
+1458241499.43030000	+16.57617188	-1.58203125	-0.27246094	+84.24316406	-73.27880859	-161.14746094	+6124	+16.93212891	+1.27880859	-0.67236328	-162.79541016	-76.24511719	+152.24853516	+5564	+16.28613281	-2.50927734	-4.20996094	+45.32958984	-50.36132813	-83.40820313	+4592
+1458241499.43450000	+16.59375000	-1.57763672	-0.33837891	+83.16650391	-73.08105469	-160.00488281	+6120	+16.93652344	+1.29638672	-0.73388672	-162.39990234	-76.55273438	+151.89697266	+5568	+16.29052734	-2.48730469	-4.26269531	+45.10986328	-50.18554688	-83.01269531	+4592
+1458241499.43860010	+16.60693359	-1.57324219	-0.41308594	+81.93603516	-72.86132813	-158.68652344	+6116	+16.93652344	+1.31396484	-0.79980469	-162.00439453	-76.86035156	+151.54541016	+5572	+16.28613281	-2.46533203	-4.31103516	+44.91210938	-50.03173828	-82.66113281	+4588
+1458241499.44280000	+16.62011719	-1.57324219	-0.49218750	+80.68359375	-72.61962891	-157.34619141	+6112	+16.94091797	+1.33154297	-0.86572266	-161.60888672	-77.16796875	+151.17187500	+5576	+16.28613281	-2.43896484	-4.35937500	+44.69238281	-49.87792969	-82.24365234	+4584
+1458241499.44700000	+16.63330078	-1.56884766	-0.57568359	+79.40917969	-72.37792969	-155.98388672	+6112	+16.94091797	+1.34912109	-0.93164063	-161.14746094	-77.47558594	+150.73242188	+5580	+16.28613281	-2.41259766	-4.41210938	+44.47265625	-49.72412109	-81.82617188	+4576
+1458241499.45110010	+16.65087891	-1.56884766	-0.66796875	+77.95898438	-72.07031250	-154.44580078	+6108	+16.94091797	+1.36669922	-1.00195313	-160.59814453	-77.80517578	+150.22705078	+5588	+16.29052734	-2.39062500	-4.45605469	+44.29687500	-49.59228516	-81.47460938	+4560
+1458241499.45530010	+16.66406250	-1.56005859	-0.76025391	+76.61865234	-71.74072266	-153.01757813	+6104	+16.94531250	+1.38427734	-1.07226563	-160.07080078	-78.13476563	+149.76562500	+5592	+16.29492188	-2.36425781	-4.50439453	+44.09912109	-49.46044922	-81.10107422	+4548
+1458241499.45950010	+16.68164063	-1.55126953	-0.84375000	+75.47607422	-71.41113281	-151.76513672	+6104	+16.94970703	+1.40625000	-1.13818359	-159.65332031	-78.44238281	+149.41406250	+5596	+16.29492188	-2.33349609	-4.55712891	+43.94531250	-49.28466797	-80.70556641	+4532
+1458241499.46359990	+16.69482422	-1.54248047	-0.93164063	+74.33349609	-71.03759766	-150.49072266	+6100	+16.95410156	+1.42822266	-1.20410156	-159.23583984	-78.75000000	+149.06250000	+5596	+16.29931641	-2.30273438	-4.60986328	+43.76953125	-49.08691406	-80.33203125	+4516
+1458241499.46779990	+16.71240234	-1.52050781	-1.01513672	+73.34472656	-70.68603516	-149.37011719	+6096	+16.95849609	+1.45019531	-1.27001953	-158.79638672	-79.05761719	+148.66699219	+5600	+16.29931641	-2.27197266	-4.66259766	+43.63769531	-48.86718750	-79.98046875	+4496
+1458241499.47199990	+16.72558594	-1.49853516	-1.08544922	+72.61962891	-70.31250000	-148.46923828	+6092	+16.96289063	+1.47656250	-1.33154297	-158.37890625	-79.34326172	+148.33740234	+5604	+16.29931641	-2.23681641	-4.71972656	+43.52783203	-48.62548828	-79.62890625	+4476
+1458241499.47610000	+16.74316406	-1.47216797	-1.15136719	+72.13623047	-69.93896484	-147.83203125	+6088	+16.96728516	+1.50292969	-1.39306641	-158.02734375	-79.60693359	+148.05175781	+5604	+16.29931641	-2.20166016	-4.78125000	+43.43994141	-48.33984375	-79.29931641	+4460
+1458241499.48029990	+16.76074219	-1.43261719	-1.20410156	+71.89453125	-69.58740234	-147.34863281	+6080	+16.97167969	+1.53808594	-1.45019531	-157.63183594	-79.87060547	+147.78808594	+5608	+16.29931641	-2.17089844	-4.83837891	+43.39599609	-48.05419922	-79.07958984	+4436
+1458241499.48449990	+16.77832031	-1.38427734	-1.24804688	+71.89453125	-69.23583984	-147.10693359	+6072	+16.98486328	+1.58203125	-1.49414063	-157.41210938	-80.06835938	+147.74414063	+5608	+16.29931641	-2.14013672	-4.89111328	+43.41796875	-47.74658203	-78.92578125	+4416
+1458241499.48860000	+16.80029297	-1.33154297	-1.28759766	+72.02636719	-68.88427734	-146.97509766	+6064	+16.99365234	+1.62158203	-1.54248047	-157.30224609	-80.26611328	+147.76611328	+5608	+16.29931641	-2.05664063	-5.02734375	+43.57177734	-46.82373047	-78.64013672	+4416
+1458241499.49280000	+16.82226563	-1.27880859	-1.31835938	+72.26806641	-68.53271484	-146.93115234	+6056	+17.00683594	+1.66552734	-1.58203125	-157.21435547	-80.44189453	+147.83203125	+5608	+16.29931641	-2.03027344	-5.09326172	+43.72558594	-46.40625000	-78.68408203	+4396
+1458241499.49700000	+16.84423828	-1.21728516	-1.34472656	+72.57568359	-68.18115234	-146.95312500	+6044	+17.01562500	+1.71826172	-1.63037109	-157.17041016	-80.68359375	+148.00781250	+5608	+16.29492188	-2.00390625	-5.14160156	+43.92333984	-45.98876953	-78.72802734	+4380
+1458241499.50110010	+16.86181641	-1.15576172	-1.36669922	+73.05908203	-67.82958984	-147.12890625	+6032	+17.02441406	+1.76220703	-1.67871094	-157.30224609	-80.90332031	+148.29345703	+5608	+16.28613281	-1.98193359	-5.18554688	+44.14306641	-45.59326172	-78.85986328	+4360
+1458241499.50530000	+16.87939453	-1.08984375	-1.38427734	+73.63037109	-67.47802734	-147.39257813	+6020	+17.03320313	+1.81933594	-1.72705078	-157.43408203	-81.12304688	+148.60107422	+5608	+16.27294922	-1.96435547	-5.22070313	+44.34082031	-45.21972656	-78.99169922	+4348
+1458241499.50939990	+16.89697266	-1.02392578	-1.40185547	+74.15771484	-67.12646484	-147.59033203	+6008	+17.04199219	+1.87207031	-1.77099609	-157.63183594	-81.32080078	+148.99658203	+5608	+16.26855469	-1.94238281	-5.26025391	+44.51660156	-44.89013672	-79.12353516	+4332
+1458241499.51360010	+16.91894531	-0.94921875	-1.41943359	+74.83886719	-66.77490234	-147.91992188	+5992	+17.05078125	+1.92919922	-1.81494141	-158.02734375	-81.47460938	+149.56787109	+5608	+16.26416016	-1.92041016	-5.29541016	+44.75830078	-44.58251953	-79.29931641	+4320
+1458241499.51780010	+16.93652344	-0.88330078	-1.43261719	+75.52001953	-66.40136719	-148.27148438	+5976	+17.05957031	+1.99072266	-1.85449219	-158.55468750	-81.60644531	+150.31494141	+5608	+16.25976563	-1.89843750	-5.32617188	+45.00000000	-44.25292969	-79.47509766	+4312
+1458241499.52189990	+16.94970703	-0.81738281	-1.45898438	+76.00341797	-66.02783203	-148.44726563	+5960	+17.06396484	+2.05224609	-1.90283203	-159.10400391	-81.82617188	+151.08398438	+5608	+16.25537109	-1.88085938	-5.35693359	+45.24169922	-43.96728516	-79.67285156	+4304
+1458241499.52609990	+16.96289063	-0.74707031	-1.48974609	+76.44287109	-65.61035156	-148.51318359	+5948	+17.06835938	+2.11816406	-1.95556641	-159.87304688	-82.04589844	+152.05078125	+5612	+16.25537109	-1.85888672	-5.39648438	+45.43945313	-43.65966797	-79.73876953	+4300
+1458241499.53029990	+16.97607422	-0.68994141	-1.52929688	+76.77246094	-65.21484375	-148.53515625	+5928	+17.06835938	+2.16650391	-2.00830078	-160.79589844	-82.22167969	+153.12744141	+5612	+16.24658203	-1.82812500	-5.43164063	+45.59326172	-43.39599609	-79.76074219	+4296
+1458241499.53440000	+16.98046875	-0.63720703	-1.57763672	+76.92626953	-64.81933594	-148.38134766	+5912	+17.06396484	+2.21484375	-2.06542969	-161.65283203	-82.48535156	+154.11621094	+5616	+16.24218750	-1.80175781	-5.46679688	+45.70312500	-43.17626953	-79.78271484	+4292
+1458241499.53860000	+16.98925781	-0.58007813	-1.62597656	+77.10205078	-64.40185547	-148.27148438	+5896	+17.05957031	+2.26318359	-2.11816406	-162.66357422	-82.63916016	+155.25878906	+5616	+16.23779297	-1.76660156	-5.50195313	+45.87890625	-42.97851563	-79.76074219	+4284
+1458241499.54279990	+16.98925781	-0.53613281	-1.67431641	+77.27783203	-64.00634766	-148.18359375	+5880	+17.05517578	+2.31152344	-2.16650391	-163.85009766	-82.81494141	+156.59912109	+5616	+16.22900391	-1.72705078	-5.53271484	+46.03271484	-42.84667969	-79.71679688	+4280
+1458241499.54690000	+16.98925781	-0.49218750	-1.73583984	+77.25585938	-63.63281250	-147.89794922	+5860	+17.04638672	+2.36425781	-2.21923828	-165.10253906	-82.96875000	+157.98339844	+5620	+16.23339844	-1.69189453	-5.56347656	+46.16455078	-42.75878906	-79.69482422	+4268
+1458241499.55110000	+16.98925781	-0.44824219	-1.81054688	+77.12402344	-63.21533203	-147.48046875	+5844	+17.03759766	+2.41259766	-2.26757813	-166.44287109	-83.12255859	+159.43359375	+5620	+16.24218750	-1.65234375	-5.59863281	+46.27441406	-42.69287109	-79.60693359	+4252
+1458241499.55530000	+16.98486328	-0.40869141	-1.88525391	+76.94824219	-62.79785156	-147.04101563	+5828	+17.02880859	+2.45214844	-2.32031250	-168.06884766	-83.25439453	+161.16943359	+5620	+16.24658203	-1.61279297	-5.63378906	+46.38427734	-42.60498047	-79.49707031	+4236
+1458241499.55940010	+16.98486328	-0.37792969	-1.95996094	+76.81640625	-62.42431641	-146.66748047	+5812	+17.01562500	+2.49169922	-2.37304688	-169.82666016	-83.40820313	+163.03710938	+5624	+16.24658203	-1.57324219	-5.66455078	+46.47216797	-42.51708984	-79.38720703	+4216
+1458241499.56360010	+16.98046875	-0.34716797	-2.03027344	+76.64062500	-62.02880859	-146.25000000	+5792	+17.00244141	+2.53125000	-2.42578125	-171.71630859	-83.58398438	+165.03662109	+5624	+16.25097656	-1.52490234	-5.69970703	+46.60400391	-42.45117188	-79.25537109	+4196
+1458241499.56780000	+16.97167969	-0.31201172	-2.10058594	+76.46484375	-61.65527344	-145.85449219	+5776	+16.98925781	+2.57080078	-2.48291016	-173.56201172	-83.75976563	+166.99218750	+5628	+16.25097656	-1.47216797	-5.73046875	+46.73583984	-42.40722656	-79.07958984	+4172
+1458241499.57189990	+16.96289063	-0.27685547	-2.16650391	+76.37695313	-61.32568359	-145.52490234	+5756	+16.97607422	+2.61474609	-2.52246094	-175.29785156	-83.82568359	+168.83789063	+5628	+16.25097656	-1.41943359	-5.76562500	+46.84570313	-42.36328125	-78.92578125	+4148
+1458241499.57610010	+16.95849609	-0.24609375	-2.22363281	+76.33300781	-61.01806641	-145.28320313	+5736	+16.96289063	+2.65869141	-2.56640625	-177.05566406	-83.91357422	+170.72753906	+5632	+16.25097656	-1.37109375	-5.78759766	+47.02148438	-42.36328125	-78.88183594	+4116
+1458241499.58030010	+16.95410156	-0.20654297	-2.28076172	+76.33300781	-60.71044922	-145.04150391	+5720	+16.94531250	+2.70263672	-2.60156250	-178.83544922	-83.97949219	+172.66113281	+5632	+16.25976563	-1.32714844	-5.80957031	+47.21923828	-42.34130859	-78.85986328	+4084
+1458241499.58439990	+16.94970703	-0.16699219	-2.32031250	+76.53076172	-60.44677734	-145.01953125	+5696	+16.93212891	+2.75097656	-2.63232422	+179.34082031	-83.95751953	+174.59472656	+5632	+16.26416016	-1.27880859	-5.83154297	+47.41699219	-42.29736328	-78.88183594	+4048
+1458241499.58859990	+16.94531250	-0.13183594	-2.35107422	+76.68457031	-60.20507813	-144.99755859	+5676	+16.92333984	+2.79492188	-2.66308594	+177.25341797	-84.02343750	+176.81396484	+5632	+16.26855469	-1.23925781	-5.84912109	+47.63671875	-42.27539063	-78.94775391	+4012
+1458241499.59270000	+16.94531250	-0.08789063	-2.38183594	+76.90429688	-59.96337891	-144.97558594	+5652	+16.91455078	+2.84326172	-2.69824219	+175.36376953	-84.11132813	+178.85742188	+5636	+16.28173828	-1.19531250	-5.86669922	+47.90039063	-42.20947266	-79.03564453	+3976
+1458241499.59690000	+16.94970703	-0.03515625	-2.39941406	+77.32177734	-59.76562500	-145.17333984	+5628	+16.90576172	+2.89599609	-2.71582031	+173.93554688	-84.04541016	-179.56054688	+5636	+16.27294922	-1.14257813	-5.88867188	+48.18603516	-42.09960938	-79.07958984	+3948
+1458241499.60110000	+16.94970703	+0.00878906	-2.40380859	+77.78320313	-59.58984375	-145.41503906	+5604	+16.90136719	+2.94873047	-2.73339844	+172.37548828	-84.06738281	-177.82470703	+5636	+16.26416016	-1.09863281	-5.89746094	+48.49365234	-41.98974609	-79.25537109	+3916
+1458241499.60520010	+16.95410156	+0.06591797	-2.40380859	+78.28857422	-59.45800781	-145.70068359	+5580	+16.89257813	+3.00585938	-2.75537109	+171.01318359	-84.06738281	-176.28662109	+5636	+16.25976563	-1.06347656	-5.91064453	+48.80126953	-41.87988281	-79.45312500	+3884
+1458241499.60940000	+16.95410156	+0.12304688	-2.39062500	+78.90380859	-59.32617188	-146.09619141	+5556	+16.88378906	+3.05859375	-2.75537109	+170.09033203	-83.97949219	-175.18798828	+5636	+16.25976563	-1.02392578	-5.91943359	+49.13085938	-41.77001953	-79.67285156	+3860
+1458241499.61360000	+16.95849609	+0.17578125	-2.37744141	+79.51904297	-59.23828125	-146.51367188	+5536	+16.88378906	+3.12011719	-2.75976563	+169.10156250	-83.93554688	-174.00146484	+5636	+16.25537109	-0.99316406	-5.91943359	+49.46044922	-41.68212891	-79.98046875	+3832
+1458241499.61770010	+16.96728516	+0.23730469	-2.35986328	+80.20019531	-59.15039063	-146.97509766	+5516	+16.88378906	+3.16845703	-2.76416016	+167.98095703	-83.86962891	-172.74902344	+5632	+16.25537109	-0.96679688	-5.91503906	+49.79003906	-41.57226563	-80.31005859	+3808
+1458241499.62190010	+16.97167969	+0.29882813	-2.33349609	+80.96923828	-59.06250000	-147.50244141	+5500	+16.88378906	+3.21240234	-2.75976563	+167.12402344	-83.78173828	-171.73828125	+5628	+16.25097656	-0.94042969	-5.91503906	+50.11962891	-41.46240234	-80.63964844	+3792
+1458241499.62610010	+16.98046875	+0.36035156	-2.31152344	+81.62841797	-58.99658203	-147.96386719	+5480	+16.88378906	+3.26074219	-2.75976563	+166.09130859	-83.73779297	-170.55175781	+5628	+16.24658203	-0.90966797	-5.91943359	+50.42724609	-41.33056641	-80.88134766	+3780
+1458241499.63019990	+16.98925781	+0.41748047	-2.28515625	+82.28759766	-58.90869141	-148.42529297	+5464	+16.87939453	+3.31347656	-2.76416016	+165.21240234	-83.71582031	-169.49707031	+5624	+16.23779297	-0.87890625	-5.92382813	+50.69091797	-41.19873047	-81.07910156	+3772
+1458241499.63439990	+16.99365234	+0.47460938	-2.26318359	+82.90283203	-58.84277344	-148.84277344	+5444	+16.87939453	+3.36181641	-2.75537109	+164.66308594	-83.64990234	-168.79394531	+5620	+16.22900391	-0.84814453	-5.92822266	+50.93261719	-41.08886719	-81.27685547	+3764
+1458241499.63860010	+16.99804688	+0.52734375	-2.24560547	+83.45214844	-58.79882813	-149.19433594	+5424	+16.87500000	+3.41894531	-2.74658203	+164.35546875	-83.58398438	-168.26660156	+5620	+16.22021484	-0.82177734	-5.93261719	+51.17431641	-40.97900391	-81.43066406	+3764
+1458241499.64270000	+16.99804688	+0.58007813	-2.22802734	+83.95751953	-58.75488281	-149.54589844	+5408	+16.87060547	+3.44970703	-2.73779297	+163.78417969	-83.51806641	-167.60742188	+5616	+16.20703125	-0.79541016	-5.93701172	+51.35009766	-40.89111328	-81.58447266	+3760
+1458241499.64689990	+17.00244141	+0.62402344	-2.21484375	+84.44091797	-58.68896484	-149.87548828	+5388	+16.86621094	+3.47607422	-2.73339844	+163.12500000	-83.47412109	-166.86035156	+5612	+16.20703125	-0.77343750	-5.92822266	+51.52587891	-40.91308594	-81.80419922	+3760
+1458241499.65109990	+17.00244141	+0.66796875	-2.20166016	+84.81445313	-58.64501953	-150.09521484	+5368	+16.86181641	+3.50683594	-2.73339844	+162.64160156	-83.43017578	-166.24511719	+5608	+16.21142578	-0.74267578	-5.93261719	+51.63574219	-40.91308594	-81.82617188	+3760
+1458241499.65520000	+17.00244141	+0.70312500	-2.19726563	+85.12207031	-58.57910156	-150.29296875	+5344	+16.85742188	+3.53759766	-2.72900391	+162.09228516	-83.40820313	-165.56396484	+5600	+16.20703125	-0.70751953	-5.94140625	+51.74560547	-40.91308594	-81.82617188	+3760
+1458241499.65940000	+17.00244141	+0.73828125	-2.19726563	+85.31982422	-58.51318359	-150.42480469	+5324	+16.84863281	+3.56835938	-2.72900391	+161.52099609	-83.38623047	-164.86083984	+5596	+16.21142578	-0.68115234	-5.94140625	+51.83349609	-40.97900391	-81.84814453	+3760
+1458241499.66350010	+17.00244141	+0.76464844	-2.20605469	+85.40771484	-58.44726563	-150.40283203	+5304	+16.83984375	+3.59472656	-2.73339844	+161.08154297	-83.38623047	-164.31152344	+5592	+16.21582031	-0.64160156	-5.95898438	+51.85546875	-40.97900391	-81.67236328	+3760
+1458241499.66770010	+16.99804688	+0.78662109	-2.21923828	+85.38574219	-58.35937500	-150.31494141	+5284	+16.82666016	+3.61669922	-2.73779297	+160.55419922	-83.40820313	-163.67431641	+5584	+16.21142578	-0.60644531	-5.97656250	+51.83349609	-41.04492188	-81.45263672	+3760
+1458241499.67190000	+16.98925781	+0.80419922	-2.23681641	+85.34179688	-58.29345703	-150.20507813	+5264	+16.81347656	+3.63427734	-2.74218750	+160.00488281	-83.43017578	-163.01513672	+5580	+16.21582031	-0.56689453	-5.98535156	+51.78955078	-41.15478516	-81.27685547	+3752
+1458241499.67600010	+16.98486328	+0.82177734	-2.25439453	+85.25390625	-58.22753906	-150.09521484	+5248	+16.80468750	+3.65185547	-2.74218750	+159.69726563	-83.43017578	-162.61962891	+5576	+16.22021484	-0.54052734	-5.98974609	+51.78955078	-41.24267578	-81.14501953	+3736
+1458241499.68020010	+16.97607422	+0.83496094	-2.27197266	+85.16601563	-58.18359375	-149.98535156	+5232	+16.79150391	+3.66943359	-2.74218750	+159.36767578	-83.43017578	-162.20214844	+5572	+16.22021484	-0.50976563	-5.99414063	+51.78955078	-41.37451172	-80.99121094	+3724
+1458241499.68440010	+16.97167969	+0.84375000	-2.28955078	+85.03417969	-58.09570313	-149.85351563	+5216	+16.77832031	+3.68701172	-2.74658203	+159.03808594	-83.43017578	-161.76269531	+5568	+16.22900391	-0.47021484	-5.99414063	+51.81152344	-41.52832031	-80.85937500	+3704
+1458241499.68849990	+16.96728516	+0.85253906	-2.30712891	+84.88037109	-58.02978516	-149.67773438	+5204	+16.76953125	+3.70019531	-2.75097656	+158.66455078	-83.43017578	-161.32324219	+5564	+16.24218750	-0.43945313	-5.99853516	+51.81152344	-41.63818359	-80.72753906	+3684
+1458241499.69269990	+16.95849609	+0.86572266	-2.33349609	+84.68261719	-57.94189453	-149.47998047	+5192	+16.75634766	+3.72216797	-2.75537109	+158.29101563	-83.47412109	-160.83984375	+5564	+16.25097656	-0.40869141	-6.00292969	+51.78955078	-41.77001953	-80.57373047	+3660
+1458241499.69689990	+16.95410156	+0.87890625	-2.35546875	+84.52880859	-57.87597656	-149.28222656	+5184	+16.74316406	+3.74414063	-2.75976563	+157.98339844	-83.49609375	-160.42236328	+5560	+16.25976563	-0.37353516	-6.00732422	+51.81152344	-41.87988281	-80.39794922	+3636
+1458241499.70100000	+16.94970703	+0.89208984	-2.36865234	+84.39697266	-57.81005859	-149.15039063	+5172	+16.73437500	+3.76171875	-2.75976563	+157.74169922	-83.49609375	-160.09277344	+5560	+16.26416016	-0.34277344	-6.01171875	+51.81152344	-41.96777344	-80.26611328	+3612
+1458241499.70520000	+16.94091797	+0.90527344	-2.38623047	+84.30908203	-57.74414063	-149.04052734	+5168	+16.72558594	+3.78369141	-2.75537109	+157.50000000	-83.49609375	-159.74121094	+5560	+16.26855469	-0.30761719	-6.01171875	+51.83349609	-42.05566406	-80.13427734	+3584
+1458241499.70939990	+16.93652344	+0.92285156	-2.39501953	+84.24316406	-57.67822266	-148.97460938	+5160	+16.71240234	+3.80126953	-2.75537109	+157.34619141	-83.49609375	-159.49951172	+5560	+16.27294922	-0.27246094	-6.01171875	+51.87744141	-42.14355469	-80.02441406	+3556
+1458241499.71350000	+16.93212891	+0.94042969	-2.39941406	+84.24316406	-57.63427734	-148.95263672	+5156	+16.70361328	+3.82324219	-2.75097656	+157.21435547	-83.49609375	-159.25781250	+5560	+16.27294922	-0.24169922	-6.00732422	+51.96533203	-42.25341797	-80.00244141	+3528
+1458241499.71770000	+16.92773438	+0.96240234	-2.40380859	+84.30908203	-57.59033203	-148.99658203	+5152	+16.69921875	+3.84960938	-2.74658203	+157.10449219	-83.47412109	-159.03808594	+5564	+16.28173828	-0.21972656	-5.99853516	+52.05322266	-42.34130859	-80.04638672	+3500
+1458241499.72190000	+16.92773438	+0.99316406	-2.39941406	+84.44091797	-57.56835938	-149.10644531	+5148	+16.69042969	+3.88037109	-2.73339844	+157.19238281	-83.45214844	-159.01611328	+5568	+16.28613281	-0.19335938	-5.98974609	+52.20703125	-42.38525391	-80.15625000	+3476
+1458241499.72600010	+16.92773438	+1.02392578	-2.39062500	+84.66064453	-57.54638672	-149.26025391	+5148	+16.68603516	+3.91113281	-2.72021484	+157.23632813	-83.40820313	-158.92822266	+5576	+16.29052734	-0.17578125	-5.97656250	+52.33886719	-42.38525391	-80.24414063	+3452
+1458241499.73020010	+16.92773438	+1.06347656	-2.37304688	+84.92431641	-57.52441406	-149.45800781	+5152	+16.68164063	+3.94189453	-2.70703125	+157.25830078	-83.36425781	-158.81835938	+5584	+16.29052734	-0.15380859	-5.96777344	+52.47070313	-42.38525391	-80.37597656	+3432
+1458241499.73440000	+16.92773438	+1.09863281	-2.35986328	+85.20996094	-57.50244141	-149.67773438	+5156	+16.68164063	+3.97265625	-2.68945313	+157.25830078	-83.32031250	-158.73046875	+5592	+16.29052734	-0.13623047	-5.95898438	+52.62451172	-42.36328125	-80.48583984	+3416
+1458241499.73850010	+16.92773438	+1.13818359	-2.33349609	+85.60546875	-57.52441406	-149.98535156	+5160	+16.67724609	+4.01220703	-2.66748047	+157.32421875	-83.25439453	-158.66455078	+5600	+16.28613281	-0.11865234	-5.94580078	+52.80029297	-42.31933594	-80.63964844	+3400
+1458241499.74270010	+16.92773438	+1.18212891	-2.30712891	+86.02294922	-57.52441406	-150.35888672	+5164	+16.67285156	+4.04736328	-2.64550781	+157.41210938	-83.18847656	-158.59863281	+5612	+16.28173828	-0.10107422	-5.93701172	+52.95410156	-42.27539063	-80.81542969	+3388
+1458241499.74679990	+16.92773438	+1.22167969	-2.27636719	+86.46240234	-57.54638672	-150.73242188	+5168	+16.67285156	+4.08251953	-2.62353516	+157.60986328	-83.12255859	-158.70849609	+5624	+16.28173828	-0.08349609	-5.91943359	+53.15185547	-42.25341797	-81.05712891	+3384
+1458241499.75099990	+16.92773438	+1.26562500	-2.24560547	+86.94580078	-57.56835938	-151.12792969	+5176	+16.67724609	+4.12207031	-2.59716797	+157.80761719	-83.03466797	-158.77441406	+5640	+16.28173828	-0.06591797	-5.89746094	+53.39355469	-42.23144531	-81.34277344	+3384
+1458241499.75519990	+16.93212891	+1.30957031	-2.21923828	+87.40722656	-57.59033203	-151.50146484	+5180	+16.67724609	+4.15722656	-2.57080078	+157.91748047	-82.99072266	-158.75244141	+5652	+16.28173828	-0.04833984	-5.87548828	+53.59130859	-42.20947266	-81.58447266	+3388
+1458241499.75930000	+16.93212891	+1.34912109	-2.19287109	+87.82470703	-57.61230469	-151.85302734	+5180	+16.68164063	+4.18798828	-2.54443359	+157.98339844	-82.92480469	-158.73046875	+5664	+16.28173828	-0.03515625	-5.85351563	+53.76708984	-42.18750000	-81.82617188	+3392
+1458241499.76350000	+16.93212891	+1.39306641	-2.16650391	+88.24218750	-57.63427734	-152.16064453	+5184	+16.68164063	+4.22314453	-2.51806641	+158.04931641	-82.85888672	-158.68652344	+5680	+16.28173828	-0.00878906	-5.84033203	+53.94287109	-42.14355469	-81.95800781	+3404
+1458241499.76770000	+16.93652344	+1.42382813	-2.14453125	+88.57177734	-57.65625000	-152.46826172	+5184	+16.67724609	+4.24511719	-2.49169922	+158.07128906	-82.79296875	-158.59863281	+5692	+16.27734375	+0.01318359	-5.83154297	+54.05273438	-42.14355469	-82.00195313	+3416
+1458241499.77180000	+16.93652344	+1.44580078	-2.12255859	+88.85742188	-57.67822266	-152.70996094	+5180	+16.67724609	+4.26708984	-2.46972656	+157.98339844	-82.74902344	-158.46679688	+5704	+16.27734375	+0.03076172	-5.81835938	+54.11865234	-42.16552734	-82.02392578	+3428
+1458241499.77600000	+16.93652344	+1.46777344	-2.10937500	+89.05517578	-57.67822266	-152.88574219	+5176	+16.67285156	+4.28466797	-2.45214844	+157.96142578	-82.72705078	-158.37890625	+5716	+16.28173828	+0.05273438	-5.81396484	+54.16259766	-42.20947266	-82.02392578	+3440
+1458241499.78020000	+16.93212891	+1.48535156	-2.10058594	+89.20898438	-57.67822266	-153.03955078	+5172	+16.67285156	+4.30224609	-2.43017578	+157.91748047	-82.70507813	-158.29101563	+5724	+16.28173828	+0.07470703	-5.80517578	+54.20654297	-42.29736328	-81.97998047	+3448
+1458241499.78430010	+16.93212891	+1.49853516	-2.09619141	+89.34082031	-57.70019531	-153.14941406	+5168	+16.66845703	+4.31542969	-2.41699219	+157.85156250	-82.68310547	-158.15917969	+5736	+16.29052734	+0.09667969	-5.79199219	+54.22851563	-42.40722656	-81.95800781	+3456
+1458241499.78850010	+16.93212891	+1.51171875	-2.09179688	+89.40673828	-57.70019531	-153.19335938	+5164	+16.66845703	+4.32861328	-2.40380859	+157.76367188	-82.68310547	-158.02734375	+5744	+16.29931641	+0.11865234	-5.78320313	+54.22851563	-42.51708984	-81.87011719	+3464
+1458241499.79270010	+16.92773438	+1.52050781	-2.09619141	+89.40673828	-57.70019531	-153.19335938	+5156	+16.66406250	+4.34179688	-2.39062500	+157.63183594	-82.68310547	-157.85156250	+5756	+16.30810547	+0.14062500	-5.77880859	+54.20654297	-42.64892578	-81.73828125	+3468
+1458241499.79679990	+16.92773438	+1.52050781	-2.10058594	+89.36279297	-57.70019531	-153.14941406	+5152	+16.65966797	+4.35058594	-2.37744141	+157.39013672	-82.68310547	-157.58789063	+5764	+16.31250000	+0.16699219	-5.77880859	+54.16259766	-42.75878906	-81.54052734	+3468
+1458241499.80100010	+16.92333984	+1.52050781	-2.10498047	+89.31884766	-57.67822266	-153.12744141	+5148	+16.65087891	+4.35498047	-2.36865234	+157.19238281	-82.68310547	-157.36816406	+5772	+16.31689453	+0.18896484	-5.77880859	+54.11865234	-42.84667969	-81.36474609	+3464
+1458241499.80520010	+16.91894531	+1.52050781	-2.10937500	+89.25292969	-57.67822266	-153.06152344	+5144	+16.64208984	+4.36376953	-2.35546875	+157.01660156	-82.68310547	-157.17041016	+5780	+16.32128906	+0.21533203	-5.77880859	+54.05273438	-42.93457031	-81.14501953	+3460
+1458241499.80929990	+16.91455078	+1.52050781	-2.11816406	+89.16503906	-57.67822266	-153.01757813	+5140	+16.63769531	+4.36376953	-2.35107422	+156.79687500	-82.70507813	-156.92871094	+5788	+16.32568359	+0.24169922	-5.77880859	+53.98681641	-43.06640625	-80.92529297	+3452
+1458241499.81349990	+16.91015625	+1.52490234	-2.12255859	+89.12109375	-57.67822266	-152.97363281	+5140	+16.63330078	+4.36816406	-2.34228516	+156.64306641	-82.72705078	-156.77490234	+5800	+16.33007813	+0.27246094	-5.77441406	+53.92089844	-43.24218750	-80.68359375	+3444
+1458241499.81760000	+16.90576172	+1.52490234	-2.12695313	+89.07714844	-57.67822266	-152.92968750	+5136	+16.62451172	+4.37695313	-2.33349609	+156.53320313	-82.74902344	-156.62109375	+5808	+16.33886719	+0.30322266	-5.76562500	+53.89892578	-43.41796875	-80.50781250	+3432
+1458241499.82180000	+16.90576172	+1.52490234	-2.13574219	+89.03320313	-57.67822266	-152.88574219	+5136	+16.62011719	+4.38574219	-2.32910156	+156.44531250	-82.77099609	-156.48925781	+5816	+16.34326172	+0.32958984	-5.76123047	+53.85498047	-43.57177734	-80.31005859	+3416
+1458241499.82600000	+16.90136719	+1.52490234	-2.13574219	+89.01123047	-57.67822266	-152.86376953	+5136	+16.61572266	+4.39453125	-2.32031250	+156.37939453	-82.79296875	-156.40136719	+5828	+16.35205078	+0.36035156	-5.75683594	+53.81103516	-43.70361328	-80.11230469	+3400
+1458241499.83010010	+16.89697266	+1.52929688	-2.14013672	+88.98925781	-57.70019531	-152.84179688	+5136	+16.61132813	+4.39892578	-2.31152344	+156.31347656	-82.79296875	-156.29150391	+5836	+16.35644531	+0.38671875	-5.75683594	+53.78906250	-43.81347656	-79.93652344	+3380
+1458241499.83430000	+16.89257813	+1.53369141	-2.14013672	+89.01123047	-57.70019531	-152.86376953	+5140	+16.60693359	+4.40771484	-2.29833984	+156.26953125	-82.79296875	-156.22558594	+5848	+16.35644531	+0.40869141	-5.75683594	+53.78906250	-43.85742188	-79.76074219	+3360
+1458241499.83850000	+16.89257813	+1.54248047	-2.14013672	+89.07714844	-57.72216797	-152.90771484	+5140	+16.60253906	+4.41210938	-2.28515625	+156.31347656	-82.79296875	-156.24755859	+5856	+16.35205078	+0.42626953	-5.74804688	+53.83300781	-43.90136719	-79.73876953	+3344
+1458241499.84260010	+16.88818359	+1.54687500	-2.13574219	+89.16503906	-57.74414063	-152.97363281	+5144	+16.59814453	+4.42089844	-2.27197266	+156.46728516	-82.79296875	-156.37939453	+5868	+16.35205078	+0.43945313	-5.73925781	+53.89892578	-43.94531250	-79.78271484	+3328
+1458241499.84680010	+16.88378906	+1.56005859	-2.12695313	+89.29687500	-57.76611328	-153.08349609	+5148	+16.59375000	+4.43408203	-2.25878906	+156.73095703	-82.77099609	-156.59912109	+5876	+16.34765625	+0.44824219	-5.72607422	+53.98681641	-43.96728516	-79.84863281	+3320
+1458241499.85100010	+16.88378906	+1.57324219	-2.11816406	+89.47265625	-57.78808594	-153.21533203	+5152	+16.59375000	+4.44726563	-2.24121094	+157.12646484	-82.74902344	-156.92871094	+5888	+16.34765625	+0.45703125	-5.71728516	+54.05273438	-43.96728516	-79.93652344	+3308
+1458241499.85509990	+16.87939453	+1.58642578	-2.10498047	+89.67041016	-57.81005859	-153.36914063	+5156	+16.59375000	+4.46044922	-2.21923828	+157.56591797	-82.70507813	-157.34619141	+5900	+16.34765625	+0.46142578	-5.70849609	+54.14062500	-43.96728516	-80.04638672	+3304
+1458241499.85929990	+16.87939453	+1.59960938	-2.09179688	+89.89013672	-57.85400391	-153.54492188	+5160	+16.59375000	+4.47363281	-2.19726563	+158.04931641	-82.66113281	-157.78564453	+5912	+16.34765625	+0.46142578	-5.69970703	+54.25048828	-43.94531250	-80.17822266	+3300
+1458241499.86350010	+16.87939453	+1.61718750	-2.07421875	+90.17578125	-57.87597656	-153.78662109	+5168	+16.58935547	+4.48681641	-2.17529297	+158.53271484	-82.61718750	-158.24707031	+5920	+16.34326172	+0.46582031	-5.69091797	+54.31640625	-43.92333984	-80.26611328	+3296
+1458241499.86760000	+16.87500000	+1.63476563	-2.05664063	+90.48339844	-57.91992188	-154.02832031	+5172	+16.58935547	+4.50000000	-2.15332031	+159.03808594	-82.57324219	-158.73046875	+5928	+16.33886719	+0.46582031	-5.68212891	+54.40429688	-43.87939453	-80.35400391	+3296
+1458241499.87179990	+16.87500000	+1.65234375	-2.03466797	+90.81298828	-57.96386719	-154.31396484	+5180	+16.58935547	+4.50878906	-2.12695313	+159.60937500	-82.52929688	-159.27978516	+5940	+16.33886719	+0.47021484	-5.67333984	+54.49218750	-43.85742188	-80.46386719	+3296
+1458241499.87599990	+16.87500000	+1.67871094	-2.00830078	+91.25244141	-58.00781250	-154.66552734	+5188	+16.58496094	+4.52197266	-2.10058594	+160.33447266	-82.44140625	-159.98291016	+5948	+16.33447266	+0.47460938	-5.66015625	+54.60205078	-43.83544922	-80.59570313	+3304
+1458241499.88010000	+16.87500000	+1.70068359	-1.97753906	+91.69189453	-58.07373047	-155.03906250	+5192	+16.58496094	+4.53515625	-2.06982422	+161.14746094	-82.35351563	-160.75195313	+5960	+16.33007813	+0.47900391	-5.64697266	+54.71191406	-43.83544922	-80.72753906	+3312
+1458241499.88430000	+16.87500000	+1.72265625	-1.94677734	+92.13134766	-58.11767578	-155.41259766	+5200	+16.58056641	+4.54833984	-2.04345703	+161.91650391	-82.28759766	-161.49902344	+5968	+16.32568359	+0.47900391	-5.63378906	+54.82177734	-43.83544922	-80.88134766	+3324
+1458241499.88850000	+16.87500000	+1.74902344	-1.91162109	+92.65869141	-58.18359375	-155.87402344	+5208	+16.58056641	+4.56152344	-2.01708984	+162.61962891	-82.24365234	-162.15820313	+5976	+16.32568359	+0.48339844	-5.61621094	+54.93164063	-43.83544922	-81.05712891	+3340
+1458241499.89260010	+16.87500000	+1.77099609	-1.88085938	+93.14208984	-58.24951172	-156.29150391	+5212	+16.57617188	+4.57031250	-1.99511719	+163.23486328	-82.19970703	-162.75146484	+5980	+16.32568359	+0.48779297	-5.59863281	+55.01953125	-43.85742188	-81.14501953	+3356
+1458241499.89680000	+16.87500000	+1.78857422	-1.85009766	+93.55957031	-58.31542969	-156.66503906	+5216	+16.57177734	+4.57910156	-1.97753906	+163.78417969	-82.15576172	-163.30078125	+5988	+16.32568359	+0.49658203	-5.58544922	+55.08544922	-43.90136719	-81.21093750	+3376
+1458241499.90089990	+16.87060547	+1.80615234	-1.82373047	+93.93310547	-58.35937500	-156.99462891	+5220	+16.56738281	+4.58349609	-1.95996094	+164.26757813	-82.13378906	-163.76220703	+5992	+16.32568359	+0.50537109	-5.57226563	+55.12939453	-43.96728516	-81.21093750	+3392
+1458241499.90510010	+16.86621094	+1.81933594	-1.80175781	+94.24072266	-58.40332031	-157.25830078	+5220	+16.56298828	+4.58789063	-1.94238281	+164.77294922	-82.11181641	-164.24560547	+5996	+16.32568359	+0.51416016	-5.56347656	+55.12939453	-44.05517578	-81.18896484	+3408
+1458241499.90930010	+16.86181641	+1.82812500	-1.78857422	+94.48242188	-58.46923828	-157.45605469	+5220	+16.55419922	+4.59228516	-1.92919922	+165.23437500	-82.11181641	-164.70703125	+6004	+16.33007813	+0.52734375	-5.55029297	+55.12939453	-44.16503906	-81.10107422	+3424
+1458241499.91339990	+16.86181641	+1.82812500	-1.77539063	+94.63623047	-58.51318359	-157.58789063	+5220	+16.54980469	+4.59667969	-1.91601563	+165.67382813	-82.11181641	-165.12451172	+6008	+16.33007813	+0.53613281	-5.54589844	+55.10742188	-44.25292969	-81.03515625	+3436
+1458241499.91759990	+16.85742188	+1.82812500	-1.77099609	+94.72412109	-58.55712891	-157.67578125	+5216	+16.54101563	+4.60107422	-1.90722656	+166.11328125	-82.11181641	-165.54199219	+6012	+16.33447266	+0.54931641	-5.54150391	+55.06347656	-44.34082031	-80.94726563	+3444
+1458241499.92179990	+16.85302734	+1.82812500	-1.76660156	+94.76806641	-58.57910156	-157.71972656	+5216	+16.53662109	+4.60107422	-1.89843750	+166.50878906	-82.11181641	-165.93750000	+6016	+16.33886719	+0.55810547	-5.53271484	+54.99755859	-44.47265625	-80.81542969	+3456
+1458241499.92590000	+16.84863281	+1.82373047	-1.76660156	+94.76806641	-58.62304688	-157.71972656	+5216	+16.52783203	+4.60107422	-1.88964844	+166.77246094	-82.15576172	-166.20117188	+6020	+16.34765625	+0.57128906	-5.52832031	+54.93164063	-44.62646484	-80.66162109	+3460
+1458241499.93010000	+16.84423828	+1.81933594	-1.77099609	+94.70214844	-58.64501953	-157.67578125	+5216	+16.52343750	+4.60107422	-1.88525391	+167.01416016	-82.19970703	-166.44287109	+6024	+16.35205078	+0.58886719	-5.51953125	+54.84375000	-44.78027344	-80.48583984	+3464
+1458241499.93429990	+16.83984375	+1.81494141	-1.77539063	+94.63623047	-58.66699219	-157.63183594	+5216	+16.51464844	+4.60107422	-1.88085938	+167.23388672	-82.22167969	-166.66259766	+6028	+16.36083984	+0.60644531	-5.51513672	+54.75585938	-44.93408203	-80.26611328	+3464
+1458241499.93840000	+16.83544922	+1.81054688	-1.77539063	+94.59228516	-58.68896484	-157.58789063	+5220	+16.51025391	+4.59667969	-1.87646484	+167.47558594	-82.26562500	-166.90429688	+6032	+16.36962891	+0.64599609	-5.49755859	+54.58007813	-45.26367188	-79.87060547	+3460
+1458241499.94260000	+16.83105469	+1.80615234	-1.77978516	+94.52636719	-58.71093750	-157.54394531	+5220	+16.50146484	+4.59667969	-1.87207031	+167.73925781	-82.28759766	-167.18994141	+6040	+16.37402344	+0.66796875	-5.48437500	+54.44824219	-45.50537109	-79.58496094	+3456
+1458241499.94680000	+16.83105469	+1.80175781	-1.78417969	+94.48242188	-58.75488281	-157.50000000	+5224	+16.49707031	+4.59228516	-1.86328125	+168.04687500	-82.30957031	-167.51953125	+6044	+16.37841797	+0.68994141	-5.47119141	+54.36035156	-45.68115234	-79.38720703	+3444
+1458241499.95090010	+16.82666016	+1.79736328	-1.78417969	+94.43847656	-58.77685547	-157.47802734	+5224	+16.49267578	+4.59228516	-1.85009766	+168.37646484	-82.30957031	-167.87109375	+6052	+16.37841797	+0.70751953	-5.45800781	+54.29443359	-45.85693359	-79.25537109	+3436
+1458241499.95510010	+16.82666016	+1.79736328	-1.78417969	+94.39453125	-58.79882813	-157.43408203	+5228	+16.48828125	+4.58789063	-1.84130859	+168.68408203	-82.33154297	-168.20068359	+6056	+16.38720703	+0.71191406	-5.44042969	+54.27246094	-45.94482422	-79.27734375	+3420
+1458241499.95930000	+16.82226563	+1.79296875	-1.78417969	+94.37255859	-58.82080078	-157.43408203	+5228	+16.48388672	+4.58789063	-1.82812500	+169.05761719	-82.30957031	-168.59619141	+6064	+16.38720703	+0.71191406	-5.42724609	+54.29443359	-45.94482422	-79.29931641	+3408
+1458241499.96339990	+16.82226563	+1.79296875	-1.78417969	+94.37255859	-58.84277344	-157.43408203	+5232	+16.48388672	+4.58789063	-1.80615234	+169.45312500	-82.28759766	-169.03564453	+6068	+16.38720703	+0.71191406	-5.41845703	+54.33837891	-45.94482422	-79.38720703	+3392
+1458241499.96760010	+16.81787109	+1.78857422	-1.78417969	+94.37255859	-58.86474609	-157.43408203	+5232	+16.48388672	+4.58789063	-1.78857422	+169.82666016	-82.26562500	-169.45312500	+6076	+16.38281250	+0.70751953	-5.40966797	+54.38232422	-45.92285156	-79.47509766	+3384
+1458241499.97170000	+16.81787109	+1.78857422	-1.77978516	+94.39453125	-58.90869141	-157.47802734	+5236	+16.48388672	+4.58789063	-1.76660156	+170.24414063	-82.22167969	-169.91455078	+6080	+16.37841797	+0.70751953	-5.39648438	+54.44824219	-45.87890625	-79.58496094	+3376
+1458241499.97589990	+16.81347656	+1.79296875	-1.77099609	+94.43847656	-58.93066406	-157.54394531	+5236	+16.48388672	+4.58789063	-1.73583984	+170.79345703	-82.15576172	-170.52978516	+6088	+16.37402344	+0.70751953	-5.38769531	+54.49218750	-45.85693359	-79.67285156	+3372
+1458241499.98009990	+16.81347656	+1.79296875	-1.76220703	+94.52636719	-58.97460938	-157.63183594	+5240	+16.48828125	+4.59228516	-1.70507813	+171.32080078	-82.06787109	-171.12304688	+6096	+16.37402344	+0.70312500	-5.37890625	+54.55810547	-45.83496094	-79.80468750	+3372
+1458241499.98420000	+16.81347656	+1.79736328	-1.74902344	+94.63623047	-59.01855469	-157.74169922	+5244	+16.49267578	+4.59667969	-1.66992188	+171.89208984	-81.97998047	-171.76025391	+6104	+16.36962891	+0.69433594	-5.36132813	+54.64599609	-45.79101563	-79.98046875	+3376
+1458241499.98840000	+16.81347656	+1.80615234	-1.73144531	+94.81201172	-59.06250000	-157.91748047	+5248	+16.49707031	+4.60107422	-1.63476563	+172.50732422	-81.87011719	-172.41943359	+6112	+16.36962891	+0.68994141	-5.35253906	+54.68994141	-45.76904297	-80.09033203	+3380
+1458241499.99260000	+16.81347656	+1.81494141	-1.70947266	+95.00976563	-59.10644531	-158.11523438	+5256	+16.50585938	+4.60986328	-1.59960938	+172.99072266	-81.80419922	-172.99072266	+6120	+16.36962891	+0.68554688	-5.34375000	+54.75585938	-45.72509766	-80.22216797	+3388
+1458241499.99670000	+16.81347656	+1.82373047	-1.68750000	+95.20751953	-59.15039063	-158.31298828	+5260	+16.51025391	+4.61425781	-1.56884766	+173.36425781	-81.73828125	-173.43017578	+6124	+16.36523438	+0.67675781	-5.33496094	+54.79980469	-45.68115234	-80.35400391	+3396
+1458241500.00090000	+16.80908203	+1.84130859	-1.65234375	+95.53710938	-59.19433594	-158.64257813	+5264	+16.51464844	+4.62304688	-1.53808594	+173.75976563	-81.67236328	-173.89160156	+6128	+16.36523438	+0.66796875	-5.32177734	+54.88769531	-45.61523438	-80.52978516	+3408
+1458241500.00510000	+16.80908203	+1.85449219	-1.62158203	+95.84472656	-59.23828125	-158.92822266	+5272	+16.51904297	+4.62744141	-1.51171875	+174.11132813	-81.65039063	-174.28710938	+6132	+16.36083984	+0.66357422	-5.30859375	+54.95361328	-45.54931641	-80.66162109	+3420
+1458241500.00920010	+16.80908203	+1.87207031	-1.59082031	+96.13037109	-59.26025391	-159.19189453	+5276	+16.51904297	+4.63183594	-1.49414063	+174.37500000	-81.65039063	-174.61669922	+6136	+16.35644531	+0.65917969	-5.29541016	+54.99755859	-45.50537109	-80.79345703	+3436
+1458241500.01340010	+16.80908203	+1.88964844	-1.55566406	+96.41601563	-59.30419922	-159.47753906	+5280	+16.51904297	+4.64062500	-1.48095703	+174.61669922	-81.69433594	-174.88037109	+6140	+16.35205078	+0.65917969	-5.27783203	+55.06347656	-45.46142578	-80.92529297	+3452
+1458241500.01760010	+16.80908203	+1.89843750	-1.52929688	+96.63574219	-59.32617188	-159.71923828	+5280	+16.51904297	+4.64501953	-1.47216797	+174.74853516	-81.73828125	-175.07812500	+6140	+16.35205078	+0.65917969	-5.26464844	+55.08544922	-45.41748047	-80.96923828	+3468
+1458241500.02169990	+16.80908203	+1.90722656	-1.50732422	+96.76757813	-59.34814453	-159.85107422	+5280	+16.51904297	+4.64501953	-1.46777344	+174.72656250	-81.80419922	-175.14404297	+6144	+16.35205078	+0.65478516	-5.25585938	+55.06347656	-45.41748047	-80.99121094	+3488
+1458241500.02589990	+16.80908203	+1.91162109	-1.48974609	+96.81152344	-59.32617188	-159.91699219	+5280	+16.51904297	+4.64941406	-1.46777344	+174.66064453	-81.91406250	-175.10009766	+6144	+16.35644531	+0.65917969	-5.25146484	+54.99755859	-45.39550781	-80.90332031	+3500
+1458241500.03010010	+16.80468750	+1.91601563	-1.48095703	+96.76757813	-59.32617188	-159.89501953	+5276	+16.51904297	+4.64941406	-1.47656250	+174.55078125	-82.06787109	-175.01220703	+6148	+16.35644531	+0.66796875	-5.25585938	+54.90966797	-45.41748047	-80.72753906	+3512
+1458241500.03420000	+16.80468750	+1.91162109	-1.48095703	+96.63574219	-59.32617188	-159.80712891	+5272	+16.51464844	+4.64941406	-1.48974609	+174.33105469	-82.24365234	-174.79248047	+6152	+16.35644531	+0.68115234	-5.26025391	+54.79980469	-45.41748047	-80.50781250	+3520
+1458241500.03839990	+16.80029297	+1.91162109	-1.48535156	+96.48193359	-59.30419922	-159.67529297	+5272	+16.50585938	+4.64941406	-1.50292969	+174.13330078	-82.41943359	-174.61669922	+6156	+16.35644531	+0.69433594	-5.26464844	+54.71191406	-45.43945313	-80.28808594	+3528
+1458241500.04259990	+16.79589844	+1.90283203	-1.49414063	+96.24023438	-59.30419922	-159.49951172	+5272	+16.50146484	+4.64501953	-1.51611328	+173.91357422	-82.57324219	-174.41894531	+6160	+16.35205078	+0.70751953	-5.27343750	+54.60205078	-45.46142578	-80.04638672	+3536
+1458241500.04670000	+16.79150391	+1.89843750	-1.50292969	+95.95458984	-59.28222656	-159.27978516	+5272	+16.49707031	+4.64062500	-1.53369141	+173.60595703	-82.74902344	-174.13330078	+6168	+16.35205078	+0.72070313	-5.27783203	+54.47021484	-45.50537109	-79.80468750	+3536
+1458241500.05090000	+16.78710938	+1.88964844	-1.51611328	+95.69091797	-59.28222656	-159.08203125	+5276	+16.49267578	+4.63623047	-1.55126953	+173.34228516	-82.90283203	-173.89160156	+6172	+16.35205078	+0.73828125	-5.28662109	+54.31640625	-45.54931641	-79.47509766	+3536
+1458241500.05500010	+16.78271484	+1.88085938	-1.52929688	+95.40527344	-59.26025391	-158.84033203	+5276	+16.49267578	+4.63183594	-1.56884766	+173.05664063	-83.05664063	-173.62792969	+6180	+16.35644531	+0.75146484	-5.29541016	+54.16259766	-45.61523438	-79.16748047	+3528
+1458241500.05920000	+16.77832031	+1.87207031	-1.54248047	+95.09765625	-59.23828125	-158.59863281	+5280	+16.48828125	+4.62744141	-1.58642578	+172.79296875	-83.21044922	-173.36425781	+6188	+16.35644531	+0.76904297	-5.29980469	+54.00878906	-45.63720703	-78.88183594	+3520
+1458241500.06340000	+16.77392578	+1.86328125	-1.55566406	+94.81201172	-59.19433594	-158.37890625	+5284	+16.48388672	+4.62304688	-1.59960938	+172.59521484	-83.34228516	-173.18847656	+6192	+16.35644531	+0.79101563	-5.31298828	+53.83300781	-45.68115234	-78.50830078	+3504
+1458241500.06750010	+16.76953125	+1.85449219	-1.56884766	+94.48242188	-59.17236328	-158.11523438	+5292	+16.47949219	+4.61865234	-1.60839844	+172.44140625	-83.45214844	-173.05664063	+6196	+16.35644531	+0.80419922	-5.31738281	+53.72314453	-45.68115234	-78.24462891	+3488
+1458241500.07170010	+16.76513672	+1.84570313	-1.58203125	+94.17480469	-59.15039063	-157.89550781	+5296	+16.47949219	+4.61425781	-1.61718750	+172.35351563	-83.56201172	-172.96875000	+6200	+16.35205078	+0.82177734	-5.32177734	+53.63525391	-45.68115234	-78.04687500	+3468
+1458241500.07590010	+16.76074219	+1.83691406	-1.59521484	+93.84521484	-59.10644531	-157.63183594	+5300	+16.47509766	+4.60986328	-1.62158203	+172.37548828	-83.62792969	-173.01269531	+6204	+16.34765625	+0.82617188	-5.31738281	+53.61328125	-45.68115234	-77.98095703	+3448
+1458241500.07999990	+16.75634766	+1.83251953	-1.60400391	+93.53759766	-59.08447266	-157.43408203	+5308	+16.47509766	+4.60986328	-1.62597656	+172.46337891	-83.67187500	-173.12255859	+6208	+16.34326172	+0.82177734	-5.30859375	+53.63525391	-45.65917969	-78.04687500	+3432
+1458241500.08419990	+16.75634766	+1.82812500	-1.60839844	+93.29589844	-59.04052734	-157.28027344	+5312	+16.47949219	+4.60986328	-1.62158203	+172.68310547	-83.69384766	-173.34228516	+6212	+16.34326172	+0.81738281	-5.29980469	+53.67919922	-45.61523438	-78.17871094	+3416
+1458241500.08839990	+16.75195313	+1.82812500	-1.61279297	+93.05419922	-58.97460938	-157.12646484	+5312	+16.47949219	+4.60986328	-1.61718750	+172.92480469	-83.69384766	-173.58398438	+6216	+16.34326172	+0.81298828	-5.29541016	+53.72314453	-45.57128906	-78.28857422	+3400
+1458241500.09250000	+16.75195313	+1.83251953	-1.60839844	+92.90039063	-58.93066406	-157.06054688	+5316	+16.48388672	+4.61425781	-1.60839844	+173.23242188	-83.69384766	-173.91357422	+6216	+16.34765625	+0.80419922	-5.28662109	+53.78906250	-45.52734375	-78.44238281	+3388
+1458241500.09670000	+16.75195313	+1.83691406	-1.59960938	+92.81250000	-58.88671875	-157.06054688	+5320	+16.48388672	+4.61865234	-1.59960938	+173.62792969	-83.67187500	-174.28710938	+6220	+16.34765625	+0.79980469	-5.27783203	+53.87695313	-45.46142578	-78.59619141	+3380
+1458241500.10089990	+16.75195313	+1.85009766	-1.57763672	+92.81250000	-58.84277344	-157.14843750	+5328	+16.48828125	+4.62304688	-1.58642578	+174.02343750	-83.62792969	-174.68261719	+6224	+16.34326172	+0.79541016	-5.26904297	+53.94287109	-45.39550781	-78.72802734	+3376
+1458241500.10500000	+16.75195313	+1.86328125	-1.55566406	+92.90039063	-58.77685547	-157.32421875	+5336	+16.49267578	+4.62744141	-1.57324219	+174.44091797	-83.58398438	-175.10009766	+6224	+16.34326172	+0.78662109	-5.26464844	+54.00878906	-45.35156250	-78.88183594	+3372
+1458241500.10920000	+16.75634766	+1.87646484	-1.52929688	+93.01025391	-58.73291016	-157.50000000	+5340	+16.49707031	+4.63183594	-1.56005859	+174.85839844	-83.51806641	-175.51757813	+6228	+16.33886719	+0.77783203	-5.25585938	+54.09667969	-45.28564453	-79.05761719	+3372
+1458241500.11340000	+16.76074219	+1.89843750	-1.49414063	+93.22998047	-58.68896484	-157.78564453	+5348	+16.50146484	+4.64062500	-1.54248047	+175.27587891	-83.47412109	-175.91308594	+6232	+16.33886719	+0.76904297	-5.24707031	+54.16259766	-45.21972656	-79.25537109	+3376
+1458241500.11750010	+16.76513672	+1.91601563	-1.45898438	+93.47167969	-58.64501953	-158.11523438	+5356	+16.50585938	+4.64941406	-1.52929688	+175.67138672	-83.38623047	-176.30859375	+6232	+16.33447266	+0.75585938	-5.23828125	+54.25048828	-45.15380859	-79.45312500	+3380
+1458241500.12170000	+16.76953125	+1.93798828	-1.43261719	+93.69140625	-58.60107422	-158.37890625	+5360	+16.51025391	+4.65380859	-1.51171875	+176.02294922	-83.34228516	-176.63818359	+6236	+16.33447266	+0.74707031	-5.22949219	+54.36035156	-45.08789063	-79.67285156	+3392
+1458241500.12590000	+16.77392578	+1.95556641	-1.40625000	+93.86718750	-58.55712891	-158.57666016	+5360	+16.51464844	+4.66259766	-1.50292969	+176.30859375	-83.27636719	-176.90185547	+6236	+16.33447266	+0.72949219	-5.21630859	+54.51416016	-44.95605469	-80.02441406	+3404
+1458241500.13000010	+16.77832031	+1.96875000	-1.38867188	+93.95507813	-58.49121094	-158.73046875	+5360	+16.51904297	+4.66699219	-1.48974609	+176.52832031	-83.23242188	-177.12158203	+6236	+16.33007813	+0.71630859	-5.20751953	+54.58007813	-44.84619141	-80.24414063	+3420
+1458241500.13420010	+16.77832031	+1.97753906	-1.37548828	+93.97705078	-58.44726563	-158.81835938	+5356	+16.51904297	+4.67138672	-1.48095703	+176.63818359	-83.21044922	-177.25341797	+6236	+16.33007813	+0.70751953	-5.20751953	+54.60205078	-44.78027344	-80.35400391	+3436
+1458241500.13829990	+16.77832031	+1.98632813	-1.36669922	+93.95507813	-58.40332031	-158.84033203	+5352	+16.52343750	+4.67578125	-1.47656250	+176.70410156	-83.18847656	-177.31933594	+6236	+16.32568359	+0.70312500	-5.21191406	+54.60205078	-44.71435547	-80.39794922	+3452
+1458241500.14249990	+16.77832031	+1.98193359	-1.36669922	+93.86718750	-58.35937500	-158.86230469	+5348	+16.52343750	+4.67578125	-1.47216797	+176.72607422	-83.16650391	-177.31933594	+6236	+16.32128906	+0.69873047	-5.21630859	+54.55810547	-44.67041016	-80.37597656	+3468
+1458241500.14669990	+16.77832031	+1.98193359	-1.37109375	+93.71337891	-58.29345703	-158.77441406	+5344	+16.52783203	+4.67578125	-1.47216797	+176.66015625	-83.16650391	-177.27539063	+6232	+16.32128906	+0.69873047	-5.21630859	+54.49218750	-44.67041016	-80.33203125	+3480
+1458241500.15080000	+16.77392578	+1.97314453	-1.37988281	+93.51562500	-58.24951172	-158.66455078	+5344	+16.52783203	+4.67138672	-1.47216797	+176.57226563	-83.18847656	-177.18750000	+6232	+16.32128906	+0.69873047	-5.22070313	+54.44824219	-44.69238281	-80.26611328	+3488
+1458241500.15500000	+16.77392578	+1.96435547	-1.39306641	+93.25195313	-58.18359375	-158.51074219	+5344	+16.52783203	+4.67138672	-1.47656250	+176.41845703	-83.21044922	-177.05566406	+6232	+16.32568359	+0.70312500	-5.22509766	+54.40429688	-44.71435547	-80.17822266	+3496
+1458241500.15920000	+16.76953125	+1.95117188	-1.40625000	+92.96630859	-58.11767578	-158.31298828	+5348	+16.52783203	+4.66699219	-1.48095703	+176.19873047	-83.23242188	-176.85791016	+6232	+16.32568359	+0.70751953	-5.22949219	+54.33837891	-44.73632813	-80.04638672	+3504
+1458241500.16330000	+16.76513672	+1.93798828	-1.42382813	+92.68066406	-58.07373047	-158.11523438	+5348	+16.52343750	+4.66259766	-1.48095703	+176.06689453	-83.25439453	-176.72607422	+6232	+16.33007813	+0.70751953	-5.23388672	+54.31640625	-44.73632813	-80.00244141	+3504
+1458241500.16750000	+16.76513672	+1.92480469	-1.44580078	+92.35107422	-58.00781250	-157.89550781	+5352	+16.52343750	+4.65820313	-1.48535156	+175.86914063	-83.27636719	-176.55029297	+6232	+16.33007813	+0.70751953	-5.23388672	+54.27246094	-44.75830078	-79.95849609	+3508
+1458241500.17170000	+16.76074219	+1.91162109	-1.46337891	+91.99951172	-57.96386719	-157.65380859	+5356	+16.52343750	+4.65380859	-1.48974609	+175.67138672	-83.29833984	-176.35253906	+6232	+16.33007813	+0.71191406	-5.23828125	+54.22851563	-44.75830078	-79.87060547	+3508
+1458241500.17580010	+16.75634766	+1.89404297	-1.48095703	+91.69189453	-57.89794922	-157.45605469	+5360	+16.52343750	+4.65380859	-1.49414063	+175.53955078	-83.32031250	-176.22070313	+6232	+16.33007813	+0.71630859	-5.24267578	+54.18457031	-44.78027344	-79.78271484	+3508
+1458241500.18000010	+16.75195313	+1.88085938	-1.49853516	+91.40625000	-57.85400391	-157.28027344	+5364	+16.51904297	+4.64941406	-1.49853516	+175.36376953	-83.34228516	-176.06689453	+6232	+16.33007813	+0.71630859	-5.24267578	+54.14062500	-44.82421875	-79.67285156	+3508
+1458241500.18420000	+16.75195313	+1.86328125	-1.50732422	+91.14257813	-57.81005859	-157.14843750	+5368	+16.51904297	+4.64501953	-1.49853516	+175.18798828	-83.36425781	-175.89111328	+6232	+16.33007813	+0.72070313	-5.24707031	+54.09667969	-44.84619141	-79.58496094	+3504
+1458241500.18829990	+16.74755859	+1.85009766	-1.52050781	+90.87890625	-57.76611328	-156.99462891	+5368	+16.51904297	+4.64062500	-1.50292969	+174.85839844	-83.38623047	-175.58349609	+6232	+16.33886719	+0.73388672	-5.25146484	+53.94287109	-44.95605469	-79.25537109	+3496
+1458241500.19250010	+16.74755859	+1.84130859	-1.53369141	+90.61523438	-57.72216797	-156.84082031	+5372	+16.51464844	+4.63623047	-1.50732422	+174.52880859	-83.43017578	-175.23193359	+6236	+16.34326172	+0.74267578	-5.25585938	+53.83300781	-45.02197266	-79.03564453	+3480
+1458241500.19670010	+16.74755859	+1.83251953	-1.53808594	+90.41748047	-57.70019531	-156.73095703	+5372	+16.51464844	+4.63183594	-1.51171875	+174.17724609	-83.47412109	-174.88037109	+6236	+16.34765625	+0.74707031	-5.25585938	+53.76708984	-45.04394531	-78.85986328	+3460
+1458241500.20079990	+16.74755859	+1.82812500	-1.54248047	+90.26367188	-57.70019531	-156.68701172	+5372	+16.51025391	+4.61865234	-1.51611328	+173.18847656	-83.54003906	-173.86962891	+6240	+16.34765625	+0.74707031	-5.25585938	+53.74511719	-45.04394531	-78.75000000	+3444
+1458241500.20499990	+16.74755859	+1.82812500	-1.54248047	+90.15380859	-57.67822266	-156.64306641	+5372	+16.50585938	+4.61425781	-1.51611328	+172.28759766	-83.62792969	-172.90283203	+6240	+16.34326172	+0.74267578	-5.25146484	+53.78906250	-45.02197266	-78.75000000	+3424
+1458241500.20910000	+16.74755859	+1.82812500	-1.53369141	+90.08789063	-57.70019531	-156.68701172	+5372	+16.50146484	+4.60986328	-1.51611328	+171.45263672	-83.67187500	-172.00195313	+6244	+16.34326172	+0.74267578	-5.24267578	+53.85498047	-44.97802734	-78.81591797	+3408
+1458241500.21330000	+16.75195313	+1.83251953	-1.52490234	+90.06591797	-57.72216797	-156.75292969	+5372	+16.49707031	+4.60546875	-1.51171875	+169.38720703	-83.78173828	-169.78271484	+6248	+16.33886719	+0.73828125	-5.23388672	+53.94287109	-44.93408203	-78.90380859	+3396
+1458241500.21750000	+16.75634766	+1.84130859	-1.50732422	+90.06591797	-57.76611328	-156.84082031	+5372	+16.49707031	+4.60546875	-1.50292969	+167.73925781	-83.86962891	-167.95898438	+6252	+16.33886719	+0.72949219	-5.22509766	+54.03076172	-44.89013672	-79.03564453	+3388
+1458241500.22160010	+16.75634766	+1.85449219	-1.48974609	+90.10986328	-57.83203125	-156.95068359	+5372	+16.49707031	+4.61425781	-1.48974609	+166.44287109	-83.89160156	-166.50878906	+6256	+16.33886719	+0.72070313	-5.21630859	+54.14062500	-44.80224609	-79.21142578	+3384
+1458241500.22580000	+16.76074219	+1.87207031	-1.46777344	+90.15380859	-57.91992188	-157.03857422	+5376	+16.50146484	+4.63623047	-1.46777344	+164.31152344	-83.91357422	-164.13574219	+6268	+16.33447266	+0.71191406	-5.21191406	+54.18457031	-44.75830078	-79.27734375	+3380
+1458241500.23000000	+16.76513672	+1.88525391	-1.45019531	+90.15380859	-58.02978516	-157.10449219	+5372	+16.50585938	+4.64941406	-1.45019531	+162.55371094	-83.93554688	-162.18017578	+6272	+16.33447266	+0.70751953	-5.21191406	+54.22851563	-44.69238281	-79.34326172	+3380
+1458241500.23410010	+16.76953125	+1.90283203	-1.42822266	+90.15380859	-58.13964844	-157.17041016	+5372	+16.51025391	+4.66699219	-1.43701172	+160.64208984	-83.93554688	-160.09277344	+6280	+16.33007813	+0.70312500	-5.20751953	+54.29443359	-44.62646484	-79.43115234	+3376
+1458241500.23830010	+16.76953125	+1.92480469	-1.40625000	+90.13183594	-58.29345703	-157.21435547	+5372	+16.51464844	+4.68017578	-1.43261719	+157.43408203	-84.00146484	-156.70898438	+6284	+16.32568359	+0.69873047	-5.20312500	+54.38232422	-44.53857422	-79.54101563	+3380
+1458241500.24250010	+16.77392578	+1.94238281	-1.38427734	+90.06591797	-58.46923828	-157.23632813	+5372	+16.51904297	+4.68896484	-1.43701172	+154.27001953	-84.02343750	-153.39111328	+6284	+16.31689453	+0.68994141	-5.19873047	+54.49218750	-44.45068359	-79.62890625	+3388
+1458241500.24659990	+16.77392578	+1.95117188	-1.36230469	+89.91210938	-58.62304688	-157.19238281	+5368	+16.52343750	+4.69335938	-1.42822266	+151.17187500	-83.95751953	-150.18310547	+6288	+16.31250000	+0.68554688	-5.19433594	+54.55810547	-44.36279297	-79.73876953	+3396
+1458241500.25079990	+16.77832031	+1.96435547	-1.35351563	+89.60449219	-58.84277344	-156.99462891	+5364	+16.52343750	+4.70214844	-1.43701172	+146.29394531	-83.95751953	-145.19531250	+6292	+16.29931641	+0.67236328	-5.18554688	+54.71191406	-44.23095703	-79.89257813	+3408
+1458241500.25500010	+16.77832031	+1.96875000	-1.34912109	+89.18701172	-59.04052734	-156.68701172	+5356	+16.52783203	+4.71093750	-1.45019531	+141.78955078	-83.84765625	-140.55908203	+6292	+16.29052734	+0.66796875	-5.18115234	+54.84375000	-44.09912109	-79.95849609	+3420
+1458241500.25910000	+16.77832031	+1.96875000	-1.34912109	+88.68164063	-59.23828125	-156.31347656	+5348	+16.52783203	+4.71972656	-1.45019531	+137.65869141	-83.62792969	-136.31835938	+6292	+16.28613281	+0.66357422	-5.17675781	+54.90966797	-44.01123047	-80.00244141	+3436
+1458241500.26329990	+16.77832031	+1.96435547	-1.36230469	+87.97851563	-59.43603516	-155.74218750	+5344	+16.52783203	+4.72412109	-1.47216797	+131.68212891	-83.47412109	-130.23193359	+6296	+16.28173828	+0.65917969	-5.17675781	+54.97558594	-43.92333984	-79.95849609	+3452
+1458241500.26749990	+16.77832031	+1.95117188	-1.37988281	+87.14355469	-59.63378906	-155.08300781	+5344	+16.52783203	+4.72412109	-1.49853516	+125.99121094	-83.18847656	-124.49707031	+6296	+16.27734375	+0.65917969	-5.17675781	+55.01953125	-43.85742188	-79.84863281	+3464
+1458241500.27160000	+16.77832031	+1.92919922	-1.40185547	+86.28662109	-59.80957031	-154.40185547	+5344	+16.52783203	+4.72412109	-1.51171875	+121.33300781	-82.74902344	-119.75097656	+6296	+16.27294922	+0.66796875	-5.18554688	+54.99755859	-43.83544922	-79.67285156	+3476
+1458241500.27580000	+16.77392578	+1.90722656	-1.42382813	+85.27587891	-60.00732422	-153.58886719	+5348	+16.52783203	+4.71533203	-1.54248047	+115.59814453	-82.24365234	-114.01611328	+6304	+16.27294922	+0.67236328	-5.18994141	+54.99755859	-43.83544922	-79.51904297	+3484
+1458241500.28000000	+16.77392578	+1.88525391	-1.45458984	+84.24316406	-60.20507813	-152.70996094	+5352	+16.52343750	+4.71972656	-1.57324219	+110.78613281	-81.62841797	-109.13818359	+6304	+16.27294922	+0.68115234	-5.18994141	+54.99755859	-43.85742188	-79.36523438	+3488
+1458241500.28410010	+16.77392578	+1.85888672	-1.47656250	+83.23242188	-60.40283203	-151.87500000	+5356	+16.52783203	+4.72412109	-1.58203125	+107.64404297	-80.90332031	-105.95214844	+6308	+16.27734375	+0.68554688	-5.19433594	+54.99755859	-43.90136719	-79.21142578	+3492
+1458241500.28830000	+16.77832031	+1.83251953	-1.50732422	+82.02392578	-60.62255859	-150.79833984	+5364	+16.52783203	+4.72412109	-1.61279297	+103.35937500	-80.11230469	-101.62353516	+6308	+16.28173828	+0.69433594	-5.19873047	+54.97558594	-43.94531250	-79.05761719	+3488
+1458241500.29239990	+16.78271484	+1.81054688	-1.54248047	+80.74951172	-60.84228516	-149.63378906	+5368	+16.52783203	+4.73291016	-1.64355469	+99.82177734	-79.23339844	-98.02001953	+6312	+16.29052734	+0.70312500	-5.20312500	+54.99755859	-43.98925781	-78.90380859	+3480
+1458241500.29660010	+16.78271484	+1.78417969	-1.56445313	+79.58496094	-61.08398438	-148.60107422	+5372	+16.52783203	+4.74609375	-1.66113281	+97.55859375	-78.24462891	-95.69091797	+6312	+16.29492188	+0.71191406	-5.21191406	+54.99755859	-44.01123047	-78.72802734	+3468
+1458241500.30080010	+16.78710938	+1.75781250	-1.58642578	+78.11279297	-61.36962891	-147.26074219	+5380	+16.52783203	+4.74609375	-1.68750000	+94.79003906	-77.16796875	-92.90039063	+6316	+16.29931641	+0.72070313	-5.22070313	+55.04150391	-44.05517578	-78.57421875	+3452
+1458241500.30489990	+16.78710938	+1.73583984	-1.61279297	+76.70654297	-61.65527344	-145.89843750	+5384	+16.52783203	+4.75927734	-1.71826172	+92.54882813	-76.06933594	-90.59326172	+6320	+16.29931641	+0.72509766	-5.22509766	+55.10742188	-44.07714844	-78.48632813	+3436
+1458241500.30909990	+16.79150391	+1.71826172	-1.62158203	+75.47607422	-62.00683594	-144.73388672	+5384	+16.53662109	+4.77246094	-1.73144531	+91.07666016	-74.90478516	-89.09912109	+6320	+16.29931641	+0.72949219	-5.23388672	+55.17333984	-44.07714844	-78.42041016	+3416
+1458241500.31329990	+16.80468750	+1.70068359	-1.62597656	+73.82812500	-62.46826172	-143.10791016	+5384	+16.54101563	+4.78564453	-1.75781250	+89.38476563	-73.67431641	-87.36328125	+6324	+16.29492188	+0.72949219	-5.23828125	+55.26123047	-44.07714844	-78.44238281	+3396
+1458241500.31740000	+16.81347656	+1.69189453	-1.63037109	+72.35595703	-62.90771484	-141.59179688	+5380	+16.54980469	+4.81201172	-1.77978516	+88.04443359	-72.44384766	-85.93505859	+6332	+16.29931641	+0.72509766	-5.23828125	+55.39306641	-44.05517578	-78.57421875	+3376
+1458241500.32160000	+16.82666016	+1.69189453	-1.60839844	+71.12548828	-63.43505859	-140.36132813	+5376	+16.56298828	+4.83837891	-1.78857422	+87.27539063	-71.16943359	-85.14404297	+6332	+16.29931641	+0.71630859	-5.24267578	+55.54687500	-43.98925781	-78.70605469	+3356
+1458241500.32579990	+16.83984375	+1.68310547	-1.59082031	+69.30175781	-64.00634766	-138.51562500	+5372	+16.57177734	+4.86474609	-1.80615234	+86.24267578	-69.82910156	-84.02343750	+6336	+16.29492188	+0.70312500	-5.24267578	+55.65673828	-43.92333984	-78.85986328	+3340
+1458241500.32990000	+16.85302734	+1.67871094	-1.58203125	+67.43408203	-64.51171875	-136.62597656	+5364	+16.58496094	+4.89550781	-1.82373047	+85.38574219	-68.48876953	-83.10058594	+6340	+16.29492188	+0.68994141	-5.24267578	+55.78857422	-43.83544922	-79.05761719	+3328
+1458241500.33410000	+16.86621094	+1.67871094	-1.55126953	+65.72021484	-65.14892578	-134.91210938	+5356	+16.59814453	+4.92626953	-1.84130859	+84.70458984	-67.08251953	-82.37548828	+6344	+16.28613281	+0.67236328	-5.24707031	+55.92041016	-43.72558594	-79.23339844	+3320
+1458241500.33830000	+16.87939453	+1.66552734	-1.52490234	+63.69873047	-65.69824219	-132.91259766	+5348	+16.60693359	+4.95703125	-1.85009766	+84.17724609	-65.69824219	-81.80419922	+6344	+16.27294922	+0.65478516	-5.25146484	+56.05224609	-43.59375000	-79.45312500	+3316
+1458241500.34240010	+16.88818359	+1.65673828	-1.50732422	+61.41357422	-66.26953125	-130.64941406	+5340	+16.61572266	+4.98779297	-1.85888672	+83.75976563	-64.29199219	-81.36474609	+6348	+16.25976563	+0.63281250	-5.25146484	+56.18408203	-43.46191406	-79.67285156	+3316
+1458241500.34660010	+16.91015625	+1.65234375	-1.47216797	+59.10644531	-66.90673828	-128.36425781	+5332	+16.63769531	+5.01416016	-1.88085938	+83.18847656	-62.88574219	-80.81542969	+6352	+16.24658203	+0.60644531	-5.25146484	+56.33789063	-43.33007813	-79.93652344	+3320
+1458241500.35080000	+16.92333984	+1.64355469	-1.45019531	+56.31591797	-67.39013672	-125.63964844	+5316	+16.64648438	+5.04931641	-1.90722656	+82.74902344	-61.47949219	-80.33203125	+6356	+16.23339844	+0.57128906	-5.25146484	+56.51367188	-43.15429688	-80.28808594	+3332
+1458241500.35489990	+16.93652344	+1.62597656	-1.43701172	+53.32763672	-67.82958984	-122.71728516	+5304	+16.65966797	+5.07568359	-1.92919922	+82.33154297	-60.07324219	-79.93652344	+6356	+16.22021484	+0.53613281	-5.24707031	+56.64550781	-42.97851563	-80.57373047	+3344
+1458241500.35910010	+16.94970703	+1.61279297	-1.41943359	+50.22949219	-68.22509766	-119.66308594	+5292	+16.67285156	+5.09326172	-1.95996094	+81.80419922	-58.62304688	-79.45312500	+6356	+16.21142578	+0.50537109	-5.24707031	+56.73339844	-42.84667969	-80.83740234	+3360
+1458241500.36319990	+16.94970703	+1.59082031	-1.41503906	+46.80175781	-68.46679688	-116.36718750	+5276	+16.67724609	+5.12402344	-1.98193359	+81.56250000	-57.26074219	-79.18945313	+6356	+16.19824219	+0.47021484	-5.25585938	+56.79931641	-42.58300781	-80.99121094	+3380
+1458241500.36739990	+16.95410156	+1.55566406	-1.41503906	+43.19824219	-68.62060547	-112.98339844	+5264	+16.68164063	+5.13281250	-2.00390625	+81.21093750	-55.89843750	-78.90380859	+6356	+16.17626953	+0.44384766	-5.26904297	+56.77734375	-42.40722656	-80.99121094	+3400
+1458241500.37159990	+16.96289063	+1.52929688	-1.43261719	+39.55078125	-68.55468750	-109.46777344	+5256	+16.69482422	+5.13281250	-2.06542969	+80.50781250	-54.49218750	-78.24462891	+6356	+16.16748047	+0.42187500	-5.27343750	+56.77734375	-42.29736328	-81.03515625	+3416
+1458241500.37570000	+16.96728516	+1.50292969	-1.45458984	+35.94726563	-68.44482422	-105.99609375	+5252	+16.69482422	+5.15478516	-2.11376953	+80.22216797	-53.21777344	-77.93701172	+6360	+16.15869141	+0.40429688	-5.28222656	+56.73339844	-42.16552734	-80.96923828	+3436
+1458241500.37990000	+16.96728516	+1.46337891	-1.47216797	+32.51953125	-68.20312500	-102.78808594	+5248	+16.69921875	+5.14599609	-2.15771484	+79.82666016	-51.94335938	-77.62939453	+6360	+16.14990234	+0.39111328	-5.29541016	+56.66748047	-42.05566406	-80.88134766	+3452
+1458241500.38410000	+16.97607422	+1.42822266	-1.52050781	+29.26757813	-67.74169922	-99.71191406	+5248	+16.70800781	+5.13281250	-2.23681641	+79.12353516	-50.62500000	-76.99218750	+6368	+16.14550781	+0.37353516	-5.29980469	+56.60156250	-41.96777344	-80.81542969	+3460
+1458241500.38820000	+16.97607422	+1.39306641	-1.56445313	+26.16943359	-67.23632813	-96.85546875	+5252	+16.71240234	+5.14160156	-2.31152344	+78.72802734	-49.41650391	-76.50878906	+6372	+16.14990234	+0.36035156	-5.30859375	+56.51367188	-41.87988281	-80.66162109	+3468
+1458241500.39240000	+16.98046875	+1.34472656	-1.61279297	+23.40087891	-66.66503906	-94.35058594	+5256	+16.71679688	+5.12841797	-2.39062500	+78.24462891	-48.20800781	-76.00341797	+6376	+16.14990234	+0.35156250	-5.32617188	+56.38183594	-41.77001953	-80.46386719	+3472
+1458241500.39660000	+16.98486328	+1.30517578	-1.68310547	+20.96191406	-65.83007813	-92.15332031	+5264	+16.71679688	+5.11083984	-2.49169922	+77.56347656	-46.95556641	-75.27832031	+6384	+16.14550781	+0.34277344	-5.34375000	+56.22802734	-41.63818359	-80.20019531	+3472
+1458241500.40070010	+16.98486328	+1.26562500	-1.74462891	+18.76464844	-65.14892578	-90.21972656	+5272	+16.71679688	+5.10205078	-2.57080078	+77.25585938	-45.87890625	-74.86083984	+6388	+16.14111328	+0.33398438	-5.36572266	+56.05224609	-41.46240234	-79.91455078	+3468
+1458241500.40490010	+16.98486328	+1.22607422	-1.80175781	+16.91894531	-64.46777344	-88.63769531	+5284	+16.71679688	+5.08447266	-2.64990234	+76.86035156	-44.80224609	-74.39941406	+6396	+16.13671875	+0.32519531	-5.39208984	+55.89843750	-41.28662109	-79.60693359	+3464
+1458241500.40910010	+16.98925781	+1.19091797	-1.87646484	+15.38085938	-63.58886719	-87.36328125	+5296	+16.72119141	+5.06250000	-2.76416016	+76.28906250	-43.68164063	-73.71826172	+6408	+16.13232422	+0.31640625	-5.41406250	+55.74462891	-41.13281250	-79.32128906	+3452
+1458241500.41319990	+16.99804688	+1.15576172	-1.93798828	+14.04052734	-62.90771484	-86.26464844	+5308	+16.72558594	+5.05371094	-2.86523438	+75.95947266	-42.67089844	-73.19091797	+6416	+16.12792969	+0.30322266	-5.43603516	+55.56884766	-40.91308594	-79.05761719	+3440
+1458241500.41739990	+17.00683594	+1.12500000	-1.99072266	+13.02978516	-62.27050781	-85.49560547	+5312	+16.72998047	+5.04492188	-2.96630859	+75.65185547	-41.68212891	-72.68554688	+6424	+16.12792969	+0.28564453	-5.45361328	+55.43701172	-40.69335938	-78.88183594	+3424
+1458241500.42160010	+17.01123047	+1.09863281	-2.05224609	+12.30468750	-61.50146484	-84.96826172	+5320	+16.72998047	+5.03613281	-3.07177734	+75.32226563	-40.69335938	-72.11425781	+6432	+16.12353516	+0.26806641	-5.47998047	+55.30517578	-40.42968750	-78.70605469	+3404
+1458241500.42569990	+17.02001953	+1.07226563	-2.10058594	+11.64550781	-60.90820313	-84.57275391	+5328	+16.73437500	+5.03173828	-3.16845703	+75.12451172	-39.77050781	-71.69677734	+6432	+16.12353516	+0.25927734	-5.48437500	+55.26123047	-40.34179688	-78.66210938	+3380
+1458241500.42989990	+17.02880859	+1.05908203	-2.14453125	+11.22802734	-60.33691406	-84.35302734	+5328	+16.73876953	+5.03173828	-3.26074219	+74.94873047	-38.86962891	-71.23535156	+6432	+16.11914063	+0.25048828	-5.49755859	+55.19531250	-40.18798828	-78.61816406	+3356
+1458241500.43409990	+17.03320313	+1.04589844	-2.18847656	+11.05224609	-59.74365234	-84.33105469	+5332	+16.74316406	+5.02734375	-3.34863281	+74.77294922	-38.01269531	-70.81787109	+6432	+16.11474609	+0.23730469	-5.51074219	+55.15136719	-39.99023438	-78.55224609	+3336
+1458241500.43820000	+17.04199219	+1.03710938	-2.21484375	+10.94238281	-59.34814453	-84.37500000	+5332	+16.74755859	+5.02734375	-3.42333984	+74.68505859	-37.24365234	-70.55419922	+6428	+16.11035156	+0.21093750	-5.52832031	+55.06347656	-39.68261719	-78.50830078	+3320
+1458241500.44240000	+17.04638672	+1.04150391	-2.22802734	+11.07421875	-58.97460938	-84.61669922	+5324	+16.75195313	+5.02734375	-3.49365234	+74.64111328	-36.47460938	-70.26855469	+6424	+16.09716797	+0.18457031	-5.54589844	+54.99755859	-39.33105469	-78.48632813	+3300
+1458241500.44650010	+17.05957031	+1.04589844	-2.24560547	+11.40380859	-58.60107422	-85.03417969	+5316	+16.76513672	+5.03173828	-3.56396484	+74.55322266	-35.74951172	-69.96093750	+6412	+16.08837891	+0.15380859	-5.55908203	+54.95361328	-38.93554688	-78.53027344	+3288
+1458241500.45070000	+17.06835938	+1.05029297	-2.25439453	+11.73339844	-58.27148438	-85.47363281	+5308	+16.77392578	+5.03613281	-3.63427734	+74.50927734	-35.04638672	-69.69726563	+6404	+16.07080078	+0.10107422	-5.58544922	+54.86572266	-38.25439453	-78.64013672	+3280
+1458241500.45490000	+17.08154297	+1.05908203	-2.26318359	+12.23876953	-57.96386719	-86.04492188	+5292	+16.78710938	+5.04052734	-3.70458984	+74.44335938	-34.34326172	-69.41162109	+6388	+16.05322266	+0.04394531	-5.60302734	+54.79980469	-37.59521484	-78.79394531	+3272
+1458241500.45900010	+17.09472656	+1.06787109	-2.26757813	+12.87597656	-57.63427734	-86.79199219	+5280	+16.80029297	+5.04052734	-3.75732422	+74.42138672	-33.70605469	-69.19189453	+6372	+16.03564453	-0.00878906	-5.61621094	+54.75585938	-36.95800781	-78.96972656	+3272
+1458241500.46320010	+17.10351563	+1.08105469	-2.28076172	+13.53515625	-57.26074219	-87.51708984	+5268	+16.81347656	+5.04492188	-3.81005859	+74.37744141	-33.09082031	-68.99414063	+6348	+16.00927734	-0.09667969	-5.64257813	+54.64599609	-35.85937500	-79.25537109	+3284
+1458241500.46740010	+17.10791016	+1.08984375	-2.28955078	+14.26025391	-56.88720703	-88.33007813	+5252	+16.82666016	+5.03173828	-3.86279297	+74.22363281	-32.45361328	-68.73046875	+6328	+15.98291016	-0.16259766	-5.66015625	+54.58007813	-35.00244141	-79.43115234	+3292
+1458241500.47149990	+17.12109375	+1.10302734	-2.29833984	+15.11718750	-56.51367188	-89.27490234	+5232	+16.84423828	+5.01416016	-3.92431641	+74.02587891	-31.86035156	-68.42285156	+6308	+15.95654297	-0.21093750	-5.66894531	+54.55810547	-34.29931641	-79.62890625	+3304
+1458241500.47569990	+17.12988281	+1.11621094	-2.30273438	+15.99609375	-56.14013672	-90.19775391	+5216	+16.85302734	+5.00097656	-3.98583984	+73.82812500	-31.24511719	-68.11523438	+6288	+15.93017578	-0.27685547	-5.67773438	+54.49218750	-33.37646484	-79.84863281	+3320
+1458241500.47989990	+17.14306641	+1.12060547	-2.30712891	+16.87500000	-55.76660156	-91.20849609	+5196	+16.87060547	+4.97460938	-4.04736328	+73.54248047	-30.62988281	-67.78564453	+6268	+15.90380859	-0.33398438	-5.68652344	+54.38232422	-32.65136719	-80.00244141	+3336
+1458241500.48400000	+17.16064453	+1.12500000	-2.32470703	+17.86376953	-55.28320313	-92.30712891	+5180	+16.89257813	+4.94824219	-4.11328125	+73.23486328	-30.05859375	-67.43408203	+6248	+15.89062500	-0.38671875	-5.67773438	+54.31640625	-32.01416016	-80.24414063	+3352
+1458241500.48819990	+17.16943359	+1.13378906	-2.35986328	+18.78662109	-54.64599609	-93.31787109	+5168	+16.91015625	+4.92187500	-4.18798828	+72.88330078	-29.44335938	-67.01660156	+6228	+15.87744141	-0.44384766	-5.68652344	+54.18457031	-31.26708984	-80.28808594	+3368
+1458241500.49239990	+17.18261719	+1.12500000	-2.39941406	+19.64355469	-54.00878906	-94.37255859	+5160	+16.92773438	+4.87792969	-4.26708984	+72.42187500	-28.80615234	-66.51123047	+6212	+15.86425781	-0.48339844	-5.69531250	+54.05273438	-30.58593750	-80.24414063	+3384
+1458241500.49650000	+17.19580078	+1.11181641	-2.43896484	+20.52246094	-53.32763672	-95.42724609	+5148	+16.94091797	+4.82519531	-4.35937500	+71.85058594	-28.19091797	-65.93994141	+6196	+15.85107422	-0.52734375	-5.69531250	+53.92089844	-29.94873047	-80.26611328	+3400
+1458241500.50070000	+17.20019531	+1.10742188	-2.48291016	+21.40136719	-52.55859375	-96.43798828	+5140	+16.94531250	+4.77685547	-4.44726563	+71.34521484	-27.57568359	-65.36865234	+6176	+15.83789063	-0.56689453	-5.71289063	+53.74511719	-29.26757813	-80.11230469	+3412
+1458241500.50490000	+17.20898438	+1.08544922	-2.53125000	+22.14843750	-51.76757813	-97.38281250	+5132	+16.95410156	+4.71093750	-4.54833984	+70.68603516	-26.96044922	-64.70947266	+6168	+15.82031250	-0.60205078	-5.73046875	+53.54736328	-28.60839844	-79.93652344	+3420
+1458241500.50900010	+17.22216797	+1.05908203	-2.59277344	+22.91748047	-50.93261719	-98.37158203	+5124	+16.96728516	+4.63623047	-4.65820313	+69.89501953	-26.36718750	-63.94042969	+6164	+15.81152344	-0.63720703	-5.72607422	+53.39355469	-28.05908203	-79.87060547	+3420
+1458241500.51320000	+17.23095703	+1.04589844	-2.65429688	+23.70849609	-50.03173828	-99.27246094	+5116	+16.98486328	+4.57031250	-4.76367188	+69.21386719	-25.88378906	-63.28125000	+6156	+15.80712891	-0.67236328	-5.73046875	+53.21777344	-27.46582031	-79.69482422	+3412
+1458241500.52150010	+17.25292969	+0.98876953	-2.78173828	+25.20263672	-48.18603516	-101.09619141	+5104	+17.00683594	+4.42089844	-4.97900391	+67.58789063	-24.98291016	-61.65527344	+6144	+15.79833984	-0.76025391	-5.73486328	+52.84423828	-26.21337891	-79.40917969	+3392
+1458241500.52570010	+17.26171875	+0.97558594	-2.86083984	+25.94970703	-47.13134766	-101.86523438	+5100	+17.02001953	+4.35058594	-5.07568359	+66.84082031	-24.74121094	-60.90820313	+6128	+15.79833984	-0.79980469	-5.74804688	+52.60253906	-25.55419922	-79.14550781	+3376
+1458241500.52979990	+17.27050781	+0.94482422	-2.93994141	+26.63085938	-46.03271484	-102.59033203	+5100	+17.02880859	+4.27148438	-5.17675781	+65.93994141	-24.52148438	-60.00732422	+6124	+15.79394531	-0.83496094	-5.76123047	+52.40478516	-24.87304688	-78.88183594	+3356
+1458241500.53399990	+17.27929688	+0.90966797	-3.01025391	+27.31201172	-45.00000000	-103.38134766	+5100	+17.03759766	+4.17480469	-5.29101563	+64.81933594	-24.36767578	-58.93066406	+6120	+15.77636719	-0.87011719	-5.76562500	+52.25097656	-24.19189453	-78.64013672	+3332
+1458241500.53819990	+17.28808594	+0.89648438	-3.07177734	+28.14697266	-43.98925781	-104.06250000	+5096	+17.05957031	+4.10009766	-5.36572266	+63.96240234	-24.56542969	-58.13964844	+6104	+15.76318359	-0.90527344	-5.77001953	+52.07519531	-23.46679688	-78.37646484	+3304
+1458241500.54230000	+17.29248047	+0.87890625	-3.13769531	+28.95996094	-42.93457031	-104.78759766	+5092	+17.08154297	+4.02539063	-5.43603516	+63.01757813	-24.85107422	-57.19482422	+6092	+15.75000000	-0.95361328	-5.77441406	+51.85546875	-22.67578125	-78.15673828	+3276
+1458241500.54650000	+17.30566406	+0.85693359	-3.19482422	+29.79492188	-41.92382813	-105.55664063	+5092	+17.10791016	+3.93750000	-5.51953125	+61.78710938	-25.22460938	-56.07421875	+6076	+15.73681641	-1.00195313	-5.76562500	+51.70166016	-21.92871094	-78.04687500	+3252
+1458241500.55069990	+17.31445313	+0.86572266	-3.25195313	+30.82763672	-40.86914063	-106.17187500	+5088	+17.15185547	+3.87158203	-5.55029297	+60.86425781	-26.03759766	-55.23925781	+6048	+15.72363281	-1.05468750	-5.75683594	+51.50390625	-21.13769531	-77.87109375	+3220
+1458241500.55900000	+17.33203125	+0.84375000	-3.34863281	+32.84912109	-38.75976563	-107.60009766	+5068	+17.21337891	+3.70898438	-5.61181641	+58.38134766	-27.90527344	-52.95410156	+5988	+15.69287109	-1.17773438	-5.74804688	+51.15234375	-19.33593750	-77.60742188	+3176
+1458241500.56320000	+17.33642578	+0.86132813	-3.37939453	+34.10156250	-37.77099609	-108.23730469	+5056	+17.25292969	+3.64746094	-5.59863281	+57.30468750	-29.31152344	-51.89941406	+5948	+15.66210938	-1.23486328	-5.74804688	+50.95458984	-18.36914063	-77.38769531	+3160
+1458241500.56730010	+17.34082031	+0.85693359	-3.41455078	+35.24414063	-36.71630859	-108.83056641	+5040	+17.28808594	+3.56835938	-5.58105469	+55.96435547	-30.78369141	-50.66894531	+5916	+15.63134766	-1.30078125	-5.75244141	+50.75683594	-17.35839844	-77.18994141	+3152
+1458241500.57150010	+17.34521484	+0.84814453	-3.44531250	+36.38671875	-35.63964844	-109.48974609	+5024	+17.32763672	+3.47167969	-5.58105469	+54.27246094	-32.27783203	-49.15283203	+5876	+15.60058594	-1.36669922	-5.73925781	+50.58105469	-16.39160156	-77.05810547	+3148
+1458241500.57570000	+17.34521484	+0.87890625	-3.46289063	+37.88085938	-34.73876953	-110.08300781	+5012	+17.37597656	+3.38378906	-5.51953125	+52.82226563	-34.27734375	-47.96630859	+5840	+15.56542969	-1.42822266	-5.73046875	+50.44921875	-15.42480469	-76.86035156	+3144
+1458241500.57979990	+17.34082031	+0.89208984	-3.48046875	+39.26513672	-33.77197266	-110.67626953	+4992	+17.41113281	+3.27832031	-5.43603516	+51.17431641	-36.34277344	-46.62597656	+5808	+15.53027344	-1.50732422	-5.72167969	+50.22949219	-14.43603516	-76.68457031	+3152
+1458241500.58820010	+17.32324219	+0.92285156	-3.52441406	+42.03369141	-31.75048828	-111.57714844	+4960	+17.45068359	+3.05859375	-5.28662109	+47.37304688	-40.42968750	-43.39599609	+5736	+15.46875000	-1.65673828	-5.69531250	+49.83398438	-12.50244141	-76.28906250	+3184
+1458241500.59229990	+17.31005859	+0.91406250	-3.56396484	+43.24218750	-30.67382813	-111.86279297	+4948	+17.45947266	+2.92675781	-5.20312500	+45.24169922	-42.45117188	-41.57226563	+5700	+15.43359375	-1.73144531	-5.69091797	+49.65820313	-11.55761719	-75.95947266	+3204
+1458241500.59649990	+17.29248047	+0.89648438	-3.59912109	+44.38476563	-29.59716797	-112.08251953	+4944	+17.45507813	+2.78613281	-5.12402344	+42.89062500	-44.38476563	-39.59472656	+5664	+15.39843750	-1.80615234	-5.68212891	+49.43847656	-10.65673828	-75.67382813	+3228
+1458241500.60060000	+17.26611328	+0.90087891	-3.62548828	+45.70312500	-28.65234375	-112.30224609	+4936	+17.44189453	+2.63232422	-5.04052734	+40.40771484	-46.27441406	-37.59521484	+5632	+15.35888672	-1.86767578	-5.68212891	+49.30664063	-9.77783203	-75.21240234	+3256
+1458241500.60480000	+17.23974609	+0.90087891	-3.66064453	+46.91162109	-27.72949219	-112.34619141	+4928	+17.41992188	+2.46093750	-4.94384766	+37.79296875	-48.09814453	-35.59570313	+5600	+15.31933594	-1.93359375	-5.67773438	+49.13085938	-8.96484375	-74.75097656	+3284
+1458241500.60900000	+17.21337891	+0.89648438	-3.71337891	+47.92236328	-26.80664063	-112.17041016	+4920	+17.39794922	+2.28955078	-4.81640625	+35.33203125	-49.98779297	-33.72802734	+5576	+15.29296875	-2.00830078	-5.65576172	+48.88916016	-8.28369141	-74.37744141	+3316
+1458241500.61730000	+17.15625000	+0.84375000	-3.84960938	+49.46044922	-24.87304688	-111.59912109	+4916	+17.30126953	+1.95996094	-4.71093750	+29.75097656	-52.20703125	-29.02587891	+5500	+15.24902344	-2.12695313	-5.63378906	+48.60351563	-7.03125000	-73.30078125	+3364
+1458241500.62150000	+17.12548828	+0.79980469	-3.91113281	+50.00976563	-24.08203125	-111.18164063	+4916	+17.25732422	+1.80615234	-4.61865234	+27.44384766	-53.37158203	-27.13623047	+5468	+15.23144531	-2.19287109	-5.61181641	+48.38378906	-6.52587891	-72.79541016	+3384
+1458241500.62560010	+17.09472656	+0.73388672	-3.98144531	+50.29541016	-23.20312500	-110.69824219	+4916	+17.19140625	+1.65234375	-4.60546875	+24.82910156	-53.70117188	-24.82910156	+5428	+15.21386719	-2.24121094	-5.59863281	+48.29589844	-6.02050781	-72.11425781	+3396
+1458241500.62980010	+17.06835938	+0.68115234	-4.06054688	+50.58105469	-22.39013672	-110.08300781	+4908	+17.13427734	+1.50732422	-4.60107422	+22.45605469	-53.92089844	-22.76367188	+5388	+15.19628906	-2.28955078	-5.58984375	+48.16406250	-5.60302734	-71.41113281	+3404
+1458241500.63400010	+17.04638672	+0.62841797	-4.12207031	+50.73486328	-21.79687500	-109.42382813	+4900	+17.08593750	+1.37548828	-4.53955078	+20.61035156	-54.42626953	-21.18164063	+5352	+15.18310547	-2.34228516	-5.56347656	+47.98828125	-5.25146484	-70.72998047	+3408
+1458241500.63809990	+17.02001953	+0.54052734	-4.18359375	+50.60302734	-21.11572266	-108.78662109	+4892	+17.02441406	+1.23925781	-4.54833984	+18.54492188	-54.14062500	-19.35791016	+5316	+15.16552734	-2.38183594	-5.54589844	+47.87841797	-4.94384766	-69.98291016	+3404
+1458241500.64650010	+16.97607422	+0.41748047	-4.28466797	+50.38330078	-20.21484375	-107.38037109	+4868	+16.93212891	+1.00195313	-4.51757813	+15.57861328	-53.81103516	-16.76513672	+5236	+15.13476563	-2.48291016	-5.48876953	+47.59277344	-4.43847656	-68.57666016	+3388
+1458241500.65060000	+16.96289063	+0.31201172	-4.32861328	+49.83398438	-19.68750000	-106.65527344	+4860	+16.88378906	+0.90966797	-4.54394531	+14.32617188	-53.02001953	-15.44677734	+5196	+15.12158203	-2.52246094	-5.45800781	+47.50488281	-4.24072266	-67.82958984	+3376
+1458241500.65479990	+16.94970703	+0.22851563	-4.37695313	+49.35058594	-19.20410156	-105.93017578	+4848	+16.84423828	+0.83496094	-4.58349609	+13.35937500	-52.20703125	-14.32617188	+5164	+15.10400391	-2.57080078	-5.42724609	+47.37304688	-4.02099609	-67.10449219	+3356
+1458241500.65899990	+16.93212891	+0.13623047	-4.38574219	+48.84521484	-18.91845703	-105.27099609	+4828	+16.81347656	+0.77343750	-4.57910156	+12.70019531	-51.65771484	-13.46923828	+5124	+15.08203125	-2.61914063	-5.40087891	+47.24121094	-3.80126953	-66.35742188	+3336
+1458241500.66310000	+16.91894531	+0.03955078	-4.39453125	+48.25195313	-18.58886719	-104.63378906	+4804	+16.78710938	+0.69433594	-4.58789063	+11.97509766	-50.86669922	-12.65625000	+5088	+15.05126953	-2.66308594	-5.37451172	+47.13134766	-3.58154297	-65.61035156	+3316
+1458241500.66730000	+16.90136719	-0.02197266	-4.40332031	+47.76855469	-18.34716797	-103.93066406	+4780	+16.75634766	+0.61962891	-4.59667969	+11.35986328	-50.05371094	-11.95312500	+5056	+15.02050781	-2.72021484	-5.34814453	+46.97753906	-3.36181641	-64.88525391	+3296
+1458241500.67560010	+16.87500000	-0.16259766	-4.36816406	+46.73583984	-18.08349609	-102.67822266	+4728	+16.71240234	+0.49218750	-4.53955078	+10.41503906	-48.86718750	-10.76660156	+4996	+14.94140625	-2.82128906	-5.29541016	+46.73583984	-2.87841797	-63.45703125	+3256
+1458241500.67980000	+16.86181641	-0.23291016	-4.35058594	+46.18652344	-17.92968750	-102.08496094	+4700	+16.69921875	+0.44824219	-4.51757813	+10.06347656	-48.22998047	-10.17333984	+4968	+14.89746094	-2.89160156	-5.26904297	+46.56005859	-2.59277344	-62.81982422	+3248
+1458241500.68390010	+16.84423828	-0.30322266	-4.30664063	+45.68115234	-17.86376953	-101.60156250	+4680	+16.68603516	+0.40869141	-4.47363281	+9.77783203	-47.70263672	-9.62402344	+4940	+14.85351563	-2.95751953	-5.24707031	+46.40625000	-2.30712891	-62.18261719	+3236
+1458241500.68810010	+16.82666016	-0.36035156	-4.26269531	+45.26367188	-17.79785156	-101.05224609	+4664	+16.68164063	+0.36474609	-4.42529297	+9.49218750	-47.21923828	-9.11865234	+4916	+14.80517578	-3.01464844	-5.22509766	+46.27441406	-2.02148438	-61.54541016	+3228
+1458241500.69230010	+16.80908203	-0.40869141	-4.21875000	+44.89013672	-17.73193359	-100.50292969	+4648	+16.67285156	+0.32519531	-4.37695313	+9.22851563	-46.75781250	-8.61328125	+4888	+14.75683594	-3.08935547	-5.20312500	+46.12060547	-1.69189453	-60.90820313	+3228
+1458241500.69639990	+16.78710938	-0.45703125	-4.17041016	+44.53857422	-17.66601563	-99.97558594	+4636	+16.65527344	+0.28564453	-4.31103516	+8.96484375	-46.36230469	-8.10791016	+4868	+14.70410156	-3.15527344	-5.18994141	+45.96679688	-1.34033203	-60.27099609	+3228
+1458241500.70479990	+16.73437500	-0.55371094	-4.08251953	+43.87939453	-17.53417969	-98.85498047	+4624	+16.62011719	+0.20214844	-4.17480469	+8.39355469	-45.63720703	-7.09716797	+4836	+14.58105469	-3.28710938	-5.16357422	+45.72509766	-0.68115234	-58.93066406	+3244
+1458241500.70890000	+16.71240234	-0.60205078	-4.03417969	+43.54980469	-17.46826172	-98.34960938	+4620	+16.60693359	+0.15820313	-4.11328125	+8.06396484	-45.26367188	-6.56982422	+4820	+14.52832031	-3.35742188	-5.13720703	+45.59326172	-0.39550781	-58.38134766	+3256
+1458241500.71310000	+16.68603516	-0.64160156	-3.98583984	+43.30810547	-17.42431641	-97.77832031	+4620	+16.58935547	+0.11425781	-4.05615234	+7.77832031	-44.89013672	-6.04248047	+4800	+14.47998047	-3.41455078	-5.11523438	+45.54931641	-0.15380859	-57.76611328	+3268
+1458241500.71729990	+16.65966797	-0.69433594	-3.94189453	+43.02246094	-17.33642578	-97.25097656	+4624	+16.57177734	+0.07470703	-3.99902344	+7.49267578	-44.51660156	-5.53710938	+4784	+14.42724609	-3.48486328	-5.09326172	+45.43945313	+0.13183594	-57.15087891	+3284
+1458241500.72140000	+16.62890625	-0.74267578	-3.89794922	+42.78076172	-17.22656250	-96.72363281	+4624	+16.54980469	+0.03076172	-3.94628906	+7.20703125	-44.12109375	-5.00976563	+4768	+14.37890625	-3.55517578	-5.05810547	+45.32958984	+0.35156250	-56.62353516	+3308
+1458241500.72560000	+16.59375000	-0.78222656	-3.87597656	+42.53906250	-17.00683594	-96.04248047	+4628	+16.52783203	-0.00439453	-3.90673828	+6.94335938	-43.61572266	-4.46044922	+4752	+14.33496094	-3.61230469	-5.03613281	+45.32958984	+0.59326172	-55.96435547	+3324
+1458241500.72980000	+16.55859375	-0.84375000	-3.85400391	+42.20947266	-16.78710938	-95.38330078	+4628	+16.49707031	-0.06152344	-3.86718750	+6.56982422	-43.08837891	-3.93310547	+4736	+14.28662109	-3.66064453	-5.00976563	+45.35156250	+0.76904297	-55.28320313	+3336
+1458241500.73810010	+16.49707031	-0.95361328	-3.82324219	+41.66015625	-16.34765625	-93.99902344	+4632	+16.42236328	-0.17578125	-3.82763672	+5.82275391	-41.87988281	-2.81250000	+4704	+14.21630859	-3.74853516	-4.92187500	+45.46142578	+0.94482422	-54.11865234	+3368
+1458241500.74230000	+16.46191406	-1.01953125	-3.81005859	+41.33056641	-16.10595703	-93.31787109	+4632	+16.38281250	-0.24169922	-3.81005859	+5.42724609	-41.24267578	-2.28515625	+4688	+14.18115234	-3.78808594	-4.87792969	+45.54931641	+1.01074219	-53.52539063	+3376
+1458241500.74640010	+16.43554688	-1.08544922	-3.79687500	+41.02294922	-15.88623047	-92.65869141	+4628	+16.34765625	-0.30322266	-3.80126953	+5.05371094	-40.58349609	-1.75781250	+4672	+14.15917969	-3.82763672	-4.81640625	+45.63720703	+0.96679688	-53.06396484	+3388
+1458241500.75060010	+16.40478516	-1.14257813	-3.79248047	+40.75927734	-15.62255859	-91.91162109	+4620	+16.31250000	-0.36035156	-3.80126953	+4.70214844	-39.88037109	-1.18652344	+4656	+14.13720703	-3.86279297	-4.75488281	+45.79101563	+0.92285156	-52.51464844	+3392
+1458241500.75469990	+16.36962891	-1.21289063	-3.78808594	+40.49560547	-15.31494141	-91.18652344	+4608	+16.26855469	-0.42626953	-3.80126953	+4.35058594	-39.15527344	-0.68115234	+4640	+14.11523438	-3.89794922	-4.69775391	+45.94482422	+0.90087891	-52.00927734	+3392
+1458241500.75889990	+16.33447266	-1.27880859	-3.77929688	+40.20996094	-15.05126953	-90.50537109	+4596	+16.22460938	-0.49218750	-3.78808594	+4.02099609	-38.51806641	-0.19775391	+4624	+14.09326172	-3.93310547	-4.62744141	+46.09863281	+0.83496094	-51.54785156	+3392
+1458241500.76309990	+16.30371094	-1.33593750	-3.77050781	+40.01220703	-14.78759766	-89.78027344	+4584	+16.18066406	-0.54931641	-3.78369141	+3.71337891	-37.81494141	+0.30761719	+4608	+14.06689453	-3.95947266	-4.56591797	+46.27441406	+0.79101563	-51.02050781	+3384
+1458241500.76720000	+16.26855469	-1.40185547	-3.76611328	+39.74853516	-14.52392578	-89.05517578	+4568	+16.13232422	-0.61962891	-3.77490234	+3.38378906	-37.11181641	+0.79101563	+4592	+14.04052734	-3.98583984	-4.50439453	+46.47216797	+0.74707031	-50.49316406	+3376
+1458241500.77560000	+16.20263672	-1.52050781	-3.72656250	+39.37500000	-14.15039063	-87.73681641	+4528	+16.04443359	-0.74267578	-3.74853516	+2.83447266	-35.83740234	+1.73583984	+4556	+13.98779297	-4.03857422	-4.37255859	+46.88964844	+0.59326172	-49.57031250	+3352
+1458241500.77970000	+16.17187500	-1.57763672	-3.70019531	+39.22119141	-13.97460938	-87.14355469	+4508	+16.00488281	-0.79980469	-3.73535156	+2.61474609	-35.22216797	+2.17529297	+4540	+13.95703125	-4.08691406	-4.31103516	+46.99951172	+0.59326172	-49.13085938	+3340
+1458241500.78390000	+16.13232422	-1.63476563	-3.66064453	+39.08935547	-13.86474609	-86.59423828	+4492	+15.96533203	-0.85253906	-3.69140625	+2.43896484	-34.78271484	+2.59277344	+4524	+13.92626953	-4.13085938	-4.24511719	+47.10937500	+0.57128906	-48.69140625	+3332
+1458241500.78810000	+16.09716797	-1.68310547	-3.62548828	+39.02343750	-13.73291016	-85.97900391	+4468	+15.92578125	-0.90527344	-3.65185547	+2.28515625	-34.29931641	+3.01025391	+4512	+13.88671875	-4.17041016	-4.18798828	+47.26318359	+0.59326172	-48.20800781	+3316
+1458241500.79220010	+16.06201172	-1.72705078	-3.59472656	+38.97949219	-13.57910156	-85.40771484	+4448	+15.88623047	-0.95361328	-3.60791016	+2.15332031	-33.83789063	+3.38378906	+4496	+13.84716797	-4.22314453	-4.13525391	+47.35107422	+0.65917969	-47.72460938	+3304
+1458241500.79640010	+16.02246094	-1.77539063	-3.54199219	+38.93554688	-13.49121094	-84.90234375	+4432	+15.84667969	-1.00195313	-3.55078125	+2.06542969	-33.46435547	+3.75732422	+4488	+13.80322266	-4.27587891	-4.08691406	+47.41699219	+0.76904297	-47.19726563	+3292
+1458241500.80469990	+15.93896484	-1.85449219	-3.43652344	+38.97949219	-13.35937500	-83.84765625	+4404	+15.76757813	-1.08105469	-3.44531250	+1.97753906	-32.60742188	+4.50439453	+4464	+13.68896484	-4.39453125	-4.01660156	+47.52685547	+1.07666016	-46.01074219	+3276
+1458241500.80890010	+15.89941406	-1.89404297	-3.37060547	+39.00146484	-13.33740234	-83.38623047	+4396	+15.72802734	-1.12060547	-3.37500000	+1.95556641	-32.34375000	+4.83398438	+4456	+13.63183594	-4.45605469	-3.97265625	+47.54882813	+1.23046875	-45.46142578	+3272
+1458241500.81310010	+15.85546875	-1.92041016	-3.31347656	+39.11132813	-13.31542969	-82.88085938	+4388	+15.68847656	-1.15576172	-3.30908203	+1.97753906	-32.01416016	+5.20751953	+4448	+13.57031250	-4.51757813	-3.93750000	+47.59277344	+1.38427734	-44.86816406	+3268
+1458241500.81719990	+15.81152344	-1.95996094	-3.25195313	+39.19921875	-13.24951172	-82.41943359	+4380	+15.65332031	-1.19091797	-3.23876953	+1.99951172	-31.68457031	+5.51513672	+4440	+13.50439453	-4.59228516	-3.90673828	+47.57080078	+1.58203125	-44.25292969	+3272
+1458241500.82139990	+15.76757813	-1.99511719	-3.19042969	+39.26513672	-13.20556641	-81.97998047	+4380	+15.61376953	-1.23046875	-3.16406250	+2.04345703	-31.44287109	+5.82275391	+4436	+13.44287109	-4.66699219	-3.86718750	+47.52685547	+1.75781250	-43.70361328	+3276
+1458241500.82550000	+15.71923828	-2.02587891	-3.13769531	+39.39697266	-13.11767578	-81.43066406	+4380	+15.57421875	-1.26123047	-3.09814453	+2.10937500	-31.06933594	+6.15234375	+4432	+13.37695313	-4.73291016	-3.84082031	+47.54882813	+1.93359375	-43.06640625	+3280
+1458241500.82970000	+15.67089844	-2.06103516	-3.08935547	+39.48486328	-13.00781250	-80.90332031	+4380	+15.53027344	-1.30078125	-3.03662109	+2.15332031	-30.69580078	+6.45996094	+4428	+13.31542969	-4.79443359	-3.81005859	+47.61474609	+2.10937500	-42.38525391	+3284
+1458241500.83390000	+15.62255859	-2.09619141	-3.03222656	+39.57275391	-12.94189453	-80.39794922	+4384	+15.48632813	-1.33593750	-2.97509766	+2.17529297	-30.32226563	+6.78955078	+4424	+13.25390625	-4.85595703	-3.77490234	+47.68066406	+2.24121094	-41.81396484	+3292
+1458241500.84220000	+15.52148438	-2.16650391	-2.93994141	+39.74853516	-12.76611328	-79.32128906	+4396	+15.39843750	-1.41064453	-2.86962891	+2.28515625	-29.48730469	+7.47070313	+4416	+13.13085938	-4.97021484	-3.70458984	+47.87841797	+2.48291016	-40.56152344	+3308
+1458241500.84640000	+15.47753906	-2.21044922	-2.89160156	+39.81445313	-12.70019531	-78.81591797	+4404	+15.35009766	-1.45458984	-2.81250000	+2.30712891	-29.13574219	+7.80029297	+4412	+13.08251953	-5.02734375	-3.65185547	+47.96630859	+2.50488281	-40.12207031	+3320
+1458241500.85050010	+15.42919922	-2.24560547	-2.85205078	+39.90234375	-12.56835938	-78.20068359	+4408	+15.30615234	-1.48974609	-2.76855469	+2.37304688	-28.69628906	+8.17382813	+4408	+13.03417969	-5.07568359	-3.59472656	+48.12011719	+2.52685547	-39.63867188	+3328
+1458241500.85470010	+15.38085938	-2.29394531	-2.81689453	+39.94628906	-12.45849609	-77.62939453	+4412	+15.25781250	-1.53808594	-2.72021484	+2.37304688	-28.23486328	+8.52539063	+4404	+12.98583984	-5.11962891	-3.54199219	+48.33984375	+2.52685547	-39.15527344	+3336
+1458241500.85890010	+15.33691406	-2.33789063	-2.77734375	+39.96826172	-12.34863281	-77.05810547	+4412	+15.20947266	-1.58642578	-2.68066406	+2.35107422	-27.79541016	+8.87695313	+4396	+12.94628906	-5.15917969	-3.47607422	+48.53759766	+2.48291016	-38.75976563	+3344
+1458241500.86299990	+15.28417969	-2.37744141	-2.75097656	+40.03417969	-12.19482422	-76.39892578	+4412	+15.15673828	-1.62597656	-2.65429688	+2.37304688	-27.22412109	+9.29443359	+4388	+12.90673828	-5.19433594	-3.41015625	+48.80126953	+2.41699219	-38.34228516	+3348
+1458241500.86719990	+15.23583984	-2.43017578	-2.72460938	+40.01220703	-12.06298828	-75.78369141	+4412	+15.10400391	-1.67871094	-2.62792969	+2.35107422	-26.67480469	+9.68994141	+4376	+12.86718750	-5.22070313	-3.34863281	+49.10888672	+2.35107422	-37.90283203	+3348
+1458241500.87140010	+15.19189453	-2.47851563	-2.68505859	+40.03417969	-11.99707031	-75.21240234	+4408	+15.05126953	-1.72705078	-2.59277344	+2.30712891	-26.19140625	+10.08544922	+4364	+12.83642578	-5.25146484	-3.27392578	+49.39453125	+2.24121094	-37.59521484	+3352
+1458241500.87969990	+15.09960938	-2.57080078	-2.61474609	+40.05615234	-11.84326172	-74.04785156	+4388	+14.94580078	-1.81933594	-2.51806641	+2.28515625	-25.29052734	+10.87646484	+4340	+12.76611328	-5.30419922	-3.12451172	+50.03173828	+2.02148438	-37.00195313	+3348
+1458241500.88389990	+15.05566406	-2.61914063	-2.57519531	+40.10009766	-11.79931641	-73.52050781	+4376	+14.89306641	-1.87207031	-2.47851563	+2.28515625	-24.91699219	+11.22802734	+4324	+12.73535156	-5.33496094	-3.04541016	+50.31738281	+1.91162109	-36.76025391	+3348
+1458241500.88800000	+15.00732422	-2.66308594	-2.54003906	+40.14404297	-11.71142578	-72.94921875	+4360	+14.84472656	-1.91601563	-2.44335938	+2.30712891	-24.45556641	+11.62353516	+4308	+12.69580078	-5.36132813	-2.96630859	+50.64697266	+1.80175781	-36.49658203	+3344
+1458241500.89220000	+14.95898438	-2.70703125	-2.50927734	+40.16601563	-11.62353516	-72.42187500	+4344	+14.79199219	-1.95996094	-2.41259766	+2.30712891	-24.01611328	+11.97509766	+4288	+12.66064453	-5.39208984	-2.89599609	+50.95458984	+1.71386719	-36.21093750	+3336
+1458241500.89640000	+14.91064453	-2.75097656	-2.46533203	+40.20996094	-11.55761719	-71.91650391	+4324	+14.73925781	-2.00390625	-2.36865234	+2.35107422	-23.62060547	+12.32666016	+4268	+12.62548828	-5.42285156	-2.83007813	+51.26220703	+1.64794922	-35.90332031	+3328
+1458241500.90050010	+14.86230469	-2.78613281	-2.42578125	+40.27587891	-11.51367188	-71.43310547	+4304	+14.68652344	-2.04345703	-2.32470703	+2.41699219	-23.26904297	+12.65625000	+4248	+12.58154297	-5.44921875	-2.76416016	+51.54785156	+1.56005859	-35.59570313	+3320
+1458241500.90879990	+14.76123047	-2.86962891	-2.33349609	+40.40771484	-11.44775391	-70.57617188	+4264	+14.58105469	-2.12695313	-2.22802734	+2.57080078	-22.67578125	+13.20556641	+4212	+12.48925781	-5.52832031	-2.64990234	+52.00927734	+1.51611328	-34.95849609	+3304
+1458241500.91300010	+14.70849609	-2.90478516	-2.28076172	+40.53955078	-11.44775391	-70.18066406	+4244	+14.53271484	-2.16210938	-2.17089844	+2.68066406	-22.43408203	+13.46923828	+4192	+12.43652344	-5.56787109	-2.59716797	+52.22900391	+1.47216797	-34.62890625	+3296
+1458241500.91720010	+14.65576172	-2.93994141	-2.23242188	+40.64941406	-11.40380859	-69.82910156	+4228	+14.47998047	-2.20166016	-2.11376953	+2.81250000	-22.19238281	+13.66699219	+4172	+12.38378906	-5.62060547	-2.54882813	+52.38281250	+1.49414063	-34.29931641	+3292
+1458241500.92129990	+14.59863281	-2.97070313	-2.18408203	+40.78125000	-11.33789063	-69.49951172	+4212	+14.43164063	-2.23681641	-2.05664063	+2.96630859	-21.97265625	+13.84277344	+4156	+12.32226563	-5.67333984	-2.50927734	+52.51464844	+1.53808594	-33.88183594	+3284
+1458241500.92549990	+14.54150391	-2.99707031	-2.13574219	+40.95703125	-11.27197266	-69.16992188	+4196	+14.37890625	-2.26757813	-1.99951172	+3.14208984	-21.75292969	+14.01855469	+4140	+12.26074219	-5.72607422	-2.47412109	+52.64648438	+1.58203125	-33.46435547	+3280
+1458241500.93380000	+14.42285156	-3.06738281	-2.03906250	+41.19873047	-11.16210938	-68.53271484	+4172	+14.26904297	-2.33789063	-1.89404297	+3.47167969	-21.31347656	+14.30419922	+4108	+12.13330078	-5.83593750	-2.41259766	+52.86621094	+1.66992188	-32.60742188	+3268
+1458241500.93800000	+14.36572266	-3.09375000	-1.99072266	+41.37451172	-11.14013672	-68.24707031	+4164	+14.21630859	-2.36425781	-1.83691406	+3.71337891	-21.13769531	+14.45800781	+4092	+12.06298828	-5.89306641	-2.38183594	+52.97607422	+1.71386719	-32.18994141	+3264
+1458241500.94219990	+14.30419922	-3.12890625	-1.94238281	+41.52832031	-11.09619141	-67.98339844	+4160	+14.15917969	-2.39941406	-1.77978516	+3.88916016	-20.96191406	+14.56787109	+4080	+11.99267578	-5.95019531	-2.35546875	+53.06396484	+1.75781250	-31.75048828	+3260
+1458241500.94630000	+14.24267578	-3.15966797	-1.89843750	+41.68212891	-11.03027344	-67.71972656	+4156	+14.10205078	-2.43896484	-1.72265625	+4.04296875	-20.78613281	+14.65576172	+4072	+11.92675781	-6.01171875	-2.32910156	+53.15185547	+1.80175781	-31.37695313	+3256
+1458241500.95050000	+14.18554688	-3.18603516	-1.85449219	+41.90185547	-10.98632813	-67.43408203	+4152	+14.04931641	-2.46533203	-1.67431641	+4.28466797	-20.58837891	+14.78759766	+4060	+11.86083984	-6.06445313	-2.29394531	+53.26171875	+1.82373047	-31.00341797	+3256
+1458241500.95470000	+14.12402344	-3.21679688	-1.81054688	+42.03369141	-10.92041016	-67.17041016	+4148	+13.99218750	-2.50048828	-1.62597656	+4.48242188	-20.36865234	+14.89746094	+4052	+11.79492188	-6.11718750	-2.26757813	+53.39355469	+1.84570313	-30.62988281	+3252
+1458241500.96300010	+14.00537109	-3.27832031	-1.74023438	+42.36328125	-10.76660156	-66.59912109	+4144	+13.87792969	-2.56640625	-1.54687500	+4.87792969	-19.90722656	+15.18310547	+4028	+11.66748047	-6.21826172	-2.20166016	+53.67919922	+1.86767578	-29.94873047	+3244
+1458241500.96720000	+13.94824219	-3.31787109	-1.70507813	+42.49511719	-10.72265625	-66.31347656	+4144	+13.81640625	-2.60156250	-1.50732422	+5.03173828	-19.66552734	+15.33691406	+4016	+11.61035156	-6.25781250	-2.17089844	+53.89892578	+1.84570313	-29.61914063	+3240
+1458241500.97129990	+13.88671875	-3.35302734	-1.67431641	+42.62695313	-10.65673828	-66.00585938	+4140	+13.75927734	-2.64111328	-1.47216797	+5.18554688	-19.42382813	+15.51269531	+4004	+11.55761719	-6.30175781	-2.12695313	+54.11865234	+1.82373047	-29.39941406	+3236
+1458241500.97550010	+13.82958984	-3.37939453	-1.64355469	+42.82470703	-10.61279297	-65.72021484	+4132	+13.70214844	-2.66748047	-1.44140625	+5.40527344	-19.18212891	+15.68847656	+3988	+11.50488281	-6.33691406	-2.07861328	+54.36035156	+1.77978516	-29.22363281	+3228
+1458241500.98379990	+13.71972656	-3.45410156	-1.58642578	+43.08837891	-10.50292969	-65.14892578	+4112	+13.58349609	-2.74658203	-1.37988281	+5.71289063	-18.69873047	+16.04003906	+3960	+11.40820313	-6.39843750	-1.98193359	+54.99755859	+1.71386719	-28.91601563	+3212
+1458241500.98799990	+13.66699219	-3.48046875	-1.56005859	+43.26416016	-10.43701172	-64.84130859	+4096	+13.52636719	-2.77734375	-1.35791016	+5.91064453	-18.43505859	+16.23779297	+3940	+11.36425781	-6.42919922	-1.92919922	+55.30517578	+1.69189453	-28.82812500	+3204
+1458241500.99210000	+13.60986328	-3.52001953	-1.53808594	+43.39599609	-10.34912109	-64.55566406	+4080	+13.46484375	-2.81250000	-1.33593750	+6.06445313	-18.17138672	+16.43554688	+3920	+11.32031250	-6.45556641	-1.87646484	+55.65673828	+1.66992188	-28.71826172	+3192
+1458241500.99630000	+13.55712891	-3.55517578	-1.52050781	+43.52783203	-10.26123047	-64.24804688	+4060	+13.40332031	-2.84765625	-1.31835938	+6.21826172	-17.88574219	+16.63330078	+3896	+11.28076172	-6.48193359	-1.82812500	+55.98632813	+1.64794922	-28.63037109	+3180
+1458241501.00050000	+13.50000000	-3.58593750	-1.49853516	+43.68164063	-10.19531250	-63.96240234	+4036	+13.34619141	-2.87841797	-1.29638672	+6.39404297	-17.64404297	+16.83105469	+3868	+11.23681641	-6.50830078	-1.77539063	+56.31591797	+1.62597656	-28.54248047	+3164
+1458241501.00880000	+13.39013672	-3.65625000	-1.45898438	+43.96728516	-10.04150391	-63.43505859	+3980	+13.22314453	-2.94873047	-1.25244141	+6.72363281	-17.16064453	+17.16064453	+3816	+11.15332031	-6.55664063	-1.67871094	+57.04101563	+1.62597656	-28.38867188	+3132
+1458241501.02130010	+13.21875000	-3.75732422	-1.40625000	+44.38476563	-9.73388672	-62.73193359	+3880	+13.04736328	-3.04541016	-1.19091797	+7.22900391	-16.45751953	+17.53417969	+3732	+11.00830078	-6.64892578	-1.54687500	+57.91992188	+1.69189453	-28.08105469	+3084
+1458241501.02959990	+13.10888672	-3.81884766	-1.37109375	+44.69238281	-9.49218750	-62.33642578	+3812	+12.92871094	-3.10693359	-1.15576172	+7.58056641	-15.99609375	+17.73193359	+3676	+10.89843750	-6.72802734	-1.48095703	+58.35937500	+1.77978516	-27.75146484	+3048
+1458241501.03379990	+13.04736328	-3.84960938	-1.35791016	+44.82421875	-9.36035156	-62.11669922	+3780	+12.86718750	-3.13769531	-1.13818359	+7.73437500	-15.75439453	+17.79785156	+3648	+10.84130859	-6.76757813	-1.45898438	+58.55712891	+1.82373047	-27.50976563	+3032
+1458241501.03800010	+12.98583984	-3.87597656	-1.34033203	+44.97802734	-9.22851563	-61.96289063	+3744	+12.80566406	-3.16406250	-1.11621094	+7.93212891	-15.57861328	+17.84179688	+3624	+10.77978516	-6.81152344	-1.44140625	+58.71093750	+1.86767578	-27.29003906	+3012
+1458241501.04210000	+12.92431641	-3.90673828	-1.32275391	+45.10986328	-9.09667969	-61.80908203	+3716	+12.74853516	-3.19921875	-1.09423828	+8.08593750	-15.38085938	+17.86376953	+3600	+10.71386719	-6.85986328	-1.41943359	+58.82080078	+1.91162109	-27.04833984	+2996
+1458241501.04629990	+12.86279297	-3.93750000	-1.30957031	+45.24169922	-8.96484375	-61.65527344	+3688	+12.68701172	-3.22998047	-1.07226563	+8.26171875	-15.18310547	+17.88574219	+3572	+10.65234375	-6.90380859	-1.40625000	+58.95263672	+1.95556641	-26.78466797	+2980
+1458241501.05460000	+12.74414063	-3.99902344	-1.27001953	+45.52734375	-8.72314453	-61.47949219	+3636	+12.57275391	-3.29150391	-1.02832031	+8.59130859	-14.85351563	+17.86376953	+3524	+10.51171875	-7.00927734	-1.37548828	+59.08447266	+2.02148438	-26.32324219	+2948
+1458241501.06290010	+12.62109375	-4.05615234	-1.23486328	+45.83496094	-8.45947266	-61.28173828	+3588	+12.45410156	-3.35302734	-0.99316406	+8.94287109	-14.50195313	+17.84179688	+3480	+10.37109375	-7.11474609	-1.35791016	+59.15039063	+2.06542969	-25.81787109	+2916
+1458241501.06710000	+12.55957031	-4.08691406	-1.21728516	+45.96679688	-8.34960938	-61.21582031	+3568	+12.39697266	-3.38818359	-0.97558594	+9.09667969	-14.34814453	+17.81982422	+3460	+10.30517578	-7.15869141	-1.34912109	+59.26025391	+2.06542969	-25.59814453	+2896
+1458241501.07130000	+12.50244141	-4.11767578	-1.19970703	+46.09863281	-8.26171875	-61.12792969	+3552	+12.33544922	-3.41894531	-0.95800781	+9.25048828	-14.19433594	+17.79785156	+3440	+10.24365234	-7.20263672	-1.33593750	+59.37011719	+2.06542969	-25.40039063	+2880
+1458241501.07960010	+12.38378906	-4.17480469	-1.16015625	+46.40625000	-8.10791016	-61.10595703	+3516	+12.22119141	-3.48046875	-0.91845703	+9.60205078	-14.01855469	+17.73193359	+3400	+10.11621094	-7.29492188	-1.30517578	+59.54589844	+2.04345703	-25.15869141	+2848
+1458241501.08380010	+12.32666016	-4.20556641	-1.14257813	+46.53808594	-8.04199219	-61.08398438	+3500	+12.16406250	-3.51123047	-0.90527344	+9.75585938	-13.90869141	+17.70996094	+3380	+10.05468750	-7.33886719	-1.28320313	+59.67773438	+2.04345703	-25.09277344	+2832
+1458241501.08789990	+12.26953125	-4.23193359	-1.12500000	+46.71386719	-7.97607422	-61.06201172	+3484	+12.10693359	-3.53759766	-0.88769531	+9.95361328	-13.82080078	+17.70996094	+3360	+9.99755859	-7.38281250	-1.26123047	+59.76562500	+2.04345703	-25.04882813	+2816
+1458241501.09209990	+12.21679688	-4.26269531	-1.10302734	+46.84570313	-7.93212891	-61.06201172	+3468	+12.04980469	-3.57275391	-0.87011719	+10.10742188	-13.75488281	+17.68798828	+3340	+9.94921875	-7.41357422	-1.23925781	+59.96337891	+2.02148438	-25.02685547	+2800
+1458241501.10040000	+12.10693359	-4.31982422	-1.07226563	+47.15332031	-7.86621094	-61.01806641	+3428	+11.93994141	-3.62988281	-0.84375000	+10.43701172	-13.62304688	+17.70996094	+3296	+9.84814453	-7.47949219	-1.18212891	+60.33691406	+1.99951172	-25.07080078	+2772
+1458241501.10460000	+12.05419922	-4.35058594	-1.05468750	+47.28515625	-7.84423828	-60.99609375	+3408	+11.88281250	-3.66064453	-0.82617188	+10.61279297	-13.57910156	+17.70996094	+3272	+9.80419922	-7.50585938	-1.15136719	+60.60058594	+1.97753906	-25.11474609	+2756
+1458241501.11290000	+11.95312500	-4.40771484	-1.02392578	+47.57080078	-7.80029297	-60.99609375	+3360	+11.77734375	-3.71337891	-0.79980469	+10.92041016	-13.51318359	+17.75390625	+3220	+9.72509766	-7.55859375	-1.08105469	+61.10595703	+1.95556641	-25.31250000	+2740
+1458241501.12130000	+11.85205078	-4.46923828	-0.99316406	+47.81250000	-7.75634766	-60.97412109	+3308	+11.66748047	-3.77490234	-0.76904297	+11.20605469	-13.44726563	+17.77587891	+3164	+9.64160156	-7.61132813	-1.01074219	+61.58935547	+1.97753906	-25.46630859	+2724
+1458241501.12960000	+11.75537109	-4.52636719	-0.96679688	+48.03222656	-7.69042969	-60.95214844	+3252	+11.56640625	-3.82763672	-0.74267578	+11.46972656	-13.38134766	+17.79785156	+3104	+9.55810547	-7.66845703	-0.94482422	+62.02880859	+1.99951172	-25.55419922	+2716
+1458241501.13369990	+11.70703125	-4.55273438	-0.95800781	+48.14208984	-7.66845703	-60.93017578	+3220	+11.51367188	-3.85400391	-0.73388672	+11.60156250	-13.33740234	+17.79785156	+3076	+9.51855469	-7.69482422	-0.91845703	+62.27050781	+1.99951172	-25.57617188	+2712
+1458241501.13790010	+11.65429688	-4.58349609	-0.94482422	+48.20800781	-7.62451172	-60.95214844	+3192	+11.46093750	-3.88476563	-0.72070313	+11.68945313	-13.33740234	+17.77587891	+3048	+9.47460938	-7.72558594	-0.89208984	+62.44628906	+2.02148438	-25.59814453	+2712
+1458241501.14210010	+11.60595703	-4.61425781	-0.93603516	+48.29589844	-7.58056641	-60.97412109	+3168	+11.41259766	-3.91113281	-0.70751953	+11.79931641	-13.31542969	+17.75390625	+3020	+9.42626953	-7.75634766	-0.86572266	+62.60009766	+2.06542969	-25.57617188	+2712
+1458241501.15039990	+11.50927734	-4.67138672	-0.91406250	+48.40576172	-7.44873047	-61.04003906	+3116	+11.31591797	-3.97265625	-0.68994141	+11.93115234	-13.22753906	+17.62207031	+2960	+9.32958984	-7.82666016	-0.82617188	+62.81982422	+2.13134766	-25.46630859	+2712
+1458241501.15459990	+11.46533203	-4.70214844	-0.90527344	+48.42773438	-7.38281250	-61.10595703	+3092	+11.26757813	-3.99902344	-0.68115234	+11.99707031	-13.18359375	+17.53417969	+2932	+9.27246094	-7.86621094	-0.80859375	+62.86376953	+2.17529297	-25.40039063	+2712
+1458241501.15870000	+11.41699219	-4.72851563	-0.90527344	+48.47167969	-7.25097656	-61.10595703	+3068	+11.22363281	-4.02539063	-0.68115234	+12.06298828	-13.09570313	+17.46826172	+2904	+9.21972656	-7.90136719	-0.80859375	+62.90771484	+2.17529297	-25.24658203	+2712
+1458241501.16290000	+11.36865234	-4.76367188	-0.89648438	+48.42773438	-7.14111328	-61.17187500	+3044	+11.17529297	-4.06054688	-0.67236328	+12.06298828	-13.05175781	+17.33642578	+2880	+9.15820313	-7.94531250	-0.80419922	+62.86376953	+2.21923828	-25.11474609	+2712
+1458241501.16710000	+11.32031250	-4.79443359	-0.89208984	+48.44970703	-7.05322266	-61.25976563	+3020	+11.13134766	-4.08691406	-0.66796875	+12.10693359	-13.02978516	+17.20458984	+2852	+9.10107422	-7.98486328	-0.79541016	+62.84179688	+2.26318359	-25.02685547	+2708
+1458241501.17540000	+11.23242188	-4.85595703	-0.89208984	+48.38378906	-6.81152344	-61.39160156	+2976	+11.04345703	-4.14843750	-0.66796875	+12.10693359	-12.89794922	+16.96289063	+2804	+8.98681641	-8.07275391	-0.80419922	+62.68798828	+2.30712891	-24.74121094	+2708
+1458241501.17960000	+11.18847656	-4.88671875	-0.88769531	+48.36181641	-6.70166016	-61.52343750	+2956	+11.00390625	-4.17480469	-0.66796875	+12.12890625	-12.87597656	+16.80908203	+2780	+8.92968750	-8.11230469	-0.79980469	+62.60009766	+2.35107422	-24.67529297	+2704
+1458241501.18370010	+11.14453125	-4.91748047	-0.89208984	+48.33984375	-6.56982422	-61.58935547	+2932	+10.96435547	-4.20556641	-0.67236328	+12.12890625	-12.81005859	+16.67724609	+2756	+8.87255859	-8.15625000	-0.80859375	+62.51220703	+2.35107422	-24.54345703	+2700
+1458241501.19210000	+11.06103516	-4.97900391	-0.89208984	+48.22998047	-6.37207031	-61.80908203	+2896	+10.88525391	-4.26708984	-0.67236328	+12.10693359	-12.76611328	+16.39160156	+2716	+8.76269531	-8.23974609	-0.81738281	+62.27050781	+2.43896484	-24.45556641	+2688
+1458241501.19619990	+11.02148438	-5.00537109	-0.89648438	+48.18603516	-6.26220703	-61.89697266	+2876	+10.84570313	-4.29345703	-0.67675781	+12.08496094	-12.74414063	+16.28173828	+2700	+8.71435547	-8.27929688	-0.82617188	+62.18261719	+2.43896484	-24.41162109	+2684
+1458241501.20040010	+10.98193359	-5.03613281	-0.90087891	+48.16406250	-6.17431641	-61.98486328	+2860	+10.81054688	-4.31982422	-0.68115234	+12.10693359	-12.72216797	+16.17187500	+2680	+8.66162109	-8.31884766	-0.83056641	+62.07275391	+2.46093750	-24.38964844	+2676
+1458241501.20460010	+10.94238281	-5.06250000	-0.90527344	+48.14208984	-6.13037109	-62.09472656	+2844	+10.77099609	-4.34619141	-0.68554688	+12.10693359	-12.74414063	+16.06201172	+2664	+8.61767578	-8.34960938	-0.83496094	+62.02880859	+2.46093750	-24.41162109	+2664
+1458241501.21289990	+10.87207031	-5.11083984	-0.90527344	+48.14208984	-6.06445313	-62.29248047	+2808	+10.69628906	-4.39453125	-0.68994141	+12.12890625	-12.81005859	+15.90820313	+2624	+8.53857422	-8.41552734	-0.83056641	+61.96289063	+2.50488281	-24.54345703	+2640
+1458241501.21700000	+10.83691406	-5.13720703	-0.90966797	+48.14208984	-6.06445313	-62.38037109	+2792	+10.66113281	-4.42089844	-0.69433594	+12.12890625	-12.85400391	+15.86425781	+2608	+8.50341797	-8.44189453	-0.83056641	+61.98486328	+2.52685547	-24.60937500	+2624
+1458241501.22540000	+10.76660156	-5.18115234	-0.90966797	+48.18603516	-6.06445313	-62.53417969	+2752	+10.59082031	-4.46484375	-0.69433594	+12.17285156	-12.96386719	+15.79833984	+2568	+8.43750000	-8.49023438	-0.81298828	+62.05078125	+2.57080078	-24.80712891	+2600
+1458241501.22950010	+10.73144531	-5.20312500	-0.91406250	+48.20800781	-6.08642578	-62.57812500	+2732	+10.55126953	-4.48681641	-0.69873047	+12.19482422	-13.02978516	+15.77636719	+2544	+8.40673828	-8.51220703	-0.80859375	+62.13867188	+2.59277344	-24.85107422	+2584
+1458241501.23370000	+10.70068359	-5.22070313	-0.90966797	+48.25195313	-6.13037109	-62.64404297	+2712	+10.51611328	-4.50439453	-0.69433594	+12.19482422	-13.11767578	+15.77636719	+2524	+8.38037109	-8.52978516	-0.79541016	+62.22656250	+2.63671875	-24.93896484	+2572
+1458241501.24200010	+10.63037109	-5.25585938	-0.90966797	+48.33984375	-6.19628906	-62.73193359	+2672	+10.44580078	-4.53955078	-0.69433594	+12.21679688	-13.22753906	+15.79833984	+2476	+8.32324219	-8.56494141	-0.77783203	+62.42431641	+2.68066406	-25.04882813	+2548
+1458241501.24620010	+10.59960938	-5.27783203	-0.90527344	+48.38378906	-6.24023438	-62.77587891	+2652	+10.41064453	-4.55712891	-0.68994141	+12.23876953	-13.31542969	+15.79833984	+2452	+8.29248047	-8.58251953	-0.76904297	+62.53417969	+2.74658203	-25.09277344	+2540
+1458241501.25040010	+10.56445313	-5.29101563	-0.90527344	+48.42773438	-6.28417969	-62.81982422	+2632	+10.37548828	-4.57470703	-0.68554688	+12.21679688	-13.38134766	+15.82031250	+2424	+8.26611328	-8.59570313	-0.75585938	+62.64404297	+2.76855469	-25.13671875	+2532
+1458241501.25869990	+10.49853516	-5.32177734	-0.90087891	+48.51562500	-6.32812500	-62.84179688	+2596	+10.30517578	-4.60546875	-0.68115234	+12.19482422	-13.46923828	+15.84228516	+2376	+8.20019531	-8.63085938	-0.74267578	+62.75390625	+2.85644531	-25.07080078	+2512
+1458241501.26290010	+10.46777344	-5.33935547	-0.90087891	+48.55957031	-6.35009766	-62.86376953	+2580	+10.27001953	-4.62304688	-0.68115234	+12.12890625	-13.51318359	+15.86425781	+2352	+8.16503906	-8.64843750	-0.73828125	+62.79785156	+2.87841797	-25.02685547	+2504
+1458241501.26700000	+10.43261719	-5.35253906	-0.89648438	+48.58154297	-6.35009766	-62.88574219	+2564	+10.23486328	-4.63623047	-0.67675781	+12.10693359	-13.53515625	+15.88623047	+2324	+8.12988281	-8.66601563	-0.73388672	+62.81982422	+2.90039063	-24.93896484	+2496
+1458241501.27119990	+10.40185547	-5.36572266	-0.89648438	+48.62548828	-6.37207031	-62.90771484	+2544	+10.20410156	-4.64941406	-0.67675781	+12.06298828	-13.57910156	+15.88623047	+2300	+8.09472656	-8.68359375	-0.73828125	+62.84179688	+2.90039063	-24.85107422	+2488
+1458241501.27539990	+10.36669922	-5.37890625	-0.89208984	+48.64746094	-6.37207031	-62.95166016	+2532	+10.16894531	-4.66699219	-0.66796875	+11.99707031	-13.62304688	+15.88623047	+2276	+8.05517578	-8.69677734	-0.73828125	+62.84179688	+2.90039063	-24.74121094	+2480
+1458241501.27950000	+10.33154297	-5.39208984	-0.88769531	+48.66943359	-6.35009766	-62.97363281	+2516	+10.13378906	-4.68017578	-0.66796875	+11.93115234	-13.66699219	+15.86425781	+2256	+8.00683594	-8.71875000	-0.74267578	+62.77587891	+2.92236328	-24.63134766	+2472
+1458241501.28780010	+10.26562500	-5.41845703	-0.88330078	+48.71337891	-6.30615234	-63.06152344	+2480	+10.06787109	-4.70654297	-0.65917969	+11.79931641	-13.71093750	+15.82031250	+2216	+7.91894531	-8.75830078	-0.75585938	+62.64404297	+2.87841797	-24.34570313	+2460
+1458241501.29200010	+10.23486328	-5.42724609	-0.87890625	+48.73535156	-6.30615234	-63.10546875	+2464	+10.03710938	-4.71972656	-0.65478516	+11.71142578	-13.75488281	+15.79833984	+2196	+7.87500000	-8.78027344	-0.76464844	+62.53417969	+2.85644531	-24.23583984	+2452
+1458241501.30029990	+10.16455078	-5.44921875	-0.87451172	+48.73535156	-6.26220703	-63.19335938	+2432	+9.97558594	-4.74169922	-0.64599609	+11.55761719	-13.82080078	+15.75439453	+2160	+7.78271484	-8.81542969	-0.78662109	+62.33642578	+2.76855469	-23.92822266	+2432
+1458241501.30450010	+10.13378906	-5.45800781	-0.86572266	+48.73535156	-6.24023438	-63.25927734	+2416	+9.94042969	-4.75048828	-0.64160156	+11.49169922	-13.88671875	+15.68847656	+2144	+7.73437500	-8.83300781	-0.79541016	+62.24853516	+2.72460938	-23.81835938	+2424
+1458241501.30870010	+10.10302734	-5.46679688	-0.86572266	+48.73535156	-6.24023438	-63.32519531	+2400	+9.90966797	-4.76367188	-0.63720703	+11.40380859	-13.95263672	+15.66650391	+2128	+7.69042969	-8.84619141	-0.80419922	+62.16064453	+2.68066406	-23.73046875	+2412
+1458241501.31699990	+10.04150391	-5.48876953	-0.85693359	+48.69140625	-6.21826172	-63.45703125	+2368	+9.84814453	-4.78564453	-0.62402344	+11.25000000	-14.08447266	+15.55664063	+2104	+7.60693359	-8.87695313	-0.81738281	+62.00683594	+2.57080078	-23.53271484	+2384
+1458241501.32119990	+10.01074219	-5.49755859	-0.84814453	+48.66943359	-6.21826172	-63.52294922	+2352	+9.82177734	-4.79443359	-0.62402344	+11.16210938	-14.15039063	+15.51269531	+2088	+7.56298828	-8.89013672	-0.82177734	+61.91894531	+2.54882813	-23.44482422	+2368
+1458241501.32530000	+9.97998047	-5.50634766	-0.84814453	+48.60351563	-6.19628906	-63.58886719	+2336	+9.79101563	-4.80322266	-0.61962891	+11.07421875	-14.21630859	+15.44677734	+2076	+7.52783203	-8.90332031	-0.82617188	+61.85302734	+2.50488281	-23.35693359	+2352
+1458241501.32950000	+9.94921875	-5.51513672	-0.84375000	+48.55957031	-6.19628906	-63.65478516	+2324	+9.76025391	-4.81201172	-0.61523438	+11.00830078	-14.28222656	+15.40283203	+2064	+7.49267578	-8.91210938	-0.83496094	+61.85302734	+2.48291016	-23.26904297	+2336
+1458241501.33780000	+9.89208984	-5.53710938	-0.83496094	+48.42773438	-6.17431641	-63.76464844	+2292	+9.70751953	-4.82958984	-0.60644531	+10.83251953	-14.39208984	+15.29296875	+2036	+7.43115234	-8.92529297	-0.83056641	+61.85302734	+2.48291016	-23.20312500	+2296
+1458241501.34200000	+9.86572266	-5.54589844	-0.83496094	+48.33984375	-6.15234375	-63.80859375	+2276	+9.67675781	-4.83837891	-0.60644531	+10.74462891	-14.45800781	+15.22705078	+2024	+7.40039063	-8.92968750	-0.83056641	+61.89697266	+2.48291016	-23.11523438	+2280
+1458241501.34620000	+9.83935547	-5.55468750	-0.83496094	+48.27392578	-6.10839844	-63.85253906	+2264	+9.65039063	-4.84716797	-0.60205078	+10.67871094	-14.47998047	+15.16113281	+2008	+7.37402344	-8.92968750	-0.82177734	+61.91894531	+2.52685547	-23.07128906	+2264
+1458241501.35030010	+9.81298828	-5.56787109	-0.83496094	+48.14208984	-6.06445313	-63.87451172	+2248	+9.62402344	-4.85595703	-0.60205078	+10.56884766	-14.50195313	+15.11718750	+1996	+7.34765625	-8.93408203	-0.81738281	+61.96289063	+2.59277344	-23.02734375	+2248
+1458241501.35450010	+9.78662109	-5.57666016	-0.83496094	+48.03222656	-5.99853516	-63.89648438	+2236	+9.59765625	-4.86474609	-0.60644531	+10.48095703	-14.47998047	+15.05126953	+1980	+7.32568359	-8.93847656	-0.81298828	+62.02880859	+2.63671875	-22.91748047	+2232
+1458241501.36279990	+9.73828125	-5.59863281	-0.83935547	+47.79052734	-5.80078125	-63.87451172	+2208	+9.54931641	-4.88232422	-0.61083984	+10.32714844	-14.39208984	+14.91943359	+1952	+7.27294922	-8.94287109	-0.79980469	+62.13867188	+2.83447266	-22.71972656	+2204
+1458241501.36700010	+9.71191406	-5.61181641	-0.84375000	+47.65869141	-5.66894531	-63.85253906	+2196	+9.52294922	-4.89111328	-0.61523438	+10.23925781	-14.30419922	+14.85351563	+1936	+7.25097656	-8.94287109	-0.79980469	+62.20458984	+2.92236328	-22.58789063	+2188
+1458241501.37109990	+9.68554688	-5.62500000	-0.84814453	+47.54882813	-5.51513672	-63.83056641	+2184	+9.49658203	-4.89990234	-0.61962891	+10.17333984	-14.21630859	+14.76562500	+1920	+7.22900391	-8.94287109	-0.79541016	+62.29248047	+3.05419922	-22.43408203	+2176
+1458241501.37529990	+9.66357422	-5.63378906	-0.85253906	+47.39501953	-5.38330078	-63.83056641	+2172	+9.47460938	-4.90869141	-0.62402344	+10.08544922	-14.10644531	+14.69970703	+1904	+7.20263672	-8.94726563	-0.79101563	+62.33642578	+3.18603516	-22.30224609	+2168
+1458241501.37949990	+9.63720703	-5.64697266	-0.86132813	+47.28515625	-5.18554688	-63.76464844	+2160	+9.44824219	-4.91748047	-0.63281250	+10.04150391	-13.95263672	+14.63378906	+1888	+7.17626953	-8.95166016	-0.79101563	+62.38037109	+3.31787109	-22.10449219	+2156
+1458241501.38780000	+9.59326172	-5.66894531	-0.87890625	+47.04345703	-4.79003906	-63.65478516	+2136	+9.40429688	-4.93945313	-0.65039063	+9.90966797	-13.60107422	+14.45800781	+1860	+7.11914063	-8.96484375	-0.78662109	+62.42431641	+3.64746094	-21.66503906	+2136
+1458241501.39200000	+9.57128906	-5.67773438	-0.88769531	+46.93359375	-4.54833984	-63.56689453	+2120	+9.38232422	-4.94824219	-0.65917969	+9.86572266	-13.38134766	+14.37011719	+1844	+7.09277344	-8.97363281	-0.79101563	+62.42431641	+3.80126953	-21.42333984	+2128
+1458241501.39610000	+9.54931641	-5.68652344	-0.90087891	+46.84570313	-4.30664063	-63.50097656	+2108	+9.36474609	-4.95263672	-0.67236328	+9.84375000	-13.16162109	+14.28222656	+1832	+7.06201172	-8.97802734	-0.79541016	+62.42431641	+3.95507813	-21.15966797	+2120
+1458241501.40030000	+9.52294922	-5.69970703	-0.90966797	+46.71386719	-4.08691406	-63.41308594	+2092	+9.33837891	-4.96582031	-0.68115234	+9.75585938	-12.91992188	+14.17236328	+1820	+7.03125000	-8.99121094	-0.79980469	+62.38037109	+4.08691406	-20.87402344	+2112
+1458241501.40450000	+9.50537109	-5.70849609	-0.91845703	+46.62597656	-3.82324219	-63.32519531	+2080	+9.32080078	-4.97021484	-0.69433594	+9.75585938	-12.65625000	+14.08447266	+1808	+6.99609375	-8.99560547	-0.80859375	+62.35839844	+4.24072266	-20.58837891	+2104
+1458241501.40860010	+9.48779297	-5.71289063	-0.93164063	+46.56005859	-3.58154297	-63.23730469	+2064	+9.30322266	-4.97460938	-0.70312500	+9.73388672	-12.41455078	+13.97460938	+1792	+6.96972656	-9.00439453	-0.81738281	+62.31445313	+4.37255859	-20.28076172	+2096
+1458241501.41700010	+9.44824219	-5.73486328	-0.95361328	+46.34033203	-3.09814453	-63.06152344	+2032	+9.27246094	-4.99658203	-0.72949219	+9.62402344	-11.90917969	+13.77685547	+1772	+6.90820313	-9.02636719	-0.83056641	+62.18261719	+4.68017578	-19.70947266	+2080
+1458241501.42109990	+9.43505859	-5.73925781	-0.96240234	+46.27441406	-2.83447266	-62.97363281	+2016	+9.25927734	-5.00097656	-0.73828125	+9.62402344	-11.64550781	+13.68896484	+1760	+6.87744141	-9.03515625	-0.83496094	+62.11669922	+4.81201172	-19.44580078	+2068
+1458241501.42529990	+9.42187500	-5.75244141	-0.97558594	+46.12060547	-2.61474609	-62.88574219	+2000	+9.24609375	-5.01416016	-0.75146484	+9.51416016	-11.40380859	+13.57910156	+1756	+6.85107422	-9.04833984	-0.84375000	+61.98486328	+4.94384766	-19.16015625	+2056
+1458241501.42950010	+9.40869141	-5.75683594	-0.98437500	+46.03271484	-2.39501953	-62.79785156	+1984	+9.23730469	-5.01855469	-0.76464844	+9.49218750	-11.18408203	+13.49121094	+1748	+6.82910156	-9.05712891	-0.84814453	+61.91894531	+5.05371094	-18.91845703	+2044
+1458241501.43359990	+9.39990234	-5.76123047	-0.99316406	+45.94482422	-2.17529297	-62.73193359	+1968	+9.23291016	-5.02294922	-0.77343750	+9.47021484	-10.96435547	+13.42529297	+1736	+6.81152344	-9.06152344	-0.85693359	+61.87500000	+5.16357422	-18.69873047	+2028
+1458241501.44190000	+9.38671875	-5.77880859	-1.01074219	+45.68115234	-1.84570313	-62.62207031	+1940	+9.21972656	-5.03613281	-0.79101563	+9.29443359	-10.63476563	+13.27148438	+1720	+6.77636719	-9.07470703	-0.86572266	+61.69921875	+5.36132813	-18.30322266	+2000
+1458241501.44610000	+9.38232422	-5.78320313	-1.01953125	+45.57128906	-1.69189453	-62.57812500	+1928	+9.21972656	-5.04492188	-0.79980469	+9.25048828	-10.48095703	+13.18359375	+1712	+6.76757813	-9.07910156	-0.86572266	+61.63330078	+5.44921875	-18.17138672	+1980
+1458241501.45030000	+9.37792969	-5.79199219	-1.02392578	+45.43945313	-1.58203125	-62.55615234	+1916	+9.21972656	-5.04931641	-0.80419922	+9.16259766	-10.39306641	+13.13964844	+1704	+6.75878906	-9.08789063	-0.86572266	+61.52343750	+5.53710938	-18.03955078	+1964
+1458241501.45440010	+9.37792969	-5.80078125	-1.02832031	+45.30761719	-1.47216797	-62.53417969	+1904	+9.21972656	-5.05810547	-0.80859375	+9.07470703	-10.28320313	+13.07373047	+1696	+6.75439453	-9.08789063	-0.86132813	+61.45751953	+5.62500000	-17.97363281	+1948
+1458241501.45860000	+9.37792969	-5.80517578	-1.02832031	+45.17578125	-1.36230469	-62.51220703	+1888	+9.22412109	-5.06250000	-0.81298828	+9.00878906	-10.19531250	+13.02978516	+1688	+6.75439453	-9.08789063	-0.85693359	+61.41357422	+5.69091797	-17.92968750	+1932
+1458241501.46280000	+9.37792969	-5.81396484	-1.03271484	+45.08789063	-1.29638672	-62.51220703	+1876	+9.22412109	-5.06689453	-0.81738281	+8.94287109	-10.15136719	+12.98583984	+1680	+6.75439453	-9.09228516	-0.85693359	+61.32568359	+5.75683594	-17.88574219	+1916
+1458241501.47110010	+9.38232422	-5.82275391	-1.03710938	+44.86816406	-1.20849609	-62.51220703	+1852	+9.23291016	-5.07568359	-0.82177734	+8.81103516	-10.08544922	+12.91992188	+1664	+6.77197266	-9.08349609	-0.83935547	+61.25976563	+5.84472656	-17.95166016	+1896
+1458241501.47530010	+9.38232422	-5.82714844	-1.03710938	+44.80224609	-1.18652344	-62.51220703	+1836	+9.23291016	-5.07568359	-0.82177734	+8.76708984	-10.08544922	+12.89794922	+1652	+6.77636719	-9.08349609	-0.83496094	+61.21582031	+5.86669922	-17.97363281	+1884
+1458241501.47939990	+9.38671875	-5.83154297	-1.03710938	+44.73632813	-1.16455078	-62.51220703	+1824	+9.23730469	-5.08007813	-0.82617188	+8.72314453	-10.06347656	+12.87597656	+1644	+6.78515625	-9.07910156	-0.82617188	+61.17187500	+5.88867188	-18.01757813	+1876
+1458241501.48359990	+9.39111328	-5.83593750	-1.03710938	+44.64843750	-1.14257813	-62.53417969	+1812	+9.24169922	-5.08447266	-0.82617188	+8.65722656	-10.06347656	+12.85400391	+1636	+6.79394531	-9.07910156	-0.82177734	+61.12792969	+5.93261719	-18.08349609	+1872
+1458241501.48779990	+9.39550781	-5.84033203	-1.03710938	+44.47265625	-1.09863281	-62.55615234	+1800	+9.25048828	-5.08886719	-0.82617188	+8.52539063	-10.06347656	+12.81005859	+1628	+6.79833984	-9.07470703	-0.81738281	+61.08398438	+5.93261719	-18.12744141	+1864
+1458241501.49190000	+9.39990234	-5.84912109	-1.03710938	+44.31884766	-1.07666016	-62.57812500	+1792	+9.25927734	-5.09765625	-0.82617188	+8.39355469	-10.06347656	+12.76611328	+1620	+6.80273438	-9.07470703	-0.80859375	+61.06201172	+5.95458984	-18.17138672	+1856
+1458241501.50029990	+9.43066406	-5.87988281	-1.03271484	+43.63769531	-1.01074219	-62.68798828	+1776	+9.30322266	-5.12402344	-0.83056641	+7.82226563	-10.15136719	+12.59033203	+1600	+6.81152344	-9.07031250	-0.80419922	+60.97412109	+5.95458984	-18.25927734	+1848
+1458241501.50440000	+9.44824219	-5.89746094	-1.02832031	+43.24218750	-0.98876953	-62.75390625	+1772	+9.32519531	-5.13720703	-0.83056641	+7.53662109	-10.19531250	+12.52441406	+1592	+6.81591797	-9.07031250	-0.79980469	+60.93017578	+5.95458984	-18.30322266	+1840
+1458241501.50860000	+9.45703125	-5.91064453	-1.02832031	+42.93457031	-0.96679688	-62.81982422	+1768	+9.33837891	-5.14599609	-0.83056641	+7.31689453	-10.21728516	+12.45849609	+1580	+6.82031250	-9.07031250	-0.79541016	+60.88623047	+5.95458984	-18.32519531	+1836
+1458241501.51280000	+9.47900391	-5.92822266	-1.01953125	+42.47314453	-0.94482422	-62.90771484	+1764	+9.35156250	-5.15039063	-0.82617188	+7.11914063	-10.28320313	+12.41455078	+1572	+6.82470703	-9.07031250	-0.79101563	+60.82031250	+5.95458984	-18.36914063	+1832
+1458241501.52110000	+9.48779297	-5.94580078	-1.01953125	+42.09960938	-0.87890625	-62.90771484	+1760	+9.36474609	-5.16796875	-0.82617188	+6.81152344	-10.26123047	+12.37060547	+1556	+6.82470703	-9.07031250	-0.79101563	+60.66650391	+5.95458984	-18.41308594	+1824
+1458241501.52519990	+9.49218750	-5.94140625	-1.01953125	+42.03369141	-0.85693359	-62.88574219	+1756	+9.36914063	-5.16357422	-0.82617188	+6.76757813	-10.21728516	+12.34863281	+1552	+6.82470703	-9.07031250	-0.78662109	+60.53466797	+5.95458984	-18.41308594	+1820
+1458241501.52940010	+9.49218750	-5.95019531	-1.02392578	+41.92382813	-0.81298828	-62.86376953	+1752	+9.37353516	-5.16796875	-0.83056641	+6.65771484	-10.17333984	+12.34863281	+1544	+6.82031250	-9.07031250	-0.79101563	+60.40283203	+5.93261719	-18.39111328	+1816
+1458241501.53360010	+9.48779297	-5.95458984	-1.02392578	+41.79199219	-0.74707031	-62.81982422	+1752	+9.37353516	-5.17236328	-0.83056641	+6.54785156	-10.10742188	+12.32666016	+1544	+6.81591797	-9.07470703	-0.79101563	+60.27099609	+5.93261719	-18.34716797	+1812
+1458241501.53769990	+9.48779297	-5.95019531	-1.02832031	+41.77001953	-0.68115234	-62.77587891	+1748	+9.37792969	-5.17236328	-0.83056641	+6.48193359	-10.04150391	+12.30468750	+1540	+6.80712891	-9.07470703	-0.79541016	+60.11718750	+5.93261719	-18.28125000	+1812
+1458241501.54189990	+9.48779297	-5.95898438	-1.03271484	+41.68212891	-0.61523438	-62.73193359	+1748	+9.37353516	-5.18115234	-0.83496094	+6.39404297	-9.95361328	+12.30468750	+1540	+6.79394531	-9.07910156	-0.80419922	+59.96337891	+5.93261719	-18.19335938	+1808
+1458241501.55020000	+9.47900391	-5.96337891	-1.04150391	+41.55029297	-0.43945313	-62.60009766	+1740	+9.36914063	-5.18554688	-0.83935547	+6.26220703	-9.75585938	+12.30468750	+1540	+6.77197266	-9.08789063	-0.81298828	+59.72167969	+5.93261719	-17.97363281	+1804
+1458241501.55440000	+9.47460938	-5.96777344	-1.04589844	+41.48437500	-0.35156250	-62.53417969	+1740	+9.36914063	-5.18994141	-0.84375000	+6.19628906	-9.64599609	+12.30468750	+1544	+6.75878906	-9.09228516	-0.82177734	+59.61181641	+5.95458984	-17.86376953	+1800
+1458241501.55859990	+9.47021484	-5.97216797	-1.05029297	+41.41845703	-0.24169922	-62.44628906	+1740	+9.36474609	-5.19433594	-0.84814453	+6.13037109	-9.51416016	+12.30468750	+1548	+6.75000000	-9.09667969	-0.82617188	+59.52392578	+5.99853516	-17.73193359	+1796
+1458241501.56270000	+9.46582031	-5.97216797	-1.05468750	+41.39648438	-0.17578125	-62.38037109	+1736	+9.36035156	-5.19433594	-0.85253906	+6.10839844	-9.38232422	+12.32666016	+1548	+6.73681641	-9.10107422	-0.83056641	+59.43603516	+6.02050781	-17.60009766	+1792
+1458241501.56690000	+9.46142578	-5.97656250	-1.06347656	+41.35253906	-0.08789063	-62.29248047	+1736	+9.35595703	-5.19873047	-0.85693359	+6.04248047	-9.27246094	+12.32666016	+1552	+6.72802734	-9.10546875	-0.83935547	+59.39208984	+6.06445313	-17.46826172	+1788
+1458241501.57520010	+9.45263672	-5.98095703	-1.07226563	+41.28662109	+0.04394531	-62.18261719	+1732	+9.34716797	-5.20312500	-0.86572266	+5.95458984	-9.09667969	+12.37060547	+1556	+6.70605469	-9.10546875	-0.84375000	+59.30419922	+6.19628906	-17.18261719	+1772
+1458241501.57940010	+9.44824219	-5.98535156	-1.07666016	+41.26464844	+0.10986328	-62.11669922	+1732	+9.34277344	-5.20751953	-0.87011719	+5.91064453	-9.00878906	+12.37060547	+1560	+6.70166016	-9.10546875	-0.84375000	+59.30419922	+6.28417969	-17.07275391	+1764
+1458241501.58360000	+9.44384766	-5.98974609	-1.08105469	+41.22070313	+0.17578125	-62.05078125	+1728	+9.34277344	-5.21191406	-0.87451172	+5.86669922	-8.89892578	+12.41455078	+1560	+6.69726563	-9.10546875	-0.84375000	+59.32617188	+6.37207031	-16.94091797	+1756
+1458241501.58769990	+9.44384766	-5.98974609	-1.08105469	+41.19873047	+0.21972656	-62.00683594	+1724	+9.33837891	-5.21191406	-0.87890625	+5.84472656	-8.85498047	+12.41455078	+1560	+6.69287109	-9.10546875	-0.84375000	+59.34814453	+6.48193359	-16.83105469	+1748
+1458241501.59190010	+9.43945313	-5.99414063	-1.08544922	+41.17675781	+0.28564453	-61.96289063	+1720	+9.33837891	-5.21630859	-0.88330078	+5.82275391	-8.76708984	+12.43652344	+1560	+6.69287109	-9.10546875	-0.83935547	+59.39208984	+6.59179688	-16.74316406	+1744
+1458241501.59600000	+9.43945313	-5.99853516	-1.08984375	+41.15478516	+0.32958984	-61.89697266	+1716	+9.33398438	-5.21630859	-0.88769531	+5.77880859	-8.70117188	+12.45849609	+1556	+6.69287109	-9.10107422	-0.83496094	+59.43603516	+6.70166016	-16.65527344	+1736
+1458241501.60019990	+9.43945313	-5.99853516	-1.09423828	+41.13281250	+0.37353516	-61.85302734	+1712	+9.33398438	-5.22070313	-0.88769531	+5.75683594	-8.63525391	+12.45849609	+1556	+6.69287109	-9.10107422	-0.82617188	+59.50195313	+6.81152344	-16.58935547	+1732
+1458241501.60850000	+9.43505859	-6.00732422	-1.09863281	+41.08886719	+0.46142578	-61.78710938	+1704	+9.32958984	-5.22509766	-0.89648438	+5.71289063	-8.52539063	+12.48046875	+1548	+6.69726563	-9.09228516	-0.81738281	+59.63378906	+7.00927734	-16.50146484	+1724
+1458241501.61270000	+9.43505859	-6.00732422	-1.10302734	+41.06689453	+0.48339844	-61.76513672	+1696	+9.32958984	-5.22509766	-0.89648438	+5.69091797	-8.50341797	+12.50244141	+1544	+6.70166016	-9.08789063	-0.80859375	+59.69970703	+7.09716797	-16.45751953	+1724
+1458241501.61690000	+9.43066406	-6.01171875	-1.10302734	+41.06689453	+0.52734375	-61.74316406	+1692	+9.32519531	-5.22509766	-0.90087891	+5.66894531	-8.45947266	+12.50244141	+1540	+6.70605469	-9.08789063	-0.80419922	+59.74365234	+7.18505859	-16.43554688	+1720
+1458241501.62100010	+9.43066406	-6.01171875	-1.10742188	+41.04492188	+0.57128906	-61.69921875	+1692	+9.32519531	-5.22949219	-0.90087891	+5.64697266	-8.41552734	+12.50244141	+1536	+6.70605469	-9.08349609	-0.79980469	+59.78759766	+7.27294922	-16.41357422	+1720
+1458241501.62520000	+9.43066406	-6.01611328	-1.11181641	+41.02294922	+0.59326172	-61.67724609	+1688	+9.32519531	-5.22949219	-0.90527344	+5.64697266	-8.39355469	+12.50244141	+1528	+6.70605469	-9.08349609	-0.79541016	+59.80957031	+7.31689453	-16.39160156	+1716
+1458241501.62940000	+9.43066406	-6.01611328	-1.11181641	+41.02294922	+0.63720703	-61.65527344	+1684	+9.32519531	-5.22949219	-0.90527344	+5.62500000	-8.34960938	+12.48046875	+1524	+6.71044922	-9.08349609	-0.79541016	+59.83154297	+7.38281250	-16.36962891	+1716
+1458241501.63770010	+9.42626953	-6.02050781	-1.11621094	+41.00097656	+0.70312500	-61.61132813	+1676	+9.32080078	-5.23388672	-0.90966797	+5.60302734	-8.30566406	+12.48046875	+1512	+6.70605469	-9.08349609	-0.79541016	+59.85351563	+7.42675781	-16.32568359	+1708
+1458241501.64190010	+9.42626953	-6.02050781	-1.12060547	+41.00097656	+0.72509766	-61.61132813	+1672	+9.32080078	-5.23388672	-0.91406250	+5.60302734	-8.26171875	+12.45849609	+1508	+6.70605469	-9.08789063	-0.79541016	+59.85351563	+7.44873047	-16.30371094	+1708
+1458241501.64599990	+9.42626953	-6.02050781	-1.12060547	+41.00097656	+0.76904297	-61.58935547	+1668	+9.32080078	-5.23388672	-0.91406250	+5.60302734	-8.23974609	+12.43652344	+1504	+6.70166016	-9.08789063	-0.79541016	+59.83154297	+7.44873047	-16.28173828	+1708
+1458241501.65019990	+9.42187500	-6.02490234	-1.12060547	+41.00097656	+0.79101563	-61.58935547	+1664	+9.32080078	-5.23388672	-0.91845703	+5.60302734	-8.21777344	+12.43652344	+1500	+6.69726563	-9.09228516	-0.79980469	+59.80957031	+7.44873047	-16.25976563	+1704
+1458241501.65440010	+9.42187500	-6.02490234	-1.12500000	+41.00097656	+0.83496094	-61.56738281	+1664	+9.32080078	-5.23828125	-0.91845703	+5.60302734	-8.19580078	+12.41455078	+1492	+6.69287109	-9.09228516	-0.79980469	+59.78759766	+7.47070313	-16.23779297	+1704
+1458241501.65850000	+9.41748047	-6.02490234	-1.12500000	+41.00097656	+0.87890625	-61.56738281	+1660	+9.31640625	-5.23828125	-0.91845703	+5.60302734	-8.17382813	+12.39257813	+1488	+6.68847656	-9.09667969	-0.80419922	+59.76562500	+7.44873047	-16.21582031	+1704
+1458241501.66269990	+9.41748047	-6.02490234	-1.12939453	+41.00097656	+0.90087891	-61.56738281	+1656	+9.31640625	-5.23828125	-0.92285156	+5.60302734	-8.12988281	+12.34863281	+1488	+6.68408203	-9.10107422	-0.80419922	+59.74365234	+7.44873047	-16.19384766	+1700
+1458241501.67100000	+9.41308594	-6.02490234	-1.12939453	+41.02294922	+0.98876953	-61.56738281	+1648	+9.31640625	-5.23828125	-0.92285156	+5.62500000	-8.08593750	+12.28271484	+1480	+6.67968750	-9.10546875	-0.81298828	+59.67773438	+7.44873047	-16.14990234	+1700
+1458241501.67520000	+9.41308594	-6.02490234	-1.13378906	+41.02294922	+1.03271484	-61.56738281	+1644	+9.31201172	-5.23828125	-0.92724609	+5.62500000	-8.06396484	+12.28271484	+1480	+6.67529297	-9.10986328	-0.81298828	+59.65576172	+7.42675781	-16.12792969	+1696
+1458241501.67930010	+9.40869141	-6.02929688	-1.13378906	+41.04492188	+1.07666016	-61.56738281	+1644	+9.31201172	-5.23828125	-0.92724609	+5.62500000	-8.06396484	+12.26074219	+1476	+6.67089844	-9.10986328	-0.81738281	+59.63378906	+7.42675781	-16.10595703	+1692
+1458241501.68350010	+9.40869141	-6.02929688	-1.13378906	+41.06689453	+1.09863281	-61.56738281	+1640	+9.31201172	-5.23828125	-0.92724609	+5.64697266	-8.04199219	+12.23876953	+1476	+6.66650391	-9.11425781	-0.81738281	+59.63378906	+7.42675781	-16.08398438	+1692
+1458241501.68770000	+9.40429688	-6.02929688	-1.13818359	+41.08886719	+1.16455078	-61.56738281	+1636	+9.31201172	-5.23828125	-0.92724609	+5.64697266	-8.02001953	+12.21679688	+1472	+6.66210938	-9.11425781	-0.82177734	+59.61181641	+7.42675781	-16.06201172	+1688
+1458241501.69180010	+9.39990234	-6.02929688	-1.13818359	+41.11083984	+1.20849609	-61.56738281	+1632	+9.31201172	-5.23828125	-0.92724609	+5.66894531	-8.02001953	+12.19482422	+1472	+6.66210938	-9.11865234	-0.82177734	+59.58984375	+7.42675781	-16.06201172	+1684
+1458241501.69600010	+9.39990234	-6.02929688	-1.13818359	+41.13281250	+1.25244141	-61.56738281	+1632	+9.31201172	-5.23828125	-0.92724609	+5.66894531	-7.99804688	+12.17285156	+1472	+6.65771484	-9.11865234	-0.82177734	+59.58984375	+7.42675781	-16.04003906	+1684
+1458241501.70429990	+9.39550781	-6.02929688	-1.14257813	+41.17675781	+1.34033203	-61.56738281	+1628	+9.30761719	-5.23828125	-0.93164063	+5.71289063	-7.93212891	+12.10693359	+1472	+6.65771484	-9.12304688	-0.82617188	+59.58984375	+7.44873047	-16.01806641	+1676
+1458241501.70849990	+9.39550781	-6.02929688	-1.14697266	+41.22070313	+1.36230469	-61.56738281	+1628	+9.30761719	-5.23828125	-0.93164063	+5.73486328	-7.91015625	+12.08496094	+1472	+6.65771484	-9.12744141	-0.82617188	+59.61181641	+7.47070313	-16.01806641	+1672
+1458241501.71269990	+9.39550781	-6.02929688	-1.14697266	+41.24267578	+1.38427734	-61.56738281	+1624	+9.30322266	-5.23828125	-0.93603516	+5.75683594	-7.88818359	+12.06298828	+1472	+6.65771484	-9.12744141	-0.82177734	+59.65576172	+7.51464844	-16.01806641	+1668
+1458241501.71680000	+9.39111328	-6.02929688	-1.14697266	+41.26464844	+1.42822266	-61.56738281	+1620	+9.30322266	-5.23828125	-0.93603516	+5.77880859	-7.86621094	+12.04101563	+1472	+6.65771484	-9.12744141	-0.82177734	+59.67773438	+7.53662109	-16.01806641	+1668
+1458241501.72519990	+9.39111328	-6.02929688	-1.15136719	+41.33056641	+1.45019531	-61.56738281	+1616	+9.29882813	-5.24267578	-0.94042969	+5.82275391	-7.82226563	+11.99707031	+1472	+6.66650391	-9.12304688	-0.81298828	+59.78759766	+7.60253906	-16.01806641	+1664
+1458241501.73350000	+9.39111328	-6.02929688	-1.15576172	+41.37451172	+1.47216797	-61.54541016	+1608	+9.29443359	-5.24267578	-0.94482422	+5.86669922	-7.77832031	+11.97509766	+1472	+6.67529297	-9.12304688	-0.80859375	+59.91943359	+7.69042969	-16.04003906	+1664
+1458241501.74180010	+9.39111328	-6.03369141	-1.15576172	+41.41845703	+1.47216797	-61.54541016	+1604	+9.29443359	-5.24267578	-0.94921875	+5.93261719	-7.73437500	+11.95312500	+1468	+6.68847656	-9.11865234	-0.79980469	+60.07324219	+7.75634766	-16.06201172	+1668
+1458241501.75020000	+9.39111328	-6.03369141	-1.16015625	+41.44042969	+1.47216797	-61.52343750	+1600	+9.29003906	-5.24267578	-0.94921875	+5.95458984	-7.71240234	+11.95312500	+1464	+6.69726563	-9.11425781	-0.79101563	+60.18310547	+7.82226563	-16.08398438	+1672
+1458241501.75430010	+9.39550781	-6.03369141	-1.16015625	+41.44042969	+1.47216797	-61.52343750	+1600	+9.29003906	-5.24267578	-0.95361328	+5.97656250	-7.69042969	+11.93115234	+1460	+6.70166016	-9.11425781	-0.79101563	+60.22705078	+7.84423828	-16.08398438	+1672
+1458241501.75850010	+9.39550781	-6.03369141	-1.16015625	+41.46240234	+1.47216797	-61.52343750	+1596	+9.29003906	-5.24707031	-0.95361328	+5.99853516	-7.69042969	+11.93115234	+1460	+6.70605469	-9.11425781	-0.78662109	+60.27099609	+7.86621094	-16.08398438	+1672
+1458241501.76679990	+9.39111328	-6.03369141	-1.16015625	+41.46240234	+1.47216797	-61.52343750	+1592	+9.29003906	-5.24707031	-0.95361328	+6.04248047	-7.66845703	+11.90917969	+1452	+6.70605469	-9.11865234	-0.78662109	+60.29296875	+7.86621094	-16.08398438	+1672
+1458241501.77099990	+9.39111328	-6.03369141	-1.16015625	+41.46240234	+1.47216797	-61.52343750	+1592	+9.29003906	-5.24707031	-0.95361328	+6.04248047	-7.66845703	+11.90917969	+1452	+6.70605469	-9.11865234	-0.79101563	+60.27099609	+7.86621094	-16.06201172	+1672
+1458241501.77510000	+9.39111328	-6.03369141	-1.16015625	+41.46240234	+1.47216797	-61.52343750	+1588	+9.29003906	-5.24707031	-0.95361328	+6.06445313	-7.64648438	+11.88720703	+1448	+6.70166016	-9.11865234	-0.79101563	+60.27099609	+7.84423828	-16.06201172	+1672
+1458241501.78350000	+9.39111328	-6.03369141	-1.16015625	+41.44042969	+1.47216797	-61.52343750	+1584	+9.29003906	-5.24707031	-0.95361328	+6.08642578	-7.64648438	+11.86523438	+1444	+6.69726563	-9.12744141	-0.79541016	+60.20507813	+7.82226563	-16.01806641	+1676
+1458241501.79180000	+9.39111328	-6.03369141	-1.16015625	+41.44042969	+1.47216797	-61.52343750	+1584	+9.29003906	-5.24707031	-0.95361328	+6.10839844	-7.64648438	+11.82128906	+1444	+6.69287109	-9.13183594	-0.79980469	+60.16113281	+7.77832031	-15.99609375	+1672
+1458241501.79600000	+9.39111328	-6.03369141	-1.16015625	+41.44042969	+1.47216797	-61.52343750	+1580	+9.29003906	-5.24707031	-0.95361328	+6.13037109	-7.62451172	+11.82128906	+1444	+6.68847656	-9.13183594	-0.80419922	+60.11718750	+7.75634766	-15.97412109	+1672
+1458241501.80010010	+9.39111328	-6.03369141	-1.16015625	+41.44042969	+1.47216797	-61.52343750	+1580	+9.29003906	-5.24707031	-0.95361328	+6.13037109	-7.62451172	+11.79931641	+1444	+6.68408203	-9.13623047	-0.80859375	+60.09521484	+7.73437500	-15.95214844	+1672
+1458241501.80850010	+9.39111328	-6.03369141	-1.16015625	+41.41845703	+1.47216797	-61.54541016	+1576	+9.29003906	-5.24707031	-0.94921875	+6.15234375	-7.62451172	+11.77734375	+1444	+6.67968750	-9.14062500	-0.81298828	+60.02929688	+7.71240234	-15.93017578	+1668
+1458241501.81259990	+9.39111328	-6.03369141	-1.16015625	+41.41845703	+1.47216797	-61.54541016	+1576	+9.29003906	-5.25146484	-0.94921875	+6.17431641	-7.62451172	+11.77734375	+1444	+6.67968750	-9.14062500	-0.81298828	+60.00732422	+7.69042969	-15.90820313	+1668
+1458241501.81680010	+9.39111328	-6.03369141	-1.16015625	+41.41845703	+1.47216797	-61.54541016	+1572	+9.29003906	-5.25146484	-0.94921875	+6.17431641	-7.62451172	+11.75537109	+1444	+6.67529297	-9.14062500	-0.81298828	+59.98535156	+7.66845703	-15.90820313	+1664
+1458241501.82929990	+9.39111328	-6.03808594	-1.15576172	+41.37451172	+1.47216797	-61.54541016	+1568	+9.29003906	-5.25146484	-0.94921875	+6.21826172	-7.62451172	+11.73339844	+1448	+6.67529297	-9.14501953	-0.81738281	+59.96337891	+7.64648438	-15.88623047	+1656
+1458241501.83760000	+9.39550781	-6.03808594	-1.15576172	+41.35253906	+1.45019531	-61.54541016	+1568	+9.29003906	-5.25146484	-0.94921875	+6.24023438	-7.62451172	+11.73339844	+1448	+6.67529297	-9.14501953	-0.81738281	+59.96337891	+7.64648438	-15.88623047	+1652
+1458241501.84180000	+9.39550781	-6.03808594	-1.15576172	+41.30859375	+1.45019531	-61.54541016	+1568	+9.29443359	-5.25146484	-0.94921875	+6.26220703	-7.62451172	+11.75537109	+1452	+6.67529297	-9.14501953	-0.81738281	+59.98535156	+7.64648438	-15.88623047	+1648
+1458241501.85010000	+9.39990234	-6.03808594	-1.15136719	+41.26464844	+1.40625000	-61.56738281	+1568	+9.29443359	-5.25146484	-0.94482422	+6.28417969	-7.62451172	+11.75537109	+1452	+6.67968750	-9.14062500	-0.81298828	+60.00732422	+7.64648438	-15.90820313	+1648
+1458241501.85840010	+9.40429688	-6.04248047	-1.15136719	+41.19873047	+1.36230469	-61.56738281	+1568	+9.29443359	-5.25146484	-0.94482422	+6.32812500	-7.62451172	+11.77734375	+1448	+6.68408203	-9.14062500	-0.80859375	+60.02929688	+7.64648438	-15.90820313	+1644
+1458241501.86680010	+9.40869141	-6.04248047	-1.14697266	+41.13281250	+1.29638672	-61.54541016	+1568	+9.29443359	-5.25146484	-0.94482422	+6.37207031	-7.64648438	+11.79931641	+1448	+6.68847656	-9.13623047	-0.80859375	+60.07324219	+7.64648438	-15.93017578	+1644
+1458241501.87509990	+9.40869141	-6.04248047	-1.14697266	+41.08886719	+1.25244141	-61.54541016	+1572	+9.29882813	-5.25146484	-0.94482422	+6.41601563	-7.64648438	+11.82128906	+1448	+6.69287109	-9.13623047	-0.80419922	+60.11718750	+7.64648438	-15.95214844	+1644
+1458241501.88340000	+9.40869141	-6.04248047	-1.14257813	+41.06689453	+1.20849609	-61.54541016	+1576	+9.29882813	-5.25146484	-0.94482422	+6.45996094	-7.66845703	+11.82128906	+1444	+6.69726563	-9.13183594	-0.80419922	+60.16113281	+7.62451172	-15.97412109	+1644
+1458241501.88759990	+9.40869141	-6.04248047	-1.14257813	+41.04492188	+1.20849609	-61.54541016	+1576	+9.29882813	-5.25146484	-0.94042969	+6.50390625	-7.66845703	+11.84326172	+1444	+6.69726563	-9.13183594	-0.79980469	+60.16113281	+7.60253906	-15.97412109	+1648
+1458241501.89590000	+9.40869141	-6.04248047	-1.13818359	+41.04492188	+1.18652344	-61.56738281	+1576	+9.29882813	-5.25146484	-0.94042969	+6.56982422	-7.69042969	+11.84326172	+1440	+6.70166016	-9.13183594	-0.79980469	+60.18310547	+7.58056641	-15.97412109	+1644
+1458241501.90430000	+9.40869141	-6.03808594	-1.13818359	+41.04492188	+1.18652344	-61.56738281	+1580	+9.29882813	-5.25146484	-0.93603516	+6.63574219	-7.69042969	+11.84326172	+1440	+6.69726563	-9.13623047	-0.80419922	+60.18310547	+7.53662109	-15.95214844	+1648
+1458241501.90840010	+9.40869141	-6.03808594	-1.13818359	+41.06689453	+1.18652344	-61.56738281	+1580	+9.29882813	-5.25146484	-0.93603516	+6.65771484	-7.69042969	+11.82128906	+1440	+6.69726563	-9.13623047	-0.80419922	+60.16113281	+7.51464844	-15.95214844	+1648
+1458241501.91669990	+9.40869141	-6.03808594	-1.13818359	+41.06689453	+1.18652344	-61.56738281	+1580	+9.29882813	-5.24707031	-0.93164063	+6.72363281	-7.69042969	+11.82128906	+1440	+6.69287109	-9.13623047	-0.80859375	+60.16113281	+7.44873047	-15.90820313	+1648
+1458241501.92510010	+9.40869141	-6.03808594	-1.13818359	+41.06689453	+1.18652344	-61.56738281	+1580	+9.29882813	-5.24707031	-0.93164063	+6.78955078	-7.69042969	+11.79931641	+1440	+6.68847656	-9.14062500	-0.81298828	+60.11718750	+7.40478516	-15.88623047	+1648
+1458241501.93339990	+9.40869141	-6.03369141	-1.13818359	+41.08886719	+1.18652344	-61.56738281	+1580	+9.29882813	-5.24267578	-0.93164063	+6.85546875	-7.69042969	+11.77734375	+1444	+6.68408203	-9.14501953	-0.82177734	+60.11718750	+7.33886719	-15.84228516	+1648
+1458241501.94170000	+9.40429688	-6.03369141	-1.13378906	+41.08886719	+1.18652344	-61.58935547	+1580	+9.29443359	-5.24267578	-0.92724609	+6.94335938	-7.69042969	+11.77734375	+1448	+6.68408203	-9.14501953	-0.82177734	+60.13916016	+7.29492188	-15.82031250	+1644
+1458241501.94590000	+9.40429688	-6.03369141	-1.13378906	+41.08886719	+1.18652344	-61.58935547	+1580	+9.29443359	-5.24267578	-0.92724609	+6.96533203	-7.69042969	+11.77734375	+1448	+6.68408203	-9.14501953	-0.82617188	+60.13916016	+7.27294922	-15.79833984	+1644
+1458241501.95009990	+9.40429688	-6.03369141	-1.13378906	+41.08886719	+1.18652344	-61.58935547	+1580	+9.29443359	-5.23828125	-0.92724609	+6.98730469	-7.69042969	+11.77734375	+1452	+6.68408203	-9.14501953	-0.82617188	+60.18310547	+7.27294922	-15.79833984	+1640
+1458241501.95840000	+9.40429688	-6.03369141	-1.13378906	+41.11083984	+1.18652344	-61.58935547	+1580	+9.29443359	-5.23828125	-0.92724609	+7.05322266	-7.69042969	+11.79931641	+1452	+6.68847656	-9.14501953	-0.82177734	+60.24902344	+7.25097656	-15.79833984	+1640
+1458241501.96670010	+9.40429688	-6.03369141	-1.13378906	+41.13281250	+1.18652344	-61.58935547	+1580	+9.29003906	-5.23828125	-0.92724609	+7.11914063	-7.69042969	+11.82128906	+1452	+6.69726563	-9.14062500	-0.81738281	+60.33691406	+7.27294922	-15.82031250	+1640
+1458241501.97510000	+9.40429688	-6.02929688	-1.13378906	+41.17675781	+1.16455078	-61.58935547	+1580	+9.29003906	-5.23388672	-0.92724609	+7.16308594	-7.69042969	+11.86523438	+1452	+6.70166016	-9.13623047	-0.81298828	+60.44677734	+7.27294922	-15.84228516	+1640
+1458241501.98340010	+9.40429688	-6.02929688	-1.13378906	+41.24267578	+1.14257813	-61.58935547	+1580	+9.29003906	-5.23388672	-0.92724609	+7.20703125	-7.69042969	+11.90917969	+1448	+6.71044922	-9.13183594	-0.80419922	+60.53466797	+7.29492188	-15.86425781	+1644
+1458241501.98750000	+9.40429688	-6.02490234	-1.13378906	+41.28662109	+1.14257813	-61.58935547	+1580	+9.29003906	-5.23388672	-0.92724609	+7.22900391	-7.69042969	+11.93115234	+1448	+6.71484375	-9.13183594	-0.80419922	+60.60058594	+7.31689453	-15.88623047	+1644
+1458241501.99589990	+9.40429688	-6.02490234	-1.12939453	+41.37451172	+1.12060547	-61.58935547	+1584	+9.28564453	-5.23388672	-0.92724609	+7.29492188	-7.69042969	+11.97509766	+1444	+6.72363281	-9.12744141	-0.79541016	+60.68847656	+7.33886719	-15.88623047	+1648
+1458241502.00000000	+9.40429688	-6.02050781	-1.12939453	+41.41845703	+1.12060547	-61.58935547	+1584	+9.28564453	-5.22949219	-0.92724609	+7.31689453	-7.69042969	+11.97509766	+1440	+6.72363281	-9.12744141	-0.79541016	+60.73242188	+7.33886719	-15.90820313	+1648
+1458241502.00840000	+9.40429688	-6.01611328	-1.12939453	+41.50634766	+1.09863281	-61.58935547	+1584	+9.28564453	-5.22949219	-0.92724609	+7.36083984	-7.69042969	+11.99707031	+1436	+6.72802734	-9.12304688	-0.79541016	+60.77636719	+7.33886719	-15.90820313	+1648
+1458241502.01670000	+9.39990234	-6.01171875	-1.12500000	+41.59423828	+1.09863281	-61.61132813	+1584	+9.28125000	-5.22509766	-0.92724609	+7.40478516	-7.69042969	+12.01904297	+1432	+6.72802734	-9.12304688	-0.79541016	+60.79833984	+7.31689453	-15.88623047	+1648
+1458241502.02090000	+9.39990234	-6.00732422	-1.12500000	+41.63818359	+1.12060547	-61.61132813	+1580	+9.28125000	-5.22509766	-0.92724609	+7.40478516	-7.69042969	+12.01904297	+1428	+6.72363281	-9.12744141	-0.79541016	+60.79833984	+7.29492188	-15.88623047	+1652
+1458241502.02920010	+9.39990234	-6.00732422	-1.12500000	+41.66015625	+1.12060547	-61.61132813	+1580	+9.28125000	-5.22070313	-0.92724609	+7.44873047	-7.66845703	+12.04101563	+1428	+6.71923828	-9.12744141	-0.79980469	+60.79833984	+7.27294922	-15.86425781	+1652
+1458241502.03749990	+9.39550781	-6.00732422	-1.12500000	+41.68212891	+1.12060547	-61.61132813	+1576	+9.27685547	-5.22070313	-0.92285156	+7.49267578	-7.66845703	+12.04101563	+1428	+6.71484375	-9.13183594	-0.80419922	+60.77636719	+7.22900391	-15.82031250	+1652
+1458241502.04590010	+9.39550781	-6.00292969	-1.12500000	+41.70410156	+1.12060547	-61.61132813	+1572	+9.27685547	-5.21630859	-0.92285156	+7.53662109	-7.64648438	+12.04101563	+1428	+6.71044922	-9.13623047	-0.81298828	+60.75439453	+7.18505859	-15.79833984	+1648
+1458241502.05839990	+9.39111328	-6.00292969	-1.12500000	+41.74804688	+1.12060547	-61.58935547	+1568	+9.27246094	-5.21191406	-0.92285156	+7.58056641	-7.64648438	+12.06298828	+1432	+6.70166016	-9.14062500	-0.81738281	+60.73242188	+7.11914063	-15.75439453	+1644
+1458241502.06250000	+9.39111328	-6.00292969	-1.12500000	+41.74804688	+1.12060547	-61.58935547	+1568	+9.27246094	-5.21191406	-0.92285156	+7.60253906	-7.64648438	+12.06298828	+1436	+6.70166016	-9.14062500	-0.82177734	+60.73242188	+7.09716797	-15.73242188	+1644
+1458241502.07080010	+9.39111328	-5.99853516	-1.12500000	+41.79199219	+1.12060547	-61.56738281	+1564	+9.26806641	-5.20751953	-0.92285156	+7.64648438	-7.62451172	+12.10693359	+1440	+6.70166016	-9.13623047	-0.82177734	+60.77636719	+7.07519531	-15.73242188	+1636
+1458241502.07920000	+9.39111328	-5.99853516	-1.12500000	+41.81396484	+1.12060547	-61.54541016	+1560	+9.26806641	-5.20751953	-0.92285156	+7.66845703	-7.62451172	+12.12890625	+1440	+6.70605469	-9.13623047	-0.81738281	+60.84228516	+7.07519531	-15.73242188	+1632
+1458241502.08750010	+9.38671875	-5.99853516	-1.12500000	+41.85791016	+1.12060547	-61.52343750	+1560	+9.26806641	-5.20312500	-0.92285156	+7.69042969	-7.62451172	+12.17285156	+1444	+6.71044922	-9.13183594	-0.81738281	+60.93017578	+7.09716797	-15.73242188	+1632
+1458241502.09579990	+9.38671875	-5.99414063	-1.12500000	+41.90185547	+1.09863281	-61.50146484	+1556	+9.26367188	-5.20312500	-0.92285156	+7.73437500	-7.62451172	+12.21679688	+1440	+6.71484375	-9.12744141	-0.81298828	+60.99609375	+7.09716797	-15.75439453	+1632
+1458241502.10419990	+9.38671875	-5.99414063	-1.12500000	+41.94580078	+1.09863281	-61.47949219	+1552	+9.26367188	-5.20312500	-0.92285156	+7.75634766	-7.62451172	+12.26074219	+1440	+6.72363281	-9.12304688	-0.80859375	+61.08398438	+7.11914063	-15.75439453	+1632
+1458241502.10830000	+9.38671875	-5.99414063	-1.12939453	+41.96777344	+1.07666016	-61.45751953	+1552	+9.26367188	-5.19873047	-0.92285156	+7.77832031	-7.62451172	+12.28271484	+1436	+6.72363281	-9.12304688	-0.80859375	+61.12792969	+7.11914063	-15.75439453	+1632
+1458241502.11669990	+9.38671875	-5.98974609	-1.12939453	+42.01171875	+1.07666016	-61.43554688	+1552	+9.26367188	-5.19873047	-0.92285156	+7.80029297	-7.64648438	+12.30468750	+1432	+6.72802734	-9.11865234	-0.80419922	+61.19384766	+7.11914063	-15.75439453	+1636
+1458241502.12500000	+9.38671875	-5.98974609	-1.12939453	+42.05566406	+1.07666016	-61.41357422	+1552	+9.25927734	-5.19433594	-0.92285156	+7.82226563	-7.64648438	+12.34863281	+1428	+6.73242188	-9.11425781	-0.80419922	+61.23779297	+7.11914063	-15.75439453	+1636
+1458241502.12920000	+9.38671875	-5.98974609	-1.12939453	+42.07763672	+1.07666016	-61.39160156	+1552	+9.25927734	-5.19433594	-0.91845703	+7.84423828	-7.62451172	+12.34863281	+1424	+6.73242188	-9.11425781	-0.80419922	+61.25976563	+7.11914063	-15.73242188	+1636
+1458241502.13330010	+9.38671875	-5.98535156	-1.12939453	+42.09960938	+1.07666016	-61.39160156	+1548	+9.25927734	-5.19433594	-0.91845703	+7.86621094	-7.62451172	+12.34863281	+1424	+6.73242188	-9.11425781	-0.80419922	+61.28173828	+7.09716797	-15.73242188	+1636
+1458241502.14159990	+9.38232422	-5.98535156	-1.12939453	+42.14355469	+1.05468750	-61.36962891	+1548	+9.25927734	-5.19433594	-0.91845703	+7.88818359	-7.62451172	+12.37060547	+1420	+6.72802734	-9.11425781	-0.80859375	+61.28173828	+7.07519531	-15.68847656	+1636
+1458241502.15000010	+9.38232422	-5.98095703	-1.12939453	+42.18750000	+1.07666016	-61.36962891	+1548	+9.25488281	-5.18994141	-0.91845703	+7.91015625	-7.62451172	+12.34863281	+1420	+6.72363281	-9.11865234	-0.81298828	+61.28173828	+7.03125000	-15.66650391	+1636
+1458241502.15829990	+9.37792969	-5.98095703	-1.12939453	+42.20947266	+1.07666016	-61.36962891	+1544	+9.25488281	-5.18994141	-0.91406250	+7.93212891	-7.62451172	+12.34863281	+1420	+6.71923828	-9.12304688	-0.81738281	+61.23779297	+6.98730469	-15.62255859	+1636
+1458241502.16249990	+9.37792969	-5.97656250	-1.12939453	+42.23144531	+1.07666016	-61.34765625	+1544	+9.25488281	-5.18994141	-0.91406250	+7.93212891	-7.62451172	+12.34863281	+1420	+6.71484375	-9.12304688	-0.82177734	+61.21582031	+6.96533203	-15.60058594	+1636
+1458241502.16660000	+9.37792969	-5.97656250	-1.12939453	+42.23144531	+1.07666016	-61.34765625	+1544	+9.25048828	-5.18994141	-0.91406250	+7.95410156	-7.62451172	+12.34863281	+1420	+6.71484375	-9.12304688	-0.82177734	+61.21582031	+6.94335938	-15.60058594	+1636
+1458241502.17500000	+9.37353516	-5.97656250	-1.12500000	+42.25341797	+1.05468750	-61.34765625	+1544	+9.25048828	-5.18554688	-0.91406250	+7.95410156	-7.62451172	+12.34863281	+1424	+6.71044922	-9.12744141	-0.82617188	+61.19384766	+6.89941406	-15.55664063	+1636
+1458241502.18330000	+9.37353516	-5.97216797	-1.12500000	+42.27539063	+1.05468750	-61.34765625	+1540	+9.25048828	-5.18554688	-0.91406250	+7.97607422	-7.64648438	+12.34863281	+1428	+6.70605469	-9.12744141	-0.83056641	+61.19384766	+6.85546875	-15.55664063	+1632
+1458241502.18750000	+9.37353516	-5.97216797	-1.12500000	+42.29736328	+1.05468750	-61.34765625	+1540	+9.25048828	-5.18554688	-0.90966797	+7.97607422	-7.64648438	+12.37060547	+1428	+6.70605469	-9.12744141	-0.83056641	+61.19384766	+6.85546875	-15.55664063	+1628
+1458241502.19580010	+9.37353516	-5.97216797	-1.12500000	+42.29736328	+1.03271484	-61.34765625	+1540	+9.25048828	-5.18554688	-0.90966797	+7.97607422	-7.64648438	+12.37060547	+1432	+6.71044922	-9.12744141	-0.83056641	+61.21582031	+6.83349609	-15.57861328	+1628
+1458241502.20000000	+9.37353516	-5.97216797	-1.12500000	+42.31933594	+1.03271484	-61.34765625	+1540	+9.25048828	-5.18554688	-0.90966797	+7.99804688	-7.64648438	+12.39257813	+1432	+6.71044922	-9.12744141	-0.82617188	+61.23779297	+6.83349609	-15.57861328	+1624
+1458241502.21250010	+9.37353516	-5.97216797	-1.12500000	+42.31933594	+1.01074219	-61.32568359	+1536	+9.25048828	-5.18554688	-0.90966797	+7.99804688	-7.66845703	+12.41455078	+1432	+6.71484375	-9.12304688	-0.82177734	+61.30371094	+6.85546875	-15.60058594	+1624
+1458241502.22079990	+9.37353516	-5.97216797	-1.12500000	+42.34130859	+0.98876953	-61.32568359	+1536	+9.25048828	-5.18554688	-0.90966797	+7.99804688	-7.69042969	+12.45849609	+1432	+6.71923828	-9.12304688	-0.82177734	+61.34765625	+6.85546875	-15.62255859	+1624
+1458241502.22910000	+9.37353516	-5.97216797	-1.12500000	+42.34130859	+0.98876953	-61.32568359	+1536	+9.25048828	-5.18554688	-0.90966797	+8.02001953	-7.69042969	+12.48046875	+1428	+6.72363281	-9.11865234	-0.81738281	+61.36962891	+6.87744141	-15.64453125	+1624
+1458241502.23740010	+9.37792969	-5.97216797	-1.12500000	+42.36328125	+0.96679688	-61.32568359	+1536	+9.25048828	-5.18554688	-0.90966797	+8.02001953	-7.71240234	+12.50244141	+1428	+6.72802734	-9.11865234	-0.81298828	+61.41357422	+6.87744141	-15.66650391	+1624
+1458241502.24580000	+9.37792969	-5.97216797	-1.12500000	+42.36328125	+0.96679688	-61.32568359	+1532	+9.25048828	-5.18554688	-0.90966797	+8.04199219	-7.71240234	+12.52441406	+1424	+6.72802734	-9.11865234	-0.81298828	+61.43554688	+6.87744141	-15.68847656	+1624
+1458241502.24990010	+9.37792969	-5.97216797	-1.12500000	+42.36328125	+0.96679688	-61.32568359	+1532	+9.25048828	-5.18554688	-0.90966797	+8.04199219	-7.71240234	+12.54638672	+1424	+6.73242188	-9.11425781	-0.81298828	+61.43554688	+6.87744141	-15.68847656	+1624
+1458241502.25830010	+9.37792969	-5.96777344	-1.12500000	+42.38525391	+0.96679688	-61.32568359	+1532	+9.25048828	-5.18554688	-0.90966797	+8.06396484	-7.71240234	+12.56835938	+1420	+6.73242188	-9.11865234	-0.81298828	+61.43554688	+6.87744141	-15.68847656	+1624
+1458241502.26659990	+9.37792969	-5.96777344	-1.12500000	+42.38525391	+0.94482422	-61.32568359	+1532	+9.25048828	-5.18554688	-0.90527344	+8.06396484	-7.73437500	+12.56835938	+1420	+6.72802734	-9.11865234	-0.81298828	+61.43554688	+6.85546875	-15.68847656	+1624
+1458241502.27490000	+9.37792969	-5.96777344	-1.12500000	+42.38525391	+0.94482422	-61.32568359	+1532	+9.25048828	-5.18115234	-0.90527344	+8.08593750	-7.73437500	+12.59033203	+1420	+6.72802734	-9.11865234	-0.81298828	+61.41357422	+6.85546875	-15.68847656	+1624
+1458241502.28329990	+9.37792969	-5.96777344	-1.12500000	+42.40722656	+0.94482422	-61.32568359	+1532	+9.25048828	-5.18115234	-0.90527344	+8.08593750	-7.73437500	+12.59033203	+1420	+6.72802734	-9.11865234	-0.81298828	+61.41357422	+6.83349609	-15.68847656	+1624
+1458241502.29160000	+9.37792969	-5.96777344	-1.12500000	+42.40722656	+0.94482422	-61.32568359	+1532	+9.25048828	-5.18115234	-0.90527344	+8.08593750	-7.73437500	+12.59033203	+1420	+6.72363281	-9.12304688	-0.81738281	+61.39160156	+6.81152344	-15.68847656	+1624
+1458241502.29990010	+9.37792969	-5.96777344	-1.12500000	+42.40722656	+0.92285156	-61.32568359	+1528	+9.25488281	-5.18115234	-0.90527344	+8.10791016	-7.75634766	+12.61230469	+1420	+6.72363281	-9.12304688	-0.81738281	+61.36962891	+6.78955078	-15.68847656	+1624
+1458241502.30410000	+9.37792969	-5.96777344	-1.12500000	+42.40722656	+0.92285156	-61.32568359	+1528	+9.25488281	-5.18115234	-0.90527344	+8.10791016	-7.75634766	+12.61230469	+1420	+6.72363281	-9.12304688	-0.82177734	+61.36962891	+6.76757813	-15.68847656	+1620
+1458241502.30819990	+9.37792969	-5.96777344	-1.12500000	+42.40722656	+0.92285156	-61.32568359	+1528	+9.25488281	-5.18115234	-0.90087891	+8.10791016	-7.75634766	+12.61230469	+1420	+6.72363281	-9.12304688	-0.82177734	+61.36962891	+6.76757813	-15.68847656	+1620
+1458241502.31240010	+9.37792969	-5.96777344	-1.12500000	+42.40722656	+0.92285156	-61.32568359	+1528	+9.25488281	-5.18115234	-0.90087891	+8.12988281	-7.77832031	+12.63427734	+1420	+6.72363281	-9.12304688	-0.82177734	+61.36962891	+6.76757813	-15.71044922	+1620
+1458241502.32069990	+9.37792969	-5.96777344	-1.12060547	+42.42919922	+0.90087891	-61.32568359	+1528	+9.25488281	-5.18115234	-0.90087891	+8.12988281	-7.77832031	+12.63427734	+1424	+6.72802734	-9.12304688	-0.81738281	+61.39160156	+6.76757813	-15.73242188	+1620
+1458241502.32489990	+9.37792969	-5.96777344	-1.12060547	+42.42919922	+0.90087891	-61.32568359	+1528	+9.25488281	-5.18115234	-0.90087891	+8.12988281	-7.77832031	+12.65625000	+1424	+6.72802734	-9.12304688	-0.81738281	+61.41357422	+6.76757813	-15.73242188	+1620
+1458241502.32909990	+9.37792969	-5.96777344	-1.12060547	+42.42919922	+0.87890625	-61.32568359	+1528	+9.25488281	-5.18115234	-0.90087891	+8.12988281	-7.80029297	+12.65625000	+1424	+6.72802734	-9.12304688	-0.81738281	+61.43554688	+6.76757813	-15.73242188	+1620
+1458241502.33320000	+9.37792969	-5.96777344	-1.12060547	+42.42919922	+0.87890625	-61.32568359	+1528	+9.25488281	-5.18115234	-0.90087891	+8.15185547	-7.80029297	+12.67822266	+1424	+6.73242188	-9.11865234	-0.81298828	+61.43554688	+6.76757813	-15.75439453	+1620
+1458241502.33740000	+9.37792969	-5.96777344	-1.12060547	+42.42919922	+0.87890625	-61.32568359	+1528	+9.25488281	-5.18115234	-0.90087891	+8.15185547	-7.80029297	+12.70019531	+1424	+6.73242188	-9.11865234	-0.81298828	+61.45751953	+6.76757813	-15.75439453	+1620
+1458241502.34570000	+9.37792969	-5.96777344	-1.12060547	+42.42919922	+0.85693359	-61.32568359	+1528	+9.25488281	-5.18115234	-0.90087891	+8.15185547	-7.82226563	+12.72216797	+1420	+6.73681641	-9.11865234	-0.81298828	+61.50146484	+6.78955078	-15.77636719	+1620
+1458241502.34990000	+9.37792969	-5.96777344	-1.12060547	+42.45117188	+0.85693359	-61.32568359	+1528	+9.25488281	-5.18115234	-0.90087891	+8.17382813	-7.82226563	+12.74414063	+1420	+6.74121094	-9.11865234	-0.80859375	+61.52343750	+6.78955078	-15.77636719	+1624
+1458241502.35410000	+9.37792969	-5.96777344	-1.12060547	+42.45117188	+0.85693359	-61.32568359	+1528	+9.25488281	-5.18115234	-0.90087891	+8.17382813	-7.82226563	+12.76611328	+1420	+6.74121094	-9.11425781	-0.80859375	+61.52343750	+6.78955078	-15.79833984	+1624
+1458241502.35820010	+9.37792969	-5.96337891	-1.12060547	+42.45117188	+0.83496094	-61.32568359	+1528	+9.25488281	-5.18115234	-0.90087891	+8.17382813	-7.82226563	+12.76611328	+1420	+6.74121094	-9.11425781	-0.80859375	+61.54541016	+6.81152344	-15.79833984	+1624
+1458241502.36240010	+9.37792969	-5.96337891	-1.12060547	+42.45117188	+0.83496094	-61.32568359	+1528	+9.25488281	-5.18115234	-0.90087891	+8.19580078	-7.82226563	+12.78808594	+1416	+6.74121094	-9.11425781	-0.80419922	+61.54541016	+6.81152344	-15.79833984	+1624
+1458241502.36660000	+9.37792969	-5.96337891	-1.12060547	+42.45117188	+0.83496094	-61.32568359	+1528	+9.25488281	-5.18115234	-0.90087891	+8.19580078	-7.82226563	+12.78808594	+1416	+6.74560547	-9.11425781	-0.80419922	+61.56738281	+6.81152344	-15.82031250	+1624
+1458241502.37490010	+9.37792969	-5.96337891	-1.12060547	+42.47314453	+0.81298828	-61.30371094	+1528	+9.25488281	-5.17675781	-0.90087891	+8.19580078	-7.82226563	+12.81005859	+1412	+6.74560547	-9.11425781	-0.80419922	+61.56738281	+6.81152344	-15.82031250	+1628
+1458241502.37899990	+9.37792969	-5.96337891	-1.12060547	+42.47314453	+0.81298828	-61.30371094	+1528	+9.25488281	-5.17675781	-0.89648438	+8.21777344	-7.82226563	+12.83203125	+1412	+6.74560547	-9.11425781	-0.80419922	+61.56738281	+6.78955078	-15.82031250	+1628
+1458241502.38319990	+9.37792969	-5.96337891	-1.12060547	+42.47314453	+0.79101563	-61.30371094	+1528	+9.25488281	-5.17675781	-0.89648438	+8.21777344	-7.82226563	+12.83203125	+1412	+6.74121094	-9.11425781	-0.80419922	+61.56738281	+6.78955078	-15.82031250	+1628
+1458241502.38739990	+9.37792969	-5.96337891	-1.12060547	+42.49511719	+0.79101563	-61.30371094	+1528	+9.25488281	-5.17675781	-0.89648438	+8.21777344	-7.82226563	+12.83203125	+1412	+6.74121094	-9.11425781	-0.80859375	+61.56738281	+6.78955078	-15.82031250	+1628
