# Supplementary material for: A direct effect of perception on action when grasping a cup
Source: Sci Rep. 2018 Jan 9;8:171. doi: 10.1038/s41598-017-18591-5 (PMC5760564; doi:10.1038/s41598-017-18591-5)
Supplement: Supplementary file 6 — Supplementary Information [file 41598_2017_18591_MOESM6_ESM.zip › SciRep_Data/S02instruct/S02_100instruct_Tr86.dat]

+1000000000000.00000000	+0.00000000	+0.00000000	+0.00000000	+0.00000000	+0.00000000	+0.00000000	+0	+0.00000000	+0.00000000	+0.00000000	+0.00000000	+0.00000000	+0.00000000	+0	+0.00000000	+0.00000000	+0.00000000	+0.00000000	+0.00000000	+0.00000000	+0
+1458241502.39150000	+9.37792969	-5.96337891	-1.12060547	+42.49511719	+0.79101563	-61.30371094	+1528	+9.25488281	-5.17675781	-0.89648438	+8.23974609	-7.82226563	+12.83203125	+1412	+6.74121094	-9.11425781	-0.80859375	+61.56738281	+6.78955078	-15.82031250	+1628
+1458241502.39990000	+9.37792969	-5.96337891	-1.12060547	+42.51708984	+0.76904297	-61.30371094	+1528	+9.25488281	-5.17675781	-0.89648438	+8.23974609	-7.82226563	+12.83203125	+1412	+6.74121094	-9.11865234	-0.80859375	+61.54541016	+6.76757813	-15.79833984	+1628
+1458241502.40400000	+9.37792969	-5.96337891	-1.12060547	+42.51708984	+0.76904297	-61.30371094	+1528	+9.25488281	-5.17675781	-0.89648438	+8.26171875	-7.82226563	+12.83203125	+1412	+6.74121094	-9.11865234	-0.80859375	+61.54541016	+6.76757813	-15.79833984	+1628
+1458241502.40820000	+9.37792969	-5.96337891	-1.12060547	+42.51708984	+0.76904297	-61.30371094	+1528	+9.25048828	-5.17675781	-0.89648438	+8.26171875	-7.82226563	+12.83203125	+1412	+6.73681641	-9.11865234	-0.80859375	+61.54541016	+6.76757813	-15.79833984	+1628
+1458241502.41240000	+9.37792969	-5.96337891	-1.11621094	+42.51708984	+0.76904297	-61.30371094	+1528	+9.25048828	-5.17675781	-0.89648438	+8.26171875	-7.82226563	+12.83203125	+1412	+6.73681641	-9.11865234	-0.81298828	+61.52343750	+6.74560547	-15.79833984	+1628
+1458241502.41650010	+9.37792969	-5.95898438	-1.11621094	+42.53906250	+0.74707031	-61.30371094	+1528	+9.25048828	-5.17675781	-0.89648438	+8.26171875	-7.82226563	+12.83203125	+1416	+6.73681641	-9.11865234	-0.81298828	+61.52343750	+6.74560547	-15.77636719	+1628
+1458241502.42070010	+9.37792969	-5.95898438	-1.11621094	+42.53906250	+0.74707031	-61.30371094	+1528	+9.25048828	-5.17675781	-0.89648438	+8.26171875	-7.82226563	+12.83203125	+1416	+6.73681641	-9.11865234	-0.81298828	+61.52343750	+6.74560547	-15.77636719	+1628
+1458241506.50230000	+9.41308594	-5.97656250	-1.10302734	+43.79150391	-0.46142578	-59.87548828	+1564	+9.29003906	-5.18994141	-0.86132813	+6.65771484	-8.08593750	+14.28222656	+1440	+6.76757813	-9.18017578	-0.80859375	+60.99609375	+6.67968750	-15.68847656	+1684
+1458241506.50640010	+9.41308594	-5.97656250	-1.10302734	+43.79150391	-0.46142578	-59.87548828	+1564	+9.29003906	-5.18994141	-0.86132813	+6.65771484	-8.08593750	+14.28222656	+1440	+6.76757813	-9.18017578	-0.81298828	+60.97412109	+6.65771484	-15.66650391	+1684
+1458241506.51060010	+9.41308594	-5.97656250	-1.10302734	+43.81347656	-0.46142578	-59.87548828	+1564	+9.29003906	-5.18994141	-0.86132813	+6.65771484	-8.08593750	+14.28222656	+1440	+6.76318359	-9.18017578	-0.81298828	+60.95214844	+6.65771484	-15.66650391	+1680
+1458241506.51889990	+9.41308594	-5.97656250	-1.10302734	+43.81347656	-0.46142578	-59.87548828	+1564	+9.29003906	-5.18994141	-0.86132813	+6.65771484	-8.08593750	+14.28222656	+1440	+6.76757813	-9.18017578	-0.81298828	+60.95214844	+6.65771484	-15.66650391	+1676
+1458241506.52309990	+9.41308594	-5.97656250	-1.10302734	+43.81347656	-0.48339844	-59.87548828	+1564	+9.29003906	-5.18994141	-0.86132813	+6.65771484	-8.08593750	+14.28222656	+1444	+6.76757813	-9.18017578	-0.81298828	+60.97412109	+6.67968750	-15.66650391	+1676
+1458241506.52729990	+9.41308594	-5.97656250	-1.10302734	+43.81347656	-0.48339844	-59.87548828	+1564	+9.29003906	-5.18994141	-0.86132813	+6.65771484	-8.08593750	+14.30419922	+1444	+6.76757813	-9.18017578	-0.80859375	+60.99609375	+6.67968750	-15.68847656	+1672
+1458241506.53140000	+9.41308594	-5.97656250	-1.10302734	+43.81347656	-0.48339844	-59.87548828	+1564	+9.29003906	-5.18994141	-0.86132813	+6.65771484	-8.08593750	+14.30419922	+1444	+6.77197266	-9.18017578	-0.80859375	+61.01806641	+6.70166016	-15.68847656	+1672
+1458241506.53559990	+9.41748047	-5.97656250	-1.10302734	+43.81347656	-0.48339844	-59.87548828	+1564	+9.29003906	-5.18994141	-0.86132813	+6.65771484	-8.08593750	+14.30419922	+1444	+6.77197266	-9.17578125	-0.80419922	+61.01806641	+6.70166016	-15.71044922	+1672
+1458241506.54390000	+9.41748047	-5.97656250	-1.10302734	+43.81347656	-0.48339844	-59.85351563	+1564	+9.29003906	-5.18994141	-0.86132813	+6.65771484	-8.08593750	+14.32617188	+1444	+6.77636719	-9.17578125	-0.80419922	+61.04003906	+6.72363281	-15.71044922	+1672
+1458241506.54810000	+9.41748047	-5.97656250	-1.10302734	+43.81347656	-0.48339844	-59.85351563	+1564	+9.29003906	-5.18994141	-0.86132813	+6.65771484	-8.08593750	+14.32617188	+1444	+6.77636719	-9.17578125	-0.80419922	+61.06201172	+6.72363281	-15.71044922	+1672
+1458241506.55640010	+9.41748047	-5.97656250	-1.10302734	+43.81347656	-0.50537109	-59.85351563	+1564	+9.29003906	-5.18994141	-0.86132813	+6.65771484	-8.08593750	+14.32617188	+1444	+6.78076172	-9.17138672	-0.79980469	+61.08398438	+6.74560547	-15.73242188	+1668
+1458241506.56060000	+9.41748047	-5.97656250	-1.10302734	+43.81347656	-0.50537109	-59.85351563	+1564	+9.29003906	-5.18994141	-0.86132813	+6.65771484	-8.08593750	+14.34814453	+1444	+6.78076172	-9.17138672	-0.79541016	+61.10595703	+6.74560547	-15.73242188	+1672
+1458241506.56469990	+9.41748047	-5.97656250	-1.10302734	+43.81347656	-0.50537109	-59.83154297	+1564	+9.29003906	-5.18994141	-0.86132813	+6.65771484	-8.08593750	+14.34814453	+1440	+6.78515625	-9.17138672	-0.79541016	+61.12792969	+6.76757813	-15.75439453	+1672
+1458241506.57310010	+9.41748047	-5.97656250	-1.10302734	+43.81347656	-0.52734375	-59.83154297	+1564	+9.29003906	-5.18994141	-0.86132813	+6.63574219	-8.08593750	+14.34814453	+1440	+6.78515625	-9.16699219	-0.79101563	+61.14990234	+6.78955078	-15.75439453	+1672
+1458241506.57719990	+9.41748047	-5.97656250	-1.10302734	+43.81347656	-0.52734375	-59.83154297	+1564	+9.29003906	-5.18994141	-0.86132813	+6.63574219	-8.08593750	+14.34814453	+1440	+6.78955078	-9.16699219	-0.79101563	+61.14990234	+6.78955078	-15.75439453	+1672
+1458241506.58559990	+9.41748047	-5.97656250	-1.10302734	+43.83544922	-0.52734375	-59.80957031	+1564	+9.29003906	-5.18994141	-0.86132813	+6.63574219	-8.08593750	+14.34814453	+1440	+6.78515625	-9.17138672	-0.79101563	+61.14990234	+6.78955078	-15.75439453	+1672
+1458241506.58970000	+9.41748047	-5.97656250	-1.10302734	+43.83544922	-0.52734375	-59.80957031	+1564	+9.29003906	-5.18994141	-0.86132813	+6.63574219	-8.08593750	+14.34814453	+1436	+6.78515625	-9.17138672	-0.79101563	+61.14990234	+6.78955078	-15.75439453	+1668
+1458241506.59390000	+9.41748047	-5.97656250	-1.10302734	+43.83544922	-0.52734375	-59.80957031	+1564	+9.29003906	-5.18994141	-0.86132813	+6.63574219	-8.08593750	+14.34814453	+1436	+6.78515625	-9.17138672	-0.79541016	+61.12792969	+6.78955078	-15.73242188	+1668
+1458241506.59809990	+9.41748047	-5.97656250	-1.10302734	+43.83544922	-0.52734375	-59.80957031	+1560	+9.29003906	-5.18994141	-0.86132813	+6.63574219	-8.08593750	+14.34814453	+1436	+6.78515625	-9.17138672	-0.79541016	+61.12792969	+6.78955078	-15.73242188	+1668
+1458241506.60640000	+9.41748047	-5.97656250	-1.10302734	+43.83544922	-0.52734375	-59.80957031	+1560	+9.29003906	-5.18994141	-0.86132813	+6.63574219	-8.08593750	+14.34814453	+1436	+6.78076172	-9.17138672	-0.79541016	+61.10595703	+6.76757813	-15.73242188	+1668
+1458241506.61060000	+9.41748047	-5.97656250	-1.10302734	+43.83544922	-0.52734375	-59.80957031	+1560	+9.29003906	-5.18994141	-0.86132813	+6.63574219	-8.08593750	+14.34814453	+1436	+6.78076172	-9.17138672	-0.79541016	+61.10595703	+6.76757813	-15.73242188	+1668
+1458241506.61470010	+9.41748047	-5.97656250	-1.10302734	+43.83544922	-0.50537109	-59.80957031	+1560	+9.29003906	-5.18994141	-0.86132813	+6.63574219	-8.08593750	+14.34814453	+1436	+6.78076172	-9.17138672	-0.79541016	+61.10595703	+6.76757813	-15.73242188	+1668
+1458241506.61890010	+9.41748047	-5.97656250	-1.10302734	+43.83544922	-0.50537109	-59.80957031	+1560	+9.29003906	-5.18994141	-0.86132813	+6.63574219	-8.08593750	+14.34814453	+1436	+6.78076172	-9.17138672	-0.79541016	+61.08398438	+6.76757813	-15.73242188	+1664
+1458241506.62719990	+9.41748047	-5.97656250	-1.10302734	+43.85742188	-0.50537109	-59.78759766	+1560	+9.29003906	-5.18994141	-0.86132813	+6.63574219	-8.08593750	+14.34814453	+1436	+6.78076172	-9.17138672	-0.79980469	+61.08398438	+6.76757813	-15.71044922	+1664
+1458241506.63140010	+9.41748047	-5.97656250	-1.10302734	+43.85742188	-0.50537109	-59.78759766	+1560	+9.29003906	-5.18994141	-0.86132813	+6.63574219	-8.08593750	+14.37011719	+1436	+6.77636719	-9.17138672	-0.79980469	+61.08398438	+6.76757813	-15.71044922	+1664
+1458241506.63550000	+9.41748047	-5.97656250	-1.10302734	+43.85742188	-0.52734375	-59.78759766	+1560	+9.29003906	-5.18994141	-0.86132813	+6.63574219	-8.08593750	+14.37011719	+1436	+6.77636719	-9.17138672	-0.79980469	+61.08398438	+6.76757813	-15.71044922	+1660
+1458241506.64389990	+9.41748047	-5.97656250	-1.10302734	+43.85742188	-0.52734375	-59.78759766	+1560	+9.29003906	-5.18994141	-0.86132813	+6.63574219	-8.08593750	+14.37011719	+1436	+6.78076172	-9.17138672	-0.79980469	+61.08398438	+6.76757813	-15.71044922	+1660
+1458241506.64800000	+9.41748047	-5.97656250	-1.10302734	+43.85742188	-0.52734375	-59.78759766	+1560	+9.29003906	-5.18994141	-0.86132813	+6.63574219	-8.08593750	+14.37011719	+1436	+6.78076172	-9.17138672	-0.79980469	+61.08398438	+6.76757813	-15.71044922	+1660
+1458241506.65220000	+9.41748047	-5.97656250	-1.10302734	+43.85742188	-0.52734375	-59.76562500	+1560	+9.29003906	-5.18994141	-0.86132813	+6.63574219	-8.08593750	+14.37011719	+1436	+6.78076172	-9.17138672	-0.79541016	+61.10595703	+6.76757813	-15.71044922	+1660
+1458241506.66050000	+9.41748047	-5.97656250	-1.10742188	+43.87939453	-0.52734375	-59.76562500	+1556	+9.29003906	-5.18994141	-0.86132813	+6.63574219	-8.08593750	+14.37011719	+1436	+6.78076172	-9.17138672	-0.79541016	+61.10595703	+6.76757813	-15.73242188	+1660
+1458241506.66470000	+9.41748047	-5.97656250	-1.10742188	+43.87939453	-0.52734375	-59.76562500	+1556	+9.29003906	-5.18994141	-0.86132813	+6.63574219	-8.08593750	+14.39208984	+1432	+6.78076172	-9.17138672	-0.79541016	+61.10595703	+6.76757813	-15.73242188	+1660
+1458241506.66890000	+9.41748047	-5.97656250	-1.10742188	+43.87939453	-0.52734375	-59.76562500	+1556	+9.29003906	-5.18994141	-0.86132813	+6.63574219	-8.08593750	+14.39208984	+1432	+6.78076172	-9.17138672	-0.79541016	+61.12792969	+6.76757813	-15.73242188	+1660
+1458241506.67720010	+9.41748047	-5.97656250	-1.10742188	+43.87939453	-0.54931641	-59.74365234	+1560	+9.29003906	-5.18554688	-0.86132813	+6.63574219	-8.08593750	+14.39208984	+1432	+6.78515625	-9.17138672	-0.79541016	+61.12792969	+6.78955078	-15.73242188	+1660
+1458241506.68140010	+9.41748047	-5.97656250	-1.10742188	+43.87939453	-0.54931641	-59.74365234	+1560	+9.29003906	-5.18554688	-0.86132813	+6.63574219	-8.08593750	+14.39208984	+1432	+6.78515625	-9.17138672	-0.79541016	+61.14990234	+6.78955078	-15.73242188	+1660
+1458241506.68549990	+9.41748047	-5.97656250	-1.10742188	+43.87939453	-0.54931641	-59.74365234	+1560	+9.29003906	-5.18554688	-0.86132813	+6.63574219	-8.08593750	+14.39208984	+1432	+6.78515625	-9.17138672	-0.79541016	+61.14990234	+6.78955078	-15.73242188	+1660
+1458241506.68969990	+9.41748047	-5.97656250	-1.10742188	+43.87939453	-0.54931641	-59.74365234	+1560	+9.29003906	-5.18554688	-0.86132813	+6.61376953	-8.08593750	+14.41406250	+1432	+6.78515625	-9.16699219	-0.79541016	+61.14990234	+6.78955078	-15.73242188	+1660
+1458241506.69390010	+9.41748047	-5.97656250	-1.10742188	+43.87939453	-0.54931641	-59.74365234	+1560	+9.29003906	-5.18554688	-0.86132813	+6.61376953	-8.08593750	+14.41406250	+1432	+6.78515625	-9.16699219	-0.79541016	+61.14990234	+6.78955078	-15.73242188	+1660
+1458241506.69800000	+9.41748047	-5.97656250	-1.10742188	+43.87939453	-0.54931641	-59.74365234	+1560	+9.29003906	-5.18554688	-0.86132813	+6.61376953	-8.08593750	+14.41406250	+1428	+6.78515625	-9.16699219	-0.79541016	+61.14990234	+6.78955078	-15.73242188	+1660
+1458241506.70630000	+9.41748047	-5.97656250	-1.10742188	+43.87939453	-0.54931641	-59.74365234	+1560	+9.29003906	-5.18554688	-0.86132813	+6.61376953	-8.08593750	+14.41406250	+1428	+6.78515625	-9.16699219	-0.79541016	+61.14990234	+6.76757813	-15.73242188	+1660
+1458241506.71050000	+9.41748047	-5.97656250	-1.10742188	+43.87939453	-0.54931641	-59.74365234	+1560	+9.29003906	-5.18554688	-0.86132813	+6.61376953	-8.08593750	+14.41406250	+1428	+6.78515625	-9.17138672	-0.79541016	+61.14990234	+6.76757813	-15.73242188	+1660
+1458241506.71470000	+9.41748047	-5.97656250	-1.10742188	+43.87939453	-0.54931641	-59.74365234	+1560	+9.29003906	-5.18554688	-0.86132813	+6.61376953	-8.08593750	+14.41406250	+1428	+6.78515625	-9.17138672	-0.79541016	+61.12792969	+6.76757813	-15.73242188	+1660
+1458241506.71880010	+9.41748047	-5.97216797	-1.10742188	+43.90136719	-0.54931641	-59.74365234	+1560	+9.29003906	-5.18554688	-0.86132813	+6.61376953	-8.08593750	+14.41406250	+1428	+6.78076172	-9.17138672	-0.79541016	+61.12792969	+6.76757813	-15.73242188	+1660
+1458241506.72720000	+9.41748047	-5.97216797	-1.10742188	+43.90136719	-0.54931641	-59.74365234	+1560	+9.29003906	-5.18554688	-0.86132813	+6.61376953	-8.08593750	+14.41406250	+1428	+6.78076172	-9.17138672	-0.79541016	+61.10595703	+6.74560547	-15.73242188	+1656
+1458241506.73550010	+9.41748047	-5.97216797	-1.10302734	+43.90136719	-0.54931641	-59.74365234	+1560	+9.29003906	-5.18554688	-0.86132813	+6.61376953	-8.08593750	+14.41406250	+1428	+6.78076172	-9.17138672	-0.79980469	+61.10595703	+6.74560547	-15.71044922	+1656
+1458241506.73970010	+9.41748047	-5.97216797	-1.10302734	+43.90136719	-0.54931641	-59.74365234	+1560	+9.29003906	-5.18554688	-0.86132813	+6.61376953	-8.08593750	+14.41406250	+1428	+6.78076172	-9.17138672	-0.79980469	+61.10595703	+6.74560547	-15.71044922	+1656
+1458241506.76050000	+9.41748047	-5.97216797	-1.10302734	+43.90136719	-0.57128906	-59.74365234	+1556	+9.29003906	-5.18554688	-0.85693359	+6.61376953	-8.08593750	+14.41406250	+1432	+6.77636719	-9.17138672	-0.79980469	+61.08398438	+6.72363281	-15.71044922	+1656
+1458241506.76469990	+9.41748047	-5.97216797	-1.10302734	+43.90136719	-0.57128906	-59.74365234	+1556	+9.29003906	-5.18554688	-0.85693359	+6.61376953	-8.08593750	+14.41406250	+1432	+6.77636719	-9.17138672	-0.79980469	+61.08398438	+6.72363281	-15.71044922	+1652
+1458241506.76880000	+9.41748047	-5.97216797	-1.10302734	+43.90136719	-0.57128906	-59.74365234	+1556	+9.29003906	-5.18554688	-0.85693359	+6.61376953	-8.08593750	+14.41406250	+1432	+6.77636719	-9.17138672	-0.79980469	+61.08398438	+6.72363281	-15.73242188	+1652
+1458241506.77300000	+9.41748047	-5.97216797	-1.10302734	+43.90136719	-0.57128906	-59.74365234	+1556	+9.29003906	-5.18554688	-0.85693359	+6.61376953	-8.08593750	+14.41406250	+1432	+6.78076172	-9.17138672	-0.79980469	+61.08398438	+6.72363281	-15.73242188	+1652
+1458241506.77720000	+9.41748047	-5.97216797	-1.10302734	+43.90136719	-0.57128906	-59.74365234	+1556	+9.29003906	-5.18554688	-0.85693359	+6.61376953	-8.08593750	+14.41406250	+1432	+6.78076172	-9.17138672	-0.79980469	+61.08398438	+6.72363281	-15.73242188	+1652
+1458241506.78130010	+9.41748047	-5.97216797	-1.10302734	+43.90136719	-0.57128906	-59.74365234	+1556	+9.29003906	-5.18554688	-0.85693359	+6.61376953	-8.08593750	+14.41406250	+1432	+6.78076172	-9.17138672	-0.79541016	+61.10595703	+6.74560547	-15.73242188	+1652
+1458241506.78550000	+9.41748047	-5.97216797	-1.10302734	+43.90136719	-0.57128906	-59.74365234	+1556	+9.29003906	-5.18554688	-0.85693359	+6.61376953	-8.10791016	+14.43603516	+1432	+6.78076172	-9.17138672	-0.79541016	+61.10595703	+6.74560547	-15.73242188	+1652
+1458241506.78959990	+9.41748047	-5.97216797	-1.10302734	+43.90136719	-0.57128906	-59.74365234	+1556	+9.29003906	-5.18554688	-0.85693359	+6.61376953	-8.10791016	+14.43603516	+1432	+6.78076172	-9.17138672	-0.79541016	+61.10595703	+6.74560547	-15.73242188	+1652
+1458241506.79380010	+9.42187500	-5.97216797	-1.10302734	+43.87939453	-0.59326172	-59.74365234	+1556	+9.29003906	-5.18554688	-0.85693359	+6.61376953	-8.10791016	+14.43603516	+1432	+6.78076172	-9.17138672	-0.79541016	+61.10595703	+6.74560547	-15.75439453	+1652
+1458241506.79800010	+9.42187500	-5.97216797	-1.10302734	+43.87939453	-0.59326172	-59.74365234	+1556	+9.29003906	-5.18554688	-0.85693359	+6.61376953	-8.10791016	+14.43603516	+1432	+6.78076172	-9.17138672	-0.79541016	+61.12792969	+6.74560547	-15.75439453	+1652
+1458241506.80209990	+9.42187500	-5.97216797	-1.10302734	+43.87939453	-0.59326172	-59.76562500	+1556	+9.29003906	-5.18554688	-0.85693359	+6.61376953	-8.10791016	+14.43603516	+1432	+6.78515625	-9.16699219	-0.79541016	+61.12792969	+6.74560547	-15.75439453	+1652
+1458241506.80629990	+9.42187500	-5.97656250	-1.10302734	+43.87939453	-0.59326172	-59.76562500	+1556	+9.29003906	-5.18554688	-0.85693359	+6.59179688	-8.10791016	+14.43603516	+1432	+6.78515625	-9.16699219	-0.79541016	+61.12792969	+6.74560547	-15.75439453	+1656
+1458241506.81049990	+9.42187500	-5.97656250	-1.10302734	+43.87939453	-0.59326172	-59.76562500	+1556	+9.29003906	-5.18554688	-0.85693359	+6.59179688	-8.10791016	+14.43603516	+1432	+6.78515625	-9.16699219	-0.79541016	+61.12792969	+6.74560547	-15.75439453	+1656
+1458241506.81460000	+9.42187500	-5.97656250	-1.10302734	+43.87939453	-0.59326172	-59.76562500	+1556	+9.29003906	-5.18554688	-0.85693359	+6.59179688	-8.10791016	+14.45800781	+1432	+6.78515625	-9.16699219	-0.79541016	+61.12792969	+6.74560547	-15.75439453	+1656
+1458241506.81880000	+9.42187500	-5.97656250	-1.10302734	+43.87939453	-0.59326172	-59.76562500	+1556	+9.29003906	-5.18554688	-0.85693359	+6.59179688	-8.10791016	+14.45800781	+1432	+6.78515625	-9.16699219	-0.79541016	+61.12792969	+6.74560547	-15.75439453	+1656
+1458241506.82300000	+9.42187500	-5.97216797	-1.10302734	+43.87939453	-0.59326172	-59.76562500	+1556	+9.29003906	-5.18554688	-0.85693359	+6.59179688	-8.10791016	+14.45800781	+1432	+6.78515625	-9.16699219	-0.79541016	+61.12792969	+6.74560547	-15.75439453	+1656
+1458241506.82710000	+9.42187500	-5.97216797	-1.10302734	+43.87939453	-0.59326172	-59.76562500	+1556	+9.29003906	-5.18554688	-0.85693359	+6.59179688	-8.10791016	+14.45800781	+1432	+6.78515625	-9.16699219	-0.79541016	+61.12792969	+6.72363281	-15.75439453	+1656
+1458241506.83130000	+9.42187500	-5.97216797	-1.10302734	+43.87939453	-0.59326172	-59.76562500	+1556	+9.29003906	-5.18554688	-0.85693359	+6.59179688	-8.12988281	+14.45800781	+1432	+6.78515625	-9.16699219	-0.79541016	+61.12792969	+6.72363281	-15.75439453	+1656
+1458241506.83550000	+9.42187500	-5.97216797	-1.10302734	+43.87939453	-0.59326172	-59.76562500	+1556	+9.29003906	-5.18554688	-0.85693359	+6.59179688	-8.12988281	+14.45800781	+1432	+6.78076172	-9.16699219	-0.79541016	+61.12792969	+6.72363281	-15.75439453	+1656
+1458241506.83960010	+9.42187500	-5.97216797	-1.10302734	+43.87939453	-0.59326172	-59.76562500	+1556	+9.29003906	-5.18554688	-0.85693359	+6.59179688	-8.12988281	+14.45800781	+1432	+6.78076172	-9.16699219	-0.79541016	+61.10595703	+6.72363281	-15.75439453	+1656
+1458241506.84380010	+9.42187500	-5.97216797	-1.10302734	+43.90136719	-0.59326172	-59.76562500	+1556	+9.29003906	-5.18554688	-0.85693359	+6.59179688	-8.12988281	+14.45800781	+1432	+6.78076172	-9.17138672	-0.79541016	+61.10595703	+6.72363281	-15.75439453	+1656
+1458241506.84800000	+9.42187500	-5.97216797	-1.10302734	+43.90136719	-0.59326172	-59.76562500	+1556	+9.29003906	-5.18554688	-0.85693359	+6.59179688	-8.12988281	+14.45800781	+1432	+6.78076172	-9.17138672	-0.79980469	+61.10595703	+6.70166016	-15.75439453	+1656
+1458241506.85209990	+9.42187500	-5.97216797	-1.10302734	+43.90136719	-0.59326172	-59.76562500	+1552	+9.29003906	-5.18554688	-0.85693359	+6.59179688	-8.12988281	+14.45800781	+1432	+6.78076172	-9.17138672	-0.79980469	+61.08398438	+6.70166016	-15.75439453	+1656
+1458241506.86040000	+9.42187500	-5.97216797	-1.10302734	+43.90136719	-0.59326172	-59.76562500	+1552	+9.29003906	-5.18554688	-0.85693359	+6.59179688	-8.12988281	+14.45800781	+1432	+6.78076172	-9.17138672	-0.79980469	+61.08398438	+6.70166016	-15.75439453	+1656
+1458241506.86459990	+9.42187500	-5.97216797	-1.10302734	+43.90136719	-0.59326172	-59.76562500	+1552	+9.29003906	-5.18554688	-0.85693359	+6.59179688	-8.12988281	+14.45800781	+1432	+6.77636719	-9.17138672	-0.79980469	+61.08398438	+6.67968750	-15.73242188	+1656
+1458241506.86879990	+9.42187500	-5.97216797	-1.10302734	+43.90136719	-0.59326172	-59.76562500	+1552	+9.29003906	-5.18554688	-0.85693359	+6.59179688	-8.12988281	+14.45800781	+1432	+6.77636719	-9.17138672	-0.79980469	+61.06201172	+6.67968750	-15.75439453	+1656
+1458241506.87290000	+9.42187500	-5.97216797	-1.10302734	+43.90136719	-0.61523438	-59.76562500	+1552	+9.29003906	-5.18554688	-0.85693359	+6.59179688	-8.12988281	+14.45800781	+1432	+6.77636719	-9.17138672	-0.79980469	+61.06201172	+6.67968750	-15.75439453	+1656
+1458241506.87710000	+9.42187500	-5.97216797	-1.10302734	+43.90136719	-0.61523438	-59.76562500	+1552	+9.29003906	-5.18554688	-0.85253906	+6.59179688	-8.12988281	+14.45800781	+1432	+6.77636719	-9.17138672	-0.79980469	+61.06201172	+6.67968750	-15.75439453	+1652
+1458241506.88130000	+9.42187500	-5.97216797	-1.10302734	+43.90136719	-0.61523438	-59.76562500	+1552	+9.29003906	-5.18554688	-0.85253906	+6.59179688	-8.15185547	+14.45800781	+1432	+6.78076172	-9.17138672	-0.79980469	+61.06201172	+6.65771484	-15.75439453	+1652
+1458241506.88540010	+9.42187500	-5.97216797	-1.09863281	+43.90136719	-0.61523438	-59.78759766	+1552	+9.29003906	-5.18554688	-0.85253906	+6.59179688	-8.15185547	+14.45800781	+1432	+6.78076172	-9.17138672	-0.79980469	+61.08398438	+6.65771484	-15.75439453	+1652
+1458241506.88960000	+9.42187500	-5.97216797	-1.09863281	+43.90136719	-0.61523438	-59.78759766	+1556	+9.29443359	-5.18554688	-0.85253906	+6.59179688	-8.15185547	+14.45800781	+1436	+6.78076172	-9.17138672	-0.79980469	+61.08398438	+6.65771484	-15.77636719	+1652
+1458241506.89380000	+9.42187500	-5.97216797	-1.09863281	+43.90136719	-0.61523438	-59.78759766	+1556	+9.29443359	-5.18554688	-0.85253906	+6.59179688	-8.15185547	+14.45800781	+1436	+6.78076172	-9.17138672	-0.79980469	+61.08398438	+6.65771484	-15.77636719	+1652
+1458241506.89790010	+9.42187500	-5.97216797	-1.09863281	+43.90136719	-0.61523438	-59.78759766	+1556	+9.29443359	-5.18554688	-0.85253906	+6.59179688	-8.15185547	+14.45800781	+1436	+6.78076172	-9.17138672	-0.79980469	+61.08398438	+6.65771484	-15.77636719	+1652
+1458241506.90210010	+9.42187500	-5.97216797	-1.09863281	+43.90136719	-0.61523438	-59.78759766	+1556	+9.29443359	-5.18554688	-0.85253906	+6.59179688	-8.15185547	+14.45800781	+1436	+6.78515625	-9.16699219	-0.79541016	+61.10595703	+6.67968750	-15.77636719	+1652
+1458241506.90630010	+9.42187500	-5.97216797	-1.09863281	+43.90136719	-0.63720703	-59.78759766	+1556	+9.29443359	-5.18554688	-0.85253906	+6.59179688	-8.17382813	+14.45800781	+1436	+6.78515625	-9.16699219	-0.79541016	+61.10595703	+6.67968750	-15.79833984	+1656
+1458241506.91039990	+9.42187500	-5.97216797	-1.09863281	+43.90136719	-0.63720703	-59.78759766	+1556	+9.29443359	-5.18554688	-0.85253906	+6.59179688	-8.17382813	+14.47998047	+1432	+6.78515625	-9.16699219	-0.79541016	+61.10595703	+6.67968750	-15.79833984	+1656
+1458241506.91880010	+9.42187500	-5.97216797	-1.09863281	+43.90136719	-0.63720703	-59.78759766	+1556	+9.29443359	-5.18554688	-0.85253906	+6.59179688	-8.17382813	+14.47998047	+1432	+6.78515625	-9.16699219	-0.79541016	+61.12792969	+6.67968750	-15.82031250	+1656
+1458241506.92290000	+9.42187500	-5.97216797	-1.09863281	+43.90136719	-0.63720703	-59.78759766	+1556	+9.29443359	-5.18554688	-0.85253906	+6.59179688	-8.17382813	+14.47998047	+1432	+6.78955078	-9.16699219	-0.79541016	+61.12792969	+6.67968750	-15.82031250	+1656
+1458241506.92709990	+9.42187500	-5.97216797	-1.09863281	+43.90136719	-0.65917969	-59.78759766	+1556	+9.29443359	-5.18554688	-0.85253906	+6.59179688	-8.19580078	+14.47998047	+1432	+6.78955078	-9.16699219	-0.79101563	+61.14990234	+6.67968750	-15.82031250	+1656
+1458241506.93129990	+9.42187500	-5.97216797	-1.09863281	+43.90136719	-0.65917969	-59.78759766	+1556	+9.29443359	-5.18554688	-0.85253906	+6.59179688	-8.19580078	+14.47998047	+1432	+6.78955078	-9.16699219	-0.79101563	+61.14990234	+6.67968750	-15.82031250	+1656
+1458241506.93540000	+9.42187500	-5.97216797	-1.09863281	+43.90136719	-0.65917969	-59.80957031	+1556	+9.29443359	-5.18554688	-0.85253906	+6.59179688	-8.19580078	+14.47998047	+1432	+6.78955078	-9.16699219	-0.79101563	+61.14990234	+6.65771484	-15.84228516	+1656
+1458241506.95619990	+9.42187500	-5.97216797	-1.09863281	+43.92333984	-0.68115234	-59.83154297	+1560	+9.29443359	-5.18554688	-0.85253906	+6.59179688	-8.21777344	+14.47998047	+1432	+6.78515625	-9.16699219	-0.79541016	+61.10595703	+6.61376953	-15.84228516	+1656
+1458241506.96040010	+9.42187500	-5.97216797	-1.09863281	+43.92333984	-0.68115234	-59.83154297	+1560	+9.29443359	-5.18554688	-0.85253906	+6.59179688	-8.21777344	+14.47998047	+1432	+6.78515625	-9.17138672	-0.79541016	+61.08398438	+6.61376953	-15.84228516	+1656
+1458241506.96460010	+9.42187500	-5.96777344	-1.09423828	+43.92333984	-0.68115234	-59.83154297	+1560	+9.29443359	-5.18554688	-0.85253906	+6.59179688	-8.21777344	+14.47998047	+1432	+6.78515625	-9.17138672	-0.79980469	+61.08398438	+6.59179688	-15.84228516	+1656
+1458241506.96869990	+9.42187500	-5.96777344	-1.09423828	+43.94531250	-0.68115234	-59.83154297	+1560	+9.29443359	-5.18554688	-0.84814453	+6.59179688	-8.21777344	+14.47998047	+1432	+6.78515625	-9.17138672	-0.79980469	+61.06201172	+6.59179688	-15.84228516	+1656
+1458241506.97289990	+9.42187500	-5.96777344	-1.09423828	+43.94531250	-0.68115234	-59.83154297	+1560	+9.29443359	-5.18554688	-0.84814453	+6.59179688	-8.23974609	+14.47998047	+1432	+6.78076172	-9.17138672	-0.79980469	+61.04003906	+6.56982422	-15.84228516	+1656
+1458241506.97709990	+9.42187500	-5.96777344	-1.09423828	+43.94531250	-0.68115234	-59.85351563	+1560	+9.29443359	-5.18554688	-0.84814453	+6.59179688	-8.23974609	+14.47998047	+1432	+6.78076172	-9.17578125	-0.80419922	+61.01806641	+6.54785156	-15.84228516	+1656
+1458241506.98120000	+9.42187500	-5.96777344	-1.09423828	+43.94531250	-0.70312500	-59.85351563	+1560	+9.29443359	-5.18554688	-0.84814453	+6.59179688	-8.23974609	+14.47998047	+1432	+6.78076172	-9.17578125	-0.80419922	+61.01806641	+6.54785156	-15.86425781	+1656
+1458241506.98540000	+9.42626953	-5.96777344	-1.09423828	+43.94531250	-0.70312500	-59.85351563	+1560	+9.29443359	-5.18554688	-0.84814453	+6.59179688	-8.23974609	+14.47998047	+1436	+6.78076172	-9.17578125	-0.80419922	+60.99609375	+6.52587891	-15.86425781	+1652
+1458241506.98959990	+9.42626953	-5.96777344	-1.09423828	+43.96728516	-0.70312500	-59.85351563	+1560	+9.29443359	-5.18554688	-0.84814453	+6.59179688	-8.23974609	+14.47998047	+1436	+6.78076172	-9.17578125	-0.80419922	+60.99609375	+6.50390625	-15.88623047	+1652
+1458241506.99370000	+9.42626953	-5.96777344	-1.09423828	+43.96728516	-0.70312500	-59.87548828	+1564	+9.29443359	-5.18554688	-0.84814453	+6.59179688	-8.26171875	+14.47998047	+1436	+6.78076172	-9.17578125	-0.80419922	+60.99609375	+6.50390625	-15.88623047	+1652
+1458241506.99790000	+9.42626953	-5.96777344	-1.09423828	+43.96728516	-0.72509766	-59.87548828	+1564	+9.29443359	-5.18554688	-0.84814453	+6.59179688	-8.26171875	+14.47998047	+1436	+6.78076172	-9.17578125	-0.80419922	+60.99609375	+6.50390625	-15.90820313	+1652
+1458241507.00210000	+9.42626953	-5.96777344	-1.09423828	+43.96728516	-0.72509766	-59.87548828	+1564	+9.29443359	-5.18554688	-0.84814453	+6.59179688	-8.26171875	+14.47998047	+1436	+6.78515625	-9.17578125	-0.79980469	+61.01806641	+6.50390625	-15.93017578	+1652
+1458241507.01040010	+9.42626953	-5.96777344	-1.08984375	+43.98925781	-0.74707031	-59.89746094	+1564	+9.29443359	-5.18554688	-0.84814453	+6.61376953	-8.28369141	+14.47998047	+1436	+6.78955078	-9.17138672	-0.79541016	+61.04003906	+6.50390625	-15.97412109	+1652
+1458241507.01449990	+9.42626953	-5.96777344	-1.08984375	+43.98925781	-0.76904297	-59.89746094	+1564	+9.29882813	-5.18554688	-0.84814453	+6.61376953	-8.28369141	+14.47998047	+1436	+6.79394531	-9.17138672	-0.79541016	+61.06201172	+6.50390625	-15.99609375	+1652
+1458241507.01869990	+9.43066406	-5.96777344	-1.08984375	+43.98925781	-0.76904297	-59.91943359	+1564	+9.29882813	-5.18115234	-0.84814453	+6.61376953	-8.28369141	+14.47998047	+1436	+6.79394531	-9.17138672	-0.79101563	+61.10595703	+6.50390625	-16.01806641	+1656
+1458241507.02290010	+9.43066406	-5.96777344	-1.08984375	+44.01123047	-0.79101563	-59.91943359	+1564	+9.29882813	-5.18115234	-0.84814453	+6.61376953	-8.28369141	+14.47998047	+1436	+6.79833984	-9.16699219	-0.79101563	+61.12792969	+6.52587891	-16.04003906	+1656
+1458241507.02700000	+9.43066406	-5.96777344	-1.08984375	+44.01123047	-0.81298828	-59.91943359	+1568	+9.29882813	-5.18115234	-0.84814453	+6.61376953	-8.30566406	+14.50195313	+1436	+6.80273438	-9.16699219	-0.78662109	+61.14990234	+6.52587891	-16.06201172	+1656
+1458241507.03119990	+9.43066406	-5.96777344	-1.08544922	+44.01123047	-0.81298828	-59.94140625	+1568	+9.29882813	-5.18115234	-0.84814453	+6.61376953	-8.30566406	+14.50195313	+1436	+6.80273438	-9.16699219	-0.78662109	+61.17187500	+6.52587891	-16.08398438	+1660
+1458241507.03539990	+9.43066406	-5.96777344	-1.08544922	+44.01123047	-0.83496094	-59.94140625	+1568	+9.29882813	-5.18115234	-0.84814453	+6.61376953	-8.30566406	+14.50195313	+1436	+6.80712891	-9.16259766	-0.78222656	+61.19384766	+6.52587891	-16.10595703	+1660
+1458241507.03950000	+9.43505859	-5.96777344	-1.08544922	+44.03320313	-0.85693359	-59.94140625	+1568	+9.29882813	-5.18115234	-0.84375000	+6.61376953	-8.32763672	+14.50195313	+1436	+6.81152344	-9.16259766	-0.78222656	+61.21582031	+6.52587891	-16.12792969	+1664
+1458241507.04370000	+9.43505859	-5.96777344	-1.08544922	+44.03320313	-0.85693359	-59.96337891	+1568	+9.29882813	-5.18115234	-0.84375000	+6.61376953	-8.32763672	+14.50195313	+1436	+6.81152344	-9.16259766	-0.78222656	+61.21582031	+6.52587891	-16.12792969	+1664
+1458241507.04790000	+9.43505859	-5.96777344	-1.08544922	+44.03320313	-0.87890625	-59.96337891	+1572	+9.29882813	-5.18115234	-0.84375000	+6.61376953	-8.32763672	+14.50195313	+1436	+6.81152344	-9.16259766	-0.78222656	+61.23779297	+6.52587891	-16.14990234	+1664
+1458241507.05200000	+9.43505859	-5.96777344	-1.08544922	+44.03320313	-0.87890625	-59.96337891	+1572	+9.29882813	-5.18115234	-0.84375000	+6.61376953	-8.34960938	+14.50195313	+1436	+6.81591797	-9.16259766	-0.78222656	+61.23779297	+6.52587891	-16.14990234	+1668
+1458241507.05620000	+9.43505859	-5.96337891	-1.08105469	+44.05517578	-0.90087891	-59.98535156	+1572	+9.29882813	-5.18115234	-0.84375000	+6.61376953	-8.34960938	+14.50195313	+1436	+6.81591797	-9.16259766	-0.78222656	+61.21582031	+6.50390625	-16.14990234	+1668
+1458241507.06450010	+9.43505859	-5.96337891	-1.08105469	+44.05517578	-0.90087891	-59.98535156	+1576	+9.29882813	-5.18115234	-0.84375000	+6.61376953	-8.37158203	+14.50195313	+1436	+6.81152344	-9.16259766	-0.78222656	+61.21582031	+6.48193359	-16.14990234	+1668
+1458241507.06870010	+9.43505859	-5.96337891	-1.08105469	+44.05517578	-0.92285156	-60.00732422	+1576	+9.29882813	-5.18115234	-0.84375000	+6.61376953	-8.37158203	+14.50195313	+1436	+6.81152344	-9.16259766	-0.78662109	+61.19384766	+6.45996094	-16.14990234	+1668
+1458241507.07290010	+9.43505859	-5.96337891	-1.08105469	+44.05517578	-0.92285156	-60.00732422	+1576	+9.29882813	-5.18115234	-0.84375000	+6.61376953	-8.37158203	+14.50195313	+1432	+6.81152344	-9.16699219	-0.78662109	+61.17187500	+6.45996094	-16.14990234	+1672
+1458241507.07699990	+9.43505859	-5.96337891	-1.08105469	+44.05517578	-0.92285156	-60.00732422	+1576	+9.29882813	-5.18115234	-0.84375000	+6.61376953	-8.39355469	+14.50195313	+1432	+6.80712891	-9.16699219	-0.78662109	+61.14990234	+6.43798828	-16.14990234	+1672
+1458241507.08119990	+9.43505859	-5.96337891	-1.08105469	+44.05517578	-0.92285156	-60.00732422	+1580	+9.29882813	-5.18115234	-0.84375000	+6.61376953	-8.39355469	+14.50195313	+1436	+6.80712891	-9.16699219	-0.79101563	+61.14990234	+6.41601563	-16.14990234	+1672
+1458241507.08540010	+9.43505859	-5.96337891	-1.08105469	+44.07714844	-0.92285156	-60.02929688	+1580	+9.29882813	-5.18115234	-0.83935547	+6.61376953	-8.39355469	+14.50195313	+1436	+6.80712891	-9.17138672	-0.79101563	+61.10595703	+6.39404297	-16.14990234	+1672
+1458241507.08950000	+9.43505859	-5.96337891	-1.07666016	+44.07714844	-0.94482422	-60.02929688	+1580	+9.29882813	-5.18115234	-0.83935547	+6.61376953	-8.41552734	+14.50195313	+1436	+6.80273438	-9.17138672	-0.79541016	+61.10595703	+6.37207031	-16.14990234	+1672
+1458241507.09369990	+9.43505859	-5.96337891	-1.07666016	+44.07714844	-0.94482422	-60.02929688	+1580	+9.30322266	-5.18115234	-0.83935547	+6.61376953	-8.41552734	+14.50195313	+1436	+6.80273438	-9.17138672	-0.79541016	+61.08398438	+6.35009766	-16.14990234	+1672
+1458241507.09780000	+9.43505859	-5.96337891	-1.07666016	+44.07714844	-0.94482422	-60.05126953	+1580	+9.30322266	-5.18115234	-0.83935547	+6.61376953	-8.41552734	+14.50195313	+1436	+6.79833984	-9.17138672	-0.79541016	+61.06201172	+6.32812500	-16.14990234	+1672
+1458241507.10200000	+9.43505859	-5.95898438	-1.07666016	+44.07714844	-0.94482422	-60.05126953	+1580	+9.30322266	-5.18115234	-0.83935547	+6.63574219	-8.43750000	+14.47998047	+1436	+6.79833984	-9.17578125	-0.79980469	+61.04003906	+6.30615234	-16.14990234	+1668
+1458241507.10620000	+9.43505859	-5.95898438	-1.07666016	+44.07714844	-0.96679688	-60.05126953	+1580	+9.30322266	-5.18115234	-0.83935547	+6.63574219	-8.43750000	+14.47998047	+1436	+6.79833984	-9.17578125	-0.79980469	+61.04003906	+6.28417969	-16.14990234	+1668
+1458241507.11030010	+9.43505859	-5.95898438	-1.07666016	+44.09912109	-0.96679688	-60.05126953	+1584	+9.30322266	-5.17675781	-0.83935547	+6.63574219	-8.43750000	+14.47998047	+1436	+6.79833984	-9.17578125	-0.79980469	+61.01806641	+6.28417969	-16.17187500	+1664
+1458241507.11450000	+9.43505859	-5.95898438	-1.07666016	+44.09912109	-0.98876953	-60.07324219	+1584	+9.30322266	-5.17675781	-0.83935547	+6.63574219	-8.45947266	+14.47998047	+1436	+6.80273438	-9.17578125	-0.79980469	+61.04003906	+6.26220703	-16.19384766	+1664
+1458241507.11870000	+9.43945313	-5.95898438	-1.07666016	+44.09912109	-0.98876953	-60.07324219	+1584	+9.30322266	-5.17675781	-0.83935547	+6.63574219	-8.48144531	+14.47998047	+1440	+6.80273438	-9.17578125	-0.79980469	+61.04003906	+6.24023438	-16.21582031	+1664
+1458241507.12280010	+9.43945313	-5.95898438	-1.07226563	+44.09912109	-1.01074219	-60.07324219	+1584	+9.30322266	-5.17675781	-0.83496094	+6.63574219	-8.48144531	+14.50195313	+1440	+6.80712891	-9.17138672	-0.79541016	+61.06201172	+6.24023438	-16.25976563	+1664
+1458241507.12700010	+9.43945313	-5.95898438	-1.07226563	+44.12109375	-1.03271484	-60.07324219	+1584	+9.30322266	-5.17675781	-0.83496094	+6.63574219	-8.50341797	+14.50195313	+1440	+6.81152344	-9.17138672	-0.79541016	+61.08398438	+6.24023438	-16.28173828	+1664
+1458241507.13120010	+9.43945313	-5.95898438	-1.07226563	+44.12109375	-1.05468750	-60.09521484	+1588	+9.30761719	-5.17675781	-0.83496094	+6.63574219	-8.52539063	+14.50195313	+1440	+6.81591797	-9.17138672	-0.79101563	+61.10595703	+6.21826172	-16.32568359	+1664
+1458241507.13529990	+9.44384766	-5.95898438	-1.07226563	+44.12109375	-1.07666016	-60.09521484	+1588	+9.30761719	-5.17675781	-0.83496094	+6.63574219	-8.54736328	+14.50195313	+1440	+6.82031250	-9.16699219	-0.79101563	+61.12792969	+6.21826172	-16.36962891	+1664
+1458241507.13949990	+9.44384766	-5.95458984	-1.07226563	+44.14306641	-1.09863281	-60.09521484	+1588	+9.30761719	-5.17236328	-0.83496094	+6.61376953	-8.56933594	+14.52392578	+1440	+6.82470703	-9.16259766	-0.78662109	+61.14990234	+6.21826172	-16.39160156	+1668
+1458241507.16030000	+9.45703125	-5.95019531	-1.06347656	+44.16503906	-1.34033203	-60.09521484	+1600	+9.32080078	-5.16796875	-0.82177734	+6.48193359	-8.78906250	+14.56787109	+1444	+6.85546875	-9.14941406	-0.77783203	+61.23779297	+6.08642578	-16.63330078	+1676
+1458241507.16450000	+9.46142578	-5.95019531	-1.05908203	+44.18701172	-1.40625000	-60.09521484	+1604	+9.32958984	-5.16357422	-0.81738281	+6.41601563	-8.85498047	+14.58984375	+1444	+6.85986328	-9.14941406	-0.77783203	+61.21582031	+6.04248047	-16.65527344	+1680
+1458241507.16860010	+9.46582031	-5.95019531	-1.05468750	+44.18701172	-1.47216797	-60.07324219	+1604	+9.33398438	-5.16357422	-0.81738281	+6.32812500	-8.92089844	+14.61181641	+1448	+6.85986328	-9.14501953	-0.77783203	+61.17187500	+5.97656250	-16.69921875	+1680
+1458241507.17700000	+9.47900391	-5.94580078	-1.04589844	+44.14306641	-1.64794922	-60.00732422	+1612	+9.37353516	-5.15039063	-0.79101563	+5.55908203	-9.29443359	+14.63378906	+1464	+6.85986328	-9.14501953	-0.78662109	+60.99609375	+5.77880859	-16.72119141	+1684
+1458241507.18109990	+9.48779297	-5.94140625	-1.04150391	+44.14306641	-1.73583984	-59.96337891	+1616	+9.38232422	-5.14599609	-0.78662109	+5.40527344	-9.36035156	+14.63378906	+1468	+6.85986328	-9.14501953	-0.79101563	+60.86425781	+5.66894531	-16.74316406	+1684
+1458241507.18530010	+9.49658203	-5.94140625	-1.03271484	+44.09912109	-1.86767578	-59.85351563	+1620	+9.39111328	-5.15039063	-0.78222656	+5.11962891	-9.38232422	+14.65576172	+1472	+6.85546875	-9.14941406	-0.80419922	+60.68847656	+5.51513672	-16.74316406	+1688
+1458241507.18950010	+9.50537109	-5.93701172	-1.02832031	+44.05517578	-1.95556641	-59.74365234	+1624	+9.39990234	-5.14599609	-0.77783203	+4.89990234	-9.42626953	+14.65576172	+1480	+6.85546875	-9.14941406	-0.81298828	+60.51269531	+5.36132813	-16.72119141	+1688
+1458241507.19359990	+9.51416016	-5.93701172	-1.02392578	+44.03320313	-2.06542969	-59.65576172	+1628	+9.41308594	-5.14160156	-0.77343750	+4.70214844	-9.51416016	+14.67773438	+1488	+6.85107422	-9.14941406	-0.82177734	+60.33691406	+5.20751953	-16.72119141	+1688
+1458241507.19779990	+9.52294922	-5.93261719	-1.01953125	+43.96728516	-2.21923828	-59.45800781	+1632	+9.42187500	-5.14599609	-0.76464844	+4.37255859	-9.55810547	+14.72167969	+1496	+6.85107422	-9.14941406	-0.83496094	+60.09521484	+4.98779297	-16.72119141	+1688
+1458241507.20199990	+9.53613281	-5.92822266	-1.01513672	+43.96728516	-2.32910156	-59.26025391	+1640	+9.43505859	-5.13720703	-0.76025391	+4.10888672	-9.62402344	+14.78759766	+1504	+6.85107422	-9.14501953	-0.84814453	+59.89746094	+4.81201172	-16.72119141	+1684
+1458241507.20610000	+9.54492188	-5.92382813	-1.01074219	+43.94531250	-2.46093750	-59.12841797	+1644	+9.45263672	-5.13281250	-0.75146484	+3.84521484	-9.75585938	+14.85351563	+1516	+6.85546875	-9.14501953	-0.85253906	+59.69970703	+4.63623047	-16.74316406	+1684
+1458241507.21030000	+9.56250000	-5.92382813	-1.00634766	+43.92333984	-2.61474609	-58.86474609	+1652	+9.46582031	-5.13281250	-0.74707031	+3.51562500	-9.84375000	+14.94140625	+1524	+6.85986328	-9.14062500	-0.86572266	+59.45800781	+4.41650391	-16.78710938	+1684
+1458241507.21450000	+9.57568359	-5.91943359	-1.00195313	+43.92333984	-2.76855469	-58.64501953	+1656	+9.48339844	-5.12402344	-0.73828125	+3.20800781	-9.95361328	+15.05126953	+1536	+6.87304688	-9.13183594	-0.87011719	+59.30419922	+4.24072266	-16.85302734	+1680
+1458241507.21860000	+9.59326172	-5.91503906	-0.99755859	+43.94531250	-2.92236328	-58.44726563	+1664	+9.50537109	-5.11962891	-0.72949219	+2.92236328	-10.08544922	+15.16113281	+1548	+6.88183594	-9.12744141	-0.87451172	+59.15039063	+4.06494141	-16.91894531	+1680
+1458241507.22280000	+9.60644531	-5.91503906	-0.99316406	+43.92333984	-3.07617188	-58.18359375	+1668	+9.51855469	-5.11523438	-0.72070313	+2.61474609	-10.19531250	+15.31494141	+1556	+6.90380859	-9.11865234	-0.87890625	+58.95263672	+3.84521484	-17.00683594	+1680
+1458241507.22700000	+9.62402344	-5.91064453	-0.99316406	+43.96728516	-3.22998047	-57.89794922	+1676	+9.54052734	-5.10644531	-0.71630859	+2.32910156	-10.32714844	+15.46875000	+1568	+6.92578125	-9.10546875	-0.87890625	+58.84277344	+3.66943359	-17.13867188	+1684
+1458241507.23110010	+9.64160156	-5.90185547	-0.98876953	+44.01123047	-3.42773438	-57.65625000	+1684	+9.56250000	-5.09765625	-0.70312500	+2.06542969	-10.50292969	+15.64453125	+1576	+6.94335938	-9.09228516	-0.88330078	+58.71093750	+3.47167969	-17.27050781	+1684
+1458241507.23530010	+9.65917969	-5.90625000	-0.98437500	+43.98925781	-3.60351563	-57.39257813	+1692	+9.58447266	-5.08447266	-0.69433594	+1.80175781	-10.65673828	+15.84228516	+1584	+6.96972656	-9.07910156	-0.88769531	+58.57910156	+3.29589844	-17.40234375	+1684
+1458241507.23950000	+9.68115234	-5.89746094	-0.97998047	+44.03320313	-3.80126953	-57.10693359	+1700	+9.60644531	-5.07568359	-0.68554688	+1.56005859	-10.83251953	+16.04003906	+1596	+6.99169922	-9.06591797	-0.88330078	+58.42529297	+3.09814453	-17.60009766	+1688
+1458241507.24359990	+9.70751953	-5.89306641	-0.97558594	+44.07714844	-3.99902344	-56.84326172	+1712	+9.63281250	-5.06250000	-0.67236328	+1.31835938	-11.00830078	+16.23779297	+1604	+7.01806641	-9.05273438	-0.88769531	+58.29345703	+2.87841797	-17.77587891	+1692
+1458241507.24780010	+9.72949219	-5.89746094	-0.97119141	+44.01123047	-4.19677734	-56.55761719	+1720	+9.65917969	-5.04931641	-0.66357422	+1.09863281	-11.18408203	+16.45751953	+1612	+7.04443359	-9.04394531	-0.89208984	+58.11767578	+2.68066406	-17.92968750	+1696
+1458241507.25190000	+9.75585938	-5.88867188	-0.96679688	+44.03320313	-4.39453125	-56.27197266	+1732	+9.68554688	-5.03613281	-0.65039063	+0.92285156	-11.33789063	+16.67724609	+1624	+7.07080078	-9.03076172	-0.89208984	+57.94189453	+2.48291016	-18.17138672	+1700
+1458241507.26860000	+9.87011719	-5.87548828	-0.94482422	+43.87939453	-5.25146484	-55.17333984	+1784	+9.80419922	-4.95703125	-0.60644531	+0.41748047	-12.04101563	+17.53417969	+1660	+7.17626953	-8.98242188	-0.92285156	+57.04101563	+1.42822266	-18.98437500	+1720
+1458241507.27280000	+9.90087891	-5.88427734	-0.94042969	+43.70361328	-5.44921875	-54.95361328	+1796	+9.83496094	-4.93505859	-0.59326172	+0.30761719	-12.23876953	+17.73193359	+1668	+7.19824219	-8.97363281	-0.93603516	+56.73339844	+1.16455078	-19.18212891	+1724
+1458241507.27690010	+9.93164063	-5.87988281	-0.93164063	+43.61572266	-5.69091797	-54.73388672	+1812	+9.87011719	-4.91308594	-0.58007813	+0.26367188	-12.39257813	+17.92968750	+1680	+7.22021484	-8.96484375	-0.94482422	+56.40380859	+0.87890625	-19.40185547	+1724
+1458241507.28940010	+10.03710938	-5.87988281	-0.91845703	+43.13232422	-6.35009766	-54.03076172	+1856	+9.97998047	-4.83398438	-0.54492188	+0.17578125	-12.87597656	+18.47900391	+1716	+7.29052734	-8.94287109	-0.99755859	+55.30517578	+0.00000000	-19.95117188	+1732
+1458241507.29360010	+10.07666016	-5.87548828	-0.91406250	+42.97851563	-6.59179688	-53.78906250	+1876	+10.01513672	-4.80322266	-0.53613281	+0.19775391	-13.00781250	+18.63281250	+1728	+7.31689453	-8.93408203	-1.01953125	+54.93164063	-0.30761719	-20.08300781	+1732
+1458241507.29780010	+10.11181641	-5.87988281	-0.90527344	+42.75878906	-6.83349609	-53.56933594	+1892	+10.05468750	-4.77246094	-0.52294922	+0.21972656	-13.16162109	+18.78662109	+1744	+7.33447266	-8.92968750	-1.03710938	+54.49218750	-0.61523438	-20.23681641	+1732
+1458241507.30189990	+10.15136719	-5.87548828	-0.90087891	+42.56103516	-7.09716797	-53.37158203	+1912	+10.09423828	-4.74169922	-0.50976563	+0.26367188	-13.29345703	+18.94042969	+1760	+7.36083984	-8.91650391	-1.06347656	+54.09667969	-0.90087891	-20.32470703	+1732
+1458241507.30609990	+10.19531250	-5.87548828	-0.89648438	+42.36328125	-7.36083984	-53.12988281	+1932	+10.13378906	-4.71093750	-0.50537109	+0.30761719	-13.40332031	+19.09423828	+1772	+7.38720703	-8.90771484	-1.08105469	+53.70117188	-1.16455078	-20.45654297	+1732
+1458241507.31030010	+10.23486328	-5.87548828	-0.89208984	+42.14355469	-7.60253906	-52.95410156	+1952	+10.17333984	-4.67578125	-0.49218750	+0.39550781	-13.55712891	+19.22607422	+1788	+7.41357422	-8.90332031	-1.10302734	+53.26171875	-1.42822266	-20.56640625	+1728
+1458241507.31440000	+10.27880859	-5.87548828	-0.88330078	+41.94580078	-7.88818359	-52.75634766	+1972	+10.21728516	-4.64501953	-0.48339844	+0.48339844	-13.68896484	+19.33593750	+1804	+7.43994141	-8.89013672	-1.12500000	+52.84423828	-1.66992188	-20.61035156	+1728
+1458241507.31859990	+10.32275391	-5.87109375	-0.88330078	+41.72607422	-8.17382813	-52.53662109	+1992	+10.26123047	-4.61425781	-0.47460938	+0.59326172	-13.77685547	+19.46777344	+1820	+7.47070313	-8.87695313	-1.14257813	+52.44873047	-1.88964844	-20.69824219	+1728
+1458241507.32270000	+10.36669922	-5.87109375	-0.87890625	+41.50634766	-8.43750000	-52.29492188	+2012	+10.30078125	-4.57910156	-0.47021484	+0.72509766	-13.86474609	+19.57763672	+1836	+7.50146484	-8.86816406	-1.16015625	+52.03125000	-2.08740234	-20.76416016	+1724
+1458241507.32690000	+10.41064453	-5.86669922	-0.87451172	+41.30859375	-8.74511719	-52.07519531	+2036	+10.34472656	-4.54833984	-0.46582031	+0.85693359	-13.95263672	+19.68750000	+1852	+7.54101563	-8.84619141	-1.18212891	+51.67968750	-2.30712891	-20.74218750	+1728
+1458241507.33110000	+10.45898438	-5.86230469	-0.87451172	+41.08886719	-9.03076172	-51.81152344	+2060	+10.39306641	-4.51318359	-0.46142578	+1.01074219	-14.01855469	+19.79736328	+1868	+7.58056641	-8.82861328	-1.19531250	+51.35009766	-2.43896484	-20.78613281	+1728
+1458241507.33520010	+10.50732422	-5.85791016	-0.87011719	+40.91308594	-9.33837891	-51.59179688	+2084	+10.43701172	-4.47802734	-0.45703125	+1.18652344	-14.08447266	+19.88525391	+1884	+7.62451172	-8.81103516	-1.20410156	+50.97656250	-2.59277344	-20.83007813	+1728
+1458241507.33940010	+10.55566406	-5.85351563	-0.86572266	+40.71533203	-9.64599609	-51.37207031	+2108	+10.48535156	-4.44726563	-0.45263672	+1.36230469	-14.17236328	+19.99511719	+1900	+7.67285156	-8.78466797	-1.22167969	+50.66894531	-2.72460938	-20.76416016	+1732
+1458241507.34360000	+10.60400391	-5.85351563	-0.86572266	+40.51757813	-9.93164063	-51.13037109	+2136	+10.53808594	-4.41210938	-0.44824219	+1.56005859	-14.21630859	+20.08300781	+1916	+7.72119141	-8.75830078	-1.22607422	+50.38330078	-2.79052734	-20.83007813	+1736
+1458241507.34770010	+10.65673828	-5.84912109	-0.86132813	+40.34179688	-10.23925781	-50.91064453	+2160	+10.58642578	-4.38134766	-0.44824219	+1.73583984	-14.28222656	+20.14892578	+1932	+7.76953125	-8.73632813	-1.22607422	+50.05371094	-2.87841797	-20.87402344	+1736
+1458241507.35190010	+10.70947266	-5.84033203	-0.85693359	+40.14404297	-10.54687500	-50.66894531	+2188	+10.63916016	-4.34619141	-0.44824219	+1.93359375	-14.32617188	+20.23681641	+1948	+7.82666016	-8.70996094	-1.23486328	+49.79003906	-2.96630859	-20.83007813	+1744
+1458241507.35610010	+10.76660156	-5.83593750	-0.86132813	+39.96826172	-10.81054688	-50.40527344	+2216	+10.69189453	-4.31542969	-0.44824219	+2.15332031	-14.34814453	+20.30273438	+1960	+7.88378906	-8.67480469	-1.23925781	+49.54833984	-3.03222656	-20.83007813	+1748
+1458241507.36019990	+10.81933594	-5.82714844	-0.85693359	+39.77050781	-11.09619141	-50.18554688	+2244	+10.74462891	-4.28466797	-0.44824219	+2.35107422	-14.41406250	+20.36865234	+1976	+7.94091797	-8.65283203	-1.23925781	+49.21875000	-3.07617188	-20.83007813	+1756
+1458241507.36439990	+10.87646484	-5.81835938	-0.85693359	+39.59472656	-11.38183594	-49.96582031	+2272	+10.80175781	-4.24951172	-0.44384766	+2.57080078	-14.45800781	+20.43457031	+1992	+8.00244141	-8.61328125	-1.24365234	+48.97705078	-3.14208984	-20.80810547	+1764
+1458241507.36859990	+10.93359375	-5.80957031	-0.85693359	+39.41894531	-11.66748047	-49.72412109	+2304	+10.85888672	-4.21875000	-0.44824219	+2.79052734	-14.52392578	+20.50048828	+2008	+8.06396484	-8.57812500	-1.24365234	+48.75732422	-3.22998047	-20.80810547	+1772
+1458241507.37270000	+10.99511719	-5.80517578	-0.84814453	+39.22119141	-11.95312500	-49.59228516	+2336	+10.91601563	-4.18798828	-0.44384766	+2.98828125	-14.63378906	+20.52246094	+2024	+8.12109375	-8.55175781	-1.24365234	+48.40576172	-3.27392578	-20.83007813	+1780
+1458241507.37690000	+11.05224609	-5.79638672	-0.83935547	+39.04541016	-12.23876953	-49.46044922	+2368	+10.97753906	-4.15722656	-0.43505859	+3.18603516	-14.76562500	+20.54443359	+2044	+8.18701172	-8.51660156	-1.24365234	+48.12011719	-3.33984375	-20.85205078	+1788
+1458241507.38109990	+11.11376953	-5.78320313	-0.83496094	+38.84765625	-12.50244141	-49.30664063	+2400	+11.03906250	-4.12207031	-0.43505859	+3.40576172	-14.87548828	+20.56640625	+2060	+8.24853516	-8.48144531	-1.24365234	+47.83447266	-3.44970703	-20.85205078	+1796
+1458241507.38520000	+11.17529297	-5.77441406	-0.82617188	+38.58398438	-12.78808594	-49.21875000	+2432	+11.10058594	-4.09130859	-0.43066406	+3.60351563	-15.00732422	+20.58837891	+2080	+8.30566406	-8.45507813	-1.24804688	+47.43896484	-3.51562500	-20.85205078	+1804
+1458241507.38940000	+11.23681641	-5.76562500	-0.81298828	+38.36425781	-13.07373047	-49.13085938	+2464	+11.16210938	-4.06054688	-0.42187500	+3.80126953	-15.16113281	+20.58837891	+2100	+8.36718750	-8.41992188	-1.24804688	+47.10937500	-3.64746094	-20.89599609	+1812
+1458241507.39360000	+11.29833984	-5.74804688	-0.80419922	+38.12255859	-13.35937500	-48.99902344	+2500	+11.22802734	-4.02539063	-0.41748047	+3.99902344	-15.31494141	+20.61035156	+2124	+8.43310547	-8.38476563	-1.26123047	+46.75781250	-3.77929688	-20.87402344	+1824
+1458241507.39770010	+11.35546875	-5.73925781	-0.78662109	+37.88085938	-13.66699219	-49.02099609	+2536	+11.29394531	-3.99462891	-0.40869141	+4.17480469	-15.53466797	+20.56640625	+2148	+8.48583984	-8.35839844	-1.27001953	+46.31835938	-3.91113281	-20.85205078	+1828
+1458241507.40190010	+11.41699219	-5.72607422	-0.76904297	+37.59521484	-13.99658203	-49.02099609	+2572	+11.35546875	-3.96386719	-0.39550781	+4.35058594	-15.77636719	+20.54443359	+2172	+8.54296875	-8.32324219	-1.27880859	+45.92285156	-4.06494141	-20.87402344	+1836
+1458241507.40599990	+11.47851563	-5.70849609	-0.75146484	+37.33154297	-14.30419922	-49.02099609	+2612	+11.42138672	-3.93310547	-0.38232422	+4.52636719	-16.01806641	+20.50048828	+2196	+8.60009766	-8.29248047	-1.28759766	+45.50537109	-4.24072266	-20.87402344	+1848
+1458241507.41020010	+11.54003906	-5.69531250	-0.72509766	+37.04589844	-14.63378906	-49.10888672	+2652	+11.49169922	-3.89794922	-0.36914063	+4.72412109	-16.30371094	+20.45654297	+2224	+8.65283203	-8.26611328	-1.30078125	+45.02197266	-4.39453125	-20.87402344	+1852
+1458241507.41440010	+11.60156250	-5.68212891	-0.69873047	+36.73828125	-14.98535156	-49.17480469	+2688	+11.55761719	-3.86718750	-0.35156250	+4.87792969	-16.56738281	+20.41259766	+2252	+8.70996094	-8.23974609	-1.30957031	+44.58251953	-4.57031250	-20.89599609	+1860
+1458241507.41849990	+11.65869141	-5.66894531	-0.67675781	+36.40869141	-15.29296875	-49.19677734	+2728	+11.62353516	-3.83203125	-0.33837891	+5.03173828	-16.83105469	+20.34667969	+2276	+8.76708984	-8.20898438	-1.32275391	+44.14306641	-4.74609375	-20.89599609	+1868
+1458241507.42269990	+11.72021484	-5.64697266	-0.65039063	+36.14501953	-15.64453125	-49.28466797	+2768	+11.69384766	-3.79687500	-0.32080078	+5.18554688	-17.11669922	+20.28076172	+2308	+8.81982422	-8.17822266	-1.33593750	+43.63769531	-4.92187500	-20.87402344	+1876
+1458241507.42689990	+11.78173828	-5.63378906	-0.62402344	+35.81542969	-15.99609375	-49.39453125	+2808	+11.75976563	-3.76611328	-0.30761719	+5.31738281	-17.38037109	+20.21484375	+2336	+8.88134766	-8.14746094	-1.34912109	+43.24218750	-5.11962891	-20.87402344	+1888
+1458241507.43100000	+11.83886719	-5.61621094	-0.59765625	+35.48583984	-16.32568359	-49.46044922	+2848	+11.82568359	-3.73095703	-0.29003906	+5.42724609	-17.68798828	+20.14892578	+2364	+8.94287109	-8.11230469	-1.35791016	+42.82470703	-5.29541016	-20.89599609	+1896
+1458241507.43520000	+11.90039063	-5.58544922	-0.56689453	+35.26611328	-16.69921875	-49.57031250	+2892	+11.89599609	-3.69140625	-0.27246094	+5.55908203	-17.97363281	+20.08300781	+2396	+8.99560547	-8.07714844	-1.36669922	+42.40722656	-5.47119141	-20.91796875	+1908
+1458241507.43940000	+11.95751953	-5.57226563	-0.54052734	+34.93652344	-17.05078125	-49.68017578	+2936	+11.96191406	-3.66064453	-0.25488281	+5.64697266	-18.25927734	+19.99511719	+2424	+9.05712891	-8.04199219	-1.37988281	+42.03369141	-5.64697266	-20.89599609	+1920
+1458241507.44350000	+12.01464844	-5.55468750	-0.50976563	+34.58496094	-17.35839844	-49.76806641	+2980	+12.02343750	-3.62548828	-0.23291016	+5.71289063	-18.56689453	+19.92919922	+2456	+9.11865234	-8.00244141	-1.37988281	+41.68212891	-5.80078125	-20.96191406	+1928
+1458241507.44770000	+12.08056641	-5.52392578	-0.48339844	+34.40917969	-17.70996094	-49.87792969	+3028	+12.09375000	-3.58593750	-0.21972656	+5.80078125	-18.78662109	+19.88525391	+2484	+9.18017578	-7.96289063	-1.37988281	+41.35253906	-5.97656250	-21.04980469	+1940
+1458241507.45190000	+12.13769531	-5.50634766	-0.45703125	+34.12353516	-18.01757813	-49.96582031	+3076	+12.15966797	-3.55517578	-0.20214844	+5.84472656	-19.02832031	+19.84130859	+2512	+9.25048828	-7.91455078	-1.38427734	+41.08886719	-6.13037109	-21.09375000	+1952
+1458241507.45600010	+12.19482422	-5.48437500	-0.43505859	+33.81591797	-18.28125000	-50.00976563	+3120	+12.22119141	-3.52001953	-0.18896484	+5.86669922	-19.27001953	+19.79736328	+2544	+9.32080078	-7.86621094	-1.37988281	+40.86914063	-6.28417969	-21.18164063	+1968
+1458241507.46020010	+12.25634766	-5.44921875	-0.41748047	+33.66210938	-18.56689453	-50.05371094	+3168	+12.28710938	-3.48046875	-0.17578125	+5.91064453	-19.46777344	+19.79736328	+2572	+9.38671875	-7.81347656	-1.37548828	+40.64941406	-6.43798828	-21.29150391	+1984
+1458241507.46440010	+12.31347656	-5.42285156	-0.39550781	+33.39843750	-18.80859375	-50.07568359	+3212	+12.34863281	-3.44531250	-0.16259766	+5.88867188	-19.66552734	+19.77539063	+2600	+9.45703125	-7.76074219	-1.37109375	+40.49560547	-6.56982422	-21.35742188	+2000
+1458241507.46849990	+12.37060547	-5.40087891	-0.38232422	+33.13476563	-19.05029297	-50.09765625	+3260	+12.41015625	-3.41015625	-0.14941406	+5.86669922	-19.88525391	+19.77539063	+2632	+9.53173828	-7.70800781	-1.36230469	+40.38574219	-6.70166016	-21.46728516	+2020
+1458241507.47270010	+12.43212891	-5.35693359	-0.36035156	+33.04687500	-19.29199219	-50.14160156	+3304	+12.47607422	-3.37060547	-0.13623047	+5.88867188	-20.03906250	+19.79736328	+2660	+9.60205078	-7.64648438	-1.34472656	+40.27587891	-6.83349609	-21.62109375	+2040
+1458241507.47680000	+12.49365234	-5.33496094	-0.34716797	+32.84912109	-19.48974609	-50.16357422	+3348	+12.53759766	-3.33544922	-0.12744141	+5.82275391	-20.19287109	+19.81933594	+2688	+9.67675781	-7.58935547	-1.33593750	+40.20996094	-6.94335938	-21.73095703	+2060
+1458241507.48099990	+12.55078125	-5.30859375	-0.33398438	+32.62939453	-19.66552734	-50.18554688	+3388	+12.59472656	-3.30468750	-0.11425781	+5.75683594	-20.34667969	+19.81933594	+2720	+9.75146484	-7.53222656	-1.32275391	+40.14404297	-7.03125000	-21.88476563	+2076
+1458241507.48519990	+12.60791016	-5.26464844	-0.32519531	+32.56347656	-19.79736328	-50.16357422	+3432	+12.65625000	-3.26074219	-0.10986328	+5.73486328	-20.43457031	+19.86328125	+2748	+9.82177734	-7.46630859	-1.30517578	+40.12207031	-7.14111328	-22.01660156	+2096
+1458241507.48930000	+12.66943359	-5.23388672	-0.31640625	+32.43164063	-19.92919922	-50.14160156	+3472	+12.71777344	-3.22558594	-0.10107422	+5.66894531	-20.52246094	+19.88525391	+2776	+9.89208984	-7.40917969	-1.29199219	+40.07812500	-7.22900391	-22.12646484	+2112
+1458241507.49350000	+12.72216797	-5.19873047	-0.31640625	+32.27783203	-20.01708984	-50.07568359	+3512	+12.77050781	-3.18603516	-0.09667969	+5.60302734	-20.61035156	+19.92919922	+2808	+9.96240234	-7.34765625	-1.28320313	+40.05615234	-7.29492188	-22.19238281	+2128
+1458241507.49770000	+12.77929688	-5.15039063	-0.31201172	+32.25585938	-20.10498047	-50.07568359	+3552	+12.83203125	-3.14208984	-0.09228516	+5.55908203	-20.69824219	+19.97314453	+2836	+10.02832031	-7.28173828	-1.27441406	+40.03417969	-7.36083984	-22.25830078	+2144
+1458241507.50180010	+12.83642578	-5.11962891	-0.30761719	+32.14599609	-20.19287109	-50.05371094	+3588	+12.88916016	-3.10693359	-0.08789063	+5.47119141	-20.74218750	+19.99511719	+2864	+10.08984375	-7.22900391	-1.27001953	+39.99023438	-7.40478516	-22.32421875	+2160
+1458241507.50600000	+12.88916016	-5.08447266	-0.30322266	+32.03613281	-20.23681641	-50.03173828	+3624	+12.94189453	-3.07177734	-0.08349609	+5.36132813	-20.80810547	+20.01708984	+2892	+10.15136719	-7.17187500	-1.26562500	+39.94628906	-7.42675781	-22.36816406	+2172
+1458241507.51020000	+12.94189453	-5.03613281	-0.29882813	+32.05810547	-20.32470703	-50.05371094	+3664	+12.99902344	-3.02343750	-0.07910156	+5.33935547	-20.87402344	+20.06103516	+2924	+10.21289063	-7.11474609	-1.26123047	+39.90234375	-7.44873047	-22.36816406	+2188
+1458241507.51430010	+12.99902344	-5.00097656	-0.29443359	+32.01416016	-20.34667969	-50.05371094	+3700	+13.05615234	-2.98828125	-0.07470703	+5.25146484	-20.91796875	+20.06103516	+2952	+10.26562500	-7.06640625	-1.25683594	+39.79248047	-7.44873047	-22.39013672	+2196
+1458241507.51850010	+13.04736328	-4.96142578	-0.29443359	+31.94824219	-20.34667969	-50.05371094	+3736	+13.10888672	-2.94873047	-0.07031250	+5.18554688	-20.93994141	+20.06103516	+2980	+10.31835938	-7.01806641	-1.26123047	+39.68261719	-7.42675781	-22.34619141	+2208
+1458241507.52270010	+13.10009766	-4.91308594	-0.29882813	+31.99218750	-20.32470703	-50.05371094	+3776	+13.16601563	-2.90039063	-0.06591797	+5.16357422	-20.96191406	+20.06103516	+3012	+10.36669922	-6.96972656	-1.27001953	+39.57275391	-7.40478516	-22.25830078	+2220
+1458241507.52679990	+13.15283203	-4.87353516	-0.29882813	+31.97021484	-20.32470703	-50.05371094	+3816	+13.21875000	-2.86083984	-0.06591797	+5.07568359	-20.98388672	+20.06103516	+3036	+10.41503906	-6.93017578	-1.27880859	+39.41894531	-7.38281250	-22.17041016	+2228
+1458241507.53099990	+13.19677734	-4.83398438	-0.29882813	+31.92626953	-20.32470703	-50.05371094	+3852	+13.26708984	-2.82128906	-0.06152344	+4.98779297	-21.00585938	+20.03906250	+3064	+10.46337891	-6.88623047	-1.29199219	+39.28710938	-7.31689453	-22.08251953	+2240
+1458241507.53520010	+13.24511719	-4.78564453	-0.29882813	+31.99218750	-20.34667969	-50.09765625	+3892	+13.31982422	-2.77294922	-0.05712891	+4.98779297	-21.02783203	+20.01708984	+3092	+10.50292969	-6.84228516	-1.30517578	+39.13330078	-7.25097656	-21.95068359	+2252
+1458241507.53930000	+13.29345703	-4.74609375	-0.29443359	+31.99218750	-20.34667969	-50.16357422	+3932	+13.37255859	-2.73339844	-0.05273438	+4.92187500	-21.07177734	+19.97314453	+3120	+10.54687500	-6.80273438	-1.31835938	+38.97949219	-7.18505859	-21.84082031	+2264
+1458241507.54349990	+13.34179688	-4.70214844	-0.29003906	+31.99218750	-20.34667969	-50.22949219	+3972	+13.42089844	-2.69384766	-0.04833984	+4.85595703	-21.11572266	+19.95117188	+3144	+10.58642578	-6.76757813	-1.33154297	+38.80371094	-7.11914063	-21.75292969	+2272
+1458241507.54769990	+13.39013672	-4.65380859	-0.29003906	+32.05810547	-20.34667969	-50.25146484	+4012	+13.47363281	-2.64111328	-0.03955078	+4.85595703	-21.13769531	+19.90722656	+3172	+10.63037109	-6.72363281	-1.34033203	+38.69384766	-7.05322266	-21.66503906	+2284
+1458241507.55180000	+13.43408203	-4.61425781	-0.29003906	+32.08007813	-20.32470703	-50.27343750	+4052	+13.52197266	-2.60156250	-0.03515625	+4.81201172	-21.15966797	+19.88525391	+3196	+10.66992188	-6.67968750	-1.34912109	+38.56201172	-6.98730469	-21.57714844	+2296
+1458241507.55600000	+13.48242188	-4.57031250	-0.29003906	+32.08007813	-20.32470703	-50.29541016	+4092	+13.56591797	-2.55761719	-0.03076172	+4.76806641	-21.18164063	+19.84130859	+3220	+10.71386719	-6.64013672	-1.36230469	+38.45214844	-6.92138672	-21.48925781	+2308
+1458241507.56010010	+13.52636719	-4.51757813	-0.29443359	+32.16796875	-20.30273438	-50.31738281	+4132	+13.61425781	-2.50927734	-0.03076172	+4.79003906	-21.18164063	+19.81933594	+3248	+10.75781250	-6.59179688	-1.37109375	+38.36425781	-6.85546875	-21.40136719	+2320
+1458241507.56430010	+13.57031250	-4.47363281	-0.29443359	+32.18994141	-20.32470703	-50.33935547	+4172	+13.65820313	-2.46533203	-0.02636719	+4.76806641	-21.18164063	+19.79736328	+3268	+10.80175781	-6.54345703	-1.37988281	+38.32031250	-6.78955078	-21.31347656	+2336
+1458241507.56850000	+13.61425781	-4.43408203	-0.29003906	+32.21191406	-20.34667969	-50.38330078	+4208	+13.70214844	-2.42578125	-0.02636719	+4.72412109	-21.18164063	+19.77539063	+3288	+10.84570313	-6.49511719	-1.37548828	+38.27636719	-6.74560547	-21.31347656	+2348
+1458241507.57259990	+13.65820313	-4.38134766	-0.29443359	+32.27783203	-20.36865234	-50.36132813	+4244	+13.75048828	-2.37304688	-0.02197266	+4.76806641	-21.18164063	+19.77539063	+3312	+10.89404297	-6.43798828	-1.37109375	+38.29833984	-6.72363281	-21.33544922	+2364
+1458241507.57680010	+13.70654297	-4.33740234	-0.29443359	+32.32177734	-20.39062500	-50.36132813	+4280	+13.79443359	-2.32910156	-0.01757813	+4.76806641	-21.20361328	+19.77539063	+3332	+10.94238281	-6.38525391	-1.36669922	+38.34228516	-6.70166016	-21.33544922	+2380
+1458241507.58100010	+13.75048828	-4.29345703	-0.29882813	+32.34375000	-20.41259766	-50.36132813	+4312	+13.83398438	-2.28515625	-0.01757813	+4.76806641	-21.20361328	+19.77539063	+3352	+10.99072266	-6.32373047	-1.35351563	+38.38623047	-6.70166016	-21.40136719	+2400
+1458241507.58509990	+13.79882813	-4.23632813	-0.30322266	+32.45361328	-20.41259766	-50.29541016	+4344	+13.87792969	-2.22802734	-0.01757813	+4.83398438	-21.15966797	+19.79736328	+3372	+11.04345703	-6.26220703	-1.34472656	+38.49609375	-6.70166016	-21.44531250	+2416
+1458241507.58929990	+13.84277344	-4.19238281	-0.31201172	+32.49755859	-20.43457031	-50.22949219	+4372	+13.91748047	-2.18408203	-0.02197266	+4.85595703	-21.11572266	+19.84130859	+3392	+11.09619141	-6.19628906	-1.33154297	+38.62792969	-6.70166016	-21.51123047	+2440
+1458241507.59349990	+13.88671875	-4.14404297	-0.31640625	+32.51953125	-20.43457031	-50.14160156	+4400	+13.95703125	-2.14013672	-0.02636719	+4.87792969	-21.02783203	+19.86328125	+3412	+11.14892578	-6.13037109	-1.31835938	+38.75976563	-6.70166016	-21.55517578	+2460
+1458241507.59760000	+13.93066406	-4.09130859	-0.32519531	+32.60742188	-20.45654297	-50.05371094	+4424	+13.99658203	-2.08740234	-0.03076172	+4.94384766	-20.98388672	+19.90722656	+3428	+11.19726563	-6.06005859	-1.30078125	+38.91357422	-6.72363281	-21.64306641	+2484
+1458241507.60180000	+13.97460938	-4.04296875	-0.33398438	+32.67333984	-20.45654297	-49.98779297	+4448	+14.03613281	-2.03906250	-0.03515625	+4.98779297	-20.93994141	+19.92919922	+3448	+11.25000000	-5.99853516	-1.28759766	+39.04541016	-6.74560547	-21.73095703	+2504
+1458241507.60599990	+14.01855469	-3.99462891	-0.34277344	+32.73925781	-20.47851563	-49.89990234	+4468	+14.07568359	-1.99072266	-0.03515625	+5.03173828	-20.91796875	+19.97314453	+3464	+11.30273438	-5.92822266	-1.27001953	+39.19921875	-6.76757813	-21.81884766	+2528
+1458241507.61010000	+14.06689453	-3.93750000	-0.34716797	+32.84912109	-20.50048828	-49.81201172	+4484	+14.11523438	-1.93359375	-0.03955078	+5.11962891	-20.85205078	+20.01708984	+3480	+11.35107422	-5.86230469	-1.25683594	+39.35302734	-6.76757813	-21.88476563	+2552
+1458241507.61430000	+14.11083984	-3.88916016	-0.36035156	+32.91503906	-20.50048828	-49.72412109	+4500	+14.15478516	-1.88525391	-0.04394531	+5.16357422	-20.80810547	+20.06103516	+3496	+11.39941406	-5.80078125	-1.23925781	+39.48486328	-6.78955078	-21.97265625	+2572
+1458241507.61850000	+14.15478516	-3.84521484	-0.36914063	+32.98095703	-20.47851563	-49.65820313	+4512	+14.18994141	-1.83691406	-0.04833984	+5.20751953	-20.72021484	+20.08300781	+3512	+11.44335938	-5.73925781	-1.23046875	+39.59472656	-6.74560547	-22.01660156	+2592
+1458241507.62260010	+14.19433594	-3.79248047	-0.37353516	+33.06884766	-20.47851563	-49.57031250	+4524	+14.22509766	-1.78417969	-0.05273438	+5.29541016	-20.67626953	+20.08300781	+3528	+11.48730469	-5.68212891	-1.23046875	+39.68261719	-6.72363281	-22.01660156	+2612
+1458241507.62680010	+14.23388672	-3.74414063	-0.38232422	+33.15673828	-20.45654297	-49.50439453	+4536	+14.26025391	-1.73583984	-0.05712891	+5.36132813	-20.61035156	+20.10498047	+3544	+11.53125000	-5.62939453	-1.22167969	+39.74853516	-6.70166016	-22.03857422	+2628
+1458241507.63089990	+14.27343750	-3.69140625	-0.39550781	+33.24462891	-20.41259766	-49.43847656	+4548	+14.29541016	-1.68750000	-0.06152344	+5.40527344	-20.56640625	+20.10498047	+3560	+11.57080078	-5.58105469	-1.22607422	+39.77050781	-6.63574219	-21.99462891	+2644
+1458241507.63509990	+14.30859375	-3.64306641	-0.39990234	+33.37646484	-20.43457031	-49.41650391	+4556	+14.33056641	-1.63476563	-0.06152344	+5.47119141	-20.56640625	+20.08300781	+3572	+11.60595703	-5.53271484	-1.23486328	+39.79248047	-6.59179688	-21.97265625	+2660
+1458241507.63930010	+14.34814453	-3.59912109	-0.40429688	+33.44238281	-20.43457031	-49.41650391	+4564	+14.36572266	-1.59082031	-0.05712891	+5.51513672	-20.56640625	+20.06103516	+3584	+11.64111328	-5.49316406	-1.23925781	+39.72656250	-6.52587891	-21.92871094	+2672
+1458241507.64340000	+14.38330078	-3.55517578	-0.40869141	+33.53027344	-20.43457031	-49.43847656	+4572	+14.39648438	-1.54248047	-0.05712891	+5.55908203	-20.56640625	+20.03906250	+3600	+11.67626953	-5.45800781	-1.25244141	+39.68261719	-6.41601563	-21.86279297	+2684
+1458241507.64759990	+14.41845703	-3.50683594	-0.40869141	+33.64013672	-20.43457031	-49.46044922	+4580	+14.43164063	-1.48974609	-0.05273438	+5.62500000	-20.56640625	+19.99511719	+3612	+11.70703125	-5.41845703	-1.26562500	+39.59472656	-6.30615234	-21.75292969	+2700
+1458241507.65179990	+14.45361328	-3.46289063	-0.41308594	+33.72802734	-20.43457031	-49.48242188	+4592	+14.46679688	-1.44580078	-0.04833984	+5.62500000	-20.58837891	+19.97314453	+3624	+11.73779297	-5.39208984	-1.28320313	+39.48486328	-6.19628906	-21.66503906	+2712
+1458241507.65590000	+14.48876953	-3.42333984	-0.41748047	+33.79394531	-20.39062500	-49.50439453	+4600	+14.49755859	-1.40185547	-0.04833984	+5.64697266	-20.56640625	+19.90722656	+3636	+11.76855469	-5.36132813	-1.30078125	+39.35302734	-6.08642578	-21.53320313	+2720
+1458241507.66010000	+14.51953125	-3.37939453	-0.42187500	+33.88183594	-20.39062500	-49.54833984	+4612	+14.52832031	-1.35791016	-0.04833984	+5.69091797	-20.56640625	+19.86328125	+3652	+11.79492188	-5.33496094	-1.32275391	+39.22119141	-5.95458984	-21.40136719	+2732
+1458241507.66430000	+14.55029297	-3.33544922	-0.42187500	+33.96972656	-20.39062500	-49.57031250	+4624	+14.55908203	-1.30957031	-0.04394531	+5.71289063	-20.58837891	+19.81933594	+3664	+11.82568359	-5.30419922	-1.34472656	+39.11132813	-5.84472656	-21.26953125	+2744
+1458241507.66840000	+14.58105469	-3.29150391	-0.42626953	+34.03564453	-20.39062500	-49.59228516	+4640	+14.59423828	-1.26562500	-0.04394531	+5.71289063	-20.58837891	+19.77539063	+3680	+11.85644531	-5.27783203	-1.36230469	+39.00146484	-5.75683594	-21.15966797	+2752
+1458241507.67260000	+14.61621094	-3.24755859	-0.42626953	+34.12353516	-20.41259766	-49.63623047	+4652	+14.62500000	-1.21728516	-0.03955078	+5.73486328	-20.61035156	+19.75341797	+3692	+11.88281250	-5.24707031	-1.37988281	+38.89160156	-5.64697266	-21.04980469	+2760
+1458241507.67680000	+14.64257813	-3.20800781	-0.42626953	+34.16748047	-20.41259766	-49.65820313	+4664	+14.65576172	-1.17773438	-0.03515625	+5.71289063	-20.63232422	+19.70947266	+3708	+11.91357422	-5.21630859	-1.39746094	+38.75976563	-5.53710938	-20.93994141	+2768
+1458241507.68090010	+14.67773438	-3.16845703	-0.42626953	+34.18945313	-20.43457031	-49.72412109	+4680	+14.69091797	-1.13818359	-0.03955078	+5.69091797	-20.63232422	+19.68750000	+3720	+11.94433594	-5.18994141	-1.40625000	+38.64990234	-5.47119141	-20.87402344	+2776
+1458241507.69759990	+14.81835938	-3.01025391	-0.46142578	+34.27734375	-20.34667969	-49.48242188	+4744	+14.81396484	-0.97119141	-0.06591797	+5.66894531	-20.41259766	+19.68750000	+3784	+12.08496094	-5.02294922	-1.42822266	+38.56201172	-5.31738281	-20.65429688	+2808
+1458241507.70180010	+14.84912109	-2.97070313	-0.47460938	+34.25537109	-20.34667969	-49.37255859	+4756	+14.84472656	-0.92724609	-0.07910156	+5.64697266	-20.34667969	+19.70947266	+3800	+12.12451172	-4.97021484	-1.42822266	+38.60595703	-5.31738281	-20.63232422	+2816
+1458241507.70590000	+14.88867188	-2.93554688	-0.48339844	+34.21142578	-20.36865234	-49.30664063	+4768	+14.87548828	-0.88769531	-0.08789063	+5.62500000	-20.30273438	+19.75341797	+3816	+12.16406250	-4.91748047	-1.41943359	+38.64990234	-5.36132813	-20.65429688	+2832
+1458241507.71009990	+14.92822266	-2.90039063	-0.49218750	+34.18945313	-20.36865234	-49.19677734	+4780	+14.91064453	-0.84814453	-0.09667969	+5.60302734	-20.23681641	+19.79736328	+3828	+12.20361328	-4.86474609	-1.41064453	+38.71582031	-5.42724609	-20.69824219	+2844
+1458241507.71420000	+14.96777344	-2.86523438	-0.50097656	+34.12353516	-20.36865234	-49.08691406	+4788	+14.94140625	-0.81298828	-0.10546875	+5.55908203	-20.19287109	+19.81933594	+3840	+12.24316406	-4.80761719	-1.39746094	+38.78173828	-5.49316406	-20.76416016	+2860
+1458241507.71840000	+15.00732422	-2.83447266	-0.51416016	+34.03564453	-20.32470703	-48.95507813	+4792	+14.97216797	-0.77783203	-0.11865234	+5.47119141	-20.10498047	+19.86328125	+3856	+12.28271484	-4.75488281	-1.38867188	+38.84765625	-5.53710938	-20.78613281	+2876
+1458241507.72260000	+15.04687500	-2.79931641	-0.53173828	+33.94775391	-20.30273438	-48.80126953	+4800	+15.00292969	-0.74267578	-0.13183594	+5.44921875	-20.06103516	+19.88525391	+3868	+12.32226563	-4.70214844	-1.37988281	+38.91357422	-5.60302734	-20.85205078	+2888
+1458241507.72670010	+15.08642578	-2.76855469	-0.54492188	+33.85986328	-20.28076172	-48.66943359	+4804	+15.03369141	-0.70312500	-0.14501953	+5.40527344	-19.99511719	+19.92919922	+3884	+12.36621094	-4.64501953	-1.36669922	+38.97949219	-5.69091797	-20.91796875	+2904
+1458241507.73090000	+15.12158203	-2.73779297	-0.55810547	+33.75000000	-20.28076172	-48.53759766	+4804	+15.06445313	-0.66796875	-0.15380859	+5.36132813	-19.95117188	+19.97314453	+3896	+12.40576172	-4.58789063	-1.36230469	+39.06738281	-5.75683594	-20.93994141	+2920
+1458241507.73510000	+15.15673828	-2.71142578	-0.56250000	+33.64013672	-20.32470703	-48.44970703	+4804	+15.09521484	-0.63281250	-0.15820313	+5.29541016	-19.97314453	+19.99511719	+3908	+12.44091797	-4.53515625	-1.35351563	+39.08935547	-5.84472656	-21.00585938	+2936
+1458241507.73920010	+15.19189453	-2.68505859	-0.57128906	+33.50830078	-20.34667969	-48.38378906	+4804	+15.12597656	-0.60205078	-0.16259766	+5.18554688	-20.01708984	+20.01708984	+3920	+12.47607422	-4.49121094	-1.34472656	+39.06738281	-5.93261719	-21.07177734	+2948
+1458241507.74340010	+15.22705078	-2.65869141	-0.57128906	+33.37646484	-20.39062500	-48.31787109	+4800	+15.15673828	-0.57568359	-0.16259766	+5.07568359	-20.06103516	+20.03906250	+3932	+12.51123047	-4.45166016	-1.34472656	+39.02343750	-5.99853516	-21.09375000	+2956
+1458241507.74760010	+15.26220703	-2.63232422	-0.57128906	+33.26660156	-20.45654297	-48.31787109	+4800	+15.19189453	-0.54492188	-0.15820313	+4.98779297	-20.17089844	+20.06103516	+3940	+12.54199219	-4.41210938	-1.34033203	+38.95751953	-6.06445313	-21.15966797	+2968
+1458241507.75169990	+15.29736328	-2.61035156	-0.57128906	+33.13476563	-20.50048828	-48.31787109	+4796	+15.22265625	-0.51855469	-0.15380859	+4.85595703	-20.25878906	+20.08300781	+3952	+12.57714844	-4.38134766	-1.34033203	+38.82568359	-6.13037109	-21.20361328	+2972
+1458241507.75589990	+15.32812500	-2.58837891	-0.57128906	+33.00292969	-20.52246094	-48.29589844	+4796	+15.25341797	-0.49218750	-0.14941406	+4.74609375	-20.32470703	+20.06103516	+3964	+12.60351563	-4.35498047	-1.35791016	+38.67187500	-6.10839844	-21.15966797	+2980
+1458241507.76009990	+15.35449219	-2.56640625	-0.56689453	+32.84912109	-20.61035156	-48.33984375	+4800	+15.28417969	-0.46582031	-0.14062500	+4.61425781	-20.47851563	+20.06103516	+3980	+12.63427734	-4.32861328	-1.37109375	+38.49609375	-6.10839844	-21.13769531	+2988
+1458241507.76420000	+15.38085938	-2.54443359	-0.55810547	+32.71728516	-20.67626953	-48.40576172	+4804	+15.31494141	-0.43945313	-0.13183594	+4.48242188	-20.63232422	+20.03906250	+3992	+12.66064453	-4.31103516	-1.38867188	+38.27636719	-6.13037109	-21.11572266	+2996
+1458241507.76840000	+15.40283203	-2.52246094	-0.54492188	+32.56347656	-20.80810547	-48.49365234	+4808	+15.34130859	-0.41308594	-0.11865234	+4.32861328	-20.83007813	+20.03906250	+4008	+12.68261719	-4.28906250	-1.41064453	+38.05664063	-6.13037109	-21.09375000	+3000
+1458241507.77259990	+15.42919922	-2.50048828	-0.52734375	+32.45361328	-20.96191406	-48.60351563	+4820	+15.37207031	-0.38232422	-0.10107422	+4.21875000	-21.04980469	+20.01708984	+4024	+12.70898438	-4.27148438	-1.42822266	+37.81494141	-6.13037109	-21.04980469	+3004
+1458241507.77670000	+15.45556641	-2.48291016	-0.50976563	+32.32177734	-21.09375000	-48.73535156	+4832	+15.40283203	-0.36474609	-0.07910156	+4.06494141	-21.26953125	+19.99511719	+4040	+12.73095703	-4.26269531	-1.45019531	+37.52929688	-6.13037109	-21.02783203	+3008
+1458241507.78090000	+15.48193359	-2.46093750	-0.49658203	+32.18994141	-21.20361328	-48.86718750	+4844	+15.43359375	-0.34277344	-0.06591797	+3.88916016	-21.48925781	+19.99511719	+4056	+12.75292969	-4.25390625	-1.47216797	+37.24365234	-6.10839844	-20.98388672	+3008
+1458241507.78500010	+15.50390625	-2.43896484	-0.48339844	+32.05810547	-21.31347656	-48.97705078	+4864	+15.46435547	-0.31640625	-0.04833984	+3.77929688	-21.68701172	+19.97314453	+4076	+12.77929688	-4.24511719	-1.49414063	+36.97998047	-6.08642578	-20.93994141	+3012
+1458241507.78920010	+15.53027344	-2.42138672	-0.47021484	+31.92626953	-21.42333984	-49.06494141	+4880	+15.49511719	-0.29003906	-0.03076172	+3.64746094	-21.90673828	+19.95117188	+4096	+12.80566406	-4.22753906	-1.51611328	+36.71630859	-6.08642578	-20.87402344	+3016
+1458241507.79340000	+15.55224609	-2.39941406	-0.45703125	+31.77246094	-21.53320313	-49.15283203	+4904	+15.51708984	-0.26806641	-0.02197266	+3.53759766	-22.10449219	+19.95117188	+4112	+12.82763672	-4.21435547	-1.53808594	+36.47460938	-6.08642578	-20.85205078	+3020
+1458241507.79749990	+15.57421875	-2.37744141	-0.44824219	+31.66259766	-21.64306641	-49.21875000	+4928	+15.54345703	-0.23730469	-0.00878906	+3.44970703	-22.30224609	+19.92919922	+4132	+12.84960938	-4.19238281	-1.56005859	+36.27685547	-6.10839844	-20.80810547	+3024
+1458241507.80170010	+15.59179688	-2.35546875	-0.43505859	+31.50878906	-21.77490234	-49.30664063	+4952	+15.56982422	-0.21533203	+0.00439453	+3.33984375	-22.52197266	+19.90722656	+4152	+12.87597656	-4.17041016	-1.58203125	+36.07910156	-6.13037109	-20.76416016	+3032
+1458241507.80590010	+15.62255859	-2.33789063	-0.42187500	+31.35498047	-21.92871094	-49.37255859	+4976	+15.59619141	-0.19335938	+0.01318359	+3.20800781	-22.69775391	+19.92919922	+4172	+12.90234375	-4.14404297	-1.58642578	+35.90332031	-6.21826172	-20.78613281	+3036
+1458241507.80999990	+15.64892578	-2.31591797	-0.41748047	+31.24511719	-22.03857422	-49.37255859	+5004	+15.62255859	-0.16259766	+0.02197266	+3.16406250	-22.87353516	+19.95117188	+4192	+12.93310547	-4.11328125	-1.59082031	+35.79345703	-6.32812500	-20.80810547	+3040
+1458241507.81419990	+15.67529297	-2.29394531	-0.41308594	+31.06933594	-22.12646484	-49.37255859	+5024	+15.64892578	-0.13623047	+0.03076172	+3.07617188	-23.04931641	+19.97314453	+4208	+12.95947266	-4.08251953	-1.59521484	+35.70556641	-6.43798828	-20.83007813	+3048
+1458241507.81839990	+15.69726563	-2.27636719	-0.41308594	+30.89355469	-22.17041016	-49.35058594	+5048	+15.67089844	-0.11425781	+0.03076172	+2.98828125	-23.18115234	+19.99511719	+4228	+12.99023438	-4.04736328	-1.59521484	+35.61767578	-6.56982422	-20.87402344	+3056
+1458241507.82250000	+15.72802734	-2.25439453	-0.42187500	+30.76171875	-22.19238281	-49.26269531	+5068	+15.69726563	-0.08789063	+0.02636719	+2.94433594	-23.26904297	+20.01708984	+4248	+13.02539063	-4.00341797	-1.59082031	+35.59570313	-6.74560547	-20.93994141	+3064
+1458241507.82670000	+15.75000000	-2.23681641	-0.43066406	+30.58593750	-22.25830078	-49.17480469	+5088	+15.71923828	-0.06152344	+0.02197266	+2.87841797	-23.35693359	+20.06103516	+4268	+13.05615234	-3.95507813	-1.58642578	+35.61767578	-6.89941406	-21.00585938	+3076
+1458241507.83090000	+15.78076172	-2.21484375	-0.43945313	+30.41015625	-22.32421875	-49.08691406	+5104	+15.74121094	-0.03955078	+0.02197266	+2.79052734	-23.44482422	+20.10498047	+4284	+13.08691406	-3.90673828	-1.57763672	+35.61767578	-7.09716797	-21.07177734	+3088
+1458241507.83500000	+15.80712891	-2.19726563	-0.43945313	+30.25634766	-22.41210938	-48.99902344	+5116	+15.76318359	-0.01318359	+0.01757813	+2.70263672	-23.55468750	+20.17089844	+4304	+13.11767578	-3.85839844	-1.56445313	+35.66162109	-7.31689453	-21.15966797	+3104
+1458241507.83920000	+15.83349609	-2.17968750	-0.44384766	+30.08056641	-22.47802734	-48.93310547	+5128	+15.78515625	+0.00878906	+0.01318359	+2.61474609	-23.64257813	+20.23681641	+4320	+13.14843750	-3.81005859	-1.55126953	+35.68359375	-7.51464844	-21.24755859	+3116
+1458241507.84340000	+15.85986328	-2.16210938	-0.44824219	+29.90478516	-22.54394531	-48.86718750	+5136	+15.80712891	+0.03076172	+0.01318359	+2.52685547	-23.75244141	+20.30273438	+4336	+13.17919922	-3.76611328	-1.54248047	+35.70556641	-7.71240234	-21.33544922	+3132
+1458241507.84750010	+15.89062500	-2.14013672	-0.45703125	+29.77294922	-22.60986328	-48.77929688	+5144	+15.82910156	+0.05273438	+0.00878906	+2.39501953	-23.86230469	+20.39062500	+4352	+13.21435547	-3.71777344	-1.52929688	+35.74951172	-7.93212891	-21.44531250	+3148
+1458241507.85170010	+15.91699219	-2.12695313	-0.46142578	+29.59716797	-22.65380859	-48.71337891	+5148	+15.85546875	+0.07470703	+0.00439453	+2.26318359	-23.95019531	+20.47851563	+4368	+13.24511719	-3.67822266	-1.51171875	+35.74951172	-8.15185547	-21.55517578	+3160
+1458241507.85590000	+15.93896484	-2.10937500	-0.47021484	+29.39941406	-22.67578125	-48.62548828	+5148	+15.87304688	+0.09667969	+0.00000000	+2.13134766	-24.03808594	+20.56640625	+4384	+13.27148438	-3.63867188	-1.51171875	+35.74951172	-8.28369141	-21.59912109	+3172
+1458241507.85999990	+15.96533203	-2.09179688	-0.47460938	+29.24560547	-22.78564453	-48.60351563	+5152	+15.89501953	+0.11865234	+0.00000000	+1.97753906	-24.12597656	+20.63232422	+4400	+13.29785156	-3.59912109	-1.51171875	+35.72753906	-8.43750000	-21.66503906	+3180
+1458241507.86420010	+15.98730469	-2.07421875	-0.47900391	+29.11376953	-22.85156250	-48.58154297	+5156	+15.91259766	+0.14062500	-0.00439453	+1.80175781	-24.23583984	+20.74218750	+4416	+13.32421875	-3.56835938	-1.51171875	+35.63964844	-8.56933594	-21.70898438	+3192
+1458241507.86830000	+16.00927734	-2.05664063	-0.47460938	+28.98193359	-22.93945313	-48.58154297	+5156	+15.93017578	+0.16259766	-0.00439453	+1.62597656	-24.34570313	+20.83007813	+4432	+13.34619141	-3.53759766	-1.52050781	+35.57373047	-8.67919922	-21.73095703	+3200
+1458241507.87249990	+16.03125000	-2.03906250	-0.46582031	+28.85009766	-23.09326172	-48.64746094	+5160	+15.95214844	+0.17578125	+0.00439453	+1.40625000	-24.52148438	+20.91796875	+4444	+13.36816406	-3.51123047	-1.52929688	+35.46386719	-8.74511719	-21.73095703	+3208
+1458241507.87669990	+16.04882813	-2.03027344	-0.45703125	+28.71826172	-23.22509766	-48.73535156	+5164	+15.97412109	+0.19775391	+0.00878906	+1.20849609	-24.71923828	+20.96191406	+4460	+13.39013672	-3.49804688	-1.53808594	+35.24414063	-8.81103516	-21.75292969	+3212
+1458241507.88080000	+16.06640625	-2.01708984	-0.44824219	+28.58642578	-23.33496094	-48.84521484	+5168	+15.99169922	+0.21533203	+0.02197266	+1.01074219	-24.91699219	+21.02783203	+4476	+13.40771484	-3.48925781	-1.56005859	+35.02441406	-8.83300781	-21.75292969	+3216
+1458241507.88500000	+16.08398438	-1.99511719	-0.44384766	+28.47656250	-23.44482422	-48.93310547	+5176	+16.00927734	+0.23730469	+0.03076172	+0.79101563	-25.07080078	+21.07177734	+4492	+13.42529297	-3.48046875	-1.58203125	+34.80468750	-8.83300781	-21.73095703	+3224
+1458241507.88920000	+16.10156250	-1.97753906	-0.43505859	+28.38867188	-23.53271484	-49.04296875	+5184	+16.03125000	+0.25488281	+0.03515625	+0.59326172	-25.22460938	+21.13769531	+4512	+13.44287109	-3.47607422	-1.60400391	+34.56298828	-8.83300781	-21.70898438	+3228
+1458241507.89330010	+16.11474609	-1.95996094	-0.42626953	+28.30078125	-23.64257813	-49.15283203	+5196	+16.04443359	+0.27685547	+0.04394531	+0.37353516	-25.37841797	+21.18164063	+4528	+13.46044922	-3.47167969	-1.63037109	+34.29931641	-8.78906250	-21.64306641	+3232
+1458241507.89750000	+16.12792969	-1.94238281	-0.41748047	+28.23486328	-23.77441406	-49.28466797	+5212	+16.06201172	+0.29443359	+0.04833984	+0.15380859	-25.55419922	+21.22558594	+4548	+13.47363281	-3.46728516	-1.66552734	+34.05761719	-8.72314453	-21.59912109	+3240
+1458241507.90170000	+16.13671875	-1.92480469	-0.40429688	+28.14697266	-23.88427734	-49.43847656	+5228	+16.07519531	+0.31201172	+0.05712891	-0.08789063	-25.75195313	+21.26953125	+4564	+13.48681641	-3.46289063	-1.69628906	+33.77197266	-8.65722656	-21.53320313	+3244
+1458241507.90580010	+16.14990234	-1.90722656	-0.39111328	+28.05908203	-24.03808594	-49.59228516	+5248	+16.09277344	+0.33398438	+0.07031250	-0.32958984	-25.97167969	+21.33544922	+4584	+13.50000000	-3.46289063	-1.72265625	+33.50830078	-8.63525391	-21.51123047	+3248
+1458241507.91000010	+16.16748047	-1.88525391	-0.37792969	+28.03710938	-24.14794922	-49.74609375	+5272	+16.11035156	+0.35156250	+0.08789063	-0.59326172	-26.19140625	+21.40136719	+4604	+13.52197266	-3.45849609	-1.74462891	+33.26660156	-8.61328125	-21.48925781	+3248
+1458241507.91420010	+16.18066406	-1.86767578	-0.36474609	+27.97119141	-24.27978516	-49.89990234	+5292	+16.13232422	+0.36474609	+0.10107422	-0.87890625	-26.41113281	+21.46728516	+4624	+13.53955078	-3.45410156	-1.77099609	+33.04687500	-8.59130859	-21.46728516	+3252
+1458241507.91829990	+16.19824219	-1.85449219	-0.35595703	+27.88330078	-24.36767578	-50.00976563	+5316	+16.14990234	+0.38232422	+0.10986328	-1.18652344	-26.58691406	+21.55517578	+4648	+13.55273438	-3.44970703	-1.78857422	+32.80517578	-8.59130859	-21.46728516	+3252
+1458241507.92249990	+16.21582031	-1.83251953	-0.35595703	+27.81738281	-24.38964844	-50.07568359	+5344	+16.16748047	+0.39111328	+0.11425781	-1.51611328	-26.69677734	+21.64306641	+4664	+13.57031250	-3.43652344	-1.80615234	+32.62939453	-8.59130859	-21.44531250	+3252
+1458241507.92670010	+16.22900391	-1.81494141	-0.36035156	+27.72949219	-24.45556641	-50.11962891	+5368	+16.18066406	+0.40869141	+0.10986328	-1.86767578	-26.78466797	+21.77490234	+4684	+13.58789063	-3.41455078	-1.82812500	+32.51953125	-8.61328125	-21.42333984	+3256
+1458241507.93080000	+16.24658203	-1.80175781	-0.36035156	+27.64160156	-24.49951172	-50.16357422	+5388	+16.19824219	+0.42187500	+0.11425781	-2.24121094	-26.89453125	+21.95068359	+4704	+13.60986328	-3.39257813	-1.83251953	+32.40966797	-8.70117188	-21.46728516	+3260
+1458241507.93499990	+16.26416016	-1.78417969	-0.36035156	+27.55371094	-24.56542969	-50.20751953	+5412	+16.21582031	+0.42626953	+0.12304688	-2.74658203	-27.04833984	+22.14843750	+4724	+13.63183594	-3.36181641	-1.83691406	+32.36572266	-8.78906250	-21.48925781	+3264
+1458241507.93910000	+16.28173828	-1.77539063	-0.36035156	+27.44384766	-24.63134766	-50.22949219	+5428	+16.22900391	+0.43066406	+0.12744141	-3.25195313	-27.20214844	+22.36816406	+4744	+13.65380859	-3.33544922	-1.84130859	+32.32177734	-8.89892578	-21.53320313	+3264
+1458241507.94330000	+16.30371094	-1.76660156	-0.36035156	+27.31201172	-24.69726563	-50.25146484	+5448	+16.24658203	+0.43945313	+0.13623047	-3.77929688	-27.33398438	+22.65380859	+4764	+13.67578125	-3.30468750	-1.82812500	+32.27783203	-9.07470703	-21.62109375	+3272
+1458241507.94750000	+16.33007813	-1.75341797	-0.37353516	+27.18017578	-24.69726563	-50.18554688	+5464	+16.26855469	+0.43945313	+0.13183594	-4.39453125	-27.39990234	+22.91748047	+4784	+13.69775391	-3.26953125	-1.81494141	+32.29980469	-9.27246094	-21.73095703	+3280
+1458241507.95160010	+16.35644531	-1.74462891	-0.38671875	+27.04833984	-24.67529297	-50.14160156	+5480	+16.28613281	+0.43945313	+0.12744141	-5.00976563	-27.42187500	+23.20312500	+4800	+13.72412109	-3.22998047	-1.80175781	+32.34375000	-9.47021484	-21.81884766	+3288
+1458241507.95580010	+16.37402344	-1.73583984	-0.39990234	+26.89453125	-24.65332031	-50.07568359	+5492	+16.30371094	+0.44384766	+0.12304688	-5.62500000	-27.46582031	+23.53271484	+4820	+13.74609375	-3.19042969	-1.78857422	+32.36572266	-9.64599609	-21.90673828	+3296
+1458241507.96000000	+16.39599609	-1.72265625	-0.41748047	+26.76269531	-24.60937500	-50.03173828	+5500	+16.31689453	+0.43505859	+0.12304688	-6.37207031	-27.50976563	+23.86230469	+4840	+13.76806641	-3.15087891	-1.77978516	+32.40966797	-9.82177734	-21.97265625	+3308
+1458241507.96409990	+16.41357422	-1.71826172	-0.43505859	+26.60888672	-24.60937500	-49.96582031	+5508	+16.33007813	+0.43505859	+0.11865234	-7.11914063	-27.53173828	+24.21386719	+4860	+13.79003906	-3.11132813	-1.76660156	+32.45361328	-10.01953125	-22.06054688	+3316
+1458241507.96830010	+16.43115234	-1.70947266	-0.44384766	+26.43310547	-24.63134766	-49.92187500	+5512	+16.34765625	+0.43505859	+0.11425781	-7.88818359	-27.55371094	+24.60937500	+4876	+13.81201172	-3.07177734	-1.75341797	+32.51953125	-10.21728516	-22.14843750	+3324
+1458241507.97250010	+16.45312500	-1.70068359	-0.44824219	+26.30126953	-24.69726563	-49.89990234	+5512	+16.36083984	+0.43066406	+0.11865234	-8.67919922	-27.61962891	+25.02685547	+4896	+13.83398438	-3.03222656	-1.74023438	+32.54150391	-10.41503906	-22.25830078	+3336
+1458241507.97659990	+16.47509766	-1.69628906	-0.45263672	+26.14746094	-24.74121094	-49.89990234	+5512	+16.37841797	+0.42626953	+0.11865234	-9.47021484	-27.66357422	+25.42236328	+4912	+13.85595703	-3.00585938	-1.72265625	+32.49755859	-10.63476563	-22.36816406	+3344
+1458241507.98079990	+16.48828125	-1.68750000	-0.45263672	+26.01562500	-24.76318359	-49.92187500	+5512	+16.39599609	+0.42187500	+0.12304688	-10.28320313	-27.70751953	+25.79589844	+4932	+13.87353516	-2.98388672	-1.71826172	+32.45361328	-10.76660156	-22.43408203	+3352
+1458241507.98499990	+16.50146484	-1.67871094	-0.45703125	+25.88378906	-24.80712891	-49.94384766	+5512	+16.41357422	+0.41748047	+0.12304688	-11.09619141	-27.72949219	+26.16943359	+4948	+13.89111328	-2.95751953	-1.71826172	+32.38769531	-10.89843750	-22.50000000	+3356
+1458241507.98910000	+16.51904297	-1.66992188	-0.46142578	+25.75195313	-24.80712891	-49.96582031	+5512	+16.43115234	+0.41308594	+0.12304688	-11.93115234	-27.75146484	+26.54296875	+4964	+13.90869141	-2.94433594	-1.71826172	+32.25585938	-11.00830078	-22.54394531	+3360
+1458241507.99330000	+16.52783203	-1.66113281	-0.46142578	+25.64208984	-24.85107422	-50.00976563	+5512	+16.43994141	+0.40429688	+0.13183594	-12.76611328	-27.79541016	+26.93847656	+4984	+13.92626953	-2.93115234	-1.73144531	+32.12402344	-11.05224609	-22.54394531	+3364
+1458241507.99749990	+16.53662109	-1.65234375	-0.45263672	+25.53222656	-24.98291016	-50.11962891	+5520	+16.45312500	+0.40429688	+0.14501953	-13.57910156	-27.90527344	+27.35595703	+5004	+13.93945313	-2.91796875	-1.74902344	+31.94824219	-11.07421875	-22.56591797	+3368
+1458241508.00160000	+16.54541016	-1.64355469	-0.43945313	+25.42236328	-25.09277344	-50.22949219	+5528	+16.46630859	+0.39550781	+0.16259766	-14.41406250	-28.03710938	+27.77343750	+5024	+13.95263672	-2.91796875	-1.76220703	+31.70654297	-11.09619141	-22.56591797	+3372
+1458241508.00580000	+16.55419922	-1.63476563	-0.41748047	+25.33447266	-25.29052734	-50.38330078	+5536	+16.48388672	+0.39111328	+0.18017578	-15.24902344	-28.14697266	+28.16894531	+5044	+13.96582031	-2.92236328	-1.77978516	+31.46484375	-11.09619141	-22.58789063	+3372
+1458241508.01000000	+16.56298828	-1.62597656	-0.39550781	+25.24658203	-25.46630859	-50.49316406	+5552	+16.50146484	+0.39550781	+0.19775391	-16.01806641	-28.27880859	+28.58642578	+5068	+13.97900391	-2.92236328	-1.80175781	+31.20117188	-11.09619141	-22.58789063	+3372
+1458241508.01410010	+16.57617188	-1.61718750	-0.37353516	+25.13671875	-25.64208984	-50.64697266	+5568	+16.51904297	+0.38671875	+0.21533203	-16.83105469	-28.38867188	+28.95996094	+5088	+13.98779297	-2.93554688	-1.81933594	+30.89355469	-11.07421875	-22.58789063	+3376
+1458241508.01830010	+16.58056641	-1.61279297	-0.35156250	+25.04882813	-25.79589844	-50.82275391	+5588	+16.53662109	+0.37792969	+0.24169922	-17.64404297	-28.54248047	+29.37744141	+5112	+14.00097656	-2.94433594	-1.84130859	+30.58593750	-11.05224609	-22.56591797	+3380
+1458241508.02239990	+16.58935547	-1.60400391	-0.32958984	+24.96093750	-25.92773438	-50.95458984	+5612	+16.54980469	+0.37353516	+0.26806641	-18.43505859	-28.69628906	+29.79492188	+5136	+14.00976563	-2.95312500	-1.86767578	+30.27832031	-11.00830078	-22.52197266	+3380
+1458241508.02659990	+16.59375000	-1.59521484	-0.31201172	+24.82910156	-26.05957031	-51.04248047	+5636	+16.56298828	+0.36474609	+0.29882813	-19.27001953	-28.85009766	+30.23437500	+5164	+14.02294922	-2.95751953	-1.89404297	+30.01464844	-10.94238281	-22.50000000	+3380
+1458241508.03080010	+16.60253906	-1.59082031	-0.28564453	+24.69726563	-26.25732422	-51.15234375	+5664	+16.57617188	+0.35595703	+0.32080078	-20.10498047	-28.95996094	+30.67382813	+5188	+14.03173828	-2.96191406	-1.91601563	+29.72900391	-10.94238281	-22.47802734	+3376
+1458241508.03490000	+16.61132813	-1.58203125	-0.25927734	+24.58740234	-26.45507813	-51.24023438	+5692	+16.59375000	+0.35156250	+0.35156250	-20.91796875	-29.09179688	+31.15722656	+5216	+14.04492188	-2.96630859	-1.93359375	+29.48730469	-10.96435547	-22.47802734	+3376
+1458241508.03909990	+16.61572266	-1.57763672	-0.23291016	+24.45556641	-26.67480469	-51.30615234	+5724	+16.60693359	+0.33837891	+0.37792969	-21.75292969	-29.20166016	+31.66259766	+5244	+14.05371094	-2.96630859	-1.95117188	+29.24560547	-10.96435547	-22.45605469	+3372
+1458241508.04329990	+16.63330078	-1.57763672	-0.20214844	+24.30175781	-26.89453125	-51.37207031	+5756	+16.62451172	+0.32958984	+0.40869141	-22.63183594	-29.33349609	+32.16796875	+5272	+14.06689453	-2.96630859	-1.95117188	+28.98193359	-11.07421875	-22.52197266	+3368
+1458241508.04740000	+16.64648438	-1.57324219	-0.18457031	+24.14794922	-26.98242188	-51.32812500	+5784	+16.64208984	+0.31640625	+0.43505859	-23.46679688	-29.37744141	+32.67333984	+5300	+14.08447266	-2.95751953	-1.95117188	+28.82812500	-11.18408203	-22.52197266	+3364
+1458241508.05160000	+16.65527344	-1.57324219	-0.17578125	+23.92822266	-27.04833984	-51.28417969	+5808	+16.65527344	+0.29882813	+0.45703125	-24.36767578	-29.42138672	+33.20068359	+5328	+14.09765625	-2.94433594	-1.95117188	+28.69628906	-11.29394531	-22.52197266	+3364
+1458241508.05580000	+16.66845703	-1.57763672	-0.16699219	+23.70849609	-27.13623047	-51.19628906	+5832	+16.66845703	+0.27685547	+0.47460938	-25.29052734	-29.39941406	+33.75000000	+5356	+14.11083984	-2.92675781	-1.94677734	+28.56445313	-11.44775391	-22.54394531	+3364
+1458241508.05990000	+16.68164063	-1.57324219	-0.16259766	+23.51074219	-27.18017578	-51.06445313	+5856	+16.67724609	+0.25488281	+0.49218750	-26.25732422	-29.37744141	+34.32128906	+5384	+14.12841797	-2.90478516	-1.93359375	+28.49853516	-11.64550781	-22.56591797	+3368
+1458241508.06410000	+16.69482422	-1.57763672	-0.15820313	+23.29101563	-27.22412109	-50.91064453	+5876	+16.68603516	+0.23291016	+0.50976563	-27.22412109	-29.31152344	+34.93652344	+5412	+14.14599609	-2.87402344	-1.92041016	+28.47656250	-11.84326172	-22.58789063	+3376
+1458241508.06830000	+16.70800781	-1.57763672	-0.15380859	+23.04931641	-27.31201172	-50.73486328	+5892	+16.69921875	+0.21093750	+0.52294922	-28.21289063	-29.22363281	+35.55175781	+5440	+14.16357422	-2.84326172	-1.89843750	+28.47656250	-12.10693359	-22.65380859	+3384
+1458241508.07240010	+16.72119141	-1.57324219	-0.14941406	+22.85156250	-27.37792969	-50.51513672	+5908	+16.70800781	+0.18457031	+0.53613281	-29.24560547	-29.09179688	+36.18896484	+5468	+14.18115234	-2.80371094	-1.87646484	+28.49853516	-12.39257813	-22.69775391	+3396
+1458241508.07660010	+16.73437500	-1.57763672	-0.14941406	+22.63183594	-27.39990234	-50.31738281	+5920	+16.71679688	+0.15380859	+0.54492188	-30.30029297	-28.91601563	+36.78222656	+5492	+14.19433594	-2.77734375	-1.85009766	+28.49853516	-12.65625000	-22.74169922	+3408
+1458241508.08080010	+16.74755859	-1.57763672	-0.14941406	+22.41210938	-27.42187500	-50.11962891	+5932	+16.72558594	+0.11865234	+0.55810547	-31.39892578	-28.74023438	+37.44140625	+5520	+14.21191406	-2.74658203	-1.82373047	+28.47656250	-12.94189453	-22.78564453	+3420
+1458241508.08489990	+16.76513672	-1.57763672	-0.14941406	+22.21435547	-27.42187500	-49.89990234	+5940	+16.73437500	+0.08349609	+0.56250000	-32.49755859	-28.49853516	+38.03466797	+5548	+14.22949219	-2.71142578	-1.80175781	+28.49853516	-13.22753906	-22.82958984	+3436
+1458241508.08909990	+16.77832031	-1.57324219	-0.15380859	+22.01660156	-27.42187500	-49.68017578	+5948	+16.74316406	+0.05712891	+0.56689453	-33.55224609	-28.21289063	+38.62792969	+5572	+14.24707031	-2.68066406	-1.77539063	+28.49853516	-13.51318359	-22.85156250	+3448
+1458241508.09320000	+16.78271484	-1.57324219	-0.15380859	+21.81884766	-27.42187500	-49.48242188	+5952	+16.74755859	+0.03076172	+0.58007813	-34.62890625	-27.99316406	+39.26513672	+5596	+14.26464844	-2.64550781	-1.76220703	+28.52050781	-13.73291016	-22.85156250	+3464
+1458241508.09740000	+16.78710938	-1.56884766	-0.14941406	+21.66503906	-27.50976563	-49.32861328	+5960	+16.75634766	-0.00439453	+0.58886719	-35.74951172	-27.70751953	+39.85839844	+5624	+14.27783203	-2.61474609	-1.74462891	+28.49853516	-13.95263672	-22.87353516	+3476
+1458241508.10159990	+16.79589844	-1.56445313	-0.13623047	+21.51123047	-27.59765625	-49.17480469	+5964	+16.76074219	-0.03076172	+0.59326172	-36.84814453	-27.37792969	+40.42968750	+5648	+14.29101563	-2.59716797	-1.73144531	+28.43261719	-14.17236328	-22.89550781	+3488
+1458241508.10570000	+16.80029297	-1.56005859	-0.11865234	+21.40136719	-27.70751953	-49.08691406	+5972	+16.77392578	-0.06152344	+0.61083984	-37.96875000	-27.11425781	+41.06689453	+5672	+14.30859375	-2.57958984	-1.72265625	+28.34472656	-14.34814453	-22.91748047	+3496
+1458241508.10990000	+16.80468750	-1.55566406	-0.10107422	+21.29150391	-27.83935547	-49.02099609	+5980	+16.78271484	-0.09228516	+0.62402344	-39.08935547	-26.74072266	+41.61621094	+5696	+14.31738281	-2.56201172	-1.71386719	+28.25683594	-14.50195313	-22.91748047	+3504
+1458241508.11410000	+16.81787109	-1.55566406	-0.07910156	+21.18164063	-27.94921875	-48.97705078	+5988	+16.79589844	-0.11425781	+0.63281250	-40.10009766	-26.36718750	+42.09960938	+5720	+14.33496094	-2.56640625	-1.70947266	+28.03710938	-14.61181641	-22.91748047	+3512
+1458241508.11820010	+16.81787109	-1.55126953	-0.05273438	+21.09375000	-28.05908203	-48.97705078	+6000	+16.80468750	-0.13623047	+0.65478516	-41.15478516	-26.10351563	+42.62695313	+5744	+14.34375000	-2.57080078	-1.71826172	+27.83935547	-14.65576172	-22.91748047	+3516
+1458241508.12240000	+16.81787109	-1.54687500	-0.02636719	+21.02783203	-28.16894531	-48.99902344	+6012	+16.81787109	-0.15820313	+0.67675781	-42.18750000	-25.81787109	+43.13232422	+5768	+14.35693359	-2.57519531	-1.73144531	+27.61962891	-14.65576172	-22.87353516	+3524
+1458241508.12660000	+16.82226563	-1.54248047	+0.00000000	+20.96191406	-28.30078125	-48.99902344	+6032	+16.82666016	-0.17138672	+0.69873047	-43.17626953	-25.48828125	+43.59375000	+5792	+14.37011719	-2.58837891	-1.74462891	+27.37792969	-14.63378906	-22.85156250	+3532
+1458241508.13070010	+16.82226563	-1.53808594	+0.03515625	+20.93994141	-28.47656250	-49.08691406	+6048	+16.83984375	-0.18457031	+0.72509766	-44.14306641	-25.20263672	+44.09912109	+5812	+14.37890625	-2.59716797	-1.75781250	+27.13623047	-14.61181641	-22.85156250	+3536
+1458241508.13490010	+16.81787109	-1.52929688	+0.06591797	+20.91796875	-28.58642578	-49.13085938	+6072	+16.84863281	-0.19335938	+0.75146484	-45.10986328	-24.89501953	+44.58251953	+5836	+14.38769531	-2.60595703	-1.77539063	+26.91650391	-14.54589844	-22.80761719	+3540
+1458241508.13910010	+16.81787109	-1.52929688	+0.10107422	+20.89599609	-28.67431641	-49.21875000	+6092	+16.85742188	-0.20214844	+0.77783203	-46.03271484	-24.58740234	+45.02197266	+5860	+14.39648438	-2.62792969	-1.79736328	+26.63085938	-14.43603516	-22.78564453	+3548
+1458241508.14319990	+16.82226563	-1.52929688	+0.14062500	+20.87402344	-28.80615234	-49.30664063	+6116	+16.86621094	-0.21533203	+0.79541016	-46.95556641	-24.25781250	+45.39550781	+5880	+14.40527344	-2.65429688	-1.80615234	+26.36718750	-14.41406250	-22.80761719	+3552
+1458241508.14739990	+16.83105469	-1.51611328	+0.16259766	+20.91796875	-28.80615234	-49.35058594	+6144	+16.87939453	-0.21972656	+0.82177734	-47.85644531	-23.97216797	+45.83496094	+5904	+14.41845703	-2.66748047	-1.81933594	+26.14746094	-14.32617188	-22.78564453	+3556
+1458241508.15570000	+16.83984375	-1.50732422	+0.21093750	+20.93994141	-28.74023438	-49.41650391	+6192	+16.89257813	-0.23730469	+0.85693359	-49.57031250	-23.37890625	+46.51611328	+5952	+14.43603516	-2.69824219	-1.84130859	+25.75195313	-14.15039063	-22.76367188	+3560
+1458241508.15990000	+16.83984375	-1.49414063	+0.21533203	+20.98388672	-28.58642578	-49.37255859	+6220	+16.89697266	-0.23291016	+0.87890625	-50.38330078	-23.15917969	+46.93359375	+5972	+14.44921875	-2.70263672	-1.85009766	+25.66406250	-14.06250000	-22.71972656	+3560
+1458241508.16409990	+16.83984375	-1.48535156	+0.21972656	+21.00585938	-28.41064453	-49.28466797	+6244	+16.89697266	-0.24609375	+0.90087891	-51.26220703	-22.91748047	+47.32910156	+6000	+14.45361328	-2.70263672	-1.85888672	+25.59814453	-13.95263672	-22.67578125	+3556
+1458241508.16820000	+16.84863281	-1.48095703	+0.22412109	+21.02783203	-28.23486328	-49.21875000	+6268	+16.90136719	-0.25927734	+0.89648438	-52.07519531	-22.54394531	+47.54882813	+6020	+14.46240234	-2.70263672	-1.85009766	+25.53222656	-13.97460938	-22.69775391	+3556
+1458241508.17240000	+16.86181641	-1.46777344	+0.21972656	+21.07177734	-27.99316406	-49.10888672	+6288	+16.90136719	-0.26367188	+0.89648438	-52.82226563	-22.25830078	+47.85644531	+6040	+14.47119141	-2.69384766	-1.84130859	+25.55419922	-13.99658203	-22.69775391	+3556
+1458241508.17650010	+16.87060547	-1.45458984	+0.21093750	+21.13769531	-27.68554688	-48.95507813	+6312	+16.90136719	-0.27685547	+0.89648438	-53.63525391	-21.97265625	+48.14208984	+6064	+14.47998047	-2.68066406	-1.82812500	+25.59814453	-13.99658203	-22.67578125	+3560
+1458241508.18070010	+16.88378906	-1.44140625	+0.19775391	+21.18164063	-27.39990234	-48.82324219	+6332	+16.90136719	-0.29443359	+0.88330078	-54.42626953	-21.64306641	+48.31787109	+6088	+14.48876953	-2.66748047	-1.80615234	+25.64208984	-14.08447266	-22.69775391	+3568
+1458241508.18490000	+16.90136719	-1.42822266	+0.17578125	+21.24755859	-26.93847656	-48.60351563	+6348	+16.90136719	-0.30322266	+0.87451172	-55.15136719	-21.35742188	+48.53759766	+6112	+14.49755859	-2.64990234	-1.78417969	+25.75195313	-14.17236328	-22.69775391	+3572
+1458241508.18899990	+16.91455078	-1.41503906	+0.14501953	+21.29150391	-26.49902344	-48.36181641	+6368	+16.89697266	-0.32958984	+0.86132813	-55.94238281	-21.07177734	+48.75732422	+6136	+14.51074219	-2.62353516	-1.76220703	+25.92773438	-14.23828125	-22.69775391	+3584
+1458241508.19320010	+16.92333984	-1.39746094	+0.11425781	+21.33544922	-26.03759766	-48.14208984	+6384	+16.89697266	-0.35595703	+0.83935547	-56.73339844	-20.74218750	+48.86718750	+6164	+14.51513672	-2.59716797	-1.74023438	+26.10351563	-14.32617188	-22.69775391	+3592
+1458241508.19740010	+16.93652344	-1.38867188	+0.07910156	+21.35742188	-25.53222656	-47.87841797	+6392	+16.89257813	-0.36914063	+0.81738281	-57.37060547	-20.47851563	+49.04296875	+6184	+14.52392578	-2.57080078	-1.71826172	+26.23535156	-14.37011719	-22.69775391	+3604
+1458241508.20149990	+16.94531250	-1.37109375	+0.04833984	+21.42333984	-25.09277344	-47.65869141	+6404	+16.88818359	-0.39111328	+0.79980469	-58.05175781	-20.19287109	+49.19677734	+6208	+14.52832031	-2.54443359	-1.69628906	+26.41113281	-14.45800781	-22.69775391	+3616
+1458241508.20569990	+16.96289063	-1.35351563	+0.02197266	+21.46728516	-24.67529297	-47.46093750	+6408	+16.88818359	-0.41308594	+0.78222656	-58.75488281	-19.92919922	+49.35058594	+6228	+14.53710938	-2.51806641	-1.66992188	+26.58691406	-14.56787109	-22.69775391	+3628
+1458241508.20989990	+16.98046875	-1.34472656	+0.00878906	+21.46728516	-24.32373047	-47.28515625	+6404	+16.88818359	-0.42626953	+0.76025391	-59.32617188	-19.64355469	+49.50439453	+6248	+14.54589844	-2.49609375	-1.64794922	+26.71875000	-14.65576172	-22.69775391	+3640
+1458241508.21400000	+16.99365234	-1.33593750	-0.00878906	+21.51123047	-23.95019531	-47.15332031	+6404	+16.89257813	-0.45263672	+0.74267578	-59.98535156	-19.40185547	+49.63623047	+6268	+14.55029297	-2.47412109	-1.62158203	+26.87255859	-14.76562500	-22.71972656	+3652
+1458241508.21820000	+17.00244141	-1.32275391	-0.02197266	+21.53320313	-23.55468750	-47.04345703	+6400	+16.88818359	-0.47900391	+0.72949219	-60.64453125	-19.18212891	+49.81201172	+6288	+14.55908203	-2.45214844	-1.59960938	+27.00439453	-14.83154297	-22.71972656	+3664
+1458241508.22240000	+17.00683594	-1.31835938	-0.03515625	+21.48925781	-23.20312500	-46.95556641	+6392	+16.88818359	-0.49218750	+0.72070313	-61.14990234	-18.98437500	+49.96582031	+6304	+14.56787109	-2.43896484	-1.58642578	+27.09228516	-14.85351563	-22.71972656	+3676
+1458241508.22650000	+17.01562500	-1.30957031	-0.04833984	+21.48925781	-22.82958984	-46.86767578	+6388	+16.88818359	-0.50537109	+0.70751953	-61.65527344	-18.76464844	+50.09765625	+6320	+14.57226563	-2.42578125	-1.57324219	+27.15820313	-14.87548828	-22.69775391	+3684
+1458241508.23070000	+17.02001953	-1.29638672	-0.05273438	+21.48925781	-22.47802734	-46.82373047	+6384	+16.89257813	-0.51855469	+0.71191406	-62.18261719	-18.63281250	+50.29541016	+6332	+14.58105469	-2.41699219	-1.56445313	+27.22412109	-14.85351563	-22.67578125	+3696
+1458241508.23490000	+17.02441406	-1.29638672	-0.04394531	+21.42333984	-22.28027344	-46.86767578	+6376	+16.89257813	-0.51855469	+0.72070313	-62.62207031	-18.50097656	+50.53710938	+6344	+14.58544922	-2.40820313	-1.56005859	+27.24609375	-14.80957031	-22.65380859	+3700
+1458241508.23900010	+17.02441406	-1.29199219	-0.02636719	+21.37939453	-22.10449219	-46.91162109	+6376	+16.90136719	-0.52734375	+0.72949219	-63.06152344	-18.36914063	+50.75683594	+6356	+14.58984375	-2.41259766	-1.56005859	+27.22412109	-14.72167969	-22.60986328	+3704
+1458241508.24320010	+17.02880859	-1.29199219	-0.00878906	+21.35742188	-21.92871094	-46.99951172	+6376	+16.90576172	-0.53613281	+0.75585938	-63.54492188	-18.32519531	+51.08642578	+6368	+14.59863281	-2.41699219	-1.56445313	+27.15820313	-14.63378906	-22.58789063	+3712
+1458241508.24740000	+17.02880859	-1.28759766	+0.01757813	+21.29150391	-21.77490234	-47.10937500	+6376	+16.91015625	-0.54052734	+0.77783203	-63.96240234	-18.25927734	+51.35009766	+6380	+14.60302734	-2.42578125	-1.57324219	+27.07031250	-14.50195313	-22.54394531	+3716
+1458241508.25149990	+17.03320313	-1.28759766	+0.03955078	+21.24755859	-21.62109375	-47.21923828	+6384	+16.91455078	-0.53613281	+0.79980469	-64.33593750	-18.19335938	+51.59179688	+6392	+14.60742188	-2.44335938	-1.58203125	+26.96044922	-14.37011719	-22.52197266	+3724
+1458241508.25570010	+17.02880859	-1.29199219	+0.05712891	+21.18164063	-21.40136719	-47.30712891	+6392	+16.91455078	-0.53613281	+0.82617188	-64.73144531	-18.14941406	+51.83349609	+6404	+14.61181641	-2.46093750	-1.59521484	+26.82861328	-14.19433594	-22.47802734	+3732
+1458241508.25980000	+17.02441406	-1.28759766	+0.07031250	+21.15966797	-21.18164063	-47.41699219	+6404	+16.91894531	-0.53613281	+0.84814453	-65.10498047	-18.08349609	+52.03125000	+6412	+14.61621094	-2.48291016	-1.61718750	+26.67480469	-13.97460938	-22.43408203	+3740
+1458241508.26399990	+17.02001953	-1.28759766	+0.08349609	+21.11572266	-20.98388672	-47.48291016	+6416	+16.92333984	-0.53613281	+0.86572266	-65.45654297	-17.99560547	+52.22900391	+6424	+14.61621094	-2.50048828	-1.63916016	+26.52099609	-13.75488281	-22.36816406	+3748
+1458241508.26819990	+17.02441406	-1.28759766	+0.09228516	+21.04980469	-20.78613281	-47.50488281	+6432	+16.92773438	-0.53613281	+0.89208984	-65.85205078	-17.95166016	+52.47070313	+6432	+14.62060547	-2.52246094	-1.65673828	+26.38916016	-13.53515625	-22.32421875	+3752
+1458241508.27230000	+17.02441406	-1.27880859	+0.11425781	+21.07177734	-20.67626953	-47.61474609	+6452	+16.92773438	-0.53613281	+0.92285156	-66.26953125	-17.88574219	+52.73437500	+6444	+14.62939453	-2.56201172	-1.69628906	+26.08154297	-13.09570313	-22.21435547	+3760
+1458241508.27650000	+17.02441406	-1.28320313	+0.14062500	+21.07177734	-20.61035156	-47.70263672	+6476	+16.92773438	-0.54052734	+0.95361328	-66.68701172	-17.81982422	+52.97607422	+6452	+14.62939453	-2.58398438	-1.71386719	+25.94970703	-12.89794922	-22.19238281	+3764
+1458241508.28070000	+17.02880859	-1.28759766	+0.14941406	+21.02783203	-20.41259766	-47.74658203	+6496	+16.93212891	-0.54492188	+0.97119141	-67.08251953	-17.73193359	+53.15185547	+6464	+14.62939453	-2.60156250	-1.71826172	+25.83984375	-12.76611328	-22.19238281	+3764
+1458241508.28480010	+17.03320313	-1.27880859	+0.14501953	+21.09375000	-20.14892578	-47.74658203	+6516	+16.93212891	-0.55810547	+0.97558594	-67.50000000	-17.57812500	+53.21777344	+6472	+14.63378906	-2.61035156	-1.72265625	+25.81787109	-12.67822266	-22.19238281	+3760
+1458241508.28900000	+17.03759766	-1.27441406	+0.14062500	+21.11572266	-19.90722656	-47.68066406	+6536	+16.93212891	-0.56689453	+0.97558594	-67.93945313	-17.40234375	+53.28369141	+6480	+14.63818359	-2.60595703	-1.72265625	+25.86181641	-12.59033203	-22.17041016	+3756
+1458241508.29320000	+17.04199219	-1.27441406	+0.11425781	+21.11572266	-19.53369141	-47.54882813	+6556	+16.92773438	-0.58007813	+0.96240234	-68.33496094	-17.18261719	+53.28369141	+6488	+14.63818359	-2.60156250	-1.71386719	+25.92773438	-12.54638672	-22.17041016	+3756
+1458241508.29730010	+17.05078125	-1.26123047	+0.10107422	+21.22558594	-19.33593750	-47.48291016	+6576	+16.92773438	-0.59326172	+0.95361328	-68.75244141	-16.96289063	+53.28369141	+6496	+14.64257813	-2.58837891	-1.70507813	+26.03759766	-12.54638672	-22.17041016	+3756
+1458241508.30150010	+17.05517578	-1.25683594	+0.09228516	+21.26953125	-19.18212891	-47.39501953	+6588	+16.92333984	-0.61083984	+0.94042969	-69.21386719	-16.74316406	+53.30566406	+6508	+14.64257813	-2.57080078	-1.69189453	+26.19140625	-12.54638672	-22.17041016	+3760
+1458241508.30570010	+17.06396484	-1.25683594	+0.07031250	+21.31347656	-18.91845703	-47.26318359	+6600	+16.92333984	-0.63281250	+0.92285156	-69.67529297	-16.47949219	+53.28369141	+6520	+14.64697266	-2.55761719	-1.66552734	+26.36718750	-12.65625000	-22.21435547	+3764
+1458241508.30979990	+17.07714844	-1.24365234	+0.05712891	+21.46728516	-18.78662109	-47.17529297	+6608	+16.92333984	-0.65039063	+0.90527344	-70.11474609	-16.21582031	+53.23974609	+6528	+14.65576172	-2.53125000	-1.63476563	+26.58691406	-12.78808594	-22.25830078	+3772
+1458241508.31399990	+17.09472656	-1.23925781	+0.04394531	+21.59912109	-18.65478516	-47.10937500	+6608	+16.92773438	-0.67675781	+0.88330078	-70.55419922	-15.95214844	+53.19580078	+6540	+14.66015625	-2.51367188	-1.60400391	+26.78466797	-12.89794922	-22.32421875	+3784
+1458241508.31820010	+17.10351563	-1.23486328	+0.01757813	+21.70898438	-18.43505859	-46.97753906	+6612	+16.92773438	-0.69873047	+0.85253906	-70.99365234	-15.68847656	+53.06396484	+6552	+14.66455078	-2.49169922	-1.57763672	+27.00439453	-12.98583984	-22.36816406	+3792
+1458241508.32230000	+17.11230469	-1.23046875	+0.00000000	+21.79687500	-18.30322266	-46.88964844	+6608	+16.92773438	-0.70751953	+0.81298828	-71.27929688	-15.40283203	+52.88818359	+6564	+14.66894531	-2.46972656	-1.55126953	+27.22412109	-13.05175781	-22.41210938	+3804
+1458241508.32649990	+17.12109375	-1.22167969	-0.01757813	+21.90673828	-18.17138672	-46.80175781	+6604	+16.92773438	-0.73388672	+0.77343750	-71.63085938	-15.13916016	+52.69042969	+6576	+14.67773438	-2.44775391	-1.52490234	+27.46582031	-13.16162109	-22.45605469	+3816
+1458241508.33060000	+17.12988281	-1.21289063	-0.04833984	+22.03857422	-17.97363281	-46.66992188	+6600	+16.93212891	-0.75585938	+0.74267578	-72.00439453	-14.96337891	+52.58056641	+6588	+14.68212891	-2.42578125	-1.50292969	+27.72949219	-13.22753906	-22.47802734	+3824
+1458241508.33480000	+17.13867188	-1.20849609	-0.05712891	+22.14843750	-17.95166016	-46.62597656	+6588	+16.93212891	-0.76025391	+0.72509766	-72.20214844	-14.80957031	+52.53662109	+6592	+14.68652344	-2.40820313	-1.48535156	+27.92724609	-13.27148438	-22.52197266	+3836
+1458241508.33900000	+17.14746094	-1.20410156	-0.06591797	+22.25830078	-17.95166016	-46.62597656	+6572	+16.93212891	-0.77783203	+0.71191406	-72.44384766	-14.67773438	+52.47070313	+6600	+14.69091797	-2.39941406	-1.46337891	+28.08105469	-13.33740234	-22.58789063	+3840
+1458241508.34310010	+17.15625000	-1.19970703	-0.06591797	+22.39013672	-17.97363281	-46.64794922	+6556	+16.93652344	-0.79541016	+0.70312500	-72.72949219	-14.61181641	+52.42675781	+6608	+14.69970703	-2.39501953	-1.44580078	+28.23486328	-13.33740234	-22.63183594	+3848
+1458241508.34730010	+17.16064453	-1.19970703	-0.06591797	+22.47802734	-17.99560547	-46.66992188	+6540	+16.94091797	-0.79101563	+0.68994141	-72.72949219	-14.54589844	+52.33886719	+6612	+14.70410156	-2.39062500	-1.43701172	+28.38867188	-13.31542969	-22.67578125	+3856
+1458241508.35150000	+17.16503906	-1.19970703	-0.06591797	+22.58789063	-18.01757813	-46.71386719	+6524	+16.94531250	-0.79980469	+0.67675781	-72.81738281	-14.50195313	+52.20703125	+6616	+14.70849609	-2.39941406	-1.42822266	+28.45458984	-13.27148438	-22.69775391	+3860
+1458241508.35560010	+17.16943359	-1.19531250	-0.06591797	+22.69775391	-18.01757813	-46.77978516	+6512	+16.94970703	-0.81298828	+0.67675781	-72.92724609	-14.54589844	+52.18505859	+6620	+14.71289063	-2.40820313	-1.43261719	+28.49853516	-13.13964844	-22.69775391	+3868
+1458241508.35980010	+17.16943359	-1.19531250	-0.06591797	+22.76367188	-18.03955078	-46.82373047	+6496	+16.94970703	-0.79980469	+0.68554688	-72.79541016	-14.63378906	+52.18505859	+6628	+14.71728516	-2.42578125	-1.44580078	+28.52050781	-12.96386719	-22.67578125	+3872
+1458241508.36400010	+17.16943359	-1.19531250	-0.06152344	+22.85156250	-18.08349609	-46.88964844	+6488	+16.94970703	-0.79541016	+0.69433594	-72.68554688	-14.74365234	+52.18505859	+6632	+14.71728516	-2.44775391	-1.45898438	+28.52050781	-12.78808594	-22.65380859	+3880
+1458241508.36809990	+17.16943359	-1.19531250	-0.05712891	+22.96142578	-18.12744141	-46.97753906	+6480	+16.94970703	-0.79101563	+0.71191406	-72.61962891	-14.87548828	+52.22900391	+6636	+14.72167969	-2.46972656	-1.47656250	+28.49853516	-12.59033203	-22.65380859	+3888
+1458241508.37229990	+17.16503906	-1.19531250	-0.04833984	+23.04931641	-18.19335938	-47.06542969	+6472	+16.94970703	-0.77783203	+0.72949219	-72.42187500	-14.98535156	+52.27294922	+6644	+14.72167969	-2.50048828	-1.49853516	+28.47656250	-12.37060547	-22.63183594	+3896
+1458241508.37649990	+17.16503906	-1.19531250	-0.03515625	+23.13720703	-18.28125000	-47.17529297	+6468	+16.95410156	-0.76904297	+0.74707031	-72.24609375	-15.11718750	+52.33886719	+6652	+14.72607422	-2.53125000	-1.51611328	+28.38867188	-12.15087891	-22.63183594	+3904
+1458241508.38060000	+17.16064453	-1.19531250	-0.02197266	+23.24707031	-18.39111328	-47.30712891	+6468	+16.95410156	-0.76464844	+0.76025391	-72.04833984	-15.22705078	+52.33886719	+6656	+14.72607422	-2.56640625	-1.53808594	+28.32275391	-11.93115234	-22.60986328	+3916
+1458241508.38480000	+17.16064453	-1.19531250	-0.00439453	+23.37890625	-18.50097656	-47.43896484	+6468	+16.95849609	-0.75585938	+0.76904297	-71.93847656	-15.27099609	+52.36083984	+6660	+14.72607422	-2.59716797	-1.56445313	+28.30078125	-11.71142578	-22.58789063	+3920
+1458241508.38899990	+17.15625000	-1.19531250	+0.00878906	+23.51074219	-18.61083984	-47.57080078	+6476	+16.95849609	-0.75146484	+0.77783203	-71.78466797	-15.33691406	+52.36083984	+6664	+14.72607422	-2.62353516	-1.58203125	+28.30078125	-11.51367188	-22.56591797	+3924
+1458241508.39310000	+17.14746094	-1.19091797	+0.02197266	+23.64257813	-18.69873047	-47.70263672	+6480	+16.95849609	-0.74267578	+0.78222656	-71.60888672	-15.38085938	+52.36083984	+6668	+14.72607422	-2.64550781	-1.60400391	+28.30078125	-11.31591797	-22.52197266	+3928
+1458241508.39730000	+17.14306641	-1.18652344	+0.03955078	+23.86230469	-18.83056641	-47.90039063	+6492	+16.95849609	-0.74267578	+0.78662109	-71.56494141	-15.40283203	+52.36083984	+6668	+14.72607422	-2.66748047	-1.62158203	+28.34472656	-11.14013672	-22.52197266	+3932
+1458241508.40150000	+17.13427734	-1.18212891	+0.05273438	+24.08203125	-18.94042969	-48.05419922	+6508	+16.95849609	-0.73828125	+0.78662109	-71.54296875	-15.40283203	+52.38281250	+6672	+14.72167969	-2.67626953	-1.63916016	+28.45458984	-10.98632813	-22.52197266	+3928
+1458241508.40560010	+17.12988281	-1.18212891	+0.06591797	+24.27978516	-19.05029297	-48.18603516	+6524	+16.95849609	-0.73828125	+0.78662109	-71.49902344	-15.42480469	+52.38281250	+6672	+14.72167969	-2.68945313	-1.63476563	+28.54248047	-10.94238281	-22.58789063	+3928
+1458241508.40980010	+17.12548828	-1.17333984	+0.07470703	+24.56542969	-19.18212891	-48.33984375	+6540	+16.95849609	-0.73388672	+0.79101563	-71.41113281	-15.42480469	+52.40478516	+6676	+14.72607422	-2.69384766	-1.63037109	+28.74023438	-10.92041016	-22.65380859	+3924
+1458241508.41389990	+17.12988281	-1.16894531	+0.08349609	+24.80712891	-19.24804688	-48.47167969	+6556	+16.95849609	-0.73388672	+0.79101563	-71.30126953	-15.42480469	+52.40478516	+6676	+14.72607422	-2.68945313	-1.62158203	+28.95996094	-10.89843750	-22.69775391	+3924
+1458241508.41810010	+17.12988281	-1.16015625	+0.07910156	+25.02685547	-19.24804688	-48.53759766	+6568	+16.95849609	-0.72949219	+0.79101563	-71.19140625	-15.42480469	+52.42675781	+6676	+14.72607422	-2.68505859	-1.60839844	+29.17968750	-10.92041016	-22.78564453	+3924
+1458241508.42230010	+17.12988281	-1.15136719	+0.06591797	+25.29052734	-19.20410156	-48.60351563	+6580	+16.95849609	-0.70751953	+0.78222656	-70.13671875	-15.35888672	+52.53662109	+6684	+14.73046875	-2.67626953	-1.59082031	+29.44335938	-10.98632813	-22.87353516	+3928
+1458241508.42639990	+17.13427734	-1.14257813	+0.04833984	+25.53222656	-19.13818359	-48.60351563	+6592	+16.95410156	-0.70312500	+0.77343750	-69.56542969	-15.22705078	+52.60253906	+6684	+14.73486328	-2.65429688	-1.56884766	+29.79492188	-11.05224609	-22.96142578	+3936
+1458241508.43059990	+17.13867188	-1.12939453	+0.02197266	+25.72998047	-19.02832031	-48.60351563	+6604	+16.94970703	-0.69873047	+0.75585938	-69.19189453	-15.07324219	+52.66845703	+6684	+14.73925781	-2.63232422	-1.54687500	+30.12451172	-11.14013672	-23.07128906	+3944
+1458241508.43479990	+17.14746094	-1.12500000	+0.00000000	+25.94970703	-18.94042969	-48.60351563	+6608	+16.94531250	-0.70751953	+0.72949219	-68.81835938	-14.76562500	+52.71240234	+6688	+14.73925781	-2.61035156	-1.51611328	+30.47607422	-11.25000000	-23.20312500	+3956
+1458241508.43890000	+17.15625000	-1.11621094	-0.02636719	+26.14746094	-18.85253906	-48.64746094	+6608	+16.94091797	-0.71191406	+0.70312500	-68.66455078	-14.52392578	+52.73437500	+6692	+14.73925781	-2.58837891	-1.48974609	+30.80566406	-11.35986328	-23.33496094	+3964
+1458241508.44310000	+17.16064453	-1.10742188	-0.04394531	+26.34521484	-18.78662109	-48.69140625	+6604	+16.93652344	-0.71630859	+0.68554688	-68.53271484	-14.32617188	+52.80029297	+6692	+14.74365234	-2.57080078	-1.45898438	+31.15722656	-11.49169922	-23.48876953	+3976
+1458241508.44730000	+17.16943359	-1.09863281	-0.06591797	+26.52099609	-18.72070313	-48.75732422	+6596	+16.93652344	-0.72949219	+0.65917969	-68.48876953	-14.06250000	+52.77832031	+6692	+14.74804688	-2.54882813	-1.42822266	+31.48681641	-11.60156250	-23.62060547	+3988
+1458241508.45140000	+17.17822266	-1.09423828	-0.08349609	+26.71875000	-18.63281250	-48.84521484	+6588	+16.93652344	-0.73388672	+0.63720703	-68.40087891	-13.82080078	+52.75634766	+6692	+14.75683594	-2.53564453	-1.39746094	+31.77246094	-11.71142578	-23.77441406	+4000
+1458241508.45560000	+17.18261719	-1.08544922	-0.10546875	+26.89453125	-18.52294922	-48.91113281	+6576	+16.93212891	-0.74267578	+0.62402344	-68.33496094	-13.62304688	+52.84423828	+6692	+14.75683594	-2.52246094	-1.38427734	+32.08007813	-11.73339844	-23.86230469	+4008
+1458241508.45980000	+17.18261719	-1.08105469	-0.12744141	+27.02636719	-18.41308594	-49.02099609	+6560	+16.92773438	-0.74707031	+0.61083984	-68.24707031	-13.42529297	+52.84423828	+6688	+14.75683594	-2.51367188	-1.37109375	+32.29980469	-11.73339844	-23.97216797	+4016
+1458241508.46390010	+17.18701172	-1.07666016	-0.14501953	+27.18017578	-18.34716797	-49.10888672	+6544	+16.91894531	-0.74707031	+0.59326172	-68.13720703	-13.20556641	+52.84423828	+6688	+14.76123047	-2.51367188	-1.35791016	+32.49755859	-11.75537109	-24.08203125	+4024
+1458241508.46810010	+17.18261719	-1.07226563	-0.15380859	+27.35595703	-18.32519531	-49.26269531	+6528	+16.91894531	-0.74707031	+0.58886719	-68.04931641	-13.05175781	+52.93212891	+6684	+14.76123047	-2.51367188	-1.35791016	+32.67333984	-11.68945313	-24.16992188	+4028
+1458241508.47230010	+17.18261719	-1.07226563	-0.15380859	+27.44384766	-18.34716797	-49.41650391	+6512	+16.91455078	-0.74267578	+0.58886719	-67.91748047	-12.89794922	+52.95410156	+6680	+14.76123047	-2.51806641	-1.36230469	+32.78320313	-11.62353516	-24.23583984	+4032
+1458241508.47639990	+17.17822266	-1.07226563	-0.14941406	+27.53173828	-18.34716797	-49.63623047	+6492	+16.91455078	-0.73388672	+0.58447266	-67.76367188	-12.76611328	+52.97607422	+6676	+14.75683594	-2.54003906	-1.36230469	+32.80517578	-11.53564453	-24.34570313	+4036
+1458241508.48060010	+17.17382813	-1.07226563	-0.14062500	+27.64160156	-18.39111328	-49.87792969	+6480	+16.91455078	-0.72949219	+0.58886719	-67.63183594	-12.67822266	+53.06396484	+6672	+14.75683594	-2.56640625	-1.37988281	+32.80517578	-11.38183594	-24.36767578	+4048
+1458241508.48470000	+17.16503906	-1.07226563	-0.13623047	+27.70751953	-18.39111328	-50.07568359	+6468	+16.91455078	-0.72070313	+0.59765625	-67.43408203	-12.59033203	+53.08593750	+6672	+14.75683594	-2.59277344	-1.40185547	+32.76123047	-11.20605469	-24.41162109	+4056
+1458241508.48889990	+17.16064453	-1.07226563	-0.12744141	+27.77343750	-18.36914063	-50.27343750	+6464	+16.91455078	-0.71191406	+0.60205078	-67.21435547	-12.50244141	+53.10791016	+6668	+14.75244141	-2.62353516	-1.42382813	+32.71728516	-11.05224609	-24.45556641	+4068
+1458241508.49309990	+17.15185547	-1.07226563	-0.11865234	+27.83935547	-18.39111328	-50.49316406	+6460	+16.91455078	-0.70751953	+0.61083984	-67.03857422	-12.48046875	+53.10791016	+6668	+14.74804688	-2.64990234	-1.45898438	+32.65136719	-10.78857422	-24.43359375	+4076
+1458241508.49720000	+17.14306641	-1.08105469	-0.10986328	+27.86132813	-18.41308594	-50.69091797	+6460	+16.91455078	-0.69433594	+0.61962891	-66.70898438	-12.48046875	+53.12988281	+6664	+14.74365234	-2.68505859	-1.48974609	+32.54150391	-10.56884766	-24.45556641	+4088
+1458241508.50140000	+17.12988281	-1.08105469	-0.09667969	+27.86132813	-18.41308594	-50.91064453	+6464	+16.91015625	-0.68115234	+0.62841797	-66.40136719	-12.50244141	+53.12988281	+6664	+14.73486328	-2.71582031	-1.52490234	+32.43164063	-10.34912109	-24.47753906	+4092
+1458241508.50560000	+17.12109375	-1.08544922	-0.08349609	+27.86132813	-18.43505859	-51.10839844	+6476	+16.91455078	-0.67675781	+0.64160156	-66.09375000	-12.59033203	+53.10791016	+6664	+14.73486328	-2.74658203	-1.54687500	+32.34375000	-10.19531250	-24.49951172	+4100
+1458241508.50970010	+17.11669922	-1.08984375	-0.07031250	+27.86132813	-18.45703125	-51.30615234	+6484	+16.91894531	-0.65478516	+0.65478516	-65.63232422	-12.70019531	+53.06396484	+6660	+14.73046875	-2.77734375	-1.56884766	+32.25585938	-10.06347656	-24.56542969	+4104
+1458241508.51390000	+17.10791016	-1.09423828	-0.06152344	+27.83935547	-18.43505859	-51.50390625	+6496	+16.92333984	-0.65039063	+0.66796875	-65.23681641	-12.83203125	+52.99804688	+6660	+14.72607422	-2.80371094	-1.59082031	+32.16796875	-9.93164063	-24.63134766	+4104
+1458241508.51810000	+17.10351563	-1.09863281	-0.05273438	+27.81738281	-18.41308594	-51.70166016	+6512	+16.92773438	-0.65478516	+0.67236328	-64.84130859	-13.00781250	+52.84423828	+6656	+14.72607422	-2.82568359	-1.61279297	+32.10205078	-9.77783203	-24.67529297	+4108
+1458241508.52220010	+17.10351563	-1.10302734	-0.05273438	+27.79541016	-18.32519531	-51.85546875	+6528	+16.93212891	-0.63281250	+0.67236328	-64.16015625	-13.27148438	+52.62451172	+6652	+14.72167969	-2.84765625	-1.63037109	+32.05810547	-9.68994141	-24.74121094	+4108
+1458241508.52640010	+17.09912109	-1.10302734	-0.05273438	+27.75146484	-18.25927734	-52.00927734	+6548	+16.93652344	-0.63281250	+0.67236328	-63.61083984	-13.49121094	+52.40478516	+6648	+14.72167969	-2.84765625	-1.64794922	+32.12402344	-9.62402344	-24.80712891	+4104
+1458241508.53060010	+17.09912109	-1.10742188	-0.05712891	+27.70751953	-18.14941406	-52.11914063	+6564	+16.94531250	-0.63281250	+0.65917969	-63.08349609	-13.77685547	+52.07519531	+6648	+14.72167969	-2.85205078	-1.64794922	+32.21191406	-9.62402344	-24.93896484	+4096
+1458241508.53469990	+17.09912109	-1.11181641	-0.06591797	+27.66357422	-18.06152344	-52.22900391	+6580	+16.94531250	-0.61962891	+0.65917969	-62.42431641	-14.10644531	+51.85546875	+6644	+14.72607422	-2.84765625	-1.64355469	+32.32177734	-9.68994141	-25.09277344	+4092
+1458241508.53889990	+17.09912109	-1.11621094	-0.07031250	+27.61962891	-17.99560547	-52.36083984	+6596	+16.94970703	-0.62402344	+0.65917969	-61.85302734	-14.47998047	+51.61376953	+6640	+14.72607422	-2.83886719	-1.63476563	+32.47558594	-9.77783203	-25.26855469	+4088
+1458241508.54310010	+17.10351563	-1.12060547	-0.07910156	+27.57568359	-17.88574219	-52.47070313	+6612	+16.95849609	-0.62841797	+0.64599609	-61.23779297	-14.83154297	+51.21826172	+6640	+14.73486328	-2.83007813	-1.61718750	+32.62939453	-9.90966797	-25.46630859	+4088
+1458241508.54720000	+17.11230469	-1.12060547	-0.09228516	+27.57568359	-17.77587891	-52.60253906	+6620	+16.96289063	-0.62402344	+0.63281250	-60.51269531	-15.24902344	+50.86669922	+6636	+14.73925781	-2.81689453	-1.59521484	+32.78320313	-10.06347656	-25.66406250	+4092
+1458241508.55139990	+17.12109375	-1.12500000	-0.10546875	+27.57568359	-17.66601563	-52.73437500	+6628	+16.97167969	-0.62402344	+0.61962891	-59.80957031	-15.66650391	+50.49316406	+6636	+14.74804688	-2.79931641	-1.56884766	+33.00292969	-10.26123047	-25.90576172	+4096
+1458241508.55559990	+17.12988281	-1.12939453	-0.13183594	+27.57568359	-17.49023438	-52.82226563	+6632	+16.97607422	-0.62402344	+0.58886719	-59.06250000	-16.08398438	+49.96582031	+6636	+14.75244141	-2.77734375	-1.55126953	+33.24462891	-10.39306641	-26.10351563	+4096
+1458241508.55970000	+17.13867188	-1.13378906	-0.14941406	+27.59765625	-17.38037109	-52.97607422	+6636	+16.98046875	-0.61962891	+0.57128906	-58.31542969	-16.58935547	+49.59228516	+6636	+14.76123047	-2.75976563	-1.52929688	+33.48632813	-10.56884766	-26.38916016	+4100
+1458241508.56390000	+17.14306641	-1.13818359	-0.16699219	+27.64160156	-17.33642578	-53.17382813	+6632	+16.98046875	-0.61523438	+0.55371094	-57.54638672	-17.09472656	+49.19677734	+6636	+14.76562500	-2.73779297	-1.50732422	+33.75000000	-10.74462891	-26.67480469	+4104
+1458241508.56800010	+17.15185547	-1.13818359	-0.18457031	+27.68554688	-17.22656250	-53.34960938	+6624	+16.98486328	-0.61083984	+0.53173828	-56.75537109	-17.57812500	+48.73535156	+6636	+14.77441406	-2.71582031	-1.48974609	+34.01367188	-10.92041016	-26.93847656	+4108
+1458241508.57220010	+17.16064453	-1.13818359	-0.20214844	+27.83935547	-17.20458984	-53.63525391	+6608	+16.98486328	-0.61523438	+0.52734375	-56.09619141	-18.19335938	+48.42773438	+6632	+14.78320313	-2.69384766	-1.45898438	+34.32128906	-11.16210938	-27.35595703	+4116
+1458241508.57640000	+17.16943359	-1.13818359	-0.21533203	+27.97119141	-17.22656250	-53.98681641	+6592	+16.98925781	-0.60205078	+0.52294922	-55.37109375	-18.78662109	+48.12011719	+6632	+14.79199219	-2.68945313	-1.43261719	+34.49707031	-11.38183594	-27.75146484	+4116
+1458241508.58049990	+17.17382813	-1.13818359	-0.22412109	+28.12500000	-17.20458984	-54.31640625	+6572	+16.99365234	-0.58886719	+0.50097656	-54.58007813	-19.31396484	+47.65869141	+6632	+14.79638672	-2.68505859	-1.42382813	+34.67285156	-11.44775391	-28.05908203	+4116
+1458241508.58470010	+17.17382813	-1.13818359	-0.22851563	+28.34472656	-17.31445313	-54.90966797	+6552	+16.99804688	-0.59765625	+0.48779297	-54.00878906	-19.88525391	+47.30712891	+6632	+14.80078125	-2.68505859	-1.42382813	+34.71679688	-11.49169922	-28.19091797	+4112
+1458241508.58890010	+17.17382813	-1.13818359	-0.22412109	+28.54248047	-17.44628906	-55.39306641	+6532	+17.00244141	-0.57568359	+0.47021484	-53.30566406	-20.45654297	+46.95556641	+6632	+14.80078125	-2.68945313	-1.41503906	+34.78271484	-11.55761719	-28.41064453	+4112
+1458241508.59299990	+17.16503906	-1.13818359	-0.23291016	+28.71826172	-17.42431641	-55.81054688	+6512	+16.99804688	-0.54931641	+0.45703125	-52.55859375	-20.98388672	+46.60400391	+6636	+14.80517578	-2.69824219	-1.41943359	+34.84863281	-11.57958984	-28.65234375	+4108
+1458241508.59719990	+17.15625000	-1.13818359	-0.22851563	+28.91601563	-17.62207031	-56.38183594	+6496	+16.99804688	-0.54931641	+0.46142578	-52.16308594	-21.66503906	+46.42822266	+6632	+14.80517578	-2.71582031	-1.43261719	+34.95849609	-11.62353516	-29.13574219	+4112
+1458241508.60139990	+17.14746094	-1.13378906	-0.21533203	+29.15771484	-17.79785156	-56.99707031	+6480	+16.99804688	-0.52734375	+0.46582031	-51.65771484	-22.30224609	+46.25244141	+6628	+14.80517578	-2.73779297	-1.44580078	+34.98046875	-11.62353516	-29.55322266	+4112
+1458241508.60550000	+17.13867188	-1.12939453	-0.20214844	+29.42138672	-17.95166016	-57.63427734	+6472	+16.99804688	-0.50097656	+0.47021484	-51.10839844	-22.89550781	+46.07666016	+6628	+14.80517578	-2.76855469	-1.46777344	+34.98046875	-11.60156250	-29.94873047	+4120
+1458241508.60970000	+17.12988281	-1.12939453	-0.17578125	+29.68505859	-18.21533203	-58.33740234	+6468	+17.00244141	-0.50097656	+0.47460938	-50.86669922	-23.48876953	+45.92285156	+6620	+14.80517578	-2.81689453	-1.48974609	+34.93652344	-11.55761719	-30.58593750	+4128
+1458241508.61389990	+17.12109375	-1.12939453	-0.14941406	+29.92675781	-18.45703125	-59.06250000	+6464	+17.00683594	-0.48339844	+0.47900391	-50.51513672	-24.06005859	+45.81298828	+6620	+14.80078125	-2.85644531	-1.50732422	+34.87060547	-11.53564453	-31.02539063	+4136
+1458241508.61800000	+17.11230469	-1.12939453	-0.13183594	+30.16845703	-18.61083984	-59.74365234	+6464	+17.00683594	-0.45703125	+0.47460938	-50.14160156	-24.58740234	+45.63720703	+6616	+14.80078125	-2.89599609	-1.53369141	+34.78271484	-11.46972656	-31.39892578	+4148
+1458241508.62220000	+17.09912109	-1.13378906	-0.12304688	+30.38818359	-18.74267578	-60.40283203	+6468	+17.00244141	-0.45703125	+0.47460938	-50.00976563	-25.13671875	+45.54931641	+6612	+14.79638672	-2.93994141	-1.56445313	+34.69482422	-11.35986328	-31.75048828	+4156
+1458241508.62640000	+17.09033203	-1.12939453	-0.11425781	+30.62988281	-18.89648438	-61.06201172	+6472	+17.00244141	-0.43945313	+0.47900391	-49.79003906	-25.66406250	+45.46142578	+6608	+14.79199219	-2.97070313	-1.59521484	+34.65087891	-11.27197266	-32.10205078	+4168
+1458241508.63050010	+17.08154297	-1.12500000	-0.10107422	+30.87158203	-19.05029297	-61.72119141	+6484	+17.00244141	-0.42187500	+0.47900391	-49.59228516	-26.16943359	+45.41748047	+6604	+14.79199219	-3.00146484	-1.61718750	+34.62890625	-11.25000000	-32.49755859	+4172
+1458241508.63470010	+17.07275391	-1.12060547	-0.09228516	+31.09130859	-19.18212891	-62.38037109	+6492	+17.00244141	-0.41748047	+0.48779297	-49.57031250	-26.69677734	+45.39550781	+6600	+14.78759766	-3.03222656	-1.63476563	+34.58496094	-11.22802734	-32.89306641	+4180
+1458241508.63879990	+17.06396484	-1.12500000	-0.07910156	+31.28906250	-19.33593750	-63.01757813	+6508	+16.99804688	-0.41308594	+0.49218750	-49.54833984	-27.22412109	+45.39550781	+6596	+14.78320313	-3.05419922	-1.65234375	+34.58496094	-11.20605469	-33.26660156	+4188
+1458241508.64299990	+17.06835938	-1.12500000	-0.06591797	+31.50878906	-19.53369141	-63.65478516	+6520	+17.00244141	-0.41308594	+0.49218750	-49.52636719	-27.68554688	+45.35156250	+6592	+14.78320313	-3.08056641	-1.65234375	+34.60693359	-11.31591797	-33.75000000	+4192
+1458241508.64720010	+17.06835938	-1.12939453	-0.06152344	+31.64062500	-19.59960938	-64.20410156	+6532	+17.00244141	-0.41308594	+0.48779297	-49.50439453	-28.10302734	+45.24169922	+6588	+14.78759766	-3.09814453	-1.64794922	+34.65087891	-11.40380859	-34.18945313	+4196
+1458241508.65130000	+17.07275391	-1.13378906	-0.06152344	+31.79443359	-19.68750000	-64.70947266	+6544	+16.99804688	-0.41748047	+0.47460938	-49.50439453	-28.52050781	+45.15380859	+6584	+14.79199219	-3.10253906	-1.64794922	+34.78271484	-11.51367188	-34.60693359	+4200
+1458241508.65549990	+17.07714844	-1.13818359	-0.07031250	+31.92626953	-19.73144531	-65.19287109	+6556	+16.99804688	-0.41748047	+0.46142578	-49.46044922	-28.91601563	+45.02197266	+6580	+14.79638672	-3.10693359	-1.63476563	+34.91455078	-11.66748047	-35.04638672	+4200
+1458241508.65969990	+17.07714844	-1.14697266	-0.09228516	+31.97021484	-19.66552734	-65.61035156	+6568	+16.98925781	-0.41748047	+0.44824219	-49.48242188	-29.33349609	+44.91210938	+6576	+14.80517578	-3.10693359	-1.62597656	+35.09033203	-11.82128906	-35.46386719	+4204
+1458241508.66380000	+17.07275391	-1.15576172	-0.11865234	+32.01416016	-19.64355469	-65.96191406	+6576	+16.98486328	-0.42626953	+0.43945313	-49.52636719	-29.75097656	+44.82421875	+6576	+14.80957031	-3.08935547	-1.61279297	+35.33203125	-11.99707031	-35.88134766	+4212
+1458241508.66800000	+17.08154297	-1.16455078	-0.13623047	+32.05810547	-19.68750000	-66.35742188	+6584	+16.98486328	-0.43505859	+0.42626953	-49.54833984	-30.19042969	+44.71435547	+6572	+14.81835938	-3.07177734	-1.58642578	+35.57373047	-12.23876953	-36.34277344	+4220
+1458241508.67220000	+17.09033203	-1.17333984	-0.14062500	+32.10205078	-19.79736328	-66.77490234	+6584	+16.98486328	-0.44384766	+0.41308594	-49.54833984	-30.60791016	+44.58251953	+6568	+14.83154297	-3.05859375	-1.55566406	+35.83740234	-12.52441406	-36.82617188	+4228
+1458241508.67630000	+17.09472656	-1.18652344	-0.14501953	+32.14599609	-19.90722656	-67.21435547	+6580	+16.98046875	-0.45263672	+0.39990234	-49.57031250	-31.04736328	+44.42871094	+6564	+14.84472656	-3.04101563	-1.52490234	+36.10107422	-12.78808594	-37.33154297	+4236
+1458241508.68050000	+17.10351563	-1.19531250	-0.15380859	+32.16796875	-20.01708984	-67.60986328	+6576	+16.97607422	-0.46582031	+0.38671875	-49.57031250	-31.48681641	+44.25292969	+6564	+14.85351563	-3.02783203	-1.49853516	+36.34277344	-13.07373047	-37.81494141	+4240
+1458241508.68470000	+17.10791016	-1.21289063	-0.16699219	+32.16796875	-20.03906250	-67.96142578	+6568	+16.97167969	-0.47021484	+0.36914063	-49.52636719	-31.92626953	+44.07714844	+6556	+14.86669922	-3.01464844	-1.47216797	+36.60644531	-13.31542969	-38.25439453	+4248
+1458241508.68880010	+17.11230469	-1.22167969	-0.18896484	+32.18994141	-20.06103516	-68.31298828	+6560	+16.97167969	-0.47900391	+0.35595703	-49.46044922	-32.38769531	+43.87939453	+6556	+14.87988281	-2.99707031	-1.44580078	+36.84814453	-13.55712891	-38.71582031	+4252
+1458241508.69300010	+17.10791016	-1.23046875	-0.20214844	+32.21191406	-20.10498047	-68.66455078	+6544	+16.96728516	-0.48339844	+0.34277344	-49.39453125	-32.87109375	+43.70361328	+6548	+14.89306641	-2.98388672	-1.42822266	+37.08984375	-13.75488281	-39.11132813	+4252
+1458241508.69720010	+17.10351563	-1.23925781	-0.20214844	+32.25585938	-20.28076172	-69.10400391	+6528	+16.96289063	-0.48339844	+0.33398438	-49.26269531	-33.37646484	+43.52783203	+6544	+14.90185547	-2.97070313	-1.41503906	+37.30957031	-13.95263672	-39.52880859	+4252
+1458241508.70129990	+17.10351563	-1.24804688	-0.19775391	+32.29980469	-20.45654297	-69.54345703	+6512	+16.95849609	-0.49218750	+0.32958984	-49.17480469	-33.88183594	+43.33007813	+6540	+14.90625000	-2.97070313	-1.40185547	+37.46337891	-14.15039063	-39.94628906	+4252
+1458241508.70549990	+17.09912109	-1.25683594	-0.18017578	+32.38769531	-20.74218750	-70.02685547	+6500	+16.95849609	-0.49658203	+0.33398438	-49.13085938	-34.45312500	+43.22021484	+6536	+14.91503906	-2.96630859	-1.38867188	+37.61718750	-14.30419922	-40.36376953	+4248
+1458241508.70970010	+17.09472656	-1.26123047	-0.16259766	+32.49755859	-20.98388672	-70.48828125	+6484	+16.95410156	-0.49658203	+0.33398438	-48.97705078	-35.00244141	+43.06640625	+6528	+14.91943359	-2.97070313	-1.38427734	+37.72705078	-14.43603516	-40.73730469	+4248
+1458241508.71380000	+17.09472656	-1.26562500	-0.14062500	+32.62939453	-21.22558594	-70.99365234	+6472	+16.95410156	-0.49218750	+0.33837891	-48.77929688	-35.52978516	+42.89062500	+6524	+14.92382813	-2.99267578	-1.37988281	+37.72705078	-14.54589844	-41.13281250	+4248
+1458241508.71799990	+17.08154297	-1.26562500	-0.11425781	+32.76123047	-21.51123047	-71.52099609	+6464	+16.95410156	-0.48779297	+0.35595703	-48.64746094	-36.14501953	+42.80273438	+6520	+14.92382813	-3.01904297	-1.38427734	+37.70507813	-14.58984375	-41.48437500	+4252
+1458241508.72210000	+17.06835938	-1.26562500	-0.09228516	+32.91503906	-21.75292969	-72.02636719	+6456	+16.94970703	-0.47460938	+0.36914063	-48.40576172	-36.69433594	+42.62695313	+6520	+14.91943359	-3.04541016	-1.40185547	+37.61718750	-14.56787109	-41.72607422	+4256
+1458241508.72630000	+17.05517578	-1.26123047	-0.06591797	+33.09082031	-21.99462891	-72.50976563	+6452	+16.94970703	-0.47021484	+0.37792969	-48.16406250	-37.19970703	+42.45117188	+6516	+14.91943359	-3.07177734	-1.42382813	+37.55126953	-14.52392578	-41.96777344	+4260
+1458241508.73050000	+17.04199219	-1.26123047	-0.02636719	+33.26660156	-22.39013672	-73.01513672	+6456	+16.94531250	-0.46582031	+0.39990234	-48.03222656	-37.79296875	+42.40722656	+6516	+14.91064453	-3.09814453	-1.43701172	+37.48535156	-14.52392578	-42.23144531	+4264
+1458241508.73460010	+17.02880859	-1.25683594	+0.01318359	+33.44238281	-22.71972656	-73.49853516	+6464	+16.94531250	-0.45263672	+0.42187500	-47.72460938	-38.27636719	+42.23144531	+6516	+14.90625000	-3.12890625	-1.45898438	+37.35351563	-14.47998047	-42.42919922	+4276
+1458241508.73880000	+17.01562500	-1.25244141	+0.05273438	+33.64013672	-23.04931641	-73.98193359	+6476	+16.94531250	-0.44384766	+0.43505859	-47.46093750	-38.75976563	+42.07763672	+6516	+14.89746094	-3.16406250	-1.48095703	+37.19970703	-14.41406250	-42.60498047	+4284
+1458241508.74300000	+17.00683594	-1.25244141	+0.10107422	+33.83789063	-23.48876953	-74.48730469	+6492	+16.94531250	-0.43505859	+0.47021484	-47.26318359	-39.30908203	+42.05566406	+6520	+14.88867188	-3.19921875	-1.48535156	+37.06787109	-14.45800781	-42.89062500	+4296
+1458241508.74710010	+16.99804688	-1.24804688	+0.13623047	+33.99169922	-23.70849609	-74.83886719	+6508	+16.94970703	-0.42187500	+0.48779297	-46.91162109	-39.70458984	+41.85791016	+6520	+14.88427734	-3.23437500	-1.50292969	+36.91406250	-14.37011719	-43.00048828	+4308
+1458241508.75130010	+16.98925781	-1.24804688	+0.16259766	+34.12353516	-23.95019531	-75.16845703	+6528	+16.94970703	-0.40869141	+0.50097656	-46.56005859	-40.07812500	+41.63818359	+6520	+14.87548828	-3.26074219	-1.52490234	+36.78222656	-14.28222656	-43.08837891	+4320
+1458241508.75550010	+16.97607422	-1.24804688	+0.20214844	+34.25537109	-24.30175781	-75.49804688	+6548	+16.94970703	-0.39990234	+0.52734375	-46.27441406	-40.49560547	+41.50634766	+6524	+14.86669922	-3.28710938	-1.53369141	+36.65039063	-14.28222656	-43.19824219	+4332
+1458241508.75959990	+16.96728516	-1.24365234	+0.22412109	+34.34326172	-24.47753906	-75.67382813	+6572	+16.95410156	-0.38671875	+0.54052734	-45.83496094	-40.78125000	+41.22070313	+6524	+14.86230469	-3.31347656	-1.55126953	+36.54052734	-14.17236328	-43.19824219	+4344
+1458241508.76379990	+16.95849609	-1.24804688	+0.23730469	+34.38720703	-24.67529297	-75.82763672	+6596	+16.94970703	-0.38232422	+0.54931641	-45.43945313	-41.04492188	+40.95703125	+6524	+14.85351563	-3.31787109	-1.57324219	+36.49658203	-14.10644531	-43.17626953	+4352
+1458241508.76799990	+16.95849609	-1.25244141	+0.26367188	+34.43115234	-24.93896484	-75.95947266	+6616	+16.95410156	-0.38232422	+0.55810547	-45.08789063	-41.26464844	+40.71533203	+6520	+14.84912109	-3.32226563	-1.56005859	+36.49658203	-14.23828125	-43.28613281	+4364
+1458241508.77210000	+16.95849609	-1.26123047	+0.26806641	+34.38720703	-25.02685547	-75.93750000	+6636	+16.95410156	-0.37353516	+0.55371094	-44.60449219	-41.41845703	+40.36376953	+6520	+14.85351563	-3.32226563	-1.55126953	+36.51855469	-14.28222656	-43.30810547	+4368
+1458241508.77630000	+16.95849609	-1.27441406	+0.26806641	+34.29931641	-25.11474609	-75.89355469	+6656	+16.95410156	-0.37353516	+0.54931641	-44.12109375	-41.55029297	+39.99023438	+6516	+14.85351563	-3.31787109	-1.54687500	+36.56250000	-14.32617188	-43.30810547	+4372
+1458241508.78049990	+16.96289063	-1.28759766	+0.26806641	+34.21142578	-25.24658203	-75.82763672	+6672	+16.95849609	-0.37353516	+0.54931641	-43.70361328	-41.70410156	+39.66064453	+6512	+14.85351563	-3.30908203	-1.52929688	+36.62841797	-14.45800781	-43.35205078	+4380
+1458241508.78460000	+16.96728516	-1.29638672	+0.25048828	+34.10156250	-25.20263672	-75.65185547	+6688	+16.95849609	-0.36914063	+0.53613281	-43.08837891	-41.74804688	+39.17724609	+6512	+14.85351563	-3.30029297	-1.52050781	+36.69433594	-14.50195313	-43.30810547	+4384
+1458241508.78880000	+16.97607422	-1.31396484	+0.22851563	+33.92578125	-25.20263672	-75.43212891	+6700	+16.95849609	-0.37353516	+0.51855469	-42.53906250	-41.74804688	+38.67187500	+6512	+14.85791016	-3.28710938	-1.51171875	+36.78222656	-14.56787109	-43.26416016	+4388
+1458241508.79290010	+16.98046875	-1.33154297	+0.21093750	+33.77197266	-25.22460938	-75.21240234	+6708	+16.95410156	-0.37353516	+0.49658203	-41.96777344	-41.72607422	+38.18847656	+6512	+14.86230469	-3.26953125	-1.49853516	+36.91406250	-14.63378906	-43.22021484	+4392
+1458241508.79710010	+16.98046875	-1.34472656	+0.19335938	+33.61816406	-25.18066406	-75.01464844	+6712	+16.94970703	-0.37353516	+0.47021484	-41.37451172	-41.70410156	+37.68310547	+6512	+14.86230469	-3.26074219	-1.48974609	+36.97998047	-14.67773438	-43.17626953	+4392
+1458241508.80130000	+16.98046875	-1.35791016	+0.17138672	+33.42041016	-25.13671875	-74.75097656	+6716	+16.94531250	-0.37792969	+0.44384766	-40.78125000	-41.63818359	+37.15576172	+6508	+14.86669922	-3.24755859	-1.48095703	+37.06787109	-14.74365234	-43.15429688	+4396
+1458241508.80539990	+16.98486328	-1.37548828	+0.14501953	+33.22265625	-25.09277344	-74.48730469	+6716	+16.94531250	-0.37792969	+0.42626953	-40.23193359	-41.61621094	+36.69433594	+6504	+14.86669922	-3.23437500	-1.47216797	+37.15576172	-14.80957031	-43.13232422	+4396
+1458241508.80960010	+16.99365234	-1.38427734	+0.12744141	+33.13476563	-25.09277344	-74.33349609	+6712	+16.94531250	-0.37792969	+0.39990234	-39.59472656	-41.52832031	+36.18896484	+6504	+14.87109375	-3.22558594	-1.46337891	+37.22167969	-14.85351563	-43.11035156	+4392
+1458241508.81380010	+16.99804688	-1.39306641	+0.10986328	+33.00292969	-25.04882813	-74.15771484	+6704	+16.94091797	-0.37353516	+0.37353516	-38.95751953	-41.44042969	+35.63964844	+6504	+14.87109375	-3.21679688	-1.45898438	+37.26562500	-14.87548828	-43.08837891	+4392
+1458241508.81789990	+17.00244141	-1.40625000	+0.09667969	+32.87109375	-25.02685547	-73.98193359	+6696	+16.93212891	-0.36474609	+0.35595703	-38.32031250	-41.39648438	+35.15625000	+6500	+14.87109375	-3.20800781	-1.45019531	+37.33154297	-14.91943359	-43.06640625	+4388
+1458241508.82209990	+17.00244141	-1.41503906	+0.08349609	+32.78320313	-25.02685547	-73.85009766	+6684	+16.93212891	-0.36474609	+0.33837891	-37.70507813	-41.33056641	+34.65087891	+6496	+14.87548828	-3.19921875	-1.44140625	+37.41943359	-14.96337891	-43.02246094	+4384
+1458241508.82629990	+17.00683594	-1.42382813	+0.07470703	+32.69531250	-25.00488281	-73.71826172	+6672	+16.92773438	-0.35156250	+0.31640625	-37.04589844	-41.24267578	+34.14550781	+6492	+14.87548828	-3.18603516	-1.43261719	+37.48535156	-14.98535156	-42.95654297	+4384
+1458241508.83040000	+17.00683594	-1.42822266	+0.06591797	+32.62939453	-25.00488281	-73.58642578	+6660	+16.92333984	-0.33837891	+0.30761719	-36.45263672	-41.17675781	+33.75000000	+6488	+14.87548828	-3.17724609	-1.42382813	+37.57324219	-15.00732422	-42.89062500	+4380
+1458241508.83460000	+17.00244141	-1.43261719	+0.05712891	+32.58544922	-25.00488281	-73.49853516	+6644	+16.91894531	-0.32519531	+0.29882813	-35.88134766	-41.13281250	+33.37646484	+6484	+14.87548828	-3.15527344	-1.41064453	+37.74902344	-15.05126953	-42.67089844	+4376
+1458241508.83880000	+17.00244141	-1.43261719	+0.05712891	+32.54150391	-25.02685547	-73.43261719	+6632	+16.91455078	-0.31201172	+0.29443359	-35.28808594	-41.08886719	+33.00292969	+6480	+14.87109375	-3.14648438	-1.40185547	+37.81494141	-15.02929688	-42.49511719	+4372
+1458241508.84290000	+16.99804688	-1.43701172	+0.05712891	+32.51953125	-25.04882813	-73.36669922	+6616	+16.91455078	-0.29443359	+0.30761719	-34.76074219	-41.11083984	+32.71728516	+6476	+14.86230469	-3.15087891	-1.39746094	+37.83691406	-14.96337891	-42.31933594	+4368
+1458241508.84710000	+16.99804688	-1.43701172	+0.06152344	+32.51953125	-25.09277344	-73.30078125	+6608	+16.91455078	-0.27685547	+0.31201172	-34.18945313	-41.06689453	+32.36572266	+6472	+14.84912109	-3.16406250	-1.40185547	+37.79296875	-14.80957031	-41.98974609	+4364
+1458241508.85130000	+16.99365234	-1.43261719	+0.06591797	+32.51953125	-25.13671875	-73.25683594	+6596	+16.91894531	-0.25048828	+0.31640625	-33.57421875	-41.02294922	+32.03613281	+6468	+14.83593750	-3.18603516	-1.41503906	+37.68310547	-14.61181641	-41.72607422	+4364
+1458241508.85540010	+16.98925781	-1.43261719	+0.07470703	+32.54150391	-25.20263672	-73.21289063	+6588	+16.91894531	-0.22412109	+0.32080078	-33.00292969	-40.97900391	+31.77246094	+6464	+14.82275391	-3.21240234	-1.43701172	+37.55126953	-14.39208984	-41.48437500	+4364
+1458241508.85960010	+16.98046875	-1.42822266	+0.09228516	+32.58544922	-25.29052734	-73.14697266	+6584	+16.91455078	-0.20214844	+0.32958984	-32.45361328	-40.91308594	+31.48681641	+6460	+14.80517578	-3.24316406	-1.46337891	+37.35351563	-14.10644531	-41.17675781	+4372
+1458241508.86380000	+16.97167969	-1.41943359	+0.10546875	+32.62939453	-25.35644531	-73.08105469	+6584	+16.91015625	-0.18017578	+0.33837891	-31.92626953	-40.82519531	+31.24511719	+6456	+14.78759766	-3.26513672	-1.49414063	+37.17773438	-13.82080078	-40.89111328	+4376
+1458241508.86789990	+16.96289063	-1.41503906	+0.12304688	+32.67333984	-25.44433594	-73.01513672	+6584	+16.91015625	-0.15820313	+0.34277344	-31.44287109	-40.71533203	+31.02539063	+6452	+14.77001953	-3.29150391	-1.51611328	+37.02392578	-13.60107422	-40.62744141	+4380
+1458241508.87210010	+16.94531250	-1.39746094	+0.15380859	+32.76123047	-25.57617188	-72.90527344	+6592	+16.91015625	-0.13623047	+0.35156250	-30.95947266	-40.60546875	+30.82763672	+6448	+14.75683594	-3.31787109	-1.53808594	+36.87011719	-13.38134766	-40.36376953	+4384
+1458241508.87620000	+16.93212891	-1.38867188	+0.18017578	+32.82714844	-25.68603516	-72.79541016	+6604	+16.90576172	-0.11865234	+0.35595703	-30.47607422	-40.47363281	+30.62988281	+6440	+14.73925781	-3.33544922	-1.55566406	+36.73828125	-13.16162109	-40.07812500	+4388
+1458241508.88039990	+16.92333984	-1.37988281	+0.20214844	+32.89306641	-25.77392578	-72.68554688	+6616	+16.90576172	-0.10107422	+0.35156250	-30.01464844	-40.27587891	+30.41015625	+6432	+14.72607422	-3.35302734	-1.56884766	+36.62841797	-12.98583984	-39.83642578	+4392
+1458241508.88459990	+16.91015625	-1.37109375	+0.22412109	+32.91503906	-25.81787109	-72.44384766	+6632	+16.90576172	-0.08349609	+0.34277344	-29.55322266	-40.03417969	+30.16845703	+6428	+14.71289063	-3.36621094	-1.58203125	+36.56250000	-12.78808594	-39.55078125	+4392
+1458241508.88870000	+16.90136719	-1.37109375	+0.23291016	+32.87109375	-25.81787109	-72.18017578	+6648	+16.90136719	-0.06591797	+0.32958984	-29.09179688	-39.77050781	+29.97070313	+6420	+14.70410156	-3.36621094	-1.59082031	+36.56250000	-12.63427734	-39.26513672	+4388
+1458241508.89290000	+16.89257813	-1.36669922	+0.22851563	+32.78320313	-25.72998047	-71.85058594	+6656	+16.89697266	-0.04833984	+0.31201172	-28.67431641	-39.44091797	+29.79492188	+6416	+14.69531250	-3.35742188	-1.59082031	+36.60644531	-12.52441406	-39.00146484	+4384
+1458241508.89710000	+16.88818359	-1.37109375	+0.21093750	+32.60742188	-25.57617188	-71.41113281	+6672	+16.88818359	-0.04394531	+0.29003906	-28.36669922	-39.15527344	+29.61914063	+6408	+14.69091797	-3.34423828	-1.59082031	+36.69433594	-12.43652344	-38.71582031	+4380
+1458241508.90120010	+16.88378906	-1.37548828	+0.18896484	+32.43164063	-25.42236328	-71.01562500	+6680	+16.87500000	-0.03955078	+0.27246094	-28.10302734	-38.82568359	+29.53125000	+6400	+14.68212891	-3.32226563	-1.58642578	+36.80419922	-12.39257813	-38.47412109	+4376
+1458241508.90540000	+16.89257813	-1.38427734	+0.16699219	+32.27783203	-25.33447266	-70.64208984	+6688	+16.87060547	-0.03515625	+0.24169922	-27.83935547	-38.43017578	+29.42138672	+6392	+14.68212891	-3.30029297	-1.56445313	+36.95800781	-12.43652344	-38.29833984	+4376
+1458241508.90960000	+16.89697266	-1.39746094	+0.14501953	+32.03613281	-25.18066406	-70.20263672	+6692	+16.86621094	-0.03955078	+0.21972656	-27.66357422	-38.05664063	+29.35546875	+6384	+14.68212891	-3.27392578	-1.53808594	+37.13378906	-12.50244141	-38.10058594	+4376
+1458241508.91370010	+16.90576172	-1.40625000	+0.11865234	+31.79443359	-25.00488281	-69.78515625	+6696	+16.86181641	-0.03076172	+0.19335938	-27.46582031	-37.70507813	+29.31152344	+6372	+14.68212891	-3.24316406	-1.51171875	+37.33154297	-12.56835938	-37.94677734	+4376
+1458241508.91790010	+16.91015625	-1.41943359	+0.08789063	+31.55273438	-24.80712891	-69.34570313	+6692	+16.85742188	-0.02197266	+0.16699219	-27.26806641	-37.30957031	+29.28955078	+6364	+14.68212891	-3.21679688	-1.48974609	+37.48535156	-12.61230469	-37.74902344	+4372
+1458241508.92210010	+16.91894531	-1.43701172	+0.04833984	+31.24511719	-24.58740234	-68.84033203	+6692	+16.84863281	-0.03076172	+0.14062500	-27.26806641	-36.93603516	+29.28955078	+6356	+14.68212891	-3.19042969	-1.46777344	+37.63916016	-12.65625000	-37.57324219	+4368
+1458241508.92619990	+16.92773438	-1.44580078	+0.01318359	+30.98144531	-24.38964844	-68.40087891	+6684	+16.83984375	-0.02636719	+0.11425781	-27.24609375	-36.56250000	+29.37744141	+6348	+14.68652344	-3.16406250	-1.44580078	+37.81494141	-12.72216797	-37.39746094	+4364
+1458241508.93039990	+16.93212891	-1.45898438	-0.01318359	+30.73974609	-24.23583984	-68.00537109	+6672	+16.83105469	-0.02636719	+0.09667969	-27.26806641	-36.16699219	+29.48730469	+6336	+14.68652344	-3.13330078	-1.43261719	+37.96875000	-12.74414063	-37.17773438	+4360
+1458241508.93460010	+16.93652344	-1.47216797	-0.02636719	+30.45410156	-24.14794922	-67.65380859	+6656	+16.82666016	-0.03955078	+0.08789063	-27.48779297	-35.90332031	+29.70703125	+6324	+14.68212891	-3.11132813	-1.41503906	+38.05664063	-12.81005859	-37.02392578	+4352
+1458241508.93870000	+16.94091797	-1.48535156	-0.03955078	+30.21240234	-24.08203125	-67.34619141	+6640	+16.82226563	-0.03515625	+0.08349609	-27.66357422	-35.66162109	+29.92675781	+6312	+14.68212891	-3.10253906	-1.39306641	+38.10058594	-12.87597656	-36.87011719	+4344
+1458241508.94289990	+16.94531250	-1.49853516	-0.03955078	+29.99267578	-24.03808594	-67.08251953	+6624	+16.82226563	-0.03076172	+0.08349609	-27.83935547	-35.37597656	+30.21240234	+6296	+14.68212891	-3.08935547	-1.38867188	+38.14453125	-12.87597656	-36.69433594	+4336
+1458241508.94700000	+16.94970703	-1.51171875	-0.03515625	+29.79492188	-24.06005859	-66.86279297	+6604	+16.82226563	-0.04394531	+0.08789063	-28.16894531	-35.17822266	+30.49804688	+6284	+14.67773438	-3.08496094	-1.37988281	+38.12255859	-12.87597656	-36.51855469	+4324
+1458241508.95120000	+16.95849609	-1.51611328	-0.02636719	+29.64111328	-24.06005859	-66.68701172	+6588	+16.82666016	-0.04394531	+0.09228516	-28.47656250	-34.93652344	+30.82763672	+6272	+14.67333984	-3.08935547	-1.37109375	+38.03466797	-12.85400391	-36.36474609	+4316
+1458241508.95540000	+16.94970703	-1.52050781	-0.02197266	+29.50927734	-24.01611328	-66.48925781	+6572	+16.82666016	-0.03955078	+0.10107422	-28.78417969	-34.73876953	+31.17919922	+6264	+14.66455078	-3.09814453	-1.38867188	+37.92480469	-12.72216797	-36.07910156	+4308
+1458241508.95950010	+16.94091797	-1.52490234	-0.01318359	+29.35546875	-24.06005859	-66.37939453	+6560	+16.82226563	-0.04833984	+0.12304688	-29.17968750	-34.65087891	+31.53076172	+6256	+14.65576172	-3.11132813	-1.40625000	+37.77099609	-12.61230469	-35.85937500	+4300
+1458241508.96370010	+16.93212891	-1.52490234	+0.00439453	+29.24560547	-24.12597656	-66.26953125	+6556	+16.81787109	-0.04833984	+0.14501953	-29.64111328	-34.51904297	+31.97021484	+6252	+14.64697266	-3.12890625	-1.42382813	+37.57324219	-12.50244141	-35.61767578	+4296
+1458241508.96790000	+16.92773438	-1.52490234	+0.02636719	+29.15771484	-24.23583984	-66.18164063	+6552	+16.81787109	-0.04833984	+0.17138672	-30.10253906	-34.38720703	+32.45361328	+6244	+14.63378906	-3.14208984	-1.44580078	+37.39746094	-12.34863281	-35.37597656	+4288
+1458241508.97199990	+16.91894531	-1.52050781	+0.06152344	+29.11376953	-24.41162109	-66.18164063	+6552	+16.81787109	-0.05712891	+0.20214844	-30.67382813	-34.32128906	+32.98095703	+6240	+14.62500000	-3.15966797	-1.45898438	+37.22167969	-12.28271484	-35.22216797	+4284
+1458241508.97620010	+16.91455078	-1.51611328	+0.09667969	+29.09179688	-24.56542969	-66.20361328	+6556	+16.82226563	-0.06152344	+0.23730469	-31.22314453	-34.23339844	+33.50830078	+6236	+14.61621094	-3.18603516	-1.47656250	+37.00195313	-12.19482422	-35.06835938	+4280
+1458241508.98040010	+16.90576172	-1.51611328	+0.12304688	+29.04785156	-24.67529297	-66.18164063	+6564	+16.82226563	-0.06152344	+0.26806641	-31.75048828	-34.12353516	+33.99169922	+6228	+14.60302734	-3.20800781	-1.49414063	+36.76025391	-12.06298828	-34.87060547	+4280
+1458241508.98449990	+16.89697266	-1.51171875	+0.14501953	+29.00390625	-24.76318359	-66.15966797	+6572	+16.82666016	-0.07470703	+0.30322266	-32.47558594	-34.01367188	+34.60693359	+6228	+14.59423828	-3.22998047	-1.51171875	+36.56250000	-11.95312500	-34.71679688	+4276
+1458241508.98869990	+16.88818359	-1.50732422	+0.16699219	+28.98193359	-24.85107422	-66.13769531	+6584	+16.82666016	-0.08349609	+0.33398438	-33.11279297	-33.88183594	+35.15625000	+6224	+14.58544922	-3.24755859	-1.52929688	+36.38671875	-11.86523438	-34.56298828	+4276
+1458241508.99289990	+16.87939453	-1.49853516	+0.17578125	+28.93798828	-24.89501953	-66.07177734	+6596	+16.82226563	-0.08789063	+0.35595703	-33.72802734	-33.72802734	+35.66162109	+6220	+14.57666016	-3.26513672	-1.55126953	+36.18896484	-11.75537109	-34.38720703	+4272
+1458241508.99700000	+16.87060547	-1.48974609	+0.18896484	+28.93798828	-24.96093750	-66.04980469	+6612	+16.81347656	-0.10546875	+0.38671875	-34.47509766	-33.61816406	+36.25488281	+6224	+14.56787109	-3.27832031	-1.56445313	+36.05712891	-11.68945313	-34.29931641	+4268
+1458241509.00120000	+16.86181641	-1.48535156	+0.20214844	+28.91601563	-25.04882813	-66.00585938	+6628	+16.80468750	-0.11865234	+0.41748047	-35.17822266	-33.53027344	+36.84814453	+6224	+14.55908203	-3.28271484	-1.57763672	+35.94726563	-11.62353516	-34.18945313	+4264
+1458241509.00539990	+16.85742188	-1.48535156	+0.21093750	+28.87207031	-25.11474609	-65.96191406	+6644	+16.80468750	-0.12744141	+0.43505859	-35.85937500	-33.31054688	+37.35351563	+6220	+14.55468750	-3.29150391	-1.58203125	+35.83740234	-11.62353516	-34.10156250	+4260
+1458241509.00950000	+16.85742188	-1.48535156	+0.21533203	+28.85009766	-25.15869141	-65.89599609	+6656	+16.80908203	-0.15380859	+0.44824219	-36.67236328	-33.09082031	+37.90283203	+6220	+14.55029297	-3.29150391	-1.58203125	+35.77148438	-11.64550781	-34.07958984	+4252
+1458241509.01370000	+16.85742188	-1.48535156	+0.21972656	+28.80615234	-25.20263672	-65.85205078	+6668	+16.80468750	-0.17138672	+0.45703125	-37.46337891	-32.87109375	+38.43017578	+6216	+14.55029297	-3.29150391	-1.57763672	+35.74951172	-11.68945313	-34.05761719	+4248
+1458241509.01790000	+16.85742188	-1.48535156	+0.21533203	+28.74023438	-25.20263672	-65.76416016	+6680	+16.80029297	-0.19335938	+0.46142578	-38.23242188	-32.58544922	+38.93554688	+6212	+14.55029297	-3.28710938	-1.56884766	+35.74951172	-11.75537109	-34.05761719	+4244
+1458241509.02200010	+16.85742188	-1.48535156	+0.20654297	+28.69628906	-25.15869141	-65.69824219	+6688	+16.79150391	-0.22412109	+0.46582031	-39.13330078	-32.29980469	+39.46289063	+6216	+14.55029297	-3.27832031	-1.56005859	+35.74951172	-11.82128906	-34.05761719	+4240
+1458241509.02620010	+16.85742188	-1.48974609	+0.19775391	+28.63037109	-25.13671875	-65.61035156	+6700	+16.78271484	-0.25048828	+0.47021484	-39.99023438	-31.99218750	+39.99023438	+6216	+14.55029297	-3.26953125	-1.55126953	+35.81542969	-11.88720703	-34.07958984	+4236
+1458241509.03029990	+16.86181641	-1.49414063	+0.18017578	+28.56445313	-25.07080078	-65.47851563	+6704	+16.77392578	-0.27246094	+0.46582031	-40.84716797	-31.61865234	+40.49560547	+6216	+14.55029297	-3.25195313	-1.53369141	+35.88134766	-11.99707031	-34.10156250	+4236
+1458241509.03449990	+16.86181641	-1.49853516	+0.16699219	+28.49853516	-25.04882813	-65.39062500	+6708	+16.76513672	-0.30322266	+0.46142578	-41.77001953	-31.26708984	+41.02294922	+6216	+14.55468750	-3.23437500	-1.52050781	+35.96923828	-12.10693359	-34.12353516	+4236
+1458241509.03870010	+16.86621094	-1.50292969	+0.15380859	+28.45458984	-25.04882813	-65.30273438	+6708	+16.76074219	-0.33398438	+0.45703125	-42.69287109	-30.89355469	+41.50634766	+6216	+14.55908203	-3.21679688	-1.49853516	+36.07910156	-12.23876953	-34.16748047	+4236
+1458241509.04279990	+16.86621094	-1.50732422	+0.14062500	+28.38867188	-25.04882813	-65.23681641	+6708	+16.76074219	-0.36474609	+0.45703125	-43.61572266	-30.52001953	+42.03369141	+6220	+14.56347656	-3.19482422	-1.47656250	+36.18896484	-12.37060547	-34.23339844	+4240
+1458241509.04699990	+16.87060547	-1.51171875	+0.13183594	+28.34472656	-25.02685547	-65.17089844	+6700	+16.75634766	-0.39550781	+0.45263672	-44.51660156	-30.10253906	+42.51708984	+6220	+14.56787109	-3.17285156	-1.45458984	+36.32080078	-12.54638672	-34.27734375	+4240
+1458241509.05119990	+16.87500000	-1.52050781	+0.12304688	+28.27880859	-25.02685547	-65.12695313	+6696	+16.74755859	-0.42187500	+0.44384766	-45.37353516	-29.68505859	+42.95654297	+6224	+14.57666016	-3.15087891	-1.42822266	+36.45263672	-12.70019531	-34.34326172	+4240
+1458241509.05530000	+16.87939453	-1.52490234	+0.10986328	+28.23486328	-25.00488281	-65.06103516	+6684	+16.73876953	-0.44824219	+0.43505859	-46.20849609	-29.28955078	+43.37402344	+6224	+14.58105469	-3.12890625	-1.40625000	+36.56250000	-12.83203125	-34.38720703	+4240
+1458241509.05950000	+16.87939453	-1.52929688	+0.10107422	+28.19091797	-25.00488281	-65.01708984	+6676	+16.72558594	-0.46582031	+0.43066406	-46.95556641	-28.89404297	+43.76953125	+6228	+14.58984375	-3.10693359	-1.38427734	+36.69433594	-12.94189453	-34.40917969	+4240
+1458241509.06370000	+16.88378906	-1.53808594	+0.09228516	+28.14697266	-25.02685547	-64.97314453	+6664	+16.72119141	-0.48779297	+0.42626953	-47.70263672	-28.49853516	+44.16503906	+6232	+14.59423828	-3.08935547	-1.37109375	+36.76025391	-13.02978516	-34.40917969	+4236
+1458241509.06780000	+16.88378906	-1.54248047	+0.08789063	+28.10302734	-25.04882813	-64.92919922	+6652	+16.72119141	-0.50976563	+0.43066406	-48.47167969	-28.16894531	+44.56054688	+6232	+14.59423828	-3.07617188	-1.35791016	+36.82617188	-13.09570313	-34.38720703	+4232
+1458241509.07200000	+16.88378906	-1.54687500	+0.08349609	+28.08105469	-25.09277344	-64.92919922	+6636	+16.72119141	-0.51416016	+0.43505859	-49.02099609	-27.86132813	+44.97802734	+6232	+14.59863281	-3.06738281	-1.35351563	+36.84814453	-13.13964844	-34.36523438	+4228
+1458241509.07620000	+16.88378906	-1.55126953	+0.08349609	+28.05908203	-25.15869141	-64.92919922	+6620	+16.72119141	-0.52734375	+0.44384766	-49.59228516	-27.57568359	+45.30761719	+6232	+14.59863281	-3.06738281	-1.34912109	+36.80419922	-13.13964844	-34.29931641	+4216
+1458241509.08030010	+16.88378906	-1.55566406	+0.08789063	+28.03710938	-25.24658203	-64.95117188	+6608	+16.72558594	-0.54492188	+0.45263672	-50.16357422	-27.33398438	+45.63720703	+6236	+14.59863281	-3.07177734	-1.35351563	+36.73828125	-13.11767578	-34.23339844	+4212
+1458241509.08450010	+16.87939453	-1.56005859	+0.09667969	+28.03710938	-25.33447266	-64.99511719	+6596	+16.72119141	-0.53613281	+0.46142578	-50.49316406	-27.11425781	+45.92285156	+6232	+14.59423828	-3.08056641	-1.35791016	+36.65039063	-13.07373047	-34.16748047	+4204
+1458241509.08870010	+16.87939453	-1.56445313	+0.10107422	+28.05908203	-25.42236328	-65.03906250	+6588	+16.72119141	-0.54492188	+0.47021484	-50.86669922	-26.89453125	+46.16455078	+6236	+14.59423828	-3.08935547	-1.37109375	+36.54052734	-13.00781250	-34.07958984	+4200
+1458241509.09279990	+16.87500000	-1.56445313	+0.11425781	+28.05908203	-25.53222656	-65.08300781	+6580	+16.72558594	-0.55371094	+0.47900391	-51.24023438	-26.74072266	+46.34033203	+6236	+14.58984375	-3.10253906	-1.38427734	+36.38671875	-12.89794922	-33.96972656	+4196
+1458241509.09699990	+16.87060547	-1.56445313	+0.12304688	+28.08105469	-25.64208984	-65.14892578	+6572	+16.72998047	-0.54052734	+0.49218750	-51.35009766	-26.65283203	+46.58203125	+6236	+14.58544922	-3.11572266	-1.39746094	+36.27685547	-12.83203125	-33.85986328	+4196
+1458241509.10110000	+16.86181641	-1.56445313	+0.14062500	+28.10302734	-25.75195313	-65.21484375	+6572	+16.73437500	-0.54492188	+0.50976563	-51.56982422	-26.60888672	+46.77978516	+6240	+14.58105469	-3.12890625	-1.41503906	+36.14501953	-12.72216797	-33.77197266	+4192
+1458241509.10529990	+16.85742188	-1.56445313	+0.15380859	+28.12500000	-25.90576172	-65.30273438	+6572	+16.74316406	-0.55371094	+0.52734375	-51.76757813	-26.60888672	+46.91162109	+6240	+14.57666016	-3.14208984	-1.43261719	+35.99121094	-12.63427734	-33.66210938	+4192
+1458241509.10949990	+16.85302734	-1.56445313	+0.17578125	+28.16894531	-26.05957031	-65.41259766	+6576	+16.74755859	-0.53613281	+0.54492188	-51.70166016	-26.63085938	+47.06542969	+6240	+14.57226563	-3.15527344	-1.44580078	+35.85937500	-12.56835938	-33.57421875	+4188
+1458241509.11360000	+16.84863281	-1.56005859	+0.19335938	+28.21289063	-26.21337891	-65.50048828	+6584	+16.75195313	-0.54492188	+0.55810547	-51.72363281	-26.71875000	+47.13134766	+6240	+14.56787109	-3.16845703	-1.46337891	+35.70556641	-12.48046875	-33.48632813	+4188
+1458241509.11780000	+16.84423828	-1.56005859	+0.21093750	+28.23486328	-26.36718750	-65.58837891	+6592	+16.75634766	-0.55371094	+0.56250000	-51.70166016	-26.80664063	+47.04345703	+6240	+14.56787109	-3.18603516	-1.47656250	+35.57373047	-12.41455078	-33.39843750	+4188
+1458241509.12200000	+16.83544922	-1.56005859	+0.23291016	+28.25683594	-26.52099609	-65.67626953	+6604	+16.76074219	-0.53173828	+0.57128906	-51.41601563	-26.96044922	+46.99951172	+6240	+14.56347656	-3.20361328	-1.49414063	+35.39794922	-12.32666016	-33.31054688	+4184
+1458241509.12610010	+16.83105469	-1.56005859	+0.24609375	+28.23486328	-26.63085938	-65.74218750	+6620	+16.76513672	-0.54052734	+0.57568359	-51.21826172	-27.18017578	+46.91162109	+6240	+14.56347656	-3.21679688	-1.50732422	+35.24414063	-12.26074219	-33.22265625	+4184
+1458241509.13030000	+16.83105469	-1.56005859	+0.25488281	+28.21289063	-26.74072266	-65.76416016	+6636	+16.76953125	-0.54931641	+0.58007813	-51.02050781	-27.42187500	+46.73583984	+6240	+14.55908203	-3.22558594	-1.52050781	+35.13427734	-12.23876953	-33.15673828	+4184
+1458241509.13450000	+16.82666016	-1.56445313	+0.26367188	+28.16894531	-26.85058594	-65.80810547	+6652	+16.77392578	-0.54052734	+0.58447266	-50.77880859	-27.59765625	+46.66992188	+6236	+14.55908203	-3.23437500	-1.53369141	+35.00244141	-12.21679688	-33.11279297	+4180
+1458241509.13860010	+16.82666016	-1.56884766	+0.27246094	+28.12500000	-26.96044922	-65.83007813	+6668	+16.77392578	-0.54052734	+0.59326172	-50.47119141	-27.86132813	+46.53808594	+6236	+14.55908203	-3.23876953	-1.53808594	+34.91455078	-12.23876953	-33.09082031	+4176
+1458241509.14280010	+16.83105469	-1.57324219	+0.27685547	+28.05908203	-27.07031250	-65.83007813	+6684	+16.77832031	-0.54492188	+0.59765625	-50.11962891	-28.21289063	+46.31835938	+6236	+14.56347656	-3.23876953	-1.53808594	+34.84863281	-12.30468750	-33.09082031	+4172
+1458241509.14700010	+16.83544922	-1.58203125	+0.27685547	+27.94921875	-27.13623047	-65.80810547	+6700	+16.77832031	-0.54052734	+0.59765625	-50.09765625	-28.23486328	+46.29638672	+6236	+14.56787109	-3.23876953	-1.53369141	+34.82666016	-12.41455078	-33.13476563	+4168
+1458241509.15109990	+16.84423828	-1.59521484	+0.27246094	+27.79541016	-27.15820313	-65.78613281	+6712	+16.77832031	-0.54052734	+0.59765625	-50.05371094	-28.25683594	+46.27441406	+6232	+14.57226563	-3.22998047	-1.52490234	+34.82666016	-12.54638672	-33.22265625	+4164
+1458241509.15529990	+16.84863281	-1.60839844	+0.26367188	+27.64160156	-27.18017578	-65.72021484	+6724	+16.77832031	-0.54052734	+0.59765625	-49.98779297	-28.32275391	+46.23046875	+6232	+14.58105469	-3.22119141	-1.51171875	+34.87060547	-12.70019531	-33.31054688	+4164
+1458241509.15949990	+16.85302734	-1.62597656	+0.25048828	+27.42187500	-27.18017578	-65.67626953	+6732	+16.79150391	-0.52294922	+0.60205078	-48.40576172	-29.50927734	+45.35156250	+6232	+14.58984375	-3.20800781	-1.49414063	+34.93652344	-12.91992188	-33.46435547	+4164
+1458241509.16360000	+16.86181641	-1.64355469	+0.23730469	+27.22412109	-27.18017578	-65.61035156	+6740	+16.79589844	-0.50537109	+0.60205078	-47.17529297	-30.34423828	+44.62646484	+6232	+14.59863281	-3.19042969	-1.47216797	+35.02441406	-13.16162109	-33.61816406	+4168
+1458241509.16779990	+16.86621094	-1.65673828	+0.22412109	+27.04833984	-27.18017578	-65.58837891	+6744	+16.79589844	-0.48779297	+0.59765625	-46.12060547	-31.04736328	+43.98925781	+6232	+14.60742188	-3.17285156	-1.45458984	+35.13427734	-13.40332031	-33.79394531	+4172
+1458241509.17199990	+16.87500000	-1.67871094	+0.21533203	+26.82861328	-27.24609375	-65.61035156	+6740	+16.80468750	-0.45703125	+0.59765625	-44.40673828	-32.16796875	+42.93457031	+6232	+14.62060547	-3.14648438	-1.41943359	+35.33203125	-13.79882813	-34.10156250	+4176
+1458241509.17610000	+16.88378906	-1.69628906	+0.21533203	+26.65283203	-27.31201172	-65.65429688	+6736	+16.80908203	-0.43066406	+0.59765625	-43.33007813	-32.84912109	+42.31933594	+6232	+14.63378906	-3.12451172	-1.38867188	+35.46386719	-14.15039063	-34.38720703	+4180
+1458241509.18030000	+16.88818359	-1.70947266	+0.21533203	+26.47705078	-27.37792969	-65.74218750	+6732	+16.81347656	-0.40429688	+0.59326172	-42.29736328	-33.42041016	+41.68212891	+6232	+14.64697266	-3.11132813	-1.36230469	+35.59570313	-14.43603516	-34.65087891	+4184
+1458241509.18440010	+16.89257813	-1.73144531	+0.21972656	+26.25732422	-27.44384766	-65.87402344	+6724	+16.81787109	-0.38232422	+0.58886719	-41.28662109	-34.01367188	+41.04492188	+6232	+14.66015625	-3.09375000	-1.33593750	+35.72753906	-14.80957031	-35.02441406	+4188
+1458241509.18860010	+16.89697266	-1.74462891	+0.21972656	+26.10351563	-27.50976563	-66.00585938	+6716	+16.82666016	-0.34716797	+0.58007813	-40.20996094	-34.54101563	+40.40771484	+6232	+14.67333984	-3.09375000	-1.31396484	+35.79345703	-15.09521484	-35.31005859	+4192
+1458241509.19280000	+16.89697266	-1.75341797	+0.22412109	+25.99365234	-27.57568359	-66.13769531	+6712	+16.82666016	-0.30761719	+0.58447266	-39.13330078	-35.11230469	+39.79248047	+6232	+14.68212891	-3.09375000	-1.31396484	+35.79345703	-15.24902344	-35.50781250	+4188
+1458241509.19689990	+16.89257813	-1.76220703	+0.24609375	+25.88378906	-27.72949219	-66.37939453	+6712	+16.82666016	-0.28564453	+0.59326172	-38.23242188	-35.72753906	+39.26513672	+6232	+14.68652344	-3.10693359	-1.32275391	+35.72753906	-15.38085938	-35.68359375	+4188
+1458241509.20110010	+16.88818359	-1.76660156	+0.27246094	+25.79589844	-27.94921875	-66.64306641	+6716	+16.82666016	-0.25048828	+0.60205078	-37.28759766	-36.32080078	+38.71582031	+6236	+14.68652344	-3.12451172	-1.33593750	+35.61767578	-15.44677734	-35.85937500	+4192
+1458241509.20530010	+16.88378906	-1.77099609	+0.30322266	+25.75195313	-28.19091797	-66.92871094	+6724	+16.83105469	-0.21533203	+0.61083984	-36.32080078	-36.84814453	+38.21044922	+6236	+14.69091797	-3.15087891	-1.34912109	+35.46386719	-15.51269531	-35.99121094	+4196
+1458241509.20939990	+16.87939453	-1.77539063	+0.34716797	+25.68603516	-28.49853516	-67.25830078	+6732	+16.83984375	-0.19335938	+0.61962891	-35.52978516	-37.35351563	+37.70507813	+6236	+14.69091797	-3.17724609	-1.36669922	+35.28808594	-15.57861328	-36.14501953	+4200
+1458241509.21359990	+16.87939453	-1.77539063	+0.38671875	+25.66406250	-28.76220703	-67.58789063	+6748	+16.84863281	-0.15820313	+0.62841797	-34.67285156	-37.83691406	+37.22167969	+6236	+14.69091797	-3.21240234	-1.38427734	+35.09033203	-15.62255859	-36.27685547	+4208
+1458241509.21779990	+16.87500000	-1.77539063	+0.42626953	+25.64208984	-29.02587891	-67.87353516	+6764	+16.84863281	-0.12304688	+0.63720703	-33.83789063	-38.29833984	+36.82617188	+6240	+14.69091797	-3.24316406	-1.40625000	+34.87060547	-15.62255859	-36.38671875	+4216
+1458241509.22190000	+16.87060547	-1.77539063	+0.46142578	+25.59814453	-29.26757813	-68.18115234	+6788	+16.85302734	-0.10107422	+0.65039063	-33.15673828	-38.75976563	+36.40869141	+6240	+14.69091797	-3.27392578	-1.43261719	+34.65087891	-15.60058594	-36.47460938	+4224
+1458241509.22610000	+16.86181641	-1.77539063	+0.49658203	+25.53222656	-29.50927734	-68.40087891	+6812	+16.85302734	-0.07910156	+0.65917969	-32.51953125	-39.17724609	+36.07910156	+6244	+14.68652344	-3.30029297	-1.45898438	+34.49707031	-15.60058594	-36.54052734	+4232
+1458241509.23029990	+16.85742188	-1.77978516	+0.53173828	+25.44433594	-29.79492188	-68.62060547	+6836	+16.85302734	-0.05273438	+0.66796875	-31.90429688	-39.52880859	+35.79345703	+6244	+14.68652344	-3.32226563	-1.48095703	+34.34326172	-15.64453125	-36.62841797	+4240
+1458241509.23440000	+16.84863281	-1.77978516	+0.57128906	+25.37841797	-30.08056641	-68.84033203	+6868	+16.85302734	-0.04394531	+0.68554688	-31.48681641	-39.96826172	+35.57373047	+6244	+14.68652344	-3.33984375	-1.49853516	+34.18945313	-15.71044922	-36.71630859	+4248
+1458241509.23860000	+16.83984375	-1.78857422	+0.61083984	+25.29052734	-30.41015625	-69.06005859	+6896	+16.84863281	-0.02636719	+0.70312500	-31.04736328	-40.34179688	+35.41992188	+6244	+14.68652344	-3.35742188	-1.51611328	+34.07958984	-15.77636719	-36.78222656	+4252
+1458241509.24280000	+16.84423828	-1.79736328	+0.64599609	+25.15869141	-30.71777344	-69.21386719	+6928	+16.85302734	-0.00878906	+0.71630859	-30.65185547	-40.67138672	+35.31005859	+6244	+14.68652344	-3.37060547	-1.51611328	+33.99169922	-15.93017578	-36.93603516	+4256
+1458241509.24690010	+16.85302734	-1.80615234	+0.66796875	+25.00488281	-30.87158203	-69.25781250	+6956	+16.85742188	+0.00000000	+0.72509766	-30.34423828	-40.95703125	+35.20019531	+6244	+14.69531250	-3.37500000	-1.51611328	+33.94775391	-16.08398438	-37.02392578	+4260
+1458241509.25110010	+16.85302734	-1.81494141	+0.68115234	+24.80712891	-31.02539063	-69.25781250	+6980	+16.85302734	+0.00878906	+0.73388672	-30.08056641	-41.19873047	+35.13427734	+6240	+14.69970703	-3.36621094	-1.51171875	+33.99169922	-16.25976563	-37.11181641	+4264
+1458241509.25519990	+16.85742188	-1.82373047	+0.68554688	+24.58740234	-31.13525391	-69.19189453	+7000	+16.84863281	+0.01318359	+0.73828125	-29.83886719	-41.39648438	+35.11230469	+6240	+14.70849609	-3.35742188	-1.50732422	+34.03564453	-16.47949219	-37.19970703	+4268
+1458241509.25939990	+16.85742188	-1.83251953	+0.67675781	+24.32373047	-31.15722656	-69.08203125	+7024	+16.83984375	+0.00878906	+0.74267578	-29.72900391	-41.61621094	+35.13427734	+6236	+14.71289063	-3.34863281	-1.50292969	+34.10156250	-16.67724609	-37.26562500	+4276
+1458241509.26360010	+16.85742188	-1.85009766	+0.66796875	+23.99414063	-31.20117188	-68.90625000	+7040	+16.83105469	+0.01318359	+0.74707031	-29.66308594	-41.83593750	+35.22216797	+6232	+14.72607422	-3.32226563	-1.49853516	+34.23339844	-16.89697266	-37.33154297	+4284
+1458241509.26770000	+16.86181641	-1.87207031	+0.65917969	+23.64257813	-31.28906250	-68.70849609	+7056	+16.82666016	+0.01318359	+0.74707031	-29.59716797	-41.94580078	+35.33203125	+6228	+14.73486328	-3.29589844	-1.48535156	+34.36523438	-17.20458984	-37.39746094	+4292
+1458241509.27189990	+16.87060547	-1.88964844	+0.65039063	+23.26904297	-31.33300781	-68.46679688	+7068	+16.81787109	+0.00878906	+0.74707031	-29.64111328	-42.09960938	+35.48583984	+6220	+14.74804688	-3.27392578	-1.46777344	+34.49707031	-17.49023438	-37.48535156	+4300
+1458241509.27609990	+16.87939453	-1.90722656	+0.63720703	+22.91748047	-31.35498047	-68.24707031	+7072	+16.81347656	+0.00878906	+0.74707031	-29.64111328	-42.23144531	+35.63964844	+6216	+14.76123047	-3.24755859	-1.45019531	+34.62890625	-17.79785156	-37.55126953	+4308
+1458241509.28020000	+16.88378906	-1.92480469	+0.61962891	+22.56591797	-31.33300781	-68.00537109	+7080	+16.80468750	+0.00878906	+0.74707031	-29.66308594	-42.34130859	+35.81542969	+6208	+14.77001953	-3.22119141	-1.43701172	+34.76074219	-18.10546875	-37.61718750	+4312
+1458241509.28440000	+16.89697266	-1.94677734	+0.59326172	+22.12646484	-31.26708984	-67.71972656	+7084	+16.80029297	+0.00439453	+0.74707031	-29.77294922	-42.47314453	+36.01318359	+6204	+14.78320313	-3.19482422	-1.42382813	+34.89257813	-18.41308594	-37.68310547	+4320
+1458241509.28860000	+16.90136719	-1.95996094	+0.56689453	+21.70898438	-31.17919922	-67.39013672	+7084	+16.79150391	+0.00439453	+0.74707031	-29.86083984	-42.60498047	+36.23291016	+6200	+14.79638672	-3.16845703	-1.41064453	+35.04638672	-18.72070313	-37.74902344	+4324
+1458241509.29270010	+16.90136719	-1.97753906	+0.53613281	+21.29150391	-31.11328125	-67.10449219	+7084	+16.78271484	+0.00000000	+0.73388672	-29.92675781	-42.64892578	+36.38671875	+6196	+14.80517578	-3.14208984	-1.41064453	+35.15625000	-18.96240234	-37.72705078	+4324
+1458241509.29690000	+16.90136719	-1.99951172	+0.51855469	+20.80810547	-31.15722656	-66.84082031	+7080	+16.76953125	-0.00878906	+0.73388672	-30.14648438	-42.82470703	+36.65039063	+6192	+14.81396484	-3.12011719	-1.41064453	+35.24414063	-19.22607422	-37.77099609	+4328
+1458241509.30110000	+16.90136719	-2.01269531	+0.50976563	+20.39062500	-31.20117188	-66.64306641	+7076	+16.76513672	-0.00439453	+0.73388672	-30.25634766	-43.02246094	+36.87011719	+6192	+14.82714844	-3.10693359	-1.41064453	+35.26611328	-19.51171875	-37.81494141	+4328
+1458241509.30520010	+16.89697266	-2.02587891	+0.50097656	+20.01708984	-31.28906250	-66.48925781	+7072	+16.76074219	+0.00000000	+0.73828125	-30.38818359	-43.22021484	+37.08984375	+6188	+14.83593750	-3.09375000	-1.41943359	+35.28808594	-19.70947266	-37.83691406	+4328
+1458241509.30940010	+16.90136719	-2.04345703	+0.51416016	+19.59960938	-31.48681641	-66.37939453	+7064	+16.75634766	+0.00000000	+0.75146484	-30.60791016	-43.52783203	+37.39746094	+6184	+14.84033203	-3.08496094	-1.42822266	+35.26611328	-19.99511719	-37.94677734	+4328
+1458241509.31360010	+16.90136719	-2.05224609	+0.52734375	+19.29199219	-31.66259766	-66.35742188	+7064	+16.75634766	+0.00000000	+0.76904297	-30.82763672	-43.85742188	+37.66113281	+6184	+14.84472656	-3.09814453	-1.43261719	+35.15625000	-20.25878906	-38.07861328	+4328
+1458241509.31769990	+16.89257813	-2.06103516	+0.53613281	+18.98437500	-31.81640625	-66.33544922	+7064	+16.75195313	+0.00000000	+0.78222656	-30.95947266	-44.18701172	+37.81494141	+6184	+14.84912109	-3.11132813	-1.45898438	+35.00244141	-20.36865234	-38.12255859	+4328
+1458241509.32189990	+16.87939453	-2.07861328	+0.56250000	+18.63281250	-32.10205078	-66.40136719	+7072	+16.74755859	-0.00439453	+0.79980469	-31.20117188	-44.60449219	+38.05664063	+6184	+14.84912109	-3.13769531	-1.49414063	+34.80468750	-20.54443359	-38.27636719	+4336
+1458241509.32610010	+16.87500000	-2.08300781	+0.58886719	+18.34716797	-32.38769531	-66.46728516	+7080	+16.74316406	+0.00000000	+0.82617188	-31.37695313	-45.04394531	+38.27636719	+6188	+14.85351563	-3.15966797	-1.52050781	+34.65087891	-20.72021484	-38.40820313	+4340
+1458241509.33020000	+16.86181641	-2.08740234	+0.61962891	+18.06152344	-32.69531250	-66.57714844	+7092	+16.74316406	+0.00439453	+0.84375000	-31.50878906	-45.46142578	+38.43017578	+6188	+14.85791016	-3.17724609	-1.56005859	+34.47509766	-20.80810547	-38.49609375	+4344
+1458241509.33439990	+16.84863281	-2.09179688	+0.66796875	+17.81982422	-33.15673828	-66.75292969	+7112	+16.74316406	+0.00439453	+0.87451172	-31.79443359	-46.01074219	+38.69384766	+6188	+14.85351563	-3.20800781	-1.59521484	+34.23339844	-20.96191406	-38.71582031	+4352
+1458241509.33850000	+16.83544922	-2.10058594	+0.72070313	+17.55615234	-33.61816406	-66.95068359	+7136	+16.74316406	+0.00439453	+0.90527344	-32.05810547	-46.60400391	+38.93554688	+6192	+14.84912109	-3.24316406	-1.62158203	+33.99169922	-21.13769531	-38.93554688	+4360
+1458241509.34270000	+16.82666016	-2.10937500	+0.76904297	+17.31445313	-34.05761719	-67.14843750	+7164	+16.74755859	+0.00439453	+0.94042969	-32.27783203	-47.17529297	+39.13330078	+6196	+14.85351563	-3.28271484	-1.64794922	+33.77197266	-21.31347656	-39.19921875	+4368
+1458241509.34690000	+16.81787109	-2.12255859	+0.81738281	+17.00683594	-34.45312500	-67.32421875	+7192	+16.74755859	+0.00439453	+0.97119141	-32.49755859	-47.76855469	+39.33105469	+6196	+14.85791016	-3.31347656	-1.66992188	+33.57421875	-21.53320313	-39.50683594	+4376
+1458241509.35100010	+16.80908203	-2.13134766	+0.86132813	+16.74316406	-34.84863281	-67.50000000	+7220	+16.74755859	+0.00439453	+1.00195313	-32.71728516	-48.33984375	+39.50683594	+6200	+14.86230469	-3.33984375	-1.69189453	+33.44238281	-21.73095703	-39.79248047	+4384
+1458241509.35520010	+16.80029297	-2.13574219	+0.89648438	+16.47949219	-35.17822266	-67.63183594	+7252	+16.75195313	+0.00000000	+1.02392578	-32.91503906	-48.88916016	+39.63867188	+6200	+14.87109375	-3.36621094	-1.70947266	+33.28857422	-21.95068359	-40.07812500	+4392
+1458241509.35940000	+16.78710938	-2.14453125	+0.93164063	+16.17187500	-35.50781250	-67.76367188	+7284	+16.74755859	+0.00000000	+1.04589844	-33.11279297	-49.43847656	+39.77050781	+6204	+14.87548828	-3.39257813	-1.73144531	+33.15673828	-22.17041016	-40.36376953	+4404
+1458241509.36350010	+16.76953125	-2.16210938	+0.96240234	+15.77636719	-35.88134766	-67.82958984	+7316	+16.74316406	-0.00878906	+1.06787109	-33.33251953	-49.96582031	+39.94628906	+6204	+14.87988281	-3.39697266	-1.75341797	+33.11279297	-22.41210938	-40.60546875	+4408
+1458241509.36770010	+16.76513672	-2.18408203	+0.99755859	+15.35888672	-36.23291016	-67.87353516	+7352	+16.74316406	-0.01318359	+1.08105469	-33.57421875	-50.42724609	+40.10009766	+6204	+14.89306641	-3.40576172	-1.74902344	+33.11279297	-22.80761719	-40.97900391	+4416
+1458241509.37190010	+16.76074219	-2.20166016	+1.01953125	+14.98535156	-36.47460938	-67.87353516	+7380	+16.74316406	-0.02197266	+1.09423828	-33.77197266	-50.88867188	+40.25390625	+6204	+14.91064453	-3.41015625	-1.74902344	+33.11279297	-23.18115234	-41.30859375	+4420
+1458241509.37599990	+16.75195313	-2.22363281	+1.03710938	+14.54589844	-36.71630859	-67.85156250	+7408	+16.74316406	-0.03515625	+1.10742188	-34.05761719	-51.35009766	+40.42968750	+6208	+14.92382813	-3.40576172	-1.74462891	+33.15673828	-23.53271484	-41.63818359	+4424
+1458241509.38019990	+16.75195313	-2.25000000	+1.04589844	+14.10644531	-36.89208984	-67.82958984	+7432	+16.74316406	-0.05273438	+1.11621094	-34.36523438	-51.76757813	+40.62744141	+6212	+14.94140625	-3.40576172	-1.72265625	+33.24462891	-24.01611328	-42.05566406	+4436
+1458241509.38439990	+16.75195313	-2.27636719	+1.03710938	+13.62304688	-36.91406250	-67.69775391	+7456	+16.73876953	-0.07031250	+1.11621094	-34.58496094	-52.09716797	+40.73730469	+6212	+14.96777344	-3.39697266	-1.70947266	+33.37646484	-24.41162109	-42.36328125	+4444
+1458241509.38850000	+16.74755859	-2.30712891	+1.02392578	+13.09570313	-36.93603516	-67.54394531	+7476	+16.73437500	-0.08789063	+1.11181641	-34.84863281	-52.38281250	+40.86914063	+6216	+14.98974609	-3.37500000	-1.69628906	+33.55224609	-24.82910156	-42.64892578	+4452
+1458241509.39270000	+16.74755859	-2.33789063	+1.01074219	+12.56835938	-36.93603516	-67.39013672	+7496	+16.72998047	-0.10546875	+1.09863281	-35.11230469	-52.62451172	+41.02294922	+6220	+15.01171875	-3.35302734	-1.67871094	+33.77197266	-25.24658203	-42.95654297	+4464
+1458241509.39689990	+16.74316406	-2.35986328	+0.99755859	+12.12890625	-37.00195313	-67.28027344	+7512	+16.72558594	-0.12744141	+1.08984375	-35.44189453	-52.88818359	+41.19873047	+6228	+15.02929688	-3.33105469	-1.66552734	+33.92578125	-25.64208984	-43.22021484	+4468
+1458241509.40100000	+16.74316406	-2.39062500	+0.98437500	+11.68945313	-37.04589844	-67.19238281	+7524	+16.72119141	-0.14941406	+1.08105469	-35.81542969	-53.15185547	+41.41845703	+6232	+15.05126953	-3.31787109	-1.65673828	+34.07958984	-26.03759766	-43.50585938	+4476
+1458241509.40520000	+16.74316406	-2.42138672	+0.97558594	+11.25000000	-37.11181641	-67.14843750	+7532	+16.72119141	-0.17138672	+1.07666016	-36.23291016	-53.41552734	+41.72607422	+6236	+15.07324219	-3.30029297	-1.63476563	+34.25537109	-26.45507813	-43.85742188	+4480
+1458241509.40930010	+16.74755859	-2.44335938	+0.96679688	+10.85449219	-37.11181641	-67.06054688	+7536	+16.72119141	-0.19335938	+1.07226563	-36.65039063	-53.63525391	+41.98974609	+6244	+15.09521484	-3.28271484	-1.61279297	+34.45312500	-26.87255859	-44.16503906	+4488
+1458241509.41350010	+16.75634766	-2.46972656	+0.94921875	+10.50292969	-37.04589844	-67.03857422	+7540	+16.72119141	-0.21533203	+1.06347656	-37.04589844	-53.85498047	+42.25341797	+6252	+15.12158203	-3.27832031	-1.59521484	+34.58496094	-27.22412109	-44.51660156	+4492
+1458241509.41770010	+16.75634766	-2.49169922	+0.93164063	+10.19531250	-37.00195313	-67.06054688	+7544	+16.71679688	-0.23730469	+1.05908203	-37.48535156	-54.09667969	+42.58300781	+6260	+15.13916016	-3.27392578	-1.58642578	+34.73876953	-27.48779297	-44.84619141	+4496
+1458241509.42179990	+16.75634766	-2.50927734	+0.92724609	+9.93164063	-37.02392578	-67.14843750	+7544	+16.71679688	-0.26367188	+1.05908203	-37.99072266	-54.33837891	+42.91259766	+6268	+15.15673828	-3.26953125	-1.58642578	+34.87060547	-27.75146484	-45.15380859	+4500
+1458241509.42600010	+16.76074219	-2.52246094	+0.91845703	+9.73388672	-37.02392578	-67.23632813	+7544	+16.71679688	-0.27685547	+1.05468750	-38.47412109	-54.58007813	+43.26416016	+6276	+15.16992188	-3.28271484	-1.58203125	+34.93652344	-27.97119141	-45.46142578	+4504
+1458241509.43020010	+16.75634766	-2.53564453	+0.92285156	+9.53613281	-37.11181641	-67.39013672	+7544	+16.71679688	-0.29003906	+1.05908203	-38.97949219	-54.86572266	+43.68164063	+6284	+15.18310547	-3.29150391	-1.59521484	+34.98046875	-28.10302734	-45.74707031	+4508
+1458241509.43429990	+16.75195313	-2.54003906	+0.94921875	+9.49218750	-37.39746094	-67.65380859	+7544	+16.72119141	-0.30322266	+1.06787109	-39.57275391	-55.17333984	+44.16503906	+6296	+15.19189453	-3.30908203	-1.60839844	+34.98046875	-28.23486328	-46.09863281	+4516
+1458241509.43849990	+16.74755859	-2.54443359	+0.97998047	+9.51416016	-37.63916016	-67.96142578	+7548	+16.72119141	-0.31640625	+1.08105469	-40.14404297	-55.50292969	+44.64843750	+6304	+15.20068359	-3.34863281	-1.62158203	+34.89257813	-28.34472656	-46.45019531	+4528
+1458241509.44269990	+16.74755859	-2.54443359	+1.01074219	+9.55810547	-37.85888672	-68.31298828	+7556	+16.72558594	-0.32519531	+1.10302734	-40.78125000	-55.87646484	+45.19775391	+6316	+15.20947266	-3.38378906	-1.63037109	+34.84863281	-28.43261719	-46.88964844	+4536
+1458241509.44680000	+16.74755859	-2.54003906	+1.04150391	+9.66796875	-38.10058594	-68.66455078	+7564	+16.73437500	-0.34716797	+1.12060547	-41.48437500	-56.20605469	+45.74707031	+6328	+15.21826172	-3.42333984	-1.64355469	+34.80468750	-28.47656250	-47.28515625	+4548
+1458241509.45100000	+16.74755859	-2.54003906	+1.07666016	+9.75585938	-38.34228516	-69.03808594	+7576	+16.73876953	-0.35595703	+1.13818359	-42.14355469	-56.51367188	+46.27441406	+6336	+15.22265625	-3.46728516	-1.65673828	+34.73876953	-28.52050781	-47.68066406	+4564
+1458241509.45520000	+16.73876953	-2.54003906	+1.10302734	+9.82177734	-38.54003906	-69.38964844	+7588	+16.74755859	-0.36035156	+1.15576172	-42.78076172	-56.86523438	+46.77978516	+6348	+15.22705078	-3.51123047	-1.67871094	+34.65087891	-28.49853516	-48.07617188	+4584
+1458241509.45930000	+16.72998047	-2.52685547	+1.14257813	+10.06347656	-38.89160156	-69.85107422	+7612	+16.75195313	-0.36914063	+1.17333984	-43.43994141	-57.17285156	+47.30712891	+6356	+15.22705078	-3.55517578	-1.70507813	+34.56298828	-28.43261719	-48.42773438	+4604
+1458241509.46350000	+16.71679688	-2.51806641	+1.19091797	+10.30517578	-39.28710938	-70.24658203	+7632	+16.75634766	-0.37353516	+1.19091797	-44.09912109	-57.50244141	+47.83447266	+6364	+15.22705078	-3.59912109	-1.73144531	+34.45312500	-28.38867188	-48.77929688	+4628
+1458241509.46770000	+16.71679688	-2.50927734	+1.23046875	+10.50292969	-39.61669922	-70.64208984	+7660	+16.76074219	-0.37792969	+1.20410156	-44.78027344	-57.83203125	+48.36181641	+6372	+15.23144531	-3.64306641	-1.74023438	+34.38720703	-28.43261719	-49.21875000	+4648
+1458241509.47180010	+16.71240234	-2.49169922	+1.27001953	+10.83251953	-39.94628906	-71.05957031	+7684	+16.76953125	-0.39550781	+1.22167969	-45.52734375	-58.11767578	+48.91113281	+6380	+15.23583984	-3.68261719	-1.75341797	+34.34326172	-28.45458984	-49.61425781	+4668
+1458241509.47600010	+16.70800781	-2.49169922	+1.30517578	+11.05224609	-40.27587891	-71.45507813	+7712	+16.77392578	-0.40429688	+1.23486328	-46.27441406	-58.42529297	+49.43847656	+6388	+15.23583984	-3.71777344	-1.76220703	+34.32128906	-28.45458984	-50.00976563	+4688
+1458241509.48020010	+16.70800781	-2.49169922	+1.32714844	+11.22802734	-40.49560547	-71.80664063	+7736	+16.78271484	-0.41748047	+1.23925781	-46.95556641	-58.66699219	+49.87792969	+6392	+15.24023438	-3.75292969	-1.75341797	+34.32128906	-28.56445313	-50.49316406	+4708
+1458241509.48429990	+16.71240234	-2.48291016	+1.33593750	+11.44775391	-40.58349609	-72.07031250	+7760	+16.79150391	-0.42626953	+1.23486328	-47.50488281	-58.84277344	+50.18554688	+6400	+15.25341797	-3.77929688	-1.75781250	+34.36523438	-28.60839844	-50.82275391	+4728
+1458241509.48850010	+16.71240234	-2.48730469	+1.34033203	+11.60156250	-40.71533203	-72.31201172	+7780	+16.79150391	-0.43945313	+1.22167969	-48.07617188	-59.01855469	+50.49316406	+6404	+15.25781250	-3.78369141	-1.76220703	+34.45312500	-28.65234375	-51.10839844	+4744
+1458241509.49260000	+16.71240234	-2.49169922	+1.33154297	+11.68945313	-40.78125000	-72.46582031	+7800	+16.79589844	-0.44824219	+1.21289063	-48.69140625	-59.17236328	+50.84472656	+6412	+15.26660156	-3.79248047	-1.74902344	+34.60693359	-28.80615234	-51.48193359	+4760
+1458241509.49679990	+16.70800781	-2.49169922	+1.31835938	+11.79931641	-40.82519531	-72.59765625	+7816	+16.79589844	-0.46142578	+1.19970703	-49.21875000	-59.28222656	+51.10839844	+6416	+15.27978516	-3.79248047	-1.74462891	+34.71679688	-28.89404297	-51.72363281	+4776
+1458241509.50099990	+16.70800781	-2.50488281	+1.30957031	+11.86523438	-40.91308594	-72.72949219	+7836	+16.79589844	-0.48339844	+1.18212891	-49.81201172	-59.39208984	+51.37207031	+6424	+15.29296875	-3.78369141	-1.74023438	+34.87060547	-29.02587891	-51.94335938	+4788
+1458241509.50510000	+16.71240234	-2.51806641	+1.29638672	+11.88720703	-40.97900391	-72.83935547	+7852	+16.80029297	-0.50097656	+1.16894531	-50.44921875	-59.47998047	+51.74560547	+6432	+15.30175781	-3.77929688	-1.70507813	+35.09033203	-29.31152344	-52.31689453	+4804
+1458241509.50930000	+16.72119141	-2.53125000	+1.27001953	+11.88720703	-40.93505859	-72.88330078	+7868	+16.80029297	-0.51855469	+1.14697266	-50.95458984	-59.47998047	+51.94335938	+6440	+15.31933594	-3.76171875	-1.67871094	+35.28808594	-29.53125000	-52.55859375	+4820
+1458241509.51350000	+16.72998047	-2.54882813	+1.23925781	+11.86523438	-40.84716797	-72.90527344	+7880	+16.80468750	-0.54052734	+1.11621094	-51.48193359	-59.47998047	+52.16308594	+6452	+15.33691406	-3.74853516	-1.65673828	+35.48583984	-29.70703125	-52.77832031	+4832
+1458241509.51760010	+16.73437500	-2.57080078	+1.20849609	+11.79931641	-40.78125000	-72.90527344	+7892	+16.80468750	-0.55810547	+1.09863281	-52.14111328	-59.47998047	+52.51464844	+6460	+15.35009766	-3.73535156	-1.63037109	+35.68359375	-29.92675781	-52.97607422	+4840
+1458241509.52180000	+16.73876953	-2.58837891	+1.17333984	+11.71142578	-40.69335938	-72.88330078	+7900	+16.80908203	-0.57128906	+1.07226563	-52.53662109	-59.39208984	+52.64648438	+6472	+15.36328125	-3.71777344	-1.61718750	+35.83740234	-30.03662109	-53.06396484	+4848
+1458241509.52600000	+16.73876953	-2.61035156	+1.13818359	+11.60156250	-40.60546875	-72.81738281	+7908	+16.80468750	-0.59765625	+1.03710938	-53.02001953	-59.26025391	+52.80029297	+6484	+15.37646484	-3.70019531	-1.60839844	+35.96923828	-30.16845703	-53.10791016	+4852
+1458241509.53010010	+16.73876953	-2.63232422	+1.11181641	+11.51367188	-40.58349609	-72.79541016	+7912	+16.80029297	-0.61962891	+1.02392578	-53.74511719	-59.17236328	+53.30566406	+6496	+15.38525391	-3.67822266	-1.59082031	+36.14501953	-30.32226563	-53.21777344	+4860
+1458241509.53430010	+16.74316406	-2.64990234	+1.09423828	+11.44775391	-40.62744141	-72.79541016	+7912	+16.79589844	-0.63720703	+1.01074219	-54.36035156	-59.04052734	+53.67919922	+6508	+15.38964844	-3.66943359	-1.58203125	+36.23291016	-30.41015625	-53.26171875	+4860
+1458241509.53850010	+16.74316406	-2.66748047	+1.07666016	+11.40380859	-40.64941406	-72.79541016	+7912	+16.80029297	-0.65478516	+0.99755859	-54.97558594	-58.88671875	+54.05273438	+6516	+15.39843750	-3.66943359	-1.56884766	+36.25488281	-30.49804688	-53.30566406	+4864
+1458241509.54259990	+16.74316406	-2.68505859	+1.07666016	+11.38183594	-40.78125000	-72.86132813	+7908	+16.80029297	-0.67236328	+1.00195313	-55.74462891	-58.77685547	+54.64599609	+6528	+15.39843750	-3.66943359	-1.55566406	+36.27685547	-30.56396484	-53.37158203	+4864
+1458241509.54679990	+16.74316406	-2.70263672	+1.07666016	+11.35986328	-40.89111328	-72.90527344	+7908	+16.80468750	-0.68115234	+0.98876953	-56.22802734	-58.55712891	+54.97558594	+6536	+15.39843750	-3.67382813	-1.55126953	+36.25488281	-30.60791016	-53.37158203	+4864
+1458241509.55100010	+16.74755859	-2.71582031	+1.08105469	+11.38183594	-41.00097656	-72.99316406	+7904	+16.80908203	-0.69433594	+0.97119141	-56.71142578	-58.29345703	+55.28320313	+6548	+15.40283203	-3.68261719	-1.55126953	+36.21093750	-30.60791016	-53.37158203	+4864
+1458241509.55510000	+16.74316406	-2.72460938	+1.08984375	+11.42578125	-41.17675781	-73.10302734	+7904	+16.80468750	-0.70751953	+0.97998047	-57.45849609	-58.11767578	+55.89843750	+6560	+15.40283203	-3.69580078	-1.55566406	+36.10107422	-30.54199219	-53.34960938	+4868
+1458241509.55929990	+16.73876953	-2.73339844	+1.10742188	+11.49169922	-41.37451172	-73.25683594	+7908	+16.80468750	-0.71630859	+0.98437500	-58.00781250	-57.87597656	+56.35986328	+6568	+15.39843750	-3.70898438	-1.56445313	+36.03515625	-30.47607422	-53.30566406	+4872
+1458241509.56340000	+16.72998047	-2.73339844	+1.13378906	+11.62353516	-41.59423828	-73.43261719	+7916	+16.80468750	-0.72070313	+0.98437500	-58.55712891	-57.61230469	+56.79931641	+6576	+15.38964844	-3.72216797	-1.57763672	+35.90332031	-30.38818359	-53.23974609	+4876
+1458241509.56760000	+16.72119141	-2.73339844	+1.16894531	+11.79931641	-41.90185547	-73.65234375	+7924	+16.80468750	-0.72949219	+1.00195313	-59.21630859	-57.37060547	+57.41455078	+6588	+15.38525391	-3.74414063	-1.59082031	+35.77148438	-30.30029297	-53.17382813	+4884
+1458241509.57180000	+16.71240234	-2.73339844	+1.20849609	+11.97509766	-42.23144531	-73.89404297	+7940	+16.80908203	-0.72509766	+1.01074219	-59.69970703	-57.10693359	+57.91992188	+6592	+15.37646484	-3.75732422	-1.59960938	+35.66162109	-30.23437500	-53.15185547	+4888
+1458241509.57590010	+16.70800781	-2.72900391	+1.25683594	+12.21679688	-42.56103516	-74.17968750	+7956	+16.80908203	-0.72070313	+1.02392578	-60.13916016	-56.84326172	+58.38134766	+6600	+15.37207031	-3.77490234	-1.60839844	+35.52978516	-30.14648438	-53.10791016	+4892
+1458241509.58010010	+16.69921875	-2.72460938	+1.30078125	+12.45849609	-42.86865234	-74.50927734	+7980	+16.81347656	-0.71630859	+1.03710938	-60.64453125	-56.60156250	+58.90869141	+6604	+15.36328125	-3.80126953	-1.61718750	+35.39794922	-30.03662109	-53.06396484	+4900
+1458241509.58430000	+16.69042969	-2.72021484	+1.34472656	+12.70019531	-43.13232422	-74.81689453	+8004	+16.81787109	-0.71191406	+1.04589844	-60.93017578	-56.27197266	+59.23828125	+6608	+15.35449219	-3.81884766	-1.62597656	+35.26611328	-29.92675781	-53.02001953	+4904
+1458241509.58839990	+16.68164063	-2.71582031	+1.38427734	+12.96386719	-43.39599609	-75.12451172	+8028	+16.81787109	-0.71630859	+1.04589844	-61.23779297	-55.94238281	+59.52392578	+6612	+15.34570313	-3.84082031	-1.63916016	+35.11230469	-29.81689453	-52.97607422	+4912
+1458241509.59680010	+16.66406250	-2.70263672	+1.45019531	+13.46923828	-43.81347656	-75.73974609	+8084	+16.81347656	-0.71191406	+1.05029297	-61.74316406	-55.30517578	+60.11718750	+6608	+15.32812500	-3.88476563	-1.66113281	+34.84863281	-29.55322266	-52.84423828	+4932
+1458241509.60089990	+16.65087891	-2.69824219	+1.48095703	+13.71093750	-44.01123047	-76.04736328	+8116	+16.80908203	-0.70751953	+1.05029297	-61.91894531	-54.99755859	+60.35888672	+6608	+15.31933594	-3.90234375	-1.67431641	+34.73876953	-29.42138672	-52.80029297	+4940
+1458241509.60509990	+16.64208984	-2.69384766	+1.50732422	+13.90869141	-44.14306641	-76.31103516	+8144	+16.81347656	-0.70751953	+1.04589844	-62.07275391	-54.68994141	+60.55664063	+6604	+15.31054688	-3.91992188	-1.67871094	+34.62890625	-29.31152344	-52.75634766	+4952
+1458241509.60929990	+16.64208984	-2.69824219	+1.52050781	+14.08447266	-44.18701172	-76.55273438	+8172	+16.81347656	-0.69873047	+1.04150391	-62.09472656	-54.38232422	+60.66650391	+6600	+15.30175781	-3.93750000	-1.68310547	+34.54101563	-29.20166016	-52.71240234	+4964
+1458241509.61340000	+16.63769531	-2.70263672	+1.52490234	+14.19433594	-44.18701172	-76.75048828	+8196	+16.81347656	-0.70751953	+1.03271484	-62.18261719	-54.09667969	+60.75439453	+6596	+15.29736328	-3.95068359	-1.68750000	+34.47509766	-29.11376953	-52.64648438	+4972
+1458241509.61760000	+16.63769531	-2.71142578	+1.52050781	+14.28222656	-44.12109375	-76.92626953	+8220	+16.80908203	-0.72070313	+1.01953125	-62.20458984	-53.81103516	+60.75439453	+6596	+15.28857422	-3.96386719	-1.68310547	+34.43115234	-29.02587891	-52.62451172	+4984
+1458241509.62590000	+16.63769531	-2.73339844	+1.48095703	+14.28222656	-43.81347656	-77.10205078	+8268	+16.80029297	-0.73388672	+0.97119141	-61.87500000	-53.26171875	+60.40283203	+6596	+15.28417969	-3.97265625	-1.67431641	+34.43115234	-28.89404297	-52.53662109	+5000
+1458241509.63010000	+16.63769531	-2.75097656	+1.45458984	+14.21630859	-43.61572266	-77.14599609	+8288	+16.80029297	-0.74267578	+0.94921875	-61.72119141	-53.04199219	+60.22705078	+6596	+15.27978516	-3.96826172	-1.66552734	+34.47509766	-28.85009766	-52.49267578	+5008
+1458241509.63430000	+16.63769531	-2.76855469	+1.42382813	+14.15039063	-43.43994141	-77.16796875	+8304	+16.79150391	-0.75146484	+0.93603516	-61.56738281	-52.88818359	+60.07324219	+6592	+15.27978516	-3.95947266	-1.64794922	+34.56298828	-28.85009766	-52.44873047	+5016
+1458241509.63840010	+16.63769531	-2.78613281	+1.39746094	+14.06250000	-43.26416016	-77.18994141	+8316	+16.78710938	-0.75585938	+0.91845703	-61.36962891	-52.73437500	+59.87548828	+6596	+15.28417969	-3.95068359	-1.62597656	+34.67285156	-28.85009766	-52.40478516	+5020
+1458241509.64260010	+16.64208984	-2.80810547	+1.36669922	+13.95263672	-43.08837891	-77.21191406	+8328	+16.78710938	-0.76464844	+0.90966797	-61.17187500	-52.64648438	+59.67773438	+6596	+15.28417969	-3.93750000	-1.60400391	+34.78271484	-28.87207031	-52.38281250	+5028
+1458241509.64669990	+16.64648438	-2.83007813	+1.34033203	+13.82080078	-42.91259766	-77.21191406	+8336	+16.78710938	-0.76904297	+0.90087891	-60.97412109	-52.58056641	+59.47998047	+6592	+15.28857422	-3.91552734	-1.57324219	+34.93652344	-28.91601563	-52.33886719	+5032
+1458241509.65089990	+16.65087891	-2.85205078	+1.31396484	+13.66699219	-42.71484375	-77.18994141	+8340	+16.78710938	-0.77343750	+0.89208984	-60.71044922	-52.51464844	+59.21630859	+6596	+15.29736328	-3.90234375	-1.54687500	+35.06835938	-28.95996094	-52.29492188	+5036
+1458241509.65920000	+16.65087891	-2.89160156	+1.26562500	+13.40332031	-42.45117188	-77.18994141	+8336	+16.78271484	-0.78662109	+0.87451172	-60.22705078	-52.51464844	+58.66699219	+6596	+15.30175781	-3.87158203	-1.49414063	+35.26611328	-28.98193359	-52.09716797	+5036
+1458241509.66339990	+16.65087891	-2.90917969	+1.25244141	+13.27148438	-42.36328125	-77.18994141	+8336	+16.78271484	-0.79101563	+0.87011719	-59.91943359	-52.51464844	+58.38134766	+6596	+15.30175781	-3.86279297	-1.47216797	+35.31005859	-28.98193359	-52.00927734	+5032
+1458241509.66759990	+16.64648438	-2.92675781	+1.24365234	+13.16162109	-42.34130859	-77.23388672	+8328	+16.78271484	-0.79101563	+0.87011719	-59.61181641	-52.58056641	+58.07373047	+6596	+15.29736328	-3.85839844	-1.46337891	+35.31005859	-28.93798828	-51.89941406	+5028
+1458241509.67170000	+16.64208984	-2.93994141	+1.24365234	+13.09570313	-42.38525391	-77.27783203	+8324	+16.78710938	-0.79101563	+0.87011719	-59.01855469	-52.71240234	+57.52441406	+6596	+15.29296875	-3.86279297	-1.45458984	+35.22216797	-28.87207031	-51.76757813	+5024
+1458241509.67590000	+16.63769531	-2.95312500	+1.25683594	+13.02978516	-42.45117188	-77.34375000	+8320	+16.79150391	-0.79101563	+0.87890625	-58.40332031	-52.88818359	+56.97509766	+6600	+15.28417969	-3.88037109	-1.45458984	+35.06835938	-28.78417969	-51.63574219	+5020
+1458241509.68420000	+16.62890625	-2.96630859	+1.29199219	+12.98583984	-42.69287109	-77.49755859	+8316	+16.82226563	-0.76904297	+0.91845703	-55.26123047	-53.89892578	+54.18457031	+6608	+15.26220703	-3.93310547	-1.46777344	+34.62890625	-28.49853516	-51.35009766	+5020
+1458241509.69260000	+16.61572266	-2.97509766	+1.33593750	+12.96386719	-42.97851563	-77.65136719	+8320	+16.84863281	-0.75146484	+0.95800781	-52.97607422	-54.66796875	+52.11914063	+6616	+15.23583984	-3.99462891	-1.49853516	+34.05761719	-28.14697266	-50.95458984	+5028
+1458241509.69670010	+16.60693359	-2.97949219	+1.36230469	+12.96386719	-43.11035156	-77.69531250	+8324	+16.85302734	-0.73388672	+0.98437500	-51.76757813	-55.10742188	+51.15234375	+6620	+15.21826172	-4.02539063	-1.52050781	+33.77197266	-27.94921875	-50.77880859	+5032
+1458241509.70510010	+16.58935547	-2.97949219	+1.41503906	+12.98583984	-43.43994141	-77.84912109	+8336	+16.88378906	-0.70751953	+1.02832031	-49.19677734	-55.98632813	+48.91113281	+6624	+15.18310547	-4.09130859	-1.55566406	+33.17871094	-27.61962891	-50.40527344	+5044
+1458241509.71339990	+16.57177734	-2.98388672	+1.47656250	+13.00781250	-43.79150391	-77.95898438	+8360	+16.91455078	-0.67675781	+1.05908203	-46.09863281	-56.75537109	+46.23046875	+6628	+15.16113281	-4.15722656	-1.57763672	+32.62939453	-27.33398438	-50.05371094	+5060
+1458241509.71750000	+16.56298828	-2.98388672	+1.50732422	+13.00781250	-43.94531250	-78.00292969	+8376	+16.92333984	-0.67236328	+1.06347656	-44.49462891	-57.04101563	+44.78027344	+6628	+15.14794922	-4.18798828	-1.59082031	+32.36572266	-27.22412109	-49.89990234	+5072
+1458241509.72170000	+16.55419922	-2.98828125	+1.54248047	+12.98583984	-44.12109375	-78.04687500	+8396	+16.92773438	-0.67236328	+1.07226563	-43.00048828	-57.37060547	+43.37402344	+6628	+15.13916016	-4.21435547	-1.59521484	+32.14599609	-27.11425781	-49.72412109	+5080
+1458241509.73000000	+16.53222656	-3.00146484	+1.60400391	+12.89794922	-44.36279297	-78.00292969	+8436	+16.93652344	-0.66357422	+1.07226563	-39.96826172	-57.72216797	+40.62744141	+6632	+15.12158203	-4.24072266	-1.59521484	+31.86035156	-27.02636719	-49.41650391	+5096
+1458241509.73420000	+16.51464844	-3.01464844	+1.63476563	+12.81005859	-44.45068359	-77.89306641	+8460	+16.94091797	-0.68994141	+1.07666016	-38.89160156	-57.89794922	+39.46289063	+6640	+15.12158203	-4.24511719	-1.58203125	+31.81640625	-27.04833984	-49.30664063	+5100
+1458241509.73840000	+16.50585938	-3.02783203	+1.65673828	+12.67822266	-44.45068359	-77.76123047	+8484	+16.94091797	-0.70312500	+1.08105469	-37.88085938	-58.02978516	+38.43017578	+6644	+15.12158203	-4.24072266	-1.56445313	+31.79443359	-27.11425781	-49.24072266	+5108
+1458241509.74250010	+16.49707031	-3.04541016	+1.66992188	+12.54638672	-44.40673828	-77.60742188	+8508	+16.94531250	-0.71191406	+1.06787109	-36.87011719	-57.91992188	+37.44140625	+6648	+15.12158203	-4.23632813	-1.53808594	+31.83837891	-27.22412109	-49.19677734	+5116
+1458241509.74670000	+16.49267578	-3.07617188	+1.67431641	+12.32666016	-44.14306641	-77.25585938	+8532	+16.94531250	-0.76025391	+1.06347656	-36.47460938	-57.94189453	+36.73828125	+6660	+15.13037109	-4.22753906	-1.50732422	+31.90429688	-27.35595703	-49.17480469	+5124
+1458241509.75090000	+16.49707031	-3.10693359	+1.65673828	+12.15087891	-43.81347656	-76.92626953	+8552	+16.94970703	-0.77783203	+1.06787109	-36.12304688	-57.94189453	+36.27685547	+6668	+15.13476563	-4.21435547	-1.47216797	+32.01416016	-27.50976563	-49.17480469	+5132
+1458241509.75500010	+16.50146484	-3.13330078	+1.62597656	+11.97509766	-43.39599609	-76.57470703	+8572	+16.94531250	-0.79541016	+1.05029297	-35.83740234	-57.70019531	+35.90332031	+6676	+15.14355469	-4.19677734	-1.43701172	+32.14599609	-27.61962891	-49.15283203	+5140
+1458241509.76340010	+16.51464844	-3.19042969	+1.52490234	+11.73339844	-42.31933594	-75.71777344	+8604	+16.94091797	-0.88769531	+1.07226563	-36.84814453	-57.63427734	+36.16699219	+6704	+15.15234375	-4.15722656	-1.37109375	+32.47558594	-27.90527344	-49.21875000	+5152
+1458241509.76749990	+16.51904297	-3.20800781	+1.48095703	+11.68945313	-41.94580078	-75.41015625	+8608	+16.93652344	-0.90966797	+1.05908203	-37.30957031	-57.32666016	+36.40869141	+6716	+15.16113281	-4.13525391	-1.34033203	+32.65136719	-28.01513672	-49.26269531	+5156
+1458241509.77169990	+16.52343750	-3.22119141	+1.45019531	+11.82128906	-41.68212891	-75.16845703	+8608	+16.94091797	-0.97119141	+1.06347656	-38.47412109	-57.21679688	+36.97998047	+6736	+15.16552734	-4.11767578	-1.30957031	+32.80517578	-28.12500000	-49.32861328	+5160
+1458241509.77589990	+16.53222656	-3.22558594	+1.43261719	+12.01904297	-41.46240234	-75.03662109	+8604	+16.94091797	-1.00195313	+1.07666016	-39.57275391	-57.08496094	+37.68310547	+6752	+15.16992188	-4.10888672	-1.27880859	+32.93701172	-28.21289063	-49.43847656	+5164
+1458241509.78000000	+16.53222656	-3.22998047	+1.40625000	+12.19482422	-41.17675781	-74.86083984	+8600	+16.93652344	-1.02832031	+1.06787109	-40.58349609	-56.77734375	+38.34228516	+6764	+15.17431641	-4.10009766	-1.25244141	+33.04687500	-28.23486328	-49.50439453	+5168
+1458241509.78420000	+16.53662109	-3.23437500	+1.38867188	+12.39257813	-41.06689453	-74.79492188	+8592	+16.93652344	-1.07666016	+1.07226563	-41.87988281	-56.62353516	+39.11132813	+6784	+15.17431641	-4.10009766	-1.23925781	+33.11279297	-28.23486328	-49.59228516	+5168
+1458241509.79250000	+16.53222656	-3.21679688	+1.36230469	+12.94189453	-40.80322266	-74.68505859	+8580	+16.94091797	-1.11181641	+1.06787109	-44.42871094	-56.09619141	+40.82519531	+6812	+15.17431641	-4.10888672	-1.22167969	+33.15673828	-28.12500000	-49.74609375	+5164
+1458241509.80080010	+16.51464844	-3.19042969	+1.41064453	+13.82080078	-41.28662109	-75.12451172	+8576	+16.94091797	-1.15136719	+1.07226563	-46.84570313	-55.74462891	+42.40722656	+6848	+15.16552734	-4.13085938	-1.22167969	+33.09082031	-27.92724609	-49.85595703	+5168
+1458241509.80500010	+16.50585938	-3.17724609	+1.42382813	+14.23828125	-41.33056641	-75.30029297	+8576	+16.94091797	-1.16894531	+1.06787109	-48.20800781	-55.45898438	+43.28613281	+6864	+15.15673828	-4.14843750	-1.23046875	+33.02490234	-27.79541016	-49.92187500	+5168
+1458241509.81329990	+16.49707031	-3.14208984	+1.48974609	+15.40283203	-41.94580078	-76.09130859	+8584	+16.95410156	-1.20410156	+1.06787109	-52.33886719	-54.73388672	+46.07666016	+6900	+15.14794922	-4.18359375	-1.23925781	+32.89306641	-27.55371094	-50.05371094	+5176
+1458241509.82170010	+16.48388672	-3.10253906	+1.52490234	+16.67724609	-42.34130859	-77.01416016	+8600	+16.96728516	-1.21289063	+1.05029297	-55.26123047	-54.07470703	+48.03222656	+6940	+15.13476563	-4.23193359	-1.25683594	+32.69531250	-27.24609375	-50.22949219	+5184
+1458241509.82579990	+16.47070313	-3.08935547	+1.56005859	+17.40234375	-42.71484375	-77.62939453	+8612	+16.96728516	-1.23046875	+1.04150391	-56.79931641	-53.72314453	+49.04296875	+6956	+15.12597656	-4.26269531	-1.27001953	+32.58544922	-27.07031250	-50.31738281	+5192
+1458241509.82999990	+16.46191406	-3.08056641	+1.57324219	+18.06152344	-42.89062500	-78.17871094	+8624	+16.97167969	-1.24365234	+1.01953125	-58.22753906	-53.26171875	+49.89990234	+6980	+15.11718750	-4.28906250	-1.28320313	+32.47558594	-26.87255859	-50.42724609	+5200
+1458241509.83419990	+16.45312500	-3.04980469	+1.61279297	+19.31396484	-43.39599609	-79.23339844	+8636	+16.97167969	-1.24804688	+1.01513672	-59.76562500	-52.93212891	+51.04248047	+6996	+15.10400391	-4.34179688	-1.30078125	+32.29980469	-26.52099609	-50.62500000	+5212
+1458241509.83830000	+16.44433594	-3.03662109	+1.65673828	+20.41259766	-43.85742188	-80.20019531	+8652	+16.97607422	-1.27001953	+1.01074219	-61.36962891	-52.55859375	+52.18505859	+7012	+15.08642578	-4.38574219	-1.31396484	+32.18994141	-26.23535156	-50.82275391	+5224
+1458241509.84670000	+16.44873047	-3.00585938	+1.66992188	+22.43408203	-44.18701172	-81.89208984	+8664	+16.98046875	-1.30517578	+0.97119141	-64.20410156	-51.61376953	+54.14062500	+7048	+15.06884766	-4.47363281	-1.31835938	+32.10205078	-25.75195313	-51.43798828	+5252
+1458241509.85080000	+16.44873047	-3.01025391	+1.67431641	+23.37890625	-44.38476563	-82.74902344	+8664	+16.98046875	-1.33154297	+0.95361328	-65.63232422	-51.10839844	+55.10742188	+7064	+15.06445313	-4.50000000	-1.30517578	+32.18994141	-25.59814453	-51.76757813	+5264
+1458241509.85920000	+16.44433594	-3.01025391	+1.64355469	+25.24658203	-44.58251953	-84.39697266	+8660	+16.96728516	-1.37548828	+0.89208984	-68.22509766	-49.98779297	+56.90917969	+7096	+15.06445313	-4.52197266	-1.27001953	+32.54150391	-25.46630859	-52.33886719	+5292
+1458241509.86330010	+16.44433594	-3.01025391	+1.63476563	+26.23535156	-44.71435547	-85.25390625	+8652	+16.95410156	-1.41503906	+0.86572266	-69.60937500	-49.41650391	+57.87597656	+7112	+15.06884766	-4.51318359	-1.24365234	+32.80517578	-25.46630859	-52.60253906	+5300
+1458241509.86750010	+16.44873047	-3.01025391	+1.61279297	+27.20214844	-44.73632813	-86.02294922	+8644	+16.94531250	-1.45458984	+0.83935547	-71.03759766	-48.77929688	+58.77685547	+7124	+15.07324219	-4.50439453	-1.21289063	+33.11279297	-25.53222656	-52.88818359	+5312
+1458241509.87170000	+16.45312500	-3.01464844	+1.58203125	+28.01513672	-44.71435547	-86.72607422	+8636	+16.93212891	-1.48535156	+0.81738281	-72.35595703	-48.18603516	+59.78759766	+7136	+15.08203125	-4.49121094	-1.17773438	+33.37646484	-25.62011719	-53.15185547	+5324
+1458241509.88000010	+16.45751953	-3.01904297	+1.52929688	+29.77294922	-44.78027344	-88.17626953	+8604	+16.90576172	-1.54248047	+0.78662109	-74.90478516	-46.91162109	+61.76513672	+7156	+15.10400391	-4.46484375	-1.09863281	+34.03564453	-25.81787109	-53.74511719	+5352
+1458241509.88410000	+16.45751953	-3.03222656	+1.48974609	+30.34423828	-44.64843750	-88.65966797	+8588	+16.89257813	-1.57324219	+0.76464844	-76.09130859	-46.20849609	+62.60009766	+7164	+15.11279297	-4.45166016	-1.06347656	+34.32128906	-25.90576172	-53.98681641	+5360
+1458241509.88829990	+16.46191406	-3.03662109	+1.44580078	+30.95947266	-44.51660156	-89.07714844	+8572	+16.87500000	-1.60400391	+0.73828125	-77.18994141	-45.46142578	+63.36914063	+7176	+15.12158203	-4.43408203	-1.03271484	+34.62890625	-25.97167969	-54.20654297	+5372
+1458241509.89249990	+16.46191406	-3.03222656	+1.42822266	+31.72851563	-44.58251953	-89.69238281	+8548	+16.86181641	-1.63037109	+0.72949219	-78.44238281	-44.73632813	+64.31396484	+7184	+15.13037109	-4.41650391	-1.00195313	+34.91455078	-26.03759766	-54.42626953	+5380
+1458241509.89660000	+16.45751953	-3.03662109	+1.40185547	+32.29980469	-44.51660156	-90.10986328	+8528	+16.83544922	-1.66552734	+0.72070313	-79.67285156	-43.98925781	+65.21484375	+7192	+15.13476563	-4.40332031	-0.97558594	+35.17822266	-26.05957031	-54.60205078	+5388
+1458241509.90500000	+16.45312500	-3.01025391	+1.38867188	+33.81591797	-44.62646484	-91.20849609	+8484	+16.80468750	-1.71386719	+0.73388672	-82.08984375	-42.45117188	+67.10449219	+7212	+15.14355469	-4.38134766	-0.92724609	+35.61767578	-26.08154297	-54.93164063	+5400
+1458241509.90910010	+16.45312500	-3.00146484	+1.38427734	+34.40917969	-44.56054688	-91.56005859	+8460	+16.78710938	-1.74902344	+0.73828125	-83.21044922	-41.61621094	+67.82958984	+7220	+15.14355469	-4.37695313	-0.90527344	+35.79345703	-26.08154297	-55.06347656	+5404
+1458241509.91330000	+16.45751953	-2.97949219	+1.37109375	+35.02441406	-44.45068359	-91.86767578	+8444	+16.76953125	-1.76660156	+0.73388672	-84.22119141	-40.78125000	+68.44482422	+7228	+15.14355469	-4.38134766	-0.88769531	+35.90332031	-26.01562500	-55.17333984	+5408
+1458241509.91750000	+16.45312500	-2.96191406	+1.39746094	+35.88134766	-44.60449219	-92.50488281	+8428	+16.75634766	-1.78857422	+0.75585938	-85.36376953	-39.99023438	+69.32373047	+7240	+15.13916016	-4.38574219	-0.87451172	+35.96923828	-25.90576172	-55.26123047	+5412
+1458241509.92160010	+16.44873047	-2.93994141	+1.41064453	+36.51855469	-44.58251953	-92.81250000	+8416	+16.73876953	-1.80615234	+0.76904297	-86.28662109	-39.13330078	+69.87304688	+7248	+15.13037109	-4.39892578	-0.87011719	+35.96923828	-25.72998047	-55.26123047	+5416
+1458241509.92580010	+16.44873047	-2.91357422	+1.41943359	+37.17773438	-44.53857422	-93.12011719	+8404	+16.72558594	-1.82812500	+0.76904297	-87.14355469	-38.29833984	+70.26855469	+7256	+15.12158203	-4.41650391	-0.87451172	+35.92529297	-25.51025391	-55.21728516	+5424
+1458241509.93000010	+16.44433594	-2.88281250	+1.45458984	+38.01269531	-44.67041016	-93.64746094	+8400	+16.71679688	-1.85449219	+0.79541016	-88.15429688	-37.50732422	+70.97167969	+7268	+15.10839844	-4.43847656	-0.88330078	+35.85937500	-25.29052734	-55.15136719	+5432
+1458241509.93829990	+16.43554688	-2.82128906	+1.51171875	+39.41894531	-44.64843750	-94.26269531	+8396	+16.68603516	-1.89404297	+0.83056641	-89.64843750	-35.90332031	+71.80664063	+7288	+15.07324219	-4.49560547	-0.90966797	+35.52978516	-24.69726563	-54.90966797	+5452
+1458241509.94250010	+16.43994141	-2.79931641	+1.55566406	+40.18798828	-44.75830078	-94.68017578	+8396	+16.67724609	-1.92480469	+0.86132813	-90.50537109	-35.17822266	+72.35595703	+7300	+15.05566406	-4.53076172	-0.91845703	+35.35400391	-24.41162109	-54.77783203	+5468
+1458241509.94660000	+16.43994141	-2.78173828	+1.57763672	+40.64941406	-44.67041016	-94.74609375	+8396	+16.66406250	-1.92480469	+0.88330078	-90.94482422	-34.45312500	+72.61962891	+7304	+15.03808594	-4.57031250	-0.93603516	+35.11230469	-24.08203125	-54.58007813	+5480
+1458241509.95079990	+16.44433594	-2.76416016	+1.59521484	+41.11083984	-44.60449219	-94.79003906	+8392	+16.65527344	-1.95556641	+0.89208984	-91.45019531	-33.77197266	+72.77343750	+7312	+15.02050781	-4.60107422	-0.95361328	+34.89257813	-23.77441406	-54.33837891	+5496
+1458241509.95490000	+16.44873047	-2.74658203	+1.61718750	+41.61621094	-44.62646484	-94.89990234	+8392	+16.64208984	-1.98632813	+0.90966797	-92.04345703	-33.15673828	+73.03710938	+7320	+15.00732422	-4.63183594	-0.96679688	+34.69482422	-23.51074219	-54.09667969	+5508
+1458241509.95910000	+16.44433594	-2.73779297	+1.63037109	+41.81396484	-44.51660156	-94.74609375	+8392	+16.62890625	-1.99072266	+0.92724609	-92.30712891	-32.56347656	+73.19091797	+7324	+14.99414063	-4.65820313	-0.97998047	+34.49707031	-23.22509766	-53.81103516	+5524
+1458241509.96330000	+16.43994141	-2.73339844	+1.63916016	+42.01171875	-44.49462891	-94.57031250	+8392	+16.61572266	-2.02148438	+0.93603516	-92.63671875	-32.01416016	+73.27880859	+7332	+14.98095703	-4.67138672	-0.99316406	+34.38720703	-23.02734375	-53.54736328	+5532
+1458241509.96740010	+16.44873047	-2.73339844	+1.64794922	+42.18750000	-44.51660156	-94.39453125	+8388	+16.61132813	-2.05664063	+0.96240234	-93.05419922	-31.53076172	+73.47656250	+7340	+14.97656250	-4.68017578	-0.98876953	+34.32128906	-22.93945313	-53.32763672	+5540
+1458241509.97580000	+16.45751953	-2.75976563	+1.63476563	+41.85791016	-44.36279297	-93.44970703	+8384	+16.58496094	-2.09619141	+0.98437500	-93.29589844	-30.65185547	+73.49853516	+7352	+14.97656250	-4.67138672	-0.96240234	+34.32128906	-22.87353516	-52.91015625	+5556
+1458241509.97989990	+16.46630859	-2.76855469	+1.62597656	+41.70410156	-44.31884766	-92.96630859	+8380	+16.57177734	-2.14013672	+0.99755859	-93.53759766	-30.30029297	+73.56445313	+7360	+14.98095703	-4.66259766	-0.94042969	+34.38720703	-22.91748047	-52.73437500	+5564
+1458241509.98410010	+16.47070313	-2.80371094	+1.59082031	+41.08886719	-44.14306641	-92.10937500	+8380	+16.55859375	-2.15771484	+1.00195313	-93.44970703	-29.94873047	+73.38867188	+7364	+14.98535156	-4.64941406	-0.91845703	+34.45312500	-22.98339844	-52.49267578	+5572
+1458241509.98830010	+16.47509766	-2.82128906	+1.55126953	+40.51757813	-43.96728516	-91.25244141	+8380	+16.54541016	-2.18847656	+0.99316406	-93.40576172	-29.64111328	+73.16894531	+7372	+14.99414063	-4.62304688	-0.89648438	+34.58496094	-23.07128906	-52.25097656	+5580
+1458241509.99659990	+16.48388672	-2.86962891	+1.48535156	+39.30908203	-43.76953125	-89.60449219	+8376	+16.52343750	-2.24560547	+0.99755859	-93.22998047	-29.15771484	+72.83935547	+7388	+15.01171875	-4.56152344	-0.84375000	+34.87060547	-23.29101563	-51.72363281	+5596
+1458241510.00490000	+16.49707031	-2.90917969	+1.42822266	+38.07861328	-43.57177734	-87.95654297	+8364	+16.50146484	-2.31152344	+1.00634766	-93.01025391	-28.78417969	+72.48779297	+7412	+15.02929688	-4.50000000	-0.78662109	+35.15625000	-23.53271484	-51.26220703	+5612
+1458241510.00910000	+16.50146484	-2.94433594	+1.40185547	+37.26562500	-43.43994141	-87.05566406	+8356	+16.49267578	-2.32470703	+1.01074219	-92.68066406	-28.63037109	+72.22412109	+7424	+15.03808594	-4.46923828	-0.75585938	+35.28808594	-23.68652344	-50.99853516	+5620
+1458241510.01329990	+16.51464844	-2.96191406	+1.36669922	+36.54052734	-43.22021484	-86.15478516	+8348	+16.48388672	-2.35107422	+1.00634766	-92.37304688	-28.49853516	+71.91650391	+7436	+15.04687500	-4.45166016	-0.72509766	+35.37597656	-23.79638672	-50.75683594	+5624
+1458241510.01740000	+16.51904297	-2.97949219	+1.34472656	+35.94726563	-43.08837891	-85.42968750	+8340	+16.47509766	-2.38183594	+1.01513672	-92.10937500	-28.38867188	+71.65283203	+7452	+15.05126953	-4.43408203	-0.71191406	+35.41992188	-23.79638672	-50.44921875	+5624
+1458241510.02160000	+16.52343750	-3.00146484	+1.33154297	+35.26611328	-42.93457031	-84.68261719	+8336	+16.47070313	-2.39501953	+1.01513672	-91.69189453	-28.30078125	+71.32324219	+7468	+15.05126953	-4.42089844	-0.70751953	+35.39794922	-23.77441406	-50.11962891	+5624
+1458241510.02990010	+16.52783203	-3.01025391	+1.31396484	+34.23339844	-42.67089844	-83.43017578	+8316	+16.46191406	-2.41699219	+1.03271484	-90.85693359	-28.19091797	+70.79589844	+7500	+15.04687500	-4.42089844	-0.71191406	+35.22216797	-23.59863281	-49.43847656	+5616
+1458241510.03410010	+16.53222656	-3.01464844	+1.33593750	+33.88183594	-42.67089844	-83.03466797	+8312	+16.46191406	-2.41699219	+1.05908203	-90.39550781	-28.16894531	+70.66406250	+7516	+15.03808594	-4.42968750	-0.72070313	+35.09033203	-23.48876953	-49.13085938	+5616
+1458241510.04239990	+16.53662109	-3.01464844	+1.40185547	+33.35449219	-42.62695313	-82.46337891	+8312	+16.46191406	-2.41699219	+1.12060547	-89.40673828	-28.19091797	+70.33447266	+7548	+15.01611328	-4.47802734	-0.74707031	+34.62890625	-23.13720703	-48.49365234	+5624
+1458241510.04660010	+16.54101563	-3.00585938	+1.43701172	+33.13476563	-42.56103516	-82.15576172	+8316	+16.46630859	-2.41259766	+1.14257813	-88.83544922	-28.21289063	+70.09277344	+7564	+15.00732422	-4.50439453	-0.76464844	+34.38720703	-22.93945313	-48.20800781	+5628
+1458241510.05069990	+16.54541016	-3.00146484	+1.46777344	+32.91503906	-42.45117188	-81.84814453	+8324	+16.47070313	-2.40380859	+1.16455078	-88.26416016	-28.23486328	+69.89501953	+7580	+14.99414063	-4.53515625	-0.78662109	+34.12353516	-22.71972656	-47.87841797	+5632
+1458241510.05909990	+16.54101563	-2.97949219	+1.53808594	+32.58544922	-42.25341797	-81.34277344	+8352	+16.47949219	-2.39501953	+1.22607422	-87.20947266	-28.32275391	+69.58740234	+7608	+14.96337891	-4.60107422	-0.85693359	+33.53027344	-22.08251953	-47.13134766	+5648
+1458241510.06320000	+16.53662109	-2.97070313	+1.57763672	+32.40966797	-42.18750000	-81.07910156	+8372	+16.47949219	-2.38183594	+1.26562500	-86.68212891	-28.38867188	+69.49951172	+7624	+14.95019531	-4.62744141	-0.89648438	+33.26660156	-21.79687500	-46.77978516	+5652
+1458241510.06740000	+16.54101563	-2.96630859	+1.61718750	+32.25585938	-42.09960938	-80.81542969	+8392	+16.48388672	-2.36865234	+1.29199219	-86.08886719	-28.43261719	+69.30175781	+7636	+14.93701172	-4.65380859	-0.92285156	+33.04687500	-21.55517578	-46.47216797	+5656
+1458241510.07160000	+16.54541016	-2.94873047	+1.64355469	+32.12402344	-41.94580078	-80.46386719	+8416	+16.48828125	-2.36425781	+1.31835938	-85.58349609	-28.47656250	+69.14794922	+7644	+14.92382813	-4.67578125	-0.94042969	+32.87109375	-21.33544922	-46.20849609	+5656
+1458241510.07570000	+16.54980469	-2.94433594	+1.66992188	+31.92626953	-41.74804688	-80.06835938	+8436	+16.49267578	-2.35986328	+1.34912109	-85.10009766	-28.52050781	+68.99414063	+7652	+14.91503906	-4.69335938	-0.96240234	+32.71728516	-21.13769531	-45.92285156	+5656
+1458241510.08410000	+16.55859375	-2.93554688	+1.66992188	+31.31103516	-41.06689453	-78.90380859	+8480	+16.50146484	-2.35546875	+1.36669922	-84.06738281	-28.49853516	+68.40087891	+7664	+14.90625000	-4.71972656	-0.98876953	+32.47558594	-20.78613281	-45.37353516	+5652
+1458241510.08820010	+16.56298828	-2.94433594	+1.65234375	+30.87158203	-40.67138672	-78.15673828	+8504	+16.50146484	-2.35986328	+1.37109375	-83.62792969	-28.47656250	+68.15917969	+7668	+14.90185547	-4.71093750	-1.00195313	+32.47558594	-20.65429688	-45.06591797	+5648
+1458241510.09660010	+16.58935547	-2.94873047	+1.57763672	+29.94873047	-39.66064453	-76.46484375	+8548	+16.49267578	-2.37744141	+1.36669922	-82.77099609	-28.34472656	+67.54394531	+7676	+14.90625000	-4.68017578	-1.00195313	+32.58544922	-20.52246094	-44.56054688	+5636
+1458241510.10069990	+16.59814453	-2.96191406	+1.53369141	+29.48730469	-39.15527344	-75.58593750	+8568	+16.48828125	-2.38623047	+1.36669922	-82.41943359	-28.27880859	+67.30224609	+7680	+14.91503906	-4.65380859	-0.99316406	+32.71728516	-20.50048828	-44.29687500	+5636
+1458241510.10900000	+16.63769531	-2.97949219	+1.42822266	+28.54248047	-38.05664063	-73.69628906	+8592	+16.48828125	-2.41699219	+1.32714844	-81.62841797	-27.99316406	+66.55517578	+7700	+14.93261719	-4.58789063	-0.94482422	+33.11279297	-20.69824219	-43.92333984	+5636
+1458241510.11739990	+16.66845703	-2.99707031	+1.30517578	+27.61962891	-36.82617188	-71.76269531	+8608	+16.47509766	-2.45214844	+1.27880859	-80.90332031	-27.61962891	+65.83007813	+7720	+14.95898438	-4.51757813	-0.89648438	+33.48632813	-20.83007813	-43.46191406	+5636
+1458241510.12150000	+16.68603516	-3.00146484	+1.23925781	+27.20214844	-36.23291016	-70.81787109	+8612	+16.47070313	-2.46972656	+1.25683594	-80.59570313	-27.42187500	+65.50048828	+7732	+14.96777344	-4.48242188	-0.87451172	+33.66210938	-20.87402344	-43.15429688	+5636
+1458241510.12570000	+16.70361328	-3.00585938	+1.17773438	+26.82861328	-35.66162109	-69.96093750	+8612	+16.46630859	-2.49169922	+1.23925781	-80.31005859	-27.20214844	+65.21484375	+7740	+14.98095703	-4.44726563	-0.85693359	+33.81591797	-20.91796875	-42.86865234	+5636
+1458241510.12990000	+16.71679688	-3.01025391	+1.11621094	+26.47705078	-35.06835938	-69.03808594	+8608	+16.46191406	-2.50927734	+1.21728516	-80.00244141	-26.96044922	+64.92919922	+7752	+14.98974609	-4.41210938	-0.84375000	+33.99169922	-20.96191406	-42.60498047	+5636
+1458241510.13400010	+16.73437500	-3.01464844	+1.07666016	+26.21337891	-34.71679688	-68.31298828	+8600	+16.45312500	-2.53125000	+1.20410156	-79.78271484	-26.71875000	+64.68750000	+7764	+14.99414063	-4.37695313	-0.82617188	+34.10156250	-20.98388672	-42.29736328	+5632
+1458241510.14240000	+16.75634766	-3.00585938	+1.02392578	+25.83984375	-33.96972656	-66.99462891	+8580	+16.45312500	-2.55322266	+1.18652344	-79.27734375	-26.23535156	+64.35791016	+7784	+15.00292969	-4.35498047	-0.81298828	+34.10156250	-20.91796875	-41.66015625	+5616
+1458241510.14650010	+16.76513672	-3.00585938	+1.01074219	+25.64208984	-33.72802734	-66.46728516	+8564	+16.45312500	-2.57080078	+1.18652344	-79.10156250	-25.99365234	+64.22607422	+7796	+15.00292969	-4.35058594	-0.81738281	+33.99169922	-20.85205078	-41.33056641	+5608
+1458241510.15070010	+16.77832031	-2.99707031	+1.00195313	+25.53222656	-33.46435547	-65.93994141	+8552	+16.45312500	-2.57519531	+1.18652344	-78.85986328	-25.72998047	+64.09423828	+7804	+14.99853516	-4.36376953	-0.82177734	+33.81591797	-20.76416016	-41.00097656	+5600
+1458241510.15490010	+16.77832031	-2.98828125	+0.98437500	+25.40039063	-33.15673828	-65.41259766	+8544	+16.44873047	-2.57519531	+1.19531250	-78.61816406	-25.51025391	+64.05029297	+7812	+14.99414063	-4.37255859	-0.85253906	+33.59619141	-20.54443359	-40.56152344	+5596
+1458241510.15899990	+16.77832031	-2.98388672	+0.98876953	+25.29052734	-33.04687500	-65.06103516	+8536	+16.44873047	-2.58398438	+1.20849609	-78.48632813	-25.26855469	+64.00634766	+7824	+14.98535156	-4.39453125	-0.88330078	+33.33251953	-20.34667969	-40.16601563	+5596
+1458241510.16739990	+16.77392578	-2.96630859	+1.01513672	+25.15869141	-32.84912109	-64.37988281	+8528	+16.45312500	-2.57958984	+1.24804688	-78.11279297	-24.78515625	+64.05029297	+7848	+14.95898438	-4.43847656	-0.95361328	+32.71728516	-19.88525391	-39.30908203	+5592
+1458241510.17150000	+16.77392578	-2.96630859	+1.04150391	+25.02685547	-32.89306641	-64.18212891	+8532	+16.45312500	-2.58398438	+1.27880859	-78.06884766	-24.56542969	+64.13818359	+7860	+14.94580078	-4.46484375	-0.98437500	+32.40966797	-19.70947266	-38.97949219	+5588
+1458241510.17569990	+16.77392578	-2.96191406	+1.07226563	+24.96093750	-32.91503906	-64.00634766	+8536	+16.45751953	-2.57958984	+1.30957031	-77.93701172	-24.36767578	+64.22607422	+7872	+14.93261719	-4.49560547	-1.01513672	+32.03613281	-19.51171875	-38.62792969	+5584
+1458241510.17989990	+16.76953125	-2.95312500	+1.09423828	+24.87304688	-32.82714844	-63.78662109	+8548	+16.45751953	-2.56640625	+1.33593750	-77.78320313	-24.12597656	+64.29199219	+7884	+14.91503906	-4.53076172	-1.05908203	+31.64062500	-19.27001953	-38.23242188	+5584
+1458241510.18820000	+16.76513672	-2.94873047	+1.11621094	+24.52148438	-32.65136719	-63.25927734	+8572	+16.46191406	-2.55761719	+1.37548828	-77.54150391	-23.64257813	+64.31396484	+7904	+14.89746094	-4.58349609	-1.12939453	+31.02539063	-18.89648438	-37.57324219	+5572
+1458241510.19650010	+16.76513672	-2.95751953	+1.12060547	+24.08203125	-32.36572266	-62.68798828	+8600	+16.46191406	-2.55322266	+1.40625000	-77.32177734	-23.11523438	+64.29199219	+7924	+14.87548828	-4.61865234	-1.19531250	+30.52001953	-18.58886719	-36.95800781	+5552
+1458241510.20479990	+16.76953125	-2.96191406	+1.12500000	+23.59863281	-32.10205078	-62.16064453	+8624	+16.46191406	-2.56201172	+1.42822266	-77.18994141	-22.56591797	+64.27001953	+7944	+14.85791016	-4.62744141	-1.23925781	+30.14648438	-18.41308594	-36.45263672	+5528
+1458241510.20900010	+16.77832031	-2.96630859	+1.10742188	+23.29101563	-31.79443359	-61.76513672	+8636	+16.46630859	-2.56640625	+1.42822266	-77.10205078	-22.25830078	+64.22607422	+7948	+14.85791016	-4.62744141	-1.24365234	+30.08056641	-18.41308594	-36.27685547	+5512
+1458241510.21320010	+16.78710938	-2.97509766	+1.08544922	+22.96142578	-31.46484375	-61.36962891	+8648	+16.46191406	-2.57519531	+1.42822266	-77.01416016	-21.97265625	+64.13818359	+7956	+14.85791016	-4.61425781	-1.24804688	+30.03662109	-18.43505859	-36.12304688	+5496
+1458241510.22149990	+16.81347656	-2.98388672	+1.01953125	+22.32421875	-30.65185547	-60.51269531	+8668	+16.45751953	-2.59277344	+1.40185547	-76.83837891	-21.31347656	+63.80859375	+7976	+14.86669922	-4.57910156	-1.23925781	+30.08056641	-18.56689453	-35.83740234	+5472
+1458241510.22569990	+16.81787109	-2.98828125	+0.97558594	+22.01660156	-30.23437500	-60.05126953	+8672	+16.44873047	-2.61035156	+1.38427734	-76.79443359	-20.96191406	+63.65478516	+7988	+14.87548828	-4.54833984	-1.23046875	+30.16845703	-18.65478516	-35.70556641	+5460
+1458241510.22980000	+16.83105469	-2.99707031	+0.93603516	+21.68701172	-29.79492188	-59.58984375	+8668	+16.44433594	-2.62792969	+1.35791016	-76.75048828	-20.58837891	+63.45703125	+8000	+14.87988281	-4.51318359	-1.21289063	+30.30029297	-18.78662109	-35.59570313	+5452
+1458241510.23400000	+16.84423828	-2.99707031	+0.90087891	+21.44531250	-29.39941406	-59.17236328	+8660	+16.43994141	-2.65429688	+1.34033203	-76.75048828	-20.23681641	+63.34716797	+8012	+14.88867188	-4.47363281	-1.19091797	+30.47607422	-18.94042969	-35.50781250	+5448
+1458241510.23819990	+16.85742188	-3.00146484	+0.86132813	+21.18164063	-28.98193359	-58.79882813	+8652	+16.43554688	-2.66308594	+1.32275391	-76.70654297	-19.90722656	+63.21533203	+8020	+14.89746094	-4.43408203	-1.16894531	+30.65185547	-19.11621094	-35.44189453	+5444
+1458241510.24230000	+16.87060547	-3.00585938	+0.83056641	+20.93994141	-28.56445313	-58.42529297	+8636	+16.43115234	-2.67187500	+1.30957031	-76.66259766	-19.59960938	+63.10546875	+8028	+14.90625000	-4.39892578	-1.14257813	+30.82763672	-19.27001953	-35.39794922	+5444
+1458241510.25070000	+16.90136719	-3.00146484	+0.76904297	+20.61035156	-27.75146484	-57.74414063	+8596	+16.43115234	-2.69384766	+1.27880859	-76.61865234	-18.96240234	+62.84179688	+8044	+14.92382813	-4.32861328	-1.08984375	+31.17919922	-19.59960938	-35.31005859	+5440
+1458241510.25480010	+16.90576172	-2.99707031	+0.73388672	+20.43457031	-27.31201172	-57.39257813	+8576	+16.42236328	-2.70703125	+1.26123047	-76.59667969	-18.63281250	+62.68798828	+8052	+14.93261719	-4.29785156	-1.07226563	+31.33300781	-19.66552734	-35.24414063	+5432
+1458241510.25900010	+16.91455078	-2.99267578	+0.71191406	+20.36865234	-27.02636719	-57.19482422	+8548	+16.41796875	-2.72021484	+1.24804688	-76.64062500	-18.34716797	+62.62207031	+8060	+14.93701172	-4.27148438	-1.05908203	+31.42089844	-19.73144531	-35.17822266	+5428
+1458241510.26309990	+16.91894531	-2.98388672	+0.69873047	+20.30273438	-26.74072266	-56.99707031	+8524	+16.41796875	-2.72021484	+1.23925781	-76.59667969	-18.08349609	+62.55615234	+8064	+14.93701172	-4.25830078	-1.05029297	+31.46484375	-19.75341797	-35.09033203	+5420
+1458241510.26729990	+16.91894531	-2.97949219	+0.68554688	+20.25878906	-26.43310547	-56.82128906	+8496	+16.41796875	-2.71582031	+1.23925781	-76.57470703	-17.81982422	+62.53417969	+8068	+14.93701172	-4.24951172	-1.05029297	+31.48681641	-19.73144531	-35.00244141	+5408
+1458241510.27150010	+16.91894531	-2.97070313	+0.68554688	+20.25878906	-26.30126953	-56.75537109	+8472	+16.41796875	-2.71582031	+1.24365234	-76.59667969	-17.62207031	+62.57812500	+8072	+14.93261719	-4.24511719	-1.05468750	+31.44287109	-19.70947266	-34.91455078	+5396
+1458241510.27979990	+16.91894531	-2.95312500	+0.69433594	+20.30273438	-25.92773438	-56.71142578	+8432	+16.42236328	-2.69824219	+1.25683594	-76.50878906	-17.22656250	+62.64404297	+8084	+14.91943359	-4.27148438	-1.07666016	+31.22314453	-19.51171875	-34.71679688	+5380
+1458241510.28399990	+16.91894531	-2.94873047	+0.70312500	+20.32470703	-25.77392578	-56.73339844	+8416	+16.42675781	-2.68505859	+1.26123047	-76.46484375	-17.07275391	+62.64404297	+8088	+14.91503906	-4.28466797	-1.09423828	+31.09130859	-19.37988281	-34.60693359	+5372
+1458241510.28810000	+16.91455078	-2.93554688	+0.71191406	+20.39062500	-25.64208984	-56.73339844	+8408	+16.43554688	-2.68066406	+1.26562500	-76.42089844	-16.89697266	+62.66601563	+8092	+14.90625000	-4.30664063	-1.11621094	+30.93750000	-19.22607422	-34.49707031	+5364
+1458241510.29230000	+16.90576172	-2.91796875	+0.71191406	+20.43457031	-25.42236328	-56.68945313	+8400	+16.43994141	-2.67187500	+1.26562500	-76.35498047	-16.69921875	+62.64404297	+8092	+14.89746094	-4.32861328	-1.14257813	+30.73974609	-19.02832031	-34.34326172	+5360
+1458241510.29650000	+16.89257813	-2.90917969	+0.71630859	+20.45654297	-25.29052734	-56.73339844	+8396	+16.43994141	-2.65869141	+1.27001953	-76.28906250	-16.56738281	+62.68798828	+8096	+14.89306641	-4.34619141	-1.16455078	+30.58593750	-18.87451172	-34.23339844	+5352
+1458241510.30480000	+16.87500000	-2.89160156	+0.72949219	+20.52246094	-25.04882813	-56.82128906	+8400	+16.44873047	-2.63671875	+1.28320313	-76.09130859	-16.28173828	+62.77587891	+8108	+14.87109375	-4.39013672	-1.21728516	+30.25634766	-18.50097656	-33.96972656	+5340
+1458241510.31310010	+16.87060547	-2.88281250	+0.73388672	+20.50048828	-24.67529297	-56.77734375	+8412	+16.46191406	-2.61474609	+1.28320313	-75.84960938	-16.01806641	+62.73193359	+8112	+14.85351563	-4.42968750	-1.27001953	+29.94873047	-18.12744141	-33.70605469	+5324
+1458241510.32150010	+16.86621094	-2.87841797	+0.69873047	+20.36865234	-24.12597656	-56.57958984	+8428	+16.47509766	-2.60595703	+1.27001953	-75.58593750	-15.71044922	+62.57812500	+8116	+14.83593750	-4.47363281	-1.32275391	+29.66308594	-17.73193359	-33.39843750	+5308
+1458241510.32559990	+16.86181641	-2.87402344	+0.67675781	+20.30273438	-23.81835938	-56.42578125	+8440	+16.47509766	-2.60595703	+1.25683594	-75.45410156	-15.53466797	+62.46826172	+8120	+14.83154297	-4.48681641	-1.34912109	+29.55322266	-17.51220703	-33.22265625	+5300
+1458241510.32979990	+16.87060547	-2.87402344	+0.64599609	+20.21484375	-23.48876953	-56.25000000	+8444	+16.47949219	-2.61035156	+1.24804688	-75.32226563	-15.35888672	+62.33642578	+8124	+14.82275391	-4.50000000	-1.37109375	+29.46533203	-17.33642578	-33.04687500	+5288
+1458241510.33810000	+16.88378906	-2.87841797	+0.58447266	+20.01708984	-22.85156250	-55.89843750	+8452	+16.48388672	-2.61914063	+1.20849609	-74.99267578	-14.98535156	+61.98486328	+8132	+14.81396484	-4.50439453	-1.41064453	+29.44335938	-16.98486328	-32.65136719	+5264
+1458241510.34229990	+16.89697266	-2.88720703	+0.55371094	+19.86328125	-22.50000000	-55.67871094	+8452	+16.48828125	-2.63232422	+1.18652344	-74.86083984	-14.78759766	+61.76513672	+8140	+14.81396484	-4.49560547	-1.41503906	+29.50927734	-16.87500000	-32.49755859	+5252
+1458241510.34640000	+16.91455078	-2.89599609	+0.51416016	+19.73144531	-22.14843750	-55.45898438	+8444	+16.49267578	-2.64111328	+1.16015625	-74.66308594	-14.52392578	+61.47949219	+8144	+14.81835938	-4.47802734	-1.41503906	+29.64111328	-16.80908203	-32.32177734	+5240
+1458241510.35060000	+16.93212891	-2.90478516	+0.47460938	+19.59960938	-21.77490234	-55.19531250	+8436	+16.49707031	-2.65869141	+1.12500000	-74.48730469	-14.28222656	+61.17187500	+8152	+14.82714844	-4.45605469	-1.40185547	+29.81689453	-16.76513672	-32.16796875	+5232
+1458241510.35480000	+16.94531250	-2.91357422	+0.42187500	+19.46777344	-21.31347656	-54.93164063	+8424	+16.49707031	-2.67626953	+1.09423828	-74.31152344	-14.06250000	+60.86425781	+8160	+14.83154297	-4.43408203	-1.39306641	+30.01464844	-16.74316406	-32.03613281	+5224
+1458241510.35890010	+16.95410156	-2.92236328	+0.37792969	+19.35791016	-20.93994141	-54.71191406	+8404	+16.49707031	-2.69384766	+1.05468750	-74.09179688	-13.77685547	+60.49072266	+8168	+14.84033203	-4.39892578	-1.37988281	+30.27832031	-16.72119141	-31.86035156	+5216
+1458241510.36730000	+16.98046875	-2.93554688	+0.29003906	+19.16015625	-20.23681641	-54.31640625	+8360	+16.50146484	-2.72460938	+0.97998047	-73.63037109	-13.27148438	+59.85351563	+8180	+14.85351563	-4.33740234	-1.34912109	+30.73974609	-16.69921875	-31.57470703	+5204
+1458241510.37140010	+16.99365234	-2.93994141	+0.25927734	+19.11621094	-19.99511719	-54.20654297	+8332	+16.50585938	-2.73779297	+0.94482422	-73.34472656	-12.96386719	+59.52392578	+8184	+14.86230469	-4.28906250	-1.32714844	+31.11328125	-16.69921875	-31.37695313	+5204
+1458241510.37560010	+17.00683594	-2.94873047	+0.22851563	+19.05029297	-19.73144531	-54.09667969	+8300	+16.51464844	-2.74658203	+0.91406250	-73.08105469	-12.74414063	+59.21630859	+8188	+14.86669922	-4.28027344	-1.30957031	+31.22314453	-16.67724609	-31.26708984	+5196
+1458241510.37980010	+17.01562500	-2.95751953	+0.19335938	+18.98437500	-19.44580078	-53.98681641	+8272	+16.51904297	-2.75976563	+0.88330078	-72.83935547	-12.52441406	+58.93066406	+8192	+14.87109375	-4.27148438	-1.31835938	+31.28906250	-16.54541016	-31.06933594	+5184
+1458241510.38389990	+17.02001953	-2.96630859	+0.16699219	+18.94042969	-19.24804688	-53.94287109	+8240	+16.52343750	-2.76416016	+0.85693359	-72.50976563	-12.30468750	+58.64501953	+8196	+14.86669922	-4.27587891	-1.33154297	+31.31103516	-16.39160156	-30.89355469	+5172
+1458241510.38809990	+17.02441406	-2.97509766	+0.14501953	+18.91845703	-19.05029297	-53.89892578	+8208	+16.52783203	-2.75976563	+0.83496094	-72.15820313	-12.08496094	+58.42529297	+8200	+14.86669922	-4.28466797	-1.34472656	+31.26708984	-16.25976563	-30.73974609	+5164
+1458241510.39229990	+17.02441406	-2.97509766	+0.11865234	+18.91845703	-18.83056641	-53.87695313	+8184	+16.53222656	-2.75537109	+0.81298828	-71.80664063	-11.90917969	+58.20556641	+8200	+14.85791016	-4.29785156	-1.37988281	+31.17919922	-15.99609375	-30.45410156	+5156
+1458241510.40060000	+17.02001953	-2.97949219	+0.08789063	+18.96240234	-18.58886719	-53.92089844	+8132	+16.54101563	-2.74218750	+0.79101563	-71.12548828	-11.62353516	+57.94189453	+8200	+14.83593750	-4.34619141	-1.46337891	+30.84960938	-15.44677734	-29.94873047	+5144
+1458241510.40479990	+17.02001953	-2.97949219	+0.07470703	+18.98437500	-18.50097656	-53.96484375	+8112	+16.55419922	-2.73339844	+0.78222656	-70.75195313	-11.46972656	+57.81005859	+8204	+14.82714844	-4.38134766	-1.50732422	+30.65185547	-15.13916016	-29.70703125	+5140
+1458241510.41310000	+17.02001953	-2.98388672	+0.06591797	+19.07226563	-18.41308594	-54.07470703	+8076	+16.58056641	-2.71582031	+0.78222656	-70.02685547	-11.25000000	+57.70019531	+8200	+14.80517578	-4.46044922	-1.59521484	+30.19042969	-14.56787109	-29.24560547	+5128
+1458241510.41720010	+17.01562500	-2.98828125	+0.06152344	+19.11621094	-18.34716797	-54.14062500	+8064	+16.58935547	-2.70263672	+0.77783203	-69.65332031	-11.14013672	+57.59033203	+8200	+14.79199219	-4.50439453	-1.65234375	+29.90478516	-14.19433594	-28.93798828	+5124
+1458241510.42560010	+17.01123047	-2.98828125	+0.04394531	+19.18212891	-18.23730469	-54.20654297	+8048	+16.59814453	-2.68945313	+0.76904297	-68.99414063	-10.89843750	+57.43652344	+8200	+14.77001953	-4.57910156	-1.77099609	+29.42138672	-13.51318359	-28.38867188	+5112
+1458241510.42969990	+17.01123047	-2.99267578	+0.03515625	+19.24804688	-18.17138672	-54.25048828	+8044	+16.61132813	-2.68066406	+0.76025391	-68.64257813	-10.74462891	+57.30468750	+8204	+14.76123047	-4.60986328	-1.81933594	+29.22363281	-13.22753906	-28.14697266	+5100
+1458241510.43390010	+17.00683594	-2.99267578	+0.02636719	+19.29199219	-18.10546875	-54.25048828	+8044	+16.62451172	-2.68066406	+0.75146484	-68.35693359	-10.61279297	+57.26074219	+8200	+14.74804688	-4.64501953	-1.86328125	+29.02587891	-12.98583984	-27.94921875	+5092
+1458241510.43810010	+17.00683594	-2.99267578	+0.01318359	+19.35791016	-18.03955078	-54.27246094	+8044	+16.63330078	-2.68505859	+0.74707031	-68.09326172	-10.50292969	+57.19482422	+8200	+14.73925781	-4.66699219	-1.90283203	+28.89404297	-12.74414063	-27.72949219	+5080
+1458241510.44219990	+17.00683594	-2.99707031	+0.00439453	+19.40185547	-17.97363281	-54.25048828	+8048	+16.65087891	-2.68945313	+0.73388672	-67.82958984	-10.32714844	+57.06298828	+8200	+14.73925781	-4.68896484	-1.92919922	+28.76220703	-12.61230469	-27.59765625	+5068
+1458241510.44639990	+17.01123047	-3.00585938	-0.01318359	+19.44580078	-17.86376953	-54.22851563	+8052	+16.65966797	-2.70263672	+0.70751953	-67.65380859	-10.12939453	+56.88720703	+8200	+14.73925781	-4.71093750	-1.94677734	+28.69628906	-12.50244141	-27.48779297	+5052
+1458241510.45470000	+17.02441406	-3.02343750	-0.06591797	+19.53369141	-17.60009766	-54.07470703	+8068	+16.68164063	-2.73339844	+0.64160156	-67.28027344	-9.66796875	+56.44775391	+8208	+14.75244141	-4.71533203	-1.98193359	+28.69628906	-12.30468750	-27.24609375	+5012
+1458241510.45890000	+17.03759766	-3.04101563	-0.10546875	+19.55566406	-17.33642578	-53.89892578	+8076	+16.68603516	-2.75976563	+0.60205078	-67.19238281	-9.47021484	+56.27197266	+8212	+14.75683594	-4.71972656	-1.99072266	+28.71826172	-12.28271484	-27.18017578	+4992
+1458241510.46310000	+17.04638672	-3.05419922	-0.15380859	+19.55566406	-17.09472656	-53.70117188	+8084	+16.69042969	-2.78613281	+0.57128906	-67.12646484	-9.25048828	+56.09619141	+8216	+14.76562500	-4.70654297	-1.99951172	+28.78417969	-12.26074219	-27.11425781	+4976
+1458241510.46720000	+17.06396484	-3.07177734	-0.20654297	+19.55566406	-16.85302734	-53.48144531	+8088	+16.70361328	-2.81689453	+0.51855469	-67.03857422	-8.96484375	+55.83251953	+8224	+14.77880859	-4.69335938	-1.99951172	+28.91601563	-12.28271484	-27.07031250	+4960
+1458241510.47560000	+17.10791016	-3.12890625	-0.32958984	+19.48974609	-16.32568359	-52.95410156	+8084	+16.72119141	-2.89160156	+0.42187500	-67.06054688	-8.48144531	+55.39306641	+8236	+14.79638672	-4.68017578	-1.98632813	+29.06982422	-12.39257813	-27.11425781	+4928
+1458241510.47970010	+17.12988281	-3.15966797	-0.39111328	+19.44580078	-16.06201172	-52.75634766	+8076	+16.73437500	-2.92675781	+0.36474609	-67.06054688	-8.21777344	+55.12939453	+8244	+14.81396484	-4.67138672	-1.98632813	+29.15771484	-12.41455078	-27.11425781	+4912
+1458241510.48810010	+17.18261719	-3.23437500	-0.53173828	+19.27001953	-15.51269531	-52.31689453	+8048	+16.75195313	-3.01904297	+0.26806641	-67.23632813	-7.80029297	+54.75585938	+8260	+14.84033203	-4.67138672	-1.98632813	+29.24560547	-12.45849609	-27.13623047	+4880
+1458241510.49219990	+17.20458984	-3.26513672	-0.60205078	+19.18212891	-15.20507813	-52.14111328	+8028	+16.75634766	-3.05859375	+0.20654297	-67.30224609	-7.55859375	+54.49218750	+8268	+14.85791016	-4.66699219	-1.99511719	+29.28955078	-12.43652344	-27.13623047	+4864
+1458241510.49640010	+17.22656250	-3.30468750	-0.66357422	+19.07226563	-15.02929688	-52.05322266	+8004	+16.76074219	-3.10693359	+0.16259766	-67.47802734	-7.40478516	+54.36035156	+8280	+14.86669922	-4.67578125	-2.00830078	+29.28955078	-12.41455078	-27.15820313	+4852
+1458241510.50469990	+17.26611328	-3.37500000	-0.75585938	+18.89648438	-14.80957031	-52.09716797	+7952	+16.79150391	-3.17724609	+0.07031250	-67.63183594	-7.14111328	+54.09667969	+8296	+14.88867188	-4.70654297	-2.04785156	+29.17968750	-12.28271484	-27.22412109	+4836
+1458241510.51300000	+17.31445313	-3.45849609	-0.82617188	+18.67675781	-14.76562500	-52.44873047	+7900	+16.83105469	-3.25195313	+0.00000000	-67.91748047	-6.98730469	+53.98681641	+8312	+14.91943359	-4.80761719	-2.14013672	+28.69628906	-11.90917969	-27.31201172	+4836
+1458241510.51720000	+17.33203125	-3.49804688	-0.86132813	+18.61083984	-14.65576172	-52.64648438	+7876	+16.85302734	-3.28710938	-0.03076172	-68.04931641	-6.94335938	+53.92089844	+8320	+14.92822266	-4.86474609	-2.20166016	+28.38867188	-11.62353516	-27.31201172	+4840
+1458241510.52550010	+17.36279297	-3.59033203	-0.93164063	+18.36914063	-14.63378906	-53.23974609	+7852	+16.89697266	-3.35302734	-0.07470703	-68.37890625	-6.94335938	+53.96484375	+8336	+14.93261719	-5.04931641	-2.37744141	+27.39990234	-10.81054688	-27.37792969	+4860
+1458241510.53390000	+17.39794922	-3.67382813	-0.97558594	+18.19335938	-14.76562500	-53.94287109	+7844	+16.95410156	-3.41455078	-0.12304688	-68.70849609	-6.94335938	+53.98681641	+8352	+14.93261719	-5.20751953	-2.53564453	+26.54296875	-10.10742188	-27.46582031	+4864
+1458241510.53800010	+17.41113281	-3.72216797	-0.98876953	+18.10546875	-14.87548828	-54.33837891	+7848	+16.98046875	-3.44531250	-0.14501953	-68.90625000	-6.96533203	+54.05273438	+8364	+14.93261719	-5.29541016	-2.61474609	+26.08154297	-9.73388672	-27.50976563	+4868
+1458241510.54640010	+17.46386719	-3.82324219	-1.02392578	+17.95166016	-15.00732422	-55.06347656	+7868	+17.06396484	-3.52441406	-0.18017578	-69.36767578	-7.09716797	+54.22851563	+8384	+14.93701172	-5.47558594	-2.75976563	+25.20263672	-9.05273438	-27.77343750	+4872
+1458241510.55049990	+17.49023438	-3.87597656	-1.05029297	+17.86376953	-15.05126953	-55.37109375	+7884	+17.10791016	-3.56396484	-0.19335938	-69.63134766	-7.16308594	+54.33837891	+8392	+14.94580078	-5.55029297	-2.83007813	+24.82910156	-8.72314453	-27.88330078	+4872
+1458241510.55469990	+17.51660156	-3.92871094	-1.08544922	+17.75390625	-15.05126953	-55.65673828	+7904	+17.14306641	-3.60791016	-0.21972656	-69.89501953	-7.16308594	+54.36035156	+8404	+14.95458984	-5.63378906	-2.89599609	+24.45556641	-8.45947266	-28.05908203	+4868
+1458241510.55890010	+17.53417969	-3.98144531	-1.12500000	+17.66601563	-15.02929688	-55.89843750	+7928	+17.17382813	-3.65625000	-0.25927734	-70.22460938	-7.14111328	+54.36035156	+8420	+14.96337891	-5.71289063	-2.95751953	+24.10400391	-8.19580078	-28.21289063	+4864
+1458241510.56300000	+17.55615234	-4.04296875	-1.16455078	+17.53417969	-15.07324219	-56.14013672	+7956	+17.20019531	-3.70898438	-0.29443359	-70.55419922	-7.11914063	+54.36035156	+8436	+14.97216797	-5.77001953	-3.01904297	+23.86230469	-7.93212891	-28.36669922	+4856
+1458241510.57130000	+17.63964844	-4.17480469	-1.25244141	+17.31445313	-15.07324219	-56.51367188	+8000	+17.27490234	-3.82763672	-0.38232422	-71.27929688	-7.07519531	+54.36035156	+8472	+15.01611328	-5.88427734	-3.08056641	+23.42285156	-7.80029297	-28.91601563	+4832
+1458241510.57550000	+17.67919922	-4.24951172	-1.30957031	+17.13867188	-15.02929688	-56.66748047	+8024	+17.31445313	-3.89355469	-0.41748047	-71.69677734	-7.07519531	+54.40429688	+8488	+15.04248047	-5.92822266	-3.11132813	+23.29101563	-7.73437500	-29.17968750	+4816
+1458241510.57970000	+17.72753906	-4.33300781	-1.37109375	+16.96289063	-14.94140625	-56.77734375	+8044	+17.34521484	-3.96386719	-0.47460938	-72.11425781	-7.00927734	+54.36035156	+8508	+15.07324219	-5.97216797	-3.12451172	+23.18115234	-7.75634766	-29.53125000	+4796
+1458241510.58800010	+17.81982422	-4.49121094	-1.52050781	+16.61132813	-14.69970703	-56.90917969	+8072	+17.40234375	-4.12207031	-0.61083984	-73.05908203	-6.76757813	+54.14062500	+8552	+15.14794922	-6.04687500	-3.15087891	+23.04931641	-7.84423828	-30.12451172	+4760
+1458241510.59220000	+17.86376953	-4.57031250	-1.59960938	+16.45751953	-14.56787109	-56.95312500	+8076	+17.42871094	-4.20556641	-0.68554688	-73.54248047	-6.65771484	+53.98681641	+8576	+15.18750000	-6.07324219	-3.15966797	+23.00537109	-7.91015625	-30.41015625	+4740
+1458241510.59629990	+17.90771484	-4.65820313	-1.67871094	+16.23779297	-14.47998047	-57.04101563	+8080	+17.45068359	-4.28906250	-0.76025391	-74.04785156	-6.56982422	+53.89892578	+8600	+15.22705078	-6.10839844	-3.17724609	+22.93945313	-7.97607422	-30.71777344	+4720
+1458241510.60470010	+18.00439453	-4.84277344	-1.83251953	+15.79833984	-14.30419922	-57.21679688	+8068	+17.50341797	-4.46923828	-0.89208984	-75.10253906	-6.45996094	+53.78906250	+8648	+15.30615234	-6.17871094	-3.19921875	+22.80761719	-8.12988281	-31.37695313	+4688
+1458241510.61299990	+18.10986328	-5.03173828	-1.96875000	+15.40283203	-14.26025391	-57.56835938	+8036	+17.56933594	-4.64941406	-1.01513672	-76.13525391	-6.43798828	+53.72314453	+8688	+15.38964844	-6.27978516	-3.22558594	+22.56591797	-8.23974609	-32.05810547	+4664
+1458241510.61719990	+18.15380859	-5.11523438	-2.03466797	+15.27099609	-14.23828125	-57.76611328	+8016	+17.60009766	-4.73730469	-1.08105469	-76.61865234	-6.43798828	+53.67919922	+8708	+15.42480469	-6.33251953	-3.26074219	+22.39013672	-8.19580078	-32.32177734	+4660
+1458241510.62550000	+18.23291016	-5.30419922	-2.15332031	+14.87548828	-14.28222656	-58.31542969	+7972	+17.66162109	-4.91308594	-1.21289063	-77.62939453	-6.45996094	+53.56933594	+8752	+15.48632813	-6.48193359	-3.35742188	+21.81884766	-7.95410156	-32.82714844	+4660
+1458241510.62969990	+18.27246094	-5.39648438	-2.20605469	+14.72167969	-14.32617188	-58.62304688	+7952	+17.70117188	-5.00537109	-1.25244141	-78.15673828	-6.59179688	+53.63525391	+8768	+15.51269531	-6.56542969	-3.42333984	+21.51123047	-7.75634766	-33.04687500	+4664
+1458241510.63800000	+18.35156250	-5.57226563	-2.27197266	+14.50195313	-14.67773438	-59.47998047	+7908	+17.78466797	-5.17236328	-1.30517578	-79.10156250	-6.94335938	+53.96484375	+8792	+15.54345703	-6.77636719	-3.56396484	+20.63232422	-7.27294922	-33.61816406	+4676
+1458241510.64220000	+18.39550781	-5.65576172	-2.28515625	+14.45800781	-14.94140625	-60.00732422	+7892	+17.84179688	-5.24707031	-1.32275391	-79.51904297	-7.18505859	+54.16259766	+8800	+15.55664063	-6.89941406	-3.64306641	+20.14892578	-7.00927734	-33.90380859	+4680
+1458241510.64630010	+18.43505859	-5.74365234	-2.30273438	+14.41406250	-15.16113281	-60.49072266	+7880	+17.89892578	-5.31738281	-1.34033203	-79.89257813	-7.38281250	+54.33837891	+8812	+15.56982422	-7.02246094	-3.73095703	+19.64355469	-6.67968750	-34.16748047	+4684
+1458241510.65050010	+18.47900391	-5.82714844	-2.31591797	+14.37011719	-15.38085938	-60.99609375	+7872	+17.95605469	-5.39648438	-1.36230469	-80.31005859	-7.58056641	+54.47021484	+8820	+15.57861328	-7.14990234	-3.81884766	+19.11621094	-6.32812500	-34.43115234	+4692
+1458241510.65459990	+18.51416016	-5.91064453	-2.32910156	+14.32617188	-15.62255859	-61.50146484	+7872	+18.00878906	-5.47558594	-1.38427734	-80.72753906	-7.82226563	+54.62402344	+8828	+15.58300781	-7.28173828	-3.91552734	+18.58886719	-5.95458984	-34.67285156	+4696
+1458241510.65879990	+18.54492188	-5.99414063	-2.34667969	+14.28222656	-15.79833984	-61.98486328	+7880	+18.05712891	-5.55468750	-1.39746094	-81.16699219	-8.10791016	+54.82177734	+8836	+15.58300781	-7.41357422	-4.02099609	+18.06152344	-5.55908203	-34.93652344	+4704
+1458241510.66710000	+18.61962891	-6.16552734	-2.36865234	+14.23828125	-16.36962891	-62.95166016	+7904	+18.16699219	-5.72167969	-1.41503906	-82.04589844	-8.63525391	+55.34912109	+8852	+15.58740234	-7.66406250	-4.19677734	+17.09472656	-4.94384766	-35.55175781	+4712
+1458241510.67129990	+18.66796875	-6.24462891	-2.38183594	+14.23828125	-16.61132813	-63.39111328	+7920	+18.22851563	-5.80078125	-1.42382813	-82.41943359	-8.89892578	+55.63476563	+8852	+15.60058594	-7.78710938	-4.27587891	+16.65527344	-4.72412109	-35.88134766	+4712
+1458241510.67549990	+18.71191406	-6.33251953	-2.39501953	+14.23828125	-16.87500000	-63.83056641	+7936	+18.28564453	-5.88427734	-1.42822266	-82.83691406	-9.18457031	+55.89843750	+8856	+15.60937500	-7.89697266	-4.35058594	+16.25976563	-4.50439453	-36.21093750	+4712
+1458241510.67960000	+18.76025391	-6.42480469	-2.40380859	+14.21630859	-17.18261719	-64.27001953	+7956	+18.34716797	-5.96777344	-1.45019531	-83.23242188	-9.44824219	+56.09619141	+8860	+15.62255859	-8.01562500	-4.41210938	+15.84228516	-4.37255859	-36.60644531	+4712
+1458241510.68380000	+18.80859375	-6.51708984	-2.45214844	+14.12841797	-17.27050781	-64.51171875	+7980	+18.40429688	-6.05126953	-1.48535156	-83.58398438	-9.66796875	+56.20605469	+8864	+15.64892578	-8.11230469	-4.47363281	+15.55664063	-4.26269531	-36.89208984	+4708
+1458241510.69210000	+18.89648438	-6.74560547	-2.54443359	+13.77685547	-17.55615234	-64.92919922	+8024	+18.48339844	-6.27539063	-1.57763672	-84.61669922	-10.04150391	+56.38183594	+8876	+15.70166016	-8.27050781	-4.56591797	+15.11718750	-4.26269531	-37.55126953	+4688
+1458241510.69630000	+18.94042969	-6.85986328	-2.61474609	+13.57910156	-17.60009766	-65.06103516	+8040	+18.51855469	-6.38964844	-1.63476563	-85.12207031	-10.21728516	+56.44775391	+8884	+15.74121094	-8.34082031	-4.59228516	+14.96337891	-4.37255859	-37.90283203	+4672
+1458241510.70460010	+19.04150391	-7.09277344	-2.74658203	+13.22753906	-17.86376953	-65.32470703	+8048	+18.59326172	-6.62255859	-1.74902344	-86.08886719	-10.61279297	+56.60156250	+8892	+15.82910156	-8.45507813	-4.60986328	+14.72167969	-4.83398438	-38.67187500	+4632
+1458241510.70880010	+19.10302734	-7.21582031	-2.82128906	+13.02978516	-17.95166016	-65.39062500	+8044	+18.63720703	-6.73242188	-1.81494141	-86.52832031	-10.76660156	+56.62353516	+8892	+15.89062500	-8.50341797	-4.60986328	+14.67773438	-5.14160156	-39.02343750	+4612
+1458241510.71300010	+19.15576172	-7.34765625	-2.90039063	+12.78808594	-17.99560547	-65.45654297	+8028	+18.67236328	-6.85546875	-1.88525391	-87.01171875	-10.94238281	+56.57958984	+8892	+15.95214844	-8.55615234	-4.60546875	+14.61181641	-5.44921875	-39.37500000	+4592
+1458241510.72129990	+19.24804688	-7.61572266	-3.07617188	+12.28271484	-17.99560547	-65.61035156	+7988	+18.71630859	-7.11035156	-2.05664063	-88.00048828	-11.27197266	+56.33789063	+8900	+16.06201172	-8.65722656	-4.61425781	+14.52392578	-5.93261719	-40.07812500	+4544
+1458241510.72540000	+19.29199219	-7.74316406	-3.17285156	+12.04101563	-17.97363281	-65.65429688	+7956	+18.73828125	-7.23779297	-2.15332031	-88.48388672	-11.42578125	+56.18408203	+8900	+16.11474609	-8.70996094	-4.61865234	+14.43603516	-6.19628906	-40.40771484	+4520
+1458241510.73379990	+19.37548828	-7.99804688	-3.30468750	+11.64550781	-18.21533203	-65.98388672	+7864	+18.79541016	-7.49707031	-2.28515625	-89.47265625	-11.84326172	+56.16210938	+8888	+16.21582031	-8.82421875	-4.62304688	+14.21630859	-6.72363281	-41.11083984	+4480
+1458241510.73790000	+19.42822266	-8.10791016	-3.37500000	+11.55761719	-18.25927734	-66.22558594	+7808	+18.83496094	-7.60253906	-2.35107422	-89.82421875	-12.08496094	+56.11816406	+8876	+16.25976563	-8.91210938	-4.63183594	+14.01855469	-6.92138672	-41.52832031	+4464
+1458241510.74210000	+19.47216797	-8.21337891	-3.42773438	+11.51367188	-18.34716797	-66.51123047	+7752	+18.87451172	-7.70361328	-2.39501953	-90.15380859	-12.39257813	+56.20605469	+8856	+16.29931641	-8.99121094	-4.65820313	+13.84277344	-7.00927734	-41.87988281	+4448
+1458241510.75040010	+19.56884766	-8.42431641	-3.52880859	+11.44775391	-18.50097656	-67.23632813	+7640	+18.96679688	-7.90576172	-2.49169922	-90.83496094	-12.94189453	+56.18408203	+8812	+16.36083984	-9.21533203	-4.73730469	+13.20556641	-6.98730469	-42.64892578	+4420
+1458241510.75460000	+19.59082031	-8.51660156	-3.56396484	+11.49169922	-18.56689453	-67.67578125	+7588	+19.01074219	-8.00683594	-2.52246094	-91.16455078	-13.27148438	+56.29394531	+8788	+16.36523438	-9.32958984	-4.81201172	+12.87597656	-6.76757813	-42.95654297	+4412
+1458241510.75880000	+19.62158203	-8.60888672	-3.58154297	+11.53564453	-18.69873047	-68.20312500	+7536	+19.05908203	-8.10351563	-2.55322266	-91.51611328	-13.57910156	+56.35986328	+8760	+16.36083984	-9.45263672	-4.89111328	+12.48046875	-6.54785156	-43.33007813	+4404
+1458241510.76710010	+19.68310547	-8.74511719	-3.60791016	+11.82128906	-18.98437500	-69.27978516	+7448	+19.18652344	-8.24853516	-2.58398438	-91.93359375	-14.26025391	+56.68945313	+8688	+16.34326172	-9.72949219	-5.05371094	+11.57958984	-5.97656250	-44.09912109	+4384
+1458241510.77130010	+19.72265625	-8.80664063	-3.60351563	+11.99707031	-19.20410156	-69.89501953	+7412	+19.26123047	-8.31005859	-2.57519531	-92.10937500	-14.63378906	+56.97509766	+8648	+16.33007813	-9.86572266	-5.14160156	+11.16210938	-5.69091797	-44.49462891	+4372
+1458241510.77959990	+19.79296875	-8.92529297	-3.59912109	+12.45849609	-19.48974609	-71.21337891	+7364	+19.38427734	-8.43310547	-2.57519531	-92.50488281	-15.44677734	+57.39257813	+8564	+16.29052734	-10.16455078	-5.33056641	+10.26123047	-4.92187500	-45.30761719	+4364
+1458241510.78790000	+19.85449219	-9.05273438	-3.62988281	+12.76611328	-19.55566406	-72.31201172	+7340	+19.49853516	-8.57812500	-2.61914063	-92.94433594	-16.12792969	+57.59033203	+8484	+16.25097656	-10.42382813	-5.53271484	+9.53613281	-4.13085938	-46.01074219	+4356
+1458241510.79210000	+19.87646484	-9.11865234	-3.63427734	+12.87597656	-19.68750000	-72.86132813	+7332	+19.54687500	-8.64843750	-2.64550781	-93.18603516	-16.43554688	+57.67822266	+8444	+16.22460938	-10.55126953	-5.61621094	+9.16259766	-3.82324219	-46.38427734	+4356
+1458241510.80040000	+19.91601563	-9.25048828	-3.65625000	+13.02978516	-19.90722656	-73.82812500	+7328	+19.63476563	-8.78906250	-2.69824219	-93.64746094	-17.09472656	+57.89794922	+8364	+16.19824219	-10.74462891	-5.78320313	+8.65722656	-3.29589844	-46.97753906	+4348
+1458241510.80870010	+20.00390625	-9.42626953	-3.74414063	+12.98583984	-19.92919922	-74.53125000	+7324	+19.70947266	-8.93847656	-2.80810547	-94.08691406	-17.68798828	+57.87597656	+8292	+16.22900391	-10.91601563	-5.84912109	+8.30566406	-3.29589844	-47.70263672	+4316
+1458241510.81290010	+20.03466797	-9.54492188	-3.81445313	+12.78808594	-19.84130859	-74.79492188	+7320	+19.72705078	-9.04833984	-2.86962891	-94.46044922	-17.97363281	+57.81005859	+8260	+16.25537109	-10.97753906	-5.87988281	+8.23974609	-3.33984375	-48.01025391	+4296
+1458241510.82119990	+20.08740234	-9.79101563	-3.97265625	+12.28271484	-19.57763672	-75.12451172	+7296	+19.73583984	-9.26806641	-3.05419922	-95.18554688	-18.41308594	+57.39257813	+8212	+16.33007813	-11.08740234	-5.89306641	+8.12988281	-3.66943359	-48.58154297	+4248
+1458241510.82540010	+20.10937500	-9.92724609	-4.06054688	+11.93115234	-19.46777344	-75.21240234	+7272	+19.74023438	-9.38671875	-3.15966797	-95.55908203	-18.58886719	+57.12890625	+8188	+16.37841797	-11.11376953	-5.89746094	+8.15185547	-3.93310547	-48.80126953	+4216
+1458241510.82960010	+20.13134766	-10.06347656	-4.14843750	+11.57958984	-19.40185547	-75.30029297	+7240	+19.74023438	-9.50976563	-3.25195313	-95.93261719	-18.78662109	+56.93115234	+8160	+16.42675781	-11.14453125	-5.87548828	+8.15185547	-4.28466797	-49.06494141	+4184
+1458241510.83369990	+20.15771484	-10.20410156	-4.24511719	+11.18408203	-19.29199219	-75.32226563	+7196	+19.74023438	-9.61523438	-3.33544922	-96.24023438	-19.00634766	+56.79931641	+8128	+16.48828125	-11.16650391	-5.85351563	+8.17382813	-4.65820313	-49.32861328	+4152
+1458241510.84209990	+20.21044922	-10.49853516	-4.45166016	+10.45898438	-18.96240234	-75.47607422	+7092	+19.73583984	-9.85693359	-3.49804688	-96.98730469	-19.48974609	+56.51367188	+8068	+16.60253906	-11.22802734	-5.80957031	+8.23974609	-5.33935547	-49.85595703	+4080
+1458241510.84620000	+20.25000000	-10.63916016	-4.54833984	+10.15136719	-18.80859375	-75.54199219	+7024	+19.74023438	-9.97998047	-3.59033203	-97.36083984	-19.68750000	+56.27197266	+8036	+16.65966797	-11.25878906	-5.78759766	+8.28369141	-5.69091797	-50.09765625	+4048
+1458241510.85040000	+20.28515625	-10.77539063	-4.65820313	+9.84375000	-18.58886719	-75.62988281	+6948	+19.74462891	-10.10302734	-3.69140625	-97.71240234	-19.88525391	+56.03027344	+8000	+16.71679688	-11.30712891	-5.76562500	+8.26171875	-5.99853516	-50.36132813	+4016
+1458241510.85460000	+20.28515625	-10.89843750	-4.74169922	+9.53613281	-18.39111328	-75.71777344	+6864	+19.73583984	-10.22167969	-3.75292969	-98.10791016	-20.12695313	+55.92041016	+7964	+16.75634766	-11.34228516	-5.77880859	+8.26171875	-6.15234375	-50.51513672	+3976
+1458241510.85870000	+20.29394531	-11.00830078	-4.81201172	+9.31640625	-18.30322266	-75.87158203	+6780	+19.74023438	-10.32714844	-3.81005859	-98.41552734	-20.34667969	+55.85449219	+7920	+16.78271484	-11.39062500	-5.80078125	+8.15185547	-6.24023438	-50.73486328	+3940
+1458241510.86710000	+20.33789063	-11.16650391	-4.93945313	+9.18457031	-18.03955078	-76.24511719	+6604	+19.77978516	-10.49853516	-3.89794922	-98.94287109	-20.83007813	+55.87646484	+7824	+16.80908203	-11.52685547	-5.87548828	+7.88818359	-6.19628906	-51.13037109	+3884
+1458241510.87120010	+20.37744141	-11.22802734	-4.96142578	+9.29443359	-18.08349609	-76.59667969	+6512	+19.81933594	-10.58203125	-3.91552734	-99.16259766	-21.09375000	+56.00830078	+7768	+16.80468750	-11.60156250	-5.92382813	+7.66845703	-6.08642578	-51.41601563	+3856
+1458241510.87540010	+20.41259766	-11.28076172	-4.98779297	+9.40429688	-18.03955078	-76.97021484	+6428	+19.86328125	-10.64355469	-3.93310547	-99.33837891	-21.37939453	+56.14013672	+7708	+16.79150391	-11.72021484	-5.98095703	+7.40478516	-5.86669922	-51.72363281	+3840
+1458241510.88369990	+20.44335938	-11.35986328	-4.97900391	+9.73388672	-18.01757813	-77.87109375	+6280	+19.93798828	-10.76220703	-3.94189453	-99.71191406	-21.86279297	+56.46972656	+7588	+16.73437500	-11.93994141	-6.16113281	+6.85546875	-5.07568359	-52.22900391	+3812
+1458241510.88790010	+20.47412109	-11.36865234	-4.97460938	+10.01953125	-18.01757813	-78.31054688	+6220	+19.98632813	-10.80615234	-3.95507813	-99.82177734	-22.08251953	+56.60156250	+7524	+16.70361328	-12.05859375	-6.25781250	+6.54785156	-4.65820313	-52.49267578	+3800
+1458241510.89200000	+20.48730469	-11.36425781	-4.97021484	+10.30517578	-17.99560547	-78.70605469	+6168	+20.03466797	-10.84570313	-3.95507813	-99.93164063	-22.32421875	+56.75537109	+7464	+16.65087891	-12.16406250	-6.36767578	+6.26220703	-4.15283203	-52.66845703	+3788
+1458241510.89619990	+20.50927734	-11.35546875	-4.95703125	+10.63476563	-18.01757813	-79.16748047	+6132	+20.08740234	-10.88085938	-3.95068359	-100.01953125	-22.58789063	+56.95312500	+7400	+16.59814453	-12.26953125	-6.47753906	+5.95458984	-3.64746094	-52.91015625	+3784
+1458241510.90450000	+20.54882813	-11.37744141	-4.90429688	+11.20605469	-18.19335938	-80.17822266	+6088	+20.19287109	-10.94677734	-3.94189453	-100.19531250	-23.04931641	+57.39257813	+7276	+16.49707031	-12.48925781	-6.67089844	+5.36132813	-2.70263672	-53.48144531	+3784
+1458241510.90870000	+20.57519531	-11.39941406	-4.88671875	+11.42578125	-18.23730469	-80.66162109	+6072	+20.25000000	-10.98193359	-3.95068359	-100.28320313	-23.24707031	+57.54638672	+7208	+16.47070313	-12.58593750	-6.75439453	+5.16357422	-2.32910156	-53.72314453	+3788
+1458241510.91290000	+20.59277344	-11.43017578	-4.86035156	+11.62353516	-18.30322266	-81.14501953	+6064	+20.28955078	-11.02587891	-3.96826172	-100.37109375	-23.46679688	+57.61230469	+7148	+16.43994141	-12.66943359	-6.83789063	+4.98779297	-1.97753906	-53.96484375	+3792
+1458241510.91700010	+20.61035156	-11.46533203	-4.86474609	+11.75537109	-18.28125000	-81.56250000	+6056	+20.32031250	-11.06542969	-4.00341797	-100.43701172	-23.68652344	+57.59033203	+7088	+16.41357422	-12.76611328	-6.89501953	+4.74609375	-1.71386719	-54.27246094	+3796
+1458241510.92120000	+20.61474609	-11.51367188	-4.91308594	+11.75537109	-18.08349609	-81.80419922	+6060	+20.33789063	-11.10498047	-4.05175781	-100.50292969	-23.86230469	+57.45849609	+7036	+16.41357422	-12.83642578	-6.96093750	+4.65820313	-1.47216797	-54.42626953	+3800
+1458241510.92950010	+20.62792969	-11.65869141	-5.00537109	+11.55761719	-17.90771484	-82.19970703	+6052	+20.36865234	-11.23681641	-4.16601563	-100.81054688	-24.16992188	+57.26074219	+6940	+16.43994141	-12.91992188	-7.00927734	+4.52636719	-1.51611328	-54.84375000	+3784
+1458241510.93370010	+20.63671875	-11.75097656	-5.08447266	+11.33789063	-17.73193359	-82.33154297	+6048	+20.37744141	-11.30712891	-4.22753906	-100.96435547	-24.32373047	+57.12890625	+6892	+16.47949219	-12.95068359	-7.00927734	+4.54833984	-1.69189453	-55.01953125	+3768
+1458241510.94199990	+20.62792969	-12.02343750	-5.23388672	+10.63476563	-17.44628906	-82.63916016	+6016	+20.35546875	-11.48291016	-4.38574219	-101.40380859	-24.69726563	+56.73339844	+6812	+16.57177734	-13.01220703	-6.95214844	+4.52636719	-2.30712891	-55.52490234	+3736
+1458241510.94619990	+20.63671875	-12.17285156	-5.32617188	+10.23925781	-17.24853516	-82.70507813	+5988	+20.33789063	-11.57519531	-4.48681641	-101.60156250	-24.82910156	+56.40380859	+6776	+16.64648438	-13.03417969	-6.91259766	+4.59228516	-2.72460938	-55.72265625	+3716
+1458241510.95040010	+20.64550781	-12.31347656	-5.42285156	+9.86572266	-17.05078125	-82.77099609	+5944	+20.31591797	-11.67626953	-4.58789063	-101.82128906	-24.96093750	+56.09619141	+6744	+16.72119141	-13.04736328	-6.86865234	+4.68017578	-3.16406250	-55.92041016	+3688
+1458241510.95869990	+20.62353516	-12.58593750	-5.64697266	+9.03076172	-16.56738281	-82.77099609	+5840	+20.26757813	-11.86083984	-4.77246094	-102.26074219	-25.29052734	+55.54687500	+6676	+16.84863281	-13.06494141	-6.79394531	+4.81201172	-3.95507813	-56.22802734	+3612
+1458241510.96280000	+20.60156250	-12.73095703	-5.76123047	+8.59130859	-16.32568359	-82.79296875	+5776	+20.25000000	-11.95751953	-4.85595703	-102.50244141	-25.44433594	+55.34912109	+6640	+16.91015625	-13.07812500	-6.75439453	+4.83398438	-4.39453125	-56.38183594	+3572
+1458241510.96700000	+20.58837891	-12.88476563	-5.84472656	+8.12988281	-16.17187500	-82.88085938	+5700	+20.23242188	-12.05859375	-4.92187500	-102.81005859	-25.59814453	+55.23925781	+6600	+16.97167969	-13.08251953	-6.71923828	+4.89990234	-4.79003906	-56.55761719	+3528
+1458241510.97120000	+20.59277344	-13.01660156	-5.89306641	+7.84423828	-16.17187500	-83.10058594	+5608	+20.22363281	-12.14648438	-4.97900391	-103.05175781	-25.75195313	+55.17333984	+6556	+17.02001953	-13.10888672	-6.67529297	+4.89990234	-5.18554688	-56.82128906	+3484
+1458241510.97530010	+20.60595703	-13.12646484	-5.96337891	+7.64648438	-16.01806641	-83.29833984	+5516	+20.21484375	-12.22558594	-5.04492188	-103.27148438	-25.92773438	+55.04150391	+6512	+17.05957031	-13.15722656	-6.64892578	+4.85595703	-5.42724609	-57.08496094	+3440
+1458241510.98370000	+20.60595703	-13.29785156	-6.03369141	+7.40478516	-15.84228516	-83.82568359	+5328	+20.21044922	-12.38378906	-5.13281250	-103.68896484	-26.36718750	+54.93164063	+6424	+17.08593750	-13.24951172	-6.67968750	+4.68017578	-5.49316406	-57.50244141	+3352
+1458241510.98779990	+20.62353516	-13.35058594	-6.06445313	+7.40478516	-15.75439453	-84.11132813	+5236	+20.22802734	-12.44091797	-5.17236328	-103.82080078	-26.54296875	+54.93164063	+6372	+17.09472656	-13.33300781	-6.70605469	+4.50439453	-5.47119141	-57.76611328	+3312
+1458241510.99200010	+20.62353516	-13.38574219	-6.09082031	+7.42675781	-15.66650391	-84.37500000	+5148	+20.25000000	-12.48925781	-5.18115234	-103.99658203	-26.74072266	+55.06347656	+6316	+17.07275391	-13.38574219	-6.78076172	+4.39453125	-5.18554688	-57.89794922	+3280
+1458241510.99620010	+20.62792969	-13.40771484	-6.09082031	+7.51464844	-15.64453125	-84.70458984	+5068	+20.27636719	-12.52880859	-5.16796875	-104.12841797	-26.93847656	+55.26123047	+6260	+17.02441406	-13.46044922	-6.84667969	+4.15283203	-4.87792969	-58.20556641	+3252
+1458241511.00449990	+20.65869141	-13.42529297	-6.07763672	+7.88818359	-15.57861328	-85.53955078	+4936	+20.35107422	-12.59472656	-5.14160156	-104.34814453	-27.42187500	+55.70068359	+6152	+16.91894531	-13.65820313	-7.01367188	+3.71337891	-4.04296875	-58.82080078	+3212
+1458241511.00869990	+20.68945313	-13.42529297	-6.04248047	+8.17382813	-15.60058594	-86.04492188	+4892	+20.39501953	-12.62988281	-5.12841797	-104.45800781	-27.64160156	+55.87646484	+6096	+16.85742188	-13.76806641	-7.10156250	+3.42773438	-3.55957031	-59.19433594	+3196
+1458241511.01700000	+20.75976563	-13.36376953	-5.98095703	+8.94287109	-15.60058594	-87.05566406	+4844	+20.49169922	-12.67822266	-5.11083984	-104.56787109	-28.12500000	+56.20605469	+5980	+16.72119141	-13.98779297	-7.31250000	+2.87841797	-2.35107422	-59.85351563	+3184
+1458241511.02119990	+20.78173828	-13.33300781	-5.97216797	+9.25048828	-15.51269531	-87.49511719	+4836	+20.53564453	-12.69580078	-5.10205078	-104.58984375	-28.36669922	+56.35986328	+5924	+16.64648438	-14.08886719	-7.43115234	+2.63671875	-1.69189453	-60.13916016	+3188
+1458241511.02530000	+20.79492188	-13.31542969	-5.95898438	+9.51416016	-15.44677734	-87.93457031	+4832	+20.58398438	-12.72216797	-5.09326172	-104.63378906	-28.63037109	+56.53564453	+5864	+16.58056641	-14.16796875	-7.54101563	+2.46093750	-1.14257813	-60.42480469	+3196
+1458241511.02950000	+20.82128906	-13.31103516	-5.94580078	+9.77783203	-15.42480469	-88.41796875	+4836	+20.62353516	-12.74414063	-5.09765625	-104.67773438	-28.87207031	+56.66748047	+5804	+16.52783203	-14.25585938	-7.62890625	+2.26318359	-0.70312500	-60.75439453	+3208
+1458241511.03780010	+20.86962891	-13.31982422	-5.91943359	+10.30517578	-15.35888672	-89.45068359	+4852	+20.68945313	-12.81884766	-5.11962891	-104.83154297	-29.37744141	+56.86523438	+5688	+16.43994141	-14.39208984	-7.78710938	+2.06542969	+0.06591797	-61.43554688	+3236
+1458241511.04200010	+20.90478516	-13.34179688	-5.92382813	+10.54687500	-15.31494141	-89.95605469	+4864	+20.71582031	-12.86279297	-5.16796875	-104.85351563	-29.66308594	+56.82128906	+5636	+16.43554688	-14.48437500	-7.81347656	+1.93359375	+0.19775391	-61.96289063	+3244
+1458241511.04609990	+20.93115234	-13.39013672	-5.96337891	+10.63476563	-15.11718750	-90.41748047	+4880	+20.73339844	-12.91992188	-5.22949219	-104.89746094	-29.94873047	+56.73339844	+5588	+16.45312500	-14.55468750	-7.85302734	+1.91162109	+0.30761719	-62.29248047	+3248
+1458241511.05029990	+20.94433594	-13.47802734	-5.99853516	+10.59082031	-15.00732422	-90.85693359	+4892	+20.73779297	-12.99023438	-5.29101563	-105.02929688	-30.27832031	+56.64550781	+5544	+16.48388672	-14.58984375	-7.87939453	+1.91162109	+0.24169922	-62.60009766	+3240
+1458241511.05450010	+20.94873047	-13.57470703	-6.06884766	+10.48095703	-14.80957031	-91.23046875	+4904	+20.72460938	-13.06054688	-5.37451172	-105.11718750	-30.56396484	+56.44775391	+5500	+16.51904297	-14.63818359	-7.87939453	+1.88964844	+0.08789063	-62.97363281	+3228
+1458241511.06279990	+20.93554688	-13.81640625	-6.24902344	+10.08544922	-14.34814453	-91.93359375	+4908	+20.66308594	-13.22753906	-5.55908203	-105.38085938	-31.22314453	+56.00830078	+5432	+16.63769531	-14.66015625	-7.85742188	+2.15332031	-0.50537109	-63.61083984	+3196
+1458241511.06699990	+20.94433594	-13.95263672	-6.34130859	+9.88769531	-14.17236328	-92.28515625	+4888	+20.62792969	-13.31982422	-5.66894531	-105.53466797	-31.50878906	+55.72265625	+5404	+16.72558594	-14.68652344	-7.80908203	+2.26318359	-1.05468750	-64.02832031	+3172
+1458241511.07110000	+20.94873047	-14.11523438	-6.43798828	+9.64599609	-13.99658203	-92.74658203	+4860	+20.58837891	-13.42089844	-5.78320313	-105.71044922	-31.86035156	+55.48095703	+5380	+16.81787109	-14.71728516	-7.76074219	+2.35107422	-1.62597656	-64.46777344	+3136
+1458241511.07530000	+20.94433594	-14.27343750	-6.53906250	+9.38232422	-13.75488281	-93.18603516	+4816	+20.54443359	-13.51318359	-5.89306641	-105.88623047	-32.23388672	+55.23925781	+5356	+16.90136719	-14.75244141	-7.71679688	+2.39501953	-2.10937500	-64.90722656	+3092
+1458241511.07950000	+20.92675781	-14.42285156	-6.66210938	+9.09667969	-13.44726563	-93.58154297	+4768	+20.49609375	-13.60546875	-5.99853516	-106.04003906	-32.65136719	+54.99755859	+5336	+16.97607422	-14.77880859	-7.68603516	+2.48291016	-2.54882813	-65.30273438	+3048
+1458241511.08780000	+20.88720703	-14.72167969	-6.95214844	+8.52539063	-12.72216797	-94.30664063	+4644	+20.40380859	-13.78125000	-6.21826172	-106.28173828	-33.46435547	+54.42626953	+5304	+17.11669922	-14.84472656	-7.63330078	+2.57080078	-3.38378906	-66.13769531	+2964
+1458241511.09200000	+20.86083984	-14.84472656	-7.04003906	+8.30566406	-12.48046875	-94.72412109	+4564	+20.35986328	-13.86035156	-6.30615234	-106.41357422	-33.83789063	+54.25048828	+5288	+17.16503906	-14.85791016	-7.63769531	+2.65869141	-3.66943359	-66.42333984	+2920
+1458241511.10030010	+20.85644531	-15.01611328	-7.17187500	+8.26171875	-12.10693359	-95.80078125	+4388	+20.30273438	-13.98779297	-6.46875000	-106.67724609	-34.60693359	+54.00878906	+5256	+17.21777344	-14.96777344	-7.62451172	+2.54882813	-4.13085938	-67.47802734	+2840
+1458241511.10450010	+20.85644531	-15.07324219	-7.23339844	+8.30566406	-11.86523438	-96.35009766	+4300	+20.30273438	-14.04492188	-6.52148438	-106.78710938	-35.06835938	+54.00878906	+5232	+17.22656250	-15.01611328	-7.66845703	+2.57080078	-4.10888672	-67.96142578	+2800
+1458241511.10859990	+20.86083984	-15.13037109	-7.28613281	+8.37158203	-11.66748047	-96.96533203	+4212	+20.31591797	-14.09326172	-6.56542969	-106.85302734	-35.52978516	+54.09667969	+5208	+17.20898438	-15.10400391	-7.70361328	+2.41699219	-4.02099609	-68.62060547	+2768
+1458241511.11279990	+20.86523438	-15.15673828	-7.35644531	+8.50341797	-11.29394531	-97.53662109	+4132	+20.34228516	-14.11523438	-6.61376953	-106.83105469	-35.99121094	+54.14062500	+5176	+17.19580078	-15.21826172	-7.76953125	+2.26318359	-3.73535156	-69.27978516	+2744
+1458241511.12109990	+20.86523438	-15.16992188	-7.35205078	+8.87695313	-10.89843750	-98.89892578	+3984	+20.40380859	-14.15917969	-6.64892578	-106.87500000	-36.91406250	+54.40429688	+5120	+17.07714844	-15.38525391	-7.94531250	+2.04345703	-2.74658203	-70.42236328	+2700
+1458241511.12529990	+20.89160156	-15.13037109	-7.33886719	+9.22851563	-10.76660156	-99.58007813	+3928	+20.45214844	-14.17236328	-6.66650391	-106.87500000	-37.35351563	+54.55810547	+5088	+17.01123047	-15.46435547	-8.03320313	+1.93359375	-2.19726563	-70.99365234	+2680
+1458241511.12940000	+20.92236328	-15.09082031	-7.30810547	+9.60205078	-10.70068359	-100.30517578	+3888	+20.51367188	-14.18115234	-6.67968750	-106.89697266	-37.77099609	+54.75585938	+5060	+16.94531250	-15.53466797	-8.14306641	+1.88964844	-1.58203125	-71.56494141	+2660
+1458241511.13780000	+20.98828125	-15.02490234	-7.20703125	+10.37109375	-10.59082031	-101.95312500	+3848	+20.64550781	-14.18994141	-6.67089844	-106.98486328	-38.75976563	+55.41503906	+5004	+16.79150391	-15.68847656	-8.34082031	+1.75781250	-0.32958984	-72.92724609	+2668
+1458241511.14610000	+21.06738281	-14.99414063	-7.18066406	+11.07421875	-10.23925781	-103.60107422	+3840	+20.76855469	-14.20312500	-6.66650391	-107.11669922	-39.83642578	+56.03027344	+4940	+16.66845703	-15.85986328	-8.51220703	+1.64794922	+0.83496094	-74.31152344	+2724
+1458241511.15030000	+21.09814453	-14.99853516	-7.18066406	+11.33789063	-10.08544922	-104.34814453	+3844	+20.82568359	-14.22070313	-6.67529297	-107.18261719	-40.36376953	+56.29394531	+4908	+16.61572266	-15.91259766	-8.60009766	+1.62597656	+1.36230469	-74.88281250	+2760
+1458241511.15440010	+21.13330078	-14.99853516	-7.17187500	+11.62353516	-9.95361328	-105.09521484	+3856	+20.87402344	-14.23828125	-6.71044922	-107.20458984	-40.86914063	+56.42578125	+4872	+16.56738281	-15.97851563	-8.67041016	+1.58203125	+1.77978516	-75.52001953	+2804
+1458241511.15860010	+21.15527344	-15.00732422	-7.17187500	+11.82128906	-9.77783203	-105.84228516	+3872	+20.90917969	-14.26464844	-6.75000000	-107.27050781	-41.39648438	+56.55761719	+4844	+16.54101563	-16.00927734	-8.75390625	+1.64794922	+2.19726563	-75.98144531	+2848
+1458241511.16689990	+21.22119141	-15.11718750	-7.21142578	+12.12890625	-9.58007813	-107.33642578	+3912	+20.92236328	-14.37011719	-6.84667969	-107.68798828	-42.47314453	+56.84326172	+4792	+16.55419922	-16.08398438	-8.78027344	+1.73583984	+2.10937500	-77.27783203	+2920
+1458241511.17109990	+21.22558594	-15.21386719	-7.30810547	+12.08496094	-9.25048828	-107.97363281	+3932	+20.91357422	-14.43603516	-6.90820313	-107.95166016	-43.08837891	+56.99707031	+4772	+16.61132813	-16.13671875	-8.78906250	+1.80175781	+1.91162109	-77.87109375	+2940
+1458241511.17529990	+21.21240234	-15.34130859	-7.40039063	+11.97509766	-8.89892578	-108.63281250	+3944	+20.89160156	-14.51513672	-6.97851563	-108.19335938	-43.74755859	+57.06298828	+4756	+16.66406250	-16.17626953	-8.78027344	+1.86767578	+1.60400391	-78.50830078	+2948
+1458241511.18359990	+21.19921875	-15.61376953	-7.68164063	+11.68945313	-7.97607422	-109.77539063	+3940	+20.80371094	-14.68652344	-7.23339844	-108.41308594	-45.04394531	+56.62353516	+4748	+16.82226563	-16.30371094	-8.70556641	+1.86767578	+0.63720703	-79.76074219	+2936
+1458241511.18770000	+21.18164063	-15.78076172	-7.83544922	+11.46972656	-7.53662109	-110.28076172	+3924	+20.73339844	-14.79638672	-7.36962891	-108.56689453	-45.65917969	+56.31591797	+4748	+16.91455078	-16.34765625	-8.67041016	+1.86767578	+0.04394531	-80.28808594	+2904
+1458241511.19190000	+21.14208984	-15.93017578	-7.98486328	+11.25000000	-7.07519531	-110.76416016	+3896	+20.65429688	-14.90185547	-7.51904297	-108.67675781	-46.27441406	+55.94238281	+4752	+17.00244141	-16.38720703	-8.64843750	+1.86767578	-0.50537109	-80.79345703	+2852
+1458241511.19610000	+21.08496094	-16.08837891	-8.12109375	+10.98632813	-6.63574219	-111.35742188	+3864	+20.57519531	-15.00732422	-7.65966797	-108.85253906	-46.95556641	+55.70068359	+4756	+17.08154297	-16.43554688	-8.61767578	+1.86767578	-1.09863281	-81.36474609	+2800
+1458241511.20020010	+21.03662109	-16.22900391	-8.25732422	+10.81054688	-6.17431641	-111.97265625	+3824	+20.50048828	-15.09960938	-7.79150391	-108.98437500	-47.63671875	+55.45898438	+4756	+17.15625000	-16.49707031	-8.59130859	+1.82373047	-1.64794922	-81.95800781	+2744
+1458241511.20860000	+20.98828125	-16.49707031	-8.52099609	+10.61279297	-5.29541016	-113.22509766	+3740	+20.39062500	-15.28857422	-8.04638672	-109.18212891	-49.02099609	+55.06347656	+4756	+17.30566406	-16.66845703	-8.49902344	+1.60400391	-2.85644531	-83.34228516	+2644
+1458241511.21269990	+20.96630859	-16.59814453	-8.68798828	+10.61279297	-4.65820313	-113.75244141	+3696	+20.33789063	-15.35888672	-8.19140625	-109.09423828	-49.72412109	+54.71191406	+4756	+17.37597656	-16.76953125	-8.49902344	+1.49414063	-3.16406250	-83.97949219	+2604
+1458241511.21690010	+20.92675781	-16.69482422	-8.78906250	+10.54687500	-4.15283203	-114.34570313	+3652	+20.29833984	-15.42919922	-8.29687500	-109.09423828	-50.47119141	+54.53613281	+4748	+17.39794922	-16.82226563	-8.53417969	+1.42822266	-3.22998047	-84.46289063	+2556
+1458241511.22110010	+20.90478516	-16.76953125	-8.86376953	+10.54687500	-3.73535156	-114.98291016	+3600	+20.27197266	-15.49072266	-8.41113281	-109.00634766	-51.15234375	+54.31640625	+4736	+17.40234375	-16.89697266	-8.55615234	+1.31835938	-3.29589844	-85.16601563	+2516
+1458241511.22519990	+20.88281250	-16.80029297	-8.93408203	+10.63476563	-3.33984375	-115.64208984	+3544	+20.25878906	-15.52148438	-8.51660156	-108.89648438	-51.78955078	+54.18457031	+4720	+17.41552734	-16.98486328	-8.60009766	+1.23046875	-3.16406250	-85.84716797	+2480
+1458241511.23359990	+20.88720703	-16.82226563	-8.90332031	+10.96435547	-3.03222656	-117.24609375	+3420	+20.30273438	-15.61376953	-8.56933594	-109.40185547	-53.23974609	+54.88769531	+4664	+17.35839844	-17.11230469	-8.70996094	+1.18652344	-2.59277344	-87.31933594	+2424
+1458241511.23770000	+20.91357422	-16.76074219	-8.88574219	+11.35986328	-2.81250000	-118.03710938	+3372	+20.35546875	-15.62255859	-8.58691406	-109.57763672	-53.94287109	+55.34912109	+4636	+17.31884766	-17.19140625	-8.78027344	+1.18652344	-2.06542969	-88.15429688	+2408
+1458241511.24190000	+20.96630859	-16.70800781	-8.84619141	+11.77734375	-2.68066406	-118.89404297	+3328	+20.43457031	-15.64013672	-8.56933594	-109.92919922	-54.68994141	+56.07421875	+4608	+17.27050781	-17.24853516	-8.84179688	+1.27441406	-1.47216797	-88.98925781	+2396
+1458241511.25020000	+21.08056641	-16.58496094	-8.77587891	+12.59033203	-2.39501953	-120.45410156	+3260	+20.60156250	-15.65332031	-8.56054688	-110.50048828	-56.11816406	+57.34863281	+4540	+17.15625000	-17.36279297	-8.99121094	+1.36230469	-0.08789063	-90.65917969	+2392
+1458241511.25440000	+21.11572266	-16.52343750	-8.70996094	+12.89794922	-2.35107422	-121.26708984	+3248	+20.67187500	-15.65332031	-8.52978516	-110.91796875	-56.79931641	+58.11767578	+4504	+17.07714844	-17.38476563	-9.09228516	+1.45019531	+0.76904297	-91.36230469	+2408
+1458241511.26270010	+21.17724609	-16.41357422	-8.53417969	+13.46923828	-2.43896484	-123.06884766	+3272	+20.82128906	-15.67968750	-8.45947266	-112.08251953	-58.13964844	+59.94140625	+4436	+16.88378906	-17.40234375	-9.27246094	+1.60400391	+2.35107422	-92.76855469	+2468
+1458241511.27099990	+21.29589844	-16.30810547	-8.41552734	+14.17236328	-2.54882813	-124.80468750	+3332	+20.99707031	-15.72363281	-8.38916016	-113.62060547	-59.45800781	+62.16064453	+4352	+16.78710938	-17.45507813	-9.36035156	+1.82373047	+3.33984375	-94.37255859	+2560
+1458241511.27519990	+21.33544922	-16.30371094	-8.37597656	+14.41406250	-2.46093750	-125.61767578	+3360	+21.05859375	-15.75878906	-8.35400391	-114.41162109	-60.18310547	+63.23730469	+4308	+16.73876953	-17.46386719	-9.38671875	+1.91162109	+3.71337891	-95.14160156	+2620
+1458241511.27940010	+21.37939453	-16.29931641	-8.40234375	+14.67773438	-2.21923828	-126.32080078	+3388	+21.09375000	-15.77636719	-8.37158203	-114.98291016	-60.84228516	+63.96240234	+4256	+16.73437500	-17.50341797	-9.39550781	+1.97753906	+3.91113281	-96.04248047	+2684
+1458241511.28769990	+21.34863281	-16.48388672	-8.52978516	+14.34814453	-1.49414063	-127.66113281	+3448	+21.10693359	-15.87304688	-8.45507813	-115.97167969	-62.16064453	+64.99511719	+4172	+16.72998047	-17.58691406	-9.47021484	+1.95556641	+4.17480469	-97.20703125	+2800
+1458241511.29189990	+21.32226563	-16.59814453	-8.60449219	+14.15039063	-1.16455078	-128.32031250	+3468	+21.09375000	-15.93457031	-8.51660156	-116.41113281	-62.81982422	+65.36865234	+4136	+16.76513672	-17.65283203	-9.47021484	+1.86767578	+3.95507813	-97.95410156	+2844
+1458241511.30020000	+21.22558594	-16.88818359	-8.80224609	+13.57910156	-0.32958984	-129.52880859	+3488	+20.99707031	-16.11035156	-8.63964844	-117.50976563	-64.24804688	+66.09375000	+4084	+16.87500000	-17.76269531	-9.47021484	+1.77978516	+3.22998047	-99.14062500	+2872
+1458241511.30440000	+21.19042969	-17.04638672	-8.96484375	+13.38134766	+0.26367188	-130.10009766	+3488	+20.93554688	-16.19824219	-8.73632813	-117.97119141	-64.97314453	+66.31347656	+4068	+16.97607422	-17.87695313	-9.40869141	+1.66992188	+2.52685547	-99.97558594	+2864
+1458241511.30850010	+21.13769531	-17.23535156	-9.15820313	+13.09570313	+0.98876953	-130.60546875	+3476	+20.87402344	-16.29052734	-8.85058594	-118.25683594	-65.67626953	+66.33544922	+4056	+17.07714844	-18.00000000	-9.38232422	+1.49414063	+1.88964844	-100.65673828	+2836
+1458241511.31270000	+21.07617188	-17.41992188	-9.36035156	+12.78808594	+1.77978516	-131.11083984	+3452	+20.78613281	-16.39599609	-8.97802734	-118.30078125	-66.44531250	+66.02783203	+4052	+17.16503906	-18.11865234	-9.37353516	+1.31835938	+1.36230469	-101.27197266	+2800
+1458241511.32100010	+20.92675781	-17.79785156	-9.69433594	+12.06298828	+3.22998047	-132.12158203	+3392	+20.59716797	-16.62011719	-9.20214844	-118.47656250	-68.00537109	+65.41259766	+4056	+17.27929688	-18.32958984	-9.41308594	+0.83496094	+0.54931641	-102.28271484	+2708
+1458241511.32520010	+20.86962891	-17.95166016	-9.85693359	+11.82128906	+3.84521484	-132.60498047	+3356	+20.51367188	-16.71679688	-9.32080078	-118.47656250	-68.70849609	+65.08300781	+4060	+17.33203125	-18.44384766	-9.44384766	+0.59326172	+0.15380859	-102.74414063	+2656
+1458241511.33349990	+20.79931641	-18.21533203	-10.06787109	+11.49169922	+4.74609375	-133.72558594	+3268	+20.39941406	-16.91455078	-9.49658203	-119.04785156	-70.11474609	+65.12695313	+4056	+17.41113281	-18.64160156	-9.40429688	+0.13183594	-0.74707031	-103.93066406	+2548
+1458241511.34190010	+20.77294922	-18.37353516	-10.24365234	+11.46972656	+5.75683594	-134.84619141	+3180	+20.31591797	-17.08154297	-9.62402344	-119.99267578	-71.56494141	+65.74218750	+4048	+17.46386719	-18.79980469	-9.44824219	-0.04394531	-0.83496094	-105.09521484	+2464
+1458241511.34600000	+20.80371094	-18.42626953	-10.29199219	+11.53564453	+6.08642578	-135.39550781	+3136	+20.31152344	-17.15625000	-9.67675781	-120.45410156	-72.20214844	+66.09375000	+4036	+17.45947266	-18.86572266	-9.46142578	-0.13183594	-0.81298828	-105.77636719	+2428
+1458241511.35019990	+20.84326172	-18.42626953	-10.33593750	+11.71142578	+6.37207031	-135.94482422	+3092	+20.34667969	-17.20019531	-9.73388672	-120.84960938	-72.75146484	+66.53320313	+4016	+17.46386719	-18.92724609	-9.53613281	-0.10986328	-0.39550781	-106.32568359	+2400
+1458241511.35430000	+20.87402344	-18.43066406	-10.27441406	+11.71142578	+6.41601563	-136.62597656	+3052	+20.39941406	-17.23974609	-9.74267578	-121.77246094	-73.32275391	+67.56591797	+3992	+17.41113281	-18.92724609	-9.58007813	-0.10986328	+0.10986328	-106.74316406	+2360
+1458241511.36270000	+21.00585938	-18.33398438	-10.11181641	+12.08496094	+6.17431641	-137.81250000	+2996	+20.54882813	-17.26611328	-9.72509766	-124.05761719	-74.22363281	+70.31250000	+3944	+17.33642578	-18.88769531	-9.59326172	+0.15380859	+1.05468750	-108.06152344	+2288
+1458241511.36680010	+21.10253906	-18.27685547	-10.00195313	+12.30468750	+5.95458984	-138.51562500	+2972	+20.64990234	-17.27050781	-9.68554688	-125.81542969	-74.61914063	+72.37792969	+3920	+17.29248047	-18.85253906	-9.59765625	+0.30761719	+1.58203125	-108.69873047	+2264
+1458241511.37100010	+21.19921875	-18.22412109	-9.90087891	+12.54638672	+5.71289063	-139.13085938	+2956	+20.75537109	-17.26611328	-9.64599609	-127.52929688	-74.94873047	+74.39941406	+3896	+17.23974609	-18.81738281	-9.59326172	+0.43945313	+2.08740234	-109.37988281	+2244
+1458241511.37520000	+21.30029297	-18.16259766	-9.78662109	+12.81005859	+5.49316406	-139.83398438	+2948	+20.87402344	-17.27050781	-9.60644531	-129.33105469	-75.27832031	+76.50878906	+3868	+17.17822266	-18.77343750	-9.61083984	+0.59326172	+2.76855469	-110.03906250	+2240
+1458241511.38350010	+21.45849609	-18.03076172	-9.55371094	+13.22753906	+5.09765625	-141.13037109	+2956	+21.10253906	-17.28369141	-9.52734375	-132.93457031	-75.84960938	+80.70556641	+3796	+17.04638672	-18.68554688	-9.68115234	+0.79101563	+4.17480469	-111.00585938	+2284
+1458241511.39179990	+21.61230469	-17.93847656	-9.33398438	+13.51318359	+4.61425781	-142.31689453	+3004	+21.29589844	-17.29687500	-9.46582031	-136.51611328	-76.35498047	+84.66064453	+3712	+16.93652344	-18.61523438	-9.69873047	+0.81298828	+5.03173828	-111.95068359	+2404
+1458241511.39599990	+21.66503906	-17.91210938	-9.25488281	+13.55712891	+4.43847656	-142.82226563	+3032	+21.35742188	-17.29687500	-9.43945313	-138.25195313	-76.55273438	+86.52832031	+3668	+16.88818359	-18.59326172	-9.71630859	+0.76904297	+5.44921875	-112.34619141	+2492
+1458241511.40430000	+21.73535156	-17.97363281	-9.14941406	+13.44726563	+4.30664063	-143.87695313	+3088	+21.44531250	-17.36279297	-9.40429688	-142.00927734	-77.08007813	+90.39550781	+3576	+16.88818359	-18.63281250	-9.65917969	+0.65917969	+5.40527344	-113.57666016	+2676
+1458241511.40850000	+21.73095703	-18.04833984	-9.16259766	+13.27148438	+4.50439453	-144.29443359	+3116	+21.45849609	-17.41992188	-9.42187500	-143.54736328	-77.36572266	+91.82373047	+3528	+16.91894531	-18.70751953	-9.72070313	+0.50537109	+5.47119141	-113.79638672	+2756
+1458241511.41680000	+21.67382813	-18.27246094	-9.27246094	+12.70019531	+5.14160156	-145.04150391	+3168	+21.37500000	-17.60009766	-9.50976563	-146.44775391	-78.24462891	+94.13085938	+3468	+16.99804688	-18.92285156	-9.76025391	-0.02197266	+5.00976563	-114.52148438	+2848
+1458241511.42100000	+21.61230469	-18.40869141	-9.37792969	+12.30468750	+5.62500000	-145.30517578	+3192	+21.29150391	-17.69238281	-9.58447266	-147.37060547	-78.75000000	+94.63623047	+3448	+17.04199219	-19.03710938	-9.80419922	-0.30761719	+4.83398438	-114.67529297	+2860
+1458241511.42930010	+21.45849609	-18.77343750	-9.63720703	+11.31591797	+6.67968750	-145.76660156	+3220	+21.11132813	-17.88574219	-9.76464844	-149.04052734	-79.71679688	+95.42724609	+3428	+17.16064453	-19.35351563	-9.83935547	-1.09863281	+3.86718750	-115.20263672	+2824
+1458241511.43759990	+21.27832031	-19.16015625	-9.93603516	+10.34912109	+7.82226563	-146.20605469	+3228	+20.90478516	-18.08349609	-9.94042969	-150.99609375	-80.68359375	+96.54785156	+3416	+17.27929688	-19.66113281	-9.86572266	-1.75781250	+2.92236328	-115.75195313	+2756
+1458241511.44180010	+21.19042969	-19.34472656	-10.09423828	+9.90966797	+8.43750000	-146.42578125	+3232	+20.79052734	-18.19775391	-10.03271484	-152.24853516	-81.21093750	+97.31689453	+3420	+17.33642578	-19.83251953	-9.88769531	-2.15332031	+2.43896484	-116.03759766	+2716
+1458241511.45009990	+21.03222656	-19.66992188	-10.43701172	+9.18457031	+9.68994141	-146.77734375	+3232	+20.56640625	-18.43945313	-10.27001953	-153.72070313	-82.28759766	+97.73437500	+3436	+17.44189453	-20.20605469	-9.96679688	-3.03222656	+1.60400391	-116.45507813	+2636
+1458241511.45429990	+20.96191406	-19.82812500	-10.56005859	+8.78906250	+10.15136719	-147.01904297	+3224	+20.46972656	-18.55371094	-10.37109375	-154.64355469	-82.79296875	+98.19580078	+3440	+17.44628906	-20.34667969	-10.00195313	-3.47167969	+1.36230469	-116.56494141	+2624
+1458241511.45849990	+20.92675781	-19.94677734	-10.64794922	+8.50341797	+10.45898438	-147.21679688	+3212	+20.39062500	-18.63720703	-10.45458984	-155.58837891	-83.18847656	+98.76708984	+3440	+17.45507813	-20.45214844	-9.98876953	-3.77929688	+1.05468750	-116.82861328	+2628
+1458241511.46260000	+20.90039063	-20.03466797	-10.71386719	+8.26171875	+10.67871094	-147.43652344	+3196	+20.34228516	-18.69433594	-10.52490234	-156.64306641	-83.47412109	+99.58007813	+3436	+17.47265625	-20.53564453	-9.98876953	-3.97705078	+0.94482422	-117.11425781	+2636
+1458241511.46680000	+20.89160156	-20.11376953	-10.73583984	+7.99804688	+10.76660156	-147.72216797	+3172	+20.32470703	-18.76025391	-10.56005859	-158.81835938	-83.64990234	+101.57958984	+3424	+17.46386719	-20.58398438	-9.98876953	-4.17480469	+0.92285156	-117.33398438	+2640
+1458241511.47510000	+20.95312500	-20.14453125	-10.69189453	+7.91015625	+10.61279297	-148.27148438	+3116	+20.37304688	-18.86132813	-10.58642578	-163.74023438	-83.80371094	+106.39160156	+3384	+17.45507813	-20.59277344	-9.96240234	-4.17480469	+1.09863281	-117.94921875	+2624
+1458241511.47930000	+21.00585938	-20.12695313	-10.62597656	+7.91015625	+10.39306641	-148.60107422	+3096	+20.41259766	-18.90966797	-10.57324219	-166.75048828	-83.78173828	+109.35791016	+3364	+17.43750000	-20.55761719	-9.95361328	-4.10888672	+1.40625000	-118.23486328	+2592
+1458241511.48350000	+21.06298828	-20.09179688	-10.55566406	+7.95410156	+10.12939453	-148.84277344	+3072	+20.46093750	-18.94042969	-10.55566406	-169.05761719	-83.71582031	+111.66503906	+3344	+17.41992188	-20.51806641	-9.93603516	-4.04296875	+1.69189453	-118.45458984	+2544
+1458241511.48760010	+21.13330078	-20.05664063	-10.46777344	+7.99804688	+9.84375000	-149.12841797	+3052	+20.53564453	-18.95361328	-10.53369141	-171.01318359	-83.58398438	+113.68652344	+3324	+17.39355469	-20.46093750	-9.91845703	-3.93310547	+2.02148438	-118.69628906	+2504
+1458241511.49180010	+21.20361328	-20.01269531	-10.35351563	+8.02001953	+9.49218750	-149.43603516	+3036	+20.62792969	-18.95800781	-10.50292969	-172.79296875	-83.38623047	+115.57617188	+3304	+17.34521484	-20.37744141	-9.90087891	-3.82324219	+2.43896484	-118.91601563	+2476
+1458241511.50009990	+21.31787109	-19.91601563	-10.13378906	+8.08593750	+8.78906250	-149.91943359	+3000	+20.82128906	-18.92724609	-10.40185547	-175.91308594	-82.85888672	+119.09179688	+3268	+17.23974609	-20.16650391	-9.84375000	-3.53759766	+3.27392578	-119.35546875	+2440
+1458241511.50430010	+21.38818359	-19.84570313	-10.01513672	+8.19580078	+8.37158203	-150.18310547	+2992	+20.93115234	-18.90966797	-10.33593750	-177.47314453	-82.50732422	+120.87158203	+3248	+17.19140625	-20.05224609	-9.80859375	-3.36181641	+3.64746094	-119.64111328	+2432
+1458241511.50840000	+21.45410156	-19.77978516	-9.91406250	+8.32763672	+8.02001953	-150.40283203	+2984	+21.03222656	-18.90087891	-10.27880859	-178.70361328	-82.17773438	+122.25585938	+3224	+17.12548828	-19.90722656	-9.78222656	-3.14208984	+4.24072266	-119.92675781	+2444
